# Supplementary material for: LED-pump-X-ray-multiprobe crystallography for sub-second timescales
Source: Commun Chem. 2022 Aug 26;5:102. doi: 10.1038/s42004-022-00716-1 (PMC9814726; doi:10.1038/s42004-022-00716-1)
Supplement: Supplementary file 10 — Supplementary Data 1 [file 42004_2022_716_MOESM10_ESM.zip › CIFs/4s_265K/265K_4s_t14_decay.cif]

  data_global

# SUBMISSION DETAILS
 
_publ_contact_author_name       'Hatcher, Lauren'
_publ_contact_author_address
;
School of Chemistry
Cardiff University
Main Building
Park Place 
Cardiff
CF10 3AT
United Kingdom
;
_publ_contact_author_email       'HatcherL1@cardiff.ac.uk'
_publ_requested_category          FM
_publ_section_comment
; 
?
;
_publ_section_references
;
Diamond General Data Aquisition (GDA) software: http://www.opengda.org/

XIA2: Winter, G. (2010) J. Appl. Cryst. 43, 186-190.
POINTLESS: Evans, P. (2006) Acta Cryst. D62, 72-82.
AIMLESS: Evans, P. R. and Murshudov, G. N. (2013) Acta Cryst. D69, 1204-1214.
DIALS: Winter, G., et al. Acta Cryst. (2018) D74, 85-97.
CCP4: Winn, M. D. et al. (2011) Acta Cryst. D67, 235-242.
   
SHELXL: Sheldrick G. M. (2015). Acta Cryst. C71, 3-8.
SHELXT:	Sheldrick, G. M. (2015). Acta Cryst. A71, 3-8.
 
OLEX2: Dolomanov, O.V.; Bourhis, L.J.; Gildea, R.J.; Howard, J.A.K.; Puschmann,
 H., OLEX2: A complete structure solution, refinement and analysis program 
 (2009). J. Appl. Cryst., 42, 339-341.

MERCURY: Macrae, C. F., Bruno, I. J., Chisholm, J. A., Edgington,
P. R., McCabe, P., Pidcock, E., Rodriguez-Monge, L., Taylor, R.,
van de Streek, J. & Wood, P. A. (2008). J. Appl. Cryst. 41, 466-470.
;

####
 
data_265K_4s_t14_decay
 
_audit_creation_method            'SHELXL-2018/3'
_shelx_SHELXL_version_number      '2018/3'
_chemical_name_systematic         
;
Nitro-(N,N,N',N'-tetrabutyldiethylenetriamine)palladium(II)
tetraphenylborate, tetrahydrofuran solvate
;
_chemical_name_common             ?
_chemical_melting_point           ?
_chemical_formula_moiety          
;
C20 H45 N4 O2 Pd, C24 H20 B, C4 H8 O
;
_chemical_formula_sum            'C48 H73 B N4 O3 Pd' 
_chemical_formula_weight          871.31

loop_
 _atom_type_symbol
 _atom_type_description
 _atom_type_scat_dispersion_real
 _atom_type_scat_dispersion_imag
 _atom_type_scat_source
 'C'  'C'   0.0010   0.0010
 'International Tables Vol C Tables 4.2.6.8 and 6.1.1.4'
 'H'  'H'   0.0000   0.0000
 'International Tables Vol C Tables 4.2.6.8 and 6.1.1.4'
 'B'  'B'   0.0000   0.0000
 'International Tables Vol C Tables 4.2.6.8 and 6.1.1.4'
 'N'  'N'   0.0030   0.0020
 'International Tables Vol C Tables 4.2.6.8 and 6.1.1.4'
 'O'  'O'   0.0050   0.0030
 'International Tables Vol C Tables 4.2.6.8 and 6.1.1.4'
 'Pd'  'Pd'  -2.5040   0.6150
 'International Tables Vol C Tables 4.2.6.8 and 6.1.1.4'
 
_space_group_crystal_system       monoclinic
_space_group_IT_number            14
_space_group_name_H-M_alt         'P 21/n'
_space_group_name_Hall            '-P 2yn'
 
_shelx_space_group_comment
;
The symmetry employed for this shelxl refinement is uniquely defined
by the following loop, which should always be used as a source of
symmetry information in preference to the above space-group names.
They are only intended as comments.
;
 
loop_
 _space_group_symop_operation_xyz
 'x, y, z'
 '-x+1/2, y+1/2, -z+1/2'
 '-x, -y, -z'
 'x-1/2, -y-1/2, z-1/2'
 
_cell_length_a                    11.6640(3)
_cell_length_b                    13.5623(5)
_cell_length_c                    30.1804(10)
_cell_angle_alpha                 90
_cell_angle_beta                  93.504(3)
_cell_angle_gamma                 90
_cell_volume                      4765.3(3)
_cell_formula_units_Z             4
_cell_measurement_temperature     265(2)
_cell_measurement_reflns_used     9380
_cell_measurement_theta_max       20.906856488
_cell_measurement_theta_min       1.03131649377
 
_exptl_crystal_description        Plate
_exptl_crystal_colour             Yellow
_exptl_crystal_density_meas       ?
_exptl_crystal_density_method     ?
_exptl_crystal_density_diffrn     1.214          
_exptl_crystal_F_000              1856
_exptl_transmission_factor_min    ?
_exptl_transmission_factor_max    ?
_exptl_crystal_size_max           0.100
_exptl_crystal_size_mid           0.100
_exptl_crystal_size_min           0.050
_exptl_absorpt_coefficient_mu     0.202
_shelx_estimated_absorpt_T_min    0.980
_shelx_estimated_absorpt_T_max    0.990
_exptl_absorpt_correction_T_min   0.996765092677
_exptl_absorpt_correction_T_max   1.0
_exptl_absorpt_correction_type    empirical
_exptl_absorpt_process_details    
;
CCP4 7.0.048: AIMLESS, version 0.5.32 : 29/03/17
Scaling & analysis of unmerged intensities, absorption correction using spherical harmonics
;
_exptl_absorpt_special_details    ?
_diffrn_ambient_temperature       265(2)
_diffrn_radiation_wavelength      0.534
_diffrn_measurement_device_type   'Photon counting pixel array'
_diffrn_radiation_type            Synchrotron
_diffrn_measurement_method        'shutterless scans'
_diffrn_radiation_source          'Diamond Light Source Beamline I19-2'
_diffrn_radiation_monochromator   'Silicon 111'
_diffrn_detector_area_resol_mean  ?
_diffrn_reflns_number             32685
_diffrn_reflns_av_unetI/netI      0.1057
_diffrn_reflns_av_R_equivalents   0.0948
_diffrn_reflns_limit_h_min        -14
_diffrn_reflns_limit_h_max        14
_diffrn_reflns_limit_k_min        -15
_diffrn_reflns_limit_k_max        16
_diffrn_reflns_limit_l_min        -37
_diffrn_reflns_limit_l_max        37
_diffrn_reflns_theta_min          1.016
_diffrn_reflns_theta_max          19.496
_diffrn_reflns_theta_full         18.687
_diffrn_measured_fraction_theta_max   0.996
_diffrn_measured_fraction_theta_full  0.996
_diffrn_reflns_Laue_measured_fraction_max    0.996
_diffrn_reflns_Laue_measured_fraction_full   0.996
_diffrn_reflns_point_group_measured_fraction_max   0.996
_diffrn_reflns_point_group_measured_fraction_full  0.996
_reflns_number_total              9715
_reflns_number_gt                 5328
_reflns_threshold_expression      'I > 2\s(I)'
_reflns_Friedel_coverage          0.000
_reflns_Friedel_fraction_max      .
_reflns_Friedel_fraction_full     .
 
_reflns_special_details
;
 Reflections were merged by SHELXL according to the crystal
 class for the calculation of statistics and refinement.
 
 _reflns_Friedel_fraction is defined as the number of unique
 Friedel pairs measured divided by the number that would be
 possible theoretically, ignoring centric projections and
 systematic absences.
;
 
_computing_data_collection        'Diamond GDA (http://www.opengda.org/)'
_computing_cell_refinement        'DIALS (Winter, 2018)'
_computing_data_reduction         'XIA2 (Winter 2010)'
_computing_structure_solution     'SHELXT (Sheldrick, 2015)'
_computing_structure_refinement   'SHELXL (Sheldrick, 2015)'
_computing_molecular_graphics     'OLEX2 (Dolomanov et al., 2009)'
_computing_publication_material   'MERCURY (Macrae et al., 2008)'
_refine_special_details           ?
_refine_ls_structure_factor_coef  Fsqd
_refine_ls_matrix_type            full
_refine_ls_weighting_scheme       calc
_refine_ls_weighting_details
'w=1/[\s^2^(Fo^2^)+(0.0490P)^2^] where P=(Fo^2^+2Fc^2^)/3'
_atom_sites_solution_primary      ?
_atom_sites_solution_secondary    ?
_atom_sites_solution_hydrogens    geom
_refine_ls_hydrogen_treatment     constr
_refine_ls_extinction_method      none
_refine_ls_extinction_coef        .
_refine_ls_number_reflns          9715
_refine_ls_number_parameters      526
_refine_ls_number_restraints      490
_refine_ls_R_factor_all           0.1002
_refine_ls_R_factor_gt            0.0558
_refine_ls_wR_factor_ref          0.1403
_refine_ls_wR_factor_gt           0.1208
_refine_ls_goodness_of_fit_ref    0.902
_refine_ls_restrained_S_all       0.904
_refine_ls_shift/su_max           0.000
_refine_ls_shift/su_mean          0.000
 
loop_
 _atom_site_label
 _atom_site_type_symbol
 _atom_site_fract_x
 _atom_site_fract_y
 _atom_site_fract_z
 _atom_site_U_iso_or_equiv
 _atom_site_adp_type
 _atom_site_occupancy
 _atom_site_site_symmetry_order  
 _atom_site_calc_flag
 _atom_site_refinement_flags_posn
 _atom_site_refinement_flags_adp
 _atom_site_refinement_flags_occupancy
 _atom_site_disorder_assembly
 _atom_site_disorder_group
Pd1 Pd 0.33998(2) 0.77507(2) 0.34654(2) 0.04862(13) Uani 1 1 d . . . . .
N2 N 0.3461(2) 0.9274(2) 0.33744(10) 0.0562(8) Uani 1 1 d . . . . .
N3 N 0.4546(2) 0.7986(2) 0.39818(9) 0.0492(7) Uani 1 1 d . . . . .
H3 H 0.531841 0.788183 0.387977 0.059 Uiso 1 1 calc R U . . .
N4 N 0.3308(2) 0.6315(2) 0.37139(10) 0.0500(7) Uani 1 1 d . . . . .
C1 C 0.4415(3) 0.9637(3) 0.36967(13) 0.0651(10) Uani 1 1 d . . . . .
H1A H 0.514582 0.958601 0.356145 0.078 Uiso 1 1 calc R U . . .
H1B H 0.428718 1.032521 0.376685 0.078 Uiso 1 1 calc R U . . .
C2 C 0.4449(3) 0.9030(3) 0.41184(12) 0.0602(9) Uani 1 1 d . . . . .
H2A H 0.510259 0.921710 0.431427 0.072 Uiso 1 1 calc R U . . .
H2B H 0.375317 0.913033 0.427313 0.072 Uiso 1 1 calc R U . . .
C3 C 0.4338(3) 0.7234(3) 0.43257(12) 0.0509(8) Uani 1 1 d . . . . .
H3A H 0.364393 0.738953 0.447308 0.061 Uiso 1 1 calc R U . . .
H3B H 0.497691 0.721399 0.454668 0.061 Uiso 1 1 calc R U . . .
C4 C 0.4212(3) 0.6257(3) 0.40912(12) 0.0534(9) Uani 1 1 d . . . . .
H4A H 0.400106 0.575503 0.430005 0.064 Uiso 1 1 calc R U . . .
H4B H 0.494124 0.607107 0.397732 0.064 Uiso 1 1 calc R U . . .
C5 C 0.2310(3) 0.9661(3) 0.35125(14) 0.0688(11) Uani 1 1 d . . . . .
H5A H 0.170883 0.934873 0.332570 0.083 Uiso 1 1 calc R U . . .
H5B H 0.221492 0.944798 0.381489 0.083 Uiso 1 1 calc R U . . .
C6 C 0.2123(4) 1.0761(3) 0.34914(16) 0.0898(14) Uani 1 1 d . . . . .
H6A H 0.218548 1.098613 0.318873 0.108 Uiso 1 1 calc R U . . .
H6B H 0.271540 1.108827 0.367722 0.108 Uiso 1 1 calc R U . . .
C7 C 0.0958(4) 1.1037(4) 0.3645(2) 0.1148(18) Uani 1 1 d . . . . .
H7A H 0.037356 1.064591 0.348416 0.138 Uiso 1 1 calc R U . . .
H7B H 0.093149 1.088455 0.395822 0.138 Uiso 1 1 calc R U . . .
C8 C 0.0704(6) 1.2106(4) 0.3573(3) 0.176(3) Uani 1 1 d . . . . .
H8A H 0.042292 1.220930 0.327095 0.264 Uiso 1 1 calc R U . . .
H8B H 0.139216 1.248294 0.363281 0.264 Uiso 1 1 calc R U . . .
H8C H 0.013185 1.231236 0.376911 0.264 Uiso 1 1 calc R U . . .
C9 C 0.3661(3) 0.9605(3) 0.29131(12) 0.0621(10) Uani 1 1 d . . . . .
H9A H 0.375333 1.031604 0.291469 0.075 Uiso 1 1 calc R U . . .
H9B H 0.298244 0.945303 0.272341 0.075 Uiso 1 1 calc R U . . .
C10 C 0.4684(3) 0.9153(3) 0.27144(13) 0.0712(11) Uani 1 1 d . . . . .
H10A H 0.464699 0.844129 0.274155 0.085 Uiso 1 1 calc R U . . .
H10B H 0.537984 0.937730 0.287602 0.085 Uiso 1 1 calc R U . . .
C11 C 0.4725(4) 0.9431(4) 0.22288(14) 0.0904(15) Uani 1 1 d . . . . .
H11A H 0.407966 0.912775 0.206284 0.108 Uiso 1 1 calc R U . . .
H11B H 0.464340 1.014001 0.219996 0.108 Uiso 1 1 calc R U . . .
C12 C 0.5811(4) 0.9121(5) 0.20302(17) 0.128(2) Uani 1 1 d . . . . .
H12A H 0.577203 0.928737 0.172047 0.192 Uiso 1 1 calc R U . . .
H12B H 0.590874 0.842153 0.206377 0.192 Uiso 1 1 calc R U . . .
H12C H 0.645069 0.945495 0.217878 0.192 Uiso 1 1 calc R U . . .
C13 C 0.2115(3) 0.6237(3) 0.38839(13) 0.0583(10) Uani 1 1 d . . . . .
H13A H 0.202898 0.676311 0.409724 0.070 Uiso 1 1 calc R U . . .
H13B H 0.156261 0.635772 0.363649 0.070 Uiso 1 1 calc R U . . .
C14 C 0.1801(3) 0.5282(3) 0.40989(14) 0.0700(12) Uani 1 1 d . . . . .
H14A H 0.232859 0.515732 0.435373 0.084 Uiso 1 1 calc R U . . .
H14B H 0.187275 0.474546 0.388984 0.084 Uiso 1 1 calc R U . . .
C15 C 0.0584(3) 0.5313(3) 0.42466(15) 0.0784(13) Uani 1 1 d . . . . .
H15A H 0.052398 0.584525 0.445861 0.094 Uiso 1 1 calc R U . . .
H15B H 0.006604 0.546032 0.399155 0.094 Uiso 1 1 calc R U . . .
C16 C 0.0203(4) 0.4366(3) 0.44560(16) 0.0900(15) Uani 1 1 d . . . . .
H16A H 0.019941 0.384385 0.424094 0.135 Uiso 1 1 calc R U . . .
H16B H -0.055671 0.444836 0.455616 0.135 Uiso 1 1 calc R U . . .
H16C H 0.072337 0.420265 0.470383 0.135 Uiso 1 1 calc R U . . .
C17 C 0.3485(3) 0.5509(3) 0.33882(12) 0.0608(10) Uani 1 1 d . . . . .
H17A H 0.282085 0.548248 0.317892 0.073 Uiso 1 1 calc R U . . .
H17B H 0.352671 0.488581 0.354619 0.073 Uiso 1 1 calc R U . . .
C18 C 0.4541(3) 0.5617(3) 0.31340(13) 0.0724(12) Uani 1 1 d . . . . .
H18A H 0.521347 0.562276 0.333952 0.087 Uiso 1 1 calc R U . . .
H18B H 0.451191 0.624058 0.297643 0.087 Uiso 1 1 calc R U . . .
C19 C 0.4646(4) 0.4774(4) 0.28013(18) 0.117(2) Uani 1 1 d . . . . .
H19A H 0.459229 0.415346 0.295877 0.141 Uiso 1 1 calc R U . . .
H19B H 0.399717 0.480742 0.258478 0.141 Uiso 1 1 calc R U . . .
C20 C 0.5679(5) 0.4767(5) 0.2569(2) 0.149(3) Uani 1 1 d . . . . .
H20A H 0.569545 0.418844 0.238623 0.224 Uiso 1 1 calc R U . . .
H20B H 0.633119 0.476391 0.277913 0.224 Uiso 1 1 calc R U . . .
H20C H 0.570433 0.534432 0.238576 0.224 Uiso 1 1 calc R U . . .
C21 C 0.6567(3) 0.3739(3) 0.42713(13) 0.0536(9) Uani 1 1 d . . . . .
C22 C 0.7095(3) 0.4235(3) 0.39352(14) 0.0676(11) Uani 1 1 d . . . . .
H22 H 0.726467 0.389324 0.368028 0.081 Uiso 1 1 calc R U . . .
C23 C 0.7373(3) 0.5226(3) 0.39712(18) 0.0850(14) Uani 1 1 d . . . . .
H23 H 0.772336 0.553425 0.373972 0.102 Uiso 1 1 calc R U . . .
C24 C 0.7144(3) 0.5762(3) 0.43389(17) 0.0818(13) Uani 1 1 d . . . . .
H24 H 0.734920 0.642309 0.436201 0.098 Uiso 1 1 calc R U . . .
C25 C 0.6610(3) 0.5306(3) 0.46698(15) 0.0709(11) Uani 1 1 d . . . . .
H25 H 0.644263 0.565834 0.492209 0.085 Uiso 1 1 calc R U . . .
C26 C 0.6315(3) 0.4320(3) 0.46339(13) 0.0619(10) Uani 1 1 d . . . . .
H26 H 0.593028 0.403190 0.486189 0.074 Uiso 1 1 calc R U . . .
C27 C 0.7348(3) 0.2015(3) 0.45920(13) 0.0556(9) Uani 1 1 d . . . . .
C28 C 0.8091(3) 0.2499(3) 0.48877(15) 0.0670(11) Uani 1 1 d . . . . .
H28 H 0.803798 0.318176 0.490352 0.080 Uiso 1 1 calc R U . . .
C29 C 0.8916(4) 0.2033(4) 0.51643(16) 0.0852(14) Uani 1 1 d . . . . .
H29 H 0.939067 0.240138 0.535984 0.102 Uiso 1 1 calc R U . . .
C30 C 0.9028(4) 0.1046(4) 0.51492(17) 0.0892(14) Uani 1 1 d . . . . .
H30 H 0.957022 0.072788 0.533759 0.107 Uiso 1 1 calc R U . . .
C31 C 0.8339(4) 0.0515(4) 0.48548(18) 0.0886(14) Uani 1 1 d . . . . .
H31 H 0.841836 -0.016593 0.483772 0.106 Uiso 1 1 calc R U . . .
C32 C 0.7523(3) 0.0996(3) 0.45824(16) 0.0752(12) Uani 1 1 d . . . . .
H32 H 0.706706 0.062196 0.438239 0.090 Uiso 1 1 calc R U . . .
C33 C 0.5053(3) 0.2302(3) 0.44416(12) 0.0503(8) Uani 1 1 d . . . . .
C34 C 0.4795(3) 0.1450(3) 0.46669(12) 0.0547(9) Uani 1 1 d . . . . .
H34 H 0.538179 0.100071 0.473457 0.066 Uiso 1 1 calc R U . . .
C35 C 0.3694(3) 0.1230(3) 0.47976(13) 0.0651(11) Uani 1 1 d . . . . .
H35 H 0.356089 0.064532 0.494676 0.078 Uiso 1 1 calc R U . . .
C36 C 0.2812(4) 0.1881(3) 0.47052(15) 0.0741(12) Uani 1 1 d . . . . .
H36 H 0.207862 0.174505 0.479407 0.089 Uiso 1 1 calc R U . . .
C37 C 0.3023(4) 0.2734(3) 0.44801(17) 0.0810(14) Uani 1 1 d . . . . .
H37 H 0.243129 0.317837 0.441172 0.097 Uiso 1 1 calc R U . . .
C38 C 0.4119(3) 0.2930(3) 0.43558(16) 0.0725(12) Uani 1 1 d . . . . .
H38 H 0.424227 0.351575 0.420566 0.087 Uiso 1 1 calc R U . . .
C39 C 0.6365(4) 0.2134(3) 0.37476(14) 0.0645(10) Uani 1 1 d . . . . .
C40 C 0.5442(4) 0.2203(3) 0.34462(15) 0.0789(13) Uani 1 1 d . . . . .
H40 H 0.475056 0.244327 0.353981 0.095 Uiso 1 1 calc R U . . .
C41 C 0.5506(5) 0.1921(4) 0.29977(17) 0.0998(16) Uani 1 1 d . . . . .
H41 H 0.486543 0.198793 0.280076 0.120 Uiso 1 1 calc R U . . .
C42 C 0.6495(6) 0.1555(5) 0.2854(2) 0.123(2) Uani 1 1 d . . . . .
H42 H 0.653992 0.136924 0.255913 0.147 Uiso 1 1 calc R U . . .
C43 C 0.7421(6) 0.1463(5) 0.3145(2) 0.137(2) Uani 1 1 d . . . . .
H43 H 0.810475 0.120789 0.304979 0.164 Uiso 1 1 calc R U . . .
C44 C 0.7352(4) 0.1744(4) 0.35796(17) 0.1089(17) Uani 1 1 d . . . . .
H44 H 0.799984 0.167043 0.377194 0.131 Uiso 1 1 calc R U . . .
B1 B 0.6331(4) 0.2552(3) 0.42647(15) 0.0558(9) Uani 1 1 d . . . . .
O3 O 0.6901(12) 0.804(2) 0.3655(9) 0.090(2) Uani 0.549(14) 1 d D . P A 1
C45 C 0.7366(11) 0.7738(17) 0.3248(6) 0.0946(19) Uani 0.549(14) 1 d D . P A 1
H45A H 0.727690 0.825948 0.302846 0.114 Uiso 0.549(14) 1 calc R U P A 1
H45B H 0.696809 0.715641 0.313200 0.114 Uiso 0.549(14) 1 calc R U P A 1
C46 C 0.8612(10) 0.7516(15) 0.3348(6) 0.109(2) Uani 0.549(14) 1 d D . P A 1
H46A H 0.873342 0.682438 0.341698 0.130 Uiso 0.549(14) 1 calc R U P A 1
H46B H 0.906707 0.769782 0.310203 0.130 Uiso 0.549(14) 1 calc R U P A 1
C47 C 0.8879(9) 0.8138(13) 0.3735(4) 0.109(2) Uani 0.549(14) 1 d D . P A 1
H47A H 0.933772 0.777000 0.395684 0.130 Uiso 0.549(14) 1 calc R U P A 1
H47B H 0.932078 0.870583 0.364960 0.130 Uiso 0.549(14) 1 calc R U P A 1
C48 C 0.7850(9) 0.8457(10) 0.3916(4) 0.0946(19) Uani 0.549(14) 1 d D . P A 1
H48A H 0.780532 0.917158 0.390932 0.114 Uiso 0.549(14) 1 calc R U P A 1
H48B H 0.783117 0.824167 0.422156 0.114 Uiso 0.549(14) 1 calc R U P A 1
O3A O 0.6762(15) 0.807(3) 0.3616(11) 0.090(2) Uani 0.451(14) 1 d D . P A 2
C45A C 0.7301(13) 0.757(2) 0.3267(8) 0.0946(19) Uani 0.451(14) 1 d D . P A 2
H45C H 0.703533 0.782376 0.297768 0.114 Uiso 0.451(14) 1 calc R U P A 2
H45D H 0.716899 0.686769 0.327699 0.114 Uiso 0.451(14) 1 calc R U P A 2
C46A C 0.8552(13) 0.7822(16) 0.3375(8) 0.109(2) Uani 0.451(14) 1 d D . P A 2
H46C H 0.893482 0.727689 0.353034 0.130 Uiso 0.451(14) 1 calc R U P A 2
H46D H 0.893436 0.794324 0.310353 0.130 Uiso 0.451(14) 1 calc R U P A 2
C47A C 0.8604(11) 0.8690(14) 0.3650(5) 0.109(2) Uani 0.451(14) 1 d D . P A 2
H47C H 0.919776 0.862390 0.388698 0.130 Uiso 0.451(14) 1 calc R U P A 2
H47D H 0.876342 0.926938 0.347548 0.130 Uiso 0.451(14) 1 calc R U P A 2
C48A C 0.7493(12) 0.8761(12) 0.3825(5) 0.0946(19) Uani 0.451(14) 1 d D . P A 2
H48C H 0.755539 0.863725 0.414244 0.114 Uiso 0.451(14) 1 calc R U P A 2
H48D H 0.718687 0.941952 0.377656 0.114 Uiso 0.451(14) 1 calc R U P A 2
O1 O 0.1255(3) 0.7596(2) 0.29830(10) 0.1100(11) Uani 0.893(5) 1 d D . P B 3
O2 O 0.2622(3) 0.72454(19) 0.25904(10) 0.1100(11) Uani 0.893(5) 1 d D . P B 3
N1 N 0.2264(2) 0.74944(12) 0.29379(9) 0.0662(10) Uani 0.893(5) 1 d D . P B 3
O1A O 0.2073(17) 0.7564(2) 0.3024(4) 0.1100(11) Uani 0.107(5) 1 d D . P B 4
O2A O 0.3241(13) 0.7176(3) 0.2551(5) 0.1100(11) Uani 0.107(5) 1 d D . P B 4
N1A N 0.2157(12) 0.7294(3) 0.2614(3) 0.0662(10) Uani 0.107(5) 1 d D . P B 4
 
loop_
 _atom_site_aniso_label
 _atom_site_aniso_U_11
 _atom_site_aniso_U_22
 _atom_site_aniso_U_33
 _atom_site_aniso_U_23
 _atom_site_aniso_U_13
 _atom_site_aniso_U_12
Pd1 0.04804(19) 0.0517(2) 0.0457(2) 0.00125(15) 0.00014(14) -0.00230(15)
N2 0.0595(17) 0.054(2) 0.0546(17) 0.0097(14) -0.0009(12) 0.0008(13)
N3 0.0511(16) 0.0532(16) 0.0426(16) -0.0016(12) -0.0032(13) -0.0046(14)
N4 0.0485(14) 0.0498(18) 0.0514(17) 0.0001(13) 0.0013(11) -0.0025(13)
C1 0.074(2) 0.058(3) 0.062(2) 0.0070(18) -0.0068(17) -0.007(2)
C2 0.073(2) 0.0511(19) 0.055(2) -0.0010(16) -0.0056(18) -0.0041(19)
C3 0.055(2) 0.056(2) 0.041(2) 0.0026(14) 0.0001(16) -0.0003(17)
C4 0.0520(19) 0.055(2) 0.053(2) 0.0028(16) -0.0005(15) -0.0024(18)
C5 0.068(2) 0.067(2) 0.071(3) -0.004(2) 0.003(2) 0.007(2)
C6 0.103(3) 0.069(2) 0.097(4) 0.000(3) 0.001(3) 0.021(2)
C7 0.100(3) 0.096(4) 0.147(5) -0.033(4) -0.007(3) 0.032(3)
C8 0.154(6) 0.096(4) 0.273(10) -0.046(5) -0.029(6) 0.045(4)
C9 0.070(2) 0.061(3) 0.0542(19) 0.0139(19) -0.0021(17) 0.0018(19)
C10 0.069(2) 0.082(3) 0.062(2) 0.008(2) 0.0052(19) -0.002(2)
C11 0.097(3) 0.109(4) 0.067(2) 0.009(3) 0.017(2) -0.007(3)
C12 0.104(4) 0.187(6) 0.096(4) -0.011(4) 0.036(3) -0.007(4)
C13 0.0467(17) 0.061(2) 0.067(3) 0.0065(19) 0.0020(16) -0.0056(17)
C14 0.061(2) 0.067(3) 0.083(3) 0.014(2) 0.014(2) -0.0034(19)
C15 0.061(2) 0.082(3) 0.095(3) 0.005(3) 0.021(2) -0.009(2)
C16 0.079(3) 0.087(3) 0.106(4) 0.007(3) 0.031(3) -0.013(2)
C17 0.067(2) 0.054(2) 0.062(2) -0.0062(17) 0.0013(17) -0.0008(19)
C18 0.069(2) 0.083(3) 0.065(3) -0.007(2) 0.0066(19) 0.008(2)
C19 0.125(4) 0.114(4) 0.119(4) -0.040(3) 0.050(3) -0.002(3)
C20 0.152(5) 0.166(6) 0.137(5) -0.033(5) 0.075(4) 0.010(4)
C21 0.050(2) 0.0516(18) 0.058(2) 0.0051(15) -0.0040(16) -0.0004(16)
C22 0.060(2) 0.069(2) 0.074(3) 0.013(2) 0.008(2) -0.004(2)
C23 0.066(3) 0.069(2) 0.123(4) 0.024(2) 0.019(3) -0.006(2)
C24 0.061(3) 0.055(3) 0.128(4) 0.016(2) -0.007(2) 0.001(2)
C25 0.069(3) 0.052(2) 0.090(3) -0.003(2) -0.014(2) 0.0079(19)
C26 0.075(3) 0.052(2) 0.059(2) 0.0060(17) -0.001(2) 0.0026(19)
C27 0.054(2) 0.0497(19) 0.064(2) 0.0066(17) 0.0122(15) 0.0015(16)
C28 0.059(2) 0.063(3) 0.078(3) -0.0059(19) 0.0025(17) 0.0109(18)
C29 0.075(3) 0.086(3) 0.093(3) -0.009(3) -0.012(2) 0.020(2)
C30 0.067(3) 0.084(3) 0.117(4) 0.012(3) 0.001(2) 0.021(2)
C31 0.064(3) 0.063(3) 0.139(4) 0.012(3) 0.006(2) 0.014(2)
C32 0.056(2) 0.051(2) 0.119(4) -0.001(2) 0.004(2) 0.0011(18)
C33 0.0574(17) 0.046(2) 0.047(2) -0.0021(16) -0.0031(15) -0.0007(14)
C34 0.0582(18) 0.051(2) 0.055(2) 0.0045(17) -0.0007(17) 0.0001(17)
C35 0.0640(19) 0.063(3) 0.069(3) 0.010(2) 0.006(2) -0.0052(17)
C36 0.058(2) 0.065(3) 0.101(3) -0.003(2) 0.012(2) -0.0022(18)
C37 0.059(2) 0.061(3) 0.123(4) 0.005(2) 0.003(2) 0.003(2)
C38 0.0602(19) 0.052(3) 0.105(4) 0.015(2) 0.002(2) 0.0019(17)
C39 0.083(2) 0.057(3) 0.054(2) -0.0007(19) 0.0131(16) -0.011(2)
C40 0.104(3) 0.067(3) 0.065(2) 0.007(2) -0.0044(19) -0.022(2)
C41 0.155(4) 0.079(4) 0.065(2) 0.005(2) -0.005(3) -0.039(3)
C42 0.187(5) 0.112(5) 0.071(4) -0.011(4) 0.022(3) -0.023(4)
C43 0.163(5) 0.171(6) 0.080(3) -0.030(4) 0.038(3) 0.021(5)
C44 0.106(3) 0.147(5) 0.076(3) -0.025(3) 0.025(3) 0.015(3)
B1 0.061(2) 0.053(2) 0.053(2) -0.0001(18) 0.0051(17) 0.0000(18)
O3 0.070(3) 0.102(3) 0.098(4) -0.010(3) 0.013(3) -0.002(3)
C45 0.084(2) 0.101(5) 0.099(3) -0.015(3) 0.007(2) 0.001(2)
C46 0.080(2) 0.110(8) 0.137(4) -0.013(4) 0.012(2) 0.001(2)
C47 0.080(2) 0.110(8) 0.137(4) -0.013(4) 0.012(2) 0.001(2)
C48 0.084(2) 0.101(5) 0.099(3) -0.015(3) 0.007(2) 0.001(2)
O3A 0.070(3) 0.102(3) 0.098(4) -0.010(3) 0.013(3) -0.002(3)
C45A 0.084(2) 0.101(5) 0.099(3) -0.015(3) 0.007(2) 0.001(2)
C46A 0.080(2) 0.110(8) 0.137(4) -0.013(4) 0.012(2) 0.001(2)
C47A 0.080(2) 0.110(8) 0.137(4) -0.013(4) 0.012(2) 0.001(2)
C48A 0.084(2) 0.101(5) 0.099(3) -0.015(3) 0.007(2) 0.001(2)
O1 0.0657(18) 0.189(3) 0.0733(15) -0.0232(16) -0.0105(13) 0.0024(16)
O2 0.0657(18) 0.189(3) 0.0733(15) -0.0232(16) -0.0105(13) 0.0024(16)
N1 0.0656(18) 0.072(3) 0.0600(18) 0.0099(17) -0.0073(17) -0.0019(17)
O1A 0.0657(18) 0.189(3) 0.0733(15) -0.0232(16) -0.0105(13) 0.0024(16)
O2A 0.0657(18) 0.189(3) 0.0733(15) -0.0232(16) -0.0105(13) 0.0024(16)
N1A 0.0656(18) 0.072(3) 0.0600(18) 0.0099(17) -0.0073(17) -0.0019(17)
 
_geom_special_details
;
 All esds (except the esd in the dihedral angle between two l.s. planes)
 are estimated using the full covariance matrix.  The cell esds are taken
 into account individually in the estimation of esds in distances, angles
 and torsion angles; correlations between esds in cell parameters are only
 used when they are defined by crystal symmetry.  An approximate (isotropic)
 treatment of cell esds is used for estimating esds involving l.s. planes.
;
 
loop_
 _geom_bond_atom_site_label_1
 _geom_bond_atom_site_label_2
 _geom_bond_distance
 _geom_bond_site_symmetry_2
 _geom_bond_publ_flag
Pd1 O1A 1.994(19) . ?
Pd1 N3 2.016(3) . ?
Pd1 N1 2.038(3) . ?
Pd1 N2 2.086(3) . ?
Pd1 N4 2.092(3) . ?
N2 C9 1.495(4) . ?
N2 C1 1.515(4) . ?
N2 C5 1.522(4) . ?
N3 C2 1.481(4) . ?
N3 C3 1.486(4) . ?
N3 H3 0.9800 . ?
N4 C17 1.492(4) . ?
N4 C4 1.506(4) . ?
N4 C13 1.516(4) . ?
C1 C2 1.514(5) . ?
C1 H1A 0.9700 . ?
C1 H1B 0.9700 . ?
C2 H2A 0.9700 . ?
C2 H2B 0.9700 . ?
C3 C4 1.504(5) . ?
C3 H3A 0.9700 . ?
C3 H3B 0.9700 . ?
C4 H4A 0.9700 . ?
C4 H4B 0.9700 . ?
C5 C6 1.509(5) . ?
C5 H5A 0.9700 . ?
C5 H5B 0.9700 . ?
C6 C7 1.509(5) . ?
C6 H6A 0.9700 . ?
C6 H6B 0.9700 . ?
C7 C8 1.493(7) . ?
C7 H7A 0.9700 . ?
C7 H7B 0.9700 . ?
C8 H8A 0.9600 . ?
C8 H8B 0.9600 . ?
C8 H8C 0.9600 . ?
C9 C10 1.499(5) . ?
C9 H9A 0.9700 . ?
C9 H9B 0.9700 . ?
C10 C11 1.517(5) . ?
C10 H10A 0.9700 . ?
C10 H10B 0.9700 . ?
C11 C12 1.494(6) . ?
C11 H11A 0.9700 . ?
C11 H11B 0.9700 . ?
C12 H12A 0.9600 . ?
C12 H12B 0.9600 . ?
C12 H12C 0.9600 . ?
C13 C14 1.505(5) . ?
C13 H13A 0.9700 . ?
C13 H13B 0.9700 . ?
C14 C15 1.514(5) . ?
C14 H14A 0.9700 . ?
C14 H14B 0.9700 . ?
C15 C16 1.511(5) . ?
C15 H15A 0.9700 . ?
C15 H15B 0.9700 . ?
C16 H16A 0.9600 . ?
C16 H16B 0.9600 . ?
C16 H16C 0.9600 . ?
C17 C18 1.497(5) . ?
C17 H17A 0.9700 . ?
C17 H17B 0.9700 . ?
C18 C19 1.532(6) . ?
C18 H18A 0.9700 . ?
C18 H18B 0.9700 . ?
C19 C20 1.431(6) . ?
C19 H19A 0.9700 . ?
C19 H19B 0.9700 . ?
C20 H20A 0.9600 . ?
C20 H20B 0.9600 . ?
C20 H20C 0.9600 . ?
C21 C22 1.391(5) . ?
C21 C26 1.395(5) . ?
C21 B1 1.633(6) . ?
C22 C23 1.385(6) . ?
C22 H22 0.9300 . ?
C23 C24 1.366(6) . ?
C23 H23 0.9300 . ?
C24 C25 1.358(5) . ?
C24 H24 0.9300 . ?
C25 C26 1.383(5) . ?
C25 H25 0.9300 . ?
C26 H26 0.9300 . ?
C27 C28 1.373(6) . ?
C27 C32 1.397(5) . ?
C27 B1 1.665(6) . ?
C28 C29 1.387(6) . ?
C28 H28 0.9300 . ?
C29 C30 1.346(6) . ?
C29 H29 0.9300 . ?
C30 C31 1.366(6) . ?
C30 H30 0.9300 . ?
C31 C32 1.383(6) . ?
C31 H31 0.9300 . ?
C32 H32 0.9300 . ?
C33 C34 1.384(5) . ?
C33 C38 1.394(5) . ?
C33 B1 1.648(6) . ?
C34 C35 1.398(4) . ?
C34 H34 0.9300 . ?
C35 C36 1.371(5) . ?
C35 H35 0.9300 . ?
C36 C37 1.372(6) . ?
C36 H36 0.9300 . ?
C37 C38 1.380(5) . ?
C37 H37 0.9300 . ?
C38 H38 0.9300 . ?
C39 C40 1.369(6) . ?
C39 C44 1.390(6) . ?
C39 B1 1.663(6) . ?
C40 C41 1.413(6) . ?
C40 H40 0.9300 . ?
C41 C42 1.352(7) . ?
C41 H41 0.9300 . ?
C42 C43 1.355(8) . ?
C42 H42 0.9300 . ?
C43 C44 1.374(7) . ?
C43 H43 0.9300 . ?
C44 H44 0.9300 . ?
O3 C45 1.432(12) . ?
O3 C48 1.434(11) . ?
C45 C46 1.497(13) . ?
C45 H45A 0.9700 . ?
C45 H45B 0.9700 . ?
C46 C47 1.459(12) . ?
C46 H46A 0.9700 . ?
C46 H46B 0.9700 . ?
C47 C48 1.416(9) . ?
C47 H47A 0.9700 . ?
C47 H47B 0.9700 . ?
C48 H48A 0.9700 . ?
C48 H48B 0.9700 . ?
O3A C48A 1.391(15) . ?
O3A C45A 1.429(12) . ?
C45A C46A 1.514(13) . ?
C45A H45C 0.9700 . ?
C45A H45D 0.9700 . ?
C46A C47A 1.438(12) . ?
C46A H46C 0.9700 . ?
C46A H46D 0.9700 . ?
C47A C48A 1.432(11) . ?
C47A H47C 0.9700 . ?
C47A H47D 0.9700 . ?
C48A H48C 0.9700 . ?
C48A H48D 0.9700 . ?
O1 N1 1.2004(10) . ?
O2 N1 1.2012(10) . ?
O1A N1A 1.3001(10) . ?
O2A N1A 1.3002(10) . ?
 
loop_
 _geom_angle_atom_site_label_1
 _geom_angle_atom_site_label_2
 _geom_angle_atom_site_label_3
 _geom_angle
 _geom_angle_site_symmetry_1
 _geom_angle_site_symmetry_3
 _geom_angle_publ_flag
O1A Pd1 N3 170.7(3) . . ?
N3 Pd1 N1 178.86(12) . . ?
O1A Pd1 N2 93.98(11) . . ?
N3 Pd1 N2 85.33(12) . . ?
N1 Pd1 N2 95.27(9) . . ?
O1A Pd1 N4 93.80(10) . . ?
N3 Pd1 N4 85.19(11) . . ?
N1 Pd1 N4 94.37(9) . . ?
N2 Pd1 N4 166.44(11) . . ?
C9 N2 C1 110.5(3) . . ?
C9 N2 C5 110.0(3) . . ?
C1 N2 C5 109.7(3) . . ?
C9 N2 Pd1 115.4(2) . . ?
C1 N2 Pd1 105.5(2) . . ?
C5 N2 Pd1 105.5(2) . . ?
C2 N3 C3 116.3(3) . . ?
C2 N3 Pd1 107.9(2) . . ?
C3 N3 Pd1 107.6(2) . . ?
C2 N3 H3 108.3 . . ?
C3 N3 H3 108.3 . . ?
Pd1 N3 H3 108.3 . . ?
C17 N4 C4 110.0(3) . . ?
C17 N4 C13 109.8(3) . . ?
C4 N4 C13 110.8(3) . . ?
C17 N4 Pd1 115.7(2) . . ?
C4 N4 Pd1 105.7(2) . . ?
C13 N4 Pd1 104.7(2) . . ?
C2 C1 N2 110.0(3) . . ?
C2 C1 H1A 109.7 . . ?
N2 C1 H1A 109.7 . . ?
C2 C1 H1B 109.7 . . ?
N2 C1 H1B 109.7 . . ?
H1A C1 H1B 108.2 . . ?
N3 C2 C1 106.5(3) . . ?
N3 C2 H2A 110.4 . . ?
C1 C2 H2A 110.4 . . ?
N3 C2 H2B 110.4 . . ?
C1 C2 H2B 110.4 . . ?
H2A C2 H2B 108.6 . . ?
N3 C3 C4 106.9(3) . . ?
N3 C3 H3A 110.3 . . ?
C4 C3 H3A 110.3 . . ?
N3 C3 H3B 110.3 . . ?
C4 C3 H3B 110.3 . . ?
H3A C3 H3B 108.6 . . ?
C3 C4 N4 110.7(3) . . ?
C3 C4 H4A 109.5 . . ?
N4 C4 H4A 109.5 . . ?
C3 C4 H4B 109.5 . . ?
N4 C4 H4B 109.5 . . ?
H4A C4 H4B 108.1 . . ?
C6 C5 N2 117.2(3) . . ?
C6 C5 H5A 108.0 . . ?
N2 C5 H5A 108.0 . . ?
C6 C5 H5B 108.0 . . ?
N2 C5 H5B 108.0 . . ?
H5A C5 H5B 107.2 . . ?
C5 C6 C7 111.2(4) . . ?
C5 C6 H6A 109.4 . . ?
C7 C6 H6A 109.4 . . ?
C5 C6 H6B 109.4 . . ?
C7 C6 H6B 109.4 . . ?
H6A C6 H6B 108.0 . . ?
C8 C7 C6 111.7(5) . . ?
C8 C7 H7A 109.3 . . ?
C6 C7 H7A 109.3 . . ?
C8 C7 H7B 109.3 . . ?
C6 C7 H7B 109.3 . . ?
H7A C7 H7B 107.9 . . ?
C7 C8 H8A 109.5 . . ?
C7 C8 H8B 109.5 . . ?
H8A C8 H8B 109.5 . . ?
C7 C8 H8C 109.5 . . ?
H8A C8 H8C 109.5 . . ?
H8B C8 H8C 109.5 . . ?
N2 C9 C10 115.0(3) . . ?
N2 C9 H9A 108.5 . . ?
C10 C9 H9A 108.5 . . ?
N2 C9 H9B 108.5 . . ?
C10 C9 H9B 108.5 . . ?
H9A C9 H9B 107.5 . . ?
C9 C10 C11 111.0(3) . . ?
C9 C10 H10A 109.4 . . ?
C11 C10 H10A 109.4 . . ?
C9 C10 H10B 109.4 . . ?
C11 C10 H10B 109.4 . . ?
H10A C10 H10B 108.0 . . ?
C12 C11 C10 113.3(4) . . ?
C12 C11 H11A 108.9 . . ?
C10 C11 H11A 108.9 . . ?
C12 C11 H11B 108.9 . . ?
C10 C11 H11B 108.9 . . ?
H11A C11 H11B 107.7 . . ?
C11 C12 H12A 109.5 . . ?
C11 C12 H12B 109.5 . . ?
H12A C12 H12B 109.5 . . ?
C11 C12 H12C 109.5 . . ?
H12A C12 H12C 109.5 . . ?
H12B C12 H12C 109.5 . . ?
C14 C13 N4 117.3(3) . . ?
C14 C13 H13A 108.0 . . ?
N4 C13 H13A 108.0 . . ?
C14 C13 H13B 108.0 . . ?
N4 C13 H13B 108.0 . . ?
H13A C13 H13B 107.2 . . ?
C13 C14 C15 111.1(3) . . ?
C13 C14 H14A 109.4 . . ?
C15 C14 H14A 109.4 . . ?
C13 C14 H14B 109.4 . . ?
C15 C14 H14B 109.4 . . ?
H14A C14 H14B 108.0 . . ?
C16 C15 C14 113.9(4) . . ?
C16 C15 H15A 108.8 . . ?
C14 C15 H15A 108.8 . . ?
C16 C15 H15B 108.8 . . ?
C14 C15 H15B 108.8 . . ?
H15A C15 H15B 107.7 . . ?
C15 C16 H16A 109.5 . . ?
C15 C16 H16B 109.5 . . ?
H16A C16 H16B 109.5 . . ?
C15 C16 H16C 109.5 . . ?
H16A C16 H16C 109.5 . . ?
H16B C16 H16C 109.5 . . ?
N4 C17 C18 114.6(3) . . ?
N4 C17 H17A 108.6 . . ?
C18 C17 H17A 108.6 . . ?
N4 C17 H17B 108.6 . . ?
C18 C17 H17B 108.6 . . ?
H17A C17 H17B 107.6 . . ?
C17 C18 C19 111.4(4) . . ?
C17 C18 H18A 109.4 . . ?
C19 C18 H18A 109.4 . . ?
C17 C18 H18B 109.4 . . ?
C19 C18 H18B 109.4 . . ?
H18A C18 H18B 108.0 . . ?
C20 C19 C18 115.4(5) . . ?
C20 C19 H19A 108.4 . . ?
C18 C19 H19A 108.4 . . ?
C20 C19 H19B 108.4 . . ?
C18 C19 H19B 108.4 . . ?
H19A C19 H19B 107.5 . . ?
C19 C20 H20A 109.5 . . ?
C19 C20 H20B 109.5 . . ?
H20A C20 H20B 109.5 . . ?
C19 C20 H20C 109.5 . . ?
H20A C20 H20C 109.5 . . ?
H20B C20 H20C 109.5 . . ?
C22 C21 C26 115.0(4) . . ?
C22 C21 B1 123.3(3) . . ?
C26 C21 B1 121.5(3) . . ?
C23 C22 C21 121.6(4) . . ?
C23 C22 H22 119.2 . . ?
C21 C22 H22 119.2 . . ?
C24 C23 C22 121.5(4) . . ?
C24 C23 H23 119.2 . . ?
C22 C23 H23 119.2 . . ?
C25 C24 C23 118.5(5) . . ?
C25 C24 H24 120.8 . . ?
C23 C24 H24 120.8 . . ?
C24 C25 C26 120.4(4) . . ?
C24 C25 H25 119.8 . . ?
C26 C25 H25 119.8 . . ?
C25 C26 C21 122.9(4) . . ?
C25 C26 H26 118.5 . . ?
C21 C26 H26 118.5 . . ?
C28 C27 C32 113.5(4) . . ?
C28 C27 B1 125.1(4) . . ?
C32 C27 B1 121.4(4) . . ?
C27 C28 C29 124.1(4) . . ?
C27 C28 H28 117.9 . . ?
C29 C28 H28 117.9 . . ?
C30 C29 C28 119.9(5) . . ?
C30 C29 H29 120.1 . . ?
C28 C29 H29 120.1 . . ?
C29 C30 C31 119.4(5) . . ?
C29 C30 H30 120.3 . . ?
C31 C30 H30 120.3 . . ?
C30 C31 C32 119.6(5) . . ?
C30 C31 H31 120.2 . . ?
C32 C31 H31 120.2 . . ?
C31 C32 C27 123.4(5) . . ?
C31 C32 H32 118.3 . . ?
C27 C32 H32 118.3 . . ?
C34 C33 C38 114.2(3) . . ?
C34 C33 B1 124.0(3) . . ?
C38 C33 B1 121.7(3) . . ?
C33 C34 C35 123.3(4) . . ?
C33 C34 H34 118.4 . . ?
C35 C34 H34 118.4 . . ?
C36 C35 C34 119.8(4) . . ?
C36 C35 H35 120.1 . . ?
C34 C35 H35 120.1 . . ?
C35 C36 C37 119.2(4) . . ?
C35 C36 H36 120.4 . . ?
C37 C36 H36 120.4 . . ?
C36 C37 C38 119.6(4) . . ?
C36 C37 H37 120.2 . . ?
C38 C37 H37 120.2 . . ?
C37 C38 C33 123.9(4) . . ?
C37 C38 H38 118.0 . . ?
C33 C38 H38 118.0 . . ?
C40 C39 C44 114.7(4) . . ?
C40 C39 B1 122.5(4) . . ?
C44 C39 B1 122.7(4) . . ?
C39 C40 C41 122.2(5) . . ?
C39 C40 H40 118.9 . . ?
C41 C40 H40 118.9 . . ?
C42 C41 C40 120.1(6) . . ?
C42 C41 H41 119.9 . . ?
C40 C41 H41 119.9 . . ?
C41 C42 C43 119.3(6) . . ?
C41 C42 H42 120.4 . . ?
C43 C42 H42 120.4 . . ?
C42 C43 C44 120.1(6) . . ?
C42 C43 H43 120.0 . . ?
C44 C43 H43 120.0 . . ?
C43 C44 C39 123.5(6) . . ?
C43 C44 H44 118.2 . . ?
C39 C44 H44 118.2 . . ?
C21 B1 C33 110.7(3) . . ?
C21 B1 C39 109.5(3) . . ?
C33 B1 C39 107.9(3) . . ?
C21 B1 C27 108.1(3) . . ?
C33 B1 C27 110.1(3) . . ?
C39 B1 C27 110.5(3) . . ?
C45 O3 C48 105.3(9) . . ?
O3 C45 C46 107.4(13) . . ?
O3 C45 H45A 110.2 . . ?
C46 C45 H45A 110.2 . . ?
O3 C45 H45B 110.2 . . ?
C46 C45 H45B 110.2 . . ?
H45A C45 H45B 108.5 . . ?
C47 C46 C45 101.6(8) . . ?
C47 C46 H46A 111.4 . . ?
C45 C46 H46A 111.4 . . ?
C47 C46 H46B 111.4 . . ?
C45 C46 H46B 111.4 . . ?
H46A C46 H46B 109.3 . . ?
C48 C47 C46 109.9(8) . . ?
C48 C47 H47A 109.7 . . ?
C46 C47 H47A 109.7 . . ?
C48 C47 H47B 109.7 . . ?
C46 C47 H47B 109.7 . . ?
H47A C47 H47B 108.2 . . ?
C47 C48 O3 108.2(9) . . ?
C47 C48 H48A 110.1 . . ?
O3 C48 H48A 110.1 . . ?
C47 C48 H48B 110.1 . . ?
O3 C48 H48B 110.1 . . ?
H48A C48 H48B 108.4 . . ?
C48A O3A C45A 111.6(11) . . ?
O3A C45A C46A 101.4(10) . . ?
O3A C45A H45C 111.5 . . ?
C46A C45A H45C 111.5 . . ?
O3A C45A H45D 111.5 . . ?
C46A C45A H45D 111.5 . . ?
H45C C45A H45D 109.3 . . ?
C47A C46A C45A 108.2(10) . . ?
C47A C46A H46C 110.1 . . ?
C45A C46A H46C 110.1 . . ?
C47A C46A H46D 110.1 . . ?
C45A C46A H46D 110.1 . . ?
H46C C46A H46D 108.4 . . ?
C48A C47A C46A 105.2(10) . . ?
C48A C47A H47C 110.7 . . ?
C46A C47A H47C 110.7 . . ?
C48A C47A H47D 110.7 . . ?
C46A C47A H47D 110.7 . . ?
H47C C47A H47D 108.8 . . ?
O3A C48A C47A 109.2(10) . . ?
O3A C48A H48C 109.8 . . ?
C47A C48A H48C 109.8 . . ?
O3A C48A H48D 109.8 . . ?
C47A C48A H48D 109.8 . . ?
H48C C48A H48D 108.3 . . ?
O1 N1 O2 121.82(15) . . ?
O1 N1 Pd1 119.1(2) . . ?
O2 N1 Pd1 119.1(2) . . ?
N1A O1A Pd1 124.8(9) . . ?
O1A N1A O2A 107.71(12) . . ?
 
loop_
 _geom_torsion_atom_site_label_1
 _geom_torsion_atom_site_label_2
 _geom_torsion_atom_site_label_3
 _geom_torsion_atom_site_label_4
 _geom_torsion
 _geom_torsion_site_symmetry_1
 _geom_torsion_site_symmetry_2
 _geom_torsion_site_symmetry_3
 _geom_torsion_site_symmetry_4
 _geom_torsion_publ_flag
C9 N2 C1 C2 -160.3(3) . . . . ?
C5 N2 C1 C2 78.2(4) . . . . ?
Pd1 N2 C1 C2 -35.0(3) . . . . ?
C3 N3 C2 C1 -167.0(3) . . . . ?
Pd1 N3 C2 C1 -46.0(3) . . . . ?
N2 C1 C2 N3 54.6(4) . . . . ?
C2 N3 C3 C4 167.3(3) . . . . ?
Pd1 N3 C3 C4 46.1(3) . . . . ?
N3 C3 C4 N4 -53.7(3) . . . . ?
C17 N4 C4 C3 158.9(3) . . . . ?
C13 N4 C4 C3 -79.5(3) . . . . ?
Pd1 N4 C4 C3 33.4(3) . . . . ?
C9 N2 C5 C6 -56.4(5) . . . . ?
C1 N2 C5 C6 65.3(4) . . . . ?
Pd1 N2 C5 C6 178.5(3) . . . . ?
N2 C5 C6 C7 -179.0(4) . . . . ?
C5 C6 C7 C8 -172.9(5) . . . . ?
C1 N2 C9 C10 67.1(4) . . . . ?
C5 N2 C9 C10 -171.6(3) . . . . ?
Pd1 N2 C9 C10 -52.4(4) . . . . ?
N2 C9 C10 C11 172.7(4) . . . . ?
C9 C10 C11 C12 171.8(4) . . . . ?
C17 N4 C13 C14 57.0(4) . . . . ?
C4 N4 C13 C14 -64.7(4) . . . . ?
Pd1 N4 C13 C14 -178.2(3) . . . . ?
N4 C13 C14 C15 -179.4(3) . . . . ?
C13 C14 C15 C16 178.6(4) . . . . ?
C4 N4 C17 C18 -68.8(4) . . . . ?
C13 N4 C17 C18 169.1(3) . . . . ?
Pd1 N4 C17 C18 50.9(4) . . . . ?
N4 C17 C18 C19 -178.9(4) . . . . ?
C17 C18 C19 C20 -174.9(5) . . . . ?
C26 C21 C22 C23 1.9(6) . . . . ?
B1 C21 C22 C23 -174.1(4) . . . . ?
C21 C22 C23 C24 0.1(7) . . . . ?
C22 C23 C24 C25 -1.4(7) . . . . ?
C23 C24 C25 C26 0.4(6) . . . . ?
C24 C25 C26 C21 1.8(6) . . . . ?
C22 C21 C26 C25 -2.9(5) . . . . ?
B1 C21 C26 C25 173.2(4) . . . . ?
C32 C27 C28 C29 -2.1(6) . . . . ?
B1 C27 C28 C29 178.5(4) . . . . ?
C27 C28 C29 C30 0.6(7) . . . . ?
C28 C29 C30 C31 1.2(7) . . . . ?
C29 C30 C31 C32 -1.2(7) . . . . ?
C30 C31 C32 C27 -0.6(7) . . . . ?
C28 C27 C32 C31 2.1(6) . . . . ?
B1 C27 C32 C31 -178.5(4) . . . . ?
C38 C33 C34 C35 0.1(6) . . . . ?
B1 C33 C34 C35 -177.1(4) . . . . ?
C33 C34 C35 C36 -0.4(6) . . . . ?
C34 C35 C36 C37 0.8(7) . . . . ?
C35 C36 C37 C38 -0.8(7) . . . . ?
C36 C37 C38 C33 0.5(8) . . . . ?
C34 C33 C38 C37 -0.1(6) . . . . ?
B1 C33 C38 C37 177.1(4) . . . . ?
C44 C39 C40 C41 -1.5(6) . . . . ?
B1 C39 C40 C41 174.6(4) . . . . ?
C39 C40 C41 C42 1.0(7) . . . . ?
C40 C41 C42 C43 0.0(9) . . . . ?
C41 C42 C43 C44 -0.4(10) . . . . ?
C42 C43 C44 C39 -0.2(10) . . . . ?
C40 C39 C44 C43 1.1(8) . . . . ?
B1 C39 C44 C43 -175.0(5) . . . . ?
C22 C21 B1 C33 -139.0(4) . . . . ?
C26 C21 B1 C33 45.2(5) . . . . ?
C22 C21 B1 C39 -20.1(5) . . . . ?
C26 C21 B1 C39 164.1(3) . . . . ?
C22 C21 B1 C27 100.3(4) . . . . ?
C26 C21 B1 C27 -75.4(4) . . . . ?
C34 C33 B1 C21 -148.6(4) . . . . ?
C38 C33 B1 C21 34.4(5) . . . . ?
C34 C33 B1 C39 91.6(4) . . . . ?
C38 C33 B1 C39 -85.4(4) . . . . ?
C34 C33 B1 C27 -29.1(5) . . . . ?
C38 C33 B1 C27 153.9(4) . . . . ?
C40 C39 B1 C21 -81.8(5) . . . . ?
C44 C39 B1 C21 94.0(5) . . . . ?
C40 C39 B1 C33 38.8(5) . . . . ?
C44 C39 B1 C33 -145.4(4) . . . . ?
C40 C39 B1 C27 159.2(4) . . . . ?
C44 C39 B1 C27 -25.0(6) . . . . ?
C28 C27 B1 C21 13.0(5) . . . . ?
C32 C27 B1 C21 -166.3(3) . . . . ?
C28 C27 B1 C33 -108.0(4) . . . . ?
C32 C27 B1 C33 72.7(4) . . . . ?
C28 C27 B1 C39 132.9(4) . . . . ?
C32 C27 B1 C39 -46.4(5) . . . . ?
C48 O3 C45 C46 27(3) . . . . ?
O3 C45 C46 C47 -26(2) . . . . ?
C45 C46 C47 C48 15(2) . . . . ?
C46 C47 C48 O3 1(2) . . . . ?
C45 O3 C48 C47 -17(3) . . . . ?
C48A O3A C45A C46A 16(4) . . . . ?
O3A C45A C46A C47A -21(3) . . . . ?
C45A C46A C47A C48A 19(3) . . . . ?
C45A O3A C48A C47A -5(4) . . . . ?
C46A C47A C48A O3A -9(3) . . . . ?
Pd1 O1A N1A O2A 0.00(2) . . . . ?
 
_refine_diff_density_max    0.402
_refine_diff_density_min   -0.534
_refine_diff_density_rms    0.068

_shelx_res_file
;
TITL shelxt in P 1 21/n 1
    14_decay.res
    created by SHELXL-2018/3 at 16:53:55 on 27-Mar-2020
CELL 0.534 11.664 13.5623 30.1804 90 93.504 90
ZERR 4 0.00033 0.000472 0.00096 0 0.002806 0
LATT 1
SYMM 0.5-X,0.5+Y,0.5-Z
SFAC C H B N O Pd
DISP B 0 0 4.561
DISP C 0.001 0.001 6.94
DISP H -0 0 0.611
DISP N 0.003 0.002 10.693
DISP O 0.005 0.003 16.398
DISP Pd -2.504 0.615 1934.604
UNIT 192 292 4 16 12 4
DFIX 1.2 0.001 N1 O1 N1 O2
DFIX 1.3 0.001 O1A N1A N1A O2A
DANG 2.1 0.001 O1 O2 O1A O2A
FLAT 0.001 Pd1 O1 O2 N1 O1A O2A N1A
RIGU 0.001 0.002
EADP O3 O3A
EADP C45 C45A C48 C48A
EADP C46 C46A C47 C47A
EADP O1 O1A O2 O2A
EADP N1 N1A

L.S. 20
PLAN  5
SIZE 0.1 0.1 0.05
TEMP -8
BOND $H
list 4
CONF
fmap 2
acta
SHEL 999 0.8
OMIT 10 0 0
OMIT -1 2 3
OMIT 7 12 0
OMIT -2 1 2
REM <olex2.extras>
REM <HklSrc "%.\\14_decay.hkl">
REM </olex2.extras>

WGHT    0.049000
FVAR       0.24968   0.54865   0.89313
PD1   6    0.339981    0.775072    0.346541    11.00000    0.04804    0.05173 =
         0.04575    0.00125    0.00014   -0.00230
N2    4    0.346080    0.927404    0.337439    11.00000    0.05949    0.05408 =
         0.05462    0.00972   -0.00090    0.00075
N3    4    0.454602    0.798615    0.398180    11.00000    0.05115    0.05320 =
         0.04263   -0.00160   -0.00321   -0.00463
AFIX  13
H3    2    0.531841    0.788183    0.387977    11.00000   -1.20000
AFIX   0
N4    4    0.330840    0.631464    0.371392    11.00000    0.04848    0.04978 =
         0.05145    0.00012    0.00130   -0.00254
C1    1    0.441493    0.963745    0.369674    11.00000    0.07355    0.05819 =
         0.06213    0.00696   -0.00683   -0.00711
AFIX  23
H1A   2    0.514582    0.958601    0.356145    11.00000   -1.20000
H1B   2    0.428718    1.032521    0.376685    11.00000   -1.20000
AFIX   0
C2    1    0.444853    0.902998    0.411835    11.00000    0.07297    0.05107 =
         0.05528   -0.00102   -0.00558   -0.00410
AFIX  23
H2A   2    0.510259    0.921710    0.431427    11.00000   -1.20000
H2B   2    0.375317    0.913033    0.427313    11.00000   -1.20000
AFIX   0
C3    1    0.433752    0.723384    0.432570    11.00000    0.05472    0.05629 =
         0.04128    0.00261    0.00012   -0.00030
AFIX  23
H3A   2    0.364393    0.738953    0.447308    11.00000   -1.20000
H3B   2    0.497691    0.721399    0.454668    11.00000   -1.20000
AFIX   0
C4    1    0.421216    0.625733    0.409122    11.00000    0.05204    0.05477 =
         0.05290    0.00276   -0.00049   -0.00238
AFIX  23
H4A   2    0.400106    0.575503    0.430005    11.00000   -1.20000
H4B   2    0.494124    0.607107    0.397732    11.00000   -1.20000
AFIX   0
C5    1    0.231048    0.966063    0.351251    11.00000    0.06808    0.06728 =
         0.07090   -0.00361    0.00307    0.00695
AFIX  23
H5A   2    0.170883    0.934873    0.332570    11.00000   -1.20000
H5B   2    0.221492    0.944798    0.381489    11.00000   -1.20000
AFIX   0
C6    1    0.212333    1.076116    0.349140    11.00000    0.10258    0.06897 =
         0.09713   -0.00038    0.00052    0.02122
AFIX  23
H6A   2    0.218548    1.098613    0.318873    11.00000   -1.20000
H6B   2    0.271540    1.108827    0.367722    11.00000   -1.20000
AFIX   0
C7    1    0.095832    1.103652    0.364496    11.00000    0.09950    0.09639 =
         0.14671   -0.03309   -0.00682    0.03187
AFIX  23
H7A   2    0.037356    1.064591    0.348416    11.00000   -1.20000
H7B   2    0.093149    1.088455    0.395822    11.00000   -1.20000
AFIX   0
C8    1    0.070356    1.210576    0.357303    11.00000    0.15412    0.09573 =
         0.27343   -0.04595   -0.02906    0.04538
AFIX 137
H8A   2    0.042292    1.220930    0.327095    11.00000   -1.50000
H8B   2    0.139216    1.248294    0.363281    11.00000   -1.50000
H8C   2    0.013185    1.231236    0.376911    11.00000   -1.50000
AFIX   0
C9    1    0.366079    0.960525    0.291306    11.00000    0.07003    0.06141 =
         0.05419    0.01389   -0.00206    0.00185
AFIX  23
H9A   2    0.375333    1.031604    0.291469    11.00000   -1.20000
H9B   2    0.298244    0.945303    0.272341    11.00000   -1.20000
AFIX   0
C10   1    0.468390    0.915308    0.271442    11.00000    0.06945    0.08187 =
         0.06237    0.00820    0.00517   -0.00245
AFIX  23
H10A  2    0.464699    0.844129    0.274155    11.00000   -1.20000
H10B  2    0.537984    0.937730    0.287602    11.00000   -1.20000
AFIX   0
C11   1    0.472535    0.943078    0.222881    11.00000    0.09690    0.10920 =
         0.06654    0.00916    0.01744   -0.00669
AFIX  23
H11A  2    0.407966    0.912775    0.206284    11.00000   -1.20000
H11B  2    0.464340    1.014001    0.219996    11.00000   -1.20000
AFIX   0
C12   1    0.581128    0.912096    0.203020    11.00000    0.10385    0.18734 =
         0.09570   -0.01054    0.03639   -0.00721
AFIX 137
H12A  2    0.577203    0.928737    0.172047    11.00000   -1.50000
H12B  2    0.590874    0.842153    0.206377    11.00000   -1.50000
H12C  2    0.645069    0.945495    0.217878    11.00000   -1.50000
AFIX   0
C13   1    0.211537    0.623749    0.388388    11.00000    0.04673    0.06139 =
         0.06660    0.00654    0.00197   -0.00561
AFIX  23
H13A  2    0.202898    0.676311    0.409724    11.00000   -1.20000
H13B  2    0.156261    0.635772    0.363649    11.00000   -1.20000
AFIX   0
C14   1    0.180090    0.528185    0.409893    11.00000    0.06097    0.06704 =
         0.08325    0.01405    0.01411   -0.00343
AFIX  23
H14A  2    0.232859    0.515732    0.435373    11.00000   -1.20000
H14B  2    0.187275    0.474546    0.388984    11.00000   -1.20000
AFIX   0
C15   1    0.058421    0.531300    0.424660    11.00000    0.06065    0.08207 =
         0.09463    0.00489    0.02147   -0.00879
AFIX  23
H15A  2    0.052398    0.584525    0.445861    11.00000   -1.20000
H15B  2    0.006604    0.546032    0.399155    11.00000   -1.20000
AFIX   0
C16   1    0.020281    0.436562    0.445596    11.00000    0.07925    0.08737 =
         0.10647    0.00743    0.03106   -0.01338
AFIX 137
H16A  2    0.019941    0.384385    0.424094    11.00000   -1.50000
H16B  2   -0.055671    0.444836    0.455616    11.00000   -1.50000
H16C  2    0.072337    0.420265    0.470383    11.00000   -1.50000
AFIX   0
C17   1    0.348512    0.550892    0.338825    11.00000    0.06695    0.05366 =
         0.06160   -0.00624    0.00127   -0.00076
AFIX  23
H17A  2    0.282085    0.548248    0.317892    11.00000   -1.20000
H17B  2    0.352671    0.488581    0.354619    11.00000   -1.20000
AFIX   0
C18   1    0.454082    0.561685    0.313400    11.00000    0.06927    0.08288 =
         0.06525   -0.00653    0.00664    0.00804
AFIX  23
H18A  2    0.521347    0.562276    0.333952    11.00000   -1.20000
H18B  2    0.451191    0.624058    0.297643    11.00000   -1.20000
AFIX   0
C19   1    0.464578    0.477362    0.280126    11.00000    0.12478    0.11351 =
         0.11871   -0.04028    0.05007   -0.00232
AFIX  23
H19A  2    0.459229    0.415346    0.295877    11.00000   -1.20000
H19B  2    0.399717    0.480742    0.258478    11.00000   -1.20000
AFIX   0
C20   1    0.567923    0.476703    0.256898    11.00000    0.15173    0.16633 =
         0.13710   -0.03268    0.07498    0.01007
AFIX 137
H20A  2    0.569545    0.418844    0.238623    11.00000   -1.50000
H20B  2    0.633119    0.476391    0.277913    11.00000   -1.50000
H20C  2    0.570433    0.534432    0.238576    11.00000   -1.50000
AFIX   0

C21   1    0.656713    0.373936    0.427125    11.00000    0.04997    0.05159 =
         0.05840    0.00509   -0.00396   -0.00043
C22   1    0.709469    0.423521    0.393518    11.00000    0.05992    0.06928 =
         0.07423    0.01269    0.00844   -0.00400
AFIX  43
H22   2    0.726467    0.389324    0.368028    11.00000   -1.20000
AFIX   0
C23   1    0.737276    0.522626    0.397125    11.00000    0.06552    0.06861 =
         0.12258    0.02397    0.01882   -0.00631
AFIX  43
H23   2    0.772336    0.553425    0.373972    11.00000   -1.20000
AFIX   0
C24   1    0.714406    0.576161    0.433890    11.00000    0.06083    0.05506 =
         0.12783    0.01589   -0.00679    0.00119
AFIX  43
H24   2    0.734920    0.642309    0.436201    11.00000   -1.20000
AFIX   0
C25   1    0.661038    0.530578    0.466980    11.00000    0.06916    0.05157 =
         0.08977   -0.00306   -0.01361    0.00785
AFIX  43
H25   2    0.644263    0.565834    0.492209    11.00000   -1.20000
AFIX   0
C26   1    0.631468    0.432019    0.463394    11.00000    0.07460    0.05152 =
         0.05903    0.00599   -0.00121    0.00255
AFIX  43
H26   2    0.593028    0.403190    0.486189    11.00000   -1.20000
AFIX   0
C27   1    0.734751    0.201460    0.459201    11.00000    0.05447    0.04968 =
         0.06357    0.00660    0.01221    0.00151
C28   1    0.809083    0.249859    0.488767    11.00000    0.05903    0.06346 =
         0.07843   -0.00589    0.00247    0.01090
AFIX  43
H28   2    0.803798    0.318176    0.490352    11.00000   -1.20000
AFIX   0
C29   1    0.891602    0.203258    0.516434    11.00000    0.07469    0.08580 =
         0.09304   -0.00874   -0.01234    0.01997
AFIX  43
H29   2    0.939067    0.240138    0.535984    11.00000   -1.20000
AFIX   0
C30   1    0.902819    0.104583    0.514923    11.00000    0.06654    0.08385 =
         0.11662    0.01153    0.00136    0.02085
AFIX  43
H30   2    0.957022    0.072788    0.533759    11.00000   -1.20000
AFIX   0
C31   1    0.833898    0.051510    0.485480    11.00000    0.06356    0.06320 =
         0.13901    0.01229    0.00616    0.01408
AFIX  43
H31   2    0.841836   -0.016593    0.483772    11.00000   -1.20000
AFIX   0
C32   1    0.752283    0.099592    0.458237    11.00000    0.05564    0.05120 =
         0.11870   -0.00143    0.00363    0.00114
AFIX  43
H32   2    0.706706    0.062196    0.438239    11.00000   -1.20000
AFIX   0
C33   1    0.505350    0.230248    0.444165    11.00000    0.05745    0.04585 =
         0.04679   -0.00206   -0.00307   -0.00074
C34   1    0.479453    0.144986    0.466687    11.00000    0.05818    0.05092 =
         0.05456    0.00455   -0.00066    0.00012
AFIX  43
H34   2    0.538179    0.100071    0.473457    11.00000   -1.20000
AFIX   0
C35   1    0.369408    0.123040    0.479763    11.00000    0.06405    0.06279 =
         0.06889    0.00981    0.00636   -0.00525
AFIX  43
H35   2    0.356089    0.064532    0.494676    11.00000   -1.20000
AFIX   0
C36   1    0.281170    0.188074    0.470524    11.00000    0.05785    0.06475 =
         0.10067   -0.00260    0.01176   -0.00225
AFIX  43
H36   2    0.207862    0.174505    0.479407    11.00000   -1.20000
AFIX   0
C37   1    0.302334    0.273423    0.448013    11.00000    0.05875    0.06089 =
         0.12294    0.00464    0.00288    0.00304
AFIX  43
H37   2    0.243129    0.317837    0.441172    11.00000   -1.20000
AFIX   0
C38   1    0.411930    0.292999    0.435578    11.00000    0.06015    0.05179 =
         0.10507    0.01508    0.00153    0.00190
AFIX  43
H38   2    0.424227    0.351575    0.420566    11.00000   -1.20000
AFIX   0
C39   1    0.636463    0.213368    0.374761    11.00000    0.08277    0.05748 =
         0.05443   -0.00065    0.01311   -0.01093
C40   1    0.544222    0.220286    0.344617    11.00000    0.10360    0.06733 =
         0.06456    0.00746   -0.00439   -0.02237
AFIX  43
H40   2    0.475056    0.244327    0.353981    11.00000   -1.20000
AFIX   0
C41   1    0.550574    0.192132    0.299768    11.00000    0.15453    0.07890 =
         0.06466    0.00465   -0.00474   -0.03909
AFIX  43
H41   2    0.486543    0.198793    0.280076    11.00000   -1.20000
AFIX   0
C42   1    0.649522    0.155534    0.285416    11.00000    0.18687    0.11215 =
         0.07079   -0.01062    0.02234   -0.02345
AFIX  43
H42   2    0.653992    0.136924    0.255913    11.00000   -1.20000
AFIX   0
C43   1    0.742127    0.146254    0.314476    11.00000    0.16324    0.17094 =
         0.07960   -0.03048    0.03827    0.02100
AFIX  43
H43   2    0.810475    0.120789    0.304979    11.00000   -1.20000
AFIX   0
C44   1    0.735167    0.174425    0.357960    11.00000    0.10632    0.14701 =
         0.07587   -0.02506    0.02512    0.01550
AFIX  43
H44   2    0.799984    0.167043    0.377194    11.00000   -1.20000
AFIX   0
B1    3    0.633063    0.255223    0.426470    11.00000    0.06137    0.05336 =
         0.05272   -0.00006    0.00514   -0.00002

PART 1
O3    5    0.690132    0.804193    0.365456    21.00000    0.06962    0.10215 =
         0.09826   -0.00963    0.01280   -0.00205
C45   1    0.736570    0.773841    0.324804    21.00000    0.08413    0.10091 =
         0.09891   -0.01481    0.00663    0.00139
AFIX  23
H45A  2    0.727690    0.825948    0.302846    21.00000   -1.20000
H45B  2    0.696809    0.715641    0.313200    21.00000   -1.20000
AFIX   0
C46   1    0.861167    0.751635    0.334777    21.00000    0.08007    0.10956 =
         0.13707   -0.01266    0.01196    0.00128
AFIX  23
H46A  2    0.873342    0.682438    0.341698    21.00000   -1.20000
H46B  2    0.906707    0.769782    0.310203    21.00000   -1.20000
AFIX   0
C47   1    0.887859    0.813839    0.373499    21.00000    0.08007    0.10956 =
         0.13707   -0.01266    0.01196    0.00128
AFIX  23
H47A  2    0.933772    0.777000    0.395684    21.00000   -1.20000
H47B  2    0.932078    0.870583    0.364960    21.00000   -1.20000
AFIX   0
C48   1    0.784976    0.845748    0.391566    21.00000    0.08413    0.10091 =
         0.09891   -0.01481    0.00663    0.00139
AFIX  23
H48A  2    0.780532    0.917158    0.390932    21.00000   -1.20000
H48B  2    0.783117    0.824167    0.422156    21.00000   -1.20000
AFIX   0
SAME 0.02 0.04 O3 > C48
PART 0
PART 2
O3A   5    0.676226    0.807207    0.361564   -21.00000    0.06962    0.10215 =
         0.09826   -0.00963    0.01280   -0.00205
C45A  1    0.730116    0.757325    0.326700   -21.00000    0.08413    0.10091 =
         0.09891   -0.01481    0.00663    0.00139
AFIX  23
H45C  2    0.703533    0.782376    0.297768   -21.00000   -1.20000
H45D  2    0.716899    0.686769    0.327699   -21.00000   -1.20000
AFIX   0
C46A  1    0.855211    0.782224    0.337485   -21.00000    0.08007    0.10956 =
         0.13707   -0.01266    0.01196    0.00128
AFIX  23
H46C  2    0.893482    0.727689    0.353034   -21.00000   -1.20000
H46D  2    0.893436    0.794324    0.310353   -21.00000   -1.20000
AFIX   0
C47A  1    0.860375    0.868956    0.364951   -21.00000    0.08007    0.10956 =
         0.13707   -0.01266    0.01196    0.00128
AFIX  23
H47C  2    0.919776    0.862390    0.388698   -21.00000   -1.20000
H47D  2    0.876342    0.926938    0.347548   -21.00000   -1.20000
AFIX   0
C48A  1    0.749349    0.876095    0.382532   -21.00000    0.08413    0.10091 =
         0.09891   -0.01481    0.00663    0.00139
AFIX  23
H48C  2    0.755539    0.863725    0.414244   -21.00000   -1.20000
H48D  2    0.718687    0.941952    0.377656   -21.00000   -1.20000
AFIX   0

PART 0
PART 3
O1    5    0.125526    0.759621    0.298304    31.00000    0.06566    0.18925 =
         0.07328   -0.02319   -0.01050    0.00236
O2    5    0.262241    0.724541    0.259037    31.00000    0.06566    0.18925 =
         0.07328   -0.02319   -0.01050    0.00236
N1    4    0.226381    0.749435    0.293793    31.00000    0.06557    0.07169 =
         0.06004    0.00991   -0.00733   -0.00189
PART 0
PART 4
O1A   5    0.207330    0.756364    0.302443   -31.00000    0.06566    0.18925 =
         0.07328   -0.02319   -0.01050    0.00236
O2A   5    0.324103    0.717558    0.255124   -31.00000    0.06566    0.18925 =
         0.07328   -0.02319   -0.01050    0.00236
N1A   4    0.215689    0.729438    0.261424   -31.00000    0.06557    0.07169 =
         0.06004    0.00991   -0.00733   -0.00189
HKLF 4


REM  shelxt in P 1 21/n 1
REM wR2 = 0.1403, GooF = S = 0.902, Restrained GooF = 0.904 for all data
REM R1 = 0.0558 for 5328 Fo > 4sig(Fo) and 0.1002 for all 9715 data
REM 526 parameters refined using 490 restraints

END

WGHT      0.0488      0.0000

REM Highest difference peak  0.402,  deepest hole -0.534,  1-sigma level  0.068
Q1    1   0.4746  0.7260  0.4606  11.00000  0.05    0.40
Q2    1   0.3416  0.6722  0.3486  11.00000  0.05    0.39
Q3    1   0.8214  0.8390  0.3149  11.00000  0.05    0.36
Q4    1   0.1259  0.7843  0.3162  11.00000  0.05    0.35
Q5    1   0.6785  0.2346  0.4502  11.00000  0.05    0.34
;
_shelx_res_checksum   15754

_shelx_hkl_file
;
 -15   0   1    1.53    4.22
 -15   0   2    3.55    4.19
 -15   0   3   17.19    6.93
 -15   0   4    4.82    4.26
 -15   0   5   12.26    6.13
 -15   0   6   -0.00    4.43
 -15   0   7    0.97    3.52
 -15   0   8    1.16    4.01
 -15   0   9   59.02   12.59
 -15   0  10   -0.00    3.69
 -15   0  11    0.00    4.04
 -15   0  12    1.03    4.03
 -15   0  13   12.35    6.21
 -15   0  14    2.88    4.13
 -15   0  15   11.89    5.32
 -15   0  16   -0.00    3.48
 -15   0  17    0.46    3.04
 -15   0  18   -0.00    2.91
 -15   0  19    4.84    4.21
 -15   0  20    0.25    3.23
 -15   0  21    1.97    3.18
 -15   1   1   10.91    6.48
 -15  -1   1   18.84    7.45
 -15   1   2   -0.00    4.82
 -15  -1   2    6.48    4.99
 -15   1   3    0.00    4.99
 -15  -1   3    5.49    5.32
 -15   1   4   -0.00    4.16
 -15  -1   4   -0.00    4.69
 -15   1   5   16.12    7.14
 -15  -1   5   20.67    8.16
 -15   1   6   -0.00    3.46
 -15  -1   6    2.77    4.43
 -15   1   7    7.24    4.74
 -15  -1   7    6.50    5.97
 -15   1   8    3.57    4.31
 -15  -1   8    1.44    4.83
 -15   1   9    0.00    3.46
 -15  -1   9   -0.00    4.06
 -15   1  10    1.23    3.76
 -15  -1  10   -0.00    4.16
 -15   1  11   11.50    5.61
 -15  -1  11    5.77    4.94
 -15   1  12    0.00    3.41
 -15  -1  12   -0.00    4.10
 -15   1  13    5.67    4.40
 -15  -1  13    4.30    4.31
 -15   1  14   -0.00    3.36
 -15  -1  14    0.88    3.51
 -15   1  15    3.14    3.74
 -15  -1  15    2.38    3.83
 -15   1  16    1.76    3.20
 -15  -1  16   -0.00    3.69
 -15   1  17    5.23    4.05
 -15  -1  17    7.90    4.97
 -15   1  18   -0.00    3.37
 -15  -1  18    1.88    3.96
 -15   1  19   -0.00    3.37
 -15   1  20   -0.00    3.10
 -15   1  21    3.49    3.49
 -15   1  22    0.00    2.69
 -15   1  23    3.22    3.16
 -15   2   1    2.01    4.38
 -15  -2   1   -0.00    4.75
 -15   2   2   -0.00    4.74
 -15  -2   2    3.04    4.48
 -15   2   3   32.61    8.91
 -15  -2   3   14.96    8.36
 -15   2   4   -0.00    4.07
 -15  -2   4    4.90    4.60
 -15   2   5    4.91    4.58
 -15  -2   5    4.92    5.05
 -15   2   6    2.65    4.77
 -15  -2   6   -0.00    5.20
 -15   2   7    4.75    4.71
 -15  -2   7    5.34    5.76
 -15   2   8    1.69    3.94
 -15  -2   8    1.64    4.23
 -15   2   9    4.98    4.53
 -15  -2   9   12.90    6.34
 -15   2  10   -0.00    3.59
 -15  -2  10   -0.00    3.73
 -15   2  11    1.70    4.05
 -15  -2  11   -0.00    3.36
 -15   2  12    0.00    3.23
 -15  -2  12    3.34    5.44
 -15   2  13    3.21    4.10
 -15  -2  13   11.02    5.95
 -15   2  14    5.74    4.20
 -15  -2  14    8.96    5.54
 -15   2  15   13.47    5.14
 -15  -2  15    7.47    5.25
 -15   2  16   -0.00    3.05
 -15  -2  16    6.88    4.93
 -15   2  17    4.23    3.59
 -15   2  18    3.98    3.11
 -15   2  19    7.44    3.89
 -15   2  20    1.41    3.18
 -15   2  21   -0.00    2.50
 -15   3   1   12.00    6.01
 -15  -3   1   13.94    7.65
 -15   3   2    6.82    4.78
 -15  -3   2    0.00    5.70
 -15   3   3    0.42    3.62
 -15  -3   3   -0.00    4.59
 -15   3   4   -0.00    4.54
 -15  -3   4   -0.00    3.53
 -15   3   5    0.00    4.82
 -15  -3   5   10.34    6.23
 -15   3   6    4.85    4.26
 -15  -3   6   -0.00    5.28
 -15   3   7    3.75    4.08
 -15  -3   7    0.00    4.77
 -15   3   8    4.72    4.02
 -15  -3   8    4.25    5.03
 -15   3   9    0.79    3.63
 -15  -3   9    0.00    4.42
 -15   3  10    3.20    4.12
 -15  -3  10    6.59    5.25
 -15   3  11   28.36    7.76
 -15  -3  11   40.88   10.41
 -15   3  12    7.95    4.27
 -15  -3  12    2.20    4.01
 -15   3  13    3.07    3.70
 -15  -3  13    3.53    4.84
 -15   3  14   -0.00    2.87
 -15   3  15   13.79    4.89
 -15   3  16    7.55    3.70
 -15   3  17    8.87    4.22
 -15   3  18    0.59    2.68
 -15   3  19    3.19    2.90
 -15   4   1   -0.00    4.37
 -15  -4   1    0.27    4.57
 -15   4   2    0.00    3.94
 -15  -4   2    0.54    6.41
 -15   4   3    0.00    3.69
 -15  -4   3    4.15    5.24
 -15   4   4    7.57    5.20
 -15  -4   4   10.86    6.74
 -15   4   5    7.76    4.75
 -15  -4   5    7.44    6.05
 -15   4   6   -0.00    3.24
 -15  -4   6   -0.00    5.44
 -15   4   7    3.87    3.49
 -15  -4   7   10.71    6.44
 -15   4   8    1.71    3.43
 -15  -4   8    3.72    5.40
 -15   4   9    3.68    3.39
 -15  -4   9    2.51    4.66
 -15   4  10    0.00    2.86
 -15   4  11    4.78    3.53
 -15   4  12    0.34    3.04
 -15   4  13    3.65    3.18
 -15   4  14    1.14    3.10
 -15   4  15    4.79    3.45
 -15   4  16    2.17    2.71
 -15   4  17    0.62    2.32
 -15   4  18    0.00    2.65
 -15   5   1    8.95    5.65
 -15  -5   1    0.00    5.35
 -15   5   2   -0.00    4.69
 -15  -5   2    5.47    6.13
 -15   5   3    3.97    4.75
 -15  -5   3   -0.00    3.87
 -15   5   4    0.00    3.99
 -15  -5   4    0.38    3.89
 -15   5   5    3.82    4.26
 -15   5   6    6.53    4.90
 -15   5   7    5.15    4.83
 -15   5   8    0.00    3.23
 -15   5   9   -0.00    3.11
 -15   5  10    2.13    3.72
 -15   5  11    7.95    4.70
 -15   5  12    3.88    3.83
 -15   5  13    2.02    3.07
 -15   5  14   -0.00    3.10
 -15   5  15    6.06    3.57
 -15   5  16    1.54    2.76
 -15   5  17   -0.00    2.58
 -15   6   7    1.23    3.49
 -15   6   8    0.07    3.09
 -15   6   9    1.93    3.23
 -15   6  10    1.76    3.56
 -15   6  11    1.11    3.37
 -15   6  12    1.54    3.28
 -15   6  13    7.57    4.09
 -15   6  14    5.63    4.15
 -15   6  15    2.65    3.23
 -14   0   1   -0.00    4.68
 -14   0   2   31.67    9.26
 -14   0   3    6.30    5.32
 -14   0   4   21.09    7.59
 -14   0   5   -0.00    4.07
 -14   0   6    1.06    4.06
 -14   0   7    2.95    4.08
 -14   0   8   11.78    5.39
 -14   0   9    0.23    3.46
 -14   0  10   -0.00    4.39
 -14   0  11   -0.00    3.54
 -14   0  12   14.93    6.06
 -14   0  13    3.10    3.65
 -14   0  14   11.41    5.09
 -14   0  15   -0.00    3.21
 -14   0  16    2.54    3.73
 -14   0  17   -0.00    3.57
 -14   0  18    4.11    3.82
 -14   0  19   -0.00    2.88
 -14   0  20    5.99    3.52
 -14   0  21    0.84    2.97
 -14   0  22    1.72    3.27
 -14   0  23   -0.00    2.69
 -14   0  24   12.18    4.78
 -14   0  25    0.00    2.54
 -14   0  26    0.33    2.69
 -14   0  27   -0.00    2.44
 -14   1   1    2.39    4.24
 -14  -1   1    2.52    4.60
 -14   1   2   -0.00    4.99
 -14  -1   2    4.60    4.62
 -14   1   3    1.24    4.01
 -14  -1   3   -0.00    4.29
 -14   1   4    1.45    4.14
 -14  -1   4    5.49    5.59
 -14   1   5   -0.00    3.55
 -14  -1   5    0.00    4.40
 -14   1   6   18.40    6.63
 -14  -1   6   16.82    7.49
 -14   1   7    1.91    4.31
 -14  -1   7    0.01    4.18
 -14   1   8   -0.00    3.34
 -14  -1   8   -0.00    3.54
 -14   1   9    1.17    3.52
 -14  -1   9    0.60    4.61
 -14   1  10    8.36    4.72
 -14  -1  10   18.11    6.74
 -14   1  11    0.17    3.28
 -14  -1  11    0.58    3.91
 -14   1  12    1.97    3.53
 -14  -1  12    1.70    3.54
 -14   1  13   -0.00    3.60
 -14  -1  13    0.47    3.80
 -14   1  14    6.25    4.16
 -14  -1  14    2.76    4.20
 -14   1  15    1.17    2.83
 -14  -1  15   -0.00    4.02
 -14   1  16    3.83    3.59
 -14  -1  16    7.29    4.92
 -14   1  17    2.62    2.90
 -14  -1  17    4.72    3.94
 -14   1  18    0.64    3.10
 -14  -1  18   -0.00    3.28
 -14   1  19    0.18    2.66
 -14  -1  19   -0.00    3.30
 -14   1  20    7.03    3.96
 -14  -1  20    5.46    3.91
 -14   1  21    3.03    3.53
 -14  -1  21    0.16    3.23
 -14   1  22    3.08    3.28
 -14  -1  22    2.42    3.39
 -14   1  23    0.05    2.27
 -14  -1  23   -0.00    3.07
 -14   1  24   -0.00    2.63
 -14  -1  24   -0.00    2.98
 -14  -1  25    3.75    3.72
 -14   2   1   -0.00    3.86
 -14  -2   1   -0.00    5.05
 -14   2   2   22.53    8.33
 -14  -2   2   38.64    9.88
 -14   2   3    0.00    4.21
 -14  -2   3    1.02    3.76
 -14   2   4   11.36    6.16
 -14  -2   4   10.15    6.04
 -14   2   5   -0.00    4.21
 -14  -2   5    0.15    4.44
 -14   2   6    7.23    4.99
 -14  -2   6    5.81    5.80
 -14   2   7   -0.00    4.09
 -14  -2   7    1.51    5.01
 -14   2   8   17.29    6.30
 -14  -2   8    8.41    6.44
 -14   2   9    1.18    3.55
 -14  -2   9    7.53    6.02
 -14   2  10    0.54    3.74
 -14  -2  10    0.64    3.48
 -14   2  11    0.61    3.65
 -14  -2  11   -0.00    3.97
 -14   2  12    8.47    4.61
 -14  -2  12   14.88    6.37
 -14   2  13    1.30    2.95
 -14  -2  13    0.26    3.18
 -14   2  14    8.98    4.38
 -14  -2  14    9.02    5.42
 -14   2  15   -0.00    2.84
 -14  -2  15    0.13    3.12
 -14   2  16    0.48    2.84
 -14  -2  16    0.18    3.12
 -14   2  17    0.68    2.65
 -14  -2  17    2.24    3.92
 -14   2  18    5.10    3.61
 -14  -2  18    9.27    5.04
 -14   2  19    0.88    2.84
 -14  -2  19    0.81    3.55
 -14   2  20    3.15    3.03
 -14  -2  20    0.00    3.44
 -14   2  21    2.89    2.73
 -14  -2  21    1.06    3.64
 -14   2  22    2.13    2.58
 -14  -2  22    3.64    3.85
 -14  -2  23    0.67    2.91
 -14   3   1    1.30    4.03
 -14  -3   1    0.36    4.33
 -14   3   2   -0.00    5.14
 -14  -3   2    1.18    4.24
 -14   3   3    0.72    4.74
 -14  -3   3    0.00    3.91
 -14   3   4   -0.00    4.63
 -14  -3   4   -0.00    5.95
 -14   3   5    0.00    3.55
 -14  -3   5    0.00    4.28
 -14   3   6   15.95    6.38
 -14  -3   6    9.43    6.76
 -14   3   7    0.00    3.71
 -14  -3   7    0.00    4.02
 -14   3   8   -0.00    3.16
 -14  -3   8    8.75    5.72
 -14   3   9   -0.00    3.27
 -14  -3   9   -0.00    4.50
 -14   3  10    8.32    4.13
 -14  -3  10   11.69    6.25
 -14   3  11    2.29    3.33
 -14  -3  11    6.37    5.41
 -14   3  12   -0.00    3.00
 -14  -3  12   -0.00    4.44
 -14   3  13   -0.00    2.59
 -14  -3  13    0.47    3.74
 -14   3  14    0.46    2.49
 -14  -3  14   -0.00    3.98
 -14   3  15    6.43    3.75
 -14  -3  15   10.06    5.62
 -14   3  16   16.14    4.83
 -14  -3  16   12.04    6.26
 -14   3  17    0.81    2.46
 -14  -3  17    0.56    4.05
 -14   3  18    0.40    2.45
 -14  -3  18    1.18    3.70
 -14   3  19   -0.00    2.43
 -14  -3  19    3.71    4.14
 -14   3  20   12.73    4.02
 -14  -3  20   13.84    5.71
 -14  -3  21    1.44    3.10
 -14   4   1    9.91    5.23
 -14  -4   1    4.68    5.72
 -14   4   2    6.69    5.22
 -14  -4   2    3.99    5.81
 -14   4   3   -0.00    3.59
 -14  -4   3    1.37    4.85
 -14   4   4    6.92    4.97
 -14  -4   4    0.52    4.09
 -14   4   5    1.15    3.34
 -14  -4   5   -0.00    4.08
 -14   4   6   -0.00    3.48
 -14  -4   6   -0.00    3.91
 -14   4   7    6.93    4.44
 -14  -4   7    0.14    4.07
 -14   4   8    5.17    4.12
 -14  -4   8    0.00    4.77
 -14   4   9    5.20    4.11
 -14  -4   9   11.40    5.91
 -14   4  10    4.64    3.84
 -14  -4  10   10.52    6.17
 -14   4  11    0.76    2.73
 -14  -4  11    2.36    5.00
 -14   4  12   16.21    5.28
 -14  -4  12   10.67    7.10
 -14   4  13   18.57    5.47
 -14  -4  13   12.40    6.20
 -14   4  14   10.20    4.30
 -14  -4  14   16.05    6.94
 -14   4  15    0.00    2.29
 -14  -4  15    4.08    4.50
 -14   4  16    2.51    2.74
 -14  -4  16    3.08    4.53
 -14   4  17    3.25    2.82
 -14  -4  17    2.31    4.54
 -14   4  18    2.28    2.41
 -14  -4  18   -0.00    3.94
 -14   4  19   -0.00    2.13
 -14  -4  19   -0.00    3.93
 -14   5   1   10.88    6.27
 -14  -5   1    3.87    5.63
 -14   5   2   -0.00    4.01
 -14  -5   2    2.64    6.08
 -14   5   3   -0.00    3.37
 -14  -5   3    0.00    3.94
 -14   5   4    0.79    3.72
 -14  -5   4    1.70    4.76
 -14   5   5    1.58    4.14
 -14  -5   5   15.45    7.33
 -14   5   6   -0.00    4.08
 -14  -5   6    8.11    6.40
 -14   5   7    1.79    3.83
 -14  -5   7   -0.00    5.31
 -14   5   8    4.27    4.08
 -14  -5   8   -0.00    5.17
 -14   5   9    9.44    4.61
 -14  -5   9   10.88    7.83
 -14   5  10   12.22    5.05
 -14  -5  10   14.29    7.02
 -14   5  11    3.63    3.63
 -14  -5  11   -0.00    4.85
 -14   5  12    2.19    3.62
 -14  -5  12    1.47    4.53
 -14   5  13   -0.00    2.58
 -14  -5  13    4.96    5.04
 -14   5  14   -0.00    2.42
 -14  -5  14    3.05    4.69
 -14   5  15    1.74    2.70
 -14  -5  15    7.96    5.16
 -14   5  16    8.11    3.82
 -14  -5  16    9.05    6.72
 -14   5  17    0.52    2.49
 -14  -5  17    2.75    4.83
 -14   5  18    0.33    2.23
 -14   6   1    5.72    5.52
 -14  -6   1   -0.00    4.63
 -14   6   2    7.27    5.84
 -14  -6   2    4.95    5.97
 -14   6   3    4.97    4.24
 -14  -6   3   10.04    6.40
 -14   6   4    6.80    4.71
 -14  -6   4    0.00    5.22
 -14   6   5   -0.00    3.25
 -14  -6   5   -0.00    5.78
 -14   6   6    0.00    3.39
 -14  -6   6   -0.00    4.49
 -14   6   7    1.59    3.73
 -14  -6   7    5.73    6.54
 -14   6   8    3.42    4.07
 -14  -6   8    3.73    5.07
 -14   6   9    8.15    4.63
 -14  -6   9    1.43    5.01
 -14   6  10    0.00    3.24
 -14  -6  10    1.17    4.59
 -14   6  11    1.04    3.06
 -14  -6  11    1.84    4.60
 -14   6  12    0.00    2.67
 -14  -6  12    2.50    4.13
 -14   6  13    2.27    3.12
 -14  -6  13    6.98    5.32
 -14   6  14    3.18    3.12
 -14  -6  14    5.79    5.81
 -14   7   1    0.00    3.96
 -14  -7   1   15.18    7.77
 -14   7   2   -0.00    3.08
 -14  -7   2    0.78    6.08
 -14   7   3   -0.00    4.57
 -14  -7   3    3.91    5.22
 -14   7   4    0.03    3.65
 -14  -7   4    5.57    6.13
 -14   7   5    5.76    4.54
 -14  -7   5    8.29    6.82
 -14   7   6    8.02    4.88
 -14  -7   6   10.89    6.86
 -14   7   7    2.32    3.85
 -14  -7   7    8.36    6.49
 -14   7   8   -0.00    3.50
 -14  -7   8    0.00    5.01
 -14  -7   9    6.35    5.56
 -14  -7  10    0.00    5.52
 -14  -7  11    5.50    5.97
 -14  -8   1    6.56    6.43
 -14  -8   2    0.93    5.12
 -14  -8   3    5.15    6.32
 -14  -8   4    0.00    5.68
 -14  -8   5    1.53    5.99
 -14  -8   6   -0.00    5.52
 -14  -8   7   -0.00    4.35
  14   9  -1    1.95    6.26
 -14  -9   1    0.00    3.98
  14  10  -1   -0.00    5.35
  14  10  -2   -0.00    5.15
  14  11  -1    5.62    6.44
  14  11  -2   -0.00    4.50
 -13   0   1   44.04   11.19
 -13   0   2   -0.00    4.35
 -13   0   3   13.07    6.54
 -13   0   4   -0.00    4.03
 -13   0   5   15.05    6.35
 -13   0   6   -0.00    4.00
 -13   0   7   14.90    6.55
 -13   0   8    3.21    3.71
 -13   0   9    5.45    4.23
 -13   0  10    3.11    3.31
 -13   0  11   36.11    8.81
 -13   0  12   -0.00    2.68
 -13   0  13   23.69    7.06
 -13   0  14    0.00    3.35
 -13   0  15   -0.00    3.18
 -13   0  16    2.69    3.51
 -13   0  17   17.87    5.78
 -13   0  18    1.73    3.42
 -13   0  19    7.47    3.91
 -13   0  20    2.25    3.42
 -13   0  21    2.35    2.95
 -13   0  22   -0.00    2.57
 -13   0  23    7.98    4.05
 -13   0  24    2.76    2.85
 -13   0  25    4.93    3.53
 -13   0  26   -0.00    2.45
 -13   0  27    6.61    3.60
 -13   0  28    2.74    2.94
 -13   0  29    6.94    3.60
 -13   0  30    0.54    2.52
 -13   1   1    8.03    5.54
 -13  -1   1    0.00    4.56
 -13   1   2    3.95    4.50
 -13  -1   2    5.01    5.24
 -13   1   3    7.57    5.77
 -13  -1   3   12.82    6.12
 -13   1   4    8.54    5.27
 -13  -1   4    8.32    5.74
 -13   1   5   61.64   12.29
 -13  -1   5   51.15   11.85
 -13   1   6    0.00    4.01
 -13  -1   6    0.41    3.20
 -13   1   7    6.67    4.23
 -13  -1   7    5.35    5.21
 -13   1   8    2.33    3.91
 -13  -1   8   -0.00    3.99
 -13   1   9   28.80    7.53
 -13  -1   9   23.80    7.54
 -13   1  10    4.77    3.78
 -13  -1  10   -0.00    3.86
 -13   1  11   12.64    5.10
 -13  -1  11    8.17    4.70
 -13   1  12   -0.00    3.38
 -13  -1  12    0.49    3.77
 -13   1  13    2.44    3.67
 -13  -1  13    0.00    3.47
 -13   1  14    3.27    3.62
 -13  -1  14    3.14    4.03
 -13   1  15   31.32    7.33
 -13  -1  15   33.89    8.30
 -13   1  16    2.58    3.22
 -13  -1  16   -0.00    3.39
 -13   1  17   -0.00    3.28
 -13  -1  17    1.47    3.37
 -13   1  18    1.00    2.71
 -13  -1  18    0.31    2.76
 -13   1  19   13.59    4.77
 -13  -1  19   18.78    5.83
 -13   1  20   -0.00    2.68
 -13  -1  20   -0.00    3.20
 -13   1  21    8.95    3.89
 -13  -1  21   11.46    4.86
 -13   1  22   -0.00    2.53
 -13  -1  22    1.85    2.98
 -13   1  23    0.73    2.60
 -13  -1  23    0.00    3.16
 -13   1  24    0.00    2.34
 -13  -1  24    1.01    2.63
 -13   1  25   10.44    3.76
 -13  -1  25    6.26    4.18
 -13   1  26    0.24    2.35
 -13  -1  26   -0.00    2.83
 -13  -1  27    5.38    3.68
 -13  -1  28   -0.00    3.17
 -13  -1  29    0.00    2.86
 -13   2   1   42.54   10.41
 -13  -2   1   37.01   10.57
 -13   2   2    2.66    4.44
 -13  -2   2    0.77    4.62
 -13   2   3    6.06    4.20
 -13  -2   3   11.45    5.88
 -13   2   4    4.37    5.05
 -13  -2   4    5.97    5.70
 -13   2   5    0.00    3.76
 -13  -2   5    1.26    4.49
 -13   2   6    2.30    3.94
 -13  -2   6    0.20    3.88
 -13   2   7   22.66    7.14
 -13  -2   7   18.94    7.26
 -13   2   8    5.94    4.07
 -13  -2   8   -0.00    4.12
 -13   2   9    6.43    3.92
 -13  -2   9   11.19    5.50
 -13   2  10    1.09    3.07
 -13  -2  10    1.27    3.60
 -13   2  11   25.14    6.97
 -13  -2  11   28.14    7.76
 -13   2  12    8.10    4.22
 -13  -2  12    4.06    5.08
 -13   2  13   14.30    5.31
 -13  -2  13   23.00    6.84
 -13   2  14    5.25    3.48
 -13  -2  14    0.96    3.35
 -13   2  15    4.96    3.51
 -13  -2  15   10.42    5.01
 -13   2  16    2.91    3.01
 -13  -2  16   -0.00    3.12
 -13   2  17    4.31    3.37
 -13  -2  17    6.45    4.58
 -13   2  18   -0.00    2.74
 -13  -2  18    3.75    4.10
 -13   2  19    3.18    3.10
 -13  -2  19    7.78    4.43
 -13   2  20   -0.00    2.04
 -13  -2  20   -0.00    2.95
 -13   2  21    6.02    2.94
 -13  -2  21    0.23    2.81
 -13   2  22   -0.00    2.35
 -13  -2  22    0.00    2.92
 -13   2  23   15.02    4.08
 -13  -2  23   24.00    6.48
 -13  -2  24   -0.00    3.42
 -13  -2  25   -0.00    3.59
 -13  -2  26    0.00    3.29
 -13  -2  27    4.35    4.04
 -13   3   1    5.26    5.19
 -13  -3   1   -0.00    5.11
 -13   3   2    2.72    3.80
 -13  -3   2    0.04    4.34
 -13   3   3   11.42    5.70
 -13  -3   3    9.66    5.32
 -13   3   4    0.00    4.23
 -13  -3   4    7.00    5.42
 -13   3   5   21.41    7.39
 -13  -3   5   26.91    8.66
 -13   3   6    1.05    3.40
 -13  -3   6    2.19    3.97
 -13   3   7    2.49    3.26
 -13  -3   7    1.09    3.41
 -13   3   8    3.80    3.74
 -13  -3   8    0.00    3.24
 -13   3   9   21.99    6.32
 -13  -3   9   17.02    6.79
 -13   3  10   10.22    4.69
 -13  -3  10   12.44    6.78
 -13   3  11    8.75    4.35
 -13  -3  11    7.28    5.18
 -13   3  12    0.00    2.62
 -13  -3  12   -0.00    3.90
 -13   3  13    1.96    2.85
 -13  -3  13    6.13    4.48
 -13   3  14    1.36    2.99
 -13  -3  14    5.57    4.52
 -13   3  15   14.08    4.43
 -13  -3  15   15.22    6.35
 -13   3  16    3.49    3.10
 -13  -3  16    2.08    4.41
 -13   3  17    1.26    2.26
 -13  -3  17    1.06    3.57
 -13   3  18    0.00    2.41
 -13  -3  18    9.53    5.41
 -13   3  19   12.15    3.68
 -13  -3  19   11.75    5.59
 -13   3  20    5.16    2.74
 -13  -3  20   13.23    5.70
 -13  -3  21    5.58    4.43
 -13  -3  22   -0.00    3.55
 -13  -3  23    0.00    3.23
 -13  -3  24    3.43    3.87
 -13  -3  25   15.69    5.85
 -13  -3  26   -0.00    3.05
 -13   4   1    8.56    5.85
  13   4  -1   19.42    7.56
 -13  -4   1   14.90    7.05
 -13   4   2    9.28    5.44
 -13  -4   2    8.74    5.78
 -13   4   3    4.56    4.29
 -13  -4   3    4.46    4.52
 -13   4   4    0.82    3.31
 -13  -4   4   -0.00    3.82
 -13   4   5   -0.00    3.50
 -13  -4   5    0.45    3.67
 -13   4   6    8.28    4.29
 -13  -4   6    0.00    4.54
 -13   4   7   14.79    5.52
 -13  -4   7   16.80    7.43
 -13   4   8    7.52    4.16
 -13  -4   8    3.18    5.20
 -13   4   9    1.90    3.08
 -13  -4   9    4.44    4.83
 -13   4  10   -0.00    2.77
 -13  -4  10    0.00    4.28
 -13   4  11   16.46    5.29
 -13  -4  11    7.94    5.99
 -13   4  12   13.30    4.92
 -13  -4  12   15.34    6.91
 -13   4  13    9.25    3.99
 -13  -4  13   14.73    6.32
 -13   4  14    0.00    1.90
 -13  -4  14    0.04    3.13
 -13   4  15    0.00    2.25
 -13  -4  15    0.49    3.95
 -13   4  16    6.01    3.06
 -13  -4  16    5.95    5.05
 -13   4  17    8.22    3.19
 -13  -4  17   11.21    5.82
 -13   4  18    2.92    2.16
 -13  -4  18    0.00    3.94
 -13   4  19    2.61    2.06
 -13  -4  19    4.54    4.44
 -13  -4  20   -0.00    3.99
 -13  -4  21   11.05    5.65
 -13  -4  22    5.01    4.88
 -13  -4  23    7.67    4.67
 -13  -4  24    2.80    3.91
 -13   5   1   21.67    6.42
  13   5  -1    4.26    4.89
 -13  -5   1    4.16    5.46
 -13   5   2    0.80    3.34
  13   5  -2    2.17    4.54
 -13  -5   2    0.00    5.15
 -13   5   3   -0.00    3.71
 -13  -5   3    4.67    5.73
 -13   5   4    4.20    4.24
 -13  -5   4    5.03    5.44
 -13   5   5    7.25    4.77
 -13  -5   5    3.34    4.46
 -13   5   6    5.17    4.60
 -13  -5   6    6.38    6.25
 -13   5   7   -0.00    2.71
 -13  -5   7    0.51    4.07
 -13   5   8    1.59    3.53
 -13  -5   8    2.54    4.06
 -13   5   9    7.22    4.44
 -13  -5   9   12.22    6.59
 -13   5  10   16.58    5.53
 -13  -5  10   11.51    6.42
 -13   5  11    8.63    4.63
 -13  -5  11   10.87    6.37
 -13   5  12   -0.00    2.58
 -13  -5  12    1.87    5.07
 -13   5  13    5.42    3.50
 -13  -5  13   -0.00    5.12
 -13   5  14   10.08    4.00
 -13  -5  14    3.89    5.55
 -13   5  15   18.30    5.06
 -13  -5  15   21.21    7.89
 -13   5  16    8.27    3.33
 -13  -5  16   16.15    6.58
 -13   5  17    0.00    2.11
 -13  -5  17    0.00    3.80
 -13   5  18    0.00    1.88
 -13  -5  18    2.90    4.93
 -13  -5  19   12.50    5.99
 -13  -5  20    4.77    4.99
 -13  -5  21    0.00    4.28
 -13  -5  22   -0.00    4.13
 -13   6   1    3.83    3.95
  13   6  -1    0.00    5.37
 -13  -6   1   -0.00    5.17
 -13   6   2   -0.00    4.10
  13   6  -2   -0.00    4.49
 -13  -6   2    0.81    5.47
 -13   6   3    4.95    4.42
  13   6  -3    1.40    4.56
 -13  -6   3    0.57    3.02
 -13   6   4    5.82    4.80
 -13  -6   4    7.47    5.90
 -13   6   5    1.27    4.27
 -13  -6   5   -0.00    4.95
 -13   6   6   12.16    5.24
 -13  -6   6    7.73    6.08
 -13   6   7   14.87    5.41
 -13  -6   7    8.05    6.94
 -13   6   8   11.63    4.97
 -13  -6   8   14.67    6.98
 -13   6   9    2.94    3.51
 -13  -6   9    7.81    6.32
 -13   6  10    6.74    4.12
 -13  -6  10    1.22    4.94
 -13   6  11    3.92    3.36
 -13  -6  11    0.08    4.22
 -13   6  12    7.49    3.84
 -13  -6  12    3.42    3.89
 -13   6  13   12.95    4.53
 -13  -6  13    9.96    5.96
 -13   6  14    2.07    2.84
 -13  -6  14    0.00    3.65
 -13  -6  15    1.85    4.82
 -13  -6  16    4.69    5.44
 -13  -6  17    5.49    4.87
 -13  -6  18   -0.00    3.97
 -13  -6  19    5.81    5.48
 -13  -6  20    2.48    4.79
 -13   7   1   -0.00    4.08
  13   7  -1    1.64    5.11
 -13  -7   1    0.00    5.79
 -13   7   2   -0.00    3.60
  13   7  -2    5.65    5.70
 -13  -7   2   -0.00    4.59
 -13   7   3   -0.00    4.75
  13   7  -3    0.00    4.41
 -13  -7   3   -0.00    5.27
 -13   7   4   17.06    6.90
  13   7  -4   18.78    8.93
 -13  -7   4   35.20   10.48
 -13   7   5   10.37    5.45
 -13  -7   5    8.75    6.60
 -13   7   6   -0.00    2.88
 -13  -7   6    0.69    4.89
 -13   7   7   -0.00    3.43
 -13  -7   7   -0.00    5.15
 -13  -7   8    2.84    4.93
 -13  -7   9    4.06    5.94
 -13  -7  10   11.23    6.93
 -13  -7  11   -0.00    4.40
 -13  -7  12    2.81    4.56
 -13  -7  13    2.32    5.25
 -13  -7  14    0.00    4.68
 -13  -7  15    1.29    4.96
 -13  -7  16    0.78    5.46
 -13  -7  17    6.11    5.32
 -13  -7  18    3.06    4.82
  13   8  -1    9.84    6.32
 -13  -8   1    1.54    5.65
  13   8  -2   13.67    6.97
 -13  -8   2   18.18    8.53
  13   8  -3    2.75    5.66
 -13  -8   3    0.00    4.94
  13   8  -4    8.67    7.29
 -13  -8   4    4.18    5.94
 -13  -8   5    0.52    5.53
 -13  -8   6   15.24    7.77
 -13  -8   7    3.91    6.23
 -13  -8   8    6.67    5.75
 -13  -8   9    0.00    4.09
 -13  -8  10   -0.00    4.69
 -13  -8  11   -0.00    4.43
 -13  -8  12   -0.00    5.15
 -13  -8  13   -0.00    5.21
 -13  -8  14    3.52    5.77
 -13  -8  15    3.47    5.94
  13   9  -1    0.00    5.82
 -13  -9   1    0.08    5.66
  13   9  -2    1.22    4.74
 -13  -9   2   -0.00    4.08
  13   9  -3   -0.00    5.13
 -13  -9   3   -0.00    5.88
  13   9  -4    0.88    5.39
 -13  -9   4    8.59    7.04
  13   9  -5    1.80    5.60
 -13  -9   5   -0.00    5.64
 -13  -9   6    6.77    7.01
 -13  -9   7   -0.00    4.57
 -13  -9   8    0.00    5.10
 -13  -9   9   -0.00    6.99
 -13  -9  10    6.52    6.80
 -13  -9  11    1.80    4.16
 -13  -9  12    0.00    5.06
  13  10  -1    0.00    5.39
 -13 -10   1    3.14    6.53
  13  10  -2    1.21    5.62
 -13 -10   2    0.00    4.89
  13  10  -3    5.24    5.58
 -13 -10   3   -0.00    4.31
  13  10  -4    0.88    5.22
 -13 -10   4    1.43    5.98
  13  10  -5   -0.00    6.36
 -13 -10   5    8.23    7.11
  13  10  -6    6.16    7.13
 -13 -10   6   -0.00    5.76
 -13 -10   7   -0.00    5.82
 -13 -10   8    0.00    6.14
 -13 -10   9    2.78    5.61
  13  11  -1    1.29    5.02
 -13 -11   1   -0.00    6.79
  13  11  -2    3.25    5.73
 -13 -11   2   -0.00    5.97
  13  11  -3    2.34    6.02
 -13 -11   3    5.78    7.03
  13  11  -4    3.22    5.52
 -13 -11   4    3.29    5.78
  13  11  -5    1.96    5.08
 -13 -11   5   -0.00    5.96
  13  11  -6    4.85    6.69
  13  12  -1    5.59    6.45
  13  12  -2    7.14    6.93
  13  12  -3    0.00    5.08
  13  12  -4    5.42    7.14
  13  12  -5    4.52    5.57
  13  12  -6    5.53    6.94
  13  12  -7   -0.00    6.95
 -12   0   1    1.72    3.85
 -12   0   2   29.50    8.69
 -12   0   3   -0.00    3.75
 -12   0   4    5.57    4.54
 -12   0   5   -0.00    4.00
 -12   0   6   77.84   14.45
 -12   0   7    2.14    3.89
 -12   0   8   11.42    5.34
 -12   0   9   -0.00    3.34
 -12   0  10   58.84   11.38
 -12   0  11   -0.00    3.37
 -12   0  12   44.46    9.19
 -12   0  13   -0.00    3.26
 -12   0  14    1.83    3.21
 -12   0  15   -0.00    2.76
 -12   0  16   24.44    6.48
 -12   0  17    1.92    2.87
 -12   0  18    3.09    3.16
 -12   0  19    0.00    2.68
 -12   0  20    7.67    3.84
 -12   0  21    0.35    2.61
 -12   0  22   10.50    3.99
 -12   0  23    0.74    2.60
 -12   0  24   -0.00    2.80
 -12   0  25   -0.00    2.25
 -12   0  26    8.11    3.74
 -12   0  27   -0.00    2.49
 -12   0  28    2.96    2.64
 -12   0  29    1.47    2.63
 -12   0  30   -0.00    2.77
 -12   0  31    0.89    2.98
 -12   0  32   11.78    4.77
 -12   1   1   -0.00    4.12
 -12  -1   1   -0.00    4.93
 -12   1   2   38.14    9.46
  12   1  -2   32.06    9.35
 -12  -1   2   29.02    9.13
 -12   1   3    6.94    4.53
 -12  -1   3    4.56    4.90
 -12   1   4   56.35   12.13
 -12  -1   4   63.02   12.80
 -12   1   5   -0.00    4.14
 -12  -1   5    2.44    4.52
 -12   1   6    1.21    3.55
 -12  -1   6    5.81    4.17
 -12   1   7    4.78    4.31
 -12  -1   7    2.02    3.67
 -12   1   8   76.59   13.40
 -12  -1   8   71.20   13.80
 -12   1   9    2.17    3.94
 -12  -1   9    5.41    4.23
 -12   1  10   22.03    6.79
 -12  -1  10   21.82    6.97
 -12   1  11   -0.00    3.48
 -12  -1  11   -0.00    3.27
 -12   1  12    8.92    4.34
 -12  -1  12    8.00    4.63
 -12   1  13   -0.00    2.90
 -12  -1  13   -0.00    3.39
 -12   1  14   64.37   11.26
 -12  -1  14   65.54   12.21
 -12   1  15    3.66    3.59
 -12  -1  15    2.09    3.57
 -12   1  16   -0.00    2.81
 -12  -1  16    0.40    3.07
 -12   1  17   -0.00    2.27
 -12  -1  17    1.48    3.50
 -12   1  18   24.20    5.41
 -12  -1  18    7.39    4.27
 -12   1  19    0.59    2.28
 -12  -1  19   -0.00    2.75
 -12   1  20    6.96    3.50
 -12  -1  20   10.69    4.26
 -12   1  21   -0.00    2.28
 -12  -1  21    0.75    2.48
 -12   1  22   -0.00    2.48
 -12  -1  22    0.27    2.91
 -12   1  23   -0.00    2.21
 -12  -1  23   -0.00    2.91
 -12   1  24   11.52    3.89
 -12  -1  24    9.90    4.45
 -12   1  25   -0.00    2.05
 -12  -1  25    0.00    2.70
 -12   1  26    7.60    3.12
 -12  -1  26    1.27    3.29
 -12   1  27    3.11    2.52
 -12  -1  27    5.64    4.17
 -12   1  28    6.43    3.19
 -12  -1  28    4.16    3.49
 -12   1  29    0.01    2.03
 -12  -1  29    0.59    3.28
 -12  -1  30    0.00    2.82
 -12  -1  31   -0.00    2.81
 -12   2   1    6.84    5.37
 -12  -2   1    8.84    6.23
 -12   2   2   19.55    7.15
 -12  -2   2   28.31    8.88
 -12   2   3    3.52    3.90
 -12  -2   3    1.98    3.54
 -12   2   4    3.94    4.66
 -12  -2   4   14.94    6.54
 -12   2   5    5.06    4.34
 -12  -2   5    5.97    5.28
 -12   2   6   43.01   10.34
 -12  -2   6   67.06   12.58
 -12   2   7   18.97    6.18
 -12  -2   7   18.73    7.17
 -12   2   8    3.83    3.78
 -12  -2   8    9.34    4.84
 -12   2   9   -0.00    3.70
 -12  -2   9    0.57    4.01
 -12   2  10   45.15    9.58
 -12  -2  10   62.27   11.91
 -12   2  11    7.84    4.16
 -12  -2  11   19.54    6.52
 -12   2  12   39.04    7.63
 -12  -2  12   20.43    7.44
 -12   2  13   -0.00    2.67
 -12  -2  13   -0.00    3.57
 -12   2  14    0.87    2.85
 -12  -2  14    0.20    3.55
 -12   2  15    1.51    3.12
 -12  -2  15    4.33    4.10
 -12   2  16   17.16    4.83
 -12  -2  16   17.28    6.23
 -12   2  17   -0.00    2.11
 -12  -2  17    0.27    3.38
 -12   2  18    3.66    2.85
 -12  -2  18    5.34    4.12
 -12   2  19    0.00    2.37
 -12  -2  19    1.84    3.48
 -12   2  20   10.47    3.49
 -12  -2  20   10.57    4.75
 -12   2  21    9.92    3.26
 -12  -2  21    1.22    3.50
 -12   2  22   16.30    4.04
 -12  -2  22   18.82    6.22
 -12   2  23    0.21    1.84
 -12  -2  23   -0.00    3.14
 -12   2  24    1.74    2.06
 -12  -2  24    2.81    3.34
 -12  -2  25    5.53    4.24
 -12  -2  26   14.27    5.45
 -12  -2  27   -0.00    3.57
 -12  -2  28   -0.00    3.95
 -12  -2  29    2.66    3.64
 -12  -2  30    4.40    4.30
 -12   3   1    1.66    4.19
  12   3  -1    1.45    4.06
 -12  -3   1   -0.00    4.12
 -12   3   2   21.54    6.83
  12   3  -2    8.84    6.63
 -12  -3   2   33.22    9.02
 -12   3   3   11.52    5.72
 -12  -3   3    7.50    5.56
 -12   3   4   37.05    9.33
 -12  -3   4   44.75   11.07
 -12   3   5    5.86    4.79
 -12  -3   5    0.00    3.97
 -12   3   6   -0.00    3.62
 -12  -3   6    2.75    4.61
 -12   3   7    2.70    3.52
 -12  -3   7    3.74    4.78
 -12   3   8   41.14    9.04
 -12  -3   8   46.59   10.97
 -12   3   9   10.28    4.61
 -12  -3   9   12.53    6.08
 -12   3  10   40.73    8.05
 -12  -3  10   25.82    8.58
 -12   3  11   -0.00    2.88
 -12  -3  11   -0.00    3.60
 -12   3  12   11.35    4.34
 -12  -3  12    7.62    4.98
 -12   3  13    3.61    3.03
 -12  -3  13   -0.00    4.21
 -12   3  14   35.28    7.18
 -12  -3  14   36.99    9.35
 -12   3  15    7.28    3.17
 -12  -3  15   10.74    5.60
 -12   3  16    0.10    2.03
 -12  -3  16    1.72    3.61
 -12   3  17    0.00    1.71
 -12  -3  17    0.34    2.74
 -12   3  18    2.40    2.31
 -12  -3  18    1.68    3.96
 -12   3  19   16.35    3.83
 -12  -3  19   12.66    5.51
 -12   3  20    5.89    2.53
 -12  -3  20    3.48    4.17
 -12   3  21    0.29    1.61
 -12  -3  21   -0.00    3.72
 -12  -3  22    0.00    3.36
 -12  -3  23    2.98    3.45
 -12  -3  24    9.49    5.39
 -12  -3  25    1.08    3.69
 -12  -3  26    2.43    4.32
 -12  -3  27    0.16    3.23
 -12  -3  28    6.52    4.25
 -12  -3  29   -0.00    3.61
 -12   4   1    9.36    5.59
  12   4  -1   12.89    7.02
 -12  -4   1   16.17    8.03
 -12   4   2   12.20    5.90
  12   4  -2    7.32    5.93
 -12  -4   2    8.29    5.87
 -12   4   3   -0.00    3.31
  12   4  -3    1.04    3.56
 -12  -4   3    8.73    4.87
 -12   4   4    4.79    3.64
  12   4  -4    2.73    4.53
 -12  -4   4    0.00    4.57
 -12   4   5    1.60    3.73
  12   4  -5    1.81    4.42
 -12  -4   5    4.35    4.61
 -12   4   6   47.92    8.28
 -12  -4   6   -0.00    4.78
 -12   4   7   27.45    7.18
 -12  -4   7   39.70   10.14
 -12   4   8   -0.00    3.13
 -12  -4   8    1.87    4.00
 -12   4   9   11.13    4.48
 -12  -4   9    3.47    4.59
 -12   4  10    7.25    4.16
 -12  -4  10   22.73    7.60
 -12   4  11   11.71    4.21
 -12  -4  11    7.70    5.58
 -12   4  12   35.53    7.29
 -12  -4  12   32.59    9.32
 -12   4  13    2.39    2.53
 -12  -4  13    0.67    4.45
 -12   4  14    1.31    2.55
 -12  -4  14    2.47    3.93
 -12   4  15    4.30    2.78
 -12  -4  15    0.00    4.24
 -12   4  16   14.09    3.91
 -12  -4  16    9.61    5.70
 -12   4  17   13.21    3.58
 -12  -4  17   18.63    6.71
 -12   4  18    7.25    2.66
 -12  -4  18   11.65    5.70
 -12   4  19    1.35    1.63
 -12  -4  19    1.15    4.46
 -12  -4  20   16.19    6.18
 -12  -4  21    9.62    5.33
 -12  -4  22   16.35    6.43
 -12  -4  23    1.16    3.83
 -12  -4  24   -0.00    3.30
 -12  -4  25   -0.00    3.77
 -12  -4  26    7.04    5.00
 -12  -4  27    5.24    4.52
 -12   5   1   -0.00    3.94
  12   5  -1    1.13    4.46
 -12  -5   1    0.19    3.99
 -12   5   2    5.68    5.16
  12   5  -2    8.47    5.42
 -12  -5   2    3.53    5.03
 -12   5   3    5.17    4.71
  12   5  -3   20.72    7.40
 -12  -5   3    9.72    6.35
 -12   5   4    6.97    4.86
  12   5  -4   21.85    7.09
 -12  -5   4   13.78    6.83
 -12   5   5    1.74    4.04
  12   5  -5    1.77    4.45
 -12  -5   5   -0.00    4.16
 -12   5   6    1.50    3.30
 -12  -5   6    3.85    5.04
 -12   5   7    2.93    3.53
 -12  -5   7    5.71    5.26
 -12   5   8   22.96    6.39
 -12  -5   8   18.65    8.06
 -12   5   9   21.81    5.71
 -12  -5   9    0.00    4.61
 -12   5  10    7.55    3.99
 -12  -5  10   14.09    6.80
 -12   5  11    0.95    2.48
 -12  -5  11    3.77    5.28
 -12   5  12   -0.00    2.79
 -12  -5  12    0.00    4.64
 -12   5  13   21.89    5.45
 -12  -5  13   25.62    8.22
 -12   5  14   14.46    4.46
 -12  -5  14   24.07    7.85
 -12   5  15    0.00    1.99
 -12  -5  15    6.03    5.28
 -12   5  16    4.46    2.64
 -12  -5  16    0.00    4.55
 -12   5  17    4.11    2.50
 -12  -5  17    5.64    5.15
 -12  -5  18   16.63    7.28
 -12  -5  19    0.00    3.99
 -12  -5  20    6.54    5.60
 -12  -5  21   -0.00    4.12
 -12  -5  22    2.36    4.06
 -12  -5  23    6.48    5.42
 -12  -5  24    5.69    4.97
 -12  -5  25   -0.00    3.81
 -12  -5  26    3.45    4.06
 -12   6   1   31.91    8.19
  12   6  -1   10.40    6.81
 -12  -6   1   11.39    7.67
 -12   6   2   11.17    5.88
  12   6  -2   15.99    6.97
 -12  -6   2    3.39    5.16
 -12   6   3    2.74    3.84
  12   6  -3    9.97    6.19
 -12  -6   3    0.00    4.57
 -12   6   4    0.87    3.39
  12   6  -4   -0.00    4.66
 -12  -6   4    1.92    4.82
 -12   6   5   35.45    8.56
  12   6  -5   25.79    9.34
 -12  -6   5   40.68   11.42
 -12   6   6    9.21    5.15
  12   6  -6   18.15    7.78
 -12  -6   6   13.77    7.52
 -12   6   7   15.96    5.60
 -12  -6   7    4.78    6.17
 -12   6   8    3.96    3.41
 -12  -6   8    4.51    5.31
 -12   6   9    5.23    3.50
 -12  -6   9    3.70    4.80
 -12   6  10    0.00    3.04
 -12  -6  10    0.00    4.42
 -12   6  11   39.14    7.91
 -12  -6  11   36.63   10.41
 -12   6  12    9.33    4.00
 -12  -6  12    1.67    4.88
 -12  -6  13   -0.00    4.38
 -12  -6  14    0.84    3.55
 -12  -6  15    0.00    3.81
 -12  -6  16    7.33    5.81
 -12  -6  17    5.06    5.30
 -12  -6  18   12.78    6.89
 -12  -6  19   -0.00    5.00
 -12  -6  20   -0.00    3.80
 -12  -6  21    0.00    4.32
 -12  -6  22    1.43    4.30
 -12  -6  23    1.41    3.65
 -12  -6  24   -0.00    4.79
 -12   7   1    0.00    4.64
  12   7  -1    8.28    5.83
 -12  -7   1    8.72    6.35
 -12   7   2    5.63    4.77
  12   7  -2    0.45    4.21
 -12  -7   2   -0.00    5.86
 -12   7   3   15.77    6.33
  12   7  -3   14.93    7.22
 -12  -7   3   17.99    7.97
 -12   7   4    3.40    4.09
  12   7  -4   -0.00    4.59
 -12  -7   4   -0.00    5.36
 -12   7   5    0.00    3.81
  12   7  -5    2.23    5.00
 -12  -7   5    4.15    5.79
  12   7  -6    1.55    4.80
 -12  -7   6   -0.00    5.14
  12   7  -7    0.22    4.87
 -12  -7   7    0.00    5.55
 -12  -7   8    2.01    5.75
 -12  -7   9   37.60   11.10
 -12  -7  10   -0.00    4.02
 -12  -7  11   -0.00    4.05
 -12  -7  12    1.36    4.37
 -12  -7  13    0.00    5.47
 -12  -7  14   16.57    7.34
 -12  -7  15   11.17    6.22
 -12  -7  16   -0.00    4.90
 -12  -7  17   -0.00    4.19
 -12  -7  18    0.78    4.01
 -12  -7  19    9.29    6.41
 -12  -7  20    2.12    3.77
 -12  -7  21   -0.00    4.77
 -12  -7  22   -0.00    3.45
  12   8  -1    4.06    5.63
 -12  -8   1    8.51    7.33
  12   8  -2    1.25    4.30
 -12  -8   2    0.19    5.63
  12   8  -3    3.03    6.00
 -12  -8   3    4.55    6.84
  12   8  -4    0.00    4.42
 -12  -8   4    4.60    6.54
  12   8  -5    4.40    6.01
 -12  -8   5   34.39   10.50
  12   8  -6   -0.00    4.40
 -12  -8   6   -0.00    6.26
  12   8  -7   14.70    8.76
 -12  -8   7   28.51    9.61
  12   8  -8   -0.00    5.31
 -12  -8   8   -0.00    5.38
 -12  -8   9    1.56    4.48
 -12  -8  10   -0.00    4.38
 -12  -8  11   10.96    7.29
 -12  -8  12    0.27    4.97
 -12  -8  13    9.10    6.57
 -12  -8  14   -0.00    3.92
 -12  -8  15    4.20    5.43
 -12  -8  16    0.79    4.58
 -12  -8  17   14.10    7.19
 -12  -8  18   -0.00    4.32
 -12  -8  19   -0.00    5.11
 -12  -8  20    0.00    4.22
  12   9  -1    0.94    5.40
 -12  -9   1   -0.00    4.95
  12   9  -2    0.73    4.70
 -12  -9   2   -0.00    6.56
  12   9  -3    8.42    6.92
 -12  -9   3   17.46    8.73
  12   9  -4    1.18    4.77
 -12  -9   4   -0.00    5.16
  12   9  -5   -0.00    6.00
 -12  -9   5    3.95    5.75
  12   9  -6   -0.00    5.72
 -12  -9   6   -0.00    4.12
  12   9  -7    3.30    5.97
 -12  -9   7    4.30    5.80
  12   9  -8    5.57    5.28
 -12  -9   8   -0.00    5.34
  12   9  -9   25.10    9.73
 -12  -9   9   20.01    9.35
 -12  -9  10    1.25    5.47
 -12  -9  11    1.69    5.06
 -12  -9  12    0.93    4.82
 -12  -9  13   11.09    6.89
 -12  -9  14    1.67    5.30
 -12  -9  15   14.22    7.50
 -12  -9  16    0.00    5.35
 -12  -9  17    2.57    5.39
 -12  -9  18   -0.00    5.37
  12  10  -1    5.74    5.75
 -12 -10   1    5.51    7.15
  12  10  -2    0.50    4.56
 -12 -10   2    0.00    6.29
  12  10  -3    3.62    6.34
 -12 -10   3   -0.00    6.24
  12  10  -4   -0.00    6.20
 -12 -10   4    1.21    5.90
  12  10  -5    5.75    5.57
 -12 -10   5   -0.00    4.31
  12  10  -6   -0.00    5.67
 -12 -10   6    1.67    4.27
  12  10  -7    6.31    7.14
 -12 -10   7    6.49    6.11
  12  10  -8    1.30    6.11
 -12 -10   8    0.69    5.15
  12  10  -9   -0.00    5.85
 -12 -10   9   14.37    8.13
 -12 -10  10    5.41    5.93
 -12 -10  11    7.62    6.69
 -12 -10  12    3.50    5.21
 -12 -10  13    1.28    5.57
 -12 -10  14    0.24    5.22
 -12 -10  15    0.72    4.85
  12  11  -1   -0.00    4.78
 -12 -11   1   -0.00    3.93
  12  11  -2   -0.00    6.05
 -12 -11   2   -0.00    5.78
  12  11  -3    5.17    6.54
 -12 -11   3   -0.00    7.10
  12  11  -4    1.46    6.05
 -12 -11   4   -0.00    4.91
  12  11  -5    3.85    5.46
 -12 -11   5    0.93    5.65
  12  11  -6   -0.00    5.13
 -12 -11   6    5.03    5.66
  12  11  -7    9.59    6.62
 -12 -11   7    0.00    4.32
  12  11  -8    4.35    4.76
 -12 -11   8    1.11    6.72
  12  11  -9    7.90    6.99
 -12 -11   9    8.95    6.56
  12  11 -10    0.44    5.72
 -12 -11  10   -0.00    5.53
 -12 -11  11    6.13    6.22
 -12 -11  12    6.65    6.53
  12  12  -1    4.08    6.60
 -12 -12   1   14.71    8.88
  12  12  -2   -0.00    6.01
 -12 -12   2   -0.00    5.64
  12  12  -3    0.00    6.22
 -12 -12   3   -0.00    5.78
  12  12  -4    5.25    6.19
 -12 -12   4   -0.00    5.64
  12  12  -5    4.72    6.94
 -12 -12   5    2.83    5.52
  12  12  -6    0.64    7.31
 -12 -12   6    6.66    6.04
  12  12  -7    6.77    7.82
 -12 -12   7    3.88    6.75
  12  12  -8    0.00    5.76
 -12 -12   8    0.40    5.33
  12  12  -9    0.00    5.65
 -12 -12   9   -0.00    6.67
  12  12 -10   -0.00    5.39
  12  12 -11   -0.00    5.91
 -12 -13   1    0.60    5.82
  12  13  -2   -0.00    5.70
 -12 -13   2    0.00    5.96
  12  13  -3    0.00    4.98
 -12 -13   3    3.16    6.01
  12  13  -4    4.93    6.24
 -12 -13   4    2.17    6.18
  12  13  -5   12.53    8.36
 -12 -13   5    0.00    5.49
  12  13  -6    1.16    5.99
  12  13  -7    0.40    6.96
  12  13  -8    3.01    6.00
  12  13  -9    5.01    7.01
  12  13 -10    0.00    4.94
  12  13 -11   -0.00    5.01
 -12 -14   1   10.33    8.60
 -11   0   1  112.04   18.70
  11   0  -1  113.28   18.66
 -11   0   2    0.31    4.39
  11   0  -2    0.91    3.09
 -11   0   3   37.63    9.32
  11   0  -3   40.03    9.50
 -11   0   4   -0.00    3.87
  11   0  -4   -0.00    3.67
 -11   0   5  135.30   20.65
 -11   0   6    0.00    3.80
 -11   0   7   -0.00    3.44
 -11   0   8   -0.00    3.18
 -11   0   9   49.04   10.07
 -11   0  10    1.39    3.38
 -11   0  11   76.29   13.11
 -11   0  12    1.68    2.72
 -11   0  13    3.64    3.35
 -11   0  14   -0.00    2.66
 -11   0  15   34.83    7.47
 -11   0  16   -0.00    2.68
 -11   0  17    9.45    4.00
 -11   0  18    2.62    2.88
 -11   0  19   23.29    5.64
 -11   0  20    0.78    2.40
 -11   0  21   36.20    7.37
 -11   0  22   -0.00    2.29
 -11   0  23    1.71    2.69
 -11   0  24    2.22    2.68
 -11   0  25   15.52    4.60
 -11   0  26   -0.00    2.33
 -11   0  27   12.17    4.20
 -11   0  28    1.41    2.43
 -11   0  29    0.00    2.00
 -11   0  30    0.18    2.68
 -11   0  31    6.75    3.84
 -11   0  32    0.07    2.86
 -11   0  33    4.20    3.26
 -11   0  34    0.00    2.31
 -11   1   1  115.88   19.11
  11  -1  -1  116.38   19.21
  11   1  -1  125.65   19.73
 -11  -1   1  114.83   19.66
 -11   1   2    4.53    4.77
  11  -1  -2    2.54    4.24
  11   1  -2    0.95    3.58
 -11  -1   2    0.72    3.37
 -11   1   3   53.82   11.16
  11  -1  -3   53.94   10.94
  11   1  -3   56.40   11.67
 -11  -1   3   50.71   11.41
 -11   1   4    1.93    4.01
  11   1  -4   -0.00    2.86
 -11  -1   4   -0.00    3.92
 -11   1   5    6.66    4.87
  11   1  -5    5.22    4.48
 -11  -1   5    9.81    5.35
 -11   1   6    6.52    3.89
 -11  -1   6    2.39    3.97
 -11   1   7   58.74   11.22
 -11  -1   7   56.66   11.42
 -11   1   8    5.85    4.55
 -11  -1   8   -0.00    2.89
 -11   1   9   35.33    8.24
 -11  -1   9   44.48    9.61
 -11   1  10    2.67    3.02
 -11  -1  10    1.53    3.55
 -11  -1  11   10.67    5.18
 -11   1  12    4.79    3.59
 -11  -1  12   -0.00    3.44
 -11   1  13   48.63    8.10
 -11  -1  13   20.06    6.82
 -11   1  14    2.23    3.06
 -11  -1  14    1.31    3.05
 -11   1  15   -0.00    2.64
 -11  -1  15    2.52    3.17
 -11   1  16    0.27    2.40
 -11  -1  16    2.34    2.71
 -11   1  17   19.13    5.14
 -11  -1  17   30.41    6.75
 -11   1  18    0.00    2.08
 -11  -1  18    3.73    2.98
 -11   1  19    6.04    3.25
 -11  -1  19    6.09    3.81
 -11   1  20    0.73    2.36
 -11  -1  20    1.17    2.69
 -11   1  21   -0.00    1.73
 -11  -1  21   -0.00    2.76
 -11   1  22    0.76    2.14
 -11  -1  22    1.00    2.72
 -11   1  23   34.89    6.63
 -11  -1  23   35.34    7.73
 -11   1  24    1.08    2.13
 -11  -1  24   -0.00    3.09
 -11   1  25    3.39    2.72
 -11  -1  25    9.96    4.46
 -11   1  26   -0.00    2.43
 -11  -1  26   -0.00    3.35
 -11   1  27   10.27    3.71
 -11  -1  27    9.86    4.36
 -11   1  28    0.23    2.03
 -11  -1  28    3.32    3.16
 -11   1  29    9.95    3.37
 -11  -1  29   -0.00    2.74
 -11   1  30    2.59    2.41
 -11  -1  30   -0.00    2.02
 -11   1  31    1.18    2.64
 -11  -1  31    4.08    3.33
 -11   1  32    1.04    2.58
 -11  -1  32   -0.00    2.82
 -11   1  33   10.82    4.10
 -11  -1  33    7.63    4.14
 -11   1  34    0.24    2.70
 -11   1  35   -0.00    2.41
 -11   2   1   32.85    9.00
  11  -2  -1   38.38    9.32
  11   2  -1   39.92   10.00
 -11  -2   1   47.35   11.28
 -11   2   2   -0.00    3.52
  11  -2  -2    2.40    3.59
  11   2  -2    1.27    4.03
 -11  -2   2    2.03    3.88
 -11   2   3   15.66    6.15
  11   2  -3   14.10    6.26
 -11  -2   3   35.78    8.87
 -11   2   4    5.94    4.55
  11   2  -4    3.62    4.24
 -11  -2   4   14.58    5.64
 -11   2   5   62.16   11.45
  11   2  -5   50.28   11.52
 -11  -2   5   62.26   12.71
 -11   2   6   26.30    7.03
  11   2  -6   27.02    7.68
 -11  -2   6   29.85    8.33
 -11   2   7   17.29    5.43
 -11  -2   7   10.84    5.20
 -11   2   8   19.72    6.02
 -11  -2   8   28.31    8.09
 -11   2   9   38.95    8.32
 -11  -2   9   43.63    9.74
 -11   2  10    4.79    3.29
 -11  -2  10   10.05    4.91
 -11   2  11   43.70    8.14
 -11  -2  11   32.65    8.79
 -11   2  12    4.28    3.26
 -11  -2  12   -0.00    3.90
 -11   2  13    0.89    2.58
 -11  -2  13    1.60    3.50
 -11   2  14    4.87    3.11
 -11  -2  14    2.30    3.31
 -11   2  15   34.44    6.65
 -11  -2  15   32.49    7.88
 -11   2  16   11.31    3.62
 -11  -2  16    7.98    4.42
 -11   2  17    5.72    3.01
 -11  -2  17    5.87    4.16
 -11   2  18    0.01    1.89
 -11  -2  18    0.69    2.86
 -11   2  19   18.96    4.17
 -11  -2  19    9.38    4.62
 -11   2  20    4.76    2.48
 -11  -2  20    5.16    3.75
 -11   2  21   21.31    4.86
 -11  -2  21   51.07    8.86
 -11   2  22    1.73    1.89
 -11  -2  22    0.76    3.10
 -11   2  23    0.01    1.63
 -11  -2  23    1.75    3.10
 -11   2  24    2.27    2.06
 -11  -2  24    0.00    3.43
 -11   2  25   10.78    3.21
 -11  -2  25   15.25    5.35
 -11   2  26    1.99    2.05
 -11  -2  26   -0.00    3.41
 -11   2  27   10.36    3.37
 -11  -2  27   15.33    5.53
 -11   2  28    0.64    2.24
 -11  -2  28   -0.00    2.55
 -11   2  29    3.01    2.26
 -11  -2  29    4.48    3.51
 -11  -2  30    1.23    2.87
 -11  -2  31   16.25    5.54
 -11  -2  32   -0.00    2.88
 -11   3   1    6.26    4.50
  11  -3  -1    9.54    4.84
 -11  -3   1   12.35    6.60
 -11   3   2   16.55    6.63
 -11  -3   2   24.43    8.06
 -11   3   3   63.23   13.34
  11   3  -3   93.86   15.67
 -11  -3   3   79.17   15.09
 -11   3   4    9.42    5.19
  11   3  -4   17.20    6.50
 -11  -3   4    0.00    3.94
 -11   3   5    8.77    4.61
  11   3  -5    5.25    4.38
 -11  -3   5    4.66    5.19
 -11   3   6   22.25    6.60
  11   3  -6   20.88    6.99
 -11  -3   6   23.21    7.69
 -11   3   7   62.76   11.35
  11   3  -7   63.53   12.60
 -11  -3   7   69.75   13.59
 -11   3   8    0.00    2.62
 -11  -3   8    3.27    4.47
 -11   3   9   17.45    5.14
 -11  -3   9   23.34    7.57
 -11   3  10    3.89    3.33
 -11  -3  10   -0.00    3.23
 -11   3  11   10.27    4.12
 -11  -3  11    8.23    5.25
 -11   3  12    4.84    3.13
 -11  -3  12   10.06    5.33
 -11   3  13   26.92    5.35
 -11  -3  13    8.78    5.37
 -11   3  14    0.12    2.17
 -11  -3  14   -0.00    3.38
 -11   3  15   -0.00    1.98
 -11  -3  15    0.00    3.58
 -11   3  16    0.38    1.86
 -11  -3  16    2.20    3.33
 -11   3  17   10.09    3.15
 -11  -3  17   11.92    5.09
 -11   3  18    9.90    2.93
 -11  -3  18    2.10    3.67
 -11   3  19   16.54    3.53
 -11  -3  19   13.08    5.49
 -11   3  20    6.22    2.15
 -11  -3  20    0.34    3.42
 -11   3  21   -0.00    1.44
 -11  -3  21    0.79    3.38
 -11   3  22    9.50    2.30
 -11  -3  22   -0.00    3.16
 -11  -3  23   33.11    8.52
 -11  -3  24    1.48    3.90
 -11  -3  25    2.69    3.66
 -11  -3  26    0.58    2.98
 -11  -3  27    8.84    5.03
 -11  -3  28    0.86    3.68
 -11  -3  29   11.60    5.17
 -11  -3  30   -0.00    2.98
 -11  -3  31    0.60    2.67
 -11   4   1   44.84    9.48
  11   4  -1   16.78    7.77
 -11  -4   1   46.42   10.60
 -11   4   2    0.48    2.99
 -11  -4   2    4.64    4.89
 -11   4   3    2.02    3.99
 -11  -4   3    8.63    6.16
 -11   4   4    3.02    3.75
 -11  -4   4   12.45    6.31
 -11   4   5   25.29    7.30
 -11  -4   5   47.79   11.12
 -11   4   6   21.61    6.21
 -11  -4   6   18.49    7.47
 -11   4   7    9.60    4.34
  11   4  -7   14.01    6.54
 -11  -4   7   16.26    6.25
 -11   4   8    3.74    3.37
  11   4  -8    2.61    4.14
 -11  -4   8   -0.00    4.47
 -11   4   9   44.83    8.81
 -11  -4   9   50.52   11.37
 -11   4  10   15.78    4.74
 -11  -4  10   15.42    6.20
 -11   4  11   33.94    7.21
 -11  -4  11   46.18   10.48
 -11   4  12   -0.00    2.29
 -11  -4  12   -0.00    3.79
 -11   4  13    1.89    2.45
 -11  -4  13    0.00    3.40
 -11   4  14    3.09    2.46
 -11  -4  14   20.06    6.53
 -11   4  15   11.59    3.42
 -11  -4  15   15.23    6.26
 -11   4  16    4.78    2.23
 -11  -4  16    2.51    4.40
 -11   4  17    2.15    1.67
 -11  -4  17   -0.00    4.04
 -11   4  18    0.70    1.53
 -11  -4  18    2.48    3.35
 -11   4  19    3.94    1.77
 -11  -4  19    1.50    3.25
 -11   4  20    5.65    1.69
 -11  -4  20    9.86    5.01
 -11  -4  21   22.86    7.45
 -11  -4  22    1.99    3.59
 -11  -4  23   -0.00    3.56
 -11  -4  24    0.19    3.63
 -11  -4  25   16.62    6.50
 -11  -4  26    6.86    5.00
 -11  -4  27    2.32    4.11
 -11  -4  28   -0.00    4.06
 -11  -4  29    2.94    3.65
 -11  -4  30    0.77    2.89
 -11   5   1    8.51    4.77
  11   5  -1    0.00    4.36
 -11  -5   1    5.98    5.73
 -11   5   2   25.77    8.13
  11   5  -2   35.90   10.03
 -11  -5   2   57.60   12.52
 -11   5   3   49.14   10.50
  11   5  -3   47.24   11.96
 -11  -5   3   57.04   12.95
 -11   5   4    7.27    4.73
  11   5  -4    2.14    3.34
 -11  -5   4    4.30    5.28
 -11   5   5   -0.00    3.17
  11   5  -5   -0.00    4.29
 -11  -5   5    0.00    4.02
 -11   5   6   13.97    4.96
 -11  -5   6   15.36    7.19
 -11  -5   7   31.42    9.26
 -11   5   8    9.73    4.20
 -11  -5   8    7.37    5.23
 -11   5   9   32.34    7.00
 -11  -5   9   32.45    9.38
 -11   5  10    1.77    2.59
 -11  -5  10   -0.00    4.57
 -11   5  11    4.48    3.23
 -11  -5  11   26.94    8.09
 -11   5  12   30.82    6.36
 -11  -5  12   28.73    8.42
 -11   5  13   37.60    6.71
 -11  -5  13   27.66    9.33
 -11   5  14    6.23    2.79
 -11  -5  14    5.18    4.67
 -11   5  15    0.80    2.03
 -11  -5  15    2.15    4.76
 -11   5  16    1.73    2.18
 -11  -5  16    1.47    3.99
 -11  -5  17    0.81    2.82
 -11  -5  18   14.21    6.38
 -11  -5  19   27.17    8.22
 -11  -5  20    0.05    4.17
 -11  -5  21   -0.00    4.18
 -11  -5  22    3.11    4.72
 -11  -5  23   29.33    8.74
 -11  -5  24   -0.00    4.32
 -11  -5  25   -0.00    3.49
 -11  -5  26    1.27    3.84
 -11  -5  27    5.20    4.31
 -11  -5  28    8.75    5.56
 -11  -5  29    6.59    5.09
 -11   6   1   14.23    5.96
  11   6  -1   34.27    9.55
 -11  -6   1    5.81    6.12
 -11   6   2   -0.00    3.45
  11   6  -2    0.59    5.16
 -11  -6   2   -0.00    4.18
 -11   6   3    5.21    4.17
  11   6  -3    0.00    5.05
 -11  -6   3    3.34    4.93
 -11   6   4   37.85    8.62
  11   6  -4   36.20   10.35
 -11  -6   4   39.62   10.96
 -11   6   5   23.50    6.49
  11   6  -5    9.08    6.18
 -11  -6   5   17.45    7.36
 -11   6   6   24.84    6.68
  11   6  -6   22.07    7.91
 -11  -6   6   23.06    8.65
 -11   6   7    9.79    4.71
  11   6  -7    8.57    5.50
 -11  -6   7    2.76    4.41
 -11   6   8    8.06    4.38
  11   6  -8   13.23    6.87
 -11  -6   8    8.15    5.51
 -11   6   9    0.00    2.65
  11   6  -9    4.06    5.36
 -11  -6   9   17.64    7.06
 -11   6  10   27.98    6.17
  11   6 -10   21.27    8.09
 -11  -6  10    7.82    6.06
 -11   6  11   10.82    4.23
 -11  -6  11   10.97    5.97
 -11  -6  12    2.95    4.60
 -11  -6  13    6.99    4.98
 -11  -6  14   10.02    5.84
 -11  -6  15   24.96    8.07
 -11  -6  16   21.72    8.25
 -11  -6  17   -0.00    3.60
 -11  -6  18    1.20    3.65
 -11  -6  19   11.53    5.92
 -11  -6  20    6.52    5.25
 -11  -6  21    8.21    5.59
 -11  -6  22   -0.00    4.21
 -11  -6  23    2.37    4.80
 -11  -6  24    3.95    5.23
 -11  -6  25    3.74    4.55
 -11  -6  26   10.11    5.86
 -11  -6  27    2.76    4.43
 -11   7   1    8.01    5.71
  11   7  -1    7.55    6.43
 -11  -7   1   18.72    8.13
 -11   7   2   37.22    9.19
  11   7  -2   35.72   10.65
 -11  -7   2   24.10    9.71
 -11   7   3    3.79    4.25
  11   7  -3    4.73    5.35
 -11  -7   3    1.97    4.53
  11   7  -4   13.69    7.78
 -11  -7   4   28.67    9.69
  11   7  -5    4.16    4.97
 -11  -7   5    2.69    4.66
  11   7  -6    9.91    6.24
 -11  -7   6    4.18    5.14
  11   7  -7    2.53    4.61
 -11  -7   7   -0.00    3.49
  11   7  -8   29.64    9.82
 -11  -7   8   32.01   10.47
  11   7  -9   16.72    7.52
 -11  -7   9   38.34   10.27
  11   7 -10    0.00    4.62
 -11  -7  10   -0.00    4.35
  11   7 -11    6.29    5.85
 -11  -7  11   -0.00    3.87
 -11  -7  12   13.00    7.70
 -11  -7  13   18.17    7.30
 -11  -7  14    1.56    4.05
 -11  -7  15   -0.00    4.46
 -11  -7  16   -0.00    4.35
 -11  -7  17   -0.00    3.17
 -11  -7  18   13.28    6.29
 -11  -7  19    0.00    3.34
 -11  -7  20    0.00    3.85
 -11  -7  21   -0.00    4.48
 -11  -7  22    2.34    3.90
 -11  -7  23    4.06    5.31
 -11  -7  24    2.73    4.19
 -11  -7  25    0.07    4.43
 -11  -7  26    7.13    5.29
  11   8  -1    2.58    4.78
 -11  -8   1   -0.00    5.33
  11   8  -2   11.53    7.14
 -11  -8   2    9.53    7.71
  11   8  -3   -0.00    4.26
 -11  -8   3    0.00    4.69
  11   8  -4   30.10    9.80
 -11  -8   4   28.23   10.13
  11   8  -5   -0.00    4.49
 -11  -8   5    0.00    5.50
  11   8  -6   28.17    9.86
 -11  -8   6   24.19    9.73
  11   8  -7    2.75    5.91
 -11  -8   7    3.47    5.07
  11   8  -8    8.06    6.30
 -11  -8   8    0.00    4.19
  11   8  -9   12.41    6.58
 -11  -8   9    1.66    4.81
  11   8 -10   25.78    8.94
 -11  -8  10   19.91    8.58
  11   8 -11    3.10    4.86
 -11  -8  11    1.95    3.71
 -11  -8  12    8.69    6.61
 -11  -8  13   -0.00    4.56
 -11  -8  14   -0.00    5.15
 -11  -8  15   10.29    7.22
 -11  -8  16   16.15    7.61
 -11  -8  17   -0.00    4.08
 -11  -8  18    3.87    5.60
 -11  -8  19    0.00    4.97
 -11  -8  20   12.90    7.22
 -11  -8  21    6.31    5.88
 -11  -8  22    5.48    6.68
 -11  -8  23    4.94    4.39
 -11  -8  24    5.62    4.85
  11   9  -1    2.14    4.64
  11   9  -2   27.47   10.06
 -11  -9   2   42.29   12.38
  11   9  -3   -0.00    5.52
 -11  -9   3   -0.00    4.09
  11   9  -4   14.35    7.75
 -11  -9   4   15.22    7.65
  11   9  -5   -0.00    4.89
 -11  -9   5    7.41    5.90
  11   9  -6    7.24    6.20
 -11  -9   6    0.00    5.93
  11   9  -7   -0.00    4.10
 -11  -9   7    0.00    5.34
  11   9  -8   22.20    9.51
 -11  -9   8   26.43    9.78
  11   9  -9    2.11    4.67
 -11  -9   9   -0.00    6.16
  11   9 -10   -0.00    5.86
 -11  -9  10    0.00    4.02
  11   9 -11   -0.00    4.61
 -11  -9  11    0.00    5.52
  11   9 -12   10.91    7.24
 -11  -9  12    9.65    6.28
 -11  -9  13   -0.00    4.44
 -11  -9  14    3.17    5.31
 -11  -9  15    6.63    6.18
 -11  -9  16    4.86    5.36
 -11  -9  17   -0.00    3.68
 -11  -9  18   13.37    7.46
 -11  -9  19   -0.00    4.60
 -11  -9  20    1.29    4.85
 -11  -9  21    1.59    5.09
 -11  -9  22    6.80    6.10
  11  10  -1    1.65    4.68
 -11 -10   1    0.52    5.16
  11  10  -2   -0.00    5.23
 -11 -10   2   -0.00    4.79
  11  10  -3    0.65    5.20
 -11 -10   3   -0.00    5.39
  11  10  -4   17.56    8.42
 -11 -10   4   12.02    7.40
  11  10  -5    2.27    5.58
 -11 -10   5    0.76    5.65
  11  10  -6   15.31    8.44
 -11 -10   6   10.51    7.06
  11  10  -7    0.56    4.94
 -11 -10   7    2.56    5.82
  11  10  -8   11.96    7.21
 -11 -10   8    5.20    6.74
  11  10  -9    1.24    4.17
 -11 -10   9   -0.00    5.32
  11  10 -10   11.98    7.49
 -11 -10  10   29.80    9.98
  11  10 -11   -0.00    5.70
 -11 -10  11    0.62    3.94
  11  10 -12    0.80    4.33
 -11 -10  12    0.00    5.39
  11  10 -13   -0.00    5.46
 -11 -10  13   -0.00    5.36
 -11 -10  14    5.06    6.41
 -11 -10  15    2.11    5.43
 -11 -10  16   16.38    8.33
 -11 -10  17    0.13    4.12
 -11 -10  18    1.09    4.50
 -11 -10  19    0.48    4.04
 -11 -10  20   14.62    7.24
  11  11  -1    1.09    5.37
 -11 -11   1   -0.00    6.06
  11  11  -2    9.73    6.39
 -11 -11   2   13.44    7.93
  11  11  -3   -0.00    4.55
 -11 -11   3    2.28    4.61
  11  11  -4    5.10    6.19
 -11 -11   4   18.07    8.77
  11  11  -5    2.99    6.41
 -11 -11   5    1.29    5.18
  11  11  -6    0.99    6.73
 -11 -11   6   -0.00    5.97
  11  11  -7    3.18    5.86
 -11 -11   7    2.11    5.07
  11  11  -8   24.64   10.37
 -11 -11   8   19.29    8.96
  11  11  -9    0.00    4.61
 -11 -11   9   -0.00    5.46
  11  11 -10   -0.00    5.12
 -11 -11  10    1.99    5.10
  11  11 -11   -0.00    4.57
 -11 -11  11   -0.00    6.02
  11  11 -12    8.87    8.13
 -11 -11  12   23.63   10.29
  11  11 -13   -0.00    5.98
 -11 -11  13    0.05    4.78
 -11 -11  14    1.64    7.12
 -11 -11  15    1.50    5.14
 -11 -11  16    0.00    4.40
 -11 -11  17    0.17    3.85
  11  12  -1    1.33    5.32
 -11 -12   1    0.97    5.81
  11  12  -2    1.90    5.21
 -11 -12   2    0.00    6.28
  11  12  -3    4.52    6.20
 -11 -12   3    3.72    6.34
  11  12  -4    5.42    7.81
 -11 -12   4   13.14    8.40
  11  12  -5    4.66    6.86
 -11 -12   5    0.71    5.22
  11  12  -6   16.06    8.71
 -11 -12   6    6.89    7.47
  11  12  -7    0.90    5.57
 -11 -12   7   -0.00    6.15
  11  12  -8    0.00    5.39
 -11 -12   8    1.43    6.18
  11  12  -9   -0.00    5.69
 -11 -12   9    4.69    5.26
  11  12 -10    0.00    5.03
 -11 -12  10   12.88    7.94
  11  12 -11    0.58    5.01
 -11 -12  11   -0.00    4.98
  11  12 -12    7.58    7.61
 -11 -12  12    5.44    6.36
  11  12 -13   -0.00    5.02
 -11 -12  13    7.13    6.17
  11  12 -14    1.16    5.30
 -11 -12  14    0.00    5.53
 -11 -12  15    2.40    4.88
  11  13  -1    8.09    7.62
 -11 -13   1    5.01    6.79
  11  13  -2    0.00    5.46
 -11 -13   2    4.50    6.62
  11  13  -3    3.76    7.05
 -11 -13   3   -0.00    5.65
  11  13  -4    5.55    7.26
 -11 -13   4    2.71    5.22
  11  13  -5    1.54    6.06
 -11 -13   5   -0.00    6.39
  11  13  -6    0.52    5.52
 -11 -13   6    0.90    5.33
  11  13  -7    1.19    5.06
 -11 -13   7    0.64    5.99
  11  13  -8   18.28    9.16
 -11 -13   8   12.72    8.78
  11  13  -9    3.32    6.94
 -11 -13   9    2.28    5.24
  11  13 -10    0.20    6.38
 -11 -13  10   -0.00    5.15
  11  13 -11   -0.00    6.49
 -11 -13  11    4.73    6.73
  11  13 -12    1.53    5.27
 -11 -13  12   -0.00    6.12
  11  13 -13   -0.00    6.29
  11  13 -14    9.14    7.34
 -11 -14   1    6.19    7.34
 -11 -14   2    6.55    6.96
 -11 -14   3    2.11    5.14
 -11 -14   4    0.87    4.93
 -11 -14   5    1.73    6.08
  11  14  -6    0.00    5.45
 -11 -14   6    5.56    6.54
  11  14  -7    1.18    5.01
 -11 -14   7   -0.00    6.82
  11  14  -8    2.74    5.70
 -11 -14   8    3.39    6.62
  11  14  -9   -0.00    5.80
 -11 -14   9    4.14    6.66
  11  14 -10    1.54    6.69
  11  14 -11   -0.00    5.83
  11  14 -12   -0.00    7.24
  11  14 -13    2.20    6.51
 -11 -15   4    0.36    5.10
 -11 -15   5   -0.00    6.32
 -10   0   1    0.84    3.76
 -10   0   1   -0.00    3.92
  10   0  -1    0.04    4.05
 -10   0   2   23.95    7.10
 -10   0   2   36.30    8.54
  10   0  -2   30.61    8.02
 -10   0   3   -0.00    3.57
 -10   0   3   -0.00    2.95
  10   0  -3   -0.00    3.39
 -10   0   4  159.40   24.53
 -10   0   4  178.89   25.53
  10   0  -4  216.44   26.32
 -10   0   5    0.00    3.44
  10   0  -5    2.55    3.92
 -10   0   6   33.52    7.78
  10   0  -6   24.41    6.79
 -10   0   7   -0.00    3.09
  10   0  -7    0.00    2.83
 -10   0   8   25.69    6.68
 -10   0   9    6.36    3.65
 -10   0  10  154.84   21.73
 -10   0  11   -0.00    2.61
 -10   0  12   -0.00    2.41
 -10   0  13    0.00    2.80
 -10   0  14   40.23    7.97
 -10   0  15    1.08    2.58
 -10   0  16   32.49    6.65
 -10   0  17    1.04    2.40
 -10   0  18   32.91    6.73
 -10   0  19    2.19    2.69
 -10   0  20   54.87    9.46
 -10   0  21    0.87    2.51
 -10   0  22   -0.00    2.17
 -10   0  23    0.41    2.37
 -10   0  24   10.90    3.90
 -10   0  25   -0.00    2.33
 -10   0  26   39.37    7.79
 -10   0  27   -0.00    2.69
 -10   0  28    7.32    3.44
 -10   0  29   -0.00    2.37
 -10   0  30    5.76    3.47
 -10   0  31    2.08    2.80
 -10   0  32    1.93    3.10
 -10   0  33   -0.00    2.67
 -10   0  34    1.87    2.78
 -10   0  35   -0.00    2.80
 -10   1   1    2.29    3.48
 -10   1   1   -0.00    3.38
  10  -1  -1    0.51    3.84
  10   1  -1   -0.00    3.64
 -10  -1   1    2.50    5.01
 -10   1   2  156.29   23.66
 -10   1   2  191.48   25.46
  10  -1  -2  157.78   24.16
  10   1  -2  209.34   26.12
 -10  -1   2  204.60   25.43
 -10  -1   2  137.74   24.31
 -10   1   3   17.73    5.51
 -10   1   3   23.36    6.65
  10  -1  -3   15.17    5.49
  10   1  -3    8.42    4.87
 -10  -1   3   -0.00    4.13
 -10  -1   3    6.55    5.08
 -10   1   4    3.34    3.92
  10  -1  -4    4.96    3.83
  10   1  -4    3.14    4.24
 -10  -1   4    3.37    3.72
 -10  -1   4    5.17    4.27
 -10   1   5   26.57    6.69
  10  -1  -5   13.24    5.25
  10   1  -5   16.38    6.03
 -10  -1   5   16.06    5.59
 -10  -1   5   15.24    6.09
 -10   1   6  103.23   15.49
  10  -1  -6   93.96   14.85
  10   1  -6   97.50   15.61
 -10  -1   6   89.52   15.79
 -10   1   7   -0.00    3.72
  10  -1  -7    3.41    1.35
  10   1  -7    3.92    3.83
 -10  -1   7    3.33    4.06
 -10   1   8   75.44   12.48
  10   1  -8   70.22   12.57
 -10  -1   8   85.61   13.80
 -10   1   9    1.41    3.21
 -10  -1   9    0.00    2.91
 -10   1  10    0.00    2.63
 -10  -1  10    1.13    2.99
 -10   1  11   17.34    5.22
 -10  -1  11   17.00    5.54
 -10   1  12  128.45   17.10
 -10  -1  12  108.97   17.42
 -10   1  13    4.07    2.83
 -10  -1  13    2.10    3.35
 -10   1  14   15.28    4.50
 -10  -1  14   18.41    5.54
 -10   1  15    0.00    1.84
 -10  -1  15   -0.00    2.48
 -10   1  16   35.29    6.75
 -10   1  17    0.51    1.85
 -10  -1  17    1.42    2.76
 -10   1  18   34.94    6.30
 -10  -1  18   30.60    7.14
 -10   1  19    3.45    2.38
 -10  -1  19    2.83    3.25
 -10   1  20    0.53    2.07
 -10  -1  20   -0.00    2.57
 -10   1  21    3.46    2.64
 -10  -1  21    0.84    3.06
 -10   1  22   76.21   11.41
 -10  -1  22   81.35   12.90
 -10   1  23    0.67    1.88
 -10  -1  23    0.59    2.73
 -10   1  24    4.98    2.62
 -10  -1  24    4.72    3.37
 -10   1  25   -0.00    1.83
 -10  -1  25   -0.00    2.62
 -10   1  26    6.62    3.12
 -10  -1  26    8.21    3.86
 -10   1  27   -0.00    2.15
 -10  -1  27    1.17    2.82
 -10   1  28   14.76    4.16
 -10  -1  28   11.16    4.50
 -10   1  29    0.00    1.97
 -10  -1  29    1.01    3.24
 -10   1  30    1.40    2.12
 -10  -1  30    2.72    3.40
 -10   1  31    2.26    2.83
 -10  -1  31    0.00    2.67
 -10   1  32   13.39    4.69
 -10  -1  32   26.80    6.63
 -10   1  33   -0.00    2.85
 -10  -1  33    3.13    3.32
 -10   1  34    4.03    3.17
 -10  -1  34    0.00    2.55
 -10   1  35   -0.00    2.69
 -10   1  36    1.66    3.08
 -10   2   1   -0.00    3.06
 -10   2   1    2.15    3.60
  10  -2  -1    3.35    3.64
  10   2  -1    2.04    3.81
 -10  -2   1   -0.00    2.70
 -10   2   2    0.00    3.10
 -10   2   2    0.67    3.20
  10  -2  -2    0.00    2.74
  10   2  -2    1.70    3.43
 -10  -2   2    4.83    4.21
 -10   2   3   -0.00    3.00
  10  -2  -3    1.55    3.29
  10   2  -3    0.85    3.88
 -10  -2   3    0.27    3.50
 -10   2   4  160.54   23.69
  10  -2  -4  158.65   23.24
  10   2  -4  167.80   24.39
 -10  -2   4  183.94   24.34
 -10  -2   4  171.57   25.20
 -10   2   5   65.05   10.56
  10  -2  -5   41.85    9.10
  10   2  -5   47.32   10.10
 -10  -2   5   52.22   10.29
 -10  -2   5   33.86    9.63
 -10   2   6   31.35    7.67
  10  -2  -6   35.68    5.16
  10   2  -6   51.40    9.91
 -10  -2   6   48.27    8.89
 -10  -2   6   38.21    9.30
 -10   2   7    6.51    3.70
  10   2  -7    8.66    4.84
 -10  -2   7    4.83    4.29
 -10   2   8   11.30    4.60
  10   2  -8   19.21    5.80
 -10  -2   8   19.77    6.05
 -10   2   9   10.94    4.35
  10   2  -9    7.35    4.38
 -10  -2   9    8.85    4.63
 -10   2  10  101.80   13.94
 -10  -2  10   75.99   14.71
 -10   2  11    6.97    3.44
 -10  -2  11    4.44    4.05
 -10   2  12    0.00    2.02
 -10  -2  12    1.17    3.31
 -10   2  13   -0.00    2.01
 -10  -2  13    2.08    3.62
 -10   2  14   40.15    7.06
 -10  -2  14   40.21    8.75
 -10   2  15   25.38    5.06
 -10  -2  15   17.04    5.87
 -10   2  16    5.81    2.59
 -10  -2  16   11.75    4.83
 -10   2  17   -0.00    1.58
 -10  -2  17   -0.00    2.98
 -10   2  18    8.47    2.79
 -10  -2  18    7.67    4.05
 -10   2  19    7.53    2.59
 -10  -2  19    4.53    3.99
 -10  -2  20   56.08   10.49
 -10   2  21    3.58    2.22
 -10  -2  21    2.15    3.07
 -10   2  22    9.37    2.74
 -10  -2  22    2.70    3.51
 -10   2  23    0.00    1.67
 -10  -2  23   -0.00    3.57
 -10   2  24   18.28    3.98
 -10  -2  24   21.01    5.93
 -10   2  25    4.17    2.36
 -10  -2  25    4.21    3.41
 -10   2  26   29.63    5.31
 -10  -2  26   20.85    6.47
 -10   2  27   -0.00    1.76
 -10  -2  27   -0.00    2.47
 -10   2  28    1.38    1.96
 -10  -2  28    1.37    3.23
 -10   2  29    2.86    2.49
 -10  -2  29    0.57    3.12
 -10   2  30    4.86    2.82
 -10  -2  30    1.97    3.15
 -10   2  31    0.84    2.44
 -10  -2  31   -0.00    2.71
 -10   2  32   -0.00    2.22
 -10  -2  32    0.21    2.49
 -10   2  33    0.00    2.11
 -10  -2  33   -0.00    2.95
 -10   2  34    0.00    2.78
 -10  -2  34    1.87    3.53
 -10   2  35   -0.00    2.78
 -10   2  36    7.96    4.02
 -10   3   1    7.99    5.23
  10  -3  -1   18.10    6.23
  10   3  -1   13.70    6.07
 -10  -3   1    8.75    6.19
 -10   3   2   99.25   16.87
  10  -3  -2  125.74   17.68
  10   3  -2   93.64   17.62
 -10  -3   2  117.67   19.08
 -10   3   3   66.14   12.07
  10  -3  -3   72.98   12.18
  10   3  -3   65.51   12.97
 -10  -3   3   51.89   12.63
 -10   3   4    2.04    3.60
  10  -3  -4    1.05    3.04
  10   3  -4    0.56    3.96
 -10  -3   4    0.94    3.67
 -10   3   5   10.26    4.42
 -10   3   5    9.02    4.45
  10   3  -5   14.16    5.82
 -10  -3   5   21.66    6.77
 -10   3   6   27.67    7.02
  10   3  -6   45.90    9.58
 -10  -3   6   21.24    7.74
 -10   3   7   12.56    4.81
  10   3  -7   18.75    6.12
 -10  -3   7    7.27    5.24
 -10   3   8   90.58   12.95
  10   3  -8   73.89   13.87
 -10  -3   8   70.31   13.92
 -10   3   9    2.59    3.19
  10   3  -9   12.14    5.27
 -10  -3   9    5.21    3.94
 -10   3  10    2.54    2.67
  10   3 -10    3.49    4.31
 -10  -3  10    0.94    4.03
 -10   3  11   16.26    4.31
 -10  -3  11   17.03    6.18
 -10   3  12   42.92    7.48
 -10  -3  12   41.22    9.63
 -10   3  13    0.45    2.01
 -10  -3  13    0.00    3.26
 -10   3  14    4.14    2.31
 -10  -3  14   -0.00    3.14
 -10   3  15    3.91    2.19
 -10  -3  15    1.34    3.49
 -10   3  16   34.82    5.56
 -10  -3  16   24.54    7.46
 -10   3  17   23.83    4.36
 -10  -3  17   20.70    6.51
 -10   3  18   26.42    4.70
 -10  -3  18   45.17    8.97
 -10   3  19   10.81    2.45
 -10  -3  19   -0.00    4.00
 -10   3  20   -0.00    1.19
 -10  -3  20   -0.00    3.51
 -10   3  21    8.99    2.20
 -10  -3  21    6.20    4.59
 -10   3  22   49.14    6.56
 -10  -3  22   44.72   10.12
 -10   3  23    5.11    1.79
 -10  -3  23    6.90    4.43
 -10   3  24    1.98    1.55
 -10  -3  24    2.48    3.07
 -10   3  25   -0.00    1.25
 -10  -3  25    0.64    2.62
 -10   3  26   13.30    3.04
 -10  -3  26   14.28    5.56
 -10   3  27   11.82    3.08
 -10  -3  27   26.08    7.08
 -10   3  28    6.53    2.54
 -10  -3  28    7.56    5.04
 -10   3  29    0.16    1.67
 -10  -3  29    1.42    3.41
 -10   3  30   -0.00    1.76
 -10  -3  30    0.00    3.88
 -10   3  31   -0.00    2.10
 -10  -3  31   -0.00    3.43
 -10   3  32    7.04    3.18
 -10  -3  32    2.43    4.04
 -10   3  33    1.63    2.58
 -10  -3  33   -0.00    2.68
 -10   3  34    1.36    2.44
 -10   3  35   -0.00    2.67
 -10   3  36    1.22    2.68
 -10   4   1    4.11    3.82
 -10   4   1    7.63    5.00
 -10  -4   1    9.56    6.53
 -10   4   2    0.23    3.04
 -10   4   2    1.70    3.84
 -10  -4   2    0.35    4.73
 -10   4   3    4.25    3.90
 -10   4   3   11.21    4.99
  10   4  -3    9.09    5.61
 -10  -4   3   14.61    6.59
 -10   4   4   94.68   14.97
 -10   4   4  103.16   15.77
  10   4  -4   98.59   17.16
 -10  -4   4   91.85   17.37
 -10   4   5   43.32    9.17
  10   4  -5   39.74   10.21
 -10  -4   5   59.39   11.91
 -10   4   6   25.95    7.21
  10   4  -6   53.84   10.66
 -10  -4   6   56.04   11.31
 -10   4   7   -0.00    2.61
  10   4  -7   -0.00    3.41
 -10  -4   7    0.26    3.61
 -10   4   8   72.61   12.44
  10   4  -8   92.57   15.55
 -10  -4   8   86.82   15.54
 -10   4   9   14.69    4.54
  10   4  -9    8.19    5.25
 -10  -4   9   11.99    6.00
 -10   4  10   33.51    6.35
  10   4 -10   18.85    7.35
 -10  -4  10   26.20    7.97
 -10   4  11   13.00    3.82
  10   4 -11   12.93    5.98
 -10  -4  11    4.07    4.85
 -10   4  12    0.18    1.84
 -10  -4  12   -0.00    3.75
 -10   4  13    2.86    2.27
 -10  -4  13    2.38    4.25
 -10   4  14   25.29    4.93
 -10  -4  14   27.14    7.76
 -10   4  15   23.65    4.30
 -10  -4  15   13.70    6.14
 -10   4  16   15.29    3.24
 -10  -4  16   17.75    6.90
 -10   4  17    1.47    1.44
 -10  -4  17    1.33    3.63
 -10   4  18    3.01    1.45
 -10  -4  18   -0.00    3.65
 -10   4  19   12.16    2.11
 -10  -4  19   10.07    5.43
 -10  -4  20   31.04    8.33
 -10  -4  21   20.80    7.15
 -10  -4  22    3.24    3.53
 -10  -4  23   11.49    5.84
 -10  -4  24   26.78    7.92
 -10  -4  25   18.99    6.34
 -10  -4  26    8.72    4.59
 -10  -4  27    0.00    2.97
 -10  -4  28    0.00    3.43
 -10  -4  29    0.00    3.64
 -10  -4  30    1.55    3.71
 -10  -4  31    2.29    3.94
 -10  -4  32    7.11    5.01
 -10   5   1   48.90   10.67
 -10   5   1   61.39   11.73
 -10  -5   1   63.52   13.55
 -10   5   2  264.87   31.55
 -10   5   2  209.87   30.80
 -10  -5   2  223.36   33.48
 -10   5   3   18.68    5.82
 -10  -5   3   16.79    7.02
 -10   5   4    0.73    3.56
 -10  -5   4   -0.00    3.64
 -10   5   5    3.63    3.92
 -10  -5   5   -0.00    3.70
 -10   5   6   40.42    8.05
 -10  -5   6   26.90    9.37
 -10   5   7   57.74    9.96
  10   5  -7   54.71   12.08
 -10  -5   7   50.12   12.05
 -10   5   8   38.80    7.28
  10   5  -8   25.30    8.58
 -10  -5   8   22.14    8.51
 -10   5   9    0.84    2.36
  10   5  -9   -0.00    3.94
 -10  -5   9    5.63    4.56
 -10   5  10    0.46    2.47
  10   5 -10    0.21    3.84
 -10  -5  10   -0.00    4.15
 -10   5  11   13.45    3.99
  10   5 -11    9.25    6.04
 -10  -5  11   10.49    6.27
 -10   5  12   44.60    8.08
  10   5 -12   52.70   11.44
 -10  -5  12   66.24   12.59
 -10   5  13   22.12    4.89
 -10  -5  13   25.41    7.94
 -10   5  14    1.97    2.04
 -10  -5  14   -0.00    2.99
 -10   5  15    5.35    2.42
 -10  -5  15    2.19    3.82
 -10  -5  16    3.64    4.52
 -10  -5  17   24.18    7.99
 -10  -5  18   17.62    6.67
 -10  -5  19    0.70    3.86
 -10  -5  20    3.95    4.38
 -10  -5  21    5.29    4.96
 -10  -5  22   37.33    9.63
 -10  -5  23    7.68    5.40
 -10  -5  24    9.23    5.09
 -10  -5  25    2.91    4.44
 -10  -5  26    5.00    4.24
 -10  -5  27   21.74    7.70
 -10  -5  28    1.99    4.56
 -10  -5  29    1.47    3.05
 -10  -5  30   -0.00    2.99
 -10  -5  31    3.76    4.28
 -10   6   1   -0.00    2.89
 -10   6   1   -0.00    3.38
  10   6  -1    3.61    4.84
 -10  -6   1   -0.00    3.75
 -10   6   2    9.12    5.08
  10   6  -2    5.31    5.30
 -10  -6   2    9.84    6.11
 -10   6   3   10.42    5.01
  10   6  -3   16.16    7.17
 -10  -6   3   15.72    7.47
 -10   6   4   16.32    5.72
  10   6  -4    6.92    5.81
 -10  -6   4   13.10    7.25
 -10   6   5   21.61    6.25
  10   6  -5   21.17    7.95
 -10  -6   5   23.12    8.62
 -10   6   6   44.59    8.57
 -10  -6   6   24.01    9.53
 -10   6   7    1.82    3.31
 -10  -6   7    5.06    5.54
 -10   6   8    3.52    3.23
 -10  -6   8    7.25    5.18
 -10   6   9   49.70    9.62
 -10  -6   9   75.03   13.86
 -10  -6  10   30.79    9.59
 -10  -6  11    2.80    4.68
 -10  -6  12    4.64    5.36
 -10  -6  13   21.20    7.74
 -10  -6  14    1.07    3.70
 -10  -6  15   12.99    5.87
 -10  -6  16    6.02    5.30
 -10  -6  17    4.35    4.72
 -10  -6  18    6.74    5.23
 -10  -6  19   12.35    6.68
 -10  -6  20    4.99    5.23
 -10  -6  21    6.80    5.20
 -10  -6  22    3.26    5.32
 -10  -6  23    3.71    4.90
 -10  -6  24    4.82    5.17
 -10  -6  25    5.99    5.26
 -10  -6  26    9.60    6.52
 -10  -6  27    6.28    5.53
 -10  -6  28   -0.00    3.98
 -10  -6  29    8.89    6.29
  10   7  -1   95.09   17.89
 -10  -7   1   81.14   17.55
  10   7  -2    0.00    5.49
 -10  -7   2    7.42    5.90
  10   7  -3   14.56    7.25
 -10  -7   3   21.06    8.32
  10   7  -4    4.00    4.43
 -10  -7   4    6.25    6.20
  10   7  -5   48.33   12.09
 -10  -7   5   37.62   11.43
  10   7  -6    3.33    5.99
 -10  -7   6   10.19    6.04
  10   7  -7   27.97    9.90
 -10  -7   7   64.37   12.97
  10   7  -8   13.17    7.48
 -10  -7   8   12.84    7.00
  10   7  -9   -0.00    4.63
 -10  -7   9    1.16    4.39
  10   7 -10    0.00    4.22
 -10  -7  10   -0.00    4.99
  10   7 -11   14.35    7.06
 -10  -7  11   16.63    7.04
  10   7 -12    4.40    5.78
 -10  -7  12    5.58    5.86
  10   7 -13   35.03   10.03
 -10  -7  13   15.95    7.51
  10   7 -14   -0.00    4.23
 -10  -7  14   -0.00    4.26
 -10  -7  15   -0.00    3.63
 -10  -7  16    6.52    5.51
 -10  -7  17   17.49    7.20
 -10  -7  18    3.04    4.38
 -10  -7  19    1.08    3.89
 -10  -7  20    4.86    4.69
 -10  -7  21    6.02    5.63
 -10  -7  22    3.77    4.37
 -10  -7  23   15.92    8.08
 -10  -7  24   -0.00    4.90
 -10  -7  25   -0.00    5.42
 -10  -7  26    6.94    4.94
 -10  -7  27    3.60    5.66
 -10  -7  28   -0.00    5.34
  10   8  -1   12.84    7.47
 -10  -8   1    9.14    6.43
  10   8  -2    4.14    5.48
 -10  -8   2    7.37    6.46
  10   8  -3   22.91   10.12
 -10  -8   3   29.59   10.09
  10   8  -4   11.81    7.17
 -10  -8   4   19.73    7.90
  10   8  -5   72.30   14.69
 -10  -8   5   39.95   12.46
  10   8  -6    1.81    5.61
 -10  -8   6   10.91    6.47
  10   8  -7    6.30    5.86
 -10  -8   7    3.82    4.96
  10   8  -8    2.00    5.88
 -10  -8   8    3.90    5.07
  10   8  -9    9.93    6.50
 -10  -8   9   14.26    7.26
  10   8 -10   10.74    6.87
 -10  -8  10    4.74    5.85
  10   8 -11   33.58    9.82
 -10  -8  11    0.00    4.90
  10   8 -12   -0.00    4.59
 -10  -8  12    0.00    4.23
  10   8 -13    5.39    5.59
 -10  -8  13   -0.00    5.05
  10   8 -14    0.00    4.89
 -10  -8  14    3.53    4.61
  10   8 -15   17.19    7.73
 -10  -8  15   28.13    9.16
 -10  -8  16   -0.00    4.50
 -10  -8  17   -0.00    4.22
 -10  -8  18    0.64    4.39
 -10  -8  19   22.30    8.39
 -10  -8  20    0.00    5.56
 -10  -8  21   14.43    7.54
 -10  -8  22    3.90    5.25
 -10  -8  23    0.00    5.40
 -10  -8  24   -0.00    3.99
 -10  -8  25    4.04    4.91
 -10  -8  26   -0.00    4.35
 -10  -8  27    2.35    4.96
  10   9  -1   39.23   10.82
 -10  -9   1   12.95    7.80
  10   9  -2   -0.00    6.80
 -10  -9   2    7.05    6.74
  10   9  -3   29.12   10.28
 -10  -9   3   37.28   11.51
  10   9  -4    2.83    6.32
 -10  -9   4   -0.00    4.78
  10   9  -5    8.45    6.71
 -10  -9   5    9.58    6.75
  10   9  -6    4.83    5.49
 -10  -9   6   -0.00    5.76
  10   9  -7   45.37   11.95
 -10  -9   7   41.92   12.34
  10   9  -8    6.12    6.34
 -10  -9   8    5.71    5.96
  10   9  -9    2.03    5.06
 -10  -9   9   -0.00    4.98
  10   9 -10    4.63    5.69
 -10  -9  10    1.03    5.22
  10   9 -11   34.27   10.71
 -10  -9  11   31.59   10.52
  10   9 -12    0.86    4.60
 -10  -9  12   -0.00    4.75
  10   9 -13   10.38    6.64
 -10  -9  13    1.02    4.54
  10   9 -14    0.00    4.51
 -10  -9  14   -0.00    4.06
  10   9 -15    2.62    5.72
 -10  -9  15    0.09    3.29
  10   9 -16    3.15    4.12
 -10  -9  16    2.18    4.16
 -10  -9  17   32.36   10.32
 -10  -9  18    2.30    5.05
 -10  -9  19    1.21    5.00
 -10  -9  20    0.86    4.99
 -10  -9  21    7.21    6.18
 -10  -9  22    0.00    5.32
 -10  -9  23   10.58    6.97
 -10  -9  24    0.79    4.35
 -10  -9  25    0.65    4.94
  10  10  -1    9.30    6.68
 -10 -10   1    0.00    5.73
  10  10  -2    1.68    5.91
 -10 -10   2    1.71    4.61
  10  10  -3   15.17    8.48
 -10 -10   3   12.25    7.47
  10  10  -4   -0.00    4.63
 -10 -10   4   -0.00    5.43
  10  10  -5   32.20   10.63
 -10 -10   5   26.82   10.40
  10  10  -6    0.00    5.70
 -10 -10   6    0.18    4.48
  10  10  -7    8.03    6.69
 -10 -10   7    0.00    5.34
  10  10  -8   -0.00    5.19
 -10 -10   8   -0.00    4.05
  10  10  -9   31.98   10.84
 -10 -10   9   34.57   11.15
  10  10 -10    4.28    6.13
 -10 -10  10   -0.00    6.19
  10  10 -11    2.37    5.67
 -10 -10  11    5.64    6.32
  10  10 -12    1.75    4.85
 -10 -10  12    0.56    4.41
  10  10 -13   17.94    8.14
 -10 -10  13   15.15    7.92
  10  10 -14   -0.00    4.27
 -10 -10  14    4.23    5.59
  10  10 -15   11.89    7.24
 -10 -10  15   15.16    7.71
  10  10 -16    2.90    6.04
 -10 -10  16    4.68    5.21
 -10 -10  17   -0.00    5.04
 -10 -10  18   -0.00    5.76
 -10 -10  19   18.93    7.86
 -10 -10  20   -0.00    4.92
 -10 -10  21   10.65    6.44
 -10 -10  22    3.33    5.00
 -10 -10  23    2.30    5.38
  10  11  -1   20.94   10.06
 -10 -11   1    6.06    6.54
  10  11  -2    2.66    5.85
 -10 -11   2   -0.00    5.68
  10  11  -3    2.55    6.90
 -10 -11   3    9.87    7.64
  10  11  -4    0.00    6.19
 -10 -11   4    8.83    6.81
  10  11  -5    6.28    7.00
 -10 -11   5    3.05    6.45
  10  11  -6    0.79    5.57
 -10 -11   6    1.51    6.16
  10  11  -7   23.34   10.12
 -10 -11   7   39.69   12.55
  10  11  -8    1.42    5.77
 -10 -11   8    8.08    6.67
  10  11  -9    4.72    6.08
 -10 -11   9    3.54    5.96
  10  11 -10   -0.00    5.63
 -10 -11  10    1.34    4.77
  10  11 -11   16.36    8.26
 -10 -11  11   10.82    7.28
  10  11 -12   -0.00    4.95
 -10 -11  12    2.30    5.99
 -10 -11  13   14.37    8.38
  10  11 -14   -0.00    5.13
 -10 -11  14   -0.00    4.92
  10  11 -15   -0.00    5.29
 -10 -11  15    2.32    4.98
  10  11 -16    0.14    4.86
 -10 -11  16    9.67    6.52
  10  11 -17    7.30    6.37
 -10 -11  17    5.05    5.53
 -10 -11  18    0.17    5.47
 -10 -11  19    0.00    3.77
 -10 -11  20   -0.00    4.91
 -10 -11  21    6.69    6.44
  10  12  -1    1.79    5.92
 -10 -12   1    9.16    6.60
  10  12  -2    3.80    6.55
 -10 -12   2   10.64    7.05
  10  12  -3    9.30    7.10
 -10 -12   3    0.00    6.33
  10  12  -4    6.35    6.80
 -10 -12   4    2.43    5.40
  10  12  -5   11.29    7.08
 -10 -12   5   14.09    8.71
  10  12  -6   -0.00    4.84
 -10 -12   6   -0.00    5.26
  10  12  -7   -0.00    5.05
 -10 -12   7   -0.00    5.74
  10  12  -8    2.43    6.83
 -10 -12   8    4.41    6.86
  10  12  -9   26.55   10.04
 -10 -12   9   12.43    8.02
  10  12 -10    2.53    5.63
 -10 -12  10   -0.00    5.04
  10  12 -11    2.79    6.81
 -10 -12  11    7.37    7.01
  10  12 -12    7.44    6.27
 -10 -12  12   -0.00    5.42
  10  12 -13    2.00    6.41
 -10 -12  13    0.00    6.00
  10  12 -14   -0.00    5.07
 -10 -12  14   -0.00    5.08
  10  12 -15    3.58    6.57
 -10 -12  15    8.31    6.26
  10  12 -16   -0.00    5.12
 -10 -12  16    0.52    5.95
  10  12 -17    0.94    5.15
 -10 -12  17   -0.00    5.52
 -10 -12  18   -0.00    5.11
 -10 -12  19    2.66    6.10
  10  13  -1    2.92    6.28
 -10 -13   1   10.96    7.89
  10  13  -2    0.23    4.80
 -10 -13   2    0.00    5.48
  10  13  -3    4.68    6.20
 -10 -13   3   13.20    8.88
  10  13  -4   -0.00    5.52
 -10 -13   4   -0.00    5.11
  10  13  -5    3.62    6.78
 -10 -13   5    2.55    6.33
  10  13  -6    0.37    4.30
 -10 -13   6    3.21    6.93
  10  13  -7    3.12    6.61
 -10 -13   7    6.92    6.75
  10  13  -8   -0.00    6.16
 -10 -13   8   -0.00    6.66
  10  13  -9    0.00    5.14
 -10 -13   9    2.15    5.90
  10  13 -10    2.82    5.89
 -10 -13  10   -0.00    6.62
  10  13 -11    0.00    5.35
 -10 -13  11   -0.00    6.19
  10  13 -12   -0.00    5.74
 -10 -13  12    3.27    6.05
  10  13 -13    8.10    6.92
 -10 -13  13    5.34    6.81
  10  13 -14    6.17    7.46
 -10 -13  14   -0.00    5.86
  10  13 -15   -0.00    5.18
 -10 -13  15   -0.00    5.43
  10  13 -16    1.64    5.58
 -10 -13  16   -0.00    4.74
  10  13 -17    0.00    5.27
  10  13 -18    3.42    5.48
  10  14  -1    0.94    6.35
 -10 -14   1    3.81    6.21
  10  14  -2    1.13    6.33
 -10 -14   2   -0.00    5.83
  10  14  -3    0.00    5.63
 -10 -14   3    0.00    6.62
  10  14  -4    4.07    7.61
 -10 -14   4    0.00    5.70
  10  14  -5    0.00    5.65
 -10 -14   5    6.47    7.08
  10  14  -6    5.73    7.18
 -10 -14   6   -0.00    7.52
  10  14  -7    0.17    4.87
 -10 -14   7    0.93    5.57
  10  14  -8    5.94    6.87
 -10 -14   8    2.48    6.65
  10  14  -9    3.13    6.45
 -10 -14   9    6.22    7.98
  10  14 -10    7.80    6.68
 -10 -14  10    3.96    5.86
  10  14 -11    4.22    7.36
 -10 -14  11   10.66    7.53
  10  14 -12    2.71    6.07
 -10 -14  12   -0.00    5.70
  10  14 -13    4.87    7.08
 -10 -14  13    0.46    6.09
  10  14 -14   -0.00    5.00
 -10 -14  14    0.00    5.29
  10  14 -15    3.69    7.69
  10  14 -16    3.57    6.40
  10  14 -17    0.57    5.52
  10  14 -18    2.21    6.24
 -10 -15   4    0.64    5.85
 -10 -15   5    0.00    5.62
 -10 -15   6    5.13    7.14
 -10 -15   7    0.40    5.13
 -10 -15   8    2.89    6.32
 -10 -15   9    0.45    5.62
 -10 -15  10    6.98    7.82
 -10 -15  11   -0.00    5.55
  -9   0   1   18.55    5.77
   9   0  -1   16.63    6.01
  -9   0   2   -0.00    2.74
   9   0  -2    4.61    3.94
  -9   0   3  157.84   23.27
   9   0  -3  189.83   24.36
  -9   0   4   -0.00    2.92
   9   0  -4   -0.00    3.17
  -9   0   5   56.53    9.22
   9   0  -5   34.31    8.25
  -9   0   6    2.22    2.69
   9   0  -6    1.19    2.69
  -9   0   7  150.46   20.32
   9   0  -7  149.49   20.64
  -9   0   8    1.53    2.74
   9   0  -8   -0.00    2.64
   9   0  -8    1.20    1.33
  -9   0   9   84.62   10.46
   9   0  -9   42.35    9.01
   9   0 -10   -0.00    2.43
  -9   0  12    1.14    2.66
  -9   0  13  141.53   19.22
  -9   0  14    0.77    2.34
  -9   0  15   40.30    7.46
  -9   0  16   -0.00    1.80
  -9   0  17   30.98    6.34
  -9   0  18   -0.00    2.36
  -9   0  19   78.67   11.92
  -9   0  20   -0.00    2.12
  -9   0  21   21.64    5.12
  -9   0  22   -0.00    2.08
  -9   0  23   66.81   10.69
  -9   0  24    0.85    2.19
  -9   0  25   33.26    6.79
  -9   0  26    0.16    2.12
  -9   0  27    0.77    2.42
  -9   0  28    3.49    2.90
  -9   0  29   25.11    6.30
  -9   0  30   -0.00    2.73
  -9   0  31   14.81    5.51
  -9   0  32   -0.00    3.31
  -9   0  33    7.09    4.11
  -9   0  34    0.67    3.05
  -9   0  35   26.12    7.16
  -9   0  36    2.70    3.81
  -9   1   1  518.93   63.96
   9   1  -1  615.26   65.99
  -9  -1   1  495.81   64.30
  -9   1   2   -0.00    3.22
   9  -1  -2    6.35    4.42
   9   1  -2    6.88    4.05
  -9  -1   2    5.18    3.85
  -9   1   3    3.74    3.06
   9  -1  -3    0.00    3.09
   9   1  -3   -0.00    3.12
  -9  -1   3    2.47    3.19
  -9   1   4   62.16   10.72
   9  -1  -4   52.27   10.50
   9  -1  -4   61.35    9.78
   9   1  -4   68.80   11.90
  -9  -1   4   71.53   11.67
  -9   1   5  149.29   19.63
   9  -1  -5  121.38   19.26
   9  -1  -5  165.29   18.42
   9   1  -5  118.80   19.65
  -9  -1   5  136.80   19.89
  -9   1   6    0.30    2.61
   9  -1  -6    1.77    2.67
   9  -1  -6    0.29    1.48
   9   1  -6    0.00    2.62
  -9  -1   6    0.00    2.48
  -9   1   7   62.81   10.09
   9  -1  -7   51.39    9.75
   9   1  -7   83.21   11.85
  -9  -1   7   56.98   10.31
  -9   1   8    4.25    2.87
   9  -1  -8    1.94    2.40
   9   1  -8    3.93    3.44
  -9  -1   8    2.19    2.51
  -9  -1   8    3.98    3.67
   9  -1  -9    8.78    3.57
   9   1  -9   12.26    4.47
  -9  -1   9   25.76    5.35
  -9  -1   9   17.13    5.20
   9   1 -10    1.67    2.65
  -9  -1  10   -0.00    2.87
   9   1 -11  124.71   17.78
  -9  -1  11  132.68   18.66
   9   1 -12    3.99    3.20
  -9  -1  12    4.69    3.55
  -9  -1  13    2.72    3.24
  -9  -1  14   -0.00    2.77
  -9   1  15   86.77   12.88
  -9  -1  15  109.87   14.90
  -9   1  16   18.76    4.32
  -9  -1  16   16.07    5.09
  -9   1  17   58.35    9.00
  -9  -1  17   62.13   10.44
  -9   1  18    4.84    2.46
  -9  -1  18    1.48    2.76
  -9   1  19    7.62    2.85
  -9  -1  19    6.45    3.78
  -9   1  20    3.59    2.22
  -9  -1  20    9.12    3.50
  -9   1  21   98.40   13.86
  -9  -1  21  108.34   15.48
  -9   1  22    0.00    1.84
  -9  -1  22    2.55    3.04
  -9   1  23    7.08    2.94
  -9  -1  23    9.59    3.97
  -9   1  24    0.91    2.09
  -9  -1  24    0.00    2.31
  -9   1  25    5.22    2.76
  -9  -1  25    8.89    3.74
  -9   1  26    3.16    2.32
  -9  -1  26    3.47    2.95
  -9   1  27   25.64    5.81
  -9  -1  27   25.23    6.44
  -9   1  28    0.47    2.56
  -9  -1  28   -0.00    2.74
  -9   1  29    1.09    2.86
  -9  -1  29    2.38    2.83
  -9   1  30    3.84    3.44
  -9  -1  30   -0.00    2.74
  -9   1  31    5.15    3.51
  -9  -1  31   12.10    4.75
  -9   1  32    3.27    3.49
  -9  -1  32    1.06    2.87
  -9   1  33    5.60    3.57
  -9  -1  33    3.31    3.66
  -9   1  34   -0.00    3.02
  -9  -1  34    3.57    3.52
  -9   1  35    1.15    3.03
  -9  -1  35   -0.00    3.26
  -9   1  36    1.09    3.31
  -9  -1  36    1.11    2.99
  -9   2   1   55.02    9.58
  -9   2   1   33.68    8.80
   9  -2  -1   39.55    9.11
   9   2  -1   60.03   11.04
  -9  -2   1   66.65   11.25
  -9  -2   1   42.00   10.13
  -9   2   2    5.32    3.69
   9  -2  -2    4.36    4.07
   9   2  -2    0.00    3.26
  -9  -2   2    1.50    3.40
  -9  -2   2    5.54    4.71
  -9   2   3  149.00   20.75
   9  -2  -3  148.69   21.22
   9  -2  -3  163.56   20.24
   9   2  -3  126.28   21.47
  -9  -2   3  160.94   22.16
  -9  -2   3  163.54   23.17
  -9   2   4    5.76    3.17
   9  -2  -4    6.10    3.41
   9  -2  -4    4.24    2.47
   9   2  -4    1.40    3.11
  -9  -2   4    4.38    4.16
  -9  -2   4   10.31    5.11
  -9   2   5   26.49    5.75
   9  -2  -5   18.45    5.25
   9  -2  -5   24.78    4.07
   9   2  -5   19.53    6.02
  -9  -2   5   11.82    5.10
  -9  -2   5   15.11    5.98
  -9   2   6   -0.00    2.24
   9  -2  -6    1.19    2.45
   9  -2  -6   -0.00    0.73
   9   2  -6    2.45    3.48
  -9  -2   6    1.26    2.72
  -9  -2   6   -0.00    2.82
  -9   2   7   69.87   10.47
   9  -2  -7   57.14    9.98
   9   2  -7   79.24   12.19
  -9  -2   7   61.64   10.94
  -9  -2   7   56.56   11.39
   9  -2  -8   43.50    7.47
   9   2  -8   44.08    8.84
  -9  -2   8   42.95    8.33
  -9  -2   8   34.75    8.57
   9   2  -9   35.98    8.30
  -9  -2   9   49.50    8.82
  -9  -2   9   49.66    9.61
   9   2 -10    0.00    3.11
  -9  -2  10    2.16    2.84
  -9  -2  10   -0.00    2.82
   9   2 -11    0.43    3.14
  -9  -2  11    0.18    3.34
   9   2 -12   11.91    4.92
  -9  -2  12   22.50    6.11
   9   2 -13   52.00    9.96
  -9  -2  13   60.79   10.59
  -9  -2  14   33.62    7.60
  -9  -2  15   14.54    5.26
  -9  -2  16   -0.00    2.99
  -9  -2  17   83.14   13.69
  -9   2  18    0.00    1.46
  -9  -2  18    0.00    2.94
  -9   2  19  146.97   17.28
  -9  -2  19  120.71   19.55
  -9   2  20   10.44    2.58
  -9  -2  20    6.91    3.93
  -9   2  21    4.85    2.10
  -9  -2  21    4.81    3.26
  -9   2  22   11.49    2.94
  -9  -2  22    7.28    4.16
  -9   2  23   47.86    7.66
  -9  -2  23   63.53   10.50
  -9   2  24    2.66    1.93
  -9  -2  24    0.45    2.39
  -9   2  25   10.42    3.29
  -9  -2  25   17.73    5.54
  -9   2  26    0.26    2.00
  -9  -2  26   -0.00    2.55
  -9   2  27    1.46    2.52
  -9  -2  27    5.65    3.63
  -9   2  28    0.37    2.29
  -9  -2  28   -0.00    2.71
  -9   2  29    9.66    3.73
  -9  -2  29   12.68    5.30
  -9   2  30    0.40    2.12
  -9  -2  30    4.85    3.83
  -9   2  31    0.00    2.38
  -9  -2  31   -0.00    3.39
  -9   2  32    0.03    2.32
  -9  -2  32   -0.00    3.06
  -9   2  33    5.84    3.36
  -9  -2  33    3.87    4.10
  -9   2  34    1.70    2.89
  -9  -2  34   -0.00    3.03
  -9   2  35   13.74    4.70
  -9  -2  35   10.47    5.44
  -9   2  36    1.54    2.72
  -9   2  37   -0.00    2.63
  -9   3   1  214.19   27.68
  -9   3   1  214.12   28.54
   9  -3  -1  192.65   27.70
   9   3  -1  220.49   29.43
  -9  -3   1  198.44   29.63
  -9   3   2   60.62    9.12
  -9   3   2   55.67    9.87
   9  -3  -2   50.88    9.09
   9   3  -2   55.60   10.39
  -9  -3   2    8.94    7.02
  -9   3   3   -0.00    2.48
  -9   3   3    1.72    3.33
   9  -3  -3   -0.00    2.56
   9   3  -3    3.29    3.66
  -9  -3   3    2.36    3.92
  -9   3   4    4.17    3.30
  -9   3   4    1.63    2.82
  -9   3   4    8.75    4.36
   9  -3  -4    0.00    3.03
   9  -3  -4    1.27    2.08
   9   3  -4    0.00    3.27
  -9  -3   4    5.36    4.35
  -9  -3   4   11.00    5.61
  -9   3   5   63.73   10.67
  -9   3   5   94.01   11.66
   9  -3  -5   46.74   10.06
   9  -3  -5   63.07    8.55
   9   3  -5   67.08   12.52
  -9  -3   5   85.00   13.76
  -9   3   6   48.95    8.78
   9   3  -6   62.03   11.36
  -9  -3   6   54.31   10.08
  -9  -3   6   47.23   10.64
  -9   3   7   33.82    6.45
   9   3  -7   23.50    7.56
  -9  -3   7   39.05    7.96
  -9  -3   7   38.03    9.05
  -9   3   8    3.86    2.52
   9   3  -8    4.85    3.93
  -9  -3   8    5.09    3.80
  -9  -3   8    0.76    3.52
   9   3  -9   17.75    5.89
  -9  -3   9    8.53    4.57
  -9  -3   9   10.56    5.22
   9   3 -10    4.08    4.43
  -9  -3  10    4.03    3.85
  -9  -3  10   12.08    5.47
   9   3 -11  176.23   24.69
  -9  -3  11  196.21   24.21
  -9  -3  11  150.21   24.26
   9   3 -12   17.30    6.32
  -9  -3  12   33.16    7.74
   9   3 -13   11.80    4.97
  -9  -3  13    6.68    4.02
   9   3 -14   -0.00    3.32
  -9  -3  14    0.43    3.51
  -9  -3  15   81.63   14.16
  -9  -3  16   11.74    5.13
  -9  -3  17   44.66    9.59
  -9  -3  18    1.75    3.73
  -9  -3  19    1.30    2.91
  -9   3  20   15.62    2.77
  -9  -3  20   15.43    5.90
  -9   3  21   67.06    8.48
  -9  -3  21   61.86   11.84
  -9   3  22    9.61    2.25
  -9  -3  22    7.49    4.32
  -9   3  23   13.83    3.05
  -9  -3  23   23.78    6.21
  -9   3  24    0.89    1.60
  -9  -3  24    2.47    3.42
  -9   3  25   22.27    3.93
  -9  -3  25    6.39    4.94
  -9   3  26    2.57    1.90
  -9  -3  26    2.39    3.66
  -9   3  27    5.86    2.54
  -9  -3  27    9.92    5.11
  -9   3  28    1.16    2.06
  -9  -3  28    3.87    3.61
  -9   3  29   -0.00    2.05
  -9  -3  29   -0.00    2.74
  -9   3  30    0.40    2.29
  -9  -3  30    0.00    3.13
  -9   3  31   11.69    3.93
  -9  -3  31   16.01    5.82
  -9   3  32    3.25    2.79
  -9  -3  32    0.00    3.38
  -9   3  33    6.04    3.38
  -9  -3  33    2.51    3.93
  -9   3  34    1.09    2.64
  -9  -3  34    0.00    3.60
  -9   3  35    1.21    2.50
  -9   3  36    0.24    2.43
  -9   3  37    7.34    4.12
  -9   4   1   -0.00    3.35
  -9   4   1    3.77    3.71
  -9   4   1    7.92    4.37
   9   4  -1    4.85    4.68
  -9  -4   1    0.00    4.41
  -9   4   2   59.35   10.33
  -9   4   2   49.36    9.79
  -9   4   2   68.13   11.30
   9   4  -2   46.53   11.24
  -9  -4   2   46.84   11.88
  -9   4   3   54.85   10.50
  -9   4   3   62.81   10.84
  -9   4   3   76.61   11.85
   9   4  -3   62.49   12.54
  -9  -4   3   59.56   12.74
  -9   4   4   81.53   12.54
  -9   4   4   78.67   12.31
  -9   4   4   68.55   12.50
   9  -4  -4   78.61   10.72
   9   4  -4   63.96   13.76
  -9  -4   4  103.12   16.15
  -9   4   5   99.80   13.90
  -9   4   5   96.97   14.27
   9  -4  -5   87.40   11.04
   9   4  -5   90.25   15.79
  -9  -4   5   86.14   15.94
  -9   4   6    2.73    2.79
  -9   4   6   -0.00    2.89
   9   4  -6    3.36    4.46
  -9  -4   6    4.35    4.93
  -9   4   7   83.02   12.04
  -9   4   7   77.11   12.36
   9   4  -7   90.33   15.09
  -9  -4   7   77.01   14.63
  -9   4   8  108.24   16.38
   9   4  -8  118.24   19.13
  -9  -4   8  137.21   18.81
  -9  -4   8  127.85   19.73
  -9   4   9   79.48   12.10
   9   4  -9   77.24   14.52
  -9  -4   9   98.14   14.56
  -9  -4   9   80.10   14.82
   9   4 -10    1.99    4.51
  -9  -4  10   -0.00    2.60
  -9  -4  10   -0.00    3.91
   9   4 -11   16.91    6.34
  -9  -4  11   16.84    5.53
  -9  -4  11   10.21    5.21
   9   4 -12    2.41    3.62
  -9  -4  12    4.73    4.27
   9   4 -13   67.49   12.27
  -9  -4  13   53.28   11.31
   9   4 -14    8.48    4.86
  -9  -4  14   13.22    5.83
   9   4 -15   24.67    7.54
  -9  -4  15   37.64    8.73
  -9  -4  16   -0.00    3.20
  -9  -4  17   22.82    7.24
  -9  -4  18   64.54   12.59
  -9  -4  19   66.45   12.93
  -9  -4  20    2.19    3.69
  -9  -4  21    5.78    4.34
  -9  -4  22   10.22    5.49
  -9   4  23   40.42    5.35
  -9  -4  23   30.16    8.64
  -9   4  24   13.36    2.68
  -9  -4  24   16.30    6.25
  -9   4  25    8.94    2.40
  -9  -4  25   10.36    5.13
  -9   4  26    0.00    1.39
  -9  -4  26    0.93    3.55
  -9   4  27    2.28    1.87
  -9  -4  27    3.23    3.53
  -9   4  28    2.91    2.18
  -9  -4  28    9.70    4.84
  -9   4  29   20.94    4.52
  -9  -4  29   15.08    5.94
  -9   4  30    3.45    2.35
  -9  -4  30    0.00    3.87
  -9   4  31    4.79    2.70
  -9  -4  31    3.56    4.75
  -9   4  32   -0.00    1.95
  -9  -4  32    1.11    3.90
  -9   4  33    3.67    2.79
  -9  -4  33   -0.00    3.53
  -9   4  34    6.75    3.40
  -9   4  35    1.09    2.63
  -9   4  36    1.52    2.34
  -9   4  37    1.92    2.47
  -9   5   1  135.16   19.87
  -9   5   1  156.82   20.50
  -9   5   1  119.46   19.67
  -9  -5   1  134.27   22.61
  -9   5   2   78.38   12.39
  -9   5   2   64.58   11.76
  -9   5   2   57.71   11.61
   9   5  -2   81.03   14.86
  -9  -5   2   72.72   14.34
  -9   5   3   13.63    5.09
  -9   5   3   13.66    5.10
   9   5  -3   -0.00    4.80
  -9  -5   3   15.83    6.84
  -9   5   4   80.29   12.70
  -9   5   4   77.33   13.05
   9   5  -4   80.33   14.92
  -9  -5   4   75.29   15.04
  -9   5   5   41.37    7.71
  -9   5   5   32.23    7.36
   9  -5  -5   34.62    5.13
   9   5  -5   42.64   10.18
  -9  -5   5   34.18    9.85
  -9   5   6   43.81    8.32
  -9   5   6   48.16    8.90
   9   5  -6   63.60   12.31
  -9  -5   6   39.67   10.79
  -9   5   7   94.47   12.58
   9   5  -7   49.72   13.10
  -9  -5   7   80.22   15.07
  -9   5   8    0.49    2.16
   9   5  -8    3.32    5.25
  -9  -5   8    0.04    3.36
  -9   5   9   -0.00    2.42
   9   5  -9    0.83    3.45
  -9  -5   9    1.40    4.03
  -9   5  10    3.27    2.59
   9   5 -10    2.40    4.46
  -9  -5  10    6.23    4.97
  -9   5  11   69.58   10.08
   9   5 -11   59.75   12.77
  -9  -5  11   61.28   13.20
  -9   5  12   39.34    6.50
   9   5 -12   33.31    9.32
  -9  -5  12   32.45    9.23
  -9   5  13    0.17    1.85
   9   5 -13   -0.00    4.38
  -9  -5  13   -0.00    2.99
   9   5 -14   20.70    7.44
  -9  -5  14   30.87    8.79
   9   5 -15   20.37    7.09
  -9  -5  15   27.78    8.11
  -9   5  16   34.26    5.55
   9   5 -16   37.73    9.56
  -9  -5  16   45.26   10.24
  -9   5  17   45.18    6.50
  -9  -5  17   60.13   11.88
  -9   5  18    6.74    1.82
  -9  -5  18   12.22    5.55
  -9   5  19    0.75    1.06
  -9  -5  19    2.38    4.21
  -9  -5  20    9.57    5.41
  -9  -5  21    1.66    4.24
  -9  -5  22   23.20    7.73
  -9  -5  23    6.18    5.07
  -9  -5  24   -0.00    4.08
  -9  -5  25    7.50    4.86
  -9  -5  26   13.39    5.82
  -9  -5  27    7.38    5.10
  -9  -5  28    5.92    4.51
  -9  -5  29   -0.00    3.36
  -9  -5  30    7.65    5.27
  -9  -5  31    1.76    3.93
  -9  -5  32    3.26    4.33
  -9   5  34    0.00    2.02
  -9   5  35    0.20    2.18
  -9   5  36    2.85    2.73
  -9   6   1   -0.00    2.68
  -9   6   1    1.09    3.24
  -9  -6   1   -0.00    4.33
  -9   6   2  113.43   17.52
  -9   6   2  106.84   17.81
  -9  -6   2  144.13   21.90
  -9   6   3   23.16    6.84
  -9   6   3   41.22    8.71
  -9  -6   3   50.95   11.43
  -9   6   4   34.36    7.96
  -9   6   4   36.13    8.24
  -9  -6   4   51.40   11.61
  -9   6   5   39.48    7.55
  -9   6   5   27.90    7.19
  -9  -6   5   23.70    8.59
  -9   6   6   19.21    5.66
  -9  -6   6   13.37    6.75
  -9  -6   7   18.64    7.88
  -9  -6   8   67.93   14.15
   9   6  -9    8.67    6.02
  -9  -6   9   18.63    6.83
   9   6 -10   -0.00    4.34
  -9  -6  10    4.22    5.28
   9   6 -11   -0.00    4.43
  -9  -6  11   -0.00    3.84
   9   6 -12   43.97   10.95
  -9  -6  12   30.77    9.64
   9   6 -13   25.57    8.18
  -9  -6  13   11.78    5.88
   9   6 -14   55.97   12.49
  -9  -6  14   54.89   12.02
   9   6 -15   26.36    8.20
  -9  -6  15   27.65    8.31
   9   6 -16    3.18    4.78
  -9  -6  16    5.37    5.28
   9   6 -17   15.31    6.37
  -9  -6  17   10.29    5.63
  -9  -6  18   47.52   11.22
  -9  -6  19   14.27    6.53
  -9  -6  20    5.51    5.36
  -9  -6  21    1.64    3.96
  -9  -6  22   13.25    7.05
  -9  -6  23   10.70    6.24
  -9  -6  24   11.38    5.90
  -9  -6  25   11.91    6.53
  -9  -6  26    2.59    3.93
  -9  -6  27   -0.00    4.18
  -9  -6  28    7.00    4.94
  -9  -6  29    7.86    5.66
  -9  -6  30    4.37    4.78
  -9  -6  31    6.74    5.00
  -9   7   1   15.94    6.00
   9   7  -1   20.37    7.93
  -9  -7   1   14.05    7.68
  -9   7   2    0.00    3.09
   9   7  -2    7.09    6.34
  -9  -7   2   22.82    8.10
  -9   7   3    0.40    2.91
   9   7  -3   -0.00    4.49
  -9  -7   3    1.49    3.93
   9   7  -4   17.26    7.64
  -9  -7   4   21.12    8.34
   9   7  -5    4.85    5.90
  -9  -7   5    8.03    5.77
   9   7  -6   59.47   13.22
  -9  -7   6   56.51   13.18
   9   7  -7    5.20    6.03
  -9  -7   7    9.12    6.03
   9   7  -8    2.88    4.75
  -9  -7   8    1.39    4.04
  -9  -7   9   20.20    7.64
  -9  -7  10   18.18    7.92
  -9  -7  11   13.39    6.51
  -9  -7  12   67.53   14.27
  -9  -7  13   -0.00    4.09
  -9  -7  14   11.45    6.29
  -9  -7  15    4.65    5.28
  -9  -7  16   61.89   13.51
   9   7 -17    3.03    4.25
  -9  -7  17    0.00    3.13
  -9  -7  18    0.01    4.27
  -9  -7  19   -0.00    5.34
  -9  -7  20   15.36    6.84
  -9  -7  21   14.30    7.07
  -9  -7  22   18.18    7.97
  -9  -7  23    0.84    5.31
  -9  -7  24    3.01    5.56
  -9  -7  25   -0.00    4.44
  -9  -7  26   11.48    7.03
  -9  -7  27   15.01    6.71
  -9  -7  28    1.17    4.09
  -9  -7  29    1.28    4.09
  -9  -7  30    3.90    4.98
  -9   8   1   13.67    5.82
   9   8  -1   27.91    9.80
  -9  -8   1   21.61    8.38
  -9   8   2   34.29    8.43
   9   8  -2   29.12   10.75
  -9  -8   2   21.63    8.85
   9   8  -3   -0.00    4.79
  -9  -8   3    0.00    4.90
   9   8  -4   71.22   15.64
  -9  -8   4   85.05   16.81
   9   8  -5   -0.00    4.56
  -9  -8   5    0.00    4.70
   9   8  -6    4.85    5.86
  -9  -8   6    5.42    5.42
   9   8  -7    5.18    5.92
  -9  -8   7   -0.00    4.92
   9   8  -8   62.21   14.51
  -9  -8   8   81.44   16.05
   9   8  -9    7.91    5.79
  -9  -8   9    9.38    6.30
   9   8 -10   26.84    9.38
  -9  -8  10   16.64    7.30
   9   8 -11    1.27    4.65
  -9  -8  11    0.54    3.04
   9   8 -12   22.93    8.84
  -9  -8  12   31.81    9.25
   9   8 -13   11.27    6.04
  -9  -8  13    0.00    4.91
   9   8 -14   21.54    8.00
  -9  -8  14   14.75    7.55
   9   8 -15    0.00    4.48
  -9  -8  15    6.58    5.22
   9   8 -16    1.88    5.07
  -9  -8  16    0.03    3.81
   9   8 -17    4.95    5.16
  -9  -8  17   11.95    6.14
   9   8 -18   24.43    8.69
  -9  -8  18    3.29    4.20
  -9  -8  19    6.28    5.78
  -9  -8  20    9.43    5.96
  -9  -8  21    2.26    4.18
  -9  -8  22    1.30    4.48
  -9  -8  23    1.09    4.12
  -9  -8  24   14.62    7.05
  -9  -8  25   -0.00    4.48
  -9  -8  26    6.39    5.85
  -9  -8  27   -0.00    5.29
  -9  -8  28    8.08    6.20
  -9  -8  29    1.11    4.31
  -9   9   1    3.98    4.55
   9   9  -1    6.49    7.34
  -9  -9   1    7.04    6.31
   9   9  -2   27.62   10.13
  -9  -9   2   34.08   10.63
   9   9  -3    3.10    4.98
  -9  -9   3    2.14    4.78
   9   9  -4    7.08    6.25
  -9  -9   4   22.77    8.76
   9   9  -5    1.94    4.39
  -9  -9   5    0.00    6.04
   9   9  -6   97.91   18.71
  -9  -9   6   91.83   18.54
   9   9  -7   -0.00    4.49
  -9  -9   7    0.00    3.70
   9   9  -8    1.61    5.23
  -9  -9   8    2.58    5.45
   9   9  -9    1.69    5.21
  -9  -9   9   -0.00    4.40
   9   9 -10    6.31    5.04
  -9  -9  10    8.17    7.11
   9   9 -11    7.12    5.11
  -9  -9  11    2.75    4.17
   9   9 -12   57.11   13.38
  -9  -9  12   42.26   11.97
   9   9 -13    7.78    6.00
  -9  -9  13    0.02    2.97
   9   9 -14    0.26    4.07
  -9  -9  14   -0.00    3.91
   9   9 -15    6.09    6.14
  -9  -9  15    1.20    4.66
   9   9 -16   32.17   10.72
  -9  -9  16   43.48   11.45
   9   9 -17   -0.00    4.42
  -9  -9  17    3.51    4.77
   9   9 -18    3.93    5.65
  -9  -9  18    5.27    6.09
   9   9 -19    0.00    4.59
  -9  -9  19    2.67    4.58
  -9  -9  20    9.89    6.43
  -9  -9  21    0.64    5.07
  -9  -9  22   14.66    7.70
  -9  -9  23    7.00    5.97
  -9  -9  24    0.59    5.78
  -9  -9  25    1.35    4.84
  -9  -9  26   19.90    8.75
  -9  -9  27    6.95    5.96
   9  10  -1    6.88    7.06
  -9 -10   1   11.13    7.46
   9  10  -2   22.33    8.91
  -9 -10   2   28.64   10.66
   9  10  -3    8.51    7.42
  -9 -10   3    8.17    7.21
   9  10  -4   39.20   12.41
  -9 -10   4   50.22   13.20
   9  10  -5    3.86    5.24
  -9 -10   5   -0.00    5.62
   9  10  -6    0.22    5.81
  -9 -10   6    3.10    5.70
   9  10  -7    1.92    5.00
  -9 -10   7    6.64    5.30
   9  10  -8   15.82    8.09
  -9 -10   8   17.24    8.39
   9  10  -9    6.46    5.39
  -9 -10   9   -0.00    4.81
   9  10 -10    9.73    6.73
  -9 -10  10    3.29    4.80
   9  10 -11    0.58    5.06
  -9 -10  11    1.40    4.42
   9  10 -12    7.43    5.91
  -9 -10  12    8.73    6.01
   9  10 -13    1.96    5.24
  -9 -10  13    3.68    4.55
   9  10 -14   21.21    9.05
  -9 -10  14   25.31    9.22
   9  10 -15    0.57    4.90
  -9 -10  15    2.99    4.98
   9  10 -16    0.35    4.29
  -9 -10  16   -0.00    5.23
   9  10 -17    0.27    4.00
  -9 -10  17    3.42    5.77
   9  10 -18   17.98    8.72
  -9 -10  18   17.26    9.00
   9  10 -19    0.16    3.80
  -9 -10  19    0.00    4.59
  -9 -10  20    6.22    6.42
  -9 -10  21    1.60    4.70
  -9 -10  22    0.98    4.53
  -9 -10  23    2.57    6.01
  -9 -10  24    6.91    6.10
  -9 -10  25    1.25    4.10
  -9 -10  26    0.19    4.27
   9  11  -1   -0.00    5.21
  -9 -11   1   -0.00    4.92
   9  11  -2   27.41   10.70
  -9 -11   2   29.33   10.60
   9  11  -3   -0.00    5.72
  -9 -11   3    1.27    4.33
   9  11  -4   24.33    9.91
  -9 -11   4   35.22   11.31
   9  11  -5    1.45    6.98
  -9 -11   5   -0.00    5.19
   9  11  -6   24.47    9.80
  -9 -11   6    9.73    6.93
   9  11  -7    1.18    4.81
  -9 -11   7   -0.00    5.08
   9  11  -8   -0.00    4.45
  -9 -11   8   -0.00    4.82
   9  11  -9   -0.00    4.76
   9  11 -10   13.68    8.16
  -9 -11  10    7.62    7.36
   9  11 -11    0.99    4.99
  -9 -11  11    5.78    5.52
   9  11 -12   17.47    8.40
  -9 -11  12   14.22    7.51
   9  11 -13    3.24    5.61
  -9 -11  13   -0.00    4.21
   9  11 -14    1.83    5.23
  -9 -11  14    1.06    4.57
   9  11 -15    6.03    6.12
  -9 -11  15   -0.00    6.08
   9  11 -16   48.79   12.91
  -9 -11  16   34.45   11.45
   9  11 -17   -0.00    4.65
  -9 -11  17   -0.00    5.39
   9  11 -18    2.88    5.62
  -9 -11  18    6.36    7.53
   9  11 -19    8.53    6.59
  -9 -11  19    2.41    6.07
   9  11 -20   14.42    7.44
  -9 -11  20   13.10    7.24
  -9 -11  21    1.47    4.46
  -9 -11  22   10.29    7.90
  -9 -11  23    0.83    4.75
  -9 -11  24    2.73    5.56
   9  12  -1    8.70    7.37
  -9 -12   1    1.63    6.04
   9  12  -2   10.81    7.86
  -9 -12   2   -0.00    4.90
   9  12  -3   -0.00    4.63
  -9 -12   3    1.98    5.46
   9  12  -4   33.87   10.57
  -9 -12   4   13.40    8.12
   9  12  -5    2.12    6.12
  -9 -12   5    4.80    6.28
   9  12  -6    4.63    5.92
  -9 -12   6   -0.00    5.01
   9  12  -7    4.25    5.99
  -9 -12   7    1.21    5.22
   9  12  -8   29.73   10.15
  -9 -12   8   11.81    8.81
   9  12  -9    0.00    5.28
  -9 -12   9    8.77    7.18
   9  12 -10    6.48    5.97
  -9 -12  10    1.95    6.03
   9  12 -11    2.45    4.68
  -9 -12  11    2.19    6.64
   9  12 -12    7.45    5.81
  -9 -12  12    9.70    6.64
   9  12 -13    8.77    6.19
  -9 -12  13   -0.00    4.73
   9  12 -14    5.30    6.98
  -9 -12  14   24.30    8.91
   9  12 -15    0.45    5.14
  -9 -12  15   -0.00    5.07
   9  12 -16    1.14    5.28
  -9 -12  16    0.30    5.80
   9  12 -17    0.44    4.91
  -9 -12  17   -0.00    6.90
   9  12 -18    3.48    4.95
  -9 -12  18    4.87    6.70
   9  12 -19   -0.00    4.95
  -9 -12  19    0.00    5.52
   9  12 -20    4.39    6.11
  -9 -12  20    7.14    6.89
   9  12 -21    4.32    5.78
  -9 -12  21    2.08    5.88
  -9 -12  22   -0.00    4.32
   9  13  -1    9.97    6.72
  -9 -13   1    5.44    7.98
   9  13  -2   -0.00    6.30
  -9 -13   2    6.38    6.88
   9  13  -3   -0.00    6.67
  -9 -13   3   -0.00    5.60
   9  13  -4    3.05    5.78
  -9 -13   4    4.14    5.71
   9  13  -5    0.00    6.32
  -9 -13   5   -0.00    5.66
   9  13  -6    0.00    6.04
  -9 -13   6   17.62    8.97
   9  13  -7    6.44    6.54
  -9 -13   7    2.77    6.47
   9  13  -8   12.26    7.81
  -9 -13   8   -0.00    5.55
   9  13  -9    5.11    6.40
  -9 -13   9    6.32    7.69
   9  13 -10   12.04    7.83
  -9 -13  10    2.18    6.28
   9  13 -11    2.18    5.85
  -9 -13  11    1.19    5.57
   9  13 -12   11.71    7.14
  -9 -13  12    6.25    6.99
   9  13 -13    2.80    5.31
  -9 -13  13   -0.00    5.09
   9  13 -14    0.79    4.54
  -9 -13  14   -0.00    4.98
   9  13 -15    1.57    5.44
  -9 -13  15    0.00    4.33
   9  13 -16    2.94    6.25
  -9 -13  16    8.23    7.13
   9  13 -17    0.91    5.41
  -9 -13  17   -0.00    6.04
   9  13 -18    2.15    5.15
  -9 -13  18    5.89    7.84
   9  13 -19    3.55    5.44
  -9 -13  19    0.00    4.93
   9  13 -20   12.55    8.40
  -9 -13  20    3.90    6.15
   9  13 -21   -0.00    5.15
   9  14  -1    1.91    5.99
  -9 -14   1   -0.00    6.35
   9  14  -2    1.64    5.61
  -9 -14   2   -0.00    6.47
   9  14  -3   -0.00    5.85
  -9 -14   3    3.56    5.98
   9  14  -4    0.23    6.68
  -9 -14   4    5.50    8.41
   9  14  -5    0.92    5.79
  -9 -14   5    0.00    5.46
   9  14  -6   -0.00    4.60
  -9 -14   6   -0.00    4.12
   9  14  -7    0.00    5.23
  -9 -14   7    5.11    7.69
   9  14  -8    0.82    5.90
  -9 -14   8    0.35    5.19
   9  14  -9   -0.00    5.30
  -9 -14   9   -0.00    4.51
   9  14 -10    3.44    6.03
  -9 -14  10    8.81    7.63
   9  14 -11    1.20    5.76
  -9 -14  11   -0.00    5.58
   9  14 -12    1.47    6.02
  -9 -14  12   -0.00    5.56
   9  14 -13    5.06    6.24
  -9 -14  13   -0.00    5.59
   9  14 -14   12.29    7.25
  -9 -14  14    0.00    5.71
   9  14 -15   -0.00    4.91
  -9 -14  15    4.87    5.86
   9  14 -16    1.15    5.82
  -9 -14  16    1.59    5.53
   9  14 -17   -0.00    4.67
  -9 -14  17   -0.00    5.23
   9  14 -18    3.39    5.93
  -9 -14  18   -0.00    6.14
   9  14 -19   -0.00    6.03
   9  14 -20    0.80    4.80
   9  14 -21    1.84    4.86
   9  15  -1    8.01    7.93
   9  15  -2    5.60    6.76
   9  15  -3    3.75    6.16
   9  15  -4    3.90    8.07
   9  15  -5   -0.00    5.97
  -9 -15   5    2.20    5.74
   9  15  -6    3.27    5.73
  -9 -15   6    5.20    6.86
   9  15  -7    3.44    5.43
  -9 -15   7    6.37    7.64
   9  15  -8   -0.00    6.08
  -9 -15   8   -0.00    6.85
   9  15  -9   -0.00    5.72
  -9 -15   9   -0.00    4.95
   9  15 -10    3.80    6.15
  -9 -15  10   -0.00    6.92
   9  15 -11   10.14    7.28
  -9 -15  11    2.04    6.57
   9  15 -12    2.72    6.23
  -9 -15  12    9.49    8.48
   9  15 -13    1.82    5.85
  -9 -15  13   -0.00    5.33
  -9 -15  14    0.00    5.19
  -9 -15  15   -0.00    4.76
  -9 -16  11   -0.00    5.52
  -9 -16  12    1.32    6.23
  -8   0   1   -0.00    2.78
  -8   0   1   -0.00    3.67
   8   0  -1   -0.00    3.14
  -8   0   2  587.76   64.56
  -8   0   2  524.69   64.73
   8   0  -2  510.81   64.29
  -8   0   3    0.00    2.60
  -8   0   3   -0.00    2.88
   8   0  -3   -0.00    2.78
  -8   0   4  106.80   12.99
  -8   0   4   41.47   10.70
   8   0  -4  103.50   13.08
  -8   0   5   -0.00    2.50
  -8   0   5   -0.00    2.47
   8   0  -5    5.08    3.15
  -8   0   6   91.48   13.84
  -8   0   6   92.09   14.26
   8   0  -6  103.80   14.34
  -8   0   7    0.11    2.31
  -8   0   7   -0.00    2.56
   8   0  -7   -0.00    2.49
   8   0  -7    0.24    1.27
  -8   0   8  243.43   27.33
  -8   0   8  216.84   27.79
   8   0  -8  232.63   27.46
   8   0  -8  234.81   24.87
   8   0  -8  194.54   24.64
  -8   0   9    0.73    1.98
  -8   0   9   -0.00    2.41
   8   0  -9    0.60    2.21
  -8   0  10   -0.00    1.92
  -8   0  10    0.00    2.45
   8   0 -10    1.36    2.10
  -8   0  11    0.59    1.89
  -8   0  11   -0.00    2.30
   8   0 -11   -0.00    2.05
  -8   0  12  205.35   24.59
  -8   0  12  190.11   25.27
   8   0 -12  206.91   24.78
  -8   0  13    0.95    1.68
  -8   0  13   -0.00    1.91
   8   0 -13   -0.00    1.92
  -8   0  18  117.22   15.91
  -8   0  19    0.26    2.07
  -8   0  20    9.41    3.33
  -8   0  21   -0.00    1.98
  -8   0  22   40.86    7.75
  -8   0  23    0.56    1.98
  -8   0  24   34.78    7.02
  -8   0  25    0.62    2.84
  -8   0  26    4.30    3.54
  -8   0  27    1.74    2.80
  -8   0  28   51.10    9.84
  -8   0  29    3.05    3.08
  -8   0  30    6.29    3.72
  -8   0  31    1.55    2.96
  -8   0  32    2.74    3.32
  -8   0  33    4.40    3.90
  -8   0  34   19.38    6.23
  -8   0  35    1.62    3.20
  -8   0  36   -0.00    3.40
  -8   0  37    0.00    3.05
  -8   1   1   91.57   13.28
  -8   1   1   63.74   12.82
   8  -1  -1   70.79   12.89
   8   1  -1  103.60   14.65
  -8  -1   1   96.12   14.19
  -8  -1   1   78.02   14.05
  -8   1   2    3.31    2.86
  -8   1   2    5.26    3.59
   8  -1  -2    7.22    3.71
   8   1  -2    0.80    3.52
  -8  -1   2    0.30    2.50
  -8  -1   2    0.00    3.48
  -8   1   3    1.75    2.51
  -8   1   3    3.46    3.53
   8  -1  -3    6.35    3.44
   8   1  -3    5.35    3.61
  -8  -1   3    3.84    3.29
  -8  -1   3    7.33    4.42
  -8   1   4   45.78    7.93
  -8   1   4   49.51    8.71
   8  -1  -4   38.55    7.66
   8  -1  -4   33.32    6.46
  -8  -1   4   41.69    8.03
  -8  -1   4   35.16    8.48
  -8   1   5    1.92    2.77
  -8   1   5    4.97    3.91
   8  -1  -5   10.31    3.84
   8  -1  -5    7.42    2.51
   8   1  -5    8.18    3.79
  -8  -1   5    5.70    3.70
  -8  -1   5    8.66    4.49
  -8   1   6   96.96   13.23
  -8   1   6   75.76   12.97
   8  -1  -6   74.80   12.62
   8  -1  -6  104.63   11.40
   8  -1  -6   83.89   11.05
   8   1  -6   88.53   13.62
  -8  -1   6   93.39   13.70
  -8  -1   6   91.05   14.26
  -8   1   7   11.25    3.48
  -8   1   7    7.34    3.47
   8  -1  -7    5.76    3.00
   8   1  -7    1.83    2.76
  -8  -1   7   10.07    3.68
  -8  -1   7    8.45    3.91
  -8   1   8    3.42    2.47
  -8   1   8    0.33    2.45
   8  -1  -8    2.31    2.28
   8   1  -8    5.19    2.83
  -8  -1   8    0.00    1.86
  -8  -1   8    3.39    2.98
  -8   1   9   16.33    3.71
  -8   1   9   18.50    4.51
   8  -1  -9   20.88    4.30
   8   1  -9   12.90    4.24
  -8  -1   9   14.52    4.25
  -8  -1   9   10.96    4.43
  -8   1  10  165.20   20.49
  -8   1  10  165.52   21.35
   8  -1 -10  164.57   20.72
   8   1 -10  161.48   21.90
  -8  -1  10  193.37   22.11
  -8  -1  10  159.12   22.29
  -8   1  11    9.80    2.57
  -8   1  11   10.60    3.37
   8  -1 -11    9.77    2.70
   8   1 -11    4.28    3.12
  -8  -1  11    8.84    3.31
  -8   1  12   14.39    2.85
  -8   1  12    9.66    3.36
   8  -1 -12   15.61    3.10
   8   1 -12   11.76    4.24
  -8  -1  12   18.19    4.19
  -8   1  13    0.24    1.89
   8   1 -13    0.00    2.52
  -8  -1  13   -0.00    1.90
  -8   1  14   71.95   10.19
   8   1 -14   72.40   11.08
  -8   1  15   55.89    8.72
   8   1 -15   68.11   10.16
  -8  -1  16   70.36   11.15
  -8  -1  17    4.51    2.90
  -8  -1  18    9.10    3.61
  -8  -1  19    7.23    3.58
  -8   1  20   20.87    4.43
  -8  -1  20   22.75    5.63
  -8   1  21    1.53    2.17
  -8  -1  21   -0.00    2.05
  -8   1  22   93.69   12.30
  -8  -1  22   69.81   12.62
  -8   1  23    1.85    2.46
  -8  -1  23   -0.00    2.38
  -8   1  24   13.96    4.01
  -8  -1  24    2.95    3.37
  -8   1  25    0.76    2.42
  -8  -1  25    1.51    2.98
  -8   1  26   19.66    5.08
  -8  -1  26   20.10    5.75
  -8   1  27    1.66    2.75
  -8  -1  27    0.00    2.80
  -8   1  28    0.00    2.24
  -8  -1  28   -0.00    3.17
  -8   1  29   -0.00    2.84
  -8  -1  29    1.52    2.97
  -8   1  30   28.38    6.63
  -8  -1  30   21.88    6.67
  -8   1  31    1.22    3.24
  -8  -1  31   -0.00    3.43
  -8   1  32   21.67    5.89
  -8  -1  32   21.38    6.84
  -8   1  33   -0.00    2.89
  -8  -1  33    0.20    3.06
  -8   1  34    1.22    2.98
  -8  -1  34    0.60    3.04
  -8   1  35    0.95    3.21
  -8  -1  35   -0.00    2.75
  -8   1  36   11.45    4.95
  -8  -1  36   12.54    5.76
  -8   1  37    2.88    2.72
  -8   2   1   -0.00    2.22
  -8   2   1    0.98    2.53
   8  -2  -1    1.58    2.25
   8  -2  -1   -0.00    1.88
   8   2  -1   -0.00    2.76
  -8  -2   1   -0.00    3.27
  -8  -2   1    1.06    3.64
  -8   2   2   82.89   10.61
  -8   2   2   18.48    7.99
   8  -2  -2   67.86   10.50
   8  -2  -2   79.97   10.19
   8   2  -2   73.12   11.56
  -8  -2   2   60.34   10.65
  -8  -2   2   63.40   11.43
  -8   2   3   13.54    4.47
  -8   2   3    8.71    4.36
   8  -2  -3    7.40    3.61
   8  -2  -3   16.01    3.96
   8   2  -3   10.87    4.52
  -8  -2   3   11.06    4.74
  -8  -2   3   15.72    5.62
  -8   2   4   40.54    7.51
  -8   2   4   43.51    8.22
   8  -2  -4   36.28    7.60
   8  -2  -4   47.40    6.89
   8   2  -4   61.38    9.82
  -8  -2   4   28.98    7.84
  -8  -2   4   46.76    9.45
  -8   2   5    8.48    3.19
  -8   2   5    8.56    3.67
   8  -2  -5    6.02    3.46
   8  -2  -5   10.04    2.43
   8  -2  -5    9.87    2.43
   8   2  -5    8.49    4.25
  -8  -2   5   11.78    4.51
  -8  -2   5    3.42    3.93
  -8   2   6   96.82   13.79
  -8   2   6   91.85   14.18
   8  -2  -6  105.97   14.16
   8   2  -6   97.20   15.29
  -8  -2   6  103.79   15.03
  -8   2   7   31.54    6.19
  -8   2   7   38.05    6.89
   8  -2  -7   37.95    6.54
   8   2  -7   34.21    7.60
  -8  -2   7   35.91    7.36
  -8   2   8  147.76   16.59
  -8   2   8  132.98   16.96
   8  -2  -8  104.59   15.94
   8   2  -8  129.16   18.27
  -8  -2   8  120.43   17.44
  -8   2   9    9.44    2.80
  -8   2   9    7.40    3.07
   8  -2  -9    9.23    2.72
   8   2  -9   14.51    4.91
  -8  -2   9   11.69    4.39
  -8   2  10   -0.00    1.25
  -8   2  10   -0.00    1.11
  -8   2  10    0.00    1.74
   8  -2 -10    0.00    1.32
   8   2 -10   -0.00    2.77
  -8  -2  10    0.57    2.25
  -8   2  11    3.07    1.38
  -8   2  11    1.45    1.15
  -8   2  11    0.48    1.93
   8   2 -11    1.14    2.57
  -8  -2  11    2.49    2.75
  -8   2  12   74.82    9.68
   8   2 -12   56.24   10.91
  -8  -2  12   68.44   10.85
  -8   2  13   34.76    5.76
   8   2 -13   38.34    7.71
  -8  -2  13   41.24    7.44
  -8   2  14   29.63    4.60
   8   2 -14   33.41    6.90
  -8  -2  14   26.36    5.85
  -8  -2  14   14.83    5.76
  -8   2  15   27.96    4.75
   8   2 -15   37.60    7.46
  -8  -2  15   33.73    7.27
  -8   2  16   35.89    5.04
   8   2 -16   24.74    6.59
  -8  -2  16   28.05    6.91
  -8   2  17   29.76    4.59
  -8  -2  17   24.30    6.46
  -8  -2  18  179.06   24.24
  -8  -2  19    0.00    2.64
  -8  -2  20    1.37    2.99
  -8   2  21    0.25    1.50
  -8  -2  21   -0.00    2.47
  -8   2  22   40.82    5.40
  -8  -2  22    8.46    4.72
  -8   2  23    2.22    2.05
  -8  -2  23    2.72    2.64
  -8   2  24    5.81    2.88
  -8  -2  24    9.76    4.39
  -8   2  25   -0.00    2.12
  -8  -2  25   -0.00    3.06
  -8   2  26    0.00    1.92
  -8  -2  26   -0.00    2.50
  -8   2  27    0.00    1.76
  -8  -2  27    0.23    2.75
  -8   2  28   14.42    4.39
  -8  -2  28   14.37    5.42
  -8   2  29    5.40    3.14
  -8  -2  29    8.56    4.57
  -8   2  30    4.01    2.94
  -8  -2  30    5.46    4.03
  -8   2  31    1.38    2.68
  -8  -2  31   -0.00    3.61
  -8   2  32    6.79    3.79
  -8  -2  32    5.89    4.74
  -8   2  33    2.76    2.96
  -8  -2  33    1.11    3.65
  -8   2  34   11.07    4.46
  -8  -2  34    4.78    4.60
  -8   2  35    1.31    2.58
  -8  -2  35    1.31    3.37
  -8   2  36    0.00    2.83
  -8  -2  36    0.03    3.93
  -8   2  37    2.62    3.52
  -8   3   1  106.57   15.77
   8  -3  -1  106.33   16.13
   8  -3  -1   97.28   15.12
   8   3  -1  106.35   17.06
  -8  -3   1  122.73   17.55
  -8   3   2    0.00    2.51
  -8   3   2    1.75    2.98
   8  -3  -2    0.65    2.43
   8  -3  -2    1.87    2.11
   8   3  -2    0.56    3.37
  -8  -3   2    0.63    3.20
  -8   3   3   53.57    9.05
  -8   3   3   59.04    9.07
  -8   3   3   43.44    8.96
   8  -3  -3   36.19    8.09
   8  -3  -3   59.96    8.29
   8   3  -3   39.98    9.56
  -8  -3   3   41.39    9.20
  -8   3   4  163.60   19.91
  -8   3   4  227.10   20.86
   8  -3  -4  123.85   19.11
   8  -3  -4  124.46   17.66
   8   3  -4  145.60   21.23
  -8  -3   4  125.40   20.06
  -8   3   5   17.88    4.54
  -8   3   5   18.28    4.46
  -8   3   5   19.28    5.20
   8  -3  -5   12.35    2.59
   8  -3  -5   18.33    2.84
   8   3  -5   13.01    5.31
  -8  -3   5   14.78    4.87
  -8   3   6   46.96    7.96
  -8   3   6   54.01    8.16
  -8   3   6   46.10    8.30
   8   3  -6   58.17   10.68
  -8  -3   6   39.03    8.73
  -8   3   7   22.38    4.65
  -8   3   7   25.62    4.82
  -8   3   7   15.32    4.69
   8   3  -7   26.84    6.80
  -8  -3   7   23.68    5.99
  -8   3   8    7.55    2.46
  -8   3   8   10.55    2.93
  -8   3   8    5.50    2.87
   8   3  -8   10.20    4.65
  -8  -3   8    2.22    3.13
  -8   3   9    2.96    1.63
  -8   3   9    2.32    1.84
  -8   3   9    2.27    2.18
   8   3  -9    4.85    3.75
  -8  -3   9    0.00    3.05
  -8   3  10   93.88   11.76
  -8   3  10  102.22   12.04
  -8   3  10   90.12   12.78
   8   3 -10   95.76   15.19
  -8  -3  10   96.78   14.55
  -8   3  11   98.69   12.99
   8   3 -11   95.39   15.66
  -8  -3  11  104.04   14.99
  -8   3  12    2.89    1.85
   8   3 -12    5.66    4.07
  -8  -3  12    1.22    2.76
  -8  -3  12    1.85    3.31
  -8   3  13    8.91    2.40
   8   3 -13   15.42    5.26
  -8  -3  13   10.61    4.25
  -8  -3  13   10.49    5.01
  -8   3  14   25.68    4.16
   8   3 -14   34.68    7.64
  -8  -3  14   30.71    6.57
  -8  -3  14   25.26    6.99
  -8   3  15   38.94    5.16
   8   3 -15   34.11    7.99
  -8  -3  15   36.18    8.35
  -8   3  16   95.78   11.40
   8   3 -16  107.05   15.67
  -8  -3  16   98.00   15.75
   8   3 -17    0.54    2.87
  -8  -3  17    0.66    3.35
  -8   3  18    3.90    1.16
  -8  -3  18    2.92    3.73
  -8  -3  19   12.99    5.08
  -8  -3  20  108.21   16.96
  -8   3  21    9.75    2.29
  -8   3  21    6.66    2.18
  -8  -3  21    8.36    4.50
  -8   3  22   22.58    3.99
  -8  -3  22   18.51    6.27
  -8   3  23    2.93    1.88
  -8  -3  23    0.73    3.59
  -8   3  24   23.88    4.50
  -8  -3  24   16.82    6.34
  -8   3  25   16.97    4.02
  -8  -3  25   25.38    7.33
  -8   3  26    4.46    2.51
  -8  -3  26    8.61    5.23
  -8   3  27   -0.00    1.85
  -8  -3  27    0.00    3.48
  -8   3  28    0.76    1.89
  -8  -3  28    1.06    4.04
  -8   3  29   -0.00    2.17
  -8  -3  29   -0.00    3.50
  -8   3  30   10.94    3.82
  -8  -3  30    9.40    5.79
  -8   3  31   -0.00    2.44
  -8  -3  31    1.32    3.84
  -8   3  32   16.95    4.96
  -8  -3  32   13.15    6.31
  -8   3  33    0.98    2.47
  -8  -3  33   -0.00    3.72
  -8   3  34   -0.00    2.88
  -8  -3  34    0.31    4.26
  -8   3  35    2.18    3.07
  -8  -3  35   -0.00    4.19
  -8   3  36   19.25    5.97
  -8   3  37    0.43    2.67
  -8   4   1   90.71   13.95
  -8   4   1   85.52   13.66
   8  -4  -1   84.78   13.21
   8   4  -1   90.50   15.78
  -8   4   2   27.18    5.93
  -8   4   2   29.40    6.13
   8  -4  -2   31.44    5.76
   8   4  -2    3.30    4.45
  -8   4   3   27.57    6.16
  -8   4   3   23.58    5.81
   8  -4  -3   23.21    5.05
   8   4  -3   30.78    8.21
  -8  -4   3   19.10    5.96
  -8   4   4  175.62   21.00
  -8   4   4  165.05   20.80
   8  -4  -4  136.33   18.87
   8   4  -4  157.53   23.07
  -8  -4   4  164.55   22.37
  -8   4   5   15.45    4.15
  -8   4   5    6.28    3.28
   8  -4  -5   11.64    2.07
   8  -4  -5    6.60    1.84
   8   4  -5    9.33    5.30
  -8  -4   5   14.63    5.07
  -8   4   6   54.39    9.30
  -8   4   6   64.70    9.79
   8   4  -6   70.96   12.62
  -8  -4   6   66.04   11.41
  -8   4   7  103.02   13.97
  -8   4   7  117.70   14.36
  -8   4   7   92.95   14.29
   8   4  -7   97.24   16.79
  -8  -4   7  104.25   15.98
  -8   4   8   34.24    5.89
  -8   4   8   32.18    5.82
  -8   4   8   39.01    6.70
   8   4  -8   34.55    8.59
  -8  -4   8   43.73    8.44
  -8   4   9   10.54    2.79
  -8   4   9    7.83    3.00
   8   4  -9   16.58    5.89
  -8  -4   9   18.68    5.38
  -8  -4   9    4.59    4.21
  -8   4  10    3.70    1.59
  -8   4  10    2.34    2.02
   8   4 -10    7.24    4.69
  -8  -4  10   -0.00    3.01
  -8  -4  10    1.80    3.59
  -8   4  11    6.59    2.56
   8   4 -11   10.23    5.13
  -8  -4  11   10.13    4.34
  -8  -4  11    9.13    5.00
  -8   4  12   81.83   12.02
   8   4 -12  107.87   16.29
  -8  -4  12  114.47   15.61
  -8  -4  12  109.06   16.46
  -8   4  13   13.03    2.83
   8   4 -13   15.68    6.27
  -8  -4  13   11.56    4.79
  -8  -4  13   11.98    5.54
  -8   4  14   60.50    7.34
  -8   4  14   44.24    6.95
   8   4 -14   68.05   11.49
  -8  -4  14   58.87   10.20
  -8  -4  14   56.68   11.34
  -8   4  15    0.92    1.10
  -8   4  15    1.81    1.21
   8   4 -15   -0.00    3.43
  -8  -4  15    0.95    2.91
  -8  -4  15    4.02    3.77
  -8   4  16   21.37    3.05
   8   4 -16   16.66    5.96
  -8  -4  16   23.84    7.27
   8   4 -17   14.35    5.53
  -8  -4  17    5.64    4.62
   8   4 -18  101.18   16.13
  -8  -4  18   97.63   16.39
  -8  -4  19   10.27    5.33
  -8   4  20   19.09    3.10
  -8  -4  20   18.95    6.22
  -8   4  21   -0.00    1.28
  -8  -4  21    2.99    3.78
  -8  -4  22   21.59    6.58
  -8  -4  23   18.14    6.42
  -8  -4  24    5.82    4.51
  -8  -4  25    0.00    3.90
  -8  -4  26   -0.00    4.03
  -8  -4  27    4.67    4.51
  -8  -4  28   19.05    6.95
  -8  -4  29    2.65    3.76
  -8  -4  30   -0.00    3.63
  -8  -4  31    3.17    4.95
  -8  -4  32   14.22    6.84
  -8  -4  33   10.39    5.83
  -8  -4  34    6.77    4.52
  -8  -4  35    5.08    4.69
  -8   4  36   -0.00    2.55
  -8   4  37    6.17    3.73
  -8   5   1   37.30    7.77
  -8   5   1   31.46    7.51
   8  -5  -1   28.66    6.67
   8   5  -1   44.05   10.23
  -8   5   2   37.71    7.60
  -8   5   2   34.64    7.21
   8  -5  -2   24.77    6.08
   8   5  -2   25.13    7.77
  -8   5   3   80.39   13.18
  -8   5   3   92.21   13.59
   8  -5  -3   89.79   12.52
   8   5  -3   84.75   15.60
  -8   5   4   18.39    4.90
  -8   5   4    9.18    3.93
   8  -5  -4   20.33    3.98
   8   5  -4    6.46    5.63
  -8   5   5   62.20   10.02
  -8   5   5   63.91   10.23
   8  -5  -5   56.60    8.00
   8   5  -5   75.15   13.30
  -8  -5   5   65.59   13.07
  -8   5   6  108.68   14.89
  -8   5   6  111.45   15.00
   8   5  -6  107.68   18.07
  -8  -5   6   87.36   17.26
  -8   5   7    3.44    2.52
  -8   5   7    3.32    2.35
  -8   5   7    2.31    2.57
   8   5  -7    4.66    4.28
  -8  -5   7    1.83    3.64
  -8   5   8    8.43    2.92
  -8   5   8    5.14    3.31
   8   5  -8    6.11    5.09
  -8  -5   8   15.81    5.98
  -8   5   9   10.15    3.06
  -8   5   9   12.92    3.93
   8   5  -9    4.62    4.97
  -8  -5   9   10.78    5.80
  -8   5  10  211.25   25.03
   8   5 -10  194.81   27.93
  -8  -5  10  172.21   27.59
  -8   5  11   37.25    6.47
   8   5 -11   34.38    8.88
  -8  -5  11   33.31    9.00
  -8   5  12    4.15    2.33
   8   5 -12   -0.00    3.73
  -8  -5  12    0.80    2.88
  -8   5  13    1.07    1.88
   8   5 -13    0.00    3.56
  -8  -5  13    3.29    4.34
  -8   5  14   13.71    3.20
   8   5 -14   17.27    6.64
  -8  -5  14   17.05    6.19
  -8   5  15   21.64    3.93
   8   5 -15   33.45    8.14
  -8  -5  15   12.09    6.43
  -8   5  16   68.06    8.92
   8   5 -16   57.18   12.17
  -8  -5  16   76.11   13.90
  -8   5  17    7.19    2.10
   8   5 -17    2.93    3.76
  -8  -5  17   10.57    5.31
  -8   5  18    4.73    1.78
   8   5 -18    0.72    3.82
  -8  -5  18    3.57    4.55
  -8   5  19   18.98    3.42
   8   5 -19   18.50    6.51
  -8  -5  19   20.57    6.95
  -8   5  20   26.91    4.54
  -8  -5  20   42.04    9.63
  -8  -5  21   30.92    8.66
  -8  -5  22   29.94    8.44
  -8  -5  23    4.35    3.76
  -8  -5  24   11.25    5.31
  -8  -5  25   11.49    6.07
  -8  -5  26    7.40    5.40
  -8  -5  27    0.38    3.65
  -8  -5  28   -0.00    3.67
  -8  -5  29   10.27    6.14
  -8  -5  30   13.63    6.13
  -8  -5  31    0.34    3.35
  -8  -5  32    9.28    6.44
  -8  -5  33    3.99    4.96
  -8  -5  34    2.78    5.54
  -8   6   1   89.65   15.46
  -8   6   1  109.96   16.15
  -8   6   1  108.63   16.68
  -8  -6   1  107.22   18.75
  -8   6   2  101.07   16.02
  -8   6   2  114.53   16.49
  -8   6   2   96.54   16.46
  -8  -6   2  122.94   19.98
  -8   6   3  119.59   17.30
  -8   6   3  118.14   17.23
   8   6  -3  126.47   20.36
  -8  -6   3  107.06   19.59
  -8   6   4   39.20    7.96
  -8   6   4   33.36    7.54
   8   6  -4   43.73   10.58
  -8  -6   4   48.12   10.89
  -8   6   5   19.35    5.27
  -8   6   5   17.38    4.93
   8  -6  -5   23.36    4.19
   8   6  -5   21.42    7.78
  -8  -6   5   20.87    7.59
  -8   6   6   45.04    7.54
   8  -6  -6   31.08    4.05
   8   6  -6   29.37    8.67
  -8  -6   6   19.63    8.08
  -8   6   7   22.88    5.34
  -8   6   7   29.53    6.53
   8   6  -7   15.96    7.53
  -8  -6   7    5.49    5.59
  -8   6   8   33.36    6.35
  -8   6   8   31.10    7.07
   8   6  -8   32.61    9.16
  -8  -6   8   39.28    9.87
  -8   6   9    0.00    2.65
   8   6  -9   -0.00    3.74
  -8  -6   9    1.46    3.21
  -8   6  10    5.43    3.03
   8   6 -10    7.10    5.48
  -8  -6  10    4.49    5.00
  -8   6  11   17.71    4.78
   8   6 -11   25.63    8.01
  -8  -6  11   20.23    6.87
  -8   6  12   20.37    5.08
   8   6 -12   30.25    8.48
  -8  -6  12   28.30    8.01
  -8   6  13   19.77    4.74
   8   6 -13   24.72    7.69
  -8  -6  13   18.27    7.30
  -8   6  14   47.51    7.59
   8   6 -14   38.27   10.15
  -8  -6  14   44.60   10.80
  -8   6  15   16.87    4.10
   8   6 -15   18.05    6.55
  -8  -6  15   22.00    7.68
   8   6 -16    5.28    4.93
  -8  -6  16    5.75    5.14
   8   6 -17   80.82   14.46
  -8  -6  17   65.86   13.78
   8   6 -18   15.96    6.33
  -8  -6  18   23.23    8.02
   8   6 -19   15.09    6.73
  -8  -6  19    4.66    4.76
   8   6 -20    5.21    4.58
  -8  -6  20    5.57    5.58
  -8  -6  21    0.30    3.34
  -8  -6  22   10.59    5.61
  -8  -6  23   22.53    7.97
  -8  -6  24    3.73    4.83
  -8  -6  25   11.21    6.00
  -8  -6  26    1.76    4.63
  -8  -6  27   12.79    6.22
  -8  -6  28    6.46    5.54
  -8  -6  29   10.42    6.29
  -8  -6  30    0.00    4.09
  -8  -6  31    0.00    4.29
  -8  -6  32   -0.00    4.57
  -8  -6  33   16.86    7.52
  -8   7   1   79.90   14.32
  -8   7   1   89.53   14.46
   8   7  -1   81.22   16.88
  -8  -7   1  101.05   18.09
  -8   7   2    0.00    2.87
  -8   7   2   -0.00    3.08
  -8  -7   2   -0.00    4.37
  -8   7   3   31.61    7.86
  -8   7   3   41.67    8.57
  -8  -7   3   46.59   11.07
  -8   7   4    0.00    3.19
  -8  -7   4    0.97    3.92
  -8   7   5   85.97   13.37
  -8  -7   5   78.00   16.26
  -8   7   6   28.51    6.39
  -8  -7   6   19.75    7.87
  -8   7   7   -0.00    2.76
  -8  -7   7    4.87    5.01
  -8  -7   8   -0.00    4.61
  -8  -7   9   62.29   13.20
  -8  -7  10   26.30    8.49
  -8  -7  11   71.54   14.48
  -8  -7  12    2.70    3.43
  -8  -7  13   20.48    7.50
  -8  -7  14   27.00    8.48
  -8  -7  15   93.37   17.46
  -8  -7  16   16.07    7.23
  -8  -7  17    2.46    4.60
  -8  -7  18   -0.00    4.37
  -8  -7  19    9.22    5.96
   8   7 -20   14.34    6.89
  -8  -7  20   20.37    7.68
  -8  -7  21   28.39    9.30
  -8  -7  22    6.09    5.06
  -8  -7  23    2.05    4.33
  -8  -7  24    0.00    4.69
  -8  -7  25   43.34   11.18
  -8  -7  26    0.00    4.21
  -8  -7  27   12.66    6.52
  -8  -7  28   -0.00    4.06
  -8  -7  29    7.79    5.97
  -8  -7  30    4.90    4.63
  -8  -7  31   14.75    6.60
  -8  -7  32   -0.00    4.95
  -8   8   1   76.99   13.91
   8   8  -1   86.20   16.73
  -8  -8   1   82.09   16.87
  -8   8   2    0.66    3.12
   8   8  -2   -0.00    4.61
  -8  -8   2    2.97    5.41
  -8   8   3   35.60    7.94
   8   8  -3   29.92    9.67
  -8  -8   3   21.65    9.02
  -8   8   4   23.07    6.20
   8   8  -4   12.79    7.78
  -8  -8   4   23.22    8.59
  -8   8   5    3.78    3.82
   8   8  -5   -0.00    4.43
  -8  -8   5   -0.00    5.09
   8   8  -6    0.69    4.80
  -8  -8   6    3.73    4.44
   8   8  -7  134.42   21.55
  -8  -8   7  104.79   20.60
   8   8  -8    2.26    5.55
  -8  -8   8    0.00    4.60
   8   8  -9   18.83    7.23
  -8  -8   9    7.16    5.71
   8   8 -10    5.64    5.20
  -8  -8  10   14.38    6.59
   8   8 -11    0.17    4.14
  -8  -8  11    5.15    4.48
   8   8 -12    3.62    5.00
  -8  -8  12    0.11    3.80
   8   8 -13   52.29   12.52
  -8  -8  13   61.26   13.43
   8   8 -14   -0.00    4.59
  -8  -8  14   -0.00    5.29
   8   8 -15   11.30    6.16
  -8  -8  15    6.83    5.07
   8   8 -16    4.18    4.73
  -8  -8  16    0.00    4.43
   8   8 -17   30.19    9.24
  -8  -8  17   32.31   10.22
   8   8 -18    2.25    5.00
  -8  -8  18    3.75    4.98
   8   8 -19    9.11    6.25
  -8  -8  19   18.23    7.20
   8   8 -20    0.72    4.21
  -8  -8  20   -0.00    4.95
   8   8 -21   -0.00    5.29
  -8  -8  21    1.35    4.49
  -8  -8  22    1.68    4.95
  -8  -8  23   35.39   10.71
  -8  -8  24    7.25    6.22
  -8  -8  25    5.06    5.44
  -8  -8  26    0.00    3.99
  -8  -8  27    7.55    6.04
  -8  -8  28   -0.00    5.11
  -8  -8  29    6.20    5.84
  -8  -8  30    0.00    4.52
  -8  -8  31   -0.00    4.59
  -8   9   1  109.46   17.55
   8   9  -1  112.98   20.05
  -8  -9   1   91.27   19.43
  -8   9   2   -0.00    3.47
   8   9  -2    6.12    5.76
  -8  -9   2    3.98    5.96
  -8   9   3   44.93   10.00
   8   9  -3   54.30   12.80
  -8  -9   3   51.61   13.43
  -8   9   4   15.87    6.02
   8   9  -4    8.75    6.66
  -8  -9   4    4.76    5.63
   8   9  -5   45.94   12.30
  -8  -9   5   70.38   15.32
   8   9  -6   -0.00    5.09
  -8  -9   6   -0.00    4.53
   8   9  -7    0.00    4.18
  -8  -9   7    3.97    5.52
   8   9  -8   -0.00    4.56
  -8  -9   8   -0.00    4.41
   8   9  -9   17.07    7.56
  -8  -9   9    1.67    4.46
   8   9 -10    3.56    5.25
  -8  -9  10    8.98    5.98
   8   9 -11  112.16   20.62
  -8  -9  11  127.02   21.88
   8   9 -12    5.61    4.78
  -8  -9  12    0.14    4.10
   8   9 -13   -0.00    3.85
  -8  -9  13    1.84    5.05
   8   9 -14   11.39    6.64
  -8  -9  14    5.48    6.17
   8   9 -15   55.89   13.28
  -8  -9  15   66.58   14.90
   8   9 -16   -0.00    4.34
  -8  -9  16    3.15    5.88
   8   9 -17    1.43    4.72
  -8  -9  17    7.13    5.93
   8   9 -18   13.33    7.08
  -8  -9  18    3.56    4.92
   8   9 -19   11.86    6.76
  -8  -9  19    9.14    6.73
   8   9 -20    0.00    3.83
  -8  -9  20    3.69    5.27
   8   9 -21   22.39    8.47
  -8  -9  21   14.00    7.63
   8   9 -22    2.10    4.48
  -8  -9  22    8.40    5.99
  -8  -9  23   -0.00    4.46
  -8  -9  24    1.65    5.50
  -8  -9  25   17.23    7.95
  -8  -9  26    0.87    4.59
  -8  -9  27   -0.00    4.27
  -8  -9  28   -0.00    4.40
  -8  -9  29    0.60    4.64
   8  10  -1   19.31    9.53
  -8 -10   1   43.11   12.18
  -8  10   2    2.19    3.88
   8  10  -2    3.88    5.46
  -8 -10   2    1.23    4.77
  -8  10   3   68.74   13.05
   8  10  -3   66.99   15.35
  -8 -10   3   59.22   14.81
   8  10  -4   12.97    7.78
  -8 -10   4   22.72    8.95
   8  10  -5    6.69    6.65
  -8 -10   5   12.38    7.56
   8  10  -6   -0.00    5.17
  -8 -10   6    3.80    5.57
   8  10  -7   57.73   14.76
  -8 -10   7   79.73   16.46
   8  10  -8   -0.00    4.64
  -8 -10   8    2.07    4.95
   8  10  -9    9.93    6.23
  -8 -10   9    4.46    5.83
   8  10 -10    0.87    3.92
  -8 -10  10    1.00    4.10
   8  10 -11    3.45    5.95
  -8 -10  11    4.02    4.76
   8  10 -12    1.78    4.53
  -8 -10  12   -0.00    4.77
   8  10 -13   41.88   11.46
  -8 -10  13   35.71   11.53
   8  10 -14   -0.00    5.35
  -8 -10  14    3.38    5.73
   8  10 -15    0.00    4.51
  -8 -10  15    4.41    5.77
   8  10 -16   -0.00    3.59
  -8 -10  16   -0.00    4.82
   8  10 -17   41.81   11.22
  -8 -10  17   36.79   11.74
   8  10 -18    2.96    5.27
  -8 -10  18    3.28    5.49
   8  10 -19   27.76    9.55
  -8 -10  19   29.93   10.09
   8  10 -20    5.09    5.35
  -8 -10  20    2.82    5.19
   8  10 -21    1.87    5.38
  -8 -10  21   11.79    7.07
   8  10 -22    6.78    5.44
  -8 -10  22    0.30    4.37
   8  10 -23    5.48    5.86
  -8 -10  23    5.41    6.29
  -8 -10  24   -0.00    4.72
  -8 -10  25    0.00    5.47
  -8 -10  26   -0.00    5.86
  -8 -10  27   -0.00    4.94
  -8 -10  28   -0.00    4.70
   8  11  -1   49.83   13.65
  -8 -11   1   43.98   13.41
   8  11  -2    9.13    7.59
  -8 -11   2    0.00    4.96
   8  11  -3   10.61    6.92
  -8 -11   3    2.64    5.40
   8  11  -4    0.95    5.08
  -8 -11   4   -0.00    5.24
   8  11  -5   11.76    7.81
  -8 -11   5   27.14    9.88
   8  11  -6    3.04    4.58
  -8 -11   6   -0.00    6.25
   8  11  -7    1.71    5.48
  -8 -11   7    0.00    5.92
   8  11  -8    8.48    6.65
  -8 -11   8    4.49    6.75
   8  11  -9   22.22    8.71
  -8 -11   9   16.76    8.20
   8  11 -10   -0.00    4.44
  -8 -11  10   -0.00    4.68
   8  11 -11   20.68    9.13
  -8 -11  11   11.06    8.01
   8  11 -12    3.40    6.15
  -8 -11  12   -0.00    5.41
   8  11 -13    5.05    5.70
  -8 -11  13    0.00    5.46
   8  11 -14    1.25    5.02
  -8 -11  14    1.91    4.54
   8  11 -15   44.79   12.55
  -8 -11  15   56.29   14.00
   8  11 -16    0.00    5.29
  -8 -11  16   -0.00    5.04
   8  11 -17    0.00    5.10
  -8 -11  17    1.24    5.56
   8  11 -18    0.00    4.86
  -8 -11  18    1.51    5.40
   8  11 -19    5.08    6.09
  -8 -11  19    8.50    5.99
   8  11 -20   14.98    6.66
  -8 -11  20    3.10    6.45
   8  11 -21   13.28    7.78
  -8 -11  21    7.79    6.89
   8  11 -22   -0.00    4.46
  -8 -11  22    0.00    6.01
   8  11 -23   -0.00    4.10
  -8 -11  23    2.63    5.93
  -8 -11  24   -0.00    6.04
  -8 -11  25    8.31    7.03
  -8 -11  26    3.66    5.16
   8  12  -1    1.29    5.53
  -8 -12   1   -0.00    6.15
   8  12  -2    0.00    5.61
  -8 -12   2    2.91    5.47
   8  12  -3   32.40   11.77
  -8 -12   3   52.29   14.20
   8  12  -4    4.09    6.47
  -8 -12   4   -0.00    5.90
   8  12  -5   -0.00    4.66
  -8 -12   5    0.00    5.04
   8  12  -6   -0.00    6.57
  -8 -12   6    1.21    5.30
   8  12  -7   28.10   10.21
  -8 -12   7   28.34   11.38
   8  12  -8    3.82    5.89
  -8 -12   8    4.77    6.82
   8  12  -9    4.24    6.31
  -8 -12   9   25.72    9.77
   8  12 -10   -0.00    4.45
  -8 -12  10    3.18    5.88
   8  12 -11    0.00    5.36
  -8 -12  11    7.60    6.32
   8  12 -12   -0.00    4.34
  -8 -12  12   -0.00    4.95
   8  12 -13   21.32    9.58
  -8 -12  13   26.88   10.62
   8  12 -14    1.63    4.32
  -8 -12  14    2.27    5.98
   8  12 -15   -0.00    4.00
  -8 -12  15    1.66    4.72
   8  12 -16   -0.00    5.37
  -8 -12  16   -0.00    6.24
   8  12 -17    3.39    5.82
  -8 -12  17    0.33    4.37
   8  12 -18   -0.00    4.41
  -8 -12  18    1.46    4.82
   8  12 -19   11.07    7.27
  -8 -12  19   13.01    7.97
   8  12 -20   -0.00    4.39
  -8 -12  20    0.23    5.34
   8  12 -21    4.43    6.70
  -8 -12  21   -0.00    5.72
   8  12 -22    0.00    4.97
  -8 -12  22    0.36    4.19
   8  12 -23    5.70    6.45
  -8 -12  23    5.33    6.73
   8  12 -24   -0.00    4.81
  -8 -12  24    3.72    7.29
   8  13  -1    0.36    5.56
  -8 -13   1   22.40   10.70
   8  13  -2    2.29    6.36
  -8 -13   2    7.65    7.14
   8  13  -3   -0.00    5.23
  -8 -13   3   -0.00    5.58
   8  13  -4    8.13    7.61
  -8 -13   4   28.18   10.95
   8  13  -5   36.85   12.10
  -8 -13   5   28.61   11.75
   8  13  -6    1.36    5.69
  -8 -13   6    2.63    5.60
   8  13  -7    0.00    5.81
  -8 -13   7    8.89    7.05
   8  13  -8   -0.00    5.18
  -8 -13   8    6.37    6.34
   8  13  -9   11.87    8.00
  -8 -13   9   15.66    8.15
   8  13 -10    4.96    5.85
  -8 -13  10    0.94    4.70
   8  13 -11   12.30    7.21
  -8 -13  11   14.93    8.10
   8  13 -12    0.00    4.48
  -8 -13  12    0.00    4.67
   8  13 -13    4.43    5.91
  -8 -13  13   -0.00    4.92
   8  13 -14    0.91    5.50
  -8 -13  14    5.31    6.42
   8  13 -15    3.98    6.87
  -8 -13  15   17.44    8.86
   8  13 -16    0.00    4.79
  -8 -13  16    0.00    5.88
   8  13 -17   -0.00    5.02
  -8 -13  17    0.24    5.28
   8  13 -18    2.77    5.45
  -8 -13  18   -0.00    6.22
   8  13 -19   -0.00    6.71
  -8 -13  19   -0.00    5.06
   8  13 -20   -0.00    4.96
  -8 -13  20    4.59    6.52
   8  13 -21    2.32    5.25
  -8 -13  21    3.39    6.87
   8  13 -22   -0.00    5.16
  -8 -13  22    2.55    6.65
   8  13 -23   -0.00    5.56
  -8 -13  23   -0.00    5.69
   8  13 -24    1.75    6.07
   8  14  -1   17.68    9.26
  -8 -14   1   17.17    9.87
   8  14  -2   12.17    8.51
  -8 -14   2    0.00    5.81
   8  14  -3    5.42    7.75
  -8 -14   3    8.80    7.35
   8  14  -4   -0.00    6.02
  -8 -14   4    0.00    5.91
   8  14  -5    1.60    5.13
  -8 -14   5   -0.00    6.35
   8  14  -6    3.88    6.25
   8  14  -7   14.16    7.66
  -8 -14   7   10.38    7.91
   8  14  -8   11.49    7.37
  -8 -14   8    8.88    9.02
   8  14  -9    7.22    6.74
  -8 -14   9   -0.00    4.88
   8  14 -10   -0.00    5.53
  -8 -14  10    0.00    5.11
   8  14 -11    4.19    6.75
  -8 -14  11    5.92    5.78
   8  14 -12    6.78    7.27
  -8 -14  12   -0.00    4.67
   8  14 -13    0.00    5.36
  -8 -14  13    3.93    5.27
   8  14 -14    3.39    5.61
  -8 -14  14    0.07    5.77
   8  14 -15    2.98    5.24
  -8 -14  15    0.00    5.05
   8  14 -16    1.84    5.79
  -8 -14  16   -0.00    5.06
   8  14 -17    3.76    4.13
  -8 -14  17   14.31    8.49
   8  14 -18    5.61    6.66
  -8 -14  18    7.85    7.42
   8  14 -19   -0.00    5.49
  -8 -14  19    5.10    7.29
   8  14 -20   -0.00    5.24
  -8 -14  20   -0.00    4.76
   8  14 -21   -0.00    6.20
  -8 -14  21    7.39    6.68
   8  14 -22    1.31    6.50
   8  14 -23    8.32    6.75
   8  14 -24   -0.00    5.57
   8  15  -1    9.46    7.31
   8  15  -2    0.00    6.02
   8  15  -3    0.01    4.66
   8  15  -4    4.23    6.11
   8  15  -5   10.37    7.81
   8  15  -6    3.41    6.26
  -8 -15   6    0.18    6.71
   8  15  -7   -0.00    5.88
  -8 -15   7   -0.00    7.52
   8  15  -8   -0.00    6.27
  -8 -15   8    1.15    6.41
   8  15  -9   -0.00    4.41
  -8 -15   9   -0.00    5.61
   8  15 -10    1.68    6.15
  -8 -15  10   11.01    8.25
   8  15 -11    3.31    6.85
  -8 -15  11    8.59    6.90
   8  15 -12   -0.00    5.93
  -8 -15  12    2.21    6.09
   8  15 -13    3.03    5.82
  -8 -15  13    0.00    4.98
   8  15 -14    0.00    6.12
  -8 -15  14   10.69    6.85
   8  15 -15    6.64    7.37
  -8 -15  15    0.00    6.36
   8  15 -16   -0.00    5.30
  -8 -15  16    3.05    5.85
   8  15 -17   -0.00    6.13
  -8 -15  17    0.00    5.36
  -8 -15  18   -0.00    6.02
  -8 -16  12    3.14    6.21
  -8 -16  13    0.00    5.12
  -8 -16  14    0.00    4.99
  -8 -16  15    4.78    6.28
  -8 -16  16    2.94    6.92
  -7   0   1  898.35  106.44
  -7   0   1  839.72  106.85
   7   0  -1  975.66  107.16
   7   0  -1  999.19  106.42
  -7   0   2    0.60    2.54
  -7   0   2   -0.00    3.18
   7   0  -2    0.33    2.30
   7   0  -2    1.38    2.50
  -7   0   3    7.91    3.71
  -7   0   3   14.54    4.86
   7   0  -3   21.31    4.98
   7   0  -3   11.20    3.63
  -7   0   4   -0.00    2.29
  -7   0   4    0.28    2.82
   7   0  -4    0.26    2.17
   7   0  -4    0.28    1.72
  -7   0   5   43.11    7.86
  -7   0   5   56.58    8.89
   7   0  -5   40.32    7.81
   7   0  -5   46.41    7.13
  -7   0   6    0.54    2.19
  -7   0   6    0.48    2.67
   7   0  -6    0.02    1.84
   7   0  -6    0.55    1.46
  -7   0   7  354.99   43.88
  -7   0   7  398.65   44.87
   7   0  -7  355.95   44.04
   7   0  -7  381.63   42.48
  -7   0   8   -0.00    1.42
  -7   0   8   -0.00    2.21
   7   0  -8   -0.00    1.66
  -7   0   9   25.20    4.57
  -7   0   9   21.66    4.84
   7   0  -9   15.40    4.21
  -7   0  10   -0.00    1.58
  -7   0  10   -0.00    2.16
   7   0 -10    0.14    1.84
  -7   0  11  342.63   39.49
  -7   0  11  334.74   40.20
   7   0 -11  339.47   39.67
  -7   0  12    0.46    1.26
  -7   0  12   -0.00    1.75
   7   0 -12    0.93    1.74
  -7   0  13  120.39   15.46
  -7   0  13  126.58   16.31
   7   0 -13  126.75   15.79
  -7   0  14    0.11    1.39
  -7   0  14    5.33    2.49
   7   0 -14    0.26    1.78
  -7   0  15    4.11    1.83
  -7   0  15    4.28    2.57
   7   0 -15    0.00    1.71
  -7   0  16    1.07    1.53
  -7   0  16    0.86    2.15
   7   0 -16    0.00    1.65
  -7   0  17  562.95   63.44
   7   0 -17  536.58   62.51
  -7   0  20   -0.00    2.11
  -7   0  21   12.51    4.09
  -7   0  22    1.17    2.36
  -7   0  23   45.84    8.40
  -7   0  24   -0.00    2.24
  -7   0  25    5.61    3.18
  -7   0  26   -0.00    2.64
  -7   0  27   75.71   12.60
  -7   0  28    0.37    2.73
  -7   0  29   12.76    4.94
  -7   0  30   -0.00    2.82
  -7   0  31   19.21    6.25
  -7   0  32   -0.00    3.22
  -7   0  33   43.18    9.62
  -7   0  34    0.00    3.60
  -7   0  35   -0.00    2.62
  -7   0  36    1.62    3.47
  -7   0  37   -0.00    3.66
  -7   0  38    0.00    3.09
  -7   1   1    3.62    2.86
  -7   1   1    1.36    2.50
   7  -1  -1    2.71    2.90
   7  -1  -1    2.33    2.56
   7   1  -1    0.80    2.82
  -7  -1   1    3.18    3.36
  -7  -1   1    1.26    3.01
  -7   1   2   60.18    9.33
  -7   1   2   48.77    9.13
   7  -1  -2   50.10    9.08
   7  -1  -2   47.14    8.32
   7   1  -2   57.46    9.89
   7   1  -2   55.09    9.17
  -7  -1   2   59.67    9.96
  -7  -1   2   44.54    9.65
  -7   1   3  321.50   34.60
  -7   1   3  271.39   34.57
   7  -1  -3  298.12   34.66
   7  -1  -3  270.57   33.26
   7   1  -3  317.88   35.48
   7   1  -3  300.91   34.42
  -7  -1   3  190.35   33.62
  -7  -1   3  314.70   36.19
  -7   1   4    1.86    2.57
  -7   1   4   -0.00    2.50
   7  -1  -4    0.67    2.54
   7  -1  -4   -0.00    1.60
   7  -1  -4   -0.00    1.60
   7   1  -4    1.88    2.71
   7   1  -4    1.23    2.17
  -7  -1   4   -0.00    2.63
  -7  -1   4    0.31    2.79
  -7   1   5   95.01   13.23
  -7   1   5   96.94   13.78
   7  -1  -5   80.69   12.93
   7  -1  -5   91.43   12.00
   7  -1  -5   84.59   11.79
   7   1  -5  109.63   14.37
   7   1  -5   95.03   13.16
  -7  -1   5  119.42   14.55
  -7  -1   5  103.86   14.65
  -7   1   6    7.17    2.69
  -7   1   6   -0.00    2.07
   7  -1  -6    1.57    2.06
   7  -1  -6    1.13    0.89
   7  -1  -6    2.04    0.98
   7   1  -6   -0.00    2.39
   7   1  -6    4.02    2.25
  -7  -1   6    1.95    2.48
  -7  -1   6    0.46    2.29
  -7   1   7   40.13    6.67
  -7   1   7   45.48    7.29
   7  -1  -7   35.03    6.59
   7   1  -7   34.37    7.18
   7   1  -7   38.70    6.40
  -7  -1   7   44.05    7.40
  -7  -1   7   50.47    8.43
  -7   1   8   18.86    4.03
  -7   1   8   12.76    4.13
   7  -1  -8   20.25    4.24
   7   1  -8   22.16    5.14
   7   1  -8   33.35    4.68
  -7  -1   8   25.40    5.11
  -7  -1   8   18.74    5.23
  -7   1   9  334.50   39.79
  -7   1   9  339.79   40.50
   7  -1  -9  364.13   40.14
   7   1  -9  361.93   41.56
   7   1  -9  382.96   39.79
  -7  -1   9  270.92   40.37
  -7  -1   9  360.65   41.91
  -7   1  10   32.84    4.80
  -7   1  10   20.30    4.87
   7  -1 -10   26.75    4.76
   7   1 -10   31.35    6.20
   7   1 -10   35.70    4.54
  -7  -1  10   31.86    5.78
  -7  -1  10   28.73    6.14
  -7   1  11   92.88   11.82
  -7   1  11   86.47   12.49
   7  -1 -11  101.96   12.10
   7   1 -11   92.62   13.56
  -7  -1  11  110.62   13.63
  -7  -1  11  100.71   14.09
  -7   1  12    0.32    0.88
  -7   1  12    1.73    1.73
   7  -1 -12    3.02    1.40
   7   1 -12    3.84    2.60
  -7  -1  12    1.87    2.10
  -7  -1  12   -0.00    2.30
  -7   1  13  198.41   20.79
  -7   1  13  189.28   21.99
   7  -1 -13  210.38   20.93
   7   1 -13   73.95   21.40
  -7  -1  13  228.86   23.23
  -7  -1  13  213.49   24.00
  -7   1  14    5.09    2.16
   7   1 -14    5.65    3.10
  -7  -1  14    7.67    2.70
  -7  -1  14    9.02    3.90
  -7   1  15  126.06   16.90
   7   1 -15  143.60   18.35
  -7  -1  15  120.49   17.50
  -7  -1  15  202.17   19.87
  -7   1  16   40.11    6.46
   7   1 -16   41.52    7.29
  -7  -1  16   46.73    7.26
  -7   1  17   29.44    5.37
   7   1 -17   38.55    6.66
  -7   1  18    0.23    1.74
   7   1 -18   -0.00    2.51
  -7  -1  19  198.37   25.80
  -7  -1  20    7.92    3.62
  -7   1  21   88.72   11.90
  -7  -1  21   70.95   12.41
  -7   1  22    1.43    2.07
  -7  -1  22    4.72    3.41
  -7   1  23   38.86    7.55
  -7  -1  23   51.80    9.16
  -7   1  24    9.79    3.85
  -7  -1  24   20.41    5.73
  -7   1  25   73.10   11.71
  -7  -1  25   79.16   12.94
  -7   1  26    0.88    2.40
  -7  -1  26    2.00    3.36
  -7   1  27    2.85    2.86
  -7  -1  27    0.00    3.54
  -7   1  28    0.41    2.27
  -7  -1  28   -0.00    2.99
  -7   1  29   38.38    8.56
  -7  -1  29   55.59   10.29
  -7   1  30    1.24    3.07
  -7  -1  30    0.00    3.09
  -7   1  31   26.41    6.72
  -7  -1  31   19.66    6.58
  -7   1  32   -0.00    2.44
  -7  -1  32    2.81    3.92
  -7   1  33    6.02    3.69
  -7  -1  33    3.47    3.97
  -7   1  34    3.42    3.67
  -7  -1  34   -0.00    2.80
  -7   1  35   15.52    5.76
  -7  -1  35   20.14    6.66
  -7   1  36   -0.00    3.28
  -7  -1  36   -0.00    3.21
  -7   1  37    5.86    4.28
  -7  -1  37    1.61    3.48
  -7   1  38   -0.00    3.45
  -7   2   1   46.67    8.05
  -7   2   1   52.83    8.72
   7  -2  -1   43.97    8.25
   7  -2  -1   42.94    7.62
   7  -2  -1   44.99    7.48
   7   2  -1   43.93    8.74
  -7  -2   1   15.38    6.66
  -7  -2   1   64.20   10.41
  -7   2   2   73.42    9.69
  -7   2   2   24.59    7.86
   7  -2  -2   61.26    9.57
   7  -2  -2   48.81    8.42
   7  -2  -2   61.49    8.67
   7   2  -2   61.49   10.25
  -7  -2   2   64.10   10.28
  -7  -2   2   49.48   10.24
  -7   2   3    7.24    3.23
  -7   2   3    2.66    2.92
   7  -2  -3    9.48    3.55
   7  -2  -3   11.90    3.05
   7  -2  -3    3.72    2.33
   7   2  -3   14.65    4.71
  -7  -2   3    9.78    4.40
  -7  -2   3    8.12    4.30
  -7   2   4    9.68    3.13
  -7   2   4    6.21    3.05
   7  -2  -4    3.48    2.70
   7  -2  -4   10.50    2.49
   7  -2  -4    1.97    1.75
   7   2  -4    7.75    4.06
  -7  -2   4    6.81    3.70
  -7  -2   4   10.86    4.58
  -7   2   5  301.98   32.02
  -7   2   5  312.44   32.71
   7  -2  -5  294.84   32.24
   7  -2  -5  285.24   30.07
   7  -2  -5  219.11   29.79
   7   2  -5  195.26   32.34
  -7  -2   5  320.37   33.79
  -7  -2   5  294.78   34.33
  -7   2   6   26.34    4.65
  -7   2   6   13.30    4.18
   7  -2  -6   23.06    4.47
   7   2  -6   18.51    5.36
  -7  -2   6   11.36    4.25
  -7  -2   6   19.93    5.90
  -7   2   7  301.90   35.84
  -7   2   7  308.03   36.34
   7  -2  -7  320.78   36.06
   7   2  -7  302.69   37.92
  -7  -2   7  301.95   37.32
  -7  -2   7  285.30   37.96
  -7   2   8    9.42    2.46
  -7   2   8    9.42    2.83
   7  -2  -8    3.51    1.86
   7   2  -8    1.09    2.89
  -7  -2   8    6.34    3.11
  -7  -2   8    5.67    3.52
  -7   2   9   91.55   10.29
  -7   2   9   69.00    9.94
  -7   2   9   77.47   10.73
   7  -2  -9   76.24   10.11
   7   2  -9   74.85   12.36
  -7  -2   9   99.28   12.63
  -7  -2   9   75.83   12.49
  -7   2  10   22.85    3.17
  -7   2  10   21.24    3.16
  -7   2  10   13.39    3.51
   7   2 -10   25.79    5.90
  -7  -2  10   16.83    4.72
  -7  -2  10   24.27    5.75
  -7   2  11  163.51   19.88
   7   2 -11  157.22   22.12
  -7  -2  11  190.61   22.15
  -7  -2  11  159.42   22.39
  -7   2  12   48.09    6.48
   7   2 -12   49.59    8.84
  -7  -2  12   46.44    8.15
  -7  -2  12   42.35    8.66
  -7   2  13   80.98   10.13
   7   2 -13   97.91   13.25
  -7  -2  13   82.44   12.18
  -7  -2  13   72.76   12.54
  -7   2  14    2.38    1.24
   7   2 -14    2.95    3.02
  -7  -2  14    0.78    2.25
  -7   2  15   25.31    4.02
   7   2 -15   29.83    6.44
  -7  -2  15   41.84    6.63
  -7   2  16   93.31   11.35
   7   2 -16   93.05   13.85
  -7  -2  16   91.23   13.35
  -7   2  17   79.16    9.92
   7   2 -17   81.36   12.30
  -7  -2  17   72.75   11.65
  -7   2  18   57.80    7.86
   7   2 -18   52.25    9.68
  -7  -2  18   61.51   10.45
  -7   2  19    3.01    1.99
   7   2 -19    0.20    2.82
  -7  -2  19    0.74    3.13
  -7  -2  20   11.22    5.07
  -7  -2  21   65.34   11.73
  -7   2  22   14.41    3.69
  -7  -2  22   14.28    5.10
  -7   2  23   48.94    8.33
  -7  -2  23   64.32   10.87
  -7   2  24    2.78    2.33
  -7  -2  24    4.20    3.79
  -7   2  25   14.84    4.36
  -7  -2  25   19.45    6.34
  -7   2  26    1.31    2.36
  -7  -2  26   -0.00    3.11
  -7   2  27   24.44    5.66
  -7  -2  27   19.63    6.79
  -7   2  28    9.98    4.08
  -7  -2  28    4.38    4.37
  -7   2  29   14.53    4.67
  -7  -2  29    5.09    4.06
  -7   2  30    1.75    3.30
  -7  -2  30    3.25    3.84
  -7   2  31    6.34    3.80
  -7  -2  31   11.62    5.45
  -7   2  32    0.12    2.69
  -7  -2  32   -0.00    3.48
  -7   2  33    8.58    4.36
  -7  -2  33   12.60    5.40
  -7   2  34    0.00    2.71
  -7  -2  34   -0.00    3.34
  -7   2  35    0.23    3.11
  -7  -2  35   -0.00    3.66
  -7   2  36   -0.00    2.55
  -7  -2  36    0.04    3.83
  -7   2  37    5.00    4.16
  -7  -2  37    7.29    4.68
  -7   2  38    2.98    3.23
  -7   3   1   -0.00    2.24
  -7   3   1    0.00    2.59
  -7   3   1    4.15    3.29
   7  -3  -1    1.33    2.35
   7  -3  -1   -0.00    2.22
   7   3  -1   -0.00    2.67
  -7  -3   1   -0.00    3.55
  -7  -3   1    0.69    3.30
  -7   3   2  205.51   24.61
  -7   3   2  212.74   24.49
  -7   3   2  178.79   24.36
   7  -3  -2  154.02   23.73
   7  -3  -2  179.47   23.36
   7  -3  -2  159.61   22.92
   7   3  -2  180.61   25.64
  -7  -3   2  201.74   25.61
  -7  -3   2  300.14   29.16
  -7   3   3   57.61    9.25
  -7   3   3   60.23    9.23
  -7   3   3   53.77    9.31
   7  -3  -3   54.84    8.27
   7  -3  -3   59.43    8.34
   7   3  -3   61.83   11.08
  -7  -3   3   34.02    9.07
  -7  -3   3   63.17   11.28
  -7   3   4   10.52    3.60
  -7   3   4    6.81    2.88
  -7   3   4    6.62    3.62
   7  -3  -4    6.39    2.20
   7  -3  -4   11.42    2.56
   7   3  -4   11.23    4.80
  -7  -3   4    8.85    3.64
  -7  -3   4   13.21    4.62
  -7   3   5  116.94   13.98
  -7   3   5  115.48   13.86
  -7   3   5   65.07   13.11
   7  -3  -5   95.64   11.47
   7  -3  -5  100.14   11.51
   7   3  -5  125.32   16.58
  -7  -3   5  118.07   15.58
  -7  -3   5  108.16   16.29
  -7   3   6   24.33    4.65
  -7   3   6   23.40    4.55
  -7   3   6   20.84    4.88
   7   3  -6   22.21    6.26
  -7  -3   6   21.68    5.62
  -7  -3   6   18.67    6.06
  -7   3   7    0.92    1.53
  -7   3   7    0.00    1.59
  -7   3   7    4.77    2.41
   7   3  -7   -0.00    2.54
  -7  -3   7    0.00    2.16
  -7  -3   7    2.39    3.40
  -7   3   8   -0.00    1.25
  -7   3   8    0.41    1.26
  -7   3   8    0.70    1.78
   7   3  -8   -0.00    2.69
  -7  -3   8   -0.00    2.39
  -7  -3   8    0.00    3.08
  -7   3   9  276.14   28.69
  -7   3   9  293.14   28.90
  -7   3   9  217.51   29.15
   7   3  -9  285.07   32.86
  -7  -3   9  256.89   31.61
  -7  -3   9  131.64   30.15
  -7   3  10   88.58    9.65
   7   3 -10   89.93   12.93
  -7  -3  10   34.49    9.87
  -7  -3  10   84.86   12.78
  -7   3  11    7.17    2.00
   7   3 -11    9.75    4.52
  -7  -3  11   14.65    4.48
  -7  -3  11    5.40    4.10
  -7   3  12    1.02    1.14
   7   3 -12    0.37    2.75
  -7  -3  12   -0.00    2.40
  -7   3  13   98.37   11.19
  -7   3  13   96.03   11.21
   7   3 -13   80.28   14.34
  -7  -3  13   90.73   14.06
   7   3 -14  112.57   17.29
  -7  -3  14  126.70   17.19
   7   3 -15  195.96   27.29
  -7  -3  15  220.28   27.18
   7   3 -16   23.75    6.19
  -7  -3  16   26.40    6.11
  -7  -3  16   22.52    6.31
   7   3 -17   -0.00    2.95
  -7  -3  17    4.21    3.32
  -7  -3  17    2.27    3.28
  -7   3  18   30.09    4.52
   7   3 -18   36.26    8.01
  -7  -3  18   43.39    8.49
  -7   3  19  315.48   39.30
   7   3 -19  425.06   43.97
  -7  -3  19  420.54   44.54
  -7   3  20    0.00    1.50
   7   3 -20    3.09    3.45
  -7  -3  20    3.60    3.86
  -7   3  21    6.31    2.34
  -7  -3  21    6.14    4.12
  -7   3  22    1.88    1.95
  -7  -3  22    0.51    3.11
  -7  -3  23   11.79    5.10
  -7  -3  24   16.64    5.84
  -7  -3  25   18.82    6.50
  -7  -3  26    3.29    3.82
  -7  -3  27    0.65    2.77
  -7  -3  28    0.00    3.62
  -7  -3  29   19.91    6.63
  -7  -3  30   -0.00    3.74
  -7  -3  31    9.27    5.56
  -7  -3  32    2.93    4.13
  -7  -3  33    7.57    5.02
  -7  -3  34    0.00    4.64
  -7  -3  35   17.02    7.08
  -7   3  36    3.92    3.22
  -7  -3  36    1.31    4.74
  -7   3  37   -0.00    3.29
  -7   3  38   -0.00    3.03
  -7   4   1   74.90   12.54
  -7   4   1   95.29   13.23
  -7   4   1   95.56   13.55
   7  -4  -1   87.36   12.61
   7   4  -1   74.43   14.02
  -7  -4   1   77.51   13.65
  -7  -4   1   64.79   13.97
  -7   4   2  112.73   17.16
  -7   4   2  105.49   17.03
  -7   4   2  149.19   18.50
   7  -4  -2  128.17   17.03
   7   4  -2  131.19   19.68
  -7  -4   2  138.01   19.02
  -7  -4   2  141.31   20.49
  -7   4   3   13.26    4.33
  -7   4   3   21.77    4.96
  -7   4   3   13.22    4.41
   7  -4  -3   15.62    3.86
   7   4  -3   14.48    5.84
  -7  -4   3   24.38    6.07
  -7  -4   3   14.22    6.02
  -7   4   4   47.79    7.45
  -7   4   4   33.02    6.69
  -7   4   4   27.42    6.59
   7  -4  -4   36.54    5.81
   7  -4  -4   41.86    5.97
   7   4  -4   47.13    9.62
  -7  -4   4   41.60    8.30
  -7  -4   4   25.35    7.94
  -7   4   5   71.00   11.26
  -7   4   5   72.57   11.39
  -7   4   5   77.90   11.84
   7  -4  -5   83.28    9.75
   7  -4  -5   81.67    9.72
   7   4  -5   93.39   14.54
  -7  -4   5   68.99   12.74
  -7  -4   5   92.72   14.83
  -7   4   6   74.01   10.36
  -7   4   6   83.63   10.78
  -7   4   6   79.86   11.02
   7   4  -6   76.22   13.14
  -7  -4   6   73.29   12.19
  -7  -4   6   41.17   11.46
  -7   4   7   51.53    8.41
  -7   4   7   57.85    8.75
  -7   4   7   53.88    9.07
  -7   4   7   65.49    9.35
   7   4  -7   78.59   12.40
  -7  -4   7   74.44   11.41
  -7  -4   7   58.73   11.45
  -7   4   8   69.97    9.21
  -7   4   8   80.41    9.56
  -7   4   8   57.95    9.57
  -7   4   8   65.18    9.60
   7   4  -8   54.08   11.62
  -7  -4   8   79.60   11.97
  -7  -4   8   48.78   11.43
  -7   4   9   44.59    5.89
  -7   4   9   41.82    5.80
  -7   4   9   39.04    6.40
  -7   4   9   30.12    5.88
   7   4  -9   45.27    9.31
  -7  -4   9   35.33    7.89
  -7   4  10   -0.00    1.08
  -7   4  10    0.47    1.11
  -7   4  10    1.08    1.63
  -7   4  10    0.62    1.51
   7   4 -10    0.74    2.95
  -7  -4  10    0.78    2.65
  -7   4  11  134.85   16.27
  -7   4  11  128.88   16.09
   7   4 -11  131.51   19.47
  -7  -4  11  129.99   18.68
  -7   4  12  159.19   17.89
  -7   4  12  129.73   17.54
   7   4 -12  161.11   21.93
  -7  -4  12  184.24   21.61
  -7   4  13  149.22   17.93
  -7   4  13  149.25   17.96
   7   4 -13  182.45   22.72
  -7  -4  13  153.20   21.17
  -7   4  14   35.38    4.16
   7   4 -14   44.78    8.37
  -7  -4  14   37.78    7.42
  -7  -4  14    3.41    4.97
  -7   4  15   55.51    7.03
   7   4 -15   67.56   11.58
  -7  -4  15   59.35   10.35
  -7  -4  15   55.07   10.97
  -7   4  16   34.05    4.80
   7   4 -16   36.31    8.56
  -7  -4  16   48.14    8.56
  -7  -4  16   45.62    9.50
  -7   4  17  180.70   18.63
   7   4 -17   75.97   20.31
  -7  -4  17  216.96   23.41
  -7  -4  17  162.51   23.29
  -7   4  18   23.99    4.00
   7   4 -18   33.74    7.84
  -7  -4  18   35.49    7.27
  -7  -4  18   19.94    6.57
  -7   4  19   20.74    3.73
   7   4 -19   18.90    6.27
  -7  -4  19   23.29    6.79
  -7   4  20   36.46    5.86
   7   4 -20   46.13    9.44
  -7  -4  20   41.48    9.19
  -7   4  21   47.46    5.65
   7   4 -21   47.64    9.00
  -7  -4  21    5.33    4.88
  -7  -4  22   61.15   12.13
  -7  -4  23   12.31    5.35
  -7  -4  24    5.22    4.50
  -7  -4  25    2.48    3.79
  -7  -4  26   11.67    6.45
  -7  -4  27   15.48    6.32
  -7  -4  28    8.29    5.56
  -7  -4  29    3.90    4.44
  -7  -4  30    2.50    3.88
  -7  -4  31    7.09    5.08
  -7  -4  32    0.00    4.15
  -7  -4  33    2.03    4.81
  -7  -4  34    5.20    5.60
  -7  -4  35   -0.00    4.00
  -7  -4  36   15.21    6.83
  -7   5   1    2.22    2.82
  -7   5   1   -0.00    2.44
  -7   5   1    2.53    3.09
   7  -5  -1    2.01    2.35
   7   5  -1    1.66    4.63
  -7  -5   1    2.83    3.23
  -7   5   2    3.20    2.98
  -7   5   2   -2.67    2.95
  -7   5   2    3.51    3.43
  -7   5   2    0.78    2.60
   7  -5  -2    1.01    2.18
   7   5  -2    0.00    3.73
  -7  -5   2    0.00    2.83
  -7   5   3   34.83    7.54
  -7   5   3   53.20    8.53
  -7   5   3   49.39    8.92
  -7   5   3   40.89    8.30
   7  -5  -3   48.44    7.57
   7   5  -3   30.41    9.11
  -7  -5   3   50.78   10.72
  -7   5   4  133.96   17.94
  -7   5   4  163.16   18.68
  -7   5   4  132.65   18.76
  -7   5   4  113.61   17.86
   7  -5  -4  122.38   16.64
   7   5  -4  143.90   21.10
  -7  -5   4  143.19   19.78
  -7  -5   4  121.38   20.45
  -7   5   5   46.54    7.63
  -7   5   5   32.60    6.97
  -7   5   5   61.72    9.07
  -7   5   5   49.76    8.15
   7  -5  -5   40.63    5.97
   7  -5  -5   37.45    5.85
   7   5  -5   38.59    9.25
  -7  -5   5   34.65    8.31
  -7  -5   5   36.62    9.63
  -7   5   6    4.68    2.77
  -7   5   6    1.85    2.04
  -7   5   6    0.00    2.18
  -7   5   6    3.11    2.55
   7   5  -6    1.87    3.86
  -7  -5   6    7.24    4.28
  -7   5   7   21.97    4.48
  -7   5   7   15.93    4.24
  -7   5   7   21.21    5.01
  -7   5   7   15.33    4.44
   7   5  -7   21.09    6.64
  -7  -5   7   19.21    5.93
  -7   5   8   86.85   12.06
  -7   5   8   96.72   12.34
  -7   5   8   74.53   12.42
   7   5  -8  124.22   16.99
  -7  -5   8   83.41   14.26
  -7   5   9  161.00   19.36
  -7   5   9  166.01   19.45
  -7   5   9  138.50   19.87
   7   5  -9  205.69   24.61
  -7  -5   9  132.80   21.53
  -7   5  10   38.08    6.14
  -7   5  10   42.11    6.23
  -7   5  10   41.09    6.94
   7   5 -10   42.60    9.56
  -7  -5  10   55.71    9.64
  -7   5  11  127.94   14.37
  -7   5  11  119.78   14.29
  -7   5  11  101.16   15.13
   7   5 -11  110.07   18.21
  -7  -5  11  119.56   17.74
  -7   5  12    2.83    2.01
   7   5 -12    1.58    3.55
  -7  -5  12    0.00    3.00
  -7  -5  12    4.56    4.16
  -7   5  13   45.68    6.84
   7   5 -13   60.71   11.03
  -7  -5  13   41.66    9.06
  -7  -5  13   34.68    9.42
  -7   5  14   49.78    6.30
   7   5 -14   53.92   10.14
  -7  -5  14   15.30    6.42
  -7  -5  14   53.36   10.73
  -7   5  15  169.77   20.81
   7   5 -15  181.60   25.06
  -7  -5  15  181.17   24.17
  -7  -5  15  167.37   25.23
  -7   5  16    0.09    1.59
   7   5 -16   -0.00    3.93
  -7  -5  16    0.00    2.77
  -7  -5  16   -0.00    3.84
  -7   5  17   10.37    2.69
   7   5 -17    9.71    5.08
  -7  -5  17    5.06    4.62
  -7   5  18    6.38    2.27
   7   5 -18    2.95    4.17
  -7  -5  18    6.04    4.46
  -7   5  19   34.60    5.94
   7   5 -19   49.92   10.09
  -7  -5  19   40.56    9.64
  -7   5  20   38.66    6.66
   7   5 -20   53.98   10.54
  -7  -5  20   47.87   10.26
   7   5 -21   17.19    5.99
  -7  -5  21    6.64    4.93
   7   5 -22    0.00    3.48
  -7  -5  22    3.19    3.86
  -7  -5  24   13.41    5.90
  -7  -5  25   15.99    6.80
  -7  -5  26    9.15    5.29
  -7  -5  27   -0.00    3.91
  -7  -5  28    0.00    4.43
  -7  -5  29   11.06    5.94
  -7  -5  30    8.26    6.28
  -7  -5  31    5.34    5.24
  -7  -5  32   -0.00    4.18
  -7  -5  33    7.16    5.43
  -7  -5  34    6.06    5.12
  -7  -5  35   11.77    6.21
  -7   6   1   94.53   14.65
  -7   6   1   99.30   14.70
  -7   6   1   78.88   14.84
   7  -6  -1   94.79   14.35
   7   6  -1  112.63   17.58
  -7  -6   1   79.85   16.47
  -7   6   2   52.37   10.92
  -7   6   2   78.28   12.02
  -7   6   2   72.59   12.58
   7  -6  -2   77.01   11.53
   7   6  -2   80.32   14.48
  -7   6   3   55.45    9.09
  -7   6   3   59.74    9.27
  -7   6   3   39.36    8.68
   7  -6  -3   42.98    7.72
   7   6  -3   24.39    8.73
  -7   6   4   21.21    5.01
  -7   6   4   13.89    4.34
  -7   6   4    9.70    4.41
   7  -6  -4   10.50    3.48
   7   6  -4   11.36    5.64
  -7   6   5   -0.00    2.45
  -7   6   5    0.51    2.20
  -7   6   5   -0.00    2.87
   7  -6  -5    0.31    1.66
   7   6  -5    4.46    4.48
  -7   6   6   89.78   13.47
  -7   6   6  104.34   13.91
  -7   6   6   92.25   14.46
   7  -6  -6   87.88   11.57
   7   6  -6  116.12   17.68
  -7   6   7  191.38   22.85
  -7   6   7  179.11   22.72
  -7   6   7  163.04   23.24
   7   6  -7  163.68   25.75
  -7   6   8   63.55    9.95
  -7   6   8   74.32   10.26
  -7   6   8   51.09   10.13
   7   6  -8   86.80   14.60
  -7   6   9    2.58    2.26
  -7   6   9    2.76    2.47
  -7   6   9    3.12    2.65
   7   6  -9    0.00    4.28
  -7  -6   9    5.27    4.89
  -7   6  10   86.65   11.90
  -7   6  10   94.66   13.10
   7   6 -10   83.52   15.37
  -7  -6  10   77.62   15.36
  -7   6  11  132.59   17.27
  -7   6  11  158.64   18.85
   7   6 -11  156.98   21.96
  -7  -6  11  107.69   20.72
  -7   6  12   12.47    3.81
   7   6 -12   14.16    6.22
  -7  -6  12   13.87    6.27
  -7   6  13   14.43    3.83
   7   6 -13   14.35    6.21
  -7  -6  13   13.10    5.89
  -7   6  14   13.04    3.72
   7   6 -14   12.63    5.82
  -7  -6  14   28.50    7.73
  -7   6  15    1.91    2.18
   7   6 -15    3.74    4.36
  -7  -6  15    5.94    4.30
  -7   6  16   59.45    9.36
   7   6 -16   60.38   12.59
  -7  -6  16   80.35   14.28
  -7   6  17   75.44   11.17
   7   6 -17   98.39   15.72
  -7  -6  17   75.55   14.64
  -7   6  18   76.13   11.69
   7   6 -18  103.09   16.18
  -7  -6  18   91.43   15.97
   7   6 -19    0.81    4.08
  -7  -6  19    7.23    5.13
   7   6 -20    0.00    4.16
  -7  -6  20   -0.00    3.85
   7   6 -21    2.64    4.06
  -7  -6  21    6.75    5.10
  -7  -6  22   36.17    9.66
  -7  -6  23   21.55    7.54
  -7  -6  24   20.03    7.68
  -7  -6  25   -0.00    4.64
  -7  -6  26   41.11   11.12
  -7  -6  27   11.68    6.51
  -7  -6  28   19.16    7.61
  -7  -6  29    4.54    5.48
  -7  -6  30   -0.00    3.66
  -7  -6  31    2.67    4.27
  -7  -6  32    7.28    5.49
  -7  -6  33    0.81    5.45
  -7  -6  34    0.00    4.78
  -7   7   1    0.91    3.09
  -7   7   1    1.56    2.95
  -7   7   2   33.07    7.39
  -7   7   2   27.38    6.73
  -7   7   2   22.89    7.24
  -7   7   3   14.77    5.12
  -7   7   3   16.50    5.24
  -7   7   3   10.88    4.89
  -7   7   4  270.25   34.33
  -7   7   4  265.30   34.20
  -7   7   4  278.26   35.71
  -7   7   5  115.12   15.76
  -7   7   5  108.72   15.46
  -7   7   5   79.03   15.17
   7  -7  -5  115.95   15.64
   7  -7  -5   98.15   14.10
   7   7  -5   99.41   18.25
  -7   7   6   11.67    3.95
  -7   7   6    9.74    3.96
  -7   7   6    8.28    4.47
   7  -7  -6   19.29    4.90
   7  -7  -6   11.26    3.16
   7   7  -6    3.38    4.66
  -7  -7   6    6.58    5.65
  -7   7   7   88.15   12.98
  -7   7   7   93.53   13.15
  -7   7   7   82.81   13.68
   7  -7  -7   78.52   10.75
  -7  -7   7  102.57   17.07
  -7   7   8   15.50    4.51
  -7   7   8   16.48    5.27
   7   7  -8   28.48    8.17
  -7  -7   8   19.37    7.18
  -7   7   9   37.77    7.00
  -7   7   9   31.41    7.49
   7   7  -9   34.60    9.75
  -7  -7   9   38.14   10.03
  -7   7  10  103.24   13.84
  -7   7  10   84.63   14.30
   7   7 -10   90.76   16.94
  -7  -7  10  121.50   18.89
  -7   7  11   40.17    7.88
   7   7 -11   33.06    9.58
  -7  -7  11   38.08    9.97
   7   7 -12    6.97    5.04
  -7  -7  12    6.43    6.22
  -7  -7  13   17.23    7.85
  -7  -7  14  168.93   26.22
  -7  -7  15    1.37    3.49
  -7  -7  16    7.62    5.70
  -7  -7  17   -0.00    4.08
  -7  -7  18    3.84    5.31
  -7  -7  19    6.17    5.40
  -7  -7  20   19.75    7.73
  -7  -7  21   -0.00    5.23
   7   7 -22    2.97    4.54
  -7  -7  22    0.66    3.66
   7   7 -23    3.20    4.84
  -7  -7  23   17.72    6.94
   7   7 -24   25.33    8.46
  -7  -7  24   36.02   10.11
  -7  -7  25    2.38    3.89
  -7  -7  26   16.99    8.08
  -7  -7  27   -0.00    4.87
  -7  -7  28    1.96    5.63
  -7  -7  29    6.47    6.49
  -7  -7  30   19.22    8.00
  -7  -7  31   -0.00    5.75
  -7  -7  32    4.11    6.61
  -7  -7  33    0.49    4.16
  -7   8   1   51.12   10.58
  -7   8   1   47.93   10.06
   7  -8  -1   59.03   10.69
   7   8  -1   64.78   13.67
  -7   8   2  134.35   19.27
  -7   8   2  123.95   18.77
   7  -8  -2  126.43   18.67
   7   8  -2  119.06   21.26
  -7   8   3   12.40    5.41
   7  -8  -3   19.35    5.55
   7   8  -3    4.66    6.28
  -7  -8   3    4.08    5.13
  -7   8   4   30.04    7.39
   7  -8  -4   35.23    7.39
   7   8  -4   26.27    9.17
  -7  -8   4   25.39    8.91
  -7   8   5    9.36    4.53
  -7  -8   5   19.19    8.17
  -7   8   6   31.93    7.31
  -7  -8   6   23.24    8.59
  -7   8   7    0.00    2.92
  -7  -8   7    5.23    4.79
  -7   8   8   75.11   11.38
  -7  -8   8   45.67   13.01
  -7   8   9    8.03    3.81
  -7  -8   9    0.00    3.88
  -7  -8  10   32.19    9.65
  -7  -8  11    0.00    4.61
   7   8 -12  153.07   25.27
  -7  -8  12  187.06   27.24
   7   8 -13    3.22    4.53
  -7  -8  13    0.00    4.76
   7   8 -14   13.98    6.86
  -7  -8  14   13.49    7.27
   7   8 -15    7.87    6.14
  -7  -8  15    0.00    4.48
   7   8 -16   85.10   16.08
  -7  -8  16   80.29   16.36
   7   8 -17    0.00    5.13
  -7  -8  17   -0.00    4.23
   7   8 -18   14.36    6.65
  -7  -8  18    6.99    6.28
   7   8 -19   -0.00    3.71
  -7  -8  19    2.60    5.03
   7   8 -20   12.64    6.43
  -7  -8  20    4.67    5.35
   7   8 -21   -0.00    3.49
  -7  -8  21   -0.00    3.58
   7   8 -22   10.15    6.15
  -7  -8  22   10.47    6.04
   7   8 -23   10.43    6.85
  -7  -8  23   18.78    7.96
   7   8 -24    0.00    4.45
  -7  -8  24   16.36    7.48
  -7  -8  25   -0.00    4.87
  -7  -8  26   15.16    6.53
  -7  -8  27   -0.00    4.58
  -7  -8  28   17.39    8.33
  -7  -8  29    1.63    4.76
  -7  -8  30    1.43    4.69
  -7  -8  31    0.62    4.21
  -7  -8  32   13.15    7.27
  -7   9   1    0.00    3.89
   7   9  -1    0.00    5.02
  -7  -9   1    2.34    5.89
  -7   9   2   53.22   10.04
   7   9  -2   31.84   10.82
  -7  -9   2   26.37    9.75
  -7   9   3    3.22    4.30
   7   9  -3    2.34    5.56
  -7  -9   3    4.74    5.06
  -7   9   4   51.20   10.35
   7   9  -4   51.18   12.71
  -7  -9   4   54.92   13.31
  -7   9   5    1.06    3.51
   7   9  -5    0.00    4.82
  -7  -9   5    2.00    4.87
  -7   9   6   26.20    7.05
   7   9  -6   23.78    8.92
  -7  -9   6   27.38    9.64
  -7   9   7   24.98    6.46
   7   9  -7   21.80    8.43
  -7  -9   7   10.88    7.02
   7   9  -8   19.51    8.33
  -7  -9   8   45.83   11.21
   7   9  -9    2.73    4.73
  -7  -9   9    6.36    6.04
   7   9 -10  132.02   20.87
  -7  -9  10   96.34   19.77
   7   9 -11   -0.00    3.93
  -7  -9  11    1.39    5.37
   7   9 -12    2.60    5.27
  -7  -9  12   -0.00    4.69
   7   9 -13    4.41    5.34
  -7  -9  13    9.09    5.88
   7   9 -14   84.72   16.59
  -7  -9  14   78.76   16.55
   7   9 -15   -0.00    4.97
  -7  -9  15   -0.00    4.46
   7   9 -16    0.00    5.60
  -7  -9  16   27.94    9.01
   7   9 -17    0.00    4.68
  -7  -9  17    1.33    4.73
   7   9 -18   38.91    9.83
  -7  -9  18    0.00    4.19
   7   9 -19    3.09    5.21
  -7  -9  19    1.88    4.99
   7   9 -20   26.30    8.34
  -7  -9  20   17.54    8.73
   7   9 -21    0.76    5.31
  -7  -9  21    2.02    4.80
   7   9 -22    1.36    3.92
  -7  -9  22   -0.00    3.97
   7   9 -23    0.00    4.04
  -7  -9  23    0.00    4.97
   7   9 -24   28.44    9.17
  -7  -9  24   11.72    7.09
   7   9 -25    0.00    4.13
  -7  -9  25   -0.00    5.20
  -7  -9  26    0.00    4.15
  -7  -9  27   -0.00    3.45
  -7  -9  28   -0.00    4.45
  -7  -9  29    0.97    4.24
  -7  -9  30    8.13    5.78
  -7  -9  31   -0.00    4.63
  -7  10   1    6.79    4.95
   7  10  -1    3.96    5.96
  -7 -10   1    7.06    6.65
  -7  10   2   53.42   11.46
   7  10  -2   55.28   13.70
  -7 -10   2   57.05   14.05
  -7  10   3   -0.00    3.45
   7  10  -3   -0.00    4.66
  -7 -10   3    0.33    5.34
  -7  10   4    3.66    3.70
   7  10  -4    0.00    4.88
  -7 -10   4    0.60    5.25
  -7  10   5    0.00    4.28
   7  10  -5    1.87    4.42
  -7 -10   5    2.03    4.58
  -7  10   6  164.99   21.83
   7  10  -6  104.76   22.09
  -7 -10   6  149.56   24.94
   7  10  -7    0.04    4.86
  -7 -10   7   -0.00    4.20
   7  10  -8   -0.00    4.71
  -7 -10   8    0.00    4.02
   7  10  -9   -0.00    5.58
  -7 -10   9    1.61    5.19
   7  10 -10    6.62    5.46
  -7 -10  10    7.71    6.30
   7  10 -11    0.54    4.65
  -7 -10  11    2.83    5.47
   7  10 -12   59.93   12.62
  -7 -10  12   30.44   10.80
   7  10 -13    4.32    5.26
  -7 -10  13   -0.00    4.81
   7  10 -14   10.31    6.74
  -7 -10  14   15.12    7.36
   7  10 -15    0.82    5.09
  -7 -10  15    1.89    5.60
   7  10 -16   42.18   11.67
  -7 -10  16   46.52   12.49
   7  10 -17   -0.00    4.46
  -7 -10  17    0.00    4.34
   7  10 -18   31.26    9.88
  -7 -10  18   20.40    9.36
   7  10 -19    1.62    4.80
  -7 -10  19    0.00    4.35
   7  10 -20    4.11    5.42
  -7 -10  20    5.73    5.84
   7  10 -21    9.63    6.14
  -7 -10  21    0.74    4.54
   7  10 -22   42.39   11.46
  -7 -10  22   26.64   10.18
   7  10 -23    9.78    6.19
  -7 -10  23    3.50    4.99
   7  10 -24    1.40    4.45
  -7 -10  24    1.46    5.41
   7  10 -25    1.16    4.62
  -7 -10  25    0.00    5.44
  -7 -10  26    9.85    7.48
  -7 -10  27    1.15    5.92
  -7 -10  28    2.12    5.90
  -7 -10  29   -0.00    6.10
  -7 -10  30    5.07    6.01
   7  11  -1    0.01    4.61
  -7 -11   1   -0.00    4.85
   7  11  -2    3.73    5.60
  -7 -11   2    7.31    6.38
   7  11  -3    0.00    4.73
  -7 -11   3    7.27    6.56
  -7  11   4   34.61    8.55
   7  11  -4   12.24    7.88
  -7 -11   4   41.13   12.19
  -7  11   5   33.78    8.60
   7  11  -5   35.21   10.83
  -7 -11   5   20.98    9.55
   7  11  -6    2.22    6.02
  -7 -11   6    1.63    4.87
   7  11  -7    8.41    6.83
  -7 -11   7   16.97    8.58
   7  11  -8   13.39    7.75
  -7 -11   8   10.72    6.77
   7  11  -9    4.64    5.12
  -7 -11   9   -0.00    3.85
   7  11 -10   24.60    9.66
  -7 -11  10   35.83   11.17
   7  11 -11    6.56    5.70
  -7 -11  11    3.16    4.86
   7  11 -12    1.61    4.65
  -7 -11  12    0.88    5.33
   7  11 -13    0.44    6.05
  -7 -11  13   -0.00    5.68
   7  11 -14   34.28   10.30
  -7 -11  14   26.10    9.31
   7  11 -15   -0.00    3.92
  -7 -11  15   -0.00    5.37
   7  11 -16   11.23    7.33
  -7 -11  16   19.58    8.81
   7  11 -17   -0.00    5.06
  -7 -11  17    6.73    6.30
   7  11 -18   32.27    9.75
  -7 -11  18    7.38    6.93
   7  11 -19    0.28    4.49
  -7 -11  19    1.45    5.26
   7  11 -20   36.28   10.67
  -7 -11  20   25.43   10.65
   7  11 -21   -0.00    4.26
  -7 -11  21   -0.00    5.17
   7  11 -22    3.25    5.14
  -7 -11  22   -0.00    4.68
   7  11 -23    0.00    5.11
  -7 -11  23   -0.00    6.43
   7  11 -24   14.57    7.35
  -7 -11  24   12.02    8.15
   7  11 -25    0.00    4.16
  -7 -11  25    4.90    5.79
   7  11 -26    0.00    4.62
  -7 -11  26    0.00    4.20
  -7 -11  27   -0.00    4.04
  -7 -11  28    1.07    4.55
  -7  12   1    4.09    4.89
   7  12  -1   11.35    7.35
  -7 -12   1    6.83    7.16
  -7  12   2   13.92    6.50
   7  12  -2   23.32    9.21
  -7 -12   2   30.58   10.75
  -7  12   3    1.41    3.38
   7  12  -3   -0.00    5.13
  -7 -12   3    0.00    5.22
   7  12  -4    0.19    4.95
  -7 -12   4   -0.00    6.11
   7  12  -5    7.18    6.19
  -7 -12   5    6.47    6.74
   7  12  -6   26.94   10.25
  -7 -12   6   29.43   11.00
   7  12  -7    6.50    5.79
  -7 -12   7    4.28    6.26
   7  12  -8   14.32    7.88
  -7 -12   8   10.33    7.18
   7  12  -9    0.00    5.34
  -7 -12   9    1.69    4.35
   7  12 -10   14.78    7.46
  -7 -12  10   15.74    8.64
   7  12 -11    0.90    4.56
  -7 -12  11    0.00    5.98
   7  12 -12   28.67    9.95
  -7 -12  12    9.45    7.43
   7  12 -13    0.09    4.89
  -7 -12  13   -0.00    5.11
   7  12 -14    0.49    4.96
  -7 -12  14   15.65    8.63
   7  12 -15   -0.00    4.01
  -7 -12  15   -0.00    5.36
   7  12 -16   22.32    9.54
  -7 -12  16   37.83   11.99
   7  12 -17    0.56    5.12
  -7 -12  17    2.05    5.26
   7  12 -18    6.40    6.72
  -7 -12  18   13.04    9.02
   7  12 -19   -0.00    4.61
  -7 -12  19   -0.00    4.77
   7  12 -20    6.51    6.48
  -7 -12  20    8.29    6.68
   7  12 -21    2.38    4.61
  -7 -12  21   -0.00    4.99
   7  12 -22   11.69    6.76
  -7 -12  22    6.72    6.53
   7  12 -23    0.43    5.16
  -7 -12  23    1.50    5.91
   7  12 -24   -0.00    5.92
  -7 -12  24    2.68    5.34
   7  12 -25   -0.00    4.82
  -7 -12  25    4.59    6.37
   7  12 -26    5.30    6.78
  -7 -12  26   -0.00    5.00
   7  12 -27   -0.00    3.92
  -7 -12  27    2.90    5.61
  -7  13   1   -0.00    3.85
   7  13  -1    0.51    6.04
  -7 -13   1   -0.00    5.93
  -7  13   2   11.95    5.99
   7  13  -2    7.55    7.82
  -7 -13   2    6.91    6.88
   7  13  -3    4.58    7.18
  -7 -13   3   16.51    9.05
   7  13  -4   55.73   14.71
  -7 -13   4   56.90   15.86
   7  13  -5    7.36    7.74
  -7 -13   5    5.74    7.88
   7  13  -6    3.00    5.94
  -7 -13   6   11.28    8.20
   7  13  -7    1.61    6.44
  -7 -13   7    6.58    6.49
   7  13  -8    0.00    6.03
  -7 -13   8    8.59    6.75
   7  13  -9   14.95    8.45
  -7 -13   9    4.43    6.70
   7  13 -10   28.33    9.96
  -7 -13  10   27.32   10.78
   7  13 -11    3.77    6.02
  -7 -13  11    0.25    5.24
   7  13 -12   -0.00    5.18
  -7 -13  12   -0.00    4.97
   7  13 -13    2.62    6.01
  -7 -13  13    7.58    7.78
   7  13 -14   16.75    8.57
  -7 -13  14   22.25   10.05
   7  13 -15   -0.00    6.09
  -7 -13  15    0.35    5.46
   7  13 -16    0.00    4.67
  -7 -13  16   -0.00    6.45
   7  13 -17    2.11    6.39
  -7 -13  17    8.62    7.01
   7  13 -18    0.26    5.07
  -7 -13  18   -0.00    5.15
   7  13 -19   -0.00    5.67
  -7 -13  19   -0.00    6.59
   7  13 -20    7.62    7.47
  -7 -13  20    7.03    7.38
   7  13 -21    5.93    5.93
  -7 -13  21    0.00    5.23
   7  13 -22   -0.00    6.80
  -7 -13  22    9.47    7.37
   7  13 -23    0.47    4.35
  -7 -13  23    1.87    6.10
   7  13 -24    6.62    6.84
  -7 -13  24    1.40    5.48
   7  13 -25   -0.00    5.30
  -7 -13  25    0.00    5.12
   7  13 -26    1.57    6.00
   7  13 -27    3.30    6.00
   7  14  -1    7.40    6.91
  -7 -14   1   14.04    8.55
   7  14  -2    9.62    8.97
  -7 -14   2   21.19    9.74
   7  14  -3    0.00    5.92
  -7 -14   3   10.83    8.26
   7  14  -4    1.51    5.75
  -7 -14   4   -0.00    5.34
   7  14  -5   -0.00    5.43
  -7 -14   5    1.96    5.73
   7  14  -6    7.06    7.71
  -7 -14   6   21.75   10.20
   7  14  -7   20.04    9.62
  -7 -14   7   37.38   12.85
   7  14  -8    9.86    8.09
  -7 -14   8    7.44    7.55
   7  14  -9    2.97    6.83
  -7 -14   9    7.20    7.00
   7  14 -10   15.74    8.18
  -7 -14  10   15.47    8.45
   7  14 -11    2.74    5.86
  -7 -14  11   -0.00    5.22
   7  14 -12    7.40    7.29
  -7 -14  12    3.33    6.70
   7  14 -13    2.30    6.04
  -7 -14  13   -0.00    5.92
   7  14 -14   -0.00    6.29
  -7 -14  14   -0.00    6.25
   7  14 -15   -0.00    5.45
  -7 -14  15    0.22    3.98
   7  14 -16    2.03    5.35
  -7 -14  16    6.08    7.87
   7  14 -17    5.06    6.69
  -7 -14  17   15.27    8.22
   7  14 -18    3.59    6.57
  -7 -14  18   -0.00    5.14
   7  14 -19    0.08    5.55
  -7 -14  19   -0.00    6.64
   7  14 -20    2.34    6.38
  -7 -14  20    3.48    5.93
   7  14 -21    2.13    5.44
  -7 -14  21    0.77    5.74
   7  14 -22    6.92    6.82
  -7 -14  22    5.63    6.75
   7  14 -23    3.16    5.65
  -7 -14  23   10.01    7.42
   7  14 -24    1.27    6.01
   7  14 -25   -0.00    6.01
   7  15  -1    1.37    4.50
   7  15  -2   -0.00    7.70
   7  15  -3   13.43    8.35
   7  15  -4   12.44    8.24
   7  15  -5    5.92    7.69
   7  15  -6   12.83    7.52
   7  15  -7   -0.00    5.67
  -7 -15   7   -0.00    5.90
   7  15  -8    2.52    5.99
  -7 -15   8    0.26    5.12
   7  15  -9   14.14    7.88
  -7 -15   9    1.85    6.12
   7  15 -10    3.14    5.51
  -7 -15  10    0.00    5.91
   7  15 -11    3.48    6.25
  -7 -15  11    2.30    5.45
   7  15 -12   11.98    7.23
  -7 -15  12   -0.00    5.61
   7  15 -13    0.05    5.21
  -7 -15  13    4.44    6.77
   7  15 -14   -0.00    5.04
  -7 -15  14    3.58    7.18
   7  15 -15   -0.00    5.73
  -7 -15  15   12.82    8.57
   7  15 -16   -0.00    4.67
  -7 -15  16    3.52    7.45
   7  15 -17    1.02    4.58
  -7 -15  17    3.07    5.38
   7  15 -18   -0.00    5.37
  -7 -15  18   -0.00    5.46
   7  15 -19    0.00    6.23
  -7 -15  19    4.38    6.61
   7  15 -20    4.46    5.99
  -7 -15  20    3.76    6.01
  -7 -15  21    9.84    7.56
   7  16  -1    7.18    6.62
   7  16  -2    5.48    6.89
   7  16  -3   -0.00    6.08
   7  16  -4    0.54    6.09
   7  16  -5   -0.00    4.97
   7  16  -6    9.88    7.28
   7  16  -7   -0.00    5.74
   7  16  -8   -0.00    6.28
   7  16  -9   -0.00    6.71
   7  16 -10    0.00    6.65
  -7 -16  14   -0.00    5.66
  -7 -16  15    0.73    6.86
  -7 -16  16    1.62    6.71
  -7 -16  17   -0.00    6.52
  -7 -16  18    4.16    7.06
  -7 -16  19   -0.00    5.28
  -6   0   1   -0.00    2.51
  -6   0   1    0.37    3.28
   6   0  -1   -0.00    2.78
   6   0  -1    0.00    2.41
  -6   0   2  393.85   48.36
  -6   0   2  458.31   49.40
   6   0  -2  376.21   48.34
   6   0  -2  417.93   48.05
  -6   0   3    0.99    2.59
  -6   0   3    2.08    2.65
   6   0  -3   -0.00    2.43
   6   0  -3   -0.00    2.22
  -6   0   4   17.65    4.46
  -6   0   4   25.47    5.61
   6   0  -4   18.54    4.70
   6   0  -4   20.18    4.31
  -6   0   5   -0.00    2.05
  -6   0   5    0.87    2.85
   6   0  -5    1.02    1.93
   6   0  -5    0.81    1.49
  -6   0   6 1390.43  153.82
  -6   0   6 1516.39  154.64
   6   0  -6 1379.43  153.81
   6   0  -6 1295.11  152.54
  -6   0   7    0.52    1.75
  -6   0   7    0.12    2.04
   6   0  -7   -0.00    1.97
   6   0  -7   -0.00    0.93
  -6   0   8   34.18    5.75
  -6   0   8   41.94    6.51
   6   0  -8   32.97    5.94
  -6   0   9    1.02    1.81
  -6   0   9    0.15    1.86
   6   0  -9   -0.00    1.72
  -6   0  10  198.40   24.52
  -6   0  10  209.81   25.15
   6   0 -10  215.06   24.91
  -6   0  11   -0.00    1.34
  -6   0  11    0.07    1.87
   6   0 -11   -0.00    1.65
  -6   0  12  340.69   39.18
  -6   0  12  339.55   39.77
   6   0 -12  340.87   39.46
  -6   0  13    0.63    1.45
  -6   0  13   -0.00    1.80
   6   0 -13    0.00    1.53
  -6   0  14   95.87   10.36
  -6   0  14   48.35    9.86
   6   0 -14   93.94   10.61
  -6   0  15    0.00    1.29
  -6   0  15   -0.00    1.67
   6   0 -15   -0.00    1.56
  -6   0  16  298.34   35.60
  -6   0  16  307.71   36.33
   6   0 -16  308.02   35.65
  -6   0  17    1.99    2.04
   6   0 -17    2.12    1.98
   6   0 -17    3.83    2.10
  -6   0  18  199.24   28.34
   6   0 -18  207.74   27.84
   6   0 -18  313.39   28.92
   6   0 -19    0.74    1.79
   6   0 -20   -0.00    2.18
  -6   0  22  151.08   20.55
  -6   0  23   -0.00    2.04
  -6   0  24    0.03    2.43
  -6   0  25    0.20    2.51
  -6   0  26   51.62    9.76
  -6   0  27   -0.00    2.27
  -6   0  28   42.99    9.06
  -6   0  29    0.39    2.42
  -6   0  30   16.74    6.00
  -6   0  31    0.00    2.53
  -6   0  32   80.73   14.28
  -6   0  33    1.85    3.49
  -6   0  34   -0.00    3.45
  -6   0  35    3.85    3.64
  -6   0  36    4.02    4.16
  -6   0  37    1.37    3.35
  -6   0  38   11.25    6.09
  -6   1   1    5.64    3.16
  -6   1   1    9.72    4.24
   6  -1  -1    9.49    3.47
   6  -1  -1    8.90    3.48
   6   1  -1    5.66    3.59
   6   1  -1    3.94    3.14
  -6  -1   1    3.68    3.29
  -6  -1   1   10.93    4.70
  -6   1   2  665.16   76.30
  -6   1   2  692.23   77.00
   6  -1  -2  666.71   76.62
   6  -1  -2  608.25   75.68
   6   1  -2  674.37   77.11
   6   1  -2  722.27   76.94
  -6  -1   2  666.62   77.10
  -6  -1   2  643.96   77.53
  -6   1   3   44.92    7.31
  -6   1   3   46.34    7.84
   6  -1  -3   43.46    7.42
   6  -1  -3   37.47    6.49
   6   1  -3   48.11    8.03
   6   1  -3   37.01    7.20
  -6  -1   3   36.58    7.62
  -6  -1   3   40.01    8.05
  -6   1   4  506.15  100.63
  -6   1   4  978.95  102.52
   6  -1  -4 1089.44  102.61
   6  -1  -4  950.22  101.36
   6  -1  -4 1287.01  101.78
   6   1  -4  885.14  102.61
   6   1  -4  919.19  102.15
  -6  -1   4  986.02  102.99
  -6  -1   4  878.37  103.11
  -6   1   5  139.44   17.94
  -6   1   5  136.40   18.23
   6  -1  -5  131.57   17.86
   6  -1  -5  145.84   16.67
   6  -1  -5  148.47   16.66
   6   1  -5  142.33   18.83
   6   1  -5  151.11   18.21
  -6  -1   5  126.43   18.42
  -6  -1   5  127.24   18.94
  -6   1   6   98.94   12.92
   6  -1  -6   98.34   12.92
   6   1  -6  120.79   14.54
   6   1  -6   99.84   13.00
  -6  -1   6   89.46   13.34
  -6  -1   6   82.93   13.68
  -6   1   7  284.41   33.00
  -6   1   7  262.37   33.18
   6  -1  -7  315.48   33.23
   6   1  -7  310.43   34.56
   6   1  -7  279.49   33.11
  -6  -1   7  262.47   33.71
  -6  -1   7  261.61   34.27
  -6   1   8  758.23   90.33
  -6   1   8  691.91   90.59
   6  -1  -8  954.68   90.87
   6   1  -8  732.50   90.47
  -6  -1   8  767.34   91.44
  -6  -1   8 1252.42   94.11
  -6   1   9    2.44    1.61
  -6   1   9   10.34    2.55
   6  -1  -9   10.99    2.34
   6   1  -9    6.23    2.95
   6   1  -9   10.22    2.26
  -6  -1   9    9.34    3.06
  -6  -1   9   12.27    3.68
  -6   1  10  132.62   15.52
  -6   1  10  137.01   16.11
   6  -1 -10  134.44   15.66
   6   1 -10  125.65   17.30
   6   1 -10  135.34   15.69
  -6  -1  10  123.09   16.82
  -6  -1  10  122.06   17.44
  -6   1  11   25.55    3.33
  -6   1  11   18.56    3.66
   6  -1 -11   22.83    3.38
   6   1 -11   23.29    4.98
  -6  -1  11   32.68    5.18
  -6  -1  11   16.74    4.71
  -6   1  12  327.74   37.10
  -6   1  12  290.34   37.71
   6  -1 -12  349.50   37.16
   6   1 -12  336.89   39.36
  -6  -1  12  337.56   38.97
  -6  -1  12  354.99   39.81
  -6   1  13   62.79    8.45
   6  -1 -13   65.52    7.57
   6   1 -13   53.25    9.27
  -6  -1  13   67.09    9.51
  -6  -1  13   66.23   10.00
  -6   1  14  173.78   21.61
   6  -1 -14  191.52   20.71
   6  -1 -14  179.38   20.71
   6   1 -14  170.15   22.70
  -6  -1  14  199.39   22.78
  -6  -1  14  167.06   23.05
  -6   1  15    9.89    2.69
   6  -1 -15   11.20    2.19
   6  -1 -15   15.09    2.29
   6   1 -15   19.32    4.29
  -6  -1  15   12.53    3.43
  -6  -1  15   15.92    4.31
  -6   1  16    6.71    2.24
   6  -1 -16    2.73    1.47
   6  -1 -16    5.11    1.50
   6   1 -16    4.02    2.59
  -6  -1  16    3.16    2.16
  -6  -1  16    3.54    2.74
  -6   1  17    6.37    2.33
   6  -1 -17    6.45    1.93
   6  -1 -17    4.98    1.79
   6   1 -17    6.60    2.91
  -6  -1  17    6.14    2.59
  -6  -1  17   10.70    3.84
  -6   1  18  282.94   31.20
   6  -1 -18  236.95   29.89
   6  -1 -18  267.69   30.10
   6   1 -18  258.59   31.69
  -6  -1  18  262.33   31.52
  -6   1  19   43.51    7.01
   6  -1 -19   34.75    5.98
   6   1 -19   41.94    7.53
  -6  -1  19   52.60    7.79
   6   1 -20    0.00    2.39
   6   1 -21    0.00    2.36
  -6  -1  21    5.73    3.29
  -6   1  22   14.03    4.20
  -6  -1  22   17.81    5.23
  -6   1  23    9.76    3.70
  -6  -1  23    7.98    4.32
  -6   1  24   44.54    7.80
  -6  -1  24   30.74    7.84
  -6   1  25    2.61    2.94
  -6  -1  25    0.00    3.28
  -6   1  26    2.28    3.09
  -6  -1  26    3.76    3.97
  -6   1  27   -0.00    2.81
  -6  -1  27   -0.00    3.44
  -6   1  28   52.97   10.06
  -6  -1  28   56.40   10.84
  -6   1  29    0.65    2.81
  -6  -1  29   -0.00    3.07
  -6   1  30   26.65    7.08
  -6  -1  30   28.86    7.84
  -6   1  31   -0.00    2.76
  -6  -1  31   -0.00    3.78
  -6   1  32   -0.00    2.41
  -6  -1  32   -0.00    3.29
  -6   1  33   -0.00    2.83
  -6  -1  33    0.00    3.25
  -6   1  34   30.95    7.78
  -6  -1  34   16.61    6.99
  -6   1  35    2.53    3.60
  -6  -1  35    6.01    4.75
  -6   1  36    5.86    4.29
  -6  -1  36    0.59    3.57
  -6   1  37    1.28    4.10
  -6  -1  37   -0.00    3.80
  -6   1  38   11.22    5.10
  -6  -1  38    3.13    4.38
  -6   2   1   11.89    3.59
  -6   2   1   10.75    3.79
   6  -2  -1    4.57    3.27
   6  -2  -1    4.66    2.76
   6  -2  -1    6.95    2.97
   6   2  -1    4.88    3.78
   6   2  -1    5.92    3.53
  -6  -2   1    4.65    3.57
  -6  -2   1    3.42    3.53
  -6   2   2   12.08    3.96
  -6   2   2    9.50    4.16
   6  -2  -2   13.78    4.45
   6  -2  -2   14.53    4.01
   6  -2  -2   29.23    4.74
   6   2  -2   18.47    5.55
   6   2  -2   26.40    5.77
  -6  -2   2   14.99    4.95
  -6  -2   2   29.40    6.92
  -6   2   3    6.92    2.89
  -6   2   3    4.96    2.94
   6  -2  -3    5.11    2.88
   6  -2  -3    6.79    2.24
   6  -2  -3    5.57    2.28
   6   2  -3    5.49    3.61
   6   2  -3    2.09    2.86
  -6  -2   3    3.68    3.34
  -6  -2   3    2.35    3.38
  -6   2   4   65.56    9.47
  -6   2   4   82.06   10.40
   6  -2  -4   62.58    9.47
   6  -2  -4   63.40    8.46
   6  -2  -4   64.39    8.47
   6   2  -4   55.53   10.59
   6   2  -4   61.92   10.09
  -6  -2   4   51.44   10.00
  -6  -2   4   81.03   11.79
  -6   2   5   13.46    3.42
  -6   2   5   20.75    4.27
   6  -2  -5   15.57    3.70
   6   2  -5   21.22    5.27
   6   2  -5   10.98    3.99
  -6  -2   5   14.03    4.22
  -6  -2   5   13.51    4.77
  -6   2   6  397.75   43.99
  -6   2   6  375.34   44.26
   6  -2  -6  374.22   44.07
   6   2  -6  369.74   45.94
   6   2  -6  398.01   45.21
  -6  -2   6  328.82   45.01
  -6  -2   6  450.16   47.02
  -6   2   7   75.70    9.22
  -6   2   7   73.09    9.15
  -6   2   7   63.62    9.26
   6  -2  -7   61.11    8.94
   6   2  -7   86.90   11.77
   6   2  -7   78.48   10.50
  -6  -2   7   73.64   10.74
  -6  -2   7   44.36   10.06
  -6   2   8   11.56    2.28
  -6   2   8    8.16    2.14
  -6   2   8   12.61    2.65
   6   2  -8   13.41    4.27
   6   2  -8    7.86    2.97
  -6  -2   8    7.74    3.49
  -6  -2   8    9.74    3.78
  -6   2   9    0.58    0.79
  -6   2   9   -0.00    0.80
  -6   2   9   -0.00    1.18
   6   2  -9   -0.00    2.52
   6   2  -9    0.00    1.80
  -6  -2   9    3.14    2.69
  -6  -2   9   -0.00    2.72
  -6   2  10  297.04   35.24
   6   2 -10  390.22   38.86
   6   2 -10  303.52   36.69
  -6  -2  10  301.78   37.44
  -6  -2  10  338.19   38.62
  -6   2  11  261.98   31.86
   6   2 -11  324.94   35.35
   6   2 -11  319.08   33.87
  -6  -2  11  334.63   35.02
  -6  -2  11  301.00   35.35
   6   2 -12   91.26   15.45
   6   2 -12  122.91   14.98
  -6  -2  12  140.71   17.08
   6   2 -13   15.45    4.54
   6   2 -13   14.88    3.38
  -6  -2  13   22.42    4.78
  -6  -2  13   10.44    4.31
   6   2 -14  114.07   15.96
  -6  -2  14  111.29   15.55
  -6  -2  14  117.50   16.38
   6   2 -15   25.88    5.57
  -6  -2  15    6.77    3.51
  -6  -2  15   31.84    6.23
   6   2 -16   54.18    9.62
  -6  -2  16   59.64    9.57
  -6  -2  16   65.79   10.53
   6   2 -17   17.69    5.22
  -6  -2  17   33.88    6.14
   6   2 -18   15.44    4.72
  -6  -2  18   15.43    4.49
   6   2 -19   15.00    4.91
  -6  -2  19   18.08    4.86
  -6   2  20  174.35   23.58
   6   2 -20  197.16   25.53
  -6  -2  20  222.94   25.61
  -6  -2  20  194.92   26.31
  -6   2  21    2.66    2.56
   6   2 -21    3.57    3.23
  -6  -2  21   -0.00    3.37
  -6   2  22   39.46    7.17
   6   2 -22   39.36    8.29
  -6  -2  22   39.97    8.48
  -6  -2  23    4.21    3.46
  -6  -2  24    7.74    4.51
  -6  -2  25   17.93    5.93
  -6  -2  26   59.46   11.66
  -6  -2  27    5.59    4.13
  -6  -2  28   17.85    6.52
  -6  -2  29    3.74    4.35
  -6  -2  30   18.72    6.99
  -6  -2  31    0.00    2.74
  -6  -2  32   29.50    8.73
  -6  -2  33    4.25    4.34
  -6  -2  34    1.63    4.07
  -6   2  35   -0.00    3.19
  -6  -2  35   -0.00    3.52
  -6   2  36   11.17    4.99
  -6  -2  36   15.66    6.58
  -6   2  37    2.52    3.78
  -6  -2  37   -0.00    3.63
  -6   2  38    2.74    3.66
  -6  -2  38    2.54    4.87
  -6   3   1    2.57    2.61
  -6   3   1    2.59    2.75
  -6   3   1    1.64    2.86
   6  -3  -1    3.63    2.34
   6  -3  -1    1.76    2.33
   6   3  -1    1.24    3.38
   6   3  -1    3.76    2.73
  -6  -3   1    5.68    3.69
  -6  -3   1    0.93    3.22
  -6   3   2  114.88   18.21
  -6   3   2  155.29   18.93
  -6   3   2  135.54   18.96
   6  -3  -2  146.44   18.25
   6  -3  -2  145.59   18.10
   6   3  -2  151.01   20.55
   6   3  -2  171.41   20.52
  -6  -3   2  138.89   19.68
  -6  -3   2  129.24   20.24
  -6   3   3  135.74   18.88
  -6   3   3  140.26   19.06
  -6   3   3  132.30   19.16
   6  -3  -3  166.63   18.63
   6  -3  -3  161.57   18.50
   6   3  -3  138.67   20.87
   6   3  -3  149.54   20.36
  -6  -3   3  145.83   20.32
  -6  -3   3  151.84   21.28
  -6   3   4   38.57    6.46
  -6   3   4   40.83    6.65
  -6   3   4   45.83    7.11
   6  -3  -4   32.35    5.29
   6  -3  -4   32.65    5.31
   6   3  -4   42.09    8.48
   6   3  -4   50.43    8.22
  -6  -3   4   34.69    7.23
  -6  -3   4   43.73    8.69
  -6   3   5    6.94    2.75
  -6   3   5   10.47    3.10
  -6   3   5   13.33    3.44
   6   3  -5   14.32    4.96
   6   3  -5    6.93    3.51
  -6  -3   5    9.19    4.01
  -6  -3   5   16.80    5.26
  -6   3   6   20.22    3.55
  -6   3   6    7.02    2.77
  -6   3   6   17.46    3.69
  -6   3   6   13.86    3.40
   6   3  -6    6.53    4.00
   6   3  -6   20.59    5.01
  -6  -3   6   14.69    4.63
  -6  -3   6   13.34    5.06
  -6   3   7   17.90    3.45
  -6   3   7   19.08    3.52
  -6   3   7   26.17    4.26
  -6   3   7   10.56    3.40
   6   3  -7   21.37    5.86
   6   3  -7   21.93    5.14
  -6  -3   7   19.51    5.20
  -6  -3   7   36.73    7.23
  -6   3   8  406.58   47.41
  -6   3   8  431.31   47.52
  -6   3   8  442.08   48.17
  -6   3   8  404.95   47.92
   6   3  -8  441.03   51.01
   6   3  -8  434.64   49.95
  -6  -3   8  390.26   49.90
  -6  -3   8  419.99   51.06
  -6   3   9   76.20    9.69
  -6   3   9   85.63    9.80
  -6   3   9   84.93   10.49
  -6   3   9   76.06   10.38
   6   3  -9   72.79   12.78
  -6  -3   9  146.59   14.68
  -6  -3   9  123.69   14.97
  -6   3  10   33.29    4.49
  -6   3  10   33.21    4.49
   6   3 -10   24.14    6.66
  -6  -3  10   26.52    6.28
  -6  -3  10   35.80    7.48
  -6   3  11   11.92    1.86
  -6   3  11   13.09    1.92
   6   3 -11   22.64    5.44
  -6  -3  11    9.68    3.88
  -6  -3  11   -0.00    3.05
   6   3 -12   83.94   12.81
  -6  -3  12   74.08   12.03
  -6  -3  12   81.54   13.00
   6   3 -13  148.87   20.66
  -6  -3  13  157.96   20.44
  -6  -3  13  145.04   21.04
   6   3 -14  186.70   25.71
  -6  -3  14  228.98   25.98
  -6  -3  14  175.29   25.81
   6   3 -15   23.16    6.17
  -6  -3  15   26.44    5.91
  -6   3  16   23.67    3.68
   6   3 -16   35.51    7.13
  -6  -3  16   31.38    6.38
  -6   3  17   80.06   10.09
   6   3 -17   83.00   13.03
  -6  -3  17   78.14   12.45
  -6   3  18  131.97   16.21
   6   3 -18  125.80   18.82
  -6  -3  18  130.04   18.44
  -6  -3  18  145.37   20.05
  -6   3  19   48.26    7.65
   6   3 -19   51.48   10.01
  -6  -3  19   75.31   10.62
  -6  -3  19   50.96   10.26
  -6   3  20    5.18    2.36
   6   3 -20   11.12    4.64
  -6  -3  20    6.81    3.60
  -6  -3  20    2.43    3.22
  -6   3  21    0.79    1.98
   6   3 -21    1.77    3.47
  -6  -3  21    0.46    2.67
  -6   3  22   55.27    9.54
   6   3 -22   69.91   11.95
  -6  -3  22   75.35   12.57
   6   3 -23   16.27    6.03
  -6  -3  23   18.01    6.54
  -6  -3  24   83.18   14.69
  -6  -3  25    0.00    3.41
  -6  -3  26    2.20    3.49
  -6  -3  27    2.09    3.67
  -6  -3  28   29.80    8.10
  -6  -3  29   11.12    5.65
  -6  -3  30   26.24    8.35
  -6  -3  31   -0.00    3.51
  -6  -3  32    2.99    3.85
  -6  -3  33   13.88    6.24
  -6  -3  34   11.82    5.98
  -6  -3  35    0.00    2.92
  -6  -3  36    0.00    4.00
  -6  -3  37    2.30    4.69
  -6   4   1  104.05   22.37
  -6   4   1  226.16   24.64
  -6   4   1  205.67   24.61
   6  -4  -1  209.03   24.05
   6  -4  -1  216.90   23.73
   6   4  -1  202.56   26.15
   6   4  -1  186.26   25.26
  -6  -4   1  215.97   25.74
  -6  -4   1  180.64   26.09
  -6   4   2   23.81    4.92
  -6   4   2   16.89    4.38
  -6   4   2   17.79    4.73
  -6   4   2   16.77    4.78
   6  -4  -2   18.31    4.14
   6  -4  -2   18.66    4.02
   6   4  -2   12.08    5.68
   6   4  -2   17.67    5.36
  -6  -4   2    2.01    2.96
  -6  -4   2   19.88    6.14
  -6   4   3    6.29    3.14
  -6   4   3    3.19    2.36
  -6   4   3    9.00    3.46
  -6   4   3    6.59    3.48
   6  -4  -3    7.68    2.69
   6  -4  -3    6.39    2.43
   6   4  -3    6.50    4.21
   6   4  -3    7.83    4.32
  -6  -4   3   10.07    4.16
  -6  -4   3    5.20    4.64
  -6   4   4   17.39    4.19
  -6   4   4   12.23    3.90
  -6   4   4   17.44    4.58
  -6   4   4   13.11    3.94
   6  -4  -4   16.02    3.31
   6  -4  -4   17.28    3.38
   6   4  -4   18.82    5.97
  -6  -4   4   20.07    5.53
  -6  -4   4   17.67    6.29
  -6   4   5  303.13   33.64
  -6   4   5  324.47   33.97
  -6   4   5  276.61   34.06
  -6   4   5  273.59   33.75
   6  -4  -5  273.42   31.80
   6  -4  -5  269.09   31.79
   6   4  -5  298.47   36.49
  -6  -4   5  287.11   35.43
  -6  -4   5  277.76   36.43
  -6   4   6  286.69   34.53
  -6   4   6  343.05   35.05
  -6   4   6  260.59   34.86
  -6   4   6  271.77   34.81
   6   4  -6  301.03   37.76
  -6  -4   6  306.91   36.94
  -6  -4   6  308.00   38.10
  -6   4   7   84.43   11.27
  -6   4   7   84.80   11.42
  -6   4   7   86.49   11.82
  -6   4   7   93.02   11.80
   6   4  -7   95.37   14.49
  -6  -4   7   70.74   12.81
  -6  -4   7   81.06   14.30
  -6   4   8    5.32    2.01
  -6   4   8   10.13    2.44
  -6   4   8    3.99    2.17
  -6   4   8    5.64    2.34
   6   4  -8   13.03    4.99
  -6  -4   8    6.83    3.65
  -6  -4   8    6.38    4.00
  -6   4   9   60.46    7.92
  -6   4   9   75.44    8.19
  -6   4   9   41.40    8.01
  -6   4   9   62.44    8.47
   6   4  -9   54.52   10.61
  -6  -4   9   61.25   10.52
  -6  -4   9  110.54   14.04
  -6   4  10   36.94    4.48
  -6   4  10   35.28    4.43
  -6   4  10   34.72    5.19
   6   4 -10    8.93    5.61
  -6  -4  10   31.92    7.03
  -6  -4  10   32.26    7.60
  -6   4  11  133.98   17.59
   6   4 -11  199.93   22.32
  -6  -4  11  145.31   20.43
  -6  -4  11  173.52   22.23
  -6   4  12  130.68   15.86
   6   4 -12  142.63   19.60
  -6  -4  12  139.81   18.98
  -6  -4  12  124.44   19.52
  -6   4  13   49.22    6.88
   6   4 -13   66.06   10.71
  -6  -4  13   60.08    9.96
  -6   4  14    0.77    1.24
   6   4 -14    1.12    3.05
  -6  -4  14   -0.00    2.66
  -6   4  15  135.87   16.67
   6   4 -15  150.70   20.67
  -6  -4  15  152.16   20.11
  -6   4  16  170.82   20.69
   6   4 -16  175.43   24.34
  -6  -4  16  192.21   24.09
  -6   4  17   16.92    3.21
   6   4 -17   20.29    5.99
  -6  -4  17    4.45    4.12
  -6  -4  17   13.57    5.75
  -6   4  18   61.59    9.27
   6   4 -18   84.67   13.22
  -6  -4  18   73.46   11.84
  -6  -4  18   77.50   13.34
  -6   4  19  118.97   16.45
   6   4 -19  143.58   20.00
  -6  -4  19  146.04   19.41
  -6  -4  19  136.98   20.38
  -6   4  20  124.39   17.36
   6   4 -20  149.74   20.76
  -6  -4  20  160.42   20.31
  -6  -4  20  131.48   20.80
  -6   4  21    9.50    3.40
   6   4 -21   24.18    6.68
  -6  -4  21   14.43    6.14
   6   4 -22   12.83    5.72
  -6  -4  22   20.88    6.97
   6   4 -23    0.64    2.98
  -6  -4  23    0.81    3.37
   6   4 -24   -0.00    3.42
  -6  -4  24    1.38    3.42
  -6  -4  25    8.76    5.20
  -6  -4  26   14.47    6.36
  -6  -4  27   13.83    6.26
  -6  -4  28   22.37    7.92
  -6  -4  29   -0.00    4.12
  -6  -4  30   15.33    6.94
  -6  -4  31    1.59    4.76
  -6  -4  32   17.39    7.24
  -6  -4  33    5.38    4.64
  -6  -4  34   -0.00    3.70
  -6  -4  35    6.08    5.25
  -6  -4  36    3.18    4.21
  -6  -4  37    3.00    5.14
  -6   5   1   11.51    4.35
  -6   5   1   19.99    5.16
  -6   5   1   20.43    5.99
  -6   5   1   19.45    5.35
   6  -5  -1   18.47    4.82
   6   5  -1   22.91    7.10
  -6  -5   1   24.19    6.24
  -6  -5   1    6.90    4.72
  -6   5   2  122.44   16.62
  -6   5   2  117.47   16.55
  -6   5   2  108.66   16.89
  -6   5   2  121.63   17.19
   6  -5  -2  124.54   16.36
   6   5  -2  121.02   18.83
  -6  -5   2  120.71   17.85
  -6  -5   2  100.94   18.33
  -6   5   3   77.19   16.72
  -6   5   3  129.70   17.99
  -6   5   3  154.48   19.32
   6  -5  -3  171.49   18.13
   6  -5  -3  161.62   17.68
   6   5  -3  183.03   22.17
  -6  -5   3  119.45   19.00
  -6  -5   3  143.39   21.03
  -6   5   4  118.93   16.78
  -6   5   4  143.80   17.40
  -6   5   4  144.55   18.12
   6  -5  -4  114.52   15.97
   6  -5  -4  117.16   15.83
   6   5  -4   98.57   18.58
  -6  -5   4  154.26   19.41
  -6  -5   4  155.19   20.89
  -6   5   5   10.25    3.22
  -6   5   5   -0.00    2.08
  -6   5   5    1.65    2.36
   6  -5  -5    3.20    1.74
   6  -5  -5    2.78    1.62
   6   5  -5    3.47    4.21
  -6  -5   5    1.01    3.27
  -6  -5   5    2.81    3.76
  -6   5   6    0.90    1.80
  -6   5   6    2.12    1.95
  -6   5   6    3.96    2.88
   6  -5  -6    2.08    1.02
   6  -5  -6    1.96    1.03
   6   5  -6   -0.00    2.65
  -6  -5   6    0.00    3.06
  -6  -5   6    0.59    3.18
  -6   5   7   68.30   10.01
  -6   5   7   71.71   10.24
  -6   5   7   67.68   10.60
   6   5  -7   85.73   13.74
  -6  -5   7   72.70   12.31
  -6  -5   7   65.12   12.67
  -6   5   8   51.49    8.28
  -6   5   8   71.10    8.97
  -6   5   8   72.90    9.55
   6   5  -8   47.21   10.72
  -6  -5   8   47.79   10.00
  -6  -5   8   52.21   11.14
  -6   5   9   99.09   12.59
  -6   5   9   95.43   12.57
  -6   5   9   84.76   12.95
   6   5  -9   86.66   15.32
  -6  -5   9  131.63   16.21
  -6   5  10   46.54    7.07
  -6   5  10   50.72    7.13
  -6   5  10   52.84    7.92
   6   5 -10   60.32   10.77
  -6  -5  10   45.20    9.29
  -6  -5  10   46.59   10.37
  -6   5  11    2.16    1.58
  -6   5  11    1.78    1.43
  -6   5  11    3.94    2.07
   6   5 -11    0.86    3.64
  -6  -5  11    4.41    3.34
  -6   5  12    4.54    1.85
  -6   5  12    7.05    1.77
  -6   5  12    5.64    2.27
   6   5 -12    4.47    4.37
  -6  -5  12    9.83    4.39
  -6   5  13  267.89   31.05
  -6   5  13  280.07   31.14
  -6   5  13  252.06   32.29
   6   5 -13  306.28   36.50
  -6  -5  13  344.13   36.31
  -6   5  14  326.22   39.96
   6   5 -14  352.33   43.79
  -6  -5  14  392.16   43.63
  -6   5  15    1.29    1.71
   6   5 -15    0.45    3.51
  -6  -5  15   -0.00    2.63
  -6  -5  15    2.01    2.68
  -6   5  16   13.84    3.35
   6   5 -16   10.06    4.92
  -6  -5  16   14.46    5.08
  -6  -5  16    5.07    4.56
  -6   5  17    0.00    1.82
   6   5 -17    2.37    3.86
  -6  -5  17    2.88    3.48
  -6  -5  17    1.78    3.56
  -6   5  18  135.71   17.46
   6   5 -18  135.48   20.64
  -6  -5  18  137.89   21.21
  -6   5  19   29.72    5.21
   6   5 -19   36.77    8.69
  -6  -5  19    6.93    5.20
  -6   5  20   15.42    4.28
   6   5 -20   15.11    5.84
  -6  -5  20   15.46    6.40
   6   5 -21    4.22    3.97
  -6  -5  21   -0.00    4.17
   6   5 -22    1.93    3.42
  -6  -5  22    0.38    3.96
   6   5 -23   53.92   11.61
  -6  -5  23   59.33   12.46
   6   5 -24   37.55    9.68
  -6  -5  24   42.12   10.22
   6   5 -25   10.71    6.00
  -6  -5  25   24.31    7.43
  -6  -5  26    3.42    3.91
  -6  -5  27    0.11    4.10
  -6  -5  28   10.05    5.41
  -6  -5  29   18.37    7.73
  -6  -5  30    7.95    5.58
  -6  -5  31    3.35    5.17
  -6  -5  32    0.00    4.83
  -6  -5  33   10.42    6.79
  -6  -5  34    7.54    6.09
  -6  -5  35    5.70    5.38
  -6  -5  36   -0.00    3.45
  -6   6   1  187.12   24.31
  -6   6   1  198.63   24.53
   6  -6  -1  169.73   23.96
   6  -6  -1  155.95   23.57
   6   6  -1  201.05   26.92
  -6  -6   1  188.76   27.11
  -6   6   2   34.71    7.31
  -6   6   2   31.92    7.25
  -6   6   2   47.41    8.86
   6  -6  -2   33.98    7.31
   6  -6  -2   32.47    6.99
   6   6  -2   57.64   10.96
  -6  -6   2   38.41    9.64
  -6   6   3    5.19    3.27
  -6   6   3    6.61    3.45
  -6   6   3   12.50    4.59
   6  -6  -3    9.91    3.73
   6  -6  -3   12.59    3.87
   6   6  -3   12.32    5.31
  -6  -6   3   16.99    6.79
  -6   6   4   23.07    5.43
  -6   6   4   15.71    5.53
   6  -6  -4   22.31    5.31
   6  -6  -4   25.50    5.15
   6   6  -4   24.57    7.49
  -6  -6   4   22.28    7.55
  -6   6   5  137.42   20.71
   6  -6  -5  155.61   20.24
   6  -6  -5  157.36   19.38
  -6  -6   5  161.07   23.53
  -6   6   6   92.44   14.12
  -6   6   6   81.27   14.36
   6  -6  -6  101.97   14.20
   6  -6  -6  111.49   13.20
   6  -6  -6  110.20   13.05
   6   6  -6   98.04   16.85
  -6  -6   6   97.43   17.29
  -6   6   7   82.26   11.29
  -6   6   7   67.28   11.30
   6  -6  -7   76.05   10.91
   6  -6  -7   74.38    9.18
   6  -6  -7   71.85    9.07
   6   6  -7   65.27   12.96
  -6  -6   7   69.82   13.76
  -6   6   8   12.54    3.98
  -6   6   8   14.63    4.32
   6  -6  -8   23.47    4.60
   6   6  -8   16.87    6.34
  -6  -6   8   19.54    6.70
  -6   6   9   78.41   12.73
  -6   6   9   92.79   13.85
   6  -6  -9  121.46   13.60
   6   6  -9   97.66   16.23
  -6   6  10   85.42   12.11
  -6   6  10   93.82   13.12
   6  -6 -10   87.66   12.07
   6   6 -10   94.17   15.50
  -6   6  11   66.18    9.93
  -6   6  11   76.35   10.88
   6  -6 -11   70.57    9.80
   6   6 -11   66.82   12.91
  -6   6  12   87.40   12.67
  -6   6  12   86.48   13.24
   6  -6 -12  115.66   12.92
   6   6 -12   94.61   16.19
  -6   6  13    5.43    2.31
  -6   6  13    0.82    2.25
   6   6 -13   -0.00    3.70
  -6  -6  13    1.97    3.85
  -6   6  14    0.89    1.65
  -6   6  14    1.01    2.18
   6   6 -14    3.51    4.24
  -6  -6  14    0.16    3.42
  -6   6  15   57.89    9.86
   6   6 -15   85.22   13.92
  -6  -6  15   78.66   13.92
  -6   6  16    5.42    2.84
   6   6 -16    8.44    5.32
  -6  -6  16   11.35    5.14
  -6   6  17   22.75    4.90
   6   6 -17    5.86    5.23
  -6  -6  17   17.52    6.57
  -6   6  18   57.58    9.04
   6   6 -18   48.88   11.08
  -6  -6  18   47.61   11.61
   6   6 -19   21.39    7.21
  -6  -6  19   17.66    6.85
   6   6 -20    3.01    4.02
  -6  -6  20    0.00    3.83
   6   6 -21   18.72    7.62
  -6  -6  21   42.25    9.94
  -6  -6  22   21.13    7.53
  -6  -6  23   30.79    9.40
  -6  -6  24    0.00    4.22
  -6  -6  25   31.48   10.14
   6   6 -26   42.59   10.31
  -6  -6  26   26.82    8.83
  -6  -6  27   13.01    7.06
  -6  -6  28    1.42    4.40
  -6  -6  29   -0.00    4.13
  -6  -6  30   -0.00    4.72
  -6  -6  31   28.31    8.64
  -6  -6  32   11.85    7.05
  -6  -6  33   16.34    8.14
  -6  -6  34   -0.00    5.03
  -6  -6  35   12.25    6.49
  -6   7   1   11.42    4.75
   6  -7  -1   16.02    5.06
   6  -7  -1    7.72    4.45
   6   7  -1   22.56    7.14
  -6  -7   1   29.88    9.00
  -6   7   2    7.58    4.00
   6  -7  -2   11.06    4.59
   6  -7  -2   13.29    4.20
   6   7  -2   20.38    7.34
  -6  -7   2    6.84    5.30
  -6   7   3  265.72   38.25
  -6   7   3  312.66   39.96
   6  -7  -3  292.81   38.34
   6  -7  -3  341.28   38.83
   6   7  -3  312.29   41.77
  -6  -7   3  407.86   44.18
  -6   7   4   88.40   14.66
  -6   7   4  108.17   16.13
   6  -7  -4  109.43   15.02
   6  -7  -4   91.35   14.24
   6   7  -4  111.11   17.84
  -6  -7   4   98.12   17.75
  -6   7   5   28.44    6.43
  -6   7   5   33.01    7.51
   6  -7  -5   27.36    6.16
   6  -7  -5   26.12    5.71
   6   7  -5   22.45    7.72
  -6  -7   5   23.43    8.11
  -6   7   6   21.10    5.57
  -6   7   6   18.04    5.88
   6  -7  -6   28.51    5.91
   6  -7  -6   22.46    4.91
   6   7  -6   29.42    8.08
  -6  -7   6   23.59    7.62
  -6   7   7   26.61    5.80
  -6   7   7   22.42    6.07
   6  -7  -7   16.23    4.74
   6  -7  -7   25.96    4.62
   6   7  -7   18.83    7.14
  -6   7   8   42.54    7.76
  -6   7   8   39.88    8.21
   6  -7  -8   30.61    6.80
   6  -7  -8   45.19    6.17
   6   7  -8   47.94   10.19
  -6   7   9  171.29   20.89
  -6   7   9  140.58   21.20
   6  -7  -9  153.71   20.34
   6   7  -9  166.42   24.01
  -6   7  10    0.36    2.29
  -6   7  10    0.66    2.67
   6  -7 -10    0.00    2.10
   6   7 -10    0.00    4.04
  -6   7  11    1.67    2.68
  -6   7  11   -0.00    2.32
   6   7 -11   -0.00    3.94
  -6  -7  11   -0.00    4.37
  -6   7  12   22.92    5.09
  -6   7  12   18.42    5.24
   6   7 -12   13.90    6.88
  -6  -7  12   20.87    7.86
  -6   7  13  172.42   21.80
  -6   7  13  161.34   22.41
   6   7 -13  172.83   25.39
  -6  -7  13  176.30   26.18
  -6   7  14    0.00    2.67
   6   7 -14    0.00    4.64
  -6  -7  14    2.97    4.38
  -6   7  15    0.06    2.41
   6   7 -15    3.17    4.14
  -6  -7  15   -0.00    4.81
  -6  -7  16    5.36    4.91
  -6  -7  17    0.00    4.36
  -6  -7  18    0.00    4.97
  -6  -7  19   79.91   15.52
  -6  -7  20   15.53    7.48
  -6  -7  21    7.96    5.52
   6   7 -22    2.33    4.19
  -6  -7  22    1.49    4.37
   6   7 -23   15.73    7.11
  -6  -7  23   23.18    8.12
   6   7 -24   12.28    6.36
  -6  -7  24   11.65    6.70
   6   7 -25   16.43    7.04
  -6  -7  25   33.98    9.97
   6   7 -26   -0.00    4.83
  -6  -7  26    2.41    4.71
  -6  -7  27    3.57    4.66
  -6  -7  28   13.76    7.51
  -6  -7  29   27.36    9.22
  -6  -7  30    0.00    5.07
  -6  -7  31   -0.00    4.49
  -6  -7  32    3.23    4.80
  -6  -7  33    3.62    5.43
  -6  -7  34    2.06    5.32
  -6   8   1  182.14   22.92
  -6   8   1  157.57   23.39
   6  -8  -1  164.18   21.92
  -6  -8   1  103.34   22.83
  -6   8   2    8.33    4.96
   6  -8  -2    7.35    3.98
  -6  -8   2    7.09    6.05
  -6   8   3    0.00    3.17
   6  -8  -3    0.00    2.92
  -6  -8   3   -0.00    5.60
  -6   8   4   -0.00    2.80
  -6   8   4    0.00    3.70
   6  -8  -4    0.84    2.89
  -6   8   5  261.81   28.55
  -6   8   5  236.06   29.18
   6  -8  -5  159.69   26.14
  -6   8   6    4.85    3.60
  -6   8   6    5.94    4.29
   6  -8  -6    6.44    3.50
  -6   8   7  104.01   16.45
   6  -8  -7  122.59   16.58
  -6   8   8    0.88    2.90
   6  -8  -8    4.15    3.00
  -6   8   9  138.29   20.24
   6  -8  -9  155.53   18.76
  -6  -8   9  148.93   24.30
  -6   8  10   39.31    7.97
   6  -8 -10   40.87    6.07
  -6  -8  10   56.85   12.67
  -6   8  11  105.76   15.49
  -6  -8  11  109.54   19.31
  -6   8  12   26.98    6.46
  -6  -8  12   35.58   10.10
  -6  -8  13    0.00    4.25
  -6  -8  14   -0.00    4.59
  -6  -8  15  111.54   19.74
   6   8 -16   -0.00    4.51
  -6  -8  16    0.00    4.53
   6   8 -17   29.73    9.18
  -6  -8  17   30.63    9.62
   6   8 -18    1.16    4.67
  -6  -8  18    1.66    3.96
   6   8 -19    9.94    5.51
  -6  -8  19    1.27    4.10
   6   8 -20    1.41    4.37
  -6  -8  20    1.31    4.22
   6   8 -21    5.05    5.66
  -6  -8  21   26.39    8.10
   6   8 -22    4.19    5.52
  -6  -8  22    4.21    4.97
   6   8 -23   17.94    7.18
  -6  -8  23    7.15    6.42
   6   8 -24    3.82    4.78
  -6  -8  24   -0.00    4.88
   6   8 -25    7.38    5.79
  -6  -8  25   31.27    9.29
   6   8 -26   10.46    5.92
  -6  -8  26   12.37    6.11
   6   8 -27   17.65    6.94
  -6  -8  27    6.91    7.09
  -6  -8  28   -0.00    4.73
  -6  -8  29    3.05    5.71
  -6  -8  30    8.22    5.71
  -6  -8  31   10.67    6.21
  -6  -8  32    0.00    5.07
  -6  -8  33    6.47    5.50
  -6   9   1    6.15    4.28
   6   9  -1    7.97    6.67
  -6   9   2   15.29    6.09
   6  -9  -2   11.82    5.18
   6   9  -2   10.30    6.81
  -6   9   3  213.96   29.07
   6  -9  -3  212.16   28.49
  -6   9   4   18.06    5.71
   6  -9  -4   16.49    5.76
   6   9  -4    2.05    4.79
  -6   9   5    0.00    3.17
   6  -9  -5    2.33    3.26
   6   9  -5   -0.00    5.25
  -6   9   6   22.72    6.61
   6  -9  -6   19.76    5.68
   6   9  -6   11.96    6.31
  -6  -9   6   23.10    7.99
  -6   9   7   16.40    5.95
   6   9  -7   11.22    7.18
  -6  -9   7   25.88    9.06
  -6   9   8   -0.00    3.01
   6   9  -8    2.12    4.60
  -6  -9   8    1.16    4.22
  -6   9   9  113.93   16.83
   6   9  -9  111.38   19.25
  -6  -9   9   92.64   18.95
  -6   9  10    6.95    4.45
   6   9 -10    8.76    5.88
  -6  -9  10    0.93    3.91
  -6   9  11   -0.00    3.16
   6   9 -11   -0.00    5.14
  -6  -9  11    1.76    4.38
   6   9 -12    2.51    5.14
  -6  -9  12    4.75    6.12
   6   9 -13  127.68   19.72
  -6  -9  13   82.64   18.14
   6   9 -14    6.14    5.15
  -6  -9  14    8.24    6.11
   6   9 -15   27.30    8.61
  -6  -9  15   14.44    7.45
   6   9 -16   19.32    7.44
  -6  -9  16    8.31    6.40
   6   9 -17    4.02    4.83
  -6  -9  17    4.01    5.51
   6   9 -18    6.60    5.02
  -6  -9  18    0.32    4.43
   6   9 -19    7.90    6.41
  -6  -9  19   42.37   10.84
   6   9 -20    7.23    5.62
  -6  -9  20    1.83    4.74
   6   9 -21    0.00    4.29
  -6  -9  21   -0.00    4.50
   6   9 -22    1.82    4.98
  -6  -9  22   -0.00    3.98
   6   9 -23   27.22    9.07
  -6  -9  23   43.73   11.94
   6   9 -24    1.82    5.01
  -6  -9  24   -0.00    5.08
   6   9 -25    1.13    5.19
  -6  -9  25   23.29    8.44
   6   9 -26    5.52    5.42
  -6  -9  26    5.06    5.85
   6   9 -27   -0.00    4.51
  -6  -9  27    0.00    4.23
   6   9 -28    0.38    4.35
  -6  -9  28    1.60    4.96
  -6  -9  29    2.25    5.14
  -6  -9  30   -0.00    5.19
  -6  -9  31    1.60    5.77
  -6  -9  32    0.00    4.66
  -6  10   1   43.30    9.72
   6  10  -1   25.32    9.46
  -6  10   2   18.95    6.51
   6  10  -2   10.49    6.74
  -6  10   3    0.00    3.21
   6  10  -3   -0.00    5.22
  -6  10   4    9.16    5.20
   6  10  -4    2.17    5.62
  -6 -10   4    6.60    6.24
  -6  10   5   48.24   10.23
   6  10  -5   35.52   10.94
  -6 -10   5   52.37   12.66
  -6  10   6    2.00    3.45
   6  10  -6    0.00    5.53
  -6 -10   6    3.25    5.70
  -6  10   7   14.97    5.68
   6  10  -7   25.65    8.77
  -6 -10   7   21.35    8.56
  -6  10   8   -0.00    3.18
   6  10  -8    3.02    4.65
  -6 -10   8    6.25    6.11
  -6  10   9    0.64    3.85
   6  10  -9    2.38    5.07
  -6 -10   9    1.12    3.83
   6  10 -10    3.02    4.67
  -6 -10  10   -0.00    4.56
   6  10 -11  107.39   20.69
  -6 -10  11  154.51   24.04
   6  10 -12   -0.00    4.73
  -6 -10  12    3.31    4.77
   6  10 -13   17.46    7.54
  -6 -10  13   10.62    6.83
   6  10 -14    1.88    5.18
  -6 -10  14    5.58    5.91
   6  10 -15   51.20   13.01
  -6 -10  15   61.76   14.46
   6  10 -16   -0.00    4.74
  -6 -10  16    2.00    4.71
   6  10 -17   37.49   10.75
  -6 -10  17   43.42   12.02
   6  10 -18    2.84    4.61
  -6 -10  18   11.82    7.68
   6  10 -19    1.62    4.76
  -6 -10  19    9.27    6.71
   6  10 -20    1.12    4.31
  -6 -10  20    0.00    3.94
   6  10 -21   37.75   11.69
  -6 -10  21   75.01   14.99
   6  10 -22   -0.00    4.48
  -6 -10  22    0.30    5.02
   6  10 -23    8.28    5.58
  -6 -10  23   -0.00    4.66
   6  10 -24   -0.00    4.71
  -6 -10  24   -0.00    3.77
   6  10 -25   11.54    7.02
  -6 -10  25    8.07    6.73
   6  10 -26    2.41    3.43
  -6 -10  26    1.25    4.92
   6  10 -27   22.89    8.93
  -6 -10  27   12.69    7.34
   6  10 -28    0.00    5.23
  -6 -10  28   -0.00    5.36
  -6 -10  29    9.49    6.72
  -6 -10  30   -0.00    3.82
  -6 -10  31    7.05    5.77
   6  11  -1    8.57    7.16
  -6 -11   1   11.14    7.43
   6  11  -2    0.00    5.07
  -6 -11   2    0.00    5.83
  -6  11   3   50.59   10.94
   6  11  -3   37.46   11.86
  -6 -11   3   48.75   13.40
  -6  11   4    0.00    3.78
   6  11  -4    1.35    4.21
  -6 -11   4   -0.00    4.93
  -6  11   5   -0.00    3.51
   6  11  -5    4.23    4.93
  -6 -11   5   -0.00    4.88
  -6  11   6   -0.00    3.67
   6  11  -6    5.09    4.90
  -6 -11   6    3.35    5.16
  -6  11   7   16.31    6.19
   6  11  -7   11.22    7.30
  -6 -11   7   -0.00    4.54
  -6  11   8   15.14    6.51
   6  11  -8   16.86    8.10
  -6 -11   8   22.81    9.13
   6  11  -9   42.74   11.46
  -6 -11   9   38.28   11.62
   6  11 -10    2.46    4.74
  -6 -11  10    2.20    4.63
   6  11 -11   -0.00    5.26
  -6 -11  11    1.27    4.31
   6  11 -12    3.22    4.76
  -6 -11  12    6.99    5.70
   6  11 -13   27.79    9.84
  -6 -11  13   55.70   13.27
   6  11 -14    0.00    5.24
  -6 -11  14    4.72    4.51
   6  11 -15   17.10    8.15
  -6 -11  15   21.35    9.05
   6  11 -16    0.00    5.24
  -6 -11  16   -0.00    5.41
   6  11 -17   17.49    8.26
  -6 -11  17   28.37   10.37
   6  11 -18    0.92    4.93
  -6 -11  18    1.10    3.67
   6  11 -19   20.23    8.43
  -6 -11  19   15.75    8.12
   6  11 -20   -0.00    4.75
  -6 -11  20   -0.00    4.72
   6  11 -21    0.00    4.47
  -6 -11  21   -0.00    4.48
   6  11 -22   -0.00    4.82
  -6 -11  22    0.00    4.87
   6  11 -23   21.63    8.81
  -6 -11  23   22.20    8.63
   6  11 -24   -0.00    4.98
  -6 -11  24    6.31    6.12
   6  11 -25    5.74    5.58
  -6 -11  25    7.80    6.96
   6  11 -26    2.01    5.00
  -6 -11  26    1.81    4.66
   6  11 -27    1.76    5.61
  -6 -11  27    2.71    5.97
   6  11 -28    0.00    4.24
  -6 -11  28    2.33    5.90
   6  11 -29   -0.00    6.30
  -6 -11  29    9.37    7.00
  -6 -11  30   -0.00    5.11
  -6  12   1   51.14   11.60
   6  12  -1   43.84   12.53
  -6 -12   1   55.43   14.53
  -6  12   2   -0.00    4.76
   6  12  -2    1.93    5.68
  -6 -12   2    2.36    5.75
  -6  12   3    0.00    3.85
   6  12  -3   -0.00    5.73
  -6 -12   3    0.00    5.86
   6  12  -4   -0.00    4.63
  -6 -12   4    0.00    6.25
   6  12  -5   58.11   13.94
  -6 -12   5   56.08   14.64
   6  12  -6    0.79    6.01
  -6 -12   6    3.32    5.26
   6  12  -7    4.71    5.50
  -6 -12   7   16.41    8.38
   6  12  -8    0.36    4.99
  -6 -12   8    0.00    5.02
   6  12  -9    0.58    5.11
  -6 -12   9   10.35    6.87
   6  12 -10   10.41    6.73
  -6 -12  10    5.46    6.02
   6  12 -11   41.39   11.52
  -6 -12  11   33.51   11.50
   6  12 -12    1.22    4.97
  -6 -12  12    0.00    4.77
   6  12 -13    3.35    5.74
  -6 -12  13   18.33    9.91
   6  12 -14    1.77    5.69
  -6 -12  14    0.00    5.18
   6  12 -15   13.30    7.15
  -6 -12  15   13.47    8.46
   6  12 -16    6.76    6.31
  -6 -12  16    3.49    5.93
   6  12 -17   21.88    8.42
  -6 -12  17    5.47    6.25
   6  12 -18   -0.00    6.10
  -6 -12  18    3.01    5.04
   6  12 -19    2.38    5.38
  -6 -12  19    9.72    7.74
   6  12 -20    4.44    5.16
  -6 -12  20   -0.00    5.95
   6  12 -21   15.16    8.45
  -6 -12  21   15.12    8.57
   6  12 -22    1.75    4.29
  -6 -12  22   -0.00    5.27
   6  12 -23   -0.00    4.32
  -6 -12  23   -0.00    5.19
   6  12 -24    2.48    5.41
  -6 -12  24   -0.00    5.11
   6  12 -25    2.04    5.38
  -6 -12  25   11.17    7.44
   6  12 -26    0.42    4.89
  -6 -12  26    0.00    4.80
   6  12 -27    4.97    6.44
  -6 -12  27    5.70    5.51
   6  12 -28    1.42    5.27
  -6 -12  28    0.00    5.22
   6  12 -29   -0.00    4.47
  -6  13   1   11.64    6.82
   6  13  -1    7.65    7.31
  -6 -13   1   12.60    9.03
  -6  13   2   19.49    7.17
   6  13  -2   -0.00    4.51
  -6 -13   2   13.15    8.32
  -6  13   3   46.54   10.40
   6  13  -3   58.00   13.62
  -6 -13   3    1.62    5.84
  -6  13   4   23.26    8.02
   6  13  -4    6.22    6.32
  -6 -13   4   17.42    8.91
  -6  13   5    0.93    4.51
   6  13  -5   17.59    8.07
  -6 -13   5    3.75    6.19
   6  13  -6    4.53    5.81
  -6 -13   6    4.79    6.02
   6  13  -7    8.72    6.67
  -6 -13   7    5.66    5.67
   6  13  -8    7.65    7.27
  -6 -13   8    7.14    7.95
   6  13  -9   46.99   13.22
  -6 -13   9   74.57   16.71
   6  13 -10    2.15    5.20
  -6 -13  10   -0.00    6.35
   6  13 -11    3.79    5.64
  -6 -13  11   -0.00    5.01
   6  13 -12   11.41    8.03
  -6 -13  12    0.00    5.28
   6  13 -13    6.06    6.43
  -6 -13  13   25.06   10.45
   6  13 -14   -0.00    4.59
  -6 -13  14   -0.00    4.79
   6  13 -15    4.68    6.97
  -6 -13  15   -0.00    5.60
   6  13 -16    0.20    4.46
  -6 -13  16   -0.00    4.56
   6  13 -17    5.21    5.47
  -6 -13  17    7.90    6.59
   6  13 -18    0.00    5.49
  -6 -13  18    0.00    4.81
   6  13 -19   14.13    8.27
  -6 -13  19   14.43    9.01
   6  13 -20    6.00    6.61
  -6 -13  20    4.65    7.02
   6  13 -21    3.08    6.25
  -6 -13  21   -0.00    5.93
   6  13 -22    2.03    5.96
  -6 -13  22   11.46    7.55
   6  13 -23    7.12    6.53
  -6 -13  23    1.24    6.69
   6  13 -24   -0.00    5.43
  -6 -13  24   -0.00    5.46
   6  13 -25    0.28    4.76
  -6 -13  25    3.88    6.16
   6  13 -26    0.00    4.76
  -6 -13  26    0.06    5.13
   6  13 -27    0.00    4.54
  -6 -13  27   -0.00    5.20
   6  13 -28    0.00    4.97
   6  13 -29   -0.00    5.51
   6  13 -30   -0.00    5.27
  -6  14   1   18.18    7.65
   6  14  -1   19.94    8.99
  -6  14   2   10.39    6.24
   6  14  -2    0.00    6.70
  -6 -14   2    0.12    5.59
  -6  14   3    0.00    4.09
   6  14  -3   -0.00    6.40
  -6 -14   3   -0.00    4.92
  -6  14   4   13.13    6.59
   6  14  -4    8.58    7.61
  -6 -14   4    8.34    7.72
   6  14  -5   22.46   10.33
  -6 -14   5   30.69   11.54
   6  14  -6   15.92    8.59
  -6 -14   6   13.40    8.75
   6  14  -7    7.42    7.23
  -6 -14   7   10.51    7.27
   6  14  -8   -0.00    5.21
  -6 -14   8    1.10    5.29
   6  14  -9   13.74    7.90
  -6 -14   9   13.75    8.38
   6  14 -10    9.29    7.17
  -6 -14  10    8.76    7.65
   6  14 -11    9.51    7.12
  -6 -14  11    5.63    7.15
   6  14 -12    6.32    7.28
  -6 -14  12    0.19    4.92
   6  14 -13    0.33    5.41
  -6 -14  13    8.62    7.24
   6  14 -14    0.00    5.52
  -6 -14  14    3.84    6.09
   6  14 -15    4.51    6.57
  -6 -14  15    5.13    6.86
   6  14 -16    0.00    5.77
  -6 -14  16    0.00    5.58
   6  14 -17    6.92    6.95
  -6 -14  17    4.83    7.35
   6  14 -18   -0.00    4.67
  -6 -14  18   -0.00    5.16
   6  14 -19   -0.00    5.70
  -6 -14  19    2.46    5.82
   6  14 -20    1.35    5.22
  -6 -14  20    3.66    5.77
   6  14 -21   18.25    8.93
  -6 -14  21    2.97    6.25
   6  14 -22    0.00    5.44
  -6 -14  22    7.12    7.59
   6  14 -23    3.47    5.44
  -6 -14  23   -0.00    5.51
   6  14 -24   -0.00    5.86
  -6 -14  24    0.47    5.33
   6  14 -25    4.82    5.61
  -6 -14  25    5.40    7.91
   6  14 -26    1.32    5.83
  -6  15   1    0.00    4.74
   6  15  -1   -0.00    6.19
  -6  15   2   12.19    6.64
   6  15  -2    7.90    6.51
   6  15  -3    3.54    7.06
   6  15  -4    1.75    6.13
   6  15  -5   -0.00    4.18
   6  15  -6   -0.00    5.00
   6  15  -7   -0.00    5.12
   6  15  -8    6.34    6.42
  -6 -15   8   11.27    7.41
   6  15  -9    4.89    6.71
  -6 -15   9    7.27    6.92
   6  15 -10    2.85    5.68
  -6 -15  10    3.91    6.00
   6  15 -11    0.00    4.93
  -6 -15  11    2.68    6.31
   6  15 -12    2.24    5.92
  -6 -15  12    0.75    5.56
   6  15 -13    6.17    7.05
  -6 -15  13    8.12    7.83
   6  15 -14    4.89    6.02
  -6 -15  14    7.18    7.28
   6  15 -15   -0.00    5.85
  -6 -15  15    0.00    5.20
   6  15 -16   -0.00    5.84
  -6 -15  16    0.05    5.38
   6  15 -17    0.83    5.80
  -6 -15  17   -0.00    5.32
   6  15 -18    1.79    5.32
  -6 -15  18    5.25    6.87
   6  15 -19    1.74    5.98
  -6 -15  19    6.25    6.88
   6  15 -20    0.36    6.17
  -6 -15  20    3.08    7.05
   6  15 -21    3.82    5.87
  -6 -15  21    7.68    7.15
  -6 -15  22   -0.00    7.59
  -6 -15  23   14.62    8.91
  -6  16   1    5.53    5.50
   6  16  -1    0.00    6.66
   6  16  -2   -0.00    6.58
   6  16  -3    0.00    6.78
   6  16  -4    0.00    6.13
   6  16  -5    0.05    4.70
   6  16  -6    5.35    6.36
   6  16  -7    2.86    5.54
   6  16  -8    0.00    5.14
   6  16  -9   -0.00    5.42
   6  16 -10    2.45    5.87
   6  16 -11    4.36    5.25
   6  16 -12    4.37    4.88
   6  16 -13    7.03    7.73
   6  16 -14   -0.00    5.74
  -6 -16  18    1.88    5.42
  -6 -16  19    0.01    6.01
  -6 -16  20    2.10    7.13
  -6 -16  21   -0.00    7.24
  -5   0   1    3.76    2.57
  -5   0   1    3.80    2.99
   5   0  -1    2.23    2.74
   5   0  -1    0.00    2.18
  -5   0   2   -0.00    1.97
  -5   0   2    1.20    2.43
   5   0  -2    1.79    2.39
   5   0  -2   -0.00    2.23
  -5   0   3  134.71   14.78
  -5   0   3  100.00   14.37
   5   0  -3   99.07   13.98
   5   0  -3   97.27   13.54
  -5   0   4    1.06    2.16
  -5   0   4   -0.00    2.26
   5   0  -4    0.29    2.05
   5   0  -4   -0.00    1.73
  -5   0   5 2449.25  312.23
  -5   0   5 3901.62  314.29
   5   0  -5 2533.76  312.25
   5   0  -5 2883.22  311.87
  -5   0   6    0.96    1.80
  -5   0   6    0.95    2.08
   5   0  -6    0.52    1.98
   5   0  -6    1.27    1.14
  -5   0   7   69.91    9.74
  -5   0   7   72.68   10.08
   5   0  -7   78.68   10.01
  -5   0   8   -0.00    1.59
  -5   0   8   -0.00    1.74
   5   0  -8    1.26    1.77
  -5   0   9  609.96   65.18
  -5   0   9  540.97   65.28
   5   0  -9  575.94   65.29
  -5   0  10   -0.00    1.31
  -5   0  10   -0.00    1.63
   5   0 -10    0.46    1.63
  -5   0  11   14.54    3.36
  -5   0  11   29.96    4.56
   5   0 -11   27.00    4.13
  -5   0  12    0.46    1.32
  -5   0  12    0.00    1.56
   5   0 -12    0.03    1.60
  -5   0  13   18.01    3.27
  -5   0  13    9.62    3.02
   5   0 -13   16.40    3.24
  -5   0  14    0.04    1.26
  -5   0  14    0.00    1.79
   5   0 -14   -0.00    1.65
  -5   0  15  121.10   16.89
  -5   0  15  134.17   17.46
   5   0 -15  139.11   17.10
   5   0 -15  154.95   17.47
  -5   0  16   -0.00    2.14
   5   0 -16    0.83    1.66
   5   0 -16   -0.00    1.55
  -5   0  17  103.69   14.13
   5   0 -17   95.09   13.37
   5   0 -17  104.59   13.63
  -5   0  18   -0.00    2.06
   5   0 -18    0.00    1.65
   5   0 -18   -0.00    1.81
  -5   0  19  158.54   20.88
   5   0 -19  153.69   20.27
   5   0 -19  163.19   20.49
   5   0 -20    0.66    2.17
   5   0 -20   -0.00    1.84
   5   0 -21  249.96   30.66
   5   0 -21  244.13   30.66
  -5   0  22    2.61    2.63
   5   0 -22    0.77    2.75
  -5   0  23    1.96    2.88
   5   0 -23    0.05    2.18
  -5   0  24    0.47    3.56
  -5   0  25   35.56    8.29
  -5   0  26    0.90    3.55
  -5   0  27   63.40   11.88
  -5   0  28   -0.00    4.04
  -5   0  29    6.95    4.20
  -5   0  30   -0.00    3.99
  -5   0  31   69.36   13.22
  -5   0  32   -0.00    3.99
  -5   0  33    0.20    3.81
  -5   0  34    2.72    4.30
  -5   0  35   15.65    6.77
  -5   0  36    4.10    4.78
  -5   0  37    7.72    6.16
  -5   0  38   -0.00    4.43
  -5   0  39    1.81    5.19
  -5   1   1  620.95   62.11
  -5   1   1  540.28   62.14
   5  -1  -1  492.93   61.72
   5  -1  -1  544.02   61.56
   5   1  -1  482.88   62.03
   5   1  -1  523.65   62.11
  -5  -1   1  537.72   62.38
  -5  -1   1  542.68   62.96
  -5   1   2    7.34    2.86
  -5   1   2    0.00    2.66
   5  -1  -2    1.99    2.50
   5  -1  -2    9.23    2.70
   5   1  -2    3.94    3.21
   5   1  -2    4.56    2.77
  -5  -1   2    4.44    2.89
  -5  -1   2    6.14    3.65
  -5   1   3  661.24   65.84
  -5   1   3  548.18   65.72
   5  -1  -3  567.19   65.64
   5  -1  -3  579.01   65.30
   5  -1  -3  548.16   64.90
   5   1  -3  542.61   66.17
   5   1  -3  588.10   66.06
  -5  -1   3  608.85   66.52
  -5  -1   3  531.27   66.52
  -5   1   4   11.79    3.15
  -5   1   4   13.48    3.34
   5  -1  -4   12.10    3.36
   5  -1  -4   12.66    2.48
   5  -1  -4   10.03    2.35
   5   1  -4   10.74    3.93
   5   1  -4   11.45    3.50
  -5  -1   4   15.29    4.18
  -5  -1   4   10.51    3.57
  -5   1   5  109.56   13.24
  -5   1   5  102.16   13.31
   5  -1  -5  116.68   13.42
   5   1  -5   98.04   14.05
   5   1  -5   99.38   13.43
  -5  -1   5   94.52   13.68
  -5  -1   5   95.68   14.16
  -5   1   6  824.85   81.01
  -5   1   6  608.54   80.67
   5  -1  -6  704.30   80.71
   5   1  -6  739.40   82.08
   5   1  -6  845.00   81.55
  -5  -1   6  757.39   81.82
  -5  -1   6  592.99   81.65
  -5   1   7  621.25   73.10
  -5   1   7  677.78   73.46
   5  -1  -7  670.35   73.27
   5   1  -7  705.15   74.89
   5   1  -7  641.01   73.73
  -5  -1   7  635.00   74.28
  -5  -1   7  633.57   74.76
  -5   1   8    1.00    1.18
  -5   1   8   -0.00    1.31
   5  -1  -8   -0.00    1.16
   5   1  -8    1.18    2.58
   5   1  -8    0.08    1.28
  -5  -1   8   -0.00    1.77
  -5  -1   8    0.30    2.36
  -5   1   9   33.80    4.82
  -5   1   9   43.73    5.27
   5  -1  -9   38.33    4.98
   5   1  -9   28.76    6.16
   5   1  -9   41.78    5.61
  -5  -1   9   42.13    6.48
  -5  -1   9   40.20    6.66
  -5   1  10    0.75    0.76
  -5   1  10    1.71    1.11
   5  -1 -10    2.02    0.90
   5   1 -10    3.15    2.30
   5   1 -10    1.24    1.25
  -5  -1  10    2.68    2.02
  -5  -1  10    2.00    2.31
  -5   1  11  202.92   25.05
   5  -1 -11  236.11   24.78
   5   1 -11  206.80   26.50
  -5  -1  11  207.64   26.32
  -5  -1  11  226.17   27.04
  -5   1  12   18.66    3.01
   5  -1 -12   18.04    2.67
   5  -1 -12   16.29    2.56
   5   1 -12   15.31    3.95
  -5  -1  12   14.95    3.81
  -5  -1  12   20.09    4.63
  -5   1  13  463.74   50.66
   5  -1 -13  434.89   49.90
   5  -1 -13  439.20   49.95
   5   1 -13  427.73   51.60
  -5  -1  13  503.72   51.77
  -5  -1  13  423.79   51.99
   5  -1 -14    0.57    1.11
   5  -1 -14    1.96    1.26
   5   1 -14    1.80    2.25
  -5  -1  14   -0.00    1.58
  -5  -1  14   -0.00    2.02
   5  -1 -15   57.41    7.38
   5  -1 -15   55.02    7.37
   5   1 -15   56.25    8.65
  -5  -1  15   51.97    8.27
  -5  -1  15   49.12    8.65
   5  -1 -16    2.73    1.73
   5  -1 -16    4.74    1.84
   5   1 -16    4.21    2.56
  -5  -1  16    4.60    2.29
  -5  -1  16    3.54    2.61
   5  -1 -17   28.32    4.17
   5  -1 -17   30.72    4.36
   5   1 -17   24.05    5.11
  -5  -1  17    5.77    3.50
  -5  -1  17   21.00    5.11
   5  -1 -18    4.38    2.04
   5  -1 -18    3.62    1.97
   5   1 -18    4.36    2.90
  -5  -1  18    1.55    2.11
  -5  -1  18    2.71    2.97
   5  -1 -19  205.64   24.17
   5  -1 -19  208.12   24.29
   5   1 -19  184.93   25.11
   5   1 -19  183.87   25.03
  -5  -1  19  225.87   25.74
  -5  -1  19  171.57   25.36
  -5   1  20    6.85    3.25
   5  -1 -20    6.85    2.69
   5  -1 -20    3.11    2.39
   5   1 -20    7.19    3.32
   5   1 -20    5.38    3.10
  -5   1  21    3.80    2.83
   5  -1 -21    4.47    2.60
   5   1 -21    2.64    2.76
   5   1 -21    7.22    3.60
  -5   1  22   11.88    4.25
   5  -1 -22   14.94    4.11
   5   1 -22   15.77    4.89
  -5  -1  22   18.03    5.40
   5   1 -23   57.76    9.92
  -5  -1  23   46.56    9.78
   5   1 -24    3.27    3.20
  -5  -1  24    3.77    3.62
  -5  -1  25   21.19    6.25
  -5  -1  26   14.92    5.58
  -5  -1  27   84.23   14.53
  -5  -1  28   11.14    5.36
  -5  -1  29   47.04   10.39
  -5  -1  30    0.16    3.74
  -5  -1  31    1.45    4.02
  -5  -1  32    4.30    4.39
  -5   1  33   47.87   10.36
  -5  -1  33   44.44   10.66
  -5   1  34    8.47    4.62
  -5  -1  34   -0.00    4.09
  -5   1  35    8.86    5.81
  -5  -1  35   12.30    5.94
  -5   1  36    2.04    3.45
  -5  -1  36    0.31    3.16
  -5   1  37   15.16    5.89
  -5  -1  37    7.82    5.62
  -5   1  38    1.80    4.02
  -5  -1  38   -0.00    3.66
  -5   1  39    6.35    5.38
  -5  -1  39   10.06    6.10
  -5   2   1    3.69    2.73
  -5   2   1   10.50    3.55
   5  -2  -1    2.39    2.41
   5  -2  -1    4.55    2.63
   5  -2  -1    3.81    2.73
   5   2  -1    7.42    4.11
   5   2  -1    7.69    3.94
  -5  -2   1    5.34    3.63
  -5  -2   1    8.67    4.39
  -5   2   2   18.29    4.30
  -5   2   2   19.96    4.52
   5  -2  -2   18.68    4.17
   5  -2  -2   17.84    3.82
   5  -2  -2   22.12    4.05
   5   2  -2   14.52    5.15
   5   2  -2   13.51    4.56
  -5  -2   2   17.65    4.90
  -5  -2   2   14.81    5.11
  -5   2   3  203.42   24.94
  -5   2   3  257.64   25.74
   5  -2  -3  204.91   24.99
   5  -2  -3  214.91   24.32
   5  -2  -3  198.72   24.21
   5   2  -3  166.71   25.77
  -5  -2   3  200.87   26.01
  -5  -2   3  197.16   26.55
  -5   2   4   82.56   10.73
  -5   2   4   86.41   10.99
   5  -2  -4   61.09   10.37
   5  -2  -4   82.57    9.59
   5  -2  -4   80.72    9.58
   5   2  -4   89.69   12.49
   5   2  -4   76.32   11.58
  -5  -2   4   81.43   11.87
  -5  -2   4   72.19   12.18
  -5   2   5  649.91   75.17
  -5   2   5  637.06   74.74
  -5   2   5  665.49   75.07
   5  -2  -5  648.48   75.23
   5   2  -5  668.82   76.85
   5   2  -5  715.16   76.39
  -5  -2   5  688.92   76.48
  -5  -2   5  685.74   77.14
  -5   2   6   13.05    2.51
  -5   2   6   11.47    2.42
  -5   2   6    8.05    2.49
   5   2  -6   15.03    4.38
   5   2  -6    5.37    2.70
  -5  -2   6    8.00    3.21
  -5  -2   6    4.61    2.96
  -5   2   7  123.44   11.76
  -5   2   7  110.76   11.76
  -5   2   7  104.08   11.89
  -5   2   7   97.60   11.84
   5   2  -7  108.45   14.32
   5   2  -7  100.18   13.40
  -5  -2   7  105.59   13.72
  -5  -2   7   29.99   12.01
  -5   2   8    9.28    1.74
  -5   2   8   10.36    1.84
   5   2  -8    8.01    3.69
   5   2  -8    7.65    3.09
  -5  -2   8   10.10    3.57
  -5  -2   8    5.81    3.88
   5   2  -9  976.30   84.56
   5   2  -9  631.76   82.33
  -5  -2   9  725.88   83.11
  -5  -2   9  685.30   83.53
   5   2 -10    4.00    2.64
   5   2 -10    1.46    1.86
  -5  -2  10    5.36    3.01
  -5  -2  10    3.55    2.93
   5   2 -11    3.39    2.95
   5   2 -11   11.81    3.13
  -5  -2  11    8.14    3.08
  -5  -2  11    6.53    3.41
   5   2 -12   95.49   13.13
   5   2 -12   81.52   11.98
  -5  -2  12   95.79   12.88
  -5  -2  12   90.34   13.36
   5   2 -13   60.41   10.09
   5   2 -13   79.45    9.78
  -5  -2  13   61.19    9.77
  -5  -2  13   57.50   10.30
   5   2 -14   41.13    7.31
  -5  -2  14   32.44    6.66
  -5  -2  14   44.59    7.98
   5   2 -15  387.10   49.12
  -5  -2  15  438.60   49.17
  -5  -2  15  420.79   49.97
   5  -2 -16    2.19    1.12
   5  -2 -16    1.78    1.27
   5   2 -16    3.38    3.01
  -5  -2  16    0.00    1.79
  -5  -2  16    0.00    2.83
  -5   2  17    2.75    1.91
   5  -2 -17    6.86    1.87
   5  -2 -17    8.76    2.05
   5   2 -17    5.11    3.31
  -5  -2  17   10.68    3.49
  -5  -2  17    6.59    3.51
  -5   2  18   -0.00    1.53
   5  -2 -18    0.35    1.22
   5  -2 -18    0.18    1.33
   5   2 -18   -0.00    2.71
  -5  -2  18    2.17    2.51
  -5  -2  18    0.58    2.41
  -5   2  19  116.31   16.29
   5  -2 -19  131.12   15.81
   5  -2 -19  118.07   15.67
   5   2 -19  143.83   18.28
  -5  -2  19  130.12   17.68
  -5   2  20   66.28    9.80
   5  -2 -20   53.62    8.73
   5   2 -20   63.22   10.97
  -5  -2  20   83.39   11.40
  -5   2  21    4.78    2.87
   5  -2 -21    2.24    1.90
   5   2 -21    1.71    3.44
  -5  -2  21    8.55    3.64
  -5  -2  21    4.47    3.72
  -5   2  22   11.37    4.26
   5   2 -22   15.44    5.31
   5   2 -22   19.29    5.29
  -5  -2  22   12.97    4.45
  -5  -2  22   13.55    5.13
   5   2 -23   11.79    4.89
  -5  -2  23   14.47    5.46
   5   2 -24   -0.00    2.93
  -5  -2  24    0.28    3.30
   5   2 -25  139.56   19.63
  -5  -2  25  120.52   19.62
  -5  -2  26   10.56    5.85
  -5  -2  27   91.24   15.66
  -5  -2  28    0.00    3.81
  -5  -2  29   51.82   11.40
  -5  -2  30   -0.00    3.97
  -5  -2  31   47.52   10.75
  -5  -2  32    2.19    4.29
  -5  -2  33   -0.00    4.42
  -5  -2  34   -0.00    4.09
  -5  -2  35   12.67    6.14
  -5  -2  36    0.56    5.26
  -5  -2  37   15.27    6.86
  -5  -2  38   -0.00    5.17
  -5   3   1  288.46   39.13
  -5   3   1  298.86   39.25
  -5   3   1  361.00   40.04
   5  -3  -1  322.91   39.22
   5  -3  -1  383.48   39.44
   5   3  -1  362.81   40.99
  -5  -3   1  338.88   40.77
  -5  -3   1  312.09   41.28
  -5   3   2   60.92    9.78
  -5   3   2   67.87   10.02
  -5   3   2   62.87   10.14
  -5   3   2   76.34   10.61
   5  -3  -2   71.12    9.79
   5  -3  -2   64.27    9.49
   5   3  -2   71.10   11.66
   5   3  -2   63.87   11.14
  -5  -3   2   80.49   11.70
  -5  -3   2   65.72   11.67
  -5   3   3  116.57   15.21
  -5   3   3  131.43   15.55
  -5   3   3  130.04   15.79
  -5   3   3  102.09   15.24
   5  -3  -3  109.35   14.55
   5  -3  -3  119.06   14.59
   5   3  -3  119.78   17.27
   5   3  -3  116.00   16.71
  -5  -3   3  107.29   16.22
  -5  -3   3  124.31   17.50
  -5   3   4    5.27    2.23
  -5   3   4    3.26    2.26
  -5   3   4    0.00    1.91
  -5   3   4    4.83    2.62
   5  -3  -4    3.37    1.49
   5  -3  -4    3.49    1.50
   5   3  -4    5.58    3.96
   5   3  -4    4.93    3.09
  -5  -3   4    6.38    3.40
  -5  -3   4    2.04    3.55
  -5   3   5  220.67   27.48
  -5   3   5  272.03   28.01
  -5   3   5  245.97   28.04
  -5   3   5  226.98   27.80
   5   3  -5  199.87   29.48
   5   3  -5  232.25   29.34
  -5  -3   5  223.15   29.26
  -5  -3   5  244.20   30.38
  -5   3   6  247.46   26.25
  -5   3   6  220.64   26.20
  -5   3   6  195.64   26.22
  -5   3   6  217.89   26.33
   5   3  -6  283.24   29.62
  -5  -3   6  278.52   29.02
  -5  -3   6  169.41   28.06
  -5   3   7   79.06    9.98
  -5   3   7   85.42   10.14
  -5   3   7   69.07   10.10
  -5   3   7   76.08   10.19
   5   3  -7   85.49   12.75
   5   3  -7   99.14   12.59
  -5  -3   7   81.51   12.15
  -5  -3   7   92.19   13.28
  -5   3   8  105.66   13.10
  -5   3   8  125.40   13.26
  -5   3   8  103.42   13.42
  -5   3   8  100.69   13.38
   5   3  -8  175.51   17.87
   5   3  -8  109.16   15.52
  -5  -3   8  114.28   15.79
  -5  -3   8  138.32   17.28
  -5   3   9   90.85   12.13
  -5   3   9  113.98   12.28
   5   3  -9  115.64   15.46
   5   3  -9  110.21   14.77
  -5  -3   9  110.23   14.90
  -5  -3   9  107.20   15.61
  -5   3  10   21.62    2.99
  -5   3  10   23.71    3.01
   5   3 -10   22.95    5.76
   5   3 -10   21.79    5.19
  -5  -3  10   29.39    5.93
  -5  -3  10   24.38    6.09
   5   3 -11    0.00    2.34
   5   3 -11    1.29    2.25
  -5  -3  11    0.00    2.55
  -5  -3  11    0.89    2.85
   5   3 -12   25.08    5.73
   5   3 -12   23.01    5.12
  -5  -3  12   16.49    4.86
  -5  -3  12   25.07    6.08
  -5   3  13  214.74   25.13
   5   3 -13  225.18   28.56
  -5  -3  13  218.13   28.06
  -5  -3  13  309.73   30.46
  -5   3  14   20.47    3.42
   5   3 -14   25.60    6.15
  -5  -3  14   27.83    5.93
  -5  -3  14   34.59    6.99
  -5   3  15    8.90    2.14
   5   3 -15   12.63    4.33
  -5  -3  15   13.07    4.02
  -5  -3  15    0.00    3.61
  -5   3  16   39.15    6.39
   5  -3 -16   40.58    5.53
   5  -3 -16   53.20    5.67
   5   3 -16   55.70    9.19
  -5  -3  16   48.37    8.48
  -5  -3  16   44.69    9.48
  -5   3  17   73.40   10.11
   5  -3 -17   68.82    9.10
   5  -3 -17   76.17    9.24
   5   3 -17   81.88   12.44
  -5  -3  17   88.53   12.25
  -5   3  18   10.39    3.17
   5  -3 -18   13.44    2.72
   5  -3 -18   15.18    2.88
   5   3 -18   15.66    5.24
  -5  -3  18    9.67    4.15
  -5   3  19    1.83    2.05
   5  -3 -19   -0.00    1.34
   5   3 -19    0.62    3.24
  -5  -3  19   -0.00    2.71
  -5   3  20    0.00    2.41
   5  -3 -20    0.00    1.37
   5   3 -20    0.71    2.99
  -5  -3  20   -0.00    2.53
  -5  -3  20    0.00    3.35
  -5   3  21   56.86    9.72
   5   3 -21   67.92   11.63
  -5  -3  21   61.24   10.77
  -5  -3  21   62.41   11.43
  -5   3  22   92.43   13.86
   5   3 -22   93.56   15.12
  -5  -3  22   99.36   16.08
   5   3 -23  125.08   17.72
  -5  -3  23  104.55   16.40
  -5  -3  23   95.65   17.07
   5   3 -24   11.61    5.00
  -5  -3  24   11.90    5.44
   5   3 -25    3.28    3.73
  -5  -3  25    2.51    3.27
   5   3 -26    1.43    3.36
  -5  -3  26    0.00    3.23
  -5  -3  27   42.02   10.16
  -5  -3  28    7.06    5.37
  -5  -3  29   27.93    8.79
  -5  -3  30   -0.00    4.49
  -5  -3  31    4.85    5.01
  -5  -3  32    3.41    4.65
  -5  -3  33   23.20    7.73
  -5  -3  34   -0.00    3.78
  -5  -3  35   -0.00    4.10
  -5  -3  36   -0.00    5.13
  -5  -3  37    3.73    5.40
  -5  -3  38    4.77    5.34
  -5   4   1   79.70   12.18
  -5   4   1   77.45   12.09
  -5   4   1   86.02   12.90
  -5   4   1   72.92   12.28
   5  -4  -1   84.59   12.26
   5  -4  -1   93.83   12.20
   5   4  -1   86.91   13.94
   5   4  -1   99.37   14.03
  -5  -4   1   67.51   12.78
  -5  -4   1  115.28   15.58
  -5   4   2   17.29    4.16
  -5   4   2    0.59    2.35
  -5   4   2    8.59    3.61
  -5   4   2    3.89    2.97
   5  -4  -2   14.31    3.58
   5  -4  -2   12.36    3.39
   5   4  -2   12.32    4.99
   5   4  -2   17.53    5.33
  -5  -4   2   10.95    4.66
  -5  -4   2   14.19    5.13
  -5   4   3   38.14    6.93
  -5   4   3   41.00    7.03
  -5   4   3   50.75    7.89
  -5   4   3   49.34    7.66
   5  -4  -3   45.02    6.78
   5  -4  -3   33.71    6.31
   5   4  -3   39.56    8.63
   5   4  -3   48.79    8.90
  -5  -4   3   34.38    7.78
  -5  -4   3   37.46    8.88
  -5   4   4   68.88    9.71
  -5   4   4   69.30    9.82
  -5   4   4   57.96    9.82
  -5   4   4   80.23   10.44
   5  -4  -4   60.71    8.94
   5  -4  -4   62.41    8.82
   5   4  -4   77.69   12.30
   5   4  -4   60.36   10.96
  -5  -4   4   74.48   11.40
  -5  -4   4   77.50   12.66
  -5   4   5  109.66   21.79
  -5   4   5  209.90   23.01
  -5   4   5  205.74   23.32
  -5   4   5  214.65   23.51
   5  -4  -5  199.11   21.49
   5  -4  -5  197.11   21.46
   5   4  -5  168.32   24.79
   5   4  -5  198.95   24.76
  -5  -4   5  192.23   24.60
  -5  -4   5  213.61   26.24
  -5   4   6    0.00    1.63
  -5   4   6    0.00    1.48
  -5   4   6   -0.00    1.72
   5   4  -6   -0.00    3.40
   5   4  -6    3.51    3.06
  -5  -4   6   -0.00    2.77
  -5  -4   6   -0.00    2.98
  -5   4   7    9.38    2.55
  -5   4   7    6.34    2.24
  -5   4   7    7.71    2.55
   5   4  -7   11.42    4.45
   5   4  -7   17.88    5.31
  -5  -4   7    8.42    3.95
  -5  -4   7    9.48    4.43
  -5   4   8   71.11    9.82
  -5   4   8   81.78   10.05
  -5   4   8   66.63   10.07
   5  -4  -8   85.23   10.10
   5   4  -8   78.38   12.70
   5   4  -8   92.47   12.78
  -5  -4   8   73.04   11.98
  -5  -4   8   68.81   12.68
  -5   4   9  105.76   13.34
  -5   4   9  108.26   13.40
  -5   4   9  106.44   13.71
   5  -4  -9  130.09   13.61
   5   4  -9  123.07   16.78
   5   4  -9  126.54   16.35
  -5  -4   9  101.03   15.66
  -5  -4   9   70.63   15.48
  -5   4  10  193.56   22.05
  -5   4  10  189.85   22.50
   5  -4 -10  193.47   21.97
   5   4 -10  189.89   25.41
  -5  -4  10  184.29   24.87
  -5  -4  10  163.76   25.34
  -5   4  11  221.72   27.49
  -5   4  11  221.50   28.12
   5  -4 -11  298.84   27.77
   5   4 -11  230.00   31.13
  -5  -4  11  244.52   30.87
  -5  -4  11  209.89   31.20
  -5   4  12    9.16    1.63
  -5   4  12    7.02    2.16
   5  -4 -12    8.75    1.57
   5   4 -12   11.10    4.47
  -5  -4  12    4.94    3.38
  -5  -4  12    8.95    4.08
  -5   4  13    2.86    0.89
  -5   4  13    2.24    1.55
   5  -4 -13    2.66    0.90
   5   4 -13    2.97    3.05
  -5  -4  13    3.29    3.29
  -5  -4  13    2.26    3.39
  -5   4  14   29.94    3.89
  -5   4  14   29.99    4.87
   5  -4 -14   30.16    3.87
   5   4 -14   23.15    6.51
  -5  -4  14   22.52    6.20
  -5  -4  14   42.25    8.53
  -5   4  15  361.78   40.54
  -5   4  15  357.64   41.55
   5  -4 -15  366.66   40.47
   5   4 -15  316.93   44.14
  -5  -4  15  349.97   43.93
  -5  -4  15  373.95   45.44
  -5   4  16   73.98    9.19
  -5   4  16   67.28   10.02
   5  -4 -16   73.14    9.13
  -5  -4  16   95.74   13.03
  -5   4  17  112.21   14.25
  -5   4  17  105.41   15.10
   5  -4 -17  117.38   14.20
   5   4 -17  146.76   18.81
  -5  -4  17  149.60   18.15
  -5   4  18    3.16    1.65
  -5   4  18    3.45    2.59
   5  -4 -18    5.47    2.03
   5   4 -18   -0.00    3.06
  -5  -4  18    1.65    2.88
  -5   4  19  200.80   27.76
   5   4 -19  254.37   31.02
  -5  -4  19  263.38   30.45
  -5  -4  19  226.21   31.28
  -5   4  20    2.94    2.77
   5   4 -20    0.00    3.35
  -5  -4  20    7.83    3.85
  -5  -4  20    4.36    4.04
  -5   4  21   31.25    8.24
   5   4 -21   67.03   11.54
  -5  -4  21  112.52   13.08
  -5  -4  21   73.13   12.56
   5   4 -22    3.48    4.19
  -5  -4  22    2.92    4.44
   5   4 -23    0.00    3.40
  -5  -4  23    0.73    4.28
   5   4 -24    0.75    3.56
  -5  -4  24    1.07    3.38
   5   4 -25   32.20    8.30
  -5  -4  25   28.30    8.16
   5   4 -26   18.30    6.85
  -5  -4  26   22.05    7.16
   5   4 -27   21.75    7.20
  -5  -4  27   18.77    6.97
  -5  -4  28    0.00    3.32
  -5  -4  29   30.55    8.76
  -5  -4  30   15.78    6.69
  -5  -4  31   35.10    9.81
  -5  -4  32   13.78    6.62
  -5  -4  33    0.26    3.80
  -5  -4  34   17.58    7.35
  -5  -4  35   10.58    6.69
  -5  -4  36    5.52    6.27
  -5  -4  37   15.26    6.71
  -5   5   1  267.20   30.14
   5  -5  -1  248.44   29.92
   5  -5  -1  184.61   29.03
   5  -5  -1  260.83   29.56
   5   5  -1  207.48   31.18
  -5  -5   1  270.74   31.52
  -5  -5   1  241.40   32.34
  -5   5   2   63.54   10.31
  -5   5   2   66.60   10.94
   5  -5  -2   60.48   10.20
   5  -5  -2   66.06   10.25
   5  -5  -2   83.05   10.53
   5   5  -2   52.94   11.79
   5   5  -2   67.56   12.05
  -5  -5   2   71.94   11.80
  -5  -5   2   64.52   12.38
  -5   5   3  171.54   22.78
  -5   5   3  184.26   23.61
   5  -5  -3  194.27   23.07
   5  -5  -3  159.03   22.25
   5  -5  -3  166.72   22.10
   5   5  -3  182.88   25.38
   5   5  -3  216.18   25.53
  -5  -5   3  195.05   24.62
  -5  -5   3  178.16   25.47
  -5   5   4   54.32    7.83
  -5   5   4   38.62    7.41
   5  -5  -4   37.57    6.86
   5  -5  -4   30.55    6.24
   5  -5  -4   49.70    6.82
   5   5  -4   28.65    8.14
   5   5  -4   40.26    8.46
  -5  -5   4   39.64    8.34
  -5  -5   4   44.58    9.68
  -5   5   5   20.44    4.72
  -5   5   5   24.57    5.30
   5  -5  -5   22.66    4.76
   5  -5  -5   23.46    4.19
   5  -5  -5   16.04    3.76
   5   5  -5   24.93    6.81
   5   5  -5   21.14    5.87
  -5  -5   5   21.83    6.16
  -5  -5   5   17.84    6.27
  -5   5   6   12.79    3.51
  -5   5   6   11.55    3.76
   5  -5  -6   12.44    3.49
   5  -5  -6   13.12    2.73
   5  -5  -6   13.35    2.72
   5   5  -6   11.61    4.93
   5   5  -6   13.56    4.78
  -5  -5   6   19.34    5.40
  -5  -5   6   21.93    6.29
  -5   5   7  290.07   35.62
  -5   5   7  267.19   35.92
   5  -5  -7  318.54   35.70
   5   5  -7  287.35   38.25
  -5  -5   7  420.65   41.23
  -5   5   8  146.97   18.45
  -5   5   8  129.83   18.65
   5  -5  -8  156.61   18.43
   5   5  -8  150.32   21.37
  -5  -5   8  153.59   20.86
  -5  -5   8  155.78   22.03
  -5   5   9   13.86    3.34
  -5   5   9   23.01    4.28
   5  -5  -9   13.38    3.30
   5   5  -9   11.74    5.03
  -5  -5   9   14.57    4.94
  -5  -5   9   16.48    5.78
  -5   5  10    1.36    1.95
  -5   5  10    2.10    2.00
   5  -5 -10    2.34    1.74
   5   5 -10    0.05    3.03
  -5  -5  10   -0.00    2.92
  -5  -5  10    4.38    4.12
  -5   5  11   18.94    3.61
  -5   5  11    8.98    3.21
   5  -5 -11   17.21    3.22
   5   5 -11   16.00    5.60
  -5  -5  11   12.64    5.12
  -5  -5  11   13.65    5.93
  -5   5  12  284.69   35.02
  -5   5  12  313.11   35.84
   5  -5 -12  316.80   34.95
   5   5 -12  281.83   38.39
  -5  -5  12  307.02   38.08
  -5  -5  12  300.88   39.26
  -5   5  13  320.70   37.22
  -5   5  13  297.14   37.84
   5  -5 -13  326.02   37.12
   5   5 -13  352.06   41.52
  -5  -5  13  352.54   40.72
  -5  -5  13  319.51   41.61
  -5   5  14   23.92    4.13
  -5   5  14   20.97    4.61
   5  -5 -14   22.25    3.95
   5   5 -14   20.24    6.63
  -5  -5  14   40.72    7.66
  -5   5  15    3.36    1.90
  -5   5  15    2.22    2.09
   5  -5 -15    5.25    1.86
   5   5 -15    5.59    4.13
  -5  -5  15    6.88    3.69
  -5   5  16   48.40    7.72
  -5   5  16   58.68    8.80
   5  -5 -16   56.29    7.79
   5   5 -16   78.22   12.22
  -5  -5  16   57.81   10.48
  -5   5  17  107.24   13.93
  -5   5  17  106.26   14.93
   5   5 -17  129.20   18.13
  -5  -5  17  108.21   16.66
  -5   5  18   30.39    5.56
  -5   5  18   39.50    6.88
   5   5 -18   30.01    8.34
  -5  -5  18   45.16    8.69
  -5  -5  18   42.21    9.61
  -5   5  19  113.98   16.18
   5   5 -19  111.13   18.24
  -5  -5  19  127.87   19.27
  -5   5  20    0.07    2.65
   5   5 -20    0.75    4.01
  -5  -5  20   -0.00    3.51
   5   5 -21   -0.00    3.57
  -5  -5  21   12.27    5.37
   5   5 -22   71.37   13.74
  -5  -5  22   78.43   14.47
   5   5 -23   43.98   10.20
  -5  -5  23   45.48   11.20
   5   5 -24   17.36    7.05
  -5  -5  24   22.29    7.29
  -5  -5  25   -0.00    4.18
  -5  -5  26    0.00    3.72
  -5  -5  27   20.68    8.17
  -5  -5  28   55.19   12.32
  -5  -5  29   21.15    7.63
  -5  -5  30   -0.00    4.30
  -5  -5  31    1.59    3.77
  -5  -5  32    6.11    4.79
  -5  -5  33   17.25    7.16
  -5  -5  34    0.00    3.86
  -5  -5  35    3.59    5.24
  -5  -5  36    0.00    3.64
  -5  -5  37    3.72    4.22
  -5   6   1   16.86    5.28
   5  -6  -1   28.70    6.30
   5  -6  -1   31.72    6.73
   5   6  -1   26.86    7.64
   5   6  -1   25.17    6.91
  -5  -6   1   39.45    7.73
  -5  -6   1   11.47    6.19
  -5   6   2    0.00    2.09
   5  -6  -2    0.30    2.35
   5  -6  -2   -0.00    2.36
   5   6  -2    0.00    4.22
   5   6  -2   -0.00    3.46
  -5  -6   2    0.00    3.07
  -5  -6   2    0.00    4.19
  -5   6   3  100.52   13.88
  -5   6   3   84.84   13.80
   5  -6  -3   97.85   13.44
   5  -6  -3   76.38   12.84
   5  -6  -3   84.43   12.58
   5   6  -3  100.94   15.87
   5   6  -3   88.11   14.83
  -5  -6   3   98.75   14.91
  -5  -6   3   92.60   15.95
  -5   6   4  106.83   17.65
  -5   6   4  162.67   19.79
   5  -6  -4  176.17   18.86
   5  -6  -4  138.05   17.99
   5  -6  -4  125.96   17.27
   5   6  -4  128.67   20.14
  -5  -6   4  143.24   19.99
  -5  -6   4  109.30   20.04
  -5   6   5  116.50   16.41
  -5   6   5  112.36   16.96
   5  -6  -5  119.87   16.28
   5  -6  -5  116.41   15.87
   5  -6  -5  122.75   15.58
   5   6  -5  128.17   18.99
  -5  -6   5  129.59   18.35
  -5  -6   5  122.27   19.31
  -5   6   6   28.34    5.75
  -5   6   6   16.58    5.20
   5  -6  -6   23.66    5.17
   5  -6  -6   29.31    5.10
   5  -6  -6   27.23    4.74
   5   6  -6   25.27    7.41
  -5  -6   6   30.45    7.14
  -5  -6   6   23.12    7.45
  -5   6   7   81.10   11.80
  -5   6   7   81.71   12.45
   5  -6  -7  103.32   12.22
   5  -6  -7   92.99   11.00
   5  -6  -7   60.77   10.19
   5   6  -7   83.88   14.11
  -5  -6   7   75.99   13.26
  -5  -6   7  116.03   16.26
  -5   6   8   34.34    6.31
  -5   6   8   30.07    6.46
   5  -6  -8   32.11    5.97
   5  -6  -8   36.60    4.95
   5  -6  -8   32.74    4.75
   5   6  -8   24.89    7.49
  -5  -6   8   38.02    8.12
  -5  -6   8   17.83    7.14
  -5   6   9  120.53   14.23
  -5   6   9  105.50   14.46
   5  -6  -9  114.92   13.80
   5   6  -9  123.69   17.44
  -5  -6   9   53.85   13.87
  -5  -6   9   94.93   16.89
  -5   6  10  127.84   18.25
  -5   6  10  152.81   19.30
   5  -6 -10  151.51   18.38
   5   6 -10  131.67   20.93
  -5  -6  10  137.64   20.57
  -5  -6  10  172.26   22.97
  -5   6  11  113.99   14.79
  -5   6  11  105.60   15.12
   5  -6 -11  121.47   14.61
   5   6 -11   86.23   16.48
  -5  -6  11  125.52   17.20
  -5  -6  11   85.59   17.19
  -5   6  12   22.57    5.01
  -5   6  12   21.75    5.33
   5  -6 -12   31.55    5.06
   5   6 -12   19.57    6.63
  -5  -6  12   25.11    7.50
  -5   6  13    1.82    2.25
  -5   6  13    4.16    2.90
   5  -6 -13    3.37    2.02
   5   6 -13   -0.00    3.99
  -5   6  14  105.47   13.57
  -5   6  14   93.11   13.98
   5  -6 -14  102.75   13.23
   5   6 -14   87.88   15.85
  -5   6  15  103.02   12.42
  -5   6  15   80.57   12.69
   5  -6 -15   82.29   11.80
   5   6 -15   86.40   15.22
  -5   6  16    0.00    1.95
  -5   6  16    1.32    2.42
   5   6 -16   -0.00    3.15
  -5  -6  16    0.53    3.57
  -5   6  17   91.46   13.21
  -5   6  17  105.25   14.50
   5   6 -17  100.72   16.67
  -5  -6  17  100.17   17.13
  -5   6  18   17.63    5.11
   5   6 -18   18.19    6.62
  -5  -6  18    9.46    6.05
  -5   6  19   40.98    8.06
   5   6 -19   45.71   10.26
  -5  -6  19   38.15    9.98
   5   6 -20    0.00    3.19
  -5  -6  20    0.00    4.18
   5   6 -21    8.79    5.93
  -5  -6  21    8.45    5.97
  -5  -6  22   47.52   11.24
  -5  -6  23   -0.00    3.67
  -5  -6  24    6.51    5.19
  -5  -6  25   12.85    6.58
   5   6 -26   44.84   10.73
  -5  -6  26   36.70   10.16
   5   6 -27   11.86    5.91
  -5  -6  27    9.68    5.56
   5   6 -28    2.17    4.50
  -5  -6  28    2.66    4.97
   5   6 -29    4.06    5.01
  -5  -6  29    0.00    4.94
  -5  -6  30   28.81    9.41
  -5  -6  31   13.35    6.94
  -5  -6  32   11.56    6.57
  -5  -6  33    0.00    4.51
  -5  -6  34    5.04    6.53
  -5  -6  35   -0.00    5.33
  -5  -6  36   12.45    7.37
  -5   7   1   12.95    4.92
  -5   7   1   13.42    4.74
   5  -7  -1    9.69    4.21
   5  -7  -1   16.01    5.08
   5   7  -1   12.10    6.07
  -5  -7   1   17.91    7.39
  -5   7   2   82.79   18.58
   5  -7  -2  190.87   20.93
   5  -7  -2  210.86   21.98
   5   7  -2  147.83   22.46
  -5  -7   2  179.57   24.22
  -5   7   3  129.30   19.19
   5  -7  -3  139.34   19.05
   5  -7  -3  137.07   19.42
   5   7  -3  139.46   21.56
  -5  -7   3  149.69   22.60
  -5   7   4  109.23   15.29
  -5   7   4   88.99   15.24
   5  -7  -4  101.52   14.52
   5   7  -4  112.93   17.56
  -5  -7   4   84.90   16.88
  -5   7   5   15.87    4.82
  -5   7   5   15.80    5.15
   5  -7  -5   12.53    4.07
   5  -7  -5   10.21    3.88
   5   7  -5   21.68    7.10
  -5  -7   5   26.73    7.61
  -5   7   6   31.68    6.53
  -5   7   6   18.76    6.30
   5  -7  -6   27.06    6.03
   5  -7  -6   27.50    5.86
   5   7  -6   38.22    8.85
  -5  -7   6   36.73    9.15
  -5   7   7  160.50   20.13
  -5   7   7  139.68   20.40
   5  -7  -7  156.15   19.69
   5  -7  -7  162.35   19.29
   5   7  -7  101.36   20.77
  -5  -7   7  140.49   22.80
  -5   7   8  334.55   40.98
  -5   7   8  306.74   41.40
   5  -7  -8  350.54   40.76
   5  -7  -8  342.42   39.90
   5   7  -8  378.28   44.44
  -5  -7   8  324.07   44.48
  -5   7   9   38.28    7.14
  -5   7   9   32.42    7.35
   5  -7  -9   26.29    6.21
   5  -7  -9   35.86    5.78
   5   7  -9   49.26   10.15
  -5  -7   9   45.72   10.50
  -5   7  10   14.72    4.30
  -5   7  10    5.77    3.51
   5  -7 -10   17.85    4.18
   5  -7 -10   12.76    2.78
   5   7 -10   12.65    5.66
  -5  -7  10    9.28    5.75
  -5   7  11   16.88    4.60
  -5   7  11   20.23    5.37
   5  -7 -11   13.85    4.19
   5  -7 -11   17.07    2.75
   5  -7 -11   17.17    2.70
   5   7 -11   15.96    6.56
  -5   7  12  168.05   21.69
  -5   7  12  152.99   22.00
   5  -7 -12  174.09   21.30
   5   7 -12  158.32   24.19
  -5   7  13  111.07   14.22
  -5   7  13   82.40   14.04
   5  -7 -13   88.95   13.18
   5   7 -13  104.15   16.69
  -5   7  14    4.31    2.79
  -5   7  14    3.02    3.13
   5   7 -14   -0.00    3.74
  -5  -7  14    1.48    3.13
  -5   7  15   63.49    9.50
  -5   7  15   53.07    9.82
   5   7 -15   57.75   12.00
  -5  -7  15   39.86   11.25
  -5   7  16    4.04    2.89
  -5   7  16    1.81    2.76
   5   7 -16    5.97    4.78
  -5  -7  16    1.23    4.01
  -5  -7  17    3.52    3.77
  -5  -7  18  144.00   23.04
  -5  -7  19   -0.00    4.33
  -5  -7  20   15.80    6.93
  -5  -7  21   11.76    6.90
   5   7 -22   31.71    9.35
  -5  -7  22   25.97    8.79
   5   7 -23   20.64    7.83
  -5  -7  23   31.61    9.57
   5   7 -24   28.64    8.73
  -5  -7  24   26.24    9.13
   5   7 -25   -0.00    4.08
  -5  -7  25   14.44    6.35
   5   7 -26    0.00    4.92
  -5  -7  26   -0.00    4.33
   5   7 -27   12.77    7.24
  -5  -7  27   19.96    7.88
   5   7 -28   29.71    9.46
  -5  -7  28   33.58   10.25
   5   7 -29   -0.00    4.03
  -5  -7  29    2.83    4.93
  -5  -7  30    7.31    6.15
  -5  -7  31    0.37    4.67
  -5  -7  32    0.00    4.46
  -5  -7  33   -0.00    5.82
  -5  -7  34    3.95    6.41
  -5  -7  35    0.00    4.94
  -5   8   1   18.99    5.98
  -5   8   1   16.83    5.96
   5  -8  -1   15.76    5.28
  -5  -8   1   13.94    7.13
  -5   8   2   18.44    5.96
  -5   8   2   10.88    5.11
   5  -8  -2   16.97    5.10
   5  -8  -2   11.94    4.64
   5   8  -2    9.37    5.63
  -5  -8   2   15.20    6.93
  -5   8   3   16.94    5.36
   5  -8  -3   15.48    4.99
   5  -8  -3    3.96    3.69
   5   8  -3   20.97    6.78
  -5  -8   3    5.37    6.08
  -5   8   4  459.50   53.73
   5  -8  -4  415.08   53.14
   5   8  -4  440.40   56.02
  -5  -8   4  454.91   57.05
  -5   8   5   55.18    9.37
  -5   8   5   57.82   10.04
   5  -8  -5   49.84    8.39
   5  -8  -5   55.45    8.98
   5   8  -5    6.05    6.96
  -5  -8   5   48.18   11.21
  -5   8   6  135.43   19.66
  -5   8   6  135.41   20.28
   5  -8  -6  146.88   19.33
   5  -8  -6  125.22   18.82
   5   8  -6  148.64   22.24
  -5  -8   6  135.03   22.34
  -5   8   7   -0.00    2.74
  -5   8   7    3.13    3.65
   5  -8  -7   -0.00    2.50
   5  -8  -7   -0.00    2.39
   5   8  -7    0.00    3.88
  -5  -8   7   -0.00    4.63
  -5   8   8  121.93   14.88
  -5   8   8   88.71   14.53
   5  -8  -8   50.79   11.82
   5  -8  -8  111.83   13.60
  -5  -8   8  123.67   18.33
  -5   8   9  198.93   23.65
  -5   8   9  170.16   23.93
   5  -8  -9  162.22   22.37
   5  -8  -9  161.25   21.83
  -5   8  10   91.92   13.21
  -5   8  10   81.05   13.47
   5  -8 -10   98.84   13.04
   5  -8 -10   65.14   11.03
  -5   8  11   27.78    6.49
  -5   8  11   20.23    6.69
   5  -8 -11   30.76    6.29
   5  -8 -11   21.75    4.66
  -5   8  12   32.02    7.13
  -5   8  12   35.38    7.66
   5  -8 -12   27.63    5.09
  -5  -8  12   31.23    9.36
  -5   8  13    0.00    3.21
   5  -8 -13    2.30    1.52
  -5  -8  13    5.29    5.34
  -5   8  14  138.47   17.12
   5  -8 -14  105.18   12.92
  -5  -8  14  137.10   20.95
  -5   8  15    3.16    2.99
  -5  -8  15    3.95    5.18
  -5  -8  16    1.22    4.08
   5   8 -17    4.78    5.21
  -5  -8  17   -0.00    4.01
   5   8 -18   -0.00    3.91
  -5  -8  18    1.18    3.89
   5   8 -19    4.61    4.70
  -5  -8  19    2.85    5.02
   5   8 -20   91.25   16.38
  -5  -8  20   74.55   15.70
   5   8 -21    1.60    3.94
  -5  -8  21    0.68    4.83
   5   8 -22    9.13    5.98
  -5  -8  22   11.55    7.35
   5   8 -23    1.46    4.43
  -5  -8  23    5.72    5.34
   5   8 -24   19.45    8.09
  -5  -8  24   34.16    9.84
   5   8 -25   -0.00    4.21
  -5  -8  25   -0.00    4.64
   5   8 -26   28.82    9.29
  -5  -8  26   26.45    9.17
   5   8 -27    3.98    5.74
  -5  -8  27    4.89    5.03
   5   8 -28    1.16    4.16
  -5  -8  28   -0.00    5.67
   5   8 -29    0.63    4.39
  -5  -8  29    0.00    5.18
   5   8 -30   22.55    8.62
  -5  -8  30   12.91    8.11
  -5  -8  31    3.31    6.21
  -5  -8  32   17.32    8.24
  -5  -8  33   -0.00    4.91
  -5  -8  34   -0.00    4.63
  -5   9   1   -0.00    3.22
  -5  -9   1    1.51    4.77
  -5   9   2  150.44   23.68
   5  -9  -2  182.16   23.90
  -5  -9   2  182.09   27.64
  -5   9   3   17.75    6.16
   5  -9  -3   23.56    6.11
  -5  -9   3   16.99    8.22
  -5   9   4    0.00    3.24
   5  -9  -4   -0.00    2.51
  -5  -9   4   -0.00    4.37
  -5   9   5    9.52    4.65
   5  -9  -5    9.80    4.41
  -5  -9   5    5.24    5.94
  -5   9   6   47.10    9.72
   5  -9  -6   51.82    9.57
  -5   9   7    9.41    4.85
   5  -9  -7   10.89    4.27
  -5   9   8  162.80   22.91
   5  -9  -8  159.14   22.15
   5   9  -8  167.40   25.39
  -5   9   9   14.77    5.51
   5  -9  -9    9.04    4.02
   5   9  -9    3.33    5.56
  -5   9  10   11.96    4.76
   5   9 -10    1.67    3.87
  -5  -9  10    1.00    4.09
  -5   9  11    6.64    4.65
   5   9 -11    3.45    4.80
  -5  -9  11    6.68    5.57
  -5   9  12  193.35   27.80
   5   9 -12  215.71   30.86
  -5  -9  12  243.41   32.80
  -5   9  13    6.18    4.23
   5   9 -13    4.51    4.97
  -5  -9  13    5.74    5.56
  -5   9  14   33.84    8.43
   5   9 -14   54.85   11.66
  -5  -9  14   47.01   11.86
   5   9 -15    2.73    5.16
  -5  -9  15    7.94    6.25
   5   9 -16   28.65    9.26
  -5  -9  16   32.04    9.96
   5   9 -17   -0.00    3.89
  -5  -9  17    1.38    4.18
   5   9 -18   77.86   14.60
  -5  -9  18   52.56   13.71
   5   9 -19   12.06    6.40
  -5  -9  19    3.70    5.16
   5   9 -20    2.37    4.74
  -5  -9  20    4.72    5.01
   5   9 -21    2.74    4.79
  -5  -9  21   -0.00    4.48
   5   9 -22   80.75   15.39
  -5  -9  22   51.20   13.93
   5   9 -23   -0.00    4.12
  -5  -9  23    2.31    5.35
   5   9 -24   18.79    7.94
  -5  -9  24   17.73    8.28
   5   9 -25    1.18    3.81
  -5  -9  25    1.47    5.22
   5   9 -26   -0.00    4.91
  -5  -9  26    2.74    4.59
   5   9 -27    2.09    4.70
  -5  -9  27    2.10    4.01
   5   9 -28   14.28    8.05
  -5  -9  28   10.71    7.46
   5   9 -29    3.06    5.24
  -5  -9  29   -0.00    5.93
   5   9 -30    0.45    3.95
  -5  -9  30   -0.00    6.18
   5   9 -31    0.39    4.55
  -5  -9  31   -0.00    6.01
  -5  -9  32    0.27    6.23
  -5  -9  33   -0.00    3.81
  -5  10   1   28.08    7.63
   5  10  -1   16.23    7.57
  -5 -10   1    0.01    4.72
  -5  10   2   -0.00    3.72
   5  10  -2   -0.00    4.38
  -5 -10   2    0.08    4.87
  -5  10   3    0.11    3.84
   5  10  -3    1.82    5.09
  -5 -10   3   -0.00    5.67
  -5  10   4   23.35    6.95
   5  10  -4   14.07    7.53
  -5  10   5    2.02    4.28
   5  10  -5    2.39    4.63
  -5  10   6   33.34    8.87
   5  10  -6   51.87   11.86
  -5  10   7    9.22    5.15
   5 -10  -7    5.37    4.01
   5  10  -7    6.90    5.65
  -5  10   8    2.53    4.21
   5  10  -8    9.59    5.89
  -5 -10   8    7.87    6.13
  -5  10   9    0.91    3.79
   5  10  -9    2.46    4.69
  -5 -10   9    1.25    4.24
  -5  10  10  122.65   20.07
   5  10 -10  157.72   23.53
  -5 -10  10  140.68   23.98
  -5  10  11    4.10    4.61
   5  10 -11    3.05    5.06
  -5 -10  11    0.53    4.59
  -5  10  12    3.37    3.85
   5  10 -12   11.05    7.02
  -5 -10  12    0.00    4.62
  -5  10  13    4.55    4.43
   5  10 -13   -0.00    4.76
  -5 -10  13    2.04    5.09
   5  10 -14   31.50    9.88
  -5 -10  14   52.85   12.70
   5  10 -15   -0.00    4.17
  -5 -10  15   -0.00    4.51
   5  10 -16   51.16   12.06
  -5 -10  16   46.21   12.49
   5  10 -17    2.20    4.45
  -5 -10  17    7.71    5.68
   5  10 -18    1.26    4.79
  -5 -10  18    5.34    5.82
   5  10 -19    0.38    4.02
  -5 -10  19   -0.00    4.33
   5  10 -20   55.65   12.90
  -5 -10  20   39.69   11.64
   5  10 -21   -0.00    4.30
  -5 -10  21    0.00    4.46
   5  10 -22    9.66    6.01
  -5 -10  22   18.30    7.56
   5  10 -23    4.62    5.29
  -5 -10  23    1.84    5.47
   5  10 -24    4.29    5.51
  -5 -10  24    6.14    5.33
   5  10 -25   -0.00    3.23
  -5 -10  25    4.71    4.88
   5  10 -26   14.41    7.38
  -5 -10  26    7.84    5.95
   5  10 -27   -0.00    3.76
  -5 -10  27    0.92    3.82
  -5 -10  28    2.23    4.78
   5  10 -29    7.12    6.31
  -5 -10  29    7.73    6.39
   5  10 -30   15.77    8.06
  -5 -10  30   14.24    7.66
   5  10 -31    5.00    5.95
  -5 -10  31    1.68    4.43
  -5 -10  32    0.00    5.03
   5  11  -1    7.79    6.38
   5  11  -2   82.85   16.83
  -5  11   3   16.66    6.61
   5  11  -3    9.86    7.17
  -5  11   4    1.60    3.75
   5  11  -4    4.08    5.30
  -5  11   5    1.77    4.19
   5  11  -5    3.46    5.55
  -5  11   6    1.95    3.81
   5  11  -6    6.33    5.95
  -5 -11   6   16.88    8.53
  -5  11   7   -0.00    3.86
   5  11  -7    0.37    4.29
  -5 -11   7    0.00    4.38
  -5  11   8   35.29    9.28
   5  11  -8   34.37   10.66
  -5 -11   8   44.17   12.17
  -5  11   9    3.15    4.24
   5  11  -9    2.26    4.65
  -5 -11   9    4.31    5.44
  -5  11  10    5.94    5.21
   5  11 -10    0.48    5.07
  -5 -11  10    0.00    4.74
  -5  11  11    3.41    4.47
   5  11 -11    0.02    5.04
  -5 -11  11   -0.00    4.22
   5  11 -12   76.64   15.30
  -5 -11  12   60.23   15.21
   5  11 -13    1.97    4.77
  -5 -11  13    3.82    6.47
   5  11 -14   38.86   11.14
  -5 -11  14   38.92   11.79
   5  11 -15    4.93    5.77
  -5 -11  15   -0.00    4.18
   5  11 -16   22.93    9.01
  -5 -11  16   17.17    8.44
   5  11 -17   -0.00    4.82
  -5 -11  17    3.34    5.93
   5  11 -18   34.49   11.40
  -5 -11  18   56.67   13.52
   5  11 -19   -0.00    5.39
  -5 -11  19    0.38    4.06
   5  11 -20   -0.00    4.91
  -5 -11  20    1.17    4.40
   5  11 -21    3.22    4.71
  -5 -11  21   -0.00    4.63
   5  11 -22   35.80   10.57
   5  11 -23    4.85    5.31
  -5 -11  23    1.70    4.32
   5  11 -24   18.11    8.15
  -5 -11  24   29.82    9.79
   5  11 -25    1.73    5.65
  -5 -11  25    3.95    6.00
   5  11 -26   10.03    6.94
  -5 -11  26   17.39    8.35
   5  11 -27   -0.00    4.66
  -5 -11  27    0.27    3.96
   5  11 -28   16.37    8.96
  -5 -11  28   27.93   10.08
   5  11 -29    2.87    5.68
  -5 -11  29    4.29    6.84
   5  11 -30   -0.00    5.51
  -5 -11  30    4.67    5.43
   5  11 -31    1.08    5.27
  -5 -11  31   -0.00    5.54
   5  11 -32    9.19    7.23
  -5  12   1    0.20    4.30
   5  12  -1    0.40    5.04
  -5  12   2    3.29    4.65
   5  12  -2   -0.00    5.45
  -5  12   3    0.00    4.44
   5  12  -3    0.92    5.03
   5  12  -4   79.73   15.59
  -5 -12   4   44.91   13.59
   5  12  -5    0.03    3.89
  -5 -12   5    8.87    6.63
   5  12  -6    5.11    6.08
  -5 -12   6   13.06    8.24
   5  12  -7    1.00    3.80
  -5 -12   7    0.29    4.17
   5  12  -8    1.46    4.81
  -5 -12   8   16.21    8.02
   5  12  -9    8.62    6.65
  -5 -12   9    9.82    7.00
  -5  12  10   36.55    8.97
   5  12 -10   18.99    8.74
  -5 -12  10   23.65   10.24
   5  12 -11    0.00    5.19
  -5 -12  11    3.06    6.08
   5  12 -12    0.87    4.60
  -5 -12  12    4.61    5.75
   5  12 -13   -0.00    5.07
  -5 -12  13   -0.00    5.27
   5  12 -14    9.78    6.68
  -5 -12  14   25.62    9.75
   5  12 -15    5.43    6.34
  -5 -12  15    4.51    6.55
   5  12 -16   26.78    9.18
  -5 -12  16   20.13    9.52
   5  12 -17   -0.00    4.56
  -5 -12  17    3.75    6.15
   5  12 -18    0.83    4.59
  -5 -12  18   -0.00    4.35
   5  12 -19    0.00    5.27
  -5 -12  19    1.91    5.49
   5  12 -20   37.09   10.81
  -5 -12  20   17.40    9.19
   5  12 -21    1.82    5.46
  -5 -12  21    0.41    5.14
   5  12 -22    1.84    4.78
  -5 -12  22    0.69    4.28
   5  12 -23   -0.00    4.52
  -5 -12  23   -0.00    3.73
   5  12 -24    5.01    6.50
  -5 -12  24    0.47    4.89
   5  12 -25    0.97    4.41
  -5 -12  25    0.80    4.51
   5  12 -26    0.00    5.26
  -5 -12  26    1.62    4.96
   5  12 -27    0.00    5.23
  -5 -12  27   -0.00    5.01
   5  12 -28    2.12    5.58
  -5 -12  28   -0.00    4.65
   5  12 -29    6.18    6.67
  -5 -12  29    1.56    5.81
   5  12 -30    2.61    6.10
  -5 -12  30    6.23    6.52
   5  12 -31   -0.00    4.69
   5  12 -32    0.00    4.53
  -5  13   1   28.37    9.03
   5  13  -1   19.86    9.25
  -5 -13   1   27.29   10.82
  -5  13   2   80.01   14.66
   5  13  -2   46.44   13.48
  -5 -13   2   51.88   15.02
  -5  13   3    6.73    6.40
   5  13  -3   10.59    6.91
  -5 -13   3   11.94    8.11
  -5  13   4   23.98    8.31
   5  13  -4   24.64    9.40
  -5 -13   4   25.55   10.11
  -5  13   5    0.00    4.47
   5  13  -5    4.90    6.12
  -5 -13   5    4.56    6.12
  -5  13   6   55.70   12.30
   5  13  -6   52.79   13.66
  -5 -13   6   43.40   13.44
  -5  13   7   10.42    6.39
   5  13  -7   15.52    7.87
  -5 -13   7   14.73    8.49
  -5  13   8   47.98   11.68
   5  13  -8   41.69   12.30
  -5 -13   8   68.00   16.01
  -5  13   9    1.90    4.73
   5  13  -9    6.96    6.71
  -5 -13   9   -0.00    5.35
   5  13 -10    1.70    5.76
  -5 -13  10   -7.02    7.70
   5  13 -11    2.11    6.83
  -5 -13  11   13.44    8.63
   5  13 -12   38.67   11.39
  -5 -13  12   34.48   11.57
   5  13 -13    5.21    5.23
  -5 -13  13    0.00    5.03
   5  13 -14    6.68    6.78
  -5 -13  14    9.20    7.05
   5  13 -15    0.00    5.87
  -5 -13  15    2.05    4.75
   5  13 -16    2.22    6.49
  -5 -13  16    6.81    6.32
   5  13 -17   -0.00    5.52
  -5 -13  17    6.12    5.80
   5  13 -18    7.05    5.95
  -5 -13  18    3.09    6.14
   5  13 -19   -0.00    4.61
  -5 -13  19    2.06    5.88
   5  13 -20    5.50    5.60
  -5 -13  20    3.73    5.78
   5  13 -21   -0.00    4.83
  -5 -13  21    3.50    6.32
   5  13 -22   17.06    8.20
  -5 -13  22   19.14    9.54
   5  13 -23    2.69    5.27
  -5 -13  23    0.23    4.09
   5  13 -24    2.27    6.32
  -5 -13  24    0.00    5.05
   5  13 -25    4.24    6.13
  -5 -13  25    5.42    6.99
   5  13 -26    0.00    5.06
  -5 -13  26    0.16    5.71
   5  13 -27    1.82    5.41
  -5 -13  27    1.72    5.27
   5  13 -28    6.40    6.03
  -5 -13  28   15.56    8.54
   5  13 -29    2.42    5.07
   5  13 -30   -0.00    4.83
  -5  14   1    2.98    4.68
   5  14  -1   10.98    7.11
  -5  14   2    2.13    4.32
   5  14  -2    0.00    6.88
  -5  14   3    9.11    6.43
   5  14  -3   -0.00    5.71
  -5 -14   3    1.03    6.69
  -5  14   4   25.29    8.31
   5  14  -4   23.69    8.90
  -5 -14   4    5.69    7.05
  -5  14   5   26.87    8.90
   5  14  -5   17.70    8.45
  -5 -14   5   25.08   10.05
  -5  14   6   13.84    6.53
   5  14  -6   15.73    8.70
  -5 -14   6   21.13    9.69
  -5  14   7    9.66    6.04
   5  14  -7   -0.00    5.21
  -5 -14   7    1.21    5.75
   5  14  -8    3.66    5.62
  -5 -14   8    0.00    4.70
   5  14  -9    0.75    5.58
  -5 -14   9    5.39    6.60
   5  14 -10    8.36    7.46
  -5 -14  10   25.03   10.55
   5  14 -11    1.28    4.68
  -5 -14  11    8.27    7.36
   5  14 -12    5.42    5.68
  -5 -14  12    0.86    4.97
   5  14 -13   -0.00    5.47
  -5 -14  13   -0.00    3.78
   5  14 -14    0.73    6.10
  -5 -14  14    3.94    6.06
   5  14 -15    0.73    5.96
  -5 -14  15   11.93    7.92
   5  14 -16    4.61    6.35
  -5 -14  16    5.76    7.73
   5  14 -17    0.00    4.84
  -5 -14  17   -0.00    5.92
   5  14 -18    0.00    4.75
  -5 -14  18   -0.00    6.88
   5  14 -19    3.01    4.66
  -5 -14  19    8.23    6.62
   5  14 -20    6.95    6.63
  -5 -14  20   -0.00    5.63
   5  14 -21    6.44    5.88
  -5 -14  21    1.46    5.45
   5  14 -22    7.50    6.14
  -5 -14  22    2.75    6.73
   5  14 -23    0.00    5.42
  -5 -14  23   -0.00    6.18
   5  14 -24   -0.00    5.70
  -5 -14  24    2.15    5.55
   5  14 -25   -0.00    5.49
  -5 -14  25    0.15    5.44
   5  14 -26   -0.00    6.16
  -5 -14  26    2.56    6.32
   5  14 -27    2.58    5.38
  -5 -14  27    9.13    7.42
  -5  15   1    4.70    5.81
   5  15  -1    6.81    7.30
  -5  15   2   17.93    8.17
   5  15  -2   12.11    8.39
  -5  15   3   20.42    8.27
   5  15  -3   26.45   10.28
  -5  15   4    5.01    5.46
   5  15  -4    1.87    5.65
  -5  15   5    0.78    3.65
   5  15  -5    8.05    6.85
  -5  15   6   -0.00    5.16
   5  15  -6    7.28    7.46
   5  15  -7    2.66    6.94
   5  15  -8   -0.00    6.34
   5  15  -9   -0.00    5.74
   5  15 -10    0.25    4.14
   5  15 -11    6.85    6.05
  -5 -15  11    9.39    7.40
   5  15 -12   14.75    7.59
  -5 -15  12    9.95    8.10
   5  15 -13    2.04    5.42
  -5 -15  13    2.96    5.55
   5  15 -14   -0.00    4.93
  -5 -15  14    2.19    6.15
   5  15 -15    1.43    6.54
  -5 -15  15   -0.00    5.96
   5  15 -16    2.28    5.49
  -5 -15  16    1.09    5.76
   5  15 -17   10.39    6.90
  -5 -15  17    6.75    7.95
   5  15 -18   13.94    7.74
  -5 -15  18   -0.00    6.21
   5  15 -19    5.86    6.23
  -5 -15  19    2.51    6.21
   5  15 -20    4.85    6.95
  -5 -15  20    2.70    6.40
   5  15 -21    0.00    5.49
  -5 -15  21    4.78    7.22
   5  15 -22    7.85    6.04
  -5 -15  22    0.57    5.37
  -5 -15  23    5.64    8.05
  -5 -15  24    5.54    7.69
  -5 -15  25   -0.00    5.42
  -5  16   1    0.30    5.06
   5  16  -1    6.23    6.83
  -5  16   2    1.06    5.42
   5  16  -2    5.68    6.57
  -5  16   3    4.23    5.73
   5  16  -3    2.72    6.12
  -5  16   4   -0.00    5.21
   5  16  -4    2.29    6.12
   5  16  -5    4.31    6.81
   5  16  -6    2.13    4.98
   5  16  -7    7.11    6.75
   5  16  -8   12.18    7.25
   5  16  -9    0.00    5.22
   5  16 -10   -0.00    5.52
   5  16 -11   -0.00    5.12
   5  16 -12   -0.00    5.91
   5  16 -13    0.00    5.55
   5  16 -14   -0.00    5.08
   5  16 -15    4.14    6.01
   5  16 -16    0.00    5.55
  -5  17   1    0.26    5.38
   5  17  -1   -0.00    7.46
  -5  17   2   13.25    7.42
   5  17  -2    9.80    7.46
   5  17  -3    5.86    7.41
   5  17  -4   -0.00    6.17
   5  17  -5   -0.00    5.31
   5  17  -6    8.13    7.97
  -4   0   1   -0.00    2.14
  -4   0   1    0.06    2.47
   4   0  -1   -0.00    2.03
   4   0  -1    2.09    1.83
  -4   0   2   35.07    5.26
  -4   0   2   21.32    4.90
   4   0  -2   23.65    4.63
   4   0  -2   28.05    4.75
  -4   0   3    0.00    1.88
  -4   0   3    0.09    1.67
   4   0  -3    0.00    1.68
   4   0  -3   -0.00    1.34
  -4   0   4 1184.95  139.75
  -4   0   4 1312.23  140.08
   4   0  -4 1282.95  139.83
   4   0  -4 1239.24  139.26
  -4   0   5    0.12    1.53
  -4   0   5    2.56    1.75
   4   0  -5    0.87    1.67
   4   0  -5   -0.00    1.00
  -4   0   6  857.47   87.64
  -4   0   6  698.37   87.52
   4   0  -6  793.77   87.70
  -4   0   7    1.44    1.34
  -4   0   7   -0.00    1.24
   4   0  -7    0.00    1.52
  -4   0   8 3133.78  337.04
  -4   0   8 3041.46  337.24
   4   0  -8 2953.33  337.04
  -4   0   9   -0.00    1.22
  -4   0   9    0.63    1.43
   4   0  -9    0.96    1.52
  -4   0  10   28.15    4.41
  -4   0  10   33.54    4.90
   4   0 -10   26.11    4.51
  -4   0  11    0.19    1.39
  -4   0  11    1.72    1.83
   4   0 -11   -0.00    1.66
  -4   0  12   10.64    2.80
  -4   0  12   22.14    3.80
   4   0 -12   10.07    2.97
  -4   0  13    0.02    1.20
  -4   0  13    0.37    1.72
   4   0 -13    0.20    1.62
  -4   0  14 1600.67  178.54
   4   0 -14 1571.69  177.57
   4   0 -14 1606.14  178.16
  -4   0  15    0.27    1.79
   4   0 -15   -0.00    1.77
   4   0 -15    0.00    1.70
  -4   0  16   52.16    9.43
   4   0 -16   62.38    9.45
   4   0 -16   83.41   10.11
  -4   0  17    1.33    2.07
   4   0 -17   -0.00    1.62
   4   0 -17    1.52    2.01
   4   0 -18  177.96   22.36
   4   0 -18  172.70   22.38
   4   0 -19    0.18    1.91
   4   0 -19    1.29    2.29
   4   0 -20  172.77   23.40
   4   0 -20  192.69   23.79
  -4   0  21    1.35    2.67
   4   0 -21    2.68    2.50
   4   0 -21    1.17    2.45
  -4   0  22   17.61    5.78
   4   0 -22   20.66    5.64
   4   0 -22   34.19    6.50
   4   0 -23    0.87    2.43
   4   0 -23    0.79    2.55
   4   0 -24   42.65    8.55
   4   0 -25    1.13    3.32
   4   0 -26   76.38   12.90
  -4   0  29   -0.00    3.04
  -4   0  30   55.97   11.62
  -4   0  31    0.00    3.28
  -4   0  32   -0.00    4.55
  -4   0  33   -0.00    3.88
  -4   0  34    6.73    5.61
  -4   0  35   -0.00    3.50
  -4   0  36   56.50   12.54
  -4   0  37    1.42    3.70
  -4   0  38    4.20    5.08
  -4   0  39   -0.00    4.47
  -4   1   1   22.56    4.45
  -4   1   1   20.30    4.51
   4  -1  -1   28.00    4.76
   4  -1  -1   19.23    4.16
   4   1  -1   20.71    4.90
   4   1  -1   24.77    4.89
  -4  -1   1   20.04    4.73
  -4  -1   1   21.79    5.16
  -4   1   2 1062.93  131.63
  -4   1   2 1265.64  132.32
   4  -1  -2 1149.06  131.98
   4  -1  -2 1262.45  132.55
   4  -1  -2 1231.21  131.73
   4   1  -2 1233.14  132.82
   4   1  -2 1213.64  132.55
  -4  -1   2 1131.81  132.52
  -4  -1   2 1097.05  132.76
  -4   1   3   24.04    3.99
  -4   1   3   17.64    3.93
   4  -1  -3   29.54    4.31
   4  -1  -3   24.36    3.55
   4  -1  -3   12.96    3.11
   4   1  -3   24.50    4.87
   4   1  -3   27.87    4.64
  -4  -1   3   27.26    4.97
  -4  -1   3   17.48    4.29
  -4   1   4    0.00    1.28
  -4   1   4    9.40    2.25
   4  -1  -4    4.01    1.74
   4   1  -4   -0.00    2.18
   4   1  -4    5.45    2.21
  -4  -1   4    2.84    1.99
  -4  -1   4    5.55    2.77
  -4   1   5   19.21    2.82
  -4   1   5   13.06    2.56
   4  -1  -5   12.98    2.55
   4   1  -5   14.77    3.72
   4   1  -5   10.53    2.99
  -4  -1   5   13.84    3.27
  -4  -1   5    9.13    3.26
  -4   1   6  400.68   49.72
  -4   1   6  515.18   49.92
   4  -1  -6  456.04   49.86
   4   1  -6  443.45   51.24
   4   1  -6  459.84   50.76
  -4  -1   6  371.30   50.67
  -4  -1   6  457.88   51.45
  -4   1   7   57.86    6.17
  -4   1   7   49.04    5.99
   4  -1  -7   49.93    6.16
   4   1  -7   40.36    7.33
   4   1  -7   48.93    7.02
  -4  -1   7   59.45    7.69
  -4  -1   7   39.31    7.32
   4   1  -8 1475.22  152.40
   4   1  -8 1383.82  151.62
  -4  -1   8 1311.39  151.96
  -4  -1   8 1275.93  152.23
   4  -1  -9   -0.00    0.60
   4   1  -9    1.90    2.17
   4   1  -9    1.06    1.57
  -4  -1   9   -0.00    1.69
  -4  -1   9   -0.00    2.26
   4  -1 -10  530.39   58.40
   4  -1 -10  526.51   58.42
   4   1 -10  493.36   59.94
  -4  -1  10  485.27   59.75
  -4  -1  10  587.23   60.69
   4  -1 -11  170.61   21.23
   4  -1 -11  201.30   21.39
   4   1 -11  199.64   22.96
  -4  -1  11  183.68   22.63
  -4  -1  11  184.14   23.11
   4  -1 -12  449.34   50.60
   4  -1 -12  447.53   50.66
   4   1 -12  429.53   51.90
  -4  -1  12  478.99   52.55
   4  -1 -13  120.01   14.44
   4  -1 -13  119.53   14.55
   4   1 -13  118.72   15.67
  -4  -1  13  119.17   15.51
  -4  -1  13  115.90   15.91
   4  -1 -14    0.67    1.38
   4  -1 -14   -0.00    1.44
   4   1 -14    0.58    2.11
  -4  -1  14    0.00    1.81
  -4  -1  14    0.00    2.17
   4  -1 -15   39.22    6.02
   4  -1 -15   38.65    6.07
   4   1 -15   40.84    6.96
  -4  -1  15   42.76    6.87
  -4  -1  15   31.85    6.85
   4  -1 -16  273.29   32.44
   4  -1 -16  266.79   32.53
   4   1 -16  281.11   33.56
  -4  -1  16  286.19   33.60
  -4  -1  16  275.52   34.06
  -4   1  17   -0.00    1.71
   4  -1 -17    1.16    1.88
   4  -1 -17   -0.00    1.66
   4   1 -17    0.33    2.26
   4   1 -17   -0.00    2.29
  -4  -1  17    0.00    1.69
  -4  -1  17   -0.00    2.53
  -4   1  18  331.57   44.31
   4  -1 -18  349.21   43.82
   4  -1 -18  397.46   44.29
   4   1 -18  433.32   45.45
   4   1 -18  371.40   45.04
  -4  -1  18  394.87   45.78
  -4   1  19   22.36    5.17
   4  -1 -19   31.95    5.46
   4  -1 -19   17.82    4.63
   4   1 -19   19.18    5.21
   4   1 -19   19.28    5.21
  -4  -1  19   30.02    6.53
  -4   1  20   31.29    6.46
   4  -1 -20   25.74    5.64
   4   1 -20   22.59    5.94
   4   1 -20   32.50    6.64
  -4   1  21    5.11    3.16
   4  -1 -21    8.95    3.26
   4  -1 -21    8.93    3.30
   4   1 -21    4.56    3.15
   4   1 -21    3.83    2.96
  -4   1  22  244.89   34.26
   4  -1 -22  279.07   33.99
   4  -1 -22  299.02   34.36
   4   1 -22  267.37   34.57
   4   1 -22  280.97   34.79
   4  -1 -23    7.87    3.62
   4   1 -23    8.66    3.95
   4   1 -23   11.53    4.64
  -4  -1  23    2.32    3.71
   4  -1 -24   15.54    4.78
   4   1 -24   11.13    4.73
   4   1 -24   14.38    5.33
  -4  -1  24    7.74    4.87
   4  -1 -25   36.19    7.47
   4   1 -25   31.06    7.43
  -4  -1  25   25.18    7.55
   4   1 -26   64.04   12.08
  -4  -1  26   73.64   13.10
   4   1 -27    7.52    4.59
  -4  -1  27    2.45    4.21
  -4  -1  28   50.46   11.24
  -4  -1  29    1.26    3.55
  -4  -1  30    0.60    3.63
  -4  -1  31    7.19    5.41
  -4  -1  32   39.45   10.27
  -4  -1  33    3.85    4.13
  -4  -1  34    7.68    6.02
  -4  -1  35   -0.00    4.93
  -4  -1  36   -0.00    4.68
  -4  -1  37   -0.00    5.79
  -4  -1  38    4.98    6.22
  -4   1  39    1.35    4.12
  -4  -1  39    2.72    4.48
  -4   2   1  110.09   12.36
  -4   2   1   86.22   11.97
   4  -2  -1   99.80   12.24
   4  -2  -1   82.85   11.60
   4  -2  -1   85.01   11.53
   4   2  -1   90.51   12.93
   4   2  -1   87.68   12.71
  -4  -2   1   85.40   12.70
  -4  -2   1   62.25   12.29
  -4   2   2  202.06   26.06
  -4   2   2  220.29   26.14
  -4   2   2  241.55   26.49
   4  -2  -2  217.78   26.26
   4  -2  -2  227.46   25.82
   4  -2  -2  221.73   25.74
   4   2  -2  218.63   27.44
   4   2  -2  215.90   27.12
  -4  -2   2  222.77   27.20
  -4  -2   2  191.19   27.29
  -4   2   3   18.49    3.40
  -4   2   3   16.16    3.36
  -4   2   3   12.74    3.23
  -4   2   3   19.16    3.59
   4  -2  -3   16.30    2.85
   4  -2  -3   18.76    2.99
   4   2  -3    2.25    3.31
   4   2  -3   17.21    4.28
  -4  -2   3   32.64    5.34
  -4  -2   3   13.58    4.26
  -4   2   4 1704.80  187.69
  -4   2   4 1987.75  187.85
  -4   2   4 1987.32  188.26
  -4   2   4 1176.35  187.07
   4   2  -4 1982.16  189.95
   4   2  -4 1676.97  188.85
  -4  -2   4 1767.88  189.06
  -4  -2   4 1916.37  189.99
  -4   2   5   39.84    5.67
  -4   2   5   46.19    5.87
  -4   2   5   42.99    5.83
  -4   2   5   42.05    5.81
   4   2  -5   39.43    7.22
   4   2  -5   43.60    7.18
  -4  -2   5   46.35    7.32
  -4  -2   5   42.24    7.72
  -4   2   6    6.65    1.53
  -4   2   6    6.72    1.53
  -4   2   6    7.17    1.51
  -4   2   6    8.19    1.63
   4   2  -6    6.32    3.12
   4   2  -6    6.16    3.00
  -4  -2   6   12.09    3.42
  -4  -2   6    7.50    3.65
   4   2  -7  370.73   44.79
   4   2  -7  402.22   44.69
  -4  -2   7  346.95   44.44
  -4  -2   7  415.83   45.47
   4   2  -8  767.37   92.13
   4   2  -8  775.28   91.80
  -4  -2   8  973.32   92.67
  -4  -2   8  753.71   92.41
   4   2  -9  218.43   26.12
   4   2  -9  184.04   25.27
  -4  -2   9  212.81   25.77
  -4  -2   9  237.10   26.70
   4   2 -10   78.60   12.05
   4   2 -10   76.82   11.54
  -4  -2  10   94.46   12.17
  -4  -2  10   90.60   12.70
   4   2 -11   69.58   10.16
   4   2 -11   70.07    9.59
  -4  -2  11   53.96    9.40
  -4  -2  11   63.72   10.37
   4  -2 -12    1.33    0.80
   4  -2 -12    0.73    0.89
   4   2 -12    0.59    2.06
   4   2 -12    0.00    1.81
  -4  -2  12   -0.00    1.96
  -4  -2  12   -0.00    2.20
  -4   2  13   12.93    2.64
   4  -2 -13   17.35    2.55
   4  -2 -13   11.44    2.41
   4   2 -13   12.69    4.00
  -4  -2  13   13.76    3.99
  -4  -2  13   16.04    4.51
  -4   2  14  867.84   95.44
   4  -2 -14  829.57   94.85
   4  -2 -14  859.31   94.95
   4   2 -14  833.12   97.10
  -4  -2  14  800.64   96.67
  -4  -2  14  928.29   98.04
  -4   2  15   59.13    8.35
   4  -2 -15   56.23    7.91
   4  -2 -15   63.31    8.13
   4   2 -15   56.37    9.70
  -4  -2  15   54.14    9.25
  -4  -2  15   63.27   10.20
  -4   2  16   22.95    4.60
   4  -2 -16   29.11    4.60
   4  -2 -16   25.09    4.44
   4   2 -16   23.81    5.63
  -4  -2  16   32.95    6.10
  -4  -2  16   19.43    5.75
  -4   2  17    1.74    1.93
   4  -2 -17   -0.00    1.54
   4  -2 -17    0.00    1.61
   4   2 -17    3.33    2.68
  -4  -2  17    0.56    2.09
  -4  -2  17    0.17    2.60
  -4   2  18  125.72   17.60
   4  -2 -18  145.40   17.44
   4  -2 -18  146.53   17.43
   4   2 -18  132.37   18.85
  -4  -2  18  137.55   18.67
  -4  -2  18  116.81   18.79
  -4   2  19  123.36   19.04
   4  -2 -19  160.36   19.09
   4  -2 -19  146.58   18.83
   4   2 -19  144.85   20.35
  -4  -2  19  153.90   20.30
  -4  -2  19  164.27   21.44
  -4   2  20   54.79    8.62
   4  -2 -20   39.36    7.45
   4  -2 -20   46.20    7.68
   4   2 -20   55.16    9.42
   4   2 -20   50.69    9.07
  -4  -2  20   35.25    7.98
  -4   2  21    5.20    3.31
   4  -2 -21    2.98    2.44
   4  -2 -21    2.83    2.56
   4   2 -21    0.86    2.71
   4   2 -21    4.69    3.38
  -4   2  22    9.13    4.20
   4  -2 -22    5.17    3.16
   4   2 -22    9.78    4.52
   4   2 -22   13.80    4.80
  -4  -2  22    7.08    4.72
   4  -2 -23    0.02    2.25
   4   2 -23   -0.00    2.85
   4   2 -23   -0.00    2.88
  -4  -2  23   -0.00    3.18
   4  -2 -24  156.14   21.26
   4   2 -24  165.23   22.78
   4   2 -24  160.92   22.49
  -4  -2  24  147.14   22.73
   4   2 -25   22.15    6.89
  -4  -2  25   31.09    8.19
   4   2 -26   89.35   14.43
  -4  -2  26   70.00   14.11
   4   2 -27    2.52    3.63
  -4  -2  27    6.10    4.33
   4   2 -28   39.16   10.03
  -4  -2  28   62.95   11.94
  -4  -2  30   85.09   15.77
  -4  -2  31   -0.00    3.77
  -4  -2  32    1.41    3.96
  -4  -2  33    6.01    4.35
  -4  -2  34    6.90    5.29
  -4  -2  35    1.63    5.18
  -4  -2  36   11.40    6.79
  -4  -2  37    1.39    3.80
  -4  -2  38    2.88    5.51
  -4  -2  39    1.46    3.89
  -4   3   1   44.83    7.18
  -4   3   1   47.87    7.35
  -4   3   1   45.92    7.50
  -4   3   1   38.65    7.08
   4  -3  -1   38.01    6.90
   4  -3  -1   40.42    6.77
   4   3  -1   54.38    8.83
   4   3  -1   39.10    7.90
  -4  -3   1   39.76    7.79
  -4  -3   1   63.69    9.57
  -4   3   2  347.32   42.97
  -4   3   2  355.89   43.16
  -4   3   2  344.13   43.28
  -4   3   2  386.44   43.45
   4  -3  -2  349.40   42.81
   4  -3  -2  390.99   42.91
   4   3  -2  342.79   44.64
   4   3  -2  501.00   45.83
  -4  -3   2  400.42   44.63
  -4  -3   2  361.14   44.97
  -4   3   3    7.95    2.67
  -4   3   3    9.17    2.78
  -4   3   3    5.15    2.62
  -4   3   3    8.96    2.75
   4  -3  -3   10.62    2.49
   4  -3  -3   10.87    2.55
   4   3  -3    9.57    4.14
   4   3  -3    9.50    3.48
  -4  -3   3   10.03    3.81
  -4  -3   3    5.96    4.11
  -4   3   4   12.80    2.90
  -4   3   4   14.28    3.10
  -4   3   4   10.30    2.87
  -4   3   4   12.94    3.15
   4  -3  -4   13.10    2.34
   4  -3  -4   11.52    2.25
   4   3  -4   11.81    4.38
   4   3  -4   10.56    3.75
  -4  -3   4   10.25    3.71
  -4  -3   4    9.41    4.34
  -4   3   5   51.08    6.33
  -4   3   5   42.88    6.16
  -4   3   5   43.92    6.32
  -4   3   5   36.06    6.06
   4   3  -5   32.47    7.33
   4   3  -5   41.41    7.62
  -4  -3   5   49.61    8.00
  -4   3   6   59.74    8.29
  -4   3   6   65.64    8.46
  -4   3   6   64.29    8.51
  -4   3   6   72.52    8.60
   4  -3  -6   68.55    8.48
   4   3  -6   57.21   10.21
   4   3  -6   59.24   10.04
  -4  -3   6   66.55   10.23
  -4  -3   6   62.85   10.69
  -4   3   7  574.50   61.56
  -4   3   7  521.95   61.60
  -4   3   7  562.20   61.94
   4  -3  -7  587.03   61.73
   4   3  -7  522.38   63.93
   4   3  -7  521.24   63.70
  -4  -3   7  508.92   63.55
  -4  -3   7  511.96   64.29
  -4   3   8   82.21    9.38
  -4   3   8   89.92    9.57
   4  -3  -8   95.28    9.45
   4   3  -8   78.40   11.95
   4   3  -8   72.11   11.42
  -4  -3   8   24.25    9.77
  -4  -3   8  107.87   13.35
  -4   3   9    1.17    1.06
  -4   3   9    0.64    1.07
   4  -3  -9    1.53    0.94
   4   3  -9    0.19    2.64
   4   3  -9    1.73    2.48
  -4  -3   9    0.32    2.39
  -4  -3   9    0.00    2.94
  -4   3  10  218.88   25.62
  -4   3  10  219.23   25.88
   4  -3 -10  241.44   25.63
   4   3 -10  228.10   28.77
  -4  -3  10  240.14   28.56
  -4  -3  10  216.35   28.97
  -4   3  11  416.12   45.76
  -4   3  11  386.07   45.99
   4  -3 -11  407.25   45.69
   4   3 -11  416.87   48.96
   4   3 -11  459.10   48.79
  -4  -3  11  439.57   48.78
  -4  -3  11  378.51   49.10
  -4   3  12  337.18   39.14
  -4   3  12  356.05   39.54
   4  -3 -12  358.57   39.16
   4   3 -12  311.73   41.81
   4   3 -12  332.95   41.53
  -4  -3  12  397.96   42.28
  -4  -3  12  322.24   42.44
  -4   3  13  114.38   12.97
  -4   3  13  102.86   13.21
   4  -3 -13  111.87   12.90
   4   3 -13  101.74   15.37
   4   3 -13  110.44   15.13
  -4  -3  13   99.20   15.01
  -4  -3  13   85.62   15.38
  -4   3  14   10.22    2.32
  -4   3  14    5.13    2.16
   4  -3 -14   10.01    2.29
   4   3 -14   10.51    4.16
   4   3 -14   12.97    3.81
  -4  -3  14    9.81    3.92
  -4  -3  14    4.77    3.97
  -4   3  15   28.43    5.61
  -4   3  15   44.71    6.51
   4  -3 -15   47.74    6.29
   4   3 -15   46.80    8.38
  -4  -3  15   45.93    7.94
  -4  -3  15   50.42    9.11
  -4   3  16  301.55   35.34
  -4   3  16  305.82   35.85
   4  -3 -16  298.45   35.31
   4   3 -16  299.28   37.75
  -4  -3  16  315.25   37.47
  -4  -3  16  301.16   38.32
  -4   3  17   21.48    4.22
  -4   3  17   13.60    3.99
   4  -3 -17   18.33    4.09
   4   3 -17   20.68    5.69
  -4  -3  17   24.58    5.68
  -4  -3  17   28.04    6.52
  -4   3  18   72.26   10.02
  -4   3  18   60.11   10.11
   4  -3 -18   66.64    9.85
   4   3 -18   78.01   12.16
  -4  -3  18   76.18   11.68
  -4  -3  18   65.17   12.04
  -4   3  19    7.68    2.89
  -4   3  19    3.39    2.65
   4  -3 -19    9.01    2.85
   4  -3 -19    5.54    2.60
   4   3 -19    0.00    2.64
  -4  -3  19    7.26    3.54
  -4   3  20   19.48    4.33
  -4   3  20   17.45    4.72
   4  -3 -20    7.81    3.35
   4  -3 -20   16.17    4.29
   4   3 -20   14.26    5.08
  -4  -3  20   17.59    5.18
  -4   3  21   51.55    9.33
  -4   3  21   47.40    9.71
   4  -3 -21   69.63    9.98
   4  -3 -21   68.24    9.93
   4   3 -21   51.97   10.69
  -4  -3  21   93.85   12.50
  -4  -3  21   63.87   12.14
  -4   3  22   71.31   12.68
   4  -3 -22   86.84   12.47
   4   3 -22   78.68   13.73
  -4  -3  22   97.39   14.10
  -4  -3  22   77.10   14.39
   4  -3 -23   60.43   10.51
   4   3 -23   73.19   12.62
   4   3 -23   62.72   11.76
  -4  -3  23   68.32   11.96
  -4  -3  23   74.74   13.12
   4   3 -24    8.19    4.87
   4   3 -24    2.82    4.06
  -4  -3  24    5.94    4.48
   4   3 -25    2.99    3.75
  -4  -3  25   10.41    5.44
   4   3 -26   77.08   14.55
  -4  -3  26   96.97   16.26
   4   3 -27    6.44    4.54
  -4  -3  27   14.50    5.99
   4   3 -28   70.88   13.60
  -4  -3  28   69.46   13.98
  -4  -3  29   -0.00    4.56
  -4  -3  30   10.98    6.57
  -4  -3  31   11.09    5.99
  -4  -3  32   44.07   11.06
  -4  -3  33   -0.00    4.34
  -4  -3  34    0.00    3.84
  -4  -3  35    2.27    5.33
  -4  -3  36    9.05    5.47
  -4  -3  37    7.70    5.76
  -4  -3  38   17.84    7.49
  -4  -3  39   -0.00    4.19
  -4   4   1   77.20   10.99
   4  -4  -1   73.21   10.89
   4  -4  -1   69.78   10.88
   4  -4  -1   75.93   10.77
   4   4  -1   70.25   12.34
   4   4  -1   80.13   12.44
  -4  -4   1   80.00   12.13
  -4  -4   1   67.92   12.27
  -4   4   2  179.07   21.08
  -4   4   2  189.29   21.76
   4  -4  -2  170.68   20.95
   4  -4  -2  167.42   20.87
   4  -4  -2  182.68   20.78
   4   4  -2  138.34   22.03
   4   4  -2  179.06   22.75
  -4  -4   2  149.89   21.86
  -4  -4   2  116.31   22.00
  -4   4   3   64.02   10.51
  -4   4   3   74.20   11.11
   4  -4  -3   68.20   10.54
   4  -4  -3   71.25   10.48
   4  -4  -3   81.82   10.50
   4   4  -3   76.18   12.68
   4   4  -3  107.55   13.50
  -4  -4   3   76.58   12.11
  -4  -4   3  117.72   14.59
  -4   4   4  360.55   41.15
  -4   4   4  317.82   41.25
   4  -4  -4  341.45   40.95
   4  -4  -4  348.04   40.58
   4  -4  -4  357.61   40.47
   4   4  -4  317.43   42.72
   4   4  -4  373.79   43.11
  -4  -4   4  405.31   43.20
  -4  -4   4  379.20   44.04
  -4   4   5    5.74    2.60
  -4   4   5    4.54    2.49
   4  -4  -5    8.50    2.61
   4  -4  -5    8.69    2.17
   4  -4  -5    3.76    1.79
   4   4  -5   10.05    4.64
   4   4  -5    9.06    3.87
  -4  -4   5    6.39    3.61
  -4  -4   5    1.67    3.36
  -4   4   6   97.86   12.79
  -4   4   6  100.95   13.15
   4  -4  -6   88.24   12.53
   4  -4  -6  102.37   11.53
   4  -4  -6   99.45   11.50
   4   4  -6   85.87   14.50
   4   4  -6  101.21   14.73
  -4  -4   6  109.29   14.96
  -4  -4   6  102.04   15.64
  -4   4   7    8.97    2.55
  -4   4   7    8.06    2.63
   4  -4  -7    5.26    2.10
   4   4  -7    2.63    3.67
   4   4  -7   11.84    4.66
  -4  -4   7    4.51    3.64
  -4  -4   7    7.96    4.39
  -4   4   8  110.51   13.82
  -4   4   8  105.17   14.01
   4  -4  -8  115.12   13.73
   4   4  -8  105.75   15.99
   4   4  -8  135.78   16.56
  -4  -4   8   90.32   16.08
  -4   4   9  347.10   39.46
  -4   4   9  331.57   39.61
   4  -4  -9  343.97   39.24
   4   4  -9  324.52   41.88
   4   4  -9  383.15   42.32
  -4  -4   9  323.74   41.50
  -4  -4   9  362.00   42.99
  -4   4  10  266.43   31.66
  -4   4  10  260.61   31.89
   4  -4 -10  260.05   31.46
   4   4 -10  291.40   34.73
   4   4 -10  260.46   33.95
  -4  -4  10  333.06   34.83
  -4  -4  10  327.66   35.92
  -4   4  11   35.29    5.17
  -4   4  11   31.39    5.35
   4  -4 -11   25.95    4.72
   4   4 -11   41.27    7.87
   4   4 -11   41.17    7.43
  -4  -4  11   43.52    7.59
  -4  -4  11   32.96    7.88
  -4   4  12   56.86    7.50
  -4   4  12   44.82    7.61
   4  -4 -12   54.03    7.39
   4   4 -12   61.93   10.40
   4   4 -12   56.35    9.63
  -4  -4  12   69.71   10.26
  -4  -4  12   50.01   10.18
  -4   4  13  100.81   13.34
  -4   4  13  111.03   14.00
   4  -4 -13  102.80   13.26
   4   4 -13   97.36   15.83
  -4  -4  13  119.96   15.97
  -4  -4  13  131.37   17.46
  -4   4  14  351.18   35.91
  -4   4  14  200.04   35.37
   4  -4 -14  341.15   35.69
   4   4 -14  319.62   38.75
  -4  -4  14  375.93   38.90
  -4  -4  14  407.18   40.80
  -4   4  15  115.26   14.81
  -4   4  15  100.65   15.02
   4  -4 -15  121.10   14.75
   4   4 -15  123.56   17.68
  -4  -4  15  124.99   17.18
  -4  -4  15  130.75   18.54
  -4   4  16   35.07    5.67
  -4   4  16   30.36    5.91
   4  -4 -16   33.67    5.53
   4   4 -16   26.85    7.18
  -4  -4  16   31.13    7.13
  -4  -4  16   34.98    8.27
  -4   4  17    2.54    2.01
  -4   4  17    3.86    2.73
   4  -4 -17    5.41    2.40
   4   4 -17    4.27    3.53
  -4  -4  17    6.20    4.04
  -4  -4  17    3.82    4.00
  -4   4  18  123.74   15.88
  -4   4  18  108.90   16.16
   4  -4 -18  126.74   15.85
   4   4 -18  108.83   17.82
  -4  -4  18  123.80   17.65
  -4   4  19   85.12   11.65
  -4   4  19   63.71   11.62
   4  -4 -19   73.69   11.33
   4   4 -19   97.05   14.45
  -4  -4  19   88.55   13.43
  -4   4  20   77.20   11.19
  -4   4  20   57.62   11.11
   4  -4 -20   84.90   11.36
   4   4 -20   79.07   13.32
  -4  -4  20   76.55   12.56
  -4  -4  20   66.26   13.25
  -4   4  21   27.89    5.86
  -4   4  21   27.83    6.42
   4   4 -21   22.38    6.88
  -4  -4  21   27.86    7.22
  -4  -4  21   24.92    7.30
  -4   4  22    4.24    2.95
   4   4 -22   10.45    5.15
  -4  -4  22    4.00    4.24
  -4   4  23   22.81    5.98
   4   4 -23   21.55    7.08
  -4  -4  23   36.41    8.76
   4   4 -24   81.12   14.38
  -4  -4  24   78.06   14.89
   4   4 -25   53.55   11.63
  -4  -4  25   61.73   12.56
   4   4 -26   76.10   15.43
  -4  -4  26  129.83   18.84
  -4  -4  27    1.18    3.68
  -4  -4  28   33.24    9.25
  -4  -4  29   15.06    7.33
   4   4 -30    7.81    5.25
  -4  -4  30   14.83    6.62
  -4  -4  31    4.18    4.87
  -4  -4  32   -0.00    4.55
  -4  -4  33   -0.00    4.55
  -4  -4  34   14.71    6.91
  -4  -4  35    0.00    4.80
  -4  -4  36    8.20    6.38
  -4  -4  37    0.00    4.22
  -4  -4  38    1.94    4.56
  -4   5   1   91.14   13.40
   4  -5  -1   87.52   13.14
   4   5  -1  106.28   15.68
   4   5  -1  104.62   15.21
  -4  -5   1  100.73   14.63
  -4  -5   1   68.46   14.62
  -4   5   2  366.38   42.53
   4  -5  -2  335.76   42.07
   4  -5  -2  329.46   42.16
   4  -5  -2  354.82   41.94
   4   5  -2  334.55   44.13
   4   5  -2  384.42   44.51
  -4  -5   2  338.17   43.42
  -4  -5   2  462.29   46.45
  -4   5   3  181.55   24.73
  -4   5   3  190.69   25.38
   4  -5  -3  196.80   24.79
   4  -5  -3  206.76   25.01
   4  -5  -3  216.56   24.65
   4   5  -3  188.14   26.64
   4   5  -3  211.20   26.86
  -4  -5   3  179.73   26.03
  -4  -5   3  231.60   28.26
  -4   5   4   29.92    5.79
  -4   5   4    7.51    4.61
   4  -5  -4   39.15    6.12
   4  -5  -4   33.31    5.69
   4  -5  -4   32.57    5.43
   4   5  -4   36.66    7.65
   4   5  -4   37.93    7.42
  -4  -5   4   46.73    8.01
  -4  -5   4   22.80    7.12
  -4   5   5   41.01    7.59
  -4   5   5   38.45    7.71
   4  -5  -5   46.23    7.52
   4  -5  -5   50.62    7.49
   4  -5  -5   54.54    7.24
   4   5  -5   42.06    9.14
   4   5  -5   58.54   10.00
  -4  -5   5   45.72    8.88
  -4  -5   5   52.85   10.36
  -4   5   6   83.94   12.41
  -4   5   6   81.60   12.65
   4  -5  -6   97.92   12.49
   4  -5  -6   89.20   11.85
   4  -5  -6   89.48   11.58
   4   5  -6   98.61   14.78
   4   5  -6   89.30   14.25
  -4  -5   6  109.60   14.71
  -4  -5   6   83.29   14.71
  -4   5   7  227.23   29.66
  -4   5   7  244.17   30.22
   4  -5  -7  277.78   29.91
   4  -5  -7  250.51   28.91
   4  -5  -7  247.49   28.69
   4   5  -7  251.03   32.19
   4   5  -7  256.98   32.12
  -4  -5   7  223.73   31.33
  -4  -5   7  255.62   33.08
  -4   5   8   40.59    7.04
  -4   5   8   45.82    7.57
   4  -5  -8   57.86    7.44
   4  -5  -8   37.44    5.83
   4  -5  -8   44.91    5.92
   4   5  -8   46.78    9.36
   4   5  -8   64.85   10.00
  -4  -5   8   58.53    9.61
  -4  -5   8   53.40    9.97
  -4   5   9   27.87    5.42
  -4   5   9   43.91    6.46
   4  -5  -9   31.01    5.35
   4   5  -9   24.30    6.84
   4   5  -9   29.27    7.05
  -4  -5   9   26.86    6.87
  -4  -5   9   27.36    7.12
  -4   5  10   33.11    5.72
  -4   5  10   27.23    5.69
   4  -5 -10   34.90    5.46
   4   5 -10   15.77    6.06
   4   5 -10   32.49    7.38
  -4  -5  10   44.31    7.89
  -4  -5  10   48.06    9.01
  -4   5  11  309.72   37.03
  -4   5  11  296.56   37.26
   4  -5 -11  348.46   36.97
   4   5 -11  292.45   39.49
  -4  -5  11  328.71   39.37
  -4  -5  11  288.27   40.00
  -4   5  12  358.34   41.25
  -4   5  12  325.90   41.46
   4  -5 -12  376.25   41.07
   4   5 -12  349.00   44.02
  -4  -5  12  366.30   43.57
  -4  -5  12  319.49   44.15
  -4   5  13   64.48    8.78
  -4   5  13   46.90    8.62
   4  -5 -13   58.07    8.32
   4   5 -13   58.33   10.89
  -4  -5  13   57.40   10.25
  -4  -5  13   59.38   11.44
  -4   5  14   23.52    4.77
  -4   5  14   18.80    4.82
   4  -5 -14   29.10    4.95
   4   5 -14   29.98    7.51
  -4  -5  14   29.51    6.89
  -4  -5  14   19.88    7.02
  -4   5  15  110.03   15.12
   4  -5 -15   94.21   14.01
   4   5 -15  132.96   18.05
  -4  -5  15  136.13   18.83
  -4   5  16  157.01   19.18
  -4   5  16  141.50   19.62
   4  -5 -16  141.65   18.77
   4   5 -16  153.01   21.87
  -4  -5  16  155.73   21.32
  -4   5  17  116.87   15.58
  -4   5  17  107.88   16.03
   4  -5 -17  108.60   15.23
   4   5 -17  150.89   19.37
  -4  -5  17  114.10   17.26
  -4   5  18  171.82   21.02
  -4   5  18  160.82   21.67
   4  -5 -18  156.95   20.63
   4   5 -18  154.40   23.21
  -4   5  19    1.62    2.46
  -4   5  19   -0.00    2.65
   4   5 -19    2.35    3.44
  -4  -5  19   -0.00    3.54
  -4   5  20    2.81    2.61
  -4   5  20    3.05    2.90
   4   5 -20    5.60    4.30
  -4  -5  20   -0.00    3.75
  -4   5  21   37.69    6.90
   4   5 -21   25.42    7.75
  -4  -5  21   27.01    8.46
   4   5 -22  108.08   17.92
   4   5 -23    9.79    5.55
  -4  -5  23    8.70    5.86
   4   5 -24    3.87    4.32
  -4  -5  24    4.68    4.87
  -4  -5  25    1.56    4.25
  -4  -5  26   22.68    7.98
  -4  -5  27   55.37   12.41
   4   5 -28   21.12    7.71
  -4  -5  28   27.83    8.77
   4   5 -29   14.48    6.78
  -4  -5  29   11.27    5.94
   4   5 -30    1.44    4.37
  -4  -5  30   -0.00    4.24
   4   5 -31   18.36    7.15
  -4  -5  31   14.07    6.39
  -4  -5  32   18.58    7.56
  -4  -5  33   18.83    7.57
  -4  -5  34    1.30    4.20
  -4  -5  35    0.00    4.73
  -4  -5  36   -0.00    4.08
  -4  -5  37   -0.00    5.87
  -4  -5  38    4.26    5.59
  -4   6   1   57.87    9.45
   4  -6  -1   65.36    9.49
   4  -6  -1   20.67    7.58
   4  -6  -1   61.84    9.24
   4   6  -1   70.38   11.51
   4   6  -1   51.89   10.41
  -4  -6   1   77.26   11.23
  -4  -6   1   46.09   10.73
  -4   6   2   76.43   13.06
   4  -6  -2   83.99   12.99
   4  -6  -2   89.64   13.57
   4  -6  -2   83.09   12.78
   4   6  -2   96.95   15.26
   4   6  -2  146.27   17.10
  -4  -6   2   88.73   14.52
  -4  -6   2   90.82   15.61
  -4   6   3   93.68   13.12
   4  -6  -3   80.27   12.44
   4  -6  -3   84.41   12.80
   4  -6  -3  114.54   13.18
   4   6  -3   52.88   12.96
   4   6  -3   74.97   13.76
  -4  -6   3  102.69   14.61
  -4  -6   3   88.91   15.10
  -4   6   4  171.91   23.00
  -4   6   4  180.65   23.77
   4  -6  -4  192.13   22.98
   4  -6  -4  163.31   22.68
   4  -6  -4  172.28   22.37
   4   6  -4  156.19   24.37
   4   6  -4  197.96   25.16
  -4  -6   4  191.29   24.61
  -4  -6   4  182.48   25.81
  -4   6   5   86.15   13.79
  -4   6   5   95.97   14.63
   4  -6  -5   80.28   13.46
   4  -6  -5   99.79   13.97
   4  -6  -5  127.51   14.17
   4   6  -5  106.42   16.27
   4   6  -5  105.33   15.94
  -4  -6   5  100.26   15.56
  -4  -6   5  109.89   17.08
  -4   6   6   56.15    8.78
  -4   6   6   47.10    8.62
   4  -6  -6   54.06    8.41
   4  -6  -6   55.66    8.25
   4  -6  -6   47.73    7.69
   4   6  -6   47.40   10.09
   4   6  -6   41.79    9.51
  -4  -6   6   42.02    9.22
  -4  -6   6   49.42   10.44
  -4   6   7    1.18    2.27
  -4   6   7    2.90    2.57
   4  -6  -7    0.00    2.09
   4  -6  -7   -0.00    1.99
   4  -6  -7    0.93    1.72
   4   6  -7   -0.00    3.48
   4   6  -7    0.98    3.29
  -4  -6   7    0.95    2.77
  -4  -6   7    0.00    3.92
  -4   6   8  392.63   41.76
  -4   6   8  306.96   41.53
   4  -6  -8  321.69   40.89
   4  -6  -8  305.98   40.24
   4  -6  -8  353.07   40.48
   4   6  -8  357.18   43.95
  -4  -6   8  370.26   43.43
  -4  -6   8  535.85   47.57
  -4   6   9  435.60   50.45
  -4   6   9  405.32   50.79
   4  -6  -9  441.02   50.15
   4  -6  -9  447.95   49.35
   4  -6  -9  426.18   49.31
   4   6  -9  412.79   52.80
  -4  -6   9  405.63   52.04
  -4  -6   9  422.63   53.57
  -4   6  10    4.66    2.76
  -4   6  10    8.23    3.63
   4  -6 -10    0.65    1.88
   4  -6 -10    7.30    2.25
   4  -6 -10    5.83    1.91
   4   6 -10    9.08    4.51
  -4  -6  10    4.61    3.51
  -4  -6  10    6.19    4.61
  -4   6  11    3.13    2.65
  -4   6  11   -0.00    2.42
   4  -6 -11    1.98    1.98
   4  -6 -11    2.04    1.30
   4  -6 -11    1.59    1.25
   4   6 -11    2.22    3.40
  -4  -6  11    0.22    2.50
  -4  -6  11    0.00    3.04
  -4   6  12    2.71    2.49
  -4   6  12    3.14    2.63
   4  -6 -12    5.61    2.64
   4  -6 -12    4.62    1.41
   4  -6 -12    2.98    1.17
   4   6 -12    5.47    4.39
  -4  -6  12    5.20    3.65
  -4  -6  12    8.23    4.87
  -4   6  13  124.74   17.08
  -4   6  13  108.33   17.17
   4  -6 -13  137.40   17.00
   4   6 -13  121.68   19.37
  -4  -6  13  147.27   19.58
  -4  -6  13  138.48   20.68
  -4   6  14  118.72   16.96
  -4   6  14  112.51   17.40
   4  -6 -14  147.43   17.19
   4   6 -14  124.91   19.65
  -4  -6  14  138.20   20.66
  -4   6  15  104.88   14.97
  -4   6  15  101.17   15.58
   4  -6 -15  119.33   15.09
   4   6 -15  110.07   17.68
  -4   6  16   58.98    7.78
  -4   6  16   35.87    7.23
   4  -6 -16   18.46    5.35
   4   6 -16   50.09    9.89
  -4   6  17    0.00    2.30
  -4   6  17    1.12    2.43
   4  -6 -17    0.00    1.93
   4   6 -17    1.17    3.47
  -4   6  18   61.79   10.01
  -4   6  18   77.91   11.62
   4   6 -18   49.91   11.64
  -4  -6  18   57.64   12.75
  -4   6  19   87.64   12.66
  -4   6  19   63.16   12.52
   4   6 -19   84.45   15.03
  -4  -6  19  100.94   16.31
  -4   6  20   30.72    7.01
   4   6 -20   37.39    9.35
  -4  -6  20   49.72   10.89
   4   6 -21   39.06    9.52
  -4  -6  21   22.31    8.23
  -4  -6  22    0.00    4.16
  -4  -6  23    9.99    6.33
  -4  -6  24    5.69    6.11
   4   6 -25   32.07    9.37
  -4  -6  25   45.00   10.95
   4   6 -26   24.36    8.15
  -4  -6  26   22.17    8.21
   4   6 -27   -0.00    3.06
  -4  -6  27    3.09    5.24
   4   6 -28    5.92    5.04
  -4  -6  28    9.72    6.25
   4   6 -29   23.78    8.65
  -4  -6  29   33.17    9.98
   4   6 -30    6.23    5.17
  -4  -6  30    4.35    5.50
   4   6 -31   13.07    6.20
  -4  -6  31    8.19    5.47
  -4  -6  32   -0.00    5.16
  -4  -6  33    2.02    4.62
  -4  -6  34   -0.00    3.94
  -4  -6  35   17.50    7.84
  -4  -6  36    0.00    5.12
  -4  -6  37    0.00    3.81
  -4   7   1  311.78   39.85
  -4   7   1  361.87   41.50
   4  -7  -1  329.72   39.62
   4   7  -1  283.08   41.09
   4   7  -1  299.96   41.15
  -4  -7   1  340.45   42.91
  -4   7   2   39.23    8.22
  -4   7   2   41.18    8.83
   4  -7  -2   42.68    8.05
   4  -7  -2   33.21    7.97
   4   7  -2   48.20   10.48
   4   7  -2   41.40    9.16
  -4  -7   2   46.23   10.28
  -4   7   3   99.55   16.00
   4  -7  -3  100.63   15.60
   4  -7  -3  107.85   16.33
   4   7  -3  137.85   18.95
   4   7  -3  125.82   18.38
  -4  -7   3  117.19   18.76
  -4   7   4   13.18    4.53
   4  -7  -4   14.43    4.71
   4  -7  -4   17.44    5.07
   4   7  -4   15.98    5.99
   4   7  -4   19.63    6.20
  -4  -7   4   23.36    7.46
  -4   7   5  183.71   22.96
  -4   7   5  154.52   23.00
   4  -7  -5  164.10   22.17
   4  -7  -5  185.87   22.87
   4   7  -5  121.10   23.18
   4   7  -5  207.53   25.33
  -4  -7   5  190.06   26.04
  -4   7   6  202.70   28.75
  -4   7   6  214.59   29.56
   4  -7  -6  246.49   28.98
   4  -7  -6  225.72   28.71
   4   7  -6  250.04   31.61
  -4  -7   6  243.37   32.37
  -4   7   7  478.19   60.68
  -4   7   7  515.17   61.74
   4  -7  -7  530.08   60.67
   4  -7  -7  509.75   60.46
   4   7  -7  536.22   63.49
  -4  -7   7  562.65   64.92
  -4   7   8   -0.00    2.46
  -4   7   8    1.68    3.41
   4  -7  -8   -0.00    2.43
   4  -7  -8   -0.00    2.19
   4   7  -8   -0.00    3.03
  -4  -7   8   -0.00    4.19
  -4   7   9   14.10    4.86
  -4   7   9   11.94    5.09
   4  -7  -9   13.48    4.13
   4  -7  -9   24.07    4.76
   4   7  -9   16.70    6.30
  -4  -7   9   12.82    6.05
  -4   7  10    9.31    4.02
  -4   7  10    9.64    3.87
   4  -7 -10   12.05    3.73
   4  -7 -10   10.41    3.34
   4   7 -10    3.97    4.25
  -4  -7  10    3.18    4.27
  -4   7  11  181.54   23.02
  -4   7  11  182.90   23.68
   4  -7 -11  163.08   22.14
   4  -7 -11  181.09   21.62
   4   7 -11  160.80   24.66
  -4  -7  11  152.42   25.06
  -4   7  12   19.29    5.46
  -4   7  12   21.05    6.21
   4  -7 -12   26.25    5.42
   4  -7 -12   23.55    4.55
   4   7 -12   18.55    6.98
  -4  -7  12   26.74    7.68
  -4   7  13   45.81    8.60
  -4   7  13   43.04    8.79
   4  -7 -13   53.70    8.53
   4  -7 -13   49.73    7.19
   4   7 -13   38.40    9.88
  -4   7  14   16.24    4.55
  -4   7  14    3.29    3.06
   4  -7 -14    5.66    2.94
   4  -7 -14    3.42    1.92
   4   7 -14    1.89    4.35
  -4   7  15   63.16   10.43
  -4   7  15   67.79   11.32
   4  -7 -15   42.16    9.12
   4  -7 -15   70.96    8.43
   4   7 -15   60.36   12.47
  -4   7  16    0.00    2.28
  -4   7  16    1.90    2.68
   4  -7 -16    2.28    2.68
   4  -7 -16    2.70    1.46
   4   7 -16    5.22    5.04
  -4   7  17   13.90    4.95
  -4   7  17   19.07    5.99
   4  -7 -17   23.34    3.57
   4   7 -17   25.24    7.99
  -4  -7  17   36.35    9.43
  -4   7  18    5.69    3.33
   4  -7 -18    2.67    1.30
  -4  -7  18   -0.00    4.61
  -4   7  19   -0.00    2.59
   4  -7 -19   -0.00    0.85
  -4  -7  19    1.07    4.19
  -4  -7  20   -0.00    4.97
  -4  -7  21   77.20   15.76
   4   7 -22   31.21    8.98
  -4  -7  22   20.04    8.45
   4   7 -23   66.88   13.37
  -4  -7  23   50.97   13.00
   4   7 -24    1.27    3.82
  -4  -7  24   -0.00    4.84
   4   7 -25    6.12    5.26
  -4  -7  25    5.04    5.43
   4   7 -26    2.65    4.53
  -4  -7  26    6.49    5.34
   4   7 -27   20.62    7.77
  -4  -7  27   10.71    6.42
   4   7 -28    8.63    6.16
  -4  -7  28   18.65    7.90
   4   7 -29    3.97    5.36
  -4  -7  29   10.85    6.88
   4   7 -30    4.88    5.23
  -4  -7  30   -0.00    4.73
   4   7 -31    8.47    6.04
  -4  -7  31    7.79    6.34
   4   7 -32    5.16    5.38
  -4  -7  32    4.60    5.15
  -4  -7  33   22.68    9.13
  -4  -7  34   -0.00    5.05
  -4  -7  35   -0.00    3.81
  -4  -7  36    0.00    5.20
  -4   8   1   16.40    5.85
  -4   8   1   10.38    5.46
   4  -8  -1   27.96    6.42
   4   8  -1   22.12    7.42
   4   8  -1   23.53    7.16
  -4  -8   1   18.31    7.41
  -4   8   2   47.27    8.76
  -4   8   2   22.96    7.76
   4  -8  -2   51.41    8.57
   4   8  -2   31.41    8.76
  -4  -8   2   16.20    7.91
  -4   8   3  145.47   23.01
  -4   8   3  267.42   27.41
   4  -8  -3  170.18   23.07
   4  -8  -3  161.96   23.84
   4   8  -3  156.74   24.86
  -4  -8   3  167.33   26.00
  -4   8   4   20.79    6.38
   4  -8  -4   33.26    6.96
   4  -8  -4   44.71    8.20
   4   8  -4   28.12    8.22
  -4  -8   4   16.36    7.81
  -4   8   5   66.79   12.32
   4  -8  -5   73.45   11.98
   4  -8  -5   75.07   12.84
   4   8  -5   82.81   14.62
  -4  -8   5   87.60   15.63
  -4   8   6   41.92    8.49
   4  -8  -6   36.09    7.60
   4  -8  -6   35.35    7.77
   4   8  -6   30.62    8.98
  -4  -8   6   76.07   13.14
  -4   8   7    5.50    3.50
  -4   8   7    0.26    2.74
   4  -8  -7    1.18    2.40
   4  -8  -7    3.15    2.77
   4   8  -7    1.33    4.02
  -4  -8   7    4.34    5.08
  -4   8   8   50.44    8.81
  -4   8   8   34.54    8.29
   4  -8  -8   36.69    7.58
   4  -8  -8   31.96    7.35
   4   8  -8   45.96   10.18
  -4  -8   8   38.44   10.65
  -4   8   9  419.36   51.75
  -4   8   9  418.25   52.57
   4  -8  -9  449.60   51.46
   4  -8  -9  460.48   51.56
   4   8  -9  482.56   55.03
  -4  -8   9  327.38   53.56
  -4   8  10    5.56    3.81
  -4   8  10   10.14    4.72
   4  -8 -10    3.98    3.28
   4  -8 -10    3.11    2.85
   4   8 -10    3.25    4.39
  -4  -8  10    1.64    4.56
  -4   8  11   26.57    6.89
  -4   8  11   28.61    7.60
   4  -8 -11   31.39    6.58
   4  -8 -11   22.82    5.77
   4   8 -11   38.48    9.30
  -4  -8  11   47.54   10.27
  -4   8  12    0.00    3.02
  -4   8  12    0.00    3.46
   4  -8 -12    3.62    2.94
   4  -8 -12   -0.00    2.32
  -4   8  13  146.45   20.89
  -4   8  13  105.39   20.30
   4  -8 -13  167.08   20.71
   4  -8 -13  174.68   19.95
  -4   8  14   14.50    5.11
   4  -8 -14   19.16    5.23
  -4   8  15   66.16   11.43
  -4  -8  15   58.76   13.22
  -4   8  16    3.05    3.77
  -4  -8  16    0.85    3.41
  -4   8  17    3.72    3.66
  -4  -8  17    3.71    4.75
  -4   8  18    8.63    4.04
   4   8 -18    1.41    4.77
  -4  -8  18    4.17    5.10
   4   8 -19   79.83   15.95
  -4  -8  19   95.05   17.45
   4   8 -20   -0.00    4.64
  -4  -8  20    0.26    4.38
   4   8 -21  115.39   18.79
  -4  -8  21   89.53   18.44
   4   8 -22   12.01    6.83
  -4  -8  22   11.99    6.78
   4   8 -23    2.41    4.15
  -4  -8  23   12.59    7.49
   4   8 -24    6.63    5.14
  -4  -8  24    5.31    5.74
   4   8 -25   33.42    9.94
  -4  -8  25   37.17   11.44
   4   8 -26    2.44    4.90
  -4  -8  26    0.00    4.02
   4   8 -27    0.00    4.25
  -4  -8  27   -0.00    4.09
   4   8 -28   -0.00    5.02
  -4  -8  28   -0.00    4.23
   4   8 -29   48.10   11.80
  -4  -8  29   36.10   11.70
   4   8 -30   -0.00    4.34
  -4  -8  30    0.83    5.20
   4   8 -31   12.94    7.45
  -4  -8  31   14.38    7.90
   4   8 -32    0.48    3.83
  -4  -8  32   -0.00    5.37
   4   8 -33    1.77    4.14
  -4  -8  33   -0.00    5.08
  -4  -8  34    1.81    5.75
  -4  -8  35   16.95    8.66
  -4   9   1  251.50   31.99
  -4   9   1  217.44   32.21
   4  -9  -1  223.61   30.57
  -4  -9   1  250.75   34.60
  -4   9   2   -0.00    3.47
  -4   9   2    2.87    3.58
   4  -9  -2    0.00    2.39
  -4  -9   2    2.26    4.53
  -4   9   3   37.32    7.95
  -4   9   3    7.23    5.80
   4  -9  -3   26.33    6.73
  -4  -9   3   53.60   11.45
  -4   9   4    5.08    4.56
  -4   9   4    2.80    3.95
   4  -9  -4    0.12    2.44
   4  -9  -4    3.05    3.91
  -4  -9   4    8.58    6.01
  -4   9   5  121.84   19.32
  -4   9   5  141.65   21.01
   4  -9  -5  125.89   18.84
   4  -9  -5  140.15   20.04
  -4  -9   5  133.57   22.42
  -4   9   6    1.69    3.63
   4  -9  -6    4.42    3.40
   4  -9  -6    4.20    3.65
  -4  -9   6    3.80    4.71
  -4   9   7  360.54   43.81
   4  -9  -7  359.94   43.06
  -4  -9   7  303.48   45.89
  -4   9   8    0.79    3.21
   4  -9  -8    0.00    2.71
  -4  -9   8    3.49    5.50
  -4   9   9   22.72    6.66
   4  -9  -9   32.42    7.03
  -4  -9   9   24.73    8.65
  -4   9  10    7.45    4.59
   4  -9 -10    1.03    2.66
  -4   9  11  241.37   31.17
   4  -9 -11  217.22   29.90
   4   9 -11  251.25   33.46
  -4   9  12    5.48    4.12
   4  -9 -12    3.75    3.39
   4   9 -12    0.00    4.63
  -4   9  13   16.07    5.51
   4   9 -13    2.52    4.75
  -4  -9  13   13.22    6.77
  -4   9  14    5.62    4.43
   4   9 -14   22.03    7.34
  -4  -9  14   13.05    6.45
  -4   9  15   52.97   10.87
   4   9 -15   49.60   12.01
  -4  -9  15   80.56   14.95
  -4   9  16   -0.00    2.98
   4   9 -16   -0.00    4.28
  -4  -9  16   -0.00    4.53
  -4   9  17  111.70   15.79
   4   9 -17   59.92   15.09
  -4  -9  17  116.56   19.19
   4   9 -18    1.29    4.78
  -4  -9  18   -0.00    4.26
   4   9 -19    3.23    4.73
  -4  -9  19   -0.00    5.01
   4   9 -20   -0.00    4.88
  -4  -9  20    6.59    5.62
   4   9 -21   54.58   13.50
  -4  -9  21   78.67   15.55
   4   9 -22   -0.00    4.62
  -4  -9  22   -0.00    4.48
   4   9 -23   40.28   11.07
  -4  -9  23   43.39   12.25
   4   9 -24   -0.00    4.19
  -4  -9  24   -0.00    4.97
   4   9 -25    2.30    6.19
  -4  -9  25    7.74    6.85
   4   9 -26    1.85    4.98
  -4  -9  26    0.00    4.05
   4   9 -27   22.77    8.05
  -4  -9  27   14.17    7.28
   4   9 -28   -0.00    4.51
  -4  -9  28    0.25    4.69
   4   9 -29    2.19    5.31
  -4  -9  29    1.46    5.11
   4   9 -30    3.55    5.68
  -4  -9  30    2.48    5.88
   4   9 -31   15.70    7.50
  -4  -9  31   18.59    8.47
   4   9 -32   -0.00    3.80
  -4  -9  32    1.63    5.24
   4   9 -33   14.39    7.58
  -4  -9  33    7.09    7.36
  -4  -9  34   -0.00    5.64
  -4  -9  35    1.81    6.04
  -4  10   1    0.41    3.35
   4  10  -1    1.24    3.93
  -4 -10   1    0.00    4.57
  -4  10   2    0.56    3.44
   4  10  -2    0.00    4.60
  -4 -10   2    0.56    5.39
  -4  10   3   47.83   10.78
   4  10  -3   57.09   12.65
  -4 -10   3   50.69   12.79
  -4  10   4    5.54    4.86
   4  10  -4   10.02    5.93
  -4 -10   4   10.09    6.30
  -4  10   5   18.92    6.62
   4  10  -5   15.46    6.89
  -4 -10   5   20.04    8.04
  -4  10   6    3.86    4.34
   4  10  -6    3.32    4.94
  -4 -10   6    2.56    5.04
  -4  10   7   19.04    6.51
   4  10  -7   24.32    8.56
  -4 -10   7   18.61    7.70
  -4  10   8   12.69    5.55
   4 -10  -8   12.14    4.77
   4  10  -8    7.41    5.69
  -4  10   9    9.34    5.17
   4 -10  -9   16.70    5.53
   4  10  -9    6.22    5.07
  -4  10  10    2.29    4.22
   4 -10 -10    7.42    3.76
   4  10 -10   -0.00    3.77
  -4  10  11   32.81    8.37
   4 -10 -11   37.72    8.11
   4  10 -11   23.49    8.72
  -4  10  12   -0.00    3.74
   4  10 -12   -0.00    4.48
  -4 -10  12   -0.00    5.27
  -4  10  13   20.55    6.86
   4  10 -13   28.32    8.72
  -4 -10  13   20.71    8.33
  -4  10  14   -0.00    3.57
   4  10 -14   -0.00    5.44
  -4 -10  14    6.00    4.76
  -4  10  15   66.93   13.57
   4  10 -15   91.51   16.68
  -4 -10  15   91.68   17.44
  -4  10  16   25.13    7.16
   4  10 -16   17.53    7.06
  -4 -10  16   10.84    7.48
   4  10 -17    5.76    6.12
  -4 -10  17    2.65    5.05
   4  10 -18    2.79    4.65
  -4 -10  18    3.05    5.03
   4  10 -19   80.93   15.26
  -4 -10  19   52.30   13.99
   4  10 -20    4.90    5.08
  -4 -10  20   11.25    6.90
   4  10 -21   13.73    7.48
  -4 -10  21   15.42    7.90
   4  10 -22    1.79    5.02
  -4 -10  22    0.74    4.42
   4  10 -23   22.80    8.37
  -4 -10  23   12.09    7.23
   4  10 -24    1.74    4.73
  -4 -10  24   -0.00    5.26
   4  10 -25   32.56   10.08
  -4 -10  25   29.78    9.97
   4  10 -26    5.83    5.41
  -4 -10  26    1.77    4.58
   4  10 -27    2.57    4.65
  -4 -10  27   -0.00    4.51
   4  10 -28    0.03    5.26
  -4 -10  28   -0.00    5.26
   4  10 -29   11.25    7.01
  -4 -10  29   28.57    9.81
   4  10 -30    2.95    5.18
  -4 -10  30    0.67    4.71
   4  10 -31    6.17    5.81
  -4 -10  31    2.01    5.57
   4  10 -32   -0.00    4.01
  -4 -10  32    0.39    5.06
   4  10 -33    2.31    5.32
  -4 -10  33   13.75    7.61
   4  10 -34    1.28    4.88
  -4 -10  34    1.12    5.77
   4  11  -1   83.45   15.94
  -4 -11   1   63.60   15.70
   4  11  -2    1.53    4.60
  -4 -11   2    2.90    5.60
  -4  11   3   12.33    5.89
   4  11  -3    2.05    4.40
  -4 -11   3    7.47    6.63
  -4  11   4   22.24    7.78
   4  11  -4    7.34    6.23
  -4 -11   4   11.66    7.63
  -4  11   5   14.15    6.40
   4  11  -5    5.71    6.73
  -4 -11   5   18.26    8.59
  -4  11   6    7.01    5.13
   4  11  -6    1.25    4.58
  -4  11   7   70.96   13.32
   4  11  -7   61.99   13.99
  -4  11   8    4.05    4.36
   4  11  -8    0.14    3.53
  -4  11   9   -0.00    4.05
   4  11  -9   -0.00    4.35
  -4  11  10   -0.00    4.82
   4  11 -10    4.41    5.55
  -4 -11  10    1.90    4.62
  -4  11  11  126.75   19.99
   4  11 -11  138.18   22.07
  -4 -11  11  103.71   21.65
  -4  11  12   -0.00    4.21
   4  11 -12    2.31    4.75
  -4 -11  12    5.59    5.89
  -4  11  13   49.51   10.35
   4  11 -13   39.21   10.64
  -4 -11  13   20.51    9.27
  -4  11  14   13.31    6.21
   4  11 -14   12.09    6.63
  -4 -11  14   14.59    8.31
   4  11 -15   34.83   10.53
  -4 -11  15   43.96   12.03
   4  11 -16    4.57    4.37
  -4 -11  16    0.00    4.99
   4  11 -17   75.69   14.73
  -4 -11  17   37.89   12.22
   4  11 -18    4.37    5.96
  -4 -11  18    0.00    4.88
   4  11 -19    0.97    4.59
  -4 -11  19   -0.00    3.75
   4  11 -20    2.03    4.91
  -4 -11  20   -0.00    4.80
   4  11 -21   70.93   14.33
  -4 -11  21   33.61   12.26
   4  11 -22   -0.00    3.81
  -4 -11  22   -0.00    4.81
   4  11 -23   12.07    6.52
  -4 -11  23   -0.00    4.03
   4  11 -24   -0.00    5.16
  -4 -11  24    1.67    4.95
   4  11 -25   10.17    7.19
  -4 -11  25    4.99    5.78
   4  11 -26    3.90    5.37
  -4 -11  26    2.34    4.36
   4  11 -27    5.29    6.22
  -4 -11  27   -0.00    4.57
   4  11 -28   -0.00    5.86
  -4 -11  28   -0.00    6.09
   4  11 -29    6.31    5.99
  -4 -11  29   -0.00    4.98
   4  11 -30    8.71    7.45
  -4 -11  30    2.51    5.17
   4  11 -31   14.47    7.87
  -4 -11  31    6.09    7.08
   4  11 -32    0.00    5.88
  -4 -11  32   -0.00    4.76
   4  11 -33   17.91    8.02
   4  11 -34    2.36    5.69
  -4  12   1    3.14    5.10
   4  12  -1    1.90    5.10
  -4 -12   1   -0.00    5.75
  -4  12   2    2.43    4.38
   4  12  -2    4.17    5.68
  -4 -12   2   -0.00    5.77
  -4  12   3   68.91   13.95
   4  12  -3   63.99   14.87
   4  12  -4   19.91    8.15
   4  12  -5   35.25   10.61
   4  12  -6    0.37    3.24
   4  12  -7   -0.00    5.55
   4  12  -8   17.58    8.36
  -4 -12   8   12.94    7.79
   4  12  -9   68.61   15.29
  -4 -12   9   71.23   16.31
   4  12 -10    0.64    5.02
  -4 -12  10   -0.00    5.95
   4  12 -11    8.57    5.89
  -4 -12  11    5.27    6.59
   4  12 -12    2.09    6.97
  -4 -12  12    2.62    6.52
   4  12 -13   21.37    8.61
  -4 -12  13   32.05   10.68
   4  12 -14    5.45    5.50
  -4 -12  14    4.67    6.18
   4  12 -15    9.13    7.41
  -4 -12  15   32.42   10.39
   4  12 -16    1.32    5.01
  -4 -12  16   10.06    7.63
   4  12 -17   -0.00    4.87
  -4 -12  17    0.00    5.78
   4  12 -18    8.46    6.65
  -4 -12  18    4.61    5.56
   4  12 -19   56.04   13.05
  -4 -12  19   29.87   10.76
  -4 -12  20   -0.00    5.53
   4  12 -21    1.88    4.39
  -4 -12  21    6.56    6.20
   4  12 -22    6.08    6.25
  -4 -12  22   -0.00    4.41
   4  12 -23    2.27    5.76
  -4 -12  23    1.32    5.43
   4  12 -24    3.91    6.00
  -4 -12  24   -0.00    4.39
   4  12 -25   17.98    8.38
  -4 -12  25   15.91    8.41
   4  12 -26    3.63    5.72
  -4 -12  26    0.29    4.36
   4  12 -27    0.00    5.28
  -4 -12  27   11.16    7.23
   4  12 -28    2.48    5.13
  -4 -12  28   -0.00    4.96
   4  12 -29   13.19    7.39
  -4 -12  29    6.72    7.20
   4  12 -30    4.01    6.56
  -4 -12  30    3.10    5.74
   4  12 -31    9.27    7.57
  -4 -12  31    6.82    6.37
   4  12 -32   -0.00    6.06
   4  12 -33   -0.00    4.80
  -4  13   1   72.64   14.17
   4  13  -1   47.40   13.31
  -4  13   2    1.63    4.44
   4  13  -2    7.66    7.09
  -4  13   3   12.39    6.56
   4  13  -3   13.72    7.18
  -4  13   4    0.00    4.11
   4  13  -4    0.00    5.28
  -4  13   5   61.28   13.00
   4  13  -5   46.72   12.99
  -4 -13   5   47.46   14.37
  -4  13   6    6.14    5.22
   4  13  -6    2.86    5.66
  -4 -13   6   12.41    7.45
  -4  13   7   15.50    7.45
   4  13  -7   25.29    9.25
  -4 -13   7   20.51    9.23
  -4  13   8   -0.00    4.29
   4  13  -8    1.15    4.77
  -4 -13   8    1.66    5.14
  -4  13   9    0.02    3.67
   4  13  -9    2.58    5.86
  -4 -13   9   -0.00    4.88
  -4  13  10    4.53    4.81
   4  13 -10   -0.00    5.29
  -4 -13  10    4.52    7.10
  -4  13  11   41.01   10.79
   4  13 -11   31.26   10.91
  -4 -13  11   42.04   12.92
  -4  13  12   12.21    6.68
   4  13 -12    7.11    6.02
  -4 -13  12   12.16    7.73
   4  13 -13    1.85    5.55
  -4 -13  13   16.45    8.13
   4  13 -14    1.47    5.47
  -4 -13  14   -0.00    6.35
   4  13 -15    4.86    5.27
  -4 -13  15   -0.00    6.01
   4  13 -16    4.97    5.84
  -4 -13  16    3.97    6.08
   4  13 -17   24.26    8.80
  -4 -13  17   14.97    8.35
   4  13 -18   -0.00    5.54
  -4 -13  18   -0.00    4.68
   4  13 -19    2.05    5.16
  -4 -13  19    3.21    5.84
   4  13 -20   -0.00    4.85
  -4 -13  20    1.28    5.06
   4  13 -21    2.36    5.81
  -4 -13  21   10.43    7.66
   4  13 -22    4.42    5.99
  -4 -13  22    0.66    5.19
   4  13 -23    7.42    7.04
  -4 -13  23   10.47    7.74
   4  13 -24    0.00    6.23
  -4 -13  24    1.22    5.20
   4  13 -25    2.27    5.36
  -4 -13  25    2.31    6.49
   4  13 -26    0.00    5.33
  -4 -13  26    0.00    5.97
   4  13 -27   13.59    8.63
  -4 -13  27   10.74    7.46
   4  13 -28   11.03    7.40
  -4 -13  28   13.42    7.65
   4  13 -29    2.19    5.95
  -4 -13  29   -0.00    5.61
   4  13 -30   -0.00    5.30
  -4 -13  30    4.99    5.36
  -4  14   1    2.88    4.59
   4  14  -1   -0.00    5.58
  -4  14   2   -0.00    4.42
   4  14  -2    3.10    7.07
  -4  14   3   14.35    7.43
   4  14  -3   22.73    9.92
  -4  14   4   28.34    8.99
   4  14  -4   19.20    9.22
  -4  14   5   15.73    6.78
   4  14  -5   12.51    8.09
  -4 -14   5   14.06    8.11
  -4  14   6    1.75    5.57
   4  14  -6   -0.00    5.16
  -4 -14   6   -0.00    5.92
  -4  14   7    3.20    4.77
   4  14  -7    5.89    5.97
  -4 -14   7    3.01    5.85
   4  14  -8   11.58    7.88
  -4 -14   8    6.40    6.99
  -4  14   9   45.75   11.91
   4  14  -9   52.59   13.03
  -4 -14   9   41.19   13.66
  -4  14  10   12.58    6.84
   4  14 -10    5.44    5.97
  -4 -14  10   11.29    8.31
   4  14 -11    0.00    4.76
  -4 -14  11    1.23    5.37
   4  14 -12   -0.00    4.39
  -4 -14  12    1.22    4.84
   4  14 -13    3.50    6.30
  -4 -14  13   10.96    8.18
   4  14 -14    7.23    7.22
  -4 -14  14   20.80   10.14
   4  14 -15    4.34    5.31
  -4 -14  15    0.90    4.95
   4  14 -16   -0.00    4.86
  -4 -14  16   -0.00    7.09
   4  14 -17    0.46    3.77
  -4 -14  17    1.98    6.11
   4  14 -18   14.10    8.12
  -4 -14  18    3.63    6.93
   4  14 -19   19.91    8.92
  -4 -14  19   12.86    9.35
   4  14 -20   -0.00    5.51
  -4 -14  20   -0.00    4.97
   4  14 -21    9.99    7.45
  -4 -14  21    6.12    6.31
   4  14 -22    0.39    4.79
  -4 -14  22    4.11    5.95
   4  14 -23   -0.00    5.88
  -4 -14  23    3.63    6.03
   4  14 -24   -0.00    6.25
  -4 -14  24    0.00    5.51
   4  14 -25    9.99    7.64
  -4 -14  25   -0.00    4.88
   4  14 -26    0.00    5.69
  -4 -14  26    1.58    5.13
   4  14 -27    2.90    4.74
  -4 -14  27    2.38    4.93
  -4 -14  28   -0.00    5.19
  -4  15   1   12.80    6.77
   4  15  -1    0.00    5.49
  -4  15   2   12.43    7.05
   4  15  -2    6.03    6.00
  -4  15   3    4.97    5.35
   4  15  -3    2.70    6.67
  -4  15   4    0.00    5.85
   4  15  -4    1.22    5.79
  -4  15   5   -0.00    5.08
   4  15  -5    2.12    5.27
  -4  15   6   20.00    7.98
   4  15  -6   13.72    8.16
  -4  15   7    4.42    5.84
   4  15  -7    8.32    6.83
  -4  15   8   -0.00    4.61
   4  15  -8   -0.00    5.24
  -4  15   9    1.95    5.38
   4  15  -9    5.98    5.80
   4  15 -10    2.69    5.26
   4  15 -11    0.00    4.40
   4  15 -12    5.24    6.38
   4  15 -13    1.81    5.77
   4  15 -14   -0.00    5.63
   4  15 -15   -0.00    4.78
  -4 -15  15    0.41    5.10
   4  15 -16    8.69    6.79
  -4 -15  16   10.76    8.57
   4  15 -17   25.61    9.31
  -4 -15  17   11.13    8.03
   4  15 -18    3.85    6.35
  -4 -15  18   -0.00    5.37
   4  15 -19   -0.00    4.85
  -4 -15  19   -0.00    5.74
   4  15 -20    0.00    6.12
  -4 -15  20    0.82    5.89
   4  15 -21    1.65    5.76
  -4 -15  21   -0.00    5.81
   4  15 -22    8.78    6.82
  -4 -15  22    3.78    5.43
   4  15 -23    1.73    4.97
  -4 -15  23    0.26    6.11
  -4 -15  24   -0.00    5.24
  -4 -15  25   -0.00    5.33
  -4 -15  26    6.37    6.12
  -4 -15  27   -0.00    5.98
  -4  16   1    4.59    5.49
   4  16  -1   -0.00    5.78
  -4  16   2    2.99    5.36
   4  16  -2   -0.00    6.24
  -4  16   3    6.03    5.49
   4  16  -3   10.26    7.60
  -4  16   4    7.35    6.70
   4  16  -4   12.02    7.93
  -4  16   5    2.59    5.83
   4  16  -5    4.20    5.84
  -4  16   6    1.61    4.92
   4  16  -6    0.00    4.91
  -4  16   7   -0.00    4.74
   4  16  -7    3.70    6.08
   4  16  -8   -0.00    5.70
   4  16  -9    7.07    6.28
   4  16 -10    6.60    6.52
   4  16 -11   -0.00    5.48
   4  16 -12    4.99    6.52
   4  16 -13    8.93    6.34
   4  16 -14    1.29    4.92
   4  16 -15    3.73    5.56
   4  16 -16   -0.00    5.84
   4  16 -17   -0.00    7.06
  -4  17   1    3.09    5.68
   4  17  -1   12.79    7.69
  -4  17   2   14.82    8.10
   4  17  -2    9.50    7.88
  -4  17   3   -0.00    5.74
   4  17  -3    0.83    6.29
  -4  17   4   -0.00    5.90
   4  17  -4    0.00    5.34
  -4  17   5    4.12    5.83
   4  17  -5    0.00    5.00
   4  17  -6   -0.00    5.58
   4  17  -7    4.56    6.18
   4  17  -8    2.71    6.50
   4  17  -9   -0.00    5.01
   4  17 -10   -0.00    5.14
  -4  18   1    1.21    4.80
  -4  18   2    1.52    5.69
  -4  18   3    1.82    6.42
  -4  18   4    1.56    5.32
  -4  19   1    0.00    6.64
  -4  19   2    1.90    6.38
  -3   0   1    0.87    2.08
  -3   0   1   -0.00    2.23
   3   0  -1    0.00    1.76
   3   0  -1    0.23    1.78
  -3   0   2    2.52    2.02
  -3   0   2   -0.00    1.91
   3   0  -2   -0.00    1.69
   3   0  -2    1.34    1.69
  -3   0   3 5230.72  603.02
  -3   0   3 6108.07  603.72
   3   0  -3 5275.54  602.90
   3   0  -3 5385.39  602.90
  -3   0   4   -0.00    1.50
  -3   0   4   -0.00    1.46
   3   0  -4   -0.00    1.60
   3   0  -4   -0.00    0.91
  -3   0   5   84.72    9.52
  -3   0   5   66.48    9.33
   3   0  -5   78.89    9.55
  -3   0   6   -0.00    1.00
  -3   0   6   -0.00    1.09
   3   0  -6   -0.00    1.18
  -3   0   7  367.97   42.57
  -3   0   7  402.44   42.75
   3   0  -7  364.54   42.60
  -3   0   8    0.58    1.06
  -3   0   8    0.69    1.28
   3   0  -8    0.31    1.22
  -3   0   9  851.09   97.17
  -3   0   9  926.28   97.80
   3   0  -9  849.45   97.19
  -3   0  10   -0.00    1.32
   3   0 -10   -0.00    1.44
  -3   0  11 1135.31  112.75
   3   0 -11  934.65  111.57
   3   0 -11  972.83  112.30
   3   0 -12   -0.00    1.75
   3   0 -12   -0.00    1.71
   3   0 -13  540.71   63.07
   3   0 -13  564.66   63.33
   3   0 -14    1.73    2.21
   3   0 -14    0.67    1.98
   3   0 -15   31.58    7.48
   3   0 -15  125.90   10.82
   3   0 -16   -0.00    1.93
   3   0 -16    0.48    2.00
  -3   0  17  231.75   25.22
   3   0 -17  180.33   23.59
   3   0 -17  164.62   23.41
  -3   0  18    0.53    2.45
   3   0 -18    0.74    2.14
   3   0 -18   -0.00    1.97
  -3   0  19   56.03    9.83
   3   0 -19   49.47    8.95
   3   0 -19   54.63    9.20
  -3   0  20    0.68    2.48
   3   0 -20    3.07    2.80
   3   0 -20    0.85    1.86
  -3   0  21    3.16    3.09
   3   0 -21    2.36    2.69
   3   0 -21    3.85    2.82
  -3   0  22   -0.00    2.88
   3   0 -22   -0.00    2.37
   3   0 -22    1.26    2.48
  -3   0  23  340.74   41.56
   3   0 -23  297.97   40.12
   3   0 -23  337.09   40.64
   3   0 -24    1.19    2.93
   3   0 -24   -0.00    2.96
   3   0 -25   77.49   13.25
   3   0 -25   73.71   12.80
   3   0 -26    2.72    3.75
   3   0 -27   59.83   11.62
   3   0 -28    2.81    3.65
   3   0 -29   43.73    9.83
  -3   0  37    0.25    4.76
  -3   0  38    0.00    4.27
  -3   0  39   13.00    7.50
  -3   0  40   -0.00    3.95
  -3   1   1  975.68  105.45
  -3   1   1  947.10  105.51
   3  -1  -1  854.25  105.29
   3  -1  -1  837.37  105.37
   3  -1  -1 1076.66  105.51
   3   1  -1  960.20  106.12
   3   1  -1  827.79  105.68
  -3  -1   1 1013.69  106.18
  -3  -1   1 1036.43  106.54
  -3   1   2  636.67   64.26
  -3   1   2  602.35   64.26
   3  -1  -2  543.36   64.07
   3  -1  -2  562.61   63.81
   3  -1  -2  568.55   63.81
   3   1  -2  600.70   65.03
   3   1  -2  553.08   64.69
  -3  -1   2  533.09   64.70
  -3  -1   2  511.75   64.78
  -3   1   3   10.40    2.22
  -3   1   3   10.59    2.16
   3  -1  -3    7.52    2.18
   3  -1  -3    8.69    1.43
   3  -1  -3    9.24    1.45
   3   1  -3    8.57    2.98
   3   1  -3   10.18    2.65
  -3  -1   3    7.47    2.74
  -3  -1   3    9.76    3.05
  -3   1   4    7.11    1.49
  -3   1   4    3.80    1.21
  -3   1   4    3.80    1.23
   3  -1  -4    4.19    1.39
   3   1  -4    7.03    2.86
   3   1  -4    5.37    2.22
  -3  -1   4    7.47    2.52
  -3  -1   4    3.07    2.31
  -3   1   5 1900.46  205.71
   3   1  -5 1761.17  206.95
   3   1  -5 1879.83  206.90
  -3  -1   5 2043.78  207.23
  -3  -1   5 1674.08  206.97
   3   1  -6    3.34    2.12
   3   1  -6    0.00    1.48
  -3  -1   6    1.93    1.79
  -3  -1   6    1.68    2.13
   3   1  -7  172.08   23.15
   3   1  -7  213.74   23.19
  -3  -1   7  203.58   23.33
  -3  -1   7  192.97   23.57
   3  -1  -8   92.18   10.67
   3   1  -8   92.35   12.11
   3   1  -8   89.21   11.71
  -3  -1   8   77.21   11.77
  -3  -1   8  131.72   13.05
   3  -1  -9  778.23   97.98
   3  -1  -9  920.05   98.18
   3   1  -9 1117.09  100.01
  -3  -1   9  852.34   99.19
  -3  -1   9  977.90   99.96
   3  -1 -10   39.87    5.79
   3  -1 -10   44.29    5.98
   3   1 -10   48.05    7.03
  -3  -1  10   52.38    7.00
  -3  -1  10   39.07    6.96
   3  -1 -11  410.53   49.89
   3  -1 -11  491.92   50.23
   3   1 -11  445.37   51.08
  -3  -1  11  426.23   50.85
  -3  -1  11  437.69   51.39
   3  -1 -12    7.13    2.31
   3  -1 -12    7.37    2.34
   3   1 -12    9.44    3.08
  -3  -1  12    5.99    2.61
  -3  -1  12    5.52    3.10
   3  -1 -13   12.84    3.02
   3  -1 -13   11.79    3.01
   3   1 -13    8.31    3.29
  -3  -1  13   10.55    3.29
  -3  -1  13    9.14    3.47
  -3   1  14   16.34    3.87
   3  -1 -14   18.37    3.79
   3  -1 -14   13.23    3.56
   3   1 -14   12.84    4.03
  -3  -1  14   18.87    4.45
  -3  -1  14   16.63    4.76
  -3   1  15  382.87   47.28
   3  -1 -15  381.35   46.93
   3  -1 -15  460.79   47.45
   3   1 -15  368.06   47.53
   3   1 -15  413.75   48.15
  -3  -1  15  412.54   48.04
  -3  -1  15  429.89   48.64
  -3   1  16   10.13    3.36
   3  -1 -16    9.09    3.15
   3  -1 -16    5.69    2.69
   3   1 -16    9.30    3.38
   3   1 -16    3.05    2.68
  -3  -1  16    6.87    3.52
  -3   1  17  195.06   25.98
   3  -1 -17  203.20   25.78
   3  -1 -17  219.50   26.01
   3   1 -17  218.80   26.60
   3   1 -17  199.82   26.31
  -3  -1  17  208.21   26.95
  -3   1  18   -0.00    2.22
   3  -1 -18    4.19    2.56
   3  -1 -18    3.43    2.35
   3   1 -18    3.09    2.92
   3   1 -18    0.00    2.12
  -3  -1  18    2.26    2.84
  -3   1  19   41.76    8.62
   3  -1 -19   53.50    8.83
   3  -1 -19   55.99    8.97
   3   1 -19   44.01    8.76
   3   1 -19   59.88    9.52
  -3  -1  19   53.92    9.81
  -3   1  20   46.24    9.94
   3  -1 -20   61.02   10.18
   3  -1 -20   73.14   10.55
   3   1 -20   61.47   10.61
   3   1 -20   75.94   11.26
  -3  -1  20   55.74   10.64
  -3   1  21  141.08   19.75
   3  -1 -21  140.99   19.19
   3  -1 -21  159.46   19.58
   3   1 -21  145.89   19.72
   3   1 -21  137.97   19.49
  -3  -1  21  105.49   19.37
  -3   1  22    2.18    2.37
   3  -1 -22    0.00    2.73
   3  -1 -22    1.08    2.75
   3   1 -22    2.10    2.91
   3   1 -22    2.56    3.07
  -3  -1  22    0.53    2.63
  -3   1  23    7.18    4.91
   3  -1 -23   13.77    4.58
   3  -1 -23   21.08    5.41
   3   1 -23   10.14    4.49
   3   1 -23   16.75    5.32
  -3  -1  23    8.46    5.14
   3  -1 -24    2.24    3.08
   3  -1 -24   -0.00    2.60
   3   1 -24    2.63    3.44
   3   1 -24   -0.00    2.88
  -3  -1  24    0.86    3.35
   3  -1 -25   72.86   11.79
   3   1 -25   65.56   11.68
   3   1 -25   53.22   10.87
  -3  -1  25   53.33   11.43
   3  -1 -26    8.69    4.36
   3   1 -26   12.66    5.05
   3   1 -26    9.69    4.94
  -3  -1  26    7.19    4.81
   3  -1 -27   65.65   11.79
   3   1 -27   58.80   12.02
  -3  -1  27   68.18   12.85
   3  -1 -28    0.73    3.13
   3   1 -28    0.00    3.31
  -3  -1  28    0.00    3.73
   3   1 -29    1.92    3.44
  -3  -1  29    0.14    3.25
   3   1 -30   13.94    6.13
  -3  -1  30   26.41    7.97
  -3  -1  31   41.09   10.33
  -3  -1  32   -0.00    4.09
  -3  -1  33   16.31    7.18
  -3  -1  34    2.46    4.17
  -3  -1  35    7.49    5.82
  -3  -1  36   -0.00    4.29
  -3  -1  37   15.80    7.68
  -3  -1  38    2.68    5.00
  -3  -1  39    0.00    4.76
  -3  -1  40    0.00    4.98
  -3   2   1  159.63   22.45
  -3   2   1  198.40   22.87
  -3   2   1  186.57   22.89
  -3   2   1  240.19   23.33
   3  -2  -1  173.65   22.53
   3  -2  -1  202.39   22.67
   3   2  -1  189.63   23.93
   3   2  -1  178.60   23.58
  -3  -2   1  218.13   24.03
  -3  -2   1  176.86   23.85
  -3   2   2   81.46    9.84
  -3   2   2   76.88    9.85
  -3   2   2   82.98   10.05
  -3   2   2   67.76    9.73
   3  -2  -2   81.18    9.64
   3  -2  -2   74.44    9.54
   3   2  -2   68.93   10.83
   3   2  -2   76.54   10.82
  -3  -2   2   78.68   10.83
  -3  -2   2   55.46   10.49
  -3   2   3 1101.55  143.44
  -3   2   3 1249.96  143.89
  -3   2   3 1262.04  143.72
  -3   2   3 1402.91  143.94
   3  -2  -3 1325.25  143.21
   3  -2  -3 1282.24  143.15
   3   2  -3 1444.81  145.45
   3   2  -3 1282.39  144.99
  -3  -2   3 1295.78  144.89
  -3  -2   3 1551.73  146.01
  -3   2   4    1.56    1.22
  -3   2   4    1.91    1.34
  -3   2   4    1.83    1.27
  -3   2   4    3.50    1.25
   3   2  -4    1.65    2.48
   3   2  -4    2.67    2.36
  -3  -2   4    0.82    2.16
  -3  -2   4    2.58    2.70
  -3   2   5    1.28    0.98
  -3   2   5    0.40    0.80
  -3   2   5   -0.00    0.86
  -3   2   5    0.56    0.85
   3  -2  -5   -0.00    0.87
   3   2  -5   -0.00    2.23
   3   2  -5    0.33    1.98
  -3  -2   5    1.50    2.14
  -3  -2   5    1.04    2.14
   3  -2  -6    7.71    1.24
   3   2  -6    5.14    2.67
   3   2  -6    7.43    2.84
  -3  -2   6    0.00    2.04
  -3  -2   6    4.32    2.85
   3   2  -7  407.52   44.84
   3   2  -7  359.42   44.38
  -3  -2   7  377.83   44.49
  -3  -2   7  388.74   45.07
   3  -2  -8  664.96   77.94
   3   2  -8  959.18   81.20
   3   2  -8  769.76   80.29
  -3  -2   8  662.87   79.87
  -3  -2   8  727.29   80.71
  -3   2   9  513.09   55.03
  -3   2   9  467.36   54.88
   3  -2  -9  498.70   54.98
   3   2  -9  467.13   56.93
   3   2  -9  472.75   56.76
  -3  -2   9  493.81   56.86
  -3  -2   9  566.42   57.94
  -3   2  10    8.29    1.83
  -3   2  10    6.03    1.64
   3  -2 -10    6.63    1.76
   3   2 -10    5.96    3.17
   3   2 -10    7.12    2.78
  -3  -2  10    3.60    2.68
  -3  -2  10   11.01    3.86
  -3   2  11   28.62    4.53
  -3   2  11   40.03    4.91
   3  -2 -11   29.81    4.65
   3   2 -11   21.51    5.51
   3   2 -11   37.75    6.17
  -3  -2  11   27.41    5.76
  -3  -2  11   28.02    6.15
  -3   2  12   20.46    3.39
  -3   2  12   13.01    3.07
   3  -2 -12   15.74    3.16
   3   2 -12   18.73    4.52
  -3  -2  12   11.27    3.81
  -3  -2  12    8.87    4.18
  -3   2  13  525.33   52.68
  -3   2  13  467.80   52.49
   3  -2 -13  478.50   52.29
   3   2 -13  400.81   53.43
  -3  -2  13  482.99   53.74
  -3  -2  13  351.96   53.46
  -3   2  14   13.60    3.33
  -3   2  14   12.36    3.36
   3  -2 -14   15.71    3.39
   3   2 -14   14.47    4.37
  -3  -2  14   12.37    3.86
  -3  -2  14   12.22    4.67
  -3   2  15   32.57    5.29
  -3   2  15   26.94    5.13
   3  -2 -15   19.52    4.43
   3   2 -15   19.56    5.35
  -3  -2  15   19.66    5.22
  -3  -2  15   32.76    6.62
  -3   2  16   11.79    3.57
  -3   2  16    7.35    3.30
   3  -2 -16   17.86    3.91
   3   2 -16   20.17    4.91
  -3  -2  16   11.31    3.93
  -3  -2  16   21.87    5.52
  -3   2  17  177.75   20.36
  -3   2  17  133.58   19.81
   3  -2 -17  159.19   19.81
   3   2 -17  145.34   20.79
  -3  -2  17  156.90   20.87
  -3  -2  17  157.93   21.64
  -3   2  18   12.80    3.84
  -3   2  18   11.83    4.18
   3  -2 -18    7.43    3.26
   3   2 -18    6.91    3.80
   3   2 -18   19.83    5.19
  -3  -2  18    6.23    3.57
  -3  -2  18   10.30    4.53
  -3   2  19   54.16    8.41
  -3   2  19   45.39    8.36
   3  -2 -19   43.00    7.76
   3  -2 -19   45.94    7.77
   3   2 -19   41.48    8.55
   3   2 -19   33.30    7.94
  -3  -2  19   51.91    8.98
  -3  -2  19   35.45    8.62
  -3   2  20    0.00    2.09
  -3   2  20    0.03    2.69
   3  -2 -20    0.00    2.03
   3  -2 -20    4.10    2.79
   3   2 -20    2.28    3.09
   3   2 -20    8.50    3.82
  -3  -2  20    0.00    3.35
  -3   2  21    3.49    2.74
  -3   2  21    0.43    2.95
   3  -2 -21    0.00    2.56
   3  -2 -21    0.72    2.45
   3   2 -21    4.85    3.46
   3   2 -21    2.80    3.18
  -3   2  22    0.00    2.27
  -3   2  22    1.50    2.98
   3  -2 -22    0.26    2.68
   3  -2 -22   -0.00    2.39
   3   2 -22   -0.00    2.87
   3   2 -22    5.32    4.04
  -3   2  23  151.84   20.11
   3  -2 -23  131.50   18.82
   3  -2 -23  125.52   18.43
   3   2 -23  130.29   19.62
   3   2 -23  122.58   19.18
  -3  -2  23  131.87   20.29
   3  -2 -24   51.64    9.72
   3  -2 -24   45.79    9.22
   3   2 -24   41.92    9.66
   3   2 -24   63.94   10.93
  -3  -2  24   49.01   11.05
   3  -2 -25   38.16    8.90
   3   2 -25   53.44   10.46
  -3  -2  25   44.69   10.27
   3  -2 -26    0.67    3.07
   3   2 -26    2.77    4.21
  -3  -2  26    2.77    4.24
   3  -2 -27   54.47   10.61
   3   2 -27   51.18   10.93
  -3  -2  27   50.10   11.48
   3   2 -28    0.00    3.62
  -3  -2  28    5.48    4.69
   3   2 -29  117.69   18.90
  -3  -2  29  110.04   19.08
  -3  -2  30   -0.00    4.14
  -3  -2  31   -0.00    4.36
  -3  -2  32    0.00    4.40
  -3  -2  33   31.31    9.24
  -3  -2  34    3.49    4.78
  -3  -2  35   31.64   10.56
  -3  -2  36   -0.00    4.62
  -3  -2  37    0.00    5.59
  -3  -2  38    1.64    5.29
  -3  -2  39    9.58    6.22
  -3   3   1  423.47   54.42
   3  -3  -1  439.58   54.51
   3  -3  -1  481.82   54.75
   3  -3  -1  507.57   54.68
   3   3  -1  500.15   56.26
   3   3  -1  468.17   55.95
  -3  -3   1  480.24   55.69
  -3  -3   1  589.68   57.24
  -3   3   2  222.64   28.47
  -3   3   2  249.00   28.98
   3  -3  -2  248.36   28.62
   3  -3  -2  237.98   28.49
   3  -3  -2  250.24   28.47
   3   3  -2  196.64   29.49
   3   3  -2  259.56   30.30
  -3  -3   2  294.48   30.36
  -3   3   3   40.69    6.24
  -3   3   3   26.61    5.87
   3  -3  -3   41.97    6.16
   3  -3  -3   45.90    6.11
   3  -3  -3   47.50    6.06
   3   3  -3   39.97    7.35
   3   3  -3   41.68    7.45
  -3  -3   3   44.65    7.40
  -3  -3   3   46.90    8.14
  -3   3   4   68.08    9.99
  -3   3   4   80.08   10.35
   3  -3  -4   71.15    9.93
   3  -3  -4   74.39    9.66
   3  -3  -4   93.89    9.80
   3   3  -4   74.23   11.50
   3   3  -4   84.28   11.78
  -3  -3   4   73.47   11.28
  -3  -3   4   89.81   12.54
  -3   3   5  489.98   56.09
  -3   3   5  500.21   56.27
   3  -3  -5  490.92   56.02
   3  -3  -5  482.50   55.22
   3  -3  -5  522.56   55.27
   3   3  -5  465.43   57.76
  -3  -3   5  484.18   58.30
  -3   3   6  571.50   66.39
  -3   3   6  565.20   66.49
   3  -3  -6  607.32   66.41
   3   3  -6  604.10   68.50
   3   3  -6  625.52   68.61
  -3  -3   6  673.61   68.64
  -3  -3   6  538.26   68.51
  -3   3   7  165.64   20.86
  -3   3   7  191.93   21.08
   3  -3  -7  184.20   20.85
   3   3  -7  172.35   22.87
   3   3  -7  209.33   23.41
  -3  -3   7  174.62   22.67
  -3  -3   7  152.91   22.87
  -3   3   8   25.36    4.14
  -3   3   8   21.14    3.97
   3  -3  -8   24.22    3.93
   3   3  -8   23.23    5.77
   3   3  -8   36.97    6.18
  -3  -3   8   42.01    6.49
  -3  -3   8   42.38    6.89
  -3   3   9  156.87   18.78
  -3   3   9  164.68   18.95
   3  -3  -9  153.22   18.68
   3   3  -9  125.24   20.29
   3   3  -9  228.98   21.94
  -3  -3   9  168.98   20.78
  -3  -3   9  142.68   20.99
  -3   3  10  488.79   51.77
  -3   3  10  469.64   51.90
   3  -3 -10  443.28   51.60
   3   3 -10  438.57   53.80
   3   3 -10  422.12   53.43
  -3  -3  10  419.33   53.36
  -3  -3  10  488.97   54.81
  -3   3  11  507.02   60.28
  -3   3  11  571.87   60.70
   3  -3 -11  538.00   60.33
   3   3 -11  556.77   62.71
   3   3 -11  530.82   62.31
  -3  -3  11  523.38   62.15
  -3  -3  11  497.78   62.90
  -3   3  12   -0.00    1.56
  -3   3  12    0.00    1.75
   3  -3 -12    1.07    1.72
   3   3 -12   -0.00    3.03
   3   3 -12    1.06    2.43
  -3  -3  12    1.63    2.58
  -3  -3  12   -0.00    3.43
  -3   3  13   15.87    3.54
  -3   3  13   15.09    3.67
   3  -3 -13   17.04    3.66
   3   3 -13   15.04    4.68
   3   3 -13   13.89    4.32
  -3  -3  13   19.92    4.85
  -3  -3  13    8.07    4.28
  -3   3  14    1.75    2.08
  -3   3  14    1.98    2.01
   3  -3 -14    2.80    2.19
   3   3 -14    3.74    2.97
   3   3 -14    2.03    2.74
  -3  -3  14    4.42    2.93
  -3  -3  14    4.09    3.37
  -3   3  15  209.69   25.72
  -3   3  15  220.98   26.17
   3   3 -15  191.95   27.11
  -3  -3  15  201.40   26.93
  -3  -3  15  233.68   28.58
  -3   3  16   39.35    7.64
  -3   3  16   45.50    8.16
   3  -3 -16   56.36    8.21
   3   3 -16   53.51    9.64
  -3  -3  16   59.72    9.69
  -3  -3  16   79.57   11.44
  -3   3  17   61.44    8.19
  -3   3  17   17.82    6.40
   3  -3 -17   51.52    7.78
   3   3 -17   51.84    9.19
  -3  -3  17   62.09    9.33
  -3  -3  17   69.75   10.65
  -3   3  18    1.92    2.47
  -3   3  18    1.28    2.30
   3  -3 -18    4.97    2.82
   3   3 -18    2.06    2.92
  -3  -3  18    8.67    3.74
  -3  -3  18    2.03    3.45
  -3   3  19   14.23    4.21
  -3   3  19   14.81    4.50
   3  -3 -19   16.50    4.26
   3   3 -19   10.49    4.78
  -3  -3  19   19.15    5.24
  -3  -3  19   10.23    4.66
  -3   3  20   38.36    7.51
  -3   3  20   43.16    8.32
   3  -3 -20   43.79    7.65
   3   3 -20   40.73    8.81
  -3  -3  20   35.98    8.08
  -3   3  21   75.56   12.89
  -3   3  21   91.37   13.99
   3  -3 -21   74.68   12.69
   3   3 -21  103.55   15.07
   3   3 -21  102.61   14.94
  -3  -3  21   90.44   14.22
  -3   3  22   68.60   11.25
  -3   3  22   49.01   10.85
   3  -3 -22   80.99   11.46
   3   3 -22   62.07   11.85
   3   3 -22   67.67   12.00
  -3  -3  22   67.74   11.79
  -3  -3  22   60.44   12.39
  -3   3  23    3.40    3.36
   3  -3 -23   10.35    4.07
   3   3 -23    6.09    4.02
  -3  -3  23    9.10    5.36
  -3   3  24    9.63    4.45
   3   3 -24    7.56    4.91
  -3  -3  24   14.94    6.28
  -3   3  25  142.85   20.65
   3   3 -25  139.43   21.47
  -3  -3  25  143.41   22.21
  -3   3  26   64.08   11.80
   3   3 -26   68.73   12.81
  -3  -3  26   55.54   12.43
  -3   3  27  111.42   17.13
   3   3 -27  108.36   18.10
  -3  -3  27   94.73   17.60
  -3  -3  28   10.39    6.05
  -3  -3  29    9.79    5.84
  -3  -3  30   20.06    8.25
   3   3 -31   41.54   10.75
  -3  -3  31   47.42   11.66
   3   3 -32    3.45    4.36
  -3  -3  32    2.70    5.13
  -3  -3  33   -0.00    4.55
  -3  -3  34    0.00    3.65
  -3  -3  35    9.83    6.43
  -3  -3  36   -0.00    5.48
  -3  -3  37    8.24    6.37
  -3  -3  38    0.40    4.06
  -3  -3  39   -0.00    4.76
  -3   4   1  100.54   15.15
   3  -4  -1  121.69   15.48
   3  -4  -1  111.20   15.58
   3  -4  -1  128.24   15.61
   3   4  -1  107.98   16.57
   3   4  -1  151.93   17.75
  -3  -4   1  112.77   17.12
  -3   4   2  147.32   18.60
   3  -4  -2  133.21   18.19
   3  -4  -2  117.97   18.09
   3  -4  -2  168.77   18.63
   3   4  -2  163.46   20.32
   3   4  -2  172.72   20.46
  -3  -4   2  149.64   19.66
  -3  -4   2  138.98   20.14
  -3   4   3  317.80   37.95
  -3   4   3  299.15   38.17
   3  -4  -3  293.38   37.65
   3  -4  -3  327.56   37.96
   3  -4  -3  372.39   38.10
   3   4  -3  340.32   39.74
   3   4  -3  327.17   39.59
  -3  -4   3  302.11   39.03
  -3  -4   3  348.46   40.33
  -3   4   4   51.27    7.29
  -3   4   4   47.58    7.47
   3  -4  -4   38.84    6.72
   3  -4  -4   53.78    7.24
   3  -4  -4   46.80    6.80
   3   4  -4   37.24    8.16
   3   4  -4   44.21    8.43
  -3  -4   4   44.17    8.04
  -3  -4   4   42.18    8.67
  -3   4   5   45.43    7.11
  -3   4   5   54.53    7.57
   3  -4  -5   39.64    6.76
   3  -4  -5   48.85    6.91
   3  -4  -5   53.76    6.88
   3   4  -5   27.40    7.71
   3   4  -5   59.53    9.17
  -3  -4   5   43.12    8.15
  -3  -4   5   47.79    9.16
  -3   4   6   87.71   11.81
  -3   4   6   96.42   12.23
   3  -4  -6   95.40   11.82
   3  -4  -6   77.57   11.11
   3  -4  -6   95.97   11.30
   3   4  -6   84.66   13.35
   3   4  -6   94.13   13.71
  -3  -4   6   94.92   13.43
  -3  -4   6   77.17   13.53
  -3   4   7  261.14   32.25
  -3   4   7  236.64   32.27
   3  -4  -7  269.16   32.16
   3  -4  -7  281.19   31.52
   3  -4  -7  286.03   31.70
   3   4  -7  263.27   34.11
   3   4  -7  263.12   34.10
  -3  -4   7  269.72   33.96
  -3  -4   7  472.37   37.66
  -3   4   8  205.40   23.90
  -3   4   8  186.66   23.85
   3  -4  -8  189.65   23.51
   3  -4  -8  201.60   22.64
   3   4  -8  191.00   25.62
   3   4  -8  209.65   26.00
  -3  -4   8  194.32   25.33
  -3  -4   8  197.55   26.32
  -3   4   9  158.14   18.35
  -3   4   9  127.26   18.11
   3  -4  -9  138.50   17.87
   3  -4  -9  149.18   16.69
   3   4  -9  145.52   20.05
   3   4  -9  159.86   20.37
  -3  -4   9  144.38   19.66
  -3  -4   9  145.20   20.59
  -3   4  10   42.41    6.96
  -3   4  10   33.43    6.75
   3  -4 -10   56.94    7.18
   3   4 -10   45.35    8.71
   3   4 -10   56.48    9.23
  -3  -4  10   51.88    8.63
  -3  -4  10   40.89    9.07
  -3   4  11  124.46   14.20
  -3   4  11   82.88   13.69
   3  -4 -11  110.90   13.77
   3   4 -11  126.15   16.54
   3   4 -11  111.39   15.78
  -3  -4  11  111.21   15.59
  -3  -4  11   90.53   15.88
  -3   4  12  255.43   32.75
  -3   4  12  286.69   33.44
   3  -4 -12  304.47   33.05
   3   4 -12  325.65   35.89
   3   4 -12  305.13   35.32
  -3  -4  12  244.68   34.25
  -3  -4  12  242.76   35.26
  -3   4  13  326.55   36.71
  -3   4  13  301.14   36.99
   3  -4 -13  294.43   36.43
   3   4 -13  292.89   38.59
   3   4 -13  306.25   38.53
  -3  -4  13  317.93   38.43
  -3  -4  13  353.85   40.24
  -3   4  14   19.55    4.43
  -3   4  14   27.45    5.40
   3  -4 -14   24.98    4.80
   3   4 -14   18.60    5.70
  -3  -4  14   22.95    5.94
  -3  -4  14   22.53    6.66
  -3   4  15  143.93   20.28
  -3   4  15  149.60   20.78
   3  -4 -15  162.40   20.54
   3   4 -15  155.98   22.37
  -3  -4  15  167.94   22.15
  -3  -4  15  247.52   25.48
  -3   4  16   44.77    7.50
  -3   4  16   44.33    7.85
   3  -4 -16   49.31    7.61
   3   4 -16   37.67    8.44
  -3  -4  16   33.39    7.90
  -3  -4  16   40.77    9.28
  -3   4  17   89.53   11.80
  -3   4  17   67.25   11.49
   3  -4 -17   64.85   10.94
   3   4 -17   76.36   12.91
  -3  -4  17   79.83   12.71
  -3  -4  17   88.41   14.03
  -3   4  18   86.62   12.71
  -3   4  18   96.54   13.58
   3  -4 -18   80.19   12.46
   3   4 -18   85.88   14.12
  -3  -4  18   99.14   14.29
  -3  -4  18   64.69   13.73
  -3   4  19   21.02    5.14
  -3   4  19   14.64    4.98
   3  -4 -19   10.80    3.98
   3   4 -19   20.89    6.18
  -3  -4  19   24.89    6.12
  -3   4  20   16.76    4.58
  -3   4  20   14.78    4.92
   3  -4 -20   13.98    4.49
   3   4 -20   12.76    5.35
  -3  -4  20   12.41    4.97
  -3   4  21   -0.00    2.21
  -3   4  21    2.46    3.12
   3  -4 -21    3.12    2.94
   3   4 -21   -0.00    2.96
  -3  -4  21   -0.00    3.87
  -3   4  22    3.62    3.36
  -3   4  22    1.55    2.68
   3  -4 -22    2.08    3.22
   3   4 -22    0.99    3.40
  -3  -4  22    1.47    4.19
  -3   4  23  100.50   13.64
   3   4 -23   76.71   13.89
  -3  -4  23   52.51   13.11
  -3   4  24   70.26   12.39
   3   4 -24   78.46   14.11
[truncated: 815,570 more chars]
