# Supplementary material for: LED-pump-X-ray-multiprobe crystallography for sub-second timescales
Source: Commun Chem. 2022 Aug 26;5:102. doi: 10.1038/s42004-022-00716-1 (PMC9814726; doi:10.1038/s42004-022-00716-1)
Supplement: Supplementary file 10 — Supplementary Data 1 [file 42004_2022_716_MOESM10_ESM.zip › CIFs/4s_265K/265K_4s_t15_decay.cif]

  data_global

# SUBMISSION DETAILS
 
_publ_contact_author_name       'Hatcher, Lauren'
_publ_contact_author_address
;
School of Chemistry
Cardiff University
Main Building
Park Place 
Cardiff
CF10 3AT
United Kingdom
;
_publ_contact_author_email       'HatcherL1@cardiff.ac.uk'
_publ_requested_category          FM
_publ_section_comment
; 
?
;
_publ_section_references
;
Diamond General Data Aquisition (GDA) software: http://www.opengda.org/

XIA2: Winter, G. (2010) J. Appl. Cryst. 43, 186-190.
POINTLESS: Evans, P. (2006) Acta Cryst. D62, 72-82.
AIMLESS: Evans, P. R. and Murshudov, G. N. (2013) Acta Cryst. D69, 1204-1214.
DIALS: Winter, G., et al. Acta Cryst. (2018) D74, 85-97.
CCP4: Winn, M. D. et al. (2011) Acta Cryst. D67, 235-242.
   
SHELXL: Sheldrick G. M. (2015). Acta Cryst. C71, 3-8.
SHELXT:	Sheldrick, G. M. (2015). Acta Cryst. A71, 3-8.
 
OLEX2: Dolomanov, O.V.; Bourhis, L.J.; Gildea, R.J.; Howard, J.A.K.; Puschmann,
 H., OLEX2: A complete structure solution, refinement and analysis program 
 (2009). J. Appl. Cryst., 42, 339-341.

MERCURY: Macrae, C. F., Bruno, I. J., Chisholm, J. A., Edgington,
P. R., McCabe, P., Pidcock, E., Rodriguez-Monge, L., Taylor, R.,
van de Streek, J. & Wood, P. A. (2008). J. Appl. Cryst. 41, 466-470.
;

####
 
data_265K_4s_t15_decay
 
_audit_creation_method            'SHELXL-2018/3'
_shelx_SHELXL_version_number      '2018/3'
_chemical_name_systematic         
;
Nitro-(N,N,N',N'-tetrabutyldiethylenetriamine)palladium(II)
tetraphenylborate, tetrahydrofuran solvate
;
_chemical_name_common             ?
_chemical_melting_point           ?
_chemical_formula_moiety          
;
C20 H45 N4 O2 Pd, C24 H20 B, C4 H8 O
;
_chemical_formula_sum            'C48 H73 B N4 O3 Pd' 
_chemical_formula_weight          871.31

loop_
 _atom_type_symbol
 _atom_type_description
 _atom_type_scat_dispersion_real
 _atom_type_scat_dispersion_imag
 _atom_type_scat_source
 'C'  'C'   0.0010   0.0010
 'International Tables Vol C Tables 4.2.6.8 and 6.1.1.4'
 'H'  'H'   0.0000   0.0000
 'International Tables Vol C Tables 4.2.6.8 and 6.1.1.4'
 'B'  'B'   0.0000   0.0000
 'International Tables Vol C Tables 4.2.6.8 and 6.1.1.4'
 'N'  'N'   0.0030   0.0020
 'International Tables Vol C Tables 4.2.6.8 and 6.1.1.4'
 'O'  'O'   0.0050   0.0030
 'International Tables Vol C Tables 4.2.6.8 and 6.1.1.4'
 'Pd'  'Pd'  -2.5040   0.6150
 'International Tables Vol C Tables 4.2.6.8 and 6.1.1.4'
 
_space_group_crystal_system       monoclinic
_space_group_IT_number            14
_space_group_name_H-M_alt         'P 21/n'
_space_group_name_Hall            '-P 2yn'
 
_shelx_space_group_comment
;
The symmetry employed for this shelxl refinement is uniquely defined
by the following loop, which should always be used as a source of
symmetry information in preference to the above space-group names.
They are only intended as comments.
;
 
loop_
 _space_group_symop_operation_xyz
 'x, y, z'
 '-x+1/2, y+1/2, -z+1/2'
 '-x, -y, -z'
 'x-1/2, -y-1/2, z-1/2'
 
_cell_length_a                    11.6656(3)
_cell_length_b                    13.5630(5)
_cell_length_c                    30.1827(10)
_cell_angle_alpha                 90
_cell_angle_beta                  93.515(3)
_cell_angle_gamma                 90
_cell_volume                      4766.5(3)
_cell_formula_units_Z             4
_cell_measurement_temperature     265(2)
_cell_measurement_reflns_used     9201
_cell_measurement_theta_max       21.9379815628
_cell_measurement_theta_min       1.22882798081
 
_exptl_crystal_description        Plate
_exptl_crystal_colour             Yellow
_exptl_crystal_density_meas       ?
_exptl_crystal_density_method     ?
_exptl_crystal_density_diffrn     1.214          
_exptl_crystal_F_000              1856
_exptl_transmission_factor_min    ?
_exptl_transmission_factor_max    ?
_exptl_crystal_size_max           0.100
_exptl_crystal_size_mid           0.100
_exptl_crystal_size_min           0.050
_exptl_absorpt_coefficient_mu     0.202
_shelx_estimated_absorpt_T_min    0.980
_shelx_estimated_absorpt_T_max    0.990
_exptl_absorpt_correction_T_min   0.99623344517
_exptl_absorpt_correction_T_max   1.0
_exptl_absorpt_correction_type    empirical
_exptl_absorpt_process_details    
;
CCP4 7.0.048: AIMLESS, version 0.5.32 : 29/03/17
Scaling & analysis of unmerged intensities, absorption correction using spherical harmonics
;
_exptl_absorpt_special_details    ?
_diffrn_ambient_temperature       265(2)
_diffrn_radiation_wavelength      0.534
_diffrn_measurement_device_type   'Photon counting pixel array'
_diffrn_radiation_type            Synchrotron
_diffrn_measurement_method        'shutterless scans'
_diffrn_radiation_source          'Diamond Light Source Beamline I19-2'
_diffrn_radiation_monochromator   'Silicon 111'
_diffrn_detector_area_resol_mean  ?
_diffrn_reflns_number             32692
_diffrn_reflns_av_unetI/netI      0.1062
_diffrn_reflns_av_R_equivalents   0.0942
_diffrn_reflns_limit_h_min        -14
_diffrn_reflns_limit_h_max        14
_diffrn_reflns_limit_k_min        -15
_diffrn_reflns_limit_k_max        16
_diffrn_reflns_limit_l_min        -37
_diffrn_reflns_limit_l_max        37
_diffrn_reflns_theta_min          1.237
_diffrn_reflns_theta_max          19.496
_diffrn_reflns_theta_full         18.687
_diffrn_measured_fraction_theta_max   0.996
_diffrn_measured_fraction_theta_full  0.996
_diffrn_reflns_Laue_measured_fraction_max    0.996
_diffrn_reflns_Laue_measured_fraction_full   0.996
_diffrn_reflns_point_group_measured_fraction_max   0.996
_diffrn_reflns_point_group_measured_fraction_full  0.996
_reflns_number_total              9720
_reflns_number_gt                 5357
_reflns_threshold_expression      'I > 2\s(I)'
_reflns_Friedel_coverage          0.000
_reflns_Friedel_fraction_max      .
_reflns_Friedel_fraction_full     .
 
_reflns_special_details
;
 Reflections were merged by SHELXL according to the crystal
 class for the calculation of statistics and refinement.
 
 _reflns_Friedel_fraction is defined as the number of unique
 Friedel pairs measured divided by the number that would be
 possible theoretically, ignoring centric projections and
 systematic absences.
;
 
_computing_data_collection        'Diamond GDA (http://www.opengda.org/)'
_computing_cell_refinement        'DIALS (Winter, 2018)'
_computing_data_reduction         'XIA2 (Winter 2010)'
_computing_structure_solution     'SHELXT (Sheldrick, 2015)'
_computing_structure_refinement   'SHELXL (Sheldrick, 2015)'
_computing_molecular_graphics     'OLEX2 (Dolomanov et al., 2009)'
_computing_publication_material   'MERCURY (Macrae et al., 2008)'
_refine_special_details           ?
_refine_ls_structure_factor_coef  Fsqd
_refine_ls_matrix_type            full
_refine_ls_weighting_scheme       calc
_refine_ls_weighting_details
'w=1/[\s^2^(Fo^2^)+(0.0465P)^2^] where P=(Fo^2^+2Fc^2^)/3'
_atom_sites_solution_primary      ?
_atom_sites_solution_secondary    ?
_atom_sites_solution_hydrogens    geom
_refine_ls_hydrogen_treatment     constr
_refine_ls_extinction_method      none
_refine_ls_extinction_coef        .
_refine_ls_number_reflns          9720
_refine_ls_number_parameters      526
_refine_ls_number_restraints      490
_refine_ls_R_factor_all           0.0990
_refine_ls_R_factor_gt            0.0555
_refine_ls_wR_factor_ref          0.1368
_refine_ls_wR_factor_gt           0.1197
_refine_ls_goodness_of_fit_ref    0.892
_refine_ls_restrained_S_all       0.895
_refine_ls_shift/su_max           0.001
_refine_ls_shift/su_mean          0.000
 
loop_
 _atom_site_label
 _atom_site_type_symbol
 _atom_site_fract_x
 _atom_site_fract_y
 _atom_site_fract_z
 _atom_site_U_iso_or_equiv
 _atom_site_adp_type
 _atom_site_occupancy
 _atom_site_site_symmetry_order  
 _atom_site_calc_flag
 _atom_site_refinement_flags_posn
 _atom_site_refinement_flags_adp
 _atom_site_refinement_flags_occupancy
 _atom_site_disorder_assembly
 _atom_site_disorder_group
Pd1 Pd 0.33998(2) 0.77505(2) 0.34650(2) 0.04849(13) Uani 1 1 d . . . . .
N2 N 0.3468(2) 0.9275(2) 0.33767(10) 0.0577(8) Uani 1 1 d . . . . .
N3 N 0.4555(2) 0.7988(2) 0.39821(9) 0.0488(7) Uani 1 1 d . . . . .
H3 H 0.532746 0.788555 0.387962 0.059 Uiso 1 1 calc R U . . .
N4 N 0.3309(2) 0.6317(2) 0.37135(10) 0.0503(7) Uani 1 1 d . . . . .
C1 C 0.4426(3) 0.9634(3) 0.36947(13) 0.0662(10) Uani 1 1 d . . . . .
H1A H 0.430639 1.032415 0.376349 0.079 Uiso 1 1 calc R U . . .
H1B H 0.515449 0.957448 0.355871 0.079 Uiso 1 1 calc R U . . .
C2 C 0.4453(3) 0.9029(3) 0.41181(12) 0.0624(10) Uani 1 1 d . . . . .
H2A H 0.510270 0.921808 0.431562 0.075 Uiso 1 1 calc R U . . .
H2B H 0.375365 0.912851 0.427055 0.075 Uiso 1 1 calc R U . . .
C3 C 0.4344(3) 0.7228(3) 0.43261(12) 0.0521(8) Uani 1 1 d . . . . .
H3A H 0.365051 0.738358 0.447355 0.062 Uiso 1 1 calc R U . . .
H3B H 0.498275 0.720601 0.454722 0.062 Uiso 1 1 calc R U . . .
C4 C 0.4217(3) 0.6255(3) 0.40912(12) 0.0539(9) Uani 1 1 d . . . . .
H4A H 0.400597 0.575151 0.429951 0.065 Uiso 1 1 calc R U . . .
H4B H 0.494512 0.606853 0.397659 0.065 Uiso 1 1 calc R U . . .
C5 C 0.2313(3) 0.9657(3) 0.35107(13) 0.0682(11) Uani 1 1 d . . . . .
H5A H 0.171581 0.934395 0.332216 0.082 Uiso 1 1 calc R U . . .
H5B H 0.221104 0.944605 0.381282 0.082 Uiso 1 1 calc R U . . .
C6 C 0.2128(4) 1.0758(3) 0.34874(16) 0.0908(14) Uani 1 1 d . . . . .
H6A H 0.218711 1.097883 0.318405 0.109 Uiso 1 1 calc R U . . .
H6B H 0.272300 1.108560 0.367142 0.109 Uiso 1 1 calc R U . . .
C7 C 0.0959(4) 1.1041(4) 0.36432(19) 0.1154(18) Uani 1 1 d . . . . .
H7A H 0.037169 1.064873 0.348497 0.138 Uiso 1 1 calc R U . . .
H7B H 0.093651 1.089457 0.395710 0.138 Uiso 1 1 calc R U . . .
C8 C 0.0706(6) 1.2105(4) 0.3569(3) 0.172(3) Uani 1 1 d . . . . .
H8A H 0.038346 1.219924 0.327116 0.258 Uiso 1 1 calc R U . . .
H8B H 0.140244 1.247908 0.361064 0.258 Uiso 1 1 calc R U . . .
H8C H 0.016688 1.232398 0.377559 0.258 Uiso 1 1 calc R U . . .
C9 C 0.3659(3) 0.9606(3) 0.29120(12) 0.0655(10) Uani 1 1 d . . . . .
H9A H 0.298221 0.944369 0.272305 0.079 Uiso 1 1 calc R U . . .
H9B H 0.374225 1.031721 0.291122 0.079 Uiso 1 1 calc R U . . .
C10 C 0.4688(3) 0.9158(3) 0.27170(13) 0.0729(12) Uani 1 1 d . . . . .
H10A H 0.465940 0.844615 0.274753 0.088 Uiso 1 1 calc R U . . .
H10B H 0.538017 0.939174 0.287761 0.088 Uiso 1 1 calc R U . . .
C11 C 0.4724(4) 0.9427(4) 0.22285(14) 0.0905(14) Uani 1 1 d . . . . .
H11A H 0.408166 0.911492 0.206411 0.109 Uiso 1 1 calc R U . . .
H11B H 0.463391 1.013444 0.219653 0.109 Uiso 1 1 calc R U . . .
C12 C 0.5817(4) 0.9120(5) 0.20303(18) 0.130(2) Uani 1 1 d . . . . .
H12A H 0.578599 0.930095 0.172231 0.195 Uiso 1 1 calc R U . . .
H12B H 0.590852 0.841907 0.205762 0.195 Uiso 1 1 calc R U . . .
H12C H 0.645521 0.944462 0.218421 0.195 Uiso 1 1 calc R U . . .
C13 C 0.2119(3) 0.6238(3) 0.38855(13) 0.0585(10) Uani 1 1 d . . . . .
H13A H 0.203880 0.676094 0.410081 0.070 Uiso 1 1 calc R U . . .
H13B H 0.156499 0.636619 0.363941 0.070 Uiso 1 1 calc R U . . .
C14 C 0.1794(3) 0.5284(3) 0.40978(14) 0.0680(11) Uani 1 1 d . . . . .
H14A H 0.232377 0.515066 0.435091 0.082 Uiso 1 1 calc R U . . .
H14B H 0.185669 0.475064 0.388655 0.082 Uiso 1 1 calc R U . . .
C15 C 0.0581(3) 0.5318(3) 0.42490(15) 0.0795(13) Uani 1 1 d . . . . .
H15A H 0.052661 0.585018 0.446117 0.095 Uiso 1 1 calc R U . . .
H15B H 0.005866 0.546594 0.399533 0.095 Uiso 1 1 calc R U . . .
C16 C 0.0199(3) 0.4371(3) 0.44600(16) 0.0908(15) Uani 1 1 d . . . . .
H16A H 0.021668 0.384379 0.424828 0.136 Uiso 1 1 calc R U . . .
H16B H -0.056875 0.444866 0.455229 0.136 Uiso 1 1 calc R U . . .
H16C H 0.070675 0.421978 0.471320 0.136 Uiso 1 1 calc R U . . .
C17 C 0.3486(3) 0.5507(3) 0.33875(12) 0.0617(10) Uani 1 1 d . . . . .
H17A H 0.353008 0.488479 0.354603 0.074 Uiso 1 1 calc R U . . .
H17B H 0.282052 0.547842 0.317866 0.074 Uiso 1 1 calc R U . . .
C18 C 0.4539(3) 0.5617(3) 0.31330(13) 0.0741(12) Uani 1 1 d . . . . .
H18A H 0.521224 0.562714 0.333796 0.089 Uiso 1 1 calc R U . . .
H18B H 0.450592 0.623915 0.297395 0.089 Uiso 1 1 calc R U . . .
C19 C 0.4643(4) 0.4768(4) 0.28019(18) 0.119(2) Uani 1 1 d . . . . .
H19A H 0.458486 0.415026 0.296052 0.143 Uiso 1 1 calc R U . . .
H19B H 0.399656 0.480223 0.258426 0.143 Uiso 1 1 calc R U . . .
C20 C 0.5684(5) 0.4756(5) 0.2571(2) 0.150(3) Uani 1 1 d . . . . .
H20A H 0.563746 0.424838 0.234874 0.225 Uiso 1 1 calc R U . . .
H20B H 0.632480 0.462926 0.277755 0.225 Uiso 1 1 calc R U . . .
H20C H 0.578513 0.538384 0.243091 0.225 Uiso 1 1 calc R U . . .
C21 C 0.6560(3) 0.3744(3) 0.42710(12) 0.0521(8) Uani 1 1 d . . . . .
C22 C 0.7089(3) 0.4242(3) 0.39336(14) 0.0661(11) Uani 1 1 d . . . . .
H22 H 0.725189 0.389953 0.367804 0.079 Uiso 1 1 calc R U . . .
C23 C 0.7375(3) 0.5222(3) 0.39681(17) 0.0821(13) Uani 1 1 d . . . . .
H23 H 0.772401 0.552848 0.373571 0.099 Uiso 1 1 calc R U . . .
C24 C 0.7156(3) 0.5759(3) 0.43397(17) 0.0803(12) Uani 1 1 d . . . . .
H24 H 0.737455 0.641734 0.436436 0.096 Uiso 1 1 calc R U . . .
C25 C 0.6613(3) 0.5307(3) 0.46714(15) 0.0722(11) Uani 1 1 d . . . . .
H25 H 0.644616 0.566008 0.492372 0.087 Uiso 1 1 calc R U . . .
C26 C 0.6309(3) 0.4323(3) 0.46323(13) 0.0600(10) Uani 1 1 d . . . . .
H26 H 0.591896 0.403527 0.485876 0.072 Uiso 1 1 calc R U . . .
C27 C 0.7342(3) 0.2018(3) 0.45916(13) 0.0546(9) Uani 1 1 d . . . . .
C28 C 0.8090(3) 0.2501(3) 0.48894(14) 0.0647(11) Uani 1 1 d . . . . .
H28 H 0.803818 0.318435 0.490583 0.078 Uiso 1 1 calc R U . . .
C29 C 0.8914(4) 0.2034(4) 0.51660(16) 0.0820(13) Uani 1 1 d . . . . .
H29 H 0.938833 0.240439 0.536102 0.098 Uiso 1 1 calc R U . . .
C30 C 0.9033(4) 0.1039(4) 0.51537(17) 0.0868(14) Uani 1 1 d . . . . .
H30 H 0.956969 0.071826 0.534343 0.104 Uiso 1 1 calc R U . . .
C31 C 0.8338(4) 0.0518(4) 0.48527(18) 0.0894(14) Uani 1 1 d . . . . .
H31 H 0.841718 -0.016238 0.483309 0.107 Uiso 1 1 calc R U . . .
C32 C 0.7518(3) 0.0998(3) 0.45775(16) 0.0771(12) Uani 1 1 d . . . . .
H32 H 0.706642 0.062602 0.437535 0.093 Uiso 1 1 calc R U . . .
C33 C 0.5055(3) 0.2303(3) 0.44415(12) 0.0505(8) Uani 1 1 d . . . . .
C34 C 0.4790(3) 0.1451(3) 0.46685(12) 0.0558(9) Uani 1 1 d . . . . .
H34 H 0.537537 0.100202 0.473819 0.067 Uiso 1 1 calc R U . . .
C35 C 0.3692(3) 0.1235(3) 0.47974(13) 0.0671(11) Uani 1 1 d . . . . .
H35 H 0.355660 0.064738 0.494439 0.080 Uiso 1 1 calc R U . . .
C36 C 0.2814(3) 0.1885(3) 0.47080(14) 0.0695(11) Uani 1 1 d . . . . .
H36 H 0.208324 0.175389 0.480019 0.083 Uiso 1 1 calc R U . . .
C37 C 0.3025(4) 0.2732(3) 0.44809(16) 0.0789(13) Uani 1 1 d . . . . .
H37 H 0.243146 0.317408 0.441205 0.095 Uiso 1 1 calc R U . . .
C38 C 0.4122(3) 0.2932(3) 0.43533(15) 0.0706(12) Uani 1 1 d . . . . .
H38 H 0.424307 0.351593 0.420115 0.085 Uiso 1 1 calc R U . . .
C39 C 0.6361(4) 0.2132(3) 0.37478(14) 0.0660(10) Uani 1 1 d . . . . .
C40 C 0.5441(4) 0.2202(3) 0.34451(14) 0.0770(12) Uani 1 1 d . . . . .
H40 H 0.474901 0.244582 0.353726 0.092 Uiso 1 1 calc R U . . .
C41 C 0.5509(5) 0.1916(4) 0.29957(16) 0.0989(16) Uani 1 1 d . . . . .
H41 H 0.486907 0.197679 0.279815 0.119 Uiso 1 1 calc R U . . .
C42 C 0.6504(6) 0.1553(4) 0.2853(2) 0.122(2) Uani 1 1 d . . . . .
H42 H 0.655614 0.136747 0.255862 0.146 Uiso 1 1 calc R U . . .
C43 C 0.7425(6) 0.1465(5) 0.3148(2) 0.140(2) Uani 1 1 d . . . . .
H43 H 0.810786 0.120997 0.305346 0.167 Uiso 1 1 calc R U . . .
C44 C 0.7367(4) 0.1746(4) 0.35833(17) 0.1100(17) Uani 1 1 d . . . . .
H44 H 0.801670 0.167697 0.377552 0.132 Uiso 1 1 calc R U . . .
B1 B 0.6333(4) 0.2549(3) 0.42647(15) 0.0550(9) Uani 1 1 d . . . . .
O3 O 0.6887(12) 0.803(2) 0.3652(9) 0.088(2) Uani 0.568(15) 1 d D . P A 1
C45 C 0.7373(10) 0.7751(15) 0.3249(5) 0.0937(19) Uani 0.568(15) 1 d D . P A 1
H45A H 0.730032 0.828520 0.303488 0.112 Uiso 0.568(15) 1 calc R U P A 1
H45B H 0.697605 0.717863 0.312262 0.112 Uiso 0.568(15) 1 calc R U P A 1
C46 C 0.8615(10) 0.7516(14) 0.3355(6) 0.108(2) Uani 0.568(15) 1 d D . P A 1
H46A H 0.872502 0.682528 0.342943 0.130 Uiso 0.568(15) 1 calc R U P A 1
H46B H 0.908210 0.768503 0.311104 0.130 Uiso 0.568(15) 1 calc R U P A 1
C47 C 0.8868(9) 0.8144(13) 0.3736(4) 0.108(2) Uani 0.568(15) 1 d D . P A 1
H47A H 0.931701 0.778050 0.396210 0.130 Uiso 0.568(15) 1 calc R U P A 1
H47B H 0.931755 0.870554 0.364894 0.130 Uiso 0.568(15) 1 calc R U P A 1
C48 C 0.7826(9) 0.8480(10) 0.3911(4) 0.0937(19) Uani 0.568(15) 1 d D . P A 1
H48A H 0.777584 0.919267 0.389201 0.112 Uiso 0.568(15) 1 calc R U P A 1
H48B H 0.780347 0.828956 0.422022 0.112 Uiso 0.568(15) 1 calc R U P A 1
O3A O 0.6753(16) 0.807(3) 0.3615(12) 0.088(2) Uani 0.432(15) 1 d D . P A 2
C45A C 0.7285(13) 0.757(2) 0.3268(8) 0.0937(19) Uani 0.432(15) 1 d D . P A 2
H45C H 0.699953 0.779823 0.297800 0.112 Uiso 0.432(15) 1 calc R U P A 2
H45D H 0.716836 0.685965 0.328645 0.112 Uiso 0.432(15) 1 calc R U P A 2
C46A C 0.8535(13) 0.7838(16) 0.3363(8) 0.108(2) Uani 0.432(15) 1 d D . P A 2
H46C H 0.894121 0.729330 0.351060 0.130 Uiso 0.432(15) 1 calc R U P A 2
H46D H 0.889025 0.797233 0.308761 0.130 Uiso 0.432(15) 1 calc R U P A 2
C47A C 0.8603(11) 0.8692(15) 0.3642(5) 0.108(2) Uani 0.432(15) 1 d D . P A 2
H47C H 0.876013 0.927626 0.347026 0.130 Uiso 0.432(15) 1 calc R U P A 2
H47D H 0.920360 0.861672 0.387599 0.130 Uiso 0.432(15) 1 calc R U P A 2
C48A C 0.7486(12) 0.8760(13) 0.3825(5) 0.0937(19) Uani 0.432(15) 1 d D . P A 2
H48C H 0.755692 0.863077 0.414118 0.112 Uiso 0.432(15) 1 calc R U P A 2
H48D H 0.717737 0.941880 0.377922 0.112 Uiso 0.432(15) 1 calc R U P A 2
O1 O 0.1254(2) 0.7602(2) 0.29826(10) 0.1106(11) Uani 0.897(5) 1 d D . P B 3
O2 O 0.2616(2) 0.72375(19) 0.25896(10) 0.1106(11) Uani 0.897(5) 1 d D . P B 3
N1 N 0.2262(2) 0.74932(12) 0.29372(9) 0.0671(10) Uani 0.897(5) 1 d D . P B 3
O1A O 0.2078(17) 0.7567(2) 0.3028(4) 0.1106(11) Uani 0.103(5) 1 d D . P B 4
O2A O 0.3240(13) 0.7166(3) 0.2555(5) 0.1106(11) Uani 0.103(5) 1 d D . P B 4
N1A N 0.2157(12) 0.7292(3) 0.2619(3) 0.0671(10) Uani 0.103(5) 1 d D . P B 4
 
loop_
 _atom_site_aniso_label
 _atom_site_aniso_U_11
 _atom_site_aniso_U_22
 _atom_site_aniso_U_33
 _atom_site_aniso_U_23
 _atom_site_aniso_U_13
 _atom_site_aniso_U_12
Pd1 0.04854(19) 0.0511(2) 0.0456(2) 0.00129(15) 0.00085(14) -0.00191(14)
N2 0.0600(17) 0.056(2) 0.0562(17) 0.0054(15) 0.0005(13) 0.0021(14)
N3 0.0499(16) 0.0551(16) 0.0403(16) -0.0020(12) -0.0050(13) -0.0049(14)
N4 0.0480(14) 0.0485(17) 0.0543(17) -0.0006(13) 0.0022(11) -0.0034(13)
C1 0.077(2) 0.056(3) 0.065(2) 0.0024(18) -0.0066(17) -0.007(2)
C2 0.072(2) 0.0544(19) 0.060(2) -0.0029(17) -0.0048(19) -0.003(2)
C3 0.055(2) 0.059(2) 0.0411(19) 0.0023(14) -0.0023(16) 0.0005(17)
C4 0.0519(19) 0.056(2) 0.053(2) 0.0039(16) -0.0011(15) -0.0002(18)
C5 0.070(2) 0.067(2) 0.068(3) -0.003(2) 0.0043(19) 0.009(2)
C6 0.105(3) 0.068(2) 0.098(4) 0.001(3) -0.003(3) 0.023(2)
C7 0.102(3) 0.094(3) 0.148(5) -0.031(4) -0.011(3) 0.033(3)
C8 0.156(6) 0.094(4) 0.262(9) -0.042(5) -0.029(6) 0.046(4)
C9 0.071(2) 0.066(3) 0.059(2) 0.010(2) 0.0012(17) -0.003(2)
C10 0.070(2) 0.084(3) 0.065(2) 0.012(2) 0.0067(19) -0.002(2)
C11 0.099(3) 0.106(4) 0.068(2) 0.013(3) 0.014(2) -0.006(3)
C12 0.105(4) 0.186(6) 0.103(4) -0.017(4) 0.033(3) -0.015(4)
C13 0.0490(17) 0.062(2) 0.064(3) 0.0063(19) 0.0034(16) -0.0037(17)
C14 0.058(2) 0.069(3) 0.078(3) 0.012(2) 0.010(2) -0.0052(19)
C15 0.062(2) 0.081(3) 0.098(3) 0.002(3) 0.022(2) -0.009(2)
C16 0.072(3) 0.088(3) 0.115(4) 0.012(3) 0.023(3) -0.012(2)
C17 0.072(2) 0.053(2) 0.060(2) -0.0053(17) 0.0036(18) -0.0007(19)
C18 0.075(2) 0.080(3) 0.067(3) -0.008(2) 0.011(2) 0.005(2)
C19 0.130(4) 0.109(4) 0.123(4) -0.041(3) 0.052(3) -0.006(3)
C20 0.155(5) 0.161(6) 0.141(5) -0.039(5) 0.075(4) 0.002(4)
C21 0.050(2) 0.0509(18) 0.055(2) 0.0061(14) -0.0028(16) 0.0004(16)
C22 0.061(2) 0.069(2) 0.069(3) 0.013(2) 0.0072(19) -0.006(2)
C23 0.064(3) 0.068(2) 0.115(3) 0.025(2) 0.014(3) -0.008(2)
C24 0.061(3) 0.054(3) 0.125(3) 0.014(2) -0.008(2) -0.002(2)
C25 0.073(3) 0.054(2) 0.087(3) -0.001(2) -0.013(2) 0.009(2)
C26 0.069(2) 0.055(2) 0.055(2) 0.0040(17) -0.0022(19) 0.0042(19)
C27 0.0513(19) 0.0525(19) 0.061(2) 0.0021(17) 0.0123(14) 0.0021(16)
C28 0.063(2) 0.060(3) 0.070(3) -0.0035(19) -0.0003(16) 0.0075(17)
C29 0.071(3) 0.082(3) 0.090(3) -0.003(2) -0.011(2) 0.016(2)
C30 0.067(3) 0.080(3) 0.113(4) 0.018(3) 0.000(2) 0.021(2)
C31 0.069(3) 0.064(3) 0.135(4) 0.014(3) 0.004(2) 0.012(2)
C32 0.062(2) 0.053(2) 0.116(4) -0.003(2) 0.001(2) 0.0024(19)
C33 0.0559(17) 0.0456(19) 0.049(2) -0.0045(16) -0.0010(15) -0.0014(14)
C34 0.0631(19) 0.047(2) 0.057(2) -0.0008(17) 0.0037(18) -0.0013(17)
C35 0.0642(19) 0.063(3) 0.074(3) 0.008(2) 0.007(2) -0.0041(17)
C36 0.059(2) 0.061(2) 0.089(3) -0.003(2) 0.014(2) -0.0036(17)
C37 0.061(2) 0.057(3) 0.119(4) 0.006(2) 0.009(2) 0.006(2)
C38 0.0640(19) 0.051(3) 0.097(3) 0.011(2) 0.007(2) 0.0063(17)
C39 0.084(2) 0.059(3) 0.0554(19) -0.0045(19) 0.0087(16) -0.009(2)
C40 0.105(3) 0.064(3) 0.061(2) 0.008(2) -0.0062(19) -0.019(2)
C41 0.157(4) 0.078(4) 0.060(2) 0.005(2) -0.009(3) -0.037(3)
C42 0.194(5) 0.105(5) 0.069(3) -0.011(3) 0.023(3) -0.023(4)
C43 0.170(5) 0.173(6) 0.079(3) -0.032(4) 0.038(3) 0.025(5)
C44 0.112(3) 0.145(5) 0.075(3) -0.025(3) 0.025(3) 0.020(3)
B1 0.0585(19) 0.052(2) 0.054(2) 0.0003(17) 0.0054(16) -0.0007(17)
O3 0.071(3) 0.099(3) 0.096(4) -0.009(3) 0.011(3) -0.004(3)
C45 0.085(2) 0.100(5) 0.096(3) -0.015(3) 0.006(2) 0.000(2)
C46 0.081(2) 0.109(7) 0.136(4) -0.009(4) 0.013(2) 0.000(2)
C47 0.081(2) 0.109(7) 0.136(4) -0.009(4) 0.013(2) 0.000(2)
C48 0.085(2) 0.100(5) 0.096(3) -0.015(3) 0.006(2) 0.000(2)
O3A 0.071(3) 0.099(3) 0.096(4) -0.009(3) 0.011(3) -0.004(3)
C45A 0.085(2) 0.100(5) 0.096(3) -0.015(3) 0.006(2) 0.000(2)
C46A 0.081(2) 0.109(7) 0.136(4) -0.009(4) 0.013(2) 0.000(2)
C47A 0.081(2) 0.109(7) 0.136(4) -0.009(4) 0.013(2) 0.000(2)
C48A 0.085(2) 0.100(5) 0.096(3) -0.015(3) 0.006(2) 0.000(2)
O1 0.0639(17) 0.192(3) 0.0738(15) -0.0282(15) -0.0154(13) 0.0028(15)
O2 0.0639(17) 0.192(3) 0.0738(15) -0.0282(15) -0.0154(13) 0.0028(15)
N1 0.0648(18) 0.074(3) 0.0610(18) 0.0067(17) -0.0102(17) -0.0011(17)
O1A 0.0639(17) 0.192(3) 0.0738(15) -0.0282(15) -0.0154(13) 0.0028(15)
O2A 0.0639(17) 0.192(3) 0.0738(15) -0.0282(15) -0.0154(13) 0.0028(15)
N1A 0.0648(18) 0.074(3) 0.0610(18) 0.0067(17) -0.0102(17) -0.0011(17)
 
_geom_special_details
;
 All esds (except the esd in the dihedral angle between two l.s. planes)
 are estimated using the full covariance matrix.  The cell esds are taken
 into account individually in the estimation of esds in distances, angles
 and torsion angles; correlations between esds in cell parameters are only
 used when they are defined by crystal symmetry.  An approximate (isotropic)
 treatment of cell esds is used for estimating esds involving l.s. planes.
;
 
loop_
 _geom_bond_atom_site_label_1
 _geom_bond_atom_site_label_2
 _geom_bond_distance
 _geom_bond_site_symmetry_2
 _geom_bond_publ_flag
Pd1 O1A 1.981(19) . ?
Pd1 N3 2.025(3) . ?
Pd1 N1 2.040(2) . ?
Pd1 N2 2.087(3) . ?
Pd1 N4 2.089(3) . ?
N2 C9 1.502(4) . ?
N2 C1 1.508(4) . ?
N2 C5 1.522(4) . ?
N3 C2 1.477(4) . ?
N3 C3 1.494(4) . ?
N3 H3 0.9800 . ?
N4 C17 1.497(4) . ?
N4 C4 1.510(4) . ?
N4 C13 1.515(4) . ?
C1 C2 1.518(5) . ?
C1 H1A 0.9700 . ?
C1 H1B 0.9700 . ?
C2 H2A 0.9700 . ?
C2 H2B 0.9700 . ?
C3 C4 1.502(5) . ?
C3 H3A 0.9700 . ?
C3 H3B 0.9700 . ?
C4 H4A 0.9700 . ?
C4 H4B 0.9700 . ?
C5 C6 1.509(5) . ?
C5 H5A 0.9700 . ?
C5 H5B 0.9700 . ?
C6 C7 1.518(5) . ?
C6 H6A 0.9700 . ?
C6 H6B 0.9700 . ?
C7 C8 1.488(7) . ?
C7 H7A 0.9700 . ?
C7 H7B 0.9700 . ?
C8 H8A 0.9600 . ?
C8 H8B 0.9600 . ?
C8 H8C 0.9600 . ?
C9 C10 1.498(5) . ?
C9 H9A 0.9700 . ?
C9 H9B 0.9700 . ?
C10 C11 1.522(5) . ?
C10 H10A 0.9700 . ?
C10 H10B 0.9700 . ?
C11 C12 1.499(5) . ?
C11 H11A 0.9700 . ?
C11 H11B 0.9700 . ?
C12 H12A 0.9600 . ?
C12 H12B 0.9600 . ?
C12 H12C 0.9600 . ?
C13 C14 1.503(5) . ?
C13 H13A 0.9700 . ?
C13 H13B 0.9700 . ?
C14 C15 1.514(5) . ?
C14 H14A 0.9700 . ?
C14 H14B 0.9700 . ?
C15 C16 1.512(5) . ?
C15 H15A 0.9700 . ?
C15 H15B 0.9700 . ?
C16 H16A 0.9600 . ?
C16 H16B 0.9600 . ?
C16 H16C 0.9600 . ?
C17 C18 1.496(4) . ?
C17 H17A 0.9700 . ?
C17 H17B 0.9700 . ?
C18 C19 1.534(6) . ?
C18 H18A 0.9700 . ?
C18 H18B 0.9700 . ?
C19 C20 1.438(6) . ?
C19 H19A 0.9700 . ?
C19 H19B 0.9700 . ?
C20 H20A 0.9600 . ?
C20 H20B 0.9600 . ?
C20 H20C 0.9600 . ?
C21 C26 1.390(5) . ?
C21 C22 1.396(5) . ?
C21 B1 1.643(5) . ?
C22 C23 1.373(5) . ?
C22 H22 0.9300 . ?
C23 C24 1.374(6) . ?
C23 H23 0.9300 . ?
C24 C25 1.363(5) . ?
C24 H24 0.9300 . ?
C25 C26 1.385(5) . ?
C25 H25 0.9300 . ?
C26 H26 0.9300 . ?
C27 C28 1.380(5) . ?
C27 C32 1.399(5) . ?
C27 B1 1.654(6) . ?
C28 C29 1.388(6) . ?
C28 H28 0.9300 . ?
C29 C30 1.357(6) . ?
C29 H29 0.9300 . ?
C30 C31 1.375(6) . ?
C30 H30 0.9300 . ?
C31 C32 1.390(6) . ?
C31 H31 0.9300 . ?
C32 H32 0.9300 . ?
C33 C34 1.388(5) . ?
C33 C38 1.396(5) . ?
C33 B1 1.648(5) . ?
C34 C35 1.392(4) . ?
C34 H34 0.9300 . ?
C35 C36 1.366(5) . ?
C35 H35 0.9300 . ?
C36 C37 1.368(5) . ?
C36 H36 0.9300 . ?
C37 C38 1.386(5) . ?
C37 H37 0.9300 . ?
C38 H38 0.9300 . ?
C39 C40 1.370(6) . ?
C39 C44 1.404(6) . ?
C39 B1 1.662(6) . ?
C40 C41 1.418(6) . ?
C40 H40 0.9300 . ?
C41 C42 1.355(7) . ?
C41 H41 0.9300 . ?
C42 C43 1.357(8) . ?
C42 H42 0.9300 . ?
C43 C44 1.373(7) . ?
C43 H43 0.9300 . ?
C44 H44 0.9300 . ?
O3 C45 1.427(12) . ?
O3 C48 1.440(10) . ?
C45 C46 1.500(13) . ?
C45 H45A 0.9700 . ?
C45 H45B 0.9700 . ?
C46 C47 1.446(11) . ?
C46 H46A 0.9700 . ?
C46 H46B 0.9700 . ?
C47 C48 1.430(9) . ?
C47 H47A 0.9700 . ?
C47 H47B 0.9700 . ?
C48 H48A 0.9700 . ?
C48 H48B 0.9700 . ?
O3A C48A 1.391(15) . ?
O3A C45A 1.425(13) . ?
C45A C46A 1.515(13) . ?
C45A H45C 0.9700 . ?
C45A H45D 0.9700 . ?
C46A C47A 1.430(12) . ?
C46A H46C 0.9700 . ?
C46A H46D 0.9700 . ?
C47A C48A 1.449(12) . ?
C47A H47C 0.9700 . ?
C47A H47D 0.9700 . ?
C48A H48C 0.9700 . ?
C48A H48D 0.9700 . ?
O1 N1 1.2009(10) . ?
O2 N1 1.2016(10) . ?
O1A N1A 1.3001(10) . ?
O2A N1A 1.3002(10) . ?
 
loop_
 _geom_angle_atom_site_label_1
 _geom_angle_atom_site_label_2
 _geom_angle_atom_site_label_3
 _geom_angle
 _geom_angle_site_symmetry_1
 _geom_angle_site_symmetry_3
 _geom_angle_publ_flag
O1A Pd1 N3 170.7(3) . . ?
N3 Pd1 N1 178.73(12) . . ?
O1A Pd1 N2 94.22(11) . . ?
N3 Pd1 N2 84.94(12) . . ?
N1 Pd1 N2 95.62(9) . . ?
O1A Pd1 N4 93.87(10) . . ?
N3 Pd1 N4 85.27(11) . . ?
N1 Pd1 N4 94.37(9) . . ?
N2 Pd1 N4 166.22(11) . . ?
C9 N2 C1 110.6(3) . . ?
C9 N2 C5 109.3(3) . . ?
C1 N2 C5 110.7(3) . . ?
C9 N2 Pd1 115.1(2) . . ?
C1 N2 Pd1 105.8(2) . . ?
C5 N2 Pd1 105.2(2) . . ?
C2 N3 C3 116.5(3) . . ?
C2 N3 Pd1 107.7(2) . . ?
C3 N3 Pd1 107.2(2) . . ?
C2 N3 H3 108.4 . . ?
C3 N3 H3 108.4 . . ?
Pd1 N3 H3 108.4 . . ?
C17 N4 C4 109.7(3) . . ?
C17 N4 C13 109.9(3) . . ?
C4 N4 C13 110.6(3) . . ?
C17 N4 Pd1 115.8(2) . . ?
C4 N4 Pd1 105.9(2) . . ?
C13 N4 Pd1 104.8(2) . . ?
N2 C1 C2 109.7(3) . . ?
N2 C1 H1A 109.7 . . ?
C2 C1 H1A 109.7 . . ?
N2 C1 H1B 109.7 . . ?
C2 C1 H1B 109.7 . . ?
H1A C1 H1B 108.2 . . ?
N3 C2 C1 106.3(3) . . ?
N3 C2 H2A 110.5 . . ?
C1 C2 H2A 110.5 . . ?
N3 C2 H2B 110.5 . . ?
C1 C2 H2B 110.5 . . ?
H2A C2 H2B 108.7 . . ?
N3 C3 C4 107.1(3) . . ?
N3 C3 H3A 110.3 . . ?
C4 C3 H3A 110.3 . . ?
N3 C3 H3B 110.3 . . ?
C4 C3 H3B 110.3 . . ?
H3A C3 H3B 108.5 . . ?
C3 C4 N4 110.6(3) . . ?
C3 C4 H4A 109.5 . . ?
N4 C4 H4A 109.5 . . ?
C3 C4 H4B 109.5 . . ?
N4 C4 H4B 109.5 . . ?
H4A C4 H4B 108.1 . . ?
C6 C5 N2 116.8(3) . . ?
C6 C5 H5A 108.1 . . ?
N2 C5 H5A 108.1 . . ?
C6 C5 H5B 108.1 . . ?
N2 C5 H5B 108.1 . . ?
H5A C5 H5B 107.3 . . ?
C5 C6 C7 111.4(4) . . ?
C5 C6 H6A 109.4 . . ?
C7 C6 H6A 109.4 . . ?
C5 C6 H6B 109.4 . . ?
C7 C6 H6B 109.4 . . ?
H6A C6 H6B 108.0 . . ?
C8 C7 C6 111.9(5) . . ?
C8 C7 H7A 109.2 . . ?
C6 C7 H7A 109.2 . . ?
C8 C7 H7B 109.2 . . ?
C6 C7 H7B 109.2 . . ?
H7A C7 H7B 107.9 . . ?
C7 C8 H8A 109.5 . . ?
C7 C8 H8B 109.5 . . ?
H8A C8 H8B 109.5 . . ?
C7 C8 H8C 109.5 . . ?
H8A C8 H8C 109.5 . . ?
H8B C8 H8C 109.5 . . ?
C10 C9 N2 114.4(3) . . ?
C10 C9 H9A 108.7 . . ?
N2 C9 H9A 108.7 . . ?
C10 C9 H9B 108.7 . . ?
N2 C9 H9B 108.7 . . ?
H9A C9 H9B 107.6 . . ?
C9 C10 C11 110.7(3) . . ?
C9 C10 H10A 109.5 . . ?
C11 C10 H10A 109.5 . . ?
C9 C10 H10B 109.5 . . ?
C11 C10 H10B 109.5 . . ?
H10A C10 H10B 108.1 . . ?
C12 C11 C10 113.3(4) . . ?
C12 C11 H11A 108.9 . . ?
C10 C11 H11A 108.9 . . ?
C12 C11 H11B 108.9 . . ?
C10 C11 H11B 108.9 . . ?
H11A C11 H11B 107.7 . . ?
C11 C12 H12A 109.5 . . ?
C11 C12 H12B 109.5 . . ?
H12A C12 H12B 109.5 . . ?
C11 C12 H12C 109.5 . . ?
H12A C12 H12C 109.5 . . ?
H12B C12 H12C 109.5 . . ?
C14 C13 N4 117.9(3) . . ?
C14 C13 H13A 107.8 . . ?
N4 C13 H13A 107.8 . . ?
C14 C13 H13B 107.8 . . ?
N4 C13 H13B 107.8 . . ?
H13A C13 H13B 107.2 . . ?
C13 C14 C15 111.6(3) . . ?
C13 C14 H14A 109.3 . . ?
C15 C14 H14A 109.3 . . ?
C13 C14 H14B 109.3 . . ?
C15 C14 H14B 109.3 . . ?
H14A C14 H14B 108.0 . . ?
C16 C15 C14 114.0(4) . . ?
C16 C15 H15A 108.8 . . ?
C14 C15 H15A 108.8 . . ?
C16 C15 H15B 108.8 . . ?
C14 C15 H15B 108.8 . . ?
H15A C15 H15B 107.7 . . ?
C15 C16 H16A 109.5 . . ?
C15 C16 H16B 109.5 . . ?
H16A C16 H16B 109.5 . . ?
C15 C16 H16C 109.5 . . ?
H16A C16 H16C 109.5 . . ?
H16B C16 H16C 109.5 . . ?
C18 C17 N4 114.5(3) . . ?
C18 C17 H17A 108.6 . . ?
N4 C17 H17A 108.6 . . ?
C18 C17 H17B 108.6 . . ?
N4 C17 H17B 108.6 . . ?
H17A C17 H17B 107.6 . . ?
C17 C18 C19 111.1(4) . . ?
C17 C18 H18A 109.4 . . ?
C19 C18 H18A 109.4 . . ?
C17 C18 H18B 109.4 . . ?
C19 C18 H18B 109.4 . . ?
H18A C18 H18B 108.0 . . ?
C20 C19 C18 115.3(4) . . ?
C20 C19 H19A 108.4 . . ?
C18 C19 H19A 108.4 . . ?
C20 C19 H19B 108.4 . . ?
C18 C19 H19B 108.4 . . ?
H19A C19 H19B 107.5 . . ?
C19 C20 H20A 109.5 . . ?
C19 C20 H20B 109.5 . . ?
H20A C20 H20B 109.5 . . ?
C19 C20 H20C 109.5 . . ?
H20A C20 H20C 109.5 . . ?
H20B C20 H20C 109.5 . . ?
C26 C21 C22 115.0(4) . . ?
C26 C21 B1 121.7(3) . . ?
C22 C21 B1 123.2(3) . . ?
C23 C22 C21 122.0(4) . . ?
C23 C22 H22 119.0 . . ?
C21 C22 H22 119.0 . . ?
C22 C23 C24 121.2(4) . . ?
C22 C23 H23 119.4 . . ?
C24 C23 H23 119.4 . . ?
C25 C24 C23 118.6(4) . . ?
C25 C24 H24 120.7 . . ?
C23 C24 H24 120.7 . . ?
C24 C25 C26 119.9(4) . . ?
C24 C25 H25 120.0 . . ?
C26 C25 H25 120.0 . . ?
C25 C26 C21 123.1(4) . . ?
C25 C26 H26 118.4 . . ?
C21 C26 H26 118.4 . . ?
C28 C27 C32 113.7(4) . . ?
C28 C27 B1 125.5(4) . . ?
C32 C27 B1 120.8(4) . . ?
C27 C28 C29 124.2(4) . . ?
C27 C28 H28 117.9 . . ?
C29 C28 H28 117.9 . . ?
C30 C29 C28 120.4(5) . . ?
C30 C29 H29 119.8 . . ?
C28 C29 H29 119.8 . . ?
C29 C30 C31 118.1(5) . . ?
C29 C30 H30 120.9 . . ?
C31 C30 H30 120.9 . . ?
C30 C31 C32 120.7(5) . . ?
C30 C31 H31 119.6 . . ?
C32 C31 H31 119.6 . . ?
C31 C32 C27 122.8(4) . . ?
C31 C32 H32 118.6 . . ?
C27 C32 H32 118.6 . . ?
C34 C33 C38 114.1(3) . . ?
C34 C33 B1 124.2(3) . . ?
C38 C33 B1 121.6(3) . . ?
C33 C34 C35 123.4(4) . . ?
C33 C34 H34 118.3 . . ?
C35 C34 H34 118.3 . . ?
C36 C35 C34 120.0(4) . . ?
C36 C35 H35 120.0 . . ?
C34 C35 H35 120.0 . . ?
C35 C36 C37 119.0(4) . . ?
C35 C36 H36 120.5 . . ?
C37 C36 H36 120.5 . . ?
C36 C37 C38 120.1(4) . . ?
C36 C37 H37 119.9 . . ?
C38 C37 H37 119.9 . . ?
C37 C38 C33 123.3(4) . . ?
C37 C38 H38 118.3 . . ?
C33 C38 H38 118.3 . . ?
C40 C39 C44 115.4(4) . . ?
C40 C39 B1 122.9(4) . . ?
C44 C39 B1 121.6(4) . . ?
C39 C40 C41 122.1(5) . . ?
C39 C40 H40 119.0 . . ?
C41 C40 H40 119.0 . . ?
C42 C41 C40 120.2(6) . . ?
C42 C41 H41 119.9 . . ?
C40 C41 H41 119.9 . . ?
C41 C42 C43 118.9(6) . . ?
C41 C42 H42 120.6 . . ?
C43 C42 H42 120.6 . . ?
C42 C43 C44 121.4(6) . . ?
C42 C43 H43 119.3 . . ?
C44 C43 H43 119.3 . . ?
C43 C44 C39 122.2(6) . . ?
C43 C44 H44 118.9 . . ?
C39 C44 H44 118.9 . . ?
C21 B1 C33 110.2(3) . . ?
C21 B1 C27 108.3(3) . . ?
C33 B1 C27 110.1(3) . . ?
C21 B1 C39 109.5(3) . . ?
C33 B1 C39 107.8(3) . . ?
C27 B1 C39 111.0(3) . . ?
C45 O3 C48 104.3(8) . . ?
O3 C45 C46 107.7(13) . . ?
O3 C45 H45A 110.2 . . ?
C46 C45 H45A 110.2 . . ?
O3 C45 H45B 110.2 . . ?
C46 C45 H45B 110.2 . . ?
H45A C45 H45B 108.5 . . ?
C47 C46 C45 101.1(8) . . ?
C47 C46 H46A 111.6 . . ?
C45 C46 H46A 111.6 . . ?
C47 C46 H46B 111.6 . . ?
C45 C46 H46B 111.6 . . ?
H46A C46 H46B 109.4 . . ?
C48 C47 C46 110.2(8) . . ?
C48 C47 H47A 109.6 . . ?
C46 C47 H47A 109.6 . . ?
C48 C47 H47B 109.6 . . ?
C46 C47 H47B 109.6 . . ?
H47A C47 H47B 108.1 . . ?
C47 C48 O3 107.5(8) . . ?
C47 C48 H48A 110.2 . . ?
O3 C48 H48A 110.2 . . ?
C47 C48 H48B 110.2 . . ?
O3 C48 H48B 110.2 . . ?
H48A C48 H48B 108.5 . . ?
C48A O3A C45A 112.0(12) . . ?
O3A C45A C46A 101.6(10) . . ?
O3A C45A H45C 111.5 . . ?
C46A C45A H45C 111.5 . . ?
O3A C45A H45D 111.5 . . ?
C46A C45A H45D 111.5 . . ?
H45C C45A H45D 109.3 . . ?
C47A C46A C45A 109.1(10) . . ?
C47A C46A H46C 109.9 . . ?
C45A C46A H46C 109.9 . . ?
C47A C46A H46D 109.9 . . ?
C45A C46A H46D 109.9 . . ?
H46C C46A H46D 108.3 . . ?
C46A C47A C48A 104.9(11) . . ?
C46A C47A H47C 110.8 . . ?
C48A C47A H47C 110.8 . . ?
C46A C47A H47D 110.8 . . ?
C48A C47A H47D 110.8 . . ?
H47C C47A H47D 108.8 . . ?
O3A C48A C47A 109.0(10) . . ?
O3A C48A H48C 109.9 . . ?
C47A C48A H48C 109.9 . . ?
O3A C48A H48D 109.9 . . ?
C47A C48A H48D 109.9 . . ?
H48C C48A H48D 108.3 . . ?
O1 N1 O2 121.74(15) . . ?
O1 N1 Pd1 119.0(2) . . ?
O2 N1 Pd1 119.3(2) . . ?
N1A O1A Pd1 124.8(9) . . ?
O2A N1A O1A 107.71(12) . . ?
 
loop_
 _geom_torsion_atom_site_label_1
 _geom_torsion_atom_site_label_2
 _geom_torsion_atom_site_label_3
 _geom_torsion_atom_site_label_4
 _geom_torsion
 _geom_torsion_site_symmetry_1
 _geom_torsion_site_symmetry_2
 _geom_torsion_site_symmetry_3
 _geom_torsion_site_symmetry_4
 _geom_torsion_publ_flag
C9 N2 C1 C2 -160.9(3) . . . . ?
C5 N2 C1 C2 77.8(4) . . . . ?
Pd1 N2 C1 C2 -35.6(3) . . . . ?
C3 N3 C2 C1 -167.1(3) . . . . ?
Pd1 N3 C2 C1 -46.7(3) . . . . ?
N2 C1 C2 N3 55.6(4) . . . . ?
C2 N3 C3 C4 166.9(3) . . . . ?
Pd1 N3 C3 C4 46.2(3) . . . . ?
N3 C3 C4 N4 -53.8(3) . . . . ?
C17 N4 C4 C3 159.1(3) . . . . ?
C13 N4 C4 C3 -79.6(3) . . . . ?
Pd1 N4 C4 C3 33.5(3) . . . . ?
C9 N2 C5 C6 -57.0(5) . . . . ?
C1 N2 C5 C6 65.1(4) . . . . ?
Pd1 N2 C5 C6 178.9(3) . . . . ?
N2 C5 C6 C7 -178.2(4) . . . . ?
C5 C6 C7 C8 -172.8(5) . . . . ?
C1 N2 C9 C10 66.2(4) . . . . ?
C5 N2 C9 C10 -171.7(3) . . . . ?
Pd1 N2 C9 C10 -53.6(4) . . . . ?
N2 C9 C10 C11 172.6(3) . . . . ?
C9 C10 C11 C12 171.9(4) . . . . ?
C17 N4 C13 C14 56.3(4) . . . . ?
C4 N4 C13 C14 -64.9(4) . . . . ?
Pd1 N4 C13 C14 -178.7(3) . . . . ?
N4 C13 C14 C15 -179.6(3) . . . . ?
C13 C14 C15 C16 179.2(4) . . . . ?
C4 N4 C17 C18 -69.0(4) . . . . ?
C13 N4 C17 C18 169.2(3) . . . . ?
Pd1 N4 C17 C18 50.7(4) . . . . ?
N4 C17 C18 C19 -179.0(4) . . . . ?
C17 C18 C19 C20 -174.4(5) . . . . ?
C26 C21 C22 C23 2.4(5) . . . . ?
B1 C21 C22 C23 -173.2(4) . . . . ?
C21 C22 C23 C24 0.2(6) . . . . ?
C22 C23 C24 C25 -2.0(7) . . . . ?
C23 C24 C25 C26 1.0(6) . . . . ?
C24 C25 C26 C21 1.9(6) . . . . ?
C22 C21 C26 C25 -3.5(5) . . . . ?
B1 C21 C26 C25 172.2(4) . . . . ?
C32 C27 C28 C29 -2.6(6) . . . . ?
B1 C27 C28 C29 178.7(4) . . . . ?
C27 C28 C29 C30 0.5(7) . . . . ?
C28 C29 C30 C31 1.7(7) . . . . ?
C29 C30 C31 C32 -1.6(7) . . . . ?
C30 C31 C32 C27 -0.7(7) . . . . ?
C28 C27 C32 C31 2.7(6) . . . . ?
B1 C27 C32 C31 -178.5(4) . . . . ?
C38 C33 C34 C35 0.2(5) . . . . ?
B1 C33 C34 C35 -176.9(4) . . . . ?
C33 C34 C35 C36 -1.2(6) . . . . ?
C34 C35 C36 C37 1.8(6) . . . . ?
C35 C36 C37 C38 -1.4(7) . . . . ?
C36 C37 C38 C33 0.5(7) . . . . ?
C34 C33 C38 C37 0.2(6) . . . . ?
B1 C33 C38 C37 177.3(4) . . . . ?
C44 C39 C40 C41 -0.8(6) . . . . ?
B1 C39 C40 C41 174.8(4) . . . . ?
C39 C40 C41 C42 0.4(7) . . . . ?
C40 C41 C42 C43 0.4(9) . . . . ?
C41 C42 C43 C44 -0.7(10) . . . . ?
C42 C43 C44 C39 0.3(10) . . . . ?
C40 C39 C44 C43 0.5(8) . . . . ?
B1 C39 C44 C43 -175.2(5) . . . . ?
C26 C21 B1 C33 45.6(5) . . . . ?
C22 C21 B1 C33 -139.1(3) . . . . ?
C26 C21 B1 C27 -74.9(4) . . . . ?
C22 C21 B1 C27 100.4(4) . . . . ?
C26 C21 B1 C39 164.0(3) . . . . ?
C22 C21 B1 C39 -20.7(5) . . . . ?
C34 C33 B1 C21 -148.6(3) . . . . ?
C38 C33 B1 C21 34.5(5) . . . . ?
C34 C33 B1 C27 -29.2(5) . . . . ?
C38 C33 B1 C27 153.9(4) . . . . ?
C34 C33 B1 C39 92.0(4) . . . . ?
C38 C33 B1 C39 -84.9(4) . . . . ?
C28 C27 B1 C21 12.7(5) . . . . ?
C32 C27 B1 C21 -166.0(3) . . . . ?
C28 C27 B1 C33 -107.8(4) . . . . ?
C32 C27 B1 C33 73.5(4) . . . . ?
C28 C27 B1 C39 132.9(4) . . . . ?
C32 C27 B1 C39 -45.8(5) . . . . ?
C40 C39 B1 C21 -81.1(5) . . . . ?
C44 C39 B1 C21 94.3(5) . . . . ?
C40 C39 B1 C33 38.7(5) . . . . ?
C44 C39 B1 C33 -145.9(4) . . . . ?
C40 C39 B1 C27 159.4(4) . . . . ?
C44 C39 B1 C27 -25.2(5) . . . . ?
C48 O3 C45 C46 31(3) . . . . ?
O3 C45 C46 C47 -28(2) . . . . ?
C45 C46 C47 C48 15.5(19) . . . . ?
C46 C47 C48 O3 2(2) . . . . ?
C45 O3 C48 C47 -20(3) . . . . ?
C48A O3A C45A C46A 14(4) . . . . ?
O3A C45A C46A C47A -19(3) . . . . ?
C45A C46A C47A C48A 17(3) . . . . ?
C45A O3A C48A C47A -4(4) . . . . ?
C46A C47A C48A O3A -8(3) . . . . ?
Pd1 O1A N1A O2A 0.00(2) . . . . ?
 
_refine_diff_density_max    0.418
_refine_diff_density_min   -0.560
_refine_diff_density_rms    0.066

_shelx_res_file
;
TITL shelxt in P 1 21/n 1
    15_decay.res
    created by SHELXL-2018/3 at 16:57:31 on 27-Mar-2020
CELL 0.534 11.6656 13.563 30.1827 90 93.515 90
ZERR 4 0.000329 0.000465 0.000957 0 0.002751 0
LATT 1
SYMM 0.5-X,0.5+Y,0.5-Z
SFAC C H B N O Pd
DISP B 0 0 4.561
DISP C 0.001 0.001 6.94
DISP H -0 0 0.611
DISP N 0.003 0.002 10.693
DISP O 0.005 0.003 16.398
DISP Pd -2.504 0.615 1934.604
UNIT 192 292 4 16 12 4
DFIX 1.2 0.001 N1 O1 N1 O2
DFIX 1.3 0.001 O1A N1A N1A O2A
DANG 2.1 0.001 O1 O2 O1A O2A
FLAT 0.001 Pd1 O1 O2 N1 O1A O2A N1A
RIGU 0.001 0.002
EADP O3 O3A
EADP C45 C45A C48 C48A
EADP C46 C46A C47 C47A
EADP O1 O1A O2 O2A
EADP N1 N1A

L.S. 20
PLAN  5
SIZE 0.1 0.1 0.05
TEMP -8
BOND $H
list 4
CONF
fmap 2
acta
SHEL 999 0.8
OMIT 10 0 0
OMIT -1 2 3
OMIT 7 12 0
OMIT -2 1 2
REM <olex2.extras>
REM <HklSrc "%.\\15_decay.hkl">
REM </olex2.extras>

WGHT    0.046500
FVAR       0.24649   0.56842   0.89656
PD1   6    0.339981    0.775052    0.346500    11.00000    0.04854    0.05112 =
         0.04557    0.00129    0.00085   -0.00191
N2    4    0.346834    0.927503    0.337672    11.00000    0.06003    0.05635 =
         0.05623    0.00536    0.00053    0.00209
N3    4    0.455542    0.798826    0.398211    11.00000    0.04987    0.05512 =
         0.04035   -0.00195   -0.00504   -0.00489
AFIX  13
H3    2    0.532746    0.788555    0.387962    11.00000   -1.20000
AFIX   0
N4    4    0.330887    0.631684    0.371346    11.00000    0.04798    0.04847 =
         0.05426   -0.00060    0.00216   -0.00340
C1    1    0.442566    0.963449    0.369474    11.00000    0.07654    0.05574 =
         0.06502    0.00237   -0.00657   -0.00735
AFIX  23
H1A   2    0.430639    1.032415    0.376349    11.00000   -1.20000
H1B   2    0.515449    0.957448    0.355871    11.00000   -1.20000
AFIX   0
C2    1    0.445262    0.902907    0.411806    11.00000    0.07167    0.05438 =
         0.05991   -0.00295   -0.00484   -0.00272
AFIX  23
H2A   2    0.510270    0.921808    0.431562    11.00000   -1.20000
H2B   2    0.375365    0.912851    0.427055    11.00000   -1.20000
AFIX   0
C3    1    0.434386    0.722823    0.432608    11.00000    0.05506    0.05938 =
         0.04109    0.00226   -0.00225    0.00051
AFIX  23
H3A   2    0.365051    0.738358    0.447355    11.00000   -1.20000
H3B   2    0.498275    0.720601    0.454722    11.00000   -1.20000
AFIX   0
C4    1    0.421705    0.625480    0.409120    11.00000    0.05189    0.05613 =
         0.05322    0.00386   -0.00105   -0.00020
AFIX  23
H4A   2    0.400597    0.575151    0.429951    11.00000   -1.20000
H4B   2    0.494512    0.606853    0.397659    11.00000   -1.20000
AFIX   0
C5    1    0.231278    0.965731    0.351071    11.00000    0.07003    0.06686 =
         0.06767   -0.00272    0.00431    0.00921
AFIX  23
H5A   2    0.171581    0.934395    0.332216    11.00000   -1.20000
H5B   2    0.221104    0.944605    0.381282    11.00000   -1.20000
AFIX   0
C6    1    0.212782    1.075777    0.348742    11.00000    0.10493    0.06777 =
         0.09844    0.00112   -0.00299    0.02309
AFIX  23
H6A   2    0.218711    1.097883    0.318405    11.00000   -1.20000
H6B   2    0.272300    1.108560    0.367142    11.00000   -1.20000
AFIX   0
C7    1    0.095929    1.104103    0.364320    11.00000    0.10213    0.09421 =
         0.14757   -0.03055   -0.01104    0.03339
AFIX  23
H7A   2    0.037169    1.064873    0.348497    11.00000   -1.20000
H7B   2    0.093651    1.089457    0.395710    11.00000   -1.20000
AFIX   0
C8    1    0.070551    1.210521    0.356853    11.00000    0.15608    0.09372 =
         0.26159   -0.04243   -0.02884    0.04634
AFIX 137
H8A   2    0.038346    1.219924    0.327116    11.00000   -1.50000
H8B   2    0.140244    1.247908    0.361064    11.00000   -1.50000
H8C   2    0.016688    1.232398    0.377559    11.00000   -1.50000
AFIX   0
C9    1    0.365867    0.960567    0.291195    11.00000    0.07123    0.06616 =
         0.05877    0.01018    0.00124   -0.00284
AFIX  23
H9A   2    0.298221    0.944369    0.272305    11.00000   -1.20000
H9B   2    0.374225    1.031721    0.291122    11.00000   -1.20000
AFIX   0
C10   1    0.468750    0.915753    0.271696    11.00000    0.07003    0.08372 =
         0.06537    0.01215    0.00672   -0.00189
AFIX  23
H10A  2    0.465940    0.844615    0.274753    11.00000   -1.20000
H10B  2    0.538017    0.939174    0.287761    11.00000   -1.20000
AFIX   0
C11   1    0.472412    0.942657    0.222848    11.00000    0.09850    0.10647 =
         0.06751    0.01327    0.01387   -0.00625
AFIX  23
H11A  2    0.408166    0.911492    0.206411    11.00000   -1.20000
H11B  2    0.463391    1.013444    0.219653    11.00000   -1.20000
AFIX   0
C12   1    0.581673    0.912025    0.203033    11.00000    0.10468    0.18575 =
         0.10312   -0.01732    0.03330   -0.01470
AFIX 137
H12A  2    0.578599    0.930095    0.172231    11.00000   -1.50000
H12B  2    0.590852    0.841907    0.205762    11.00000   -1.50000
H12C  2    0.645521    0.944462    0.218421    11.00000   -1.50000
AFIX   0
C13   1    0.211915    0.623833    0.388552    11.00000    0.04900    0.06217 =
         0.06429    0.00630    0.00336   -0.00368
AFIX  23
H13A  2    0.203880    0.676094    0.410081    11.00000   -1.20000
H13B  2    0.156499    0.636619    0.363941    11.00000   -1.20000
AFIX   0
C14   1    0.179363    0.528395    0.409779    11.00000    0.05821    0.06861 =
         0.07794    0.01221    0.00952   -0.00517
AFIX  23
H14A  2    0.232377    0.515066    0.435091    11.00000   -1.20000
H14B  2    0.185669    0.475064    0.388655    11.00000   -1.20000
AFIX   0
C15   1    0.058092    0.531751    0.424904    11.00000    0.06200    0.08070 =
         0.09798    0.00247    0.02156   -0.00879
AFIX  23
H15A  2    0.052661    0.585018    0.446117    11.00000   -1.20000
H15B  2    0.005866    0.546594    0.399533    11.00000   -1.20000
AFIX   0
C16   1    0.019904    0.437104    0.445995    11.00000    0.07170    0.08763 =
         0.11525    0.01202    0.02280   -0.01216
AFIX 137
H16A  2    0.021668    0.384379    0.424828    11.00000   -1.50000
H16B  2   -0.056875    0.444866    0.455229    11.00000   -1.50000
H16C  2    0.070675    0.421978    0.471320    11.00000   -1.50000
AFIX   0
C17   1    0.348561    0.550708    0.338751    11.00000    0.07191    0.05325 =
         0.05975   -0.00531    0.00357   -0.00075
AFIX  23
H17A  2    0.353008    0.488479    0.354603    11.00000   -1.20000
H17B  2    0.282052    0.547842    0.317866    11.00000   -1.20000
AFIX   0
C18   1    0.453861    0.561731    0.313296    11.00000    0.07530    0.08031 =
         0.06743   -0.00845    0.01071    0.00455
AFIX  23
H18A  2    0.521224    0.562714    0.333796    11.00000   -1.20000
H18B  2    0.450592    0.623915    0.297395    11.00000   -1.20000
AFIX   0
C19   1    0.464271    0.476847    0.280185    11.00000    0.12993    0.10932 =
         0.12297   -0.04136    0.05185   -0.00573
AFIX  23
H19A  2    0.458486    0.415026    0.296052    11.00000   -1.20000
H19B  2    0.399656    0.480223    0.258426    11.00000   -1.20000
AFIX   0
C20   1    0.568404    0.475649    0.257055    11.00000    0.15548    0.16112 =
         0.14070   -0.03898    0.07500    0.00174
AFIX 137
H20A  2    0.563746    0.424838    0.234874    11.00000   -1.50000
H20B  2    0.632480    0.462926    0.277755    11.00000   -1.50000
H20C  2    0.578513    0.538384    0.243091    11.00000   -1.50000
AFIX   0

C21   1    0.656046    0.374387    0.427097    11.00000    0.05009    0.05089 =
         0.05452    0.00614   -0.00276    0.00039
C22   1    0.708899    0.424190    0.393364    11.00000    0.06107    0.06853 =
         0.06901    0.01322    0.00717   -0.00635
AFIX  43
H22   2    0.725189    0.389953    0.367804    11.00000   -1.20000
AFIX   0
C23   1    0.737541    0.522229    0.396812    11.00000    0.06400    0.06814 =
         0.11522    0.02513    0.01446   -0.00770
AFIX  43
H23   2    0.772401    0.552848    0.373571    11.00000   -1.20000
AFIX   0
C24   1    0.715638    0.575915    0.433972    11.00000    0.06080    0.05391 =
         0.12460    0.01392   -0.00836   -0.00189
AFIX  43
H24   2    0.737455    0.641734    0.436436    11.00000   -1.20000
AFIX   0
C25   1    0.661299    0.530742    0.467139    11.00000    0.07348    0.05391 =
         0.08706   -0.00147   -0.01276    0.00863
AFIX  43
H25   2    0.644616    0.566008    0.492372    11.00000   -1.20000
AFIX   0
C26   1    0.630946    0.432283    0.463233    11.00000    0.06908    0.05526 =
         0.05481    0.00402   -0.00215    0.00422
AFIX  43
H26   2    0.591896    0.403527    0.485876    11.00000   -1.20000
AFIX   0
C27   1    0.734164    0.201767    0.459159    11.00000    0.05125    0.05247 =
         0.06113    0.00215    0.01234    0.00209
C28   1    0.808980    0.250122    0.488941    11.00000    0.06346    0.05951 =
         0.07047   -0.00353   -0.00031    0.00749
AFIX  43
H28   2    0.803818    0.318435    0.490583    11.00000   -1.20000
AFIX   0
C29   1    0.891435    0.203374    0.516603    11.00000    0.07145    0.08237 =
         0.09013   -0.00260   -0.01091    0.01604
AFIX  43
H29   2    0.938833    0.240439    0.536102    11.00000   -1.20000
AFIX   0
C30   1    0.903316    0.103892    0.515369    11.00000    0.06652    0.08040 =
         0.11273    0.01793   -0.00034    0.02090
AFIX  43
H30   2    0.956969    0.071826    0.534343    11.00000   -1.20000
AFIX   0
C31   1    0.833776    0.051823    0.485269    11.00000    0.06892    0.06420 =
         0.13484    0.01410    0.00442    0.01179
AFIX  43
H31   2    0.841718   -0.016238    0.483309    11.00000   -1.20000
AFIX   0
C32   1    0.751752    0.099843    0.457748    11.00000    0.06247    0.05280 =
         0.11551   -0.00317    0.00072    0.00243
AFIX  43
H32   2    0.706642    0.062602    0.437535    11.00000   -1.20000
AFIX   0
C33   1    0.505458    0.230294    0.444153    11.00000    0.05593    0.04560 =
         0.04934   -0.00447   -0.00105   -0.00143
C34   1    0.478957    0.145131    0.466854    11.00000    0.06305    0.04707 =
         0.05714   -0.00080    0.00371   -0.00132
AFIX  43
H34   2    0.537537    0.100202    0.473819    11.00000   -1.20000
AFIX   0
C35   1    0.369204    0.123472    0.479743    11.00000    0.06416    0.06349 =
         0.07389    0.00837    0.00676   -0.00415
AFIX  43
H35   2    0.355660    0.064738    0.494439    11.00000   -1.20000
AFIX   0
C36   1    0.281400    0.188511    0.470800    11.00000    0.05885    0.06142 =
         0.08926   -0.00330    0.01360   -0.00356
AFIX  43
H36   2    0.208324    0.175389    0.480019    11.00000   -1.20000
AFIX   0
C37   1    0.302517    0.273192    0.448093    11.00000    0.06117    0.05659 =
         0.11920    0.00565    0.00868    0.00635
AFIX  43
H37   2    0.243146    0.317408    0.441205    11.00000   -1.20000
AFIX   0
C38   1    0.412218    0.293246    0.435328    11.00000    0.06398    0.05111 =
         0.09687    0.01065    0.00741    0.00632
AFIX  43
H38   2    0.424307    0.351593    0.420115    11.00000   -1.20000
AFIX   0
C39   1    0.636129    0.213233    0.374779    11.00000    0.08401    0.05915 =
         0.05536   -0.00445    0.00867   -0.00935
C40   1    0.544066    0.220246    0.344508    11.00000    0.10468    0.06424 =
         0.06069    0.00767   -0.00623   -0.01879
AFIX  43
H40   2    0.474901    0.244582    0.353726    11.00000   -1.20000
AFIX   0
C41   1    0.550895    0.191577    0.299568    11.00000    0.15708    0.07807 =
         0.05974    0.00545   -0.00924   -0.03725
AFIX  43
H41   2    0.486907    0.197679    0.279815    11.00000   -1.20000
AFIX   0
C42   1    0.650450    0.155305    0.285335    11.00000    0.19411    0.10473 =
         0.06902   -0.01107    0.02309   -0.02288
AFIX  43
H42   2    0.655614    0.136747    0.255862    11.00000   -1.20000
AFIX   0
C43   1    0.742451    0.146525    0.314812    11.00000    0.17018    0.17267 =
         0.07943   -0.03199    0.03774    0.02532
AFIX  43
H43   2    0.810786    0.120997    0.305346    11.00000   -1.20000
AFIX   0
C44   1    0.736741    0.174559    0.358335    11.00000    0.11219    0.14502 =
         0.07514   -0.02458    0.02495    0.01974
AFIX  43
H44   2    0.801670    0.167697    0.377552    11.00000   -1.20000
AFIX   0
B1    3    0.633252    0.254853    0.426474    11.00000    0.05851    0.05216 =
         0.05446    0.00032    0.00538   -0.00071

PART 1
O3    5    0.688699    0.803360    0.365216    21.00000    0.07063    0.09872 =
         0.09583   -0.00891    0.01079   -0.00367
C45   1    0.737264    0.775148    0.324868    21.00000    0.08517    0.09977 =
         0.09610   -0.01498    0.00623   -0.00050
AFIX  23
H45A  2    0.730032    0.828520    0.303488    21.00000   -1.20000
H45B  2    0.697605    0.717863    0.312262    21.00000   -1.20000
AFIX   0
C46   1    0.861518    0.751599    0.335506    21.00000    0.08081    0.10883 =
         0.13645   -0.00890    0.01314   -0.00006
AFIX  23
H46A  2    0.872502    0.682528    0.342943    21.00000   -1.20000
H46B  2    0.908210    0.768503    0.311104    21.00000   -1.20000
AFIX   0
C47   1    0.886777    0.814387    0.373561    21.00000    0.08081    0.10883 =
         0.13645   -0.00890    0.01314   -0.00006
AFIX  23
H47A  2    0.931701    0.778050    0.396210    21.00000   -1.20000
H47B  2    0.931755    0.870554    0.364894    21.00000   -1.20000
AFIX   0
C48   1    0.782619    0.847991    0.391110    21.00000    0.08517    0.09977 =
         0.09610   -0.01498    0.00623   -0.00050
AFIX  23
H48A  2    0.777584    0.919267    0.389201    21.00000   -1.20000
H48B  2    0.780347    0.828956    0.422022    21.00000   -1.20000
AFIX   0
SAME 0.02 0.04 O3 > C48
PART 0
PART 2
O3A   5    0.675308    0.807268    0.361468   -21.00000    0.07063    0.09872 =
         0.09583   -0.00891    0.01079   -0.00367
C45A  1    0.728474    0.756626    0.326815   -21.00000    0.08517    0.09977 =
         0.09610   -0.01498    0.00623   -0.00050
AFIX  23
H45C  2    0.699953    0.779823    0.297800   -21.00000   -1.20000
H45D  2    0.716836    0.685965    0.328645   -21.00000   -1.20000
AFIX   0
C46A  1    0.853492    0.783757    0.336349   -21.00000    0.08081    0.10883 =
         0.13645   -0.00890    0.01314   -0.00006
AFIX  23
H46C  2    0.894121    0.729330    0.351060   -21.00000   -1.20000
H46D  2    0.889025    0.797233    0.308761   -21.00000   -1.20000
AFIX   0
C47A  1    0.860308    0.869183    0.364159   -21.00000    0.08081    0.10883 =
         0.13645   -0.00890    0.01314   -0.00006
AFIX  23
H47C  2    0.876013    0.927626    0.347026   -21.00000   -1.20000
H47D  2    0.920360    0.861672    0.387599   -21.00000   -1.20000
AFIX   0
C48A  1    0.748639    0.876006    0.382460   -21.00000    0.08517    0.09977 =
         0.09610   -0.01498    0.00623   -0.00050
AFIX  23
H48C  2    0.755692    0.863077    0.414118   -21.00000   -1.20000
H48D  2    0.717737    0.941880    0.377922   -21.00000   -1.20000
AFIX   0

PART 0
PART 3
O1    5    0.125429    0.760179    0.298260    31.00000    0.06386    0.19158 =
         0.07383   -0.02819   -0.01537    0.00282
O2    5    0.261570    0.723747    0.258963    31.00000    0.06386    0.19158 =
         0.07383   -0.02819   -0.01537    0.00282
N1    4    0.226197    0.749316    0.293716    31.00000    0.06478    0.07381 =
         0.06099    0.00671   -0.01017   -0.00112
PART 0
PART 4
O1A   5    0.207844    0.756730    0.302827   -31.00000    0.06386    0.19158 =
         0.07383   -0.02819   -0.01537    0.00282
O2A   5    0.323961    0.716593    0.255497   -31.00000    0.06386    0.19158 =
         0.07383   -0.02819   -0.01537    0.00282
N1A   4    0.215715    0.729234    0.261860   -31.00000    0.06478    0.07381 =
         0.06099    0.00671   -0.01017   -0.00112
HKLF 4


REM  shelxt in P 1 21/n 1
REM wR2 = 0.1368, GooF = S = 0.892, Restrained GooF = 0.895 for all data
REM R1 = 0.0555 for 5357 Fo > 4sig(Fo) and 0.0990 for all 9720 data
REM 526 parameters refined using 490 restraints

END

WGHT      0.0465      0.0000

REM Highest difference peak  0.418,  deepest hole -0.560,  1-sigma level  0.066
Q1    1   0.4766  0.7249  0.4622  11.00000  0.05    0.42
Q2    1   0.3421  0.6665  0.3467  11.00000  0.05    0.34
Q3    1   0.8634  0.8460  0.3945  11.00000  0.05    0.29
Q4    1   0.1156  0.7833  0.3167  11.00000  0.05    0.28
Q5    1   0.7933  0.2769  0.3352  11.00000  0.05    0.28
;
_shelx_res_checksum    2205

_shelx_hkl_file
;
 -15   0   1    2.03    3.76
 -15   0   2   -0.00    4.74
 -15   0   3   18.89    7.88
 -15   0   4   -0.00    4.15
 -15   0   5    5.73    5.34
 -15   0   6   -0.00    3.52
 -15   0   7   -0.00    4.24
 -15   0   8    2.13    4.16
 -15   0   9   19.00    7.20
 -15   0  10   -0.00    3.37
 -15   0  11    0.00    3.86
 -15   0  12   -0.00    3.50
 -15   0  13    5.93    4.72
 -15   0  14    0.11    3.63
 -15   0  15   11.71    5.39
 -15   0  16   -0.00    3.35
 -15   0  17   -0.00    2.61
 -15   0  18   -0.00    3.14
 -15   0  19    2.49    3.69
 -15   0  20    2.05    3.24
 -15   0  21    1.57    3.00
 -15   1   1   18.82    7.73
 -15  -1   1    9.97    6.95
 -15   1   2    3.81    4.71
 -15  -1   2    2.57    4.71
 -15   1   3    4.18    4.99
 -15  -1   3    8.34    6.10
 -15   1   4    3.69    4.10
 -15  -1   4    3.61    4.62
 -15   1   5   16.55    6.85
 -15  -1   5    6.06    5.46
 -15   1   6    6.13    4.97
 -15  -1   6   -0.00    5.46
 -15   1   7    9.23    5.21
 -15  -1   7    6.28    5.36
 -15   1   8    0.40    3.59
 -15  -1   8    0.62    4.36
 -15   1   9    3.38    4.07
 -15  -1   9    3.53    4.20
 -15   1  10    1.15    3.35
 -15  -1  10    1.91    4.32
 -15   1  11   20.98    6.57
 -15  -1  11   12.68    6.14
 -15   1  12    1.69    3.82
 -15  -1  12    4.45    4.10
 -15   1  13    6.88    4.29
 -15  -1  13    3.07    3.59
 -15   1  14    3.42    3.18
 -15  -1  14    4.03    4.38
 -15   1  15    1.62    3.41
 -15  -1  15   -0.00    3.54
 -15   1  16    1.13    3.58
 -15  -1  16    1.99    3.63
 -15   1  17    9.81    4.87
 -15  -1  17    6.87    4.65
 -15   1  18    0.09    3.40
 -15  -1  18    0.90    3.61
 -15   1  19    0.00    3.44
 -15   1  20    2.80    3.25
 -15   1  21    4.28    3.88
 -15   1  22   -0.00    2.35
 -15   1  23    1.94    2.97
 -15   2   1   -0.00    3.80
 -15  -2   1    0.36    5.00
 -15   2   2    0.00    3.54
 -15  -2   2   -0.00    3.68
 -15   2   3    9.51    6.17
 -15  -2   3    3.25    5.17
 -15   2   4    0.98    4.04
 -15  -2   4    0.00    4.00
 -15   2   5    8.15    5.30
 -15  -2   5    2.25    4.35
 -15   2   6   -0.00    3.65
 -15  -2   6   -0.00    4.76
 -15   2   7    3.47    4.03
 -15  -2   7    7.01    5.18
 -15   2   8   -0.00    2.69
 -15  -2   8    4.07    5.10
 -15   2   9    6.09    5.15
 -15  -2   9    9.36    5.78
 -15   2  10    4.18    3.94
 -15  -2  10    2.25    4.43
 -15   2  11    3.08    3.56
 -15  -2  11    2.54    4.46
 -15   2  12    1.19    2.84
 -15  -2  12   -0.00    3.83
 -15   2  13    2.63    3.56
 -15  -2  13    3.37    4.81
 -15   2  14    5.22    3.63
 -15  -2  14    4.44    4.73
 -15   2  15    9.94    4.86
 -15  -2  15    6.21    5.16
 -15   2  16   -0.00    2.94
 -15  -2  16    3.51    4.14
 -15   2  17    5.84    3.48
 -15   2  18    0.00    2.65
 -15   2  19    4.50    3.42
 -15   2  20    0.71    2.41
 -15   2  21   -0.00    2.09
 -15   3   1   13.13    6.89
 -15  -3   1   14.35    7.33
 -15   3   2    2.26    3.65
 -15  -3   2    0.00    5.55
 -15   3   3    3.39    4.39
 -15  -3   3    2.57    4.85
 -15   3   4    0.83    4.59
 -15  -3   4    2.16    4.28
 -15   3   5   10.56    5.45
 -15  -3   5    1.71    4.28
 -15   3   6    4.04    4.51
 -15  -3   6    0.00    4.49
 -15   3   7    5.24    4.10
 -15  -3   7    0.00    3.55
 -15   3   8    3.31    4.22
 -15  -3   8    5.96    5.26
 -15   3   9    3.54    3.65
 -15  -3   9    5.96    5.07
 -15   3  10    0.00    3.14
 -15  -3  10    2.80    4.07
 -15   3  11   18.62    6.17
 -15  -3  11    0.12    4.33
 -15   3  12    0.58    2.97
 -15  -3  12   -0.00    4.34
 -15   3  13    3.49    3.35
 -15  -3  13    0.90    3.96
 -15   3  14   -0.00    2.82
 -15   3  15    1.77    3.14
 -15   3  16    1.14    2.77
 -15   3  17    7.09    3.70
 -15   3  18    3.12    2.77
 -15   3  19   -0.00    2.27
 -15   4   1   -0.00    5.59
 -15  -4   1    0.07    3.39
 -15   4   2    1.80    3.78
 -15  -4   2   -0.00    5.52
 -15   4   3    5.34    5.04
 -15  -4   3    8.50    6.77
 -15   4   4    4.17    4.44
 -15  -4   4   10.36    6.42
 -15   4   5    5.59    5.13
 -15  -4   5   11.04    7.38
 -15   4   6   -0.00    3.91
 -15  -4   6    2.01    5.66
 -15   4   7    5.08    4.32
 -15  -4   7   15.92    7.48
 -15   4   8   -0.00    3.19
 -15  -4   8   14.79    6.44
 -15   4   9   10.83    5.13
 -15  -4   9   12.64    7.06
 -15   4  10    4.39    3.87
 -15   4  11    1.07    3.25
 -15   4  12   -0.00    3.17
 -15   4  13    3.85    3.66
 -15   4  14    3.99    3.72
 -15   4  15    7.68    3.91
 -15   4  16    0.77    2.83
 -15   4  17    2.14    2.82
 -15   4  18    0.00    2.14
 -15   5   1    5.17    4.96
 -15  -5   1    2.33    5.80
 -15   5   2   -0.00    3.50
 -15  -5   2    3.88    5.47
 -15   5   3   -0.00    3.32
 -15  -5   3    1.87    5.67
 -15   5   4   -0.00    3.13
 -15  -5   4    5.15    5.60
 -15   5   5    1.30    4.03
 -15   5   6    7.31    4.58
 -15   5   7    5.76    4.14
 -15   5   8    0.61    2.65
 -15   5   9   -0.00    3.14
 -15   5  10    1.96    3.50
 -15   5  11    7.42    4.77
 -15   5  12    2.87    3.56
 -15   5  13    2.37    3.23
 -15   5  14   -0.00    2.51
 -15   5  15   -0.00    3.06
 -15   5  16    4.51    3.20
 -15   5  17    2.05    2.70
 -15   6   6    0.00    4.10
 -15   6   7   -0.00    3.24
 -15   6   8   -0.00    3.04
 -15   6   9    0.44    3.30
 -15   6  10    0.00    2.83
 -15   6  11    5.07    4.13
 -15   6  12    0.00    3.16
 -15   6  13    0.52    2.95
 -15   6  14    0.14    2.87
 -15   6  15    0.00    2.90
 -14   0   1   -0.00    4.39
 -14   0   2   30.85    9.18
 -14   0   3    4.32    4.16
 -14   0   4   16.48    7.16
 -14   0   5    2.17    4.21
 -14   0   6    9.59    6.10
 -14   0   7    4.16    4.00
 -14   0   8    7.74    5.09
 -14   0   9    0.43    3.66
 -14   0  10    3.62    4.25
 -14   0  11    0.76    3.75
 -14   0  12    5.53    4.68
 -14   0  13    1.88    3.39
 -14   0  14   23.05    6.66
 -14   0  15    0.40    3.43
 -14   0  16    1.31    3.43
 -14   0  17    0.22    3.00
 -14   0  18    6.61    4.40
 -14   0  19    0.65    3.33
 -14   0  20    4.91    3.67
 -14   0  21   -0.00    2.57
 -14   0  22    0.62    2.50
 -14   0  23    0.54    2.33
 -14   0  24   10.66    4.27
 -14   0  25   -0.00    2.58
 -14   0  26   -0.00    2.33
 -14   0  27   -0.00    2.42
 -14   1   1    1.71    4.15
 -14  -1   1    0.63    3.57
 -14   1   2    0.00    4.03
 -14  -1   2    1.97    4.49
 -14   1   3   -0.00    3.60
 -14  -1   3   -0.00    3.46
 -14   1   4   11.07    5.89
 -14  -1   4    5.16    4.79
 -14   1   5   -0.00    4.20
 -14  -1   5    0.04    3.73
 -14   1   6   16.48    6.64
 -14  -1   6   19.79    7.15
 -14   1   7    0.78    3.81
 -14  -1   7    0.00    4.50
 -14   1   8   -0.00    3.75
 -14  -1   8    0.25    3.25
 -14   1   9    0.75    2.49
 -14  -1   9    0.44    3.53
 -14   1  10   25.28    7.41
 -14  -1  10   17.92    6.87
 -14   1  11    0.40    2.93
 -14  -1  11   -0.00    4.02
 -14   1  12    4.43    4.00
 -14  -1  12    4.15    4.69
 -14   1  13    0.49    3.39
 -14  -1  13    3.12    4.16
 -14   1  14    8.79    4.99
 -14  -1  14    5.08    4.52
 -14   1  15    0.00    3.39
 -14  -1  15    1.05    3.38
 -14   1  16    7.88    4.37
 -14  -1  16   10.18    5.16
 -14   1  17    2.49    3.06
 -14  -1  17    2.48    3.51
 -14   1  18    1.60    2.88
 -14  -1  18    2.34    3.35
 -14   1  19    0.39    2.72
 -14  -1  19   -0.00    2.85
 -14   1  20    6.63    3.70
 -14  -1  20    7.13    4.33
 -14   1  21   -0.00    3.44
 -14  -1  21    1.03    3.22
 -14   1  22   -0.00    2.35
 -14  -1  22   -0.00    2.81
 -14   1  23    4.25    3.05
 -14  -1  23    2.63    3.00
 -14   1  24    0.91    2.62
 -14  -1  24    0.28    2.67
 -14  -1  25    0.34    2.95
 -14   2   1    1.06    4.31
 -14  -2   1    3.08    4.60
 -14   2   2   16.43    7.25
 -14  -2   2   21.69    8.23
 -14   2   3   -0.00    3.84
 -14  -2   3    1.04    3.96
 -14   2   4    5.13    4.50
 -14  -2   4   11.69    6.52
 -14   2   5    2.20    4.21
 -14  -2   5    6.29    6.17
 -14   2   6    8.45    5.10
 -14  -2   6    2.95    4.78
 -14   2   7   -0.00    3.42
 -14  -2   7    4.84    5.04
 -14   2   8    6.38    4.50
 -14  -2   8    2.24    4.59
 -14   2   9    3.00    3.57
 -14  -2   9    0.00    3.66
 -14   2  10    2.06    3.58
 -14  -2  10    0.00    4.21
 -14   2  11   -0.00    2.81
 -14  -2  11   -0.00    4.21
 -14   2  12   14.36    5.21
 -14  -2  12    8.05    5.26
 -14   2  13    4.50    3.61
 -14  -2  13    0.00    3.65
 -14   2  14   19.49    5.59
 -14  -2  14    7.74    4.99
 -14   2  15   -0.00    2.85
 -14  -2  15   -0.00    3.45
 -14   2  16    2.71    3.09
 -14  -2  16    0.57    2.91
 -14   2  17    1.35    2.55
 -14  -2  17    0.00    2.78
 -14   2  18    6.93    3.72
 -14  -2  18   12.74    5.55
 -14   2  19    4.90    2.97
 -14  -2  19    0.21    3.69
 -14   2  20   -0.00    2.21
 -14  -2  20   -0.00    3.21
 -14   2  21    0.00    2.57
 -14  -2  21    0.97    3.03
 -14   2  22    3.43    2.97
 -14  -2  22    5.45    4.03
 -14  -2  23   -0.00    3.19
 -14   3   1    0.01    4.16
 -14  -3   1   -0.00    3.86
 -14   3   2   -0.00    3.99
 -14  -3   2   -0.00    5.37
 -14   3   3    3.23    4.06
 -14  -3   3    4.66    5.09
 -14   3   4    4.19    4.44
 -14  -3   4   -0.00    4.89
 -14   3   5    0.66    4.06
 -14  -3   5    6.69    5.47
 -14   3   6   20.83    6.73
 -14  -3   6   19.40    7.38
 -14   3   7    4.23    3.70
 -14  -3   7    5.20    5.27
 -14   3   8    4.61    3.73
 -14  -3   8   -0.00    4.40
 -14   3   9   -0.00    2.51
 -14  -3   9   -0.00    4.05
 -14   3  10   26.31    6.86
 -14  -3  10   13.02    6.32
 -14   3  11    5.20    4.02
 -14  -3  11   12.48    6.39
 -14   3  12    0.82    2.29
 -14  -3  12    1.94    4.16
 -14   3  13    0.97    2.75
 -14  -3  13   -0.00    3.47
 -14   3  14    0.27    2.55
 -14  -3  14   -0.00    4.13
 -14   3  15    0.00    2.69
 -14  -3  15    2.33    3.90
 -14   3  16   11.50    4.24
 -14  -3  16    8.65    5.12
 -14   3  17    0.75    2.21
 -14  -3  17    0.28    3.64
 -14   3  18    1.24    2.17
 -14  -3  18    1.43    3.66
 -14   3  19    2.14    2.59
 -14  -3  19    0.98    3.82
 -14   3  20   15.20    4.16
 -14  -3  20   15.20    6.04
 -14  -3  21   -0.00    3.88
 -14   4   1    7.66    5.46
 -14  -4   1    3.69    5.31
 -14   4   2    5.05    4.58
 -14  -4   2    9.79    6.37
 -14   4   3    1.78    3.72
 -14  -4   3   -0.00    4.95
 -14   4   4    6.62    4.53
 -14  -4   4    4.53    5.18
 -14   4   5   -0.00    3.44
 -14  -4   5    3.27    4.88
 -14   4   6   -0.00    3.33
 -14  -4   6   -0.00    4.89
 -14   4   7    6.98    4.16
 -14  -4   7    2.76    5.08
 -14   4   8    5.48    4.24
 -14  -4   8   -0.00    4.40
 -14   4   9    6.91    4.30
 -14  -4   9    2.32    4.93
 -14   4  10    7.52    4.30
 -14  -4  10    4.12    5.24
 -14   4  11   -0.00    3.33
 -14  -4  11    1.06    4.24
 -14   4  12   15.12    5.08
 -14  -4  12    8.35    5.84
 -14   4  13   11.74    4.66
 -14  -4  13   15.88    7.08
 -14   4  14   13.97    4.69
 -14  -4  14   10.02    6.41
 -14   4  15    0.11    2.49
 -14  -4  15    1.72    4.43
 -14   4  16    5.34    3.38
 -14  -4  16    6.53    5.76
 -14   4  17    1.45    2.53
 -14  -4  17    0.44    4.11
 -14   4  18    2.47    2.54
 -14  -4  18   -0.00    3.42
 -14   4  19    0.32    2.00
 -14  -4  19    2.54    3.90
 -14   5   1   10.59    5.70
 -14  -5   1    0.00    5.49
 -14   5   2    1.71    3.76
 -14  -5   2    1.18    5.34
 -14   5   3    2.49    3.44
 -14  -5   3    5.56    4.89
 -14   5   4   -0.00    3.86
 -14  -5   4    5.17    5.36
 -14   5   5    5.56    4.25
 -14  -5   5   17.54    7.58
 -14   5   6    2.99    3.71
 -14  -5   6    2.86    4.91
 -14   5   7    0.88    2.99
 -14  -5   7   -0.00    4.70
 -14   5   8   -0.00    3.04
 -14  -5   8    0.21    4.77
 -14   5   9    7.43    4.38
 -14  -5   9   13.65    7.28
 -14   5  10   14.83    5.16
 -14  -5  10   15.14    8.14
 -14   5  11   -0.00    2.71
 -14  -5  11    0.00    5.25
 -14   5  12    3.58    3.65
 -14  -5  12    3.83    5.07
 -14   5  13    0.37    2.74
 -14  -5  13    2.02    4.71
 -14   5  14   -0.00    1.94
 -14  -5  14    0.00    4.69
 -14   5  15    0.00    2.47
 -14  -5  15   -0.00    4.77
 -14   5  16    8.21    3.56
 -14  -5  16    5.72    5.09
 -14   5  17    2.94    2.54
 -14  -5  17    1.29    4.52
 -14   5  18   -0.00    2.10
 -14   6   1    3.14    4.38
 -14  -6   1    5.91    6.18
 -14   6   2   11.24    5.72
 -14  -6   2   -0.00    6.62
 -14   6   3    1.93    3.60
 -14  -6   3    9.37    7.11
 -14   6   4   20.37    7.21
 -14  -6   4   29.30   10.01
 -14   6   5    1.16    3.34
 -14  -6   5    0.45    3.93
 -14   6   6    4.68    4.23
 -14  -6   6    2.75    5.31
 -14   6   7    8.07    4.80
 -14  -6   7    5.47    6.14
 -14   6   8   -0.00    2.85
 -14  -6   8    2.91    4.91
 -14   6   9    8.18    4.33
 -14  -6   9    0.69    4.16
 -14   6  10   -0.00    2.90
 -14  -6  10    0.00    3.66
 -14   6  11    3.62    3.57
 -14  -6  11    0.00    4.54
 -14   6  12    1.34    2.66
 -14  -6  12    0.00    5.33
 -14   6  13    1.87    3.22
 -14  -6  13    3.29    4.63
 -14   6  14   11.12    4.21
 -14  -6  14   -0.00    4.24
 -14   7   1    6.38    5.40
 -14  -7   1    7.98    7.42
 -14   7   2    1.92    3.97
 -14  -7   2    2.62    5.31
 -14   7   3   -0.00    3.67
 -14  -7   3    2.54    5.73
 -14   7   4    7.35    4.94
 -14  -7   4   11.83    8.09
 -14   7   5   16.45    6.74
 -14  -7   5    4.11    7.36
 -14   7   6    4.03    4.43
 -14  -7   6    3.92    4.61
 -14   7   7    2.21    3.60
 -14  -7   7    1.91    4.03
 -14   7   8    1.67    3.03
 -14  -7   8    3.23    5.26
 -14  -7   9    0.00    5.37
 -14  -7  10    2.42    5.01
 -14  -7  11    3.93    6.45
 -14  -8   1    6.20    7.17
 -14  -8   2    1.88    6.92
 -14  -8   3   26.69    9.90
 -14  -8   4   -0.00    5.37
 -14  -8   5    1.99    5.58
 -14  -8   6    0.00    5.42
 -14  -8   7    2.45    5.87
  14   9  -1    6.98    6.75
 -14  -9   1   10.46    8.85
  14  10  -1    7.14    6.47
  14  10  -2    8.86    6.45
  14  11  -1    6.80    7.07
  14  11  -2   -0.00    5.69
 -13   0   1   42.81   11.22
 -13   0   2    0.00    3.89
 -13   0   3   11.42    5.93
 -13   0   4   -0.00    3.81
 -13   0   5   15.51    6.35
 -13   0   6    0.00    4.07
 -13   0   7   17.91    6.69
 -13   0   8   -0.00    3.05
 -13   0   9   -0.00    3.13
 -13   0  10    0.82    3.09
 -13   0  11   27.27    7.38
 -13   0  12   -0.00    3.17
 -13   0  13   31.30    8.06
 -13   0  14    0.18    3.37
 -13   0  15    0.54    3.14
 -13   0  16    2.67    3.26
 -13   0  17   19.85    6.03
 -13   0  18   -0.00    2.66
 -13   0  19    5.58    3.40
 -13   0  20    1.04    2.57
 -13   0  21   -0.00    2.58
 -13   0  22   -0.00    2.44
 -13   0  23    8.47    3.89
 -13   0  24   -0.00    2.66
 -13   0  25    0.00    2.30
 -13   0  26   -0.00    2.70
 -13   0  27    6.81    3.70
 -13   0  28    0.00    2.49
 -13   0  29    2.43    2.89
 -13   0  30   -0.00    2.43
 -13   1   1    8.11    5.31
 -13  -1   1    8.25    5.45
 -13   1   2    5.01    5.27
 -13  -1   2   -0.00    3.98
 -13   1   3    3.79    4.34
 -13  -1   3    4.65    4.73
 -13   1   4    1.64    3.57
 -13  -1   4    4.48    4.58
 -13   1   5   36.35    9.93
 -13  -1   5   57.27   11.94
 -13   1   6    1.72    3.53
 -13  -1   6    3.05    4.41
 -13   1   7    0.00    3.69
 -13  -1   7   -0.00    3.97
 -13   1   8    0.86    3.61
 -13  -1   8    0.35    3.70
 -13   1   9   22.39    6.83
 -13  -1   9   25.94    8.03
 -13   1  10    1.25    3.18
 -13  -1  10    0.44    3.32
 -13   1  11    9.25    4.78
 -13  -1  11    9.75    5.34
 -13   1  12   -0.00    3.15
 -13  -1  12    0.68    3.40
 -13   1  13    6.76    4.15
 -13  -1  13    6.70    4.59
 -13   1  14   -0.00    3.09
 -13  -1  14   -0.00    3.46
 -13   1  15   40.22    7.79
 -13  -1  15   20.87    6.82
 -13   1  16   -0.00    2.81
 -13  -1  16   -0.00    2.73
 -13   1  17    1.62    2.91
 -13  -1  17    3.09    3.46
 -13   1  18    1.83    2.87
 -13  -1  18    1.93    3.00
 -13   1  19    9.15    4.01
 -13  -1  19    4.32    3.96
 -13   1  20   -0.00    2.31
 -13  -1  20    1.70    3.18
 -13   1  21    5.09    3.27
 -13  -1  21    1.38    2.72
 -13   1  22    0.68    2.16
 -13  -1  22    1.36    3.03
 -13   1  23    0.96    2.28
 -13  -1  23   -0.00    3.04
 -13   1  24    1.43    2.40
 -13  -1  24    3.05    3.24
 -13   1  25    6.93    3.28
 -13  -1  25   10.05    4.48
 -13   1  26   -0.00    2.19
 -13  -1  26    0.11    3.09
 -13  -1  27    2.78    3.29
 -13  -1  28    1.22    3.20
 -13  -1  29    4.37    3.38
 -13   2   1   38.57    9.59
 -13  -2   1   31.96    9.69
 -13   2   2    4.87    4.53
 -13  -2   2    1.28    4.50
 -13   2   3   -0.00    4.78
 -13  -2   3   14.80    6.42
 -13   2   4    8.97    5.34
 -13  -2   4    5.18    5.50
 -13   2   5    5.41    4.89
 -13  -2   5    6.46    5.52
 -13   2   6    2.57    3.78
 -13  -2   6    1.79    4.27
 -13   2   7   34.01    8.44
 -13  -2   7   34.75    9.66
 -13   2   8    4.33    3.61
 -13  -2   8    4.12    4.94
 -13   2   9    0.81    2.99
 -13  -2   9    0.57    3.78
 -13   2  10   -0.00    2.98
 -13  -2  10    0.36    3.83
 -13   2  11   18.61    5.99
 -13  -2  11   35.83    9.57
 -13   2  12    2.35    3.07
 -13  -2  12   -0.00    3.11
 -13   2  13   11.89    4.70
 -13  -2  13    7.59    4.69
 -13   2  14    4.18    3.10
 -13  -2  14    3.61    3.68
 -13   2  15    6.87    3.51
 -13  -2  15    5.83    4.47
 -13   2  16    4.31    3.26
 -13  -2  16    3.77    3.63
 -13   2  17   12.17    4.34
 -13  -2  17    2.35    3.11
 -13   2  18   -0.00    2.28
 -13  -2  18    0.00    3.02
 -13   2  19    2.22    2.61
 -13  -2  19    4.32    4.03
 -13   2  20    0.76    2.16
 -13  -2  20    0.28    2.75
 -13   2  21    3.70    2.57
 -13  -2  21    7.89    4.24
 -13   2  22    2.35    2.51
 -13  -2  22    2.99    3.72
 -13   2  23   13.93    3.85
 -13  -2  23    7.74    4.78
 -13  -2  24   -0.00    3.41
 -13  -2  25   -0.00    3.30
 -13  -2  26    1.54    3.36
 -13  -2  27    8.64    4.77
 -13   3   1    1.99    3.84
 -13  -3   1    4.70    5.59
 -13   3   2    1.88    4.00
 -13  -3   2    0.69    3.83
 -13   3   3    3.37    4.39
 -13  -3   3   11.33    7.16
 -13   3   4   11.56    5.22
 -13  -3   4    3.22    4.53
 -13   3   5   12.74    5.50
 -13  -3   5   13.75    6.89
 -13   3   6    5.46    3.82
 -13  -3   6    7.05    5.31
 -13   3   7    3.29    3.58
 -13  -3   7    2.44    4.25
 -13   3   8    2.52    3.37
 -13  -3   8    2.14    4.64
 -13   3   9   13.51    5.36
 -13  -3   9   30.34    8.80
 -13   3  10    9.74    4.45
 -13  -3  10    2.10    5.34
 -13   3  11    7.92    4.23
 -13  -3  11   13.00    6.04
 -13   3  12    1.52    2.81
 -13  -3  12    1.82    4.30
 -13   3  13    2.63    2.82
 -13  -3  13    5.87    4.81
 -13   3  14   -0.00    2.65
 -13  -3  14    0.00    3.49
 -13   3  15   32.74    6.79
 -13  -3  15   21.71    7.82
 -13   3  16    5.65    3.22
 -13  -3  16    5.94    4.87
 -13   3  17   -0.00    2.15
 -13  -3  17    1.51    3.15
 -13   3  18    0.88    2.12
 -13  -3  18    2.23    4.24
 -13   3  19   11.43    3.50
 -13  -3  19    3.10    4.59
 -13   3  20    3.35    2.23
 -13  -3  20    5.93    4.34
 -13  -3  21   10.77    5.35
 -13  -3  22    1.17    3.60
 -13  -3  23    1.72    3.96
 -13  -3  24    0.42    3.74
 -13  -3  25   11.12    5.40
 -13  -3  26   -0.00    3.38
 -13   4   1   11.70    5.83
  13   4  -1    5.48    5.49
 -13  -4   1   17.11    7.68
 -13   4   2    6.57    5.39
 -13  -4   2    4.67    6.27
 -13   4   3    5.04    4.92
 -13  -4   3   12.04    6.46
 -13   4   4   -0.00    3.71
 -13  -4   4   -0.00    4.48
 -13   4   5    2.88    3.66
 -13  -4   5    4.72    5.02
 -13   4   6    6.65    4.81
 -13  -4   6    6.52    5.62
 -13   4   7   13.06    5.41
 -13  -4   7    9.48    5.87
 -13   4   8    0.00    3.39
 -13  -4   8    0.00    4.92
 -13   4   9    0.24    2.41
 -13  -4   9   -0.00    4.11
 -13   4  10   -0.00    2.79
 -13  -4  10    4.93    4.69
 -13   4  11   11.30    4.61
 -13  -4  11   18.29    7.73
 -13   4  12   13.26    4.91
 -13  -4  12    8.60    5.49
 -13   4  13   12.02    4.65
 -13  -4  13   15.89    7.34
 -13   4  14   -0.00    2.33
 -13  -4  14   -0.00    3.91
 -13   4  15    0.18    2.43
 -13  -4  15    2.81    4.64
 -13   4  16    9.43    3.41
 -13  -4  16    6.01    4.40
 -13   4  17   14.42    4.04
 -13  -4  17    6.80    5.64
 -13   4  18    2.37    2.19
 -13  -4  18    0.00    3.79
 -13   4  19    1.78    2.17
 -13  -4  19    5.24    4.65
 -13  -4  20    1.12    3.94
 -13  -4  21    5.27    4.38
 -13  -4  22   11.53    5.75
 -13  -4  23    5.07    4.89
 -13  -4  24    1.75    3.48
 -13   5   1   12.74    6.01
  13   5  -1    5.73    5.22
 -13  -5   1    0.29    5.63
 -13   5   2   12.16    5.64
  13   5  -2    0.00    4.06
 -13  -5   2    1.04    5.71
 -13   5   3    2.20    3.47
 -13  -5   3    8.49    6.54
 -13   5   4    0.00    3.84
 -13  -5   4    0.00    5.66
 -13   5   5    3.97    3.60
 -13  -5   5   16.49    7.09
 -13   5   6    3.31    3.89
 -13  -5   6    3.49    5.46
 -13   5   7    1.36    3.13
 -13  -5   7   -0.00    4.79
 -13   5   8    0.24    2.28
 -13  -5   8    0.00    4.89
 -13   5   9   10.53    4.53
 -13  -5   9    5.80    5.16
 -13   5  10   11.04    4.46
 -13  -5  10   13.55    6.77
 -13   5  11    5.09    3.61
 -13  -5  11   15.30    6.80
 -13   5  12    1.73    3.00
 -13  -5  12   -0.00    4.27
 -13   5  13   -0.00    2.80
 -13  -5  13    2.33    4.13
 -13   5  14    7.75    3.61
 -13  -5  14    4.19    6.12
 -13   5  15   20.23    5.34
 -13  -5  15   22.31    8.58
 -13   5  16    5.80    2.93
 -13  -5  16    2.57    5.65
 -13   5  17    0.41    1.94
 -13  -5  17    0.47    4.60
 -13   5  18    3.05    2.28
 -13  -5  18    3.33    5.11
 -13  -5  19    2.60    4.00
 -13  -5  20    6.21    4.69
 -13  -5  21    3.19    4.19
 -13  -5  22    3.26    3.95
 -13   6   1    2.73    3.66
  13   6  -1    8.57    6.63
 -13  -6   1   10.90    8.17
 -13   6   2    3.05    4.47
  13   6  -2    3.95    5.37
 -13  -6   2    0.00    5.70
 -13   6   3    2.72    3.76
  13   6  -3    2.95    5.29
 -13  -6   3    0.92    3.90
 -13   6   4    9.27    4.70
 -13  -6   4    9.36    6.83
 -13   6   5    2.65    3.42
 -13  -6   5    0.00    5.03
 -13   6   6   25.43    6.91
 -13  -6   6    5.34    7.00
 -13   6   7    3.08    3.58
 -13  -6   7    5.88    7.12
 -13   6   8    8.83    4.68
 -13  -6   8    6.57    6.72
 -13   6   9   -0.00    3.08
 -13  -6   9    0.00    3.54
 -13   6  10    4.00    3.26
 -13  -6  10    3.84    4.84
 -13   6  11    0.00    2.72
 -13  -6  11   -0.00    4.57
 -13   6  12    3.33    3.03
 -13  -6  12   12.90    7.02
 -13   6  13    9.70    4.11
 -13  -6  13    8.53    5.53
 -13  -6  14    1.54    3.78
 -13  -6  15   -0.00    4.69
 -13  -6  16    1.75    3.76
 -13  -6  17    0.00    4.29
 -13  -6  18    7.87    5.67
 -13  -6  19    8.24    6.07
 -13  -6  20    0.41    4.21
 -13   7   1    0.00    3.95
  13   7  -1    2.05    3.82
 -13  -7   1    1.74    4.57
 -13   7   2    2.31    4.50
  13   7  -2   -0.00    4.45
 -13  -7   2   -0.00    4.83
 -13   7   3    3.02    4.71
  13   7  -3   -0.00    3.78
 -13  -7   3   -0.00    5.64
 -13   7   4   31.22    8.39
  13   7  -4   26.32    9.12
 -13  -7   4    7.36    6.67
 -13   7   5   11.54    5.71
 -13  -7   5    1.75    5.92
 -13   7   6    3.62    4.17
 -13  -7   6    5.20    6.02
 -13   7   7    0.07    3.08
 -13  -7   7    1.43    4.76
 -13  -7   8    9.79    6.12
 -13  -7   9    9.95    6.98
 -13  -7  10   14.31    7.64
 -13  -7  11    0.56    4.00
 -13  -7  12   -0.00    5.51
 -13  -7  13    5.16    5.71
 -13  -7  14    0.00    4.10
 -13  -7  15   -0.00    5.19
 -13  -7  16    4.67    4.94
 -13  -7  17    0.00    4.16
 -13  -7  18    0.51    4.58
  13   8  -1    1.92    4.80
 -13  -8   1    4.01    6.38
  13   8  -2   11.25    7.21
 -13  -8   2    6.75    7.62
  13   8  -3    1.30    6.19
 -13  -8   3    1.26    4.87
  13   8  -4    8.52    7.10
 -13  -8   4    0.89    5.94
 -13  -8   5    0.00    4.67
 -13  -8   6   20.53    9.57
 -13  -8   7    7.44    6.84
 -13  -8   8   18.15    8.91
 -13  -8   9    0.64    4.43
 -13  -8  10    1.82    4.63
 -13  -8  11   -0.00    4.78
 -13  -8  12    6.56    5.67
 -13  -8  13    4.37    5.74
 -13  -8  14    5.08    6.03
 -13  -8  15    2.04    5.33
  13   9  -1   -0.00    3.94
 -13  -9   1    1.02    5.38
  13   9  -2   -0.00    4.72
 -13  -9   2    0.00    5.93
  13   9  -3   -0.00    5.15
 -13  -9   3    7.41    6.68
  13   9  -4   14.84    8.03
 -13  -9   4    2.85    5.69
  13   9  -5   -0.00    4.11
 -13  -9   5    2.15    5.56
 -13  -9   6    3.81    7.05
 -13  -9   7    6.07    6.73
 -13  -9   8    5.59    5.95
 -13  -9   9    4.38    6.30
 -13  -9  10    3.49    4.52
 -13  -9  11   -0.00    4.98
 -13  -9  12    1.00    5.24
  13  10  -1    2.25    4.98
 -13 -10   1   -0.00    5.96
  13  10  -2    3.29    5.22
 -13 -10   2    8.48    5.68
  13  10  -3    0.26    3.88
 -13 -10   3   -0.00    5.05
  13  10  -4    3.48    5.90
 -13 -10   4    2.83    5.75
  13  10  -5   -0.00    4.69
 -13 -10   5    0.74    4.83
  13  10  -6   13.95    7.75
 -13 -10   6   -0.00    5.99
 -13 -10   7    7.37    6.46
 -13 -10   8    6.34    6.31
 -13 -10   9   -0.00    6.12
  13  11  -1   -0.00    4.84
 -13 -11   1    0.96    5.54
  13  11  -2    0.85    5.52
 -13 -11   2    3.25    6.98
  13  11  -3   -0.00    5.91
 -13 -11   3   -0.00    4.71
  13  11  -4   -0.00    5.00
 -13 -11   4    7.58    6.66
  13  11  -5    4.34    5.86
 -13 -11   5    4.61    5.47
  13  11  -6    0.00    5.45
  13  12  -1    1.36    5.87
  13  12  -2   -0.00    5.44
  13  12  -3   -0.00    5.94
  13  12  -4    2.77    5.30
  13  12  -5    1.21    6.21
  13  12  -6    6.89    6.40
  13  12  -7    0.00    5.50
 -12   0   1   -0.00    3.30
 -12   0   2   13.09    6.27
 -12   0   3    1.19    3.82
 -12   0   4    6.44    4.27
 -12   0   5    4.11    3.97
 -12   0   6   82.72   14.94
 -12   0   7    2.59    3.58
 -12   0   8    9.64    5.01
 -12   0   9    1.13    3.23
 -12   0  10   51.81   10.54
 -12   0  11    0.97    3.05
 -12   0  12   39.59    8.74
 -12   0  13    4.82    3.48
 -12   0  14   -0.00    2.71
 -12   0  15   -0.00    2.70
 -12   0  16   32.86    7.54
 -12   0  17   -0.00    2.52
 -12   0  18    6.03    3.43
 -12   0  19    1.48    2.49
 -12   0  20    9.69    4.08
 -12   0  21    0.31    2.40
 -12   0  22   13.91    4.68
 -12   0  23   -0.00    2.66
 -12   0  24    1.12    2.35
 -12   0  25    2.08    2.57
 -12   0  26    5.38    3.13
 -12   0  27    1.01    2.63
 -12   0  28    3.09    2.93
 -12   0  29    0.00    2.46
 -12   0  30   -0.00    2.76
 -12   0  31    2.43    3.00
 -12   0  32    6.41    3.75
 -12   1   1    0.08    3.33
 -12  -1   1    1.45    4.12
 -12   1   2   47.80   10.78
  12   1  -2   41.30   10.29
 -12  -1   2   42.02   10.62
 -12   1   3    1.50    3.98
 -12  -1   3    0.65    4.19
 -12   1   4   50.15   11.54
 -12  -1   4   62.82   12.71
 -12   1   5    1.95    4.37
 -12  -1   5    0.00    3.39
 -12   1   6    2.49    4.54
 -12  -1   6    4.21    4.01
 -12   1   7   -0.00    3.48
 -12  -1   7    4.34    4.35
 -12   1   8   76.97   13.44
 -12  -1   8   71.58   14.02
 -12   1   9    3.12    4.05
 -12  -1   9   -0.00    3.53
 -12   1  10   31.29    7.46
 -12  -1  10   21.66    7.07
 -12   1  11   -0.00    2.51
 -12  -1  11    0.00    3.03
 -12   1  12    6.34    3.97
 -12  -1  12    8.81    4.55
 -12   1  13    0.86    2.71
 -12  -1  13    1.37    2.98
 -12   1  14   68.20   11.21
 -12  -1  14   55.77   11.27
 -12   1  15    3.47    3.33
 -12  -1  15    0.34    2.41
 -12   1  16   -0.00    2.52
 -12  -1  16   -0.00    2.87
 -12   1  17    0.64    2.62
 -12  -1  17    0.00    2.45
 -12   1  18   22.35    5.29
 -12  -1  18   13.82    5.10
 -12   1  19    1.22    2.14
 -12  -1  19   -0.00    2.77
 -12   1  20    7.19    3.59
 -12  -1  20   12.40    4.62
 -12   1  21    0.32    2.19
 -12  -1  21   -0.00    3.52
 -12   1  22    0.39    2.14
 -12  -1  22   -0.00    2.66
 -12   1  23   -0.00    1.99
 -12  -1  23   -0.00    2.67
 -12   1  24   11.61    3.88
 -12  -1  24   17.01    5.44
 -12   1  25    0.94    2.19
 -12  -1  25    0.00    2.87
 -12   1  26    4.74    2.73
 -12  -1  26    7.06    3.83
 -12   1  27    5.15    2.82
 -12  -1  27    6.18    3.87
 -12   1  28    8.61    3.27
 -12  -1  28    3.89    3.30
 -12   1  29   -0.00    1.95
 -12  -1  29   -0.00    3.00
 -12  -1  30    9.11    4.11
 -12  -1  31    2.21    3.47
 -12   2   1   14.29    6.26
 -12  -2   1    4.07    5.39
 -12   2   2   26.15    7.72
 -12  -2   2   16.59    7.26
 -12   2   3    3.34    3.90
 -12  -2   3    2.84    3.96
 -12   2   4    8.56    5.00
 -12  -2   4    4.61    4.85
 -12   2   5    9.55    5.09
 -12  -2   5    6.76    5.39
 -12   2   6   51.99   10.81
 -12  -2   6   56.94   12.09
 -12   2   7   22.95    6.77
 -12  -2   7   16.11    6.79
 -12   2   8    5.62    4.22
 -12  -2   8    8.81    5.83
 -12   2   9    2.25    3.27
 -12  -2   9   -0.00    4.52
 -12   2  10   31.33    7.05
 -12  -2  10   16.69    7.33
 -12   2  11    7.71    3.85
 -12  -2  11    7.58    5.03
 -12   2  12    8.17    3.94
 -12  -2  12   29.47    7.70
 -12   2  13    0.07    2.35
 -12  -2  13   -0.00    3.89
 -12   2  14    0.24    2.74
 -12  -2  14    0.00    2.82
 -12   2  15    2.49    3.25
 -12  -2  15    1.78    3.25
 -12   2  16   26.32    5.82
 -12  -2  16   19.02    6.29
 -12   2  17    1.80    2.33
 -12  -2  17    2.39    3.38
 -12   2  18    3.58    2.60
 -12  -2  18    7.79    4.46
 -12   2  19    1.68    2.25
 -12  -2  19   -0.00    3.12
 -12   2  20    3.70    2.48
 -12  -2  20    0.59    2.96
 -12   2  21    4.77    2.39
 -12  -2  21   11.22    4.92
 -12   2  22   11.69    3.38
 -12  -2  22   12.92    5.32
 -12   2  23    0.68    1.66
 -12  -2  23    2.81    3.83
 -12   2  24   -0.00    1.79
 -12  -2  24   -0.00    2.59
 -12  -2  25    6.52    4.14
 -12  -2  26   12.14    5.21
 -12  -2  27   -0.00    3.52
 -12  -2  28   -0.00    3.04
 -12  -2  29    3.59    3.92
 -12  -2  30    1.66    3.42
 -12   3   1    0.00    3.96
  12   3  -1    0.97    3.80
 -12  -3   1    3.17    4.02
 -12   3   2   22.09    7.54
  12   3  -2   24.69    8.44
 -12  -3   2   31.49    9.33
 -12   3   3    4.95    4.34
 -12  -3   3    7.68    6.28
 -12   3   4   27.76    7.83
 -12  -3   4   31.18    8.90
 -12   3   5   13.29    5.58
 -12  -3   5    9.11    5.57
 -12   3   6    3.10    3.65
 -12  -3   6    1.42    4.74
 -12   3   7    0.00    2.73
 -12  -3   7    4.06    4.67
 -12   3   8   33.48    7.28
 -12  -3   8    9.10    6.28
 -12   3   9   17.38    5.36
 -12  -3   9   16.37    7.12
 -12   3  10   25.94    6.27
 -12  -3  10   16.89    7.08
 -12   3  11   -0.00    2.55
 -12  -3  11    1.13    4.11
 -12   3  12   13.88    4.59
 -12  -3  12   20.10    7.39
 -12   3  13    1.21    2.70
 -12  -3  13    4.07    4.81
 -12   3  14   23.31    5.51
 -12  -3  14   17.47    7.06
 -12   3  15    5.93    3.26
 -12  -3  15   18.59    6.75
 -12   3  16   -0.00    1.87
 -12  -3  16    1.72    3.67
 -12   3  17    1.21    1.97
 -12  -3  17    1.14    3.34
 -12   3  18    2.66    2.13
 -12  -3  18    1.96    3.82
 -12   3  19   12.67    3.34
 -12  -3  19    9.35    5.06
 -12   3  20    7.46    2.57
 -12  -3  20    1.98    3.62
 -12   3  21   -0.00    1.61
 -12  -3  21   -0.00    3.47
 -12  -3  22   -0.00    2.96
 -12  -3  23    7.40    4.42
 -12  -3  24   40.37    9.34
 -12  -3  25    2.79    3.71
 -12  -3  26   -0.00    3.45
 -12  -3  27   -0.00    2.88
 -12  -3  28    2.65    3.66
 -12  -3  29   -0.00    3.31
 -12   4   1   18.03    6.16
  12   4  -1    6.13    6.09
 -12  -4   1   14.06    6.76
 -12   4   2   14.46    5.76
  12   4  -2   11.23    6.54
 -12  -4   2   11.73    6.95
 -12   4   3    1.42    4.06
  12   4  -3   -0.00    3.33
 -12  -4   3    2.56    4.96
 -12   4   4    2.69    3.65
  12   4  -4   -0.00    3.51
 -12  -4   4    1.69    4.81
 -12   4   5    5.51    4.28
  12   4  -5    2.81    4.52
 -12  -4   5    4.86    5.84
 -12   4   6    9.63    5.31
 -12  -4   6   39.69    9.47
 -12   4   7   17.26    5.95
 -12  -4   7   13.73    6.96
 -12   4   8    1.23    2.76
 -12  -4   8   -0.00    4.36
 -12   4   9    6.85    3.74
 -12  -4   9    0.77    4.11
 -12   4  10   10.90    4.43
 -12  -4  10   26.97    8.30
 -12   4  11    8.37    3.83
 -12  -4  11   10.37    6.07
 -12   4  12   32.60    6.93
 -12  -4  12   28.45    8.96
 -12   4  13    2.41    2.63
 -12  -4  13    0.00    3.67
 -12   4  14    0.63    2.11
 -12  -4  14   -0.00    3.96
 -12   4  15    9.31    3.34
 -12  -4  15    6.29    5.06
 -12   4  16   16.18    4.07
 -12  -4  16    6.69    5.15
 -12   4  17   26.61    5.03
 -12  -4  17   16.74    7.19
 -12   4  18    5.30    2.41
 -12  -4  18   22.11    7.10
 -12   4  19    0.62    1.57
 -12  -4  19    2.90    3.94
 -12  -4  20   13.32    5.67
 -12  -4  21   11.15    5.14
 -12  -4  22    3.54    4.01
 -12  -4  23    4.72    4.41
 -12  -4  24    0.00    3.77
 -12  -4  25   -0.00    3.36
 -12  -4  26    6.06    4.62
 -12  -4  27    2.69    3.75
 -12   5   1    0.12    3.02
  12   5  -1    0.56    3.57
 -12  -5   1   -0.00    4.82
 -12   5   2    7.88    5.29
  12   5  -2   12.91    6.84
 -12  -5   2   14.57    7.50
 -12   5   3   13.85    5.41
  12   5  -3    6.01    5.72
 -12  -5   3   19.78    7.73
 -12   5   4   31.97    7.76
  12   5  -4   15.63    7.59
 -12  -5   4   24.84    8.50
 -12   5   5   10.05    5.16
  12   5  -5    5.53    5.46
 -12  -5   5    4.88    5.99
 -12   5   6    3.09    3.55
  12   5  -6    0.00    3.69
 -12  -5   6   -0.00    5.04
 -12   5   7    8.22    4.11
 -12  -5   7   12.84    6.97
 -12   5   8   25.92    6.58
 -12  -5   8   19.88    7.82
 -12   5   9   20.00    5.74
 -12  -5   9   18.82    8.15
 -12   5  10   14.03    4.78
 -12  -5  10   18.54    7.83
 -12   5  11   -0.00    2.20
 -12  -5  11    0.00    5.00
 -12   5  12    1.68    2.46
 -12  -5  12    0.00    4.14
 -12   5  13   24.56    5.68
 -12  -5  13   18.81    7.90
 -12   5  14    8.90    3.45
 -12  -5  14   20.33    8.07
 -12   5  15    0.00    2.20
 -12  -5  15    5.61    5.17
 -12   5  16   -0.00    1.85
 -12  -5  16    0.00    4.17
 -12   5  17    3.47    2.43
 -12  -5  17    3.07    5.02
 -12  -5  18   12.81    6.21
 -12  -5  19    6.01    5.29
 -12  -5  20    7.68    5.75
 -12  -5  21    1.76    3.09
 -12  -5  22    0.46    4.30
 -12  -5  23    0.00    3.78
 -12  -5  24    5.95    5.18
 -12  -5  25    3.30    4.58
 -12  -5  26    0.84    3.75
 -12   6   1   29.29    8.06
  12   6  -1   17.27    8.10
 -12  -6   1   23.57    9.26
 -12   6   2   21.90    6.80
  12   6  -2    5.65    5.50
 -12  -6   2    6.85    6.37
 -12   6   3    0.00    3.61
  12   6  -3   11.45    6.34
 -12  -6   3    0.00    5.47
 -12   6   4    0.00    3.51
  12   6  -4   -0.00    4.06
 -12  -6   4   -0.00    4.86
 -12   6   5    3.96    4.20
  12   6  -5   17.78    7.43
 -12  -6   5   18.12    8.98
 -12   6   6   26.47    6.99
  12   6  -6   18.71    8.21
 -12  -6   6   20.92    8.15
 -12   6   7   10.69    4.74
 -12  -6   7   12.38    7.03
 -12   6   8    3.96    3.51
 -12  -6   8    4.87    5.23
 -12   6   9    2.70    2.95
 -12  -6   9    2.77    4.52
 -12   6  10    8.42    3.92
 -12  -6  10    3.70    4.86
 -12   6  11   49.15    9.30
 -12  -6  11   47.69   12.41
 -12   6  12   10.68    4.25
 -12  -6  12   11.65    6.95
 -12  -6  13   -0.00    4.64
 -12  -6  14   -0.00    4.65
 -12  -6  15    5.14    5.59
 -12  -6  16    6.24    5.26
 -12  -6  17    7.59    5.03
 -12  -6  18    4.72    6.00
 -12  -6  19    0.61    3.65
 -12  -6  20    0.49    3.45
 -12  -6  21    5.50    4.65
 -12  -6  22    0.00    3.96
 -12  -6  23    1.25    3.88
 -12  -6  24    0.29    4.23
 -12   7   1    8.49    4.95
  12   7  -1    5.12    5.70
 -12  -7   1    6.25    6.32
 -12   7   2    8.75    5.48
  12   7  -2    6.74    6.09
 -12  -7   2   17.74    8.09
 -12   7   3   24.64    7.59
  12   7  -3    9.05    6.99
 -12  -7   3    6.52    6.40
 -12   7   4    0.00    3.63
  12   7  -4    9.34    6.36
 -12  -7   4    6.04    5.27
 -12   7   5    7.27    4.68
  12   7  -5    4.91    5.97
 -12  -7   5    0.41    4.23
  12   7  -6    1.61    3.67
 -12  -7   6    0.00    4.36
  12   7  -7    6.02    5.66
 -12  -7   7    0.17    5.47
 -12  -7   8    0.00    4.64
 -12  -7   9   30.27   10.65
 -12  -7  10    3.79    5.82
 -12  -7  11    0.66    3.94
 -12  -7  12   -0.00    3.82
 -12  -7  13    2.30    5.37
 -12  -7  14    6.11    5.69
 -12  -7  15   11.23    7.05
 -12  -7  16    0.00    4.28
 -12  -7  17    2.75    4.64
 -12  -7  18    0.41    3.79
 -12  -7  19    7.51    5.42
 -12  -7  20    4.32    4.99
 -12  -7  21    2.32    3.79
 -12  -7  22    0.00    3.93
  12   8  -1   24.57   10.02
 -12  -8   1   23.53   10.22
  12   8  -2   -0.00    5.18
 -12  -8   2    1.29    5.15
  12   8  -3    2.25    4.88
 -12  -8   3    2.78    5.46
  12   8  -4    0.36    4.47
 -12  -8   4   -0.00    4.68
  12   8  -5    9.14    6.50
 -12  -8   5   37.61   11.21
  12   8  -6   -0.00    5.20
 -12  -8   6    0.54    4.81
  12   8  -7   27.37    9.59
 -12  -8   7   11.60    8.36
  12   8  -8    1.25    5.00
 -12  -8   8    0.00    4.86
 -12  -8   9    5.97    6.01
 -12  -8  10   -0.00    4.86
 -12  -8  11   11.92    7.88
 -12  -8  12    1.66    4.65
 -12  -8  13    6.04    5.74
 -12  -8  14   -0.00    4.37
 -12  -8  15    9.83    6.73
 -12  -8  16    4.72    6.24
 -12  -8  17   -0.00    5.26
 -12  -8  18    1.52    4.62
 -12  -8  19    0.94    4.34
 -12  -8  20    3.22    4.57
  12   9  -1    1.02    5.52
 -12  -9   1   -0.00    5.67
  12   9  -2   -0.00    5.25
 -12  -9   2    0.00    6.05
  12   9  -3    9.00    7.50
 -12  -9   3   19.74    8.59
  12   9  -4    2.03    5.42
 -12  -9   4    0.00    5.56
  12   9  -5    9.60    6.44
 -12  -9   5   -0.00    4.78
  12   9  -6   -0.00    5.25
 -12  -9   6   -0.00    5.09
  12   9  -7    0.00    4.94
 -12  -9   7   -0.00    6.17
  12   9  -8    5.92    5.41
 -12  -9   8    4.11    5.34
  12   9  -9   30.35   10.85
 -12  -9   9   30.60   11.00
 -12  -9  10    3.01    4.67
 -12  -9  11    0.04    3.88
 -12  -9  12   -0.00    5.46
 -12  -9  13   11.29    7.75
 -12  -9  14    1.84    6.22
 -12  -9  15   13.00    7.95
 -12  -9  16   -0.00    4.31
 -12  -9  17   -0.00    5.73
 -12  -9  18    2.37    5.77
  12  10  -1   18.79    8.82
 -12 -10   1   10.07    7.76
  12  10  -2    4.27    5.51
 -12 -10   2    1.56    5.03
  12  10  -3    6.38    6.87
 -12 -10   3   -0.00    4.93
  12  10  -4   -0.00    5.07
 -12 -10   4    1.52    4.52
  12  10  -5    4.30    5.47
 -12 -10   5   12.57    8.06
  12  10  -6    4.50    5.90
 -12 -10   6    0.00    5.47
  12  10  -7    0.00    5.25
 -12 -10   7    6.71    7.46
  12  10  -8   -0.00    5.28
 -12 -10   8    0.77    5.30
  12  10  -9    2.41    7.00
 -12 -10   9    0.00    5.27
 -12 -10  10    0.96    5.04
 -12 -10  11    7.74    6.97
 -12 -10  12   -0.00    5.28
 -12 -10  13    0.54    5.10
 -12 -10  14    1.27    5.58
 -12 -10  15    6.52    6.75
  12  11  -1    1.44    4.89
 -12 -11   1   -0.00    5.57
  12  11  -2    0.07    5.66
 -12 -11   2   -0.00    4.79
  12  11  -3    4.03    6.34
 -12 -11   3   10.41    7.48
  12  11  -4    1.26    5.36
 -12 -11   4    0.00    5.25
  12  11  -5    3.28    5.54
 -12 -11   5    4.62    6.39
  12  11  -6   -0.00    5.06
 -12 -11   6   -0.00    5.73
  12  11  -7    8.68    6.88
 -12 -11   7   14.09    8.27
  12  11  -8    1.40    6.05
 -12 -11   8   -0.00    5.84
  12  11  -9   10.05    8.06
 -12 -11   9   10.51    8.20
  12  11 -10    3.37    6.04
 -12 -11  10    2.97    5.78
 -12 -11  11   -0.00    5.14
 -12 -11  12    0.34    4.63
  12  12  -1    5.19    6.82
 -12 -12   1    7.00    8.40
  12  12  -2    2.24    5.99
 -12 -12   2   -0.00    5.72
  12  12  -3   -0.00    6.02
 -12 -12   3    7.69    6.49
  12  12  -4    2.61    5.57
 -12 -12   4    1.43    5.82
  12  12  -5    0.00    7.27
 -12 -12   5    0.00    5.81
  12  12  -6   -0.00    5.66
 -12 -12   6   -0.00    6.54
  12  12  -7   -0.00    5.89
 -12 -12   7    2.94    7.03
  12  12  -8    1.53    6.02
 -12 -12   8    1.01    5.08
  12  12  -9   -0.00    5.89
 -12 -12   9    2.81    6.57
  12  12 -10    1.03    4.73
  12  12 -11   14.78    9.39
 -12 -13   1   11.95    8.37
  12  13  -2    1.40    6.07
 -12 -13   2   -0.00    6.09
  12  13  -3    2.76    5.83
 -12 -13   3    0.00    5.40
  12  13  -4    5.17    6.97
 -12 -13   4    0.00    5.37
  12  13  -5   -0.00    4.96
 -12 -13   5    0.27    6.08
  12  13  -6   -0.00    5.47
  12  13  -7    1.50    6.47
  12  13  -8    6.68    6.91
  12  13  -9    6.58    6.67
  12  13 -10    0.00    5.77
  12  13 -11    0.00    5.88
 -12 -14   1   -0.00    5.88
 -11   0   1  126.03   20.90
  11   0  -1  140.85   21.17
 -11   0   2    0.00    2.93
  11   0  -2   -0.00    3.37
 -11   0   3   33.37    8.95
  11   0  -3   25.39    7.59
 -11   0   4   -0.00    3.41
  11   0  -4   -0.00    3.39
 -11   0   5  145.02   21.71
 -11   0   6   -0.00    4.08
 -11   0   7    0.00    3.74
 -11   0   8   -0.00    3.21
 -11   0   9   36.06    8.47
 -11   0  10   -0.00    3.03
 -11   0  11   65.19   11.75
 -11   0  12   -0.00    2.80
 -11   0  13    2.32    2.85
 -11   0  14    1.01    2.89
 -11   0  15   23.14    6.20
 -11   0  16    0.12    2.75
 -11   0  17   18.19    5.14
 -11   0  18   -0.00    2.31
 -11   0  19   17.50    5.12
 -11   0  20    3.62    2.86
 -11   0  21   25.12    5.88
 -11   0  22   -0.00    2.15
 -11   0  23    4.96    2.83
 -11   0  24    2.86    2.69
 -11   0  25    8.22    3.56
 -11   0  26   -0.00    2.61
 -11   0  27   13.57    4.48
 -11   0  28    0.84    2.58
 -11   0  29    2.04    2.51
 -11   0  30    1.98    2.68
 -11   0  31   10.31    4.47
 -11   0  32   -0.00    2.67
 -11   0  33    2.95    3.04
 -11   0  34    2.18    3.13
 -11   1   1  104.84   17.43
  11  -1  -1  112.88   17.57
  11   1  -1   93.60   16.84
 -11  -1   1   90.59   17.12
 -11   1   2    0.00    3.58
  11  -1  -2    4.54    4.12
  11   1  -2    3.76    4.39
 -11  -1   2   -0.00    3.42
 -11   1   3   65.15   12.15
  11  -1  -3   64.69   11.80
  11   1  -3   52.10   11.57
 -11  -1   3   45.22   11.23
 -11   1   4    0.00    3.65
  11   1  -4    0.00    3.61
 -11  -1   4   -0.00    4.20
 -11   1   5    8.59    4.69
  11   1  -5    3.31    4.10
 -11  -1   5    9.20    4.98
 -11   1   6   -0.00    3.44
 -11  -1   6    8.11    5.07
 -11   1   7   55.52   10.98
 -11  -1   7   59.33   11.59
 -11   1   8    3.45    3.88
 -11  -1   8    1.33    3.35
 -11   1   9   25.43    6.68
 -11  -1   9   22.35    6.90
 -11   1  10   -0.00    2.86
 -11  -1  10    0.24    3.32
 -11  -1  11   15.64    5.84
 -11   1  12    3.57    3.22
 -11  -1  12    0.00    3.05
 -11   1  13   42.62    8.67
 -11  -1  13   48.54    9.67
 -11   1  14    3.60    3.17
 -11  -1  14   -0.00    2.30
 -11   1  15    1.35    2.46
 -11  -1  15   -0.00    2.99
 -11   1  16   -0.00    2.03
 -11  -1  16    0.93    2.73
 -11   1  17   35.83    6.72
 -11  -1  17   25.03    6.82
 -11   1  18    0.00    1.92
 -11  -1  18    4.07    3.35
 -11   1  19   14.09    4.15
 -11  -1  19   11.47    4.52
 -11   1  20    0.00    2.05
 -11  -1  20    1.60    2.37
 -11   1  21   -0.00    1.90
 -11  -1  21    2.12    2.91
 -11   1  22   -0.00    2.03
 -11  -1  22   -0.00    2.20
 -11   1  23   39.83    7.05
 -11  -1  23   34.94    7.96
 -11   1  24    0.00    1.98
 -11  -1  24   -0.00    2.68
 -11   1  25    5.58    2.87
 -11  -1  25    6.27    3.95
 -11   1  26   -0.00    2.18
 -11  -1  26   -0.00    2.56
 -11   1  27   15.03    4.20
 -11  -1  27    5.19    3.58
 -11   1  28   -0.00    2.20
 -11  -1  28    0.27    2.62
 -11   1  29   13.12    3.89
 -11  -1  29    2.58    3.08
 -11   1  30   -0.00    2.44
 -11  -1  30   -0.00    2.56
 -11   1  31    1.39    2.55
 -11  -1  31    0.00    2.57
 -11   1  32   -0.00    2.32
 -11  -1  32    0.98    2.82
 -11   1  33   11.14    4.19
 -11  -1  33    1.72    3.06
 -11   1  34    1.79    2.95
 -11   1  35    3.94    3.20
 -11   2   1   34.03    8.62
  11  -2  -1   38.67    9.06
  11   2  -1   19.74    7.76
 -11  -2   1   32.78    9.18
 -11   2   2    5.49    3.99
  11  -2  -2   -0.00    3.47
  11   2  -2   -0.00    3.80
 -11  -2   2    2.14    4.57
 -11   2   3   17.99    6.34
  11   2  -3   22.39    7.26
 -11  -2   3   17.85    7.18
 -11   2   4   10.27    5.07
  11   2  -4    5.88    4.28
 -11  -2   4    8.79    5.98
 -11   2   5   59.27   11.54
  11   2  -5   65.43   12.65
 -11  -2   5   59.03   12.80
 -11   2   6   23.28    6.64
  11   2  -6   20.01    7.10
 -11  -2   6   33.00    8.82
 -11   2   7   14.70    5.34
 -11  -2   7   12.41    6.13
 -11   2   8   24.53    6.18
 -11  -2   8   18.32    6.57
 -11   2   9   36.37    7.89
 -11  -2   9   40.72    9.46
 -11   2  10    7.70    3.70
 -11  -2  10    5.06    4.69
 -11   2  11   49.80    8.48
 -11  -2  11   27.99    8.19
 -11   2  12    2.67    2.97
 -11  -2  12    0.96    2.54
 -11   2  13    1.75    2.49
 -11  -2  13   -0.00    3.36
 -11   2  14    3.95    2.85
 -11  -2  14   -0.00    2.78
 -11   2  15   28.14    6.09
 -11  -2  15   38.98    8.53
 -11   2  16    2.50    2.60
 -11  -2  16    9.48    4.37
 -11   2  17    8.87    3.34
 -11  -2  17    5.16    3.94
 -11   2  18    1.57    2.09
 -11  -2  18    1.15    3.08
 -11   2  19   13.59    3.62
 -11  -2  19   16.40    5.35
 -11   2  20    5.79    2.52
 -11  -2  20    3.85    3.69
 -11   2  21   31.03    5.28
 -11  -2  21   20.20    6.37
 -11   2  22    0.12    1.53
 -11  -2  22    1.90    2.95
 -11   2  23    1.29    1.85
 -11  -2  23    2.85    3.13
 -11   2  24   -0.00    1.57
 -11  -2  24   -0.00    3.10
 -11   2  25    9.80    2.95
 -11  -2  25   10.17    4.77
 -11   2  26    2.03    1.96
 -11  -2  26    2.71    3.42
 -11   2  27   16.94    3.97
 -11  -2  27   12.96    5.50
 -11   2  28    0.00    2.10
 -11  -2  28    1.52    3.46
 -11   2  29    2.87    2.33
 -11  -2  29   -0.00    2.73
 -11  -2  30    3.72    3.72
 -11  -2  31   13.11    5.37
 -11  -2  32    0.09    3.06
 -11   3   1   15.89    6.21
  11  -3  -1   14.75    6.11
 -11  -3   1   10.00    5.99
 -11   3   2   12.73    5.64
 -11  -3   2   18.06    6.72
 -11   3   3   62.30   10.78
  11   3  -3   20.30    8.12
 -11  -3   3   70.76   13.09
 -11   3   4    7.80    4.46
  11   3  -4   17.99    7.06
 -11  -3   4   16.54    6.50
 -11   3   5   10.87    4.73
  11   3  -5    6.59    5.22
 -11  -3   5    4.88    5.05
 -11   3   6   15.15    5.50
  11   3  -6   12.25    5.98
 -11  -3   6   13.35    6.82
 -11   3   7   60.47   11.12
  11   3  -7   67.54   12.89
 -11  -3   7   61.61   12.82
 -11   3   8    7.25    3.83
 -11  -3   8    6.99    5.04
 -11   3   9   15.39    4.90
 -11  -3   9    7.30    5.07
 -11   3  10    1.70    2.42
 -11  -3  10    7.19    5.16
 -11   3  11   10.55    3.95
 -11  -3  11   11.12    5.73
 -11   3  12   10.58    3.87
 -11  -3  12   12.84    5.88
 -11   3  13   30.47    6.14
 -11  -3  13   24.65    7.93
 -11   3  14   -0.00    1.99
 -11  -3  14   -0.00    3.35
 -11   3  15   -0.00    1.59
 -11  -3  15    0.29    3.00
 -11   3  16   -0.00    1.79
 -11  -3  16    0.12    3.14
 -11   3  17   10.44    3.11
 -11  -3  17   11.41    5.21
 -11   3  18   14.39    3.31
 -11  -3  18    5.96    4.11
 -11   3  19   13.41    3.28
 -11  -3  19   20.73    6.43
 -11   3  20    4.17    1.93
 -11  -3  20    5.08    4.05
 -11   3  21    3.55    1.65
 -11  -3  21    0.00    3.06
 -11   3  22    8.48    2.29
 -11  -3  22    7.34    4.71
 -11  -3  23   44.48    9.99
 -11  -3  24    6.43    4.44
 -11  -3  25    1.87    3.89
 -11  -3  26    0.23    3.14
 -11  -3  27   17.56    6.37
 -11  -3  28    2.74    3.71
 -11  -3  29    3.72    4.07
 -11  -3  30    0.63    3.48
 -11  -3  31   -0.00    2.98
 -11   4   1   41.69    9.37
  11   4  -1   41.95   10.55
 -11  -4   1   24.85    9.55
 -11   4   2    2.69    3.42
 -11  -4   2    2.57    4.99
 -11   4   3    0.00    2.98
 -11  -4   3    2.94    4.58
 -11   4   4    8.50    4.53
 -11  -4   4    4.39    4.82
 -11   4   5   79.74   12.72
 -11  -4   5   54.43   13.66
 -11   4   6   27.87    6.87
 -11  -4   6   20.49    7.93
 -11   4   7   16.09    5.13
  11   4  -7   12.48    5.82
 -11  -4   7    6.27    5.63
 -11   4   8    4.85    3.41
  11   4  -8    1.06    3.26
 -11  -4   8    0.00    4.76
 -11   4   9   35.89    7.58
 -11  -4   9   33.00    9.56
 -11   4  10   11.44    3.95
 -11  -4  10    3.14    4.68
 -11   4  11   28.23    6.42
 -11  -4  11   32.52    8.96
 -11   4  12   -0.00    2.23
 -11  -4  12    2.35    3.84
 -11   4  13    2.68    2.48
 -11  -4  13    3.84    4.69
 -11   4  14    7.43    3.05
 -11  -4  14    8.02    5.59
 -11   4  15   21.18    4.61
 -11  -4  15   24.30    8.36
 -11   4  16    6.98    2.67
 -11  -4  16    4.45    4.20
 -11   4  17    2.63    1.74
 -11  -4  17    1.31    4.03
 -11   4  18    1.35    1.58
 -11  -4  18    1.93    3.45
 -11   4  19    2.64    1.45
 -11  -4  19    0.53    3.77
 -11   4  20    3.85    1.42
 -11  -4  20    9.67    5.03
 -11  -4  21   20.63    7.00
 -11  -4  22    7.12    5.05
 -11  -4  23   -0.00    3.40
 -11  -4  24    7.21    4.72
 -11  -4  25   14.44    5.96
 -11  -4  26   10.96    5.94
 -11  -4  27    5.91    4.49
 -11  -4  28    2.57    4.02
 -11  -4  29    2.32    4.24
 -11  -4  30    0.71    3.86
 -11   5   1    2.42    3.45
  11   5  -1    0.29    4.36
 -11  -5   1    0.94    4.64
 -11   5   2   44.77    9.30
  11   5  -2   27.14    9.24
 -11  -5   2   24.26    8.97
 -11   5   3   43.28    9.87
  11   5  -3   39.25   10.56
 -11  -5   3   75.41   14.45
 -11   5   4    3.13    3.92
  11   5  -4    2.48    4.01
 -11  -5   4    3.85    5.06
 -11   5   5    2.73    3.57
  11   5  -5   -0.00    4.28
 -11  -5   5   -0.00    4.88
 -11   5   6   14.24    5.30
 -11  -5   6   29.56    9.36
 -11  -5   7   23.79    8.03
 -11   5   8   12.58    4.58
 -11  -5   8   16.96    7.64
 -11   5   9   38.28    7.32
 -11  -5   9   16.88    7.83
 -11   5  10    0.73    2.20
 -11  -5  10    0.64    4.03
 -11   5  11   10.73    3.76
 -11  -5  11    0.93    4.57
 -11   5  12   26.92    5.90
 -11  -5  12   28.90    9.36
 -11   5  13   29.49    6.16
 -11  -5  13   40.91   10.19
 -11   5  14    3.70    2.58
 -11  -5  14    6.50    5.11
 -11   5  15   -0.00    1.72
 -11  -5  15    1.74    3.76
 -11   5  16   -0.00    1.76
 -11  -5  16   -0.00    3.35
 -11  -5  17    5.81    4.60
 -11  -5  18   12.03    6.07
 -11  -5  19    5.01    4.53
 -11  -5  20    0.00    3.47
 -11  -5  21    5.63    4.57
 -11  -5  22    5.40    4.77
 -11  -5  23   18.18    6.70
 -11  -5  24    2.98    4.57
 -11  -5  25    4.19    4.18
 -11  -5  26    2.92    4.25
 -11  -5  27    0.42    3.92
 -11  -5  28   13.33    5.72
 -11  -5  29    0.26    3.60
 -11   6   1   20.06    6.67
  11   6  -1    8.14    6.74
 -11  -6   1   42.27   10.95
 -11   6   2   -0.00    3.25
  11   6  -2   -0.00    3.65
 -11  -6   2    0.00    4.88
 -11   6   3    4.49    3.81
  11   6  -3    3.31    5.31
 -11  -6   3    2.58    6.32
 -11   6   4   25.22    7.13
  11   6  -4   18.09    7.94
 -11  -6   4   33.98   10.39
 -11   6   5   14.79    6.10
  11   6  -5   22.95    8.44
 -11  -6   5   27.99    9.25
 -11   6   6   20.55    6.00
  11   6  -6    1.08    4.56
 -11  -6   6   15.63    7.37
 -11   6   7    2.50    3.40
  11   6  -7    9.51    6.16
 -11  -6   7    7.24    6.30
 -11   6   8    6.93    4.23
  11   6  -8    9.18    5.87
 -11  -6   8   12.46    7.17
 -11   6   9    3.28    3.16
  11   6  -9    5.35    5.28
 -11  -6   9    2.74    5.21
 -11   6  10   27.05    6.55
  11   6 -10   33.07    9.79
 -11  -6  10   34.45   10.03
 -11   6  11    9.46    3.76
 -11  -6  11   11.31    6.71
 -11  -6  12   -0.00    4.85
 -11  -6  13   12.24    5.91
 -11  -6  14    9.96    6.23
 -11  -6  15   17.30    7.39
 -11  -6  16   21.34    7.82
 -11  -6  17   -0.00    4.36
 -11  -6  18    0.63    3.38
 -11  -6  19    8.44    5.65
 -11  -6  20    6.73    4.60
 -11  -6  21    0.00    3.85
 -11  -6  22    0.98    3.65
 -11  -6  23   -0.00    4.38
 -11  -6  24    4.08    4.59
 -11  -6  25    7.21    5.79
 -11  -6  26    8.30    5.82
 -11  -6  27    6.57    5.00
 -11   7   1   13.98    6.11
  11   7  -1   11.94    6.15
 -11  -7   1   14.15    7.59
 -11   7   2   36.34    8.88
  11   7  -2   19.58    8.50
 -11  -7   2   17.88    8.40
  11   7  -3   -0.00    4.77
 -11  -7   3    7.09    5.69
  11   7  -4   16.36    8.07
 -11  -7   4   12.63    7.93
  11   7  -5    2.89    4.67
 -11  -7   5    0.38    3.58
  11   7  -6   19.28    8.32
 -11  -7   6   15.01    7.99
  11   7  -7   -0.00    4.64
 -11  -7   7    0.68    3.87
  11   7  -8   39.26   11.24
 -11  -7   8   60.97   13.79
  11   7  -9   26.56    9.05
 -11  -7   9   19.69    8.05
  11   7 -10    4.17    5.22
 -11  -7  10    3.78    5.74
  11   7 -11    2.03    4.49
 -11  -7  11    0.34    4.83
 -11  -7  12   25.41    9.62
 -11  -7  13    4.33    4.77
 -11  -7  14    8.11    6.18
 -11  -7  15    0.71    4.46
 -11  -7  16   -0.00    4.11
 -11  -7  17    8.04    5.39
 -11  -7  18    7.72    5.91
 -11  -7  19    3.55    5.05
 -11  -7  20   -0.00    3.23
 -11  -7  21    5.66    5.68
 -11  -7  22    9.57    6.47
 -11  -7  23    0.27    4.58
 -11  -7  24   -0.00    4.58
 -11  -7  25    1.74    4.46
 -11  -7  26   -0.00    4.66
  11   8  -1    1.82    4.53
 -11  -8   1    1.12    5.87
  11   8  -2   19.51    8.79
 -11  -8   2    0.00    5.05
  11   8  -3    0.97    5.26
 -11  -8   3   -0.00    4.87
  11   8  -4   21.05    9.28
 -11  -8   4   27.82    9.58
  11   8  -5    0.00    4.18
 -11  -8   5    8.85    6.54
  11   8  -6   28.91    9.83
 -11  -8   6   29.36   10.31
  11   8  -7   -0.00    3.99
 -11  -8   7    3.67    6.06
  11   8  -8    3.98    4.69
 -11  -8   8    6.46    5.93
  11   8  -9    6.82    5.43
 -11  -8   9    6.10    6.67
  11   8 -10   17.91    7.82
 -11  -8  10   16.67    8.47
  11   8 -11   -0.00    3.98
 -11  -8  11   -0.00    4.40
  11   8 -12    5.55    5.29
 -11  -8  12    0.47    4.90
 -11  -8  13    4.93    6.03
 -11  -8  14   -0.00    4.63
 -11  -8  15    8.68    6.29
 -11  -8  16   14.57    8.23
 -11  -8  17   -0.00    4.45
 -11  -8  18   -0.00    3.63
 -11  -8  19    3.41    5.06
 -11  -8  20    9.14    6.26
 -11  -8  21   -0.00    4.49
 -11  -8  22   15.20    7.59
 -11  -8  23    0.34    4.49
 -11  -8  24   -0.00    3.93
  11   9  -1    1.25    5.73
  11   9  -2   47.87   13.06
 -11  -9   2   37.34   12.27
  11   9  -3   -0.00    5.58
 -11  -9   3    3.34    6.28
  11   9  -4   11.88    7.73
 -11  -9   4   15.37    8.24
  11   9  -5   -0.00    5.14
 -11  -9   5    1.32    4.23
  11   9  -6    8.96    6.98
 -11  -9   6   18.19    8.32
  11   9  -7    2.87    5.38
 -11  -9   7    3.65    5.06
  11   9  -8   21.17    9.10
 -11  -9   8   32.70   10.73
  11   9  -9    0.00    4.10
 -11  -9   9   -0.00    6.00
  11   9 -10    0.10    5.46
 -11  -9  10    3.85    5.44
  11   9 -11    9.69    6.46
 -11  -9  11    2.80    6.18
  11   9 -12    7.52    6.24
 -11  -9  12    0.00    4.55
 -11  -9  13   -0.00    4.97
 -11  -9  14   16.94    8.17
 -11  -9  15    0.00    5.24
 -11  -9  16    0.00    5.01
 -11  -9  17   -0.00    4.83
 -11  -9  18    8.15    5.91
 -11  -9  19    4.24    5.62
 -11  -9  20    3.74    4.73
 -11  -9  21   -0.00    4.47
 -11  -9  22   16.68    7.55
  11  10  -1    5.87    6.37
 -11 -10   1    1.06    5.15
  11  10  -2    3.86    6.39
 -11 -10   2    0.68    5.64
  11  10  -3    1.31    5.75
 -11 -10   3   -0.00    4.66
  11  10  -4    5.46    6.25
 -11 -10   4    1.77    5.97
  11  10  -5    2.57    5.32
 -11 -10   5    3.17    5.60
  11  10  -6    7.27    6.83
 -11 -10   6   15.75    8.18
  11  10  -7   -0.00    5.89
 -11 -10   7   -0.00    4.79
  11  10  -8    6.83    5.90
 -11 -10   8    8.67    6.65
  11  10  -9    0.00    4.92
 -11 -10   9    0.00    4.53
  11  10 -10   20.45    9.22
 -11 -10  10   24.23    9.69
  11  10 -11    0.00    5.29
 -11 -10  11    4.34    4.92
  11  10 -12    0.00    4.89
 -11 -10  12    1.91    5.58
  11  10 -13    0.00    5.88
 -11 -10  13    0.00    4.67
 -11 -10  14   10.29    7.12
 -11 -10  15    0.00    5.27
 -11 -10  16    5.45    6.55
 -11 -10  17   -0.00    4.73
 -11 -10  18   -0.00    5.05
 -11 -10  19    1.19    5.39
 -11 -10  20   -0.00    5.07
  11  11  -1    2.47    5.68
 -11 -11   1    0.24    4.07
  11  11  -2   10.06    7.72
 -11 -11   2    2.28    4.98
  11  11  -3    1.21    4.98
 -11 -11   3    1.03    5.18
  11  11  -4    1.10    6.39
 -11 -11   4    3.67    5.76
  11  11  -5    0.00    5.58
 -11 -11   5    6.22    6.93
  11  11  -6    5.91    7.70
 -11 -11   6   -0.00    5.13
  11  11  -7    3.55    5.48
 -11 -11   7    5.31    6.10
  11  11  -8   26.12   10.17
 -11 -11   8   19.44    8.91
  11  11  -9    0.98    5.10
 -11 -11   9    0.79    4.76
  11  11 -10   -0.00    4.29
 -11 -11  10    1.26    4.99
  11  11 -11   -0.00    4.89
 -11 -11  11   -0.00    4.74
  11  11 -12   10.56    8.65
 -11 -11  12   29.52   10.34
  11  11 -13   -0.00    6.34
 -11 -11  13   -0.00    6.39
 -11 -11  14    6.33    6.13
 -11 -11  15   -0.00    5.27
 -11 -11  16   -0.00    4.38
 -11 -11  17    0.00    5.03
  11  12  -1   -0.00    5.68
 -11 -12   1   -0.00    4.60
  11  12  -2    2.10    6.57
 -11 -12   2    4.89    6.19
  11  12  -3    0.70    6.09
 -11 -12   3   -0.00    5.03
  11  12  -4   19.52    8.66
 -11 -12   4   -0.00    5.93
  11  12  -5    1.58    5.93
 -11 -12   5    3.63    5.89
  11  12  -6    1.91    7.03
 -11 -12   6    0.00    5.82
  11  12  -7   -0.00    5.40
 -11 -12   7    0.00    4.40
  11  12  -8    0.11    4.83
 -11 -12   8   -0.00    5.36
  11  12  -9   -0.00    5.01
 -11 -12   9    0.91    5.07
  11  12 -10   10.22    6.96
 -11 -12  10    5.02    6.72
  11  12 -11    0.60    4.78
 -11 -12  11    3.31    5.82
  11  12 -12   11.65    8.35
 -11 -12  12    7.17    7.28
  11  12 -13   11.97    8.03
 -11 -12  13   -0.00    4.88
  11  12 -14    3.17    7.05
 -11 -12  14   -0.00    5.81
 -11 -12  15   -0.00    5.06
  11  13  -1    1.79    5.67
 -11 -13   1    2.87    5.62
  11  13  -2    0.00    5.19
 -11 -13   2    0.00    6.73
  11  13  -3    0.34    7.15
 -11 -13   3   -0.00    6.23
  11  13  -4    5.88    6.74
 -11 -13   4    4.10    6.56
  11  13  -5    4.59    5.63
 -11 -13   5    1.18    6.12
  11  13  -6    5.00    6.15
 -11 -13   6    1.76    6.35
  11  13  -7    4.55    6.72
 -11 -13   7    6.14    5.92
  11  13  -8   11.60    8.16
 -11 -13   8   18.52    9.24
  11  13  -9   -0.00    5.51
 -11 -13   9   -0.00    7.11
  11  13 -10   -0.00    5.49
 -11 -13  10    5.93    6.31
  11  13 -11   -0.00    5.61
 -11 -13  11   -0.00    4.92
  11  13 -12    1.24    6.00
 -11 -13  12    3.57    5.85
  11  13 -13    2.22    7.26
  11  13 -14    0.00    4.98
  11  13 -15    1.44    6.40
 -11 -14   1   -0.00    4.71
 -11 -14   2    2.52    6.32
 -11 -14   3    0.99    6.07
 -11 -14   4   -0.00    6.04
 -11 -14   5   -0.00    6.02
  11  14  -6   -0.00    7.26
 -11 -14   6    5.53    7.25
  11  14  -7   -0.00    5.18
 -11 -14   7    0.22    5.79
  11  14  -8    0.00    4.56
 -11 -14   8    0.29    6.07
  11  14  -9    1.94    5.76
 -11 -14   9   -0.00    5.94
  11  14 -10    1.40    4.76
  11  14 -11   -0.00    4.96
  11  14 -12    4.53    6.64
  11  14 -13   -0.00    5.62
 -11 -15   4    3.47    7.24
 -11 -15   5   -0.00    5.83
 -10   0   1   -0.00    3.84
 -10   0   1   -0.00    3.25
  10   0  -1   -0.00    3.41
 -10   0   2   24.48    6.76
 -10   0   2   23.10    7.27
  10   0  -2   23.28    6.88
 -10   0   3    1.84    3.17
 -10   0   3    1.53    3.59
  10   0  -3   -0.00    3.12
 -10   0   4  148.82   22.34
 -10   0   4  157.29   23.11
  10   0  -4  181.28   23.41
 -10   0   5   -0.00    3.67
  10   0  -5    0.00    3.26
 -10   0   6   37.10    8.76
  10   0  -6   40.45    8.51
 -10   0   7   -0.00    3.07
  10   0  -7    0.11    2.62
 -10   0   8   23.63    6.30
 -10   0   9    0.89    2.92
 -10   0  10  176.10   23.85
 -10   0  11   -0.00    2.51
 -10   0  12    0.00    2.21
 -10   0  13   -0.00    2.47
 -10   0  14   25.57    5.96
 -10   0  15    0.05    2.11
 -10   0  16   45.89    8.39
 -10   0  17    0.60    2.05
 -10   0  18   27.99    6.13
 -10   0  19   -0.00    1.87
 -10   0  20   57.13    9.69
 -10   0  21   -0.00    2.51
 -10   0  22    0.00    1.93
 -10   0  23    0.00    2.36
 -10   0  24   11.77    3.99
 -10   0  25    0.17    2.12
 -10   0  26   30.05    6.77
 -10   0  27   -0.00    2.94
 -10   0  28    9.66    4.19
 -10   0  29    1.64    2.95
 -10   0  30   11.31    4.65
 -10   0  31   -0.00    2.68
 -10   0  32    6.49    4.03
 -10   0  33    0.45    2.54
 -10   0  34    2.58    3.03
 -10   0  35   -0.00    2.85
 -10   1   1    0.33    2.84
 -10   1   1   -0.00    3.40
  10  -1  -1    0.94    3.33
  10   1  -1    0.56    3.68
 -10  -1   1    2.88    3.54
 -10   1   2  164.28   23.80
 -10   1   2  168.92   24.62
  10  -1  -2  187.40   24.87
  10   1  -2  178.67   25.00
 -10  -1   2  183.75   24.84
 -10  -1   2  155.16   24.79
 -10   1   3   17.33    5.63
 -10   1   3   10.28    4.99
  10  -1  -3    9.40    4.86
  10   1  -3   19.94    6.30
 -10  -1   3   12.29    5.24
 -10  -1   3   10.08    5.70
 -10   1   4    3.27    3.96
  10  -1  -4    1.38    3.47
  10   1  -4    3.74    3.52
 -10  -1   4    8.36    4.12
 -10  -1   4    4.58    3.81
 -10   1   5   21.36    6.07
  10  -1  -5   11.85    4.85
  10   1  -5   16.19    5.63
 -10  -1   5   22.17    6.21
 -10  -1   5    7.85    5.44
 -10   1   6   88.56   14.88
  10  -1  -6  104.58   15.06
  10   1  -6  103.27   15.68
 -10  -1   6   84.74   15.44
 -10   1   7    7.27    4.02
  10  -1  -7    4.77    1.56
  10   1  -7    3.86    3.76
 -10  -1   7    6.39    4.48
 -10   1   8   60.53   11.11
  10   1  -8   76.80   12.22
 -10  -1   8   62.94   11.99
 -10   1   9   -0.00    2.58
 -10  -1   9    6.40    4.27
 -10   1  10    0.00    2.54
 -10  -1  10   -0.00    3.05
 -10   1  11   21.84    5.35
 -10  -1  11   12.47    5.32
 -10   1  12   97.64   13.22
 -10  -1  12   70.59   13.19
 -10   1  13    2.77    2.54
 -10  -1  13   -0.00    2.76
 -10   1  14   12.61    4.03
 -10  -1  14   11.47    4.68
 -10   1  15    0.00    1.82
 -10  -1  15   -0.00    2.41
 -10   1  16   36.75    6.84
 -10   1  17    1.06    2.18
 -10  -1  17    3.12    2.99
 -10   1  18   32.81    6.39
 -10  -1  18   37.90    7.66
 -10   1  19    1.53    1.95
 -10  -1  19    1.37    2.35
 -10   1  20    0.59    2.01
 -10  -1  20    1.13    2.66
 -10   1  21    2.97    2.33
 -10  -1  21    3.25    3.64
 -10   1  22   72.43   11.14
 -10  -1  22   87.45   13.02
 -10   1  23   -0.00    1.92
 -10  -1  23    0.97    2.92
 -10   1  24    5.31    2.79
 -10  -1  24    7.36    3.89
 -10   1  25    1.17    2.19
 -10  -1  25    0.58    2.57
 -10   1  26    4.71    2.71
 -10  -1  26    4.43    3.42
 -10   1  27    0.00    1.93
 -10  -1  27   -0.00    2.81
 -10   1  28    9.32    3.68
 -10  -1  28   11.94    4.87
 -10   1  29    2.39    2.44
 -10  -1  29   -0.00    2.92
 -10   1  30   -0.00    2.15
 -10  -1  30    1.39    3.27
 -10   1  31   -0.00    2.37
 -10  -1  31    1.52    3.49
 -10   1  32   17.82    5.16
 -10  -1  32   11.04    5.24
 -10   1  33   -0.00    2.56
 -10  -1  33    0.54    2.93
 -10   1  34    2.59    2.88
 -10  -1  34    6.66    3.94
 -10   1  35    1.00    2.75
 -10   1  36    2.00    3.25
 -10   2   1    4.63    3.78
 -10   2   1    3.94    3.81
  10  -2  -1    0.00    3.09
  10   2  -1   -0.00    3.55
 -10  -2   1   -0.00    4.12
 -10   2   2    2.21    3.59
 -10   2   2    0.00    3.18
  10  -2  -2    2.92    3.64
  10   2  -2    1.54    3.76
 -10  -2   2   -0.00    4.31
 -10   2   3   -0.00    3.42
  10  -2  -3    1.08    2.98
  10   2  -3   -0.00    3.61
 -10  -2   3    4.50    4.08
 -10   2   4  147.49   19.71
  10  -2  -4  163.62   19.78
  10   2  -4  178.08   21.45
 -10  -2   4   65.47   16.92
 -10  -2   4  155.75   20.99
 -10   2   5   35.36    8.58
  10  -2  -5   45.85    9.10
  10   2  -5   44.71    9.76
 -10  -2   5   46.98    9.99
 -10  -2   5   57.90   11.26
 -10   2   6   33.75    8.14
  10  -2  -6   41.24    5.62
  10   2  -6   44.00    9.72
 -10  -2   6   44.78    9.32
 -10  -2   6   58.62   10.92
 -10   2   7   12.08    4.56
  10   2  -7    4.61    4.19
 -10  -2   7    8.41    4.88
 -10   2   8   11.55    4.55
  10   2  -8   20.57    6.34
 -10  -2   8   17.01    6.37
 -10   2   9    5.86    3.63
  10   2  -9    8.64    4.75
 -10  -2   9    7.77    4.91
 -10   2  10   90.79   13.12
 -10  -2  10   77.97   14.31
 -10   2  11   10.45    4.06
 -10  -2  11    8.73    4.78
 -10   2  12    0.67    2.13
 -10  -2  12    3.25    3.29
 -10   2  13   -0.00    2.03
 -10  -2  13    1.18    3.53
 -10   2  14   41.45    7.11
 -10  -2  14   37.61    8.69
 -10   2  15   27.65    5.32
 -10  -2  15   25.32    7.04
 -10   2  16    8.79    2.97
 -10  -2  16   14.58    5.17
 -10   2  17   -0.00    1.68
 -10  -2  17    0.95    2.92
 -10   2  18    5.12    2.22
 -10  -2  18    6.59    3.86
 -10   2  19    7.39    2.49
 -10  -2  19    3.21    3.46
 -10  -2  20   50.48    9.87
 -10   2  21    4.23    2.10
 -10  -2  21    7.67    4.11
 -10   2  22    2.80    1.93
 -10  -2  22    0.66    3.01
 -10   2  23    1.15    1.74
 -10  -2  23    0.98    3.68
 -10   2  24   20.19    4.35
 -10  -2  24   28.13    6.86
 -10   2  25    6.12    2.48
 -10  -2  25    3.79    3.48
 -10   2  26   30.48    5.34
 -10  -2  26   17.22    6.18
 -10   2  27   -0.00    1.80
 -10  -2  27    0.59    2.82
 -10   2  28    2.54    2.23
 -10  -2  28    3.40    3.48
 -10   2  29    0.18    1.95
 -10  -2  29    0.38    3.13
 -10   2  30    5.03    2.88
 -10  -2  30    8.01    4.16
 -10   2  31    0.48    2.35
 -10  -2  31    0.98    3.04
 -10   2  32    1.45    2.29
 -10  -2  32    0.97    2.82
 -10   2  33    1.24    2.45
 -10  -2  33    0.00    2.69
 -10   2  34   11.51    4.41
 -10  -2  34   10.16    4.80
 -10   2  35    0.84    2.90
 -10   2  36    2.69    3.39
 -10   3   1   15.01    5.99
  10  -3  -1   14.61    6.00
  10   3  -1   10.43    6.01
 -10  -3   1   11.00    6.49
 -10   3   2  102.30   16.25
  10  -3  -2  110.68   16.75
  10   3  -2   83.28   16.53
 -10  -3   2  109.11   18.28
 -10   3   3   66.05   11.56
  10  -3  -3   76.12   12.31
  10   3  -3   64.51   12.85
 -10  -3   3   41.41   11.47
 -10   3   4    0.16    2.53
 -10   3   4   -0.00    3.17
  10  -3  -4   -0.00    3.01
  10   3  -4    3.01    4.58
 -10  -3   4    2.73    4.82
 -10   3   5    5.43    3.57
 -10   3   5    9.10    4.53
  10   3  -5    9.32    4.87
 -10  -3   5    8.86    5.40
 -10   3   6   26.81    6.37
  10   3  -6    1.02    3.65
 -10  -3   6   34.67    8.40
 -10   3   7   12.82    4.64
  10   3  -7   22.42    6.95
 -10  -3   7   26.24    7.85
 -10   3   8   68.72   12.05
  10   3  -8   90.36   14.78
 -10  -3   8   86.49   14.88
 -10   3   9    6.33    3.22
  10   3  -9    1.87    4.06
 -10  -3   9    4.83    4.48
 -10   3  10   -0.00    2.08
  10   3 -10    0.00    3.56
 -10  -3  10   -0.00    3.82
 -10   3  11   13.60    4.02
 -10  -3  11   13.57    5.62
 -10   3  12   42.50    7.54
 -10  -3  12   50.20   10.42
 -10   3  13    2.80    2.29
 -10  -3  13   -0.00    3.07
 -10   3  14    2.83    2.17
 -10  -3  14    5.06    3.94
 -10   3  15    5.36    2.35
 -10  -3  15    7.01    4.60
 -10   3  16   39.34    6.02
 -10  -3  16   28.24    8.08
 -10   3  17   23.53    4.36
 -10  -3  17   28.91    7.36
 -10   3  18   25.55    4.43
 -10  -3  18   33.77    8.17
 -10   3  19    9.05    2.37
 -10  -3  19    6.10    3.92
 -10   3  20   -0.00    1.07
 -10  -3  20    1.06    2.89
 -10   3  21    7.41    1.94
 -10  -3  21    6.87    4.40
 -10   3  22   41.35    5.61
 -10  -3  22   33.49    8.54
 -10   3  23    8.77    2.11
 -10  -3  23    3.35    4.07
 -10   3  24    1.14    1.34
 -10  -3  24    0.53    3.36
 -10   3  25   -0.00    1.25
 -10  -3  25    0.00    3.15
 -10   3  26   10.73    2.71
 -10  -3  26    6.96    4.36
 -10   3  27   13.66    3.17
 -10  -3  27    4.19    3.72
 -10   3  28   13.43    3.29
 -10  -3  28    6.11    4.77
 -10   3  29   -0.00    1.78
 -10  -3  29    1.11    3.76
 -10   3  30    0.23    1.73
 -10  -3  30    0.35    2.78
 -10   3  31    2.69    2.05
 -10  -3  31    0.91    3.26
 -10   3  32    9.51    3.49
 -10  -3  32    7.36    4.73
 -10   3  33    0.34    2.31
 -10  -3  33    0.33    2.84
 -10   3  34   -0.00    2.12
 -10   3  35   -0.00    1.97
 -10   3  36    1.49    2.58
 -10   4   1    2.93    3.59
 -10   4   1    4.57    4.25
 -10  -4   1    2.97    4.78
 -10   4   2    0.00    3.00
 -10   4   2    2.34    3.59
 -10  -4   2    0.00    4.59
 -10   4   3    9.12    4.48
 -10   4   3   11.20    4.83
  10   4  -3   12.55    6.33
 -10  -4   3   15.29    6.59
 -10   4   4   92.26   14.82
 -10   4   4  107.52   15.80
  10   4  -4  108.73   17.78
 -10  -4   4   81.10   16.95
 -10   4   5   57.11   10.64
  10   4  -5   51.50   12.10
 -10  -4   5   71.85   13.51
 -10   4   6   76.15   11.52
  10   4  -6   54.08   12.22
 -10  -4   6   55.52   13.01
 -10   4   7    0.31    2.81
  10   4  -7   -0.00    4.02
 -10  -4   7   -0.00    3.57
 -10   4   8   72.00   10.06
  10   4  -8   23.75    8.81
 -10  -4   8   67.34   12.69
 -10   4   9    5.67    3.38
  10   4  -9    5.66    4.72
 -10  -4   9   16.37    6.65
 -10   4  10   22.71    5.48
  10   4 -10   34.77    8.69
 -10  -4  10   27.11    8.08
 -10   4  11    7.00    3.12
  10   4 -11    8.98    5.08
 -10  -4  11   10.62    5.43
 -10   4  12   -0.00    1.95
 -10  -4  12   -0.00    3.83
 -10   4  13    2.23    2.35
 -10  -4  13    2.28    4.02
 -10   4  14   25.48    4.84
 -10  -4  14   20.27    7.14
 -10   4  15   20.85    4.24
 -10  -4  15   26.58    7.78
 -10   4  16   18.17    3.53
 -10  -4  16   12.05    5.89
 -10   4  17    2.24    1.47
 -10  -4  17   -0.00    3.21
 -10   4  18    3.89    1.45
 -10  -4  18    0.00    3.58
 -10   4  19   14.12    2.30
 -10  -4  19   13.13    5.70
 -10  -4  20   35.56    9.13
 -10  -4  21   19.77    7.04
 -10  -4  22   -0.00    3.50
 -10  -4  23   14.73    6.18
 -10  -4  24   15.02    6.36
 -10  -4  25   22.23    7.36
 -10  -4  26   10.69    5.50
 -10  -4  27    2.69    4.01
 -10  -4  28    3.25    3.79
 -10  -4  29    0.00    3.18
 -10  -4  30    3.83    4.55
 -10  -4  31    9.41    4.91
 -10  -4  32    3.72    3.86
 -10   5   1   58.72   11.10
 -10   5   1   50.19   10.69
 -10  -5   1   46.72   12.44
 -10   5   2  241.40   30.03
 -10   5   2  199.67   29.43
 -10  -5   2  228.76   32.71
 -10   5   3   21.26    6.67
 -10  -5   3   24.92    8.18
 -10   5   4    0.22    2.78
 -10  -5   4    0.00    4.17
 -10   5   5    4.69    3.60
 -10  -5   5    1.97    4.26
 -10   5   6   33.89    7.30
 -10  -5   6   28.33    9.06
 -10   5   7   47.64    8.95
  10   5  -7   34.65   10.15
 -10  -5   7   52.14   11.97
 -10   5   8   35.07    7.62
  10   5  -8   34.98    9.66
 -10  -5   8   58.82   11.65
 -10   5   9    0.68    2.58
  10   5  -9   -0.00    4.26
 -10  -5   9    2.00    3.76
 -10   5  10    0.18    1.85
  10   5 -10    0.53    4.00
 -10  -5  10    3.69    4.32
 -10   5  11    8.18    3.47
  10   5 -11   13.58    6.25
 -10  -5  11    6.75    5.83
 -10   5  12   44.19    7.82
  10   5 -12   40.78   10.69
 -10  -5  12   69.36   12.84
 -10   5  13   25.57    5.13
 -10  -5  13   18.94    7.44
 -10   5  14    1.09    1.98
 -10  -5  14   -0.00    3.04
 -10  -5  15    2.20    4.22
 -10  -5  16    7.64    5.43
 -10  -5  17   30.05    8.62
 -10  -5  18   15.85    6.44
 -10  -5  19    4.32    4.58
 -10  -5  20    0.14    3.14
 -10  -5  21    6.28    4.57
 -10  -5  22   20.56    7.60
 -10  -5  23    1.98    3.90
 -10  -5  24   -0.00    4.58
 -10  -5  25    2.01    3.96
 -10  -5  26    2.00    3.35
 -10  -5  27    2.66    4.25
 -10  -5  28    5.35    5.25
 -10  -5  29    8.66    6.09
 -10  -5  30   -0.00    3.27
 -10  -5  31    2.77    4.32
 -10   6   1    0.17    3.11
 -10   6   1   -0.00    3.14
  10   6  -1    0.98    3.98
 -10  -6   1    2.67    5.67
 -10   6   2   10.93    5.45
  10   6  -2    7.51    5.83
 -10  -6   2   17.55    7.50
 -10   6   3   15.56    5.70
  10   6  -3   16.75    7.52
 -10  -6   3    7.51    5.95
 -10   6   4   17.44    5.81
  10   6  -4   15.22    7.37
 -10  -6   4   20.21    8.05
 -10   6   5   28.14    6.74
  10   6  -5    6.84    6.11
 -10  -6   5   15.82    7.12
 -10   6   6   24.31    6.90
 -10  -6   6   39.73   10.73
 -10   6   7    0.95    3.06
 -10  -6   7    1.54    5.11
 -10   6   8    2.48    2.98
 -10  -6   8    5.66    5.40
 -10   6   9   46.20    8.56
 -10  -6   9   42.51   11.03
 -10  -6  10   30.48    9.46
 -10  -6  11    7.23    4.82
 -10  -6  12    0.00    4.71
 -10  -6  13   12.20    6.92
 -10  -6  14   12.75    6.48
 -10  -6  15   26.77    8.55
 -10  -6  16    4.74    4.97
 -10  -6  17    4.23    4.06
 -10  -6  18    8.04    5.42
 -10  -6  19   14.58    6.65
 -10  -6  20   16.24    6.62
 -10  -6  21    8.12    5.40
 -10  -6  22    2.92    4.08
 -10  -6  23    6.60    5.38
 -10  -6  24    5.80    5.53
 -10  -6  25   11.29    5.85
 -10  -6  26    3.46    4.44
 -10  -6  27    2.35    5.02
 -10  -6  28   -0.00    3.83
 -10  -6  29    2.68    4.31
  10   7  -1   64.96   15.38
 -10  -7   1   84.94   17.03
  10   7  -2   -0.00    5.14
 -10  -7   2    5.31    5.60
  10   7  -3   23.80    8.98
 -10  -7   3   32.61   10.09
  10   7  -4    0.09    5.27
 -10  -7   4    1.54    5.10
  10   7  -5   35.04   10.87
 -10  -7   5   52.21   12.43
  10   7  -6   11.47    6.77
 -10  -7   6    7.66    5.82
  10   7  -7   36.15   10.49
 -10  -7   7   11.61    6.45
  10   7  -8    9.67    6.33
 -10  -7   8   10.35    6.70
  10   7  -9    0.17    3.79
 -10  -7   9    0.20    4.47
  10   7 -10   -0.00    4.20
 -10  -7  10    0.52    4.40
  10   7 -11   14.59    7.06
 -10  -7  11    4.92    5.04
  10   7 -12    8.53    5.91
 -10  -7  12    8.52    5.50
  10   7 -13   38.18   10.98
 -10  -7  13   39.47   10.55
  10   7 -14   -0.00    3.78
 -10  -7  14   -0.00    5.28
 -10  -7  15    0.80    4.09
 -10  -7  16    1.08    4.44
 -10  -7  17   43.21   11.06
 -10  -7  18    8.13    5.69
 -10  -7  19    1.11    3.65
 -10  -7  20    0.72    3.97
 -10  -7  21    0.69    4.26
 -10  -7  22    3.58    4.70
 -10  -7  23    2.56    4.73
 -10  -7  24    2.76    4.00
 -10  -7  25   -0.00    4.46
 -10  -7  26    0.82    3.48
 -10  -7  27   21.31    8.19
 -10  -7  28    3.55    4.95
  10   8  -1   12.49    7.37
 -10  -8   1    2.56    4.34
  10   8  -2    5.10    5.08
 -10  -8   2    3.74    5.43
  10   8  -3   36.74   10.48
 -10  -8   3   23.95    9.24
  10   8  -4   16.61    8.14
 -10  -8   4    8.10    6.58
  10   8  -5    2.12    5.43
 -10  -8   5   32.34   10.08
  10   8  -6    1.67    5.15
 -10  -8   6    7.85    7.09
  10   8  -7    8.56    6.58
 -10  -8   7    5.06    5.32
  10   8  -8    3.10    4.89
 -10  -8   8    0.00    4.53
  10   8  -9   22.65    8.84
 -10  -8   9   15.10    8.21
  10   8 -10   13.94    6.89
 -10  -8  10    5.20    6.04
  10   8 -11    2.63    5.58
 -10  -8  11   22.78    8.56
  10   8 -12    0.15    4.50
 -10  -8  12   -0.00    4.14
  10   8 -13   -0.00    4.48
 -10  -8  13   -0.00    3.92
  10   8 -14    5.64    6.10
 -10  -8  14    6.90    5.07
  10   8 -15   39.00   10.97
 -10  -8  15   40.57   11.13
 -10  -8  16    0.44    3.53
 -10  -8  17    2.57    5.18
 -10  -8  18   -0.00    4.88
 -10  -8  19   32.73   10.00
 -10  -8  20   -0.00    5.22
 -10  -8  21   11.52    6.58
 -10  -8  22    2.80    4.95
 -10  -8  23    7.36    5.16
 -10  -8  24    2.69    4.38
 -10  -8  25   15.09    6.91
 -10  -8  26    2.40    4.69
 -10  -8  27    4.23    5.84
  10   9  -1   40.60   12.44
 -10  -9   1   89.42   17.19
  10   9  -2    7.33    6.66
 -10  -9   2    6.71    6.09
  10   9  -3   31.61   10.69
 -10  -9   3   32.13   11.37
  10   9  -4   -0.00    4.43
 -10  -9   4   -0.00    5.12
  10   9  -5    5.42    5.86
 -10  -9   5    8.88    6.68
  10   9  -6    4.84    5.13
 -10  -9   6    0.85    4.30
  10   9  -7   49.19   12.85
 -10  -9   7   44.83   12.65
  10   9  -8    4.82    6.06
 -10  -9   8   15.63    7.73
  10   9  -9    2.43    4.12
 -10  -9   9    4.53    5.48
  10   9 -10    6.36    5.54
 -10  -9  10    0.00    5.32
  10   9 -11   23.32    9.31
 -10  -9  11   11.70    7.34
  10   9 -12    0.00    5.28
 -10  -9  12    5.56    5.81
  10   9 -13   -0.00    5.27
 -10  -9  13    7.12    5.77
  10   9 -14   -0.00    4.88
 -10  -9  14   -0.00    3.98
  10   9 -15    0.35    3.75
 -10  -9  15    0.18    4.15
  10   9 -16    0.78    4.23
 -10  -9  16   -0.00    4.38
 -10  -9  17   25.13    9.56
 -10  -9  18   -0.00    5.04
 -10  -9  19    0.00    4.65
 -10  -9  20    2.80    4.71
 -10  -9  21    1.78    4.81
 -10  -9  22    2.49    4.34
 -10  -9  23   14.19    6.66
 -10  -9  24   -0.00    4.85
 -10  -9  25    0.00    4.78
  10  10  -1    0.00    4.77
 -10 -10   1   19.83    9.59
  10  10  -2    1.35    4.82
 -10 -10   2    3.60    5.59
  10  10  -3   17.44    8.93
 -10 -10   3   11.79    8.38
  10  10  -4   -0.00    5.38
 -10 -10   4    0.50    4.54
  10  10  -5   40.54   12.49
 -10 -10   5   33.77   11.69
  10  10  -6    2.02    5.47
 -10 -10   6    0.86    5.00
  10  10  -7    4.53    5.38
 -10 -10   7    5.41    5.66
  10  10  -8    0.00    5.42
 -10 -10   8   -0.00    3.57
  10  10  -9    2.58    5.65
 -10 -10   9   16.23    8.05
  10  10 -10    0.00    6.17
 -10 -10  10    1.75    5.79
  10  10 -11    4.39    6.04
 -10 -10  11    9.27    6.07
  10  10 -12   -0.00    5.67
 -10 -10  12    8.37    6.19
  10  10 -13   39.67   11.57
 -10 -10  13   25.73   10.44
  10  10 -14   -0.00    4.89
 -10 -10  14    7.19    6.53
  10  10 -15    9.42    6.48
 -10 -10  15    4.92    5.43
  10  10 -16    0.00    4.88
 -10 -10  16   -0.00    4.24
 -10 -10  17    0.03    4.70
 -10 -10  18   -0.00    4.33
 -10 -10  19   -0.00    5.14
 -10 -10  20    1.97    5.91
 -10 -10  21   11.11    7.41
 -10 -10  22   -0.00    3.57
 -10 -10  23    2.16    4.56
  10  11  -1   13.49    8.58
 -10 -11   1   13.30    8.34
  10  11  -2   -0.00    5.82
 -10 -11   2    2.67    6.59
  10  11  -3   20.99    9.58
 -10 -11   3   17.36    9.47
  10  11  -4    3.78    5.80
 -10 -11   4    7.34    6.24
  10  11  -5    0.93    5.07
 -10 -11   5    0.00    5.41
  10  11  -6    0.00    4.71
 -10 -11   6   -0.00    4.85
  10  11  -7   33.90   11.40
 -10 -11   7   29.26   10.92
  10  11  -8   12.49    7.61
 -10 -11   8    0.49    5.50
  10  11  -9    3.68    6.38
 -10 -11   9   -0.00    4.46
  10  11 -10   -0.00    5.23
 -10 -11  10    1.48    4.54
  10  11 -11   15.53    8.48
 -10 -11  11   -0.00    4.94
  10  11 -12    3.06    5.33
 -10 -11  12    3.84    7.00
 -10 -11  13   12.85    8.04
  10  11 -14   -0.00    4.62
 -10 -11  14   -0.00    5.35
  10  11 -15    3.45    5.49
 -10 -11  15   -0.00    5.58
  10  11 -16   -0.00    4.73
 -10 -11  16    0.07    4.79
  10  11 -17    3.61    6.30
 -10 -11  17   14.26    8.31
 -10 -11  18   -0.00    5.89
 -10 -11  19    5.32    5.65
 -10 -11  20    0.00    4.81
 -10 -11  21    2.46    5.87
  10  12  -1    0.09    5.45
 -10 -12   1    0.00    5.19
  10  12  -2   -0.00    6.05
 -10 -12   2    0.00    5.12
  10  12  -3    6.07    6.93
 -10 -12   3   11.07    8.45
  10  12  -4   11.65    7.87
 -10 -12   4    0.00    5.53
  10  12  -5   11.75    8.48
 -10 -12   5   26.49   10.93
  10  12  -6   -0.00    5.90
 -10 -12   6    3.60    6.44
  10  12  -7   -0.00    4.67
 -10 -12   7    0.21    5.39
  10  12  -8    6.14    6.12
 -10 -12   8    0.05    4.99
  10  12  -9   26.67    9.81
 -10 -12   9    6.23    6.93
  10  12 -10   -0.00    5.84
 -10 -12  10    0.00    4.26
  10  12 -11    0.00    5.26
 -10 -12  11   14.40    8.17
  10  12 -12    0.17    5.37
 -10 -12  12    0.72    5.40
  10  12 -13    0.30    5.51
 -10 -12  13    5.99    6.71
  10  12 -14    0.00    4.55
 -10 -12  14    0.00    4.57
  10  12 -15   23.08    9.94
 -10 -12  15   27.39   10.44
  10  12 -16   -0.00    5.16
 -10 -12  16    0.00    5.10
  10  12 -17    6.09    6.42
 -10 -12  17   -0.00    5.79
 -10 -12  18    2.59    6.34
 -10 -12  19   11.41    7.71
  10  13  -1   14.15    8.63
 -10 -13   1    3.40    6.17
  10  13  -2    9.33    7.63
 -10 -13   2   -0.00    5.64
  10  13  -3   18.58    9.73
 -10 -13   3    7.18    7.69
  10  13  -4   13.09    8.16
 -10 -13   4    0.00    5.62
  10  13  -5    8.88    7.24
 -10 -13   5    0.10    4.50
  10  13  -6    2.39    6.25
 -10 -13   6    5.84    6.21
  10  13  -7    0.00    5.90
 -10 -13   7    9.60    8.11
  10  13  -8   -0.00    5.20
 -10 -13   8   -0.00    5.20
  10  13  -9   -0.00    6.15
 -10 -13   9    0.00    5.96
  10  13 -10   -0.00    4.76
 -10 -13  10    2.74    6.66
  10  13 -11   -0.00    4.73
 -10 -13  11    7.52    7.24
  10  13 -12   11.15    7.28
 -10 -13  12    2.05    5.65
  10  13 -13   12.01    7.62
 -10 -13  13    5.85    6.74
  10  13 -14   -0.00    6.30
 -10 -13  14    2.95    5.97
  10  13 -15    3.18    6.38
 -10 -13  15    0.02    5.38
  10  13 -16    0.00    6.16
 -10 -13  16    1.92    4.19
  10  13 -17   13.26    7.36
  10  13 -18    3.14    5.34
  10  14  -1    4.59    6.07
 -10 -14   1    4.64    6.68
  10  14  -2    1.23    5.60
 -10 -14   2    4.18    6.50
  10  14  -3    8.59    7.62
 -10 -14   3    2.08    6.48
  10  14  -4    1.43    4.51
 -10 -14   4    2.35    5.87
  10  14  -5    0.00    5.37
 -10 -14   5    4.99    7.82
  10  14  -6    2.23    5.88
 -10 -14   6    2.56    5.64
  10  14  -7    1.67    6.23
 -10 -14   7    0.00    6.08
  10  14  -8    5.85    7.48
 -10 -14   8    1.95    5.64
  10  14  -9    1.59    6.64
 -10 -14   9    6.74    6.92
  10  14 -10    0.00    5.94
 -10 -14  10   -0.00    5.86
  10  14 -11   15.79    8.79
 -10 -14  11    5.98    7.18
  10  14 -12   -0.00    5.68
 -10 -14  12   -0.00    5.63
  10  14 -13    7.00    6.49
 -10 -14  13   -0.00    4.86
  10  14 -14    2.36    6.40
 -10 -14  14   -0.00    5.11
  10  14 -15    3.47    6.32
  10  14 -16    4.65    6.01
  10  14 -17   -0.00    5.85
  10  14 -18   -0.00    4.80
 -10 -15   4    0.00    7.07
 -10 -15   5   -0.00    5.75
 -10 -15   6    2.44    6.32
 -10 -15   7    8.15    7.59
 -10 -15   8   -0.00    6.32
 -10 -15   9   -0.00    5.54
 -10 -15  10    9.29    7.86
 -10 -15  11    6.58    7.09
  -9   0   1   17.47    5.47
   9   0  -1   11.99    5.26
  -9   0   2    0.01    2.67
   9   0  -2    2.96    3.82
  -9   0   3  152.56   19.53
   9   0  -3  114.52   18.64
  -9   0   4    1.70    2.76
   9   0  -4   -0.00    3.01
  -9   0   5   51.52    9.49
   9   0  -5   50.70    9.47
  -9   0   6    0.99    2.39
   9   0  -6    1.94    2.57
  -9   0   7  142.78   19.76
   9   0  -7  147.49   19.82
  -9   0   8    0.31    2.43
   9   0  -8   -0.00    2.18
   9   0  -8    0.50    1.16
  -9   0   9   89.12   13.50
   9   0  -9  104.36   14.23
   9   0 -10   -0.00    1.97
  -9   0  12    2.32    2.65
  -9   0  13  153.10   20.41
  -9   0  14    0.81    2.39
  -9   0  15   38.85    7.21
  -9   0  16    0.26    1.97
  -9   0  17   24.97    5.51
  -9   0  18   -0.00    1.95
  -9   0  19   87.55   12.82
  -9   0  20   -0.00    2.10
  -9   0  21   12.11    3.96
  -9   0  22   -0.00    2.11
  -9   0  23   64.70   10.60
  -9   0  24    0.06    2.38
  -9   0  25   32.84    6.84
  -9   0  26   -0.00    2.62
  -9   0  27    3.12    2.84
  -9   0  28   -0.00    2.42
  -9   0  29   31.74    7.17
  -9   0  30    3.01    2.88
  -9   0  31   11.08    4.68
  -9   0  32    1.43    3.38
  -9   0  33    3.66    3.45
  -9   0  34   -0.00    3.09
  -9   0  35    6.50    4.46
  -9   0  36   -0.00    3.35
  -9   1   1  477.48   52.65
   9  -1  -1  646.65   55.29
   9   1  -1  281.84   50.93
  -9  -1   1  467.45   53.11
  -9   1   2   15.18    5.28
   9  -1  -2    6.95    4.11
   9   1  -2    6.97    4.18
  -9  -1   2    9.04    4.55
  -9   1   3    3.31    3.29
   9  -1  -3    1.63    3.14
   9   1  -3    2.91    3.29
  -9  -1   3    0.42    2.70
  -9   1   4   77.39   12.04
   9  -1  -4   72.81   12.08
   9  -1  -4   71.92   10.83
   9   1  -4   77.80   12.82
  -9  -1   4   62.86   12.02
  -9   1   5  142.83   19.02
   9  -1  -5  121.05   18.71
   9  -1  -5  140.68   17.42
   9   1  -5  120.67   19.11
  -9  -1   5  155.19   19.98
  -9   1   6   -0.00    2.74
   9  -1  -6    2.19    2.95
   9  -1  -6    1.34    1.63
   9   1  -6    1.18    2.87
  -9  -1   6    1.15    3.09
  -9   1   7   79.72    9.79
   9  -1  -7   66.93    9.31
   9   1  -7   16.52    6.86
  -9  -1   7   50.29    8.84
  -9   1   8    5.49    3.11
   9  -1  -8    0.57    2.37
   9   1  -8    3.91    3.36
  -9  -1   8    0.00    2.67
  -9  -1   8    2.05    3.37
   9  -1  -9   21.10    4.99
   9   1  -9   18.36    5.36
  -9  -1   9   26.99    5.99
  -9  -1   9   21.20    6.26
   9   1 -10    0.00    2.62
  -9  -1  10    0.32    2.79
   9   1 -11  111.90   15.69
  -9  -1  11  101.74   15.95
   9   1 -12    6.08    3.67
  -9  -1  12    6.83    3.74
  -9  -1  13    5.12    3.39
  -9  -1  14   -0.00    2.27
  -9   1  15   85.63   12.60
  -9  -1  15  101.99   14.31
  -9   1  16   20.63    4.51
  -9  -1  16   21.75    5.69
  -9   1  17   60.85    9.10
  -9  -1  17   60.73   10.42
  -9   1  18    5.78    2.45
  -9  -1  18    2.14    2.86
  -9   1  19    4.56    2.51
  -9  -1  19    9.61    4.08
  -9   1  20   10.26    3.10
  -9  -1  20    3.74    3.16
  -9   1  21   88.60   12.52
  -9  -1  21   92.61   14.01
  -9   1  22   -0.00    1.84
  -9  -1  22    0.09    2.22
  -9   1  23   16.08    4.11
  -9  -1  23    9.34    4.35
  -9   1  24    0.00    1.85
  -9  -1  24    0.34    2.46
  -9   1  25    8.16    3.14
  -9  -1  25    8.27    4.01
  -9   1  26    0.93    2.26
  -9  -1  26    3.21    3.12
  -9   1  27   40.93    7.48
  -9  -1  27   33.00    7.85
  -9   1  28    0.89    2.43
  -9  -1  28   -0.00    2.82
  -9   1  29   -0.00    2.52
  -9  -1  29    1.25    2.66
  -9   1  30    0.46    2.63
  -9  -1  30    1.16    2.93
  -9   1  31   11.92    4.35
  -9  -1  31    5.51    3.92
  -9   1  32   -0.00    2.61
  -9  -1  32    4.37    3.76
  -9   1  33    8.42    4.02
  -9  -1  33   12.90    5.22
  -9   1  34    0.32    2.54
  -9  -1  34    1.30    2.77
  -9   1  35    0.56    2.47
  -9  -1  35    0.00    2.77
  -9   1  36   -0.00    2.69
  -9  -1  36    4.19    3.88
  -9   2   1   52.24    9.36
  -9   2   1   39.86    9.26
   9  -2  -1   41.58    9.15
   9   2  -1   36.57    9.41
  -9  -2   1   52.74   11.06
  -9   2   2    4.32    3.49
   9  -2  -2    3.13    3.35
   9   2  -2    8.06    4.32
  -9  -2   2    0.15    3.53
  -9  -2   2    6.03    4.70
  -9   2   3  150.70   20.22
   9  -2  -3  127.03   19.90
   9  -2  -3  147.98   19.25
   9   2  -3  156.21   21.90
  -9  -2   3  160.77   21.72
  -9  -2   3  137.65   21.70
  -9   2   4    9.89    3.90
   9  -2  -4    8.24    4.11
   9  -2  -4    8.50    3.12
   9   2  -4    6.41    4.35
  -9  -2   4   11.49    5.47
  -9  -2   4    6.92    5.01
  -9   2   5   13.74    4.87
   9  -2  -5   18.69    5.44
   9  -2  -5   17.73    3.70
   9   2  -5   19.78    6.34
  -9  -2   5   31.37    7.14
  -9  -2   5   23.73    6.99
  -9   2   6    1.63    2.93
   9  -2  -6    0.41    2.32
   9  -2  -6   -0.00    0.72
   9   2  -6   -0.00    3.45
  -9  -2   6    2.09    2.80
  -9  -2   6   -0.00    3.41
  -9   2   7   69.85   10.48
   9  -2  -7   62.33   10.25
   9   2  -7   60.59   11.40
  -9  -2   7   76.88   11.84
  -9  -2   7   54.82   11.42
   9  -2  -8   33.33    6.35
   9   2  -8   30.54    7.40
  -9  -2   8   37.66    7.55
  -9  -2   8   25.17    7.49
   9   2  -9   51.84    9.68
  -9  -2   9   31.98    7.60
  -9  -2   9   47.32    9.29
   9   2 -10    3.25    3.32
  -9  -2  10    1.70    2.88
  -9  -2  10    0.91    2.87
   9   2 -11   -0.00    2.56
  -9  -2  11   -0.00    3.62
   9   2 -12   20.35    5.79
  -9  -2  12    3.00    3.69
   9   2 -13   40.19    8.37
  -9  -2  13   40.75    8.79
  -9  -2  14   24.88    6.89
  -9  -2  15    8.38    4.50
  -9  -2  16    1.92    2.82
  -9  -2  17   13.37    5.10
  -9   2  18   -0.00    1.36
  -9  -2  18    0.19    2.80
  -9   2  19  103.02   13.20
  -9  -2  19  109.79   16.27
  -9   2  20    9.68    2.66
  -9  -2  20    9.31    4.04
  -9   2  21    4.91    2.01
  -9  -2  21    6.91    3.75
  -9   2  22   10.78    2.96
  -9  -2  22    9.14    4.38
  -9   2  23   53.52    7.88
  -9  -2  23   48.34    9.84
  -9   2  24    2.95    2.04
  -9  -2  24   -0.00    2.94
  -9   2  25   14.22    3.80
  -9  -2  25   10.70    4.60
  -9   2  26    0.12    1.96
  -9  -2  26   -0.00    2.44
  -9   2  27    3.42    2.54
  -9  -2  27    2.20    3.28
  -9   2  28   -0.00    2.10
  -9  -2  28   -0.00    3.01
  -9   2  29   14.20    4.17
  -9  -2  29   15.24    5.93
  -9   2  30    3.01    2.63
  -9  -2  30    0.09    2.91
  -9   2  31    2.02    2.56
  -9  -2  31    1.90    3.65
  -9   2  32   -0.00    2.61
  -9  -2  32    4.47    3.86
  -9   2  33    2.15    2.75
  -9  -2  33    5.62    4.14
  -9   2  34    0.05    2.79
  -9  -2  34    0.04    2.85
  -9   2  35   15.54    4.81
  -9  -2  35    6.06    4.48
  -9   2  36    0.71    2.79
  -9   2  37    0.49    2.84
  -9   3   1  233.05   28.37
  -9   3   1  221.06   28.84
   9  -3  -1  196.59   28.45
   9   3  -1  192.66   29.44
  -9  -3   1  234.12   30.98
  -9   3   2   55.65    9.58
  -9   3   2   49.56    9.72
   9  -3  -2   44.48    9.41
   9   3  -2   34.14    9.50
  -9  -3   2   74.41   12.96
  -9   3   3    0.72    2.51
  -9   3   3   -0.00    2.68
   9  -3  -3   -0.00    2.87
   9   3  -3    4.35    3.67
  -9  -3   3    0.15    2.75
  -9   3   4    4.12    2.91
  -9   3   4    0.00    2.30
  -9   3   4    5.29    3.44
   9  -3  -4    3.42    3.32
   9  -3  -4    1.87    1.95
   9   3  -4    6.21    4.46
  -9  -3   4    0.00    2.89
  -9  -3   4    0.00    3.89
  -9   3   5   57.39    9.35
  -9   3   5   46.01    9.03
   9  -3  -5   54.70    9.71
   9  -3  -5   47.60    7.07
   9   3  -5   63.99   11.65
  -9  -3   5   87.55   12.44
  -9  -3   5   54.28   11.54
  -9   3   6   57.13    9.09
   9   3  -6   48.62   10.58
  -9  -3   6   53.91   10.28
  -9  -3   6   45.22   10.75
  -9   3   7   21.36    5.50
   9   3  -7   30.99    7.80
  -9  -3   7   34.29    7.66
  -9  -3   7   44.90    9.23
  -9   3   8    0.00    1.80
   9   3  -8    3.36    3.81
  -9  -3   8    2.99    3.62
  -9  -3   8    1.44    3.85
   9   3  -9    5.68    4.17
  -9  -3   9    7.30    4.07
  -9  -3   9   11.96    5.65
   9   3 -10    3.30    3.94
  -9  -3  10    5.61    3.77
  -9  -3  10   17.27    5.57
   9   3 -11  183.28   25.32
  -9  -3  11  187.82   24.57
  -9  -3  11  170.85   25.14
   9   3 -12   30.13    8.22
  -9  -3  12   49.70    9.70
   9   3 -13   10.63    4.61
  -9  -3  13    6.71    4.78
   9   3 -14    0.00    3.13
  -9  -3  14   -0.00    3.20
  -9  -3  15   65.54   12.04
  -9  -3  16   13.99    5.50
  -9  -3  17   56.61   11.05
  -9  -3  18   -0.00    3.41
  -9  -3  19    0.84    3.23
  -9   3  20   14.73    2.55
  -9  -3  20    9.34    4.82
  -9   3  21   70.17    8.99
  -9  -3  21   81.82   13.53
  -9   3  22   13.45    2.65
  -9  -3  22    8.30    4.53
  -9   3  23   11.65    2.64
  -9  -3  23    6.77    4.38
  -9   3  24   -0.00    1.47
  -9  -3  24   -0.00    3.07
  -9   3  25   19.09    3.77
  -9  -3  25   13.01    5.88
  -9   3  26    5.32    2.36
  -9  -3  26    5.08    4.33
  -9   3  27    9.29    3.07
  -9  -3  27    8.87    4.82
  -9   3  28    2.49    2.15
  -9  -3  28    0.55    3.11
  -9   3  29   -0.00    1.88
  -9  -3  29    2.69    3.04
  -9   3  30    2.41    2.31
  -9  -3  30    1.95    3.64
  -9   3  31    5.48    2.97
  -9  -3  31    0.89    3.38
  -9   3  32   -0.00    2.21
  -9  -3  32    0.36    3.15
  -9   3  33    6.97    3.25
  -9  -3  33    6.93    4.92
  -9   3  34    1.69    2.31
  -9  -3  34   -0.00    3.93
  -9   3  35    1.16    2.57
  -9   3  36    1.26    2.58
  -9   3  37    5.17    3.43
  -9   4   1    4.76    3.92
  -9   4   1    3.94    3.24
  -9   4   1    3.40    3.62
   9   4  -1    4.22    4.32
  -9  -4   1    4.47    5.64
  -9   4   2   50.97    9.72
  -9   4   2   52.22    9.67
  -9   4   2   57.24   10.54
   9   4  -2   57.11   11.75
  -9  -4   2   45.79   11.76
  -9   4   3   66.70   10.91
  -9   4   3   61.04   10.55
  -9   4   3   50.86   10.43
   9   4  -3   76.74   13.52
  -9  -4   3   55.98   12.86
  -9   4   4   55.78   10.26
  -9   4   4   67.31   10.69
  -9   4   4   58.32   10.77
   9  -4  -4   63.75    9.01
   9   4  -4   70.99   13.29
  -9   4   5  106.51   13.66
  -9   4   5   85.16   13.34
   9  -4  -5   75.76   10.34
   9   4  -5  124.63   17.28
  -9  -4   5  101.54   16.75
  -9   4   6    4.52    2.88
  -9   4   6    3.11    2.97
   9   4  -6    2.70    3.93
  -9  -4   6    3.29    4.97
  -9   4   7   82.43   11.76
  -9   4   7   75.59   12.05
   9   4  -7   65.80   13.83
  -9  -4   7   92.23   15.44
  -9   4   8  124.67   16.40
   9   4  -8  116.99   18.78
  -9  -4   8   99.56   17.23
  -9  -4   8  129.32   19.86
  -9   4   9   88.19   11.07
   9   4  -9   84.38   13.83
  -9  -4   9   36.18   10.27
  -9  -4   9   77.16   13.64
   9   4 -10    0.19    4.23
  -9  -4  10    4.94    4.12
  -9  -4  10    0.57    4.10
   9   4 -11    5.91    4.66
  -9  -4  11    6.09    4.43
  -9  -4  11    6.40    4.76
   9   4 -12    2.45    3.84
  -9  -4  12    0.00    2.79
   9   4 -13   51.01   10.40
  -9  -4  13   40.48    9.84
   9   4 -14   11.71    5.25
  -9  -4  14   12.10    5.52
   9   4 -15   24.83    7.97
  -9  -4  15   36.41    8.55
  -9  -4  16   -0.00    3.10
  -9  -4  17   31.12    8.35
  -9  -4  18   64.41   12.52
  -9  -4  19   78.80   14.17
  -9  -4  20    1.07    3.33
  -9  -4  21    1.18    3.47
  -9  -4  22    8.72    4.77
  -9   4  23   37.48    5.23
  -9  -4  23   52.66   10.66
  -9   4  24   14.41    2.86
  -9  -4  24   21.61    6.69
  -9   4  25   10.79    2.64
  -9  -4  25    6.95    4.25
  -9   4  26   -0.00    1.47
  -9  -4  26    1.26    3.90
  -9   4  27    0.00    1.49
  -9  -4  27   -0.00    3.52
  -9   4  28    5.02    2.55
  -9  -4  28    9.96    4.98
  -9   4  29   19.79    4.43
  -9  -4  29   10.26    5.85
  -9   4  30    3.37    2.70
  -9  -4  30    2.95    3.96
  -9   4  31    6.96    2.82
  -9  -4  31    1.51    3.58
  -9   4  32   -0.00    2.03
  -9  -4  32   -0.00    3.40
  -9   4  33    3.58    3.01
  -9  -4  33    2.14    4.40
  -9   4  34   -0.00    2.57
  -9   4  35    9.04    3.61
  -9   4  36    4.07    3.18
  -9   4  37    2.40    3.02
  -9   5   1  121.25   19.19
  -9   5   1  148.95   19.76
  -9   5   1  119.48   19.29
  -9  -5   1  150.85   23.19
  -9   5   2   68.52   11.68
  -9   5   2   63.23   11.34
  -9   5   2   71.67   12.16
   9   5  -2   69.69   14.14
  -9  -5   2   59.44   13.96
  -9   5   3   16.01    5.01
  -9   5   3   12.45    5.24
   9   5  -3    5.44    5.43
  -9  -5   3    4.54    5.81
  -9   5   4   83.94   13.28
  -9   5   4   77.50   13.33
   9   5  -4   88.37   16.13
  -9  -5   4   90.87   16.43
  -9   5   5   49.33    8.12
  -9   5   5   35.34    7.80
   9  -5  -5   31.07    4.91
   9   5  -5   38.92    9.87
  -9  -5   5   35.40    9.40
  -9   5   6   46.28    8.79
  -9   5   6   56.83    9.70
   9   5  -6   78.56   13.41
  -9  -5   6   42.74   11.01
  -9   5   7   81.30   13.57
   9   5  -7  129.85   18.53
  -9  -5   7   92.28   16.71
  -9   5   8    3.65    2.75
   9   5  -8    6.32    5.33
  -9  -5   8    1.07    4.21
  -9   5   9   -0.00    2.22
   9   5  -9   -0.00    3.56
  -9  -5   9    0.99    4.27
  -9   5  10    3.47    2.63
   9   5 -10    5.32    4.61
  -9  -5  10    3.47    4.06
  -9   5  11   64.61   10.01
   9   5 -11   70.73   13.65
  -9  -5  11   70.76   13.74
  -9   5  12   34.16    5.99
   9   5 -12   22.75    8.17
  -9  -5  12   35.15    8.99
   9   5 -13   -0.00    4.19
  -9  -5  13    1.23    3.53
   9   5 -14   20.19    7.13
  -9  -5  14   13.89    6.51
   9   5 -15   12.45    5.90
  -9  -5  15   29.09    7.65
  -9   5  16   31.12    5.01
   9   5 -16   39.07    9.55
  -9  -5  16   25.54    8.42
  -9   5  17   46.82    6.14
  -9  -5  17   27.02    8.80
  -9   5  18    9.20    2.11
  -9  -5  18    6.91    4.69
  -9   5  19    0.00    0.98
  -9  -5  19    0.71    3.07
  -9  -5  20    5.53    4.75
  -9  -5  21   32.04    8.93
  -9  -5  22   25.75    7.76
  -9  -5  23   14.62    6.08
  -9  -5  24    4.02    4.52
  -9  -5  25    1.97    4.19
  -9  -5  26   27.62    8.71
  -9  -5  27   17.97    6.95
  -9  -5  28    5.93    5.53
  -9  -5  29   -0.00    4.47
  -9  -5  30    1.14    3.62
  -9  -5  31    5.61    4.48
  -9  -5  32    8.60    5.26
  -9   5  34    0.65    2.30
  -9   5  35    0.69    2.64
  -9   5  36    5.64    3.17
  -9   6   1    0.48    3.13
  -9   6   1    3.70    4.25
  -9  -6   1   -0.00    4.14
  -9   6   2  104.12   17.47
  -9   6   2  134.14   18.90
  -9  -6   2  131.62   21.50
  -9   6   3   36.96    7.99
  -9   6   3   38.18    9.04
  -9  -6   3   35.49   10.12
  -9   6   4   31.49    7.40
  -9   6   4   49.46    9.19
  -9  -6   4   26.98    9.69
  -9   6   5   39.55    7.15
  -9   6   5   23.23    6.82
  -9  -6   5   18.00    8.21
  -9   6   6   11.97    4.71
  -9  -6   6    9.61    6.29
  -9  -6   7   41.19   10.87
  -9  -6   8   86.53   16.85
   9   6  -9   11.36    6.78
  -9  -6   9   13.25    6.46
   9   6 -10    0.00    3.72
  -9  -6  10    0.00    2.96
   9   6 -11    1.09    4.53
  -9  -6  11    2.84    3.82
   9   6 -12   39.45   10.44
  -9  -6  12   43.77   10.76
   9   6 -13   21.01    7.66
  -9  -6  13   25.10    8.42
   9   6 -14   54.51   12.04
  -9  -6  14   46.48   11.34
   9   6 -15    2.83    5.05
  -9  -6  15    6.67    5.78
   9   6 -16    9.92    5.60
  -9  -6  16    4.07    4.47
   9   6 -17   18.68    7.00
  -9  -6  17   13.83    6.70
  -9  -6  18   37.85    9.75
  -9  -6  19    5.83    5.22
  -9  -6  20    2.03    4.07
  -9  -6  21    9.39    5.59
  -9  -6  22    0.00    3.61
  -9  -6  23   15.37    6.62
  -9  -6  24   25.47    8.18
  -9  -6  25    8.46    6.08
  -9  -6  26    0.00    4.27
  -9  -6  27    0.35    3.73
  -9  -6  28    1.14    3.65
  -9  -6  29   11.47    6.36
  -9  -6  30   13.57    6.29
  -9  -6  31    2.52    3.87
  -9   7   1   14.43    5.69
   9   7  -1   17.05    7.62
  -9  -7   1   22.59    8.65
  -9   7   2   12.19    4.97
   9   7  -2   21.97    8.00
  -9  -7   2    6.12    5.77
  -9   7   3    0.00    2.99
   9   7  -3    0.77    4.72
  -9  -7   3    8.47    6.22
   9   7  -4   21.61    8.50
  -9  -7   4   25.12    8.61
   9   7  -5   12.70    6.47
  -9  -7   5   11.32    7.21
   9   7  -6   65.49   14.57
  -9  -7   6   76.85   15.73
   9   7  -7    3.27    5.72
  -9  -7   7    2.90    5.01
   9   7  -8    0.43    3.13
  -9  -7   8    0.00    4.26
  -9  -7   9   29.81    9.00
  -9  -7  10   19.14    7.89
  -9  -7  11   12.66    6.67
  -9  -7  12   68.17   14.72
  -9  -7  13    2.92    4.66
  -9  -7  14    8.26    5.89
  -9  -7  15    2.92    5.60
  -9  -7  16   51.45   12.50
   9   7 -17    2.58    4.34
  -9  -7  17    3.94    4.71
  -9  -7  18    4.62    5.28
  -9  -7  19    0.41    3.80
  -9  -7  20   17.41    7.19
  -9  -7  21   15.50    6.41
  -9  -7  22   21.27    7.82
  -9  -7  23    0.00    3.61
  -9  -7  24    0.30    4.52
  -9  -7  25    2.53    4.73
  -9  -7  26   10.70    6.40
  -9  -7  27    8.90    5.66
  -9  -7  28    3.33    4.27
  -9  -7  29   -0.00    3.50
  -9  -7  30    2.77    4.75
  -9   8   1   38.53    8.44
   9   8  -1    9.47    7.19
  -9  -8   1   19.84    8.97
  -9   8   2   26.36    7.01
   9   8  -2    2.86    5.24
  -9  -8   2   28.24   10.02
   9   8  -3   -0.00    4.58
  -9  -8   3   -0.00    5.49
   9   8  -4   56.77   14.06
  -9  -8   4   75.77   15.65
   9   8  -5   -0.00    4.26
  -9  -8   5   -0.00    3.20
   9   8  -6    3.85    6.28
  -9  -8   6    1.64    4.54
   9   8  -7    4.06    5.40
  -9  -8   7    7.10    5.96
   9   8  -8   75.30   15.59
  -9  -8   8   67.44   15.04
   9   8  -9   16.27    7.46
  -9  -8   9   20.33    8.31
   9   8 -10   22.15    8.88
  -9  -8  10   10.84    6.71
   9   8 -11    1.41    4.33
  -9  -8  11    4.34    5.30
   9   8 -12    4.06    5.43
  -9  -8  12   18.40    7.45
   9   8 -13    0.36    3.90
  -9  -8  13    1.32    4.17
   9   8 -14   12.91    7.16
  -9  -8  14   32.27    9.67
   9   8 -15    2.66    4.77
  -9  -8  15   -0.00    4.82
   9   8 -16    1.50    5.19
  -9  -8  16    1.37    5.73
   9   8 -17    5.47    4.95
  -9  -8  17    2.32    4.33
   9   8 -18   19.63    8.37
  -9  -8  18   47.92   11.47
  -9  -8  19    4.96    5.94
  -9  -8  20   21.97    9.08
  -9  -8  21    3.45    5.04
  -9  -8  22   -0.00    5.18
  -9  -8  23   -0.00    4.02
  -9  -8  24    7.22    6.94
  -9  -8  25    0.00    4.74
  -9  -8  26   12.11    6.39
  -9  -8  27    1.87    5.03
  -9  -8  28    1.35    5.30
  -9  -8  29    0.00    4.28
  -9   9   1    4.19    4.65
   9   9  -1    2.18    4.96
  -9  -9   1    7.02    7.17
   9   9  -2   28.14   10.41
  -9  -9   2   47.54   12.35
   9   9  -3    3.35    5.61
  -9  -9   3    3.04    5.00
   9   9  -4   11.38    7.26
  -9  -9   4    8.79    6.87
   9   9  -5    5.38    5.81
  -9  -9   5    4.08    5.52
   9   9  -6   93.33   18.58
  -9  -9   6   93.97   19.04
   9   9  -7    4.44    5.45
  -9  -9   7    7.87    5.84
   9   9  -8   -0.00    4.62
  -9  -9   8   -0.00    4.12
   9   9  -9    2.61    5.27
  -9  -9   9   -0.00    4.49
   9   9 -10    9.48    6.71
  -9  -9  10    6.66    5.62
   9   9 -11    4.07    4.72
  -9  -9  11   -0.00    4.65
   9   9 -12   43.02   12.02
  -9  -9  12   41.66   11.47
   9   9 -13    0.71    3.00
  -9  -9  13    3.61    4.80
   9   9 -14    4.15    5.87
  -9  -9  14    2.20    5.31
   9   9 -15    4.18    5.61
  -9  -9  15    2.39    4.85
   9   9 -16   27.38    9.74
  -9  -9  16   40.38   11.08
   9   9 -17    3.38    4.63
  -9  -9  17    1.65    4.51
   9   9 -18    2.20    4.61
  -9  -9  18    0.97    4.54
   9   9 -19    0.81    4.45
  -9  -9  19   -0.00    3.84
  -9  -9  20   16.65    7.52
  -9  -9  21    0.64    5.02
  -9  -9  22   17.82    8.45
  -9  -9  23    3.50    5.87
  -9  -9  24    0.44    4.81
  -9  -9  25   -0.00    5.42
  -9  -9  26   20.33    8.44
  -9  -9  27    7.38    6.28
   9  10  -1    0.95    4.98
  -9 -10   1    7.20    6.93
   9  10  -2   26.78    9.90
  -9 -10   2   14.10    8.14
   9  10  -3    2.68    5.13
  -9 -10   3    0.00    5.53
   9  10  -4   53.20   14.08
  -9 -10   4   48.65   13.73
   9  10  -5   -0.00    4.55
  -9 -10   5    2.62    5.15
   9  10  -6    2.98    5.11
  -9 -10   6   -0.00    4.53
   9  10  -7   13.24    7.11
  -9 -10   7    5.94    5.56
   9  10  -8   26.10    9.77
  -9 -10   8   22.69    8.97
   9  10  -9    3.68    5.61
  -9 -10   9    2.12    5.44
   9  10 -10    0.00    4.64
  -9 -10  10   13.32    7.73
   9  10 -11    4.75    5.20
  -9 -10  11    1.15    4.14
   9  10 -12   13.49    7.25
  -9 -10  12    9.95    7.31
   9  10 -13    0.91    4.46
  -9 -10  13   -0.00    4.48
   9  10 -14   27.53    9.55
  -9 -10  14   29.03   10.05
   9  10 -15    7.53    6.28
  -9 -10  15   -0.00    5.42
   9  10 -16    1.22    4.84
  -9 -10  16   -0.00    4.97
   9  10 -17   -0.00    4.58
  -9 -10  17    7.38    5.88
   9  10 -18   19.07    7.99
  -9 -10  18   34.38   10.65
   9  10 -19   -0.00    4.92
  -9 -10  19    4.90    4.92
  -9 -10  20    0.39    5.43
  -9 -10  21    0.00    4.70
  -9 -10  22    9.22    6.59
  -9 -10  23   -0.00    5.42
  -9 -10  24   14.50    7.26
  -9 -10  25   -0.00    6.10
  -9 -10  26    0.87    5.20
   9  11  -1   -0.00    4.86
  -9 -11   1   -0.00    5.44
   9  11  -2   21.40    9.66
  -9 -11   2   32.44   11.36
   9  11  -3    2.82    5.27
  -9 -11   3    0.00    5.25
   9  11  -4   20.57    9.12
  -9 -11   4   11.38    7.42
   9  11  -5    0.00    4.66
  -9 -11   5    3.41    5.87
   9  11  -6    9.10    7.76
  -9 -11   6   22.29    9.79
   9  11  -7    2.68    4.63
  -9 -11   7    0.06    5.17
   9  11  -8    0.86    5.42
  -9 -11   8    7.09    5.84
   9  11  -9    3.12    6.49
   9  11 -10   22.27    9.07
  -9 -11  10   15.39    8.17
   9  11 -11   -0.00    5.63
  -9 -11  11    2.66    5.25
   9  11 -12   17.60    8.25
  -9 -11  12   15.51    8.01
   9  11 -13    3.43    5.65
  -9 -11  13    1.25    4.94
   9  11 -14    7.46    6.44
  -9 -11  14    1.19    4.89
   9  11 -15    0.80    4.83
  -9 -11  15   -0.00    3.84
   9  11 -16   29.08   10.64
  -9 -11  16   41.28   12.16
   9  11 -17    1.09    4.92
  -9 -11  17   -0.00    6.56
   9  11 -18    5.59    5.45
  -9 -11  18    4.60    5.30
   9  11 -19    0.00    5.42
  -9 -11  19   -0.00    4.43
   9  11 -20    7.26    6.86
  -9 -11  20    9.84    7.51
  -9 -11  21   -0.00    4.23
  -9 -11  22    5.16    6.59
  -9 -11  23    2.60    5.14
  -9 -11  24   -0.00    4.16
   9  12  -1    0.00    5.43
  -9 -12   1    2.94    5.64
   9  12  -2    0.00    4.28
  -9 -12   2    4.14    6.41
   9  12  -3   -0.00    4.88
  -9 -12   3    0.00    5.90
   9  12  -4   24.06    9.75
  -9 -12   4   31.13   11.56
   9  12  -5    3.18    5.79
  -9 -12   5    2.19    5.45
   9  12  -6    0.00    5.77
  -9 -12   6    0.21    4.19
   9  12  -7    5.72    6.77
  -9 -12   7   -0.00    5.76
   9  12  -8   29.08   10.36
  -9 -12   8   17.67    9.23
   9  12  -9    8.71    7.61
  -9 -12   9    6.80    6.43
   9  12 -10    1.58    5.08
  -9 -12  10    7.67    7.18
   9  12 -11    0.00    5.82
  -9 -12  11    1.36    6.13
   9  12 -12   -0.00    5.28
  -9 -12  12    6.78    7.32
   9  12 -13    2.24    5.00
  -9 -12  13    0.03    5.11
   9  12 -14   15.82    8.58
  -9 -12  14   12.62    7.86
   9  12 -15   -0.00    4.92
  -9 -12  15   -0.00    6.14
   9  12 -16   -0.00    6.07
  -9 -12  16    4.07    5.23
   9  12 -17   -0.00    6.44
  -9 -12  17    0.48    4.89
   9  12 -18   15.74    7.77
  -9 -12  18   -0.00    6.06
   9  12 -19    0.00    5.62
  -9 -12  19   -0.00    5.15
   9  12 -20    0.06    5.42
  -9 -12  20    8.04    6.62
   9  12 -21    0.00    5.02
  -9 -12  21    0.00    4.53
  -9 -12  22    0.00    4.68
   9  13  -1    6.94    7.56
  -9 -13   1   12.40    9.05
   9  13  -2    0.14    5.98
  -9 -13   2   11.29    7.98
   9  13  -3   -0.00    5.06
  -9 -13   3    4.88    6.22
   9  13  -4    0.45    6.22
  -9 -13   4   -0.00    4.52
   9  13  -5    1.80    5.96
  -9 -13   5    1.50    5.32
   9  13  -6   23.08   10.41
  -9 -13   6   12.21    8.45
   9  13  -7   -0.00    6.75
  -9 -13   7   -0.00    5.73
   9  13  -8   -0.00    5.65
  -9 -13   8   -0.00    5.58
   9  13  -9    0.00    5.81
  -9 -13   9   -0.00    5.46
   9  13 -10    5.18    6.61
  -9 -13  10   15.31    8.60
   9  13 -11    3.55    5.69
  -9 -13  11   -0.00    4.81
   9  13 -12    4.32    6.49
  -9 -13  12    6.87    7.08
   9  13 -13    0.87    5.20
  -9 -13  13    3.09    5.10
   9  13 -14    0.00    4.84
  -9 -13  14    0.48    4.33
   9  13 -15    1.11    4.56
  -9 -13  15    4.95    6.53
   9  13 -16   14.05    7.75
  -9 -13  16   -0.00    5.98
   9  13 -17    0.03    5.14
  -9 -13  17    0.00    5.61
   9  13 -18    5.45    6.58
  -9 -13  18   13.62    7.80
   9  13 -19    0.00    5.31
  -9 -13  19   -0.00    5.62
   9  13 -20    4.67    6.24
  -9 -13  20    1.78    6.39
   9  13 -21    7.18    6.35
   9  14  -1    3.94    6.33
  -9 -14   1    3.34    6.56
   9  14  -2    5.60    6.94
  -9 -14   2   19.40    9.91
   9  14  -3    3.37    6.50
  -9 -14   3   -0.00    5.12
   9  14  -4    6.20    7.04
  -9 -14   4    6.91    7.82
   9  14  -5    1.07    6.75
  -9 -14   5    2.09    5.21
   9  14  -6    1.78    6.03
  -9 -14   6   -0.00    6.53
   9  14  -7   -0.00    5.43
  -9 -14   7    7.16    7.32
   9  14  -8    7.62    7.80
  -9 -14   8    0.00    6.20
   9  14  -9   -0.00    6.31
  -9 -14   9   -0.00    5.02
   9  14 -10    4.23    6.16
  -9 -14  10    2.90    6.62
   9  14 -11    2.82    6.29
  -9 -14  11    1.94    5.60
   9  14 -12    0.24    5.77
  -9 -14  12    0.00    4.41
   9  14 -13   -0.00    6.08
  -9 -14  13    0.13    4.90
   9  14 -14    1.30    5.65
  -9 -14  14    3.91    6.16
   9  14 -15    5.79    6.41
  -9 -14  15    7.20    8.14
   9  14 -16   -0.00    4.32
  -9 -14  16   -0.00    5.02
   9  14 -17   -0.00    5.21
  -9 -14  17    0.00    5.29
   9  14 -18   -0.00    4.47
  -9 -14  18    1.96    6.20
   9  14 -19    8.58    6.38
   9  14 -20   -0.00    4.47
   9  14 -21    5.44    6.34
   9  15  -1   -0.00    6.50
   9  15  -2   -0.00    7.04
   9  15  -3    0.34    5.99
   9  15  -4    1.92    7.06
   9  15  -5   -0.00    6.17
  -9 -15   5    8.64    7.98
   9  15  -6    7.30    7.36
  -9 -15   6    8.06    7.26
   9  15  -7    1.82    5.82
  -9 -15   7    5.12    6.38
   9  15  -8    1.08    5.20
  -9 -15   8   -0.00    5.48
   9  15  -9   -0.00    5.85
  -9 -15   9   -0.00    4.89
   9  15 -10    0.00    5.54
  -9 -15  10    0.00    4.98
   9  15 -11    8.66    7.24
  -9 -15  11    3.49    7.05
   9  15 -12   10.74    8.08
  -9 -15  12   -0.00    6.03
   9  15 -13   -0.00    6.07
  -9 -15  13   -0.00    5.91
  -9 -15  14    0.15    4.99
  -9 -15  15    3.25    6.08
  -9 -16  11    1.15    5.56
  -9 -16  12    2.95    6.24
  -8   0   1   -0.00    2.80
  -8   0   1    0.56    2.89
   8   0  -1   -0.00    2.73
  -8   0   2  529.03   61.04
  -8   0   2  530.89   61.77
   8   0  -2  499.55   60.99
  -8   0   3    1.16    2.70
  -8   0   3    1.10    2.63
   8   0  -3    0.00    2.47
  -8   0   4  116.44   16.09
  -8   0   4  122.35   16.73
   8   0  -4   94.92   15.36
  -8   0   5   -0.00    2.25
  -8   0   5   -0.00    2.19
   8   0  -5   -0.00    2.52
  -8   0   6  104.19   14.21
  -8   0   6   84.45   13.92
   8   0  -6   97.12   13.99
  -8   0   7   -0.00    2.46
  -8   0   7    1.14    2.78
   8   0  -7    0.96    2.42
   8   0  -7   -0.00    1.30
  -8   0   8  245.34   28.94
  -8   0   8  222.88   29.39
   8   0  -8  254.98   29.20
   8   0  -8  214.52   26.38
   8   0  -8  254.63   26.45
  -8   0   9    1.49    2.25
  -8   0   9    1.76    2.39
   8   0  -9   -0.00    2.06
  -8   0  10    0.37    1.41
  -8   0  10    0.44    2.28
   8   0 -10    0.00    2.14
  -8   0  11    0.00    1.67
  -8   0  11   -0.00    2.16
   8   0 -11   -0.00    1.94
  -8   0  12  186.33   22.69
  -8   0  12  183.46   23.63
   8   0 -12  193.20   23.09
  -8   0  13   -0.00    1.44
  -8   0  13    0.10    2.02
   8   0 -13   -0.00    1.75
  -8   0  18   97.81   13.88
  -8   0  19    0.08    2.13
  -8   0  20   15.71    4.43
  -8   0  21    0.27    2.07
  -8   0  22  101.59   14.67
  -8   0  23   -0.00    2.22
  -8   0  24   26.63    6.22
  -8   0  25    0.81    2.43
  -8   0  26    0.00    2.22
  -8   0  27   -0.00    2.58
  -8   0  28   54.56   10.02
  -8   0  29    0.51    2.88
  -8   0  30    7.80    4.34
  -8   0  31    1.17    2.34
  -8   0  32    5.73    3.49
  -8   0  33   -0.00    2.93
  -8   0  34   21.55    6.79
  -8   0  35   -0.00    2.97
  -8   0  36    0.00    3.15
  -8   0  37    0.46    3.06
  -8   1   1   82.21   12.74
  -8   1   1   69.78   12.73
   8  -1  -1   84.37   13.21
   8   1  -1   99.44   14.25
  -8  -1   1   76.56   13.02
  -8  -1   1   63.37   13.02
  -8   1   2    2.21    2.76
  -8   1   2    0.75    2.51
   8  -1  -2    5.12    3.64
   8   1  -2    3.08    3.38
  -8  -1   2    5.19    3.65
  -8  -1   2    6.90    3.93
  -8   1   3    0.00    2.48
  -8   1   3    4.75    3.47
   8  -1  -3    3.94    2.99
   8   1  -3    0.00    3.21
  -8  -1   3   -0.00    2.74
  -8  -1   3    0.00    3.48
  -8   1   4   31.92    6.89
  -8   1   4   39.58    7.59
   8  -1  -4   24.32    6.54
   8  -1  -4   30.23    6.06
   8   1  -4   61.49    9.37
  -8  -1   4   51.35    8.83
  -8  -1   4   37.95    8.18
  -8   1   5    5.21    3.28
  -8   1   5    3.95    3.08
   8  -1  -5    4.31    3.18
   8  -1  -5    7.06    2.28
   8   1  -5    4.71    3.68
  -8  -1   5    4.57    3.42
  -8  -1   5    5.40    4.10
  -8   1   6   91.42   12.96
  -8   1   6   75.48   12.74
   8  -1  -6  101.88   13.32
   8  -1  -6   85.21   10.95
   8  -1  -6   87.11   10.88
   8   1  -6   99.27   14.07
  -8  -1   6   93.07   13.67
  -8  -1   6   85.90   13.95
  -8   1   7    9.17    3.38
  -8   1   7    4.59    2.87
   8  -1  -7    6.10    2.83
   8   1  -7    4.50    3.27
  -8  -1   7    6.90    3.55
  -8  -1   7    4.52    3.80
  -8   1   8    3.47    2.62
  -8   1   8    4.16    2.79
   8  -1  -8    3.41    2.49
   8   1  -8    2.05    2.41
  -8  -1   8    1.95    2.59
  -8  -1   8    4.11    3.54
  -8   1   9   19.08    4.02
  -8   1   9   20.48    4.69
   8  -1  -9   11.82    3.64
   8   1  -9   23.45    5.44
  -8  -1   9   17.35    4.61
  -8  -1   9   15.19    5.07
  -8   1  10  158.36   16.88
  -8   1  10  150.51   17.72
   8  -1 -10  157.48   17.05
   8   1 -10  164.65   18.83
  -8  -1  10   73.02   16.30
  -8  -1  10  130.25   18.55
  -8   1  11    6.84    2.30
  -8   1  11    4.48    2.76
   8  -1 -11    7.82    2.46
   8   1 -11    5.99    3.21
  -8  -1  11   12.10    3.74
  -8   1  12   15.15    2.84
  -8   1  12    7.40    3.02
   8  -1 -12   15.47    3.05
   8   1 -12   10.29    3.73
  -8  -1  12   14.73    4.03
  -8   1  13   -0.00    1.84
   8   1 -13   -0.00    2.49
  -8  -1  13   -0.00    1.94
  -8   1  14   86.11   11.34
   8   1 -14   76.58   11.96
  -8   1  15   53.54    8.33
   8   1 -15   64.46    9.64
  -8  -1  16   82.48   12.60
  -8  -1  17   -0.00    2.24
  -8  -1  18   10.85    3.81
  -8  -1  19    4.22    3.04
  -8   1  20   21.84    4.73
  -8  -1  20   24.49    5.99
  -8   1  21   -0.00    1.69
  -8  -1  21   -0.00    2.30
  -8   1  22   78.29   11.11
  -8  -1  22   70.32   11.99
  -8   1  23   -0.00    2.12
  -8  -1  23    1.19    2.66
  -8   1  24   15.20    4.25
  -8  -1  24   14.79    4.94
  -8   1  25    1.16    2.31
  -8  -1  25   -0.00    2.43
  -8   1  26   18.61    4.93
  -8  -1  26   19.00    5.67
  -8   1  27    1.35    2.49
  -8  -1  27    0.00    2.95
  -8   1  28    7.70    3.45
  -8  -1  28    4.38    3.88
  -8   1  29    1.19    2.37
  -8  -1  29   -0.00    3.11
  -8   1  30   16.79    5.14
  -8  -1  30   20.83    6.62
  -8   1  31    2.40    3.15
  -8  -1  31    6.09    4.27
  -8   1  32    7.19    3.99
  -8  -1  32   28.59    7.34
  -8   1  33   -0.00    2.82
  -8  -1  33    0.00    2.90
  -8   1  34    2.18    2.99
  -8  -1  34   11.25    4.88
  -8   1  35    0.48    2.75
  -8  -1  35    0.00    2.92
  -8   1  36   15.67    5.60
  -8  -1  36   13.70    5.93
  -8   1  37    0.00    2.85
  -8  -1  37   -0.00    3.05
  -8   2   1    1.21    2.38
  -8   2   1   -0.00    1.77
   8  -2  -1    0.39    2.37
   8  -2  -1    0.29    2.09
   8   2  -1   -0.00    2.64
  -8  -2   1    0.85    2.90
  -8  -2   1   -0.01    3.62
  -8   2   2   73.82   11.91
  -8   2   2   95.81   13.42
   8  -2  -2   65.19   11.79
   8  -2  -2   67.14   11.19
   8   2  -2   68.49   12.72
  -8  -2   2   77.92   13.06
  -8  -2   2   97.48   14.57
  -8   2   3   11.58    4.08
  -8   2   3   12.51    4.53
   8  -2  -3   12.31    4.27
   8  -2  -3   17.70    4.13
   8   2  -3   13.22    5.02
  -8  -2   3   13.49    5.03
  -8  -2   3    5.69    4.61
  -8   2   4   47.59    7.57
  -8   2   4   41.25    7.69
   8  -2  -4   41.36    7.52
   8  -2  -4   34.79    6.00
   8   2  -4   16.38    6.22
  -8  -2   4   48.66    8.84
  -8  -2   4   34.25    8.57
  -8   2   5    9.64    3.73
  -8   2   5    9.94    4.05
   8  -2  -5   10.28    3.70
   8  -2  -5    8.71    2.32
   8  -2  -5   12.06    2.52
   8   2  -5   12.06    4.59
  -8  -2   5    7.61    4.08
  -8  -2   5   -0.00    3.52
  -8   2   6   85.38   13.00
  -8   2   6  101.88   13.93
   8  -2  -6   96.93   13.43
   8   2  -6   90.54   14.72
  -8  -2   6   97.82   14.41
  -8   2   7   33.13    6.40
  -8   2   7   40.92    7.23
   8  -2  -7   31.02    6.40
   8   2  -7   37.77    8.06
  -8  -2   7   46.49    8.14
  -8   2   8  108.38   14.64
  -8   2   8  117.03   15.36
   8  -2  -8  120.16   14.93
   8   2  -8  109.21   16.73
  -8  -2   8  105.11   15.93
  -8   2   9   11.64    2.99
  -8   2   9    6.40    3.17
   8  -2  -9    9.13    2.82
   8   2  -9    9.67    4.19
  -8  -2   9   16.71    4.73
  -8   2  10   -0.00    1.17
  -8   2  10    0.45    1.45
  -8   2  10   -0.00    1.98
   8  -2 -10    0.71    1.32
   8   2 -10   -0.00    2.83
  -8  -2  10    0.00    2.49
  -8   2  11    1.73    1.24
  -8   2  11    1.16    1.14
  -8   2  11    1.14    1.88
   8   2 -11    2.08    2.96
  -8  -2  11    0.00    2.36
  -8   2  12   55.65    8.31
   8   2 -12   50.33    9.96
  -8  -2  12   75.41   10.38
  -8   2  13   45.31    6.72
   8   2 -13   43.19    8.71
  -8  -2  13   46.51    8.14
  -8   2  14   23.96    4.42
   8   2 -14   22.20    6.22
  -8  -2  14   24.71    5.68
  -8  -2  14   55.05    8.70
  -8   2  15   27.91    4.51
   8   2 -15   25.68    6.43
  -8  -2  15   30.19    6.96
  -8   2  16   32.88    5.09
   8   2 -16   38.16    7.84
  -8  -2  16   35.30    7.68
  -8   2  17   26.10    4.26
  -8  -2  17   25.60    6.78
  -8  -2  18  190.98   25.48
  -8  -2  19    0.44    2.56
  -8  -2  20    3.64    3.10
  -8   2  21    1.94    1.64
  -8  -2  21    2.43    3.16
  -8   2  22   32.39    5.83
  -8  -2  22   43.38    8.69
  -8   2  23    0.00    1.65
  -8  -2  23    2.72    3.21
  -8   2  24   12.21    3.21
  -8  -2  24    3.52    3.59
  -8   2  25    1.05    1.90
  -8  -2  25    0.27    2.78
  -8   2  26    1.75    2.25
  -8  -2  26    1.70    3.21
  -8   2  27    0.77    1.81
  -8  -2  27    1.27    2.93
  -8   2  28   17.10    4.80
  -8  -2  28   28.06    7.03
  -8   2  29    4.26    3.01
  -8  -2  29    3.38    3.54
  -8   2  30    1.19    2.57
  -8  -2  30    5.13    4.12
  -8   2  31    0.02    2.23
  -8  -2  31   -0.00    3.23
  -8   2  32    9.98    4.25
  -8  -2  32   24.47    6.83
  -8   2  33    0.00    1.95
  -8  -2  33    3.01    3.72
  -8   2  34    7.53    4.30
  -8  -2  34    6.90    5.15
  -8   2  35    0.17    2.76
  -8  -2  35   -0.00    3.47
  -8   2  36   -0.00    2.71
  -8  -2  36   -0.00    3.99
  -8   2  37   -0.00    2.89
  -8   3   1  111.65   15.58
   8  -3  -1  104.75   15.93
   8  -3  -1   95.88   14.97
   8   3  -1  120.75   17.69
  -8  -3   1   99.13   16.64
  -8   3   2    2.04    2.63
  -8   3   2    4.50    2.85
  -8   3   2    1.96    2.96
   8  -3  -2    3.09    3.18
   8  -3  -2    4.45    2.73
   8   3  -2    6.32    4.15
  -8  -3   2    1.69    3.30
  -8   3   3   43.87    8.25
  -8   3   3   46.97    8.27
  -8   3   3   46.66    8.91
   8  -3  -3   45.40    8.69
   8  -3  -3   39.57    7.26
   8   3  -3   54.84   10.49
  -8  -3   3   52.30   10.00
  -8   3   4  153.19   19.14
  -8   3   4  177.57   20.11
   8  -3  -4  136.82   19.08
   8  -3  -4  129.81   17.18
   8   3  -4  115.19   19.95
  -8  -3   4  142.77   20.24
  -8   3   5   13.10    4.07
  -8   3   5   17.95    4.51
  -8   3   5   12.65    4.52
   8  -3  -5   17.15    2.85
   8  -3  -5   14.38    2.69
   8   3  -5   16.27    5.62
  -8  -3   5   28.05    6.47
  -8   3   6   46.13    7.46
  -8   3   6   36.04    7.02
  -8   3   6   43.66    7.78
   8   3  -6   36.41    8.85
  -8  -3   6   57.72    9.49
  -8   3   7   20.35    4.39
  -8   3   7   16.78    4.36
  -8   3   7   21.03    4.89
   8   3  -7   22.27    6.55
  -8  -3   7   26.81    6.35
  -8   3   8    7.56    2.49
  -8   3   8    4.06    2.40
  -8   3   8    6.86    2.91
   8   3  -8   10.09    4.74
  -8  -3   8    7.55    3.95
  -8   3   9    1.15    1.34
  -8   3   9    2.54    1.85
  -8   3   9    1.96    1.99
   8   3  -9    2.04    3.12
  -8  -3   9    0.00    2.58
  -8   3  10   96.34   11.85
  -8   3  10  103.51   12.16
  -8   3  10   90.08   12.82
   8   3 -10  107.24   16.05
  -8  -3  10   98.89   14.78
  -8   3  11  100.69   12.96
   8   3 -11   87.26   15.27
  -8  -3  11  112.32   15.40
  -8   3  12    1.86    1.59
   8   3 -12    2.10    3.36
  -8  -3  12    3.61    3.13
  -8  -3  12    3.72    3.35
  -8   3  13   12.14    2.68
   8   3 -13   12.87    4.71
  -8  -3  13    8.12    4.11
  -8  -3  13   11.04    4.69
  -8   3  14   25.82    4.11
   8   3 -14   23.90    7.05
  -8  -3  14   40.44    7.30
  -8  -3  14   25.22    6.80
  -8   3  15   30.31    4.25
   8   3 -15   44.58    8.55
  -8  -3  15   20.93    6.59
  -8   3  16   98.15   11.01
   8   3 -16   88.85   14.99
  -8  -3  16   77.27   14.76
   8   3 -17    0.96    3.19
  -8  -3  17    0.00    3.48
  -8   3  18    3.12    1.16
  -8  -3  18    6.34    3.97
  -8  -3  19   15.15    5.66
  -8  -3  20   97.38   15.98
  -8   3  21    9.75    2.28
  -8   3  21    7.35    2.26
  -8  -3  21    7.05    4.53
  -8   3  22   23.97    4.12
  -8  -3  22   16.61    5.91
  -8   3  23    1.96    1.78
  -8  -3  23    6.58    4.42
  -8   3  24   32.87    5.51
  -8  -3  24   25.72    7.48
  -8   3  25   15.87    3.78
  -8  -3  25   10.71    5.29
  -8   3  26    5.37    2.65
  -8  -3  26    3.51    3.84
  -8   3  27    1.97    2.22
  -8  -3  27    3.20    3.48
  -8   3  28   -0.00    2.11
  -8  -3  28    4.56    4.23
  -8   3  29    2.18    2.15
  -8  -3  29    0.00    4.15
  -8   3  30   15.65    4.59
  -8  -3  30    4.96    4.77
  -8   3  31    0.49    2.35
  -8  -3  31    1.41    3.56
  -8   3  32   11.38    4.29
  -8  -3  32    6.29    5.33
  -8   3  33   -0.00    2.75
  -8  -3  33    7.29    5.01
  -8   3  34    1.89    3.11
  -8  -3  34    0.00    4.48
  -8   3  35   -0.00    2.53
  -8  -3  35    2.15    4.15
  -8   3  36    2.15    3.34
  -8   3  37    0.59    2.62
  -8   4   1   83.31   13.32
  -8   4   1   83.18   13.19
   8  -4  -1   81.12   12.86
   8   4  -1   95.54   15.73
  -8   4   2   29.89    6.91
  -8   4   2   32.15    6.99
   8  -4  -2   30.22    6.35
   8   4  -2   50.47   10.03
  -8   4   3   32.22    6.50
  -8   4   3   20.57    5.59
   8  -4  -3   20.34    4.79
   8   4  -3   34.77    8.22
  -8   4   4  173.05   20.66
  -8   4   4  163.72   20.29
   8  -4  -4  147.02   18.59
   8   4  -4  147.03   22.49
  -8  -4   4  129.89   21.14
  -8   4   5   14.11    3.98
  -8   4   5   15.19    4.09
   8  -4  -5   12.50    2.29
   8  -4  -5    9.38    2.12
   8   4  -5    9.56    5.10
  -8  -4   5   11.50    5.08
  -8   4   6   56.50    9.02
  -8   4   6   50.87    8.82
   8   4  -6   69.81   12.29
  -8  -4   6   63.31   11.20
  -8   4   7   87.32   13.55
  -8   4   7  121.91   14.31
  -8   4   7   88.19   14.06
   8   4  -7  123.09   17.83
  -8  -4   7  123.66   16.73
  -8   4   8   38.38    6.21
  -8   4   8   42.95    6.45
  -8   4   8   33.27    6.61
   8   4  -8   37.36    9.12
  -8  -4   8   33.35    7.98
  -8   4   9   12.50    2.80
  -8   4   9    5.28    2.98
   8   4  -9   14.17    5.67
  -8  -4   9    8.29    4.24
  -8  -4   9    8.76    5.14
  -8   4  10    3.49    1.59
  -8   4  10    1.62    2.13
   8   4 -10    1.95    3.43
  -8  -4  10    7.30    3.86
  -8  -4  10    1.37    3.49
  -8   4  11   11.37    2.99
   8   4 -11    9.21    4.94
  -8  -4  11    9.08    4.35
  -8  -4  11    8.86    4.68
  -8   4  12   94.76   12.16
   8   4 -12   98.98   16.08
  -8  -4  12   90.67   14.82
  -8  -4  12   95.97   15.92
  -8   4  13   12.32    2.86
   8   4 -13   14.61    6.08
  -8  -4  13   28.61    6.40
  -8  -4  13   14.59    5.89
  -8   4  14   53.54    7.09
  -8   4  14   48.00    6.88
   8   4 -14   64.60   11.55
  -8  -4  14   64.88   10.53
  -8  -4  14   51.59   10.80
  -8   4  15   -0.00    1.10
  -8   4  15    0.52    1.19
   8   4 -15    0.05    3.10
  -8  -4  15    5.30    3.60
  -8  -4  15    3.49    3.57
  -8   4  16   19.64    2.86
   8   4 -16   17.08    5.91
  -8  -4  16   17.35    6.45
   8   4 -17   21.11    7.18
  -8  -4  17   39.80    8.59
   8   4 -18   69.19   13.14
  -8  -4  18   85.31   14.42
  -8  -4  19    7.50    4.91
  -8   4  20   15.22    2.67
  -8  -4  20   15.43    5.73
  -8   4  21    0.40    1.25
  -8  -4  21    0.45    3.40
  -8  -4  22   15.81    6.07
  -8  -4  23   13.37    5.58
  -8  -4  24    8.10    4.68
  -8  -4  25    1.15    3.76
  -8  -4  26    3.43    4.19
  -8  -4  27    0.00    3.50
  -8  -4  28   16.25    6.74
  -8  -4  29    2.59    3.56
  -8  -4  30   -0.00    3.43
  -8  -4  31    0.17    2.54
  -8  -4  32   11.49    5.84
  -8  -4  33    0.00    3.63
  -8  -4  34   20.05    7.51
  -8   4  35    0.34    2.94
  -8  -4  35    2.36    4.23
  -8   4  36    1.11    2.52
  -8   4  37    1.70    2.73
  -8   5   1   23.61    6.46
  -8   5   1   38.49    7.62
   8  -5  -1   25.35    6.09
   8   5  -1   29.93    8.50
  -8   5   2   32.33    7.20
  -8   5   2   29.30    6.94
   8  -5  -2   39.02    6.95
   8   5  -2   20.98    7.71
  -8   5   3   95.35   13.75
  -8   5   3   81.25   13.10
   8  -5  -3   80.02   12.24
   8   5  -3  103.50   16.64
  -8   5   4    9.30    3.97
  -8   5   4   13.94    4.42
   8  -5  -4   10.15    3.25
   8   5  -4   18.39    6.99
  -8   5   5   61.21   10.00
  -8   5   5   65.37   10.20
   8  -5  -5   57.30    7.95
   8   5  -5   67.98   12.95
  -8  -5   5   69.78   13.76
  -8   5   6  110.01   15.04
  -8   5   6  111.26   15.12
   8   5  -6  109.67   18.11
  -8  -5   6  100.13   18.12
  -8   5   7    2.95    2.46
  -8   5   7    2.69    2.34
  -8   5   7    2.22    2.38
   8   5  -7    4.45    4.77
  -8  -5   7    2.89    4.68
  -8   5   8    9.55    3.07
  -8   5   8    7.10    3.30
   8   5  -8    5.80    4.51
  -8  -5   8    3.60    4.17
  -8   5   9    9.00    2.86
  -8   5   9   13.42    4.11
   8   5  -9    6.97    5.63
  -8  -5   9   13.41    5.78
  -8   5  10  199.83   24.71
   8   5 -10  210.95   28.77
  -8  -5  10  185.17   27.93
  -8   5  11   35.95    6.49
   8   5 -11   38.91    9.62
  -8  -5  11   35.73    9.05
  -8   5  12    0.00    1.74
   8   5 -12    1.35    3.99
  -8  -5  12    1.93    4.03
  -8   5  13    0.73    1.68
   8   5 -13    4.33    4.37
  -8  -5  13    0.51    3.30
  -8   5  14   10.44    2.72
   8   5 -14   11.49    5.68
  -8  -5  14    0.00    3.34
  -8   5  15   24.31    4.35
   8   5 -15   26.86    7.82
  -8  -5  15   29.13    7.98
  -8   5  16   59.19    8.25
   8   5 -16   69.86   13.00
  -8  -5  16   73.31   13.33
  -8   5  17    8.39    2.20
   8   5 -17    7.28    4.71
  -8  -5  17    8.45    5.15
  -8   5  18    4.26    1.72
   8   5 -18   11.96    5.23
  -8  -5  18    0.00    3.83
  -8   5  19   14.06    2.85
   8   5 -19    7.47    5.44
  -8  -5  19   21.25    6.85
  -8   5  20   30.22    4.74
  -8  -5  20   30.90    8.56
  -8  -5  21   31.77    8.73
  -8  -5  22    4.12    4.76
  -8  -5  23    1.48    3.19
  -8  -5  24    4.02    3.98
  -8  -5  25   23.88    7.64
  -8  -5  26    4.27    4.27
  -8  -5  27    5.63    4.93
  -8  -5  28   -0.00    3.51
  -8  -5  29    4.20    4.45
  -8  -5  30    4.98    5.20
  -8  -5  31    0.15    3.71
  -8  -5  32    0.00    4.23
  -8  -5  33    1.16    3.24
  -8  -5  34   -0.00    3.89
  -8   6   1   94.58   14.97
  -8   6   1   86.65   14.59
  -8   6   1  101.94   15.98
  -8  -6   1   99.34   18.22
  -8   6   2   91.57   14.67
  -8   6   2  114.88   15.68
  -8   6   2   80.21   14.78
  -8  -6   2  108.01   18.55
  -8   6   3  108.49   16.20
  -8   6   3  115.78   16.47
   8   6  -3  105.09   18.91
  -8  -6   3  107.49   19.22
  -8   6   4   44.06    8.09
  -8   6   4   36.63    7.70
   8   6  -4   57.30   11.62
  -8  -6   4   21.85    9.15
  -8   6   5   15.96    5.14
  -8   6   5   24.17    5.76
   8  -6  -5   25.03    4.41
   8   6  -5   22.23    7.89
  -8  -6   5   27.33    8.49
  -8   6   6   35.28    6.91
   8  -6  -6   34.14    4.36
   8   6  -6   45.55   10.31
  -8  -6   6   30.50    9.07
  -8   6   7   22.97    5.97
  -8   6   7   35.26    7.48
   8   6  -7   31.20    8.99
  -8  -6   7   51.72   11.07
  -8   6   8   29.21    6.11
  -8   6   8   27.46    6.70
   8   6  -8   40.33    9.80
  -8  -6   8   28.99    8.61
  -8   6   9    0.00    2.62
   8   6  -9    2.35    4.42
  -8  -6   9    4.35    4.88
  -8   6  10    3.79    2.94
   8   6 -10    3.93    4.84
  -8  -6  10    0.00    3.55
  -8   6  11   19.02    5.15
   8   6 -11   27.27    8.34
  -8  -6  11   35.62    8.91
  -8   6  12   16.16    4.63
   8   6 -12   22.46    8.00
  -8  -6  12   31.39    8.29
  -8   6  13   19.23    4.67
   8   6 -13   17.94    6.65
  -8  -6  13   20.86    7.15
  -8   6  14   28.90    5.92
   8   6 -14   47.54   10.58
  -8  -6  14   47.42   10.59
  -8   6  15   17.78    4.25
   8   6 -15   23.86    7.39
  -8  -6  15   25.86    7.79
   8   6 -16   10.45    5.41
  -8  -6  16    0.00    3.58
   8   6 -17   67.00   13.53
  -8  -6  17   64.96   13.42
   8   6 -18   34.89    9.31
  -8  -6  18   16.57    6.59
   8   6 -19    9.61    5.50
  -8  -6  19   14.92    6.06
   8   6 -20    0.00    3.41
  -8  -6  20   -0.00    3.88
  -8  -6  21    0.00    3.88
  -8  -6  22    4.53    4.67
  -8  -6  23   22.32    8.17
  -8  -6  24    4.48    5.40
  -8  -6  25   12.19    6.56
  -8  -6  26    0.00    3.77
  -8  -6  27    8.00    5.47
  -8  -6  28    3.92    4.92
  -8  -6  29    8.12    6.02
  -8  -6  30    6.24    5.08
  -8  -6  31   -0.00    4.09
  -8  -6  32    3.42    5.20
  -8  -6  33   16.74    8.02
  -8   7   1  102.61   14.55
  -8   7   1   72.14   13.19
   8   7  -1   64.42   15.08
  -8  -7   1   83.66   16.41
  -8   7   2    0.00    3.38
  -8   7   2    5.48    4.00
  -8  -7   2    4.11    5.48
  -8   7   3   30.90    6.77
  -8   7   3   37.32    7.37
  -8  -7   3    3.26    5.91
  -8   7   4    0.00    2.51
  -8  -7   4    0.17    3.30
  -8   7   5   80.43   12.24
  -8  -7   5   59.88   14.01
  -8   7   6    9.74    3.92
  -8  -7   6    7.90    6.24
  -8   7   7    3.80    2.99
  -8  -7   7    7.68    5.05
  -8  -7   8    0.81    4.31
  -8  -7   9   46.42   11.76
  -8  -7  10   22.75    8.36
  -8  -7  11   50.44   11.83
  -8  -7  12    4.05    4.38
  -8  -7  13   30.91    9.24
  -8  -7  14   29.33    9.32
  -8  -7  15   80.02   15.71
  -8  -7  16    6.56    5.32
  -8  -7  17    5.94    5.43
  -8  -7  18    2.25    3.84
  -8  -7  19    2.30    4.05
   8   7 -20    1.23    4.62
  -8  -7  20   12.30    6.43
  -8  -7  21   15.41    7.12
  -8  -7  22    2.57    4.35
  -8  -7  23    2.94    4.90
  -8  -7  24    8.52    5.96
  -8  -7  25    2.36    4.04
  -8  -7  26    0.60    4.81
  -8  -7  27   13.87    6.55
  -8  -7  28    0.27    3.95
  -8  -7  29    4.27    4.93
  -8  -7  30    3.29    4.06
  -8  -7  31   15.00    7.95
  -8  -7  32    5.34    4.84
  -8   8   1   83.29   14.00
   8   8  -1   80.59   16.71
  -8  -8   1   71.67   16.07
  -8   8   2    0.31    3.37
   8   8  -2   -0.00    4.96
  -8  -8   2   -0.00    4.58
  -8   8   3   40.96    8.63
   8   8  -3   37.11   10.71
  -8  -8   3   21.78    9.31
  -8   8   4   18.90    5.79
   8   8  -4   11.50    6.62
  -8  -8   4   11.61    7.16
  -8   8   5    6.52    3.76
   8   8  -5    2.90    4.65
  -8  -8   5    3.40    5.70
   8   8  -6   -0.00    4.50
  -8  -8   6    2.61    5.45
   8   8  -7  134.37   22.82
  -8  -8   7  124.26   22.08
   8   8  -8    0.62    5.16
  -8  -8   8    3.79    5.12
   8   8  -9   11.26    6.67
  -8  -8   9    7.87    6.07
   8   8 -10   15.48    7.39
  -8  -8  10    6.62    6.20
   8   8 -11   -0.00    4.59
  -8  -8  11   -0.00    3.80
   8   8 -12    2.88    5.06
  -8  -8  12    1.26    3.69
   8   8 -13   36.31   10.82
  -8  -8  13   51.79   12.24
   8   8 -14    1.26    4.53
  -8  -8  14    1.02    3.52
   8   8 -15   10.02    6.36
  -8  -8  15    8.23    5.75
   8   8 -16    2.21    4.39
  -8  -8  16    2.50    4.71
   8   8 -17   11.80    6.79
  -8  -8  17   38.50    9.96
   8   8 -18   -0.00    4.35
  -8  -8  18    1.63    5.19
   8   8 -19    5.05    5.15
  -8  -8  19   12.99    6.05
   8   8 -20   -0.00    4.61
  -8  -8  20   -0.00    4.60
   8   8 -21    1.86    4.53
  -8  -8  21    1.32    4.17
  -8  -8  22    0.45    3.95
  -8  -8  23   34.82   10.47
  -8  -8  24    2.13    4.51
  -8  -8  25    3.64    5.48
  -8  -8  26    1.37    4.17
  -8  -8  27    0.23    4.14
  -8  -8  28   -0.00    3.87
  -8  -8  29    9.53    6.44
  -8  -8  30   -0.00    4.41
  -8  -8  31   -0.00    4.34
  -8   9   1  109.25   17.65
   8   9  -1  111.58   20.39
  -8  -9   1  103.83   20.76
  -8   9   2    6.89    4.26
   8   9  -2    4.06    5.19
  -8  -9   2    2.19    5.40
  -8   9   3   57.92   10.93
   8   9  -3   44.67   12.04
  -8  -9   3   37.51   11.67
  -8   9   4    2.87    3.51
   8   9  -4   -0.00    5.66
  -8  -9   4    1.40    4.79
   8   9  -5   48.05   13.28
  -8  -9   5   63.49   14.58
   8   9  -6    1.78    4.97
  -8  -9   6    4.56    5.06
   8   9  -7   10.46    6.94
  -8  -9   7    4.06    5.11
   8   9  -8   -0.00    4.23
  -8  -9   8   -0.00    4.20
   8   9  -9   10.75    6.47
  -8  -9   9    9.32    5.85
   8   9 -10    2.79    4.80
  -8  -9  10   10.91    6.85
   8   9 -11   80.83   17.17
  -8  -9  11  105.18   19.17
   8   9 -12    0.00    4.76
  -8  -9  12    0.97    4.74
   8   9 -13    0.00    4.05
  -8  -9  13   -0.00    5.40
   8   9 -14    1.63    4.40
  -8  -9  14    4.37    5.71
   8   9 -15   94.94   16.83
  -8  -9  15   54.98   14.29
   8   9 -16    3.17    4.88
  -8  -9  16    0.00    3.76
   8   9 -17    1.39    4.98
  -8  -9  17    0.00    3.88
   8   9 -18    5.22    5.95
  -8  -9  18   12.28    6.88
   8   9 -19   15.38    7.19
  -8  -9  19   13.96    7.68
   8   9 -20    3.11    4.61
  -8  -9  20    3.07    4.97
   8   9 -21   15.63    7.28
  -8  -9  21   21.84    8.68
   8   9 -22    5.83    5.48
  -8  -9  22   11.99    6.37
  -8  -9  23   -0.00    3.95
  -8  -9  24   -0.00    4.26
  -8  -9  25   10.89    7.30
  -8  -9  26    2.95    4.95
  -8  -9  27    2.03    5.24
  -8  -9  28   -0.00    3.99
  -8  -9  29    4.31    6.10
  -8  10   1   34.09    8.63
   8  10  -1   17.60    8.36
  -8 -10   1   18.67    8.70
  -8  10   2    1.17    3.79
   8  10  -2    6.54    5.42
  -8 -10   2   -0.00    4.33
  -8  10   3   63.12   11.60
   8  10  -3   41.79   12.65
  -8 -10   3   34.21   12.01
   8  10  -4   30.32   10.16
  -8 -10   4    9.46    7.17
   8  10  -5    0.00    5.48
  -8 -10   5    3.75    5.60
   8  10  -6    3.14    5.75
  -8 -10   6    4.87    6.01
   8  10  -7   52.92   14.15
  -8 -10   7   76.26   16.09
   8  10  -8   -0.00    5.04
  -8 -10   8    9.04    6.23
   8  10  -9   12.22    6.66
  -8 -10   9    5.28    5.72
   8  10 -10   -0.00    4.28
  -8 -10  10    3.20    5.17
   8  10 -11    6.85    6.47
  -8 -10  11    7.13    6.02
   8  10 -12    1.45    3.59
  -8 -10  12   -0.00    4.58
   8  10 -13   34.61   11.12
  -8 -10  13   52.44   13.36
   8  10 -14    0.71    5.05
  -8 -10  14    1.79    4.19
   8  10 -15    5.53    5.95
  -8 -10  15    0.05    4.21
   8  10 -16    0.00    4.59
  -8 -10  16    4.65    5.46
   8  10 -17   44.44   11.95
  -8 -10  17   34.05   11.39
   8  10 -18    2.72    5.46
  -8 -10  18    7.10    5.54
   8  10 -19   10.90    6.83
  -8 -10  19   22.72    8.63
   8  10 -20    4.87    5.73
  -8 -10  20    0.00    5.44
   8  10 -21    7.60    6.52
  -8 -10  21   19.54    7.97
   8  10 -22   -0.00    5.24
  -8 -10  22   -0.00    4.18
   8  10 -23   14.85    7.40
  -8 -10  23    9.84    6.76
  -8 -10  24    4.30    5.87
  -8 -10  25    1.34    5.45
  -8 -10  26    5.97    5.85
  -8 -10  27    1.95    5.00
  -8 -10  28   -0.00    5.22
   8  11  -1   43.02   12.58
  -8 -11   1   55.04   14.46
   8  11  -2    6.77    5.72
  -8 -11   2    2.68    5.46
   8  11  -3    5.54    7.15
  -8 -11   3    6.74    6.92
   8  11  -4    4.77    5.95
  -8 -11   4    1.15    5.12
   8  11  -5   24.69    9.79
  -8 -11   5   22.61   10.01
   8  11  -6    8.61    6.59
  -8 -11   6    3.94    5.61
   8  11  -7    0.00    5.44
  -8 -11   7    0.00    4.84
   8  11  -8    3.79    5.67
  -8 -11   8   21.55    8.95
   8  11  -9   20.64    9.10
  -8 -11   9   28.21    9.95
   8  11 -10   -0.00    5.02
  -8 -11  10    0.58    5.26
   8  11 -11   35.91   10.52
  -8 -11  11    8.94    7.20
   8  11 -12    0.01    4.39
  -8 -11  12    4.24    5.66
   8  11 -13   -0.00    4.97
  -8 -11  13   -0.00    5.37
   8  11 -14    0.62    5.39
  -8 -11  14   -0.00    4.62
   8  11 -15   57.45   13.18
  -8 -11  15   25.44   10.11
   8  11 -16    1.87    4.75
  -8 -11  16   -0.00    3.67
   8  11 -17    3.42    5.69
  -8 -11  17    1.71    5.80
   8  11 -18   -0.00    4.63
  -8 -11  18    0.29    4.96
   8  11 -19   16.41    7.70
  -8 -11  19    4.72    6.29
   8  11 -20   -0.00    5.14
  -8 -11  20    0.00    5.16
   8  11 -21    9.06    6.58
  -8 -11  21    9.84    7.36
   8  11 -22    0.00    5.32
  -8 -11  22    1.05    4.58
   8  11 -23   -0.00    5.09
  -8 -11  23   -0.00    5.30
  -8 -11  24    4.82    6.56
  -8 -11  25   23.27    9.41
  -8 -11  26    0.00    6.32
   8  12  -1    0.53    5.50
  -8 -12   1    0.00    5.11
   8  12  -2    0.48    6.67
  -8 -12   2    0.85    5.33
   8  12  -3   45.00   13.53
  -8 -12   3   51.90   14.35
   8  12  -4    5.17    6.71
  -8 -12   4    7.34    6.61
   8  12  -5    5.02    6.32
  -8 -12   5    2.49    5.11
   8  12  -6   -0.00    4.49
  -8 -12   6    1.55    5.52
   8  12  -7   27.73   10.12
  -8 -12   7   20.30    9.90
   8  12  -8   11.35    7.67
  -8 -12   8   15.34    8.26
   8  12  -9   11.47    7.47
  -8 -12   9    2.04    5.25
   8  12 -10    8.77    7.06
  -8 -12  10    4.74    6.36
   8  12 -11    1.62    5.20
  -8 -12  11    4.34    5.00
   8  12 -12   -0.00    4.48
  -8 -12  12   -0.00    5.19
   8  12 -13   22.24    9.90
  -8 -12  13   18.46    9.96
   8  12 -14    0.56    4.65
  -8 -12  14   -0.00    4.92
   8  12 -15    0.13    5.25
  -8 -12  15    1.51    5.78
   8  12 -16    2.68    5.35
  -8 -12  16   -0.00    5.59
   8  12 -17    2.08    6.21
  -8 -12  17    2.93    4.98
   8  12 -18   -0.00    5.46
  -8 -12  18    0.39    5.28
   8  12 -19   17.74    8.04
  -8 -12  19   17.08    8.66
   8  12 -20   -0.00    4.97
  -8 -12  20    5.04    7.35
   8  12 -21    1.64    5.02
  -8 -12  21    4.01    6.15
   8  12 -22   -0.00    4.55
  -8 -12  22    0.00    4.90
   8  12 -23   13.85    7.53
  -8 -12  23   19.67    9.35
   8  12 -24   -0.00    4.74
  -8 -12  24    1.99    5.44
   8  13  -1   13.44    8.42
  -8 -13   1   10.27    7.79
   8  13  -2    8.06    6.80
  -8 -13   2   -0.00    6.11
   8  13  -3    6.68    6.84
  -8 -13   3    4.77    5.89
   8  13  -4   17.04    9.03
  -8 -13   4   21.97   10.18
   8  13  -5   34.36   11.78
  -8 -13   5   40.94   13.36
   8  13  -6    0.00    4.89
  -8 -13   6   -0.00    5.63
   8  13  -7    0.00    5.84
  -8 -13   7    0.00    4.74
   8  13  -8    4.25    6.92
  -8 -13   8    2.19    5.74
   8  13  -9   25.31   10.10
  -8 -13   9   30.73   10.85
   8  13 -10    3.20    6.50
  -8 -13  10   -0.00    5.40
   8  13 -11    7.81    7.23
  -8 -13  11    3.39    5.68
   8  13 -12   -0.00    5.72
  -8 -13  12    4.19    5.64
   8  13 -13   -0.00    5.23
  -8 -13  13    3.32    5.18
   8  13 -14    4.00    6.27
  -8 -13  14    5.32    6.70
   8  13 -15   14.39    8.07
  -8 -13  15    8.21    7.29
   8  13 -16    2.04    4.86
  -8 -13  16   -0.00    4.73
   8  13 -17    2.85    5.02
  -8 -13  17   -0.00    5.76
   8  13 -18    0.18    6.25
  -8 -13  18    3.28    5.34
   8  13 -19    0.53    4.58
  -8 -13  19    4.61    6.43
   8  13 -20    1.83    5.69
  -8 -13  20    0.22    5.31
   8  13 -21    6.06    6.14
  -8 -13  21    6.45    7.13
   8  13 -22    1.62    5.36
  -8 -13  22   -0.00    4.76
   8  13 -23    3.18    5.99
  -8 -13  23    0.32    5.52
   8  13 -24    0.52    4.43
   8  14  -1    4.24    6.77
  -8 -14   1    4.56    6.04
   8  14  -2   14.95    9.58
  -8 -14   2   16.08    9.54
   8  14  -3   11.70    7.42
  -8 -14   3    5.14    6.88
   8  14  -4    2.76    6.94
  -8 -14   4    3.35    6.50
   8  14  -5    2.51    5.56
  -8 -14   5   -0.00    5.24
   8  14  -6   -0.00    5.59
   8  14  -7   10.92    7.15
  -8 -14   7    7.80    7.72
   8  14  -8    4.04    6.80
  -8 -14   8   11.09    7.97
   8  14  -9    7.51    7.09
  -8 -14   9    2.92    4.59
   8  14 -10   -0.00    6.09
  -8 -14  10    2.09    5.63
   8  14 -11    0.00    4.74
  -8 -14  11    8.72    7.08
   8  14 -12    6.13    6.16
  -8 -14  12    7.59    7.30
   8  14 -13    2.28    5.68
  -8 -14  13    1.16    5.31
   8  14 -14    0.00    5.17
  -8 -14  14    5.83    6.63
   8  14 -15    0.00    5.26
  -8 -14  15    6.22    6.94
   8  14 -16   -0.00    6.14
  -8 -14  16    8.09    7.31
   8  14 -17    2.00    5.35
  -8 -14  17    5.53    6.39
   8  14 -18    0.07    5.39
  -8 -14  18    5.43    6.18
   8  14 -19    5.76    6.32
  -8 -14  19    5.67    6.78
   8  14 -20    4.72    6.08
  -8 -14  20   -0.00    5.39
   8  14 -21   -0.00    4.39
  -8 -14  21   -0.00    4.85
   8  14 -22    8.05    7.43
   8  14 -23    0.00    4.99
   8  14 -24   -0.00    4.60
   8  15  -1    3.29    6.98
   8  15  -2   -0.00    5.39
   8  15  -3   -0.00    6.08
   8  15  -4   -0.00    5.20
   8  15  -5    0.00    5.15
   8  15  -6    3.65    6.99
  -8 -15   6    2.75    5.66
   8  15  -7    2.08    5.93
  -8 -15   7   -0.00    5.92
   8  15  -8    0.42    4.60
  -8 -15   8    0.00    4.93
   8  15  -9    0.00    5.42
  -8 -15   9    3.94    5.91
   8  15 -10    1.03    5.80
  -8 -15  10   -0.00    3.75
   8  15 -11    6.49    7.34
  -8 -15  11    0.00    5.83
   8  15 -12   -0.00    5.84
  -8 -15  12   -0.00    4.75
   8  15 -13   -0.00    5.53
  -8 -15  13    4.40    6.71
   8  15 -14    2.15    6.67
  -8 -15  14   -0.00    5.87
   8  15 -15    6.14    7.32
  -8 -15  15   -0.00    5.63
   8  15 -16    5.09    6.69
  -8 -15  16    0.13    5.36
   8  15 -17   -0.00    5.62
  -8 -15  17   -0.00    5.18
  -8 -15  18    3.40    6.69
  -8 -16  12   -0.00    5.89
  -8 -16  13   -0.00    6.24
  -8 -16  14   11.38    8.06
  -8 -16  15    0.96    5.65
  -8 -16  16    3.57    5.97
  -7   0   1  931.93   98.78
  -7   0   1  767.13   98.60
   7   0  -1  884.14   98.71
   7   0  -1  893.46   98.15
  -7   0   2    0.78    2.60
  -7   0   2    2.68    2.90
   7   0  -2   -0.00    2.22
   7   0  -2    0.28    2.07
  -7   0   3   14.50    4.36
  -7   0   3    4.00    3.55
   7   0  -3   15.94    4.55
   7   0  -3    8.82    3.22
  -7   0   4   -0.00    2.22
  -7   0   4    0.71    2.52
   7   0  -4    1.19    2.45
   7   0  -4    1.22    1.90
  -7   0   5   46.37    7.28
  -7   0   5   13.02    5.34
   7   0  -5   38.35    6.81
   7   0  -5   45.62    6.10
  -7   0   6    0.67    2.08
  -7   0   6    0.62    2.15
   7   0  -6   -0.00    1.98
   7   0  -6    0.82    1.52
  -7   0   7  364.70   41.06
  -7   0   7  390.89   41.92
   7   0  -7  366.69   41.16
   7   0  -7  326.59   39.13
  -7   0   8    0.18    1.97
  -7   0   8    0.00    2.19
   7   0  -8   -0.00    1.92
  -7   0   9   23.86    4.42
  -7   0   9   16.68    4.66
   7   0  -9   19.57    4.38
  -7   0  10    0.56    1.66
  -7   0  10   -0.00    2.23
   7   0 -10    1.09    1.85
  -7   0  11  338.52   39.93
  -7   0  11  350.77   40.76
   7   0 -11  362.49   40.36
  -7   0  12    0.76    1.55
  -7   0  12    1.44    2.02
   7   0 -12    2.23    2.00
  -7   0  13  120.35   15.39
  -7   0  13  130.98   16.42
   7   0 -13  128.51   15.83
  -7   0  14    0.42    1.63
  -7   0  14   -0.00    2.10
   7   0 -14    0.35    1.61
  -7   0  15    2.85    1.87
  -7   0  15    5.64    2.63
   7   0 -15    2.96    2.04
  -7   0  16   -0.00    1.21
  -7   0  16    0.11    2.16
   7   0 -16   -0.00    1.71
  -7   0  17  499.17   58.17
   7   0 -17  517.44   57.54
  -7   0  20    0.26    2.12
  -7   0  21   18.21    4.85
  -7   0  22   -0.00    1.96
  -7   0  23   65.32   10.70
  -7   0  24   -0.00    2.11
  -7   0  25    0.00    2.28
  -7   0  26   -0.00    2.49
  -7   0  27   72.16   12.19
  -7   0  28   -0.00    2.38
  -7   0  29   17.93    5.74
  -7   0  30    0.15    2.68
  -7   0  31   23.75    6.65
  -7   0  32   -0.00    2.80
  -7   0  33   39.76    9.18
  -7   0  34   -0.00    2.81
  -7   0  35   -0.00    2.94
  -7   0  36   -0.00    3.10
  -7   0  37   10.32    5.25
  -7   0  38    0.55    3.23
  -7   1   1    1.37    2.56
  -7   1   1    0.83    2.51
   7  -1  -1    0.01    2.20
   7  -1  -1    0.00    2.30
   7   1  -1    0.00    3.05
  -7  -1   1    0.00    2.68
  -7  -1   1    1.79    3.50
  -7   1   2   48.39    8.86
  -7   1   2   55.73    9.54
   7  -1  -2   58.40    9.62
   7  -1  -2   45.33    8.32
   7   1  -2   65.24   10.35
   7   1  -2   48.31    8.91
  -7  -1   2   57.35    9.82
  -7  -1   2   54.74   10.26
  -7   1   3  302.13   36.36
  -7   1   3  305.20   36.90
   7  -1  -3  310.27   36.62
   7  -1  -3  272.55   35.26
   7   1  -3  295.30   37.06
   7   1  -3  288.40   36.23
  -7  -1   3  366.92   37.99
  -7  -1   3  323.88   38.01
  -7   1   4   -0.00    2.19
  -7   1   4    0.17    2.11
   7  -1  -4    1.06    2.30
   7  -1  -4    0.52    1.50
   7  -1  -4   -0.00    1.47
   7   1  -4    0.14    2.66
   7   1  -4    0.33    2.27
  -7  -1   4    2.04    2.35
  -7  -1   4    1.25    2.96
  -7   1   5   89.59   11.93
  -7   1   5   90.00   12.32
   7  -1  -5   80.63   11.63
   7  -1  -5   94.83   10.69
   7  -1  -5   83.61   10.36
   7   1  -5   71.31   12.04
   7   1  -5   82.12   11.53
  -7  -1   5   84.84   12.46
  -7  -1   5   44.47   11.22
  -7   1   6    3.39    2.38
  -7   1   6    2.21    2.29
   7  -1  -6    2.23    2.21
   7  -1  -6    0.86    0.95
   7  -1  -6    1.36    1.01
   7   1  -6    1.86    2.57
   7   1  -6    2.47    2.14
  -7  -1   6    3.29    2.70
  -7  -1   6    2.56    3.19
  -7   1   7   29.64    5.98
  -7   1   7   45.04    7.07
   7  -1  -7   35.75    6.26
   7   1  -7   34.44    6.92
   7   1  -7   40.78    6.29
  -7  -1   7   46.83    7.36
  -7  -1   7   30.59    7.08
  -7   1   8   20.20    3.71
  -7   1   8   17.00    4.04
   7  -1  -8   18.34    3.59
   7   1  -8   15.42    4.21
   7   1  -8    4.63    2.35
  -7  -1   8   17.59    4.26
  -7  -1   8   11.77    4.27
  -7   1   9  333.17   38.59
  -7   1   9  362.07   39.50
   7  -1  -9  339.87   38.74
   7   1  -9  340.54   40.27
   7   1  -9  341.14   38.39
  -7  -1   9  312.89   39.61
  -7  -1   9  348.08   40.67
  -7   1  10   28.07    3.95
  -7   1  10   25.92    4.52
   7  -1 -10   24.55    3.92
   7   1 -10   30.62    5.75
   7   1 -10    9.76    2.83
  -7  -1  10   31.23    5.28
  -7  -1  10   21.83    5.34
  -7   1  11   91.14   10.98
  -7   1  11   90.26   11.80
   7  -1 -11   81.33   10.94
   7   1 -11  100.72   13.24
  -7  -1  11  106.93   12.90
  -7  -1  11   78.35   12.70
  -7   1  12    2.06    1.09
  -7   1  12    2.33    1.78
   7  -1 -12    1.48    1.22
   7   1 -12    0.84    2.17
  -7  -1  12    1.10    2.12
  -7  -1  12    0.93    2.52
  -7   1  13  227.08   23.68
  -7   1  13  207.34   24.81
   7  -1 -13  206.38   23.68
   7   1 -13  233.49   26.51
  -7  -1  13  200.73   25.48
  -7  -1  13  174.48   25.93
  -7   1  14    5.08    2.16
   7   1 -14    5.25    2.96
  -7  -1  14    4.09    2.33
  -7  -1  14   10.39    3.69
  -7   1  15  148.47   17.25
   7   1 -15  154.36   18.68
  -7  -1  15  121.91   17.50
  -7   1  16   39.51    6.20
   7   1 -16   42.82    7.36
  -7  -1  16   38.78    6.84
  -7   1  17   34.07    5.98
   7   1 -17   46.41    7.47
  -7   1  18    1.49    1.93
   7   1 -18    1.16    2.35
  -7  -1  19  199.52   25.60
  -7  -1  20    5.78    3.49
  -7   1  21   74.58   11.00
  -7  -1  21   76.43   12.22
  -7   1  22    0.95    1.92
  -7  -1  22    3.63    3.38
  -7   1  23   52.81    8.25
  -7  -1  23   37.16    8.44
  -7   1  24   25.90    5.70
  -7  -1  24   19.87    6.07
  -7   1  25   64.03   10.32
  -7  -1  25   56.99   10.74
  -7   1  26   -0.00    2.45
  -7  -1  26   -0.00    2.79
  -7   1  27    3.87    3.13
  -7  -1  27    4.73    3.50
  -7   1  28    0.00    2.24
  -7  -1  28   -0.00    2.91
  -7   1  29   30.32    7.34
  -7  -1  29   36.56    8.38
  -7   1  30    0.47    2.69
  -7  -1  30    1.29    3.34
  -7   1  31   21.67    6.31
  -7  -1  31   25.48    7.40
  -7   1  32    2.73    3.04
  -7  -1  32    1.19    3.12
  -7   1  33    3.21    3.58
  -7  -1  33    6.09    4.93
  -7   1  34   -0.00    2.76
  -7  -1  34    1.95    4.11
  -7   1  35    9.24    4.61
  -7  -1  35    8.42    5.19
  -7   1  36    1.04    3.19
  -7  -1  36   -0.00    3.64
  -7   1  37    0.00    3.10
  -7  -1  37    6.19    4.37
  -7   1  38    1.91    3.69
  -7   2   1   46.44    8.10
  -7   2   1   47.24    8.82
   7  -2  -1   43.10    8.29
   7  -2  -1   38.40    7.60
   7  -2  -1   39.08    7.39
   7   2  -1   46.17    9.05
  -7  -2   1   53.11    9.44
  -7   2   2   28.54    7.67
  -7   2   2   72.31   10.24
   7  -2  -2   48.26    9.02
   7  -2  -2   61.24    8.86
   7  -2  -2   57.43    8.51
   7   2  -2   66.35   10.64
  -7  -2   2   58.62   10.26
  -7  -2   2   61.11   10.78
  -7   2   3    9.63    3.40
  -7   2   3    8.03    3.52
   7  -2  -3    5.85    3.14
   7  -2  -3    1.87    2.22
   7  -2  -3    7.02    2.54
   7   2  -3    4.88    3.34
  -7  -2   3   15.44    5.00
  -7  -2   3   13.95    4.69
  -7   2   4    6.91    3.05
  -7   2   4    6.88    3.67
   7  -2  -4    7.44    3.05
   7  -2  -4    7.72    2.31
   7  -2  -4    9.28    2.48
   7   2  -4    8.06    4.13
  -7  -2   4    4.81    3.62
  -7  -2   4    3.43    3.66
  -7   2   5  292.84   37.31
  -7   2   5  328.47   38.12
   7  -2  -5  303.70   37.64
   7  -2  -5  299.42   35.66
   7  -2  -5  342.84   35.77
   7   2  -5  466.38   41.31
  -7  -2   5  306.84   38.81
  -7  -2   5  303.80   39.63
  -7   2   6   20.15    4.30
  -7   2   6   12.66    4.09
   7  -2  -6   21.17    4.40
   7   2  -6   21.85    5.78
  -7  -2   6   23.86    5.57
  -7  -2   6   16.92    5.71
  -7   2   7  296.56   32.57
  -7   2   7  261.60   32.73
   7  -2  -7  288.12   32.62
   7   2  -7  269.91   34.46
  -7  -2   7  279.70   34.07
  -7  -2   7  262.26   34.62
  -7   2   8    3.63    1.96
  -7   2   8    5.07    2.29
   7  -2  -8    5.55    2.11
   7   2  -8    7.53    3.56
  -7  -2   8    2.72    2.76
  -7  -2   8    3.49    3.42
  -7   2   9   78.55    9.86
  -7   2   9   80.38    9.95
  -7   2   9   70.41   10.37
   7   2  -9   82.16   12.51
  -7  -2   9   88.97   12.20
  -7  -2   9   70.41   12.16
  -7   2  10   21.91    3.02
  -7   2  10   20.19    3.00
  -7   2  10   13.95    3.38
   7   2 -10   13.13    4.66
  -7  -2  10   14.64    4.50
  -7  -2  10   25.36    5.82
  -7   2  11  157.63   18.72
   7   2 -11  169.26   21.54
  -7  -2  11  149.97   20.40
  -7  -2  11  159.35   21.40
  -7   2  12   47.50    6.60
   7   2 -12   51.21    9.09
  -7  -2  12   54.93    8.66
  -7  -2  12   46.13    8.93
  -7   2  13   79.72    9.93
   7   2 -13   85.67   12.72
  -7  -2  13   85.69   12.21
  -7  -2  13   80.28   12.84
  -7   2  14    4.37    1.49
   7   2 -14    4.62    3.23
  -7  -2  14    1.97    2.41
  -7   2  15   27.46    4.06
   7   2 -15   29.90    6.44
  -7  -2  15   31.42    5.99
  -7   2  16   91.65   11.33
   7   2 -16   94.44   14.05
  -7  -2  16  102.17   13.67
  -7   2  17   83.82   10.20
   7   2 -17   75.76   12.37
  -7  -2  17   78.77   11.98
  -7   2  18   52.61    7.28
   7   2 -18   43.23    9.01
  -7  -2  18   69.48   10.70
  -7   2  19    0.00    1.69
   7   2 -19    2.70    3.00
  -7  -2  19    4.09    3.60
  -7  -2  20    5.56    3.97
  -7  -2  21   82.80   13.50
  -7   2  22   11.51    3.31
  -7  -2  22   17.02    5.58
  -7   2  23   52.26    8.29
  -7  -2  23   49.24    9.90
  -7   2  24    2.05    2.21
  -7  -2  24    3.50    3.45
  -7   2  25   14.11    4.19
  -7  -2  25   14.11    5.52
  -7   2  26    0.89    2.11
  -7  -2  26    0.48    2.95
  -7   2  27   18.40    5.10
  -7  -2  27   14.88    5.99
  -7   2  28    2.08    2.68
  -7  -2  28    8.83    4.76
  -7   2  29    9.87    4.16
  -7  -2  29   11.11    5.27
  -7   2  30    1.59    2.99
  -7  -2  30    2.89    4.03
  -7   2  31   12.28    4.61
  -7  -2  31    8.97    5.25
  -7   2  32    0.45    2.58
  -7  -2  32   -0.00    3.31
  -7   2  33   18.54    5.91
  -7  -2  33   18.24    6.32
  -7   2  34    0.35    2.61
  -7  -2  34    2.16    3.47
  -7   2  35    0.41    3.12
  -7  -2  35    4.74    4.36
  -7   2  36   -0.00    2.90
  -7  -2  36    1.21    4.09
  -7   2  37    6.91    4.52
  -7  -2  37    5.72    4.96
  -7   2  38   -0.00    2.95
  -7   3   1   -0.00    2.23
  -7   3   1   -0.00    2.30
  -7   3   1   -0.00    3.10
   7  -3  -1    0.06    2.71
   7  -3  -1    1.63    2.11
   7   3  -1   -0.00    2.98
  -7  -3   1    4.39    3.71
  -7  -3   1   -0.00    4.01
  -7   3   2  184.12   23.25
  -7   3   2  189.21   23.09
  -7   3   2  158.04   22.95
   7  -3  -2  162.69   23.24
   7  -3  -2  190.17   22.71
   7  -3  -2  169.92   22.07
   7   3  -2  209.69   25.53
  -7  -3   2  187.22   24.65
  -7   3   3   50.16    9.14
  -7   3   3   70.75    9.85
  -7   3   3   60.91    9.98
   7  -3  -3   57.10    8.67
   7  -3  -3   58.59    8.63
   7   3  -3   51.43   10.83
  -7  -3   3   64.59   11.11
  -7  -3   3   65.00   11.71
  -7   3   4    8.53    3.25
  -7   3   4    6.48    2.80
  -7   3   4    8.22    3.68
   7  -3  -4    9.70    2.47
   7  -3  -4    7.27    2.25
   7   3  -4   16.04    5.42
  -7  -3   4    3.26    3.30
  -7  -3   4    8.46    4.62
  -7   3   5  118.17   14.15
  -7   3   5  119.84   14.12
  -7   3   5  150.40   15.40
   7  -3  -5   94.13   11.58
   7  -3  -5   95.69   11.59
   7   3  -5  105.77   16.15
  -7  -3   5  118.46   15.85
  -7  -3   5  110.41   16.57
  -7   3   6   25.04    4.65
  -7   3   6   23.17    4.57
  -7   3   6   21.90    4.96
   7   3  -6   10.78    5.22
  -7  -3   6   23.51    5.92
  -7  -3   6   35.58    7.63
  -7   3   7    3.22    1.88
  -7   3   7    1.28    1.84
  -7   3   7    3.75    2.24
   7   3  -7   -0.00    2.83
  -7  -3   7    0.00    2.30
  -7  -3   7    0.00    2.93
  -7   3   8    0.64    1.26
  -7   3   8   -0.00    1.22
  -7   3   8    1.40    1.76
   7   3  -8    0.27    2.70
  -7  -3   8    2.15    2.57
  -7  -3   8   -0.00    2.98
  -7   3   9  261.26   31.38
  -7   3   9  278.09   31.61
  -7   3   9  283.26   32.36
   7   3  -9  287.83   35.54
  -7  -3   9  281.22   34.55
  -7  -3   9  383.93   37.29
  -7   3  10   90.09   12.21
   7   3 -10  103.41   15.50
  -7  -3  10  151.21   16.17
  -7  -3  10   81.33   14.59
  -7   3  11   11.03    2.39
   7   3 -11   12.38    5.02
  -7  -3  11   10.76    4.06
  -7  -3  11    6.91    4.28
  -7   3  12    0.68    1.10
   7   3 -12    0.00    2.92
  -7  -3  12   -0.00    2.41
  -7   3  13   99.70   10.99
  -7   3  13   92.42   10.95
   7   3 -13   85.88   14.51
  -7  -3  13   92.69   14.04
   7   3 -14  116.69   17.02
  -7  -3  14  112.75   16.15
   7   3 -15  186.73   23.96
  -7  -3  15  167.88   22.88
   7   3 -16   24.48    6.35
  -7  -3  16   29.98    6.22
  -7  -3  16   17.80    5.78
   7   3 -17    2.03    2.89
  -7  -3  17    1.41    2.89
  -7  -3  17    0.21    2.80
  -7   3  18   29.56    4.27
   7   3 -18   26.76    7.13
  -7  -3  18   31.59    7.77
  -7   3  19  312.65   36.80
   7   3 -19  386.52   41.49
  -7  -3  19  339.30   41.39
  -7   3  20   -0.00    1.50
   7   3 -20    2.44    3.34
  -7  -3  20    1.68    3.15
  -7   3  21   10.19    2.92
  -7  -3  21    7.29    4.39
  -7   3  22    0.39    1.75
  -7  -3  22   -0.00    3.36
  -7  -3  23   22.97    7.00
  -7  -3  24   12.86    5.58
  -7  -3  25   30.33    8.22
  -7  -3  26    1.58    3.53
  -7  -3  27   -0.00    3.61
  -7  -3  28    0.00    3.95
  -7  -3  29   17.89    7.02
  -7  -3  30    5.45    4.43
  -7  -3  31   17.66    6.91
  -7  -3  32    0.00    3.54
  -7  -3  33    0.00    4.09
  -7  -3  34    4.13    4.73
  -7   3  35   13.11    4.99
  -7  -3  35   15.54    7.05
  -7   3  36    2.89    3.15
  -7  -3  36    0.40    4.12
  -7   3  37   -0.00    3.02
  -7   3  38    0.00    2.79
  -7   4   1   91.85   11.37
  -7   4   1   75.58   10.34
  -7   4   1   19.51    7.72
   7  -4  -1   74.38   10.12
   7   4  -1   59.19   11.45
  -7  -4   1   64.72   11.19
  -7  -4   1   65.95   12.44
  -7   4   2  123.74   16.09
  -7   4   2  112.05   15.70
  -7   4   2  127.66   16.55
   7  -4  -2  115.08   15.23
   7   4  -2   85.30   16.64
  -7  -4   2  104.48   16.90
  -7  -4   2   99.34   17.62
  -7   4   3   20.49    4.84
  -7   4   3   15.11    4.24
  -7   4   3   14.91    4.65
   7  -4  -3   14.12    3.58
   7   4  -3   11.97    5.27
  -7  -4   3    9.45    4.70
  -7  -4   3   14.59    6.34
  -7   4   4   39.03    6.79
  -7   4   4   39.71    6.80
  -7   4   4   31.80    6.70
   7  -4  -4   39.93    5.70
   7  -4  -4   21.98    4.83
   7   4  -4   45.36    9.16
  -7  -4   4   39.15    8.17
  -7  -4   4   46.09    9.58
  -7   4   5   75.07   11.22
  -7   4   5   95.40   11.84
  -7   4   5   83.70   11.82
   7  -4  -5   73.44    9.38
   7  -4  -5   76.72    9.43
   7   4  -5   74.86   13.65
  -7  -4   5   80.61   13.17
  -7  -4   5  103.26   15.04
  -7   4   6   78.56   10.43
  -7   4   6   75.03   10.32
  -7   4   6   90.39   11.46
  -7   4   6   53.92   10.00
   7   4  -6   60.31   12.29
  -7  -4   6   61.53   11.60
  -7  -4   6   93.08   14.51
  -7   4   7   43.34    7.22
  -7   4   7   58.06    7.75
  -7   4   7   55.79    8.30
  -7   4   7   33.22    7.13
   7   4  -7   58.35   10.85
  -7  -4   7   66.91   10.46
  -7  -4   7   51.84   10.16
  -7   4   8   62.84    8.64
  -7   4   8   60.98    8.68
  -7   4   8   64.49    9.43
  -7   4   8   70.71    9.37
   7   4  -8   53.50   11.32
  -7  -4   8   67.35   11.31
  -7  -4   8   53.57   11.74
  -7   4   9   38.87    5.51
  -7   4   9   40.43    5.59
  -7   4   9   34.15    6.13
  -7   4   9   33.69    5.84
   7   4  -9   32.76    8.31
  -7  -4   9   38.98    7.93
  -7   4  10    1.22    1.10
  -7   4  10    0.88    1.11
  -7   4  10    0.00    1.51
  -7   4  10    0.61    1.46
   7   4 -10    2.98    3.57
  -7  -4  10    2.12    2.90
  -7   4  11  160.40   17.08
  -7   4  11  119.35   16.46
   7   4 -11  157.46   21.08
  -7  -4  11  137.73   19.48
  -7   4  12  155.34   19.33
  -7   4  12  178.96   19.41
   7   4 -12  149.80   22.94
  -7  -4  12  168.75   22.49
  -7   4  13  142.85   17.05
  -7   4  13  146.80   17.10
   7   4 -13  155.30   21.49
  -7  -4  13  152.71   20.47
  -7   4  14   34.36    5.02
   7   4 -14   39.20    8.69
  -7  -4  14   46.73    8.52
  -7  -4  14   57.35   10.25
  -7   4  15   50.52    6.64
   7   4 -15   73.82   11.87
  -7  -4  15   60.94   10.22
  -7  -4  15   63.14   11.51
  -7   4  16   32.07    3.60
   7   4 -16   32.27    7.74
  -7  -4  16    2.63    4.19
  -7  -4  16   44.74    8.96
  -7   4  17  178.17   21.01
   7   4 -17  231.80   26.80
  -7  -4  17  192.32   24.86
  -7  -4  17  190.69   26.28
  -7   4  18   27.93    4.29
   7   4 -18   31.20    7.66
  -7  -4  18   25.88    6.94
  -7  -4  18   33.22    8.24
  -7   4  19   19.00    3.50
   7   4 -19   28.54    7.36
  -7  -4  19   13.40    5.66
  -7   4  20   37.68    5.89
   7   4 -20   53.12   10.06
  -7  -4  20   32.34    8.64
  -7   4  21   32.48    6.10
   7   4 -21   56.89   10.36
  -7  -4  21   77.97   12.33
  -7  -4  22   48.46   10.57
  -7  -4  23   22.28    7.06
  -7  -4  24    3.41    4.62
  -7  -4  25    3.42    3.79
  -7  -4  26    6.00    4.88
  -7  -4  27   12.62    6.19
  -7  -4  28   15.98    6.41
  -7  -4  29    6.14    4.74
  -7  -4  30   -0.00    3.88
  -7  -4  31    6.63    5.54
  -7  -4  32    5.45    5.56
  -7  -4  33   20.85    7.39
  -7  -4  34    0.00    4.62
  -7  -4  35    0.65    4.12
  -7  -4  36    5.29    4.91
  -7   5   1    3.30    3.16
  -7   5   1    0.00    2.80
  -7   5   1   -0.00    2.66
   7  -5  -1    2.45    2.80
   7   5  -1   -0.00    3.47
  -7  -5   1    0.00    3.81
  -7   5   2    0.00    2.32
  -7   5   2    2.47    2.86
  -7   5   2    0.57    2.17
  -7   5   2    1.63    2.84
   7  -5  -2    1.81    2.17
   7   5  -2    0.00    3.07
  -7  -5   2    0.88    3.75
  -7   5   3   43.17    8.25
  -7   5   3   37.03    7.97
  -7   5   3   48.66    9.10
  -7   5   3   44.05    8.64
   7  -5  -3   54.74    8.21
   7   5  -3   55.33   11.04
  -7  -5   3   53.33   11.33
  -7   5   4  143.18   18.03
  -7   5   4  157.96   18.54
  -7   5   4  135.81   18.74
  -7   5   4  124.89   18.12
   7  -5  -4  109.43   16.36
   7   5  -4  124.91   20.44
  -7  -5   4  165.36   20.48
  -7  -5   4  133.47   21.12
  -7   5   5   43.64    7.52
  -7   5   5   44.11    7.62
  -7   5   5   39.84    7.87
  -7   5   5   35.87    7.54
   7  -5  -5   45.70    6.20
   7  -5  -5   42.51    6.00
   7   5  -5   28.27    8.82
  -7  -5   5   44.59    9.04
  -7  -5   5   40.31    9.83
  -7   5   6    2.42    2.08
  -7   5   6    3.62    2.44
  -7   5   6    1.51    2.50
  -7   5   6    2.78    2.75
   7   5  -6    2.74    3.96
  -7  -5   6    0.67    2.69
  -7   5   7   19.39    4.25
  -7   5   7   14.52    4.12
  -7   5   7   23.14    5.21
   7   5  -7   15.83    6.44
  -7  -5   7   17.71    5.64
  -7   5   8   98.01   12.76
  -7   5   8  103.91   13.05
  -7   5   8   93.30   13.54
   7   5  -8  110.22   17.07
  -7  -5   8   74.15   14.29
  -7   5   9  136.32   17.06
  -7   5   9  149.91   17.31
  -7   5   9  133.27   17.95
  -7  -5   9  127.90   19.75
  -7   5  10   40.26    6.49
  -7   5  10   47.63    6.72
  -7   5  10   48.69    7.68
   7   5 -10   52.59   10.71
  -7  -5  10   54.99   10.02
  -7   5  11  108.73   13.54
  -7   5  11  109.02   13.50
  -7   5  11  126.06   15.04
   7   5 -11  106.23   17.87
  -7  -5  11  145.51   18.19
  -7   5  12    0.00    1.63
   7   5 -12   -0.00    3.54
  -7  -5  12   -0.00    3.03
  -7  -5  12    4.65    4.06
  -7   5  13   48.22    7.33
   7   5 -13   46.27   10.33
  -7  -5  13   65.46   10.70
  -7  -5  13   43.89   10.29
  -7   5  14   56.51    8.35
   7   5 -14   53.09   11.40
  -7  -5  14   79.40   12.10
  -7  -5  14   66.15   12.35
  -7   5  15  181.75   22.49
   7   5 -15  204.00   27.18
  -7  -5  15  212.35   26.24
  -7  -5  15  192.39   27.35
  -7   5  16   -0.00    1.37
   7   5 -16    1.93    4.02
  -7  -5  16    1.18    3.84
  -7  -5  16    0.00    3.54
  -7   5  17    9.12    2.53
   7   5 -17    4.61    4.34
  -7  -5  17    8.82    4.94
  -7   5  18    4.03    2.13
   7   5 -18    4.85    3.77
  -7  -5  18    9.66    4.75
  -7   5  19   33.95    6.03
   7   5 -19   42.24    9.62
  -7  -5  19   57.56   11.13
  -7   5  20   30.17    5.63
   7   5 -20   44.24    9.78
  -7  -5  20   45.16   10.06
   7   5 -21    6.76    5.07
  -7  -5  21   11.93    5.49
   7   5 -22    3.55    4.09
  -7  -5  22    1.62    3.24
  -7  -5  24   17.72    6.95
  -7  -5  25   19.57    7.03
  -7  -5  26    3.11    4.55
  -7  -5  27   -0.00    3.99
  -7  -5  28    0.00    3.61
  -7  -5  29    7.03    5.31
  -7  -5  30    7.27    5.48
  -7  -5  31   22.59    8.36
  -7  -5  32   -0.00    4.32
  -7  -5  33   -0.00    5.02
  -7  -5  34    7.23    6.02
  -7  -5  35    6.80    5.23
  -7   6   1   75.93   13.18
  -7   6   1   92.96   13.78
  -7   6   1   97.04   15.07
   7  -6  -1   78.99   13.06
   7   6  -1   72.57   14.99
  -7  -6   1   93.13   16.63
  -7   6   2   71.59   11.82
  -7   6   2   70.45   11.83
  -7   6   2   61.38   12.17
   7  -6  -2   74.72   11.68
   7   6  -2   87.20   15.18
  -7   6   3   34.80    7.57
  -7   6   3   53.95    8.81
  -7   6   3   38.24    8.58
   7  -6  -3   39.44    7.49
   7   6  -3   35.81    9.70
  -7   6   4   12.27    4.26
  -7   6   4   16.29    4.65
  -7   6   4   14.19    4.96
   7  -6  -4   12.02    3.49
   7   6  -4    1.46    3.91
  -7   6   5   -0.00    2.05
  -7   6   5    0.00    2.38
  -7   6   5   -0.00    2.71
   7  -6  -5    1.56    1.82
   7   6  -5    2.69    4.46
  -7   6   6   90.41   12.86
  -7   6   6   65.50   12.18
  -7   6   6   97.86   14.14
   7  -6  -6   90.56   10.93
   7   6  -6  111.06   17.17
  -7   6   7  165.66   20.94
  -7   6   7  160.36   20.89
  -7   6   7  155.80   21.74
   7   6  -7  171.66   24.87
  -7   6   8   64.00    8.94
  -7   6   8   76.31    9.51
  -7   6   8   61.66    9.71
   7   6  -8   17.75    8.66
  -7   6   9    5.36    2.71
  -7   6   9   -0.00    2.13
  -7   6   9    2.02    2.66
   7   6  -9    5.13    4.74
  -7  -6   9    7.72    4.63
  -7   6  10   92.30   12.04
  -7   6  10   81.79   12.71
   7   6 -10   87.41   15.77
  -7  -6  10   85.49   15.79
  -7   6  11  133.50   16.78
  -7   6  11  126.23   17.72
   7   6 -11  159.19   22.06
  -7  -6  11  136.51   21.31
  -7   6  12   11.34    3.71
   7   6 -12   10.74    5.94
  -7  -6  12   14.27    6.59
  -7   6  13   10.67    3.56
   7   6 -13   22.60    7.02
  -7  -6  13   18.91    6.28
  -7   6  14   18.32    4.42
   7   6 -14   16.72    6.58
  -7  -6  14   20.76    6.95
  -7   6  15    1.37    2.38
   7   6 -15    0.00    4.20
  -7  -6  15    1.31    3.87
  -7   6  16   55.88    8.71
   7   6 -16   46.98   11.43
  -7  -6  16   74.57   13.56
  -7   6  17   61.46    9.98
   7   6 -17  100.25   15.22
  -7  -6  17   78.66   14.77
  -7   6  18   76.62   11.17
   7   6 -18   86.00   15.01
  -7  -6  18   80.10   15.35
   7   6 -19    2.57    4.49
  -7  -6  19    3.42    5.49
   7   6 -20    2.24    3.96
  -7  -6  20    0.01    3.40
   7   6 -21    3.64    4.30
  -7  -6  21    0.00    3.40
  -7  -6  22   30.81    8.71
  -7  -6  23   25.88    8.11
  -7  -6  24   12.53    6.59
  -7  -6  25   -0.00    4.24
  -7  -6  26   26.11    8.95
  -7  -6  27   10.12    6.82
  -7  -6  28   29.81    9.46
  -7  -6  29    6.11    5.40
  -7  -6  30    0.97    3.32
  -7  -6  31    1.07    3.77
  -7  -6  32   27.62    9.35
  -7  -6  33    8.78    6.05
  -7  -6  34    5.62    4.53
  -7   7   1    5.92    4.07
  -7   7   1    3.55    3.39
  -7   7   2   19.27    5.55
  -7   7   2   20.77    6.07
  -7   7   2   22.39    7.27
  -7   7   3   15.42    5.49
  -7   7   3   24.67    6.25
  -7   7   3   12.14    5.21
  -7   7   4  256.06   36.91
  -7   7   4  271.97   37.31
  -7   7   4  307.47   39.11
   7  -7  -4  444.10   39.75
  -7   7   5   97.54   15.52
  -7   7   5  114.50   16.18
  -7   7   5  106.55   16.99
   7  -7  -5  118.48   16.03
   7  -7  -5  105.17   14.68
   7   7  -5  114.17   19.49
  -7   7   6    9.59    4.04
  -7   7   6    9.41    4.26
  -7   7   6   11.00    4.42
   7  -7  -6   10.81    3.90
   7  -7  -6    7.60    2.80
   7   7  -6   11.77    6.25
  -7  -7   6   11.45    6.13
  -7   7   7   85.67   12.36
  -7   7   7   81.25   12.31
  -7   7   7  100.01   14.03
   7  -7  -7   61.34    9.75
   7   7  -7  164.44   19.74
  -7  -7   7  103.52   16.72
  -7   7   8   13.59    4.41
  -7   7   8   11.32    4.69
   7   7  -8   22.26    7.71
  -7  -7   8   14.83    7.13
  -7   7   9   44.62    7.51
  -7   7   9   33.85    7.74
   7   7  -9   31.74    9.57
  -7  -7   9   30.00    9.74
  -7   7  10  111.09   15.01
  -7   7  10  105.07   15.84
   7   7 -10   99.61   18.19
  -7  -7  10  118.82   19.69
  -7   7  11   39.50    7.33
   7   7 -11   24.06    8.77
  -7  -7  11   23.86    8.52
   7   7 -12   13.95    6.10
  -7  -7  12   -0.00    4.48
  -7  -7  13   30.27    9.35
  -7  -7  14  201.06   29.55
  -7  -7  15   -0.00    4.44
  -7  -7  16    9.48    5.75
  -7  -7  17    1.70    4.08
  -7  -7  18    2.62    4.54
  -7  -7  19    9.18    5.71
  -7  -7  20   37.85   10.55
  -7  -7  21    0.67    4.17
   7   7 -22   -0.00    4.60
  -7  -7  22    5.41    4.41
   7   7 -23   -0.00    3.96
  -7  -7  23    7.24    5.58
   7   7 -24   26.10    9.13
  -7  -7  24   46.03   11.20
  -7  -7  25    3.20    5.06
  -7  -7  26   14.94    6.54
  -7  -7  27    0.50    3.75
  -7  -7  28   -0.00    3.41
  -7  -7  29    9.50    6.55
  -7  -7  30   23.61    8.53
  -7  -7  31    7.12    5.68
  -7  -7  32   -0.00    4.24
  -7  -7  33   -0.00    4.19
  -7   8   1   41.72    9.49
  -7   8   1   55.68   10.27
   7  -8  -1   56.74   10.05
   7   8  -1   31.65   10.52
  -7   8   2  119.55   18.45
   7  -8  -2  124.66   18.18
   7   8  -2  122.76   21.22
  -7   8   3   13.73    5.41
   7  -8  -3   12.06    4.61
   7   8  -3   11.62    5.96
  -7  -8   3   15.81    7.57
  -7   8   4   32.07    7.36
   7  -8  -4   31.91    7.12
   7   8  -4   18.46    8.22
  -7  -8   4   18.08    7.79
  -7   8   5   11.52    4.73
  -7  -8   5   15.11    6.95
  -7   8   6   41.05    8.56
  -7  -8   6   40.45   10.95
  -7   8   7    0.00    2.91
  -7  -8   7    6.18    5.09
  -7   8   8   73.52   12.16
  -7  -8   8   85.35   16.31
  -7   8   9    4.18    3.12
  -7  -8   9    4.14    5.09
  -7  -8  10   23.19    8.69
  -7  -8  11    6.60    6.68
   7   8 -12  135.94   22.00
  -7  -8  12  126.04   21.88
   7   8 -13    3.18    5.12
  -7  -8  13    0.71    3.94
   7   8 -14   14.19    6.80
  -7  -8  14    8.00    6.05
   7   8 -15    5.09    4.58
  -7  -8  15    3.45    5.22
   7   8 -16   81.50   16.20
  -7  -8  16   97.61   17.80
   7   8 -17   -0.00    3.53
  -7  -8  17   -0.00    3.39
   7   8 -18   11.20    6.83
  -7  -8  18   22.78    7.92
   7   8 -19    0.00    4.47
  -7  -8  19    0.00    4.37
   7   8 -20    9.39    6.36
  -7  -8  20   11.14    6.59
   7   8 -21    0.33    4.11
  -7  -8  21   -0.00    4.08
   7   8 -22   13.58    6.66
  -7  -8  22    9.42    5.69
   7   8 -23   34.31    9.75
  -7  -8  23   22.34    8.32
   7   8 -24    7.41    5.20
  -7  -8  24    3.85    4.92
  -7  -8  25   -0.00    4.05
  -7  -8  26    7.70    5.96
  -7  -8  27   11.81    6.57
  -7  -8  28   16.47    7.60
  -7  -8  29    5.55    5.40
  -7  -8  30    0.00    5.14
  -7  -8  31    0.30    4.04
  -7  -8  32    5.85    5.68
  -7   9   1    1.39    3.63
   7   9  -1    4.54    6.20
  -7  -9   1   -0.00    4.45
  -7   9   2   27.33    8.10
   7   9  -2   33.77   10.58
  -7  -9   2   51.58   12.41
  -7   9   3    7.38    4.63
   7   9  -3    6.32    6.35
  -7  -9   3    0.00    4.18
  -7   9   4   54.02   10.29
   7   9  -4   45.10   12.07
  -7  -9   4   45.64   12.25
  -7   9   5    0.00    3.13
   7   9  -5    7.91    6.10
  -7  -9   5    3.28    5.27
  -7   9   6   27.64    7.05
   7   9  -6   29.20    9.58
  -7  -9   6   18.02    8.26
  -7   9   7   26.81    7.20
   7   9  -7   28.18    9.26
  -7  -9   7   31.09    9.88
   7   9  -8   16.50    8.13
  -7  -9   8   51.06   11.79
   7   9  -9    1.06    4.00
  -7  -9   9    5.10    5.56
   7   9 -10  117.10   19.91
  -7  -9  10   99.19   19.52
   7   9 -11    2.05    5.00
  -7  -9  11    0.21    3.74
   7   9 -12    0.66    4.79
  -7  -9  12    7.38    6.06
   7   9 -13    9.56    6.44
  -7  -9  13    0.00    4.96
   7   9 -14   71.07   14.47
  -7  -9  14   56.67   13.94
   7   9 -15    0.00    4.30
  -7  -9  15    3.63    5.96
   7   9 -16   10.08    6.76
  -7  -9  16   14.55    7.05
   7   9 -17    0.00    4.50
  -7  -9  17   -0.00    4.80
   7   9 -18   35.78   10.18
  -7  -9  18   31.48    9.81
   7   9 -19   -0.00    4.93
  -7  -9  19    0.04    3.68
   7   9 -20   19.43    7.97
  -7  -9  20   21.57    8.88
   7   9 -21    1.38    4.82
  -7  -9  21    7.48    6.22
   7   9 -22    0.10    4.22
  -7  -9  22    2.98    5.24
   7   9 -23    4.77    5.62
  -7  -9  23    0.95    4.18
   7   9 -24   28.15    8.85
  -7  -9  24   10.26    7.34
   7   9 -25    3.14    5.27
  -7  -9  25    1.15    4.28
  -7  -9  26    9.17    6.68
  -7  -9  27    1.01    4.18
  -7  -9  28    3.39    5.77
  -7  -9  29    4.63    5.32
  -7  -9  30    6.65    5.01
  -7  -9  31   -0.00    5.00
  -7  10   1    9.48    5.40
   7  10  -1    7.44    5.96
  -7 -10   1   20.28    8.93
  -7  10   2   44.31    9.97
   7  10  -2   27.29   11.19
  -7 -10   2   64.52   14.91
  -7  10   3    0.00    3.22
   7  10  -3   -0.00    5.67
  -7 -10   3    1.00    4.15
  -7  10   4    3.74    4.09
   7  10  -4    0.87    4.54
  -7 -10   4    0.00    3.87
  -7  10   5    1.75    3.98
   7  10  -5   -0.00    4.81
  -7 -10   5    0.00    4.09
  -7  10   6  164.24   21.28
   7  10  -6  104.03   21.52
  -7 -10   6  122.99   23.11
   7  10  -7   -0.00    4.35
  -7 -10   7    1.57    4.63
   7  10  -8    8.73    6.42
  -7 -10   8    4.72    5.81
   7  10  -9    2.47    4.78
  -7 -10   9   -0.00    4.64
   7  10 -10    5.58    5.45
  -7 -10  10   18.95    8.05
   7  10 -11    1.58    4.43
  -7 -10  11    4.41    5.93
   7  10 -12   39.70   11.78
  -7 -10  12   43.41   11.89
   7  10 -13   -0.00    4.32
  -7 -10  13   -0.00    4.98
   7  10 -14    3.48    5.85
  -7 -10  14   30.89    9.36
   7  10 -15    2.87    5.37
  -7 -10  15   -0.00    4.11
   7  10 -16   36.11   10.95
  -7 -10  16   37.26   11.81
   7  10 -17    0.00    3.77
  -7 -10  17    2.06    5.76
   7  10 -18   21.78    8.31
  -7 -10  18   20.71    8.82
   7  10 -19    0.00    3.92
  -7 -10  19    0.00    4.02
   7  10 -20    1.73    5.52
  -7 -10  20    1.46    4.47
   7  10 -21    1.04    3.84
  -7 -10  21    0.86    5.05
   7  10 -22   30.56   10.17
  -7 -10  22   52.03   12.95
   7  10 -23   -0.00    4.45
  -7 -10  23   -0.00    4.86
   7  10 -24    0.00    4.72
  -7 -10  24    0.00    3.90
   7  10 -25   -0.00    5.00
  -7 -10  25    2.09    5.17
   7  10 -26   15.30    7.40
  -7 -10  26    5.79    6.17
  -7 -10  27    2.55    4.69
  -7 -10  28   19.41    8.79
  -7 -10  29   -0.00    4.97
  -7 -10  30    2.19    4.45
   7  11  -1    0.00    5.59
  -7 -11   1    0.33    5.16
   7  11  -2    2.31    5.62
  -7 -11   2    2.85    5.61
   7  11  -3    6.41    7.37
  -7 -11   3   11.32    7.50
  -7  11   4   31.00    8.52
   7  11  -4   15.68    8.37
  -7 -11   4   19.98    9.10
  -7  11   5   30.90    8.08
   7  11  -5   -0.00    5.10
  -7 -11   5   18.85    8.61
   7  11  -6   12.60    6.42
  -7 -11   6   -0.00    4.03
   7  11  -7   10.86    7.07
  -7 -11   7    9.61    6.81
   7  11  -8    3.08    5.64
  -7 -11   8    4.80    6.07
   7  11  -9    0.00    3.50
  -7 -11   9    0.00    4.21
   7  11 -10    8.52    7.65
  -7 -11  10   31.86   10.80
   7  11 -11    6.28    5.86
  -7 -11  11    3.16    4.62
   7  11 -12   -0.00    5.23
  -7 -11  12   -0.00    5.36
   7  11 -13   -0.00    5.35
  -7 -11  13    0.00    4.88
   7  11 -14   20.78    8.95
  -7 -11  14   28.76   10.02
   7  11 -15    3.69    5.02
  -7 -11  15   -0.00    3.84
   7  11 -16   13.59    7.27
  -7 -11  16    9.04    6.60
   7  11 -17    1.56    4.49
  -7 -11  17   -0.00    4.99
   7  11 -18    1.69    4.99
  -7 -11  18   18.64    8.80
   7  11 -19    0.68    4.68
  -7 -11  19   -0.00    4.08
   7  11 -20   26.20    9.31
  -7 -11  20   26.84   10.11
   7  11 -21   -0.00    4.94
  -7 -11  21    2.71    6.32
   7  11 -22    0.00    4.80
  -7 -11  22    0.00    4.11
  -7 -11  23   -0.00    4.42
   7  11 -24   29.43    9.81
  -7 -11  24   13.40    8.30
   7  11 -25    3.47    5.20
  -7 -11  25    0.19    5.77
   7  11 -26    1.93    5.28
  -7 -11  26   -0.00    5.37
  -7 -11  27   -0.00    4.49
  -7 -11  28    5.47    5.67
  -7  12   1    1.75    4.36
   7  12  -1    7.67    6.50
  -7 -12   1    2.92    5.30
  -7  12   2   28.20    8.67
   7  12  -2   21.39    9.46
  -7 -12   2   15.15    9.11
  -7  12   3    0.00    4.00
   7  12  -3   -0.00    5.71
  -7 -12   3   -0.00    5.66
   7  12  -4    3.49    5.65
  -7 -12   4    1.89    4.98
   7  12  -5    3.08    5.38
  -7 -12   5    3.30    6.72
   7  12  -6   53.06   13.98
  -7 -12   6   52.82   14.56
   7  12  -7   -0.00    4.82
  -7 -12   7    4.93    5.16
   7  12  -8    9.45    7.38
  -7 -12   8    3.97    5.93
   7  12  -9   -0.00    4.86
  -7 -12   9   -0.00    5.53
   7  12 -10    5.69    5.81
  -7 -12  10   25.35    9.76
   7  12 -11    0.00    5.35
  -7 -12  11    4.13    5.72
   7  12 -12   22.76    9.27
  -7 -12  12   22.91    9.56
   7  12 -13    0.00    5.36
  -7 -12  13   -0.00    4.75
   7  12 -14    2.77    5.06
  -7 -12  14    0.00    4.79
   7  12 -15    1.27    4.68
  -7 -12  15    7.88    5.90
   7  12 -16   32.78   11.08
  -7 -12  16   38.02   11.82
   7  12 -17    4.53    6.72
  -7 -12  17    2.26    4.89
   7  12 -18   20.34    9.00
  -7 -12  18   19.03    8.44
   7  12 -19    3.81    5.94
  -7 -12  19    3.89    6.09
   7  12 -20    7.51    6.33
  -7 -12  20   17.08    8.64
   7  12 -21   -0.00    3.80
  -7 -12  21   -0.00    5.82
   7  12 -22   17.12    8.78
  -7 -12  22    3.78    6.47
   7  12 -23    0.00    5.62
  -7 -12  23   10.55    7.11
   7  12 -24    8.64    7.18
  -7 -12  24    4.00    6.05
   7  12 -25   -0.00    5.64
  -7 -12  25    1.11    6.08
   7  12 -26   -0.00    4.84
  -7 -12  26    4.73    5.26
   7  12 -27    0.00    5.07
  -7 -12  27    1.40    5.28
  -7  13   1   -0.00    3.74
   7  13  -1    5.36    5.67
  -7 -13   1    0.58    5.33
  -7  13   2   -0.00    4.94
   7  13  -2   23.24    9.28
  -7 -13   2   23.19    9.93
   7  13  -3   10.51    7.74
  -7 -13   3   10.70    7.04
   7  13  -4   74.56   16.63
  -7 -13   4   51.84   15.11
   7  13  -5   12.83    8.18
  -7 -13   5   -0.00    4.96
   7  13  -6    0.00    4.43
  -7 -13   6   -0.00    5.21
   7  13  -7   -0.00    6.44
  -7 -13   7    2.22    6.27
   7  13  -8    4.94    6.39
  -7 -13   8    0.00    5.22
   7  13  -9    0.00    6.09
  -7 -13   9    6.97    6.46
   7  13 -10   28.76    9.73
  -7 -13  10   29.07   11.05
   7  13 -11    0.00    4.86
  -7 -13  11   11.10    7.20
   7  13 -12    2.53    5.67
  -7 -13  12   -0.00    5.17
   7  13 -13    3.16    5.61
  -7 -13  13    3.45    6.57
   7  13 -14   19.91    8.67
  -7 -13  14   23.63    9.48
   7  13 -15    1.71    4.88
  -7 -13  15   -0.00    5.77
   7  13 -16   -0.00    4.18
  -7 -13  16   -0.00    4.73
   7  13 -17   -0.00    4.62
  -7 -13  17    2.57    6.18
   7  13 -18    1.02    5.30
  -7 -13  18   -0.00    3.71
   7  13 -19    3.67    5.64
  -7 -13  19   -0.00    6.44
   7  13 -20    0.19    5.31
  -7 -13  20    4.18    6.71
   7  13 -21    7.92    7.18
  -7 -13  21    0.00    5.62
   7  13 -22    3.23    5.65
  -7 -13  22    0.00    4.97
   7  13 -23   -0.00    4.64
  -7 -13  23    1.10    4.44
   7  13 -24   10.37    7.11
  -7 -13  24    6.58    7.15
   7  13 -25   13.12    7.72
  -7 -13  25   -0.00    4.59
   7  13 -26    3.55    5.85
   7  13 -27    2.78    5.85
   7  14  -1    8.74    6.54
  -7 -14   1    4.85    6.85
   7  14  -2    5.12    7.85
  -7 -14   2   23.72   10.71
   7  14  -3    0.00    5.69
  -7 -14   3    1.18    5.29
   7  14  -4   -0.00    5.31
  -7 -14   4    4.35    6.80
   7  14  -5    5.84    6.73
  -7 -14   5    2.58    5.27
   7  14  -6   10.18    8.34
  -7 -14   6   10.58    8.21
   7  14  -7   21.11    9.87
  -7 -14   7   17.47    9.26
   7  14  -8   15.05    7.54
  -7 -14   8    9.43    8.01
   7  14  -9    3.84    5.54
  -7 -14   9    0.18    5.35
   7  14 -10   10.17    6.90
  -7 -14  10    5.74    6.96
   7  14 -11    0.00    6.21
  -7 -14  11    0.69    5.93
   7  14 -12    1.56    6.31
  -7 -14  12   13.92    8.03
   7  14 -13    1.88    6.05
  -7 -14  13   -0.00    4.88
   7  14 -14   -0.00    5.47
  -7 -14  14    4.51    6.47
   7  14 -15    3.92    6.52
  -7 -14  15    0.00    4.49
   7  14 -16   -0.00    6.09
  -7 -14  16    1.03    4.39
   7  14 -17    3.19    6.03
  -7 -14  17    3.53    6.22
   7  14 -18    2.07    5.58
  -7 -14  18    1.97    5.91
   7  14 -19   -0.00    5.17
  -7 -14  19   -0.00    5.45
   7  14 -20    4.15    5.97
  -7 -14  20    0.41    5.04
   7  14 -21    0.79    5.20
  -7 -14  21    1.18    5.77
   7  14 -22   12.83    8.50
  -7 -14  22    1.89    6.31
   7  14 -23    1.68    5.27
  -7 -14  23    1.43    5.65
   7  14 -24    2.90    5.71
   7  14 -25    2.30    4.39
   7  15  -1   -0.00    5.49
   7  15  -2   -0.00    5.51
   7  15  -3   -0.00    6.17
   7  15  -4    7.33    7.89
   7  15  -5    1.73    5.54
   7  15  -6    3.40    5.53
   7  15  -7    1.13    6.35
  -7 -15   7    4.28    6.54
   7  15  -8    0.12    5.29
  -7 -15   8    5.36    7.07
   7  15  -9   -0.00    7.17
  -7 -15   9    0.08    3.56
   7  15 -10    3.96    6.37
  -7 -15  10    5.95    6.55
   7  15 -11   -0.00    5.52
  -7 -15  11    2.33    5.89
   7  15 -12    0.00    6.71
  -7 -15  12   -0.00    5.12
   7  15 -13    6.13    6.40
  -7 -15  13   -0.00    4.98
   7  15 -14    0.00    4.84
  -7 -15  14    2.08    5.71
   7  15 -15    0.00    6.00
  -7 -15  15    7.20    7.13
   7  15 -16    0.00    4.27
  -7 -15  16   -0.00    5.30
   7  15 -17    9.72    7.20
  -7 -15  17   -0.00    5.17
   7  15 -18    2.27    5.10
  -7 -15  18    0.26    5.34
   7  15 -19    6.26    6.54
  -7 -15  19    3.98    5.73
   7  15 -20    2.86    5.33
  -7 -15  20    8.27    7.45
  -7 -15  21    0.00    5.41
   7  16  -1   12.91    8.54
   7  16  -2    1.70    5.97
   7  16  -3   -0.00    5.86
   7  16  -4    4.19    7.36
   7  16  -5   -0.00    6.87
   7  16  -6   -0.00    5.42
   7  16  -7    5.80    6.14
   7  16  -8    0.39    5.24
   7  16  -9   -0.00    5.69
   7  16 -10    2.19    5.41
  -7 -16  14   -0.00    5.74
  -7 -16  15    3.00    6.33
  -7 -16  16    8.91    6.87
  -7 -16  17    1.18    6.11
  -7 -16  18    1.73    5.66
  -7 -16  19   -0.00    4.93
  -6   0   1   -0.00    2.82
  -6   0   1    0.52    2.93
   6   0  -1   -0.00    2.99
   6   0  -1    0.64    2.61
  -6   0   2  382.30   43.72
  -6   0   2  413.09   44.56
   6   0  -2  322.12   43.21
   6   0  -2  378.63   43.22
  -6   0   3    0.23    2.24
  -6   0   3    2.39    3.34
   6   0  -3   -0.00    2.58
   6   0  -3   -0.00    1.98
  -6   0   4   19.24    4.78
  -6   0   4   15.28    4.62
   6   0  -4   18.75    4.65
   6   0  -4   23.81    4.39
  -6   0   5    1.55    2.38
  -6   0   5    2.23    2.63
   6   0  -5   -0.00    2.13
   6   0  -5   -0.00    1.67
  -6   0   6 1358.82  151.86
  -6   0   6 1458.74  152.57
   6   0  -6 1443.35  152.04
   6   0  -6 1316.67  150.55
  -6   0   7    0.66    1.91
  -6   0   7   -0.00    2.28
   6   0  -7   -0.00    2.08
   6   0  -7   -0.00    0.95
  -6   0   8   33.43    5.44
  -6   0   8   26.68    5.60
   6   0  -8   35.95    5.74
  -6   0   9    0.00    1.53
  -6   0   9    0.10    1.91
   6   0  -9   -0.00    1.75
  -6   0  10  215.66   24.32
  -6   0  10  207.75   24.75
   6   0 -10  196.36   24.37
  -6   0  11    0.91    1.49
  -6   0  11   -0.00    1.78
   6   0 -11   -0.00    1.62
  -6   0  12  334.29   37.37
  -6   0  12  324.25   38.03
   6   0 -12  328.40   37.71
  -6   0  13   -0.00    1.38
  -6   0  13    0.00    1.71
   6   0 -13   -0.00    1.52
  -6   0  14   90.30   11.82
  -6   0  14   96.74   12.60
   6   0 -14   94.98   12.18
  -6   0  15   -0.00    1.26
  -6   0  15   -0.00    1.76
   6   0 -15    0.27    1.70
  -6   0  16  315.41   35.87
  -6   0  16  326.70   36.72
   6   0 -16  297.08   35.81
  -6   0  17    0.93    2.15
   6   0 -17    0.17    1.70
   6   0 -17    0.32    1.44
  -6   0  18  216.26   26.61
   6   0 -18  215.36   25.90
   6   0 -19   -0.00    2.03
   6   0 -20    1.16    2.09
  -6   0  22  148.51   20.12
  -6   0  23    0.45    2.27
  -6   0  24    2.34    2.65
  -6   0  25   -0.00    2.65
  -6   0  26   58.34   10.71
  -6   0  27   -0.00    2.67
  -6   0  28   36.21    8.38
  -6   0  29    1.69    3.33
  -6   0  30   26.94    7.31
  -6   0  31   -0.00    2.59
  -6   0  32   72.86   13.48
  -6   0  33   -0.00    3.27
  -6   0  34   -0.00    2.51
  -6   0  35    0.24    3.22
  -6   0  36    3.88    4.05
  -6   0  37   -0.00    3.24
  -6   0  38   11.44    5.73
  -6   1   1   10.46    3.72
  -6   1   1    9.91    4.15
   6  -1  -1    5.62    3.16
   6  -1  -1   11.34    3.45
   6   1  -1    9.48    4.30
   6   1  -1    3.71    3.18
  -6  -1   1    6.45    3.66
  -6  -1   1    8.63    4.05
  -6   1   2  712.92   74.05
  -6   1   2  659.07   74.29
   6  -1  -2  619.72   73.75
   6  -1  -2  669.48   73.35
   6   1  -2  584.39   74.16
   6   1  -2  713.70   74.38
  -6  -1   2  615.83   74.26
  -6  -1   2  628.84   74.87
  -6   1   3   47.66    7.28
  -6   1   3   38.01    7.17
   6  -1  -3   33.84    6.73
   6  -1  -3   32.03    6.06
   6   1  -3   44.42    7.74
   6   1  -3   45.51    7.34
  -6  -1   3   29.37    7.00
  -6  -1   3   41.23    8.13
  -6   1   4 1084.09  108.50
  -6   1   4  947.38  108.46
   6  -1  -4  963.86  108.24
   6  -1  -4 1013.44  107.63
   6   1  -4  856.04  108.65
   6   1  -4  977.26  108.38
  -6  -1   4 1039.88  109.39
  -6  -1   4  888.17  109.22
  -6   1   5  130.90   16.67
  -6   1   5  128.12   16.93
   6  -1  -5  129.43   16.66
   6  -1  -5  133.93   15.37
   6  -1  -5  124.22   15.23
   6   1  -5  155.23   18.20
   6   1  -5  146.62   17.07
  -6  -1   5  126.86   17.44
  -6  -1   5  117.43   17.63
  -6   1   6  102.86   13.09
  -6   1   6  134.55   13.94
   6  -1  -6   93.77   12.81
   6   1  -6   99.94   14.06
   6   1  -6   87.07   12.84
  -6  -1   6   95.13   13.66
  -6  -1   6   92.20   14.03
  -6   1   7  269.62   31.03
  -6   1   7  251.24   31.16
   6  -1  -7  266.88   30.92
   6   1  -7  269.81   32.27
   6   1  -7  273.50   31.13
  -6  -1   7  264.44   31.89
  -6  -1   7  288.54   32.76
  -6   1   8  713.69   89.28
  -6   1   8  892.66   90.21
   6  -1  -8  785.40   89.47
   6   1  -8 1089.91   92.25
   6   1  -8  813.08   89.70
  -6  -1   8  772.26   90.55
  -6   1   9    6.08    1.85
  -6   1   9    9.89    2.52
   6  -1  -9    8.27    2.07
   6   1  -9    8.64    3.18
   6   1  -9    6.86    2.12
  -6  -1   9    3.55    2.60
  -6  -1   9    6.24    3.24
  -6   1  10  122.88   14.64
  -6   1  10  117.64   15.10
   6  -1 -10  122.63   14.71
   6   1 -10  135.60   16.91
   6   1 -10  137.32   14.93
  -6  -1  10  121.32   16.15
  -6  -1  10  137.11   17.06
  -6   1  11   12.33    2.46
  -6   1  11   21.86    3.37
   6  -1 -11   19.82    2.75
   6   1 -11   24.50    4.99
  -6  -1  11   19.43    4.22
  -6  -1  11   14.53    4.08
  -6   1  12  343.23   37.25
  -6   1  12  400.71   38.33
   6  -1 -12  308.09   37.18
   6   1 -12  332.50   39.58
  -6  -1  12  325.91   39.02
  -6  -1  12  400.26   40.48
  -6   1  13   58.56    8.11
   6  -1 -13   63.95    7.25
   6   1 -13   51.08    9.02
  -6  -1  13   70.68    9.33
  -6  -1  13   61.33    9.71
  -6   1  14  171.44   21.81
   6  -1 -14  201.54   20.97
   6  -1 -14  176.10   20.90
   6   1 -14  193.82   23.32
  -6  -1  14  205.64   23.09
  -6  -1  14  196.25   23.81
  -6   1  15   12.73    2.91
   6  -1 -15   11.35    2.14
   6  -1 -15   13.37    2.17
   6   1 -15   14.75    3.84
  -6  -1  15   12.48    3.47
  -6  -1  15   13.82    4.16
  -6   1  16    4.04    2.04
   6  -1 -16    3.69    1.49
   6  -1 -16    5.19    1.44
   6   1 -16   -0.00    2.03
  -6  -1  16    4.51    2.43
  -6  -1  16    2.99    2.63
  -6   1  17    4.36    2.31
   6  -1 -17    4.82    1.79
   6  -1 -17    5.02    1.64
   6   1 -17    6.77    3.04
  -6  -1  17    6.80    2.74
  -6  -1  17    4.26    3.09
  -6   1  18  267.25   30.75
   6  -1 -18  249.35   29.63
   6  -1 -18  254.90   29.61
   6   1 -18  264.64   31.57
  -6  -1  18  279.63   31.46
  -6   1  19   48.79    7.25
   6  -1 -19   37.57    6.01
   6   1 -19   40.51    7.49
  -6  -1  19   36.48    6.91
   6   1 -20    1.51    2.67
   6   1 -21    3.00    2.98
  -6  -1  21    0.97    2.60
  -6   1  22   10.96    3.88
  -6  -1  22   11.26    4.39
  -6   1  23   11.02    3.88
  -6  -1  23    6.48    3.87
  -6   1  24   30.38    6.65
  -6  -1  24   32.68    7.48
  -6   1  25    0.56    2.70
  -6  -1  25   -0.00    2.86
  -6   1  26    3.83    3.37
  -6  -1  26    0.25    3.24
  -6   1  27    0.32    2.45
  -6  -1  27    0.00    3.15
  -6   1  28   66.14   11.67
  -6  -1  28   68.62   12.65
  -6   1  29    1.50    2.79
  -6  -1  29    0.03    2.85
  -6   1  30   28.41    7.25
  -6  -1  30   20.45    7.15
  -6   1  31    1.78    2.88
  -6  -1  31    1.52    3.30
  -6   1  32   -0.00    2.88
  -6  -1  32    1.50    3.43
  -6   1  33    3.77    3.99
  -6  -1  33   -0.00    3.77
  -6   1  34   17.10    6.46
  -6  -1  34   18.94    7.04
  -6   1  35    4.26    4.07
  -6  -1  35   -0.00    4.19
  -6   1  36    6.04    4.43
  -6  -1  36    9.81    5.61
  -6   1  37    0.00    3.40
  -6  -1  37    0.57    3.52
  -6   1  38   10.92    5.41
  -6  -1  38   10.78    5.95
  -6   2   1    7.44    3.14
  -6   2   1    2.44    2.84
   6  -2  -1    4.12    2.89
   6  -2  -1    4.24    2.57
   6  -2  -1    6.77    2.83
   6   2  -1    0.00    2.94
   6   2  -1    7.21    3.65
  -6  -2   1    7.79    3.91
  -6  -2   1   -0.00    3.33
  -6   2   2   13.93    3.79
  -6   2   2   27.28    5.29
   6  -2  -2   14.02    4.10
   6  -2  -2   17.26    3.86
   6  -2  -2   18.58    3.90
   6   2  -2   14.89    5.07
   6   2  -2    2.71    3.07
  -6  -2   2   17.51    5.05
  -6  -2   2    0.00    3.09
  -6   2   3    5.20    2.78
  -6   2   3    5.78    2.94
   6  -2  -3    5.75    2.99
   6  -2  -3    3.93    2.09
   6  -2  -3    2.07    1.86
   6   2  -3    4.83    3.71
   6   2  -3    6.60    3.26
  -6  -2   3    8.31    3.90
  -6  -2   3    5.31    3.51
  -6   2   4   62.08    9.30
  -6   2   4   60.97    9.66
   6  -2  -4   62.30    9.48
   6  -2  -4   63.77    8.41
   6  -2  -4   74.07    8.59
   6   2  -4   50.71   10.25
   6   2  -4   65.78   10.27
  -6  -2   4   54.26   10.14
  -6  -2   4   90.13   12.24
  -6   2   5   10.59    3.25
  -6   2   5   11.38    3.46
   6  -2  -5   17.98    3.72
   6   2  -5   10.35    4.11
   6   2  -5   14.15    3.95
  -6  -2   5   14.85    4.43
  -6  -2   5   12.48    4.81
  -6   2   6  352.71   41.84
  -6   2   6  354.72   42.22
   6  -2  -6  378.53   42.20
   6   2  -6  361.16   44.02
   6   2  -6  404.04   43.51
  -6  -2   6  345.56   43.36
  -6  -2   6  420.90   44.91
  -6   2   7   72.72    8.75
  -6   2   7   71.92    8.72
  -6   2   7   51.73    8.59
   6  -2  -7   70.16    8.82
   6   2  -7   65.08   10.66
   6   2  -7   57.27    9.47
  -6  -2   7   69.96   10.43
  -6  -2   7   54.62   10.31
  -6   2   8   13.91    2.34
  -6   2   8   10.67    2.33
  -6   2   8    6.70    2.21
   6   2  -8   18.97    4.99
   6   2  -8    6.48    2.95
  -6  -2   8    8.16    3.38
  -6  -2   8   11.62    4.09
  -6   2   9    0.62    0.78
  -6   2   9    1.25    0.83
  -6   2   9   -0.00    1.05
   6   2  -9    4.31    3.08
   6   2  -9    0.53    1.68
  -6  -2   9    0.11    2.02
  -6  -2   9    0.36    2.56
  -6   2  10  303.36   34.06
   6   2 -10  290.96   36.84
   6   2 -10  317.27   35.72
  -6  -2  10  321.40   36.53
  -6  -2  10  296.08   37.02
  -6   2  11  304.04   33.81
   6   2 -11  348.37   37.52
   6   2 -11  290.12   35.50
  -6  -2  11  321.43   36.61
  -6  -2  11  299.93   37.15
   6   2 -12  127.66   17.57
   6   2 -12  116.45   16.07
  -6  -2  12  170.59   17.97
  -6  -2  12  119.10   17.75
   6   2 -13   15.80    4.50
   6   2 -13   12.45    3.18
  -6  -2  13   16.78    4.16
  -6  -2  13   13.24    4.72
   6   2 -14  116.32   14.85
  -6  -2  14   88.02   13.58
  -6  -2  14  103.39   14.96
   6   2 -15   36.02    7.43
  -6  -2  15   56.10    8.14
  -6  -2  15   37.41    7.94
   6   2 -16   65.60   10.99
  -6  -2  16   71.35   10.88
  -6  -2  16   76.67   11.82
   6   2 -17   20.23    5.38
  -6  -2  17   32.12    6.15
   6   2 -18   19.33    5.43
  -6  -2  18   17.70    4.87
   6   2 -19   15.58    5.06
  -6  -2  19   18.36    4.87
  -6   2  20  184.22   23.34
   6   2 -20  175.51   24.85
  -6  -2  20  227.81   25.40
  -6  -2  20  188.27   25.66
  -6   2  21    2.17    2.42
   6   2 -21    0.00    3.26
  -6  -2  21    1.78    3.49
  -6   2  22   29.60    6.33
   6   2 -22   36.89    7.87
  -6  -2  22   47.38    8.95
  -6  -2  23    2.48    3.35
  -6  -2  24   19.80    6.36
  -6  -2  25    8.99    4.47
  -6  -2  26   62.34   11.95
  -6  -2  27    3.44    3.71
  -6  -2  28   30.26    8.13
  -6  -2  29    9.41    5.00
  -6  -2  30   12.72    5.91
  -6  -2  31    0.00    3.18
  -6  -2  32   31.82    8.67
  -6  -2  33    2.58    3.60
  -6  -2  34    1.03    3.56
  -6   2  35   -0.00    2.99
  -6  -2  35   -0.00    4.17
  -6   2  36    6.09    4.13
  -6  -2  36   17.67    6.85
  -6   2  37    0.75    3.06
  -6  -2  37    4.23    4.66
  -6   2  38    4.93    4.40
  -6  -2  38    4.31    4.38
  -6   3   1    3.14    2.50
  -6   3   1    4.08    2.68
  -6   3   1    1.20    2.48
   6  -3  -1    2.31    2.39
   6  -3  -1    4.89    2.78
   6   3  -1    0.74    3.19
   6   3  -1    4.44    3.45
  -6  -3   1    4.17    3.66
  -6  -3   1    5.53    3.87
  -6   3   2  142.39   19.21
  -6   3   2  147.56   19.21
  -6   3   2  139.45   19.40
   6  -3  -2  159.87   19.03
   6  -3  -2  153.74   18.67
   6   3  -2  144.80   20.79
   6   3  -2  152.92   20.55
  -6  -3   2  154.25   20.79
  -6  -3   2  138.81   21.19
  -6   3   3  137.72   18.48
  -6   3   3  142.71   18.55
  -6   3   3  148.86   18.95
   6  -3  -3  142.45   17.84
   6  -3  -3  136.19   17.63
   6   3  -3  157.55   20.99
   6   3  -3  163.63   20.44
  -6  -3   3  138.94   19.85
  -6  -3   3  169.80   21.65
  -6   3   4   41.83    6.99
  -6   3   4   40.96    6.96
  -6   3   4   40.39    7.14
   6  -3  -4   48.08    6.24
   6  -3  -4   45.23    6.14
   6   3  -4   48.36    9.16
   6   3  -4   39.65    7.86
  -6  -3   4   48.46    8.70
  -6  -3   4   30.58    8.24
  -6   3   5    9.57    2.94
  -6   3   5    9.69    2.91
  -6   3   5   11.04    3.32
   6   3  -5   15.99    5.36
   6   3  -5   11.87    4.16
  -6  -3   5    9.29    3.92
  -6  -3   5   12.12    4.64
  -6   3   6   13.97    3.10
  -6   3   6   20.75    3.61
  -6   3   6   10.09    3.01
  -6   3   6   11.58    3.11
   6   3  -6   11.43    4.64
   6   3  -6    2.95    2.94
  -6  -3   6   14.47    4.45
  -6  -3   6   15.88    5.16
  -6   3   7   23.83    3.75
  -6   3   7   23.03    3.81
  -6   3   7   21.93    4.07
  -6   3   7   23.61    4.24
   6   3  -7   13.69    5.39
   6   3  -7   13.45    4.44
  -6  -3   7   21.77    5.51
  -6  -3   7    7.21    4.59
  -6   3   8  409.02   44.99
  -6   3   8  426.67   45.16
  -6   3   8  400.41   45.65
  -6   3   8  370.40   45.39
   6   3  -8  384.38   48.42
   6   3  -8  425.34   47.64
  -6  -3   8  423.53   48.06
  -6  -3   8  401.94   48.72
  -6   3   9   68.54    9.21
  -6   3   9   97.37    9.49
  -6   3   9   85.32   10.15
  -6   3   9   81.46   10.05
   6   3  -9   67.13   12.37
  -6   3  10   34.67    4.39
  -6   3  10   27.61    4.20
   6   3 -10   27.56    6.71
  -6  -3  10   27.93    6.23
  -6  -3  10   28.62    7.21
  -6   3  11    9.70    1.80
  -6   3  11   12.63    1.88
   6   3 -11    5.47    3.83
  -6  -3  11   18.55    4.73
  -6  -3  11   15.50    4.87
   6   3 -12   90.10   12.85
  -6  -3  12   68.26   11.53
  -6  -3  12   77.24   12.76
   6   3 -13  139.36   21.04
  -6  -3  13  170.82   21.26
  -6  -3  13  172.62   22.38
   6   3 -14  191.65   25.58
  -6  -3  14  193.61   24.92
  -6  -3  14  203.52   26.26
   6   3 -15   13.25    5.05
  -6  -3  15   24.34    5.54
  -6   3  16   19.79    3.24
   6   3 -16   24.62    6.05
  -6  -3  16   41.78    6.89
  -6   3  17   77.31    9.92
   6   3 -17   95.75   13.77
  -6  -3  17   79.01   12.40
  -6   3  18  123.18   15.28
   6   3 -18  133.10   18.49
  -6  -3  18  143.99   18.21
  -6  -3  18  109.80   18.12
  -6   3  19   50.79    7.49
   6   3 -19   45.94    9.47
  -6  -3  19   64.92   10.04
  -6  -3  19   47.17    9.86
  -6   3  20    4.38    2.46
   6   3 -20    4.77    3.60
  -6  -3  20    5.60    3.51
  -6  -3  20    1.44    3.43
  -6   3  21   -0.00    2.07
   6   3 -21    1.87    3.05
  -6  -3  21    1.47    3.57
  -6   3  22   50.43    8.74
   6   3 -22   56.51   10.80
  -6  -3  22   75.16   12.36
   6   3 -23   19.45    6.10
  -6  -3  23   17.69    6.08
  -6  -3  24   93.95   15.82
  -6  -3  25    1.76    3.57
  -6  -3  26    7.56    4.93
  -6  -3  27    2.73    3.83
  -6  -3  28   23.84    7.49
  -6  -3  29   17.54    6.72
  -6  -3  30   27.50    8.35
  -6  -3  31   -0.00    3.52
  -6  -3  32    7.47    4.51
  -6  -3  33    7.89    5.30
  -6  -3  34   12.10    6.08
  -6  -3  35   -0.00    3.94
  -6  -3  36    4.76    4.73
  -6  -3  37   -0.00    4.05
  -6   4   1  226.81   26.10
  -6   4   1  198.95   25.69
  -6   4   1  206.90   26.17
   6  -4  -1  190.53   25.38
   6  -4  -1  194.95   24.97
   6   4  -1  212.81   27.93
   6   4  -1  209.46   27.25
  -6  -4   1  203.97   27.03
  -6  -4   1  193.80   28.06
  -6   4   2   11.49    4.20
  -6   4   2   16.87    4.55
  -6   4   2   16.68    4.73
  -6   4   2   19.40    4.91
   6  -4  -2   15.69    4.11
   6  -4  -2   17.00    4.16
   6   4  -2   17.19    6.12
   6   4  -2   10.55    4.62
  -6  -4   2   26.57    6.41
  -6  -4   2   24.21    6.77
  -6   4   3    9.07    3.12
  -6   4   3    7.45    3.05
  -6   4   3    8.60    3.52
  -6   4   3    7.84    3.20
   6  -4  -3    2.93    2.13
   6  -4  -3    3.20    1.94
   6   4  -3    4.06    3.80
   6   4  -3    4.66    4.09
  -6  -4   3    5.82    3.69
  -6  -4   3    6.12    4.44
  -6   4   4   21.73    4.69
  -6   4   4   22.16    4.68
  -6   4   4   22.54    5.10
  -6   4   4   19.31    4.73
   6  -4  -4   19.53    3.77
   6  -4  -4   16.53    3.55
   6   4  -4   18.90    6.18
  -6  -4   4   15.62    5.33
  -6  -4   4   24.90    6.94
  -6   4   5  278.86   31.82
  -6   4   5  280.70   31.95
  -6   4   5  264.51   32.35
  -6   4   5  236.34   31.76
   6  -4  -5  260.69   29.99
   6  -4  -5  266.88   30.00
   6   4  -5  340.56   36.05
  -6  -4   5  307.89   34.40
  -6  -4   5  275.86   35.04
  -6   4   6  272.81   33.52
  -6   4   6  316.41   34.04
  -6   4   6  278.29   34.26
  -6   4   6  281.43   34.06
   6   4  -6  295.62   37.16
  -6  -4   6  302.88   36.25
  -6  -4   6  304.41   37.44
  -6   4   7   84.12   10.97
  -6   4   7   85.88   11.13
  -6   4   7   75.69   11.33
  -6   4   7   89.35   11.48
   6   4  -7   83.46   14.01
  -6  -4   7   86.82   13.38
  -6  -4   7   76.26   13.67
  -6   4   8    8.01    2.24
  -6   4   8    7.95    2.32
  -6   4   8   11.22    2.97
  -6   4   8    7.56    2.51
   6   4  -8    5.92    4.65
  -6  -4   8    7.69    3.66
  -6  -4   8   10.25    4.81
  -6   4   9   68.58    8.95
  -6   4   9   76.78    9.04
  -6   4   9   81.85    9.83
  -6   4   9   73.24    9.56
   6   4  -9   73.03   12.50
  -6  -4   9   85.80   12.27
  -6  -4   9   34.97   10.46
  -6   4  10   28.64    4.27
  -6   4  10   36.63    4.37
  -6   4  10   30.76    5.01
   6   4 -10   47.99    8.69
  -6  -4  10   22.36    6.34
  -6  -4  10   36.29    8.08
  -6   4  11  136.50   16.93
   6   4 -11  155.41   20.74
  -6  -4  11  145.04   19.77
  -6  -4  11  157.05   21.31
  -6   4  12  125.39   15.25
   6   4 -12  138.90   19.04
  -6  -4  12  135.24   18.38
  -6  -4  12  130.52   19.45
  -6   4  13   45.45    6.19
   6   4 -13   72.55   10.89
  -6  -4  13   39.11    8.32
  -6   4  14    1.17    1.19
   6   4 -14    3.08    3.29
  -6  -4  14   -0.00    2.62
  -6   4  15  118.51   14.54
   6   4 -15  164.96   19.82
  -6  -4  15  115.89   17.32
  -6   4  16  185.61   21.21
   6   4 -16  187.88   25.21
  -6  -4  16  168.53   23.90
  -6   4  17   14.71    3.20
   6   4 -17   11.34    5.27
  -6  -4  17   18.96    5.51
  -6  -4  17   17.47    6.12
  -6   4  18   61.12    9.53
   6   4 -18   87.37   13.56
  -6  -4  18   90.87   12.99
  -6  -4  18   83.40   13.70
  -6   4  19  129.21   16.55
   6   4 -19  114.24   19.22
  -6  -4  19  147.83   19.57
  -6  -4  19  149.39   20.80
  -6   4  20  128.70   17.25
   6   4 -20  125.56   19.92
  -6  -4  20  154.11   20.15
  -6  -4  20  153.66   21.35
  -6   4  21   11.19    3.40
   6   4 -21    2.99    3.59
  -6  -4  21    8.88    4.94
   6   4 -22    5.57    3.88
  -6  -4  22   12.83    5.75
   6   4 -23    4.23    3.80
  -6  -4  23    2.95    3.35
   6   4 -24    1.58    3.97
  -6  -4  24    0.54    3.51
  -6  -4  25    5.51    4.80
  -6  -4  26   30.53    8.63
  -6  -4  27   15.30    6.67
  -6  -4  28   12.90    5.79
  -6  -4  29    0.37    3.10
  -6  -4  30    7.25    5.42
  -6  -4  31    0.83    4.13
  -6  -4  32   16.54    7.21
  -6  -4  33    7.55    5.37
  -6  -4  34   -0.00    3.01
  -6  -4  35    0.00    3.96
  -6  -4  36   14.46    6.32
  -6  -4  37    2.87    5.00
  -6   5   1   17.00    4.93
  -6   5   1   28.70    5.84
  -6   5   1   12.92    5.07
  -6   5   1   16.05    5.03
   6  -5  -1   17.83    4.90
   6   5  -1   10.22    5.69
  -6  -5   1   18.16    5.61
  -6  -5   1   22.67    7.33
  -6   5   2   97.53   13.45
  -6   5   2  121.59   14.32
  -6   5   2   94.70   14.07
   6  -5  -2   56.25   11.80
   6   5  -2  111.70   16.39
  -6  -5   2   96.53   14.75
  -6  -5   2   85.76   15.50
  -6   5   3  180.79   20.19
  -6   5   3  122.05   19.06
  -6   5   3  152.53   20.39
   6  -5  -3  142.63   18.93
   6  -5  -3  161.67   18.83
   6   5  -3  139.98   21.91
  -6  -5   3  143.20   20.91
  -6  -5   3  142.83   22.27
  -6   5   4  105.45   15.87
  -6   5   4  143.91   16.95
  -6   5   4  123.78   17.08
   6  -5  -4  117.34   15.40
   6  -5  -4  109.04   15.07
   6   5  -4  141.75   19.77
  -6  -5   4  144.55   18.69
  -6  -5   4  119.45   19.24
  -6   5   5    2.47    2.43
  -6   5   5    5.33    2.92
  -6   5   5    4.47    2.97
   6  -5  -5    4.59    1.82
   6  -5  -5    1.63    1.45
   6   5  -5    7.41    4.47
  -6  -5   5    1.04    2.95
  -6  -5   5    0.00    3.17
  -6   5   6    2.53    2.17
  -6   5   6    0.00    1.79
  -6   5   6    2.27    2.36
   6  -5  -6    1.46    0.94
   6  -5  -6    1.17    0.92
   6   5  -6    3.65    3.64
  -6  -5   6   -0.00    3.10
  -6  -5   6    2.18    3.27
  -6   5   7   67.97   10.01
  -6   5   7   72.78   10.31
  -6   5   7   75.89   10.86
   6   5  -7   69.50   12.94
  -6  -5   7   62.84   11.91
  -6  -5   7   80.77   13.69
  -6   5   8   62.50    8.49
  -6   5   8   51.78    8.23
  -6   5   8   64.67    9.25
   6   5  -8   59.59   11.51
  -6  -5   8   47.73   10.18
  -6  -5   8   53.47   11.39
  -6   5   9   97.33   13.05
  -6   5   9  104.27   13.18
  -6   5   9   91.61   13.51
   6   5  -9  106.91   16.48
  -6  -5   9  105.51   15.83
  -6  -5   9  136.16   18.10
  -6   5  10   49.26    7.08
  -6   5  10   53.83    7.27
  -6   5  10   52.63    7.92
   6   5 -10   61.09   10.97
  -6  -5  10   43.75    9.19
  -6  -5  10   36.80    9.76
  -6   5  11    1.28    1.49
  -6   5  11    3.22    1.66
  -6   5  11    1.33    1.70
   6   5 -11    0.47    3.10
  -6  -5  11    6.24    3.84
  -6   5  12    5.54    1.92
  -6   5  12    7.95    1.83
  -6   5  12    7.85    2.57
   6   5 -12    5.24    4.24
  -6  -5  12    5.85    4.01
  -6   5  13  287.71   30.68
  -6   5  13  276.30   30.69
  -6   5  13  248.78   31.86
   6   5 -13  294.25   36.11
  -6  -5  13  255.86   34.56
  -6   5  14  316.94   38.13
   6   5 -14  296.39   41.48
  -6  -5  14  429.16   42.43
  -6   5  15   -0.00    1.50
   6   5 -15   -0.00    3.27
  -6  -5  15   -0.00    2.74
  -6  -5  15    3.63    3.77
  -6   5  16   11.43    3.16
   6   5 -16   10.40    5.08
  -6  -5  16    9.95    4.71
  -6  -5  16   24.65    7.07
  -6   5  17    0.22    1.80
   6   5 -17    0.70    3.34
  -6  -5  17    0.00    2.43
  -6  -5  17    1.75    2.99
  -6   5  18  125.51   16.64
   6   5 -18  122.30   19.77
  -6  -5  18  161.12   21.61
  -6   5  19   30.90    5.93
   6   5 -19   36.39    8.85
  -6  -5  19   32.94    8.57
  -6   5  20   13.73    4.26
   6   5 -20   23.21    7.07
  -6  -5  20   31.99    8.25
   6   5 -21    0.72    3.90
  -6  -5  21    3.65    4.05
   6   5 -22    2.10    4.03
  -6  -5  22   -0.00    3.44
   6   5 -23   33.80    8.74
  -6  -5  23   33.63    9.01
   6   5 -24   45.54   10.38
  -6  -5  24   34.62    9.61
   6   5 -25   11.22    5.37
  -6  -5  25   11.61    5.80
  -6  -5  26    0.00    3.96
  -6  -5  27    2.95    4.53
  -6  -5  28   10.32    6.42
  -6  -5  29    9.63    6.06
  -6  -5  30   18.98    7.57
  -6  -5  31    3.63    3.95
  -6  -5  32    4.41    4.00
  -6  -5  33    6.27    5.43
  -6  -5  34   11.23    7.00
  -6  -5  35    0.00    4.35
  -6  -5  36    1.15    4.59
  -6   6   1  190.19   24.38
  -6   6   1  223.76   25.40
   6  -6  -1  172.63   23.93
   6  -6  -1  172.81   24.04
   6   6  -1  169.27   26.31
  -6  -6   1  174.51   26.81
  -6   6   2   31.01    7.19
  -6   6   2   33.52    7.47
  -6   6   2   34.98    8.18
   6  -6  -2   39.36    7.56
   6  -6  -2   43.26    7.93
   6   6  -2   50.58   10.46
  -6  -6   2   33.62    9.82
  -6   6   3    7.52    3.75
  -6   6   3   13.18    4.43
  -6   6   3    6.12    3.93
   6  -6  -3   10.57    3.59
   6  -6  -3    6.27    3.27
   6   6  -3   14.99    6.76
  -6  -6   3    7.02    4.88
  -6   6   4   16.20    4.79
  -6   6   4   28.18    6.44
   6  -6  -4   23.26    5.35
   6  -6  -4   17.97    4.51
   6   6  -4   19.21    7.06
  -6  -6   4   15.68    6.54
  -6   6   5  205.11   21.97
  -6   6   5  149.12   21.75
   6  -6  -5  145.79   20.75
   6  -6  -5  145.98   19.96
   6   6  -5  240.14   26.68
  -6  -6   5  156.72   24.32
  -6   6   6  101.27   14.51
  -6   6   6   83.25   14.56
   6  -6  -6  104.34   14.39
   6  -6  -6  104.47   13.26
   6  -6  -6  115.49   13.20
   6   6  -6  104.85   17.52
  -6  -6   6  107.75   17.91
  -6   6   7   78.16   11.48
  -6   6   7   90.03   12.58
   6  -6  -7   86.28   11.58
   6  -6  -7   72.90    9.52
   6  -6  -7   79.55    9.52
   6   6  -7   92.73   14.92
  -6  -6   7   56.04   13.26
  -6   6   8   22.22    4.76
  -6   6   8   18.03    4.89
   6  -6  -8   20.61    4.54
   6   6  -8   22.94    7.33
  -6  -6   8    8.51    5.67
  -6   6   9  153.13   17.53
  -6   6   9  111.08   17.40
   6  -6  -9  142.53   17.19
   6   6  -9  117.90   19.98
  -6   6  10  105.76   12.92
  -6   6  10   83.13   13.11
   6  -6 -10   92.52   12.49
   6   6 -10   89.44   15.73
  -6   6  11   62.93    9.16
  -6   6  11   71.01   10.16
   6  -6 -11   62.70    8.96
   6   6 -11   49.63   11.70
  -6   6  12   79.11   10.60
  -6   6  12   76.82   11.25
   6  -6 -12   70.56   10.09
   6   6 -12   76.97   14.10
  -6   6  13    1.39    1.83
  -6   6  13    0.98    2.00
   6   6 -13   -0.00    3.89
  -6  -6  13    0.00    3.48
  -6   6  14    1.82    1.70
  -6   6  14    0.00    1.81
   6   6 -14    0.00    3.41
  -6  -6  14    4.78    4.41
  -6   6  15   68.62   10.45
   6   6 -15   80.48   13.80
  -6  -6  15   65.99   13.63
  -6   6  16    8.89    3.38
   6   6 -16    4.53    4.79
  -6  -6  16   10.20    5.65
  -6   6  17   18.52    4.93
   6   6 -17   37.38    8.69
  -6  -6  17   28.90    8.31
  -6   6  18   43.52    8.17
   6   6 -18   71.78   12.43
  -6  -6  18   44.96   11.41
   6   6 -19   21.07    7.44
  -6  -6  19   23.40    8.10
   6   6 -20    8.22    5.39
  -6  -6  20    0.00    3.78
   6   6 -21   30.53    8.45
  -6  -6  21    9.17    5.74
  -6  -6  22    7.39    5.52
  -6  -6  23   22.73    8.11
  -6  -6  24    3.72    4.37
  -6  -6  25   19.84    7.20
   6   6 -26   18.03    7.58
  -6  -6  26   30.73    8.95
  -6  -6  27   24.82    8.18
  -6  -6  28    6.33    5.43
  -6  -6  29   -0.00    5.10
  -6  -6  30    0.00    3.87
  -6  -6  31   11.48    6.73
  -6  -6  32   12.52    6.36
  -6  -6  33   12.52    7.03
  -6  -6  34    4.68    5.21
  -6  -6  35    0.00    5.05
  -6   7   1   28.84    6.47
   6  -7  -1   20.37    5.69
   6  -7  -1   18.12    5.61
   6   7  -1    9.73    5.94
  -6  -7   1   10.83    6.84
  -6   7   2    8.94    4.10
   6  -7  -2   18.81    5.38
   6  -7  -2   10.98    4.62
   6   7  -2   10.65    6.40
  -6  -7   2    0.00    4.86
  -6   7   3  299.60   35.87
  -6   7   3  238.40   35.98
   6  -7  -3  298.76   35.66
   6  -7  -3  291.38   35.43
   6   7  -3  315.73   39.33
  -6   7   4   93.86   14.00
  -6   7   4   74.66   14.26
   6  -7  -4  103.36   14.20
   6  -7  -4   90.38   13.55
   6   7  -4  104.45   17.22
  -6  -7   4   84.19   16.57
  -6   7   5   25.17    6.47
  -6   7   5   26.51    7.04
   6  -7  -5   38.64    7.07
   6  -7  -5   25.58    5.84
   6   7  -5   35.48    9.05
  -6  -7   5   35.81    9.37
  -6   7   6   14.40    5.14
  -6   7   6   21.90    6.15
   6  -7  -6   21.67    5.22
   6  -7  -6   24.45    4.99
   6   7  -6   21.93    7.78
  -6  -7   6   21.41    7.33
  -6   7   7   12.55    4.71
  -6   7   7   20.79    5.81
   6  -7  -7   20.27    4.94
   6  -7  -7   29.72    4.79
   6   7  -7   21.35    7.09
  -6   7   8   45.47    8.46
  -6   7   8   35.94    8.46
   6  -7  -8   52.32    8.55
   6  -7  -8   53.22    7.02
   6   7  -8   56.29   11.54
  -6   7   9  152.46   20.72
  -6   7   9  159.08   21.69
   6  -7  -9  167.94   20.70
   6   7  -9  160.29   24.13
  -6   7  10    0.25    2.21
  -6   7  10    0.84    2.70
   6  -7 -10    1.53    2.05
   6   7 -10    1.17    4.07
  -6   7  11    0.00    2.43
  -6   7  11    1.20    2.67
   6   7 -11    1.28    3.60
  -6  -7  11    1.32    3.36
  -6   7  12   15.29    4.83
  -6   7  12   23.87    5.81
   6   7 -12   29.64    8.15
  -6  -7  12   27.85    8.43
  -6   7  13  176.56   21.92
  -6   7  13  153.44   22.24
   6   7 -13  177.10   25.71
  -6  -7  13  197.81   27.03
  -6   7  14    2.99    2.78
   6   7 -14    2.44    3.92
  -6  -7  14    7.74    5.49
  -6   7  15    0.00    2.47
   6   7 -15    3.02    3.93
  -6  -7  15   -0.00    4.13
  -6  -7  16    4.25    4.40
  -6  -7  17    8.77    5.93
  -6  -7  18    0.00    3.90
  -6  -7  19   83.29   16.17
  -6  -7  20    3.12    5.32
  -6  -7  21    9.81    5.57
   6   7 -22    0.00    4.49
  -6  -7  22   -0.00    4.20
   6   7 -23   24.41    8.62
  -6  -7  23   31.47    9.49
   6   7 -24    2.18    4.99
  -6  -7  24    3.49    5.13
   6   7 -25   17.31    7.21
  -6  -7  25   23.93    8.66
   6   7 -26    0.12    4.24
  -6  -7  26   -0.00    3.55
  -6  -7  27    3.83    4.94
  -6  -7  28   10.36    6.50
  -6  -7  29   36.40   10.47
  -6  -7  30    1.56    3.94
  -6  -7  31    2.63    4.90
  -6  -7  32    1.72    4.35
  -6  -7  33    2.11    4.03
  -6  -7  34   -0.00    5.46
  -6   8   1  144.64   22.67
  -6   8   1  171.88   24.92
   6  -8  -1  187.69   23.52
  -6  -8   1  163.24   26.27
  -6   8   2   13.08    5.07
   6  -8  -2    8.39    4.11
  -6  -8   2   12.23    6.10
  -6   8   3    1.88    3.14
   6  -8  -3    1.05    2.79
  -6  -8   3   -0.00    5.12
  -6   8   4    0.82    2.88
  -6   8   4    0.86    3.14
   6  -8  -4    0.00    2.62
  -6   8   5  240.67   34.83
  -6   8   5  258.01   36.19
   6  -8  -5  359.66   36.13
  -6   8   6    3.46    3.37
  -6   8   6    9.07    4.41
   6  -8  -6   13.53    4.48
  -6   8   7   81.92   14.00
   6  -8  -7  104.32   14.41
  -6   8   8    7.85    3.70
   6  -8  -8    7.25    3.42
  -6   8   9  148.18   20.82
   6  -8  -9  151.25   18.88
  -6  -8   9  175.31   25.36
  -6   8  10   53.62    8.61
   6  -8 -10   40.85    5.64
  -6  -8  10   13.52    7.65
  -6   8  11  114.02   16.55
  -6  -8  11  123.49   20.71
  -6   8  12   10.71    4.20
  -6  -8  12   15.39    7.06
  -6  -8  13    4.10    5.03
  -6  -8  14    5.76    4.82
  -6  -8  15   81.09   16.26
   6   8 -16   -0.00    4.51
  -6  -8  16   -0.00    4.17
   6   8 -17   52.61   12.02
  -6  -8  17   38.77   11.10
   6   8 -18    0.90    3.75
  -6  -8  18    0.00    3.92
   6   8 -19   14.94    7.33
  -6  -8  19   17.09    7.83
   6   8 -20    7.67    5.70
  -6  -8  20    2.01    4.25
   6   8 -21    7.90    5.71
  -6  -8  21   14.81    7.30
   6   8 -22    2.35    4.20
  -6  -8  22   10.48    6.10
   6   8 -23   10.49    6.43
  -6  -8  23   11.37    6.79
   6   8 -24    2.89    4.41
  -6  -8  24   -0.00    4.26
   6   8 -25   19.31    8.16
  -6  -8  25   26.67    9.09
   6   8 -26    7.24    5.84
  -6  -8  26   -0.00    4.09
   6   8 -27   24.98    8.61
  -6  -8  27   10.26    7.46
  -6  -8  28    1.38    4.21
  -6  -8  29   -0.00    4.20
  -6  -8  30   -0.00    4.58
  -6  -8  31   14.06    7.70
  -6  -8  32    0.00    4.81
  -6  -8  33    5.63    6.00
  -6   9   1    4.53    4.26
   6   9  -1    1.13    6.01
  -6   9   2   17.35    5.78
   6  -9  -2   20.58    5.94
   6   9  -2    7.74    6.28
  -6   9   3  190.89   28.87
   6  -9  -3  221.37   29.01
   6   9  -3  278.62   34.19
  -6   9   4   19.77    6.52
   6  -9  -4   18.76    5.71
   6   9  -4   11.64    7.49
  -6   9   5   -0.00    3.18
   6  -9  -5    2.42    2.90
   6   9  -5   -0.00    4.37
  -6   9   6   17.48    6.06
   6  -9  -6   18.64    5.41
   6   9  -6   11.82    6.54
  -6  -9   6   11.45    7.12
  -6   9   7    8.61    4.79
   6   9  -7   13.06    7.08
  -6  -9   7   12.79    7.48
  -6   9   8   -0.00    3.23
   6   9  -8    2.71    4.81
  -6  -9   8   -0.00    4.28
  -6   9   9  111.56   16.61
   6   9  -9  126.49   20.12
  -6  -9   9   88.42   18.68
  -6   9  10    3.72    3.67
   6   9 -10    3.31    4.95
  -6  -9  10   13.07    7.19
  -6   9  11    0.00    2.83
   6   9 -11   -0.00    4.90
  -6  -9  11   -0.00    3.87
   6   9 -12    1.52    4.60
  -6  -9  12    2.50    5.39
   6   9 -13    9.11    6.40
  -6  -9  13   52.40   11.78
   6   9 -14    2.53    4.97
  -6  -9  14    0.65    4.81
   6   9 -15   24.43    8.14
  -6  -9  15   22.47    8.78
   6   9 -16    5.02    5.27
  -6  -9  16   10.71    6.36
   6   9 -17    3.36    4.57
  -6  -9  17    5.24    5.04
   6   9 -18    3.43    4.91
  -6  -9  18    2.13    4.82
   6   9 -19   49.06   11.69
  -6  -9  19   27.95    9.81
   6   9 -20    0.30    4.30
  -6  -9  20    0.00    3.86
   6   9 -21   -0.00    4.70
  -6  -9  21    0.00    5.27
   6   9 -22    0.00    4.88
  -6  -9  22    1.11    4.09
   6   9 -23   49.58   12.32
  -6  -9  23   43.97   12.19
   6   9 -24   -0.00    4.73
  -6  -9  24   -0.00    4.81
   6   9 -25   19.47    8.02
  -6  -9  25    6.84    6.04
   6   9 -26    0.00    4.40
  -6  -9  26    5.00    5.04
   6   9 -27    2.27    5.13
  -6  -9  27    0.00    3.42
   6   9 -28    0.19    4.79
  -6  -9  28   -0.00    4.32
  -6  -9  29    7.61    6.69
  -6  -9  30    5.89    5.68
  -6  -9  31    4.30    6.27
  -6  -9  32   -0.00    5.07
  -6  10   1   34.20    8.91
   6  10  -1   37.43   11.21
  -6  10   2   14.39    6.10
   6  10  -2   16.56    8.47
  -6  10   3    1.46    3.66
   6  10  -3    0.05    5.17
  -6  10   4    8.85    4.95
   6  10  -4    6.66    6.79
  -6 -10   4    7.62    6.29
  -6  10   5   47.04   10.61
   6  10  -5   53.74   12.86
  -6 -10   5   55.68   13.27
  -6  10   6    7.08    4.34
   6  10  -6    5.01    4.99
  -6 -10   6    2.75    4.95
  -6  10   7   17.82    6.31
   6  10  -7   22.63    8.47
  -6 -10   7   17.54    8.52
  -6  10   8    1.18    3.28
   6  10  -8   -0.00    4.60
  -6 -10   8    3.20    5.40
  -6  10   9    4.49    3.61
   6  10  -9    1.22    4.87
  -6 -10   9   -0.00    4.68
   6  10 -10    5.04    5.76
  -6 -10  10    1.17    4.63
   6  10 -11   95.88   18.93
  -6 -10  11  131.32   21.91
   6  10 -12    6.63    5.69
  -6 -10  12   -0.00    3.90
   6  10 -13   11.70    6.45
  -6 -10  13    7.74    6.03
   6  10 -14    7.77    6.04
  -6 -10  14    5.42    5.63
   6  10 -15   58.59   13.67
  -6 -10  15   60.30   14.48
   6  10 -16    2.41    5.09
  -6 -10  16   -0.00    5.03
   6  10 -17   32.57    9.87
  -6 -10  17   28.74   10.00
   6  10 -18    0.97    5.17
  -6 -10  18    0.00    4.31
   6  10 -19    5.45    6.02
  -6 -10  19    0.41    5.42
   6  10 -20    0.41    4.40
  -6 -10  20    1.23    5.02
   6  10 -21   31.99   10.94
  -6 -10  21   73.65   15.10
   6  10 -22   -0.00    4.35
  -6 -10  22   -0.00    4.34
   6  10 -23    2.41    5.02
  -6 -10  23    0.00    5.23
   6  10 -24   -0.00    5.55
  -6 -10  24   -0.00    5.13
   6  10 -25    4.25    5.57
  -6 -10  25   14.57    7.54
   6  10 -26   -0.00    3.96
  -6 -10  26    1.33    5.10
   6  10 -27   10.95    7.51
  -6 -10  27    3.01    5.85
   6  10 -28    0.36    4.31
  -6 -10  28   -0.00    5.10
  -6 -10  29    8.46    6.64
  -6 -10  30   -0.00    4.17
  -6 -10  31    4.09    5.72
   6  11  -1    8.89    6.72
  -6 -11   1   14.43    8.05
   6  11  -2    0.99    5.31
  -6 -11   2    2.62    5.16
  -6  11   3   52.70   10.95
   6  11  -3   47.05   12.99
  -6 -11   3   33.48   11.58
  -6  11   4    2.74    4.20
   6  11  -4    0.62    5.40
  -6 -11   4    5.20    5.48
  -6  11   5    3.27    4.02
   6  11  -5   -0.00    5.44
  -6 -11   5   13.80    7.30
  -6  11   6    2.80    3.72
   6  11  -6    3.86    4.94
  -6 -11   6    3.16    4.47
  -6  11   7    7.16    4.66
   6  11  -7   16.78    7.37
  -6 -11   7    9.02    7.19
  -6  11   8   13.31    6.01
   6  11  -8    7.00    5.84
  -6 -11   8   13.27    7.21
   6  11  -9   41.68   11.38
  -6 -11   9   26.78   10.65
   6  11 -10    2.63    4.23
  -6 -11  10    0.00    4.04
   6  11 -11    4.40    5.47
  -6 -11  11   -0.00    4.68
   6  11 -12    7.46    6.31
  -6 -11  12    3.59    5.84
   6  11 -13   32.89   10.01
  -6 -11  13   38.44   11.84
   6  11 -14    7.12    6.09
  -6 -11  14   -0.00    5.01
   6  11 -15   17.07    8.50
  -6 -11  15   34.91   10.45
   6  11 -16    0.04    5.01
  -6 -11  16    0.98    4.40
   6  11 -17   18.85    8.86
  -6 -11  17   21.85    8.96
   6  11 -18    2.88    5.55
  -6 -11  18   -0.00    5.16
   6  11 -19   29.35    9.77
  -6 -11  19   18.99    8.68
   6  11 -20    0.00    5.09
  -6 -11  20    0.05    4.65
   6  11 -21   -0.00    4.34
  -6 -11  21    4.33    5.38
   6  11 -22   -0.00    5.10
  -6 -11  22   -0.00    5.75
   6  11 -23   31.94   10.74
  -6 -11  23   29.70   10.76
   6  11 -24    0.00    5.00
  -6 -11  24    0.59    5.59
   6  11 -25    6.58    6.25
  -6 -11  25    9.04    6.97
   6  11 -26    3.08    5.57
  -6 -11  26   -0.00    5.33
   6  11 -27    3.55    5.52
  -6 -11  27    0.00    5.38
   6  11 -28   -0.00    4.74
  -6 -11  28    0.00    5.28
   6  11 -29    7.69    6.76
  -6 -11  29   15.41    7.94
  -6 -11  30   -0.00    5.07
  -6  12   1   37.05   10.46
   6  12  -1   44.37   12.75
  -6 -12   1   53.91   14.61
  -6  12   2   -0.00    3.94
   6  12  -2    2.24    5.51
  -6 -12   2    0.00    4.65
  -6  12   3    1.21    3.86
   6  12  -3    1.92    5.57
  -6 -12   3    1.54    5.32
   6  12  -4   -0.00    5.24
  -6 -12   4    0.67    5.69
   6  12  -5   30.59   11.09
  -6 -12   5   53.55   13.96
   6  12  -6   -0.00    4.61
  -6 -12   6    6.26    6.08
   6  12  -7    0.08    5.62
  -6 -12   7    5.15    5.94
   6  12  -8   -0.00    5.37
  -6 -12   8    1.05    4.71
   6  12  -9    7.10    5.82
  -6 -12   9   12.80    7.06
   6  12 -10    2.55    5.33
  -6 -12  10   -0.00    5.19
   6  12 -11   31.87   10.73
  -6 -12  11   29.97   10.53
   6  12 -12    0.00    4.69
  -6 -12  12   -0.00    5.17
   6  12 -13    9.11    6.71
  -6 -12  13   -0.00    5.34
   6  12 -14    0.86    4.30
  -6 -12  14    0.68    4.66
   6  12 -15   25.39    9.31
  -6 -12  15   13.93    7.41
   6  12 -16    2.80    6.08
  -6 -12  16    5.92    6.07
   6  12 -17   18.17    8.53
  -6 -12  17   11.45    7.92
   6  12 -18   -0.00    5.15
  -6 -12  18   -0.00    5.29
   6  12 -19   -0.00    3.93
  -6 -12  19    4.53    6.05
   6  12 -20    3.84    6.43
  -6 -12  20    4.19    6.16
   6  12 -21   24.36    9.03
  -6 -12  21    9.21    7.88
   6  12 -22    4.50    6.12
  -6 -12  22   -0.00    5.26
   6  12 -23    5.81    6.22
  -6 -12  23    3.04    5.91
   6  12 -24    2.22    6.63
  -6 -12  24   -0.00    5.95
   6  12 -25   10.90    6.76
  -6 -12  25   11.82    8.88
   6  12 -26    3.66    5.89
  -6 -12  26    2.31    6.37
   6  12 -27    3.53    6.15
  -6 -12  27   -0.00    5.99
   6  12 -28    2.23    6.32
  -6 -12  28    4.84    6.93
   6  12 -29    2.98    6.05
  -6  13   1    5.96    5.52
   6  13  -1   11.07    8.22
  -6 -13   1    6.43    7.03
  -6  13   2    0.72    3.99
   6  13  -2    8.83    7.08
  -6 -13   2    8.77    7.62
  -6  13   3   38.74   10.77
   6  13  -3   38.29   12.32
  -6 -13   3   41.26   13.10
  -6  13   4   15.02    7.35
   6  13  -4    8.35    6.88
  -6 -13   4    2.49    5.05
  -6  13   5    2.89    4.92
   6  13  -5    5.11    5.69
  -6 -13   5    4.31    6.40
   6  13  -6    4.71    6.06
  -6 -13   6    6.73    7.15
   6  13  -7   13.90    8.69
  -6 -13   7   23.96    9.49
   6  13  -8   13.59    8.45
  -6 -13   8   21.85    9.95
   6  13  -9   49.13   12.62
  -6 -13   9   31.89   11.75
   6  13 -10    6.88    6.67
  -6 -13  10    2.73    5.97
   6  13 -11   -0.00    5.19
  -6 -13  11    5.90    6.66
   6  13 -12   10.43    7.09
  -6 -13  12    3.01    5.91
   6  13 -13   22.34    9.04
  -6 -13  13   21.61    9.76
   6  13 -14    1.34    4.88
  -6 -13  14    0.00    5.29
   6  13 -15    3.06    6.60
  -6 -13  15   11.26    6.92
   6  13 -16    2.56    5.94
  -6 -13  16   -0.00    5.96
   6  13 -17    0.52    4.03
  -6 -13  17   13.17    7.99
   6  13 -18   -0.00    4.81
  -6 -13  18    2.50    5.08
   6  13 -19   15.88    7.94
  -6 -13  19   10.88    8.88
   6  13 -20   -0.00    6.51
  -6 -13  20   -0.00    5.35
   6  13 -21    3.31    5.65
  -6 -13  21    2.32    5.74
   6  13 -22    3.93    6.87
  -6 -13  22   -0.00    5.06
   6  13 -23    6.73    6.48
  -6 -13  23   11.46    7.10
   6  13 -24   -0.00    4.46
  -6 -13  24   -0.00    5.05
   6  13 -25    3.60    6.49
  -6 -13  25    8.88    7.57
   6  13 -26    1.75    4.23
  -6 -13  26    3.11    6.37
   6  13 -27   -0.00    5.83
  -6 -13  27    6.02    6.50
   6  13 -28    1.40    4.95
   6  13 -29    2.19    6.10
   6  13 -30    2.57    5.23
  -6  14   1   22.23    8.39
   6  14  -1   16.88    9.00
  -6  14   2    1.92    4.08
   6  14  -2    1.90    6.64
  -6 -14   2    5.27    6.19
  -6  14   3   -0.00    4.91
   6  14  -3   -0.00    6.38
  -6 -14   3   -0.00    4.45
  -6  14   4    8.76    6.31
   6  14  -4    6.23    7.09
  -6 -14   4    2.87    5.59
   6  14  -5   28.06   10.50
  -6 -14   5   12.64    8.46
   6  14  -6   23.05    9.73
  -6 -14   6    9.62    8.00
   6  14  -7   17.13    8.53
  -6 -14   7   15.55    8.93
   6  14  -8   -0.00    6.09
  -6 -14   8   -0.00    5.27
   6  14  -9   25.55    9.96
  -6 -14   9    8.72    7.20
   6  14 -10    3.03    5.95
  -6 -14  10    2.27    6.35
   6  14 -11    3.18    6.53
  -6 -14  11   15.94    8.13
   6  14 -12    7.52    6.28
  -6 -14  12    1.46    5.01
   6  14 -13   -0.00    4.80
  -6 -14  13   -0.00    4.59
   6  14 -14    0.26    4.51
  -6 -14  14    4.33    6.72
   6  14 -15   -0.00    6.76
  -6 -14  15    4.05    6.39
   6  14 -16    3.06    5.11
  -6 -14  16    5.28    7.14
   6  14 -17    2.80    5.75
  -6 -14  17   15.81    8.43
   6  14 -18   -0.00    5.20
  -6 -14  18   -0.00    5.01
   6  14 -19   -0.00    5.15
  -6 -14  19    2.26    6.40
   6  14 -20    0.00    5.46
  -6 -14  20    0.25    5.42
   6  14 -21   14.29    7.92
  -6 -14  21   -0.00    6.17
   6  14 -22    1.63    5.30
  -6 -14  22    2.56    5.67
   6  14 -23    0.72    5.41
  -6 -14  23    2.53    6.69
   6  14 -24    2.49    5.36
  -6 -14  24   -0.00    6.44
   6  14 -25    4.15    6.25
  -6 -14  25   -0.00    4.95
   6  14 -26   -0.00    4.84
  -6  15   1    0.84    4.06
   6  15  -1   -0.00    5.90
  -6  15   2    5.49    6.22
   6  15  -2    4.26    7.16
   6  15  -3    7.33    7.03
   6  15  -4    5.01    5.99
   6  15  -5    1.28    4.92
   6  15  -6   -0.00    5.52
   6  15  -7    6.86    6.57
   6  15  -8    7.63    6.34
  -6 -15   8    6.41    7.02
   6  15  -9    1.90    5.76
  -6 -15   9    0.00    4.74
   6  15 -10    3.98    6.30
  -6 -15  10    0.92    5.16
   6  15 -11    4.25    5.90
  -6 -15  11    4.19    5.86
   6  15 -12   10.21    7.00
  -6 -15  12    4.18    5.93
   6  15 -13    2.87    6.53
  -6 -15  13   11.55    8.03
   6  15 -14    2.57    6.47
  -6 -15  14    4.39    6.01
   6  15 -15   -0.00    5.69
  -6 -15  15    0.00    5.49
   6  15 -16    2.35    5.87
  -6 -15  16    0.70    5.03
   6  15 -17   -0.00    4.67
  -6 -15  17    0.21    3.76
   6  15 -18   -0.00    5.24
  -6 -15  18   10.82    7.47
   6  15 -19    3.48    7.10
  -6 -15  19    2.64    5.86
   6  15 -20    7.37    7.42
  -6 -15  20    2.04    6.31
   6  15 -21    7.33    6.25
  -6 -15  21    8.01    7.65
  -6 -15  22    7.41    7.87
  -6 -15  23    0.00    6.33
  -6  16   1    0.66    4.84
   6  16  -1   14.42    8.64
   6  16  -2   13.56    8.70
   6  16  -3    2.19    7.34
   6  16  -4    0.18    6.25
   6  16  -5    2.97    6.39
   6  16  -6    7.94    6.29
   6  16  -7    0.00    5.08
   6  16  -8   -0.00    5.26
   6  16  -9    3.07    5.18
   6  16 -10    1.07    4.96
   6  16 -11    2.00    5.71
   6  16 -12    4.76    5.53
   6  16 -13   -0.00    5.76
   6  16 -14    7.21    6.85
  -6 -16  18   -0.00    5.16
  -6 -16  19    1.27    6.71
  -6 -16  20    8.28    7.82
  -6 -16  21    5.40    6.30
  -5   0   1    4.10    2.86
  -5   0   1    0.00    2.70
   5   0  -1    2.43    2.52
   5   0  -1    2.22    2.31
  -5   0   2   -0.00    2.26
  -5   0   2   -0.00    2.03
   5   0  -2   -0.00    2.22
   5   0  -2    0.46    2.16
  -5   0   3  120.14   14.54
  -5   0   3  105.24   14.56
   5   0  -3  110.30   14.32
   5   0  -3   98.58   13.61
  -5   0   4    0.24    1.92
  -5   0   4   -0.00    2.33
   5   0  -4   -0.00    1.99
   5   0  -4   -0.00    1.71
  -5   0   5 2452.56  277.75
   5   0  -5 2637.48  277.88
  -5   0   6    0.25    1.80
  -5   0   6   -0.00    1.98
   5   0  -6    0.00    1.76
   5   0  -6    0.23    1.02
  -5   0   7   77.34   10.48
  -5   0   7   80.79   10.78
   5   0  -7   82.86   10.63
  -5   0   8    1.43    1.58
  -5   0   8    0.12    1.72
   5   0  -8   -0.00    1.65
  -5   0   9  647.26   66.47
  -5   0   9  554.68   66.57
   5   0  -9  589.80   66.54
  -5   0  10   -0.00    1.38
  -5   0  10    0.60    1.49
   5   0 -10    1.10    1.66
  -5   0  11   35.36    5.02
  -5   0  11   30.07    5.17
   5   0 -11   29.57    5.02
  -5   0  12    0.16    1.23
  -5   0  12    2.06    1.74
   5   0 -12    0.98    1.59
  -5   0  13   21.19    3.53
  -5   0  13   11.69    3.37
   5   0 -13   15.51    3.38
  -5   0  14    0.46    1.37
  -5   0  14    0.56    1.81
   5   0 -14    0.09    1.46
  -5   0  15  127.98   17.01
  -5   0  15  134.22   17.67
   5   0 -15  144.98   17.35
   5   0 -15  153.68   17.69
  -5   0  16   -0.00    1.89
   5   0 -16    2.65    1.94
   5   0 -16    0.25    1.77
  -5   0  17  110.26   14.10
   5   0 -17   97.92   13.22
   5   0 -17   92.89   13.19
  -5   0  18   -0.00    2.48
   5   0 -18    0.00    1.64
   5   0 -18    1.12    1.80
  -5   0  19  149.64   19.80
   5   0 -19  144.53   19.00
   5   0 -19  154.01   19.31
   5   0 -20    0.34    1.95
   5   0 -20    0.70    2.42
   5   0 -21  247.24   29.90
   5   0 -21  240.47   29.94
  -5   0  22   -0.00    3.04
   5   0 -22    0.43    1.93
  -5   0  23    0.00    2.56
   5   0 -23   -0.00    2.39
  -5   0  24    2.51    3.13
  -5   0  25   28.36    7.16
  -5   0  26    0.00    3.35
  -5   0  27   58.95   11.20
  -5   0  28    0.58    2.81
  -5   0  29    4.19    4.01
  -5   0  30    0.00    3.09
  -5   0  31   41.16    9.63
  -5   0  32    1.86    3.76
  -5   0  33    0.11    3.84
  -5   0  34   -0.00    4.11
  -5   0  35    9.82    5.08
  -5   0  36    0.29    2.66
  -5   0  37   14.25    6.72
  -5   0  38   -0.00    4.50
  -5   0  39    3.13    4.56
  -5   1   1  550.84   58.71
  -5   1   1  543.87   59.17
   5  -1  -1  527.98   58.83
   5  -1  -1  493.00   58.20
   5   1  -1  434.55   58.76
   5   1  -1  566.66   59.38
  -5  -1   1  511.98   59.21
  -5  -1   1  498.17   59.65
  -5   1   2    4.52    2.46
  -5   1   2    3.53    2.46
   5  -1  -2    7.03    2.97
   5  -1  -2    7.07    2.55
   5   1  -2    7.58    3.53
   5   1  -2    3.77    2.60
  -5  -1   2    4.23    3.07
  -5  -1   2    0.00    3.10
  -5   1   3  604.68   63.64
  -5   1   3  505.26   63.47
   5  -1  -3  544.95   63.45
   5  -1  -3  646.06   63.49
   5  -1  -3  562.28   62.87
   5   1  -3  542.64   64.22
   5   1  -3  544.36   63.78
  -5  -1   3  578.40   64.45
  -5  -1   3  549.05   64.64
  -5   1   4   15.85    3.57
  -5   1   4   15.67    3.73
   5  -1  -4   12.33    3.38
   5  -1  -4   14.01    2.74
   5  -1  -4   15.57    2.80
   5   1  -4   15.49    4.37
   5   1  -4   12.38    3.49
  -5  -1   4   13.45    4.01
  -5  -1   4   14.33    4.53
  -5   1   5   97.47   12.97
  -5   1   5  111.46   13.37
   5  -1  -5   98.17   12.96
   5   1  -5  109.14   14.26
   5   1  -5  109.71   13.58
  -5  -1   5  108.92   14.01
  -5  -1   5   94.21   14.10
  -5   1   6  699.95   73.48
  -5   1   6  630.66   73.46
   5  -1  -6  691.34   73.36
   5   1  -6  637.43   74.55
   5   1  -6  702.18   73.94
  -5  -1   6  652.70   74.30
  -5  -1   6  593.57   74.50
  -5   1   7  634.58   72.37
  -5   1   7  676.82   72.69
   5  -1  -7  630.79   72.38
   5   1  -7  702.28   74.23
   5   1  -7  694.25   73.12
  -5  -1   7  680.19   73.74
  -5  -1   7  615.90   73.92
  -5   1   8   -0.00    1.13
  -5   1   8    1.37    1.28
   5  -1  -8   -0.00    1.06
   5   1  -8    0.00    2.20
   5   1  -8    0.13    1.34
  -5  -1   8   -0.00    2.03
  -5  -1   8    1.92    2.51
  -5   1   9   31.84    4.70
  -5   1   9   40.78    5.17
   5  -1  -9   40.71    4.91
   5   1  -9   31.15    6.22
   5   1  -9   42.38    5.58
  -5  -1   9   41.20    6.38
  -5  -1   9   43.51    6.86
  -5   1  10    1.42    0.82
  -5   1  10    1.34    1.05
   5  -1 -10    2.13    0.96
   5   1 -10    2.29    2.16
   5   1 -10    0.00    1.14
  -5  -1  10    1.73    1.91
  -5  -1  10    0.77    2.06
  -5   1  11  202.89   23.84
   5  -1 -11  232.04   23.53
   5   1 -11  200.16   25.35
  -5  -1  11  188.01   24.91
  -5  -1  11  194.97   25.62
  -5   1  12   14.32    2.66
   5  -1 -12   14.83    2.38
   5  -1 -12   16.56    2.35
   5   1 -12   11.79    3.51
  -5  -1  12   13.26    3.48
  -5  -1  12   15.02    4.10
  -5   1  13  474.75   52.35
   5  -1 -13  507.84   51.75
   5  -1 -13  448.94   51.63
   5   1 -13  445.16   53.43
  -5  -1  13  471.08   53.28
  -5  -1  13  436.08   53.71
   5  -1 -14    0.98    1.11
   5  -1 -14    1.61    1.18
   5   1 -14    0.52    1.98
  -5  -1  14    0.83    1.87
  -5  -1  14    2.50    2.57
   5  -1 -15   45.96    6.40
   5  -1 -15   46.57    6.42
   5   1 -15   48.89    7.88
  -5  -1  15   58.42    8.05
  -5  -1  15   36.59    7.64
   5  -1 -16    3.08    1.56
   5  -1 -16    2.22    1.53
   5   1 -16    3.23    2.51
  -5  -1  16    2.79    2.03
  -5  -1  16    5.63    3.42
   5  -1 -17   18.16    3.99
   5  -1 -17   27.86    4.48
   5   1 -17   24.41    5.26
  -5  -1  17   33.84    5.72
  -5  -1  17   26.75    5.86
   5  -1 -18    1.18    1.52
   5  -1 -18   -0.00    1.37
   5   1 -18    0.00    2.24
  -5  -1  18    2.49    2.00
  -5  -1  18    0.00    2.58
   5  -1 -19  196.61   24.38
   5  -1 -19  206.00   24.60
   5   1 -19  189.34   25.52
   5   1 -19  221.60   26.19
  -5  -1  19  208.14   25.71
  -5  -1  19  211.57   26.50
  -5   1  20    4.30    3.04
   5  -1 -20    3.84    2.45
   5  -1 -20    6.68    2.73
   5   1 -20    9.80    3.61
   5   1 -20    5.70    3.23
  -5   1  21    4.53    3.18
   5  -1 -21    6.57    2.77
   5   1 -21    4.59    2.91
   5   1 -21   -0.00    1.98
  -5   1  22   16.04    4.87
   5  -1 -22   12.82    3.95
   5   1 -22   15.67    4.85
  -5  -1  22   15.69    5.34
   5   1 -23   58.56   10.37
  -5  -1  23   60.87   11.13
   5   1 -24    5.49    3.70
  -5  -1  24   10.84    4.93
  -5  -1  25   14.14    5.68
  -5  -1  26   12.18    5.32
  -5  -1  27   70.20   13.04
  -5  -1  28    9.92    5.23
  -5  -1  29   62.21   12.27
  -5  -1  30    0.00    2.97
  -5  -1  31    5.18    3.91
  -5  -1  32    2.48    3.55
  -5   1  33   42.94   10.16
  -5  -1  33   53.40   11.80
  -5   1  34    1.53    3.47
  -5  -1  34    2.45    3.74
  -5   1  35    4.95    4.20
  -5  -1  35    0.00    3.47
  -5   1  36    1.96    3.73
  -5  -1  36    2.51    3.76
  -5   1  37   20.67    7.09
  -5  -1  37    6.23    5.42
  -5   1  38    1.33    3.72
  -5  -1  38   -0.00    3.65
  -5   1  39    3.75    4.55
  -5  -1  39    7.82    5.69
  -5   2   1    4.34    2.76
  -5   2   1    6.11    3.14
   5  -2  -1    2.63    2.71
   5  -2  -1    6.06    2.85
   5  -2  -1    4.68    2.87
   5   2  -1    6.02    3.89
   5   2  -1   10.94    3.73
  -5  -2   1    0.00    3.01
  -5  -2   1    4.23    3.97
  -5   2   2   21.70    4.47
  -5   2   2   12.72    4.06
   5  -2  -2   20.94    4.35
   5  -2  -2   19.27    3.93
   5  -2  -2   21.46    3.99
   5   2  -2   18.38    5.05
   5   2  -2   14.53    4.54
  -5  -2   2   15.35    4.89
  -5  -2   2   12.22    4.70
  -5   2   3  202.11   21.89
  -5   2   3   91.88   20.77
   5  -2  -3  216.67   22.30
   5  -2  -3  187.73   21.09
   5  -2  -3  205.83   21.22
   5   2  -3  190.18   23.45
   5   2  -3  227.39   23.55
  -5  -2   3  184.53   23.06
  -5  -2   3  214.19   24.22
  -5   2   4   74.26   10.02
  -5   2   4   86.83   10.63
   5  -2  -4   58.65    9.88
   5  -2  -4   74.66    9.01
   5  -2  -4   79.48    9.07
   5   2  -4   68.26   11.49
   5   2  -4   87.51   11.67
  -5  -2   4   73.70   11.29
  -5  -2   4   77.82   11.99
  -5   2   5  648.02   71.29
  -5   2   5  608.09   70.83
  -5   2   5  638.52   71.17
   5  -2  -5  689.63   71.78
   5   2  -5  686.96   73.38
   5   2  -5  577.01   72.07
  -5  -2   5  694.83   72.85
  -5  -2   5  615.64   73.09
  -5   2   6    9.34    2.28
  -5   2   6   16.05    2.82
  -5   2   6    8.67    2.48
   5   2  -6   10.62    4.32
   5   2  -6    9.73    3.53
  -5  -2   6   14.55    4.15
  -5  -2   6    7.58    3.38
  -5   2   7  129.86   12.94
  -5   2   7  119.50   12.95
  -5   2   7   93.21   12.89
  -5   2   7   89.80   12.87
   5   2  -7  105.08   15.29
   5   2  -7  108.27   14.61
  -5  -2   7  122.31   15.26
  -5  -2   7  151.39   16.55
  -5   2   8   11.50    1.93
  -5   2   8    9.62    1.89
   5   2  -8    5.77    3.48
   5   2  -8   15.26    3.62
  -5  -2   8   10.20    3.50
  -5  -2   8   18.03    4.63
   5   2  -9  570.84   73.18
   5   2  -9  654.57   72.79
  -5  -2   9  668.31   73.31
  -5  -2   9  716.63   74.30
   5   2 -10    4.64    2.95
   5   2 -10    3.27    2.27
  -5  -2  10    0.00    2.12
  -5  -2  10    4.84    3.25
   5   2 -11    7.13    3.13
   5   2 -11   12.15    3.18
  -5  -2  11    5.98    2.94
  -5  -2  11   11.59    4.23
   5   2 -12  105.04   14.15
   5   2 -12   88.67   12.83
  -5  -2  12  117.37   14.04
  -5  -2  12   90.43   14.04
   5   2 -13   67.29    9.88
   5   2 -13   66.22    8.74
  -5  -2  13   60.56    9.18
  -5  -2  13   40.16    8.85
   5   2 -14   35.03    6.75
  -5  -2  14   39.08    6.73
  -5  -2  14   29.26    6.86
   5   2 -15  429.70   51.25
  -5  -2  15  460.77   51.10
  -5  -2  15  424.22   51.70
   5  -2 -16    2.90    1.22
   5  -2 -16    2.30    1.22
   5   2 -16    3.86    2.85
  -5  -2  16    3.37    2.22
  -5  -2  16    6.17    3.26
  -5   2  17    3.73    2.09
   5  -2 -17    9.03    2.00
   5  -2 -17    7.65    2.01
   5   2 -17    5.04    3.19
  -5  -2  17    4.02    2.82
  -5  -2  17    7.09    3.85
  -5   2  18    0.02    1.70
   5  -2 -18    0.89    1.21
   5  -2 -18    1.41    1.50
   5   2 -18    1.30    2.49
  -5  -2  18    1.53    2.25
  -5  -2  18    1.65    3.37
  -5   2  19  120.09   17.13
   5  -2 -19  126.10   16.47
   5  -2 -19  152.25   16.98
   5   2 -19  133.96   18.76
  -5  -2  19  156.19   18.98
  -5   2  20   63.69    9.52
   5  -2 -20   59.11    8.72
   5   2 -20   53.82   10.22
  -5  -2  20   66.87   10.50
  -5   2  21    4.87    3.00
   5  -2 -21    4.81    2.25
   5   2 -21    7.44    3.95
  -5  -2  21    4.79    3.40
  -5  -2  21    1.63    2.98
  -5   2  22   10.44    3.95
   5   2 -22   11.87    4.61
   5   2 -22   12.45    4.84
  -5  -2  22   11.64    4.43
  -5  -2  22   18.30    5.89
   5   2 -23   11.07    4.63
  -5  -2  23    9.64    4.57
   5   2 -24    0.80    3.07
  -5  -2  24    3.15    3.38
   5   2 -25  117.24   16.72
  -5  -2  25   90.67   16.43
  -5  -2  26   11.38    5.02
  -5  -2  27   56.55   11.67
  -5  -2  28    1.61    3.57
  -5  -2  29   47.33   10.71
  -5  -2  30    4.32    4.45
  -5  -2  31   54.54   11.86
  -5  -2  32   -0.00    4.20
  -5  -2  33    0.54    3.54
  -5  -2  34    3.39    4.35
  -5  -2  35    8.91    5.60
  -5  -2  36   -0.00    4.43
  -5  -2  37   10.80    6.82
  -5  -2  38    1.74    4.22
  -5   3   1  281.02   39.98
  -5   3   1  316.63   40.28
  -5   3   1  348.37   40.80
   5  -3  -1  334.13   40.25
   5  -3  -1  398.12   40.47
   5   3  -1  533.93   44.63
   5   3  -1  345.90   41.76
  -5  -3   1  347.03   41.95
  -5  -3   1  325.88   42.41
  -5   3   2   57.73    9.26
  -5   3   2   66.32    9.56
  -5   3   2   62.75    9.75
  -5   3   2   61.69    9.57
   5  -3  -2   55.54    8.87
   5  -3  -2   62.93    8.97
   5   3  -2   78.80   11.76
   5   3  -2   69.84   10.92
  -5  -3   2   65.76   10.62
  -5  -3   2   60.60   11.17
  -5   3   3  118.87   15.22
  -5   3   3  123.49   15.28
  -5   3   3  109.10   15.30
  -5   3   3  109.95   15.16
   5  -3  -3  117.99   14.54
   5  -3  -3  113.13   14.38
   5   3  -3  139.91   17.70
   5   3  -3  107.50   16.32
  -5  -3   3  135.42   17.05
  -5  -3   3  111.31   17.00
  -5   3   4    0.00    1.79
  -5   3   4    7.75    2.57
  -5   3   4    5.50    2.51
  -5   3   4    1.94    1.96
   5  -3  -4    2.10    1.41
   5  -3  -4    5.33    1.63
   5   3  -4    6.10    3.80
   5   3  -4    2.43    2.74
  -5  -3   4    6.77    3.29
  -5  -3   4    5.76    3.95
  -5   3   5  226.56   26.58
  -5   3   5  240.13   26.81
  -5   3   5  230.64   27.03
  -5   3   5  202.72   26.62
   5   3  -5  227.14   29.23
   5   3  -5  257.93   28.95
  -5  -3   5  224.73   28.52
  -5  -3   5  247.53   29.73
  -5   3   6  242.29   26.55
  -5   3   6  238.38   26.64
  -5   3   6  228.76   26.88
  -5   3   6  215.51   26.63
   5   3  -6  227.35   29.35
  -5  -3   6  234.61   28.85
  -5  -3   6  224.27   29.37
  -5   3   7   70.63    9.07
  -5   3   7   74.96    9.23
  -5   3   7   71.16    9.46
  -5   3   7   73.29    9.42
   5   3  -7   72.41   11.79
   5   3  -7   77.92   11.46
  -5  -3   7   72.80   11.39
  -5  -3   7   85.95   12.43
  -5   3   8  100.36   11.59
  -5   3   8  113.79   11.68
  -5   3   8  101.22   11.98
  -5   3   8  104.37   11.95
   5   3  -8   36.96   12.54
   5   3  -8  139.63   15.17
  -5  -3   8  114.71   14.66
  -5  -3   8  106.31   15.27
  -5   3   9   87.13   11.00
  -5   3   9   99.50   11.06
   5   3  -9   93.15   13.99
   5   3  -9  104.78   13.79
  -5  -3   9  107.45   14.01
  -5  -3   9   89.61   14.22
  -5   3  10   21.60    2.76
  -5   3  10   19.15    2.67
   5   3 -10   24.90    6.04
   5   3 -10   15.80    4.75
  -5  -3  10   29.98    5.92
  -5  -3  10   26.17    6.16
   5   3 -11    2.55    2.91
   5   3 -11   -0.00    2.23
  -5  -3  11    0.00    2.05
  -5  -3  11    0.00    2.97
   5   3 -12   25.10    6.15
   5   3 -12   23.14    5.34
  -5  -3  12   29.01    6.01
  -5  -3  12   35.18    7.22
  -5   3  13  217.36   24.37
   5   3 -13  192.18   27.51
  -5  -3  13  245.84   27.85
  -5  -3  13  240.22   28.86
  -5   3  14   23.54    3.62
   5   3 -14   22.44    5.81
  -5  -3  14   24.11    5.47
  -5  -3  14   35.08    7.24
  -5   3  15    4.20    1.73
   5   3 -15    6.01    3.62
  -5  -3  15   13.26    4.27
  -5  -3  15   11.51    4.66
  -5   3  16   41.74    6.35
   5  -3 -16   41.56    5.38
   5  -3 -16   47.87    5.47
   5   3 -16   38.35    8.41
  -5  -3  16   57.98    8.98
  -5  -3  16   52.20    9.49
  -5   3  17   71.15   10.01
   5  -3 -17   75.59    9.16
   5  -3 -17   78.65    9.29
   5   3 -17   67.52   11.94
  -5  -3  17   76.75   11.98
  -5   3  18   11.98    3.13
   5  -3 -18   13.09    2.61
   5  -3 -18    9.84    2.61
   5   3 -18    8.60    4.01
  -5  -3  18   19.30    5.13
  -5   3  19    0.64    1.90
   5  -3 -19    0.26    1.20
   5   3 -19    1.33    2.74
  -5  -3  19    0.32    2.54
  -5   3  20    1.15    2.24
   5  -3 -20    0.05    1.34
   5   3 -20    2.53    3.73
  -5  -3  20    1.98    2.66
  -5  -3  20    3.26    3.28
  -5   3  21   62.62    9.71
   5   3 -21   48.92   10.40
  -5  -3  21   57.06   10.41
  -5  -3  21   74.45   12.37
  -5   3  22  103.18   14.94
   5   3 -22   91.21   15.77
  -5  -3  22  182.44   18.49
  -5  -3  22   74.23   15.55
   5   3 -23   89.56   15.72
  -5  -3  23  107.69   16.08
  -5  -3  23  112.28   17.29
   5   3 -24   11.71    5.12
  -5  -3  24   12.20    5.66
   5   3 -25    0.59    3.15
  -5  -3  25   -0.00    2.96
   5   3 -26    2.44    3.60
  -5  -3  26    2.68    3.38
  -5  -3  27   32.44    8.74
  -5  -3  28    6.44    4.75
  -5  -3  29   49.58   11.32
  -5  -3  30    4.24    4.48
  -5  -3  31    3.12    3.95
  -5  -3  32    8.51    5.27
  -5  -3  33   21.09    8.03
  -5  -3  34    0.00    3.66
  -5  -3  35    2.12    3.96
  -5  -3  36   -0.00    4.28
  -5  -3  37   13.76    6.80
  -5  -3  38    7.81    5.74
  -5   4   1   81.78   12.46
  -5   4   1   93.70   12.86
  -5   4   1   71.55   12.71
  -5   4   1   84.62   12.88
   5  -4  -1   93.59   12.71
   5  -4  -1   97.06   12.45
   5   4  -1   92.53   14.67
   5   4  -1   88.19   13.95
  -5  -4   1   87.45   13.71
  -5  -4   1   75.19   14.13
  -5   4   2   13.28    3.98
  -5   4   2   19.76    4.55
  -5   4   2   12.37    4.22
  -5   4   2   13.72    4.14
   5  -4  -2   14.38    3.78
   5  -4  -2   10.73    3.33
   5   4  -2   10.29    5.34
   5   4  -2   14.43    5.29
  -5  -4   2   13.39    4.80
  -5  -4   2   11.56    5.09
  -5   4   3   37.37    6.78
  -5   4   3   44.36    7.15
  -5   4   3   44.16    7.52
  -5   4   3   42.44    7.29
   5  -4  -3   41.49    6.59
   5  -4  -3   31.30    6.11
   5   4  -3   51.68    9.48
   5   4  -3   44.73    8.42
  -5  -4   3   36.07    8.05
  -5  -4   3   43.27    9.28
  -5   4   4   74.36    9.89
  -5   4   4   64.91    9.71
  -5   4   4   63.25   10.01
  -5   4   4   68.61   10.06
   5  -4  -4   67.51    9.00
   5  -4  -4   62.77    8.80
   5   4  -4   60.94   11.74
   5   4  -4   63.05   11.20
  -5  -4   4   79.29   11.77
  -5  -4   4   70.01   12.13
  -5   4   5  207.44   24.04
  -5   4   5  230.49   24.55
  -5   4   5  168.06   24.12
  -5   4   5  199.44   24.52
   5  -4  -5  205.69   22.81
   5  -4  -5  201.11   22.74
   5   4  -5  182.23   26.40
   5   4  -5  216.92   26.54
  -5  -4   5  187.89   25.72
  -5  -4   5  198.14   26.85
  -5   4   6    0.72    1.59
  -5   4   6    0.10    1.51
  -5   4   6   -0.00    1.58
   5   4  -6   -0.00    3.20
   5   4  -6    0.00    2.36
  -5  -4   6    2.57    3.19
  -5  -4   6    3.78    3.25
  -5   4   7    9.18    2.56
  -5   4   7   14.94    3.01
  -5   4   7   12.47    3.10
   5  -4  -7   10.67    2.60
   5   4  -7   11.80    4.63
   5   4  -7    4.96    3.41
  -5  -4   7    5.48    3.43
  -5  -4   7    8.43    4.33
  -5   4   8   80.45   10.12
  -5   4   8   76.15   10.15
  -5   4   8   79.87   10.53
   5  -4  -8   71.76    9.97
   5   4  -8   83.46   13.20
   5   4  -8   97.92   13.09
  -5  -4   8   82.29   12.55
  -5  -4   8   80.69   13.33
  -5   4   9  118.24   13.41
  -5   4   9   97.65   13.29
  -5   4   9  102.84   13.69
   5  -4  -9  121.85   13.43
   5   4  -9  117.36   16.74
   5   4  -9  118.03   16.23
  -5  -4   9  107.37   15.87
  -5  -4   9  115.20   17.12
  -5   4  10  208.75   21.80
  -5   4  10  173.42   22.01
   5  -4 -10  187.02   21.57
   5   4 -10  227.04   25.97
  -5  -4  10  165.97   24.20
  -5  -4  10  178.52   25.60
  -5   4  11  221.25   26.02
  -5   4  11  189.28   26.49
   5  -4 -11  294.23   26.30
   5   4 -11  187.28   29.17
  -5  -4  11  259.19   29.85
  -5  -4  11  232.10   30.69
  -5   4  12    6.57    1.37
  -5   4  12    6.84    2.05
   5  -4 -12    7.11    1.36
   5   4 -12    3.74    3.29
  -5  -4  12    1.79    2.75
  -5  -4  12    1.43    3.63
  -5   4  13    2.69    0.92
  -5   4  13    2.78    1.53
   5  -4 -13    3.57    0.98
   5   4 -13    3.99    3.49
  -5  -4  13    0.99    2.56
  -5  -4  13    4.04    3.50
  -5   4  14   31.71    3.77
  -5   4  14   25.67    4.56
   5  -4 -14   27.47    3.67
   5   4 -14   21.12    6.46
  -5  -4  14   22.78    6.04
  -5  -4  14   35.06    7.95
  -5   4  15  349.79   39.94
  -5   4  15  350.18   40.96
   5  -4 -15  376.57   39.90
   5   4 -15  356.35   44.31
  -5  -4  15  376.40   43.72
  -5  -4  15  344.40   44.68
  -5   4  16   86.45   10.11
  -5   4  16   71.03   10.83
   5  -4 -16   80.42    9.97
   5   4 -16  104.24   14.70
  -5  -4  16   90.99   13.45
  -5   4  17  120.00   14.38
  -5   4  17  104.14   15.11
   5  -4 -17  126.15   14.32
   5   4 -17  111.21   17.69
  -5  -4  17  134.85   17.84
  -5   4  18    3.19    1.81
  -5   4  18    4.68    2.71
   5  -4 -18    2.36    1.65
   5   4 -18    4.07    3.85
  -5  -4  18    6.86    3.67
  -5   4  19  198.07   25.67
   5   4 -19  217.18   28.48
  -5  -4  19  216.44   27.78
  -5  -4  19  222.92   29.33
  -5   4  20    6.10    2.92
   5   4 -20    9.42    4.69
  -5  -4  20    8.49    4.44
  -5  -4  20    6.66    4.96
  -5   4  21   62.32   10.77
   5   4 -21   82.76   13.45
  -5  -4  21   62.11   11.83
  -5  -4  21   91.35   14.53
   5   4 -22   13.50    5.48
  -5  -4  22    9.04    5.11
   5   4 -23    0.00    3.53
  -5  -4  23    0.86    4.31
   5   4 -24   -0.00    3.60
  -5  -4  24   -0.00    4.33
   5   4 -25   57.42   10.98
  -5  -4  25   37.90   10.09
   5   4 -26   26.74    7.68
  -5  -4  26   21.30    7.17
   5   4 -27   16.43    6.42
  -5  -4  27   24.55    7.68
  -5  -4  28    0.23    3.93
  -5  -4  29   32.18    9.07
  -5  -4  30   21.13    7.54
  -5  -4  31   11.97    5.68
  -5  -4  32   14.97    7.23
  -5  -4  33   -0.00    4.01
  -5  -4  34    9.78    5.86
  -5  -4  35   12.75    6.70
  -5  -4  36    3.03    4.83
  -5  -4  37    3.34    5.66
  -5   5   1  199.65   27.70
   5  -5  -1  228.84   28.15
   5  -5  -1  231.78   28.23
   5  -5  -1  229.46   27.63
   5   5  -1  204.86   29.87
   5   5  -1  336.63   32.06
  -5  -5   1  225.99   29.39
  -5  -5   1  188.23   29.85
  -5   5   2   53.95    9.47
  -5   5   2   60.61   10.45
   5  -5  -2   57.44    9.63
   5  -5  -2   57.16    9.54
   5  -5  -2   76.51    9.82
   5   5  -2   67.44   12.30
   5   5  -2   66.27   11.46
  -5  -5   2   53.34   10.74
  -5  -5   2   59.58   12.02
  -5   5   3  184.70   22.83
  -5   5   3  200.94   23.97
   5  -5  -3  186.44   22.80
   5  -5  -3  161.12   22.19
   5  -5  -3  172.46   21.98
   5   5  -3  179.30   25.23
   5   5  -3  183.69   24.85
  -5  -5   3  178.80   24.37
  -5  -5   3  197.38   26.01
  -5   5   4   41.09    7.20
  -5   5   4   35.91    7.42
   5  -5  -4   45.26    7.44
   5  -5  -4   36.90    6.59
   5  -5  -4   50.85    6.95
   5   5  -4   41.54    9.13
   5   5  -4   46.75    9.06
  -5  -5   4   45.30    8.90
  -5  -5   4   31.59    8.55
  -5   5   5   23.26    4.98
  -5   5   5   29.88    5.80
   5  -5  -5   23.12    4.84
   5  -5  -5   24.36    4.40
   5  -5  -5   25.30    4.26
   5   5  -5   25.26    7.19
   5   5  -5   23.13    6.43
  -5  -5   5   19.11    5.71
  -5  -5   5    9.47    5.44
  -5   5   6   10.90    3.25
  -5   5   6   15.18    4.05
   5  -5  -6   10.92    3.22
   5  -5  -6   12.60    2.63
   5  -5  -6   11.55    2.50
   5   5  -6   18.72    6.10
   5   5  -6   15.52    5.19
  -5  -5   6   20.02    5.32
  -5  -5   6   11.88    5.31
  -5   5   7  277.00   33.56
  -5   5   7  292.88   34.28
   5  -5  -7  299.33   33.62
   5   5  -7  274.69   36.35
  -5   5   8  135.24   18.13
  -5   5   8  146.17   18.79
   5  -5  -8  149.61   18.13
   5   5  -8  148.34   21.09
  -5  -5   8  179.07   21.28
  -5  -5   8  140.66   21.37
  -5   5   9   16.12    3.57
  -5   5   9   16.68    4.08
   5  -5  -9   12.31    3.22
   5   5  -9   14.08    5.44
  -5  -5   9   16.43    5.29
  -5  -5   9   19.82    6.56
  -5   5  10    1.63    1.79
  -5   5  10    0.61    1.66
   5  -5 -10   -0.00    1.32
   5   5 -10    0.04    2.86
  -5  -5  10    0.00    2.60
  -5  -5  10    2.86    3.87
  -5   5  11   13.89    3.25
  -5   5  11    9.40    3.18
   5  -5 -11   15.42    3.02
   5   5 -11   10.20    4.80
  -5  -5  11   14.90    4.94
  -5  -5  11   15.37    5.75
  -5   5  12  257.05   31.96
  -5   5  12  285.20   32.82
   5  -5 -12  291.02   31.91
   5   5 -12  280.40   35.93
  -5  -5  12  263.36   34.86
  -5  -5  12  332.09   37.55
  -5   5  13  317.53   35.13
  -5   5  13  284.26   35.69
   5  -5 -13  305.01   34.87
   5   5 -13  358.22   39.90
  -5  -5  13  307.18   38.13
  -5  -5  13  301.07   39.73
  -5   5  14   20.62    3.46
  -5   5  14   17.29    3.92
   5  -5 -14   16.55    3.06
   5   5 -14   19.98    6.07
  -5  -5  14    2.27    3.35
  -5   5  15    3.83    1.92
  -5   5  15    6.69    2.87
   5  -5 -15    4.98    1.90
   5   5 -15    0.18    3.13
  -5  -5  15    5.17    3.39
  -5   5  16   48.93    7.28
  -5   5  16   40.46    7.78
   5  -5 -16   55.66    7.37
   5   5 -16   65.29   11.42
  -5  -5  16   69.23   10.79
  -5   5  17  103.15   12.79
  -5   5  17   88.11   13.50
   5   5 -17  141.55   18.08
  -5  -5  17   89.73   15.21
  -5   5  18   33.09    5.42
  -5   5  18   30.12    6.06
   5   5 -18   34.94    8.50
  -5  -5  18   31.05    7.47
  -5  -5  18   22.94    7.85
  -5   5  19   93.30   13.68
   5   5 -19   94.39   15.97
  -5  -5  19  104.81   17.21
  -5   5  20    0.11    2.48
   5   5 -20   -0.00    3.00
  -5  -5  20    0.00    3.91
   5   5 -21    4.56    4.03
  -5  -5  21    0.49    3.73
   5   5 -22   77.71   14.13
  -5  -5  22   73.62   14.54
   5   5 -23   21.76    7.69
  -5  -5  23   31.81    9.00
   5   5 -24   26.26    7.83
  -5  -5  24   20.16    7.48
  -5  -5  25    0.00    3.05
  -5  -5  26   -0.00    4.44
  -5  -5  27   11.89    6.68
  -5  -5  28   20.97    8.16
  -5  -5  29   17.10    7.13
  -5  -5  30    2.67    4.71
  -5  -5  31    0.00    4.09
  -5  -5  32    4.20    5.59
  -5  -5  33   11.59    6.66
  -5  -5  34    4.06    4.61
  -5  -5  35    1.72    4.03
  -5  -5  36    0.61    4.98
  -5  -5  37    0.00    4.59
  -5   6   1   28.45    5.94
   5  -6  -1   27.94    5.88
   5  -6  -1   33.53    6.51
   5   6  -1   19.30    6.77
   5   6  -1   35.46    7.47
  -5  -6   1    0.65    3.59
  -5  -6   1   13.62    6.65
  -5   6   2    4.61    3.08
   5  -6  -2    3.64    2.60
   5  -6  -2    0.89    2.39
   5   6  -2    0.56    4.25
   5   6  -2    2.12    3.62
  -5  -6   2    0.33    2.64
  -5  -6   2    5.02    4.56
  -5   6   3   79.47   12.50
  -5   6   3   81.22   13.23
   5  -6  -3   74.04   12.11
   5  -6  -3   81.16   12.35
   5  -6  -3   78.27   11.74
   5   6  -3   75.46   14.29
   5   6  -3  113.20   15.54
  -5  -6   3   87.32   14.07
  -5  -6   3  118.74   16.90
  -5   6   4  107.34   17.08
  -5   6   4  138.44   18.68
   5  -6  -4  131.01   17.18
   5  -6  -4  137.08   16.86
   5   6  -4  132.54   20.06
  -5  -6   4  136.20   19.27
  -5  -6   4  129.09   20.43
  -5   6   5  101.54   14.66
  -5   6   5   99.11   15.34
   5  -6  -5  120.83   15.06
   5  -6  -5  104.91   14.21
   5  -6  -5  108.63   13.86
   5   6  -5  101.14   17.17
  -5  -6   5  114.09   16.85
  -5  -6   5   85.31   16.60
  -5   6   6   32.12    6.06
  -5   6   6   25.80    5.98
   5  -6  -6   25.76    5.31
   5  -6  -6   23.19    4.82
   5  -6  -6   25.97    4.64
   5   6  -6   16.08    6.60
  -5  -6   6   25.62    7.02
  -5  -6   6   34.58    8.50
  -5   6   7   88.35   12.51
  -5   6   7   79.62   12.80
   5  -6  -7   90.79   12.33
   5  -6  -7   93.39   11.50
   5  -6  -7   74.77   10.88
   5   6  -7  105.61   15.73
  -5  -6   7   94.60   14.53
  -5  -6   7   99.80   15.91
  -5   6   8   28.93    5.77
  -5   6   8   31.54    6.35
   5  -6  -8   29.03    5.46
   5  -6  -8   25.86    4.25
   5  -6  -8   28.06    4.23
   5   6  -8   23.86    7.34
  -5  -6   8   28.98    7.09
  -5  -6   8   35.62    8.79
  -5   6   9  119.93   15.25
  -5   6   9  101.35   15.36
   5  -6  -9  101.16   14.53
   5   6  -9  114.92   18.00
  -5  -6   9  140.35   17.95
  -5  -6   9  116.03   18.53
  -5   6  10  129.30   17.28
  -5   6  10  119.54   17.69
   5  -6 -10  143.67   17.23
   5   6 -10  111.64   19.49
  -5  -6  10  140.79   19.65
  -5  -6  10  191.38   23.04
  -5   6  11  106.64   14.33
  -5   6  11  107.00   14.80
   5  -6 -11  102.76   13.77
   5   6 -11  115.72   17.49
  -5  -6  11  107.97   16.31
  -5  -6  11   96.12   17.34
  -5   6  12   27.60    5.43
  -5   6  12   29.91    5.90
   5  -6 -12   28.19    5.03
   5   6 -12   17.04    6.24
  -5  -6  12   27.20    8.21
  -5   6  13    4.96    2.60
  -5   6  13    3.11    2.64
   5  -6 -13    6.72    2.52
   5   6 -13    5.19    4.31
  -5   6  14  110.60   13.60
  -5   6  14   94.85   13.95
   5  -6 -14   92.73   12.92
   5   6 -14  105.76   16.94
  -5   6  15   83.22   11.94
  -5   6  15   86.25   12.83
   5  -6 -15   93.70   11.92
   5   6 -15   86.33   15.25
  -5   6  16    0.00    1.72
  -5   6  16   -0.00    2.09
   5   6 -16    0.91    3.16
  -5  -6  16   -0.00    2.94
  -5   6  17   88.81   10.38
  -5   6  17   39.47    9.43
   5   6 -17   80.32   13.54
  -5  -6  17   93.11   14.80
  -5   6  18    8.71    4.25
   5   6 -18   24.25    7.53
  -5  -6  18   22.66    7.25
  -5   6  19   15.06    5.25
   5   6 -19   31.87    8.27
  -5  -6  19   33.15    8.59
   5   6 -20   -0.00    3.79
  -5  -6  20   -0.00    4.05
   5   6 -21   28.55    7.79
  -5  -6  21    7.97    6.09
  -5  -6  22   23.64    7.69
  -5  -6  23    1.36    3.45
  -5  -6  24   12.90    6.41
  -5  -6  25    6.73    5.92
   5   6 -26   27.76    8.62
  -5  -6  26   22.37    7.68
   5   6 -27   14.69    6.69
  -5  -6  27   10.36    6.49
   5   6 -28   -0.00    3.41
  -5  -6  28    1.45    4.34
   5   6 -29   -0.00    3.75
  -5  -6  29    1.79    4.42
  -5  -6  30   23.76    8.89
  -5  -6  31   13.53    7.95
  -5  -6  32    6.92    5.81
  -5  -6  33    2.94    4.80
  -5  -6  34    2.70    6.08
  -5  -6  35   -0.00    5.32
  -5  -6  36   10.40    7.24
  -5   7   1   19.23    5.73
   5  -7  -1   15.08    5.01
   5  -7  -1   12.15    5.23
   5   7  -1   11.98    6.23
  -5  -7   1    8.33    5.46
  -5   7   2  232.97   26.07
   5  -7  -2  167.64   24.53
   5  -7  -2  195.15   25.47
   5   7  -2  159.83   26.75
  -5  -7   2  210.74   28.67
  -5   7   3  164.57   20.27
   5  -7  -3  131.29   19.11
   5  -7  -3  145.07   19.85
   5   7  -3  147.28   22.19
  -5  -7   3  122.00   21.73
  -5   7   4   74.95   14.78
  -5   7   4  119.73   16.99
   5  -7  -4  103.67   15.36
   5  -7  -4  151.59   16.78
   5   7  -4  105.77   17.86
  -5  -7   4  124.53   19.23
  -5   7   5   12.99    4.48
  -5   7   5   14.70    5.00
   5  -7  -5   13.09    4.27
   5  -7  -5    9.36    3.95
   5   7  -5   27.53    7.58
  -5  -7   5   15.41    6.79
  -5   7   6   15.99    5.05
  -5   7   6   32.75    7.03
   5  -7  -6   32.81    6.27
   5  -7  -6   19.64    5.12
   5   7  -6   26.80    7.91
  -5  -7   6   29.16    8.35
  -5   7   7  154.51   21.08
  -5   7   7  154.69   21.85
   5  -7  -7  167.40   20.89
   5  -7  -7  153.80   20.17
   5   7  -7  159.10   23.66
  -5  -7   7  170.61   24.63
  -5   7   8  318.85   40.60
  -5   7   8  324.23   41.54
   5  -7  -8  369.13   40.69
   5  -7  -8  341.77   39.64
   5   7  -8  391.53   44.66
  -5  -7   8  309.55   44.03
  -5   7   9   43.90    7.77
  -5   7   9   33.77    7.75
   5  -7  -9   46.41    7.54
   5  -7  -9   36.75    6.19
   5   7  -9   33.30    9.40
  -5  -7   9   38.53   10.20
  -5   7  10   14.44    4.27
  -5   7  10    4.47    3.79
   5  -7 -10   10.40    3.59
   5  -7 -10   16.72    3.02
   5   7 -10   17.48    6.31
  -5  -7  10    9.36    5.45
  -5   7  11   13.27    4.46
  -5   7  11   21.47    5.59
   5  -7 -11   20.91    4.59
   5  -7 -11   20.82    2.91
   5  -7 -11   15.40    2.62
   5   7 -11    7.42    5.05
  -5   7  12  159.75   21.17
  -5   7  12  139.95   21.22
   5  -7 -12  182.41   20.87
   5   7 -12  162.55   24.06
  -5   7  13   38.29    9.10
  -5   7  13   72.19   11.26
   5  -7 -13   83.64   10.39
   5   7 -13   89.77   14.31
  -5   7  14    4.87    2.96
  -5   7  14    3.96    3.13
   5   7 -14    4.13    4.67
  -5  -7  14    4.79    4.67
  -5   7  15   60.86    9.10
  -5   7  15   50.61    9.35
   5   7 -15   48.72   10.90
  -5  -7  15   35.73   10.53
  -5   7  16    8.18    3.52
  -5   7  16    6.67    3.68
   5   7 -16   12.75    5.96
  -5  -7  16    5.45    4.43
  -5  -7  17    1.73    3.96
  -5  -7  18  126.96   21.29
  -5  -7  19    0.08    3.63
  -5  -7  20    8.06    5.42
  -5  -7  21   11.91    5.92
   5   7 -22   19.89    8.30
  -5  -7  22   44.05   10.63
   5   7 -23   27.12    8.69
  -5  -7  23   33.08    9.68
   5   7 -24   25.14    8.53
  -5  -7  24   11.74    6.50
   5   7 -25    8.20    5.41
  -5  -7  25   -0.00    4.25
   5   7 -26    1.86    4.02
  -5  -7  26    1.58    4.47
   5   7 -27   17.94    7.73
  -5  -7  27   25.63    8.58
   5   7 -28   41.72   10.48
  -5  -7  28   23.56    8.97
   5   7 -29    1.93    3.63
  -5  -7  29   -0.00    5.44
  -5  -7  30   -0.00    4.86
  -5  -7  31   -0.00    5.62
  -5  -7  32    7.14    5.66
  -5  -7  33    1.18    5.04
  -5  -7  34   14.15    7.77
  -5  -7  35    1.41    6.15
  -5   8   1   10.69    5.14
  -5   8   1   22.04    7.27
   5  -8  -1   24.29    6.66
  -5  -8   1   30.17    9.17
  -5   8   2   15.56    5.41
  -5   8   2   22.14    6.19
   5  -8  -2   12.80    4.58
   5  -8  -2    8.17    4.81
   5   8  -2    8.01    6.26
  -5  -8   2   12.62    6.78
  -5   8   3    2.59    3.82
   5  -8  -3   22.92    5.60
   5  -8  -3   18.75    5.50
   5   8  -3    9.75    6.75
  -5  -8   3   15.81    7.24
  -5   8   4  457.24   55.01
   5  -8  -4  630.62   56.16
   5  -8  -4  395.07   54.19
   5   8  -4  396.23   56.77
  -5  -8   4  446.28   58.20
  -5   8   5   53.85   10.16
  -5   8   5   50.92   10.61
   5  -8  -5   50.85    9.64
   5  -8  -5   55.63    9.95
   5   8  -5   68.50   13.19
  -5  -8   5   51.74   12.22
  -5   8   6  131.53   19.01
  -5   8   6  127.89   19.64
   5  -8  -6  143.65   18.81
   5  -8  -6  141.74   18.80
   5   8  -6  110.60   20.58
  -5  -8   6  131.99   21.86
  -5   8   7    1.63    2.82
  -5   8   7   -0.00    3.60
   5  -8  -7    0.49    2.88
   5  -8  -7    0.00    2.49
   5   8  -7    2.16    4.07
  -5  -8   7   -0.00    4.33
  -5   8   8   97.69   16.26
  -5   8   8  140.57   18.65
   5  -8  -8  171.02   17.77
   5  -8  -8   88.09   15.24
  -5  -8   8  120.02   20.18
  -5   8   9  128.16   20.99
  -5   8   9  150.41   22.52
   5  -8  -9  176.57   21.56
   5  -8  -9  188.52   21.18
  -5   8  10   74.02   11.21
  -5   8  10   55.13   11.09
   5  -8 -10   66.83   10.27
   5  -8 -10   55.00    9.11
  -5   8  11   43.99    7.99
  -5   8  11   27.53    7.28
   5  -8 -11   32.58    6.53
   5  -8 -11   23.69    5.05
  -5   8  12   37.57    7.55
  -5   8  12   30.03    7.54
   5  -8 -12   29.04    5.29
  -5  -8  12   50.31   11.23
  -5   8  13    0.00    2.92
   5  -8 -13    1.17    1.48
  -5  -8  13    1.31    4.28
  -5   8  14  131.55   17.50
   5  -8 -14  115.37   13.50
  -5  -8  14  119.70   20.52
  -5   8  15    0.76    2.80
  -5  -8  15    0.00    3.70
  -5  -8  16   58.19   13.29
   5   8 -17    1.01    4.76
  -5  -8  17    0.95    4.79
   5   8 -18   -0.00    4.49
  -5  -8  18    2.40    5.12
   5   8 -19    0.00    4.53
  -5  -8  19   10.02    5.75
   5   8 -20   63.52   14.19
  -5  -8  20   87.82   16.65
   5   8 -21   -0.00    4.43
  -5  -8  21    0.00    4.16
   5   8 -22   23.07    7.99
  -5  -8  22    0.58    4.33
   5   8 -23    5.93    5.97
  -5  -8  23    1.61    4.83
   5   8 -24   36.27   10.64
  -5  -8  24   33.56   10.60
   5   8 -25    5.65    4.93
  -5  -8  25    3.02    5.06
   5   8 -26   10.23    6.61
  -5  -8  26   19.15    8.32
   5   8 -27   -0.00    4.25
  -5  -8  27   -0.00    4.23
   5   8 -28    4.29    5.11
  -5  -8  28    2.83    4.77
   5   8 -29    1.10    4.69
  -5  -8  29    3.37    5.46
   5   8 -30    8.55    6.11
  -5  -8  30   10.62    6.67
  -5  -8  31    7.19    6.83
  -5  -8  32   20.25    9.24
  -5  -8  33    0.00    3.27
  -5  -8  34    2.39    4.87
  -5   9   1    0.40    2.85
  -5  -9   1   -0.00    4.03
  -5   9   2  191.72   25.62
   5  -9  -2  171.76   24.46
  -5  -9   2  174.93   27.88
  -5   9   3   23.33    6.63
   5  -9  -3   11.50    4.97
  -5  -9   3   24.20    8.29
  -5   9   4    4.39    4.00
   5  -9  -4    0.73    2.92
  -5  -9   4    5.56    5.02
  -5   9   5    9.25    4.57
   5  -9  -5    9.56    4.47
  -5  -9   5    7.74    5.78
  -5   9   6   62.49   11.78
   5  -9  -6   61.73   10.91
  -5   9   7   15.55    5.64
   5  -9  -7   13.17    4.86
  -5   9   8  170.34   22.81
   5  -9  -8  151.07   21.49
   5   9  -8  158.84   24.74
  -5   9   9   10.02    4.49
   5  -9  -9   14.09    4.71
   5   9  -9    5.80    4.98
  -5   9  10    0.72    2.97
   5   9 -10    0.61    3.59
  -5  -9  10    2.55    4.95
  -5   9  11    2.64    3.45
   5   9 -11    2.18    4.51
  -5  -9  11    4.23    5.31
  -5   9  12  213.05   27.93
   5   9 -12  201.34   30.29
  -5  -9  12  205.54   31.29
  -5   9  13    9.15    4.55
   5   9 -13    2.25    5.21
  -5  -9  13    3.41    5.20
  -5   9  14   58.17    9.91
   5   9 -14   40.46   10.85
  -5  -9  14   20.88    9.54
   5   9 -15    0.24    3.69
  -5  -9  15    6.17    6.07
   5   9 -16   25.02    8.71
  -5  -9  16   41.67   11.27
   5   9 -17    2.19    4.23
  -5  -9  17   -0.00    4.83
   5   9 -18   76.14   15.84
  -5  -9  18   94.94   17.97
   5   9 -19   13.15    7.04
  -5  -9  19    5.40    6.25
   5   9 -20   -0.00    3.79
  -5  -9  20    3.27    4.55
   5   9 -21   -0.00    4.14
  -5  -9  21    3.93    5.40
   5   9 -22   10.14    6.68
  -5  -9  22   63.25   13.21
   5   9 -23    1.44    4.32
  -5  -9  23    0.17    5.12
   5   9 -24   21.73    8.39
  -5  -9  24   11.34    7.60
   5   9 -25   -0.00    5.24
  -5  -9  25    0.17    3.93
   5   9 -26    7.20    5.89
  -5  -9  26    4.11    4.93
   5   9 -27    0.00    4.96
  -5  -9  27    2.68    5.02
   5   9 -28   20.63    8.88
  -5  -9  28   29.76   10.05
   5   9 -29   -0.00    4.13
  -5  -9  29   -0.00    4.66
   5   9 -30    8.21    5.46
  -5  -9  30   -0.00    5.56
   5   9 -31    2.99    5.02
  -5  -9  31    0.18    4.04
  -5  -9  32    6.56    6.48
  -5  -9  33    3.14    4.98
  -5  10   1   15.50    6.41
   5  10  -1   14.65    7.42
  -5 -10   1    7.59    6.88
  -5  10   2    3.50    3.72
   5  10  -2   -0.00    4.28
  -5 -10   2    1.06    4.77
  -5  10   3    1.44    3.94
   5  10  -3    0.94    4.15
  -5 -10   3    3.85    5.80
  -5  10   4   28.22    7.47
   5  10  -4   11.55    7.12
  -5  10   5    3.63    4.20
   5  10  -5    1.39    5.42
  -5  10   6   44.53    9.65
   5  10  -6   38.21   10.74
  -5  10   7    5.51    4.61
   5 -10  -7    8.41    4.15
   5  10  -7    6.02    5.91
  -5  10   8    2.52    4.29
   5  10  -8    4.91    5.23
  -5 -10   8    1.15    4.96
  -5  10   9    2.04    3.51
   5  10  -9    0.00    4.42
  -5 -10   9    2.47    5.40
  -5  10  10  124.19   18.57
  -5 -10  10  110.54   21.13
  -5  10  11    5.16    4.30
   5  10 -11    5.18    4.82
  -5 -10  11    3.78    5.47
  -5  10  12    7.36    4.77
   5  10 -12   11.71    6.45
  -5 -10  12    8.42    6.48
  -5  10  13    2.46    3.79
   5  10 -13    2.98    4.79
  -5 -10  13    0.28    4.94
   5  10 -14   50.27   12.02
  -5 -10  14   42.34   12.14
   5  10 -15    0.91    5.22
  -5 -10  15    0.00    4.87
   5  10 -16    8.73    6.75
  -5 -10  16   39.18   10.86
   5  10 -17   -0.00    5.07
  -5 -10  17    0.83    4.47
   5  10 -18    0.00    4.39
  -5 -10  18    5.78    5.55
   5  10 -19   -0.00    4.25
  -5 -10  19   -0.00    4.84
   5  10 -20   41.13   12.01
  -5 -10  20   74.95   15.57
   5  10 -21    2.25    4.57
  -5 -10  21    4.07    5.28
   5  10 -22   14.74    8.20
  -5 -10  22   12.27    7.99
   5  10 -23    1.48    4.73
  -5 -10  23   -0.00    4.00
   5  10 -24    1.75    5.43
  -5 -10  24   -0.00    5.24
   5  10 -25   -0.00    4.59
  -5 -10  25   -0.00    4.69
   5  10 -26   16.12    7.83
  -5 -10  26   24.18    9.78
   5  10 -27   -0.00    5.10
  -5 -10  27    8.74    6.95
  -5 -10  28    2.23    5.13
   5  10 -29   -0.00    4.53
  -5 -10  29    3.03    5.76
   5  10 -30   14.80    7.80
  -5 -10  30    5.48    7.20
   5  10 -31    3.31    5.77
  -5 -10  31    2.65    4.81
  -5 -10  32    0.21    5.00
   5  11  -1   16.09    7.95
   5  11  -2   91.50   18.00
  -5  11   3    8.41    6.11
   5  11  -3   14.67    6.80
  -5  11   4   -0.00    3.05
   5  11  -4    1.65    4.60
  -5  11   5   -0.00    3.26
   5  11  -5    0.23    4.27
  -5  11   6    7.03    5.12
   5  11  -6    6.87    6.50
  -5 -11   6    4.80    5.17
  -5  11   7    1.32    3.83
   5  11  -7    9.90    6.81
  -5 -11   7   -0.00    4.57
  -5  11   8   55.07   11.12
   5  11  -8   39.14   11.53
  -5 -11   8   44.59   12.58
  -5  11   9    6.67    4.93
   5  11  -9    5.99    5.90
  -5 -11   9   10.19    6.85
  -5  11  10    0.00    3.47
   5  11 -10    0.00    3.56
  -5 -11  10   11.75    7.02
  -5  11  11    0.68    3.63
   5  11 -11   -0.00    4.64
  -5 -11  11   -0.00    4.67
   5  11 -12   58.78   14.24
  -5 -11  12   71.42   15.96
   5  11 -13    0.02    3.65
  -5 -11  13    9.44    6.72
   5  11 -14   25.35   10.06
  -5 -11  14   50.81   12.92
   5  11 -15    3.19    4.90
  -5 -11  15   11.10    7.52
   5  11 -16   12.97    6.90
  -5 -11  16   23.09    9.25
   5  11 -17    0.00    4.67
  -5 -11  17    0.00    5.11
   5  11 -18   48.22   12.18
  -5 -11  18   36.80   11.89
   5  11 -19   -0.00    5.24
  -5 -11  19    8.11    7.17
   5  11 -20    3.37    5.76
  -5 -11  20   -0.00    4.87
   5  11 -21   -0.00    4.88
  -5 -11  21    1.45    5.01
   5  11 -22   21.51    9.08
  -5 -11  22   28.20   10.40
   5  11 -23    0.74    4.16
  -5 -11  23    0.36    4.28
   5  11 -24    9.18    6.60
  -5 -11  24   16.37    8.09
   5  11 -25    3.62    5.88
  -5 -11  25    3.90    5.89
   5  11 -26    9.82    7.15
  -5 -11  26   17.58    8.69
   5  11 -27    3.54    5.61
  -5 -11  27   -0.00    5.26
   5  11 -28   10.73    7.11
  -5 -11  28    4.78    6.23
   5  11 -29    2.54    6.36
  -5 -11  29    5.32    6.66
   5  11 -30    0.65    5.71
  -5 -11  30   -0.00    5.01
   5  11 -31    0.12    4.84
  -5 -11  31    2.75    6.58
   5  11 -32    2.97    5.63
  -5  12   1    1.32    4.22
   5  12  -1    0.00    4.79
  -5  12   2    0.23    3.54
   5  12  -2    0.00    5.35
  -5  12   3    4.42    5.06
   5  12  -3    7.10    5.87
   5  12  -4   75.66   16.61
  -5 -12   4   75.47   17.46
   5  12  -5   18.57    8.22
  -5 -12   5   17.49    8.50
   5  12  -6   18.11    8.36
  -5 -12   6   11.24    7.15
   5  12  -7   -0.00    5.88
  -5 -12   7    1.56    4.64
   5  12  -8   10.52    7.10
  -5 -12   8   10.51    7.23
   5  12  -9    9.74    7.03
  -5 -12   9    8.95    7.09
  -5  12  10   42.08   10.13
   5  12 -10   29.23   10.60
  -5 -12  10   30.17   10.49
   5  12 -11    0.03    4.66
  -5 -12  11   -0.00    5.22
   5  12 -12    6.14    6.43
  -5 -12  12    5.11    6.35
   5  12 -13   -0.00    6.12
  -5 -12  13    0.59    5.00
   5  12 -14   21.01    8.85
  -5 -12  14   30.50   10.63
   5  12 -15    0.62    5.36
  -5 -12  15    5.75    6.96
   5  12 -16   25.90    9.69
  -5 -12  16   28.49   10.31
   5  12 -17   -0.00    4.40
  -5 -12  17   -0.00    5.01
   5  12 -18    0.00    4.33
  -5 -12  18    0.00    6.21
   5  12 -19    0.23    5.74
  -5 -12  19    6.80    6.16
   5  12 -20   57.21   13.46
  -5 -12  20   25.70   10.79
   5  12 -21   -0.00    4.95
  -5 -12  21   -0.00    5.89
   5  12 -22    0.00    5.04
  -5 -12  22    0.04    5.34
   5  12 -23   -0.00    5.09
  -5 -12  23    4.95    7.44
   5  12 -24   11.00    7.12
  -5 -12  24   12.55    8.14
   5  12 -25    0.00    4.60
  -5 -12  25    6.24    7.11
   5  12 -26   12.53    7.45
  -5 -12  26    6.11    6.78
   5  12 -27    5.09    6.32
  -5 -12  27    5.14    6.23
   5  12 -28   -0.00    4.78
  -5 -12  28    3.20    6.11
   5  12 -29    5.07    6.09
  -5 -12  29    0.24    4.94
   5  12 -30    7.00    6.12
  -5 -12  30    8.93    6.76
   5  12 -31   -0.00    5.42
   5  12 -32    4.13    7.22
  -5  13   1   29.42    9.46
   5  13  -1   20.33    9.10
  -5 -13   1   17.17    9.58
  -5  13   2   70.52   14.48
   5  13  -2   78.97   16.49
  -5 -13   2   58.00   15.86
  -5  13   3    0.62    5.05
   5  13  -3    2.95    5.51
  -5 -13   3   12.08    7.49
  -5  13   4   28.69    8.74
   5  13  -4   32.57   10.36
  -5 -13   4   16.57    8.92
  -5  13   5   -0.00    3.09
   5  13  -5    5.16    6.72
  -5 -13   5   -0.00    4.92
  -5  13   6   62.44   13.02
   5  13  -6   45.74   12.89
  -5 -13   6   45.37   13.76
  -5  13   7    2.38    5.49
   5  13  -7   10.62    6.89
  -5 -13   7    9.51    7.07
  -5  13   8   52.61   12.03
   5  13  -8   42.45   11.96
  -5 -13   8   34.75   12.33
  -5  13   9   -0.00    4.27
   5  13  -9    5.23    6.62
  -5 -13   9    1.58    5.08
   5  13 -10    1.94    4.66
  -5 -13  10   -0.00    5.34
   5  13 -11   20.21    8.76
  -5 -13  11   10.63    7.21
   5  13 -12   13.33    7.55
  -5 -13  12   27.30   10.08
   5  13 -13    0.00    6.07
  -5 -13  13    1.57    4.66
   5  13 -14    8.37    6.87
  -5 -13  14    1.55    4.74
   5  13 -15    0.80    4.61
  -5 -13  15    0.73    4.75
   5  13 -16    3.28    5.38
  -5 -13  16    5.47    6.11
   5  13 -17    7.79    6.96
  -5 -13  17    0.00    5.91
   5  13 -18   28.96    9.88
  -5 -13  18    9.26    7.54
   5  13 -19   -0.00    5.42
  -5 -13  19   -0.00    4.49
   5  13 -20    0.00    5.24
  -5 -13  20    0.00    5.22
   5  13 -21    3.12    5.27
  -5 -13  21   -0.00    5.49
   5  13 -22   16.65    8.11
  -5 -13  22    9.14    8.07
   5  13 -23    1.82    4.81
  -5 -13  23    3.32    6.31
   5  13 -24    2.09    5.61
  -5 -13  24    6.29    7.10
   5  13 -25    0.00    5.28
  -5 -13  25    0.00    5.56
   5  13 -26    1.02    5.59
  -5 -13  26    4.49    5.86
   5  13 -27    2.56    5.36
  -5 -13  27    0.56    6.09
   5  13 -28    1.18    5.80
  -5 -13  28    7.59    7.87
   5  13 -29    1.41    4.78
   5  13 -30    2.61    6.28
  -5  14   1    2.58    5.16
   5  14  -1   -0.00    5.36
  -5  14   2    6.17    5.17
   5  14  -2    0.98    4.92
  -5  14   3    6.75    5.60
   5  14  -3    8.22    5.92
  -5 -14   3    1.94    6.20
  -5  14   4   12.58    6.50
   5  14  -4   28.47    9.93
  -5 -14   4   32.78   12.23
  -5  14   5   21.94    8.26
   5  14  -5   16.57    8.69
  -5 -14   5   21.45   10.48
  -5  14   6   18.12    7.41
   5  14  -6   10.87    8.05
  -5 -14   6    7.74    7.04
  -5  14   7    1.67    5.19
   5  14  -7    9.60    6.72
  -5 -14   7    3.23    5.07
   5  14  -8    0.00    4.96
  -5 -14   8    2.89    6.33
   5  14  -9    3.06    5.63
  -5 -14   9    1.70    5.89
   5  14 -10   14.16    8.42
  -5 -14  10   28.03   11.02
   5  14 -11   13.52    8.34
  -5 -14  11    5.50    6.50
   5  14 -12   -0.00    5.71
  -5 -14  12    2.02    5.33
   5  14 -13   -0.00    6.02
  -5 -14  13    1.09    5.85
   5  14 -14   12.31    7.73
  -5 -14  14    3.90    6.47
   5  14 -15   13.52    7.37
  -5 -14  15   10.20    7.71
   5  14 -16   14.70    7.10
  -5 -14  16    3.64    5.93
   5  14 -17   -0.00    5.27
  -5 -14  17   -0.00    4.44
   5  14 -18   -0.00    4.75
  -5 -14  18    1.15    6.04
   5  14 -19    2.46    5.94
  -5 -14  19   -0.00    5.65
   5  14 -20   11.65    8.17
  -5 -14  20   10.85    7.98
   5  14 -21    8.45    7.26
  -5 -14  21    6.35    7.11
   5  14 -22    2.41    5.90
  -5 -14  22   11.06    8.10
   5  14 -23   -0.00    5.27
  -5 -14  23    0.72    5.35
   5  14 -24    0.60    5.21
  -5 -14  24    5.27    7.46
   5  14 -25    4.74    6.21
  -5 -14  25    2.37    6.31
   5  14 -26   -0.00    5.61
  -5 -14  26   10.94    7.71
   5  14 -27    0.00    5.29
  -5 -14  27    3.87    6.56
  -5  15   1    3.35    5.34
   5  15  -1    4.69    5.96
  -5  15   2    1.56    4.71
   5  15  -2   11.56    8.07
  -5  15   3    6.30    5.38
   5  15  -3   12.13    8.21
  -5  15   4   -0.00    4.72
   5  15  -4   -0.00    5.38
  -5  15   5    2.66    4.60
   5  15  -5    0.30    5.14
  -5  15   6    2.29    4.91
   5  15  -6    5.80    5.53
   5  15  -7   11.23    7.40
   5  15  -8    4.78    6.47
   5  15  -9    3.36    5.89
   5  15 -10   -0.00    4.97
   5  15 -11   10.96    7.81
  -5 -15  11   -0.00    6.84
   5  15 -12   19.50    8.99
  -5 -15  12   21.95    9.99
   5  15 -13   -0.00    5.26
  -5 -15  13   -0.00    4.76
   5  15 -14    0.59    5.51
  -5 -15  14   12.68    8.32
   5  15 -15   -0.00    6.51
  -5 -15  15    3.47    6.13
   5  15 -16    3.04    5.93
  -5 -15  16    3.52    6.07
   5  15 -17    1.98    5.39
  -5 -15  17   16.91    9.55
   5  15 -18    1.69    7.60
  -5 -15  18    9.78    8.05
   5  15 -19    2.90    6.84
  -5 -15  19   -0.00    5.85
   5  15 -20    3.60    5.35
  -5 -15  20   -0.00    5.29
   5  15 -21    7.49    7.03
  -5 -15  21    1.94    6.37
   5  15 -22    6.43    6.01
  -5 -15  22    2.50    5.73
  -5 -15  23    3.46    6.61
  -5 -15  24    3.71    7.64
  -5 -15  25    3.09    6.28
  -5  16   1    4.34    4.91
   5  16  -1    0.00    5.35
  -5  16   2    1.20    4.38
   5  16  -2   -0.00    5.00
  -5  16   3    4.49    5.29
   5  16  -3    2.74    6.29
  -5  16   4    1.49    5.72
   5  16  -4   -0.00    6.66
   5  16  -5    9.00    7.23
   5  16  -6    2.87    6.57
   5  16  -7   -0.00    5.65
   5  16  -8    1.23    6.18
   5  16  -9    0.00    5.92
   5  16 -10    5.08    7.28
   5  16 -11    4.76    6.65
   5  16 -12    0.58    5.07
   5  16 -13    3.31    6.36
   5  16 -14   -0.00    5.49
   5  16 -15   12.13    8.02
   5  16 -16   -0.00    6.12
  -5  17   1    1.76    4.81
   5  17  -1    1.14    5.18
  -5  17   2    8.62    7.04
   5  17  -2   -0.00    6.07
   5  17  -3   10.29    7.72
   5  17  -4    1.78    5.56
   5  17  -5   -0.00    6.49
   5  17  -6    1.88    6.57
  -4   0   1   -0.00    2.02
  -4   0   1    1.10    2.09
   4   0  -1    1.35    2.01
   4   0  -1    1.94    2.08
  -4   0   2   29.22    4.76
  -4   0   2   12.23    3.94
   4   0  -2   26.39    4.75
   4   0  -2   28.42    4.63
  -4   0   3    0.48    1.73
  -4   0   3    0.00    1.81
   4   0  -3   -0.00    1.78
   4   0  -3   -0.00    1.34
  -4   0   4 1205.66  140.92
  -4   0   4 1298.39  141.15
   4   0  -4 1345.31  141.08
   4   0  -4 1291.91  140.40
  -4   0   5    0.14    1.53
  -4   0   5   -0.00    1.52
   4   0  -5    0.81    1.60
   4   0  -5    0.67    0.98
  -4   0   6  774.06   82.06
  -4   0   6  702.15   82.08
   4   0  -6  756.53   82.19
  -4   0   7    0.37    1.23
  -4   0   7    0.14    1.14
   4   0  -7    0.09    1.52
  -4   0   8 3127.56  325.31
  -4   0   8 3017.28  325.50
   4   0  -8 2832.86  325.31
  -4   0   9   -0.00    1.15
  -4   0   9    0.17    1.48
   4   0  -9    1.25    1.57
  -4   0  10   29.08    4.63
  -4   0  10   38.87    5.29
   4   0 -10   27.21    4.73
  -4   0  11    0.00    1.37
  -4   0  11    1.30    1.70
   4   0 -11    1.56    1.60
  -4   0  12    7.51    2.42
  -4   0  12   12.80    3.07
   4   0 -12   13.14    2.98
  -4   0  13    2.39    1.67
  -4   0  13   -0.00    1.93
   4   0 -13   -0.00    1.61
  -4   0  14 1652.46  179.75
   4   0 -14 1558.89  178.61
   4   0 -14 1717.79  179.63
  -4   0  15    0.46    2.11
   4   0 -15    0.50    1.55
   4   0 -15    1.73    2.02
  -4   0  16   49.61    9.23
   4   0 -16   66.48    9.41
   4   0 -16   76.08    9.75
  -4   0  17    0.00    1.80
   4   0 -17   -0.00    1.82
   4   0 -17   -0.00    1.89
  -4   0  18  255.95   25.47
   4   0 -18  156.54   23.18
   4   0 -18  191.65   23.83
   4   0 -19    0.00    1.99
   4   0 -19   -0.00    1.94
   4   0 -20  173.41   22.42
   4   0 -20  173.39   22.43
  -4   0  21    0.00    2.57
   4   0 -21    0.51    1.91
   4   0 -21    0.73    2.33
  -4   0  22   19.69    5.81
   4   0 -22   17.97    5.09
   4   0 -22   30.36    6.24
   4   0 -23    2.91    2.72
   4   0 -23    1.25    2.90
   4   0 -24   36.92    7.72
   4   0 -25   -0.00    2.34
   4   0 -26   80.18   13.35
  -4   0  28   18.39    6.06
  -4   0  29   -0.00    2.90
  -4   0  30   35.87    8.94
  -4   0  31    4.03    4.21
  -4   0  32    0.52    3.24
  -4   0  33    0.07    2.88
  -4   0  34    6.50    4.98
  -4   0  35    0.43    3.63
  -4   0  36   39.50   10.50
  -4   0  37    0.38    4.83
  -4   0  38    0.80    4.07
  -4   0  39    0.00    4.19
  -4   1   1   18.42    3.96
  -4   1   1   17.28    4.23
   4  -1  -1   16.24    4.05
   4  -1  -1   20.25    3.94
   4   1  -1   27.18    5.15
   4   1  -1   18.64    4.37
  -4  -1   1   21.00    4.79
  -4  -1   1   16.24    4.68
  -4   1   2 1059.48  123.44
  -4   1   2 1198.08  124.05
   4  -1  -2 1094.20  123.68
   4  -1  -2 1240.99  124.30
   4  -1  -2 1183.20  123.46
   4   1  -2 1105.27  124.40
   4   1  -2 1030.46  123.98
  -4  -1   2 1192.38  124.65
  -4  -1   2 1031.04  124.50
  -4   1   3   33.67    4.56
  -4   1   3   18.57    4.06
   4  -1  -3   26.64    4.34
   4  -1  -3   25.02    3.81
   4  -1  -3   26.01    3.85
   4   1  -3   26.98    5.19
   4   1  -3   13.29    4.06
  -4  -1   3   26.97    5.09
  -4  -1   3   22.69    4.91
  -4   1   4    5.07    1.76
  -4   1   4    0.00    1.53
   4  -1  -4    3.66    1.74
   4   1  -4    4.27    2.83
   4   1  -4    4.27    2.10
  -4  -1   4    2.35    1.90
  -4  -1   4    2.14    2.37
  -4   1   5   16.13    2.78
  -4   1   5   13.79    2.74
   4  -1  -5   16.78    2.81
   4   1  -5   17.25    3.89
   4   1  -5   11.22    3.08
  -4  -1   5   15.47    3.56
  -4  -1   5   13.58    3.71
  -4   1   6  390.02   46.95
  -4   1   6  487.66   47.09
   4  -1  -6  431.17   47.03
   4   1  -6  421.11   48.57
   4   1  -6  440.77   47.97
  -4  -1   6  370.22   48.00
  -4  -1   6  427.74   48.63
  -4   1   7   47.82    5.63
  -4   1   7   48.80    5.52
   4  -1  -7   42.42    5.61
   4   1  -7   49.82    7.36
   4   1  -7   42.95    6.53
  -4  -1   7   57.49    7.40
  -4  -1   7   41.97    7.12
   4   1  -8 1479.44  144.59
   4   1  -8 1424.48  143.79
  -4  -1   8 1124.28  143.72
  -4  -1   8 1264.32  144.40
   4  -1  -9    0.36    0.60
   4   1  -9    0.86    1.86
   4   1  -9   -0.00    1.37
  -4  -1   9   -0.00    1.89
  -4  -1   9    0.11    1.82
   4  -1 -10  526.01   57.89
   4  -1 -10  542.81   57.93
   4   1 -10  495.89   59.56
  -4  -1  10  541.92   59.48
  -4  -1  10  515.69   59.91
   4  -1 -11  181.29   19.21
   4  -1 -11  144.11   19.04
   4   1 -11  203.40   21.19
  -4  -1  11  186.71   20.75
  -4  -1  11  176.09   21.17
   4  -1 -12  455.24   52.61
   4  -1 -12  481.76   52.73
   4   1 -12  410.49   53.81
  -4  -1  12  639.21   54.82
  -4  -1  12  462.05   54.47
   4  -1 -13   95.60   12.81
   4  -1 -13  111.12   13.10
   4   1 -13  128.19   14.74
  -4  -1  13  118.44   14.31
  -4  -1  13   98.10   14.40
   4  -1 -14   -0.00    1.34
   4  -1 -14   -0.00    1.41
   4   1 -14   -0.00    2.07
  -4  -1  14    1.17    1.89
  -4  -1  14    0.00    2.30
   4  -1 -15   46.58    6.50
   4  -1 -15   46.38    6.55
   4   1 -15   41.98    7.31
  -4  -1  15   35.20    6.85
  -4  -1  15   37.40    7.50
   4  -1 -16  250.64   33.09
   4  -1 -16  299.41   33.52
   4   1 -16  313.20   34.69
  -4  -1  16  310.79   34.63
  -4  -1  16  293.82   35.12
  -4   1  17    0.12    1.83
   4  -1 -17    0.17    1.53
   4  -1 -17   -0.00    1.63
   4   1 -17   -0.00    2.39
   4   1 -17    0.09    2.21
  -4  -1  17    0.39    1.80
  -4  -1  17    0.00    2.43
  -4   1  18  317.82   40.96
   4  -1 -18  295.50   40.18
   4  -1 -18  395.77   40.95
   4   1 -18  381.27   41.78
   4   1 -18  367.65   41.98
  -4  -1  18  376.24   42.50
  -4   1  19   17.01    4.87
   4  -1 -19   17.96    4.66
   4  -1 -19   21.10    4.70
   4   1 -19   35.86    6.38
   4   1 -19   22.57    5.62
  -4  -1  19   25.42    6.20
  -4   1  20   25.18    5.74
   4  -1 -20   19.40    4.98
   4   1 -20   26.66    6.00
   4   1 -20   24.08    5.87
  -4   1  21    1.94    2.89
   4  -1 -21    5.85    3.04
   4  -1 -21    9.49    3.25
   4   1 -21   10.51    3.81
   4   1 -21    7.47    3.59
  -4   1  22  248.88   35.88
   4  -1 -22  298.98   35.91
   4  -1 -22  282.37   35.58
   4   1 -22  338.94   37.14
   4   1 -22  323.43   37.00
   4  -1 -23   10.02    3.76
   4   1 -23    7.17    4.02
   4   1 -23    3.66    3.12
  -4  -1  23    1.22    3.35
   4  -1 -24   14.41    4.92
   4   1 -24   35.74    7.19
   4   1 -24   13.25    5.10
  -4  -1  24   18.34    5.94
   4  -1 -25   20.59    5.83
   4   1 -25   21.80    6.16
  -4  -1  25   17.83    6.50
   4   1 -26   63.51   11.58
  -4  -1  26   60.05   11.89
   4   1 -27   -0.00    2.79
  -4  -1  27    0.39    3.64
  -4  -1  28   37.49    9.33
  -4  -1  29    3.83    3.85
  -4  -1  30    5.85    4.58
  -4  -1  31    5.26    4.80
  -4  -1  32   22.75    7.59
  -4  -1  33    0.81    3.64
  -4  -1  34    9.56    5.76
  -4  -1  35    3.27    4.46
  -4  -1  36   19.77    8.13
  -4  -1  37    1.47    3.94
  -4  -1  38    9.28    5.61
  -4   1  39   -0.00    3.70
  -4  -1  39    1.82    4.53
  -4   2   1  115.89   12.21
  -4   2   1   78.70   11.33
  -4   2   1   91.48   11.85
   4  -2  -1   87.64   11.78
   4  -2  -1   82.82   11.30
   4  -2  -1   86.16   11.32
   4   2  -1   73.56   12.25
   4   2  -1   73.46   11.98
  -4  -2   1   80.92   12.36
  -4  -2   1   80.70   12.73
  -4   2   2  204.36   25.41
  -4   2   2  209.06   25.40
  -4   2   2  204.38   25.47
   4  -2  -2  212.40   25.70
   4  -2  -2  222.81   25.16
   4  -2  -2  228.81   25.16
   4   2  -2  227.54   27.05
   4   2  -2  226.97   26.70
  -4  -2   2  225.61   26.79
  -4  -2   2  203.99   26.84
  -4   2   3   14.32    3.08
  -4   2   3   16.52    3.21
  -4   2   3   11.77    2.93
  -4   2   3   16.23    3.35
   4  -2  -3   14.77    2.59
   4  -2  -3   15.72    2.69
   4   2  -3   18.66    4.77
   4   2  -3   19.07    4.38
  -4  -2   3    3.77    2.88
  -4  -2   3   11.37    3.90
  -4   2   4 1689.38  211.26
  -4   2   4 1883.22  211.28
  -4   2   4 1857.48  211.63
  -4   2   4 2564.46  212.29
   4   2  -4 1919.08  213.34
   4   2  -4 1936.85  212.82
  -4  -2   4 1897.92  212.79
  -4  -2   4 1981.84  213.51
  -4   2   5   39.78    5.57
  -4   2   5   43.23    5.70
  -4   2   5   38.44    5.63
  -4   2   5   44.44    5.77
   4   2  -5   45.22    7.60
   4   2  -5   44.75    7.16
  -4  -2   5   42.77    7.17
  -4  -2   5   46.33    7.82
  -4   2   6    6.33    1.43
  -4   2   6    6.08    1.39
  -4   2   6    5.08    1.40
  -4   2   6    6.50    1.48
   4   2  -6    4.99    3.18
   4   2  -6    5.31    2.66
  -4  -2   6    5.98    2.79
  -4  -2   6    6.79    3.42
   4   2  -7  344.79   42.20
   4   2  -7  389.66   42.14
  -4  -2   7  322.26   41.81
  -4  -2   7  416.49   43.12
   4   2  -8  741.36   89.35
   4   2  -8  874.80   89.42
  -4  -2   8  781.16   89.94
   4   2  -9  236.18   26.27
   4   2  -9  185.00   25.18
  -4  -2   9  219.28   25.73
  -4  -2   9  217.67   26.42
   4   2 -10   71.31   11.38
   4   2 -10   89.69   11.45
  -4  -2  10   87.13   11.55
  -4  -2  10   72.84   11.71
   4   2 -11   69.08   10.64
   4   2 -11   84.47   10.51
  -4  -2  11   82.15   10.68
  -4  -2  11   49.90   10.17
   4  -2 -12    1.41    0.80
   4  -2 -12    1.02    0.96
   4   2 -12    0.62    2.12
   4   2 -12   -0.00    1.99
  -4  -2  12    1.93    2.07
  -4  -2  12    0.00    2.49
  -4   2  13   14.00    2.67
   4  -2 -13   12.21    2.21
   4  -2 -13   14.12    2.43
   4   2 -13   12.93    4.07
  -4  -2  13   14.00    4.01
  -4  -2  13    4.59    3.16
  -4   2  14  775.42   91.07
   4  -2 -14  803.05   90.65
   4  -2 -14  887.70   90.85
   4   2 -14  772.06   92.79
  -4  -2  14  844.75   92.85
  -4  -2  14  891.57   93.97
  -4   2  15   61.64    8.56
   4  -2 -15   59.08    8.13
   4  -2 -15   60.67    8.20
   4   2 -15   58.55    9.92
  -4  -2  15   68.47   10.14
  -4  -2  15   62.29   10.39
  -4   2  16   24.65    4.87
   4  -2 -16   25.28    4.51
   4  -2 -16   25.37    4.62
   4   2 -16   24.83    5.91
  -4  -2  16   38.56    6.47
  -4  -2  16   27.18    6.62
  -4   2  17    2.67    2.20
   4  -2 -17    1.50    1.72
   4  -2 -17   -0.00    1.54
   4   2 -17    2.08    2.55
  -4  -2  17    1.95    2.16
  -4  -2  17    3.40    3.63
  -4   2  18  115.02   17.81
   4  -2 -18  169.55   18.25
   4  -2 -18  149.18   17.96
   4   2 -18  144.89   19.50
  -4  -2  18  134.87   19.01
  -4  -2  18  138.94   19.91
  -4   2  19  129.58   18.51
   4  -2 -19  142.29   18.25
   4  -2 -19  139.74   18.19
   4   2 -19  141.87   19.64
  -4  -2  19  170.29   20.18
  -4  -2  19  147.60   20.64
  -4   2  20   43.14    7.99
   4  -2 -20   45.68    7.69
   4  -2 -20   49.67    7.80
   4   2 -20   34.21    7.94
   4   2 -20   61.09    9.88
  -4  -2  20   47.58    8.67
  -4   2  21    1.72    2.93
   4  -2 -21    5.81    3.03
   4  -2 -21    3.49    2.57
   4   2 -21    3.29    3.07
   4   2 -21    3.58    3.43
  -4  -2  21    5.63    3.27
  -4   2  22    2.01    2.92
   4  -2 -22    9.80    3.57
   4   2 -22   14.36    4.84
   4   2 -22   10.13    4.29
  -4  -2  22   10.60    5.05
   4  -2 -23   -0.00    2.39
   4   2 -23    0.00    3.06
   4   2 -23    0.24    3.00
  -4  -2  23   -0.00    3.50
   4  -2 -24  175.79   21.39
   4   2 -24  150.75   21.92
   4   2 -24  182.61   22.80
  -4  -2  24  116.37   21.56
   4   2 -25   15.17    5.85
  -4  -2  25   25.20    7.40
   4   2 -26   89.27   14.51
  -4  -2  26   76.87   14.70
   4   2 -27    4.62    3.97
  -4  -2  27    0.00    3.32
   4   2 -28   42.32    9.88
  -4  -2  28   50.06   10.86
  -4  -2  30  106.96   18.46
  -4  -2  31    1.15    3.64
  -4  -2  32    1.96    4.15
  -4  -2  33   -0.00    4.56
  -4  -2  34   10.22    6.27
  -4  -2  35    4.35    5.04
  -4  -2  36   11.99    6.31
  -4  -2  37   -0.00    4.11
  -4  -2  38    1.92    4.43
  -4  -2  39    0.59    4.00
  -4   3   1   35.31    6.68
  -4   3   1   59.21    7.69
  -4   3   1   42.00    7.14
  -4   3   1   39.02    6.93
   4  -3  -1   36.83    6.62
   4  -3  -1   51.90    7.04
   4   3  -1   40.82    8.05
   4   3  -1   44.74    8.16
  -4  -3   1   35.22    7.46
  -4  -3   1   40.80    8.37
  -4   3   2  326.78   42.04
  -4   3   2  344.49   42.32
  -4   3   2  383.21   42.81
  -4   3   2  371.87   42.50
   4  -3  -2  370.42   42.08
   4  -3  -2  395.30   42.08
   4   3  -2  316.29   43.72
   4   3  -2  480.29   44.88
  -4  -3   2  402.77   43.95
  -4  -3   2  349.46   44.14
  -4   3   3    7.00    2.60
  -4   3   3    8.86    2.83
  -4   3   3    9.46    2.93
  -4   3   3    9.61    2.95
   4  -3  -3   12.62    2.75
   4  -3  -3   12.68    2.72
   4   3  -3    4.71    4.09
   4   3  -3    7.17    3.62
  -4  -3   3    5.82    3.49
  -4  -3   3    8.18    3.93
  -4   3   4    9.41    2.67
  -4   3   4   12.54    2.90
  -4   3   4   14.30    3.18
  -4   3   4   13.30    3.11
   4  -3  -4    9.86    2.19
   4  -3  -4   13.82    2.37
   4   3  -4   10.88    4.28
   4   3  -4   10.49    3.63
  -4  -3   4   13.98    4.31
  -4  -3   4   10.86    4.11
  -4   3   5   44.60    6.24
  -4   3   5   48.20    6.53
  -4   3   5   41.52    6.46
  -4   3   5   38.69    6.25
   4  -3  -5   48.09    6.39
   4   3  -5   36.51    7.75
   4   3  -5   42.68    7.94
  -4  -3   5   66.48    9.57
  -4   3   6   56.58    7.82
  -4   3   6   74.65    8.31
  -4   3   6   55.04    7.96
  -4   3   6   61.02    8.03
   4  -3  -6   60.16    7.90
   4   3  -6   71.34   10.53
   4   3  -6   70.70   10.22
  -4  -3   6   60.41    9.75
  -4  -3   6   54.70   10.07
  -4   3   7  483.42   57.07
  -4   3   7  520.28   57.31
  -4   3   7  564.31   57.69
   4  -3  -7  550.71   57.32
   4   3  -7  509.90   59.80
   4   3  -7  436.89   59.07
  -4  -3   7  569.77   59.89
  -4  -3   7  505.68   60.19
  -4   3   8   93.68   10.84
  -4   3   8   88.48   10.88
   4  -3  -8   85.19   10.70
   4   3  -8   94.43   13.59
   4   3  -8  107.63   13.59
  -4  -3   8  118.37   13.94
  -4  -3   8   88.70   13.88
  -4   3   9    1.52    1.03
  -4   3   9    0.80    0.98
   4  -3  -9    1.12    0.87
   4   3  -9    2.06    2.86
   4   3  -9    3.78    3.15
  -4  -3   9    0.00    2.43
  -4  -3   9    0.54    2.56
  -4   3  10  207.90   23.22
  -4   3  10  214.55   23.55
   4  -3 -10  205.85   23.19
   4   3 -10  202.39   26.45
  -4  -3  10  231.74   26.42
  -4  -3  10  207.23   26.91
  -4   3  11  454.75   45.36
  -4   3  11  372.11   45.50
   4  -3 -11  403.92   45.21
   4   3 -11  382.64   48.36
   4   3 -11  446.53   48.40
  -4  -3  11  435.21   48.29
  -4  -3  11  386.40   48.81
  -4   3  12  306.47   36.21
  -4   3  12  326.22   36.64
   4  -3 -12  344.55   36.29
   4   3 -12  316.17   39.34
   4   3 -12  316.09   38.80
  -4  -3  12  377.82   39.46
  -4  -3  12  321.20   39.86
  -4   3  13  102.86   12.67
  -4   3  13  120.13   13.26
   4  -3 -13  101.71   12.63
   4   3 -13  120.78   15.89
   4   3 -13   99.22   14.76
  -4  -3  13  108.21   15.03
  -4  -3  13  102.64   15.92
  -4   3  14   10.54    2.33
  -4   3  14    5.03    2.10
   4  -3 -14    7.37    2.13
   4   3 -14    6.22    3.48
   4   3 -14    9.95    3.57
  -4  -3  14    8.67    3.68
  -4  -3  14   12.12    4.43
  -4   3  15   56.52    7.08
  -4   3  15   42.83    7.01
   4  -3 -15   50.13    6.94
   4   3 -15   40.19    8.58
  -4  -3  15   42.53    8.29
  -4  -3  15   52.58    9.72
  -4   3  16  294.04   32.73
  -4   3  16  275.82   32.98
   4  -3 -16  294.35   32.68
   4   3 -16  288.91   35.20
  -4  -3  16  240.15   34.14
  -4  -3  16  291.16   35.93
  -4   3  17   13.57    3.57
  -4   3  17   13.98    3.87
   4  -3 -17   21.08    4.05
   4   3 -17   19.08    5.33
  -4  -3  17   26.53    5.83
  -4  -3  17   14.01    5.44
  -4   3  18   60.77    9.16
  -4   3  18   64.03    9.68
   4  -3 -18   60.21    9.10
   4   3 -18   74.14   11.47
  -4  -3  18   58.88   10.42
  -4  -3  18   61.96   11.58
  -4   3  19    5.80    2.74
  -4   3  19    8.17    3.31
   4  -3 -19    6.55    2.71
   4  -3 -19    4.90    2.73
   4   3 -19    6.43    3.87
  -4  -3  19    8.32    3.65
  -4   3  20   21.20    4.68
  -4   3  20    9.14    3.95
   4  -3 -20   18.35    4.29
   4  -3 -20   15.40    4.13
   4   3 -20   22.47    5.96
  -4  -3  20   18.05    5.38
  -4   3  21   66.10   10.16
  -4   3  21   55.16   10.11
   4  -3 -21   65.91    9.85
   4  -3 -21   59.90    9.69
   4   3 -21   47.80   10.51
  -4  -3  21   73.10   11.55
  -4  -3  21   60.71   11.87
  -4   3  22   71.66   12.70
   4  -3 -22   95.39   12.74
   4   3 -22   94.28   14.46
  -4  -3  22   76.34   13.38
  -4  -3  22   75.92   14.32
   4  -3 -23   61.89   10.29
   4   3 -23   77.61   12.49
   4   3 -23   67.19   12.07
  -4  -3  23   55.40   11.08
  -4  -3  23   53.36   11.75
   4   3 -24    4.18    3.67
   4   3 -24    4.54    4.16
  -4  -3  24    6.16    4.12
   4   3 -25   13.59    5.59
  -4  -3  25   15.63    5.81
   4   3 -26   73.25   13.13
  -4  -3  26   63.52   13.51
   4   3 -27   14.89    6.00
  -4  -3  27    9.99    5.54
   4   3 -28   80.12   13.80
  -4  -3  28   60.72   13.29
  -4  -3  29    5.03    5.27
  -4  -3  30    8.02    5.20
  -4  -3  31   11.48    6.22
  -4  -3  32   30.23    9.68
  -4  -3  33    4.62    5.32
  -4  -3  34   -0.00    3.93
  -4  -3  35   -0.00    4.21
  -4  -3  36    3.46    5.67
  -4  -3  37    2.70    5.17
  -4  -3  38   -0.00    4.89
  -4  -3  39   -0.00    3.91
  -4   4   1   83.44   10.69
   4  -4  -1   70.09   10.25
   4  -4  -1   64.05   10.13
   4  -4  -1   66.35    9.99
   4   4  -1   80.79   12.60
   4   4  -1   60.48   11.18
  -4  -4   1   64.41   11.16
  -4  -4   1   62.49   11.85
  -4   4   2  137.49   19.48
  -4   4   2  176.24   20.72
   4  -4  -2  163.66   19.88
   4  -4  -2  146.63   19.61
   4  -4  -2  167.65   19.56
   4   4  -2  166.84   21.98
   4   4  -2  180.80   21.90
  -4  -4   2  144.84   20.81
  -4  -4   2  147.82   21.76
  -4   4   3   81.52   10.45
  -4   4   3   58.96   10.18
   4  -4  -3   73.89   10.20
   4  -4  -3   63.07    9.76
   4  -4  -3   71.49    9.72
   4   4  -3   72.33   12.31
  -4  -4   3   81.17   12.06
  -4  -4   3   82.96   12.81
  -4   4   4  340.23   39.43
  -4   4   4  318.37   39.78
   4  -4  -4  362.53   39.62
   4  -4  -4  344.51   39.03
   4  -4  -4  344.17   38.85
   4   4  -4  320.11   41.48
   4   4  -4  341.28   41.46
  -4  -4   4  372.50   41.59
  -4  -4   4  347.57   42.24
  -4   4   5    4.48    2.46
  -4   4   5    5.47    2.54
   4  -4  -5    7.36    2.43
   4  -4  -5    5.34    1.88
   4  -4  -5    6.41    1.88
   4   4  -5    7.41    4.42
   4   4  -5    8.07    3.75
  -4  -4   5   11.59    4.28
  -4  -4   5    9.78    4.25
  -4   4   6   91.80   12.48
  -4   4   6   87.32   12.67
   4  -4  -6  107.56   12.59
   4  -4  -6   95.58   11.17
   4  -4  -6   98.04   11.17
   4   4  -6  103.49   14.97
   4   4  -6  108.27   15.10
  -4  -4   6  101.13   14.61
  -4  -4   6  106.61   15.56
  -4   4   7    5.96    2.33
  -4   4   7    6.56    2.46
   4  -4  -7    8.44    2.24
   4   4  -7    7.27    3.72
   4   4  -7    7.07    3.79
  -4  -4   7    9.35    3.74
  -4  -4   7    0.12    2.88
  -4   4   8  109.71   13.43
  -4   4   8  101.04   13.56
   4  -4  -8  109.66   13.26
   4   4  -8   95.61   15.55
   4   4  -8  112.67   15.80
  -4  -4   8  174.35   17.30
  -4  -4   8   77.60   15.30
  -4   4   9  363.16   39.14
  -4   4   9  349.73   39.27
   4  -4  -9  317.99   38.65
   4   4  -9  366.33   42.17
   4   4  -9  372.14   41.82
  -4  -4   9  306.44   40.91
  -4  -4   9  386.44   43.03
  -4   4  10  265.33   30.55
  -4   4  10  254.12   30.78
   4  -4 -10  237.92   30.17
   4   4 -10  283.79   33.80
   4   4 -10  308.31   33.68
  -4  -4  10  342.05   33.93
  -4  -4  10  300.49   34.85
  -4   4  11   41.08    5.57
  -4   4  11   27.83    5.37
   4  -4 -11   35.31    5.22
   4   4 -11   29.60    7.25
   4   4 -11   39.64    7.74
  -4  -4  11   47.40    7.81
  -4  -4  11   33.00    7.87
  -4   4  12   47.78    6.78
  -4   4  12   40.53    6.98
   4  -4 -12   53.89    6.84
   4   4 -12   60.85   10.01
   4   4 -12   45.07    8.66
  -4  -4  12   47.64    9.55
  -4   4  13  114.80   13.63
  -4   4  13  100.38   13.94
   4  -4 -13  110.53   13.58
   4   4 -13  110.02   16.40
  -4  -4  13  116.12   15.97
  -4  -4  13  111.65   16.97
  -4   4  14  325.00   39.28
  -4   4  14  433.56   40.58
   4  -4 -14  328.78   39.26
   4   4 -14  328.41   42.27
  -4  -4  14  348.41   41.93
  -4  -4  14  337.85   43.20
  -4   4  15  116.61   14.38
  -4   4  15  121.40   15.06
   4  -4 -15  100.57   14.08
   4   4 -15  120.20   17.30
  -4  -4  15  120.29   16.72
  -4  -4  15  125.44   18.03
  -4   4  16   32.90    5.59
  -4   4  16   27.43    5.81
   4  -4 -16   37.28    5.76
   4   4 -16   25.16    6.97
  -4  -4  16   35.10    7.34
  -4  -4  16   46.40    8.88
  -4   4  17    2.96    2.09
  -4   4  17    2.53    2.61
   4  -4 -17    4.04    2.34
   4   4 -17    2.49    2.91
  -4  -4  17    2.32    2.85
  -4  -4  17    0.93    3.27
  -4   4  18  120.30   15.70
  -4   4  18  114.38   16.16
   4  -4 -18  121.05   15.70
   4   4 -18  107.67   17.59
  -4  -4  18  134.28   18.04
  -4   4  19   96.68   13.04
  -4   4  19   93.30   13.61
   4  -4 -19   97.42   13.10
   4   4 -19   84.10   14.78
  -4  -4  19   84.66   14.34
  -4   4  20   78.53   11.53
  -4   4  20   75.58   12.08
   4  -4 -20   74.52   11.36
   4   4 -20   84.81   13.90
  -4  -4  20   74.00   12.85
  -4  -4  20   80.38   14.65
  -4   4  21   27.27    5.98
  -4   4  21   25.89    6.41
   4   4 -21   27.95    7.60
  -4  -4  21   34.37    7.65
  -4  -4  21   31.98    8.43
  -4   4  22    3.38    2.75
   4   4 -22    2.15    3.31
  -4  -4  22   10.35    5.23
  -4   4  23   26.84    6.23
   4   4 -23   16.78    6.21
  -4  -4  23   36.66    8.58
   4   4 -24   80.39   14.70
  -4  -4  24   91.84   16.12
   4   4 -25   85.74   13.95
  -4  -4  25   54.02   12.88
   4   4 -26   75.95   12.08
  -4  -4  26   11.75    6.78
  -4  -4  27   -0.00    4.37
  -4  -4  28   32.80    9.34
  -4  -4  29   13.81    6.21
   4   4 -30   10.39    5.71
  -4  -4  30   19.09    7.18
  -4  -4  31    7.61    5.38
  -4  -4  32   -0.00    3.69
  -4  -4  33    9.07    6.18
  -4  -4  34    8.18    6.25
  -4  -4  35    3.88    4.43
  -4  -4  36    4.10    5.15
  -4  -4  37   -0.00    4.35
  -4  -4  38   -0.00    4.93
  -4   5   1   96.61   13.77
   4  -5  -1   84.23   13.37
   4   5  -1   94.67   15.67
   4   5  -1  110.74   15.70
  -4  -5   1  107.54   15.19
  -4  -5   1   94.31   15.84
  -4   5   2  335.87   39.58
   4  -5  -2  287.59   39.09
   4  -5  -2  318.60   39.51
   4  -5  -2  348.10   39.24
   4   5  -2  323.79   41.58
   4   5  -2  364.57   41.79
  -4  -5   2  325.49   40.86
  -4  -5   2  464.82   44.26
  -4   5   3  181.57   24.19
  -4   5   3  190.52   24.84
   4  -5  -3  173.87   23.96
   4  -5  -3  218.28   24.61
   4  -5  -3  207.98   23.96
   4   5  -3  230.95   27.32
   4   5  -3  180.26   25.90
  -4  -5   3  190.33   25.64
  -4  -5   3  215.24   27.56
  -4   5   4   34.72    6.05
  -4   5   4   33.16    6.46
   4  -5  -4   34.28    6.02
   4  -5  -4   23.32    5.39
   4  -5  -4   35.65    5.63
   4   5  -4   31.66    7.65
   4   5  -4   26.34    7.01
  -4  -5   4   27.07    7.22
  -4  -5   4   26.76    7.45
  -4   5   5   46.05    7.54
  -4   5   5   41.81    7.65
   4  -5  -5   41.94    7.20
   4  -5  -5   49.03    7.32
   4  -5  -5   46.25    6.82
   4   5  -5   41.29    9.11
   4   5  -5   46.82    9.33
  -4  -5   5   43.38    8.76
  -4  -5   5   52.86   10.21
  -4   5   6   80.70   11.75
  -4   5   6   91.14   12.56
   4  -5  -6   83.77   11.63
   4  -5  -6   89.06   11.33
   4  -5  -6   81.09   10.91
   4   5  -6   92.80   14.27
   4   5  -6   93.77   14.03
  -4  -5   6   87.53   13.68
  -4  -5   6   81.07   14.42
  -4   5   7  230.71   29.29
  -4   5   7  236.13   29.78
   4  -5  -7  236.11   29.09
   4  -5  -7  246.39   28.40
   4  -5  -7  269.39   28.32
   4   5  -7  235.84   31.67
   4   5  -7  287.14   32.38
  -4  -5   7  230.76   31.08
  -4  -5   7  260.12   32.76
  -4   5   8   51.71    7.64
  -4   5   8   41.62    7.55
   4  -5  -8   48.32    7.29
   4  -5  -8   44.12    6.08
   4  -5  -8   45.32    6.02
   4   5  -8   48.14    9.60
   4   5  -8   58.00    9.88
  -4  -5   8   56.25    9.52
  -4  -5   8   53.88   10.25
  -4   5   9   32.22    5.52
  -4   5   9   28.32    5.69
   4  -5  -9   30.38    5.25
   4   5  -9   37.83    7.88
   4   5  -9   23.67    6.62
  -4  -5   9   26.77    6.75
  -4  -5   9   36.41    8.24
  -4   5  10   26.86    5.23
  -4   5  10   24.63    5.22
   4  -5 -10   27.71    4.83
   4   5 -10   31.33    7.11
   4   5 -10   31.63    7.12
  -4  -5  10   25.87    6.45
  -4   5  11  289.32   34.69
  -4   5  11  326.33   35.38
   4  -5 -11  294.89   34.38
   4   5 -11  303.42   37.74
  -4  -5  11  300.87   36.86
  -4  -5  11  262.11   37.71
  -4   5  12  322.52   38.58
  -4   5  12  340.33   39.25
   4  -5 -12  341.48   38.44
   4   5 -12  355.59   42.09
  -4  -5  12  314.69   40.65
  -4  -5  12  336.85   42.47
  -4   5  13   69.99    8.49
  -4   5  13   54.23    8.28
   4  -5 -13   44.12    7.31
   4   5 -13   61.09   10.74
  -4  -5  13   57.28    9.72
  -4  -5  13   24.46    8.25
  -4   5  14   24.37    4.62
  -4   5  14   20.38    4.86
   4  -5 -14   25.53    4.66
   4   5 -14   27.38    6.86
  -4  -5  14   16.57    5.53
  -4  -5  14   17.14    6.48
  -4   5  15  152.61   16.09
  -4   5  15  106.43   15.83
   4  -5 -15   99.27   14.96
   4   5 -15  105.88   17.78
  -4  -5  15  195.32   19.77
  -4  -5  15  101.61   18.23
  -4   5  16  133.32   17.98
  -4   5  16  133.42   18.70
   4  -5 -16  147.93   18.19
   4   5 -16  146.72   21.16
  -4  -5  16  169.36   20.95
  -4   5  17  103.07   14.94
  -4   5  17  114.05   16.02
   4  -5 -17  128.06   15.44
  -4  -5  17  116.20   17.24
  -4   5  18  161.33   19.81
  -4   5  18  139.05   20.19
   4  -5 -18  161.91   19.72
   4   5 -18  143.71   22.14
  -4   5  19    1.35    2.34
  -4   5  19   -0.00    2.33
   4   5 -19    2.32    3.53
  -4  -5  19   -0.00    4.76
  -4   5  20    2.92    2.85
  -4   5  20    0.13    2.27
   4   5 -20    0.00    3.44
  -4  -5  20    1.45    4.06
  -4   5  21   23.00    5.65
   4   5 -21   31.70    8.35
  -4  -5  21   29.00    8.50
   4   5 -22  146.45   22.17
   4   5 -23   24.55    7.63
  -4  -5  23   24.88    8.08
   4   5 -24    6.89    5.23
  -4  -5  24    2.10    4.53
  -4  -5  25    6.78    4.24
  -4  -5  26    6.89    4.86
  -4  -5  27   25.72    8.65
   4   5 -28   21.05    6.97
  -4  -5  28   10.55    6.39
   4   5 -29    5.81    4.82
  -4  -5  29   14.59    6.27
   4   5 -30    2.85    4.58
  -4  -5  30   -0.00    3.80
   4   5 -31   17.87    7.28
  -4  -5  31   21.65    8.18
  -4  -5  32   12.66    6.04
  -4  -5  33   10.23    6.74
  -4  -5  34    0.00    3.61
  -4  -5  35   -0.00    4.33
  -4  -5  36    1.74    5.16
  -4  -5  37    3.84    5.08
  -4  -5  38    4.87    5.40
  -4   6   1   64.67   10.85
   4  -6  -1   60.25   10.47
   4  -6  -1   89.38   12.16
   4  -6  -1   77.70   10.98
   4   6  -1   67.96   12.76
   4   6  -1   53.71   11.50
  -4  -6   1   62.74   11.53
  -4  -6   1   54.28   11.98
  -4   6   2   83.32   12.93
   4  -6  -2   93.71   12.93
   4  -6  -2   83.19   13.00
   4  -6  -2   77.25   12.22
   4   6  -2   75.29   13.98
  -4  -6   2   81.17   13.74
  -4  -6   2  115.47   16.56
  -4   6   3   89.46   13.45
   4  -6  -3   84.25   13.01
   4  -6  -3   78.14   12.99
   4  -6  -3   99.79   13.22
   4   6  -3   85.97   15.27
   4   6  -3  119.78   16.11
  -4  -6   3   88.75   14.51
  -4  -6   3  106.89   16.45
  -4   6   4  155.66   21.47
  -4   6   4  145.23   21.84
   4  -6  -4  186.52   21.78
   4  -6  -4  173.11   21.65
   4  -6  -4  178.85   21.31
   4   6  -4  187.06   24.38
   4   6  -4  184.81   23.97
  -4  -6   4  161.50   22.91
  -4  -6   4  134.11   23.28
  -4   6   5  113.20   14.58
  -4   6   5   72.96   13.81
   4  -6  -5  105.59   14.04
   4  -6  -5   90.74   13.58
   4  -6  -5   92.06   13.38
   4   6  -5  110.40   16.61
   4   6  -5  127.27   16.92
  -4  -6   5  114.11   16.02
  -4  -6   5  107.55   16.96
  -4   6   6   51.66    8.74
  -4   6   6   40.84    8.56
   4  -6  -6   60.26    8.74
   4  -6  -6   48.66    8.18
   4  -6  -6   51.82    7.89
   4   6  -6   61.57   11.01
   4   6  -6   53.20   10.31
  -4  -6   6   60.05   10.43
  -4  -6   6   35.59   10.13
  -4   6   7    0.00    1.87
  -4   6   7    3.60    3.26
   4  -6  -7    0.18    1.95
   4  -6  -7    1.44    1.82
   4  -6  -7   -0.00    1.66
   4   6  -7    1.58    3.19
   4   6  -7    1.61    3.40
  -4  -6   7    1.35    3.12
  -4  -6   7   -0.00    3.90
  -4   6   8  323.46   39.50
  -4   6   8  329.10   40.20
   4  -6  -8  323.88   39.17
   4  -6  -8  331.49   38.67
   4  -6  -8  330.00   38.59
   4   6  -8  366.15   42.73
   4   6  -8  348.83   42.13
  -4  -6   8  371.62   41.92
  -4   6   9  394.02   47.58
  -4   6   9  395.49   48.13
   4  -6  -9  416.91   47.35
   4  -6  -9  417.08   46.48
   4  -6  -9  434.23   46.68
   4   6  -9  401.34   50.28
  -4  -6   9  402.49   49.51
  -4  -6   9  384.89   50.85
  -4   6  10    2.41    2.68
  -4   6  10    5.59    3.45
   4  -6 -10    3.85    2.49
   4  -6 -10    4.15    1.89
   4  -6 -10    6.35    1.91
   4   6 -10    4.42    3.56
  -4  -6  10    6.27    4.13
  -4  -6  10   11.08    5.18
  -4   6  11    2.40    2.36
  -4   6  11    2.19    2.38
   4  -6 -11    1.88    1.99
   4  -6 -11    4.21    1.53
   4  -6 -11    4.45    1.54
   4   6 -11    0.00    2.97
  -4  -6  11    2.92    3.17
  -4  -6  11    1.55    3.58
  -4   6  12    1.96    2.58
  -4   6  12    2.94    2.50
   4  -6 -12    1.34    2.23
   4  -6 -12    5.47    1.48
   4  -6 -12    3.21    1.19
   4   6 -12    7.38    4.50
  -4  -6  12    9.75    4.16
  -4  -6  12    9.00    5.53
  -4   6  13  121.63   16.90
  -4   6  13  125.93   17.50
   4  -6 -13  130.76   16.74
   4   6 -13  130.93   19.83
  -4  -6  13  131.12   18.78
  -4  -6  13  126.17   20.28
  -4   6  14  124.48   16.36
  -4   6  14   96.82   16.30
   4  -6 -14  132.70   16.30
   4   6 -14  142.52   19.88
  -4  -6  14  121.99   19.67
  -4   6  15  109.31   14.78
  -4   6  15  104.24   15.33
   4  -6 -15   99.05   14.28
   4   6 -15  117.39   17.84
  -4   6  16   48.43    8.25
  -4   6  16   46.18    8.94
   4  -6 -16   50.29    8.08
   4   6 -16   42.20   10.14
  -4   6  17    1.34    2.24
  -4   6  17    2.02    3.01
   4  -6 -17   -0.00    1.85
   4   6 -17    0.00    3.56
  -4   6  18   71.85   10.71
  -4   6  18   55.79   10.89
   4   6 -18   69.17   13.22
  -4  -6  18   72.86   13.74
  -4   6  19   62.28   10.77
  -4   6  19   59.67   11.56
   4   6 -19   88.90   14.59
  -4  -6  19  108.01   16.30
  -4   6  20   29.07    6.47
   4   6 -20   30.28    8.27
  -4  -6  20   33.21    9.25
   4   6 -21   34.95    9.02
  -4  -6  21   26.00    8.62
  -4  -6  22    1.48    4.23
  -4  -6  23    3.75    5.29
  -4  -6  24    0.00    4.02
   4   6 -25   42.96   10.84
  -4  -6  25   53.53   12.06
   4   6 -26   24.64    8.39
  -4  -6  26   32.13    9.73
   4   6 -27    1.10    3.25
  -4  -6  27   -0.00    4.46
   4   6 -28   12.59    6.60
  -4  -6  28   29.53    8.90
   4   6 -29   25.56    8.63
  -4  -6  29   21.37    8.43
   4   6 -30    0.55    4.36
  -4  -6  30    3.58    5.51
   4   6 -31   13.16    6.56
  -4  -6  31    1.31    4.66
  -4  -6  32    0.94    3.95
  -4  -6  33    4.17    4.75
  -4  -6  34    6.62    5.22
  -4  -6  35   24.93    9.24
  -4  -6  36   12.33    6.82
  -4  -6  37   -0.00    4.17
  -4   7   1  316.61   39.86
  -4   7   1  350.12   41.48
   4  -7  -1  315.15   39.51
   4   7  -1  330.42   42.16
   4   7  -1  293.62   41.04
  -4  -7   1  365.35   43.34
  -4   7   2   42.36    8.34
  -4   7   2   33.84    8.10
   4  -7  -2   43.12    8.24
   4  -7  -2   42.88    8.68
   4   7  -2   44.67   10.18
   4   7  -2   43.79    9.76
  -4  -7   2   43.11   10.54
  -4   7   3  111.27   16.92
   4  -7  -3  106.84   16.34
   4  -7  -3  138.76   17.76
   4   7  -3  129.34   19.29
   4   7  -3  109.40   18.18
  -4  -7   3  126.95   19.81
  -4   7   4   15.26    4.86
   4  -7  -4    7.11    3.77
   4  -7  -4   13.86    4.41
   4   7  -4   17.14    6.14
   4   7  -4   11.38    4.92
  -4  -7   4   13.11    5.75
  -4   7   5  170.40   22.31
  -4   7   5  149.25   22.47
   4  -7  -5  187.52   22.07
   4  -7  -5  159.36   21.87
   4   7  -5  167.45   24.16
   4   7  -5  189.93   24.60
  -4  -7   5  135.95   23.71
  -4   7   6  217.06   28.41
  -4   7   6  207.49   28.95
   4  -7  -6  225.28   27.96
   4  -7  -6  244.62   28.47
   4   7  -6  248.56   31.26
  -4  -7   6  202.59   30.82
  -4   7   7  474.76   55.45
  -4   7   7  415.12   55.70
   4  -7  -7  491.67   55.06
   4  -7  -7  485.37   55.12
   4   7  -7  519.07   58.47
  -4  -7   7  461.38   58.68
  -4   7   8   -0.00    1.88
  -4   7   8    2.85    3.27
   4  -7  -8    0.75    2.32
   4  -7  -8    1.36    2.18
   4   7  -8   -0.00    3.00
  -4  -7   8    3.19    4.54
  -4   7   9   15.21    4.40
  -4   7   9    7.18    4.25
   4  -7  -9   11.62    3.86
   4  -7  -9   14.86    3.90
   4   7  -9   20.25    6.57
  -4  -7   9   13.74    6.51
  -4   7  10    9.75    4.11
  -4   7  10    8.62    3.98
   4  -7 -10   11.40    3.89
   4  -7 -10   11.75    3.50
   4   7 -10   19.12    6.71
  -4  -7  10   14.29    6.26
  -4   7  11  162.01   21.48
  -4   7  11  169.02   22.14
   4  -7 -11  154.05   20.65
   4  -7 -11  167.18   20.03
   4   7 -11  155.06   23.52
  -4  -7  11  142.45   23.87
  -4   7  12   18.54    5.42
  -4   7  12   19.40    5.84
   4  -7 -12   23.80    5.33
   4  -7 -12   25.18    4.62
   4   7 -12   25.27    7.46
  -4  -7  12   28.88    8.27
  -4   7  13   49.68    9.14
  -4   7  13   44.63    9.11
   4  -7 -13   58.49    8.99
   4  -7 -13   49.66    7.46
   4   7 -13   54.94   11.31
  -4   7  14    2.94    2.84
  -4   7  14    2.06    3.10
   4  -7 -14    5.94    3.09
   4  -7 -14    5.14    2.07
   4   7 -14    4.20    4.00
  -4   7  15   87.70   12.36
  -4   7  15   67.90   12.24
   4  -7 -15   87.07   11.98
   4  -7 -15   68.03    9.58
   4   7 -15   82.26   14.53
  -4   7  16    2.20    3.02
  -4   7  16    1.62    3.28
   4  -7 -16    3.91    2.79
   4  -7 -16    1.06    1.29
   4   7 -16    0.00    4.01
  -4   7  17   31.07    6.65
  -4   7  17   22.45    6.42
   4  -7 -17   28.82    4.10
   4   7 -17   18.89    7.40
  -4  -7  17   22.85    8.15
  -4   7  18    1.07    2.36
   4  -7 -18    2.90    1.19
  -4  -7  18    2.78    4.59
  -4   7  19    0.01    2.69
   4  -7 -19    0.11    0.75
  -4  -7  19   -0.00    4.19
  -4  -7  20    3.55    5.38
  -4  -7  21   90.05   17.14
   4   7 -22   26.73    9.09
  -4  -7  22   61.31   12.65
   4   7 -23   90.84   16.39
  -4  -7  23   77.93   16.59
   4   7 -24    3.35    4.31
  -4  -7  24    1.10    4.13
   4   7 -25    5.49    4.78
  -4  -7  25    3.23    4.99
   4   7 -26    3.91    5.17
  -4  -7  26    2.31    4.83
   4   7 -27   20.48    7.47
  -4  -7  27   18.43    8.77
   4   7 -28   15.52    7.01
  -4  -7  28    7.69    6.15
   4   7 -29    4.83    5.15
  -4  -7  29    4.96    6.14
   4   7 -30    0.00    4.37
  -4  -7  30    0.00    5.02
   4   7 -31   14.80    6.79
  -4  -7  31   11.47    6.98
   4   7 -32    5.56    5.36
  -4  -7  32    9.02    6.79
  -4  -7  33   24.97    9.36
  -4  -7  34    5.07    5.70
  -4  -7  35   -0.00    4.88
  -4  -7  36    0.00    5.10
  -4   8   1   17.40    5.72
  -4   8   1   22.90    6.96
   4  -8  -1   17.26    5.39
   4   8  -1   17.59    7.50
   4   8  -1   19.21    6.81
  -4  -8   1   24.26    7.97
  -4   8   2   30.14    7.57
  -4   8   2   26.34    7.95
   4  -8  -2   37.78    7.86
   4   8  -2   36.40    9.22
  -4  -8   2   43.74   10.68
  -4   8   3  144.25   21.73
   4  -8  -3  143.97   21.05
   4  -8  -3  195.26   23.21
   4   8  -3  166.75   24.06
  -4  -8   3  144.65   24.20
  -4   8   4   43.24    8.34
   4  -8  -4   26.44    6.49
   4  -8  -4   45.77    8.75
   4   8  -4   27.33    8.22
  -4  -8   4   16.67    7.28
  -4   8   5   56.15   10.84
   4  -8  -5   63.06   10.63
   4  -8  -5   73.85   11.58
   4   8  -5   62.91   12.90
  -4  -8   5   62.92   13.36
  -4   8   6   34.46    7.40
   4  -8  -6   40.03    6.95
   4  -8  -6   37.86    7.07
   4   8  -6   34.47    8.89
  -4  -8   6    2.17    4.88
  -4   8   7    2.65    3.36
  -4   8   7    3.36    3.60
   4  -8  -7    1.46    2.50
   4  -8  -7    0.00    2.37
   4   8  -7   -0.00    4.12
  -4  -8   7    0.88    3.79
  -4   8   8   13.92    5.64
  -4   8   8   34.48    7.97
   4  -8  -8   35.53    6.81
   4  -8  -8   32.86    6.92
   4   8  -8   30.02    8.57
  -4  -8   8   35.95    9.44
  -4   8   9  387.99   51.08
  -4   8   9  427.30   52.43
   4  -8  -9  433.66   50.86
   4  -8  -9  460.30   51.14
   4   8  -9  463.00   54.51
  -4  -8   9  421.55   54.79
  -4   8  10    6.25    3.84
  -4   8  10   -0.00    2.53
   4  -8 -10    2.34    2.65
   4  -8 -10    2.22    2.93
   4   8 -10    2.78    4.00
  -4  -8  10    6.68    5.81
  -4   8  11   31.66    7.30
  -4   8  11   25.87    7.10
   4  -8 -11   30.13    6.64
   4  -8 -11   29.40    6.19
   4   8 -11   25.53    8.35
  -4  -8  11   32.84    9.62
  -4   8  12    1.18    3.04
  -4   8  12    3.76    3.78
   4  -8 -12    0.00    2.38
   4  -8 -12    1.77    2.22
  -4   8  13  160.99   18.42
  -4   8  13  137.47   18.25
   4  -8 -13  118.62   16.23
   4  -8 -13   82.29   14.45
  -4   8  14   13.87    5.30
   4  -8 -14   17.07    4.92
  -4   8  15   55.05    9.99
  -4  -8  15   45.05   11.58
  -4   8  16   -0.00    2.90
  -4  -8  16   -0.00    4.04
  -4   8  17    0.20    2.85
  -4  -8  17    3.22    4.95
  -4   8  18   13.23    5.08
   4   8 -18   17.30    7.33
  -4  -8  18   18.49    7.79
   4   8 -19   79.15   15.21
  -4  -8  19   75.42   15.69
   4   8 -20    2.68    4.44
  -4  -8  20   -0.00    4.08
   4   8 -21   63.35   14.39
  -4  -8  21   87.96   16.54
   4   8 -22    3.69    5.08
  -4  -8  22    9.33    5.97
   4   8 -23   30.95    9.01
  -4  -8  23   17.61    8.43
   4   8 -24    3.62    5.48
  -4  -8  24    3.76    5.74
   4   8 -25   55.35   12.59
  -4  -8  25   49.91   13.19
   4   8 -26    3.03    5.03
  -4  -8  26    2.15    3.80
   4   8 -27    3.14    5.07
  -4  -8  27    0.51    4.65
   4   8 -28   -0.00    4.08
  -4  -8  28   -0.00    5.08
   4   8 -29   33.92   10.41
  -4  -8  29   23.60    9.57
   4   8 -30    2.20    4.95
  -4  -8  30   -0.00    5.13
   4   8 -31   18.09    7.88
  -4  -8  31   18.95    8.14
   4   8 -32   -0.00    5.07
  -4  -8  32   -0.00    4.67
   4   8 -33    4.08    4.83
  -4  -8  33   -0.00    4.91
  -4  -8  34    2.87    6.29
  -4  -8  35   15.65    8.61
  -4   9   1  187.96   29.34
  -4   9   1  241.14   31.83
   4  -9  -1  268.97   30.36
  -4  -9   1  204.42   32.23
  -4   9   2    1.07    3.63
  -4   9   2    2.69    3.53
   4  -9  -2    3.41    3.26
  -4  -9   2    1.36    4.22
  -4   9   3   14.03    5.64
  -4   9   3   42.68    8.92
   4  -9  -3   31.36    6.65
  -4  -9   3    0.26    4.42
  -4   9   4   -0.00    3.08
  -4   9   4    2.84    3.59
   4  -9  -4    3.45    3.36
   4  -9  -4    2.12    3.72
  -4  -9   4    1.00    4.01
  -4   9   5  111.24   17.92
  -4   9   5  144.22   20.09
   4  -9  -5  117.96   17.32
   4  -9  -5  104.31   17.67
  -4  -9   5  120.31   20.75
  -4   9   6    0.00    3.06
   4  -9  -6    2.23    2.87
   4  -9  -6    0.90    3.11
  -4  -9   6    2.79    4.48
  -4   9   7  325.23   43.07
   4  -9  -7  368.63   42.87
  -4  -9   7  352.70   46.81
  -4   9   8    0.86    3.48
   4  -9  -8    0.00    2.93
  -4  -9   8    1.99    4.82
  -4   9   9   28.50    6.86
   4  -9  -9   26.05    6.22
  -4  -9   9    7.52    6.88
  -4   9  10    2.14    3.89
   4  -9 -10    0.00    2.53
  -4   9  11  224.39   32.99
   4  -9 -11  269.32   32.94
   4   9 -11  309.35   37.38
  -4   9  12   -0.00    3.29
   4  -9 -12    2.49    3.12
   4   9 -12    1.43    4.11
  -4   9  13   13.50    5.36
   4   9 -13   14.71    6.75
  -4  -9  13    4.97    5.45
  -4   9  14   18.21    6.02
   4   9 -14   11.99    6.59
  -4  -9  14   20.33    8.30
  -4   9  15   43.95    8.85
   4   9 -15   45.37   10.35
  -4  -9  15    4.40    5.94
  -4   9  16   -0.00    3.02
   4   9 -16   -0.00    5.09
  -4  -9  16    1.14    4.24
  -4   9  17  142.90   20.65
   4   9 -17  145.00   23.35
  -4  -9  17  130.20   23.45
   4   9 -18    2.58    4.44
  -4  -9  18    0.39    4.05
   4   9 -19    0.20    3.81
  -4  -9  19    0.00    3.79
   4   9 -20    2.29    4.48
  -4  -9  20    1.75    5.29
   4   9 -21   44.17   10.47
  -4  -9  21    2.40    5.13
   4   9 -22    2.26    4.98
  -4  -9  22    1.02    4.08
   4   9 -23   48.11   12.25
  -4  -9  23   60.25   13.76
   4   9 -24    1.01    3.93
  -4  -9  24    2.92    5.20
   4   9 -25    0.00    4.02
  -4  -9  25    0.00    4.97
   4   9 -26    1.75    4.66
  -4  -9  26    3.23    4.96
   4   9 -27   25.96    8.83
  -4  -9  27   31.12   10.37
   4   9 -28    1.63    4.44
  -4  -9  28   -0.00    5.64
   4   9 -29    7.50    5.94
  -4  -9  29    0.00    5.01
   4   9 -30    4.78    5.32
  -4  -9  30    0.76    4.99
   4   9 -31    6.68    5.55
  -4  -9  31    3.67    5.60
   4   9 -32   -0.00    4.67
  -4  -9  32    0.34    4.74
   4   9 -33   16.68    8.18
  -4  -9  33   13.59    8.43
  -4  -9  34    2.05    5.08
  -4  -9  35    6.73    7.11
  -4  10   1    2.94    4.44
   4  10  -1    2.63    3.96
  -4 -10   1    0.00    4.64
  -4  10   2    1.32    4.18
   4  10  -2    3.99    5.23
  -4 -10   2    2.00    4.96
  -4  10   3   49.53   10.45
   4  10  -3   24.25    9.72
  -4 -10   3   56.77   13.12
  -4  10   4    6.45    4.19
   4  10  -4   -0.00    3.80
  -4 -10   4   15.80    7.31
  -4  10   5   13.34    5.92
   4  10  -5   25.55    8.63
  -4 -10   5   23.24    8.41
  -4  10   6    1.06    3.55
   4  10  -6    2.04    4.65
  -4 -10   6   -0.00    5.22
  -4  10   7   26.38    7.25
   4  10  -7    2.64    4.87
  -4 -10   7   14.21    7.32
  -4  10   8    9.28    4.93
   4 -10  -8   11.77    4.80
   4  10  -8    5.91    5.30
  -4  10   9   12.50    6.13
   4 -10  -9   13.75    4.89
   4  10  -9    4.48    4.95
  -4  10  10   -0.00    3.70
   4 -10 -10    0.00    2.58
   4  10 -10    2.33    4.41
  -4  10  11   12.81    5.70
   4 -10 -11   36.10    7.29
   4  10 -11   11.76    7.14
  -4 -10  11    4.52    5.36
  -4  10  12   -0.00    3.79
   4  10 -12    0.00    3.66
  -4 -10  12    1.36    4.47
  -4  10  13   26.14    7.63
   4  10 -13   19.71    8.30
  -4 -10  13   20.37    8.95
  -4  10  14   -0.00    2.90
   4  10 -14    6.65    5.21
  -4 -10  14    0.03    4.44
  -4  10  15   70.94   13.88
   4  10 -15   76.84   16.09
  -4 -10  15  114.73   19.68
  -4  10  16   13.18    5.69
   4  10 -16    8.17    5.90
  -4 -10  16   22.48    8.84
   4  10 -17   -0.00    4.21
  -4 -10  17    0.07    4.54
   4  10 -18    0.00    4.60
  -4 -10  18    7.23    6.74
   4  10 -19    0.00    4.18
  -4 -10  19   53.04   12.54
   4  10 -20    5.91    6.40
  -4 -10  20    7.74    6.30
   4  10 -21   22.59    8.90
  -4 -10  21   11.65    7.50
   4  10 -22   -0.00    4.46
  -4 -10  22   -0.00    4.83
   4  10 -23   27.83    9.42
  -4 -10  23   20.87    8.96
   4  10 -24    4.02    5.24
  -4 -10  24   10.60    7.23
   4  10 -25   22.23    8.88
  -4 -10  25   28.26   10.17
   4  10 -26    4.04    5.06
  -4 -10  26    3.44    5.45
   4  10 -27   -0.00    5.09
  -4 -10  27    6.75    6.61
   4  10 -28    2.11    5.12
  -4 -10  28   -0.00    5.72
   4  10 -29   16.42    7.51
  -4 -10  29    9.06    7.24
   4  10 -30    0.36    4.21
  -4 -10  30   -0.00    5.53
   4  10 -31    3.69    5.26
  -4 -10  31    6.80    6.98
   4  10 -32   -0.00    4.67
  -4 -10  32   -0.00    4.93
   4  10 -33    1.17    4.99
  -4 -10  33   -0.00    5.35
   4  10 -34   -0.00    5.07
  -4 -10  34   -0.00    5.41
   4  11  -1   61.23   15.47
  -4 -11   1  129.80   20.81
   4  11  -2    1.14    4.57
  -4 -11   2    0.66    4.70
  -4  11   3   13.19    5.86
   4  11  -3    4.37    5.22
  -4 -11   3    9.87    6.85
  -4  11   4   12.93    6.09
   4  11  -4   17.45    8.00
  -4 -11   4   22.88    9.19
  -4  11   5   10.12    5.50
   4  11  -5   14.88    7.87
  -4 -11   5   24.02    9.20
  -4  11   6   11.58    5.80
   4  11  -6    6.25    5.97
  -4  11   7   45.27   11.00
   4  11  -7   59.16   13.38
  -4  11   8    9.95    5.28
   4  11  -8    0.77    4.34
  -4  11   9   -0.00    3.87
   4  11  -9    1.58    6.14
  -4  11  10    7.63    4.87
   4  11 -10    2.84    4.91
  -4 -11  10    0.16    4.11
  -4  11  11  110.13   18.50
   4  11 -11  120.26   20.58
  -4 -11  11  108.50   21.21
  -4  11  12    1.04    3.95
   4  11 -12   -0.00    4.95
  -4 -11  12   -0.00    4.10
  -4  11  13   50.88   11.05
   4  11 -13   26.16    9.84
  -4 -11  13   27.44   10.21
  -4  11  14    4.26    4.47
   4  11 -14   10.35    6.70
  -4 -11  14   13.88    8.23
   4  11 -15   27.53    9.44
  -4 -11  15   18.49    9.03
   4  11 -16   -0.00    4.83
  -4 -11  16   -0.00    4.53
   4  11 -17   68.15   15.63
  -4 -11  17   88.05   18.18
   4  11 -18    2.39    4.99
  -4 -11  18    2.56    5.69
   4  11 -19    3.16    4.48
  -4 -11  19    6.10    5.64
   4  11 -20    1.07    4.90
  -4 -11  20    1.43    5.72
   4  11 -21    3.85    6.03
  -4 -11  21   50.00   12.80
   4  11 -22    0.17    3.90
  -4 -11  22    0.00    5.03
   4  11 -23   13.83    7.19
  -4 -11  23    4.98    6.19
   4  11 -24    0.33    5.28
  -4 -11  24    2.96    5.94
   4  11 -25    9.25    6.57
  -4 -11  25    0.00    4.98
   4  11 -26    0.38    5.24
  -4 -11  26    4.60    6.30
   4  11 -27   17.75    8.21
  -4 -11  27   21.83    9.77
   4  11 -28   -0.00    4.61
  -4 -11  28    3.26    4.89
   4  11 -29    0.19    4.56
  -4 -11  29    1.44    5.86
   4  11 -30    3.09    5.63
  -4 -11  30   -0.00    6.03
   4  11 -31   15.35    7.60
  -4 -11  31    5.39    5.92
   4  11 -32    3.26    6.02
  -4 -11  32   -0.00    5.70
   4  11 -33   10.86    8.16
   4  11 -34    3.00    4.72
  -4  12   1    3.91    4.80
   4  12  -1    5.18    5.83
  -4 -12   1   -0.00    5.67
  -4  12   2    2.08    3.76
   4  12  -2   -0.00    5.95
  -4 -12   2   -0.00    5.29
  -4  12   3   81.66   15.31
   4  12  -3   66.65   15.87
   4  12  -4   13.73    7.80
   4  12  -5   32.44   10.44
   4  12  -6    2.02    5.17
   4  12  -7    5.94    5.74
   4  12  -8    4.05    4.83
  -4 -12   8   10.75    7.03
   4  12  -9   67.46   15.34
  -4 -12   9   66.94   16.25
   4  12 -10    0.22    4.73
  -4 -12  10   -0.00    4.83
   4  12 -11    2.41    5.66
  -4 -12  11    3.49    6.86
   4  12 -12    2.90    5.58
  -4 -12  12    8.82    7.02
   4  12 -13   27.91    9.84
  -4 -12  13   34.34   11.52
   4  12 -14   11.72    7.67
  -4 -12  14   12.39    8.48
   4  12 -15   25.03    9.61
  -4 -12  15   31.25   10.79
   4  12 -16    0.00    4.88
  -4 -12  16    0.00    5.38
   4  12 -17   -0.00    4.65
  -4 -12  17    1.33    4.94
   4  12 -18   -0.00    4.40
  -4 -12  18    1.19    5.63
   4  12 -19   16.75    8.88
  -4 -12  19   43.24   12.37
  -4 -12  20    2.24    5.73
   4  12 -21    6.35    6.00
  -4 -12  21    0.00    6.09
   4  12 -22   -0.00    3.91
  -4 -12  22   -0.00    4.69
   4  12 -23    7.40    7.59
  -4 -12  23    0.00    5.25
   4  12 -24    4.45    5.63
  -4 -12  24    3.05    5.82
   4  12 -25   22.86    9.27
  -4 -12  25   18.19    9.20
   4  12 -26    2.79    5.41
  -4 -12  26    0.70    5.89
   4  12 -27    5.32    6.21
  -4 -12  27   -0.00    5.56
   4  12 -28    2.74    4.92
  -4 -12  28    5.12    6.10
   4  12 -29    4.14    6.08
  -4 -12  29    0.00    4.80
   4  12 -30    0.00    5.34
  -4 -12  30    2.44    5.81
   4  12 -31    0.95    5.22
  -4 -12  31   14.50    7.94
   4  12 -32    5.12    6.10
   4  12 -33    1.26    4.86
  -4  13   1   35.73   10.63
   4  13  -1   49.80   12.83
  -4  13   2    9.93    6.17
   4  13  -2    9.04    7.08
  -4  13   3   10.73    6.47
   4  13  -3   -0.00    4.94
  -4  13   4    1.20    3.89
   4  13  -4    0.92    4.58
  -4  13   5   61.51   13.36
   4  13  -5   59.99   14.16
  -4 -13   5   60.24   15.62
  -4  13   6    8.77    6.28
   4  13  -6    4.05    6.15
  -4 -13   6   13.60    7.61
  -4  13   7   16.00    7.23
   4  13  -7   13.76    8.28
  -4 -13   7   25.11   10.27
  -4  13   8    4.39    5.18
   4  13  -8   -0.00    5.12
  -4 -13   8    0.00    4.79
  -4  13   9   -0.00    3.94
   4  13  -9    0.00    4.45
  -4 -13   9    0.00    5.02
  -4  13  10    0.58    3.78
   4  13 -10   -0.00    5.30
  -4 -13  10    0.94    6.43
  -4  13  11   40.32   10.81
   4  13 -11   33.54   11.23
  -4 -13  11   31.41   11.57
  -4  13  12   14.63    7.24
   4  13 -12    2.81    5.90
  -4 -13  12   20.80    9.20
   4  13 -13   11.96    6.87
  -4 -13  13    0.00    5.88
   4  13 -14   -0.00    5.00
  -4 -13  14   -0.00    3.91
   4  13 -15   -0.00    5.13
  -4 -13  15    8.13    5.98
   4  13 -16    1.92    4.79
  -4 -13  16    3.49    6.42
   4  13 -17   23.92    8.92
  -4 -13  17   14.99    8.88
   4  13 -18    0.00    4.61
  -4 -13  18    2.95    5.59
   4  13 -19    0.00    4.74
  -4 -13  19   -0.00    5.25
   4  13 -20   -0.00    6.01
  -4 -13  20    1.68    4.79
   4  13 -21   13.62    8.19
  -4 -13  21   21.11    9.90
   4  13 -22    0.77    4.11
  -4 -13  22    1.98    5.58
   4  13 -23   13.73    8.10
  -4 -13  23   15.11    8.64
   4  13 -24    0.00    4.60
  -4 -13  24    7.33    6.56
   4  13 -25    3.28    6.14
  -4 -13  25    0.00    6.00
   4  13 -26    3.25    5.28
  -4 -13  26   -0.00    5.88
   4  13 -27    9.76    7.13
  -4 -13  27    6.08    6.65
   4  13 -28    0.00    5.31
  -4 -13  28   -0.00    5.34
   4  13 -29    1.04    6.14
  -4 -13  29   -0.00    5.91
   4  13 -30   -0.00    4.95
  -4 -13  30   -0.00    5.96
  -4  14   1    1.43    4.70
   4  14  -1   -0.00    5.05
  -4  14   2    2.44    4.46
   4  14  -2    0.40    4.87
  -4  14   3   13.77    6.83
   4  14  -3   22.76    9.60
  -4  14   4   36.93   10.21
   4  14  -4   22.89    9.44
  -4  14   5   11.47    6.32
   4  14  -5   11.96    7.71
  -4 -14   5   19.99    9.18
  -4  14   6    0.21    4.75
   4  14  -6    0.00    4.61
  -4 -14   6   -0.00    4.60
  -4  14   7    7.99    5.47
   4  14  -7    7.30    5.67
  -4 -14   7   -0.00    6.06
   4  14  -8    7.74    7.50
  -4 -14   8   17.48    8.75
  -4  14   9   36.43   10.52
   4  14  -9   51.89   13.07
  -4 -14   9   35.66   12.09
  -4  14  10    3.60    5.29
   4  14 -10   10.36    7.03
  -4 -14  10    3.95    6.77
   4  14 -11    2.96    5.49
  -4 -14  11    0.07    4.68
   4  14 -12   -0.00    5.62
  -4 -14  12    2.58    5.20
   4  14 -13    3.94    5.79
  -4 -14  13   17.14    9.03
   4  14 -14    3.45    5.07
  -4 -14  14    6.01    6.57
   4  14 -15    4.94    6.22
  -4 -14  15    2.10    6.04
   4  14 -16    1.57    4.98
  -4 -14  16    1.09    5.16
   4  14 -17    4.60    5.39
  -4 -14  17    3.41    6.51
   4  14 -18   11.87    7.45
  -4 -14  18    6.45    6.21
   4  14 -19   12.25    7.95
  -4 -14  19   22.12   10.33
   4  14 -20    4.29    5.71
  -4 -14  20    7.41    7.56
   4  14 -21   16.45    7.96
  -4 -14  21    0.00    6.08
   4  14 -22    1.90    6.40
  -4 -14  22    0.00    5.70
   4  14 -23   11.27    7.57
  -4 -14  23    9.59    7.84
   4  14 -24    1.36    5.62
  -4 -14  24   -0.00    5.53
   4  14 -25    4.85    6.09
  -4 -14  25    3.59    6.59
   4  14 -26   -0.00    5.55
  -4 -14  26    4.31    6.86
   4  14 -27    2.50    5.69
  -4 -14  27    0.15    5.80
  -4 -14  28    1.85    5.25
  -4  15   1    8.40    6.51
   4  15  -1    5.76    6.33
  -4  15   2    7.77    6.15
   4  15  -2   11.23    7.35
  -4  15   3    0.00    3.75
   4  15  -3   11.37    7.03
  -4  15   4    1.59    4.85
   4  15  -4   -0.00    5.60
  -4  15   5    2.64    5.45
   4  15  -5    3.99    5.71
  -4  15   6   22.71    8.45
   4  15  -6   10.45    7.49
  -4  15   7    8.76    6.00
   4  15  -7    8.09    6.74
  -4  15   8    0.12    4.67
   4  15  -8    0.28    4.83
  -4  15   9   -0.00    4.63
   4  15  -9   12.73    7.26
   4  15 -10    0.00    4.58
   4  15 -11    1.12    4.98
   4  15 -12    0.43    4.71
   4  15 -13   -0.00    5.19
   4  15 -14   -0.00    6.25
  -4 -15  14    0.90    5.70
   4  15 -15    3.85    6.03
  -4 -15  15    0.00    6.68
   4  15 -16    2.84    7.55
  -4 -15  16   21.78   10.37
   4  15 -17   21.46    9.02
  -4 -15  17    9.77    7.80
   4  15 -18    1.93    4.57
  -4 -15  18    2.71    6.21
   4  15 -19    1.40    5.55
  -4 -15  19    2.18    6.91
   4  15 -20    0.80    5.85
  -4 -15  20    0.14    5.10
   4  15 -21    4.93    6.39
  -4 -15  21    2.78    6.35
   4  15 -22    2.44    5.77
  -4 -15  22    9.45    7.76
   4  15 -23    5.11    5.97
  -4 -15  23    0.00    6.36
  -4 -15  24    5.02    7.41
  -4 -15  25    3.64    5.77
  -4 -15  26   -0.00    4.80
  -4 -15  27    3.74    6.88
  -4  16   1    3.20    4.54
   4  16  -1    1.26    5.69
  -4  16   2    1.12    5.33
   4  16  -2   -0.00    6.29
  -4  16   3    1.36    5.46
   4  16  -3    0.31    4.60
  -4  16   4    0.88    4.53
   4  16  -4    8.49    7.28
  -4  16   5   -0.00    3.71
   4  16  -5    4.43    6.41
  -4  16   6   -0.00    4.32
   4  16  -6   -0.00    4.83
  -4  16   7   -0.00    4.72
   4  16  -7   -0.00    6.17
   4  16  -8   14.15    8.08
   4  16  -9    0.76    4.90
   4  16 -10    1.65    5.20
   4  16 -11    1.59    5.22
   4  16 -12   -0.00    5.46
   4  16 -13    3.74    6.47
   4  16 -14   -0.00    7.06
   4  16 -15    0.00    5.57
   4  16 -16    2.57    6.01
   4  16 -17    0.06    5.89
  -4  17   1    7.92    7.17
   4  17  -1    8.92    7.37
  -4  17   2   10.64    7.08
   4  17  -2   -0.00    6.16
  -4  17   3    1.13    4.09
   4  17  -3    4.08    5.99
  -4  17   4   -0.00    4.58
   4  17  -4    0.00    6.30
  -4  17   5    3.77    6.06
   4  17  -5    4.45    6.36
   4  17  -6   -0.00    5.20
   4  17  -7    0.00    6.40
   4  17  -8   -0.00    7.03
   4  17  -9    0.55    6.25
   4  17 -10    0.00    5.81
  -4  18   1    7.49    6.74
  -4  18   2    2.86    4.92
  -4  18   3    0.70    5.09
  -4  18   4    3.04    5.50
  -4  19   1   -0.00    6.05
  -4  19   2    4.90    6.65
  -3   0   1    1.26    2.00
  -3   0   1   -0.00    1.97
   3   0  -1    0.32    1.86
   3   0  -1    0.78    1.82
  -3   0   2    0.51    1.82
  -3   0   2    0.34    1.61
   3   0  -2   -0.00    1.62
   3   0  -2    0.62    1.61
  -3   0   3 4885.22  569.64
  -3   0   3 6026.78  570.44
   3   0  -3 5122.34  569.64
   3   0  -3 5184.55  569.54
  -3   0   4    0.00    1.38
  -3   0   4    0.49    1.42
   3   0  -4    0.21    1.59
   3   0  -4    0.00    0.92
  -3   0   5   72.38    8.88
  -3   0   5   68.86    8.84
   3   0  -5   73.76    8.98
  -3   0   6    0.18    0.94
  -3   0   6    0.39    1.14
   3   0  -6   -0.00    1.38
  -3   0   7  396.01   44.10
  -3   0   7  441.28   44.37
   3   0  -7  365.67   44.11
  -3   0   8    0.37    0.96
  -3   0   8    0.60    1.35
   3   0  -8    0.40    1.26
  -3   0   9  848.24   91.67
  -3   0   9  875.25   92.17
   3   0  -9  792.18   91.57
  -3   0  10    0.03    1.25
  -3   0  10    0.43    1.47
   3   0 -10    0.01    1.27
  -3   0  11 1045.66  111.97
   3   0 -11  925.13  111.11
   3   0 -11 1150.47  112.81
   3   0 -12   -0.00    1.69
   3   0 -12    0.61    1.71
   3   0 -13  549.97   62.09
   3   0 -13  554.37   62.31
   3   0 -14   -0.00    1.61
   3   0 -14    0.14    1.94
   3   0 -15  123.53   16.32
   3   0 -15  127.54   16.48
   3   0 -16   -0.00    2.18
   3   0 -16   -0.00    2.12
   3   0 -17  163.86   21.28
   3   0 -17  169.08   21.46
  -3   0  18    0.23    2.00
   3   0 -18    0.40    1.93
   3   0 -18   -0.00    1.98
  -3   0  19   51.15    9.04
   3   0 -19   45.14    8.39
   3   0 -19   48.88    8.62
  -3   0  20    0.92    2.67
   3   0 -20   -0.00    2.29
   3   0 -20    2.94    2.67
  -3   0  21    1.52    2.87
   3   0 -21    3.71    3.04
   3   0 -21    2.94    2.57
  -3   0  22   -0.00    2.78
   3   0 -22    0.57    2.40
   3   0 -22    1.61    2.55
  -3   0  23  284.23   37.93
   3   0 -23  298.25   37.28
   3   0 -23  309.03   37.27
   3   0 -24   -0.00    2.55
   3   0 -24    0.00    2.62
   3   0 -25   76.62   13.43
   3   0 -25   87.30   13.77
   3   0 -26    2.69    3.48
   3   0 -27   60.41   11.80
   3   0 -28    1.14    3.16
   3   0 -29   40.62    9.57
  -3   0  36    2.65    4.31
  -3   0  37    1.12    3.47
  -3   0  38   -0.00    4.72
  -3   0  39    5.74    5.79
  -3   0  40    0.00    3.55
  -3   1   1  876.11   99.57
  -3   1   1  946.56   99.89
   3  -1  -1  836.81   99.60
   3  -1  -1  805.51   99.62
   3  -1  -1 1022.54   99.75
   3   1  -1  901.63  100.39
   3   1  -1  804.79  100.04
  -3  -1   1 1001.80  100.63
  -3  -1   1 1031.97  101.03
  -3   1   2  581.24   63.54
  -3   1   2  634.19   63.83
   3  -1  -2  562.73   63.58
   3  -1  -2  548.46   63.25
   3  -1  -2  573.70   63.27
   3   1  -2  602.90   64.56
   3   1  -2  555.77   64.16
  -3  -1   2  578.91   64.43
  -3  -1   2  543.67   64.41
  -3   1   3    9.40    2.09
  -3   1   3    6.70    1.89
   3  -1  -3    8.57    2.14
   3  -1  -3    8.09    1.31
   3  -1  -3    8.32    1.33
   3   1  -3   11.25    3.35
   3   1  -3    3.34    2.42
  -3  -1   3    7.27    2.65
  -3  -1   3    7.45    2.90
  -3   1   4    5.48    1.49
  -3   1   4    4.50    1.22
  -3   1   4    3.27    1.22
   3  -1  -4    4.80    1.33
   3   1  -4    7.17    2.66
   3   1  -4    4.30    1.96
  -3  -1   4    5.31    2.26
  -3  -1   4    4.75    2.67
  -3   1   5 1887.74  204.23
   3   1  -5 1830.41  205.61
   3   1  -5 1863.18  205.41
  -3  -1   5 2028.69  205.80
  -3  -1   5 1798.15  205.71
   3   1  -6    3.24    2.07
   3   1  -6   -0.00    1.43
  -3  -1   6    1.55    1.83
  -3  -1   6    2.35    2.00
   3   1  -7  165.61   22.96
   3   1  -7  209.94   22.99
  -3  -1   7  209.81   23.17
  -3  -1   7  205.70   23.48
   3  -1  -8   71.98    8.90
   3   1  -8   80.88   10.53
   3   1  -8   85.17   10.17
  -3  -1   8   91.98   10.49
  -3  -1   8   85.87   10.81
   3  -1  -9  784.12   89.61
   3  -1  -9  878.90   89.76
   3   1  -9  786.50   90.95
  -3  -1   9  831.51   90.91
  -3  -1   9  813.96   91.36
   3  -1 -10   39.72    5.51
   3  -1 -10   39.20    5.52
   3   1 -10   39.26    6.50
  -3  -1  10   46.00    6.66
  -3  -1  10   47.33    7.10
   3  -1 -11  388.04   48.08
   3  -1 -11  460.42   48.35
   3   1 -11  388.19   49.05
  -3  -1  11  448.40   49.32
  -3  -1  11  551.76   50.53
   3  -1 -12    7.11    2.12
   3  -1 -12    2.56    1.79
   3   1 -12    3.54    2.59
  -3  -1  12    5.59    2.46
  -3  -1  12    6.51    2.97
   3  -1 -13    8.25    2.68
   3  -1 -13    8.26    2.48
   3   1 -13    8.79    3.25
  -3  -1  13   10.35    3.18
  -3  -1  13    4.74    3.00
  -3   1  14   18.23    3.89
   3  -1 -14   12.00    3.27
   3  -1 -14   13.20    3.30
   3   1 -14   12.46    3.87
  -3  -1  14   10.47    3.56
  -3  -1  14   15.91    4.45
  -3   1  15  378.17   44.78
   3  -1 -15  333.87   44.16
   3  -1 -15  483.27   45.07
   3   1 -15  383.87   45.18
   3   1 -15  379.41   45.62
  -3  -1  15  377.89   45.22
  -3  -1  15  398.20   45.97
  -3   1  16    4.89    2.74
   3  -1 -16    8.53    2.78
   3  -1 -16    1.02    1.95
   3   1 -16    4.55    2.81
   3   1 -16    7.57    3.36
  -3  -1  16    6.18    3.41
  -3   1  17  171.93   23.72
   3  -1 -17  188.57   23.68
   3  -1 -17  199.81   23.76
   3   1 -17  182.70   24.14
   3   1 -17  197.02   24.58
  -3  -1  17  209.75   25.24
  -3   1  18    2.33    2.55
   3  -1 -18    2.90    2.28
   3  -1 -18    0.92    1.97
   3   1 -18    0.53    1.84
   3   1 -18   -0.00    2.55
  -3  -1  18    4.18    3.07
  -3   1  19   52.54    9.20
   3  -1 -19   43.98    8.48
   3  -1 -19   50.57    8.65
   3   1 -19   55.97    9.56
   3   1 -19   60.42    9.80
  -3  -1  19   55.04    9.86
  -3   1  20   58.36   10.70
   3  -1 -20   60.54   10.28
   3  -1 -20   71.39   10.68
   3   1 -20   60.31   10.69
   3   1 -20   58.95   10.63
  -3  -1  20   83.16   12.24
  -3   1  21  131.98   19.47
   3  -1 -21  135.10   19.09
   3  -1 -21  173.35   19.84
   3   1 -21  145.03   19.83
   3   1 -21  130.36   19.32
  -3  -1  21  125.03   20.05
  -3   1  22    2.27    2.96
   3  -1 -22    2.60    2.72
   3  -1 -22   -0.00    2.22
   3   1 -22    3.26    2.72
   3   1 -22    1.14    2.89
  -3  -1  22   -0.00    3.32
  -3   1  23    9.23    4.37
   3  -1 -23    8.54    4.06
   3  -1 -23   10.59    4.22
   3   1 -23    9.90    4.52
   3   1 -23   12.02    4.77
  -3  -1  23   14.42    5.28
   3  -1 -24   -0.00    2.52
   3  -1 -24   -0.00    2.61
   3   1 -24    1.72    2.95
   3   1 -24   -0.00    2.89
  -3  -1  24   -0.00    3.40
   3  -1 -25   60.40   10.59
   3   1 -25   51.66   10.52
   3   1 -25   50.74   10.28
  -3  -1  25   50.10   10.83
   3  -1 -26   11.06    4.84
   3   1 -26   14.24    5.25
   3   1 -26    8.38    4.61
  -3  -1  26    4.88    4.64
   3  -1 -27   73.17   12.30
   3   1 -27   61.32   11.67
  -3  -1  27   46.82   11.11
   3  -1 -28   -0.00    3.36
   3   1 -28    1.24    3.48
  -3  -1  28   -0.00    3.85
   3   1 -29    0.00    3.03
  -3  -1  29   -0.00    4.04
   3   1 -30   19.74    6.89
  -3  -1  30   23.09    7.42
  -3  -1  31   36.62    9.65
  -3  -1  32    1.57    4.36
  -3  -1  33   23.74    7.77
  -3  -1  34    0.00    3.26
  -3  -1  35    3.62    5.56
  -3  -1  36    1.47    3.50
  -3  -1  37   25.78    8.53
  -3  -1  38   -0.00    4.57
  -3  -1  39    2.44    4.33
  -3  -1  40   -0.00    4.77
  -3   2   1  142.80   21.14
  -3   2   1  176.19   21.55
  -3   2   1  180.88   21.75
  -3   2   1  199.64   21.79
   3  -2  -1  181.74   21.44
   3  -2  -1  201.28   21.52
   3   2  -1  203.18   23.07
   3   2  -1  176.83   22.45
  -3  -2   1  209.55   22.90
  -3  -2   1  175.63   22.85
  -3   2   2   83.59    9.83
  -3   2   2   82.07    9.85
  -3   2   2   68.37    9.70
  -3   2   2   75.11    9.77
   3  -2  -2   62.18    9.27
   3  -2  -2   79.45    9.50
   3   2  -2   73.64   10.92
   3   2  -2   78.11   10.93
  -3  -2   2   89.82   11.18
  -3  -2   2   68.02   10.96
  -3   2   3 1129.89  144.49
  -3   2   3 1605.32  145.53
  -3   2   3 1320.42  144.81
  -3   2   3 1483.91  145.03
   3  -2  -3 1322.67  144.20
   3  -2  -3 1248.27  144.10
   3   2  -3 1463.17  146.63
   3   2  -3 1238.47  145.93
  -3  -2   3 1374.62  146.13
  -3  -2   3 1394.27  146.64
  -3   2   4    2.23    1.23
  -3   2   4    2.09    1.34
  -3   2   4    2.15    1.28
  -3   2   4    2.25    1.13
   3   2  -4   -0.00    2.32
   3   2  -4    2.13    2.07
  -3  -2   4    0.00    2.02
  -3  -2   4   -0.00    2.69
  -3   2   5   -0.00    0.86
  -3   2   5    0.54    0.86
  -3   2   5    1.15    0.89
  -3   2   5    0.06    0.76
   3  -2  -5    0.90    0.84
   3   2  -5   -0.00    1.98
   3   2  -5   -0.00    2.17
  -3  -2   5    0.00    1.82
  -3  -2   5   -0.00    1.86
   3  -2  -6    8.05    1.33
   3   2  -6    4.68    2.83
   3   2  -6    8.11    2.92
  -3  -2   6    3.31    2.46
  -3  -2   6    5.17    2.88
   3   2  -7  367.11   42.09
   3   2  -7  369.89   41.94
  -3  -2   7  329.38   41.60
  -3  -2   7  402.95   42.73
   3  -2  -8  673.41   74.98
   3   2  -8  798.54   77.84
   3   2  -8  797.91   77.66
  -3  -2   8  681.25   77.05
  -3  -2   8  594.57   77.26
  -3   2   9  479.07   51.98
  -3   2   9  452.56   51.86
   3  -2  -9  495.39   52.01
   3   2  -9  460.10   54.08
   3   2  -9  499.92   54.11
  -3  -2   9  445.39   53.69
  -3  -2   9  483.96   54.58
  -3   2  10    5.00    1.57
  -3   2  10    5.91    1.56
   3  -2 -10    6.12    1.68
   3   2 -10    4.17    2.79
   3   2 -10    5.05    2.56
  -3  -2  10    3.12    2.54
  -3  -2  10   -0.00    2.49
  -3   2  11   28.34    4.43
  -3   2  11   34.24    4.57
   3  -2 -11   29.74    4.56
   3   2 -11   31.77    6.05
   3   2 -11   31.64    5.83
  -3  -2  11   23.19    5.44
  -3  -2  11   26.61    6.28
  -3   2  12   13.80    3.04
  -3   2  12   14.27    2.96
   3  -2 -12   17.41    3.19
   3   2 -12   12.37    4.04
  -3  -2  12   12.10    3.89
  -3  -2  12    7.13    3.85
  -3   2  13  270.72   41.51
  -3   2  13  442.91   42.49
   3  -2 -13  430.67   42.24
   3   2 -13  367.94   43.50
  -3  -2  13  388.23   43.50
  -3  -2  13  395.86   44.47
  -3   2  14   13.77    3.45
  -3   2  14   12.69    3.47
   3  -2 -14   12.75    3.21
   3   2 -14   14.13    4.18
  -3  -2  14   10.42    3.81
  -3  -2  14   12.34    4.65
  -3   2  15   28.68    5.13
  -3   2  15   24.52    4.98
   3  -2 -15   26.42    4.99
   3   2 -15   19.90    5.60
  -3  -2  15   24.54    5.68
  -3  -2  15   34.13    7.04
  -3   2  16   11.68    3.75
  -3   2  16    9.92    3.58
   3  -2 -16   17.68    3.94
   3   2 -16   22.22    5.31
  -3  -2  16   20.01    4.80
  -3  -2  16   10.00    4.47
  -3   2  17  151.79   19.05
  -3   2  17  136.71   18.89
   3  -2 -17  149.29   18.69
   3   2 -17  157.34   20.02
  -3  -2  17  146.13   19.75
  -3  -2  17  132.07   20.24
  -3   2  18    7.45    3.22
  -3   2  18    6.11    3.39
   3  -2 -18   10.34    3.42
   3   2 -18   10.16    4.13
  -3  -2  18   11.77    4.01
  -3  -2  18    6.17    3.65
  -3   2  19   42.45    7.97
  -3   2  19   52.36    8.80
   3  -2 -19   39.46    7.63
   3  -2 -19   40.23    7.62
   3   2 -19   43.16    8.63
   3   2 -19   46.08    8.89
  -3  -2  19   45.75    8.52
  -3  -2  19   53.48    9.70
  -3   2  20    2.72    2.53
  -3   2  20    2.29    2.77
   3  -2 -20    3.49    2.67
   3  -2 -20    2.07    2.16
   3   2 -20    0.94    2.38
   3   2 -20    1.40    2.65
  -3  -2  20    1.80    2.84
  -3   2  21    0.00    2.54
  -3   2  21    1.92    2.78
   3  -2 -21    0.83    2.28
   3  -2 -21    2.07    2.56
   3   2 -21    1.13    2.67
   3   2 -21    4.65    3.50
  -3   2  22    0.00    2.35
  -3   2  22   -0.00    2.71
   3  -2 -22    0.36    2.38
   3  -2 -22    1.47    2.80
   3   2 -22   -0.00    3.00
   3   2 -22    0.99    3.05
  -3   2  23  118.11   18.48
   3  -2 -23  136.55   18.42
   3  -2 -23  130.54   18.02
   3   2 -23  118.12   18.66
   3   2 -23  140.28   19.33
  -3  -2  23  115.14   19.25
   3  -2 -24   41.00    9.32
   3  -2 -24   57.69   10.06
   3   2 -24   71.31   11.79
   3   2 -24   62.19   11.31
  -3  -2  24   45.89   10.75
   3  -2 -25   47.67    9.88
   3   2 -25   58.63   11.14
  -3  -2  25   53.88   11.55
   3  -2 -26    1.56    3.01
   3   2 -26    0.00    3.12
  -3  -2  26    1.51    3.20
   3  -2 -27   47.28    9.80
   3   2 -27   44.24    9.89
  -3  -2  27   42.44   10.32
   3   2 -28    3.95    3.99
  -3  -2  28    8.30    5.23
   3   2 -29  119.79   17.78
  -3  -2  29   79.38   16.65
  -3  -2  30    1.76    4.10
  -3  -2  31   -0.00    3.28
  -3  -2  32    0.00    3.09
  -3  -2  33   18.47    7.89
  -3  -2  34    6.66    5.41
  -3  -2  35   14.86    6.95
  -3  -2  36    0.00    4.13
  -3  -2  37    0.18    4.51
  -3  -2  38   -0.00    3.78
  -3  -2  39   19.88    8.82
  -3   3   1  450.80   53.44
   3  -3  -1  418.96   53.30
   3  -3  -1  471.65   53.60
   3  -3  -1  508.00   53.53
   3   3  -1  474.05   55.12
   3   3  -1  505.07   55.13
  -3  -3   1  490.34   54.76
  -3  -3   1  523.86   55.73
  -3   3   2  209.30   27.39
  -3   3   2  253.71   28.11
   3  -3  -2  233.32   27.58
   3  -3  -2  234.65   27.60
   3  -3  -2  247.52   27.45
   3   3  -2  204.11   28.78
   3   3  -2  272.40   29.55
  -3  -3   2  261.61   29.13
  -3   3   3   45.69    6.46
  -3   3   3   48.39    6.84
   3  -3  -3   49.30    6.53
   3  -3  -3   31.33    5.84
   3  -3  -3   45.16    6.13
   3   3  -3   40.56    7.77
   3   3  -3   45.70    7.72
  -3  -3   3   53.18    7.94
  -3  -3   3   44.78    8.06
  -3   3   4   65.53    9.23
  -3   3   4   69.79    9.57
   3  -3  -4   56.92    9.01
   3  -3  -4   74.14    8.97
   3  -3  -4   84.64    8.98
   3   3  -4   72.55   11.01
   3   3  -4   86.79   11.42
  -3  -3   4   80.10   10.99
  -3  -3   4   69.20   11.25
  -3   3   5  471.98   55.30
  -3   3   5  485.90   55.49
   3  -3  -5  459.12   55.18
   3  -3  -5  484.58   54.43
   3  -3  -5  507.96   54.45
   3   3  -5  455.03   57.04
   3   3  -5  852.23   59.68
  -3  -3   5  710.95   58.44
  -3  -3   5  409.57   57.14
  -3   3   6  565.77   63.11
  -3   3   6  540.90   63.15
   3  -3  -6  575.43   63.03
   3   3  -6  567.97   65.23
   3   3  -6  567.92   65.15
  -3  -3   6  661.96   65.46
  -3  -3   6  565.40   65.69
  -3   3   7  173.18   18.46
  -3   3   7  179.27   18.54
   3  -3  -7  118.27   17.88
   3   3  -7  173.26   20.68
   3   3  -7  177.36   20.67
  -3  -3   7  174.82   20.39
  -3  -3   7  177.04   21.34
  -3   3   8   29.09    3.84
  -3   3   8   22.72    3.68
   3  -3  -8   28.38    3.72
   3   3  -8   26.60    5.68
   3   3  -8   19.56    4.95
  -3  -3   8    3.29    3.47
  -3  -3   8   30.74    6.16
  -3   3   9  173.37   16.67
  -3   3   9  156.45   16.62
   3  -3  -9  159.03   16.46
   3   3  -9  148.29   18.81
   3   3  -9   61.97   16.63
  -3  -3   9  139.47   18.15
  -3  -3   9  131.31   18.76
  -3   3  10  483.49   50.60
  -3   3  10  469.03   50.73
   3  -3 -10  446.12   50.43
   3   3 -10  414.15   52.52
   3   3 -10  413.91   52.36
  -3  -3  10  428.71   52.26
  -3  -3  10  484.54   53.69
  -3   3  11  510.02   58.73
  -3   3  11  547.96   59.12
   3  -3 -11  548.59   58.88
   3   3 -11  549.14   61.26
   3   3 -11  495.60   60.69
  -3  -3  11  507.51   60.54
  -3  -3  11  527.88   61.67
  -3   3  12    0.59    1.44
  -3   3  12    0.05    1.49
   3  -3 -12    0.00    1.66
   3   3 -12    0.95    2.74
   3   3 -12    0.97    2.18
  -3  -3  12   -0.00    2.22
  -3  -3  12   -0.00    2.87
  -3   3  13   16.09    3.49
  -3   3  13   17.13    3.81
   3  -3 -13   14.61    3.44
   3   3 -13   16.25    4.89
   3   3 -13   15.21    4.57
  -3  -3  13   14.17    4.44
  -3  -3  13   11.92    4.88
  -3   3  14    0.30    1.66
  -3   3  14    1.23    1.97
   3  -3 -14   -0.00    1.75
   3   3 -14    6.62    3.55
   3   3 -14    1.58    2.38
  -3  -3  14    8.04    3.65
  -3  -3  14    3.09    3.15
  -3   3  15  207.22   24.30
  -3   3  15  196.97   24.48
   3   3 -15  178.73   25.49
  -3  -3  15  215.59   25.98
  -3  -3  15  198.51   26.64
  -3   3  16   45.41    7.19
  -3   3  16   48.72    7.72
   3  -3 -16   50.00    7.25
   3   3 -16   39.05    8.04
  -3  -3  16   21.11    6.81
  -3  -3  16   46.87    9.06
  -3   3  17   60.59    9.94
  -3   3  17   73.83   10.72
   3  -3 -17   56.69    9.70
   3   3 -17   74.59   11.73
  -3  -3  17   78.25   11.53
  -3  -3  17   65.45   12.24
  -3   3  18    1.61    2.34
  -3   3  18    1.41    2.42
   3  -3 -18    2.52    2.36
   3   3 -18    2.47    2.96
  -3  -3  18    1.65    2.43
  -3  -3  18    0.00    3.35
  -3   3  19   14.99    4.34
  -3   3  19   17.73    4.94
   3  -3 -19   15.06    4.43
   3   3 -19   15.46    5.25
  -3  -3  19   21.37    5.76
  -3  -3  19   12.01    5.56
  -3   3  20   36.13    7.06
  -3   3  20   27.88    6.93
   3  -3 -20   33.43    6.76
   3   3 -20   27.42    7.29
  -3  -3  20   46.56    8.41
  -3   3  21   91.32   13.85
  -3   3  21   77.86   13.86
   3  -3 -21   92.15   13.54
   3   3 -21   86.06   14.56
   3   3 -21  109.85   15.80
  -3  -3  21   96.40   14.72
  -3   3  22   78.55   12.08
  -3   3  22   54.83   11.63
   3  -3 -22   83.11   11.93
   3   3 -22   64.31   12.43
   3   3 -22   67.39   12.47
  -3  -3  22   72.87   12.42
  -3  -3  22   76.66   13.75
  -3   3  23    7.63    3.78
   3  -3 -23    6.51    3.78
   3   3 -23    3.35    3.36
  -3  -3  23    5.12    4.20
  -3   3  24   13.91    4.98
   3   3 -24   13.13    5.65
  -3  -3  24    8.27    5.57
  -3   3  25  156.23   21.55
   3   3 -25  145.50   21.99
  -3  -3  25  138.78   22.65
  -3   3  26   60.30   12.28
   3   3 -26   88.62   14.27
  -3  -3  26   69.61   14.26
  -3   3  27  100.90   16.60
   3   3 -27  105.12   17.51
  -3  -3  27  100.10   18.03
  -3  -3  28    9.17    5.47
  -3  -3  29   11.21    5.54
  -3  -3  30   18.54    7.40
   3   3 -31   57.75   12.45
  -3  -3  31   56.48   13.10
   3   3 -32    4.82    5.17
  -3  -3  32    9.03    6.27
  -3  -3  33    2.75    4.36
  -3  -3  34    0.39    3.36
  -3  -3  35   17.76    8.25
  -3  -3  36    0.69    4.39
  -3  -3  37    3.44    4.67
  -3  -3  38    1.52    4.59
  -3  -3  39    2.68    6.02
  -3   4   1   98.99   15.62
   3  -4  -1  120.92   16.01
   3  -4  -1  126.52   16.46
   3  -4  -1  136.18   16.23
   3   4  -1  102.37   16.92
   3   4  -1  115.99   17.23
  -3  -4   1  206.56   19.15
  -3  -4   1  139.71   18.44
  -3   4   2  142.12   18.49
   3  -4  -2  147.30   18.49
   3  -4  -2  148.96   18.69
   3  -4  -2  151.71   18.44
   3   4  -2  175.95   20.79
   3   4  -2  142.46   19.99
  -3  -4   2  146.66   19.65
  -3  -4   2  136.26   20.35
  -3   4   3  300.54   36.79
  -3   4   3  306.66   37.24
   3  -4  -3  290.98   36.61
   3  -4  -3  332.38   36.97
   3  -4  -3  353.04   36.99
   3   4  -3  337.91   38.90
   3   4  -3  280.71   38.19
  -3  -4   3  381.15   38.99
  -3  -4   3  311.69   38.93
  -3   4   4   37.22    6.66
  -3   4   4   46.42    7.30
   3  -4  -4   47.18    6.88
   3  -4  -4   48.21    6.91
   3  -4  -4   52.13    6.83
   3   4  -4   28.46    7.54
   3   4  -4   41.89    8.23
  -3  -4   4   52.09    8.42
  -3  -4   4   35.55    8.31
  -3   4   5   41.03    6.89
  -3   4   5   47.97    7.30
   3  -4  -5   47.56    6.90
   3  -4  -5   40.25    6.56
   3  -4  -5   52.91    6.73
   3   4  -5   44.16    8.33
   3   4  -5   42.14    8.41
  -3  -4   5   39.49    8.05
  -3  -4   5   54.06    9.36
  -3   4   6   94.17   11.49
  -3   4   6   77.68   11.30
   3  -4  -6   98.96   11.40
   3  -4  -6   71.78   10.51
   3  -4  -6   86.74   10.64
   3   4  -6   70.55   12.58
   3   4  -6   89.54   13.22
  -3  -4   6  100.95   13.17
  -3  -4   6   90.78   13.61
  -3   4   7  239.48   30.16
  -3   4   7  261.23   30.59
   3  -4  -7  275.39   30.25
   3  -4  -7  268.97   29.49
   3   4  -7  271.16   32.61
   3   4  -7  242.36   32.09
  -3  -4   7  259.20   31.97
  -3   4   8  191.45   22.87
  -3   4   8  194.76   23.03
   3  -4  -8  198.56   22.64
   3  -4  -8  191.92   21.58
   3   4  -8  187.00   24.78
   3   4  -8  192.39   24.77
  -3  -4   8  201.63   24.64
  -3  -4   8  152.58   24.68
  -3   4   9  145.66   17.85
  -3   4   9  137.79   17.89
   3  -4  -9  127.26   17.36
   3  -4  -9  150.18   16.25
   3   4  -9  149.02   19.90
   3   4  -9  122.09   19.22
  -3  -4   9  150.79   19.48
  -3  -4   9  181.33   21.34
  -3   4  10   47.71    6.70
  -3   4  10   33.02    6.44
   3  -4 -10   34.71    6.06
   3   4 -10   47.39    8.66
   3   4 -10   39.47    7.88
  -3  -4  10   50.01    8.31
  -3  -4  10   44.43    8.84
  -3   4  11  126.12   14.00
  -3   4  11   82.94   13.41
   3  -4 -11   96.91   13.29
   3   4 -11  146.21   16.88
   3   4 -11  117.47   15.88
  -3  -4  11  118.41   15.49
  -3  -4  11   80.06   15.38
  -3   4  12  264.32   33.09
  -3   4  12  279.09   33.54
   3  -4 -12  281.62   33.10
   3   4 -12  301.12   35.77
   3   4 -12  294.20   35.48
  -3  -4  12  288.02   35.05
  -3  -4  12  332.44   36.86
  -3   4  13  306.23   34.48
  -3   4  13  303.58   34.90
   3  -4 -13  290.35   34.33
   3   4 -13  291.84   36.63
   3   4 -13  270.18   36.17
  -3  -4  13  280.65   35.94
  -3  -4  13  316.97   37.69
  -3   4  14   28.00    4.90
  -3   4  14   24.98    5.13
   3  -4 -14   20.49    4.51
   3   4 -14   17.97    5.54
  -3  -4  14   12.91    4.90
  -3  -4  14   20.39    6.17
  -3   4  15  149.21   20.05
  -3   4  15  146.38   20.54
   3  -4 -15  169.39   20.50
   3   4 -15  194.28   23.12
  -3  -4  15  166.61   21.95
  -3   4  16   42.26    7.15
  -3   4  16   33.27    7.09
   3  -4 -16   39.97    7.13
   3   4 -16   36.31    8.27
  -3  -4  16   46.82    8.66
  -3  -4  16   41.59    9.23
  -3   4  17   84.66   11.16
  -3   4  17   72.04   11.35
   3  -4 -17   76.89   10.89
   3   4 -17   55.81   11.52
  -3  -4  17   60.57   11.45
  -3  -4  17   65.33   12.58
  -3   4  18   91.17   13.32
  -3   4  18   85.63   13.69
   3  -4 -18   93.36   13.36
   3   4 -18   96.78   15.18
  -3  -4  18   98.31   14.77
  -3  -4  18   90.82   15.60
  -3   4  19   21.07    5.11
  -3   4  19   16.79    5.31
   3  -4 -19   22.94    5.11
   3   4 -19   11.91    4.92
  -3  -4  19   13.45    5.08
  -3   4  20    8.78    4.02
  -3   4  20   11.17    4.83
   3  -4 -20   16.86    4.82
   3   4 -20   19.59    5.95
  -3  -4  20   21.67    5.69
  -3   4  21    1.68    2.75
  -3   4  21    1.93    3.13
   3  -4 -21   -0.00    2.87
   3   4 -21    1.70    3.17
  -3  -4  21   -0.00    3.21
  -3   4  22    0.00    2.56
[truncated: 815,686 more chars]
