# Supplementary material for: LED-pump-X-ray-multiprobe crystallography for sub-second timescales
Source: Commun Chem. 2022 Aug 26;5:102. doi: 10.1038/s42004-022-00716-1 (PMC9814726; doi:10.1038/s42004-022-00716-1)
Supplement: Supplementary file 10 — Supplementary Data 1 [file 42004_2022_716_MOESM10_ESM.zip › CIFs/4s_265K/265K_4s_t16_decay.cif]

  data_global

# SUBMISSION DETAILS
 
_publ_contact_author_name       'Hatcher, Lauren'
_publ_contact_author_address
;
School of Chemistry
Cardiff University
Main Building
Park Place 
Cardiff
CF10 3AT
United Kingdom
;
_publ_contact_author_email       'HatcherL1@cardiff.ac.uk'
_publ_requested_category          FM
_publ_section_comment
; 
?
;
_publ_section_references
;
Diamond General Data Aquisition (GDA) software: http://www.opengda.org/

XIA2: Winter, G. (2010) J. Appl. Cryst. 43, 186-190.
POINTLESS: Evans, P. (2006) Acta Cryst. D62, 72-82.
AIMLESS: Evans, P. R. and Murshudov, G. N. (2013) Acta Cryst. D69, 1204-1214.
DIALS: Winter, G., et al. Acta Cryst. (2018) D74, 85-97.
CCP4: Winn, M. D. et al. (2011) Acta Cryst. D67, 235-242.
   
SHELXL: Sheldrick G. M. (2015). Acta Cryst. C71, 3-8.
SHELXT:	Sheldrick, G. M. (2015). Acta Cryst. A71, 3-8.
 
OLEX2: Dolomanov, O.V.; Bourhis, L.J.; Gildea, R.J.; Howard, J.A.K.; Puschmann,
 H., OLEX2: A complete structure solution, refinement and analysis program 
 (2009). J. Appl. Cryst., 42, 339-341.

MERCURY: Macrae, C. F., Bruno, I. J., Chisholm, J. A., Edgington,
P. R., McCabe, P., Pidcock, E., Rodriguez-Monge, L., Taylor, R.,
van de Streek, J. & Wood, P. A. (2008). J. Appl. Cryst. 41, 466-470.
;

####
 
data_265K_4s_t16_decay
 
_audit_creation_method            'SHELXL-2018/3'
_shelx_SHELXL_version_number      '2018/3'
_chemical_name_systematic         
;
Nitro-(N,N,N',N'-tetrabutyldiethylenetriamine)palladium(II)
tetraphenylborate, tetrahydrofuran solvate
;
_chemical_name_common             ?
_chemical_melting_point           ?
_chemical_formula_moiety          
;
C20 H45 N4 O2 Pd, C24 H20 B, C4 H8 O
;
_chemical_formula_sum            'C48 H73 B N4 O3 Pd' 
_chemical_formula_weight          871.31

loop_
 _atom_type_symbol
 _atom_type_description
 _atom_type_scat_dispersion_real
 _atom_type_scat_dispersion_imag
 _atom_type_scat_source
 'C'  'C'   0.0010   0.0010
 'International Tables Vol C Tables 4.2.6.8 and 6.1.1.4'
 'H'  'H'   0.0000   0.0000
 'International Tables Vol C Tables 4.2.6.8 and 6.1.1.4'
 'B'  'B'   0.0000   0.0000
 'International Tables Vol C Tables 4.2.6.8 and 6.1.1.4'
 'N'  'N'   0.0030   0.0020
 'International Tables Vol C Tables 4.2.6.8 and 6.1.1.4'
 'O'  'O'   0.0050   0.0030
 'International Tables Vol C Tables 4.2.6.8 and 6.1.1.4'
 'Pd'  'Pd'  -2.5040   0.6150
 'International Tables Vol C Tables 4.2.6.8 and 6.1.1.4'
 
_space_group_crystal_system       monoclinic
_space_group_IT_number            14
_space_group_name_H-M_alt         'P 21/n'
_space_group_name_Hall            '-P 2yn'
 
_shelx_space_group_comment
;
The symmetry employed for this shelxl refinement is uniquely defined
by the following loop, which should always be used as a source of
symmetry information in preference to the above space-group names.
They are only intended as comments.
;
 
loop_
 _space_group_symop_operation_xyz
 'x, y, z'
 '-x+1/2, y+1/2, -z+1/2'
 '-x, -y, -z'
 'x-1/2, -y-1/2, z-1/2'
 
_cell_length_a                    11.6666(3)
_cell_length_b                    13.5637(5)
_cell_length_c                    30.1799(10)
_cell_angle_alpha                 90
_cell_angle_beta                  93.525(3)
_cell_angle_gamma                 90
_cell_volume                      4766.7(3)
_cell_formula_units_Z             4
_cell_measurement_temperature     265(2)
_cell_measurement_reflns_used     8985
_cell_measurement_theta_max       21.3561960185
_cell_measurement_theta_min       1.23389417442
 
_exptl_crystal_description        Plate
_exptl_crystal_colour             Yellow
_exptl_crystal_density_meas       ?
_exptl_crystal_density_method     ?
_exptl_crystal_density_diffrn     1.214          
_exptl_crystal_F_000              1856
_exptl_transmission_factor_min    ?
_exptl_transmission_factor_max    ?
_exptl_crystal_size_max           0.100
_exptl_crystal_size_mid           0.100
_exptl_crystal_size_min           0.050
_exptl_absorpt_coefficient_mu     0.202
_shelx_estimated_absorpt_T_min    0.980
_shelx_estimated_absorpt_T_max    0.990
_exptl_absorpt_correction_T_min   0.996790164689
_exptl_absorpt_correction_T_max   1.0
_exptl_absorpt_correction_type    empirical
_exptl_absorpt_process_details    
;
CCP4 7.0.048: AIMLESS, version 0.5.32 : 29/03/17
Scaling & analysis of unmerged intensities, absorption correction using spherical harmonics
;
_exptl_absorpt_special_details    ?
_diffrn_ambient_temperature       265(2)
_diffrn_radiation_wavelength      0.534
_diffrn_measurement_device_type   'Photon counting pixel array'
_diffrn_radiation_type            Synchrotron
_diffrn_measurement_method        'shutterless scans'
_diffrn_radiation_source          'Diamond Light Source Beamline I19-2'
_diffrn_radiation_monochromator   'Silicon 111'
_diffrn_detector_area_resol_mean  ?
_diffrn_reflns_number             32667
_diffrn_reflns_av_unetI/netI      0.1085
_diffrn_reflns_av_R_equivalents   0.0993
_diffrn_reflns_limit_h_min        -14
_diffrn_reflns_limit_h_max        14
_diffrn_reflns_limit_k_min        -15
_diffrn_reflns_limit_k_max        16
_diffrn_reflns_limit_l_min        -37
_diffrn_reflns_limit_l_max        37
_diffrn_reflns_theta_min          1.379
_diffrn_reflns_theta_max          19.495
_diffrn_reflns_theta_full         18.687
_diffrn_measured_fraction_theta_max   0.996
_diffrn_measured_fraction_theta_full  0.995
_diffrn_reflns_Laue_measured_fraction_max    0.996
_diffrn_reflns_Laue_measured_fraction_full   0.995
_diffrn_reflns_point_group_measured_fraction_max   0.996
_diffrn_reflns_point_group_measured_fraction_full  0.995
_reflns_number_total              9715
_reflns_number_gt                 5378
_reflns_threshold_expression      'I > 2\s(I)'
_reflns_Friedel_coverage          0.000
_reflns_Friedel_fraction_max      .
_reflns_Friedel_fraction_full     .
 
_reflns_special_details
;
 Reflections were merged by SHELXL according to the crystal
 class for the calculation of statistics and refinement.
 
 _reflns_Friedel_fraction is defined as the number of unique
 Friedel pairs measured divided by the number that would be
 possible theoretically, ignoring centric projections and
 systematic absences.
;
 
_computing_data_collection        'Diamond GDA (http://www.opengda.org/)'
_computing_cell_refinement        'DIALS (Winter, 2018)'
_computing_data_reduction         'XIA2 (Winter 2010)'
_computing_structure_solution     'SHELXT (Sheldrick, 2015)'
_computing_structure_refinement   'SHELXL (Sheldrick, 2015)'
_computing_molecular_graphics     'OLEX2 (Dolomanov et al., 2009)'
_computing_publication_material   'MERCURY (Macrae et al., 2008)'
_refine_special_details           ?
_refine_ls_structure_factor_coef  Fsqd
_refine_ls_matrix_type            full
_refine_ls_weighting_scheme       calc
_refine_ls_weighting_details
'w=1/[\s^2^(Fo^2^)+(0.0477P)^2^] where P=(Fo^2^+2Fc^2^)/3'
_atom_sites_solution_primary      ?
_atom_sites_solution_secondary    ?
_atom_sites_solution_hydrogens    geom
_refine_ls_hydrogen_treatment     constr
_refine_ls_extinction_method      none
_refine_ls_extinction_coef        .
_refine_ls_number_reflns          9715
_refine_ls_number_parameters      526
_refine_ls_number_restraints      490
_refine_ls_R_factor_all           0.1010
_refine_ls_R_factor_gt            0.0578
_refine_ls_wR_factor_ref          0.1429
_refine_ls_wR_factor_gt           0.1239
_refine_ls_goodness_of_fit_ref    0.908
_refine_ls_restrained_S_all       0.909
_refine_ls_shift/su_max           0.002
_refine_ls_shift/su_mean          0.000
 
loop_
 _atom_site_label
 _atom_site_type_symbol
 _atom_site_fract_x
 _atom_site_fract_y
 _atom_site_fract_z
 _atom_site_U_iso_or_equiv
 _atom_site_adp_type
 _atom_site_occupancy
 _atom_site_site_symmetry_order  
 _atom_site_calc_flag
 _atom_site_refinement_flags_posn
 _atom_site_refinement_flags_adp
 _atom_site_refinement_flags_occupancy
 _atom_site_disorder_assembly
 _atom_site_disorder_group
Pd1 Pd 0.34002(2) 0.77499(2) 0.34648(2) 0.04826(13) Uani 1 1 d . . . . .
N2 N 0.3461(2) 0.9275(2) 0.33742(10) 0.0558(8) Uani 1 1 d . . . . .
N3 N 0.4550(2) 0.7984(2) 0.39823(9) 0.0485(7) Uani 1 1 d . . . . .
H3 H 0.532212 0.787756 0.388062 0.058 Uiso 1 1 calc R U . . .
N4 N 0.3309(2) 0.6319(2) 0.37127(10) 0.0496(7) Uani 1 1 d . . . . .
C1 C 0.4422(3) 0.9635(3) 0.36956(13) 0.0656(10) Uani 1 1 d . . . . .
H1A H 0.515161 0.957647 0.355980 0.079 Uiso 1 1 calc R U . . .
H1B H 0.430227 1.032423 0.376476 0.079 Uiso 1 1 calc R U . . .
C2 C 0.4452(3) 0.9035(3) 0.41155(13) 0.0613(10) Uani 1 1 d . . . . .
H2A H 0.510403 0.922376 0.431196 0.074 Uiso 1 1 calc R U . . .
H2B H 0.375519 0.913762 0.426903 0.074 Uiso 1 1 calc R U . . .
C3 C 0.4335(3) 0.7231(3) 0.43243(12) 0.0509(9) Uani 1 1 d . . . . .
H3A H 0.363890 0.738682 0.446974 0.061 Uiso 1 1 calc R U . . .
H3B H 0.497031 0.721108 0.454713 0.061 Uiso 1 1 calc R U . . .
C4 C 0.4213(3) 0.6252(3) 0.40915(12) 0.0530(9) Uani 1 1 d . . . . .
H4A H 0.399756 0.575110 0.430004 0.064 Uiso 1 1 calc R U . . .
H4B H 0.494213 0.606441 0.397848 0.064 Uiso 1 1 calc R U . . .
C5 C 0.2314(3) 0.9660(3) 0.35111(14) 0.0675(11) Uani 1 1 d . . . . .
H5A H 0.171348 0.934818 0.332391 0.081 Uiso 1 1 calc R U . . .
H5B H 0.221772 0.944707 0.381336 0.081 Uiso 1 1 calc R U . . .
C6 C 0.2125(4) 1.0755(3) 0.34906(17) 0.0904(15) Uani 1 1 d . . . . .
H6A H 0.219137 1.097979 0.318814 0.108 Uiso 1 1 calc R U . . .
H6B H 0.271607 1.108122 0.367721 0.108 Uiso 1 1 calc R U . . .
C7 C 0.0952(4) 1.1039(4) 0.3643(2) 0.1154(19) Uani 1 1 d . . . . .
H7A H 0.036620 1.065103 0.348109 0.138 Uiso 1 1 calc R U . . .
H7B H 0.092009 1.088805 0.395593 0.138 Uiso 1 1 calc R U . . .
C8 C 0.0702(6) 1.2110(5) 0.3570(3) 0.172(3) Uani 1 1 d . . . . .
H8A H 0.046198 1.221905 0.326434 0.258 Uiso 1 1 calc R U . . .
H8B H 0.138288 1.248747 0.364542 0.258 Uiso 1 1 calc R U . . .
H8C H 0.010261 1.231092 0.375469 0.258 Uiso 1 1 calc R U . . .
C9 C 0.3657(3) 0.9608(3) 0.29138(12) 0.0619(10) Uani 1 1 d . . . . .
H9A H 0.374886 1.031863 0.291572 0.074 Uiso 1 1 calc R U . . .
H9B H 0.297870 0.945522 0.272427 0.074 Uiso 1 1 calc R U . . .
C10 C 0.4685(3) 0.9155(3) 0.27142(13) 0.0721(12) Uani 1 1 d . . . . .
H10A H 0.464920 0.844287 0.274168 0.087 Uiso 1 1 calc R U . . .
H10B H 0.538059 0.937975 0.287570 0.087 Uiso 1 1 calc R U . . .
C11 C 0.4727(4) 0.9430(4) 0.22289(14) 0.0905(15) Uani 1 1 d . . . . .
H11A H 0.408028 0.912803 0.206311 0.109 Uiso 1 1 calc R U . . .
H11B H 0.464677 1.013946 0.219965 0.109 Uiso 1 1 calc R U . . .
C12 C 0.5809(4) 0.9118(5) 0.20311(18) 0.128(2) Uani 1 1 d . . . . .
H12A H 0.577461 0.929291 0.172233 0.192 Uiso 1 1 calc R U . . .
H12B H 0.589808 0.841742 0.206102 0.192 Uiso 1 1 calc R U . . .
H12C H 0.645005 0.944361 0.218259 0.192 Uiso 1 1 calc R U . . .
C13 C 0.2119(3) 0.6237(3) 0.38829(13) 0.0583(10) Uani 1 1 d . . . . .
H13A H 0.202917 0.676544 0.409434 0.070 Uiso 1 1 calc R U . . .
H13B H 0.156581 0.635176 0.363491 0.070 Uiso 1 1 calc R U . . .
C14 C 0.1801(3) 0.5283(3) 0.41019(15) 0.0685(12) Uani 1 1 d . . . . .
H14A H 0.232683 0.516300 0.435788 0.082 Uiso 1 1 calc R U . . .
H14B H 0.187497 0.474222 0.389508 0.082 Uiso 1 1 calc R U . . .
C15 C 0.0585(3) 0.5318(3) 0.42475(16) 0.0766(13) Uani 1 1 d . . . . .
H15A H 0.006841 0.546544 0.399186 0.092 Uiso 1 1 calc R U . . .
H15B H 0.052361 0.584914 0.445970 0.092 Uiso 1 1 calc R U . . .
C16 C 0.0204(4) 0.4366(3) 0.44563(16) 0.0900(15) Uani 1 1 d . . . . .
H16A H 0.029906 0.382954 0.425435 0.135 Uiso 1 1 calc R U . . .
H16B H -0.059017 0.441724 0.452017 0.135 Uiso 1 1 calc R U . . .
H16C H 0.066047 0.424839 0.472656 0.135 Uiso 1 1 calc R U . . .
C17 C 0.3486(3) 0.5508(3) 0.33869(13) 0.0613(10) Uani 1 1 d . . . . .
H17A H 0.352827 0.488601 0.354554 0.074 Uiso 1 1 calc R U . . .
H17B H 0.282250 0.548052 0.317739 0.074 Uiso 1 1 calc R U . . .
C18 C 0.4539(3) 0.5616(3) 0.31341(13) 0.0727(12) Uani 1 1 d . . . . .
H18A H 0.521050 0.562223 0.333994 0.087 Uiso 1 1 calc R U . . .
H18B H 0.450955 0.623928 0.297639 0.087 Uiso 1 1 calc R U . . .
C19 C 0.4646(4) 0.4773(4) 0.28018(18) 0.114(2) Uani 1 1 d . . . . .
H19A H 0.459293 0.415386 0.295976 0.136 Uiso 1 1 calc R U . . .
H19B H 0.399568 0.480600 0.258578 0.136 Uiso 1 1 calc R U . . .
C20 C 0.5680(5) 0.4763(5) 0.2567(2) 0.148(3) Uani 1 1 d . . . . .
H20A H 0.566293 0.421292 0.236659 0.221 Uiso 1 1 calc R U . . .
H20B H 0.633157 0.470479 0.277542 0.221 Uiso 1 1 calc R U . . .
H20C H 0.573548 0.536458 0.240210 0.221 Uiso 1 1 calc R U . . .
C21 C 0.6566(3) 0.3740(3) 0.42723(13) 0.0538(9) Uani 1 1 d . . . . .
C22 C 0.7094(3) 0.4238(3) 0.39344(14) 0.0673(11) Uani 1 1 d . . . . .
H22 H 0.726511 0.389646 0.367954 0.081 Uiso 1 1 calc R U . . .
C23 C 0.7367(3) 0.5226(4) 0.39711(18) 0.0817(13) Uani 1 1 d . . . . .
H23 H 0.771166 0.553506 0.373853 0.098 Uiso 1 1 calc R U . . .
C24 C 0.7146(3) 0.5761(3) 0.43373(17) 0.0796(12) Uani 1 1 d . . . . .
H24 H 0.735371 0.642227 0.435986 0.095 Uiso 1 1 calc R U . . .
C25 C 0.6613(3) 0.5306(3) 0.46700(15) 0.0714(11) Uani 1 1 d . . . . .
H25 H 0.645182 0.565731 0.492327 0.086 Uiso 1 1 calc R U . . .
C26 C 0.6312(3) 0.4325(3) 0.46327(14) 0.0621(10) Uani 1 1 d . . . . .
H26 H 0.592077 0.404012 0.485947 0.075 Uiso 1 1 calc R U . . .
C27 C 0.7344(3) 0.2009(3) 0.45891(13) 0.0538(9) Uani 1 1 d . . . . .
C28 C 0.8091(4) 0.2503(3) 0.48885(15) 0.0649(11) Uani 1 1 d . . . . .
H28 H 0.803790 0.318614 0.490496 0.078 Uiso 1 1 calc R U . . .
C29 C 0.8912(4) 0.2031(4) 0.51643(16) 0.0817(13) Uani 1 1 d . . . . .
H29 H 0.938204 0.239975 0.536139 0.098 Uiso 1 1 calc R U . . .
C30 C 0.9038(4) 0.1044(4) 0.51505(18) 0.0888(14) Uani 1 1 d . . . . .
H30 H 0.958877 0.072940 0.533631 0.107 Uiso 1 1 calc R U . . .
C31 C 0.8344(4) 0.0518(4) 0.48592(19) 0.0896(14) Uani 1 1 d . . . . .
H31 H 0.841855 -0.016344 0.484511 0.107 Uiso 1 1 calc R U . . .
C32 C 0.7523(3) 0.0993(3) 0.45825(16) 0.0751(12) Uani 1 1 d . . . . .
H32 H 0.707101 0.061479 0.438311 0.090 Uiso 1 1 calc R U . . .
C33 C 0.5049(3) 0.2299(3) 0.44416(12) 0.0517(9) Uani 1 1 d . . . . .
C34 C 0.4795(3) 0.1450(3) 0.46679(12) 0.0540(9) Uani 1 1 d . . . . .
H34 H 0.538323 0.100271 0.473795 0.065 Uiso 1 1 calc R U . . .
C35 C 0.3693(3) 0.1234(3) 0.47961(13) 0.0650(11) Uani 1 1 d . . . . .
H35 H 0.355632 0.064809 0.494370 0.078 Uiso 1 1 calc R U . . .
C36 C 0.2816(4) 0.1884(3) 0.47047(15) 0.0729(12) Uani 1 1 d . . . . .
H36 H 0.208541 0.175234 0.479667 0.087 Uiso 1 1 calc R U . . .
C37 C 0.3022(4) 0.2729(3) 0.44773(17) 0.0806(14) Uani 1 1 d . . . . .
H37 H 0.242473 0.316456 0.440385 0.097 Uiso 1 1 calc R U . . .
C38 C 0.4118(3) 0.2935(3) 0.43563(16) 0.0727(13) Uani 1 1 d . . . . .
H38 H 0.424439 0.352613 0.421091 0.087 Uiso 1 1 calc R U . . .
C39 C 0.6362(4) 0.2137(3) 0.37489(14) 0.0648(10) Uani 1 1 d . . . . .
C40 C 0.5447(4) 0.2203(3) 0.34470(15) 0.0776(13) Uani 1 1 d . . . . .
H40 H 0.475357 0.244105 0.354009 0.093 Uiso 1 1 calc R U . . .
C41 C 0.5511(5) 0.1922(4) 0.29971(16) 0.0963(16) Uani 1 1 d . . . . .
H41 H 0.487171 0.199630 0.280007 0.116 Uiso 1 1 calc R U . . .
C42 C 0.6491(6) 0.1549(5) 0.2852(2) 0.121(2) Uani 1 1 d . . . . .
H42 H 0.653107 0.135277 0.255847 0.145 Uiso 1 1 calc R U . . .
C43 C 0.7423(6) 0.1464(5) 0.3146(2) 0.134(2) Uani 1 1 d . . . . .
H43 H 0.810817 0.121417 0.305023 0.161 Uiso 1 1 calc R U . . .
C44 C 0.7359(5) 0.1746(4) 0.35816(17) 0.1108(18) Uani 1 1 d . . . . .
H44 H 0.800700 0.167307 0.377390 0.133 Uiso 1 1 calc R U . . .
B1 B 0.6333(4) 0.2555(3) 0.42646(16) 0.0573(9) Uani 1 1 d . . . . .
O3 O 0.6891(12) 0.803(2) 0.3651(9) 0.089(2) Uani 0.582(16) 1 d D . P A 1
C45 C 0.7363(11) 0.7731(16) 0.3250(6) 0.0939(19) Uani 0.582(16) 1 d D . P A 1
H45A H 0.727173 0.824713 0.302846 0.113 Uiso 0.582(16) 1 calc R U P A 1
H45B H 0.697620 0.714272 0.313506 0.113 Uiso 0.582(16) 1 calc R U P A 1
C46 C 0.8611(10) 0.7523(14) 0.3356(6) 0.111(3) Uani 0.582(16) 1 d D . P A 1
H46A H 0.873923 0.683556 0.343190 0.133 Uiso 0.582(16) 1 calc R U P A 1
H46B H 0.906831 0.769600 0.310946 0.133 Uiso 0.582(16) 1 calc R U P A 1
C47 C 0.8867(9) 0.8162(13) 0.3736(4) 0.111(3) Uani 0.582(16) 1 d D . P A 1
H47A H 0.932848 0.780899 0.396235 0.133 Uiso 0.582(16) 1 calc R U P A 1
H47B H 0.929852 0.873185 0.364644 0.133 Uiso 0.582(16) 1 calc R U P A 1
C48 C 0.7818(9) 0.8470(10) 0.3908(4) 0.0939(19) Uani 0.582(16) 1 d D . P A 1
H48A H 0.779617 0.826804 0.421567 0.113 Uiso 0.582(16) 1 calc R U P A 1
H48B H 0.775689 0.918261 0.389476 0.113 Uiso 0.582(16) 1 calc R U P A 1
O3A O 0.6758(16) 0.808(3) 0.3613(13) 0.089(2) Uani 0.418(16) 1 d D . P A 2
C45A C 0.7297(15) 0.757(2) 0.3272(9) 0.0939(19) Uani 0.418(16) 1 d D . P A 2
H45C H 0.701898 0.779620 0.298055 0.113 Uiso 0.418(16) 1 calc R U P A 2
H45D H 0.718014 0.686361 0.329305 0.113 Uiso 0.418(16) 1 calc R U P A 2
C46A C 0.8549(14) 0.7842(17) 0.3371(9) 0.111(3) Uani 0.418(16) 1 d D . P A 2
H46C H 0.895496 0.730092 0.352080 0.133 Uiso 0.418(16) 1 calc R U P A 2
H46D H 0.891116 0.797910 0.309703 0.133 Uiso 0.418(16) 1 calc R U P A 2
C47A C 0.8591(12) 0.8698(16) 0.3649(6) 0.111(3) Uani 0.418(16) 1 d D . P A 2
H47C H 0.875545 0.928134 0.347823 0.133 Uiso 0.418(16) 1 calc R U P A 2
H47D H 0.917926 0.862656 0.388790 0.133 Uiso 0.418(16) 1 calc R U P A 2
C48A C 0.7479(13) 0.8769(14) 0.3821(5) 0.0939(19) Uani 0.418(16) 1 d D . P A 2
H48C H 0.753607 0.864899 0.413886 0.113 Uiso 0.418(16) 1 calc R U P A 2
H48D H 0.717047 0.942580 0.377018 0.113 Uiso 0.418(16) 1 calc R U P A 2
O1 O 0.1256(3) 0.7599(2) 0.29834(10) 0.1087(11) Uani 0.910(5) 1 d D . P B 3
O2 O 0.2625(3) 0.72436(19) 0.25923(10) 0.1087(11) Uani 0.910(5) 1 d D . P B 3
N1 N 0.2265(2) 0.74949(12) 0.29392(9) 0.0667(10) Uani 0.910(5) 1 d D . P B 3
O1A O 0.2057(18) 0.7554(2) 0.3006(4) 0.1087(11) Uani 0.090(5) 1 d D . P B 4
O2A O 0.3245(14) 0.7164(3) 0.2542(5) 0.1087(11) Uani 0.090(5) 1 d D . P B 4
N1A N 0.2158(13) 0.7282(3) 0.2598(3) 0.0667(10) Uani 0.090(5) 1 d D . P B 4
 
loop_
 _atom_site_aniso_label
 _atom_site_aniso_U_11
 _atom_site_aniso_U_22
 _atom_site_aniso_U_33
 _atom_site_aniso_U_23
 _atom_site_aniso_U_13
 _atom_site_aniso_U_12
Pd1 0.0482(2) 0.0512(2) 0.0451(2) 0.00139(15) 0.00051(14) -0.00214(15)
N2 0.0593(17) 0.054(2) 0.0531(17) 0.0095(15) -0.0003(13) 0.0007(14)
N3 0.0516(17) 0.0521(16) 0.0410(16) -0.0008(12) -0.0040(13) -0.0042(14)
N4 0.0490(15) 0.0493(18) 0.0503(17) -0.0024(13) 0.0014(12) -0.0029(14)
C1 0.077(2) 0.057(3) 0.061(2) 0.0030(18) -0.0084(17) -0.009(2)
C2 0.073(2) 0.0522(19) 0.057(2) -0.0027(17) -0.0057(19) -0.003(2)
C3 0.053(2) 0.058(2) 0.041(2) 0.0039(14) -0.0023(16) -0.0027(18)
C4 0.052(2) 0.055(2) 0.052(2) 0.0046(17) -0.0010(15) 0.0010(18)
C5 0.068(2) 0.064(2) 0.070(3) 0.000(2) 0.002(2) 0.008(2)
C6 0.101(3) 0.067(2) 0.102(4) -0.001(3) -0.002(3) 0.022(2)
C7 0.100(3) 0.100(4) 0.144(5) -0.032(4) -0.008(3) 0.036(3)
C8 0.147(6) 0.099(4) 0.265(10) -0.045(5) -0.032(6) 0.044(4)
C9 0.070(2) 0.063(3) 0.0522(19) 0.0107(19) -0.0023(17) -0.003(2)
C10 0.068(2) 0.085(3) 0.064(2) 0.009(2) 0.0048(19) -0.005(2)
C11 0.097(3) 0.108(4) 0.068(2) 0.012(3) 0.016(2) -0.006(3)
C12 0.104(4) 0.188(6) 0.095(4) -0.007(4) 0.032(3) -0.006(4)
C13 0.0503(18) 0.062(2) 0.062(3) 0.0044(19) 0.0022(17) -0.0031(18)
C14 0.057(2) 0.066(3) 0.084(3) 0.012(2) 0.010(2) -0.0009(19)
C15 0.060(2) 0.075(3) 0.097(3) 0.003(2) 0.020(2) -0.008(2)
C16 0.078(3) 0.087(3) 0.108(4) 0.012(3) 0.027(3) -0.012(2)
C17 0.069(2) 0.053(2) 0.062(2) -0.0081(18) 0.0026(18) 0.0018(19)
C18 0.074(3) 0.083(3) 0.061(3) -0.006(2) 0.008(2) 0.009(2)
C19 0.123(4) 0.113(4) 0.110(4) -0.037(3) 0.046(3) 0.001(3)
C20 0.148(5) 0.164(6) 0.138(6) -0.031(5) 0.074(4) 0.008(4)
C21 0.050(2) 0.0516(19) 0.059(2) 0.0053(15) -0.0041(16) -0.0003(17)
C22 0.057(2) 0.069(2) 0.077(3) 0.013(2) 0.009(2) -0.004(2)
C23 0.065(3) 0.067(2) 0.115(3) 0.025(2) 0.016(3) -0.005(2)
C24 0.061(3) 0.053(3) 0.123(3) 0.015(2) -0.009(2) 0.000(2)
C25 0.073(3) 0.051(2) 0.088(3) -0.003(2) -0.015(2) 0.005(2)
C26 0.072(3) 0.052(2) 0.061(2) 0.0038(18) -0.003(2) 0.0014(19)
C27 0.054(2) 0.0479(19) 0.061(2) 0.0049(17) 0.0152(15) 0.0022(16)
C28 0.063(2) 0.057(3) 0.074(3) -0.0043(19) 0.0014(17) 0.0126(18)
C29 0.076(3) 0.081(3) 0.086(3) -0.005(3) -0.012(2) 0.018(2)
C30 0.061(3) 0.079(3) 0.126(4) 0.014(3) 0.001(2) 0.020(2)
C31 0.065(3) 0.060(3) 0.144(4) 0.017(3) 0.004(2) 0.011(2)
C32 0.057(2) 0.050(2) 0.118(4) -0.003(2) 0.003(2) 0.0049(18)
C33 0.0585(18) 0.048(2) 0.048(2) -0.0013(17) -0.0004(16) 0.0000(15)
C34 0.0570(18) 0.050(2) 0.054(2) 0.0028(17) -0.0013(17) 0.0012(17)
C35 0.0620(19) 0.063(3) 0.070(3) 0.010(2) 0.0034(19) -0.0056(17)
C36 0.058(2) 0.068(3) 0.093(3) 0.002(2) 0.011(2) -0.0008(18)
C37 0.062(2) 0.061(3) 0.120(4) 0.006(2) 0.007(3) 0.004(2)
C38 0.0608(19) 0.055(3) 0.102(4) 0.015(2) 0.002(2) 0.0030(17)
C39 0.082(3) 0.056(3) 0.057(2) 0.0002(19) 0.0097(16) -0.008(2)
C40 0.102(3) 0.065(3) 0.064(2) 0.006(2) -0.006(2) -0.022(2)
C41 0.154(4) 0.070(4) 0.063(2) 0.006(2) -0.007(3) -0.032(3)
C42 0.183(5) 0.107(5) 0.074(4) -0.010(4) 0.022(3) -0.021(4)
C43 0.158(5) 0.164(6) 0.083(3) -0.032(4) 0.037(3) 0.018(5)
C44 0.108(3) 0.147(5) 0.079(3) -0.026(3) 0.023(3) 0.020(3)
B1 0.062(2) 0.053(2) 0.056(2) 0.0026(18) 0.0055(17) -0.0006(18)
O3 0.071(3) 0.100(4) 0.096(4) -0.012(4) 0.013(3) -0.003(3)
C45 0.085(2) 0.101(5) 0.097(3) -0.016(3) 0.008(2) -0.001(2)
C46 0.080(2) 0.111(8) 0.143(4) -0.014(4) 0.015(2) 0.000(3)
C47 0.080(2) 0.111(8) 0.143(4) -0.014(4) 0.015(2) 0.000(3)
C48 0.085(2) 0.101(5) 0.097(3) -0.016(3) 0.008(2) -0.001(2)
O3A 0.071(3) 0.100(4) 0.096(4) -0.012(4) 0.013(3) -0.003(3)
C45A 0.085(2) 0.101(5) 0.097(3) -0.016(3) 0.008(2) -0.001(2)
C46A 0.080(2) 0.111(8) 0.143(4) -0.014(4) 0.015(2) 0.000(3)
C47A 0.080(2) 0.111(8) 0.143(4) -0.014(4) 0.015(2) 0.000(3)
C48A 0.085(2) 0.101(5) 0.097(3) -0.016(3) 0.008(2) -0.001(2)
O1 0.0650(18) 0.186(3) 0.0736(15) -0.0268(16) -0.0095(13) 0.0028(16)
O2 0.0650(18) 0.186(3) 0.0736(15) -0.0268(16) -0.0095(13) 0.0028(16)
N1 0.0646(18) 0.074(3) 0.0601(18) 0.0064(17) -0.0064(17) -0.0008(18)
O1A 0.0650(18) 0.186(3) 0.0736(15) -0.0268(16) -0.0095(13) 0.0028(16)
O2A 0.0650(18) 0.186(3) 0.0736(15) -0.0268(16) -0.0095(13) 0.0028(16)
N1A 0.0646(18) 0.074(3) 0.0601(18) 0.0064(17) -0.0064(17) -0.0008(18)
 
_geom_special_details
;
 All esds (except the esd in the dihedral angle between two l.s. planes)
 are estimated using the full covariance matrix.  The cell esds are taken
 into account individually in the estimation of esds in distances, angles
 and torsion angles; correlations between esds in cell parameters are only
 used when they are defined by crystal symmetry.  An approximate (isotropic)
 treatment of cell esds is used for estimating esds involving l.s. planes.
;
 
loop_
 _geom_bond_atom_site_label_1
 _geom_bond_atom_site_label_2
 _geom_bond_distance
 _geom_bond_site_symmetry_2
 _geom_bond_publ_flag
Pd1 N3 2.020(3) . ?
Pd1 N1 2.033(3) . ?
Pd1 O1A 2.04(2) . ?
Pd1 N4 2.085(3) . ?
Pd1 N2 2.089(3) . ?
N2 C9 1.492(4) . ?
N2 C5 1.517(4) . ?
N2 C1 1.518(5) . ?
N3 C3 1.485(4) . ?
N3 C2 1.487(5) . ?
N3 H3 0.9800 . ?
N4 C17 1.498(4) . ?
N4 C4 1.510(4) . ?
N4 C13 1.514(4) . ?
C1 C2 1.505(5) . ?
C1 H1A 0.9700 . ?
C1 H1B 0.9700 . ?
C2 H2A 0.9700 . ?
C2 H2B 0.9700 . ?
C3 C4 1.504(5) . ?
C3 H3A 0.9700 . ?
C3 H3B 0.9700 . ?
C4 H4A 0.9700 . ?
C4 H4B 0.9700 . ?
C5 C6 1.502(5) . ?
C5 H5A 0.9700 . ?
C5 H5B 0.9700 . ?
C6 C7 1.520(6) . ?
C6 H6A 0.9700 . ?
C6 H6B 0.9700 . ?
C7 C8 1.494(7) . ?
C7 H7A 0.9700 . ?
C7 H7B 0.9700 . ?
C8 H8A 0.9600 . ?
C8 H8B 0.9600 . ?
C8 H8C 0.9600 . ?
C9 C10 1.506(5) . ?
C9 H9A 0.9700 . ?
C9 H9B 0.9700 . ?
C10 C11 1.515(5) . ?
C10 H10A 0.9700 . ?
C10 H10B 0.9700 . ?
C11 C12 1.490(6) . ?
C11 H11A 0.9700 . ?
C11 H11B 0.9700 . ?
C12 H12A 0.9600 . ?
C12 H12B 0.9600 . ?
C12 H12C 0.9600 . ?
C13 C14 1.509(5) . ?
C13 H13A 0.9700 . ?
C13 H13B 0.9700 . ?
C14 C15 1.512(5) . ?
C14 H14A 0.9700 . ?
C14 H14B 0.9700 . ?
C15 C16 1.515(5) . ?
C15 H15A 0.9700 . ?
C15 H15B 0.9700 . ?
C16 H16A 0.9600 . ?
C16 H16B 0.9600 . ?
C16 H16C 0.9600 . ?
C17 C18 1.492(5) . ?
C17 H17A 0.9700 . ?
C17 H17B 0.9700 . ?
C18 C19 1.530(6) . ?
C18 H18A 0.9700 . ?
C18 H18B 0.9700 . ?
C19 C20 1.436(6) . ?
C19 H19A 0.9700 . ?
C19 H19B 0.9700 . ?
C20 H20A 0.9600 . ?
C20 H20B 0.9600 . ?
C20 H20C 0.9600 . ?
C21 C26 1.393(5) . ?
C21 C22 1.397(5) . ?
C21 B1 1.630(6) . ?
C22 C23 1.381(6) . ?
C22 H22 0.9300 . ?
C23 C24 1.360(6) . ?
C23 H23 0.9300 . ?
C24 C25 1.361(5) . ?
C24 H24 0.9300 . ?
C25 C26 1.378(5) . ?
C25 H25 0.9300 . ?
C26 H26 0.9300 . ?
C27 C28 1.388(6) . ?
C27 C32 1.394(5) . ?
C27 B1 1.661(6) . ?
C28 C29 1.387(6) . ?
C28 H28 0.9300 . ?
C29 C30 1.347(6) . ?
C29 H29 0.9300 . ?
C30 C31 1.361(7) . ?
C30 H30 0.9300 . ?
C31 C32 1.389(6) . ?
C31 H31 0.9300 . ?
C32 H32 0.9300 . ?
C33 C34 1.380(5) . ?
C33 C38 1.398(5) . ?
C33 B1 1.658(6) . ?
C34 C35 1.396(5) . ?
C34 H34 0.9300 . ?
C35 C36 1.366(5) . ?
C35 H35 0.9300 . ?
C36 C37 1.364(6) . ?
C36 H36 0.9300 . ?
C37 C38 1.380(5) . ?
C37 H37 0.9300 . ?
C38 H38 0.9300 . ?
C39 C40 1.364(6) . ?
C39 C44 1.400(6) . ?
C39 B1 1.659(6) . ?
C40 C41 1.417(6) . ?
C40 H40 0.9300 . ?
C41 C42 1.348(7) . ?
C41 H41 0.9300 . ?
C42 C43 1.364(8) . ?
C42 H42 0.9300 . ?
C43 C44 1.377(7) . ?
C43 H43 0.9300 . ?
C44 H44 0.9300 . ?
O3 C48 1.421(10) . ?
O3 C45 1.421(12) . ?
C45 C46 1.498(13) . ?
C45 H45A 0.9700 . ?
C45 H45B 0.9700 . ?
C46 C47 1.454(12) . ?
C46 H46A 0.9700 . ?
C46 H46B 0.9700 . ?
C47 C48 1.421(9) . ?
C47 H47A 0.9700 . ?
C47 H47B 0.9700 . ?
C48 H48A 0.9700 . ?
C48 H48B 0.9700 . ?
O3A C48A 1.381(15) . ?
O3A C45A 1.419(13) . ?
C45A C46A 1.518(14) . ?
C45A H45C 0.9700 . ?
C45A H45D 0.9700 . ?
C46A C47A 1.430(13) . ?
C46A H46C 0.9700 . ?
C46A H46D 0.9700 . ?
C47A C48A 1.431(12) . ?
C47A H47C 0.9700 . ?
C47A H47D 0.9700 . ?
C48A H48C 0.9700 . ?
C48A H48D 0.9700 . ?
O1 N1 1.2007(10) . ?
O2 N1 1.2012(10) . ?
O1A N1A 1.3001(10) . ?
O2A N1A 1.3002(10) . ?
 
loop_
 _geom_angle_atom_site_label_1
 _geom_angle_atom_site_label_2
 _geom_angle_atom_site_label_3
 _geom_angle
 _geom_angle_site_symmetry_1
 _geom_angle_site_symmetry_3
 _geom_angle_publ_flag
N3 Pd1 N1 178.87(12) . . ?
N3 Pd1 O1A 171.5(4) . . ?
N3 Pd1 N4 85.14(11) . . ?
N1 Pd1 N4 94.38(9) . . ?
O1A Pd1 N4 93.89(10) . . ?
N3 Pd1 N2 85.36(12) . . ?
N1 Pd1 N2 95.28(9) . . ?
O1A Pd1 N2 94.07(11) . . ?
N4 Pd1 N2 166.38(11) . . ?
C9 N2 C5 109.7(3) . . ?
C9 N2 C1 110.4(3) . . ?
C5 N2 C1 110.2(3) . . ?
C9 N2 Pd1 115.5(2) . . ?
C5 N2 Pd1 105.5(2) . . ?
C1 N2 Pd1 105.3(2) . . ?
C3 N3 C2 116.9(3) . . ?
C3 N3 Pd1 107.2(2) . . ?
C2 N3 Pd1 107.5(2) . . ?
C3 N3 H3 108.3 . . ?
C2 N3 H3 108.3 . . ?
Pd1 N3 H3 108.3 . . ?
C17 N4 C4 109.6(3) . . ?
C17 N4 C13 109.6(3) . . ?
C4 N4 C13 110.6(3) . . ?
C17 N4 Pd1 115.8(2) . . ?
C4 N4 Pd1 106.2(2) . . ?
C13 N4 Pd1 105.0(2) . . ?
C2 C1 N2 110.0(3) . . ?
C2 C1 H1A 109.7 . . ?
N2 C1 H1A 109.7 . . ?
C2 C1 H1B 109.7 . . ?
N2 C1 H1B 109.7 . . ?
H1A C1 H1B 108.2 . . ?
N3 C2 C1 106.8(3) . . ?
N3 C2 H2A 110.4 . . ?
C1 C2 H2A 110.4 . . ?
N3 C2 H2B 110.4 . . ?
C1 C2 H2B 110.4 . . ?
H2A C2 H2B 108.6 . . ?
N3 C3 C4 107.3(3) . . ?
N3 C3 H3A 110.2 . . ?
C4 C3 H3A 110.2 . . ?
N3 C3 H3B 110.2 . . ?
C4 C3 H3B 110.2 . . ?
H3A C3 H3B 108.5 . . ?
C3 C4 N4 110.1(3) . . ?
C3 C4 H4A 109.6 . . ?
N4 C4 H4A 109.6 . . ?
C3 C4 H4B 109.6 . . ?
N4 C4 H4B 109.6 . . ?
H4A C4 H4B 108.2 . . ?
C6 C5 N2 117.3(3) . . ?
C6 C5 H5A 108.0 . . ?
N2 C5 H5A 108.0 . . ?
C6 C5 H5B 108.0 . . ?
N2 C5 H5B 108.0 . . ?
H5A C5 H5B 107.2 . . ?
C5 C6 C7 111.8(4) . . ?
C5 C6 H6A 109.3 . . ?
C7 C6 H6A 109.3 . . ?
C5 C6 H6B 109.3 . . ?
C7 C6 H6B 109.3 . . ?
H6A C6 H6B 107.9 . . ?
C8 C7 C6 111.9(5) . . ?
C8 C7 H7A 109.2 . . ?
C6 C7 H7A 109.2 . . ?
C8 C7 H7B 109.2 . . ?
C6 C7 H7B 109.2 . . ?
H7A C7 H7B 107.9 . . ?
C7 C8 H8A 109.5 . . ?
C7 C8 H8B 109.5 . . ?
H8A C8 H8B 109.5 . . ?
C7 C8 H8C 109.5 . . ?
H8A C8 H8C 109.5 . . ?
H8B C8 H8C 109.5 . . ?
N2 C9 C10 114.9(3) . . ?
N2 C9 H9A 108.5 . . ?
C10 C9 H9A 108.5 . . ?
N2 C9 H9B 108.5 . . ?
C10 C9 H9B 108.5 . . ?
H9A C9 H9B 107.5 . . ?
C9 C10 C11 111.1(3) . . ?
C9 C10 H10A 109.4 . . ?
C11 C10 H10A 109.4 . . ?
C9 C10 H10B 109.4 . . ?
C11 C10 H10B 109.4 . . ?
H10A C10 H10B 108.0 . . ?
C12 C11 C10 113.3(4) . . ?
C12 C11 H11A 108.9 . . ?
C10 C11 H11A 108.9 . . ?
C12 C11 H11B 108.9 . . ?
C10 C11 H11B 108.9 . . ?
H11A C11 H11B 107.7 . . ?
C11 C12 H12A 109.5 . . ?
C11 C12 H12B 109.5 . . ?
H12A C12 H12B 109.5 . . ?
C11 C12 H12C 109.5 . . ?
H12A C12 H12C 109.5 . . ?
H12B C12 H12C 109.5 . . ?
C14 C13 N4 117.8(3) . . ?
C14 C13 H13A 107.9 . . ?
N4 C13 H13A 107.9 . . ?
C14 C13 H13B 107.9 . . ?
N4 C13 H13B 107.9 . . ?
H13A C13 H13B 107.2 . . ?
C13 C14 C15 111.1(3) . . ?
C13 C14 H14A 109.4 . . ?
C15 C14 H14A 109.4 . . ?
C13 C14 H14B 109.4 . . ?
C15 C14 H14B 109.4 . . ?
H14A C14 H14B 108.0 . . ?
C14 C15 C16 113.5(4) . . ?
C14 C15 H15A 108.9 . . ?
C16 C15 H15A 108.9 . . ?
C14 C15 H15B 108.9 . . ?
C16 C15 H15B 108.9 . . ?
H15A C15 H15B 107.7 . . ?
C15 C16 H16A 109.5 . . ?
C15 C16 H16B 109.5 . . ?
H16A C16 H16B 109.5 . . ?
C15 C16 H16C 109.5 . . ?
H16A C16 H16C 109.5 . . ?
H16B C16 H16C 109.5 . . ?
C18 C17 N4 114.5(3) . . ?
C18 C17 H17A 108.6 . . ?
N4 C17 H17A 108.6 . . ?
C18 C17 H17B 108.6 . . ?
N4 C17 H17B 108.6 . . ?
H17A C17 H17B 107.6 . . ?
C17 C18 C19 111.4(4) . . ?
C17 C18 H18A 109.3 . . ?
C19 C18 H18A 109.3 . . ?
C17 C18 H18B 109.3 . . ?
C19 C18 H18B 109.3 . . ?
H18A C18 H18B 108.0 . . ?
C20 C19 C18 115.8(5) . . ?
C20 C19 H19A 108.3 . . ?
C18 C19 H19A 108.3 . . ?
C20 C19 H19B 108.3 . . ?
C18 C19 H19B 108.3 . . ?
H19A C19 H19B 107.4 . . ?
C19 C20 H20A 109.5 . . ?
C19 C20 H20B 109.5 . . ?
H20A C20 H20B 109.5 . . ?
C19 C20 H20C 109.5 . . ?
H20A C20 H20C 109.5 . . ?
H20B C20 H20C 109.5 . . ?
C26 C21 C22 114.8(4) . . ?
C26 C21 B1 122.0(3) . . ?
C22 C21 B1 123.1(4) . . ?
C23 C22 C21 121.3(4) . . ?
C23 C22 H22 119.3 . . ?
C21 C22 H22 119.3 . . ?
C24 C23 C22 122.0(4) . . ?
C24 C23 H23 119.0 . . ?
C22 C23 H23 119.0 . . ?
C23 C24 C25 118.4(5) . . ?
C23 C24 H24 120.8 . . ?
C25 C24 H24 120.8 . . ?
C24 C25 C26 120.2(4) . . ?
C24 C25 H25 119.9 . . ?
C26 C25 H25 119.9 . . ?
C25 C26 C21 123.2(4) . . ?
C25 C26 H26 118.4 . . ?
C21 C26 H26 118.4 . . ?
C28 C27 C32 113.4(4) . . ?
C28 C27 B1 124.3(4) . . ?
C32 C27 B1 122.3(4) . . ?
C29 C28 C27 123.4(4) . . ?
C29 C28 H28 118.3 . . ?
C27 C28 H28 118.3 . . ?
C30 C29 C28 120.9(5) . . ?
C30 C29 H29 119.6 . . ?
C28 C29 H29 119.6 . . ?
C29 C30 C31 118.6(5) . . ?
C29 C30 H30 120.7 . . ?
C31 C30 H30 120.7 . . ?
C30 C31 C32 120.4(5) . . ?
C30 C31 H31 119.8 . . ?
C32 C31 H31 119.8 . . ?
C31 C32 C27 123.2(5) . . ?
C31 C32 H32 118.4 . . ?
C27 C32 H32 118.4 . . ?
C34 C33 C38 114.7(4) . . ?
C34 C33 B1 124.0(3) . . ?
C38 C33 B1 121.2(4) . . ?
C33 C34 C35 122.7(4) . . ?
C33 C34 H34 118.6 . . ?
C35 C34 H34 118.6 . . ?
C36 C35 C34 120.0(4) . . ?
C36 C35 H35 120.0 . . ?
C34 C35 H35 120.0 . . ?
C37 C36 C35 119.4(4) . . ?
C37 C36 H36 120.3 . . ?
C35 C36 H36 120.3 . . ?
C36 C37 C38 119.9(4) . . ?
C36 C37 H37 120.1 . . ?
C38 C37 H37 120.1 . . ?
C37 C38 C33 123.2(4) . . ?
C37 C38 H38 118.4 . . ?
C33 C38 H38 118.4 . . ?
C40 C39 C44 114.7(4) . . ?
C40 C39 B1 122.9(4) . . ?
C44 C39 B1 122.3(4) . . ?
C39 C40 C41 122.5(5) . . ?
C39 C40 H40 118.7 . . ?
C41 C40 H40 118.7 . . ?
C42 C41 C40 120.5(6) . . ?
C42 C41 H41 119.8 . . ?
C40 C41 H41 119.8 . . ?
C41 C42 C43 118.7(6) . . ?
C41 C42 H42 120.7 . . ?
C43 C42 H42 120.7 . . ?
C42 C43 C44 120.6(6) . . ?
C42 C43 H43 119.7 . . ?
C44 C43 H43 119.7 . . ?
C43 C44 C39 123.1(6) . . ?
C43 C44 H44 118.5 . . ?
C39 C44 H44 118.5 . . ?
C21 B1 C33 110.8(3) . . ?
C21 B1 C39 109.7(3) . . ?
C33 B1 C39 107.6(3) . . ?
C21 B1 C27 108.6(3) . . ?
C33 B1 C27 109.9(3) . . ?
C39 B1 C27 110.2(3) . . ?
C48 O3 C45 105.2(8) . . ?
O3 C45 C46 107.2(13) . . ?
O3 C45 H45A 110.3 . . ?
C46 C45 H45A 110.3 . . ?
O3 C45 H45B 110.3 . . ?
C46 C45 H45B 110.3 . . ?
H45A C45 H45B 108.5 . . ?
C47 C46 C45 101.9(8) . . ?
C47 C46 H46A 111.4 . . ?
C45 C46 H46A 111.4 . . ?
C47 C46 H46B 111.4 . . ?
C45 C46 H46B 111.4 . . ?
H46A C46 H46B 109.3 . . ?
C48 C47 C46 108.9(8) . . ?
C48 C47 H47A 109.9 . . ?
C46 C47 H47A 109.9 . . ?
C48 C47 H47B 109.9 . . ?
C46 C47 H47B 109.9 . . ?
H47A C47 H47B 108.3 . . ?
O3 C48 C47 108.8(8) . . ?
O3 C48 H48A 109.9 . . ?
C47 C48 H48A 109.9 . . ?
O3 C48 H48B 109.9 . . ?
C47 C48 H48B 109.9 . . ?
H48A C48 H48B 108.3 . . ?
C48A O3A C45A 112.0(12) . . ?
O3A C45A C46A 101.7(11) . . ?
O3A C45A H45C 111.4 . . ?
C46A C45A H45C 111.4 . . ?
O3A C45A H45D 111.4 . . ?
C46A C45A H45D 111.4 . . ?
H45C C45A H45D 109.3 . . ?
C47A C46A C45A 108.1(11) . . ?
C47A C46A H46C 110.1 . . ?
C45A C46A H46C 110.1 . . ?
C47A C46A H46D 110.1 . . ?
C45A C46A H46D 110.1 . . ?
H46C C46A H46D 108.4 . . ?
C46A C47A C48A 105.6(11) . . ?
C46A C47A H47C 110.6 . . ?
C48A C47A H47C 110.6 . . ?
C46A C47A H47D 110.6 . . ?
C48A C47A H47D 110.6 . . ?
H47C C47A H47D 108.8 . . ?
O3A C48A C47A 109.2(11) . . ?
O3A C48A H48C 109.8 . . ?
C47A C48A H48C 109.8 . . ?
O3A C48A H48D 109.8 . . ?
C47A C48A H48D 109.8 . . ?
H48C C48A H48D 108.3 . . ?
O1 N1 O2 121.85(15) . . ?
O1 N1 Pd1 119.3(2) . . ?
O2 N1 Pd1 118.9(2) . . ?
N1A O1A Pd1 124.7(9) . . ?
O2A N1A O1A 107.72(12) . . ?
 
loop_
 _geom_torsion_atom_site_label_1
 _geom_torsion_atom_site_label_2
 _geom_torsion_atom_site_label_3
 _geom_torsion_atom_site_label_4
 _geom_torsion
 _geom_torsion_site_symmetry_1
 _geom_torsion_site_symmetry_2
 _geom_torsion_site_symmetry_3
 _geom_torsion_site_symmetry_4
 _geom_torsion_publ_flag
C9 N2 C1 C2 -160.8(3) . . . . ?
C5 N2 C1 C2 77.8(4) . . . . ?
Pd1 N2 C1 C2 -35.5(3) . . . . ?
C3 N3 C2 C1 -166.7(3) . . . . ?
Pd1 N3 C2 C1 -46.1(3) . . . . ?
N2 C1 C2 N3 55.2(4) . . . . ?
C2 N3 C3 C4 167.2(3) . . . . ?
Pd1 N3 C3 C4 46.5(3) . . . . ?
N3 C3 C4 N4 -53.8(4) . . . . ?
C17 N4 C4 C3 159.0(3) . . . . ?
C13 N4 C4 C3 -80.1(3) . . . . ?
Pd1 N4 C4 C3 33.2(3) . . . . ?
C9 N2 C5 C6 -56.5(5) . . . . ?
C1 N2 C5 C6 65.3(5) . . . . ?
Pd1 N2 C5 C6 178.5(3) . . . . ?
N2 C5 C6 C7 -179.2(4) . . . . ?
C5 C6 C7 C8 -173.0(5) . . . . ?
C5 N2 C9 C10 -171.6(3) . . . . ?
C1 N2 C9 C10 66.8(4) . . . . ?
Pd1 N2 C9 C10 -52.5(4) . . . . ?
N2 C9 C10 C11 172.6(4) . . . . ?
C9 C10 C11 C12 172.0(4) . . . . ?
C17 N4 C13 C14 57.3(4) . . . . ?
C4 N4 C13 C14 -63.6(4) . . . . ?
Pd1 N4 C13 C14 -177.7(3) . . . . ?
N4 C13 C14 C15 -179.3(3) . . . . ?
C13 C14 C15 C16 178.1(4) . . . . ?
C4 N4 C17 C18 -69.2(4) . . . . ?
C13 N4 C17 C18 169.3(3) . . . . ?
Pd1 N4 C17 C18 50.8(4) . . . . ?
N4 C17 C18 C19 -178.8(4) . . . . ?
C17 C18 C19 C20 -175.0(5) . . . . ?
C26 C21 C22 C23 2.0(6) . . . . ?
B1 C21 C22 C23 -174.3(4) . . . . ?
C21 C22 C23 C24 0.6(7) . . . . ?
C22 C23 C24 C25 -1.7(7) . . . . ?
C23 C24 C25 C26 0.2(6) . . . . ?
C24 C25 C26 C21 2.6(6) . . . . ?
C22 C21 C26 C25 -3.6(6) . . . . ?
B1 C21 C26 C25 172.7(4) . . . . ?
C32 C27 C28 C29 -1.9(6) . . . . ?
B1 C27 C28 C29 178.4(4) . . . . ?
C27 C28 C29 C30 0.9(7) . . . . ?
C28 C29 C30 C31 0.1(7) . . . . ?
C29 C30 C31 C32 0.0(7) . . . . ?
C30 C31 C32 C27 -1.2(7) . . . . ?
C28 C27 C32 C31 2.0(6) . . . . ?
B1 C27 C32 C31 -178.3(4) . . . . ?
C38 C33 C34 C35 0.9(6) . . . . ?
B1 C33 C34 C35 -177.1(4) . . . . ?
C33 C34 C35 C36 -1.1(6) . . . . ?
C34 C35 C36 C37 1.8(7) . . . . ?
C35 C36 C37 C38 -2.4(7) . . . . ?
C36 C37 C38 C33 2.3(8) . . . . ?
C34 C33 C38 C37 -1.5(7) . . . . ?
B1 C33 C38 C37 176.6(4) . . . . ?
C44 C39 C40 C41 -1.7(6) . . . . ?
B1 C39 C40 C41 174.4(4) . . . . ?
C39 C40 C41 C42 1.8(8) . . . . ?
C40 C41 C42 C43 -1.2(9) . . . . ?
C41 C42 C43 C44 0.6(10) . . . . ?
C42 C43 C44 C39 -0.6(10) . . . . ?
C40 C39 C44 C43 1.1(8) . . . . ?
B1 C39 C44 C43 -175.0(5) . . . . ?
C26 C21 B1 C33 45.1(5) . . . . ?
C22 C21 B1 C33 -138.9(4) . . . . ?
C26 C21 B1 C39 163.7(4) . . . . ?
C22 C21 B1 C39 -20.3(5) . . . . ?
C26 C21 B1 C27 -75.7(4) . . . . ?
C22 C21 B1 C27 100.3(4) . . . . ?
C34 C33 B1 C21 -148.1(4) . . . . ?
C38 C33 B1 C21 34.0(5) . . . . ?
C34 C33 B1 C39 92.0(5) . . . . ?
C38 C33 B1 C39 -85.9(5) . . . . ?
C34 C33 B1 C27 -28.0(5) . . . . ?
C38 C33 B1 C27 154.0(4) . . . . ?
C40 C39 B1 C21 -81.6(5) . . . . ?
C44 C39 B1 C21 94.1(5) . . . . ?
C40 C39 B1 C33 39.0(5) . . . . ?
C44 C39 B1 C33 -145.2(4) . . . . ?
C40 C39 B1 C27 158.8(4) . . . . ?
C44 C39 B1 C27 -25.4(6) . . . . ?
C28 C27 B1 C21 13.1(5) . . . . ?
C32 C27 B1 C21 -166.6(3) . . . . ?
C28 C27 B1 C33 -108.3(4) . . . . ?
C32 C27 B1 C33 72.1(4) . . . . ?
C28 C27 B1 C39 133.3(4) . . . . ?
C32 C27 B1 C39 -46.3(5) . . . . ?
C48 O3 C45 C46 28(3) . . . . ?
O3 C45 C46 C47 -27(2) . . . . ?
C45 C46 C47 C48 16(2) . . . . ?
C45 O3 C48 C47 -18(3) . . . . ?
C46 C47 C48 O3 1(2) . . . . ?
C48A O3A C45A C46A 14(4) . . . . ?
O3A C45A C46A C47A -18(4) . . . . ?
C45A C46A C47A C48A 16(3) . . . . ?
C45A O3A C48A C47A -5(4) . . . . ?
C46A C47A C48A O3A -8(3) . . . . ?
Pd1 O1A N1A O2A 0.00(2) . . . . ?
 
_refine_diff_density_max    0.551
_refine_diff_density_min   -0.660
_refine_diff_density_rms    0.071

_shelx_res_file
;
TITL shelxt in P 1 21/n 1
    16_decay.res
    created by SHELXL-2018/3 at 17:01:28 on 27-Mar-2020
CELL 0.534 11.6666 13.5637 30.1799 90 93.525 90
ZERR 4 0.000333 0.000464 0.000954 0 0.002795 0
LATT 1
SYMM 0.5-X,0.5+Y,0.5-Z
SFAC C H B N O Pd
DISP B 0 0 4.561
DISP C 0.001 0.001 6.94
DISP H -0 0 0.611
DISP N 0.003 0.002 10.693
DISP O 0.005 0.003 16.398
DISP Pd -2.504 0.615 1934.604
UNIT 192 292 4 16 12 4
DFIX 1.2 0.001 N1 O1 N1 O2
DFIX 1.3 0.001 O1A N1A N1A O2A
DANG 2.1 0.001 O1 O2 O1A O2A
FLAT 0.001 Pd1 O1 O2 N1 O1A O2A N1A
RIGU 0.001 0.002
EADP O3 O3A
EADP C45 C45A C48 C48A
EADP C46 C46A C47 C47A
EADP O1 O1A O2 O2A
EADP N1 N1A

L.S. 20
PLAN  5
SIZE 0.1 0.1 0.05
TEMP -8
BOND $H
list 4
CONF
fmap 2
acta
SHEL 999 0.8
OMIT 10 0 0
OMIT -1 2 3
OMIT 7 12 0
OMIT -2 1 2
REM <olex2.extras>
REM <HklSrc "%.\\16_decay.hkl">
REM </olex2.extras>

WGHT    0.047700
FVAR       0.25100   0.58247   0.91011
PD1   6    0.340022    0.774987    0.346485    11.00000    0.04817    0.05123 =
         0.04510    0.00139    0.00051   -0.00214
N2    4    0.346096    0.927509    0.337420    11.00000    0.05926    0.05445 =
         0.05310    0.00954   -0.00029    0.00069
N3    4    0.455012    0.798427    0.398235    11.00000    0.05155    0.05206 =
         0.04096   -0.00083   -0.00401   -0.00416
AFIX  13
H3    2    0.532212    0.787756    0.388062    11.00000   -1.20000
AFIX   0
N4    4    0.330897    0.631870    0.371274    11.00000    0.04905    0.04933 =
         0.05025   -0.00236    0.00140   -0.00286
C1    1    0.442244    0.963493    0.369563    11.00000    0.07728    0.05689 =
         0.06097    0.00295   -0.00844   -0.00860
AFIX  23
H1A   2    0.515161    0.957647    0.355980    11.00000   -1.20000
H1B   2    0.430227    1.032423    0.376476    11.00000   -1.20000
AFIX   0
C2    1    0.445177    0.903464    0.411551    11.00000    0.07348    0.05222 =
         0.05710   -0.00269   -0.00571   -0.00306
AFIX  23
H2A   2    0.510403    0.922376    0.431196    11.00000   -1.20000
H2B   2    0.375519    0.913762    0.426903    11.00000   -1.20000
AFIX   0
C3    1    0.433504    0.723064    0.432432    11.00000    0.05278    0.05831 =
         0.04111    0.00393   -0.00226   -0.00268
AFIX  23
H3A   2    0.363890    0.738682    0.446974    11.00000   -1.20000
H3B   2    0.497031    0.721108    0.454713    11.00000   -1.20000
AFIX   0
C4    1    0.421291    0.625241    0.409153    11.00000    0.05200    0.05473 =
         0.05164    0.00456   -0.00104    0.00098
AFIX  23
H4A   2    0.399756    0.575110    0.430004    11.00000   -1.20000
H4B   2    0.494213    0.606441    0.397848    11.00000   -1.20000
AFIX   0
C5    1    0.231409    0.966037    0.351114    11.00000    0.06768    0.06430 =
         0.07026    0.00012    0.00198    0.00833
AFIX  23
H5A   2    0.171348    0.934818    0.332391    11.00000   -1.20000
H5B   2    0.221772    0.944707    0.381336    11.00000   -1.20000
AFIX   0
C6    1    0.212507    1.075484    0.349058    11.00000    0.10149    0.06691 =
         0.10167   -0.00141   -0.00240    0.02208
AFIX  23
H6A   2    0.219137    1.097979    0.318814    11.00000   -1.20000
H6B   2    0.271607    1.108122    0.367721    11.00000   -1.20000
AFIX   0
C7    1    0.095157    1.103931    0.364278    11.00000    0.09994    0.09986 =
         0.14436   -0.03161   -0.00823    0.03602
AFIX  23
H7A   2    0.036620    1.065103    0.348109    11.00000   -1.20000
H7B   2    0.092009    1.088805    0.395593    11.00000   -1.20000
AFIX   0
C8    1    0.070249    1.210989    0.357033    11.00000    0.14735    0.09894 =
         0.26476   -0.04461   -0.03191    0.04410
AFIX 137
H8A   2    0.046198    1.221905    0.326434    11.00000   -1.50000
H8B   2    0.138288    1.248747    0.364542    11.00000   -1.50000
H8C   2    0.010261    1.231092    0.375469    11.00000   -1.50000
AFIX   0
C9    1    0.365725    0.960782    0.291375    11.00000    0.07018    0.06270 =
         0.05220    0.01065   -0.00227   -0.00278
AFIX  23
H9A   2    0.374886    1.031863    0.291572    11.00000   -1.20000
H9B   2    0.297870    0.945522    0.272427    11.00000   -1.20000
AFIX   0
C10   1    0.468501    0.915456    0.271415    11.00000    0.06764    0.08513 =
         0.06364    0.00930    0.00483   -0.00504
AFIX  23
H10A  2    0.464920    0.844287    0.274168    11.00000   -1.20000
H10B  2    0.538059    0.937975    0.287570    11.00000   -1.20000
AFIX   0
C11   1    0.472677    0.943023    0.222893    11.00000    0.09700    0.10782 =
         0.06812    0.01212    0.01644   -0.00592
AFIX  23
H11A  2    0.408028    0.912803    0.206311    11.00000   -1.20000
H11B  2    0.464677    1.013946    0.219965    11.00000   -1.20000
AFIX   0
C12   1    0.580862    0.911829    0.203112    11.00000    0.10368    0.18804 =
         0.09467   -0.00706    0.03247   -0.00566
AFIX 137
H12A  2    0.577461    0.929291    0.172233    11.00000   -1.50000
H12B  2    0.589808    0.841742    0.206102    11.00000   -1.50000
H12C  2    0.645005    0.944361    0.218259    11.00000   -1.50000
AFIX   0
C13   1    0.211853    0.623659    0.388287    11.00000    0.05033    0.06249 =
         0.06196    0.00445    0.00223   -0.00312
AFIX  23
H13A  2    0.202917    0.676544    0.409434    11.00000   -1.20000
H13B  2    0.156581    0.635176    0.363491    11.00000   -1.20000
AFIX   0
C14   1    0.180136    0.528271    0.410187    11.00000    0.05680    0.06576 =
         0.08368    0.01173    0.01049   -0.00093
AFIX  23
H14A  2    0.232683    0.516300    0.435788    11.00000   -1.20000
H14B  2    0.187497    0.474222    0.389508    11.00000   -1.20000
AFIX   0
C15   1    0.058460    0.531751    0.424747    11.00000    0.05950    0.07481 =
         0.09729    0.00260    0.01969   -0.00811
AFIX  23
H15A  2    0.006841    0.546544    0.399186    11.00000   -1.20000
H15B  2    0.052361    0.584914    0.445970    11.00000   -1.20000
AFIX   0
C16   1    0.020361    0.436606    0.445625    11.00000    0.07806    0.08672 =
         0.10793    0.01159    0.02739   -0.01167
AFIX 137
H16A  2    0.029906    0.382954    0.425435    11.00000   -1.50000
H16B  2   -0.059017    0.441724    0.452017    11.00000   -1.50000
H16C  2    0.066047    0.424839    0.472656    11.00000   -1.50000
AFIX   0
C17   1    0.348636    0.550822    0.338692    11.00000    0.06909    0.05302 =
         0.06173   -0.00806    0.00261    0.00178
AFIX  23
H17A  2    0.352827    0.488601    0.354554    11.00000   -1.20000
H17B  2    0.282250    0.548052    0.317739    11.00000   -1.20000
AFIX   0
C18   1    0.453850    0.561574    0.313406    11.00000    0.07389    0.08350 =
         0.06138   -0.00599    0.00846    0.00875
AFIX  23
H18A  2    0.521050    0.562223    0.333994    11.00000   -1.20000
H18B  2    0.450955    0.623928    0.297639    11.00000   -1.20000
AFIX   0
C19   1    0.464553    0.477342    0.280177    11.00000    0.12268    0.11272 =
         0.10993   -0.03650    0.04612    0.00119
AFIX  23
H19A  2    0.459293    0.415386    0.295976    11.00000   -1.20000
H19B  2    0.399568    0.480600    0.258578    11.00000   -1.20000
AFIX   0
C20   1    0.567959    0.476307    0.256701    11.00000    0.14822    0.16449 =
         0.13782   -0.03068    0.07384    0.00827
AFIX 137
H20A  2    0.566293    0.421292    0.236659    11.00000   -1.50000
H20B  2    0.633157    0.470479    0.277542    11.00000   -1.50000
H20C  2    0.573548    0.536458    0.240210    11.00000   -1.50000
AFIX   0

C21   1    0.656570    0.374026    0.427233    11.00000    0.04956    0.05156 =
         0.05927    0.00525   -0.00410   -0.00033
C22   1    0.709388    0.423796    0.393439    11.00000    0.05718    0.06877 =
         0.07657    0.01291    0.00881   -0.00378
AFIX  43
H22   2    0.726511    0.389646    0.367954    11.00000   -1.20000
AFIX   0
C23   1    0.736669    0.522616    0.397110    11.00000    0.06484    0.06700 =
         0.11457    0.02507    0.01587   -0.00526
AFIX  43
H23   2    0.771166    0.553506    0.373853    11.00000   -1.20000
AFIX   0
C24   1    0.714591    0.576139    0.433731    11.00000    0.06080    0.05343 =
         0.12258    0.01505   -0.00926    0.00002
AFIX  43
H24   2    0.735371    0.642227    0.435986    11.00000   -1.20000
AFIX   0
C25   1    0.661327    0.530579    0.466997    11.00000    0.07254    0.05131 =
         0.08802   -0.00293   -0.01453    0.00532
AFIX  43
H25   2    0.645182    0.565731    0.492327    11.00000   -1.20000
AFIX   0
C26   1    0.631233    0.432517    0.463273    11.00000    0.07222    0.05200 =
         0.06120    0.00377   -0.00339    0.00139
AFIX  43
H26   2    0.592077    0.404012    0.485947    11.00000   -1.20000
AFIX   0
C27   1    0.734407    0.200929    0.458913    11.00000    0.05351    0.04793 =
         0.06135    0.00487    0.01520    0.00215
C28   1    0.809099    0.250314    0.488851    11.00000    0.06347    0.05711 =
         0.07374   -0.00427    0.00136    0.01262
AFIX  43
H28   2    0.803790    0.318614    0.490496    11.00000   -1.20000
AFIX   0
C29   1    0.891218    0.203059    0.516430    11.00000    0.07574    0.08088 =
         0.08638   -0.00535   -0.01200    0.01817
AFIX  43
H29   2    0.938204    0.239975    0.536139    11.00000   -1.20000
AFIX   0
C30   1    0.903835    0.104437    0.515055    11.00000    0.06094    0.07917 =
         0.12553    0.01449    0.00077    0.01996
AFIX  43
H30   2    0.958877    0.072940    0.533631    11.00000   -1.20000
AFIX   0
C31   1    0.834362    0.051828    0.485916    11.00000    0.06453    0.05975 =
         0.14406    0.01700    0.00369    0.01074
AFIX  43
H31   2    0.841855   -0.016344    0.484511    11.00000   -1.20000
AFIX   0
C32   1    0.752312    0.099325    0.458253    11.00000    0.05684    0.04960 =
         0.11849   -0.00260    0.00344    0.00485
AFIX  43
H32   2    0.707101    0.061479    0.438311    11.00000   -1.20000
AFIX   0
C33   1    0.504891    0.229903    0.444156    11.00000    0.05846    0.04781 =
         0.04836   -0.00133   -0.00042   -0.00005
C34   1    0.479546    0.144984    0.466791    11.00000    0.05698    0.05047 =
         0.05412    0.00283   -0.00125    0.00121
AFIX  43
H34   2    0.538323    0.100271    0.473795    11.00000   -1.20000
AFIX   0
C35   1    0.369323    0.123429    0.479609    11.00000    0.06196    0.06329 =
         0.06960    0.01009    0.00341   -0.00561
AFIX  43
H35   2    0.355632    0.064809    0.494370    11.00000   -1.20000
AFIX   0
C36   1    0.281611    0.188426    0.470470    11.00000    0.05762    0.06847 =
         0.09339    0.00239    0.01102   -0.00083
AFIX  43
H36   2    0.208541    0.175234    0.479667    11.00000   -1.20000
AFIX   0
C37   1    0.302191    0.272875    0.447725    11.00000    0.06152    0.06071 =
         0.11969    0.00572    0.00706    0.00365
AFIX  43
H37   2    0.242473    0.316456    0.440385    11.00000   -1.20000
AFIX   0
C38   1    0.411843    0.293499    0.435629    11.00000    0.06080    0.05480 =
         0.10211    0.01533    0.00181    0.00296
AFIX  43
H38   2    0.424439    0.352613    0.421091    11.00000   -1.20000
AFIX   0
C39   1    0.636240    0.213742    0.374886    11.00000    0.08207    0.05611 =
         0.05703    0.00018    0.00969   -0.00798
C40   1    0.544665    0.220300    0.344702    11.00000    0.10228    0.06523 =
         0.06374    0.00551   -0.00624   -0.02207
AFIX  43
H40   2    0.475357    0.244105    0.354009    11.00000   -1.20000
AFIX   0
C41   1    0.551077    0.192232    0.299707    11.00000    0.15383    0.07031 =
         0.06322    0.00591   -0.00679   -0.03165
AFIX  43
H41   2    0.487171    0.199630    0.280007    11.00000   -1.20000
AFIX   0
C42   1    0.649100    0.154889    0.285239    11.00000    0.18291    0.10713 =
         0.07387   -0.00993    0.02218   -0.02065
AFIX  43
H42   2    0.653107    0.135277    0.255847    11.00000   -1.20000
AFIX   0
C43   1    0.742321    0.146432    0.314564    11.00000    0.15804    0.16437 =
         0.08345   -0.03230    0.03719    0.01825
AFIX  43
H43   2    0.810817    0.121417    0.305023    11.00000   -1.20000
AFIX   0
C44   1    0.735864    0.174609    0.358157    11.00000    0.10840    0.14714 =
         0.07904   -0.02609    0.02264    0.02010
AFIX  43
H44   2    0.800700    0.167307    0.377390    11.00000   -1.20000
AFIX   0
B1    3    0.633264    0.255531    0.426463    11.00000    0.06232    0.05349 =
         0.05623    0.00264    0.00547   -0.00065

PART 1
O3    5    0.689060    0.803379    0.365112    21.00000    0.07117    0.10004 =
         0.09558   -0.01198    0.01269   -0.00336
C45   1    0.736301    0.773065    0.325013    21.00000    0.08453    0.10080 =
         0.09651   -0.01644    0.00798   -0.00066
AFIX  23
H45A  2    0.727173    0.824713    0.302846    21.00000   -1.20000
H45B  2    0.697620    0.714272    0.313506    21.00000   -1.20000
AFIX   0
C46   1    0.861100    0.752322    0.335576    21.00000    0.08024    0.11051 =
         0.14319   -0.01384    0.01464   -0.00030
AFIX  23
H46A  2    0.873923    0.683556    0.343190    21.00000   -1.20000
H46B  2    0.906831    0.769600    0.310946    21.00000   -1.20000
AFIX   0
C47   1    0.886700    0.816174    0.373583    21.00000    0.08024    0.11051 =
         0.14319   -0.01384    0.01464   -0.00030
AFIX  23
H47A  2    0.932848    0.780899    0.396235    21.00000   -1.20000
H47B  2    0.929852    0.873185    0.364644    21.00000   -1.20000
AFIX   0
C48   1    0.781806    0.846988    0.390797    21.00000    0.08453    0.10080 =
         0.09651   -0.01644    0.00798   -0.00066
AFIX  23
H48A  2    0.779617    0.826804    0.421567    21.00000   -1.20000
H48B  2    0.775689    0.918261    0.389476    21.00000   -1.20000
AFIX   0

SAME 0.02 0.04 O3 > C48
PART 0
PART 2
O3A   5    0.675822    0.808047    0.361326   -21.00000    0.07117    0.10004 =
         0.09558   -0.01198    0.01269   -0.00336
C45A  1    0.729722    0.756974    0.327250   -21.00000    0.08453    0.10080 =
         0.09651   -0.01644    0.00798   -0.00066
AFIX  23
H45C  2    0.701898    0.779620    0.298055   -21.00000   -1.20000
H45D  2    0.718014    0.686361    0.329305   -21.00000   -1.20000
AFIX   0
C46A  1    0.854892    0.784220    0.337123   -21.00000    0.08024    0.11051 =
         0.14319   -0.01384    0.01464   -0.00030
AFIX  23
H46C  2    0.895496    0.730092    0.352080   -21.00000   -1.20000
H46D  2    0.891116    0.797910    0.309703   -21.00000   -1.20000
AFIX   0
C47A  1    0.859056    0.869763    0.364877   -21.00000    0.08024    0.11051 =
         0.14319   -0.01384    0.01464   -0.00030
AFIX  23
H47C  2    0.875545    0.928134    0.347823   -21.00000   -1.20000
H47D  2    0.917926    0.862656    0.388790   -21.00000   -1.20000
AFIX   0
C48A  1    0.747865    0.876861    0.382139   -21.00000    0.08453    0.10080 =
         0.09651   -0.01644    0.00798   -0.00066
AFIX  23
H48C  2    0.753607    0.864899    0.413886   -21.00000   -1.20000
H48D  2    0.717047    0.942580    0.377018   -21.00000   -1.20000
AFIX   0

PART 0
PART 3
O1    5    0.125648    0.759900    0.298344    31.00000    0.06502    0.18578 =
         0.07363   -0.02678   -0.00951    0.00283
O2    5    0.262497    0.724359    0.259228    31.00000    0.06502    0.18578 =
         0.07363   -0.02678   -0.00951    0.00283
N1    4    0.226508    0.749489    0.293922    31.00000    0.06456    0.07405 =
         0.06008    0.00639   -0.00641   -0.00082
PART 0
PART 4
O1A   5    0.205675    0.755398    0.300646   -31.00000    0.06502    0.18578 =
         0.07363   -0.02678   -0.00951    0.00283
O2A   5    0.324510    0.716435    0.254153   -31.00000    0.06502    0.18578 =
         0.07363   -0.02678   -0.00951    0.00283
N1A   4    0.215753    0.728203    0.259762   -31.00000    0.06456    0.07405 =
         0.06008    0.00639   -0.00641   -0.00082
HKLF 4


REM  shelxt in P 1 21/n 1
REM wR2 = 0.1429, GooF = S = 0.908, Restrained GooF = 0.909 for all data
REM R1 = 0.0578 for 5378 Fo > 4sig(Fo) and 0.1010 for all 9715 data
REM 526 parameters refined using 490 restraints

END

WGHT      0.0477      0.0000

REM Highest difference peak  0.551,  deepest hole -0.660,  1-sigma level  0.071
Q1    1   0.3414  0.6700  0.3464  11.00000  0.05    0.39
Q2    1   0.1259  0.7917  0.3146  11.00000  0.05    0.31
Q3    1   0.0394  1.0754  0.3936  11.00000  0.05    0.29
Q4    1   0.6953  0.5349  0.2310  11.00000  0.05    0.28
Q5    1   0.0435  0.5041  0.4084  11.00000  0.05    0.28
;
_shelx_res_checksum   35962

_shelx_hkl_file
;
 -15   0   1    1.14    3.81
 -15   0   2    1.72    4.50
 -15   0   3   23.25    8.71
 -15   0   4    2.41    4.62
 -15   0   5   15.63    6.67
 -15   0   6    0.65    4.25
 -15   0   7    0.00    4.25
 -15   0   8    0.18    3.57
 -15   0   9   16.66    7.26
 -15   0  10    2.82    3.82
 -15   0  11   -0.00    3.33
 -15   0  12    1.46    3.76
 -15   0  13    1.91    3.44
 -15   0  14    0.52    2.99
 -15   0  15    9.48    4.91
 -15   0  16    2.65    3.31
 -15   0  17    0.96    2.83
 -15   0  18    1.53    3.15
 -15   0  19    8.34    4.77
 -15   0  20   -0.00    2.61
 -15   0  21    0.00    3.16
 -15   1   1   13.69    6.72
 -15  -1   1   11.12    6.67
 -15   1   2    5.06    4.98
 -15  -1   2    3.49    4.86
 -15   1   3    2.75    4.80
 -15  -1   3    8.02    6.28
 -15   1   4    0.19    4.04
 -15  -1   4   -0.00    4.56
 -15   1   5   17.17    7.20
 -15  -1   5   15.62    7.23
 -15   1   6    4.78    4.92
 -15  -1   6    6.52    5.87
 -15   1   7    9.11    5.40
 -15  -1   7    9.11    5.45
 -15   1   8   -0.00    3.86
 -15  -1   8    5.69    5.66
 -15   1   9    0.41    3.51
 -15  -1   9    6.75    5.57
 -15   1  10   -0.00    4.55
 -15  -1  10    0.00    4.23
 -15   1  11   14.37    5.90
 -15  -1  11   11.32    6.01
 -15   1  12   -0.00    3.33
 -15  -1  12   -0.00    3.72
 -15   1  13    3.63    3.90
 -15  -1  13    1.54    3.09
 -15   1  14    3.66    3.71
 -15  -1  14   -0.00    3.23
 -15   1  15    1.97    3.28
 -15  -1  15    3.50    4.20
 -15   1  16    0.48    2.94
 -15  -1  16    1.79    4.08
 -15   1  17    4.52    3.82
 -15  -1  17    5.25    4.55
 -15   1  18   -0.00    3.00
 -15  -1  18    3.36    3.54
 -15   1  19    0.89    2.87
 -15   1  20    3.52    3.29
 -15   1  21    1.27    2.64
 -15   1  22    1.58    2.77
 -15   1  23    1.55    2.76
 -15   2   1   -0.00    3.87
 -15  -2   1    0.70    3.52
 -15   2   2    0.00    4.10
 -15  -2   2   -0.00    5.56
 -15   2   3   21.12    7.74
 -15  -2   3    8.40    6.46
 -15   2   4   -0.00    3.89
 -15  -2   4    3.12    5.20
 -15   2   5    0.00    4.62
 -15  -2   5   18.85    7.51
 -15   2   6   -0.00    4.49
 -15  -2   6   -0.00    4.78
 -15   2   7    6.41    4.38
 -15  -2   7    9.33    6.25
 -15   2   8   -0.00    3.21
 -15  -2   8   -0.00    4.23
 -15   2   9   10.46    5.50
 -15  -2   9    2.00    3.87
 -15   2  10    6.56    4.45
 -15  -2  10   -0.00    4.16
 -15   2  11    0.32    2.71
 -15  -2  11    2.13    4.26
 -15   2  12    0.22    3.07
 -15  -2  12    1.76    3.81
 -15   2  13    3.32    3.84
 -15  -2  13    3.59    5.35
 -15   2  14    1.85    3.29
 -15  -2  14    2.66    4.48
 -15   2  15   13.41    5.33
 -15  -2  15    9.82    5.52
 -15   2  16    2.87    3.44
 -15  -2  16    3.84    4.00
 -15   2  17   11.98    4.76
 -15   2  18    0.33    2.58
 -15   2  19    0.58    2.78
 -15   2  20    0.00    2.57
 -15   2  21    0.49    2.57
 -15   3   1    5.20    5.46
 -15  -3   1    6.53    6.19
 -15   3   2    0.28    3.33
 -15  -3   2   -0.00    4.70
 -15   3   3    4.57    4.39
 -15  -3   3    3.30    4.29
 -15   3   4   -0.00    4.44
 -15  -3   4   -0.00    4.16
 -15   3   5    4.76    4.64
 -15  -3   5   11.44    7.05
 -15   3   6   -0.00    2.92
 -15  -3   6    3.18    4.85
 -15   3   7    8.83    5.40
 -15  -3   7    3.61    4.64
 -15   3   8    5.88    4.74
 -15  -3   8   12.69    6.49
 -15   3   9    0.00    2.87
 -15  -3   9   -0.00    3.79
 -15   3  10    3.26    3.81
 -15  -3  10    1.90    4.20
 -15   3  11   11.56    5.50
 -15  -3  11   25.14    8.34
 -15   3  12    2.30    3.28
 -15  -3  12    6.43    5.78
 -15   3  13    1.52    3.34
 -15  -3  13    2.25    4.54
 -15   3  14    2.97    3.40
 -15   3  15    6.79    4.08
 -15   3  16    3.42    3.29
 -15   3  17    6.53    3.68
 -15   3  18    2.00    2.74
 -15   3  19    1.02    2.57
 -15   4   1    1.44    4.11
 -15  -4   1   -0.00    4.08
 -15   4   2   -0.00    3.71
 -15  -4   2   -0.00    4.88
 -15   4   3    6.63    4.97
 -15  -4   3    2.65    4.53
 -15   4   4    2.50    3.93
 -15  -4   4    3.37    5.99
 -15   4   5    8.25    5.12
 -15  -4   5    8.68    5.94
 -15   4   6    2.34    3.82
 -15  -4   6    0.38    5.13
 -15   4   7    2.50    3.89
 -15  -4   7    5.76    5.41
 -15   4   8    5.94    4.36
 -15  -4   8    4.61    4.77
 -15   4   9    7.98    4.74
 -15  -4   9   -0.00    4.53
 -15   4  10    1.33    3.52
 -15   4  11    1.56    3.06
 -15   4  12    1.68    3.03
 -15   4  13    4.29    3.93
 -15   4  14    3.82    3.43
 -15   4  15   15.67    5.16
 -15   4  16   -0.00    2.82
 -15   4  17    6.45    3.74
 -15   4  18   -0.00    2.20
 -15   5   1    2.13    4.18
 -15  -5   1    0.00    4.94
 -15   5   2   -0.00    3.89
 -15  -5   2    0.74    6.08
 -15   5   3   -0.00    3.93
 -15  -5   3    0.00    4.57
 -15   5   4    4.40    4.71
 -15  -5   4    1.73    4.66
 -15   5   5    0.03    3.28
 -15   5   6    7.94    5.06
 -15   5   7    8.19    5.26
 -15   5   8    2.94    3.66
 -15   5   9    0.45    3.43
 -15   5  10    3.12    3.97
 -15   5  11   10.05    5.15
 -15   5  12    2.42    3.66
 -15   5  13    5.11    3.61
 -15   5  14    3.81    3.28
 -15   5  15    0.43    2.47
 -15   5  16    2.74    3.25
 -15   5  17    2.55    2.98
 -15   6   6    2.26    4.75
 -15   6   7    0.90    3.37
 -15   6   8   -0.00    3.07
 -15   6   9    2.72    3.71
 -15   6  10    1.48    3.32
 -15   6  11   -0.00    3.12
 -15   6  12    3.23    3.47
 -15   6  13   -0.00    2.75
 -15   6  14   -0.00    2.67
 -15   6  15    1.55    3.06
 -14   0   1    4.01    5.25
 -14   0   2   19.43    7.54
 -14   0   3    0.89    3.64
 -14   0   4   22.22    8.07
 -14   0   5    2.99    4.31
 -14   0   6   16.35    6.87
 -14   0   7    3.99    3.66
 -14   0   8   13.61    6.07
 -14   0   9    3.17    4.33
 -14   0  10    3.91    4.30
 -14   0  11   -0.00    3.35
 -14   0  12   13.06    5.64
 -14   0  13    1.25    3.23
 -14   0  14   19.90    6.30
 -14   0  15   -0.00    2.80
 -14   0  16    2.81    4.08
 -14   0  17    2.26    3.36
 -14   0  18    3.32    3.71
 -14   0  19    0.47    2.91
 -14   0  20    4.07    3.53
 -14   0  21   -0.00    2.25
 -14   0  22    2.46    2.63
 -14   0  23    1.66    2.47
 -14   0  24    3.89    3.26
 -14   0  25    1.70    2.78
 -14   0  26    0.00    2.75
 -14   0  27    0.00    2.31
 -14   1   1    4.39    5.07
 -14  -1   1    2.98    5.19
 -14   1   2    6.28    5.14
 -14  -1   2   12.64    6.07
 -14   1   3   -0.00    3.96
 -14  -1   3   -0.00    3.69
 -14   1   4   12.74    6.03
 -14  -1   4    1.06    4.51
 -14   1   5    0.00    4.19
 -14  -1   5    4.59    4.32
 -14   1   6   16.48    6.71
 -14  -1   6   11.86    5.98
 -14   1   7    1.25    3.66
 -14  -1   7    3.71    4.92
 -14   1   8    0.60    3.84
 -14  -1   8    1.64    4.21
 -14   1   9    0.03    2.31
 -14  -1   9    1.68    3.68
 -14   1  10   25.13    7.08
 -14  -1  10    9.55    5.27
 -14   1  11    0.00    3.07
 -14  -1  11   -0.00    3.96
 -14   1  12    4.70    3.94
 -14  -1  12    2.34    4.28
 -14   1  13   -0.00    3.67
 -14  -1  13    0.00    3.76
 -14   1  14    0.27    2.88
 -14  -1  14    6.06    4.31
 -14   1  15    2.48    3.30
 -14  -1  15   -0.00    3.39
 -14   1  16    7.57    4.17
 -14  -1  16   10.92    5.26
 -14   1  17    1.68    2.87
 -14  -1  17   -0.00    2.94
 -14   1  18    0.47    2.71
 -14  -1  18   -0.00    2.44
 -14   1  19    1.34    2.81
 -14  -1  19    0.52    2.29
 -14   1  20    7.23    3.89
 -14  -1  20    5.31    3.48
 -14   1  21   -0.00    3.14
 -14  -1  21    0.00    2.95
 -14   1  22    1.27    2.74
 -14  -1  22   -0.00    2.92
 -14   1  23    2.18    2.82
 -14  -1  23    0.42    2.63
 -14   1  24    1.04    2.49
 -14  -1  24    1.80    3.03
 -14  -1  25    0.00    3.44
 -14   2   1   -0.00    3.66
 -14  -2   1    0.43    3.39
 -14   2   2   21.64    8.14
 -14  -2   2   33.27    9.51
 -14   2   3   -0.00    3.82
 -14  -2   3   -0.00    5.07
 -14   2   4    2.97    4.19
 -14  -2   4    3.11    4.19
 -14   2   5   -0.00    4.43
 -14  -2   5    3.33    5.16
 -14   2   6    9.00    5.48
 -14  -2   6    8.85    6.46
 -14   2   7    2.32    3.84
 -14  -2   7   10.03    6.15
 -14   2   8    9.44    4.80
 -14  -2   8    0.00    4.31
 -14   2   9   -0.00    3.17
 -14  -2   9    3.15    4.50
 -14   2  10   -0.00    3.20
 -14  -2  10   -0.00    3.65
 -14   2  11    0.00    3.33
 -14  -2  11    0.60    3.42
 -14   2  12    6.73    4.49
 -14  -2  12    8.02    5.32
 -14   2  13   -0.00    3.06
 -14  -2  13    4.49    4.38
 -14   2  14    5.48    3.67
 -14  -2  14    6.40    4.72
 -14   2  15   -0.00    2.59
 -14  -2  15    0.18    3.05
 -14   2  16   -0.00    2.58
 -14  -2  16    0.10    2.59
 -14   2  17    2.23    2.92
 -14  -2  17    0.11    3.06
 -14   2  18    8.78    3.77
 -14  -2  18    3.31    3.29
 -14   2  19    1.63    2.44
 -14  -2  19   -0.00    3.32
 -14   2  20    1.45    2.37
 -14  -2  20   -0.00    3.05
 -14   2  21    0.91    2.57
 -14  -2  21    1.90    3.60
 -14   2  22   10.08    3.62
 -14  -2  22    5.40    4.36
 -14  -2  23   -0.00    3.39
 -14   3   1   -0.00    3.20
 -14  -3   1    1.07    4.22
 -14   3   2    0.00    3.57
 -14  -3   2    0.11    4.36
 -14   3   3   -0.00    4.39
 -14  -3   3   -0.00    4.63
 -14   3   4    3.97    4.27
 -14  -3   4    5.31    5.30
 -14   3   5   -0.00    3.40
 -14  -3   5   -0.00    5.30
 -14   3   6   16.64    6.16
 -14  -3   6    8.48    6.24
 -14   3   7    1.41    2.89
 -14  -3   7   -0.00    4.43
 -14   3   8   -0.00    2.70
 -14  -3   8    5.65    4.92
 -14   3   9    1.04    2.89
 -14  -3   9    1.02    4.01
 -14   3  10    3.78    3.86
 -14  -3  10    2.72    4.30
 -14   3  11    4.06    3.46
 -14  -3  11   12.08    6.40
 -14   3  12   -0.00    2.68
 -14  -3  12    1.96    4.44
 -14   3  13    0.00    2.73
 -14  -3  13    0.85    3.99
 -14   3  14    3.91    3.18
 -14  -3  14    0.70    3.68
 -14   3  15    5.54    3.58
 -14  -3  15   12.37    5.81
 -14   3  16    7.54    3.53
 -14  -3  16   18.60    6.71
 -14   3  17   -0.00    2.48
 -14  -3  17    4.66    4.16
 -14   3  18    0.59    2.15
 -14  -3  18    0.71    3.58
 -14   3  19    2.35    2.46
 -14  -3  19   -0.00    2.72
 -14   3  20   12.93    3.97
 -14  -3  20    5.73    4.88
 -14  -3  21    2.12    4.00
 -14   4   1    5.08    4.57
 -14  -4   1    7.67    5.95
 -14   4   2   10.48    5.89
 -14  -4   2    0.00    4.73
 -14   4   3    0.85    3.58
 -14  -4   3    1.01    4.40
 -14   4   4    5.71    4.91
 -14  -4   4    5.48    5.21
 -14   4   5    0.00    3.28
 -14  -4   5   -0.00    3.97
 -14   4   6    0.00    2.98
 -14  -4   6    3.10    4.57
 -14   4   7    4.00    4.07
 -14  -4   7    3.12    4.66
 -14   4   8    4.80    4.27
 -14  -4   8    5.27    5.34
 -14   4   9    9.41    4.57
 -14  -4   9    9.04    5.98
 -14   4  10    8.29    4.52
 -14  -4  10    1.62    4.35
 -14   4  11   -0.00    3.22
 -14  -4  11    0.18    4.28
 -14   4  12    7.51    4.51
 -14  -4  12   18.71    7.28
 -14   4  13   14.98    5.25
 -14  -4  13   16.84    6.89
 -14   4  14   16.24    5.17
 -14  -4  14   12.00    6.95
 -14   4  15    1.82    2.55
 -14  -4  15    3.65    4.24
 -14   4  16    6.73    3.63
 -14  -4  16    7.14    5.42
 -14   4  17    0.12    2.06
 -14  -4  17    6.69    5.53
 -14   4  18    2.26    2.39
 -14  -4  18    0.45    3.44
 -14   4  19    0.66    1.95
 -14  -4  19    2.24    4.28
 -14   5   1   15.18    6.47
 -14  -5   1   14.59    7.37
 -14   5   2   -0.00    3.76
 -14  -5   2   -0.00    5.42
 -14   5   3    4.07    4.67
 -14  -5   3   -0.00    4.33
 -14   5   4   -0.00    4.20
 -14  -5   4    0.00    4.27
 -14   5   5    1.47    3.77
 -14  -5   5    5.34    5.79
 -14   5   6    4.09    4.47
 -14  -5   6    6.73    6.10
 -14   5   7    0.35    3.26
 -14  -5   7    2.40    5.56
 -14   5   8    3.67    3.84
 -14  -5   8   -0.00    4.98
 -14   5   9    1.99    3.60
 -14  -5   9    9.20    6.86
 -14   5  10    9.51    4.77
 -14  -5  10    6.29    5.92
 -14   5  11    1.13    2.72
 -14  -5  11    0.14    4.02
 -14   5  12    7.92    4.14
 -14  -5  12    2.67    5.14
 -14   5  13    0.55    2.91
 -14  -5  13    3.51    5.18
 -14   5  14    2.30    2.86
 -14  -5  14   -0.00    4.39
 -14   5  15    3.44    3.09
 -14  -5  15    2.21    4.36
 -14   5  16    4.77    3.24
 -14  -5  16    8.47    6.56
 -14   5  17    0.00    2.09
 -14  -5  17   -0.00    4.16
 -14   5  18   -0.00    2.20
 -14   6   1    1.88    4.07
 -14  -6   1    8.93    6.19
 -14   6   2    3.78    5.06
 -14  -6   2    6.96    6.41
 -14   6   3   11.51    6.03
 -14  -6   3   10.23    6.98
 -14   6   4   16.41    6.45
 -14  -6   4    3.60    5.35
 -14   6   5    3.65    3.90
 -14  -6   5   -0.00    5.87
 -14   6   6    7.43    5.01
 -14  -6   6    1.46    5.26
 -14   6   7    5.12    4.50
 -14  -6   7    6.38    6.37
 -14   6   8    0.00    3.17
 -14  -6   8   -0.00    4.07
 -14   6   9    3.98    3.81
 -14  -6   9    5.77    5.47
 -14   6  10   -0.00    2.74
 -14  -6  10   -0.00    3.68
 -14   6  11    3.43    3.76
 -14  -6  11    4.48    4.98
 -14   6  12    5.06    3.42
 -14  -6  12    5.63    5.84
 -14   6  13   -0.00    3.12
 -14  -6  13    2.41    4.72
 -14   6  14    5.62    3.54
 -14  -6  14    2.73    5.88
 -14   7   1    6.89    5.67
 -14  -7   1    6.01    6.66
 -14   7   2    1.11    3.51
 -14  -7   2   -0.00    5.39
 -14   7   3    0.00    4.24
 -14  -7   3    3.45    5.48
 -14   7   4    3.85    4.74
 -14  -7   4   -0.00    4.99
 -14   7   5   25.52    7.91
 -14  -7   5   22.60    9.66
 -14   7   6    5.28    4.26
 -14  -7   6    3.20    5.43
 -14   7   7    2.15    3.52
 -14  -7   7   -0.00    4.90
 -14   7   8   -0.00    3.38
 -14  -7   8    1.58    4.40
 -14  -7   9    0.94    3.53
 -14  -7  10    0.00    5.41
 -14  -7  11    0.00    4.36
 -14  -8   1    0.00    5.12
 -14  -8   2   -0.00    4.99
 -14  -8   3   14.75    8.46
 -14  -8   4    4.93    5.83
 -14  -8   5    0.00    5.15
 -14  -8   6    3.48    5.40
 -14  -8   7    0.00    5.01
  14   9  -1    5.19    6.19
 -14  -9   1    2.25    7.16
  14  10  -1   -0.00    5.14
  14  10  -2    9.14    7.58
  14  11  -1   -0.00    5.28
  14  11  -2   -0.00    5.35
 -13   0   1   70.24   14.88
 -13   0   2   -0.00    3.89
 -13   0   3    7.16    5.63
 -13   0   4   -0.00    3.59
 -13   0   5   11.92    6.46
 -13   0   6   -0.00    2.89
 -13   0   7   34.09    9.19
 -13   0   8    0.00    3.19
 -13   0   9    8.84    5.11
 -13   0  10   -0.00    2.94
 -13   0  11   34.22    8.63
 -13   0  12    1.01    3.91
 -13   0  13   20.45    6.79
 -13   0  14    1.96    3.72
 -13   0  15    0.00    2.86
 -13   0  16    1.28    2.89
 -13   0  17   15.23    5.45
 -13   0  18    1.70    2.22
 -13   0  19    7.92    3.68
 -13   0  20    0.74    2.33
 -13   0  21    1.16    2.75
 -13   0  22    0.00    2.42
 -13   0  23    8.71    3.93
 -13   0  24   -0.00    2.39
 -13   0  25   -0.00    2.08
 -13   0  26    0.60    2.39
 -13   0  27   10.80    4.14
 -13   0  28   -0.00    2.70
 -13   0  29    6.40    3.57
 -13   0  30   -0.00    2.19
 -13   1   1    8.22    5.51
 -13  -1   1    4.62    5.95
 -13   1   2   -0.00    3.10
 -13  -1   2    7.27    5.61
 -13   1   3    3.36    4.75
 -13  -1   3    6.76    5.56
 -13   1   4   -0.00    4.62
 -13  -1   4    3.75    4.68
 -13   1   5   43.77   10.81
 -13  -1   5   33.97   10.13
 -13   1   6   -0.00    3.74
 -13  -1   6    2.97    5.11
 -13   1   7    5.18    4.48
 -13  -1   7    3.58    4.67
 -13   1   8   -0.00    3.15
 -13  -1   8   -0.00    3.78
 -13   1   9   22.48    7.13
 -13  -1   9   32.86    8.60
 -13   1  10    0.00    3.35
 -13  -1  10    0.00    3.60
 -13   1  11   14.91    5.49
 -13  -1  11   13.74    6.04
 -13   1  12   -0.00    3.22
 -13  -1  12    2.26    3.36
 -13   1  13    5.17    3.89
 -13  -1  13    2.67    3.91
 -13   1  14    0.00    2.68
 -13  -1  14    0.20    2.61
 -13   1  15   24.58    6.77
 -13  -1  15   33.28    7.91
 -13   1  16    0.14    2.78
 -13  -1  16   -0.00    2.27
 -13   1  17   -0.00    2.78
 -13  -1  17   -0.00    2.99
 -13   1  18    0.51    2.64
 -13  -1  18    2.36    2.72
 -13   1  19   12.68    4.46
 -13  -1  19   13.78    5.39
 -13   1  20    0.58    2.55
 -13  -1  20    1.75    3.24
 -13   1  21    6.33    3.15
 -13  -1  21    3.28    3.54
 -13   1  22    2.51    2.20
 -13  -1  22    0.95    2.67
 -13   1  23   -0.00    2.37
 -13  -1  23    1.54    2.82
 -13   1  24    2.53    2.60
 -13  -1  24    0.00    2.56
 -13   1  25    2.09    2.81
 -13  -1  25    2.69    3.04
 -13   1  26    1.73    2.58
 -13  -1  26    2.03    3.16
 -13  -1  27    4.20    3.56
 -13  -1  28    1.33    2.84
 -13  -1  29    3.53    3.56
 -13   2   1   20.45    8.11
 -13  -2   1   35.94   10.05
 -13   2   2    0.50    3.63
 -13  -2   2   -0.00    3.32
 -13   2   3    1.52    4.26
 -13  -2   3    8.98    6.14
 -13   2   4   18.85    6.61
 -13  -2   4    1.78    4.09
 -13   2   5   -0.00    3.78
 -13  -2   5    6.36    5.31
 -13   2   6    0.19    3.48
 -13  -2   6   -0.00    4.11
 -13   2   7   30.65    8.28
 -13  -2   7   29.00    9.08
 -13   2   8    4.48    4.14
 -13  -2   8    2.90    4.27
 -13   2   9    2.72    3.63
 -13  -2   9    2.83    4.72
 -13   2  10   -0.00    2.75
 -13  -2  10   -0.00    3.54
 -13   2  11   21.29    6.29
 -13  -2  11   22.39    7.70
 -13   2  12    0.00    2.50
 -13  -2  12    6.28    5.06
 -13   2  13   14.60    4.90
 -13  -2  13   11.99    5.19
 -13   2  14   -0.00    2.59
 -13  -2  14    0.31    3.68
 -13   2  15   11.80    4.34
 -13  -2  15    5.91    4.46
 -13   2  16    0.00    2.88
 -13  -2  16    0.41    2.89
 -13   2  17    5.59    3.41
 -13  -2  17    8.58    4.99
 -13   2  18    1.00    2.50
 -13  -2  18   -0.00    3.47
 -13   2  19    3.56    2.93
 -13  -2  19   -0.00    3.34
 -13   2  20    0.44    1.95
 -13  -2  20   -0.00    3.42
 -13   2  21    5.41    2.86
 -13  -2  21    3.35    3.94
 -13   2  22    2.95    2.80
 -13  -2  22    0.46    3.36
 -13   2  23   14.93    4.29
 -13  -2  23   15.10    5.46
 -13  -2  24   -0.00    2.71
 -13  -2  25   -0.00    3.18
 -13  -2  26    0.91    3.01
 -13  -2  27    3.50    3.98
 -13   3   1    7.42    5.07
 -13  -3   1    8.68    5.79
 -13   3   2    1.32    3.72
 -13  -3   2    0.00    3.71
 -13   3   3    3.90    3.86
 -13  -3   3    7.55    6.92
 -13   3   4    0.00    3.77
 -13  -3   4    3.59    5.66
 -13   3   5   35.65    8.64
 -13  -3   5   16.40    7.82
 -13   3   6    5.65    4.26
 -13  -3   6    7.37    5.22
 -13   3   7   -0.00    2.63
 -13  -3   7   -0.00    4.55
 -13   3   8    1.37    3.26
 -13  -3   8    0.00    3.95
 -13   3   9   13.27    5.42
 -13  -3   9   14.74    6.84
 -13   3  10    2.89    3.52
 -13  -3  10    3.66    4.54
 -13   3  11   11.03    4.53
 -13  -3  11   10.83    6.02
 -13   3  12    0.00    2.73
 -13  -3  12    0.00    4.07
 -13   3  13    2.25    2.72
 -13  -3  13    0.00    3.18
 -13   3  14    3.98    3.03
 -13  -3  14   -0.00    4.02
 -13   3  15   23.19    5.73
 -13  -3  15   11.98    6.30
 -13   3  16    4.64    2.94
 -13  -3  16    0.00    3.70
 -13   3  17    0.00    2.04
 -13  -3  17    1.51    3.49
 -13   3  18    1.60    2.33
 -13  -3  18    0.11    3.25
 -13   3  19   13.40    3.71
 -13  -3  19    0.00    3.87
 -13   3  20    4.40    2.73
 -13  -3  20    2.78    3.75
 -13  -3  21    0.00    3.26
 -13  -3  22    2.59    3.67
 -13  -3  23    1.17    3.71
 -13  -3  24    1.13    3.53
 -13  -3  25    0.00    3.75
 -13  -3  26   -0.00    3.85
 -13   4   1   15.32    6.68
  13   4  -1   12.98    7.22
 -13  -4   1   21.58    8.21
 -13   4   2    8.83    5.47
 -13  -4   2    0.00    5.97
 -13   4   3    7.95    5.34
 -13  -4   3    2.19    4.25
 -13   4   4   -0.00    3.54
 -13  -4   4    0.00    4.66
 -13   4   5   -0.00    2.91
 -13  -4   5    2.81    5.08
 -13   4   6    4.09    4.07
 -13  -4   6    3.58    5.97
 -13   4   7   13.97    5.56
 -13  -4   7   19.03    7.57
 -13   4   8   14.54    5.38
 -13  -4   8   12.91    6.39
 -13   4   9    3.88    3.36
 -13  -4   9    0.00    3.79
 -13   4  10    2.17    3.39
 -13  -4  10    0.54    4.00
 -13   4  11   11.31    4.62
 -13  -4  11    8.48    5.69
 -13   4  12    9.61    4.25
 -13  -4  12   10.94    6.01
 -13   4  13   11.62    4.47
 -13  -4  13   26.85    8.37
 -13   4  14    1.15    2.35
 -13  -4  14    3.55    4.63
 -13   4  15    0.75    2.63
 -13  -4  15    1.63    4.96
 -13   4  16    7.21    3.31
 -13  -4  16    4.45    5.18
 -13   4  17   16.08    4.23
 -13  -4  17    5.54    5.37
 -13   4  18    4.80    2.40
 -13  -4  18    0.19    3.35
 -13   4  19    6.98    2.87
 -13  -4  19    5.50    4.37
 -13  -4  20   -0.00    3.23
 -13  -4  21    3.97    4.10
 -13  -4  22    3.61    4.15
 -13  -4  23   12.27    5.81
 -13  -4  24    1.53    3.28
 -13   5   1    8.34    5.37
  13   5  -1    8.37    6.02
 -13  -5   1    5.50    5.15
 -13   5   2    1.99    4.42
  13   5  -2    8.33    6.12
 -13  -5   2    9.11    7.72
 -13   5   3    5.67    4.91
 -13  -5   3   10.92    7.22
 -13   5   4    0.00    3.77
 -13  -5   4    0.00    4.38
 -13   5   5   21.49    6.93
 -13  -5   5   13.91    7.39
 -13   5   6   -0.00    3.01
 -13  -5   6    1.20    4.72
 -13   5   7   -0.00    3.38
 -13  -5   7    0.00    3.62
 -13   5   8    1.50    3.14
 -13  -5   8   13.27    6.29
 -13   5   9   10.27    4.73
 -13  -5   9   11.76    6.65
 -13   5  10   27.12    6.96
 -13  -5  10   22.33    8.52
 -13   5  11    4.58    3.25
 -13  -5  11    8.16    5.56
 -13   5  12    0.69    2.84
 -13  -5  12    0.00    4.45
 -13   5  13    0.64    2.89
 -13  -5  13   -0.00    4.14
 -13   5  14    6.18    3.41
 -13  -5  14    0.00    5.41
 -13   5  15   23.78    5.88
 -13  -5  15   27.80    8.78
 -13   5  16    2.62    2.79
 -13  -5  16   11.57    5.70
 -13   5  17   -0.00    2.24
 -13  -5  17    0.00    4.13
 -13   5  18    2.95    2.29
 -13  -5  18    4.43    4.30
 -13  -5  19   -0.00    4.18
 -13  -5  20   10.50    5.92
 -13  -5  21    0.85    4.00
 -13  -5  22    0.55    3.47
 -13   6   1   11.11    6.09
  13   6  -1   15.45    7.79
 -13  -6   1    9.83    7.31
 -13   6   2    5.60    4.79
  13   6  -2   11.17    6.83
 -13  -6   2    2.45    6.37
 -13   6   3    5.10    4.38
  13   6  -3   -0.00    5.23
 -13  -6   3   -0.00    4.67
 -13   6   4   12.17    5.71
 -13  -6   4    7.26    5.67
 -13   6   5    2.61    3.63
 -13  -6   5    3.14    5.23
 -13   6   6    7.67    4.89
 -13  -6   6   21.34    8.54
 -13   6   7    8.44    5.06
 -13  -6   7   15.47    7.20
 -13   6   8    6.06    4.40
 -13  -6   8   11.53    6.22
 -13   6   9    2.73    3.13
 -13  -6   9    1.74    5.22
 -13   6  10   10.07    4.60
 -13  -6  10    4.08    5.51
 -13   6  11   -0.00    2.83
 -13  -6  11   10.94    6.06
 -13   6  12   10.00    4.08
 -13  -6  12    3.60    5.14
 -13   6  13    3.58    3.14
 -13  -6  13   15.17    7.70
 -13   6  14    1.92    2.79
 -13  -6  14    0.00    4.59
 -13  -6  15   -0.00    5.04
 -13  -6  16    7.02    5.70
 -13  -6  17    0.83    4.08
 -13  -6  18    0.00    4.33
 -13  -6  19    2.39    4.79
 -13  -6  20    1.35    4.93
 -13   7   1   -0.00    3.81
  13   7  -1   -0.00    5.18
 -13  -7   1    0.00    5.07
 -13   7   2    0.30    2.93
  13   7  -2    0.03    4.22
 -13  -7   2    1.22    4.62
 -13   7   3    2.88    4.26
  13   7  -3    2.28    4.48
 -13  -7   3    2.46    5.13
 -13   7   4   28.28    8.94
  13   7  -4   30.97   10.45
 -13  -7   4   41.35   11.80
 -13   7   5    9.75    5.40
 -13  -7   5    7.54    6.25
 -13   7   6    0.75    3.45
 -13  -7   6    4.70    6.14
 -13   7   7    2.15    3.34
 -13  -7   7    1.40    4.72
 -13  -7   8    5.60    5.57
 -13  -7   9   12.32    7.63
 -13  -7  10   15.26    7.79
 -13  -7  11    4.23    5.12
 -13  -7  12    2.09    3.94
 -13  -7  13    3.51    5.07
 -13  -7  14    4.32    6.29
 -13  -7  15    2.15    4.90
 -13  -7  16    1.22    4.41
 -13  -7  17    3.09    4.53
 -13  -7  18   -0.00    5.70
  13   8  -1    1.52    4.62
 -13  -8   1   13.04    8.03
  13   8  -2   18.11    8.36
 -13  -8   2    7.40    7.36
  13   8  -3    3.21    5.32
 -13  -8   3   11.15    7.49
  13   8  -4   -0.00    5.00
 -13  -8   4    5.61    5.86
 -13  -8   5   -0.00    4.97
 -13  -8   6   22.21    9.37
 -13  -8   7   10.76    6.56
 -13  -8   8   21.33    9.18
 -13  -8   9    3.00    5.54
 -13  -8  10   -0.00    5.11
 -13  -8  11    2.59    6.59
 -13  -8  12    8.88    7.44
 -13  -8  13    2.94    4.92
 -13  -8  14   10.03    7.07
 -13  -8  15    9.66    7.17
  13   9  -1    2.61    4.40
 -13  -9   1    0.00    5.69
  13   9  -2    6.29    5.87
 -13  -9   2    0.00    5.14
  13   9  -3    0.00    5.83
 -13  -9   3   -0.00    5.19
  13   9  -4    2.77    6.04
 -13  -9   4   13.65    7.86
  13   9  -5   -0.00    5.76
 -13  -9   5   -0.00    6.28
 -13  -9   6    0.00    5.80
 -13  -9   7    1.66    4.45
 -13  -9   8    6.06    7.12
 -13  -9   9   -0.00    6.72
 -13  -9  10   14.84    7.87
 -13  -9  11   -0.00    5.17
 -13  -9  12   -0.00    5.49
  13  10  -1   -0.00    4.10
 -13 -10   1    0.29    5.78
  13  10  -2    1.89    6.26
 -13 -10   2    1.95    4.91
  13  10  -3    2.11    5.32
 -13 -10   3    1.86    5.51
  13  10  -4    2.23    6.45
 -13 -10   4    0.00    6.01
  13  10  -5    0.00    4.08
 -13 -10   5   -0.00    6.32
  13  10  -6   16.54    7.76
 -13 -10   6    3.80    7.11
 -13 -10   7   -0.00    5.26
 -13 -10   8   11.63    7.39
 -13 -10   9   -0.00    6.37
  13  11  -1   -0.00    5.39
 -13 -11   1   -0.00    5.86
  13  11  -2    1.92    6.49
 -13 -11   2    3.94    7.22
  13  11  -3    5.16    5.72
 -13 -11   3    5.45    6.62
  13  11  -4    2.41    6.22
 -13 -11   4    0.00    5.39
  13  11  -5    9.05    7.25
 -13 -11   5    0.00    6.55
  13  11  -6    3.80    5.84
  13  12  -1   -0.00    4.99
  13  12  -2    7.54    6.99
  13  12  -3    0.42    5.86
  13  12  -4   -0.00    6.75
  13  12  -5    0.00    6.42
  13  12  -6    9.05    6.92
  13  12  -7    3.65    7.10
 -12   0   1    1.92    4.33
 -12   0   2   25.17    8.27
 -12   0   3   -0.00    3.16
 -12   0   4   -0.00    4.18
 -12   0   5    2.23    3.95
 -12   0   6   79.93   15.24
 -12   0   7   -0.00    3.37
 -12   0   8   16.29    6.30
 -12   0   9   -0.00    3.68
 -12   0  10   76.24   13.88
 -12   0  11    0.63    3.23
 -12   0  12   43.18    9.25
 -12   0  13   -0.00    2.93
 -12   0  14    0.00    2.00
 -12   0  15   -0.00    2.27
 -12   0  16   20.45    5.74
 -12   0  17   -0.00    2.69
 -12   0  18    8.17    3.87
 -12   0  19    0.28    2.37
 -12   0  20    8.39    3.93
 -12   0  21   -0.00    2.23
 -12   0  22   19.55    5.45
 -12   0  23    0.47    2.22
 -12   0  24    1.22    2.32
 -12   0  25    0.16    2.53
 -12   0  26    5.21    3.25
 -12   0  27    0.98    2.26
 -12   0  28    4.64    3.17
 -12   0  29    2.99    3.09
 -12   0  30   -0.00    2.47
 -12   0  31   -0.00    2.86
 -12   0  32    6.50    3.77
 -12   1   1   -0.00    3.91
 -12  -1   1   -0.00    4.30
 -12   1   2   57.24   11.75
  12   1  -2   41.68   10.83
 -12  -1   2   40.46   10.74
 -12   1   3    8.88    5.16
 -12  -1   3    0.35    4.35
 -12   1   4   34.69    9.79
 -12  -1   4   61.08   12.25
 -12   1   5    2.08    4.13
 -12  -1   5    2.59    4.61
 -12   1   6    0.00    3.04
 -12  -1   6   -0.00    3.47
 -12   1   7    0.00    3.82
 -12  -1   7    2.54    4.22
 -12   1   8   79.91   14.15
 -12  -1   8   73.14   14.44
 -12   1   9    2.96    3.77
 -12  -1   9    3.63    3.65
 -12   1  10   23.95    6.84
 -12  -1  10   28.33    7.83
 -12   1  11    0.64    2.75
 -12  -1  11    1.11    3.85
 -12   1  12    7.62    4.07
 -12  -1  12    7.08    4.06
 -12   1  13   -0.01    3.07
 -12  -1  13    3.29    3.00
 -12   1  14   67.67   12.20
 -12  -1  14   72.91   13.14
 -12   1  15    0.15    2.68
 -12  -1  15    0.67    2.45
 -12   1  16    0.81    2.60
 -12  -1  16    0.58    3.14
 -12   1  17    1.53    2.43
 -12  -1  17   -0.00    3.09
 -12   1  18   17.55    5.01
 -12  -1  18   23.25    6.35
 -12   1  19    1.62    2.00
 -12  -1  19   -0.00    2.86
 -12   1  20   11.78    4.13
 -12  -1  20   19.06    5.61
 -12   1  21    1.93    2.75
 -12  -1  21    0.14    2.68
 -12   1  22    0.54    2.11
 -12  -1  22   -0.00    2.47
 -12   1  23   -0.00    1.80
 -12  -1  23    0.50    2.61
 -12   1  24   12.60    3.98
 -12  -1  24    9.81    4.66
 -12   1  25    0.00    1.72
 -12  -1  25   -0.00    2.95
 -12   1  26    2.25    2.66
 -12  -1  26    2.54    2.62
 -12   1  27    4.40    2.74
 -12  -1  27    5.21    3.35
 -12   1  28    2.39    2.71
 -12  -1  28    6.08    3.41
 -12   1  29    0.00    1.81
 -12  -1  29   -0.00    2.80
 -12  -1  30    8.72    4.52
 -12  -1  31   -0.00    2.82
 -12   2   1    5.55    4.11
 -12  -2   1    3.54    4.76
 -12   2   2   28.25    8.29
 -12  -2   2   22.64    8.46
 -12   2   3    1.64    3.31
 -12  -2   3   -0.00    3.95
 -12   2   4    9.09    5.00
 -12  -2   4    7.55    5.48
 -12   2   5    6.24    4.88
 -12  -2   5    9.14    5.47
 -12   2   6   43.50   10.21
 -12  -2   6   59.29   12.46
 -12   2   7   12.82    5.35
 -12  -2   7   16.42    6.54
 -12   2   8    7.92    4.25
 -12  -2   8    3.90    4.62
 -12   2   9    0.57    2.69
 -12  -2   9    0.36    3.80
 -12   2  10   37.92    9.04
 -12  -2  10   68.34   12.43
 -12   2  11    7.01    4.06
 -12  -2  11    8.00    4.92
 -12   2  12   41.67    8.08
 -12  -2  12   25.83    8.18
 -12   2  13   -0.00    2.61
 -12  -2  13    0.62    3.69
 -12   2  14   -0.00    2.23
 -12  -2  14    4.63    3.99
 -12   2  15   -0.00    2.75
 -12  -2  15    1.86    3.45
 -12   2  16   17.44    4.93
 -12  -2  16   16.17    5.77
 -12   2  17   -0.00    1.97
 -12  -2  17   -0.00    2.88
 -12   2  18    5.41    2.97
 -12  -2  18    3.97    3.83
 -12   2  19    4.50    2.80
 -12  -2  19   -0.00    2.39
 -12   2  20    1.74    2.33
 -12  -2  20    2.49    3.30
 -12   2  21    6.26    2.86
 -12  -2  21    5.47    4.37
 -12   2  22   14.33    3.73
 -12  -2  22   16.62    5.92
 -12   2  23    0.64    1.87
 -12  -2  23    1.07    3.16
 -12   2  24   -0.00    1.67
 -12  -2  24   -0.00    2.62
 -12  -2  25    2.42    3.14
 -12  -2  26   20.94    6.37
 -12  -2  27   -0.00    2.91
 -12  -2  28    4.25    4.13
 -12  -2  29    2.02    3.61
 -12  -2  30    4.97    3.77
 -12   3   1    2.76    3.89
  12   3  -1    3.61    4.49
 -12  -3   1   -0.00    4.00
 -12   3   2   43.47    9.82
  12   3  -2   20.09    8.38
 -12  -3   2   29.83    9.31
 -12   3   3    5.31    5.02
 -12  -3   3   14.57    6.62
 -12   3   4   34.70    8.87
 -12  -3   4   32.32    9.98
 -12   3   5    1.15    3.93
 -12  -3   5    9.87    5.97
 -12   3   6   -0.00    3.21
 -12  -3   6    1.17    4.75
 -12   3   7    1.66    3.16
 -12  -3   7    0.00    3.92
 -12   3   8   39.43    8.89
 -12  -3   8   39.52   10.38
 -12   3   9   15.43    5.08
 -12  -3   9   10.39    6.39
 -12   3  10   37.81    8.37
 -12  -3  10   38.54   10.02
 -12   3  11    0.70    2.61
 -12  -3  11    0.40    4.05
 -12   3  12   15.44    4.69
 -12  -3  12    1.37    4.04
 -12   3  13    7.38    3.72
 -12  -3  13   -0.00    4.48
 -12   3  14   25.66    6.16
 -12  -3  14   27.60    8.21
 -12   3  15    9.51    3.79
 -12  -3  15   10.13    5.22
 -12   3  16   -0.00    2.23
 -12  -3  16   -0.00    3.77
 -12   3  17    1.90    2.22
 -12  -3  17    0.01    3.23
 -12   3  18    5.28    2.64
 -12  -3  18    6.18    4.93
 -12   3  19    4.72    2.55
 -12  -3  19   11.01    5.07
 -12   3  20    4.71    2.39
 -12  -3  20   11.13    5.57
 -12   3  21    1.61    1.79
 -12  -3  21    2.42    3.64
 -12  -3  22    0.00    3.00
 -12  -3  23    9.06    4.61
 -12  -3  24    7.08    4.53
 -12  -3  25    5.42    3.89
 -12  -3  26    3.02    3.53
 -12  -3  27    0.00    2.90
 -12  -3  28    5.60    4.67
 -12  -3  29    0.22    3.61
 -12   4   1   17.36    6.50
  12   4  -1    3.23    5.47
 -12  -4   1   23.99    8.64
 -12   4   2   13.20    6.21
  12   4  -2    5.72    5.69
 -12  -4   2   14.30    6.81
 -12   4   3    3.26    4.12
  12   4  -3    4.46    4.98
 -12  -4   3    3.17    4.78
 -12   4   4    0.42    3.01
  12   4  -4    0.00    2.96
 -12  -4   4   -0.00    5.32
 -12   4   5    2.35    3.56
  12   4  -5    5.63    5.46
 -12  -4   5    5.68    5.12
 -12   4   6   53.48    9.24
 -12  -4   6    5.59    5.33
 -12   4   7   25.22    6.87
 -12  -4   7   21.65    8.03
 -12   4   8    1.11    2.72
 -12  -4   8   -0.00    5.05
 -12   4   9    6.31    3.82
 -12  -4   9   17.59    6.82
 -12   4  10   14.75    4.95
 -12  -4  10   13.48    6.36
 -12   4  11    9.79    4.09
 -12  -4  11    5.41    5.25
 -12   4  12   36.89    7.51
 -12  -4  12   27.29    8.74
 -12   4  13   -0.00    2.34
 -12  -4  13    5.69    4.87
 -12   4  14    0.40    1.86
 -12  -4  14    2.09    4.21
 -12   4  15    6.02    2.84
 -12  -4  15    0.33    3.29
 -12   4  16   12.75    3.84
 -12  -4  16   15.87    6.94
 -12   4  17   15.44    4.01
 -12  -4  17   15.61    6.58
 -12   4  18    7.76    2.62
 -12  -4  18    1.71    4.44
 -12   4  19   -0.00    1.43
 -12  -4  19    1.18    3.54
 -12  -4  20   17.88    6.40
 -12  -4  21    7.84    4.85
 -12  -4  22   13.10    5.67
 -12  -4  23    1.10    3.85
 -12  -4  24    2.44    3.64
 -12  -4  25   -0.00    3.09
 -12  -4  26    9.88    4.90
 -12  -4  27   -0.00    3.56
 -12   5   1   -0.00    3.72
  12   5  -1    1.83    4.24
 -12  -5   1   -0.00    4.56
 -12   5   2    4.40    4.47
  12   5  -2    0.21    4.03
 -12  -5   2   10.67    6.32
 -12   5   3    2.99    4.02
  12   5  -3   18.19    7.58
 -12  -5   3    8.33    6.47
 -12   5   4    6.52    4.81
  12   5  -4   21.85    8.11
 -12  -5   4   16.10    7.82
 -12   5   5    2.71    3.75
  12   5  -5    3.38    4.79
 -12  -5   5    2.22    4.81
 -12   5   6   -0.00    3.51
  12   5  -6    1.50    3.38
 -12  -5   6    1.41    4.68
 -12   5   7    6.99    4.37
 -12  -5   7    6.12    5.34
 -12   5   8   20.94    6.40
 -12  -5   8   23.67    8.75
 -12   5   9   21.71    5.74
 -12  -5   9    1.80    4.95
 -12   5  10   13.58    4.67
 -12  -5  10    4.01    5.41
 -12   5  11   -0.00    2.65
 -12  -5  11   -0.00    4.40
 -12   5  12    0.00    2.39
 -12  -5  12    1.28    3.55
 -12   5  13   19.43    5.39
 -12  -5  13   37.30    9.61
 -12   5  14   23.41    5.50
 -12  -5  14   20.83    8.36
 -12   5  15    0.00    1.92
 -12  -5  15    5.08    5.22
 -12   5  16    3.82    2.52
 -12  -5  16    3.21    4.91
 -12   5  17    3.91    2.45
 -12  -5  17    6.61    5.20
 -12  -5  18   19.47    7.40
 -12  -5  19    0.00    3.80
 -12  -5  20    2.45    4.94
 -12  -5  21   -0.00    3.57
 -12  -5  22   -0.00    4.78
 -12  -5  23    6.53    5.37
 -12  -5  24    0.00    3.54
 -12  -5  25    2.39    3.77
 -12  -5  26    0.89    3.35
 -12   6   1   20.72    7.59
  12   6  -1   19.00    8.47
 -12  -6   1   24.82    9.75
 -12   6   2    6.67    4.97
  12   6  -2    2.28    4.74
 -12  -6   2    7.03    6.01
 -12   6   3    5.63    4.31
  12   6  -3    4.74    5.67
 -12  -6   3   11.78    6.73
 -12   6   4    0.61    3.00
  12   6  -4    0.00    5.44
 -12  -6   4    0.00    5.24
 -12   6   5   36.29    8.83
  12   6  -5   27.93    9.56
 -12  -6   5   34.52   11.18
 -12   6   6    4.73    4.16
  12   6  -6   23.24    8.41
 -12  -6   6   13.21    6.99
 -12   6   7    8.69    4.67
 -12  -6   7    9.35    6.05
 -12   6   8    5.76    3.96
 -12  -6   8    7.06    5.40
 -12   6   9    0.00    3.15
 -12  -6   9   -0.00    4.18
 -12   6  10    6.02    3.56
 -12  -6  10   -0.00    4.28
 -12   6  11   32.97    7.91
 -12  -6  11   64.29   13.38
 -12   6  12   11.96    4.36
 -12  -6  12    0.52    4.70
 -12  -6  13    1.06    3.88
 -12  -6  14    0.00    3.24
 -12  -6  15    4.71    5.44
 -12  -6  16    8.53    5.30
 -12  -6  17    7.59    5.51
 -12  -6  18    7.38    5.28
 -12  -6  19   -0.00    4.21
 -12  -6  20    0.00    4.06
 -12  -6  21    0.00    3.51
 -12  -6  22    1.85    4.80
 -12  -6  23    1.81    5.08
 -12  -6  24    3.24    5.60
 -12   7   1    7.30    5.01
  12   7  -1    9.17    6.39
 -12  -7   1    9.93    6.69
 -12   7   2    7.53    5.68
  12   7  -2    9.82    6.49
 -12  -7   2    6.27    6.58
 -12   7   3   22.28    8.07
  12   7  -3   19.07    8.57
 -12  -7   3   37.28   10.96
 -12   7   4    7.52    5.01
  12   7  -4    1.18    3.85
 -12  -7   4    4.10    5.51
 -12   7   5    5.97    4.99
  12   7  -5    2.52    5.01
 -12  -7   5    0.00    5.70
  12   7  -6    4.94    4.84
 -12  -7   6    0.00    5.39
  12   7  -7    2.23    4.59
 -12  -7   7    9.96    7.15
 -12  -7   8   -0.00    5.39
 -12  -7   9   46.01   12.44
 -12  -7  10    5.38    5.46
 -12  -7  11   -0.00    3.95
 -12  -7  12    0.02    3.64
 -12  -7  13    6.50    5.82
 -12  -7  14   15.85    7.73
 -12  -7  15    5.79    5.30
 -12  -7  16   -0.00    4.49
 -12  -7  17    2.21    4.56
 -12  -7  18    0.97    4.28
 -12  -7  19   12.29    6.75
 -12  -7  20    1.00    3.64
 -12  -7  21    0.55    3.74
 -12  -7  22    0.30    3.30
  12   8  -1   14.72    8.30
 -12  -8   1   27.02   10.28
  12   8  -2    2.04    4.13
 -12  -8   2    3.26    6.18
  12   8  -3   -0.00    5.27
 -12  -8   3    6.69    6.42
  12   8  -4    1.72    5.48
 -12  -8   4    0.00    5.05
  12   8  -5   23.11    9.62
 -12  -8   5   21.78    9.25
  12   8  -6   -0.00    5.29
 -12  -8   6   -0.00    4.23
  12   8  -7   32.66   10.66
 -12  -8   7   33.84   11.17
  12   8  -8   -0.00    5.16
 -12  -8   8    0.10    3.73
 -12  -8   9    0.43    5.39
 -12  -8  10    3.43    5.77
 -12  -8  11   17.38    8.03
 -12  -8  12   -0.00    5.56
 -12  -8  13    1.29    5.40
 -12  -8  14    2.05    5.86
 -12  -8  15   10.90    6.76
 -12  -8  16   -0.00    4.64
 -12  -8  17    8.41    6.19
 -12  -8  18   -0.00    5.14
 -12  -8  19    0.00    3.45
 -12  -8  20    1.79    4.99
  12   9  -1   -0.00    5.32
 -12  -9   1    1.94    5.76
  12   9  -2   -0.00    4.52
 -12  -9   2   -0.00    5.97
  12   9  -3   -0.00    4.85
 -12  -9   3   20.82    9.42
  12   9  -4    0.00    5.35
 -12  -9   4    1.55    6.54
  12   9  -5   -0.00    5.80
 -12  -9   5    6.77    6.00
  12   9  -6   -0.00    4.84
 -12  -9   6   -0.00    4.49
  12   9  -7    8.45    7.21
 -12  -9   7    0.00    5.33
  12   9  -8   -0.00    4.85
 -12  -9   8    4.26    5.60
  12   9  -9   32.31   11.37
 -12  -9   9   32.32   10.95
 -12  -9  10   -0.00    5.29
 -12  -9  11    5.54    6.95
 -12  -9  12    6.02    5.83
 -12  -9  13   12.63    7.31
 -12  -9  14    0.00    6.14
 -12  -9  15    4.58    5.80
 -12  -9  16    0.00    4.53
 -12  -9  17   -0.00    4.77
 -12  -9  18    0.62    4.45
  12  10  -1   10.94    7.07
 -12 -10   1    6.75    6.74
  12  10  -2    3.99    5.24
 -12 -10   2    4.18    6.26
  12  10  -3    2.00    6.18
 -12 -10   3    0.00    6.29
  12  10  -4    1.00    5.02
 -12 -10   4    4.37    6.56
  12  10  -5    3.96    6.09
 -12 -10   5    5.75    7.28
  12  10  -6    0.41    4.97
 -12 -10   6   -0.00    5.15
  12  10  -7   11.93    7.49
 -12 -10   7   14.58    8.66
  12  10  -8    0.00    5.46
 -12 -10   8   -0.00    6.09
  12  10  -9   -0.00    5.99
 -12 -10   9   11.49    7.55
 -12 -10  10   -0.00    5.06
 -12 -10  11   22.84    9.86
 -12 -10  12   -0.00    5.73
 -12 -10  13    3.66    6.47
 -12 -10  14   -0.00    4.63
 -12 -10  15   -0.00    5.87
  12  11  -1    1.73    4.58
 -12 -11   1    1.31    5.92
  12  11  -2    0.35    5.65
 -12 -11   2   -0.00    6.05
  12  11  -3    4.30    6.42
 -12 -11   3   -0.00    6.39
  12  11  -4    0.00    7.01
 -12 -11   4    1.55    5.41
  12  11  -5    7.61    7.30
 -12 -11   5   10.07    6.79
  12  11  -6    3.87    5.95
 -12 -11   6   -0.00    5.91
  12  11  -7    7.36    6.73
 -12 -11   7    9.62    6.89
  12  11  -8    0.49    4.18
 -12 -11   8   -0.00    6.90
  12  11  -9   16.65    8.96
 -12 -11   9   14.22    8.37
  12  11 -10    5.16    6.27
 -12 -11  10    0.28    4.72
 -12 -11  11    0.00    3.58
 -12 -11  12    0.00    4.94
  12  12  -1    1.51    6.59
 -12 -12   1    0.00    5.06
  12  12  -2   -0.00    5.57
 -12 -12   2    2.63    6.55
  12  12  -3    0.52    6.45
 -12 -12   3   -0.00    6.84
  12  12  -4   -0.00    6.46
 -12 -12   4   -0.00    5.97
  12  12  -5    5.29    6.90
 -12 -12   5    3.02    6.27
  12  12  -6    0.59    6.95
 -12 -12   6    2.34    5.47
  12  12  -7    4.63    6.79
 -12 -12   7    6.43    6.76
  12  12  -8   -0.00    5.74
 -12 -12   8   -0.00    6.29
  12  12  -9    0.08    4.52
 -12 -12   9   -0.00    5.74
  12  12 -10   -0.00    5.90
  12  12 -11    0.00    6.93
 -12 -13   1   -0.00    6.71
  12  13  -2    5.36    6.97
 -12 -13   2   -0.00    6.46
  12  13  -3    0.00    6.02
 -12 -13   3    5.89    6.05
  12  13  -4    6.76    6.86
 -12 -13   4    1.44    5.73
  12  13  -5   -0.00    6.73
 -12 -13   5    3.13    6.00
  12  13  -6    1.87    6.45
  12  13  -7   -0.00    7.16
  12  13  -8    0.00    5.12
  12  13  -9    7.75    7.13
  12  13 -10   -0.00    5.31
  12  13 -11    3.22    6.23
 -12 -14   1    0.00    6.57
 -11   0   1  118.17   20.87
  11   0  -1  128.85   20.73
 -11   0   2    0.18    3.84
  11   0  -2   -0.00    4.14
 -11   0   3   39.33    9.92
  11   0  -3   47.47   10.34
 -11   0   4    2.17    4.05
  11   0  -4   -0.00    3.45
 -11   0   5  167.01   25.23
 -11   0   6    2.72    3.99
 -11   0   7    3.14    4.12
 -11   0   8    2.10    3.10
 -11   0   9   33.82    8.33
 -11   0  10    2.49    3.37
 -11   0  11   79.33   13.77
 -11   0  12   -0.00    1.99
 -11   0  13    6.23    3.43
 -11   0  14    0.25    2.58
 -11   0  15   32.53    7.57
 -11   0  16   -0.00    2.29
 -11   0  17    5.79    3.62
 -11   0  18    0.20    2.34
 -11   0  19   17.66    5.07
 -11   0  20   -0.00    2.29
 -11   0  21   33.84    7.20
 -11   0  22    0.13    1.92
 -11   0  23   -0.00    1.95
 -11   0  24    0.44    1.86
 -11   0  25   16.92    5.07
 -11   0  26    0.00    2.58
 -11   0  27    8.59    3.74
 -11   0  28    2.26    2.83
 -11   0  29   -0.00    2.74
 -11   0  30    0.00    2.59
 -11   0  31   14.26    5.02
 -11   0  32   -0.00    2.43
 -11   0  33    3.25    3.28
 -11   0  34    1.09    3.09
 -11   1   1  110.62   18.92
  11  -1  -1  114.64   18.82
  11   1  -1   94.60   18.05
 -11  -1   1  107.04   19.08
 -11   1   2    3.29    4.05
  11  -1  -2    7.30    5.37
  11   1  -2    0.00    3.70
 -11  -1   2    3.34    4.82
 -11   1   3   54.26   11.91
  11  -1  -3   74.77   12.89
  11   1  -3   50.95   11.83
 -11  -1   3   56.06   12.65
 -11   1   4   -0.00    3.61
  11   1  -4   -0.00    3.08
 -11  -1   4   -0.00    3.42
 -11   1   5    5.12    3.65
  11   1  -5   13.42    5.80
 -11  -1   5    2.81    3.92
 -11   1   6    4.76    3.90
 -11  -1   6    0.00    3.51
 -11   1   7   58.87   11.59
 -11  -1   7   63.76   12.56
 -11   1   8    0.90    3.22
 -11  -1   8   -0.00    3.48
 -11   1   9   64.81   10.03
 -11  -1   9   22.04    7.59
 -11   1  10    0.82    2.60
 -11  -1  10   -0.00    2.66
 -11  -1  11   12.75    5.78
 -11   1  12    8.76    4.05
 -11  -1  12    3.13    3.35
 -11   1  13   56.57    8.43
 -11  -1  13   10.87    5.56
 -11   1  14    0.03    2.39
 -11  -1  14    0.00    2.35
 -11   1  15    0.35    1.73
 -11  -1  15    1.15    2.93
 -11   1  16    1.38    1.88
 -11  -1  16    0.03    2.58
 -11   1  17   29.12    6.13
 -11  -1  17   19.64    6.13
 -11   1  18    2.62    2.46
 -11  -1  18    0.41    2.37
 -11   1  19   12.08    3.80
 -11  -1  19    9.93    4.55
 -11   1  20    0.38    1.87
 -11  -1  20   -0.00    2.34
 -11   1  21    1.32    1.92
 -11  -1  21   -0.00    2.68
 -11   1  22    0.57    2.01
 -11  -1  22    1.67    2.54
 -11   1  23   37.91    6.89
 -11  -1  23   28.64    7.13
 -11   1  24    0.20    1.76
 -11  -1  24    1.26    3.05
 -11   1  25    6.97    2.95
 -11  -1  25   11.04    4.56
 -11   1  26    0.00    2.06
 -11  -1  26    0.84    2.96
 -11   1  27   12.80    4.06
 -11  -1  27    9.90    4.53
 -11   1  28    0.13    2.08
 -11  -1  28   -0.00    2.99
 -11   1  29    5.13    2.90
 -11  -1  29    8.57    4.28
 -11   1  30    1.93    2.71
 -11  -1  30   -0.00    2.70
 -11   1  31    0.00    2.59
 -11  -1  31   -0.00    3.12
 -11   1  32    1.66    2.74
 -11  -1  32    1.34    3.12
 -11   1  33    2.91    2.95
 -11  -1  33    5.75    3.71
 -11   1  34   -0.00    2.52
 -11   1  35    2.12    2.99
 -11   2   1   31.93    8.73
  11  -2  -1   26.71    7.78
  11   2  -1   16.36    7.52
 -11  -2   1   37.71    9.84
 -11   2   2   -0.00    3.54
  11  -2  -2    2.31    3.54
  11   2  -2    1.20    4.00
 -11  -2   2   -0.00    4.08
 -11   2   3   29.75    7.71
  11   2  -3    3.26    4.58
 -11  -2   3   10.84    5.95
 -11   2   4    3.80    4.22
  11   2  -4    9.25    5.51
 -11  -2   4    3.32    4.25
 -11   2   5   55.98   11.13
  11   2  -5   49.23   11.50
 -11  -2   5   54.72   12.38
 -11   2   6   34.60    8.22
  11   2  -6   29.90    8.63
 -11  -2   6   34.04    9.07
 -11   2   7   13.51    5.43
 -11  -2   7   19.30    7.06
 -11   2   8   23.98    6.29
 -11  -2   8   18.96    7.00
 -11   2   9   33.48    7.59
 -11  -2   9   32.31    8.72
 -11   2  10    4.05    3.02
 -11  -2  10    4.83    4.50
 -11   2  11   35.71    7.75
 -11  -2  11   39.01    9.16
 -11   2  12    6.28    3.33
 -11  -2  12   -0.00    3.36
 -11   2  13    0.54    2.34
 -11  -2  13   -0.00    3.74
 -11   2  14    0.49    2.34
 -11  -2  14    1.15    2.81
 -11   2  15   25.28    5.62
 -11  -2  15   28.44    7.60
 -11   2  16    5.01    2.94
 -11  -2  16   10.36    4.72
 -11   2  17    4.64    2.71
 -11  -2  17   11.76    4.85
 -11   2  18    0.92    1.81
 -11  -2  18    4.68    3.67
 -11   2  19   10.69    3.22
 -11  -2  19   11.79    4.95
 -11   2  20    2.89    2.02
 -11  -2  20    2.53    3.65
 -11   2  21   26.44    5.25
 -11  -2  21   27.96    7.14
 -11   2  22    0.45    1.52
 -11  -2  22    3.92    3.50
 -11   2  23    0.63    1.66
 -11  -2  23   -0.00    2.42
 -11   2  24    2.12    1.96
 -11  -2  24    0.00    3.29
 -11   2  25    8.84    2.84
 -11  -2  25    4.55    4.02
 -11   2  26    2.14    1.85
 -11  -2  26    0.00    2.94
 -11   2  27   11.73    3.48
 -11  -2  27    9.74    4.80
 -11   2  28    1.68    2.07
 -11  -2  28    2.58    3.41
 -11   2  29    2.28    2.46
 -11  -2  29    6.61    4.09
 -11  -2  30    3.12    3.46
 -11  -2  31    7.87    4.76
 -11  -2  32    4.31    4.18
 -11   3   1   15.32    6.45
  11  -3  -1   14.96    6.37
 -11  -3   1   19.32    7.42
 -11   3   2   15.10    6.53
 -11  -3   2   34.14    9.56
 -11   3   3   57.02   12.76
  11   3  -3  111.05   16.79
 -11  -3   3   68.41   14.82
 -11   3   4    6.37    4.45
  11   3  -4    8.82    5.83
 -11  -3   4   20.31    7.65
 -11   3   5    4.69    4.28
  11   3  -5    8.59    5.28
 -11  -3   5    4.54    5.10
 -11   3   6   18.21    5.69
  11   3  -6    9.04    5.36
 -11  -3   6   13.56    6.36
 -11   3   7   58.02   11.34
  11   3  -7   68.87   13.52
 -11  -3   7   66.73   13.79
 -11   3   8    4.59    3.23
 -11  -3   8    0.00    4.61
 -11   3   9   13.80    4.86
 -11  -3   9   21.63    7.54
 -11   3  10    4.83    3.26
 -11  -3  10    8.84    5.12
 -11   3  11   10.60    4.14
 -11  -3  11    6.51    4.52
 -11   3  12   12.05    4.24
 -11  -3  12    9.91    5.50
 -11   3  13   35.13    6.01
 -11  -3  13    0.00    4.31
 -11   3  14    0.48    1.94
 -11  -3  14    0.34    3.39
 -11   3  15    1.51    2.10
 -11  -3  15   -0.00    3.27
 -11   3  16    0.44    1.78
 -11  -3  16    0.84    3.52
 -11   3  17   21.34    4.19
 -11  -3  17    7.09    4.94
 -11   3  18   10.05    3.00
 -11  -3  18    9.60    4.90
 -11   3  19   15.19    3.60
 -11  -3  19   26.46    6.89
 -11   3  20    8.33    2.26
 -11  -3  20   -0.00    2.82
 -11   3  21    0.00    1.23
 -11  -3  21    0.96    3.10
 -11   3  22   11.64    2.55
 -11  -3  22    6.54    4.15
 -11  -3  23   45.07   10.31
 -11  -3  24   -0.00    3.74
 -11  -3  25    0.00    3.47
 -11  -3  26   -0.00    3.56
 -11  -3  27   11.46    5.76
 -11  -3  28   -0.00    3.36
 -11  -3  29    6.20    5.06
 -11  -3  30   -0.00    3.28
 -11  -3  31    0.64    3.78
 -11   4   1   48.94   10.02
  11   4  -1   25.79    9.48
 -11  -4   1   30.32    9.54
 -11   4   2    2.16    3.90
 -11  -4   2    0.00    4.92
 -11   4   3    1.58    3.64
 -11  -4   3   15.24    7.09
 -11   4   4    3.66    3.83
 -11  -4   4   10.52    6.10
 -11   4   5   35.61    8.85
 -11  -4   5   51.78   11.87
 -11   4   6   24.42    6.64
 -11  -4   6   18.58    8.25
 -11   4   7   23.87    6.06
  11   4  -7   15.67    6.82
 -11  -4   7   11.95    6.62
 -11   4   8    2.41    3.00
  11   4  -8    0.57    3.45
 -11  -4   8   -0.00    3.71
 -11   4   9   34.72    8.20
 -11  -4   9   65.71   12.82
 -11   4  10   11.60    4.31
 -11  -4  10    6.27    4.67
 -11   4  11   23.98    5.81
 -11  -4  11   28.21    8.87
 -11   4  12   -0.00    2.14
 -11  -4  12   -0.00    3.85
 -11   4  13    0.37    1.96
 -11  -4  13    1.22    3.81
 -11   4  14    6.01    2.91
 -11  -4  14    6.93    5.12
 -11   4  15   16.85    4.26
 -11  -4  15   24.52    7.69
 -11   4  16    4.22    2.32
 -11  -4  16    2.24    3.96
 -11   4  17    3.92    2.06
 -11  -4  17   -0.00    3.14
 -11   4  18   -0.00    1.35
 -11  -4  18    0.67    3.50
 -11   4  19    3.26    1.74
 -11  -4  19    0.00    3.88
 -11   4  20    9.10    2.04
 -11  -4  20    3.55    3.75
 -11  -4  21   19.28    6.68
 -11  -4  22    4.70    4.19
 -11  -4  23    0.09    3.36
 -11  -4  24    0.22    3.91
 -11  -4  25   10.72    5.66
 -11  -4  26   14.15    6.46
 -11  -4  27    4.32    4.56
 -11  -4  28    1.38    3.52
 -11  -4  29    3.54    4.06
 -11  -4  30    4.64    4.73
 -11   5   1    5.38    4.24
  11   5  -1    2.97    4.98
 -11  -5   1    0.00    5.37
 -11   5   2   38.09    9.59
  11   5  -2   40.59   11.15
 -11  -5   2   37.95   11.05
 -11   5   3   56.34   11.55
  11   5  -3   53.05   12.89
 -11  -5   3   61.29   13.91
 -11   5   4   11.38    5.09
  11   5  -4    4.25    4.54
 -11  -5   4    1.74    3.79
 -11   5   5   -0.00    3.51
  11   5  -5   -0.00    4.44
 -11  -5   5    1.04    4.82
 -11   5   6   11.38    4.90
 -11  -5   6   16.65    7.53
 -11  -5   7   36.74   10.17
 -11   5   8   10.77    4.31
 -11  -5   8   12.99    6.58
 -11   5   9   18.99    5.68
 -11  -5   9   20.35    7.89
 -11   5  10    1.26    2.73
 -11  -5  10    1.06    4.01
 -11   5  11    6.75    3.46
 -11  -5  11    9.79    6.11
 -11   5  12   25.71    6.02
 -11  -5  12   35.34    9.75
 -11   5  13   37.63    7.15
 -11  -5  13   37.49   10.24
 -11   5  14    3.99    2.68
 -11  -5  14    1.84    4.31
 -11   5  15    0.65    2.04
 -11  -5  15    0.00    3.32
 -11   5  16    0.00    1.85
 -11  -5  16    0.00    3.37
 -11  -5  17    3.68    5.35
 -11  -5  18   12.52    6.10
 -11  -5  19   20.38    7.65
 -11  -5  20   -0.00    4.18
 -11  -5  21    1.36    4.16
 -11  -5  22    2.45    4.11
 -11  -5  23   27.54    8.45
 -11  -5  24    4.84    4.47
 -11  -5  25    4.67    4.50
 -11  -5  26   -0.00    3.03
 -11  -5  27    1.23    3.29
 -11  -5  28   13.35    6.10
 -11  -5  29    7.80    5.20
 -11   6   1   17.32    6.45
  11   6  -1   22.97    8.83
 -11  -6   1    4.55    5.09
 -11   6   2    3.32    4.16
  11   6  -2   -4.36    5.93
 -11  -6   2    2.32    4.57
 -11   6   3    4.54    3.88
  11   6  -3   -0.00    4.05
 -11  -6   3    7.72    5.77
 -11   6   4   29.88    8.07
  11   6  -4   25.51    9.47
 -11  -6   4   33.24   10.39
 -11   6   5   27.58    7.39
  11   6  -5   14.72    7.69
 -11  -6   5   22.85    8.25
 -11   6   6   21.40    6.61
  11   6  -6   22.74    8.27
 -11  -6   6   28.87    9.74
 -11   6   7    4.68    3.72
  11   6  -7    8.53    6.49
 -11  -6   7   11.66    6.21
 -11   6   8   22.14    6.26
  11   6  -8   16.89    7.48
 -11  -6   8   29.03    9.51
 -11   6   9   -0.00    3.06
  11   6  -9    9.78    6.30
 -11  -6   9    6.49    5.93
 -11   6  10   19.19    5.56
  11   6 -10   20.28    8.03
 -11  -6  10   22.50    8.58
 -11   6  11   11.43    4.24
 -11  -6  11    4.28    5.74
 -11  -6  12    8.90    6.52
 -11  -6  13    8.79    6.20
 -11  -6  14   18.36    7.08
 -11  -6  15   10.83    6.36
 -11  -6  16   15.98    7.27
 -11  -6  17    2.45    3.91
 -11  -6  18   -0.00    4.24
 -11  -6  19   13.66    6.79
 -11  -6  20    5.47    4.66
 -11  -6  21   10.35    5.79
 -11  -6  22    3.32    5.19
 -11  -6  23    1.51    4.57
 -11  -6  24   -0.00    3.56
 -11  -6  25    8.78    6.15
 -11  -6  26   18.43    7.68
 -11  -6  27    6.05    4.78
 -11   7   1    5.67    4.94
  11   7  -1    7.43    5.67
 -11  -7   1    6.31    6.38
 -11   7   2   39.46    9.66
  11   7  -2   22.30    8.96
 -11  -7   2   39.34   11.57
 -11   7   3    0.00    3.79
  11   7  -3    7.98    6.88
 -11  -7   3    3.31    5.16
  11   7  -4   24.91    9.44
 -11  -7   4    7.39    6.54
  11   7  -5    0.00    4.56
 -11  -7   5    4.76    5.44
  11   7  -6    7.82    6.44
 -11  -7   6   16.21    7.90
  11   7  -7   -0.00    5.77
 -11  -7   7    1.31    4.39
  11   7  -8   30.98   10.24
 -11  -7   8   40.48   11.86
  11   7  -9   19.30    8.45
 -11  -7   9   18.07    8.15
  11   7 -10    2.33    4.85
 -11  -7  10    0.86    4.74
  11   7 -11    4.59    4.92
 -11  -7  11   -0.00    5.03
 -11  -7  12   20.58    8.87
 -11  -7  13    6.22    6.36
 -11  -7  14    1.29    3.65
 -11  -7  15    0.00    3.54
 -11  -7  16    0.91    3.52
 -11  -7  17    3.58    5.15
 -11  -7  18   20.83    7.82
 -11  -7  19    3.43    5.01
 -11  -7  20   -0.00    3.40
 -11  -7  21    3.93    3.99
 -11  -7  22    6.34    5.41
 -11  -7  23   -0.00    4.69
 -11  -7  24    5.03    5.08
 -11  -7  25    3.48    4.04
 -11  -7  26    2.99    4.95
  11   8  -1   -0.00    4.02
 -11  -8   1   -0.00    4.93
  11   8  -2   10.72    7.18
 -11  -8   2   -0.00    4.90
  11   8  -3   -0.00    5.43
 -11  -8   3    0.00    4.95
  11   8  -4   49.07   13.11
 -11  -8   4   28.79   10.99
  11   8  -5    6.91    6.38
 -11  -8   5    0.00    3.68
  11   8  -6   17.41    8.17
 -11  -8   6   17.09    8.41
  11   8  -7   -0.00    4.85
 -11  -8   7    5.66    6.06
  11   8  -8    3.40    5.99
 -11  -8   8    4.77    5.80
  11   8  -9   11.54    6.83
 -11  -8   9    7.54    6.26
  11   8 -10    0.42    4.05
 -11  -8  10   26.09    9.33
  11   8 -11    5.02    5.60
 -11  -8  11    1.59    5.34
  11   8 -12   -0.00    3.74
 -11  -8  12    3.78    6.11
 -11  -8  13    6.60    6.03
 -11  -8  14    4.36    5.32
 -11  -8  15   21.60    8.13
 -11  -8  16   22.21    8.53
 -11  -8  17    3.09    4.83
 -11  -8  18    1.42    3.26
 -11  -8  19    1.01    4.30
 -11  -8  20   10.69    7.53
 -11  -8  21   -0.00    5.46
 -11  -8  22   14.70    7.79
 -11  -8  23   -0.00    3.66
 -11  -8  24    2.82    4.60
  11   9  -1    3.49    6.25
  11   9  -2   51.36   13.79
 -11  -9   2   53.69   14.48
  11   9  -3    0.00    4.58
 -11  -9   3    2.94    5.21
  11   9  -4   14.91    7.91
 -11  -9   4   20.13    9.00
  11   9  -5   -0.00    4.99
 -11  -9   5   -0.00    5.06
  11   9  -6    7.93    7.18
 -11  -9   6   14.36    8.36
  11   9  -7    0.61    5.22
 -11  -9   7    2.51    4.90
  11   9  -8   31.06   10.63
 -11  -9   8   21.58    9.39
  11   9  -9   -0.00    4.87
 -11  -9   9   -0.00    5.49
  11   9 -10    2.00    5.35
 -11  -9  10    1.96    5.61
  11   9 -11   -0.00    5.05
 -11  -9  11    4.10    5.80
  11   9 -12   13.67    7.43
 -11  -9  12   -0.00    5.48
 -11  -9  13   -0.00    4.97
 -11  -9  14    4.61    6.52
 -11  -9  15    5.92    5.78
 -11  -9  16   -0.00    5.51
 -11  -9  17    0.00    4.33
 -11  -9  18   16.69    8.69
 -11  -9  19   -0.00    5.51
 -11  -9  20    6.26    5.87
 -11  -9  21    2.80    3.66
 -11  -9  22    3.84    5.34
  11  10  -1    1.85    5.41
 -11 -10   1   -0.00    6.92
  11  10  -2    0.00    5.22
 -11 -10   2   -0.00    6.41
  11  10  -3    1.06    5.81
 -11 -10   3    0.00    4.69
  11  10  -4   17.53    9.32
 -11 -10   4   14.41    8.45
  11  10  -5    0.00    5.29
 -11 -10   5   -0.00    5.02
  11  10  -6   17.74    8.44
 -11 -10   6    0.00    4.87
  11  10  -7    3.16    6.27
 -11 -10   7    0.88    5.07
  11  10  -8    6.81    6.69
 -11 -10   8    5.63    6.70
  11  10  -9   -0.00    4.75
 -11 -10   9   -0.00    6.35
  11  10 -10   31.84   10.02
 -11 -10  10    0.00    4.91
  11  10 -11    3.52    5.67
 -11 -10  11   -0.00    4.14
  11  10 -12    2.91    5.21
 -11 -10  12    2.89    4.88
  11  10 -13    0.75    5.16
 -11 -10  13    0.04    5.39
 -11 -10  14   -0.00    4.98
 -11 -10  15   -0.00    4.45
 -11 -10  16   15.76    7.97
 -11 -10  17    2.38    4.38
 -11 -10  18   -0.00    5.66
 -11 -10  19   -0.00    4.71
 -11 -10  20    5.32    6.33
  11  11  -1    3.73    5.66
 -11 -11   1   -0.00    5.07
  11  11  -2   17.82    8.99
 -11 -11   2   13.51    9.05
  11  11  -3    0.49    5.77
 -11 -11   3    3.03    5.00
  11  11  -4    9.74    7.39
 -11 -11   4   10.69    7.74
  11  11  -5   -0.00    6.09
 -11 -11   5    3.10    5.55
  11  11  -6    4.15    6.22
 -11 -11   6    7.36    6.87
  11  11  -7    0.00    5.16
 -11 -11   7   -0.00    6.64
  11  11  -8    8.74    7.52
 -11 -11   8   22.41    9.50
  11  11  -9   -0.00    4.98
 -11 -11   9    6.19    6.57
  11  11 -10    6.40    6.46
 -11 -11  10    2.24    5.37
  11  11 -11    1.92    5.14
 -11 -11  11    0.18    4.60
  11  11 -12   27.03   10.61
 -11 -11  12    6.94    6.93
  11  11 -13   -0.00    5.45
 -11 -11  13    2.19    4.78
  11  11 -14   -0.00    5.49
 -11 -11  14   17.18    8.61
 -11 -11  15    4.74    6.35
 -11 -11  16   -0.00    4.93
 -11 -11  17    0.00    5.53
  11  12  -1   -0.00    6.54
 -11 -12   1    5.73    7.17
  11  12  -2   -0.00    5.58
 -11 -12   2    2.61    5.83
  11  12  -3   -0.00    6.02
 -11 -12   3   -0.00    4.85
  11  12  -4    8.86    7.31
 -11 -12   4   12.13    8.65
  11  12  -5    2.96    7.01
 -11 -12   5    1.70    5.85
  11  12  -6   16.76    8.55
 -11 -12   6   12.73    8.68
  11  12  -7    0.00    4.81
 -11 -12   7   -0.00    5.23
  11  12  -8   -0.00    6.35
 -11 -12   8    3.20    5.82
  11  12  -9    2.78    5.00
 -11 -12   9    3.66    5.28
  11  12 -10    6.29    7.13
 -11 -12  10    3.71    6.29
  11  12 -11   -0.00    4.99
 -11 -12  11   -0.00    6.54
  11  12 -12   16.46    8.26
 -11 -12  12    1.23    5.21
  11  12 -13    3.49    5.97
 -11 -12  13    0.18    4.75
  11  12 -14    5.92    6.69
 -11 -12  14    2.02    5.52
 -11 -12  15   -0.00    6.05
  11  13  -1   -0.00    6.37
 -11 -13   1    2.42    6.20
  11  13  -2    2.12    7.23
 -11 -13   2   -0.00    6.23
  11  13  -3   -0.00    6.24
 -11 -13   3    1.59    5.13
  11  13  -4    2.80    6.06
 -11 -13   4   20.69    9.86
  11  13  -5    3.34    5.83
 -11 -13   5    2.63    7.06
  11  13  -6    6.45    7.08
 -11 -13   6    2.47    5.17
  11  13  -7   -0.00    6.07
 -11 -13   7    1.90    5.95
  11  13  -8   15.53    8.90
 -11 -13   8    6.97    8.52
  11  13  -9    0.00    5.06
 -11 -13   9    1.84    5.25
  11  13 -10   -0.00    6.39
 -11 -13  10    0.00    5.24
  11  13 -11    0.00    5.43
 -11 -13  11    2.23    6.12
  11  13 -12    1.26    6.07
 -11 -13  12    3.87    6.71
  11  13 -13    6.28    7.89
  11  13 -14    1.00    5.47
  11  13 -15   -0.00    6.33
 -11 -14   1    2.38    5.26
 -11 -14   2    3.68    6.68
 -11 -14   3   -0.00    7.00
 -11 -14   4    3.32    6.35
 -11 -14   5    3.20    7.02
  11  14  -6   -0.00    5.92
 -11 -14   6    3.15    6.83
  11  14  -7    0.00    5.09
 -11 -14   7    1.53    5.29
  11  14  -8   -0.00    5.61
 -11 -14   8    2.01    5.61
  11  14  -9    3.59    5.72
 -11 -14   9   -0.00    7.10
  11  14 -10    3.13    6.09
  11  14 -11   -0.00    5.81
  11  14 -12    5.89    7.25
  11  14 -13    5.17    6.38
 -11 -15   4   -0.00    5.61
 -11 -15   5    1.76    6.45
 -10   0   1    0.50    3.44
 -10   0   1    0.00    3.25
  10   0  -1   -0.00    3.83
 -10   0   2   26.72    7.46
 -10   0   2   21.40    6.94
  10   0  -2   22.58    6.98
 -10   0   3   -0.00    3.22
 -10   0   3   -0.00    3.88
  10   0  -3    2.46    3.59
 -10   0   4  134.30   22.28
 -10   0   4  160.18   23.73
  10   0  -4  173.96   23.71
 -10   0   5   -0.00    3.42
  10   0  -5   -0.00    3.04
 -10   0   6   22.96    6.84
  10   0  -6   28.59    7.06
 -10   0   7   -0.00    2.85
  10   0  -7   -0.00    2.34
 -10   0   8   24.39    6.70
 -10   0   9    0.84    2.80
 -10   0  10  148.31   21.75
 -10   0  11    0.42    2.22
 -10   0  12    0.55    2.22
 -10   0  13    1.21    2.86
 -10   0  14   24.10    6.07
 -10   0  15    1.10    2.60
 -10   0  16   54.71    9.72
 -10   0  17   -0.00    2.36
 -10   0  18   28.88    6.43
 -10   0  19    1.21    2.32
 -10   0  20   55.07    9.61
 -10   0  21    0.13    2.40
 -10   0  22   -0.00    2.52
 -10   0  23    0.55    2.38
 -10   0  24    8.46    3.74
 -10   0  25    2.89    2.74
 -10   0  26   37.10    7.73
 -10   0  27    2.97    3.09
 -10   0  28    7.89    3.84
 -10   0  29   -0.00    2.26
 -10   0  30    8.50    4.04
 -10   0  31   -0.00    2.84
 -10   0  32    9.11    4.36
 -10   0  33   -0.00    2.76
 -10   0  34    0.00    3.00
 -10   0  35   -0.00    2.89
 -10   1   1    3.36    3.40
 -10   1   1   -0.00    3.96
  10  -1  -1    0.00    3.93
  10   1  -1    0.00    3.60
 -10  -1   1   -0.00    3.95
 -10   1   2  172.74   25.65
 -10   1   2  181.14   26.60
  10  -1  -2  158.31   25.64
  10   1  -2  180.37   26.79
 -10  -1   2  196.24   26.61
 -10  -1   2  185.12   27.30
 -10   1   3   12.73    5.17
 -10   1   3   14.78    5.82
  10  -1  -3   14.86    5.89
  10   1  -3   18.93    6.24
 -10  -1   3   16.89    6.05
 -10  -1   3   12.54    5.86
 -10   1   4   -0.00    3.33
  10  -1  -4    4.35    3.77
  10   1  -4    0.82    3.59
 -10  -1   4    4.33    3.80
 -10  -1   4   -0.00    3.28
 -10   1   5   20.41    6.35
  10  -1  -5   20.16    6.27
  10   1  -5   21.94    6.74
 -10  -1   5   28.31    7.01
 -10  -1   5   15.04    6.57
 -10   1   6   92.53   16.95
  10  -1  -6  122.06   17.47
  10   1  -6  114.67   17.94
 -10  -1   6  110.44   18.22
 -10   1   7    7.28    4.24
  10  -1  -7    3.65    1.44
  10   1  -7    7.08    4.53
 -10  -1   7    7.74    4.29
 -10   1   8   77.99   12.89
  10   1  -8   71.47   13.14
 -10  -1   8   70.68   13.29
 -10   1   9    1.17    3.05
 -10  -1   9   -0.00    2.86
 -10   1  10    0.63    2.59
 -10  -1  10   -0.00    3.29
 -10   1  11   11.05    4.46
 -10  -1  11   22.80    6.20
 -10   1  12   94.94   14.97
 -10  -1  12  105.16   16.34
 -10   1  13    3.22    2.35
 -10  -1  13    6.22    3.78
 -10   1  14   14.99    4.33
 -10  -1  14   13.10    4.95
 -10   1  15   -0.00    1.91
 -10  -1  15   -0.00    2.51
 -10   1  16   34.95    6.93
 -10   1  17    0.37    2.04
 -10  -1  17   -0.00    2.54
 -10   1  18   25.96    5.59
 -10  -1  18   26.60    6.62
 -10   1  19    3.46    2.38
 -10  -1  19    0.59    2.10
 -10   1  20   -0.00    1.73
 -10  -1  20   -0.00    2.40
 -10   1  21    1.27    1.96
 -10  -1  21    2.09    2.98
 -10   1  22   71.41   11.19
 -10  -1  22   72.60   12.38
 -10   1  23    0.43    2.05
 -10  -1  23    3.71    3.19
 -10   1  24    9.21    3.48
 -10  -1  24    0.00    3.10
 -10   1  25   -0.00    1.80
 -10  -1  25    0.00    2.50
 -10   1  26    4.23    2.93
 -10  -1  26    5.87    3.89
 -10   1  27    0.83    2.01
 -10  -1  27   -0.00    2.64
 -10   1  28   18.33    4.85
 -10  -1  28   16.36    5.51
 -10   1  29    6.32    3.17
 -10  -1  29    2.11    2.97
 -10   1  30    3.07    3.03
 -10  -1  30    1.41    3.23
 -10   1  31   -0.00    2.54
 -10  -1  31    0.07    2.94
 -10   1  32   16.16    5.31
 -10  -1  32   23.96    6.85
 -10   1  33    1.93    2.90
 -10  -1  33   -0.00    2.95
 -10   1  34   -0.00    2.78
 -10  -1  34    6.14    4.15
 -10   1  35    1.88    2.93
 -10   1  36   -0.00    2.85
 -10   2   1    1.25    3.05
 -10   2   1    5.59    4.26
  10  -2  -1    6.57    4.45
  10   2  -1    2.13    3.96
 -10  -2   1    4.52    4.66
 -10   2   2    5.43    3.73
 -10   2   2    2.82    3.86
  10  -2  -2    3.16    3.61
  10   2  -2    4.54    4.27
 -10  -2   2   -0.00    3.81
 -10   2   3   -0.00    3.53
  10  -2  -3   -0.00    2.94
  10   2  -3   -0.00    3.38
 -10  -2   3   -0.00    3.25
 -10   2   4  186.19   27.32
  10  -2  -4  171.01   26.62
  10   2  -4  190.57   28.17
 -10  -2   4  215.33   28.22
 -10  -2   4  198.55   28.91
 -10   2   5   52.95   10.51
  10  -2  -5   45.22    9.84
  10   2  -5   67.45   12.38
 -10  -2   5   56.40   11.24
 -10  -2   5   55.58   11.72
 -10   2   6   38.10    8.58
  10   2  -6   37.50    9.10
 -10  -2   6   36.55    8.71
 -10  -2   6   54.18   10.91
 -10   2   7   12.20    4.75
  10   2  -7    9.74    4.69
 -10  -2   7    4.65    4.52
 -10   2   8   17.01    5.41
  10   2  -8   33.51    7.87
 -10  -2   8   19.54    6.52
 -10   2   9   11.34    4.30
  10   2  -9   11.96    5.11
 -10  -2   9    7.08    4.75
 -10   2  10   99.89   15.44
 -10  -2  10  107.96   17.58
 -10   2  11   11.92    4.24
 -10  -2  11   14.29    5.77
 -10   2  12    1.00    2.15
 -10  -2  12    6.97    3.82
 -10   2  13    0.01    2.21
 -10  -2  13    0.01    2.91
 -10   2  14   35.22    7.02
 -10  -2  14   47.23    9.60
 -10   2  15   25.63    5.28
 -10  -2  15   21.10    6.53
 -10   2  16    6.16    2.60
 -10  -2  16   13.79    4.96
 -10   2  17    0.51    1.63
 -10  -2  17    0.00    2.41
 -10   2  18   10.84    3.08
 -10  -2  18    4.19    3.33
 -10   2  19    4.18    2.13
 -10  -2  19    5.32    3.56
 -10  -2  20   40.28    8.90
 -10   2  21    3.97    2.08
 -10  -2  21    3.44    3.32
 -10   2  22    3.54    1.98
 -10  -2  22    2.56    3.33
 -10   2  23    1.19    1.90
 -10  -2  23    2.39    3.08
 -10   2  24   24.66    4.59
 -10  -2  24   12.36    5.52
 -10   2  25    1.51    1.91
 -10  -2  25    3.81    3.73
 -10   2  26   27.63    5.31
 -10  -2  26   20.35    6.62
 -10   2  27   -0.00    1.94
 -10  -2  27    0.00    2.67
 -10   2  28    4.74    2.65
 -10  -2  28    3.03    3.58
 -10   2  29    2.15    2.41
 -10  -2  29   -0.00    2.98
 -10   2  30   10.01    3.71
 -10  -2  30   11.31    5.08
 -10   2  31    0.22    2.48
 -10  -2  31    0.32    3.18
 -10   2  32   -0.00    2.50
 -10  -2  32   -0.00    3.36
 -10   2  33   -0.00    2.15
 -10  -2  33   -0.00    3.09
 -10   2  34    7.15    3.94
 -10  -2  34    5.77    4.33
 -10   2  35   -0.00    2.75
 -10   2  36    7.52    4.05
 -10   3   1   11.10    5.33
  10  -3  -1   11.28    5.47
  10   3  -1    7.60    5.14
 -10  -3   1    9.65    6.04
 -10   3   2  100.63   16.86
  10  -3  -2   85.80   16.14
  10   3  -2  112.40   18.45
 -10  -3   2  103.75   18.46
 -10   3   3   60.68   11.83
  10  -3  -3   62.86   11.87
  10   3  -3   64.17   12.91
 -10  -3   3   54.76   12.95
 -10   3   4   -0.00    2.89
  10  -3  -4   -0.00    2.71
  10   3  -4    2.05    3.92
 -10  -3   4    1.95    3.38
 -10   3   5   14.82    5.08
 -10   3   5   10.32    4.74
  10   3  -5   22.03    7.39
 -10  -3   5   12.54    6.40
 -10   3   6   34.41    7.95
  10   3  -6   42.92    9.79
 -10  -3   6   26.10    8.75
 -10   3   7   21.44    5.87
  10   3  -7   15.29    6.32
 -10  -3   7   25.64    7.70
 -10   3   8   75.83   12.86
  10   3  -8   89.72   15.27
 -10  -3   8   70.78   14.71
 -10   3   9    5.23    3.51
  10   3  -9    5.91    4.61
 -10  -3   9    4.11    4.71
 -10   3  10    1.76    2.49
  10   3 -10   -0.00    3.07
 -10  -3  10    0.43    3.84
 -10   3  11   11.13    3.90
 -10  -3  11   12.14    5.87
 -10   3  12   56.45    8.66
 -10  -3  12   32.69    9.31
 -10   3  13    2.18    2.39
 -10  -3  13    1.88    3.74
 -10   3  14    4.50    2.33
 -10  -3  14    3.10    3.63
 -10   3  15    5.21    2.38
 -10  -3  15    0.00    2.96
 -10   3  16   33.46    5.82
 -10  -3  16   36.40    8.93
 -10   3  17   22.13    4.28
 -10  -3  17   25.39    7.30
 -10   3  18   24.96    4.56
 -10  -3  18   39.95    8.76
 -10   3  19    6.75    2.09
 -10  -3  19   13.64    5.77
 -10   3  20   -0.00    0.97
 -10  -3  20    0.08    3.78
 -10   3  21   12.95    2.64
 -10  -3  21    7.33    4.86
 -10   3  22   38.71    5.56
 -10  -3  22   30.50    8.75
 -10   3  23    3.32    1.44
 -10  -3  23    5.89    4.29
 -10   3  24    1.29    1.41
 -10  -3  24   -0.00    3.21
 -10   3  25   -0.00    1.36
 -10  -3  25   -0.00    3.01
 -10   3  26    4.69    2.17
 -10  -3  26   10.58    5.45
 -10   3  27   15.01    3.33
 -10  -3  27    5.72    4.54
 -10   3  28   13.39    3.38
 -10  -3  28    7.33    4.79
 -10   3  29    0.00    1.78
 -10  -3  29    0.36    3.04
 -10   3  30    0.00    1.77
 -10  -3  30    4.41    4.45
 -10   3  31    1.09    2.47
 -10  -3  31    5.21    4.37
 -10   3  32    7.10    3.26
 -10  -3  32    8.93    4.95
 -10   3  33    2.08    2.44
 -10  -3  33   -0.00    4.02
 -10   3  34    3.45    2.82
 -10   3  35   -0.00    2.35
 -10   3  36    0.57    2.59
 -10   4   1    0.88    3.28
 -10   4   1    0.00    3.50
 -10  -4   1    8.80    5.45
 -10   4   2    0.76    3.40
 -10   4   2    1.67    3.30
 -10  -4   2    0.00    4.67
 -10   4   3    9.30    4.52
 -10   4   3   11.84    5.60
  10   4  -3    8.21    5.78
 -10  -4   3   11.04    6.11
 -10   4   4  111.72   16.40
 -10   4   4   96.13   16.30
  10   4  -4   94.17   17.73
 -10  -4   4   88.82   17.94
 -10   4   5   58.15   10.72
  10   4  -5   51.61   11.74
 -10  -4   5   48.47   11.69
 -10   4   6   40.34    9.20
  10   4  -6   48.48   11.33
 -10  -4   6   61.30   12.53
 -10   4   7   -0.00    2.63
  10   4  -7    1.88    4.28
 -10  -4   7   -0.00    3.93
 -10   4   8   77.56   12.45
  10   4  -8   97.87   15.98
 -10  -4   8   53.30   13.61
 -10   4   9    8.06    3.78
  10   4  -9   13.40    6.34
 -10  -4   9   13.13    6.42
 -10   4  10   18.81    5.34
  10   4 -10   35.26    8.94
 -10  -4  10   36.58    9.20
 -10   4  11    8.26    3.34
  10   4 -11    7.47    4.94
 -10  -4  11    8.83    5.05
 -10   4  12   -0.00    1.81
 -10  -4  12    2.93    3.61
 -10   4  13    1.86    1.77
 -10  -4  13   -0.00    3.55
 -10   4  14   29.07    5.48
 -10  -4  14   30.64    8.53
 -10   4  15   14.83    3.60
 -10  -4  15   13.93    6.16
 -10   4  16   20.84    3.96
 -10  -4  16   18.82    6.64
 -10   4  17    1.66    1.48
 -10  -4  17    4.40    4.60
 -10   4  18    4.81    1.61
 -10  -4  18    5.73    4.29
 -10   4  19   14.89    2.51
 -10  -4  19   14.94    5.87
 -10  -4  20   34.75    9.26
 -10  -4  21   11.75    6.65
 -10  -4  22   -0.00    3.77
 -10  -4  23   11.98    5.53
 -10  -4  24   16.83    6.16
 -10  -4  25   10.53    5.36
 -10  -4  26   23.49    7.76
 -10  -4  27   -0.00    3.45
 -10  -4  28   11.48    5.34
 -10  -4  29   10.52    5.49
 -10  -4  30    4.69    4.52
 -10  -4  31    0.00    4.15
 -10  -4  32    0.00    3.72
 -10   5   1   60.85   11.95
 -10   5   1   63.24   12.40
  10   5  -1   59.28   13.25
 -10  -5   1   52.43   13.14
 -10   5   2  263.84   32.39
 -10   5   2  209.41   31.39
 -10  -5   2  200.57   33.75
 -10   5   3   25.04    6.85
 -10  -5   3   16.26    7.79
 -10   5   4   -0.00    3.06
 -10  -5   4   -0.00    5.13
 -10   5   5    5.08    4.14
 -10  -5   5    8.18    5.58
 -10   5   6   48.90    9.69
 -10  -5   6   49.97   12.02
 -10   5   7   62.04   10.68
  10   5  -7   58.46   12.86
 -10  -5   7   42.22   12.04
 -10   5   8   44.77    8.22
  10   5  -8   26.79    9.14
 -10  -5   8   30.74    9.73
 -10   5   9    0.14    2.57
  10   5  -9   -0.00    4.64
 -10  -5   9   -0.00    4.41
 -10   5  10   -0.00    2.41
  10   5 -10   -0.00    4.59
 -10  -5  10    0.71    3.33
 -10   5  11   12.85    4.23
  10   5 -11   21.45    7.57
 -10  -5  11    9.94    5.69
 -10   5  12   46.31    8.43
  10   5 -12   51.28   12.10
 -10  -5  12   55.24   11.90
 -10   5  13   26.78    5.34
 -10  -5  13   15.89    7.06
 -10   5  14    1.10    2.00
 -10  -5  14    0.00    3.62
 -10   5  15    6.88    2.55
 -10  -5  15    4.42    5.00
 -10  -5  16   -0.00    3.73
 -10  -5  17   49.23   11.64
 -10  -5  18   16.08    7.21
 -10  -5  19    3.09    4.18
 -10  -5  20    0.00    3.91
 -10  -5  21   11.23    5.81
 -10  -5  22   22.14    7.76
 -10  -5  23   16.07    6.68
 -10  -5  24   -0.00    3.04
 -10  -5  25    0.00    4.15
 -10  -5  26    1.32    3.97
 -10  -5  27   15.68    6.85
 -10  -5  28    0.00    4.54
 -10  -5  29   -0.00    4.11
 -10  -5  30    1.41    3.55
 -10  -5  31    2.93    4.25
 -10   6   1    1.02    3.41
 -10   6   1   -0.00    3.86
  10   6  -1   -0.00    4.70
 -10  -6   1    1.22    4.64
 -10   6   2    7.03    4.32
  10   6  -2   11.06    6.35
 -10  -6   2    6.36    5.63
 -10   6   3   11.36    5.22
  10   6  -3   11.17    6.70
 -10  -6   3   10.03    7.04
 -10   6   4    7.34    4.51
  10   6  -4   13.23    6.92
 -10  -6   4   10.52    5.94
 -10   6   5   26.00    7.15
  10   6  -5   23.63    8.97
 -10  -6   5   28.05    9.29
 -10   6   6   28.03    7.21
 -10  -6   6   27.48    9.47
 -10   6   7   -0.00    2.64
 -10  -6   7    5.91    5.53
 -10   6   8    7.49    3.81
 -10  -6   8    0.97    4.13
 -10   6   9   57.04   10.32
 -10  -6   9   52.75   12.87
 -10  -6  10   51.79   12.70
 -10  -6  11    9.08    6.16
 -10  -6  12    2.78    5.43
 -10  -6  13   29.72    9.02
 -10  -6  14   11.10    6.42
 -10  -6  15   37.72   10.49
 -10  -6  16    4.61    4.50
 -10  -6  17   -0.00    3.89
 -10  -6  18    2.04    4.29
 -10  -6  19    8.83    6.07
 -10  -6  20    7.80    5.95
 -10  -6  21    3.53    4.52
 -10  -6  22   -0.00    3.01
 -10  -6  23    9.22    6.20
 -10  -6  24    1.48    4.18
 -10  -6  25    2.25    4.03
 -10  -6  26   -0.00    4.58
 -10  -6  27    0.99    4.36
 -10  -6  28   -0.00    3.99
 -10  -6  29   16.35    6.95
  10   7  -1  110.88   19.61
 -10  -7   1   72.34   17.85
  10   7  -2    0.00    5.44
 -10  -7   2    8.28    6.39
  10   7  -3   20.77    9.03
 -10  -7   3   35.45   10.23
  10   7  -4    2.69    4.98
 -10  -7   4    4.57    4.77
  10   7  -5   54.22   13.01
 -10  -7   5   38.35   12.09
  10   7  -6    3.13    5.42
 -10  -7   6    2.95    5.00
  10   7  -7   44.23   11.46
 -10  -7   7   30.53   10.32
  10   7  -8   16.08    8.03
 -10  -7   8   30.54    9.65
  10   7  -9    2.43    4.67
 -10  -7   9   -0.00    5.56
  10   7 -10    1.59    4.37
 -10  -7  10   -0.00    4.57
  10   7 -11   15.55    7.19
 -10  -7  11   19.94    7.83
  10   7 -12    6.06    5.92
 -10  -7  12    0.00    4.25
  10   7 -13   52.47   12.20
 -10  -7  13   38.64   11.40
  10   7 -14   -0.00    4.42
 -10  -7  14   -0.00    4.32
 -10  -7  15    0.40    4.05
 -10  -7  16    6.20    5.90
 -10  -7  17   16.82    7.04
 -10  -7  18    0.00    3.97
 -10  -7  19    3.30    5.47
 -10  -7  20    0.00    4.22
 -10  -7  21   12.83    6.69
 -10  -7  22   -0.00    4.02
 -10  -7  23   10.25    6.40
 -10  -7  24    0.00    3.63
 -10  -7  25   -0.00    3.17
 -10  -7  26    0.00    4.03
 -10  -7  27    2.19    4.82
 -10  -7  28    3.36    5.47
  10   8  -1    5.32    6.55
 -10  -8   1   18.79    8.51
  10   8  -2    4.36    5.02
 -10  -8   2    1.01    5.12
  10   8  -3   42.26   12.13
 -10  -8   3   43.61   12.51
  10   8  -4   23.98    9.58
 -10  -8   4   19.44    8.69
  10   8  -5   66.77   14.74
 -10  -8   5   37.69   12.28
  10   8  -6    5.82    5.98
 -10  -8   6    7.26    5.97
  10   8  -7    5.12    5.18
 -10  -8   7    6.21    5.68
  10   8  -8    3.47    5.45
 -10  -8   8    5.21    6.02
  10   8  -9   19.22    7.76
 -10  -8   9    6.52    6.30
  10   8 -10   14.70    7.11
 -10  -8  10    4.73    5.95
  10   8 -11   40.00   11.13
 -10  -8  11    9.94    6.60
  10   8 -12   -0.00    4.05
 -10  -8  12   -0.00    5.45
  10   8 -13    0.72    4.09
 -10  -8  13    0.00    4.43
  10   8 -14    0.00    4.20
 -10  -8  14    0.00    3.99
  10   8 -15   31.89    9.87
 -10  -8  15   29.16    9.59
 -10  -8  16    4.16    5.26
 -10  -8  17    2.08    4.77
 -10  -8  18   -0.00    3.23
 -10  -8  19   19.65    7.92
 -10  -8  20   -0.00    4.09
 -10  -8  21   -0.00    4.56
 -10  -8  22    0.05    3.81
 -10  -8  23    6.61    6.11
 -10  -8  24   -0.00    3.31
 -10  -8  25   15.32    7.12
 -10  -8  26   -0.00    4.08
 -10  -8  27    2.36    5.11
  10   9  -1   35.91   10.72
 -10  -9   1    8.56    6.95
  10   9  -2    5.40    5.93
 -10  -9   2    8.31    7.11
  10   9  -3   39.32   12.35
 -10  -9   3   43.32   13.10
  10   9  -4    1.72    5.01
 -10  -9   4   -0.00    4.41
  10   9  -5    4.85    6.20
 -10  -9   5    8.43    6.96
  10   9  -6    0.00    4.60
 -10  -9   6   -0.00    3.81
  10   9  -7   42.42   12.55
 -10  -9   7   62.60   14.92
  10   9  -8    7.80    6.70
 -10  -9   8    2.87    6.83
  10   9  -9    7.42    6.53
 -10  -9   9    5.87    6.28
  10   9 -10    4.60    6.24
 -10  -9  10    4.66    5.96
  10   9 -11   24.62    9.48
 -10  -9  11   28.71    9.96
  10   9 -12   -0.00    4.71
 -10  -9  12    1.43    4.21
  10   9 -13    5.49    5.66
 -10  -9  13    4.20    5.52
  10   9 -14    0.04    4.84
 -10  -9  14   -0.00    5.74
  10   9 -15    0.00    4.70
 -10  -9  15    0.00    5.25
  10   9 -16   -0.00    4.39
 -10  -9  16    0.68    5.86
 -10  -9  17   41.33   11.78
 -10  -9  18   -0.00    4.58
 -10  -9  19    0.65    4.38
 -10  -9  20    1.91    4.61
 -10  -9  21    5.08    6.17
 -10  -9  22   -0.00    3.97
 -10  -9  23   17.32    8.59
 -10  -9  24    5.82    5.94
 -10  -9  25    1.40    4.52
  10  10  -1    9.71    6.78
 -10 -10   1   12.05    7.52
  10  10  -2    3.46    6.41
 -10 -10   2    0.00    5.38
  10  10  -3    4.16    6.39
 -10 -10   3   30.74   11.04
  10  10  -4    3.76    6.02
 -10 -10   4   -0.00    5.27
  10  10  -5   29.13   11.09
 -10 -10   5   51.81   14.10
  10  10  -6    1.37    6.23
 -10 -10   6    4.81    5.92
  10  10  -7    7.64    6.78
 -10 -10   7    5.23    6.50
  10  10  -8    2.15    5.35
 -10 -10   8   -0.00    4.18
  10  10  -9   28.09   10.60
 -10 -10   9   17.46    9.04
  10  10 -10   -0.00    5.15
 -10 -10  10    0.00    5.85
  10  10 -11    5.68    6.32
 -10 -10  11   -0.00    5.12
  10  10 -12    3.01    4.34
 -10 -10  12   -0.00    4.99
  10  10 -13   25.57   10.33
 -10 -10  13   27.46   10.26
  10  10 -14    5.02    6.91
 -10 -10  14    3.94    5.31
  10  10 -15    7.81    6.67
 -10 -10  15   11.41    7.52
  10  10 -16    0.00    5.38
 -10 -10  16   -0.00    5.73
 -10 -10  17   -0.00    4.74
 -10 -10  18   -0.00    5.42
 -10 -10  19   15.30    7.70
 -10 -10  20   -0.00    4.05
 -10 -10  21    3.92    5.56
 -10 -10  22   -0.00    4.62
 -10 -10  23    3.07    6.46
  10  11  -1   19.37    9.13
 -10 -11   1    9.22    7.38
  10  11  -2   -0.00    5.95
 -10 -11   2   -0.00    5.11
  10  11  -3    7.88    7.41
 -10 -11   3   14.19    8.50
  10  11  -4    0.07    4.17
 -10 -11   4    2.69    6.44
  10  11  -5    9.32    6.59
 -10 -11   5    8.42    7.73
  10  11  -6   -0.00    4.85
 -10 -11   6   10.24    7.09
  10  11  -7   38.29   11.70
 -10 -11   7   18.16    9.66
  10  11  -8    2.05    5.67
 -10 -11   8    3.07    5.95
  10  11  -9    0.07    4.12
 -10 -11   9    7.24    6.41
  10  11 -10   -0.00    5.71
 -10 -11  10    8.43    7.29
  10  11 -11    0.00    5.14
 -10 -11  11   27.67   10.14
  10  11 -12    0.00    5.99
 -10 -11  12    0.00    5.35
 -10 -11  13    9.14    7.17
  10  11 -14    6.09    6.37
 -10 -11  14    7.77    6.39
  10  11 -15   -0.00    5.88
 -10 -11  15   -0.00    4.84
  10  11 -16    5.35    5.97
 -10 -11  16    0.00    5.46
  10  11 -17    5.43    7.50
 -10 -11  17    7.71    6.52
 -10 -11  18    7.49    6.75
 -10 -11  19   -0.00    4.95
 -10 -11  20   -0.00    5.06
 -10 -11  21    0.00    5.06
  10  12  -1    1.63    5.33
 -10 -12   1    8.71    6.75
  10  12  -2   -0.00    4.59
 -10 -12   2    1.31    4.77
  10  12  -3   15.84    8.56
 -10 -12   3    8.08    7.47
  10  12  -4    0.00    5.15
 -10 -12   4    5.35    6.15
  10  12  -5   17.09    8.48
 -10 -12   5    2.26    6.51
  10  12  -6    3.28    7.01
 -10 -12   6   -0.00    5.54
  10  12  -7    2.61    4.84
 -10 -12   7    2.35    6.10
  10  12  -8    0.00    6.62
 -10 -12   8    4.82    6.21
  10  12  -9   28.62   10.76
 -10 -12   9   17.56    9.66
  10  12 -10    1.18    5.33
 -10 -12  10    1.93    5.65
  10  12 -11    6.51    7.32
 -10 -12  11    0.00    5.48
  10  12 -12   -0.00    5.18
 -10 -12  12    5.66    6.43
  10  12 -13    7.62    7.10
 -10 -12  13    1.24    5.49
  10  12 -14    3.94    5.99
 -10 -12  14    6.71    6.61
  10  12 -15    1.82    5.51
 -10 -12  15    8.87    7.03
  10  12 -16   -0.00    6.22
 -10 -12  16    1.75    5.59
  10  12 -17   -0.00    4.76
 -10 -12  17    0.00    5.52
 -10 -12  18   -0.00    5.00
 -10 -12  19   12.63    8.08
  10  13  -1    5.85    7.55
 -10 -13   1   12.93    8.32
  10  13  -2   -0.00    5.56
 -10 -13   2   -0.00    5.71
  10  13  -3    4.59    6.65
 -10 -13   3    9.33    8.46
  10  13  -4    1.86    6.01
 -10 -13   4    4.07    6.07
  10  13  -5    4.10    5.86
 -10 -13   5    0.00    6.28
  10  13  -6    5.76    6.53
 -10 -13   6    0.00    5.98
  10  13  -7   19.03    9.54
 -10 -13   7    0.00    6.03
  10  13  -8   -0.00    5.96
 -10 -13   8   -0.00    4.92
  10  13  -9    3.30    5.60
 -10 -13   9   -0.00    4.91
  10  13 -10   -0.00    6.06
 -10 -13  10    1.19    5.87
  10  13 -11    6.22    6.21
 -10 -13  11    0.00    6.10
  10  13 -12   12.47    7.67
 -10 -13  12    2.38    5.95
  10  13 -13   15.77    8.43
 -10 -13  13   11.93    8.99
  10  13 -14    6.29    7.75
 -10 -13  14   -0.00    5.41
  10  13 -15    5.20    5.82
 -10 -13  15    0.00    5.80
  10  13 -16   -0.00    6.45
 -10 -13  16    0.63    5.30
  10  13 -17    5.26    7.54
  10  13 -18   -0.00    4.63
  10  14  -1   -0.00    6.27
 -10 -14   1   -0.00    5.70
  10  14  -2    0.00    5.77
 -10 -14   2    3.73    6.56
  10  14  -3    3.35    5.41
 -10 -14   3    9.98    8.35
  10  14  -4    0.59    5.45
 -10 -14   4    1.02    5.99
  10  14  -5    3.02    6.39
 -10 -14   5    0.91    6.29
  10  14  -6   -0.00    7.14
 -10 -14   6    2.39    6.30
  10  14  -7    0.00    5.50
 -10 -14   7   -0.00    5.81
  10  14  -8    6.14    7.21
 -10 -14   8    6.60    7.07
  10  14  -9    3.05    6.93
 -10 -14   9    0.00    5.95
  10  14 -10    0.00    6.20
 -10 -14  10    1.15    6.36
  10  14 -11    2.75    6.43
 -10 -14  11   13.66    8.49
  10  14 -12    9.95    7.02
 -10 -14  12   -0.00    5.76
  10  14 -13    1.31    5.56
 -10 -14  13    0.56    6.52
  10  14 -14    1.98    7.08
 -10 -14  14   -0.00    5.53
  10  14 -15    6.93    6.81
  10  14 -16    2.08    6.47
  10  14 -17    4.07    7.81
  10  14 -18    0.13    6.01
 -10 -15   4   -0.00    5.61
 -10 -15   5   -0.00    5.54
 -10 -15   6    1.04    6.97
 -10 -15   7    0.00    5.83
 -10 -15   8   -0.00    5.24
 -10 -15   9   -0.00    6.39
 -10 -15  10   -0.00    6.49
 -10 -15  11    9.30    7.81
  -9   0   1    9.03    4.57
   9   0  -1   17.85    6.14
  -9   0   2    0.52    3.26
   9   0  -2   -0.00    3.10
  -9   0   3  195.33   24.98
   9   0  -3  150.99   24.26
  -9   0   4    0.04    2.66
   9   0  -4    0.99    2.84
  -9   0   5   48.76    9.46
   9   0  -5   46.54    9.47
  -9   0   6    1.32    2.82
   9   0  -6   -0.00    2.82
  -9   0   7  173.42   23.70
   9   0  -7  168.84   23.84
  -9   0   8    1.95    2.83
   9   0  -8   -0.00    2.12
   9   0  -8    0.41    1.08
  -9   0   9   91.52    9.89
   9   0  -9   19.91    6.59
   9   0 -10    0.01    2.26
  -9   0  12    0.55    2.19
  -9   0  13  150.01   21.05
  -9   0  14   -0.00    2.28
  -9   0  15   28.75    6.26
  -9   0  16    1.25    1.95
  -9   0  17   31.75    6.45
  -9   0  18    0.00    2.32
  -9   0  19   92.84   14.04
  -9   0  20   -0.00    2.08
  -9   0  21   21.84    5.35
  -9   0  22   -0.00    2.28
  -9   0  23   64.08   10.75
  -9   0  24   -0.00    2.42
  -9   0  25   37.02    7.63
  -9   0  26   -0.00    2.54
  -9   0  27    0.24    2.52
  -9   0  28   -0.00    2.18
  -9   0  29   18.07    5.72
  -9   0  30   -0.00    2.39
  -9   0  31    3.83    3.43
  -9   0  32    0.00    2.80
  -9   0  33    8.97    4.56
  -9   0  34    0.41    2.89
  -9   0  35   14.72    5.96
  -9   0  36   -0.00    3.74
  -9   1   1  466.93   65.31
   9   1  -1  642.52   68.10
  -9  -1   1  509.30   66.19
  -9   1   2    2.92    3.81
   9  -1  -2    4.38    4.07
   9   1  -2    5.26    4.08
  -9  -1   2    6.33    4.23
  -9   1   3    3.95    3.28
   9  -1  -3    0.00    2.76
   9   1  -3    2.09    3.49
  -9  -1   3    3.33    3.62
  -9   1   4   73.84   12.27
   9  -1  -4   63.72   12.03
   9  -1  -4   77.00   11.39
   9   1  -4   65.00   12.56
  -9  -1   4   69.91   12.49
  -9   1   5  156.92   20.70
   9  -1  -5  141.38   20.49
   9  -1  -5  132.24   18.75
   9   1  -5  144.49   21.30
  -9  -1   5  136.54   20.66
  -9   1   6   -0.00    2.25
   9  -1  -6    0.00    2.80
   9  -1  -6   -0.00    1.59
   9   1  -6    3.14    3.34
  -9  -1   6    3.22    3.21
  -9   1   7   61.48   10.98
   9  -1  -7   59.55   10.94
   9   1  -7   98.73   13.49
  -9  -1   7   67.98   11.71
  -9   1   8    4.48    2.97
   9  -1  -8    0.65    2.46
   9   1  -8    6.44    3.51
  -9  -1   8    2.86    2.79
  -9  -1   8    3.88    4.10
   9  -1  -9   19.92    4.95
   9   1  -9   18.00    5.40
  -9  -1   9   21.28    5.49
  -9  -1   9   21.42    6.25
   9   1 -10   -0.00    2.28
  -9  -1  10    0.27    2.96
   9   1 -11  115.12   17.57
  -9  -1  11  124.41   18.39
   9   1 -12    3.86    2.92
  -9  -1  12    4.90    3.60
  -9  -1  13    3.96    3.49
  -9  -1  14   -0.00    2.42
  -9   1  15   94.14   13.87
  -9  -1  15  102.15   15.36
  -9   1  16   18.58    4.39
  -9  -1  16   15.68    5.05
  -9   1  17   67.53   10.40
  -9  -1  17   71.68   11.89
  -9   1  18    3.19    2.24
  -9  -1  18    4.81    3.32
  -9   1  19    7.74    2.96
  -9  -1  19   10.82    4.36
  -9   1  20   14.92    3.82
  -9  -1  20   11.35    4.50
  -9   1  21  101.47   14.38
  -9  -1  21   99.23   15.77
  -9   1  22    1.76    2.32
  -9  -1  22   -0.00    2.79
  -9   1  23    5.30    2.72
  -9  -1  23    9.66    4.02
  -9   1  24    1.35    2.19
  -9  -1  24    1.11    2.95
  -9   1  25   13.30    4.11
  -9  -1  25   12.36    4.91
  -9   1  26    3.76    2.46
  -9  -1  26   -0.00    2.24
  -9   1  27   40.73    7.45
  -9  -1  27   24.82    7.15
  -9   1  28   -0.00    2.66
  -9  -1  28    1.81    2.62
  -9   1  29   -0.00    2.27
  -9  -1  29   -0.00    2.43
  -9   1  30   -0.00    2.74
  -9  -1  30    0.00    3.13
  -9   1  31   12.70    4.79
  -9  -1  31   15.58    5.60
  -9   1  32    0.50    2.47
  -9  -1  32   -0.00    3.34
  -9   1  33    0.79    2.57
  -9  -1  33    5.72    3.97
  -9   1  34    0.19    2.85
  -9  -1  34    0.58    2.92
  -9   1  35    0.56    2.36
  -9  -1  35    0.00    2.76
  -9   1  36    0.47    2.89
  -9  -1  36   -0.00    3.75
  -9   2   1   65.17   10.94
  -9   2   1   41.85   10.14
   9  -2  -1   42.00    9.99
   9   2  -1   63.89   12.00
  -9  -2   1   87.73   13.09
  -9  -2   1   39.29   10.64
  -9   2   2   11.14    4.46
   9  -2  -2   -0.00    3.41
   9   2  -2    4.46    4.33
  -9  -2   2    2.28    3.79
  -9  -2   2    8.59    5.23
  -9   2   3  162.55   22.24
   9  -2  -3  151.65   22.30
   9  -2  -3  157.68   21.25
   9   2  -3  125.23   22.48
  -9  -2   3  162.20   23.13
  -9  -2   3  165.73   24.26
  -9   2   4   10.84    4.42
   9  -2  -4    9.30    4.32
   9  -2  -4   11.28    3.43
   9   2  -4    9.72    4.65
  -9  -2   4   10.80    4.92
  -9  -2   4    6.68    4.16
  -9   2   5   25.37    5.88
   9  -2  -5   25.30    6.13
   9  -2  -5   16.60    3.80
   9   2  -5   15.91    6.00
  -9  -2   5   15.08    5.65
  -9  -2   5   24.14    7.14
  -9   2   6   -0.00    2.56
   9  -2  -6    0.31    2.83
   9  -2  -6    0.15    0.80
   9   2  -6    0.18    3.26
  -9  -2   6    0.00    2.43
  -9  -2   6   -0.00    3.56
  -9   2   7   67.89   10.73
   9  -2  -7   65.14   10.69
   9   2  -7   81.74   12.90
  -9  -2   7   56.59   11.16
  -9  -2   7   53.55   12.00
   9  -2  -8   27.50    6.17
   9   2  -8   34.83    7.95
  -9  -2   8   32.92    7.59
  -9  -2   8   30.20    7.82
   9   2  -9   44.87    9.45
  -9  -2   9   47.63    9.10
  -9  -2   9   41.76    9.57
   9   2 -10    0.78    2.76
  -9  -2  10    4.27    3.22
  -9  -2  10    0.00    2.89
   9   2 -11    1.86    2.97
  -9  -2  11    1.07    3.37
   9   2 -12   17.84    5.70
  -9  -2  12   18.21    5.64
   9   2 -13   67.67   11.21
  -9  -2  13   49.06   10.61
  -9  -2  14   35.65    8.15
  -9  -2  15   23.94    6.79
  -9  -2  16    0.91    2.64
  -9  -2  17   75.77   13.25
  -9   2  18    1.52    1.74
  -9  -2  18    1.52    2.78
  -9   2  19  155.19   19.50
  -9  -2  19  144.42   22.17
  -9   2  20   12.93    3.13
  -9  -2  20   11.98    4.89
  -9   2  21    2.30    1.78
  -9  -2  21    4.15    3.50
  -9   2  22    6.36    2.44
  -9  -2  22   12.53    5.20
  -9   2  23   51.94    8.41
  -9  -2  23   62.02   11.06
  -9   2  24    2.04    1.90
  -9  -2  24    0.00    3.05
  -9   2  25   20.91    4.69
  -9  -2  25   15.94    5.72
  -9   2  26   -0.00    1.84
  -9  -2  26   -0.00    2.87
  -9   2  27    4.78    2.86
  -9  -2  27    2.09    3.08
  -9   2  28    1.43    2.13
  -9  -2  28    0.72    2.87
  -9   2  29    9.66    3.73
  -9  -2  29   11.83    5.01
  -9   2  30    1.12    2.38
  -9  -2  30    0.00    3.48
  -9   2  31    0.00    2.47
  -9  -2  31    6.04    3.92
  -9   2  32    1.42    2.63
  -9  -2  32    3.22    3.92
  -9   2  33    6.66    3.71
  -9  -2  33    2.32    3.86
  -9   2  34   -0.00    2.65
  -9  -2  34    1.50    3.87
  -9   2  35   11.37    4.68
  -9  -2  35   19.83    6.78
  -9   2  36    0.00    2.77
  -9   2  37   -0.00    2.78
  -9   3   1  228.33   29.93
  -9   3   1  193.18   29.89
   9  -3  -1  208.95   30.07
   9   3  -1  197.75   30.93
  -9  -3   1  272.48   33.52
  -9   3   2   51.83    8.88
  -9   3   2   52.25    9.66
   9  -3  -2   52.56    9.38
   9   3  -2   51.93   10.33
  -9  -3   2   10.37    6.51
  -9   3   3    1.87    2.31
  -9   3   3    1.36    2.97
   9  -3  -3    4.31    3.28
   9   3  -3   -0.00    3.26
  -9  -3   3    5.87    4.32
  -9   3   4    3.39    3.15
  -9   3   4    3.16    3.02
  -9   3   4    5.54    4.02
   9  -3  -4    2.50    2.99
   9  -3  -4    4.68    2.51
   9   3  -4    1.77    3.15
  -9  -3   4    6.94    4.04
  -9  -3   4   -0.00    3.39
  -9   3   5   51.16   10.35
  -9   3   5   86.72   11.81
   9  -3  -5   60.13   11.00
   9  -3  -5   63.54    8.82
   9   3  -5   66.76   12.79
  -9  -3   5   70.68   13.36
  -9   3   6   54.72    9.45
   9   3  -6   62.38   11.91
  -9  -3   6   42.53    9.77
  -9  -3   6   54.45   11.32
  -9   3   7   25.69    6.12
   9   3  -7   42.60    9.28
  -9  -3   7   35.99    8.11
  -9  -3   7   31.33    8.60
  -9   3   8    4.32    2.41
   9   3  -8    0.00    3.28
  -9  -3   8    3.40    3.73
  -9  -3   8    0.00    2.62
   9   3  -9    5.01    4.84
  -9  -3   9   17.05    5.39
  -9  -3   9    9.91    5.36
   9   3 -10    7.62    4.85
  -9  -3  10    6.58    3.87
  -9  -3  10    9.28    5.09
   9   3 -11  176.56   21.62
  -9  -3  11  226.08   21.88
  -9  -3  11   66.91   17.87
   9   3 -12   27.04    7.89
  -9  -3  12   35.66    8.52
   9   3 -13   13.32    5.47
  -9  -3  13   16.50    5.81
   9   3 -14    4.82    3.84
  -9  -3  14   -0.00    2.84
  -9  -3  15   66.05   12.60
  -9  -3  16   12.93    5.14
  -9  -3  17   45.59   10.09
  -9  -3  18    2.37    3.86
  -9  -3  19   -0.00    3.15
  -9   3  20   13.48    2.61
  -9  -3  20   17.15    6.07
  -9   3  21   72.04    9.49
  -9  -3  21   70.64   13.35
  -9   3  22   13.89    2.84
  -9  -3  22   13.99    5.71
  -9   3  23   17.67    3.56
  -9  -3  23   21.98    6.66
  -9   3  24    2.12    1.70
  -9  -3  24   -0.00    2.84
  -9   3  25   13.77    3.32
  -9  -3  25   11.85    5.61
  -9   3  26    4.38    2.27
  -9  -3  26    3.38    3.62
  -9   3  27    5.48    2.57
  -9  -3  27    7.02    4.74
  -9   3  28    0.17    1.91
  -9  -3  28    1.63    2.98
  -9   3  29    2.71    2.44
  -9  -3  29   -0.00    3.30
  -9   3  30    1.77    2.45
  -9  -3  30    7.13    4.59
  -9   3  31    5.68    3.22
  -9  -3  31    6.10    4.14
  -9   3  32    4.08    3.04
  -9  -3  32    1.92    3.86
  -9   3  33    0.37    2.46
  -9  -3  33    4.56    3.95
  -9   3  34    1.40    2.55
  -9  -3  34    0.65    3.49
  -9   3  35   -0.00    2.18
  -9   3  36   -0.00    2.85
  -9   3  37    6.44    4.00
  -9   4   1    3.75    3.79
  -9   4   1    6.86    4.13
  -9   4   1    3.55    3.48
   9   4  -1    5.74    4.93
  -9  -4   1    1.08    4.01
  -9   4   2   49.68   10.54
  -9   4   2   61.48   10.93
  -9   4   2   54.82   11.06
   9   4  -2   74.26   13.72
  -9  -4   2   62.70   13.40
  -9   4   3   71.15   12.13
  -9   4   3   75.50   12.11
  -9   4   3   67.79   12.09
   9   4  -3   57.59   13.01
  -9  -4   3   63.82   14.07
  -9   4   4   75.63   12.57
  -9   4   4   73.92   12.46
  -9   4   4   60.87   12.34
   9  -4  -4   71.37   10.82
   9   4  -4  111.12   16.67
  -9  -4   4   94.92   16.22
  -9   4   5  100.32   14.60
  -9   4   5   98.54   14.91
   9  -4  -5   86.22   11.66
   9   4  -5   89.57   16.38
  -9  -4   5  102.96   17.62
  -9   4   6    2.77    2.80
  -9   4   6    6.44    3.51
   9   4  -6    7.23    5.52
  -9  -4   6   -0.00    3.93
  -9   4   7   86.64   12.72
  -9   4   7   74.56   12.89
   9   4  -7   80.49   15.37
  -9  -4   7   92.93   16.18
  -9   4   8   94.25   15.56
   9   4  -8  112.28   18.75
  -9  -4   8  144.43   18.82
  -9  -4   8  101.11   18.62
  -9   4   9   79.59   13.13
   9   4  -9   95.54   16.47
  -9  -4   9  151.35   17.61
  -9  -4   9   65.96   14.95
   9   4 -10   -0.00    4.33
  -9  -4  10   -0.00    3.44
  -9  -4  10    2.43    4.24
   9   4 -11    6.83    4.76
  -9  -4  11    4.87    3.69
  -9  -4  11    8.98    5.26
   9   4 -12    2.28    4.32
  -9  -4  12    2.88    3.98
   9   4 -13   53.72   10.66
  -9  -4  13   34.66    9.46
   9   4 -14   11.65    5.51
  -9  -4  14   14.33    5.79
   9   4 -15   28.60    8.69
  -9  -4  15   47.69    9.97
  -9  -4  16   -0.00    3.12
  -9  -4  17   45.33   10.37
  -9  -4  18   57.19   11.89
  -9  -4  19   69.25   13.40
  -9  -4  20    2.46    4.04
  -9  -4  21    4.41    4.38
  -9  -4  22   16.31    6.37
  -9   4  23   43.63    5.99
  -9  -4  23   35.51    9.45
  -9   4  24   14.46    2.91
  -9  -4  24    9.05    5.66
  -9   4  25    9.31    2.46
  -9  -4  25    6.04    4.93
  -9   4  26    0.00    1.66
  -9  -4  26    0.92    3.73
  -9   4  27   -0.00    1.57
  -9  -4  27    0.79    3.43
  -9   4  28    5.74    2.51
  -9  -4  28    3.18    4.28
  -9   4  29   17.10    4.21
  -9  -4  29   15.49    6.37
  -9   4  30    3.34    2.45
  -9  -4  30    0.00    3.54
  -9   4  31    4.02    2.61
  -9  -4  31    5.33    4.79
  -9   4  32    2.99    2.51
  -9  -4  32   -0.00    3.30
  -9   4  33    4.36    3.04
  -9  -4  33    2.34    3.94
  -9   4  34    1.61    2.66
  -9   4  35    4.48    3.09
  -9   4  36    0.95    2.50
  -9   4  37    0.00    2.47
  -9   5   1  204.88   24.09
  -9   5   1  154.13   22.38
  -9   5   1  116.88   21.69
  -9  -5   1  143.88   24.95
  -9   5   2   57.13   12.00
  -9   5   2   73.33   12.59
  -9   5   2   70.67   12.94
   9   5  -2   98.20   16.28
  -9  -5   2   77.67   15.43
  -9   5   3   18.67    5.32
  -9   5   3   13.81    5.48
   9   5  -3   12.86    6.51
  -9  -5   3    7.11    5.56
  -9   5   4   80.61   13.30
  -9   5   4   76.11   13.47
   9   5  -4  117.66   17.57
  -9  -5   4   59.10   14.99
  -9   5   5   33.68    7.50
  -9   5   5   27.86    7.38
   9  -5  -5   34.54    5.25
   9   5  -5   48.57   10.94
  -9  -5   5   34.64   10.00
  -9   5   6   44.56    9.23
  -9   5   6   61.74   10.46
   9   5  -6   77.18   13.86
  -9  -5   6   50.28   12.08
  -9   5   7  102.32   16.53
   9   5  -7  140.98   20.80
  -9  -5   7  108.31   19.62
  -9   5   8    4.01    3.02
   9   5  -8    6.50    5.05
  -9  -5   8    8.32    5.65
  -9   5   9    1.67    2.61
   9   5  -9    2.61    3.76
  -9  -5   9    0.98    3.28
  -9   5  10    5.03    2.84
   9   5 -10    0.18    3.53
  -9  -5  10    3.68    3.86
  -9   5  11   75.76   10.62
   9   5 -11   59.32   13.11
  -9  -5  11   50.21   12.46
  -9   5  12   36.37    6.22
   9   5 -12   17.95    7.87
  -9  -5  12   32.22    9.02
  -9   5  13   -0.00    1.82
   9   5 -13   -0.00    4.10
  -9  -5  13    1.39    3.81
   9   5 -14    4.96    4.79
  -9  -5  14   33.46    8.56
   9   5 -15   44.08   10.25
  -9  -5  15   31.37    9.13
  -9   5  16   38.14    5.92
   9   5 -16   38.99    9.81
  -9  -5  16   30.17    9.16
  -9   5  17   55.20    7.91
  -9  -5  17   65.42   13.02
  -9   5  18    5.54    1.81
  -9  -5  18    7.49    5.08
  -9   5  19    0.94    1.17
  -9  -5  19   -0.00    4.36
  -9  -5  20    4.89    4.10
  -9  -5  21   16.65    6.37
  -9  -5  22   24.98    8.11
  -9  -5  23   10.66    5.50
  -9  -5  24    1.71    3.92
  -9  -5  25    0.00    3.45
  -9  -5  26   17.96    7.04
  -9  -5  27   19.86    7.78
  -9  -5  28   -0.00    3.89
  -9  -5  29    3.79    4.49
  -9  -5  30    2.78    4.42
  -9  -5  31    2.92    4.62
  -9  -5  32    2.62    4.48
  -9   5  34   -0.00    2.38
  -9   5  35    1.09    2.68
  -9   5  36    2.68    3.13
  -9   6   1    1.77    3.42
  -9   6   1    4.60    4.74
  -9  -6   1   -0.00    4.34
  -9   6   2  131.73   18.88
  -9   6   2  102.01   18.10
  -9  -6   2  110.30   20.89
  -9   6   3   45.12    9.32
  -9   6   3   36.37    9.08
  -9  -6   3   44.38   11.57
  -9   6   4   31.90    7.75
  -9   6   4   44.29    9.07
  -9  -6   4   33.57   10.50
  -9   6   5   27.49    6.47
  -9   6   5   20.46    6.40
  -9  -6   5   26.94    8.66
  -9   6   6   11.82    4.77
  -9  -6   6   13.94    6.47
  -9  -6   7   27.52    9.05
  -9  -6   8   85.43   16.93
   9   6  -9   17.23    7.55
  -9  -6   9   26.01    8.25
   9   6 -10    4.70    5.54
  -9  -6  10    0.67    4.15
   9   6 -11   -0.00    3.65
  -9  -6  11   -0.00    3.96
   9   6 -12   37.56   10.12
  -9  -6  12   40.15   10.97
   9   6 -13   26.72    8.23
  -9  -6  13    5.88    5.19
   9   6 -14   58.39   12.67
  -9  -6  14   43.80   11.39
   9   6 -15   12.41    6.69
  -9  -6  15    7.61    5.30
   9   6 -16    8.98    6.16
  -9  -6  16    4.98    5.07
   9   6 -17   18.22    7.04
  -9  -6  17    8.62    6.17
  -9  -6  18   45.41   11.44
  -9  -6  19    4.04    4.86
  -9  -6  20    5.76    4.62
  -9  -6  21    0.85    3.77
  -9  -6  22    7.91    5.79
  -9  -6  23   15.46    7.00
  -9  -6  24    8.65    6.01
  -9  -6  25    5.86    5.05
  -9  -6  26    0.00    4.17
  -9  -6  27    1.09    4.43
  -9  -6  28    9.75    6.29
  -9  -6  29    1.16    4.64
  -9  -6  30    6.47    5.77
  -9  -6  31    7.48    5.46
  -9   7   1   19.34    6.19
   9   7  -1    6.48    6.42
  -9  -7   1   20.65    8.59
  -9   7   2    4.65    3.82
   9   7  -2   13.13    6.63
  -9  -7   2   14.57    7.90
  -9   7   3    0.00    2.81
   9   7  -3    2.71    4.88
  -9  -7   3    4.38    6.61
   9   7  -4   11.15    7.11
  -9  -7   4   30.95    9.14
   9   7  -5   11.19    6.22
  -9  -7   5   10.43    6.63
   9   7  -6   33.97   10.95
  -9  -7   6   62.69   13.53
   9   7  -7    3.73    5.49
  -9  -7   7   11.53    6.82
   9   7  -8    1.12    4.17
  -9  -7   8    0.00    3.76
  -9  -7   9   26.06    9.26
  -9  -7  10   14.29    6.58
  -9  -7  11    9.84    6.29
  -9  -7  12   75.82   16.00
  -9  -7  13    4.29    4.71
  -9  -7  14    7.51    6.15
  -9  -7  15    4.09    4.91
  -9  -7  16   51.62   12.56
   9   7 -17    5.11    5.34
  -9  -7  17    0.00    4.17
  -9  -7  18    1.81    4.02
  -9  -7  19   -0.00    4.19
  -9  -7  20    6.81    5.07
  -9  -7  21    9.20    5.54
  -9  -7  22   18.38    7.45
  -9  -7  23    6.77    5.20
  -9  -7  24    0.24    4.04
  -9  -7  25   -0.00    4.14
  -9  -7  26   25.56    8.67
  -9  -7  27   10.48    7.00
  -9  -7  28    4.91    5.43
  -9  -7  29   -0.00    5.08
  -9  -7  30    0.00    4.88
  -9   8   1   15.92    6.35
   9   8  -1   13.96    7.99
  -9  -8   1   37.19   10.55
  -9   8   2   25.07    7.28
   9   8  -2   47.14   11.63
  -9  -8   2    9.85    7.57
   9   8  -3   -0.00    4.94
  -9  -8   3    2.64    5.78
   9   8  -4   58.69   14.62
  -9  -8   4   77.62   16.67
   9   8  -5    2.30    5.31
  -9  -8   5    1.53    4.65
   9   8  -6    2.09    5.00
  -9  -8   6    4.58    5.86
   9   8  -7    4.31    5.52
  -9  -8   7    4.68    5.38
   9   8  -8   94.38   18.52
  -9  -8   8   88.27   18.07
   9   8  -9    6.24    6.03
  -9  -8   9   10.46    6.52
   9   8 -10   37.89   10.85
  -9  -8  10   27.91    9.58
   9   8 -11    1.01    4.78
  -9  -8  11    0.00    4.38
   9   8 -12    7.67    6.18
  -9  -8  12   17.55    7.29
   9   8 -13    0.70    4.24
  -9  -8  13    1.16    5.47
   9   8 -14   24.57    8.92
  -9  -8  14   13.53    6.82
   9   8 -15    3.30    4.78
  -9  -8  15    2.09    5.07
   9   8 -16   -0.00    4.18
  -9  -8  16    4.70    5.38
   9   8 -17    2.70    4.82
  -9  -8  17    4.05    5.19
   9   8 -18   28.16    9.12
  -9  -8  18   16.49    7.16
  -9  -8  19   -0.00    4.93
  -9  -8  20   10.04    5.95
  -9  -8  21    1.13    4.59
  -9  -8  22    2.92    4.33
  -9  -8  23    3.32    5.18
  -9  -8  24   11.18    7.42
  -9  -8  25    6.29    5.60
  -9  -8  26   18.68    7.88
  -9  -8  27    3.07    5.57
  -9  -8  28    0.30    5.14
  -9  -8  29   -0.00    3.25
  -9   9   1    9.12    5.53
   9   9  -1    4.58    6.53
  -9  -9   1    8.99    6.88
   9   9  -2   23.96    9.81
  -9  -9   2   38.95   11.76
   9   9  -3    4.33    5.85
  -9  -9   3    4.12    5.60
   9   9  -4    1.18    4.62
  -9  -9   4   11.66    7.43
   9   9  -5   -0.00    5.44
  -9  -9   5    6.70    6.50
   9   9  -6   82.83   17.75
  -9  -9   6   80.81   17.64
   9   9  -7    0.28    5.23
  -9  -9   7    3.16    5.05
   9   9  -8    2.84    4.76
  -9  -9   8    4.51    5.90
   9   9  -9    1.06    5.35
  -9  -9   9   -0.00    5.10
   9   9 -10   15.47    7.99
  -9  -9  10    6.98    6.98
   9   9 -11    4.60    5.56
  -9  -9  11   -0.00    4.79
   9   9 -12   52.75   13.51
  -9  -9  12   42.04   12.48
   9   9 -13   -0.00    5.08
  -9  -9  13    5.98    5.08
   9   9 -14    1.97    5.43
  -9  -9  14    1.64    4.28
   9   9 -15    0.33    5.33
  -9  -9  15    1.96    5.03
   9   9 -16   32.46   10.97
  -9  -9  16   45.20   12.06
   9   9 -17    2.39    4.54
  -9  -9  17    2.63    5.23
   9   9 -18   -0.00    4.43
  -9  -9  18    0.80    5.12
   9   9 -19    0.43    4.94
  -9  -9  19    0.04    4.14
  -9  -9  20    7.14    5.85
  -9  -9  21    3.91    5.16
  -9  -9  22   11.67    7.13
  -9  -9  23    7.46    5.80
  -9  -9  24   -0.00    3.93
  -9  -9  25   -0.00    4.81
  -9  -9  26   30.49   10.09
  -9  -9  27   -0.00    3.75
   9  10  -1    0.00    5.46
  -9 -10   1   -0.00    5.72
   9  10  -2    7.67    7.11
  -9 -10   2   11.20    7.65
   9  10  -3    2.35    5.19
  -9 -10   3    5.45    6.46
   9  10  -4   44.38   12.72
  -9 -10   4   36.38   12.33
   9  10  -5    1.34    4.86
  -9 -10   5   -0.00    5.27
   9  10  -6    3.70    5.49
  -9 -10   6   -0.00    6.11
   9  10  -7   -0.00    6.23
  -9 -10   7    5.28    6.43
   9  10  -8   26.13    9.57
  -9 -10   8   21.75    9.36
   9  10  -9    7.58    5.94
  -9 -10   9    4.82    6.29
   9  10 -10    7.77    7.68
  -9 -10  10    0.00    4.85
   9  10 -11    7.67    6.48
  -9 -10  11   12.94    6.95
   9  10 -12    9.96    6.55
  -9 -10  12    1.25    5.11
   9  10 -13   -0.00    5.59
  -9 -10  13   -0.00    4.42
   9  10 -14   30.28   10.14
  -9 -10  14   16.74    8.37
   9  10 -15    1.78    6.34
  -9 -10  15    2.29    4.99
   9  10 -16    5.00    6.09
  -9 -10  16    1.61    4.66
   9  10 -17   -0.00    5.59
  -9 -10  17    0.88    4.96
   9  10 -18   25.92    9.57
  -9 -10  18   20.86    9.38
   9  10 -19    4.55    5.74
  -9 -10  19    0.77    4.28
  -9 -10  20    3.18    5.27
  -9 -10  21    3.99    5.63
  -9 -10  22    8.08    6.21
  -9 -10  23   -0.00    5.02
  -9 -10  24    6.43    6.05
  -9 -10  25   -0.00    4.24
  -9 -10  26    0.00    3.63
   9  11  -1   -0.00    4.68
  -9 -11   1   -0.00    5.76
   9  11  -2   36.80   11.94
  -9 -11   2   32.78   11.88
   9  11  -3    0.72    5.43
  -9 -11   3   -0.00    4.86
   9  11  -4   39.45   11.34
  -9 -11   4   15.61    8.74
   9  11  -5    0.00    5.08
  -9 -11   5    3.45    5.79
   9  11  -6   29.90   10.42
  -9 -11   6   24.59   10.35
   9  11  -7    4.12    5.12
  -9 -11   7    1.44    4.27
   9  11  -8   -0.00    5.00
  -9 -11   8    0.21    4.71
   9  11  -9    3.59    5.56
   9  11 -10   16.66    8.37
  -9 -11  10   20.62    9.20
   9  11 -11    0.00    5.51
  -9 -11  11    1.38    4.58
   9  11 -12   16.20    8.19
  -9 -11  12    5.42    5.63
   9  11 -13   -0.00    5.62
  -9 -11  13   -0.00    5.07
   9  11 -14    2.62    5.56
  -9 -11  14    0.78    5.52
   9  11 -15   -0.00    6.41
  -9 -11  15    4.32    6.62
   9  11 -16   27.79   10.34
  -9 -11  16   46.10   12.58
   9  11 -17    2.06    4.66
  -9 -11  17   -0.00    5.78
   9  11 -18   -0.00    5.15
  -9 -11  18    9.03    7.92
   9  11 -19    0.44    5.06
  -9 -11  19    7.09    6.27
   9  11 -20   16.71    7.83
  -9 -11  20    0.00    6.88
  -9 -11  21    5.19    5.65
  -9 -11  22    8.69    7.95
  -9 -11  23    1.63    4.99
  -9 -11  24   -0.00    4.40
   9  12  -1   -0.00    5.07
  -9 -12   1   12.47    8.73
   9  12  -2    2.21    5.04
  -9 -12   2    1.02    5.40
   9  12  -3    4.38    5.45
  -9 -12   3    6.67    7.10
   9  12  -4   21.60    9.79
  -9 -12   4   11.66    7.92
   9  12  -5    0.30    5.27
  -9 -12   5    2.14    5.66
   9  12  -6   -0.00    5.34
  -9 -12   6   -0.00    4.89
   9  12  -7    0.00    5.04
  -9 -12   7   -0.00    4.69
   9  12  -8   27.29   10.14
  -9 -12   8   19.26    9.88
   9  12  -9    5.40    5.80
  -9 -12   9    4.33    6.37
   9  12 -10    2.41    6.15
  -9 -12  10   -0.00    5.92
   9  12 -11    6.87    7.64
  -9 -12  11    0.00    5.33
   9  12 -12    4.19    6.50
  -9 -12  12    4.69    5.70
   9  12 -13    0.00    4.65
  -9 -12  13   -0.00    4.77
   9  12 -14   18.13    9.77
  -9 -12  14    6.26    7.46
   9  12 -15    1.14    5.90
  -9 -12  15    2.57    5.16
   9  12 -16   -0.00    6.11
  -9 -12  16   -0.00    5.28
   9  12 -17    1.64    5.29
  -9 -12  17    1.47    6.72
   9  12 -18    8.19    7.14
  -9 -12  18    3.36    5.58
   9  12 -19    4.83    7.06
  -9 -12  19    2.71    6.45
   9  12 -20    0.61    5.10
  -9 -12  20    0.00    5.76
   9  12 -21    1.75    5.02
  -9 -12  21    0.84    4.04
  -9 -12  22    3.94    6.20
   9  13  -1   14.54    8.17
  -9 -13   1   12.27    8.72
   9  13  -2    6.69    7.13
  -9 -13   2    1.22    5.84
   9  13  -3   -0.00    5.04
  -9 -13   3   -0.00    5.60
   9  13  -4   -0.00    4.71
  -9 -13   4    0.65    5.26
   9  13  -5    5.38    7.48
  -9 -13   5    3.73    7.05
   9  13  -6   15.34    8.21
  -9 -13   6    0.00    6.29
   9  13  -7    0.85    6.10
  -9 -13   7    7.42    7.12
   9  13  -8   -0.00    4.88
  -9 -13   8   -0.00    6.73
   9  13  -9    1.43    6.01
  -9 -13   9    0.00    4.50
   9  13 -10    1.73    6.59
  -9 -13  10   11.83    8.54
   9  13 -11   -0.00    5.94
  -9 -13  11    2.11    5.26
   9  13 -12   12.83    8.05
  -9 -13  12   14.67    8.34
   9  13 -13   -0.00    5.99
  -9 -13  13    7.15    6.92
   9  13 -14    0.00    5.52
  -9 -13  14   -0.00    5.51
   9  13 -15    1.75    5.01
  -9 -13  15    2.42    5.74
   9  13 -16    0.15    6.17
  -9 -13  16    8.81    7.11
   9  13 -17   -0.00    6.22
  -9 -13  17   -0.00    5.69
   9  13 -18    2.10    5.17
  -9 -13  18    4.08    6.62
   9  13 -19    0.00    6.86
  -9 -13  19    3.74    6.50
   9  13 -20    0.00    5.10
  -9 -13  20    0.00    5.33
   9  13 -21   -0.00    5.21
   9  14  -1   -0.00    5.19
  -9 -14   1   -0.00    6.17
   9  14  -2    5.15    6.93
  -9 -14   2   14.22    9.43
   9  14  -3    2.84    5.69
  -9 -14   3    0.94    7.17
   9  14  -4    8.52    7.11
  -9 -14   4   18.27   10.19
   9  14  -5   -0.00    5.70
  -9 -14   5   -0.00    7.14
   9  14  -6   -0.00    5.80
  -9 -14   6   -0.00    5.95
   9  14  -7   11.15    7.82
  -9 -14   7    2.07    5.65
   9  14  -8    0.85    5.55
  -9 -14   8    1.51    6.31
   9  14  -9   -0.00    6.49
  -9 -14   9    0.00    6.64
   9  14 -10   -0.00    5.83
  -9 -14  10    8.76    7.97
   9  14 -11   -0.00    5.24
  -9 -14  11    1.27    5.59
   9  14 -12    0.00    6.70
  -9 -14  12   -0.00    5.29
   9  14 -13   11.78    7.96
  -9 -14  13   11.43    8.69
   9  14 -14   10.74    7.87
  -9 -14  14    0.11    5.01
   9  14 -15   -0.00    6.17
  -9 -14  15   -0.00    5.73
   9  14 -16    2.53    5.24
  -9 -14  16    3.14    5.29
   9  14 -17    0.33    6.00
  -9 -14  17   -0.00    5.85
   9  14 -18    4.18    5.69
  -9 -14  18   -0.00    6.26
   9  14 -19    3.02    5.60
   9  14 -20   -0.00    5.06
   9  14 -21    4.30    6.38
   9  15  -1    4.01    6.58
   9  15  -2    6.03    7.78
   9  15  -3   -0.00    5.42
   9  15  -4    5.01    6.27
   9  15  -5    0.67    5.57
  -9 -15   5   -0.00    5.59
   9  15  -6    3.20    5.76
  -9 -15   6    9.56    8.40
   9  15  -7    2.71    5.82
  -9 -15   7    0.67    5.42
   9  15  -8    0.18    5.69
  -9 -15   8   -0.00    5.35
   9  15  -9    0.00    5.53
  -9 -15   9    6.62    8.40
   9  15 -10    0.47    5.25
  -9 -15  10   -0.00    6.51
   9  15 -11    2.88    6.96
  -9 -15  11    5.76    7.85
   9  15 -12    0.00    6.33
  -9 -15  12    6.70    8.51
   9  15 -13   -0.00    7.11
  -9 -15  13    7.66    7.67
  -9 -15  14    5.17    6.27
  -9 -15  15    3.56    6.02
  -9 -16  11   -0.00    5.70
  -9 -16  12    8.04    8.11
  -8   0   1   -0.00    2.79
  -8   0   1   -0.00    3.32
   8   0  -1   -0.00    3.02
  -8   0   2  576.49   68.38
  -8   0   2  524.01   68.59
   8   0  -2  546.50   68.45
  -8   0   3    0.93    2.53
  -8   0   3   -0.00    3.16
   8   0  -3    0.00    2.56
  -8   0   4   98.53   11.96
  -8   0   4   28.66    8.81
   8   0  -4   89.18   11.74
  -8   0   5   -0.00    2.70
  -8   0   5   -0.00    2.08
   8   0  -5    1.14    2.33
  -8   0   6  106.65   15.45
  -8   0   6  101.54   15.80
   8   0  -6  100.40   15.52
  -8   0   7   -0.00    2.60
  -8   0   7   -0.00    2.62
   8   0  -7    2.17    2.57
   8   0  -7   -0.00    1.52
  -8   0   8  260.67   32.19
  -8   0   8  228.60   32.52
   8   0  -8  268.30   32.47
   8   0  -8  254.75   29.83
   8   0  -8  243.21   29.70
  -8   0   9   -0.00    2.09
  -8   0   9   -0.00    2.66
   8   0  -9    0.48    2.09
  -8   0  10   -0.00    1.92
  -8   0  10    0.46    2.22
   8   0 -10   -0.00    2.09
  -8   0  11    0.00    1.52
  -8   0  11    0.33    2.20
   8   0 -11    0.40    1.90
  -8   0  12  226.05   26.65
  -8   0  12  186.87   27.10
   8   0 -12  210.74   26.79
  -8   0  13    0.13    1.46
  -8   0  13    0.01    1.93
   8   0 -13    0.96    1.87
  -8   0  18  116.59   16.57
  -8   0  19   -0.00    2.08
  -8   0  20   11.66    4.00
  -8   0  21    1.15    2.13
  -8   0  22   35.13    7.16
  -8   0  23   -0.00    2.43
  -8   0  24   35.64    7.50
  -8   0  25   -0.00    2.79
  -8   0  26    1.17    2.62
  -8   0  27    2.57    2.83
  -8   0  28   68.04   12.13
  -8   0  29    1.24    2.61
  -8   0  30    9.51    4.65
  -8   0  31    1.29    2.45
  -8   0  32    7.08    4.34
  -8   0  33    1.59    3.59
  -8   0  34   14.11    5.76
  -8   0  35    2.01    3.24
  -8   0  36   -0.00    3.44
  -8   0  37    1.11    3.34
  -8   1   1   88.42   13.39
  -8   1   1   87.28   14.09
   8  -1  -1   64.96   12.74
   8   1  -1   77.44   13.86
  -8  -1   1   80.09   13.62
  -8  -1   1   73.05   13.86
  -8   1   2    2.35    2.60
  -8   1   2    1.66    2.48
   8  -1  -2    1.71    3.17
   8   1  -2    0.00    3.27
  -8  -1   2    2.79    3.23
  -8  -1   2    2.99    3.75
  -8   1   3    8.80    3.71
  -8   1   3   -0.00    2.86
   8  -1  -3    3.12    2.93
   8   1  -3    0.74    2.82
  -8  -1   3    5.43    3.90
  -8  -1   3    1.52    2.60
  -8   1   4   32.41    6.83
  -8   1   4   39.33    7.54
   8  -1  -4   33.39    6.89
   8  -1  -4   37.86    6.22
   8   1  -4   11.12    5.76
  -8  -1   4   33.64    7.28
  -8  -1   4   26.07    6.99
  -8   1   5    0.00    2.80
  -8   1   5    1.34    2.73
   8  -1  -5    6.94    3.21
   8  -1  -5   10.85    2.84
   8   1  -5   10.72    4.24
  -8  -1   5   11.59    4.23
  -8  -1   5   10.89    4.49
  -8   1   6   98.55   14.68
  -8   1   6  100.37   15.15
   8  -1  -6   98.88   14.89
   8  -1  -6  103.90   13.05
   8  -1  -6   97.39   12.85
   8   1  -6  102.59   15.70
  -8  -1   6  105.75   15.52
  -8  -1   6   91.20   15.71
  -8   1   7   10.12    3.53
  -8   1   7   10.54    3.91
   8  -1  -7    7.28    3.08
   8   1  -7    6.40    3.66
  -8  -1   7    0.62    2.49
  -8  -1   7    7.99    3.90
  -8   1   8    3.54    2.59
  -8   1   8    0.00    2.45
   8  -1  -8    5.76    2.71
   8   1  -8    3.55    2.87
  -8  -1   8    2.30    2.76
  -8  -1   8    0.00    2.92
  -8   1   9   16.93    3.83
  -8   1   9   18.86    4.71
   8  -1  -9   14.60    3.73
   8   1  -9   11.55    4.43
  -8  -1   9   16.40    4.55
  -8  -1   9   13.81    5.01
  -8   1  10  174.20   21.37
  -8   1  10  165.97   22.13
   8  -1 -10  150.10   21.27
   8   1 -10  160.25   22.71
  -8  -1  10  235.99   23.60
  -8  -1  10  131.96   22.51
  -8   1  11    7.42    2.44
  -8   1  11   10.92    3.49
   8  -1 -11    9.11    2.72
   8   1 -11    7.37    3.56
  -8  -1  11   13.10    3.80
  -8   1  12   10.14    2.51
  -8   1  12   12.33    3.61
   8  -1 -12    9.17    2.70
   8   1 -12   17.58    4.66
  -8  -1  12   11.04    3.56
  -8   1  13    1.72    1.89
   8   1 -13   -0.00    2.27
  -8  -1  13    1.71    2.30
  -8   1  14   66.57   10.40
   8   1 -14   79.33   11.64
  -8   1  15   53.95    8.28
   8   1 -15   49.88    8.93
  -8  -1  16   91.16   14.16
  -8  -1  17    0.37    2.35
  -8  -1  18    7.40    3.56
  -8  -1  19   14.90    4.64
  -8   1  20   27.67    5.14
  -8  -1  20   17.91    5.59
  -8   1  21    0.41    1.91
  -8  -1  21    1.85    2.67
  -8   1  22   84.92   13.16
  -8  -1  22   96.94   14.57
  -8   1  23   -0.00    2.08
  -8  -1  23    0.04    2.05
  -8   1  24    9.82    3.53
  -8  -1  24    7.49    3.96
  -8   1  25    1.95    2.47
  -8  -1  25    3.62    3.18
  -8   1  26   26.23    5.99
  -8  -1  26   21.07    6.43
  -8   1  27    2.29    2.73
  -8  -1  27    4.82    3.56
  -8   1  28    5.65    3.26
  -8  -1  28    2.03    2.97
  -8   1  29    1.86    2.59
  -8  -1  29    0.33    3.37
  -8   1  30   32.76    7.25
  -8  -1  30   21.15    7.10
  -8   1  31   -0.00    2.60
  -8  -1  31    2.98    3.78
  -8   1  32   19.82    6.39
  -8  -1  32   28.92    7.70
  -8   1  33    0.00    2.72
  -8  -1  33    4.11    3.64
  -8   1  34    3.96    3.83
  -8  -1  34    3.70    3.90
  -8   1  35   -0.00    2.99
  -8  -1  35    1.22    3.55
  -8   1  36    9.20    4.55
  -8  -1  36   15.09    6.17
  -8   1  37    1.27    3.08
  -8  -1  37   -0.00    2.83
  -8   2   1    0.78    2.38
  -8   2   1    1.97    3.09
   8  -2  -1   -0.00    2.41
   8  -2  -1   -0.00    2.09
   8   2  -1    1.94    3.37
  -8  -2   1    1.24    3.01
  -8  -2   1    0.76    3.43
  -8   2   2   71.26   10.67
  -8   2   2   17.70    8.40
   8  -2  -2   74.65   11.24
   8  -2  -2   78.46   10.56
   8   2  -2   75.23   12.23
  -8  -2   2   72.48   11.83
  -8  -2   2   73.21   12.42
  -8   2   3   12.85    4.24
  -8   2   3   14.93    5.25
   8  -2  -3   10.21    4.35
   8  -2  -3   14.64    4.09
   8   2  -3   15.68    5.70
  -8  -2   3   24.14    6.40
  -8  -2   3    6.14    4.66
  -8   2   4   50.38    8.59
  -8   2   4   39.73    8.48
   8  -2  -4   49.68    8.79
   8  -2  -4   38.38    7.06
   8   2  -4   51.59    9.80
  -8  -2   4   43.98    9.19
  -8  -2   4   42.65   10.09
  -8   2   5    8.04    3.68
  -8   2   5    7.44    3.68
   8  -2  -5   16.13    4.32
   8  -2  -5    9.46    2.49
   8  -2  -5   10.18    2.51
   8   2  -5    7.13    4.12
  -8  -2   5   15.84    4.96
  -8  -2   5    9.08    4.65
  -8   2   6   90.45   14.76
  -8   2   6  123.95   16.06
   8  -2  -6  100.06   15.10
   8   2  -6  102.85   16.66
  -8  -2   6  117.23   16.62
  -8   2   7   50.75    7.58
  -8   2   7   46.94    8.05
   8  -2  -7   35.93    6.99
   8   2  -7   37.87    8.37
  -8  -2   7   31.42    7.76
  -8   2   8  138.02   16.94
  -8   2   8  118.60   17.21
   8  -2  -8  126.32   16.87
   8   2  -8  108.44   18.25
  -8  -2   8  118.61   18.02
  -8   2   9    8.52    2.91
  -8   2   9    8.43    3.28
   8  -2  -9   13.09    3.30
   8   2  -9   16.40    5.23
  -8  -2   9   15.64    4.75
  -8   2  10    1.11    1.52
  -8   2  10   -0.00    1.32
  -8   2  10   -0.00    2.11
   8  -2 -10    1.25    1.44
   8   2 -10   -0.00    2.63
  -8  -2  10   -0.00    2.39
  -8   2  11    3.55    1.47
  -8   2  11    4.06    1.41
  -8   2  11    0.59    1.93
   8   2 -11    2.53    2.91
  -8  -2  11    0.81    2.20
  -8   2  12   65.22    9.45
   8   2 -12   75.20   11.78
  -8  -2  12   54.78   10.32
  -8   2  13   36.02    6.19
   8   2 -13   35.93    7.93
  -8  -2  13   47.09    7.96
  -8   2  14   29.90    4.77
   8   2 -14   31.75    6.99
  -8  -2  14   20.64    5.61
  -8  -2  14   21.40    6.31
  -8   2  15   25.44    4.81
   8   2 -15   41.94    7.82
  -8  -2  15   44.50    8.22
  -8   2  16   41.16    5.78
   8   2 -16   30.56    7.55
  -8  -2  16   31.68    7.66
  -8   2  17   24.25    4.14
  -8  -2  17   20.49    6.11
  -8  -2  18  199.24   27.71
  -8  -2  19    8.29    4.12
  -8  -2  20    0.82    2.95
  -8   2  21    1.87    1.68
  -8  -2  21    0.00    2.68
  -8   2  22   32.20    5.24
  -8  -2  22   13.84    5.71
  -8   2  23   -0.00    1.66
  -8  -2  23    0.63    2.66
  -8   2  24   11.62    3.53
  -8  -2  24    7.66    4.26
  -8   2  25   -0.00    1.98
  -8  -2  25    1.62    3.43
  -8   2  26    0.25    1.86
  -8  -2  26    0.38    2.72
  -8   2  27    1.12    2.27
  -8  -2  27   -0.00    2.82
  -8   2  28   20.31    5.21
  -8  -2  28   15.58    6.18
  -8   2  29    1.58    2.66
  -8  -2  29    2.49    3.81
  -8   2  30    4.09    3.09
  -8  -2  30    6.90    4.64
  -8   2  31   -0.00    2.03
  -8  -2  31   -0.00    3.66
  -8   2  32    3.02    3.33
  -8  -2  32    2.51    3.60
  -8   2  33    1.71    3.05
  -8  -2  33    1.89    3.70
  -8   2  34   14.52    5.36
  -8  -2  34   13.08    6.01
  -8   2  35   -0.00    3.12
  -8  -2  35   -0.00    4.04
  -8   2  36    0.91    3.30
  -8  -2  36    4.96    4.75
  -8   2  37    3.58    4.13
  -8   3   1  111.13   16.45
   8  -3  -1   90.96   16.23
   8  -3  -1  107.16   16.11
   8   3  -1  111.63   18.08
  -8  -3   1  114.86   17.71
  -8   3   2    2.70    2.69
  -8   3   2    2.19    2.72
   8  -3  -2    0.00    2.60
   8  -3  -2    1.65    2.27
   8   3  -2    0.18    3.83
  -8  -3   2    1.58    3.31
  -8   3   3   40.11    8.46
  -8   3   3   58.20    9.29
  -8   3   3   47.19    9.35
   8  -3  -3   50.17    9.09
   8  -3  -3   45.72    7.85
   8   3  -3   37.07    9.47
  -8  -3   3   42.32    9.68
  -8   3   4  146.84   21.53
  -8   3   4  229.94   22.94
   8  -3  -4  137.37   21.47
   8  -3  -4  142.85   20.04
   8   3  -4  160.75   23.70
  -8  -3   4  154.83   22.90
  -8   3   5   15.68    4.36
  -8   3   5   14.59    4.10
  -8   3   5   18.34    5.06
   8  -3  -5    8.09    2.31
   8  -3  -5   18.05    2.75
   8   3  -5   12.51    5.37
  -8  -3   5   15.38    5.17
  -8   3   6   43.09    7.64
  -8   3   6   50.78    8.01
  -8   3   6   47.19    8.33
   8   3  -6   29.36    8.70
  -8  -3   6   45.27    9.22
  -8   3   7   20.41    4.61
  -8   3   7   19.95    4.62
  -8   3   7   18.73    4.92
   8   3  -7   21.95    6.77
  -8  -3   7   18.73    5.88
  -8   3   8    3.75    2.09
  -8   3   8    5.43    2.38
  -8   3   8    5.64    2.82
   8   3  -8   10.48    5.02
  -8  -3   8    6.10    3.62
  -8   3   9    2.55    1.71
  -8   3   9    2.95    2.05
  -8   3   9    2.59    2.17
   8   3  -9    2.81    3.58
  -8  -3   9    6.63    3.73
  -8   3  10   93.29   12.53
  -8   3  10  106.87   12.79
  -8   3  10  106.75   13.89
   8   3 -10   91.01   15.96
  -8  -3  10   83.86   14.87
  -8   3  11  101.18   13.64
   8   3 -11   83.24   15.67
  -8  -3  11  114.93   16.00
  -8   3  12    3.46    1.83
   8   3 -12    0.00    3.24
  -8  -3  12    2.45    2.90
  -8  -3  12    3.10    3.57
  -8   3  13   10.62    2.63
   8   3 -13   10.67    4.88
  -8  -3  13    5.36    3.71
  -8  -3  13   16.21    5.56
  -8   3  14   27.74    4.65
   8   3 -14   32.81    7.65
  -8  -3  14   41.39    7.62
  -8  -3  14   30.50    7.55
  -8   3  15   34.75    5.08
   8   3 -15   34.53    8.17
  -8  -3  15   45.22    8.98
  -8   3  16   95.19   11.66
   8   3 -16   88.48   15.29
  -8  -3  16   97.56   16.00
   8   3 -17   -0.00    3.22
  -8  -3  17    0.02    2.75
  -8   3  18    2.79    1.12
  -8  -3  18    4.47    3.78
  -8  -3  19   17.51    6.27
  -8  -3  20   88.90   15.23
  -8   3  21   11.07    2.58
  -8   3  21    8.51    2.51
  -8  -3  21   13.47    5.33
  -8   3  22   18.49    3.75
  -8  -3  22   20.28    6.47
  -8   3  23    4.86    2.03
  -8  -3  23    5.91    3.93
  -8   3  24   22.02    4.63
  -8  -3  24   28.69    7.48
  -8   3  25   16.14    4.03
  -8  -3  25   17.10    6.21
  -8   3  26    9.48    3.34
  -8  -3  26   11.11    5.59
  -8   3  27   -0.00    1.85
  -8  -3  27    2.07    4.39
  -8   3  28    1.06    2.41
  -8  -3  28   -0.00    3.98
  -8   3  29    2.36    2.37
  -8  -3  29    0.83    3.07
  -8   3  30   14.25    4.33
  -8  -3  30    7.56    5.21
  -8   3  31    1.96    2.59
  -8  -3  31    2.68    4.00
  -8   3  32   15.10    5.19
  -8  -3  32   20.35    7.22
  -8   3  33    0.00    2.87
  -8  -3  33   -0.00    4.39
  -8   3  34    0.00    2.53
  -8  -3  34    1.27    4.40
  -8   3  35    3.09    3.16
  -8  -3  35   -0.00    3.80
  -8   3  36   10.03    4.88
  -8   3  37    0.65    2.89
  -8   4   1   83.57   14.19
  -8   4   1   87.93   14.28
   8  -4  -1   82.36   13.71
   8   4  -1   99.54   16.47
  -8   4   2   26.60    6.08
  -8   4   2   29.22    6.09
   8  -4  -2   26.74    5.40
   8   4  -2    0.79    3.57
  -8   4   3   25.24    6.02
  -8   4   3   21.75    5.54
   8  -4  -3   18.95    4.72
   8   4  -3   18.61    7.06
  -8   4   4  154.42   21.82
  -8   4   4  161.61   21.89
   8  -4  -4  151.30   20.31
   8   4  -4  155.08   24.27
  -8  -4   4  180.07   24.12
  -8   4   5   19.72    4.67
  -8   4   5   11.56    3.96
   8  -4  -5   11.06    2.30
   8  -4  -5   11.31    2.29
   8   4  -5   16.74    6.33
  -8  -4   5   10.78    4.73
  -8   4   6   50.03    8.29
  -8   4   6   48.41    8.25
   8   4  -6   28.19    9.18
  -8  -4   6   65.92   10.99
  -8   4   7   98.27   14.52
  -8   4   7  107.35   14.75
  -8   4   7  101.02   15.15
   8   4  -7  102.13   17.50
  -8  -4   7  114.47   17.09
  -8   4   8   39.79    6.77
  -8   4   8   37.67    6.72
  -8   4   8   41.15    7.47
   8   4  -8   55.76   10.81
  -8  -4   8   40.33    8.83
  -8   4   9   11.89    3.01
  -8   4   9    8.45    3.18
   8   4  -9   20.95    6.44
  -8  -4   9   14.31    4.90
  -8  -4   9    3.28    3.92
  -8   4  10    3.77    1.58
  -8   4  10    2.17    2.19
   8   4 -10    4.49    4.10
  -8  -4  10    2.61    3.14
  -8  -4  10    3.21    4.37
  -8   4  11    7.21    2.55
   8   4 -11    9.94    5.17
  -8  -4  11    8.97    4.20
  -8  -4  11   13.00    5.37
  -8   4  12   81.66   12.07
   8   4 -12   93.16   15.87
  -8  -4  12   99.45   15.16
  -8  -4  12  108.31   16.65
  -8   4  13   16.78    3.29
   8   4 -13   12.02    6.10
  -8  -4  13   18.66    5.67
  -8  -4  13   11.80    5.76
  -8   4  14   59.76    7.86
  -8   4  14   48.29    7.56
   8   4 -14   59.52   11.57
  -8  -4  14   67.01   11.15
  -8  -4  14   68.32   12.19
  -8   4  15    1.03    1.24
  -8   4  15    0.33    1.09
   8   4 -15   -0.00    3.48
  -8  -4  15   -0.00    2.19
  -8  -4  15   -0.00    2.74
  -8   4  16   19.66    3.05
   8   4 -16   23.45    6.95
  -8  -4  16   19.73    6.62
   8   4 -17   25.33    6.98
  -8  -4  17    4.85    4.40
   8   4 -18   88.33   16.37
  -8  -4  18  113.11   17.64
  -8  -4  19    8.38    5.49
  -8   4  20   19.97    3.32
  -8  -4  20   25.21    7.44
  -8   4  21   -0.00    1.34
  -8  -4  21    0.79    3.47
  -8  -4  22   16.75    6.15
  -8  -4  23   13.12    5.74
  -8  -4  24    8.66    5.42
  -8  -4  25    2.48    3.55
  -8  -4  26    0.45    3.28
  -8  -4  27    5.58    4.22
  -8  -4  28   16.63    7.22
  -8  -4  29   13.96    6.24
  -8  -4  30   -0.00    3.65
  -8  -4  31   -0.00    3.73
  -8  -4  32    6.23    5.64
  -8  -4  33    2.91    4.75
  -8  -4  34   15.88    6.77
  -8  -4  35    0.00    4.25
  -8   4  36   -0.00    2.83
  -8   4  37    1.90    3.04
  -8   5   1   33.52    8.24
  -8   5   1   45.72    8.92
   8  -5  -1   45.49    8.37
   8   5  -1   27.25    9.07
  -8   5   2   29.23    7.12
  -8   5   2   28.67    7.21
   8  -5  -2   34.44    6.98
   8   5  -2   36.85    9.45
  -8   5   3   84.40   13.54
  -8   5   3   79.24   13.31
   8  -5  -3   83.38   12.67
   8   5  -3   93.87   16.54
  -8   5   4   13.77    4.66
  -8   5   4   14.24    4.56
   8  -5  -4   16.66    3.72
   8   5  -4    0.83    4.36
  -8   5   5   76.07   11.68
  -8   5   5   66.76   11.33
   8  -5  -5   72.58    9.52
   8   5  -5   64.59   13.91
  -8  -5   5   56.54   13.49
  -8   5   6   73.73   12.91
  -8   5   6  104.91   13.90
   8   5  -6   94.54   16.58
  -8  -5   6   93.39   17.04
  -8   5   7    4.09    2.46
  -8   5   7    3.50    2.58
  -8   5   7    1.65    2.62
   8   5  -7    0.02    3.80
  -8  -5   7    1.57    3.58
  -8   5   8    6.87    2.84
  -8   5   8    7.88    3.49
   8   5  -8    7.50    5.54
  -8  -5   8    3.98    4.00
  -8   5   9    9.58    2.86
  -8   5   9    7.16    3.41
   8   5  -9   15.70    6.41
  -8  -5   9   -0.00    4.82
  -8   5  10  232.35   28.12
   8   5 -10  230.27   31.60
  -8  -5  10  169.65   30.09
  -8   5  11   41.70    7.20
   8   5 -11   48.27   10.36
  -8  -5  11   26.53    8.79
  -8   5  12    0.00    1.89
   8   5 -12    2.86    4.03
  -8  -5  12    4.41    4.12
  -8   5  13    0.63    1.76
   8   5 -13   -0.00    3.21
  -8  -5  13    0.00    3.40
  -8   5  14   14.93    3.50
   8   5 -14    7.63    5.29
  -8  -5  14   25.27    7.39
  -8   5  15   24.01    4.48
   8   5 -15   26.23    8.23
  -8  -5  15   27.87    8.12
  -8   5  16   79.36   10.65
   8   5 -16   73.73   14.57
  -8  -5  16   81.09   15.06
  -8   5  17    8.96    2.34
   8   5 -17    0.00    4.17
  -8  -5  17    8.06    5.01
  -8   5  18    2.41    1.68
   8   5 -18    9.26    5.00
  -8  -5  18    9.64    5.05
  -8   5  19   18.57    3.40
   8   5 -19   17.81    6.58
  -8  -5  19   11.90    6.49
  -8   5  20   31.33    4.82
  -8  -5  20   17.99    7.54
  -8  -5  21   34.89    9.21
  -8  -5  22   27.79    8.25
  -8  -5  23   -0.00    3.87
  -8  -5  24   12.80    5.84
  -8  -5  25   14.23    6.72
  -8  -5  26   11.28    6.31
  -8  -5  27    0.54    4.11
  -8  -5  28    6.49    4.73
  -8  -5  29    3.66    5.29
  -8  -5  30   11.59    5.82
  -8  -5  31    0.00    4.47
  -8  -5  32   14.49    7.40
  -8  -5  33    1.42    3.85
  -8  -5  34    0.00    4.47
  -8   6   1   80.82   15.33
  -8   6   1   96.89   15.82
  -8   6   1  117.54   17.36
  -8  -6   1  108.51   19.17
  -8   6   2   92.03   15.26
  -8   6   2  114.01   16.03
  -8   6   2   76.43   15.00
  -8  -6   2   99.95   18.35
  -8   6   3  110.67   17.99
  -8   6   3  122.13   18.32
   8   6  -3  123.03   21.06
  -8  -6   3  137.56   22.18
  -8   6   4   30.00    7.23
  -8   6   4   35.14    7.46
   8   6  -4   26.16    9.26
  -8  -6   4   43.18   10.75
  -8   6   5   19.30    5.44
  -8   6   5   22.81    5.64
   8  -6  -5   20.32    4.14
   8   6  -5   13.18    7.02
  -8  -6   5   26.05    8.44
  -8   6   6   44.04    7.74
   8  -6  -6   33.16    4.55
   8   6  -6   36.52    9.82
  -8  -6   6   33.11    9.73
  -8   6   7   27.55    5.67
  -8   6   7   30.69    6.93
   8   6  -7   31.40    8.91
  -8  -6   7    5.91    5.18
  -8   6   8   22.80    5.48
  -8   6   8   30.99    7.00
   8   6  -8   27.21    8.76
  -8  -6   8   34.92    9.44
  -8   6   9   -0.00    2.60
   8   6  -9   -0.00    3.90
  -8  -6   9   -0.00    3.89
  -8   6  10    9.74    3.82
   8   6 -10    9.00    5.98
  -8  -6  10   -0.00    4.39
  -8   6  11   25.48    5.88
   8   6 -11   19.61    7.57
  -8  -6  11   25.92    8.45
  -8   6  12   24.00    5.27
   8   6 -12   26.58    8.53
  -8  -6  12   17.89    6.87
  -8   6  13   21.92    4.95
   8   6 -13   24.79    7.66
  -8  -6  13   11.71    6.78
  -8   6  14   41.66    7.09
   8   6 -14   24.62    8.93
  -8  -6  14   49.82   11.20
  -8   6  15   21.34    4.77
   8   6 -15   24.02    8.17
  -8  -6  15   21.57    7.42
   8   6 -16    7.79    5.49
  -8  -6  16    1.94    4.31
   8   6 -17   88.32   16.12
  -8  -6  17   78.39   15.76
   8   6 -18   16.19    6.84
  -8  -6  18   37.33    9.29
   8   6 -19   11.62    6.46
  -8  -6  19   10.52    6.29
   8   6 -20   12.82    5.77
  -8  -6  20    5.92    4.75
  -8  -6  21    0.00    4.19
  -8  -6  22   10.57    6.21
  -8  -6  23   23.12    8.33
  -8  -6  24   -0.00    5.08
  -8  -6  25   13.53    7.03
  -8  -6  26    8.17    5.74
  -8  -6  27   10.10    6.13
  -8  -6  28    0.00    4.55
  -8  -6  29   11.39    5.99
  -8  -6  30   -0.00    3.90
  -8  -6  31   -0.00    4.19
  -8  -6  32    1.44    5.13
  -8  -6  33    8.78    5.97
  -8   7   1   77.88   14.83
  -8   7   1  110.91   16.07
   8   7  -1   75.91   17.10
  -8  -7   1   98.97   18.63
  -8   7   2    2.18    3.33
  -8   7   2    0.00    3.01
  -8  -7   2   -0.00    4.41
  -8   7   3   33.63    8.42
  -8   7   3   45.20    9.12
  -8  -7   3   51.97   12.28
  -8   7   4    1.73    3.20
  -8  -7   4   -0.00    4.42
  -8   7   5   79.42   13.29
  -8  -7   5   82.38   16.86
  -8   7   6   16.12    5.16
  -8  -7   6   18.46    7.32
  -8   7   7    0.49    2.92
  -8  -7   7    1.83    4.19
  -8  -7   8    3.49    4.18
  -8  -7   9   46.40   11.85
  -8  -7  10   19.16    7.93
  -8  -7  11   62.13   14.03
  -8  -7  12   -0.00    4.17
  -8  -7  13   20.27    7.90
  -8  -7  14   12.58    6.85
  -8  -7  15   85.60   17.09
  -8  -7  16   10.26    6.09
  -8  -7  17   10.31    5.81
  -8  -7  18    0.89    4.10
  -8  -7  19    0.91    4.67
   8   7 -20    4.68    4.80
  -8  -7  20   11.19    5.77
   8   7 -21    1.53    4.94
  -8  -7  21   32.01    9.05
  -8  -7  22    4.18    5.30
  -8  -7  23    3.10    4.52
  -8  -7  24    2.50    4.99
  -8  -7  25   22.53    8.97
  -8  -7  26    0.00    4.60
  -8  -7  27    2.82    5.03
  -8  -7  28   -0.00    4.52
  -8  -7  29    2.72    4.68
  -8  -7  30    4.39    4.61
  -8  -7  31   26.32    9.36
  -8  -7  32   -0.00    3.82
  -8   8   1  104.57   17.38
   8   8  -1  109.11   19.82
  -8  -8   1   93.69   19.89
  -8   8   2   -0.00    3.34
   8   8  -2    1.95    5.11
  -8  -8   2    0.91    4.63
  -8   8   3   46.42    9.90
   8   8  -3   39.24   11.27
  -8  -8   3   46.02   12.50
  -8   8   4   27.76    6.72
   8   8  -4    7.14    7.16
  -8  -8   4   20.59    8.38
  -8   8   5    3.76    3.14
   8   8  -5   -0.00    5.41
  -8  -8   5    3.05    4.72
   8   8  -6   -0.00    5.71
  -8  -8   6    3.13    4.94
   8   8  -7  132.03   23.02
  -8  -8   7  125.89   22.81
   8   8  -8    7.46    5.86
  -8  -8   8    2.60    5.12
   8   8  -9   19.14    7.73
  -8  -8   9   12.11    7.15
   8   8 -10   13.13    6.35
  -8  -8  10   16.73    7.80
   8   8 -11    0.49    5.09
  -8  -8  11    0.36    3.69
   8   8 -12    2.72    5.36
  -8  -8  12    6.93    5.71
   8   8 -13   51.23   12.31
  -8  -8  13   27.60    9.39
   8   8 -14    5.48    5.69
  -8  -8  14   -0.00    3.86
   8   8 -15   24.09    8.58
  -8  -8  15    8.22    5.41
   8   8 -16    3.61    5.07
  -8  -8  16    1.99    5.18
   8   8 -17   27.30    9.17
  -8  -8  17   29.90    9.68
   8   8 -18    6.70    5.77
  -8  -8  18    2.68    5.70
   8   8 -19    3.83    5.09
  -8  -8  19    5.01    4.76
   8   8 -20   -0.00    4.10
  -8  -8  20   -0.00    3.09
   8   8 -21   -0.00    4.95
  -8  -8  21    0.26    4.04
  -8  -8  22   -0.00    5.09
  -8  -8  23   20.85    8.57
  -8  -8  24    9.13    5.80
  -8  -8  25   11.69    7.34
  -8  -8  26    0.72    3.36
  -8  -8  27   10.68    6.20
  -8  -8  28    0.00    4.59
  -8  -8  29   17.25    7.55
  -8  -8  30    0.12    3.89
  -8  -8  31   -0.00    4.46
  -8   9   1  116.28   17.93
   8   9  -1   73.03   18.14
  -8  -9   1  112.46   21.03
  -8   9   2    5.78    4.24
   8   9  -2    4.47    5.52
  -8  -9   2   10.32    6.69
  -8   9   3   43.27   10.01
   8   9  -3   43.43   12.01
  -8  -9   3   47.27   13.14
  -8   9   4    5.39    3.81
   8   9  -4   14.35    7.74
  -8  -9   4    0.00    4.70
   8   9  -5   62.91   14.23
  -8  -9   5   45.16   12.92
   8   9  -6   -0.00    4.74
  -8  -9   6   -0.00    4.20
   8   9  -7    3.36    5.26
  -8  -9   7    8.48    6.45
   8   9  -8    3.62    4.94
  -8  -9   8   -0.00    5.73
   8   9  -9   13.20    6.52
  -8  -9   9    6.97    6.21
   8   9 -10   11.70    6.69
  -8  -9  10    4.79    6.22
   8   9 -11   83.60   17.15
  -8  -9  11   77.68   17.02
   8   9 -12    0.44    4.43
  -8  -9  12    1.95    4.15
   8   9 -13    0.02    5.10
  -8  -9  13   -0.00    4.34
   8   9 -14    3.37    5.85
  -8  -9  14    5.69    6.08
   8   9 -15   69.83   14.32
  -8  -9  15   39.43   12.07
   8   9 -16    7.23    6.53
  -8  -9  16    0.63    5.82
   8   9 -17    3.21    5.68
  -8  -9  17   -0.00    4.43
   8   9 -18    8.91    6.69
  -8  -9  18    7.81    5.86
   8   9 -19   10.74    6.95
  -8  -9  19   22.44    8.61
   8   9 -20    1.82    4.91
  -8  -9  20    2.43    4.62
   8   9 -21    4.22    5.04
  -8  -9  21   23.54    8.59
   8   9 -22    2.45    4.88
  -8  -9  22    4.70    5.11
  -8  -9  23    3.93    5.09
  -8  -9  24   -0.00    5.37
  -8  -9  25   13.26    7.15
  -8  -9  26    7.50    5.93
  -8  -9  27    5.04    6.12
  -8  -9  28   -0.00    5.82
  -8  -9  29    2.05    5.74
  -8  10   1   33.05    8.63
   8  10  -1   12.98    8.03
  -8 -10   1   30.74   10.82
  -8  10   2    0.00    3.54
   8  10  -2   -0.00    5.12
  -8 -10   2    3.21    5.38
  -8  10   3   63.29   12.63
   8  10  -3   50.42   13.88
  -8 -10   3   58.45   15.28
   8  10  -4    8.65    6.70
  -8 -10   4   24.17    9.70
   8  10  -5    9.58    6.80
  -8 -10   5    8.97    6.71
   8  10  -6   -0.00    5.72
  -8 -10   6   -0.00    4.79
   8  10  -7   60.31   15.80
  -8 -10   7   83.53   17.60
   8  10  -8    0.00    5.26
  -8 -10   8    2.55    5.44
   8  10  -9    9.65    6.51
  -8 -10   9    5.80    5.42
   8  10 -10    1.64    5.56
  -8 -10  10    1.61    4.49
   8  10 -11    6.79    5.94
  -8 -10  11    0.00    5.39
   8  10 -12   -0.00    3.88
  -8 -10  12   -0.00    4.31
   8  10 -13   57.53   14.25
  -8 -10  13   67.50   15.93
   8  10 -14    1.37    6.17
  -8 -10  14    4.04    5.97
   8  10 -15    1.71    5.43
  -8 -10  15    1.75    5.91
   8  10 -16   -0.00    4.76
  -8 -10  16    0.00    4.64
   8  10 -17   43.51   11.97
  -8 -10  17   34.06   11.97
   8  10 -18   -0.00    5.42
  -8 -10  18    0.00    4.78
   8  10 -19   26.01    9.63
  -8 -10  19   22.46    9.27
   8  10 -20    0.28    4.28
  -8 -10  20    3.85    5.50
   8  10 -21    9.97    6.81
  -8 -10  21   10.61    7.09
   8  10 -22    2.80    5.96
  -8 -10  22   -0.00    4.21
   8  10 -23    4.40    6.40
  -8 -10  23   14.54    8.09
  -8 -10  24    0.00    4.48
  -8 -10  25    2.59    5.45
  -8 -10  26    0.36    4.49
  -8 -10  27    0.00    4.28
  -8 -10  28    1.69    4.41
   8  11  -1   59.21   14.13
  -8 -11   1   28.03   11.39
   8  11  -2   14.23    7.92
  -8 -11   2   16.45    8.42
   8  11  -3   -0.00    4.87
  -8 -11   3    2.84    5.76
   8  11  -4   -0.00    4.59
  -8 -11   4    4.71    5.97
   8  11  -5   34.73   11.17
  -8 -11   5   22.36   10.20
   8  11  -6    0.82    6.09
  -8 -11   6    0.00    5.32
   8  11  -7    1.29    5.04
  -8 -11   7    6.30    6.81
   8  11  -8    3.66    6.43
  -8 -11   8    7.17    6.40
   8  11  -9   12.74    7.61
  -8 -11   9   14.94    7.98
   8  11 -10    0.12    4.77
  -8 -11  10    2.14    5.25
   8  11 -11    8.45    7.52
  -8 -11  11   12.80    7.69
   8  11 -12   -0.00    5.39
  -8 -11  12    0.00    4.51
   8  11 -13    0.83    5.55
  -8 -11  13    0.00    5.09
   8  11 -14   -0.00    5.86
  -8 -11  14   -0.00    5.50
   8  11 -15   35.22   11.90
  -8 -11  15   69.94   15.55
   8  11 -16    5.95    5.97
  -8 -11  16    4.75    5.75
   8  11 -17    0.92    5.22
  -8 -11  17    3.75    5.75
   8  11 -18   -0.00    3.68
  -8 -11  18    3.28    5.51
   8  11 -19   15.21    8.06
  -8 -11  19   14.58    8.27
   8  11 -20    2.94    4.71
  -8 -11  20   -0.00    5.26
   8  11 -21    6.54    6.04
  -8 -11  21   13.60    7.79
   8  11 -22    1.72    5.23
  -8 -11  22   -0.00    5.07
   8  11 -23   -0.00    5.47
  -8 -11  23   -0.00    5.56
  -8 -11  24    1.73    5.24
  -8 -11  25   12.34    8.12
  -8 -11  26   -0.00    5.58
   8  12  -1    0.16    5.19
  -8 -12   1    1.67    5.21
   8  12  -2   -0.00    4.81
  -8 -12   2   -0.00    5.04
   8  12  -3   27.00   11.19
  -8 -12   3   37.29   12.34
   8  12  -4   -0.00    5.26
  -8 -12   4    0.23    4.91
   8  12  -5    3.46    6.11
  -8 -12   5   -0.00    4.23
   8  12  -6    4.60    6.34
  -8 -12   6    4.66    6.41
   8  12  -7   20.26    9.53
  -8 -12   7   29.96   10.97
   8  12  -8    0.67    5.51
  -8 -12   8   11.12    8.52
   8  12  -9   26.90   10.15
  -8 -12   9   22.16    9.97
   8  12 -10    6.44    6.43
  -8 -12  10    5.38    6.89
   8  12 -11    2.94    5.44
  -8 -12  11   11.72    8.00
   8  12 -12   -0.00    5.52
  -8 -12  12   -0.00    4.29
   8  12 -13   20.11    9.45
  -8 -12  13   35.92   11.99
   8  12 -14    1.92    5.24
  -8 -12  14   -0.00    3.82
   8  12 -15    0.71    5.51
  -8 -12  15   -0.00    4.64
   8  12 -16   -0.00    5.60
  -8 -12  16    4.11    5.77
   8  12 -17    8.22    7.37
  -8 -12  17    8.55    7.33
   8  12 -18    0.00    5.30
  -8 -12  18    2.94    6.44
   8  12 -19    7.62    7.59
  -8 -12  19   10.29    8.19
   8  12 -20   -0.00    4.74
  -8 -12  20   -0.00    5.42
   8  12 -21    5.26    6.18
  -8 -12  21   -0.00    5.39
   8  12 -22    5.52    6.37
  -8 -12  22    2.59    5.01
   8  12 -23   15.94    8.23
  -8 -12  23   10.17    7.77
   8  12 -24    1.34    4.81
  -8 -12  24    1.77    7.17
   8  13  -1   -0.00    5.96
  -8 -13   1    5.96    6.70
   8  13  -2   -0.00    5.84
  -8 -13   2    3.36    6.89
   8  13  -3   -0.00    5.50
  -8 -13   3   -0.00    6.15
   8  13  -4   18.94    9.17
  -8 -13   4   16.74    9.26
   8  13  -5   28.80   10.74
  -8 -13   5   35.96   12.33
   8  13  -6    7.44    6.89
  -8 -13   6    2.94    5.56
   8  13  -7    4.01    6.37
  -8 -13   7    4.18    6.70
   8  13  -8   -0.00    5.33
  -8 -13   8   -0.00    6.73
   8  13  -9    2.58    6.00
  -8 -13   9   12.62    8.80
   8  13 -10    1.11    5.57
  -8 -13  10    3.80    6.12
   8  13 -11   18.19    9.47
  -8 -13  11   22.36   10.32
   8  13 -12    4.65    6.26
  -8 -13  12   -0.00    5.42
   8  13 -13    3.30    5.90
  -8 -13  13    0.00    4.85
   8  13 -14    0.00    5.87
  -8 -13  14    1.31    5.94
   8  13 -15    1.52    6.27
  -8 -13  15   12.42    8.31
   8  13 -16   -0.00    5.42
  -8 -13  16   -0.00    7.01
   8  13 -17    1.45    5.76
  -8 -13  17   -0.00    6.31
   8  13 -18   -0.00    5.51
  -8 -13  18    2.88    5.32
   8  13 -19    3.32    5.90
  -8 -13  19   -0.00    5.82
   8  13 -20    1.48    6.11
  -8 -13  20    5.66    6.60
   8  13 -21    4.63    6.29
  -8 -13  21    9.79    7.84
   8  13 -22    1.58    5.07
  -8 -13  22   11.66    7.08
   8  13 -23    0.00    4.77
  -8 -13  23   -0.00    5.61
   8  13 -24    0.49    5.49
   8  14  -1   14.84    7.92
  -8 -14   1   15.54    9.34
   8  14  -2   18.05    8.98
  -8 -14   2   14.81    9.39
   8  14  -3    0.68    5.73
  -8 -14   3    7.59    8.56
   8  14  -4    0.00    6.12
  -8 -14   4   -0.00    5.15
   8  14  -5    3.57    6.67
  -8 -14   5    3.84    6.45
   8  14  -6    3.02    6.48
   8  14  -7   13.71    8.24
  -8 -14   7    7.75    9.21
   8  14  -8   11.04    7.93
  -8 -14   8    8.37    8.47
   8  14  -9    2.71    6.04
  -8 -14   9    5.82    6.87
   8  14 -10    1.67    5.32
  -8 -14  10    0.69    5.34
   8  14 -11   -0.00    6.19
  -8 -14  11   -0.00    5.68
   8  14 -12    0.00    5.97
  -8 -14  12    2.78    5.97
   8  14 -13    2.52    6.87
  -8 -14  13    3.29    6.23
   8  14 -14    3.54    7.18
  -8 -14  14   -0.00    6.30
   8  14 -15    0.00    6.28
  -8 -14  15    3.30    5.35
   8  14 -16    0.00    6.49
  -8 -14  16    0.83    5.31
   8  14 -17   -0.00    5.42
  -8 -14  17    8.01    7.35
   8  14 -18    2.92    6.17
  -8 -14  18   -0.00    6.58
   8  14 -19    5.89    6.35
  -8 -14  19    0.00    5.54
   8  14 -20   -0.00    5.03
  -8 -14  20    1.14    4.57
   8  14 -21    0.69    5.49
  -8 -14  21   -0.00    5.26
   8  14 -22   -0.00    5.34
   8  14 -23    0.00    6.71
   8  14 -24    6.71    7.91
   8  15  -1    0.02    5.07
   8  15  -2   -0.00    5.47
   8  15  -3    0.00    5.59
   8  15  -4    7.13    7.82
   8  15  -5   13.48    8.59
   8  15  -6    3.88    5.56
  -8 -15   6    4.62    6.94
   8  15  -7    4.72    6.68
  -8 -15   7    2.29    6.08
   8  15  -8   -0.00    5.72
  -8 -15   8    1.68    7.19
   8  15  -9    4.72    6.31
  -8 -15   9   -0.00    5.23
   8  15 -10    8.53    7.69
  -8 -15  10   -0.00    6.48
   8  15 -11   -0.00    5.68
  -8 -15  11    3.36    6.85
   8  15 -12   -0.00    5.18
  -8 -15  12    1.15    6.62
   8  15 -13   -0.00    6.88
  -8 -15  13   -0.00    5.97
   8  15 -14    3.10    7.09
  -8 -15  14    4.41    6.73
   8  15 -15    0.00    6.19
  -8 -15  15    9.61    7.40
   8  15 -16    0.81    5.39
  -8 -15  16   -0.00    6.10
   8  15 -17   -0.00    6.12
  -8 -15  17    1.53    6.30
  -8 -15  18   -0.00    5.90
  -8 -16  12    0.00    7.23
  -8 -16  13    7.27    7.50
  -8 -16  14    0.78    5.96
  -8 -16  15    3.05    6.46
  -8 -16  16    3.48    6.92
  -7   0   1  970.26  112.01
  -7   0   1  872.53  112.20
   7   0  -1  896.39  111.92
   7   0  -1  972.78  111.52
  -7   0   2    0.04    2.20
  -7   0   2    2.80    3.51
   7   0  -2    0.00    2.54
   7   0  -2   -0.00    2.27
  -7   0   3   13.43    4.21
  -7   0   3    6.84    3.70
   7   0  -3   11.65    4.28
   7   0  -3    8.83    3.33
  -7   0   4   -0.00    2.40
  -7   0   4    1.31    2.61
   7   0  -4   -0.00    1.97
   7   0  -4    2.04    2.20
  -7   0   5   46.00    8.18
  -7   0   5   59.75    9.23
   7   0  -5   43.04    8.09
   7   0  -5   38.71    7.05
  -7   0   6   -0.00    2.04
  -7   0   6   -0.00    2.45
   7   0  -6    0.36    2.30
   7   0  -6   -0.00    1.36
  -7   0   7  374.86   46.89
  -7   0   7  416.83   47.89
   7   0  -7  384.62   47.13
   7   0  -7  370.63   45.32
  -7   0   8   -0.00    1.66
  -7   0   8    0.00    2.21
   7   0  -8    0.00    1.97
  -7   0   9   22.28    4.51
  -7   0   9   14.95    4.59
   7   0  -9   22.79    4.74
  -7   0  10    1.16    1.72
  -7   0  10    0.54    2.40
   7   0 -10    0.00    1.89
  -7   0  11  358.94   44.33
  -7   0  11  370.39   45.17
   7   0 -11  370.19   44.67
  -7   0  12   -0.00    1.42
  -7   0  12   -0.00    1.90
   7   0 -12   -0.00    1.87
  -7   0  13  138.03   16.88
  -7   0  13  122.45   17.51
   7   0 -13  126.66   17.06
  -7   0  14    0.28    1.45
  -7   0  14    1.13    1.89
   7   0 -14    0.24    1.59
  -7   0  15    1.66    1.62
  -7   0  15    6.80    2.74
   7   0 -15    1.68    1.91
  -7   0  16    0.29    1.57
  -7   0  16   -0.00    2.29
   7   0 -16    0.01    1.87
  -7   0  17  545.49   65.14
   7   0 -17  530.12   64.23
  -7   0  20    1.69    2.40
  -7   0  21   12.27    4.09
  -7   0  22   -0.00    2.33
  -7   0  23   46.46    8.82
  -7   0  24    0.49    2.24
  -7   0  25    0.09    2.19
  -7   0  26   -0.00    2.51
  -7   0  27   68.60   12.27
  -7   0  28   -0.00    2.75
  -7   0  29    9.99    4.77
  -7   0  30    3.92    3.51
  -7   0  31   24.14    6.93
  -7   0  32   -0.00    3.07
  -7   0  33   42.62    9.82
  -7   0  34    0.82    2.53
  -7   0  35    1.62    3.57
  -7   0  36    0.65    3.55
  -7   0  37    3.43    4.64
  -7   0  38    1.95    3.03
  -7   1   1    0.99    2.42
  -7   1   1    3.16    3.38
   7  -1  -1    3.71    2.84
   7  -1  -1    1.73    2.56
   7   1  -1    5.36    3.50
  -7  -1   1    2.72    3.24
  -7  -1   1    3.80    3.67
  -7   1   2   46.03    9.07
  -7   1   2   56.80    9.90
   7  -1  -2   50.90    9.45
   7  -1  -2   53.35    8.84
   7   1  -2   62.46   10.53
   7   1  -2   54.16    9.52
  -7  -1   2   48.22    9.63
  -7  -1   2   51.79   10.27
  -7   1   3  308.28   38.74
  -7   1   3  279.53   38.86
   7  -1  -3  322.18   39.06
   7  -1  -3  287.58   37.69
   7   1  -3  288.02   39.28
   7   1  -3  321.74   38.84
  -7  -1   3  342.47   40.49
  -7   1   4   -0.00    2.44
  -7   1   4    2.10    2.71
   7  -1  -4    1.47    2.11
   7  -1  -4    0.67    1.72
   7  -1  -4   -0.00    1.59
   7   1  -4    3.08    2.95
   7   1  -4    0.40    1.89
  -7  -1   4    1.31    2.57
  -7  -1   4    3.48    3.32
  -7   1   5   85.17   13.64
  -7   1   5  106.01   14.61
   7  -1  -5   97.40   13.93
   7  -1  -5   97.08   12.74
   7  -1  -5   86.97   12.45
   7   1  -5   93.77   14.65
   7   1  -5   91.00   13.67
  -7  -1   5  104.35   14.77
  -7  -1   5  118.76   15.83
  -7   1   6    1.53    1.88
  -7   1   6   -0.00    2.20
   7  -1  -6    3.74    2.44
   7  -1  -6    1.93    1.07
   7  -1  -6    0.00    0.91
   7   1  -6    2.95    2.82
   7   1  -6    0.97    1.88
  -7  -1   6    1.45    2.61
  -7  -1   6   -0.00    2.63
  -7   1   7   37.19    6.70
  -7   1   7   48.21    7.57
   7  -1  -7   37.77    6.84
   7   1  -7   37.53    7.58
   7   1  -7   44.73    6.88
  -7  -1   7   31.00    7.00
  -7  -1   7   49.83    8.69
  -7   1   8   15.93    3.92
  -7   1   8   12.82    4.13
   7  -1  -8   18.31    4.12
   7   1  -8   18.74    4.93
   7   1  -8   35.68    4.85
  -7  -1   8   26.60    5.30
  -7  -1   8   17.47    5.06
  -7   1   9  329.79   43.01
  -7   1   9  358.44   43.86
   7  -1  -9  371.06   43.37
   7   1  -9  360.47   44.77
   7   1  -9  387.29   43.08
  -7  -1   9  314.36   43.98
  -7  -1   9  383.86   45.29
  -7   1  10   26.34    4.76
  -7   1  10   22.13    5.17
   7  -1 -10   33.07    5.15
   7   1 -10   24.79    6.11
   7   1 -10   42.30    4.98
  -7  -1  10   30.32    5.98
  -7  -1  10   29.27    6.52
  -7   1  11  111.46   13.06
  -7   1  11   95.89   13.69
   7  -1 -11  105.42   13.16
   7   1 -11  109.11   14.99
  -7  -1  11   96.32   14.23
  -7  -1  11   78.96   14.52
  -7   1  12    1.11    1.06
  -7   1  12    0.85    1.72
   7  -1 -12    1.40    1.25
   7   1 -12    4.37    2.67
  -7  -1  12    0.00    1.70
  -7  -1  12    2.08    2.52
  -7   1  13  208.35   21.59
  -7   1  13  196.45   22.84
   7  -1 -13  188.91   21.59
   7   1 -13   74.42   22.14
  -7  -1  13  221.67   23.91
  -7  -1  13  223.50   24.97
  -7   1  14    4.92    1.89
   7   1 -14    5.02    3.14
  -7  -1  14    4.87    2.36
  -7  -1  14    1.38    2.72
  -7   1  15  132.99   17.39
   7   1 -15   88.44   17.64
  -7  -1  15  147.57   18.29
  -7  -1  15  243.53   21.25
  -7   1  16   36.32    6.77
   7   1 -16   51.52    8.33
  -7  -1  16   55.27    8.01
  -7   1  17   37.70    6.31
   7   1 -17   36.94    7.12
  -7   1  18   -0.00    1.80
   7   1 -18    1.06    2.35
  -7  -1  19  200.49   27.23
  -7  -1  20    5.01    3.28
  -7   1  21   94.06   13.35
  -7  -1  21   83.45   14.20
  -7   1  22    1.40    2.21
  -7  -1  22    2.78    3.40
  -7   1  23   38.23    7.62
  -7  -1  23   44.97    8.87
  -7   1  24   23.68    5.37
  -7  -1  24   12.25    5.33
  -7   1  25   81.65   12.96
  -7  -1  25   77.03   13.59
  -7   1  26   -0.00    2.35
  -7  -1  26    1.41    2.77
  -7   1  27    9.72    4.07
  -7  -1  27    7.12    3.99
  -7   1  28    3.09    3.29
  -7  -1  28    0.00    2.82
  -7   1  29   56.37   11.08
  -7  -1  29   64.33   12.15
  -7   1  30    0.00    2.50
  -7  -1  30    0.00    3.19
  -7   1  31   32.15    7.71
  -7  -1  31   18.84    6.75
  -7   1  32   -0.00    2.81
  -7  -1  32   -0.00    3.23
  -7   1  33    2.58    3.54
  -7  -1  33    4.53    3.88
  -7   1  34   -0.00    3.05
  -7  -1  34   -0.00    3.57
  -7   1  35   18.40    6.54
  -7  -1  35   20.88    7.18
  -7   1  36   -0.00    3.64
  -7  -1  36    0.00    3.48
  -7   1  37   -0.00    3.06
  -7  -1  37    0.00    3.69
  -7   1  38    0.84    3.11
  -7   2   1   46.38    8.37
  -7   2   1   38.91    8.50
   7  -2  -1   39.86    8.24
   7  -2  -1   36.88    7.75
   7  -2  -1   41.36    7.64
   7   2  -1   40.48    9.15
  -7  -2   1   42.00    8.93
  -7  -2   1   70.70   11.20
  -7   2   2   77.04   10.20
  -7   2   2   30.52    8.49
   7  -2  -2   63.73    9.96
   7  -2  -2   52.83    8.82
   7  -2  -2   51.25    8.62
   7   2  -2   50.24   10.20
  -7  -2   2   65.07   10.60
  -7  -2   2   43.14    9.95
  -7   2   3    8.17    3.22
  -7   2   3    7.57    3.82
   7  -2  -3    6.20    3.28
   7  -2  -3   10.06    3.15
   7  -2  -3    6.68    2.67
   7   2  -3   14.60    4.92
  -7  -2   3    4.85    3.76
  -7  -2   3    5.62    4.33
  -7   2   4    5.81    2.75
  -7   2   4    5.86    3.35
   7  -2  -4    5.97    2.99
   7  -2  -4    5.31    2.05
   7  -2  -4    4.29    2.03
   7   2  -4    3.92    3.41
  -7  -2   4    7.58    3.47
  -7  -2   4   -0.00    3.42
  -7   2   5  318.64   34.39
  -7   2   5  362.58   35.40
   7  -2  -5  300.30   34.43
   7  -2  -5  308.75   32.33
   7  -2  -5  201.37   31.87
  -7  -2   5  292.81   35.54
  -7  -2   5  314.52   36.82
  -7   2   6   24.67    4.79
  -7   2   6   17.09    4.55
   7  -2  -6   14.55    4.14
   7   2  -6   23.74    6.02
  -7  -2   6   21.67    5.42
  -7  -2   6   25.89    6.70
  -7   2   7  295.50   36.86
  -7   2   7  293.54   37.30
   7  -2  -7  309.07   37.07
   7   2  -7  327.09   39.37
  -7  -2   7  300.79   38.48
  -7  -2   7  274.46   39.00
  -7   2   8    3.81    2.04
  -7   2   8    4.85    2.28
   7  -2  -8    2.01    1.70
   7   2  -8    0.62    3.13
  -7  -2   8    5.28    3.10
  -7  -2   8    6.49    3.61
  -7   2   9   91.02   10.65
  -7   2   9   78.46   10.47
  -7   2   9   79.38   11.05
   7  -2  -9   68.54   10.34
   7   2  -9   92.68   13.36
  -7  -2   9   65.52   11.90
  -7  -2   9   75.84   12.87
  -7   2  10   24.97    3.25
  -7   2  10   19.49    3.06
  -7   2  10    9.30    3.18
   7   2 -10   19.81    5.50
  -7  -2  10   25.73    5.46
  -7  -2  10   19.07    5.35
  -7   2  11  167.33   21.57
   7   2 -11  167.52   23.89
  -7  -2  11  189.38   23.64
  -7  -2  11  178.28   24.37
  -7   2  12   44.99    6.66
   7   2 -12   46.56    8.89
  -7  -2  12   57.68    8.92
  -7  -2  12   43.59    9.04
  -7   2  13   81.64   10.65
   7   2 -13  100.73   13.89
  -7  -2  13   79.37   12.57
  -7  -2  13   76.06   13.27
  -7   2  14    2.40    1.22
   7   2 -14    3.79    3.10
  -7  -2  14    0.00    2.28
  -7   2  15   23.06    3.85
   7   2 -15   23.28    6.12
  -7  -2  15   37.48    6.36
  -7   2  16  100.62   12.74
   7   2 -16   94.01   15.18
  -7  -2  16  104.82   14.92
  -7   2  17   82.49   10.81
   7   2 -17   85.34   13.31
  -7  -2  17   77.30   12.50
  -7   2  18   60.02    8.32
   7   2 -18   49.77   10.01
  -7  -2  18   61.84   10.88
  -7   2  19    0.00    1.76
   7   2 -19    1.58    2.77
  -7  -2  19    1.83    3.07
  -7  -2  20   13.75    5.29
  -7  -2  21   74.43   13.37
  -7   2  22   13.02    3.54
  -7  -2  22   11.75    4.60
  -7   2  23   55.96    8.91
  -7  -2  23   47.42   10.39
  -7   2  24    4.65    2.81
  -7  -2  24    6.23    3.97
  -7   2  25   10.34    3.74
  -7  -2  25   16.20    5.63
  -7   2  26    0.17    1.97
  -7  -2  26    1.20    3.20
  -7   2  27   32.51    6.89
  -7  -2  27   23.60    7.21
  -7   2  28    6.32    3.51
  -7  -2  28   10.66    5.54
  -7   2  29    9.97    4.65
  -7  -2  29   15.12    6.07
  -7   2  30    0.98    2.76
  -7  -2  30    0.00    2.92
  -7   2  31   21.14    5.96
  -7  -2  31   14.25    6.17
  -7   2  32   -0.00    2.84
  -7  -2  32   -0.00    3.52
  -7   2  33   17.47    5.84
  -7  -2  33   15.26    6.42
  -7   2  34    0.06    2.60
  -7  -2  34   -0.00    3.50
  -7   2  35    0.37    2.96
  -7  -2  35   -0.00    2.90
  -7   2  36    0.15    2.67
  -7  -2  36   -0.00    3.99
  -7   2  37    9.17    4.59
  -7  -2  37   10.01    5.68
  -7   2  38    1.63    3.52
  -7   3   1    0.37    2.40
  -7   3   1    0.00    2.36
  -7   3   1   -0.00    2.99
   7  -3  -1   -0.00    2.30
   7  -3  -1    1.51    2.18
   7   3  -1    1.34    3.28
  -7  -3   1    3.08    3.50
  -7  -3   1   -0.00    3.12
  -7   3   2  195.15   25.06
  -7   3   2  158.53   24.22
  -7   3   2  146.49   24.35
   7  -3  -2  174.14   24.86
   7  -3  -2  196.38   24.44
   7  -3  -2  162.05   23.61
   7   3  -2  215.05   27.23
  -7  -3   2  204.70   26.45
  -7  -3   2  329.56   30.66
  -7   3   3   58.13    9.85
  -7   3   3   62.55    9.95
  -7   3   3   61.48   10.30
   7  -3  -3   57.67    9.08
   7  -3  -3   53.90    8.81
   7   3  -3   59.29   11.48
  -7  -3   3   61.38   11.08
  -7  -3   3   61.69   12.11
  -7   3   4    9.04    3.24
  -7   3   4   11.63    3.83
  -7   3   4    7.00    3.69
   7  -3  -4    6.38    2.27
   7  -3  -4    8.37    2.51
   7   3  -4    8.43    4.60
  -7  -3   4   11.34    4.36
  -7  -3   4    9.83    4.65
  -7   3   5  126.42   14.84
  -7   3   5  109.83   14.42
  -7   3   5   48.81   13.23
   7  -3  -5  104.68   12.13
   7  -3  -5  103.70   12.12
   7   3  -5  123.01   17.28
  -7  -3   5  101.11   15.77
  -7  -3   5   95.88   16.50
  -7   3   6   31.52    5.43
  -7   3   6   23.24    5.00
  -7   3   6   19.66    5.13
   7   3  -6   35.18    7.74
  -7  -3   6   25.91    6.47
  -7  -3   6   21.17    6.79
  -7   3   7    0.46    1.60
  -7   3   7    0.50    1.58
  -7   3   7    4.35    2.37
   7   3  -7    0.00    2.82
  -7  -3   7    2.41    3.28
  -7  -3   7    2.18    3.46
  -7   3   8   -0.00    1.31
  -7   3   8    0.11    1.35
  -7   3   8   -0.00    1.71
   7   3  -8   -0.00    2.96
  -7  -3   8    0.54    2.47
  -7  -3   8    3.31    3.24
  -7   3   9  279.99   30.96
  -7   3   9  274.42   31.05
  -7   3   9  225.40   31.46
   7   3  -9  256.56   34.57
  -7  -3   9  267.00   33.95
  -7  -3   9  191.97   33.58
  -7   3  10   79.93   10.39
   7   3 -10   88.46   13.55
  -7  -3  10   52.90   11.34
  -7  -3  10   87.75   13.71
  -7   3  11    5.87    1.99
   7   3 -11    7.56    4.32
  -7  -3  11   11.19    3.78
  -7  -3  11   11.75    4.46
  -7   3  12   -0.00    0.93
   7   3 -12    1.10    3.03
  -7  -3  12    1.17    2.15
  -7   3  13   99.74   12.01
  -7   3  13   93.36   11.96
   7   3 -13  103.47   15.83
  -7  -3  13  117.36   15.67
   7   3 -14  129.76   18.25
  -7  -3  14  104.54   16.69
   7   3 -15  223.71   32.08
  -7  -3  15  256.31   31.93
   7   3 -16   26.76    6.93
  -7  -3  16   26.92    6.40
  -7  -3  16   25.18    7.15
   7   3 -17    4.05    3.69
  -7  -3  17    1.48    3.01
  -7  -3  17    5.60    4.43
  -7   3  18   35.60    5.15
   7   3 -18   33.75    8.11
  -7  -3  18   39.66    8.78
  -7   3  19  313.91   39.93
   7   3 -19  374.05   44.16
  -7  -3  19  389.26   44.98
  -7   3  20    1.13    1.60
   7   3 -20   -0.00    2.96
  -7  -3  20    1.96    3.14
  -7   3  21   10.36    2.88
  -7  -3  21    4.02    4.06
  -7   3  22   -0.00    1.90
  -7  -3  22   -0.00    3.31
  -7  -3  23   15.12    6.06
  -7  -3  24    8.60    4.35
  -7  -3  25   16.56    6.30
  -7  -3  26   -0.00    3.34
  -7  -3  27   -0.00    3.14
  -7  -3  28    0.05    3.81
  -7  -3  29   27.39    8.16
  -7  -3  30   -0.00    2.90
  -7  -3  31   16.76    7.03
  -7  -3  32   -0.00    4.51
  -7  -3  33    1.51    4.45
  -7  -3  34    7.51    5.50
  -7  -3  35   10.68    5.80
  -7   3  36    2.88    3.53
  -7  -3  36    2.83    4.30
  -7   3  37    5.14    4.07
  -7   3  38   -0.00    3.15
  -7   4   1   68.00   12.18
  -7   4   1   74.26   12.31
  -7   4   1   92.21   13.41
   7  -4  -1   79.47   12.31
   7   4  -1   61.82   13.47
  -7  -4   1   71.70   13.47
  -7  -4   1   76.54   14.57
  -7   4   2  111.59   17.76
  -7   4   2  125.80   18.06
  -7   4   2  148.25   19.08
   7  -4  -2  117.50   17.42
   7   4  -2  127.12   20.21
  -7  -4   2  119.34   19.11
  -7  -4   2  139.79   21.10
  -7   4   3   15.72    4.72
  -7   4   3   14.99    4.49
  -7   4   3   24.87    5.78
   7  -4  -3   20.24    4.36
   7   4  -3   11.78    5.83
  -7  -4   3   19.34    5.88
  -7  -4   3    8.95    5.22
  -7   4   4   39.64    7.39
  -7   4   4   42.95    7.49
  -7   4   4   33.91    7.34
   7  -4  -4   28.07    5.80
   7  -4  -4   52.15    6.72
   7   4  -4   42.71    9.51
  -7  -4   4   36.28    8.52
  -7  -4   4   47.84   10.18
  -7   4   5   92.57   13.19
  -7   4   5  102.28   13.46
  -7   4   5   95.35   13.66
   7  -4  -5   92.02   11.24
   7  -4  -5   79.05   11.10
   7   4  -5   86.05   15.48
  -7  -4   5   98.68   15.23
  -7  -4   5   98.56   16.06
  -7   4   6   63.88   10.44
  -7   4   6   73.78   10.76
  -7   4   6   87.03   11.58
   7   4  -6   60.97   12.74
  -7  -4   6   67.15   12.30
  -7   4   7   51.18    8.54
  -7   4   7   55.18    8.73
  -7   4   7   53.46    9.21
  -7   4   7   63.39    9.43
   7   4  -7   75.15   12.50
  -7  -4   7   56.80   10.57
  -7  -4   7   66.08   12.08
  -7   4   8   71.79    9.54
  -7   4   8   69.77    9.58
  -7   4   8   57.66    9.93
  -7   4   8   61.46    9.82
   7   4  -8   69.28   12.64
  -7  -4   8   72.85   12.07
  -7  -4   8   56.94   12.42
  -7   4   9   36.24    5.43
  -7   4   9   35.91    5.46
  -7   4   9   33.83    6.17
  -7   4   9   25.61    5.50
   7   4  -9   46.90    9.34
  -7  -4   9   45.29    8.57
  -7   4  10    0.47    1.03
  -7   4  10    0.76    1.10
  -7   4  10   -0.00    1.63
  -7   4  10    2.85    1.93
   7   4 -10    2.09    3.88
  -7  -4  10   -0.00    2.56
  -7   4  11  122.61   16.40
  -7   4  11  126.72   16.26
   7   4 -11  162.73   21.02
  -7  -4  11  114.22   18.55
  -7   4  12  170.37   18.58
  -7   4  12  122.03   18.01
   7   4 -12  177.06   22.90
  -7  -4  12  152.80   21.36
  -7   4  13  150.62   19.41
  -7   4  13  156.53   19.45
   7   4 -13  169.32   23.83
  -7  -4  13  187.72   23.29
  -7   4  14   38.38    5.58
   7   4 -14   51.55    9.76
  -7  -4  14   40.49    8.41
  -7   4  15   56.75    7.34
   7   4 -15   65.16   11.89
  -7  -4  15   54.61   10.41
  -7  -4  15   49.27   11.06
  -7   4  16   37.18    5.39
   7   4 -16   45.99    9.81
  -7  -4  16   63.12    9.92
  -7  -4  16   37.45    9.27
  -7   4  17  175.70   21.68
  -7  -4  17  179.83   25.30
  -7  -4  17  209.76   27.37
  -7   4  18   27.24    4.49
   7   4 -18   31.65    8.09
  -7  -4  18   36.64    7.94
  -7  -4  18   28.62    7.99
  -7   4  19   21.45    4.03
   7   4 -19   28.63    7.63
  -7  -4  19   26.64    7.54
  -7   4  20   30.48    5.33
   7   4 -20   44.09    9.43
  -7  -4  20   29.38    8.30
  -7   4  21   55.51    6.53
   7   4 -21   55.10   10.07
  -7  -4  21    7.56    5.82
  -7  -4  22   48.92   10.95
  -7  -4  23   14.81    6.11
  -7  -4  24    8.95    5.72
  -7  -4  25    8.48    5.07
  -7  -4  26   16.35    6.43
  -7  -4  27   20.00    7.02
  -7  -4  28    7.03    5.13
  -7  -4  29   13.55    6.30
  -7  -4  30    2.43    4.32
  -7  -4  31   13.67    6.31
  -7  -4  32    4.55    5.13
  -7  -4  33    9.58    5.84
  -7  -4  34    4.62    4.76
  -7  -4  35    2.31    4.25
  -7  -4  36    3.15    5.06
  -7   5   1    0.00    2.54
  -7   5   1    1.88    3.06
  -7   5   1    1.95    2.92
   7  -5  -1    0.54    2.47
   7   5  -1    2.79    3.78
  -7  -5   1    5.45    4.71
  -7   5   2    2.77    2.94
  -7   5   2    0.00    2.42
  -7   5   2    0.99    2.48
  -7   5   2    0.16    2.86
   7  -5  -2    0.00    2.20
   7   5  -2    5.87    4.40
  -7  -5   2    0.82    3.68
  -7   5   3   55.52    9.03
  -7   5   3   43.18    8.29
  -7   5   3   39.16    8.78
  -7   5   3   39.21    8.58
   7  -5  -3   46.88    7.85
   7   5  -3   42.81   10.19
  -7  -5   3   34.70   10.00
  -7   5   4  159.64   19.43
  -7   5   4  134.19   18.89
  -7   5   4  147.36   20.04
  -7   5   4  119.12   18.86
   7  -5  -4  124.16   17.57
   7   5  -4  115.40   20.84
  -7  -5   4  152.25   21.12
  -7  -5   4  121.12   21.34
  -7   5   5   42.32    7.74
  -7   5   5   46.38    8.11
  -7   5   5   46.58    8.74
  -7   5   5   41.97    8.10
   7  -5  -5   41.38    6.41
   7  -5  -5   40.26    6.29
   7   5  -5   46.83   10.34
  -7  -5   5   43.28    9.69
  -7  -5   5   41.87   10.21
  -7   5   6    4.65    2.61
  -7   5   6    3.19    2.63
  -7   5   6    3.63    2.83
  -7   5   6    0.00    2.29
   7   5  -6    0.00    3.59
  -7  -5   6    0.00    2.66
  -7   5   7   15.50    4.14
  -7   5   7   22.72    4.56
  -7   5   7   16.21    4.82
  -7   5   7   18.06    4.72
   7   5  -7   14.49    6.11
  -7  -5   7   16.16    5.69
  -7   5   8   97.80   13.58
  -7   5   8  104.84   13.78
  -7   5   8   90.67   14.24
   7   5  -8  112.86   17.64
  -7  -5   8   84.29   15.56
  -7   5   9  166.72   21.22
  -7   5   9  153.14   21.14
  -7   5   9  153.92   22.02
   7   5  -9  267.97   28.15
  -7  -5   9  169.95   24.27
  -7   5  10   46.32    7.22
  -7   5  10   48.91    7.30
  -7   5  10   53.03    8.34
   7   5 -10   63.05   11.56
  -7  -5  10   38.51    9.24
  -7   5  11  115.19   14.73
  -7   5  11  115.47   14.69
  -7   5  11  116.00   15.93
   7   5 -11  118.19   19.07
  -7  -5  11  126.83   18.52
  -7   5  12    2.39    2.03
   7   5 -12    0.34    3.79
  -7  -5  12    2.05    3.23
  -7  -5  12   -0.00    3.69
  -7   5  13   47.11    7.32
   7   5 -13   43.13   10.26
  -7  -5  13   48.47    9.74
  -7  -5  13   43.51   10.22
  -7   5  14   53.68    8.33
   7   5 -14   67.72   12.58
  -7  -5  14   62.35   12.42
  -7   5  15  189.41   24.87
   7   5 -15  216.32   29.64
  -7  -5  15  215.42   28.43
  -7  -5  15  211.55   29.96
  -7   5  16   -0.00    1.55
   7   5 -16    0.00    3.68
  -7  -5  16    2.24    3.46
  -7  -5  16   -0.00    4.04
  -7   5  17    5.69    2.24
   7   5 -17    9.74    5.35
  -7  -5  17   11.19    5.89
  -7   5  18    2.15    1.97
   7   5 -18   11.86    5.34
  -7  -5  18   11.37    5.58
  -7   5  19   33.53    6.07
   7   5 -19   40.17    9.51
  -7  -5  19   49.22   10.67
  -7   5  20   33.15    6.14
   7   5 -20   37.62    9.38
  -7  -5  20   45.45   10.02
   7   5 -21   11.23    5.05
  -7  -5  21    5.08    4.93
   7   5 -22    0.00    2.78
  -7  -5  22   -0.00    3.59
  -7  -5  24   15.79    6.94
  -7  -5  25   15.94    6.88
  -7  -5  26    8.21    5.42
  -7  -5  27   -0.00    5.00
  -7  -5  28    5.39    5.85
  -7  -5  29   16.31    7.93
  -7  -5  30    5.75    6.49
  -7  -5  31   10.17    5.92
  -7  -5  32    0.00    3.80
  -7  -5  33    0.75    3.97
  -7  -5  34   17.19    7.65
  -7  -5  35    2.48    4.87
  -7   6   1   89.64   14.73
  -7   6   1   87.43   14.57
  -7   6   1  103.08   16.24
   7  -6  -1   76.63   13.96
   7   6  -1  106.89   17.65
  -7  -6   1   85.53   17.15
  -7   6   2   87.25   12.91
  -7   6   2   82.38   12.67
  -7   6   2   54.86   12.23
   7  -6  -2   69.83   11.82
   7   6  -2   61.86   13.68
  -7   6   3   32.04    7.72
  -7   6   3   50.88    8.95
  -7   6   3   41.87    9.13
   7  -6  -3   37.02    7.44
   7   6  -3   49.98   10.98
  -7   6   4   13.70    4.74
  -7   6   4   15.60    4.97
  -7   6   4   27.65    6.76
   7  -6  -4   21.20    4.77
   7   6  -4   16.81    7.09
  -7   6   5   -0.00    2.15
  -7   6   5   -0.00    2.41
  -7   6   5   -0.00    2.97
   7  -6  -5    0.91    1.77
   7   6  -5    2.11    4.27
  -7   6   6   79.96   13.59
  -7   6   6   93.95   14.12
  -7   6   6   82.55   14.55
   7  -6  -6   97.20   12.13
   7   6  -6  115.78   18.14
  -7   6   7  157.60   21.76
  -7   6   7  166.96   22.01
  -7   6   7  134.68   22.23
   7   6  -7  228.23   27.54
  -7   6   8   83.42   12.36
  -7   6   8   80.93   12.30
  -7   6   8   77.31   13.07
   7   6  -8   89.83   16.03
  -7   6   9    5.73    2.59
  -7   6   9    0.42    1.86
  -7   6   9    3.96    2.77
   7   6  -9    7.90    5.59
  -7  -6   9    1.97    3.72
  -7   6  10   83.09   12.59
  -7   6  10   97.94   14.08
   7   6 -10   98.23   16.96
  -7  -6  10   85.59   16.51
  -7   6  11  135.00   18.26
  -7   6  11  144.14   19.60
   7   6 -11  151.03   22.79
  -7  -6  11  135.12   22.78
  -7   6  12   17.36    4.66
   7   6 -12   23.92    7.64
  -7  -6  12   14.50    6.80
  -7   6  13   16.13    4.36
   7   6 -13   21.00    7.20
  -7  -6  13   21.67    7.18
  -7   6  14   13.32    3.86
   7   6 -14   11.61    6.15
  -7  -6  14   10.63    5.82
  -7   6  15    1.01    1.98
   7   6 -15    0.00    4.09
  -7  -6  15    4.49    4.98
  -7   6  16   67.08    9.64
   7   6 -16   39.60   11.42
  -7  -6  16   62.08   13.23
  -7   6  17   57.75    9.73
   7   6 -17   67.10   13.49
  -7  -6  17   91.10   15.35
  -7   6  18   77.61   12.84
   7   6 -18  134.06   18.61
  -7  -6  18  104.46   18.08
   7   6 -19    5.35    4.78
  -7  -6  19    7.12    5.49
   7   6 -20    1.82    4.36
  -7  -6  20    3.78    3.99
   7   6 -21    1.65    4.33
  -7  -6  21    2.09    4.63
  -7  -6  22   33.31    9.33
  -7  -6  23   17.42    6.59
  -7  -6  24   14.22    7.08
  -7  -6  25    1.03    4.25
  -7  -6  26   43.03   11.16
  -7  -6  27   11.75    6.59
  -7  -6  28   17.80    7.55
  -7  -6  29    7.09    5.98
  -7  -6  30    0.00    4.74
  -7  -6  31    0.00    4.91
  -7  -6  32   13.47    6.41
  -7  -6  33    5.84    5.38
  -7  -6  34   13.00    7.20
  -7   7   1    7.50    4.19
  -7   7   1    6.04    4.22
  -7   7   2   29.56    7.38
  -7   7   2   28.15    7.31
  -7   7   2   37.09    9.02
  -7   7   3    8.86    4.47
  -7   7   3   13.72    4.94
  -7   7   3    6.86    4.70
  -7   7   4  294.08   39.36
  -7   7   4  319.26   39.82
  -7   7   4  293.71   40.69
  -7   7   5   97.17   15.43
  -7   7   5  104.36   15.60
  -7   7   5   87.67   16.17
   7  -7  -5  120.44   16.11
   7  -7  -5  101.01   14.54
   7   7  -5   80.38   17.60
  -7   7   6    7.54    3.71
  -7   7   6   11.52    4.23
  -7   7   6   10.23    4.73
   7  -7  -6    9.57    3.88
   7  -7  -6    7.76    2.78
   7   7  -6    5.78    5.53
  -7  -7   6   12.59    6.33
  -7   7   7   87.84   13.53
  -7   7   7  100.69   13.97
  -7   7   7   92.12   14.78
   7  -7  -7   80.00   11.33
  -7  -7   7   74.79   16.16
  -7   7   8   27.14    5.60
  -7   7   8   10.87    4.88
   7   7  -8   18.65    7.95
  -7  -7   8   16.86    7.35
  -7   7   9   42.93    7.34
  -7   7   9   23.85    7.15
   7   7  -9   31.98    9.72
  -7  -7   9   38.94   10.22
  -7   7  10  140.56   17.70
  -7   7  10  120.50   18.23
   7   7 -10   91.88   19.62
  -7  -7  10  127.16   21.53
  -7   7  11   26.25    6.85
   7   7 -11   34.18    9.83
  -7  -7  11   46.15   10.70
   7   7 -12    6.80    5.46
  -7  -7  12    0.00    4.66
  -7  -7  13   23.65    8.24
  -7  -7  14  176.41   27.98
  -7  -7  15   -0.00    3.68
  -7  -7  16    1.95    4.66
  -7  -7  17    5.38    4.87
  -7  -7  18    3.79    4.91
  -7  -7  19    2.55    4.06
  -7  -7  20   23.44    8.66
  -7  -7  21    5.47    4.88
   7   7 -22    5.33    5.04
  -7  -7  22   -0.00    5.22
   7   7 -23    5.43    4.98
  -7  -7  23    6.97    5.76
   7   7 -24   23.21    8.27
  -7  -7  24   25.79    8.52
  -7  -7  25    5.19    5.03
  -7  -7  26   10.01    6.93
  -7  -7  27    3.47    5.26
  -7  -7  28    0.75    4.45
  -7  -7  29    7.38    6.28
  -7  -7  30   17.64    8.25
  -7  -7  31   -0.00    4.86
  -7  -7  32   -0.00    4.73
  -7  -7  33   -0.00    4.47
  -7   8   1   49.60    9.96
  -7   8   1   39.13    9.13
   7  -8  -1   53.91    9.95
   7   8  -1   23.29    9.49
  -7   8   2  126.74   19.77
  -7   8   2  133.53   19.87
   7  -8  -2  130.78   19.47
   7   8  -2  107.15   21.51
  -7   8   3    0.00    3.53
   7  -8  -3   11.71    4.67
   7   8  -3   13.16    6.65
  -7  -8   3   12.09    7.46
  -7   8   4   50.68    9.77
   7  -8  -4   44.54    8.91
   7   8  -4   24.54    9.80
  -7  -8   4   48.66   12.20
  -7   8   5   15.40    5.39
  -7  -8   5    7.92    6.52
  -7   8   6   37.60    7.98
  -7  -8   6   27.60    9.86
  -7   8   7    2.61    3.03
  -7  -8   7    5.96    5.40
  -7   8   8   74.05   11.98
  -7  -8   8   56.84   14.27
  -7   8   9    3.58    3.29
  -7  -8   9   12.33    6.83
  -7  -8  10   15.56    7.20
  -7  -8  11    8.57    6.38
   7   8 -12  153.54   27.44
  -7  -8  12  216.30   30.30
   7   8 -13    0.00    3.69
  -7  -8  13    2.88    4.96
   7   8 -14    6.36    6.22
  -7  -8  14    9.82    6.19
   7   8 -15    0.12    4.31
  -7  -8  15    5.34    4.84
   7   8 -16   78.13   15.93
  -7  -8  16   74.20   15.90
   7   8 -17    0.00    3.86
  -7  -8  17    2.47    4.34
   7   8 -18    8.94    6.25
  -7  -8  18    9.06    6.03
   7   8 -19    0.00    5.27
  -7  -8  19   -0.00    4.31
   7   8 -20   10.27    6.10
  -7  -8  20   14.53    7.03
   7   8 -21    2.38    4.45
  -7  -8  21    0.00    4.36
   7   8 -22   21.61    8.23
  -7  -8  22   12.77    6.95
   7   8 -23   11.86    6.27
  -7  -8  23   14.02    7.94
   7   8 -24    6.96    5.72
  -7  -8  24   25.24    8.83
  -7  -8  25   -0.00    3.70
  -7  -8  26   11.17    6.65
  -7  -8  27    3.20    4.62
  -7  -8  28   11.43    7.33
  -7  -8  29   -0.00    4.38
  -7  -8  30    0.00    4.68
  -7  -8  31    0.81    4.11
  -7  -8  32    4.04    6.07
  -7   9   1    0.00    3.46
   7   9  -1    1.03    4.79
  -7  -9   1   -0.00    5.28
  -7   9   2   33.26    8.69
   7   9  -2   37.14   10.96
  -7  -9   2   48.22   12.40
  -7   9   3    0.00    3.22
   7   9  -3    5.66    6.39
  -7  -9   3    6.96    5.88
  -7   9   4   51.78   11.13
   7   9  -4   41.98   13.16
  -7  -9   4   80.48   15.78
  -7   9   5    3.24    3.56
   7   9  -5    4.88    5.83
  -7  -9   5    2.94    5.28
  -7   9   6   25.67    7.05
   7   9  -6   33.49   10.59
  -7  -9   6   30.31   10.13
  -7   9   7   28.65    7.13
   7   9  -7   12.97    7.54
  -7  -9   7   24.68    9.55
   7   9  -8   13.34    7.86
  -7  -9   8   38.25   10.65
   7   9  -9    1.21    4.72
  -7  -9   9    0.00    3.90
   7   9 -10  120.79   20.04
  -7  -9  10   82.14   18.63
   7   9 -11   -0.00    4.59
  -7  -9  11    1.58    4.40
   7   9 -12    4.19    5.48
  -7  -9  12    0.97    5.01
   7   9 -13    8.85    6.94
  -7  -9  13    6.80    5.89
   7   9 -14   60.03   14.29
  -7  -9  14   59.73   14.18
   7   9 -15    0.06    4.64
  -7  -9  15   -0.00    4.40
   7   9 -16    7.59    6.43
  -7  -9  16   11.64    6.73
   7   9 -17   -0.00    5.02
  -7  -9  17    1.89    5.29
   7   9 -18   33.98    9.45
  -7  -9  18    0.00    5.23
   7   9 -19   -0.00    5.16
  -7  -9  19   -0.00    4.80
   7   9 -20   19.21    8.01
  -7  -9  20    8.93    6.82
   7   9 -21    1.00    5.18
  -7  -9  21    0.92    4.44
   7   9 -22    1.28    4.24
  -7  -9  22    0.00    4.01
   7   9 -23    2.03    4.64
  -7  -9  23    0.94    4.37
   7   9 -24   21.80    8.30
  -7  -9  24   15.26    7.92
   7   9 -25    3.03    4.83
  -7  -9  25   -0.00    5.55
  -7  -9  26    0.00    4.93
  -7  -9  27   -0.00    5.21
  -7  -9  28   -0.00    3.84
  -7  -9  29   -0.00    5.08
  -7  -9  30   18.31    8.61
  -7  -9  31    0.58    5.10
  -7  10   1   15.28    6.33
   7  10  -1    6.68    5.82
  -7 -10   1   10.82    7.20
  -7  10   2   60.11   12.32
   7  10  -2   51.76   13.78
  -7 -10   2   64.69   15.28
  -7  10   3    0.00    3.58
   7  10  -3   -0.00    4.52
  -7 -10   3   -0.00    5.21
  -7  10   4    1.28    3.48
   7  10  -4   -0.00    5.09
  -7 -10   4    2.01    5.77
  -7  10   5    0.00    3.26
   7  10  -5   -0.00    4.70
  -7 -10   5    0.48    5.67
  -7  10   6  138.58   22.46
   7  10  -6  148.53   25.56
  -7 -10   6  162.69   27.15
   7  10  -7    2.84    5.58
  -7 -10   7    5.78    5.93
   7  10  -8    4.50    6.25
  -7 -10   8    8.44    6.63
   7  10  -9    1.71    4.99
  -7 -10   9    2.77    5.32
   7  10 -10    3.61    5.45
  -7 -10  10   13.39    6.94
   7  10 -11   11.75    7.09
  -7 -10  11    2.10    5.91
   7  10 -12   48.27   12.42
  -7 -10  12   42.91   12.19
   7  10 -13   -0.00    5.03
  -7 -10  13   -0.00    4.93
   7  10 -14   19.19    7.82
  -7 -10  14   10.36    7.18
   7  10 -15   -0.00    5.69
  -7 -10  15    3.49    5.34
   7  10 -16   54.55   13.57
  -7 -10  16   43.25   12.67
   7  10 -17    2.22    5.10
  -7 -10  17    0.00    3.59
   7  10 -18   27.62    9.86
  -7 -10  18   29.90   10.55
   7  10 -19    0.00    4.31
  -7 -10  19    3.83    5.94
   7  10 -20    4.05    5.45
  -7 -10  20   12.81    7.75
   7  10 -21    6.94    5.88
  -7 -10  21    0.00    6.41
   7  10 -22   39.46   11.34
  -7 -10  22   39.76   11.70
   7  10 -23    0.59    4.52
  -7 -10  23   -0.00    5.48
   7  10 -24    4.88    5.77
  -7 -10  24    7.49    6.08
   7  10 -25   -0.00    5.14
  -7 -10  25   -0.00    5.04
   7  10 -26    8.95    6.44
  -7 -10  26   20.87    8.42
  -7 -10  27   -0.00    4.75
  -7 -10  28    9.10    7.03
  -7 -10  29    1.62    5.79
  -7 -10  30   -0.00    5.23
   7  11  -1    0.00    5.49
  -7 -11   1    1.70    5.03
   7  11  -2    1.40    6.00
  -7 -11   2    2.46    5.17
   7  11  -3    2.34    5.93
  -7 -11   3   -0.00    4.99
  -7  11   4   39.91    9.86
   7  11  -4   42.08   12.30
  -7 -11   4   33.00   11.78
  -7  11   5   29.35    8.41
   7  11  -5   25.14    9.99
  -7 -11   5   23.37   10.16
   7  11  -6   -0.00    5.05
  -7 -11   6    0.00    5.11
   7  11  -7   10.40    7.41
  -7 -11   7   32.88   10.51
   7  11  -8   16.45    8.93
  -7 -11   8   23.83    9.74
   7  11  -9    4.35    5.59
  -7 -11   9    0.00    4.88
   7  11 -10   21.16    9.40
  -7 -11  10   37.80   11.27
   7  11 -11    6.80    5.22
  -7 -11  11    0.00    5.23
   7  11 -12   -0.00    5.59
  -7 -11  12   -0.00    5.32
   7  11 -13    3.50    5.86
  -7 -11  13    0.93    4.35
   7  11 -14   22.71    8.93
  -7 -11  14   21.34    9.11
   7  11 -15   -0.00    4.52
  -7 -11  15    8.10    6.97
   7  11 -16   10.74    6.87
  -7 -11  16   10.67    7.47
   7  11 -17    0.00    4.89
  -7 -11  17    0.98    5.23
   7  11 -18   11.64    7.47
  -7 -11  18    5.07    6.34
   7  11 -19    1.78    5.36
  -7 -11  19    2.31    5.19
   7  11 -20   22.12    9.38
  -7 -11  20   27.62   10.73
   7  11 -21    2.17    4.69
  -7 -11  21   -0.00    4.63
   7  11 -22   -0.00    4.70
  -7 -11  22   -0.00    6.12
  -7 -11  23   -0.00    4.64
   7  11 -24   27.69    9.64
  -7 -11  24    9.56    7.63
   7  11 -25    4.63    5.05
  -7 -11  25   -0.00    5.71
   7  11 -26   -0.00    5.10
  -7 -11  26    5.03    5.16
  -7 -11  27   -0.00    4.30
  -7 -11  28    0.00    5.20
  -7  12   1    5.41    4.84
   7  12  -1    0.37    5.10
  -7 -12   1    3.43    6.55
  -7  12   2   21.28    7.42
   7  12  -2   14.72    7.95
  -7 -12   2    2.58    5.69
  -7  12   3   -0.00    3.74
   7  12  -3    2.82    5.15
  -7 -12   3   -0.00    5.23
   7  12  -4   -0.00    6.11
  -7 -12   4    0.00    5.28
   7  12  -5   13.05    8.50
  -7 -12   5   12.46    8.36
   7  12  -6   27.51   10.54
  -7 -12   6   35.10   11.93
   7  12  -7    2.41    5.82
  -7 -12   7    0.00    5.35
   7  12  -8   10.79    7.33
  -7 -12   8   10.06    7.03
   7  12  -9    4.20    6.54
  -7 -12   9    0.00    4.95
   7  12 -10   11.38    7.47
  -7 -12  10    6.85    6.74
   7  12 -11   -0.00    5.72
  -7 -12  11    0.00    4.72
   7  12 -12   24.44    9.67
  -7 -12  12   13.99    8.35
   7  12 -13   -0.00    5.01
  -7 -12  13    2.26    5.31
   7  12 -14    0.28    5.04
  -7 -12  14    1.79    4.65
   7  12 -15    0.25    4.05
  -7 -12  15   -0.00    5.08
   7  12 -16    9.65    8.16
  -7 -12  16   33.46   11.60
   7  12 -17    4.23    6.18
  -7 -12  17    1.95    5.25
   7  12 -18    2.38    5.22
  -7 -12  18    5.50    6.90
   7  12 -19    0.81    4.50
  -7 -12  19    0.03    4.14
   7  12 -20   16.06    8.26
  -7 -12  20    1.21    5.39
   7  12 -21    1.47    4.68
  -7 -12  21   -0.00    4.64
   7  12 -22    9.51    7.83
  -7 -12  22   -0.00    5.31
   7  12 -23    4.04    5.77
  -7 -12  23    0.00    4.05
   7  12 -24    6.51    5.96
  -7 -12  24    8.98    8.02
   7  12 -25    0.00    4.45
  -7 -12  25    5.80    7.04
   7  12 -26    1.68    5.08
  -7 -12  26    4.34    6.03
   7  12 -27    2.47    5.95
  -7 -12  27    2.78    6.32
  -7  13   1    1.26    4.05
   7  13  -1    4.17    6.26
  -7 -13   1    0.00    4.26
  -7  13   2   24.05    7.87
   7  13  -2    5.29    6.79
  -7 -13   2    3.86    6.34
   7  13  -3    3.67    6.43
  -7 -13   3   13.63    9.06
   7  13  -4   68.55   16.52
  -7 -13   4   40.92   14.70
   7  13  -5    5.03    6.30
  -7 -13   5    3.46    6.24
   7  13  -6    0.00    4.97
  -7 -13   6    3.18    6.04
   7  13  -7    0.98    5.79
  -7 -13   7    2.93    6.72
   7  13  -8    0.00    4.89
  -7 -13   8   21.86    9.67
   7  13  -9    2.89    6.18
  -7 -13   9   10.49    7.58
   7  13 -10   35.25   11.53
  -7 -13  10   27.42   11.05
   7  13 -11    2.29    6.11
  -7 -13  11    7.32    7.08
   7  13 -12    0.77    5.22
  -7 -13  12   -0.00    5.32
   7  13 -13    6.50    6.85
  -7 -13  13   10.29    7.02
   7  13 -14   22.48   10.34
  -7 -13  14   32.30   11.47
   7  13 -15   -0.00    5.57
  -7 -13  15   -0.00    6.00
   7  13 -16    4.60    6.59
  -7 -13  16   -0.00    6.91
   7  13 -17   -0.00    5.84
  -7 -13  17   -0.00    5.11
   7  13 -18   -0.00    4.72
  -7 -13  18    2.16    5.44
   7  13 -19   -0.00    5.27
  -7 -13  19    1.12    4.88
   7  13 -20   19.87    8.86
  -7 -13  20    7.21    7.26
   7  13 -21    6.13    6.85
  -7 -13  21    4.24    6.15
   7  13 -22    7.78    6.67
  -7 -13  22    0.45    6.18
   7  13 -23    2.46    5.49
  -7 -13  23    4.72    5.11
   7  13 -24   15.96    8.16
  -7 -13  24    2.50    5.34
   7  13 -25   -0.00    5.35
  -7 -13  25    0.00    6.26
   7  13 -26    6.93    7.31
   7  13 -27    3.45    6.03
   7  14  -1    7.27    7.14
  -7 -14   1    0.00    5.21
   7  14  -2   11.61    7.47
  -7 -14   2   30.84   12.01
   7  14  -3    2.39    5.47
  -7 -14   3   -0.00    5.73
   7  14  -4   -0.00    6.00
  -7 -14   4    0.82    5.94
   7  14  -5   -0.00    7.43
  -7 -14   5   -0.00    5.04
   7  14  -6   16.80    9.50
  -7 -14   6   30.97   12.24
   7  14  -7   22.27   10.23
  -7 -14   7   29.36   11.85
   7  14  -8    0.00    6.28
  -7 -14   8   10.41    8.51
   7  14  -9    1.34    6.18
  -7 -14   9    1.18    5.82
   7  14 -10    6.84    7.11
  -7 -14  10    8.36    6.76
   7  14 -11    1.41    4.81
  -7 -14  11    0.15    5.57
   7  14 -12   20.40    9.31
  -7 -14  12   10.33    8.14
   7  14 -13    2.28    6.35
  -7 -14  13    0.43    5.65
   7  14 -14    4.98    6.49
  -7 -14  14   -0.00    5.01
   7  14 -15   -0.00    4.51
  -7 -14  15    4.15    6.01
   7  14 -16    3.67    6.66
  -7 -14  16   -0.00    7.17
   7  14 -17    9.55    7.22
  -7 -14  17    4.71    6.95
   7  14 -18   -0.00    6.35
  -7 -14  18    4.28    6.53
   7  14 -19   -0.00    6.20
  -7 -14  19   -0.00    4.88
   7  14 -20    5.18    6.34
  -7 -14  20    4.91    6.79
   7  14 -21    0.00    5.99
  -7 -14  21    0.00    6.25
   7  14 -22    5.23    6.48
  -7 -14  22   14.00    8.12
   7  14 -23    2.01    6.62
  -7 -14  23   -0.00    5.16
   7  14 -24    3.22    6.35
   7  14 -25   -0.00    6.21
   7  15  -1    7.70    6.62
   7  15  -2   -0.00    5.90
   7  15  -3   13.04    8.49
   7  15  -4    0.00    6.66
   7  15  -5   -0.00    5.54
   7  15  -6    1.70    5.52
   7  15  -7   -0.00    6.04
  -7 -15   7   10.10    8.48
   7  15  -8   15.51    9.00
  -7 -15   8   16.00    9.85
   7  15  -9   -0.00    5.53
  -7 -15   9   -0.00    6.35
   7  15 -10    5.46    7.38
  -7 -15  10   -0.00    6.15
   7  15 -11    0.00    6.19
  -7 -15  11    1.81    5.03
   7  15 -12    1.05    6.01
  -7 -15  12    2.45    5.62
   7  15 -13   -0.00    5.64
  -7 -15  13    7.99    7.95
   7  15 -14    0.00    5.74
  -7 -15  14   -0.00    5.56
   7  15 -15    4.30    6.60
  -7 -15  15   17.74    9.22
   7  15 -16    7.21    6.83
  -7 -15  16    1.03    6.50
   7  15 -17    7.06    6.62
  -7 -15  17    3.37    7.18
   7  15 -18   -0.00    5.61
  -7 -15  18    0.00    6.33
   7  15 -19    7.10    7.22
  -7 -15  19    5.60    6.89
   7  15 -20   -0.00    5.05
  -7 -15  20    0.00    6.46
  -7 -15  21   -0.00    6.04
   7  16  -1    4.50    6.44
   7  16  -2    2.09    7.50
   7  16  -3    0.62    5.47
   7  16  -4   -0.00    6.28
   7  16  -5    0.15    5.82
   7  16  -6    3.15    5.90
   7  16  -7   -0.00    6.34
   7  16  -8    9.95    8.31
   7  16  -9   -0.00    5.99
   7  16 -10    4.84    6.69
  -7 -16  14   -0.00    6.44
  -7 -16  15    3.54    6.28
  -7 -16  16    3.17    6.81
  -7 -16  17   -0.00    6.51
  -7 -16  18    4.15    6.69
  -7 -16  19   -0.00    6.90
  -6   0   1    1.39    2.60
  -6   0   1    1.86    2.91
   6   0  -1   -0.00    2.46
   6   0  -1    1.08    2.19
  -6   0   2  448.04   51.46
  -6   0   2  405.42   51.60
   6   0  -2  386.22   51.10
   6   0  -2  413.45   50.69
  -6   0   3    0.25    2.25
  -6   0   3    2.54    2.62
   6   0  -3    0.40    2.38
   6   0  -3    0.57    1.97
  -6   0   4   20.85    4.95
  -6   0   4   18.89    5.32
   6   0  -4   17.96    4.89
   6   0  -4   24.49    4.61
  -6   0   5   -0.00    2.45
  -6   0   5    0.45    3.01
   6   0  -5   -0.00    2.14
   6   0  -5    0.84    1.82
  -6   0   6 1372.81  169.03
  -6   0   6 1472.74  169.78
   6   0  -6 1474.50  169.33
   6   0  -6 1445.58  168.04
  -6   0   7   -0.00    1.55
  -6   0   7   -0.00    2.09
   6   0  -7   -0.00    1.93
   6   0  -7    0.08    0.94
  -6   0   8   32.71    5.80
  -6   0   8   29.58    6.03
   6   0  -8   41.52    6.38
  -6   0   9    1.11    1.56
  -6   0   9    1.33    1.94
   6   0  -9    0.68    1.95
  -6   0  10  197.25   26.19
  -6   0  10  216.84   26.92
   6   0 -10  226.95   26.69
  -6   0  11   -0.00    1.22
  -6   0  11    1.32    1.83
   6   0 -11    0.80    1.57
  -6   0  12  333.78   41.22
  -6   0  12  366.83   42.08
   6   0 -12  334.55   41.50
  -6   0  13   -0.00    1.55
  -6   0  13    2.14    1.96
   6   0 -13   -0.00    1.68
  -6   0  14   96.71   10.78
  -6   0  14   45.97   10.19
   6   0 -14   95.64   11.03
  -6   0  15   -0.00    1.51
  -6   0  15    0.00    1.92
   6   0 -15    1.53    1.64
  -6   0  16  325.20   39.27
  -6   0  16  319.68   39.94
   6   0 -16  318.39   39.27
  -6   0  17    1.09    1.97
   6   0 -17    0.05    1.86
   6   0 -17    0.79    1.54
  -6   0  18  229.49   33.47
   6   0 -18  245.64   32.94
   6   0 -18  333.55   33.82
   6   0 -19   -0.00    1.88
   6   0 -20   -0.00    2.06
  -6   0  22  144.58   20.71
  -6   0  23   -0.00    2.49
  -6   0  24   -0.00    2.67
  -6   0  25   -0.00    2.80
  -6   0  26   52.39   10.36
  -6   0  27    1.29    2.84
  -6   0  28   40.08    9.16
  -6   0  29    0.66    3.02
  -6   0  30   21.94    6.80
  -6   0  31    1.92    3.32
  -6   0  32   75.60   14.33
  -6   0  33    0.00    3.35
  -6   0  34    4.25    3.97
  -6   0  35    0.00    2.92
  -6   0  36    6.68    4.82
  -6   0  37    0.61    3.46
  -6   0  38   15.15    6.82
  -6   1   1   10.11    3.72
  -6   1   1    2.91    3.12
   6  -1  -1   11.43    3.81
   6  -1  -1    4.33    3.15
   6   1  -1   11.35    4.34
   6   1  -1    4.39    3.28
  -6  -1   1    9.61    4.09
  -6  -1   1    9.72    4.27
  -6   1   2  748.34   81.74
  -6   1   2  645.96   81.70
   6  -1  -2  610.78   81.23
   6  -1  -2  695.38   81.01
   6   1  -2  658.65   82.10
   6   1  -2  706.85   81.79
  -6  -1   2  714.70   82.24
  -6  -1   2  632.25   82.32
  -6   1   3   53.94    7.95
  -6   1   3   43.71    7.86
   6  -1  -3   40.11    7.52
   6  -1  -3   40.06    6.84
   6   1  -3   38.90    7.93
   6   1  -3   38.82    7.30
  -6  -1   3   38.91    7.84
  -6  -1   3   32.68    7.82
  -6   1   4  829.78  117.98
  -6   1   4  959.85  118.69
   6  -1  -4  995.84  118.56
   6  -1  -4 1025.90  117.96
   6  -1  -4 1305.14  118.14
   6   1  -4  927.12  119.10
   6   1  -4  917.95  118.43
  -6  -1   4 1032.21  119.36
  -6  -1   4 1002.57  119.88
  -6   1   5  135.85   18.02
  -6   1   5  134.46   18.28
   6  -1  -5  135.41   18.02
   6  -1  -5  130.58   16.68
   6  -1  -5  135.23   16.66
   6   1  -5  145.33   19.19
   6   1  -5  137.63   18.21
  -6  -1   5  124.71   18.54
  -6  -1   5  140.65   19.40
  -6   1   6  113.87   12.75
  -6   1   6   46.53   11.48
   6  -1  -6   88.28   12.18
   6   1  -6  120.50   14.17
   6   1  -6  103.33   12.69
  -6  -1   6  103.88   13.39
  -6  -1   6   88.11   13.48
  -6   1   7  293.99   34.03
  -6   1   7  256.41   34.12
   6  -1  -7  303.77   34.10
   6   1  -7  266.57   35.10
   6   1  -7  302.77   34.29
  -6  -1   7  243.26   34.53
  -6  -1   7  257.10   35.16
  -6   1   8  754.39   92.45
  -6   1   8  560.51   92.37
   6  -1  -8  915.95   92.89
   6   1  -8  847.49   92.90
  -6  -1   8  764.66   93.58
  -6  -1   8 1271.86   96.42
  -6   1   9    7.40    2.00
  -6   1   9    8.61    2.45
   6  -1  -9    4.71    1.91
   6   1  -9    6.24    3.19
   6   1  -9    7.60    2.18
  -6  -1   9   12.28    3.29
  -6  -1   9    6.64    3.18
  -6   1  10  127.28   16.04
  -6   1  10  125.96   16.58
   6  -1 -10  131.08   16.18
   6   1 -10  156.27   18.43
   6   1 -10  139.58   16.33
  -6  -1  10  117.94   17.36
  -6  -1  10  122.13   18.05
  -6   1  11   21.28    3.20
  -6   1  11   18.75    3.72
   6  -1 -11   23.30    3.33
   6   1 -11   22.66    5.02
  -6  -1  11   26.12    4.85
  -6  -1  11   16.18    4.58
  -6   1  12  353.43   38.91
  -6   1  12  295.03   39.50
   6  -1 -12  333.58   38.88
   6   1 -12  315.81   40.96
  -6  -1  12  304.20   40.48
  -6  -1  12  359.91   41.64
  -6   1  13   64.47    9.17
   6  -1 -13   70.08    8.35
   6   1 -13   68.84   10.54
  -6  -1  13   72.73   10.24
  -6  -1  13   52.76   10.27
  -6   1  14  200.65   24.06
   6  -1 -14  182.73   22.95
   6  -1 -14  197.70   23.02
   6   1 -14  196.85   25.30
  -6  -1  14  229.02   25.29
  -6  -1  14  185.68   25.56
  -6   1  15   10.06    2.77
   6  -1 -15    9.93    2.08
   6  -1 -15   13.18    2.19
   6   1 -15   14.00    3.93
  -6  -1  15   17.51    3.93
  -6  -1  15    9.83    3.83
  -6   1  16    4.28    2.12
   6  -1 -16    3.75    1.51
   6  -1 -16    4.90    1.44
   6   1 -16    5.26    2.64
  -6  -1  16    2.53    2.21
  -6  -1  16    0.00    2.47
  -6   1  17    5.88    2.50
   6  -1 -17    6.45    1.94
   6  -1 -17    6.70    1.91
   6   1 -17    5.25    2.81
  -6  -1  17    5.06    2.84
  -6  -1  17   11.42    4.08
  -6   1  18  297.62   33.85
   6  -1 -18  238.35   32.41
   6  -1 -18  296.93   32.77
   6   1 -18  258.90   34.18
  -6  -1  18  265.53   34.09
  -6   1  19   40.98    6.71
   6  -1 -19   33.26    5.59
   6   1 -19   41.20    7.36
  -6  -1  19   26.49    6.25
   6   1 -20    1.44    2.49
   6   1 -21    2.79    2.64
  -6  -1  21    2.98    3.00
  -6   1  22   11.68    3.81
  -6  -1  22    6.75    4.00
  -6   1  23   10.91    3.84
  -6  -1  23   10.29    4.70
  -6   1  24   37.99    7.64
  -6  -1  24   31.66    7.99
  -6   1  25    1.97    2.95
  -6  -1  25    3.59    3.53
  -6   1  26    6.07    3.57
  -6  -1  26   11.40    4.45
  -6   1  27    0.00    2.54
  -6  -1  27   -0.00    2.92
  -6   1  28   75.89   12.97
  -6  -1  28   67.01   13.22
  -6   1  29    0.36    2.69
  -6  -1  29   -0.00    3.51
  -6   1  30   23.24    6.90
  -6  -1  30   30.96    8.36
  -6   1  31    1.63    2.98
  -6  -1  31   -0.00    3.59
  -6   1  32    0.84    2.88
  -6  -1  32   -0.00    3.57
  -6   1  33   -0.00    3.12
  -6  -1  33    2.32    3.73
  -6   1  34   32.96    8.22
  -6  -1  34   18.95    7.35
  -6   1  35   -0.00    3.63
  -6  -1  35    5.51    5.16
  -6   1  36    2.14    3.72
  -6  -1  36    0.00    3.77
  -6   1  37    1.63    3.42
  -6  -1  37   -0.00    3.55
  -6   1  38    6.23    4.58
  -6  -1  38    1.50    3.63
  -6   2   1    5.01    3.01
  -6   2   1    7.52    3.75
   6  -2  -1    9.88    3.71
   6  -2  -1    6.50    2.99
   6  -2  -1   12.31    3.63
   6   2  -1    5.59    3.97
   6   2  -1    7.36    3.78
  -6  -2   1    6.90    4.20
  -6  -2   1   10.02    5.02
  -6   2   2   15.79    4.30
  -6   2   2   15.14    4.72
   6  -2  -2   19.19    4.78
   6  -2  -2   11.85    3.70
   6  -2  -2   13.47    3.81
   6   2  -2   20.14    5.89
   6   2  -2   18.03    4.93
  -6  -2   2   17.82    5.21
  -6  -2   2   15.24    5.41
  -6   2   3    4.17    2.48
  -6   2   3    7.31    3.14
   6  -2  -3    5.81    2.81
   6  -2  -3    6.78    2.49
   6  -2  -3    4.35    2.09
   6   2  -3    1.25    3.01
   6   2  -3    2.29    2.81
  -6  -2   3    8.00    3.73
  -6  -2   3    6.65    3.99
  -6   2   4   59.13    9.82
  -6   2   4   73.18   10.62
   6  -2  -4   72.46   10.32
   6  -2  -4   67.43    9.11
   6  -2  -4   69.36    9.08
   6   2  -4   44.72   10.49
   6   2  -4   78.15   11.22
  -6  -2   4   51.55   10.51
  -6  -2   4   94.34   12.90
  -6   2   5   16.18    3.91
  -6   2   5   20.03    4.29
   6  -2  -5   17.08    3.93
   6   2  -5    8.71    4.42
   6   2  -5   15.51    4.64
  -6  -2   5   16.67    4.72
  -6  -2   5   21.37    5.63
  -6   2   6  360.49   46.50
  -6   2   6  370.49   46.87
   6  -2  -6  379.05   46.77
   6   2  -6  379.71   48.64
   6   2  -6  442.94   48.23
  -6  -2   6  420.53   48.50
  -6  -2   6  397.76   49.07
  -6   2   7   67.57    9.38
  -6   2   7   70.98    9.45
  -6   2   7   61.26    9.54
   6  -2  -7   67.30    9.41
   6   2  -7   70.59   11.37
   6   2  -7   65.40   10.47
  -6  -2   7   68.74   10.98
  -6  -2   7   73.99   11.78
  -6   2   8   12.60    2.40
  -6   2   8   10.44    2.35
  -6   2   8    6.32    2.29
   6   2  -8    8.25    4.06
   6   2  -8   11.95    3.54
  -6  -2   8   16.60    4.25
  -6  -2   8   16.17    4.50
  -6   2   9    1.12    0.80
  -6   2   9    1.04    0.92
  -6   2   9    1.30    1.24
   6   2  -9    4.24    3.00
   6   2  -9    0.00    1.76
  -6  -2   9    0.28    2.05
  -6  -2   9   -0.00    2.29
  -6   2  10  307.04   37.42
   6   2 -10  341.17   40.44
   6   2 -10  341.52   39.21
  -6  -2  10  299.67   39.49
  -6  -2  10  311.09   40.43
  -6   2  11  251.23   31.66
   6   2 -11  327.60   35.44
   6   2 -11  295.72   33.69
  -6  -2  11  276.02   34.30
  -6  -2  11  298.34   35.38
   6   2 -12   72.72   15.26
   6   2 -12  139.19   15.54
  -6  -2  12  139.00   17.44
   6   2 -13   15.91    4.68
   6   2 -13    9.50    2.95
  -6  -2  13   12.99    3.80
  -6  -2  13   14.67    4.54
   6   2 -14  114.36   15.81
  -6  -2  14   97.32   14.95
  -6  -2  14  104.82   15.93
   6   2 -15   34.82    6.27
  -6  -2  15    5.70    3.37
  -6  -2  15   43.34    7.20
   6   2 -16   70.23   12.12
  -6  -2  16   84.08   12.30
  -6  -2  16   79.56   13.04
   6   2 -17   21.94    5.89
  -6  -2  17   30.82    6.16
   6   2 -18   13.91    4.67
  -6  -2  18   19.06    5.03
   6   2 -19   20.80    5.71
  -6  -2  19   21.60    5.47
  -6   2  20  188.26   26.10
   6   2 -20  197.48   27.83
  -6  -2  20  214.42   27.75
  -6  -2  20  242.51   29.44
  -6   2  21    1.93    2.41
   6   2 -21    3.58    3.59
  -6  -2  21    7.75    3.99
  -6   2  22   28.66    6.68
   6   2 -22   48.29    8.64
  -6  -2  22   35.64    8.40
  -6  -2  23    3.85    3.39
  -6  -2  24   19.82    6.15
  -6  -2  25   12.15    5.10
  -6  -2  26   65.56   12.85
  -6  -2  27    0.00    3.39
  -6  -2  28   24.95    7.43
  -6  -2  29    7.70    4.84
  -6  -2  30   13.76    6.19
  -6  -2  31    2.81    3.92
  -6  -2  32   27.29    8.26
  -6  -2  33    8.54    5.37
  -6  -2  34   -0.00    4.35
  -6   2  35    0.72    3.45
  -6  -2  35    0.48    3.43
  -6   2  36   28.62    7.59
  -6  -2  36    2.31    4.88
  -6   2  37    2.42    3.94
  -6  -2  37   -0.00    3.90
  -6   2  38    9.41    5.20
  -6  -2  38   13.44    6.46
  -6   3   1    3.65    2.71
  -6   3   1    1.39    2.57
  -6   3   1    2.14    2.89
   6  -3  -1    2.65    2.56
   6  -3  -1    7.01    2.88
   6   3  -1    2.57    3.23
   6   3  -1    1.05    2.54
  -6  -3   1    4.01    3.55
  -6  -3   1    8.55    4.39
  -6   3   2  133.68   19.45
  -6   3   2  150.75   19.73
  -6   3   2  137.96   19.87
   6  -3  -2  140.78   19.12
   6  -3  -2  151.12   19.08
   6   3  -2  162.46   21.80
   6   3  -2  134.75   20.49
  -6  -3   2  151.53   21.02
  -6  -3   2  122.41   20.95
  -6   3   3  154.78   20.63
  -6   3   3  169.07   20.83
  -6   3   3  156.61   20.90
   6  -3  -3  158.66   19.95
   6  -3  -3  137.11   19.53
   6   3  -3  185.07   23.42
   6   3  -3  152.84   21.83
  -6  -3   3  153.22   21.89
  -6  -3   3  130.10   22.07
  -6   3   4   55.93    7.81
  -6   3   4   54.11    7.69
  -6   3   4   44.07    7.58
   6  -3  -4   34.08    6.02
   6  -3  -4   34.15    5.97
   6   3  -4   45.17    9.04
   6   3  -4   48.52    8.59
  -6  -3   4   46.66    8.61
  -6  -3   4   52.79    9.84
  -6   3   5    5.34    2.85
  -6   3   5   15.45    3.44
  -6   3   5   10.22    3.31
   6   3  -5    6.95    4.41
   6   3  -5   15.18    4.35
  -6  -3   5   11.18    4.39
  -6  -3   5   18.94    5.55
  -6   3   6   13.45    3.16
  -6   3   6    6.11    2.80
  -6   3   6   12.82    3.37
  -6   3   6   17.27    3.71
   6   3  -6   12.90    4.79
   6   3  -6   16.04    4.69
  -6  -3   6   12.97    4.43
  -6  -3   6   27.24    6.42
  -6   3   7   14.89    3.41
  -6   3   7   27.66    4.09
  -6   3   7   24.25    4.25
  -6   3   7   10.80    3.49
   6   3  -7   17.71    5.54
   6   3  -7   19.98    5.07
  -6  -3   7   17.37    5.11
  -6  -3   7   35.05    7.50
  -6   3   8  406.99   49.98
  -6   3   8  432.47   50.13
  -6   3   8  459.01   50.87
  -6   3   8  401.28   50.50
   6   3  -8  415.86   53.34
   6   3  -8  445.75   52.65
  -6  -3   8  423.31   52.78
  -6  -3   8  408.33   53.60
  -6   3   9   76.28   10.01
  -6   3   9   85.73   10.11
  -6   3   9   81.60   10.82
  -6   3   9   77.90   10.75
   6   3  -9   76.28   13.34
  -6  -3   9  122.58   14.36
  -6  -3   9   87.31   14.00
  -6   3  10   41.16    5.21
  -6   3  10   31.45    4.99
   6   3 -10   40.65    8.15
  -6  -3  10   33.30    7.13
  -6  -3  10   30.12    7.77
  -6   3  11   12.27    1.97
  -6   3  11   10.85    1.91
   6   3 -11   23.52    5.85
  -6  -3  11   16.92    4.67
  -6  -3  11    2.21    3.56
   6   3 -12   69.08   12.68
  -6  -3  12   77.48   12.52
  -6  -3  12   94.00   13.92
   6   3 -13  181.52   23.31
  -6  -3  13  146.09   21.97
  -6  -3  13  163.09   23.33
   6   3 -14  192.78   26.56
  -6  -3  14  196.15   25.94
  -6  -3  14  184.36   26.76
   6   3 -15   22.98    6.32
  -6  -3  15   28.94    6.36
  -6   3  16   20.56    3.42
   6   3 -16   32.91    7.07
  -6  -3  16   24.07    5.95
  -6   3  17   85.43   10.90
   6   3 -17   77.84   13.55
  -6  -3  17   80.35   13.32
  -6   3  18  135.65   17.19
   6   3 -18  119.70   19.55
  -6  -3  18  157.44   20.14
  -6  -3  18  123.94   20.24
  -6   3  19   44.73    7.83
   6   3 -19   63.83   10.77
  -6  -3  19   67.46   10.61
  -6  -3  19   53.93   10.98
  -6   3  20    2.56    2.35
   6   3 -20    6.07    3.45
  -6  -3  20    4.83    3.32
  -6  -3  20    7.75    4.25
  -6   3  21    0.24    1.85
   6   3 -21   -0.00    3.46
  -6  -3  21    1.63    2.96
  -6   3  22   55.92    9.38
   6   3 -22   52.64   10.76
  -6  -3  22   65.58   12.10
   6   3 -23   22.61    6.43
  -6  -3  23   16.71    6.51
  -6  -3  24   92.84   16.48
  -6  -3  25    2.37    3.89
  -6  -3  26    4.14    4.29
  -6  -3  27    2.09    3.45
  -6  -3  28   39.96    9.97
  -6  -3  29    9.40    5.57
  -6  -3  30   35.54    9.66
  -6  -3  31   -0.00    2.81
  -6  -3  32    3.26    3.94
  -6  -3  33    7.45    5.27
  -6  -3  34   23.55    8.28
  -6  -3  35    6.47    5.01
  -6  -3  36   -0.00    4.30
  -6  -3  37   -0.00    3.83
  -6   4   1  229.75   29.33
  -6   4   1  210.42   29.37
   6  -4  -1  208.49   28.85
   6  -4  -1  223.18   28.55
   6   4  -1  241.93   31.54
   6   4  -1  236.98   30.77
  -6  -4   1  206.30   30.16
  -6  -4   1  219.73   31.61
  -6   4   2   17.55    4.77
  -6   4   2   15.34    4.52
  -6   4   2   20.84    5.25
  -6   4   2   15.28    4.97
   6  -4  -2   20.82    4.58
   6  -4  -2   17.68    4.19
   6   4  -2   10.63    5.41
   6   4  -2   17.21    5.47
  -6  -4   2    6.51    4.14
  -6  -4   2   24.36    6.87
  -6   4   3    6.33    2.84
  -6   4   3    1.52    2.41
  -6   4   3    5.19    3.23
  -6   4   3    2.29    2.51
   6  -4  -3    5.33    2.62
   6  -4  -3    5.94    2.37
   6   4  -3    3.20    4.41
   6   4  -3    2.99    3.64
  -6  -4   3    6.87    3.80
  -6  -4   3   13.43    5.35
  -6   4   4   24.44    5.01
  -6   4   4   27.43    5.20
  -6   4   4   26.82    5.68
  -6   4   4    9.01    3.98
   6  -4  -4   24.32    4.14
   6  -4  -4   20.75    3.91
   6   4  -4   14.26    5.77
  -6  -4   4   25.33    6.51
  -6  -4   4   21.55    6.55
  -6   4   5  304.23   35.71
  -6   4   5  317.75   35.95
  -6   4   5  310.03   36.52
  -6   4   5  264.83   35.80
   6  -4  -5  273.48   33.89
   6  -4  -5  274.03   33.88
   6   4  -5  295.91   38.42
  -6  -4   5  350.60   38.52
  -6  -4   5  274.15   38.41
  -6   4   6  289.96   37.11
  -6   4   6  335.93   37.57
  -6   4   6  280.02   37.68
  -6   4   6  300.16   37.64
   6   4  -6  310.37   40.39
  -6  -4   6  313.72   39.73
  -6  -4   6  294.51   40.44
  -6   4   7   78.01   11.47
  -6   4   7   80.12   11.61
  -6   4   7   87.82   12.30
  -6   4   7   93.01   12.24
   6   4  -7   86.83   14.66
  -6  -4   7   81.37   13.66
  -6  -4   7   90.23   15.11
  -6   4   8    8.33    2.36
  -6   4   8    6.22    2.15
  -6   4   8    6.43    2.62
  -6   4   8    7.58    2.67
   6   4  -8    5.82    4.09
  -6  -4   8    8.22    3.71
  -6  -4   8    6.60    4.38
  -6   4   9   60.96    8.31
  -6   4   9   76.34    8.60
  -6   4   9   38.42    8.35
  -6   4   9   59.14    8.78
   6   4  -9   83.49   12.57
  -6  -4   9   71.59   11.42
  -6  -4   9   96.76   13.66
  -6   4  10   30.95    4.05
  -6   4  10   30.10    3.99
  -6   4  10   34.21    4.98
   6   4 -10    4.25    4.72
  -6  -4  10   35.58    7.22
  -6  -4  10   24.88    6.99
  -6   4  11  139.69   18.86
   6   4 -11  147.29   22.21
  -6  -4  11  205.15   22.93
  -6  -4  11  155.90   22.91
  -6   4  12  131.47   15.87
   6   4 -12  110.09   18.79
  -6  -4  12  156.93   19.47
  -6  -4  12   96.34   18.64
  -6   4  13   49.91    6.89
   6   4 -13   54.05   10.23
  -6  -4  13   47.01    9.37
  -6   4  14   -0.00    1.15
   6   4 -14   -0.00    2.97
  -6  -4  14    0.00    2.53
  -6   4  15  144.27   18.03
   6   4 -15  171.68   22.59
  -6  -4  15  132.15   20.71
  -6   4  16  170.84   21.67
   6   4 -16  175.06   25.36
  -6  -4  16  192.80   25.01
  -6   4  17   20.53    3.43
   6   4 -17   13.17    5.71
  -6  -4  17    2.01    3.68
  -6  -4  17   15.52    5.84
  -6   4  18   61.74    9.63
   6   4 -18   82.60   13.52
  -6  -4  18   68.47   12.00
  -6  -4  18   77.40   13.59
  -6   4  19  122.47   17.43
   6   4 -19  124.98   20.35
  -6  -4  19  167.99   21.05
  -6  -4  19  141.29   21.54
  -6   4  20  143.59   18.87
   6   4 -20  147.77   21.89
  -6  -4  20  129.12   20.73
  -6  -4  20  144.03   22.39
  -6   4  21    4.51    2.83
   6   4 -21   21.60    6.42
  -6  -4  21    0.00    4.19
   6   4 -22   11.95    5.54
  -6  -4  22   21.34    6.80
   6   4 -23   -0.00    3.90
  -6  -4  23    2.34    4.00
   6   4 -24    0.30    3.56
  -6  -4  24   -0.00    3.40
  -6  -4  25    0.62    3.21
  -6  -4  26   19.50    7.53
  -6  -4  27   13.63    6.42
  -6  -4  28   24.09    7.93
  -6  -4  29    2.82    4.60
  -6  -4  30   18.28    7.22
  -6  -4  31   -0.00    3.37
  -6  -4  32   24.42    8.36
  -6  -4  33    1.56    3.14
  -6  -4  34    1.52    5.14
  -6  -4  35    0.86    4.87
  -6  -4  36    9.27    6.12
  -6  -4  37   -0.00    5.16
  -6   5   1   18.27    4.95
  -6   5   1   17.84    4.96
  -6   5   1   17.67    5.56
  -6   5   1   20.83    5.40
   6  -5  -1    8.68    4.10
   6   5  -1   12.99    6.07
  -6  -5   1   22.58    6.14
  -6  -5   1    5.06    4.69
  -6   5   2  110.39   17.69
  -6   5   2  123.21   18.04
  -6   5   2   97.53   17.97
  -6   5   2  141.53   18.96
   6  -5  -2  167.74   18.67
   6   5  -2  108.40   19.64
  -6  -5   2  119.99   19.15
  -6  -5   2  144.46   21.33
  -6   5   3  104.95   19.14
  -6   5   3  152.72   20.24
  -6   5   3  154.43   21.02
   6  -5  -3  153.77   19.60
   6  -5  -3  157.67   19.34
   6   5  -3  154.42   22.85
  -6  -5   3  151.79   21.69
  -6  -5   3  131.08   22.15
  -6   5   4  120.97   18.07
  -6   5   4  183.45   19.58
  -6   5   4  145.77   19.40
   6  -5  -4  125.66   17.44
   6  -5  -4  110.54   17.04
   6   5  -4  136.58   21.23
  -6  -5   4  161.05   20.86
  -6  -5   4  117.89   20.80
  -6   5   5    1.61    2.50
  -6   5   5    1.62    2.48
  -6   5   5    2.09    2.50
   6  -5  -5    2.81    1.68
   6  -5  -5    2.22    1.54
   6   5  -5    3.51    4.36
  -6  -5   5    5.66    4.01
  -6  -5   5    2.84    3.61
  -6   5   6    1.01    1.89
  -6   5   6    1.96    2.18
  -6   5   6    1.25    2.30
   6  -5  -6    2.35    1.01
   6  -5  -6    1.84    1.04
   6   5  -6    1.04    3.02
  -6  -5   6    3.18    3.06
  -6  -5   6   -0.00    3.41
  -6   5   7   76.65   11.13
  -6   5   7   91.96   11.66
  -6   5   7   64.43   11.39
   6   5  -7   64.85   13.39
  -6  -5   7   80.99   13.39
  -6  -5   7   74.57   14.14
  -6   5   8   51.49    8.58
  -6   5   8   63.73    8.95
  -6   5   8   60.29    9.49
   6   5  -8   53.53   11.29
  -6  -5   8   57.90   10.80
  -6  -5   8   57.53   11.80
  -6   5   9   95.40   13.42
  -6   5   9   95.09   13.46
  -6   5   9  102.17   14.29
   6   5  -9  115.19   17.33
  -6  -5   9  110.79   16.37
  -6   5  10   54.24    7.87
  -6   5  10   48.43    7.67
  -6   5  10   59.95    8.76
   6   5 -10   60.62   11.64
  -6  -5  10   50.10   10.02
  -6  -5  10   47.15   10.90
  -6   5  11    2.58    1.62
  -6   5  11    1.21    1.51
  -6   5  11    2.28    2.11
   6   5 -11    0.00    3.26
  -6  -5  11    0.00    2.42
  -6   5  12    8.65    2.09
  -6   5  12    6.61    1.92
  -6   5  12    8.65    2.72
   6   5 -12   10.26    5.23
  -6  -5  12    6.92    3.93
  -6   5  13  296.35   33.70
  -6   5  13  278.47   33.66
  -6   5  13  257.29   34.85
   6   5 -13  256.60   38.11
  -6  -5  13  358.20   38.86
  -6   5  14  293.58   37.76
   6   5 -14  330.40   41.94
  -6  -5  14  334.32   41.00
  -6   5  15    0.72    1.72
   6   5 -15   -0.00    3.21
  -6  -5  15    1.16    3.07
  -6  -5  15   -0.00    3.91
  -6   5  16   13.43    3.45
   6   5 -16    9.05    5.28
  -6  -5  16    9.95    4.98
  -6  -5  16   12.21    6.13
  -6   5  17    0.49    1.76
   6   5 -17    0.00    3.78
  -6  -5  17   -0.00    3.41
  -6  -5  17   -0.00    3.28
  -6   5  18  123.99   17.57
   6   5 -18  137.13   21.15
  -6  -5  18  147.73   22.17
  -6   5  19   30.20    5.04
   6   5 -19   24.53    7.17
  -6  -5  19    1.09    3.50
  -6   5  20   19.39    4.98
   6   5 -20   24.12    7.27
  -6  -5  20   28.00    8.39
   6   5 -21    1.19    3.83
  -6  -5  21    3.70    4.37
   6   5 -22    2.06    4.15
  -6  -5  22    1.98    4.39
   6   5 -23   48.48   11.44
  -6  -5  23   63.02   12.83
   6   5 -24   25.46    8.35
  -6  -5  24   45.38   10.72
   6   5 -25   12.99    6.25
  -6  -5  25   17.43    6.65
  -6  -5  26    0.00    3.41
  -6  -5  27   -0.00    4.55
  -6  -5  28   18.05    7.43
  -6  -5  29   17.58    7.18
  -6  -5  30   14.24    6.97
  -6  -5  31    0.02    3.19
  -6  -5  32    0.00    4.28
  -6  -5  33   18.65    7.84
  -6  -5  34   12.79    7.07
  -6  -5  35    6.05    6.51
  -6  -5  36    7.80    5.31
  -6   6   1  177.08   25.28
  -6   6   1  188.07   25.58
   6  -6  -1  184.41   25.40
   6  -6  -1  165.15   24.98
   6   6  -1  193.78   28.00
  -6  -6   1  204.56   28.97
  -6   6   2   35.05    7.62
  -6   6   2   41.82    8.18
  -6   6   2   44.57    9.07
   6  -6  -2   44.71    8.11
   6  -6  -2   26.32    6.91
   6   6  -2   34.06    9.40
  -6  -6   2   41.94   10.51
  -6   6   3   11.17    4.13
  -6   6   3   13.80    4.50
  -6   6   3    3.38    3.83
   6  -6  -3    7.98    3.59
   6  -6  -3   11.50    3.68
   6   6  -3    8.98    5.36
  -6  -6   3   16.92    6.62
  -6   6   4   25.38    5.97
  -6   6   4   25.17    6.63
   6  -6  -4   25.29    6.00
   6  -6  -4   28.41    5.78
   6   6  -4   22.67    7.91
  -6  -6   4   30.95    8.52
  -6   6   5  144.19   21.94
   6  -6  -5  165.75   21.42
   6  -6  -5  150.31   20.22
  -6  -6   5  155.80   24.44
  -6   6   6  104.48   15.70
  -6   6   6  107.40   16.60
   6  -6  -6  106.42   15.67
   6  -6  -6  108.44   14.53
   6  -6  -6  118.43   14.48
   6   6  -6  108.86   18.53
  -6  -6   6   96.32   18.61
  -6   6   7   89.25   12.47
  -6   6   7   79.03   12.91
   6  -6  -7   92.09   12.44
   6  -6  -7   76.43   10.31
   6  -6  -7   79.68   10.27
   6   6  -7   78.87   14.94
  -6  -6   7   67.17   14.54
  -6   6   8   21.51    4.87
  -6   6   8   17.26    5.11
   6  -6  -8   22.70    4.81
   6   6  -8   23.02    7.47
  -6  -6   8   17.64    6.96
  -6   6   9   57.28   12.67
  -6   6   9  119.26   15.13
   6  -6  -9  138.84   14.50
   6   6  -9  142.58   19.06
  -6   6  10   68.94   11.91
  -6   6  10   82.31   12.99
   6  -6 -10  104.34   12.68
   6   6 -10  102.14   16.25
  -6   6  11   64.87   10.34
  -6   6  11   78.20   11.42
   6  -6 -11   70.29   10.31
   6   6 -11   74.82   14.01
  -6   6  12   81.48   13.04
  -6   6  12   96.60   14.07
   6  -6 -12  114.37   13.44
   6   6 -12   89.64   16.77
  -6   6  13    2.05    2.01
  -6   6  13   -0.00    2.20
   6   6 -13    0.00    4.05
  -6  -6  13   -0.00    4.10
  -6   6  14    0.00    1.45
  -6   6  14    0.00    2.26
   6   6 -14   -0.00    3.95
  -6  -6  14   -0.00    3.11
  -6   6  15   75.76   11.62
   6   6 -15   70.31   14.05
  -6  -6  15   82.14   15.18
  -6   6  16    8.40    3.28
   6   6 -16   10.00    5.84
  -6  -6  16   14.96    6.61
  -6   6  17   20.42    4.71
   6   6 -17    4.19    4.80
  -6  -6  17   22.24    7.22
  -6   6  18   40.20    8.35
   6   6 -18   68.38   12.42
  -6  -6  18   56.72   12.35
   6   6 -19   27.78    8.07
  -6  -6  19   20.36    7.77
   6   6 -20    1.24    3.77
  -6  -6  20    2.25    3.85
   6   6 -21   32.26    9.62
  -6  -6  21   54.10   11.77
  -6  -6  22   16.99    6.73
  -6  -6  23   30.21    9.25
  -6  -6  24   -0.00    4.38
  -6  -6  25   33.89   10.01
   6   6 -26   36.25   10.24
  -6  -6  26   52.19   12.06
  -6  -6  27   12.62    7.34
  -6  -6  28   -0.00    4.71
  -6  -6  29   -0.00    4.26
  -6  -6  30    1.59    4.26
  -6  -6  31    9.73    6.93
  -6  -6  32    7.04    5.42
  -6  -6  33    8.55    6.14
  -6  -6  34   -0.00    3.01
  -6  -6  35    9.46    6.61
  -6   7   1   18.48    5.58
   6  -7  -1    9.34    4.29
   6  -7  -1   17.36    5.51
   6   7  -1   16.03    7.10
  -6  -7   1   20.48    7.65
  -6   7   2    9.91    4.49
   6  -7  -2   23.08    5.99
   6  -7  -2   15.54    5.08
   6   7  -2   15.86    6.44
  -6  -7   2   14.08    6.61
  -6   7   3  311.08   41.99
  -6   7   3  270.79   42.51
   6  -7  -3  318.36   41.90
   6  -7  -3  369.66   42.41
   6   7  -3  280.97   44.09
  -6  -7   3  498.59   49.30
  -6   7   4   82.20   14.15
  -6   7   4   87.69   15.41
   6  -7  -4  112.10   15.10
   6  -7  -4   86.75   14.07
   6   7  -4  105.98   17.67
  -6  -7   4   77.24   16.82
  -6   7   5   26.86    6.48
  -6   7   5   27.11    7.21
   6  -7  -5   21.38    5.79
   6  -7  -5   23.06    5.49
   6   7  -5   34.62    9.25
  -6  -7   5   35.39    9.63
  -6   7   6   14.95    5.08
  -6   7   6   20.77    6.24
   6  -7  -6   28.26    5.94
   6  -7  -6   20.70    4.81
   6   7  -6   24.42    7.87
  -6  -7   6   23.94    7.71
  -6   7   7   16.50    5.11
  -6   7   7   25.00    6.34
   6  -7  -7   20.01    5.16
   6  -7  -7   17.31    4.10
   6   7  -7   22.81    7.65
  -6   7   8   36.19    7.53
  -6   7   8   59.07    9.60
   6  -7  -8   27.37    6.83
   6  -7  -8   43.65    6.25
   6   7  -8   38.03    9.76
  -6   7   9  156.68   22.58
  -6   7   9  157.85   23.45
   6  -7  -9  172.85   22.59
   6   7  -9  193.15   26.78
  -6   7  10    2.05    2.40
  -6   7  10    0.00    2.48
   6  -7 -10    1.20    2.10
   6   7 -10   -0.00    4.52
  -6   7  11   -0.00    2.49
  -6   7  11    0.33    2.45
   6   7 -11    4.59    4.87
  -6  -7  11   -0.00    3.39
  -6   7  12   24.91    5.44
  -6   7  12   20.09    5.45
   6   7 -12   27.63    8.11
  -6  -7  12   11.55    6.25
  -6   7  13  208.40   26.06
  -6   7  13  178.62   26.51
   6   7 -13  218.26   30.29
  -6  -7  13  192.77   30.24
  -6   7  14    7.26    3.53
   6   7 -14    9.39    5.29
  -6  -7  14    0.00    4.07
  -6   7  15    0.00    2.56
   6   7 -15    0.65    4.12
  -6  -7  15   -0.00    4.69
  -6  -7  16    8.74    5.36
  -6  -7  17    3.81    4.96
  -6  -7  18    4.32    5.13
  -6  -7  19   96.16   18.33
  -6  -7  20    5.57    4.84
  -6  -7  21   13.22    7.03
   6   7 -22   -0.00    4.18
  -6  -7  22    0.00    4.11
   6   7 -23   18.22    7.46
  -6  -7  23   26.60    8.75
   6   7 -24    2.24    3.93
  -6  -7  24    6.88    5.06
   6   7 -25   18.40    7.40
  -6  -7  25   16.45    7.91
   6   7 -26    3.24    5.03
  -6  -7  26   -0.00    3.49
  -6  -7  27   -0.00    5.69
  -6  -7  28   19.23    8.75
  -6  -7  29   33.29   10.57
  -6  -7  30    4.21    5.94
  -6  -7  31    3.66    5.65
  -6  -7  32    4.10    6.05
  -6  -7  33   10.30    5.61
  -6  -7  34    3.28    5.13
  -6   8   1  162.36   24.71
  -6   8   1  158.32   25.84
   6  -8  -1  191.71   25.15
  -6  -8   1  166.80   27.88
  -6   8   2   13.96    5.52
   6  -8  -2    8.17    4.59
  -6  -8   2   21.62    8.04
  -6   8   3   -0.00    2.61
   6  -8  -3    0.00    2.90
  -6  -8   3   -0.00    4.45
  -6   8   4    3.35    3.43
  -6   8   4   -0.00    3.49
   6  -8  -4   -0.00    2.87
  -6   8   5  243.15   30.10
  -6   8   5  299.32   32.80
   6  -8  -5  162.58   28.14
  -6   8   6    6.24    3.64
  -6   8   6    2.88    4.16
   6  -8  -6    5.21    3.21
  -6   8   7  107.26   18.09
   6  -8  -7  145.13   18.88
  -6   8   8    0.00    3.03
   6  -8  -8    2.10    2.87
  -6   8   9  156.25   21.48
   6  -8  -9  142.59   19.36
  -6  -8   9  157.91   25.37
  -6   8  10   52.28    9.75
   6  -8 -10   47.80    7.45
  -6  -8  10  104.25   16.46
  -6   8  11  149.39   20.45
  -6  -8  11  124.37   23.41
  -6   8  12   16.49    4.96
  -6  -8  12   19.40    7.78
  -6  -8  13    0.57    3.53
  -6  -8  14   -0.00    3.93
  -6  -8  15   97.02   18.71
   6   8 -16    1.52    4.25
  -6  -8  16   -0.00    3.90
   6   8 -17   53.84   12.94
  -6  -8  17   62.95   14.12
   6   8 -18   -0.00    4.60
  -6  -8  18    3.04    4.45
   6   8 -19   14.62    6.80
  -6  -8  19    1.08    3.72
   6   8 -20   -0.00    3.27
  -6  -8  20    0.89    3.93
   6   8 -21   28.44    9.05
  -6  -8  21   26.82    9.34
   6   8 -22    4.31    5.07
  -6  -8  22    7.80    6.21
   6   8 -23   20.49    7.64
  -6  -8  23   10.19    6.44
   6   8 -24   -0.00    3.26
  -6  -8  24    2.64    4.06
   6   8 -25   14.73    7.16
  -6  -8  25   21.76    8.62
   6   8 -26   13.61    6.80
  -6  -8  26    0.00    5.05
   6   8 -27   35.75   10.14
  -6  -8  27   17.67    8.79
  -6  -8  28    0.08    5.35
  -6  -8  29    0.53    4.96
  -6  -8  30    0.00    4.94
  -6  -8  31   17.94    8.10
  -6  -8  32    4.66    6.42
  -6  -8  33    1.17    6.15
  -6   9   1   10.40    5.24
   6   9  -1    4.18    6.80
  -6   9   2   16.71    5.70
   6  -9  -2    9.17    5.17
   6   9  -2   12.60    7.36
  -6   9   3  220.83   29.80
   6  -9  -3  193.64   28.65
  -6   9   4   24.64    6.70
   6  -9  -4   12.15    4.77
   6   9  -4    4.47    5.38
  -6   9   5    2.58    3.40
   6  -9  -5    2.60    3.28
   6   9  -5    1.25    4.56
  -6   9   6   19.38    6.04
   6  -9  -6   17.65    5.94
   6   9  -6    8.85    6.72
  -6  -9   6   12.53    6.93
  -6   9   7   24.53    6.55
   6   9  -7    4.66    5.88
  -6  -9   7   21.72    8.06
  -6   9   8    0.43    3.25
   6   9  -8    5.85    5.82
  -6  -9   8   -0.00    4.35
  -6   9   9  122.90   17.58
   6   9  -9   93.02   18.79
  -6  -9   9   94.01   19.59
  -6   9  10   13.61    4.74
   6   9 -10    3.98    5.22
  -6  -9  10    0.00    5.01
  -6   9  11    0.00    2.95
   6   9 -11   -0.00    4.59
  -6  -9  11    0.00    4.53
   6   9 -12    0.00    4.30
  -6  -9  12   13.01    7.18
   6   9 -13  148.05   21.88
  -6  -9  13   83.08   19.64
   6   9 -14    3.30    5.79
  -6  -9  14   15.32    6.92
   6   9 -15   17.14    7.93
  -6  -9  15   32.96    9.74
   6   9 -16   10.12    6.12
  -6  -9  16   13.51    7.36
   6   9 -17    7.18    5.79
  -6  -9  17    6.42    5.52
   6   9 -18   -0.00    4.25
  -6  -9  18    2.46    5.28
   6   9 -19    6.00    5.41
  -6  -9  19   26.93    9.08
   6   9 -20   -0.00    4.51
  -6  -9  20   -0.00    4.47
   6   9 -21    0.84    4.27
  -6  -9  21    0.00    4.94
   6   9 -22    0.00    4.28
  -6  -9  22    0.00    5.04
   6   9 -23   55.26   12.91
  -6  -9  23   43.02   12.32
   6   9 -24    2.59    5.53
  -6  -9  24    1.60    4.88
   6   9 -25    8.58    6.17
  -6  -9  25   16.90    7.94
   6   9 -26    1.81    4.24
  -6  -9  26    4.40    6.14
   6   9 -27    4.38    5.52
  -6  -9  27    2.27    4.53
   6   9 -28    1.68    5.15
  -6  -9  28    0.03    4.56
  -6  -9  29    2.28    4.99
  -6  -9  30   -0.00    4.86
  -6  -9  31    0.00    3.59
  -6  -9  32    0.00    4.74
  -6  10   1   31.27    8.69
   6  10  -1   43.30   11.53
  -6  10   2   25.43    7.50
   6  10  -2    9.33    7.54
  -6  10   3   -0.00    3.35
   6  10  -3    4.09    6.22
  -6  10   4    7.07    4.69
   6  10  -4   14.40    6.96
  -6 -10   4    4.24    5.77
  -6  10   5   42.65    9.84
   6  10  -5   25.99   10.43
  -6 -10   5   59.16   13.64
  -6  10   6    1.08    3.44
   6  10  -6    0.75    4.53
  -6 -10   6    7.02    6.12
  -6  10   7   35.82    8.54
   6  10  -7   31.60   10.52
  -6 -10   7   30.59   10.49
  -6  10   8    1.15    3.63
   6  10  -8    0.24    4.96
  -6 -10   8    0.23    4.34
  -6  10   9    1.93    3.27
   6  10  -9    1.62    4.99
  -6 -10   9   -0.00    4.75
   6  10 -10    1.22    5.40
  -6 -10  10    8.58    6.29
   6  10 -11  117.54   22.80
  -6 -10  11  159.34   25.81
   6  10 -12   -0.00    4.96
  -6 -10  12    2.23    5.42
   6  10 -13   19.11    7.88
  -6 -10  13   24.44    9.44
   6  10 -14   17.51    7.43
  -6 -10  14    9.66    6.78
   6  10 -15   50.93   13.57
  -6 -10  15   71.37   15.83
   6  10 -16    1.29    5.06
  -6 -10  16    7.88    6.16
   6  10 -17   54.81   12.25
  -6 -10  17   24.37   10.38
   6  10 -18    3.28    5.88
  -6 -10  18    0.57    5.16
   6  10 -19    3.36    4.78
  -6 -10  19    6.59    6.25
   6  10 -20    1.22    4.91
  -6 -10  20    2.50    5.94
   6  10 -21   74.63   15.74
  -6 -10  21   60.18   15.34
   6  10 -22   -0.00    4.73
  -6 -10  22    0.64    5.46
   6  10 -23    0.91    3.54
  -6 -10  23    4.84    5.66
   6  10 -24    2.69    5.52
  -6 -10  24   -0.00    4.64
   6  10 -25   15.63    7.50
  -6 -10  25    7.95    6.22
   6  10 -26    3.93    5.16
  -6 -10  26    2.84    4.40
   6  10 -27   15.12    7.64
  -6 -10  27    7.37    6.60
   6  10 -28    5.22    5.79
  -6 -10  28   -0.00    5.00
  -6 -10  29    0.00    5.04
  -6 -10  30   -0.00    5.46
  -6 -10  31    4.32    4.99
   6  11  -1    8.14    6.53
  -6 -11   1   10.02    6.70
   6  11  -2    4.91    5.95
  -6 -11   2    4.23    6.00
  -6  11   3   42.59   10.41
   6  11  -3   36.06   11.73
  -6 -11   3   57.41   14.66
  -6  11   4    0.00    4.14
   6  11  -4    5.29    5.39
  -6 -11   4    3.45    5.86
  -6  11   5    0.00    3.85
   6  11  -5   -0.00    4.60
  -6 -11   5   -0.00    5.19
  -6  11   6    2.80    4.41
   6  11  -6    7.89    6.83
  -6 -11   6   -0.00    4.38
  -6  11   7    7.39    5.11
   6  11  -7    5.03    5.86
  -6 -11   7    4.84    5.86
  -6  11   8   11.84    5.83
   6  11  -8   20.76    8.58
  -6 -11   8   10.86    7.04
   6  11  -9   21.32    9.07
  -6 -11   9   39.03   11.79
   6  11 -10    3.73    5.73
  -6 -11  10    3.59    5.76
   6  11 -11    4.54    4.90
  -6 -11  11   -0.00    4.67
   6  11 -12    1.18    5.00
  -6 -11  12   -0.00    5.41
   6  11 -13   30.25   11.15
  -6 -11  13   64.67   14.70
   6  11 -14   -0.00    5.29
  -6 -11  14   -0.00    5.41
   6  11 -15   30.27   10.04
  -6 -11  15   39.46   11.76
   6  11 -16    7.37    6.76
  -6 -11  16    2.80    4.92
   6  11 -17   34.66   11.46
  -6 -11  17   31.32   11.11
   6  11 -18    0.00    4.98
  -6 -11  18   -0.00    5.01
   6  11 -19   25.31    9.48
  -6 -11  19   19.58    9.07
   6  11 -20    0.11    5.10
  -6 -11  20    1.56    4.30
   6  11 -21   -0.00    3.90
  -6 -11  21   -0.00    4.42
   6  11 -22    8.53    6.65
  -6 -11  22   -0.00    4.69
   6  11 -23    9.06    6.91
  -6 -11  23   18.61    8.72
   6  11 -24   -0.00    4.49
  -6 -11  24    5.36    6.42
   6  11 -25    5.06    5.24
  -6 -11  25    5.53    6.01
   6  11 -26    0.95    3.80
  -6 -11  26    3.41    5.70
   6  11 -27    8.75    5.80
  -6 -11  27   -0.00    4.85
   6  11 -28    0.64    4.24
  -6 -11  28   -0.00    5.02
   6  11 -29   27.30    9.59
  -6 -11  29    3.14    6.57
  -6 -11  30   -0.00    4.50
  -6  12   1   50.68   11.96
   6  12  -1   48.90   13.52
  -6 -12   1   50.73   14.60
  -6  12   2   -0.00    3.32
   6  12  -2    3.15    5.76
  -6 -12   2    0.26    5.17
  -6  12   3    8.38    4.58
   6  12  -3    6.74    6.77
  -6 -12   3   -0.00    5.72
   6  12  -4    5.42    6.07
  -6 -12   4    2.88    6.69
   6  12  -5   34.11   11.44
  -6 -12   5   48.30   13.54
   6  12  -6   -0.00    5.00
  -6 -12   6    0.00    5.52
   6  12  -7    7.31    6.89
  -6 -12   7   -0.00    5.23
   6  12  -8    0.00    5.41
  -6 -12   8   -0.00    5.80
   6  12  -9    3.79    5.13
  -6 -12   9    3.98    6.36
   6  12 -10    6.34    6.37
  -6 -12  10    9.15    7.57
   6  12 -11   29.39   10.45
  -6 -12  11   27.53   10.65
   6  12 -12   -0.00    5.44
  -6 -12  12   -0.00    5.42
   6  12 -13    0.00    4.82
  -6 -12  13   13.99    7.68
   6  12 -14   -0.00    4.96
  -6 -12  14    0.16    6.37
   6  12 -15   31.63   10.61
  -6 -12  15   19.02    9.62
   6  12 -16    0.00    4.91
  -6 -12  16    3.66    6.13
   6  12 -17    9.85    6.68
  -6 -12  17   18.60    9.08
   6  12 -18    5.61    5.83
  -6 -12  18   -0.00    5.50
   6  12 -19    0.59    5.10
  -6 -12  19   -0.00    5.50
   6  12 -20    1.92    5.16
  -6 -12  20   -0.00    4.66
   6  12 -21   17.93    8.38
  -6 -12  21   21.62   10.16
   6  12 -22    4.43    5.44
  -6 -12  22    5.26    6.56
   6  12 -23    0.00    4.90
  -6 -12  23   -0.00    4.87
   6  12 -24    2.09    6.00
  -6 -12  24    0.00    5.59
   6  12 -25   10.50    7.49
  -6 -12  25   16.08    8.90
   6  12 -26    1.46    5.50
  -6 -12  26   -0.00    4.67
   6  12 -27    4.04    5.28
  -6 -12  27    6.46    6.96
   6  12 -28    2.25    5.53
  -6 -12  28    2.84    6.07
   6  12 -29    0.20    5.00
  -6  13   1   13.19    6.26
   6  13  -1   20.96    9.09
  -6 -13   1    3.64    7.21
  -6  13   2   12.29    6.46
   6  13  -2    4.59    6.49
  -6 -13   2    6.82    6.76
  -6  13   3   70.03   12.61
   6  13  -3   65.60   14.66
  -6 -13   3    3.43    7.36
  -6  13   4   14.93    7.07
   6  13  -4    8.29    6.60
  -6 -13   4   18.50    9.38
  -6  13   5   12.33    6.39
   6  13  -5    7.67    7.01
  -6 -13   5    0.00    6.17
   6  13  -6    0.00    4.27
  -6 -13   6    4.16    6.38
   6  13  -7    9.35    7.38
  -6 -13   7   22.61   10.38
   6  13  -8    4.17    7.02
  -6 -13   8   18.50    8.98
   6  13  -9   36.29   12.18
  -6 -13   9   53.55   14.89
   6  13 -10    0.57    6.30
  -6 -13  10    0.00    5.33
   6  13 -11   -0.00    4.70
  -6 -13  11   -0.00    5.41
   6  13 -12   10.08    8.19
  -6 -13  12   14.42    8.39
   6  13 -13   18.00    8.43
  -6 -13  13    9.04    7.58
   6  13 -14    4.20    6.34
  -6 -13  14    0.00    5.57
   6  13 -15    1.30    6.19
  -6 -13  15   19.58    9.63
   6  13 -16   -0.00    5.03
  -6 -13  16    0.51    5.58
   6  13 -17    7.63    7.40
  -6 -13  17    5.49    6.47
   6  13 -18    6.03    5.38
  -6 -13  18    9.53    6.94
   6  13 -19   13.72    7.99
  -6 -13  19   16.92    8.73
   6  13 -20   14.76    8.77
  -6 -13  20    7.68    6.54
   6  13 -21    0.00    5.38
  -6 -13  21    0.00    5.87
   6  13 -22   -0.00    4.79
  -6 -13  22   -0.00    6.26
   6  13 -23   14.72    8.55
  -6 -13  23   22.27    9.88
   6  13 -24    8.19    7.05
  -6 -13  24   -0.00    5.55
   6  13 -25   -0.00    5.41
  -6 -13  25    9.82    7.83
   6  13 -26    3.67    5.81
  -6 -13  26   -0.00    5.68
   6  13 -27    2.77    6.19
  -6 -13  27   10.51    8.40
   6  13 -28    3.64    6.12
   6  13 -29    3.98    6.05
   6  13 -30    1.01    4.80
  -6  14   1   32.15    9.98
   6  14  -1   29.18   11.21
  -6  14   2    4.48    5.53
   6  14  -2   -0.00    5.07
  -6 -14   2   -0.00    5.45
  -6  14   3   -0.00    4.60
   6  14  -3   -0.00    7.25
  -6 -14   3    0.32    5.72
  -6  14   4    0.80    4.88
   6  14  -4    0.40    5.91
  -6 -14   4    5.41    8.09
   6  14  -5   12.35    7.07
  -6 -14   5   16.62    9.91
   6  14  -6   25.78   10.02
  -6 -14   6   13.04    8.54
   6  14  -7    3.73    5.96
  -6 -14   7   18.77    9.48
   6  14  -8    0.99    5.08
  -6 -14   8   -0.00    3.82
   6  14  -9   -0.00    6.58
  -6 -14   9    6.15    6.33
   6  14 -10    6.13    7.04
  -6 -14  10    3.28    6.10
   6  14 -11    9.20    6.92
  -6 -14  11    7.95    6.94
   6  14 -12    0.05    5.51
  -6 -14  12    8.34    7.51
   6  14 -13   -0.00    5.35
  -6 -14  13    0.29    5.12
   6  14 -14   -0.00    6.29
  -6 -14  14   -0.00    5.25
   6  14 -15   15.18    8.77
  -6 -14  15    5.46    7.37
   6  14 -16   13.36    7.81
  -6 -14  16    2.75    5.53
   6  14 -17    9.98    6.60
  -6 -14  17    3.83    5.50
   6  14 -18    2.96    5.20
  -6 -14  18    0.38    5.66
   6  14 -19   -0.00    5.47
  -6 -14  19   -0.00    5.66
   6  14 -20    0.76    4.42
  -6 -14  20    4.31    6.22
   6  14 -21    3.47    6.06
  -6 -14  21    9.98    7.64
   6  14 -22    5.33    7.19
  -6 -14  22   -0.00    6.04
   6  14 -23   11.08    7.75
  -6 -14  23    9.24    8.54
   6  14 -24   -0.00    4.94
  -6 -14  24    2.17    5.65
   6  14 -25   -0.00    5.99
  -6 -14  25    0.39    6.21
   6  14 -26   -0.00    5.33
  -6  15   1    0.00    4.75
   6  15  -1   -0.00    5.73
  -6  15   2   10.66    6.78
   6  15  -2    9.11    7.19
   6  15  -3    2.32    4.97
   6  15  -4   -0.00    5.55
   6  15  -5    1.25    5.16
   6  15  -6    0.14    4.97
   6  15  -7    3.82    7.02
   6  15  -8    4.84    6.17
  -6 -15   8   10.70    7.83
   6  15  -9    0.00    7.64
  -6 -15   9    8.77    7.78
   6  15 -10   -0.00    5.27
  -6 -15  10   11.59    8.04
   6  15 -11    2.44    5.41
  -6 -15  11    2.11    5.10
   6  15 -12    0.00    5.31
  -6 -15  12    7.37    7.38
   6  15 -13    1.37    5.93
  -6 -15  13    0.00    6.91
   6  15 -14   -0.00    5.56
  -6 -15  14   -0.00    4.54
   6  15 -15   -0.00    5.95
  -6 -15  15    4.89    7.11
   6  15 -16    0.00    5.61
  -6 -15  16    8.35    7.77
   6  15 -17    0.63    4.67
  -6 -15  17   -0.00    5.40
   6  15 -18    2.91    6.58
  -6 -15  18    0.00    6.39
   6  15 -19    7.50    6.76
  -6 -15  19    1.08    5.47
   6  15 -20   -0.00    5.81
  -6 -15  20    3.14    6.26
   6  15 -21    1.63    6.21
  -6 -15  21   -0.00    5.03
  -6 -15  22    6.36    6.82
  -6 -15  23    8.96    7.81
  -6  16   1    2.85    4.84
   6  16  -1    3.36    7.95
   6  16  -2    1.29    4.83
   6  16  -3    6.77    5.92
   6  16  -4    1.91    5.86
   6  16  -5    1.47    4.26
   6  16  -6    7.82    6.86
   6  16  -7   13.82    8.21
   6  16  -8    1.62    5.58
   6  16  -9    1.64    5.23
   6  16 -10    6.37    7.26
   6  16 -11    5.75    7.05
   6  16 -12    6.42    6.58
   6  16 -13   11.46    7.27
   6  16 -14    0.00    5.32
  -6 -16  18   -0.00    5.66
  -6 -16  19   -0.00    6.55
  -6 -16  20   11.69    8.70
  -6 -16  21    2.40    5.89
  -5   0   1    4.29    2.87
  -5   0   1    2.46    2.64
   5   0  -1    3.34    2.80
   5   0  -1    3.65    2.79
  -5   0   2    0.62    2.06
  -5   0   2    0.00    2.11
   5   0  -2    0.00    2.43
   5   0  -2   -0.00    1.91
  -5   0   3  121.90   15.81
  -5   0   3  113.24   15.99
   5   0  -3  119.94   15.82
   5   0  -3  102.49   14.99
  -5   0   4   -0.00    1.98
  -5   0   4    1.17    2.38
   5   0  -4    0.12    2.01
   5   0  -4    1.31    1.69
  -5   0   5 2461.70  343.77
  -5   0   5 3934.29  345.84
   5   0  -5 2730.91  344.06
   5   0  -5 3156.06  343.68
  -5   0   6    0.52    1.53
  -5   0   6    1.76    2.28
   5   0  -6   -0.00    1.89
   5   0  -6   -0.00    1.07
  -5   0   7   82.66   11.15
  -5   0   7   73.14   11.22
   5   0  -7   86.77   11.33
  -5   0   8   -0.00    1.48
  -5   0   8    1.05    1.89
   5   0  -8    0.50    1.73
  -5   0   9  630.94   69.95
  -5   0   9  539.62   70.04
   5   0  -9  599.52   70.08
  -5   0  10   -0.00    1.37
  -5   0  10    1.14    1.68
   5   0 -10   -0.00    1.70
  -5   0  11   14.53    3.53
  -5   0  11   30.89    4.66
   5   0 -11   26.56    4.33
  -5   0  12    0.67    1.30
  -5   0  12   -0.00    1.67
   5   0 -12   -0.00    1.42
  -5   0  13   14.55    3.25
  -5   0  13   12.47    3.40
   5   0 -13   19.69    3.62
  -5   0  14    1.22    1.40
  -5   0  14    0.40    2.14
   5   0 -14   -0.00    1.49
  -5   0  15  142.41   17.68
  -5   0  15  134.73   18.10
   5   0 -15  129.09   17.48
   5   0 -15  130.51   17.67
  -5   0  16    0.36    1.65
   5   0 -16    0.00    1.62
   5   0 -16   -0.00    1.56
  -5   0  17  109.12   14.95
   5   0 -17   93.20   13.96
   5   0 -17  105.18   14.33
  -5   0  18   -0.00    2.29
   5   0 -18   -0.00    1.79
   5   0 -18    0.41    1.87
  -5   0  19  156.21   20.28
   5   0 -19  134.55   19.11
   5   0 -19  139.64   19.30
   5   0 -20    2.13    2.40
   5   0 -20    1.98    2.18
   5   0 -21  253.15   32.86
   5   0 -21  257.33   33.01
  -5   0  22    0.17    2.60
   5   0 -22   -0.00    2.52
  -5   0  23    0.25    2.70
   5   0 -23   -0.00    2.33
  -5   0  24   -0.00    3.02
  -5   0  25   32.56    8.19
  -5   0  26    0.67    2.74
  -5   0  27   46.14   10.06
  -5   0  28    0.16    2.73
  -5   0  29    3.22    4.44
  -5   0  30    4.57    4.45
  -5   0  31   52.44   11.48
  -5   0  32    0.00    3.88
  -5   0  33   -0.00    3.61
  -5   0  34    0.00    4.12
  -5   0  35   28.35    8.73
  -5   0  36    0.00    4.28
  -5   0  37   18.17    7.37
  -5   0  38    0.25    4.24
  -5   0  39    0.00    4.63
  -5   1   1  638.29   66.80
  -5   1   1  566.12   66.83
   5  -1  -1  535.96   66.47
   5  -1  -1  558.33   66.15
   5   1  -1  514.95   66.87
   5   1  -1  546.11   66.75
  -5  -1   1  523.39   66.79
  -5  -1   1  505.38   67.20
  -5   1   2    4.39    2.31
  -5   1   2    3.63    2.44
   5  -1  -2    4.12    2.76
   5  -1  -2    4.29    2.24
   5   1  -2    5.42    3.37
   5   1  -2    4.02    2.75
  -5  -1   2    5.70    3.25
  -5  -1   2    3.83    3.50
  -5   1   3  618.46   69.33
  -5   1   3  533.65   69.26
   5  -1  -3  557.86   69.18
   5  -1  -3  631.44   69.15
   5  -1  -3  560.43   68.55
   5   1  -3  517.96   69.71
   5   1  -3  600.15   69.71
  -5  -1   3  617.07   70.14
  -5  -1   3  580.21   70.41
  -5   1   4   11.09    3.34
  -5   1   4   17.16    3.80
   5  -1  -4   12.70    3.42
   5  -1  -4   14.35    2.80
   5  -1  -4   12.98    2.70
   5   1  -4   12.33    4.05
   5   1  -4   12.95    3.62
  -5  -1   4   14.32    4.05
  -5  -1   4    7.91    3.88
  -5   1   5  117.12   14.68
  -5   1   5  105.21   14.68
   5  -1  -5  126.74   14.82
   5   1  -5  106.01   15.48
   5   1  -5  104.57   14.81
  -5  -1   5  101.96   15.21
  -5  -1   5  107.29   15.63
  -5   1   6  803.49   83.34
  -5   1   6  656.80   83.20
   5  -1  -6  674.36   83.02
   5   1  -6  704.61   84.36
   5   1  -6  836.24   83.98
  -5  -1   6  696.74   84.06
  -5  -1   6  573.24   83.95
  -5   1   7  657.75   80.49
  -5   1   7  688.17   80.77
   5  -1  -7  716.77   80.65
   5   1  -7  689.54   82.04
   5   1  -7  735.85   81.30
  -5  -1   7  691.65   81.75
  -5  -1   7  608.46   81.90
  -5   1   8    0.18    1.07
  -5   1   8   -0.00    1.28
   5  -1  -8    0.36    1.12
   5   1  -8   -0.00    2.14
   5   1  -8    0.10    1.48
  -5  -1   8    1.15    1.94
  -5  -1   8    0.11    2.18
  -5   1   9   32.96    5.14
  -5   1   9   44.58    5.64
   5  -1  -9   41.72    5.36
   5   1  -9   26.22    6.41
   5   1  -9   50.75    6.23
  -5  -1   9   40.53    6.64
  -5  -1   9   55.72    7.81
  -5   1  10    1.47    0.73
  -5   1  10    1.71    1.21
   5  -1 -10    2.18    0.90
   5   1 -10    0.26    2.15
   5   1 -10    1.42    1.33
  -5  -1  10    0.00    1.67
  -5  -1  10    2.71    2.59
  -5   1  11  187.58   25.39
   5  -1 -11  233.54   25.17
   5   1 -11  209.04   27.01
  -5  -1  11  209.16   26.72
  -5  -1  11  209.41   27.33
  -5   1  12   18.51    3.01
   5  -1 -12   14.42    2.45
   5  -1 -12   17.16    2.54
   5   1 -12   12.23    3.78
  -5  -1  12   15.18    3.70
  -5  -1  12   13.61    4.23
  -5   1  13  459.64   54.59
   5  -1 -13  399.74   53.80
   5  -1 -13  494.47   54.02
   5   1 -13  483.86   55.85
  -5  -1  13  503.90   55.71
  -5  -1  13  508.81   56.51
   5  -1 -14    2.13    1.22
   5  -1 -14    2.57    1.37
   5   1 -14    0.19    2.01
  -5  -1  14    1.59    1.89
  -5  -1  14    3.59    2.64
   5  -1 -15   64.90    7.80
   5  -1 -15   52.08    7.60
   5   1 -15   58.59    9.10
  -5  -1  15   48.74    8.54
  -5  -1  15   43.39    8.87
   5  -1 -16    4.68    1.80
   5  -1 -16    5.83    1.90
   5   1 -16    5.96    2.78
  -5  -1  16    1.45    2.08
  -5  -1  16    2.84    2.93
   5  -1 -17   26.87    4.18
   5  -1 -17   27.26    4.21
   5   1 -17   20.22    4.89
  -5  -1  17    4.36    3.36
  -5  -1  17   35.31    6.43
   5  -1 -18    2.02    1.86
   5  -1 -18    3.97    2.03
   5   1 -18    0.00    2.29
  -5  -1  18    3.15    2.33
  -5  -1  18    5.27    3.43
   5  -1 -19  199.41   25.08
   5  -1 -19  202.22   25.28
   5   1 -19  172.10   25.86
   5   1 -19  183.95   26.12
  -5  -1  19  219.22   26.61
  -5  -1  19  209.57   27.27
  -5   1  20   11.88    3.69
   5  -1 -20    7.05    2.64
   5  -1 -20    4.03    2.53
   5   1 -20    4.48    2.86
   5   1 -20    6.20    3.47
  -5   1  21    1.89    2.63
   5  -1 -21    3.72    2.33
   5   1 -21    5.43    3.17
   5   1 -21    4.91    3.18
  -5   1  22    7.46    4.14
   5  -1 -22   15.10    4.22
   5   1 -22   15.87    4.86
  -5  -1  22   10.85    4.74
   5   1 -23   51.55    9.81
  -5  -1  23   53.77   10.54
   5   1 -24    2.83    3.15
  -5  -1  24    4.84    3.94
  -5  -1  25   15.56    5.34
  -5  -1  26    7.85    4.75
  -5  -1  27  110.59   18.25
  -5  -1  28   21.79    7.09
  -5  -1  29   60.43   12.29
  -5  -1  30    2.04    4.61
  -5  -1  31    3.72    3.85
  -5  -1  32   -0.00    3.70
  -5   1  33   48.19   10.87
  -5  -1  33   47.49   11.34
  -5   1  34   -0.00    3.58
  -5  -1  34    0.51    3.14
  -5   1  35   10.23    5.37
  -5  -1  35   11.03    6.00
  -5   1  36   -0.00    3.50
  -5  -1  36   -0.00    4.26
  -5   1  37    8.56    5.52
  -5  -1  37    5.47    5.13
  -5   1  38   -0.00    3.83
  -5  -1  38    1.02    4.60
  -5   1  39    4.35    5.02
  -5  -1  39    8.30    5.71
  -5   2   1    6.61    2.88
  -5   2   1    6.15    3.53
   5  -2  -1    4.22    2.62
   5  -2  -1    2.98    2.74
   5  -2  -1    7.51    3.11
   5   2  -1    4.29    3.61
   5   2  -1    5.00    3.18
  -5  -2   1    8.24    4.08
  -5  -2   1   13.26    4.93
  -5   2   2   20.12    4.46
  -5   2   2   14.88    4.29
   5  -2  -2   17.34    4.31
   5  -2  -2   22.94    4.33
   5  -2  -2   13.30    3.78
   5   2  -2   28.24    5.97
   5   2  -2   22.50    5.37
  -5  -2   2   25.62    5.76
  -5  -2   2   16.89    5.65
  -5   2   3  205.03   24.91
  -5   2   3  362.88   27.01
   5  -2  -3  212.32   25.14
   5  -2  -3  220.40   24.40
   5  -2  -3  218.49   24.33
   5   2  -3  196.61   26.37
   5   2  -3   78.95   24.00
  -5  -2   3  211.82   26.27
  -5  -2   3  211.89   27.01
  -5   2   4   78.05   11.11
  -5   2   4   92.67   11.67
   5  -2  -4   73.12   11.10
   5  -2  -4   81.68   10.09
   5  -2  -4   75.54   10.02
   5   2  -4   74.36   12.52
   5   2  -4   90.93   12.56
  -5  -2   4   80.64   12.35
  -5  -2   4   81.82   13.07
  -5   2   5  667.86   80.17
  -5   2   5  688.33   79.86
  -5   2   5  664.34   80.01
   5  -2  -5  640.95   80.19
   5   2  -5  683.70   81.83
   5   2  -5  754.20   81.52
  -5  -2   5  714.82   81.60
  -5  -2   5  613.60   81.68
  -5   2   6   10.80    2.48
  -5   2   6    9.93    2.40
  -5   2   6    9.75    2.65
   5   2  -6   12.77    4.36
   5   2  -6    9.54    3.41
  -5  -2   6   13.07    3.97
  -5  -2   6    7.71    3.65
  -5   2   7  124.83   13.89
  -5   2   7  117.86   13.90
  -5   2   7   99.58   13.92
  -5   2   7   95.87   13.89
   5   2  -7  129.02   16.65
   5   2  -7  115.16   15.65
  -5  -2   7  119.24   15.94
  -5   2   8   11.86    2.07
  -5   2   8   11.67    2.11
   5   2  -8    5.57    3.80
   5   2  -8   16.76    3.91
  -5  -2   8    7.94    3.18
  -5  -2   8   11.13    4.07
   5   2  -9  917.23   89.74
   5   2  -9  716.29   88.08
  -5  -2   9  668.83   88.24
  -5  -2   9  716.76   89.12
   5   2 -10    2.65    2.75
   5   2 -10    0.00    2.06
  -5  -2  10    3.94    2.41
  -5  -2  10    2.87    2.82
   5   2 -11    4.22    3.18
   5   2 -11    7.86    2.78
  -5  -2  11    9.16    3.23
  -5  -2  11    5.86    3.62
   5   2 -12  123.90   15.33
   5   2 -12   96.54   13.81
  -5  -2  12   93.33   14.16
  -5  -2  12   91.16   14.77
   5   2 -13   65.76   10.98
   5   2 -13   75.98   10.35
  -5  -2  13   63.00   10.48
  -5  -2  13   69.17   11.58
   5   2 -14   36.16    7.53
  -5  -2  14   46.68    7.83
  -5  -2  14   41.42    8.10
   5   2 -15  412.23   53.34
  -5  -2  15  443.30   53.30
  -5  -2  15  440.34   54.25
   5  -2 -16    2.57    1.18
   5  -2 -16    2.72    1.31
   5   2 -16    3.86    2.89
  -5  -2  16    1.69    2.12
  -5  -2  16    2.62    3.49
  -5   2  17   10.36    2.84
   5  -2 -17    8.84    2.12
   5  -2 -17   11.49    2.48
   5   2 -17    8.29    3.58
  -5  -2  17    2.62    2.55
  -5  -2  17   10.40    4.40
  -5   2  18    1.05    1.78
   5  -2 -18    2.79    1.54
   5  -2 -18   -0.00    1.44
   5   2 -18    1.44    2.38
  -5  -2  18    2.88    2.76
  -5  -2  18    0.00    2.73
  -5   2  19  125.64   18.50
   5  -2 -19  139.12   17.88
   5  -2 -19  144.62   18.16
   5   2 -19  133.80   19.85
  -5  -2  19  151.45   20.06
  -5   2  20   54.30    9.55
   5  -2 -20   60.82    9.02
   5   2 -20   52.46   10.26
  -5  -2  20   77.88   11.39
  -5   2  21    4.78    3.15
   5  -2 -21    2.55    2.03
   5   2 -21    3.85    3.61
  -5  -2  21    5.59    3.26
  -5  -2  21    5.41    3.75
  -5   2  22   10.21    4.11
   5   2 -22   18.83    5.49
   5   2 -22   10.94    4.72
  -5  -2  22   21.07    5.62
  -5  -2  22   21.83    6.45
   5   2 -23   12.20    4.82
  -5  -2  23   16.07    5.83
   5   2 -24    0.00    2.82
  -5  -2  24   -0.00    3.43
   5   2 -25  115.30   18.13
  -5  -2  25  108.97   18.62
  -5  -2  26   19.06    6.84
  -5  -2  27   61.19   12.50
  -5  -2  28    6.29    4.50
  -5  -2  29   46.40   10.80
  -5  -2  30   10.45    5.26
  -5  -2  31   64.19   13.45
  -5  -2  32    5.05    4.30
  -5  -2  33   -0.00    4.45
  -5  -2  34    0.02    3.70
  -5  -2  35   12.98    6.35
  -5  -2  36    2.01    3.85
  -5  -2  37    6.36    5.70
  -5  -2  38   -0.00    4.06
  -5   3   1  331.30   43.34
  -5   3   1  318.97   43.16
  -5   3   1  356.30   43.75
   5  -3  -1  372.62   43.48
   5  -3  -1  368.76   43.13
   5   3  -1  381.28   44.98
  -5  -3   1  350.32   44.67
  -5  -3   1  317.70   45.08
  -5   3   2   79.91   10.32
  -5   3   2   57.75    9.62
  -5   3   2   77.82   10.64
  -5   3   2   58.49    9.86
   5  -3  -2   59.80    9.39
   5  -3  -2   68.21    9.47
   5   3  -2   54.91   10.79
   5   3  -2   58.19   10.71
  -5  -3   2   55.64   10.72
  -5  -3   2   48.65   10.80
  -5   3   3  121.22   16.84
  -5   3   3  138.97   17.14
  -5   3   3  124.80   17.27
  -5   3   3  113.81   16.84
   5  -3  -3  129.51   16.37
   5  -3  -3  118.45   16.08
   5   3  -3  130.43   18.79
   5   3  -3  137.93   18.79
  -5  -3   3  130.72   18.37
  -5  -3   3  116.89   18.70
  -5   3   4    4.02    2.34
  -5   3   4    3.36    2.32
  -5   3   4    4.26    2.32
  -5   3   4    2.44    2.15
   5  -3  -4    3.48    1.60
   5  -3  -4    3.34    1.55
   5   3  -4    6.66    3.89
   5   3  -4    3.05    3.54
  -5  -3   4   12.60    4.24
  -5  -3   4    8.56    4.47
  -5   3   5  229.00   27.70
  -5   3   5  260.16   28.03
  -5   3   5  221.93   28.06
  -5   3   5  213.25   27.82
   5   3  -5  203.42   29.75
   5   3  -5  258.09   29.96
  -5  -3   5  163.33   28.64
  -5  -3   5  248.74   30.77
  -5   3   6  244.77   28.61
  -5   3   6  254.22   28.75
  -5   3   6  217.97   28.83
  -5   3   6  210.97   28.65
   5   3  -6  251.70   31.52
  -5  -3   6  228.27   30.61
  -5  -3   6  248.58   31.82
  -5   3   7   72.75   10.19
  -5   3   7   81.08   10.42
  -5   3   7   77.18   10.65
  -5   3   7   83.80   10.65
   5   3  -7   63.96   12.37
   5   3  -7   89.01   12.70
  -5  -3   7   86.00   12.73
  -5  -3   7   97.97   13.98
  -5   3   8  117.36   14.40
  -5   3   8  110.19   14.36
  -5   3   8  103.53   14.65
  -5   3   8  139.18   14.90
   5   3  -8  180.74   19.19
   5   3  -8  123.41   17.06
  -5  -3   8  108.48   16.69
  -5  -3   8  116.28   17.71
  -5   3   9  110.13   13.32
  -5   3   9  105.86   13.26
   5   3  -9   97.85   15.98
   5   3  -9  125.00   16.19
  -5  -3   9  113.48   15.98
  -5  -3   9   99.51   16.44
  -5   3  10   20.05    3.06
  -5   3  10   23.44    3.06
   5   3 -10   19.98    5.71
   5   3 -10   29.60    5.97
  -5  -3  10   32.10    6.05
  -5  -3  10   24.68    6.37
   5   3 -11   -0.00    2.31
   5   3 -11    0.59    2.15
  -5  -3  11    0.17    2.16
  -5  -3  11    1.66    2.66
   5   3 -12   14.89    5.20
   5   3 -12   21.89    5.15
  -5  -3  12   21.39    5.16
  -5  -3  12   31.41    6.86
  -5   3  13  217.55   26.56
   5   3 -13  223.22   30.01
  -5  -3  13  234.54   29.71
  -5  -3  13  278.28   31.51
  -5   3  14   24.85    3.85
   5   3 -14   27.97    6.40
  -5  -3  14   24.81    5.84
  -5  -3  14   21.24    6.31
  -5   3  15    7.51    2.09
   5   3 -15    6.92    4.06
  -5  -3  15   10.66    4.17
  -5  -3  15   10.50    4.84
  -5   3  16   39.59    6.61
   5  -3 -16   44.29    5.75
   5  -3 -16   49.14    5.83
   5   3 -16   35.83    8.28
  -5  -3  16   58.45    9.26
  -5  -3  16   34.92    8.89
  -5   3  17   85.83   11.64
   5  -3 -17   82.78   10.61
   5  -3 -17   82.87   10.67
   5   3 -17   69.72   13.09
  -5  -3  17   96.45   13.81
  -5   3  18   15.28    3.64
   5  -3 -18   11.24    2.64
   5  -3 -18   13.94    3.07
   5   3 -18    9.80    4.43
  -5  -3  18   16.97    4.95
  -5   3  19    0.21    1.84
   5  -3 -19   -0.00    1.24
   5   3 -19   -0.00    2.81
  -5  -3  19   -0.00    2.33
  -5   3  20   -0.00    2.04
   5  -3 -20   -0.00    1.53
   5   3 -20    0.45    3.22
  -5  -3  20    0.00    2.65
  -5  -3  20   -0.00    3.51
  -5   3  21   52.21    9.74
   5   3 -21   66.76   11.84
  -5  -3  21   64.83   11.30
  -5  -3  21   66.31   12.33
  -5   3  22  106.73   15.79
   5   3 -22  108.49   17.21
  -5  -3  22   97.16   17.33
   5   3 -23  132.88   19.77
  -5  -3  23  117.64   18.84
  -5  -3  23  119.10   19.92
   5   3 -24   12.38    5.13
  -5  -3  24   10.39    5.14
   5   3 -25    2.61    3.66
  -5  -3  25    7.89    4.72
   5   3 -26   -0.00    2.98
  -5  -3  26   -0.00    3.09
  -5  -3  27   31.79    8.86
  -5  -3  28   14.19    6.29
  -5  -3  29   39.67   10.40
  -5  -3  30    0.92    3.11
  -5  -3  31   -0.00    4.02
  -5  -3  32    4.89    4.79
  -5  -3  33   24.85    8.18
  -5  -3  34    0.00    3.95
  -5  -3  35    1.03    3.77
  -5  -3  36    4.48    4.87
  -5  -3  37    0.00    4.75
  -5  -3  38    2.08    4.57
  -5   4   1   87.01   13.40
  -5   4   1   79.57   13.15
  -5   4   1   98.85   14.26
  -5   4   1   93.51   13.84
   5  -4  -1   94.06   13.51
   5  -4  -1  100.85   13.30
   5   4  -1   78.51   14.63
   5   4  -1   99.57   15.01
  -5  -4   1   73.18   13.92
  -5  -4   1   82.33   15.11
  -5   4   2   13.05    3.87
  -5   4   2    2.48    2.91
  -5   4   2   12.03    4.24
  -5   4   2   12.05    4.22
   5  -4  -2   11.96    3.54
   5  -4  -2   10.67    3.34
   5   4  -2   20.08    5.93
   5   4  -2   12.52    4.99
  -5  -4   2    7.25    4.24
  -5  -4   2   10.73    5.06
  -5   4   3   36.46    7.21
  -5   4   3   53.12    8.06
  -5   4   3   42.02    7.97
  -5   4   3   53.10    8.24
   5  -4  -3   44.96    7.18
   5  -4  -3   42.11    7.00
   5   4  -3   34.68    8.59
   5   4  -3   38.38    8.66
  -5  -4   3   38.14    8.67
  -5  -4   3   46.62    9.59
  -5   4   4   65.45   10.33
  -5   4   4   78.91   10.78
  -5   4   4   54.60   10.39
  -5   4   4   66.14   10.65
   5  -4  -4   73.34    9.89
   5  -4  -4   72.23    9.70
   5   4  -4   70.03   12.66
   5   4  -4   69.54   12.08
  -5  -4   4   78.04   12.24
  -5  -4   4   76.50   13.08
  -5   4   5  152.36   25.57
  -5   4   5  217.53   26.42
  -5   4   5  198.72   26.61
  -5   4   5  247.66   27.11
   5  -4  -5  222.60   25.01
   5  -4  -5  204.29   24.88
   5   4  -5  211.05   28.73
   5   4  -5  227.06   28.52
  -5  -4   5  191.09   27.83
  -5  -4   5  247.10   29.82
  -5   4   6    0.70    1.71
  -5   4   6   -0.00    1.62
  -5   4   6   -0.00    1.78
   5   4  -6    1.21    3.47
   5   4  -6   -0.00    3.11
  -5  -4   6    1.03    2.97
  -5  -4   6    1.64    3.02
  -5   4   7    9.17    2.69
  -5   4   7   11.29    2.89
  -5   4   7   11.69    3.16
   5   4  -7   12.95    4.86
   5   4  -7   18.05    5.02
  -5  -4   7   12.16    4.32
  -5  -4   7    4.21    4.02
  -5   4   8   75.68   10.29
  -5   4   8   72.89   10.28
  -5   4   8   86.37   10.91
   5  -4  -8   78.73   10.36
   5   4  -8   90.20   13.74
   5   4  -8   75.69   12.53
  -5  -4   8   55.46   11.70
  -5  -4   8   78.17   13.59
  -5   4   9  114.56   13.83
  -5   4   9  105.84   13.75
  -5   4   9  109.81   14.20
   5  -4  -9  123.19   13.90
   5   4  -9  110.53   16.99
   5   4  -9  108.23   16.37
  -5  -4   9  118.75   16.58
  -5  -4   9   52.64   15.23
  -5   4  10  194.88   22.78
  -5   4  10  194.25   23.28
   5  -4 -10  188.20   22.69
   5   4 -10  181.28   26.05
  -5  -4  10  175.17   25.41
  -5  -4  10  151.74   25.81
  -5   4  11  230.84   28.89
  -5   4  11  202.64   29.36
   5  -4 -11  293.62   29.12
   5   4 -11  227.17   32.48
  -5  -4  11  245.70   32.22
  -5  -4  11  257.63   33.52
  -5   4  12    6.51    1.48
  -5   4  12    6.56    2.13
   5  -4 -12    8.27    1.49
   5   4 -12   13.79    4.85
  -5  -4  12    3.91    3.28
  -5  -4  12    5.02    4.08
  -5   4  13    4.19    1.05
  -5   4  13    2.18    1.58
   5  -4 -13    5.33    1.13
   5   4 -13    6.09    3.43
  -5  -4  13    5.38    3.28
  -5  -4  13    0.00    3.10
  -5   4  14   32.08    4.31
  -5   4  14   34.99    5.41
   5  -4 -14   29.73    4.25
   5   4 -14   34.25    7.73
  -5  -4  14   37.90    7.58
  -5  -4  14   30.22    8.10
  -5   4  15  363.69   44.26
  -5   4  15  364.55   45.25
   5  -4 -15  390.72   44.21
   5   4 -15  400.09   48.75
  -5  -4  15  372.53   47.78
  -5  -4  15  352.83   48.81
  -5   4  16   77.95    8.88
  -5   4  16   70.75    9.82
   5  -4 -16   81.48    8.86
   5   4 -16   16.95    9.36
  -5  -4  16   89.71   12.74
  -5   4  17  127.77   15.66
  -5   4  17  116.36   16.44
   5  -4 -17  118.44   15.46
   5   4 -17  122.93   19.05
  -5  -4  17  140.76   19.09
  -5   4  18    3.25    1.76
  -5   4  18    4.40    2.49
   5  -4 -18    3.68    1.76
   5   4 -18    3.14    3.72
  -5  -4  18    0.00    2.82
  -5   4  19  193.11   27.58
   5   4 -19  214.21   30.21
  -5  -4  19  235.07   30.06
  -5  -4  19  249.85   31.90
  -5   4  20    7.96    3.34
   5   4 -20    2.79    3.46
  -5  -4  20   10.87    4.52
  -5  -4  20    7.40    4.84
  -5   4  21   33.05    8.69
   5   4 -21   70.20   12.26
  -5  -4  21   99.05   13.04
  -5  -4  21   78.04   13.12
   5   4 -22    5.67    4.45
  -5  -4  22   12.29    5.81
   5   4 -23    8.10    4.80
  -5  -4  23    9.04    5.05
   5   4 -24    5.47    4.50
  -5  -4  24    4.81    4.51
   5   4 -25   41.60    9.52
  -5  -4  25   22.94    8.20
   5   4 -26   23.31    7.89
  -5  -4  26   29.86    8.53
   5   4 -27   13.32    6.02
  -5  -4  27   22.12    7.87
  -5  -4  28    1.76    3.26
  -5  -4  29   32.05    9.16
  -5  -4  30   24.92    8.54
  -5  -4  31   25.52    8.45
  -5  -4  32    4.75    4.80
  -5  -4  33   -0.00    3.56
  -5  -4  34    3.99    4.61
  -5  -4  35    8.22    6.13
  -5  -4  36    3.93    5.02
  -5  -4  37    3.36    4.67
  -5   5   1  244.70   31.46
   5  -5  -1  250.26   31.57
   5  -5  -1  234.49   31.38
   5  -5  -1  290.77   31.50
   5   5  -1  203.57   32.67
  -5  -5   1  234.51   32.61
  -5  -5   1  199.50   33.17
  -5   5   2   55.02   10.13
  -5   5   2   78.83   11.76
   5  -5  -2   73.13   10.76
   5  -5  -2   65.40   10.38
   5  -5  -2   60.80    9.85
   5   5  -2   52.18   11.67
   5   5  -2   76.41   12.67
  -5  -5   2   48.03   10.91
  -5  -5   2   65.00   12.64
  -5   5   3  165.02   24.50
  -5   5   3  190.33   25.71
   5  -5  -3  179.59   24.68
   5  -5  -3  192.27   24.59
   5  -5  -3  184.03   24.15
   5   5  -3  175.87   26.83
   5   5  -3  200.65   26.97
  -5  -5   3  222.53   27.03
  -5  -5   3  207.38   28.01
  -5   5   4   39.58    7.55
  -5   5   4   39.86    8.05
   5  -5  -4   47.17    7.85
   5  -5  -4   44.89    7.29
   5  -5  -4   43.37    7.03
   5   5  -4   39.38    9.35
   5   5  -4   33.72    8.64
  -5  -5   4   48.50    9.25
  -5  -5   4   55.88   11.05
  -5   5   5   25.00    5.20
  -5   5   5   27.39    5.80
   5  -5  -5   19.81    4.87
   5  -5  -5   24.39    4.55
   5  -5  -5   21.96    4.24
   5   5  -5   28.74    7.77
   5   5  -5   19.40    6.41
  -5  -5   5   19.87    6.36
  -5  -5   5   24.60    7.37
  -5   5   6   12.38    3.44
  -5   5   6   17.37    4.39
   5  -5  -6    9.22    3.41
   5  -5  -6   15.15    2.88
   5  -5  -6   13.00    2.72
   5   5  -6   10.56    5.08
   5   5  -6   15.27    5.37
  -5  -5   6    8.71    4.24
  -5  -5   6   15.22    5.70
  -5   5   7  279.51   37.18
  -5   5   7  313.22   38.09
   5  -5  -7  310.10   37.37
   5   5  -7  252.26   39.47
  -5  -5   7  424.07   43.01
  -5   5   8  143.51   19.73
  -5   5   8  155.70   20.41
   5  -5  -8  143.30   19.65
   5   5  -8  147.97   22.57
  -5  -5   8  179.63   22.67
  -5  -5   8  177.61   24.05
  -5   5   9   20.32    4.14
  -5   5   9   16.03    4.21
   5  -5  -9   19.85    4.04
   5   5  -9   22.49    6.41
  -5  -5   9   18.05    5.57
  -5  -5   9   18.26    6.61
  -5   5  10    0.90    1.67
  -5   5  10    4.21    2.38
   5  -5 -10    2.86    1.70
   5   5 -10    0.89    3.50
  -5  -5  10    0.68    2.56
  -5  -5  10    2.58    3.99
  -5   5  11    8.96    2.88
  -5   5  11   14.39    3.44
   5  -5 -11   10.46    2.70
   5   5 -11   13.72    5.47
  -5  -5  11   10.73    4.57
  -5  -5  11   12.73    5.10
  -5   5  12  280.01   33.63
  -5   5  12  259.80   34.09
   5  -5 -12  289.92   33.43
   5   5 -12  236.71   36.50
  -5  -5  12  276.01   36.43
  -5  -5  12  285.95   38.02
  -5   5  13  337.37   40.31
  -5   5  13  303.89   40.81
   5  -5 -13  341.83   40.12
   5   5 -13  363.36   44.60
  -5  -5  13  361.59   43.65
  -5  -5  13  302.67   44.45
  -5   5  14   21.17    4.05
  -5   5  14   19.84    4.79
   5  -5 -14   22.33    4.01
   5   5 -14   21.98    6.84
  -5  -5  14   32.35    6.88
  -5   5  15    7.16    2.26
  -5   5  15    3.85    2.47
   5  -5 -15    4.10    1.77
   5   5 -15    4.58    4.24
  -5  -5  15    2.88    3.16
  -5   5  16   57.24    8.50
  -5   5  16   52.76    9.16
   5  -5 -16   59.76    8.39
   5   5 -16   70.91   12.40
  -5  -5  16   59.71   11.13
  -5   5  17  108.49   14.58
  -5   5  17   99.30   15.42
   5   5 -17  126.88   18.82
  -5  -5  17  122.65   17.86
  -5   5  18   30.89    5.71
  -5   5  18   30.76    6.49
   5   5 -18   36.03    8.81
  -5  -5  18   43.65    8.73
  -5  -5  18   31.40    9.05
  -5   5  19   92.85   14.92
   5   5 -19  104.07   17.42
  -5  -5  19  121.99   18.84
  -5   5  20    2.63    2.57
   5   5 -20   -0.00    2.97
  -5  -5  20    0.00    3.52
   5   5 -21   -0.00    3.47
  -5  -5  21    1.55    4.54
   5   5 -22   52.12   11.71
  -5  -5  22   69.39   13.39
   5   5 -23   29.78    8.84
  -5  -5  23   43.49   10.55
   5   5 -24   19.93    6.64
  -5  -5  24   10.85    6.41
  -5  -5  25    0.61    3.73
  -5  -5  26    0.78    4.27
  -5  -5  27   19.98    7.70
  -5  -5  28   26.72    8.48
  -5  -5  29   19.73    7.97
  -5  -5  30    0.92    3.41
  -5  -5  31    2.29    4.18
  -5  -5  32    9.17    5.79
  -5  -5  33   15.18    6.74
  -5  -5  34    0.00    4.10
  -5  -5  35    5.34    5.09
  -5  -5  36    2.23    4.60
  -5  -5  37    4.10    3.90
  -5   6   1   32.56    6.72
   5  -6  -1   24.95    5.93
   5  -6  -1   13.48    5.40
   5   6  -1   26.39    7.75
   5   6  -1   12.48    5.69
  -5  -6   1   25.19    6.99
  -5  -6   1   22.50    7.61
  -5   6   2    3.10    2.87
   5  -6  -2    0.57    2.34
   5  -6  -2    0.00    2.21
   5   6  -2   -0.00    4.63
   5   6  -2    2.18    3.41
  -5  -6   2    0.00    3.31
  -5  -6   2    6.63    4.59
  -5   6   3   88.70   14.07
  -5   6   3   77.19   14.37
   5  -6  -3   99.45   14.20
   5  -6  -3   94.96   14.07
   5  -6  -3   84.47   13.24
   5   6  -3  111.17   17.04
   5   6  -3   85.94   15.56
  -5  -6   3  100.45   15.74
  -5  -6   3   96.95   16.81
  -5   6   4  116.49   19.03
  -5   6   4  159.64   21.00
   5  -6  -4  187.37   20.37
   5  -6  -4  135.22   19.09
   5  -6  -4  134.14   18.60
   5   6  -4  145.64   22.08
  -5  -6   4  126.68   20.64
  -5  -6   4  116.47   21.58
  -5   6   5   98.88   16.52
  -5   6   5  118.08   17.80
   5  -6  -5  119.83   16.95
   5  -6  -5  116.29   16.43
   5  -6  -5  134.93   16.36
   5   6  -5  133.12   19.89
  -5  -6   5  116.16   18.42
  -5  -6   5  120.27   19.86
  -5   6   6   23.93    5.44
  -5   6   6   22.41    5.97
   5  -6  -6   28.03    5.60
   5  -6  -6   26.95    5.11
   5  -6  -6   20.61    4.54
   5   6  -6   27.55    7.93
  -5  -6   6   25.49    7.01
  -5  -6   6   29.87    8.24
  -5   6   7   92.32   13.51
  -5   6   7   77.16   13.73
   5  -6  -7  100.39   13.55
   5  -6  -7  100.87   12.59
   5  -6  -7   81.08   11.98
   5   6  -7   92.34   16.13
  -5  -6   7   93.02   15.18
  -5  -6   7   98.88   16.71
  -5   6   8   31.92    6.19
  -5   6   8   33.03    6.74
   5  -6  -8   34.28    6.20
   5  -6  -8   35.89    5.06
   5  -6  -8   29.99    4.78
   5   6  -8   18.47    7.14
  -5  -6   8   39.25    8.22
  -5  -6   8   20.94    7.82
  -5   6   9  130.85   17.37
  -5   6   9  114.75   17.56
   5  -6  -9  124.62   16.93
   5   6  -9  119.10   19.89
  -5  -6   9  131.23   20.71
  -5   6  10  146.51   19.77
  -5   6  10  135.04   20.15
   5  -6 -10  150.17   19.50
   5   6 -10  133.14   22.35
  -5  -6  10  154.47   22.03
  -5  -6  10  174.21   24.33
  -5   6  11  116.24   15.54
  -5   6  11   93.96   15.57
   5  -6 -11  105.55   15.05
   5   6 -11  120.54   18.73
  -5  -6  11  130.43   18.14
  -5  -6  11  112.43   18.84
  -5   6  12   29.38    5.68
  -5   6  12   25.92    5.82
   5  -6 -12   30.75    5.35
   5   6 -12   22.08    7.17
  -5  -6  12   17.94    7.62
  -5   6  13    3.81    2.59
  -5   6  13    2.94    2.72
   5  -6 -13    3.05    1.91
   5   6 -13    0.40    3.50
  -5   6  14   93.54   13.76
  -5   6  14   85.78   14.20
   5  -6 -14  103.83   13.58
   5   6 -14  118.94   17.79
  -5   6  15   85.82   11.91
  -5   6  15   70.23   12.24
   5  -6 -15   81.48   11.53
   5   6 -15   86.09   15.16
  -5   6  16   -0.00    1.90
  -5   6  16   -0.00    2.44
   5   6 -16    0.00    2.87
  -5  -6  16    0.46    3.57
  -5   6  17  102.81   14.78
  -5   6  17  108.69   15.91
   5   6 -17   89.65   17.32
  -5  -6  17  144.55   20.52
  -5   6  18   21.84    5.90
   5   6 -18   28.70    8.13
  -5  -6  18   21.75    7.54
  -5   6  19   24.50    6.51
   5   6 -19   40.12    9.40
  -5  -6  19   35.12    9.77
   5   6 -20   -0.00    4.14
  -5  -6  20    7.48    6.04
   5   6 -21   13.78    6.32
  -5  -6  21   16.01    7.21
  -5  -6  22   62.48   13.76
  -5  -6  23   -0.00    3.78
  -5  -6  24    8.19    6.06
  -5  -6  25   19.43    7.31
   5   6 -26   28.60    9.43
  -5  -6  26   34.24   10.26
   5   6 -27    8.51    5.53
  -5  -6  27    7.51    6.13
   5   6 -28    1.49    3.75
  -5  -6  28    5.29    4.76
   5   6 -29    0.61    3.08
  -5  -6  29    0.90    4.47
  -5  -6  30   34.60   10.55
  -5  -6  31    0.00    4.89
  -5  -6  32   11.55    6.66
  -5  -6  33    2.21    4.46
  -5  -6  34    5.79    5.77
  -5  -6  35    4.42    5.73
  -5  -6  36   22.87    8.43
  -5   7   1   13.43    5.12
   5  -7  -1    9.58    4.46
   5  -7  -1   24.99    6.20
   5   7  -1    9.06    6.21
  -5  -7   1   25.59    8.18
   5  -7  -2  220.71   27.18
   5  -7  -2  170.31   26.55
   5   7  -2  183.03   28.77
  -5  -7   2  212.82   30.28
  -5   7   3  139.28   21.62
   5  -7  -3  155.39   21.83
   5  -7  -3  179.12   22.65
   5   7  -3  143.46   23.78
  -5  -7   3  150.11   24.52
  -5   7   4   98.53   15.36
  -5   7   4   92.11   15.98
   5  -7  -4   99.18   15.07
   5   7  -4  127.26   18.83
  -5  -7   4   83.30   17.11
  -5   7   5   17.95    5.18
  -5   7   5   15.38    5.32
   5  -7  -5   13.62    4.37
   5  -7  -5   13.25    4.42
   5   7  -5   27.36    7.91
  -5  -7   5   16.90    6.88
  -5   7   6   41.89    7.41
  -5   7   6   43.67    8.35
   5  -7  -6   18.87    5.47
   5  -7  -6   26.68    5.91
   5   7  -6   15.66    7.10
  -5  -7   6   28.65    8.72
  -5   7   7  151.29   22.95
  -5   7   7  193.44   24.68
   5  -7  -7  185.03   23.24
   5  -7  -7  177.89   22.55
   5   7  -7  152.03   25.29
  -5  -7   7  139.81   25.61
  -5   7   8  312.71   43.05
  -5   7   8  320.59   43.96
   5  -7  -8  359.76   43.14
   5  -7  -8  347.98   42.24
   5   7  -8  374.52   46.74
  -5  -7   8  356.85   47.34
  -5   7   9   33.41    7.43
  -5   7   9   39.86    8.28
   5  -7  -9   34.81    7.12
   5  -7  -9   39.79    6.46
   5   7  -9   46.29   10.36
  -5  -7   9   41.54   10.44
  -5   7  10    8.52    3.57
  -5   7  10   13.17    4.58
   5  -7 -10   13.49    3.91
   5  -7 -10    9.94    2.51
   5   7 -10   12.28    5.86
  -5  -7  10    5.32    5.24
  -5   7  11   15.66    4.76
  -5   7  11   19.80    5.44
   5  -7 -11   22.11    4.72
   5  -7 -11   17.95    2.96
   5  -7 -11   16.46    2.83
   5   7 -11   14.09    6.48
  -5   7  12  167.15   23.61
  -5   7  12  167.82   24.24
   5  -7 -12  182.96   23.34
   5   7 -12  183.47   26.81
  -5   7  13  126.51   14.39
  -5   7  13   85.43   13.71
   5  -7 -13   67.76   12.11
   5   7 -13   73.75   15.23
  -5   7  14    6.86    3.36
  -5   7  14    7.56    3.93
   5   7 -14    5.00    4.88
  -5  -7  14    6.65    5.49
  -5   7  15   45.40    8.40
  -5   7  15   46.93    9.05
   5   7 -15   47.31   11.13
  -5  -7  15   44.81   11.51
  -5   7  16   10.49    3.79
  -5   7  16    8.26    3.90
   5   7 -16    8.16    5.70
  -5  -7  16    9.48    5.84
  -5  -7  17   13.46    5.97
  -5  -7  18  143.05   23.84
  -5  -7  19    1.96    4.38
  -5  -7  20    1.13    4.43
  -5  -7  21    2.29    4.22
   5   7 -22   31.42    9.27
  -5  -7  22   27.81    9.38
   5   7 -23   40.89   10.79
  -5  -7  23   35.35   10.87
   5   7 -24   33.31    9.62
  -5  -7  24   35.87   10.51
   5   7 -25    6.35    5.34
  -5  -7  25    0.00    3.59
   5   7 -26   -0.00    4.38
  -5  -7  26    5.65    5.72
   5   7 -27   23.25    8.40
  -5  -7  27   21.88    8.41
   5   7 -28   29.53    9.57
  -5  -7  28   32.41   10.24
   5   7 -29    0.82    3.79
  -5  -7  29    0.00    4.06
  -5  -7  30   -0.00    3.90
  -5  -7  31   -0.00    4.12
  -5  -7  32   11.75    6.79
  -5  -7  33    0.00    5.86
  -5  -7  34   21.73    9.54
  -5  -7  35   -0.00    4.52
  -5   8   1   24.72    6.59
  -5   8   1   13.19    5.95
   5  -8  -1   22.59    7.01
  -5  -8   1   11.13    6.52
  -5   8   2    9.56    5.01
  -5   8   2   16.76    6.36
   5  -8  -2   15.21    5.11
   5  -8  -2   14.07    5.36
   5   8  -2   10.86    6.18
  -5  -8   2    8.89    5.91
  -5   8   3   23.22    6.51
   5  -8  -3   18.59    5.72
   5  -8  -3   23.53    6.43
   5   8  -3   18.94    7.86
  -5  -8   3   20.44    7.86
  -5   8   4  399.04   52.77
   5  -8  -4  434.62   53.18
   5   8  -4  441.69   56.03
  -5  -8   4  383.92   55.86
  -5   8   5   36.34    9.05
  -5   8   5   70.46   11.86
   5  -8  -5   44.41    9.19
   5  -8  -5   61.54   10.34
  -5  -8   5   51.56   12.54
  -5   8   6  124.43   20.47
  -5   8   6  148.03   22.03
   5  -8  -6  166.04   21.10
   5  -8  -6  146.64   20.55
   5   8  -6  130.57   22.94
  -5  -8   6  134.89   23.59
  -5   8   7    0.00    2.91
  -5   8   7    0.21    3.37
   5  -8  -7   -0.00    2.51
   5  -8  -7   -0.00    2.04
   5   8  -7   -0.00    4.26
  -5  -8   7    0.00    4.54
  -5   8   8   96.21   14.21
  -5   8   8  117.10   16.08
   5  -8  -8   49.23   11.95
   5  -8  -8   97.01   13.40
  -5  -8   8  119.91   18.67
  -5   8   9  223.62   24.19
  -5   8   9  114.31   22.20
   5  -8  -9  165.17   22.27
   5  -8  -9  157.51   21.58
  -5   8  10   61.78   11.94
  -5   8  10   65.22   12.74
   5  -8 -10   80.77   12.17
   5  -8 -10   80.58   11.40
  -5   8  11   21.95    5.92
  -5   8  11   22.77    6.34
   5  -8 -11   25.30    5.55
   5  -8 -11   11.52    3.78
  -5   8  12   36.31    7.96
  -5   8  12   51.63    9.50
   5  -8 -12   36.35    6.09
  -5  -8  12   27.12    9.57
  -5   8  13    2.31    3.04
   5  -8 -13    2.13    1.53
  -5  -8  13    2.41    4.52
  -5   8  14  135.15   19.79
   5  -8 -14  135.78   16.46
  -5  -8  14  133.88   23.26
  -5   8  15    1.58    2.98
  -5  -8  15    0.30    4.10
  -5  -8  16    3.89    5.30
   5   8 -17   -0.00    3.45
  -5  -8  17    4.53    5.41
   5   8 -18    5.40    4.92
  -5  -8  18    2.18    4.59
   5   8 -19    2.01    4.30
  -5  -8  19   -0.00    4.95
   5   8 -20   80.96   16.94
  -5  -8  20  106.80   19.20
   5   8 -21    3.80    4.91
  -5  -8  21   -0.00    4.28
   5   8 -22    5.42    5.87
  -5  -8  22   11.15    7.09
   5   8 -23   -0.00    4.40
  -5  -8  23    1.04    4.57
   5   8 -24   42.87   11.30
  -5  -8  24   23.19    9.34
   5   8 -25    0.00    3.78
  -5  -8  25   -0.00    4.85
   5   8 -26   15.91    7.57
  -5  -8  26   22.96    8.94
   5   8 -27    1.20    3.65
  -5  -8  27   -0.00    4.40
   5   8 -28    1.22    4.55
  -5  -8  28    4.84    5.45
   5   8 -29   -0.00    3.31
  -5  -8  29    5.70    4.76
   5   8 -30   22.43    7.99
  -5  -8  30   10.55    7.31
  -5  -8  31    3.12    6.06
  -5  -8  32   13.66    7.39
  -5  -8  33   -0.00    4.62
  -5  -8  34    0.00    4.20
  -5   9   1    4.10    3.76
  -5  -9   1    3.19    5.13
  -5   9   2  168.28   26.96
   5  -9  -2  203.31   27.36
  -5  -9   2  203.68   30.92
  -5   9   3   18.47    6.42
   5  -9  -3   24.07    6.56
  -5  -9   3   22.71    8.75
  -5   9   4   -0.00    3.31
   5  -9  -4    0.26    2.37
  -5  -9   4    1.74    5.39
  -5   9   5    7.13    4.52
   5  -9  -5    7.94    4.15
  -5  -9   5    2.85    4.95
  -5   9   6   50.62   10.89
   5  -9  -6   66.45   11.21
  -5   9   7    7.30    4.60
   5  -9  -7    7.54    4.13
  -5   9   8  167.99   24.68
   5  -9  -8  166.51   23.88
   5   9  -8  177.61   27.46
  -5   9   9   14.84    5.66
   5  -9  -9   16.93    5.34
   5   9  -9   16.23    6.77
  -5   9  10    0.00    2.94
   5   9 -10    1.22    5.03
  -5  -9  10    5.23    5.50
  -5   9  11    1.20    3.12
   5   9 -11    1.92    4.31
  -5  -9  11    6.19    5.92
  -5   9  12  213.88   30.72
   5   9 -12  229.43   33.77
  -5  -9  12  234.59   34.94
  -5   9  13    7.64    4.27
   5   9 -13    2.94    4.88
  -5  -9  13   12.57    6.16
  -5   9  14   49.09    9.57
   5   9 -14   38.27   10.88
  -5  -9  14   39.75   11.56
   5   9 -15   11.01    5.48
  -5  -9  15    3.72    4.90
   5   9 -16   21.10    8.22
  -5  -9  16   32.51   10.07
   5   9 -17   -0.00    4.66
  -5  -9  17   -0.00    5.08
   5   9 -18   70.47   14.85
  -5  -9  18   64.32   15.04
   5   9 -19    6.82    5.87
  -5  -9  19    8.63    6.39
   5   9 -20    0.00    4.48
  -5  -9  20    4.91    4.74
   5   9 -21    0.00    4.19
  -5  -9  21    0.00    3.47
   5   9 -22   97.37   16.72
  -5  -9  22   46.18   13.62
   5   9 -23   -0.00    4.47
  -5  -9  23    0.00    4.35
   5   9 -24   12.31    6.27
  -5  -9  24   13.56    7.55
   5   9 -25    0.00    5.20
  -5  -9  25    3.40    5.62
   5   9 -26    6.83    5.78
  -5  -9  26    4.35    5.94
   5   9 -27    4.11    4.85
  -5  -9  27    8.06    6.66
   5   9 -28   22.50    8.86
  -5  -9  28   26.30    9.88
   5   9 -29    0.00    3.90
  -5  -9  29   -0.00    5.20
   5   9 -30   -0.00    3.72
  -5  -9  30    2.62    5.16
   5   9 -31    3.58    5.60
  -5  -9  31    4.43    7.06
  -5  -9  32    7.01    7.09
  -5  -9  33    5.83    5.73
  -5  10   1   14.42    5.84
   5  10  -1    5.40    5.45
  -5 -10   1    4.40    5.62
  -5  10   2   -0.00    3.10
   5  10  -2    0.03    5.07
  -5 -10   2    0.00    5.59
  -5  10   3    0.73    3.47
   5  10  -3    0.14    4.15
  -5 -10   3   -0.00    4.18
  -5  10   4    8.60    5.00
   5  10  -4    9.70    6.88
  -5  10   5    0.00    3.77
   5  10  -5    6.74    5.93
  -5  10   6   41.70    9.51
   5  10  -6   30.27    9.94
  -5  10   7    6.80    4.92
   5 -10  -7    9.55    4.42
   5  10  -7    3.98    5.56
  -5  10   8    1.03    3.50
   5 -10  -8    0.00    3.05
   5  10  -8    4.50    5.91
  -5 -10   8    4.59    5.23
  -5  10   9    6.06    4.69
   5  10  -9    0.00    5.38
  -5 -10   9    0.00    5.12
  -5  10  10  108.64   19.58
   5  10 -10  160.26   24.14
  -5 -10  10  142.58   24.44
  -5  10  11    8.52    4.92
   5  10 -11    1.73    5.45
  -5 -10  11   10.63    6.69
  -5  10  12    4.70    4.60
   5  10 -12    6.43    5.72
  -5 -10  12    7.36    6.27
  -5  10  13   -0.00    3.65
   5  10 -13    5.18    6.22
  -5 -10  13    2.08    5.10
   5  10 -14   46.17   11.80
  -5 -10  14   31.04   10.68
   5  10 -15    1.02    4.61
  -5 -10  15    4.60    6.19
   5  10 -16   46.90   12.55
  -5 -10  16   63.55   14.64
   5  10 -17   -0.00    4.51
  -5 -10  17    8.49    6.14
   5  10 -18    6.17    5.52
  -5 -10  18    1.40    4.63
   5  10 -19    0.84    4.78
  -5 -10  19   -0.00    4.25
   5  10 -20   49.71   12.57
  -5 -10  20   35.40   11.73
   5  10 -21    1.39    4.61
  -5 -10  21    1.99    4.21
   5  10 -22   13.23    6.67
  -5 -10  22   11.15    6.54
   5  10 -23    0.88    5.30
  -5 -10  23    0.87    4.78
   5  10 -24   16.43    7.98
  -5 -10  24    5.73    5.67
   5  10 -25    2.05    4.80
  -5 -10  25   -0.00    4.50
   5  10 -26   12.96    7.01
  -5 -10  26   17.55    8.13
   5  10 -27   -0.00    4.79
  -5 -10  27    0.00    3.63
  -5 -10  28    1.32    3.61
   5  10 -29    0.00    3.85
  -5 -10  29    7.09    6.07
   5  10 -30    8.12    6.44
  -5 -10  30    5.07    6.19
   5  10 -31    1.21    5.05
  -5 -10  31    2.29    4.09
  -5 -10  32    3.28    5.24
   5  11  -1   15.18    7.24
   5  11  -2   92.38   18.94
  -5  11   3   16.17    6.46
   5  11  -3    9.86    7.06
  -5  11   4    3.96    4.48
   5  11  -4   -0.00    4.28
  -5  11   5    1.64    4.63
   5  11  -5    1.55    4.56
  -5  11   6    0.00    3.42
   5  11  -6    8.16    5.48
  -5 -11   6   13.09    7.47
  -5  11   7   -0.00    3.69
   5  11  -7   -0.00    4.53
  -5 -11   7    2.03    5.31
  -5  11   8   41.26   10.84
   5  11  -8   66.67   14.19
  -5 -11   8   58.89   15.20
  -5  11   9    5.29    4.46
   5  11  -9    7.61    6.42
  -5 -11   9    9.16    6.67
  -5  11  10    5.09    4.51
   5  11 -10    0.92    4.59
  -5 -11  10    3.78    5.98
  -5  11  11    2.83    3.72
   5  11 -11   -0.00    4.92
  -5 -11  11    0.00    4.89
   5  11 -12   43.44   12.83
  -5 -11  12   67.46   15.51
   5  11 -13    0.00    4.83
  -5 -11  13    0.00    4.86
   5  11 -14   26.16    9.81
  -5 -11  14   48.38   13.02
   5  11 -15    6.62    5.98
  -5 -11  15   -0.00    4.40
   5  11 -16   12.83    7.38
  -5 -11  16   17.52    8.36
   5  11 -17    1.48    5.03
  -5 -11  17   -0.00    6.64
   5  11 -18   40.96   11.98
  -5 -11  18   48.39   13.40
   5  11 -19    1.41    4.89
  -5 -11  19    4.27    5.68
   5  11 -20    3.06    4.03
  -5 -11  20   -0.00    5.04
   5  11 -21    5.38    5.36
  -5 -11  21    0.17    5.31
   5  11 -22   34.03   10.80
  -5 -11  22   35.62   12.07
   5  11 -23   -0.00    3.82
  -5 -11  23   -0.00    4.97
   5  11 -24    5.25    6.13
  -5 -11  24   21.02    8.66
   5  11 -25    2.75    5.69
  -5 -11  25   -0.00    5.15
   5  11 -26    7.28    6.25
  -5 -11  26    9.46    6.13
   5  11 -27    1.23    5.34
  -5 -11  27    3.13    5.06
   5  11 -28   21.59    9.27
  -5 -11  28    4.40    6.57
   5  11 -29    0.44    5.18
  -5 -11  29   -0.00    4.90
   5  11 -30    4.36    5.76
  -5 -11  30   -0.00    3.52
   5  11 -31   -0.00    4.54
  -5 -11  31   -0.00    4.41
   5  11 -32    8.97    7.08
  -5  12   1    2.11    3.97
   5  12  -1    1.52    5.23
  -5  12   2    0.01    3.63
   5  12  -2    1.82    4.51
  -5  12   3   11.93    5.95
   5  12  -3    4.12    6.84
   5  12  -4   54.60   14.08
  -5 -12   4   76.98   17.46
   5  12  -5   -0.00    5.63
  -5 -12   5   11.74    7.72
   5  12  -6   15.12    7.82
  -5 -12   6   16.74    8.51
   5  12  -7   -0.00    4.22
  -5 -12   7    0.00    4.53
   5  12  -8    5.96    5.81
  -5 -12   8    4.57    5.38
   5  12  -9    0.00    4.59
  -5 -12   9    9.82    7.26
  -5  12  10   28.84    8.55
   5  12 -10   22.61    9.19
  -5 -12  10   47.22   13.40
   5  12 -11    5.34    5.48
  -5 -12  11    3.36    6.26
   5  12 -12    5.85    5.55
  -5 -12  12    5.74    6.05
   5  12 -13   -0.00    3.89
  -5 -12  13    0.00    5.09
   5  12 -14   22.05    8.61
  -5 -12  14    8.38    7.80
   5  12 -15    0.00    5.06
  -5 -12  15   13.63    8.05
   5  12 -16   30.89   10.41
  -5 -12  16   31.30   11.30
   5  12 -17    2.07    5.46
  -5 -12  17   -0.00    5.44
   5  12 -18    5.37    5.87
  -5 -12  18   -0.00    5.38
   5  12 -19    4.38    6.37
  -5 -12  19   11.61    7.49
   5  12 -20   36.42   10.73
  -5 -12  20   16.89    9.77
   5  12 -21   -0.00    4.83
  -5 -12  21   -0.00    5.00
   5  12 -22    0.00    4.90
  -5 -12  22    4.36    5.89
   5  12 -23    1.64    5.06
  -5 -12  23   -0.00    5.24
   5  12 -24    5.01    6.48
  -5 -12  24    0.26    5.11
   5  12 -25    2.04    4.63
  -5 -12  25   -0.00    5.33
   5  12 -26    8.19    6.38
  -5 -12  26   10.50    8.09
   5  12 -27    7.29    6.22
  -5 -12  27    3.61    5.77
   5  12 -28    5.55    5.76
  -5 -12  28    1.42    4.02
   5  12 -29    2.16    5.99
  -5 -12  29   -0.00    5.01
   5  12 -30    3.03    5.81
  -5 -12  30    7.24    6.55
   5  12 -31   -0.00    4.72
   5  12 -32    4.10    5.33
  -5  13   1   24.16    8.45
   5  13  -1   24.21    9.95
  -5 -13   1   15.53    9.05
  -5  13   2   66.62   13.69
   5  13  -2   68.68   15.38
  -5 -13   2   31.91   12.69
  -5  13   3   13.13    7.34
   5  13  -3    0.00    5.93
  -5 -13   3   10.39    8.05
  -5  13   4   22.71    8.03
   5  13  -4   29.79   10.98
  -5 -13   4    8.28    7.35
  -5  13   5    0.00    4.11
   5  13  -5   -0.00    5.83
  -5 -13   5    1.59    5.56
  -5  13   6   63.18   13.55
   5  13  -6   46.27   13.38
  -5 -13   6   49.34   14.60
  -5  13   7    6.53    5.49
   5  13  -7   13.15    7.68
  -5 -13   7   11.28    8.11
  -5  13   8   46.57   11.72
   5  13  -8   34.28   11.91
  -5 -13   8   55.30   15.18
  -5  13   9    1.31    4.27
   5  13  -9    1.84    5.33
  -5 -13   9   -0.00    4.39
   5  13 -10    0.11    5.07
  -5 -13  10    3.91    6.28
   5  13 -11    4.64    7.64
  -5 -13  11   25.90   10.89
   5  13 -12   21.19    9.12
  -5 -13  12   37.75   12.13
   5  13 -13    3.07    5.26
  -5 -13  13    5.50    6.69
   5  13 -14   12.24    7.77
  -5 -13  14    7.82    7.12
   5  13 -15   -0.00    4.46
  -5 -13  15    1.72    5.12
   5  13 -16    0.00    4.95
  -5 -13  16    1.46    5.52
   5  13 -17    2.04    5.23
  -5 -13  17    1.18    5.89
   5  13 -18   23.52    8.92
  -5 -13  18    7.68    7.42
   5  13 -19    0.13    5.57
  -5 -13  19   -0.00    5.44
   5  13 -20   -0.00    5.13
  -5 -13  20    0.00    5.19
   5  13 -21    1.06    6.03
  -5 -13  21    7.59    6.37
   5  13 -22   14.13    7.84
  -5 -13  22    3.64    6.60
   5  13 -23    0.44    3.64
  -5 -13  23   -0.00    5.91
   5  13 -24   -0.00    5.65
  -5 -13  24    9.76    7.67
   5  13 -25   12.53    7.92
  -5 -13  25   -0.00    5.22
   5  13 -26   -0.00    4.92
  -5 -13  26   -0.00    5.15
   5  13 -27   -0.00    3.86
  -5 -13  27    4.77    7.10
   5  13 -28    5.60    6.31
  -5 -13  28    5.22    6.80
   5  13 -29    8.37    6.01
   5  13 -30    6.93    7.04
  -5  14   1    2.39    5.34
   5  14  -1    1.48    6.76
  -5  14   2   -0.00    4.74
   5  14  -2    0.00    4.79
  -5  14   3    2.01    4.60
   5  14  -3    2.02    6.93
  -5 -14   3    9.20    7.28
  -5  14   4   25.17    8.80
   5  14  -4   18.74    9.85
  -5 -14   4   13.72    9.48
  -5  14   5   15.78    7.38
   5  14  -5   26.80    9.94
  -5 -14   5   15.76    9.02
  -5  14   6   20.02    8.05
   5  14  -6   40.39   11.86
  -5 -14   6    9.78    8.03
  -5  14   7    1.41    4.32
   5  14  -7    0.00    5.47
  -5 -14   7   -0.00    5.35
   5  14  -8    1.87    4.70
  -5 -14   8    1.46    6.74
   5  14  -9    7.37    6.76
  -5 -14   9    8.32    7.79
   5  14 -10   18.82    8.58
  -5 -14  10   12.35    8.44
   5  14 -11   14.18    7.65
  -5 -14  11    8.50    7.58
   5  14 -12    0.75    5.37
  -5 -14  12   -0.00    6.31
   5  14 -13   -0.00    4.88
  -5 -14  13   -0.00    5.57
   5  14 -14    6.92    6.92
  -5 -14  14   16.00    9.39
   5  14 -15    6.32    6.57
  -5 -14  15   16.02    8.99
   5  14 -16    1.69    6.53
  -5 -14  16    1.62    5.27
   5  14 -17    3.90    6.19
  -5 -14  17    0.99    3.87
   5  14 -18    1.90    5.53
  -5 -14  18    0.55    5.55
   5  14 -19    2.64    6.33
  -5 -14  19   -0.00    5.71
   5  14 -20    1.28    6.12
  -5 -14  20    0.00    6.22
   5  14 -21   10.84    7.91
  -5 -14  21    6.37    7.11
   5  14 -22   13.80    8.23
  -5 -14  22    6.31    6.51
   5  14 -23   -0.00    5.09
  -5 -14  23   -0.00    5.60
   5  14 -24    5.95    6.41
  -5 -14  24    1.65    5.85
   5  14 -25    5.38    6.89
  -5 -14  25   -0.00    4.68
   5  14 -26    1.50    5.96
  -5 -14  26    0.00    5.30
   5  14 -27   -0.00    5.03
  -5 -14  27   -0.00    5.74
  -5  15   1    6.44    6.38
   5  15  -1    7.01    7.57
  -5  15   2   13.52    7.02
   5  15  -2   16.37    9.14
  -5  15   3   11.46    7.00
   5  15  -3   15.17    9.16
  -5  15   4   -0.00    4.12
   5  15  -4    0.73    6.15
  -5  15   5   -0.00    4.44
   5  15  -5    3.03    6.48
  -5  15   6    1.24    4.40
   5  15  -6    6.07    6.51
   5  15  -7   12.50    7.79
   5  15  -8    6.34    6.55
   5  15  -9    4.93    6.71
   5  15 -10    2.00    5.13
   5  15 -11    2.12    4.99
  -5 -15  11    6.05    6.67
   5  15 -12   25.23   10.16
  -5 -15  12    9.88    8.52
   5  15 -13    4.29    5.73
  -5 -15  13   -0.00    5.68
   5  15 -14    3.51    5.38
  -5 -15  14   -0.00    5.34
   5  15 -15   -0.00    5.45
  -5 -15  15   -0.00    5.02
   5  15 -16   -0.00    6.00
  -5 -15  16    0.99    5.84
   5  15 -17    4.36    6.42
  -5 -15  17    1.04    6.49
   5  15 -18    4.12    6.30
  -5 -15  18   -0.00    6.39
   5  15 -19    4.65    6.32
  -5 -15  19    7.37    7.71
   5  15 -20   -0.00    5.86
  -5 -15  20    1.08    4.98
   5  15 -21    0.00    5.05
  -5 -15  21   -0.00    6.59
   5  15 -22    5.14    6.85
  -5 -15  22    1.74    6.85
  -5 -15  23   -0.00    4.99
  -5 -15  24    0.86    5.74
  -5 -15  25   -0.00    5.40
  -5  16   1    2.76    5.80
   5  16  -1   -0.00    5.95
  -5  16   2    0.76    5.46
   5  16  -2   -0.00    6.13
  -5  16   3    3.76    5.35
   5  16  -3   -0.00    6.22
  -5  16   4   -0.00    4.90
   5  16  -4   -0.00    5.73
   5  16  -5    4.81    7.72
   5  16  -6    4.68    6.24
   5  16  -7   -0.00    6.16
   5  16  -8    3.18    6.02
   5  16  -9    8.18    7.24
   5  16 -10    3.57    6.82
   5  16 -11    9.00    8.05
   5  16 -12   -0.00    5.67
   5  16 -13   -0.00    6.29
   5  16 -14    0.00    6.30
   5  16 -15   -0.00    5.72
   5  16 -16   -0.00    6.76
  -5  17   1    2.25    5.63
   5  17  -1    2.91    5.50
  -5  17   2    0.48    4.85
   5  17  -2    0.00    6.33
   5  17  -3    7.48    7.07
   5  17  -4   -0.00    7.20
   5  17  -5    0.00    5.05
   5  17  -6    3.67    5.26
  -4   0   1    0.49    1.98
  -4   0   1   -0.00    2.04
   4   0  -1    0.00    2.16
   4   0  -1    2.08    1.99
  -4   0   2   28.44    5.27
  -4   0   2   26.93    5.48
   4   0  -2   34.05    5.61
   4   0  -2   27.24    5.11
  -4   0   3   -0.00    1.78
  -4   0   3    0.21    1.68
   4   0  -3   -0.00    1.70
   4   0  -3   -0.00    1.37
  -4   0   4 1197.64  153.00
  -4   0   4 1385.03  153.45
   4   0  -4 1375.40  153.28
   4   0  -4 1299.93  152.60
  -4   0   5   -0.00    1.37
  -4   0   5    0.13    1.68
   4   0  -5   -0.00    1.54
   4   0  -5    0.13    0.98
  -4   0   6  817.98   91.94
  -4   0   6  721.45   91.94
   4   0  -6  808.87   92.08
  -4   0   7   -0.00    1.15
  -4   0   7   -0.00    1.20
   4   0  -7    0.29    1.43
  -4   0   8 3792.48  376.34
  -4   0   8 3121.32  376.19
   4   0  -8 2909.98  375.90
  -4   0   9   -0.00    1.33
  -4   0   9    0.90    1.51
   4   0  -9    0.00    1.52
  -4   0  10   25.53    4.60
  -4   0  10   31.16    5.07
   4   0 -10   31.86    4.91
  -4   0  11    0.52    1.43
  -4   0  11    0.85    1.88
   4   0 -11   -0.00    1.63
  -4   0  12   12.21    3.13
  -4   0  12   15.62    3.42
   4   0 -12   12.29    3.05
  -4   0  13    0.85    1.51
  -4   0  13    0.00    1.99
   4   0 -13    0.99    1.76
  -4   0  14 1688.70  198.54
   4   0 -14 1689.98  197.51
   4   0 -14 1686.15  198.18
  -4   0  15    0.10    2.00
   4   0 -15    1.55    2.04
   4   0 -15   -0.00    1.50
  -4   0  16   61.87    9.79
   4   0 -16   53.76    9.13
   4   0 -16   65.21    9.63
  -4   0  17    0.21    2.05
   4   0 -17    0.88    1.75
   4   0 -17    0.99    1.94
   4   0 -18  153.90   22.93
   4   0 -18  203.23   23.79
   4   0 -19   -0.00    2.05
   4   0 -19    1.50    2.45
   4   0 -20  182.05   25.46
   4   0 -20  200.74   25.83
  -4   0  21   -0.00    3.00
   4   0 -21   -0.00    2.11
   4   0 -21    1.72    2.41
  -4   0  22   26.91    7.09
   4   0 -22   26.00    6.48
   4   0 -22   33.35    6.89
   4   0 -23    0.28    2.40
   4   0 -23    0.13    2.80
   4   0 -24   43.32    8.88
   4   0 -25   -0.00    2.53
   4   0 -26   87.00   14.75
  -4   0  30   44.05   10.25
  -4   0  31    0.43    3.44
  -4   0  32    2.32    3.65
  -4   0  33    0.00    3.09
  -4   0  34    9.87    6.02
  -4   0  35    4.65    4.37
  -4   0  36   21.25    7.89
  -4   0  37    4.21    3.92
  -4   0  38    4.92    5.08
  -4   0  39    0.00    4.04
  -4   1   1   24.33    4.60
  -4   1   1   16.97    4.36
   4  -1  -1   24.58    4.72
   4  -1  -1   21.08    4.35
   4   1  -1   21.23    5.05
   4   1  -1   21.16    4.83
  -4  -1   1   19.59    4.90
  -4  -1   1   25.18    5.77
  -4   1   2 1099.51  139.35
  -4   1   2 1238.39  139.87
   4  -1  -2 1133.29  139.54
   4  -1  -2 1380.86  140.56
   4  -1  -2 1239.68  139.37
   4   1  -2 1327.73  140.70
   4   1  -2 1215.20  140.16
  -4  -1   2 1227.67  140.34
  -4  -1   2  950.38  139.99
  -4   1   3   33.47    4.39
  -4   1   3   20.59    3.96
   4  -1  -3   24.45    4.11
   4  -1  -3   28.62    3.80
   4  -1  -3    8.11    2.92
   4   1  -3   26.16    5.06
   4   1  -3   26.30    4.68
  -4  -1   3   32.09    5.26
  -4  -1   3   14.69    4.38
  -4   1   4    2.49    1.70
  -4   1   4    6.92    2.02
   4  -1  -4    5.33    1.96
   4   1  -4    3.84    2.37
   4   1  -4    5.69    2.37
  -4  -1   4    2.51    2.07
  -4  -1   4    3.38    2.61
  -4   1   5   19.10    3.05
  -4   1   5   14.25    2.88
   4  -1  -5   14.86    2.88
   4   1  -5   13.28    3.78
   4   1  -5   16.48    3.56
  -4  -1   5   13.54    3.44
  -4  -1   5   18.68    4.33
  -4   1   6  414.39   53.20
  -4   1   6  530.71   53.40
   4  -1  -6  435.10   53.26
   4   1  -6  431.26   54.62
   4   1  -6  489.74   54.34
  -4  -1   6  426.13   54.36
  -4  -1   6  451.57   54.85
  -4   1   7   49.80    6.35
  -4   1   7   50.94    6.26
   4  -1  -7   49.82    6.40
   4   1  -7   56.65    8.11
   4   1  -7   47.80    7.31
  -4  -1   7   52.03    7.74
  -4  -1   7   46.75    7.93
  -4   1   8 1283.29  153.86
   4   1  -8 1505.97  156.07
   4   1  -8 1439.54  155.29
  -4  -1   8 1248.60  155.38
  -4  -1   8 1314.51  155.90
   4  -1  -9    0.20    0.63
   4   1  -9    0.00    1.98
   4   1  -9    0.56    1.61
  -4  -1   9    1.18    1.90
  -4  -1   9    0.21    2.22
   4  -1 -10  540.09   62.20
   4  -1 -10  532.36   62.22
   4   1 -10  508.01   63.78
  -4  -1  10  504.73   63.58
  -4  -1  10  573.03   64.44
   4  -1 -11  160.89   22.05
   4  -1 -11  211.72   22.31
   4   1 -11  175.01   23.57
  -4  -1  11  213.89   23.85
  -4  -1  11  181.10   24.04
   4  -1 -12  411.32   54.59
   4  -1 -12  519.81   54.95
   4   1 -12  480.21   56.23
  -4  -1  12  485.60   56.74
   4  -1 -13  100.97   13.65
   4  -1 -13  111.93   13.87
   4   1 -13   98.70   14.82
  -4  -1  13  132.02   15.29
  -4  -1  13   99.34   15.19
   4  -1 -14   -0.00    1.32
   4  -1 -14   -0.00    1.28
   4   1 -14    2.07    2.21
  -4  -1  14    0.38    1.98
  -4  -1  14   -0.00    2.10
   4  -1 -15   41.83    6.71
   4  -1 -15   41.16    6.81
   4   1 -15   41.66    7.57
  -4  -1  15   56.51    8.15
  -4  -1  15   41.60    8.24
   4  -1 -16  289.67   37.46
   4  -1 -16  304.20   37.66
   4   1 -16  291.61   38.44
  -4  -1  16  331.35   38.84
  -4  -1  16  337.38   39.57
  -4   1  17   -0.00    2.15
   4  -1 -17   -0.00    1.60
   4  -1 -17    0.19    1.60
   4   1 -17   -0.00    2.19
   4   1 -17    1.37    1.96
  -4  -1  17    1.67    2.20
  -4  -1  17   -0.00    2.47
  -4   1  18  308.43   48.11
   4  -1 -18  360.60   47.93
   4  -1 -18  444.14   48.57
   4   1 -18  503.89   49.99
   4   1 -18  400.07   49.33
  -4  -1  18  402.79   49.88
  -4   1  19   24.67    5.78
   4  -1 -19   22.63    5.14
   4  -1 -19   30.52    5.69
   4   1 -19   24.25    5.99
   4   1 -19   20.74    5.82
  -4  -1  19   23.02    6.26
  -4   1  20   22.50    5.56
   4  -1 -20   17.71    4.73
   4   1 -20   13.10    4.77
   4   1 -20   22.75    5.67
  -4   1  21   10.19    3.98
   4  -1 -21    8.77    3.48
   4  -1 -21    1.05    1.97
   4   1 -21    3.38    2.82
   4   1 -21    7.26    3.80
  -4   1  22  255.97   37.64
   4  -1 -22  295.67   37.47
   4  -1 -22  301.89   37.51
   4   1 -22  325.80   38.51
   4   1 -22  275.20   37.82
   4  -1 -23    8.01    3.90
   4   1 -23   10.38    4.51
   4   1 -23   11.70    4.56
  -4  -1  23    8.42    4.75
   4  -1 -24   19.16    5.15
   4   1 -24    2.57    3.67
   4   1 -24   23.95    6.10
  -4  -1  24    9.01    5.15
   4  -1 -25   26.38    7.18
   4   1 -25   38.78    8.31
  -4  -1  25   35.55    8.63
   4   1 -26   88.88   15.09
  -4  -1  26   83.64   15.27
   4   1 -27    7.29    4.42
  -4  -1  27    0.94    3.56
  -4  -1  28   55.85   12.30
  -4  -1  29    0.86    3.90
  -4  -1  30    1.21    3.83
  -4  -1  31    5.13    5.21
  -4  -1  32   61.28   13.50
  -4  -1  33    0.36    4.37
  -4  -1  34    5.92    5.02
  -4  -1  35   -0.00    4.62
  -4  -1  36   -0.00    5.12
  -4  -1  37    1.00    3.26
  -4  -1  38    7.10    6.74
  -4   1  39   -0.00    4.20
  -4  -1  39    3.71    5.24
  -4   2   1  112.42   13.06
  -4   2   1   81.35   12.58
   4  -2  -1   99.38   12.94
   4  -2  -1  101.85   12.70
   4  -2  -1   87.59   12.32
   4   2  -1   77.29   13.21
   4   2  -1   81.19   13.20
  -4  -2   1   76.16   13.10
  -4  -2   1   85.98   13.76
  -4   2   2  215.38   28.08
  -4   2   2  217.29   28.01
  -4   2   2  238.29   28.38
   4  -2  -2  224.98   28.30
   4  -2  -2  237.53   27.87
   4  -2  -2  242.48   27.82
   4   2  -2  222.81   29.40
   4   2  -2  209.80   28.99
  -4  -2   2  227.06   29.17
  -4  -2   2  202.86   29.44
  -4   2   3   14.48    3.40
  -4   2   3   15.33    3.37
  -4   2   3   18.18    3.68
  -4   2   3   13.62    3.43
   4  -2  -3   14.66    2.89
   4  -2  -3   16.84    3.02
   4   2  -3    8.79    4.09
   4   2  -3   18.28    4.64
  -4  -2   3   23.09    4.80
  -4  -2   3   17.05    4.48
  -4   2   4 1723.74  190.40
  -4   2   4 1990.54  190.50
  -4   2   4 2015.64  191.05
  -4   2   4  962.31  189.46
   4   2  -4 1954.30  192.63
   4   2  -4 1764.64  191.77
  -4  -2   4 2011.14  192.34
  -4  -2   4 2107.87  193.21
  -4   2   5   44.16    6.27
  -4   2   5   49.11    6.41
  -4   2   5   43.66    6.36
  -4   2   5   48.72    6.43
   4   2  -5   47.03    8.10
   4   2  -5   47.46    7.77
  -4  -2   5   43.92    7.72
  -4  -2   5   33.23    7.53
  -4   2   6    2.80    1.24
  -4   2   6    6.02    1.41
  -4   2   6    6.61    1.46
  -4   2   6    6.26    1.42
   4   2  -6    2.58    2.86
   4   2  -6    5.16    2.65
  -4  -2   6    3.30    2.35
  -4  -2   6    5.30    3.02
   4   2  -7  364.00   45.26
   4   2  -7  390.91   45.13
  -4  -2   7  327.53   44.74
  -4  -2   7  394.62   45.79
   4   2  -8  762.59   97.51
   4   2  -8  803.93   97.31
  -4  -2   8  891.90   97.71
  -4  -2   8  826.11   98.09
   4   2  -9  228.51   28.40
   4   2  -9  257.31   28.28
  -4  -2   9  189.05   27.66
  -4  -2   9  210.46   28.53
   4   2 -10   65.22   11.15
   4   2 -10   84.46   11.32
  -4  -2  10   76.44   11.22
  -4  -2  10   71.27   11.67
   4   2 -11   63.68   10.43
   4   2 -11   63.10    9.86
  -4  -2  11   68.38   10.27
  -4  -2  11   64.09   10.79
   4  -2 -12   -0.00    0.67
   4  -2 -12    1.37    0.99
   4   2 -12    1.75    2.38
   4   2 -12    3.45    2.46
  -4  -2  12    0.97    2.14
  -4  -2  12    2.33    3.00
  -4   2  13   12.49    2.70
   4  -2 -13   13.72    2.49
   4  -2 -13   13.51    2.57
   4   2 -13    9.67    3.70
  -4  -2  13   16.31    4.24
  -4  -2  13   14.92    4.48
  -4   2  14  867.76  101.42
   4  -2 -14  780.59  100.72
   4  -2 -14  935.77  101.05
   4   2 -14  887.88  103.20
  -4  -2  14  821.32  102.72
  -4  -2  14  944.59  104.13
  -4   2  15   61.01    8.98
   4  -2 -15   57.74    8.56
   4  -2 -15   61.37    8.68
   4   2 -15   69.41   10.72
  -4  -2  15   60.95   10.18
  -4  -2  15   66.71   11.12
  -4   2  16   22.83    5.13
   4  -2 -16   32.50    5.15
   4  -2 -16   26.68    5.00
   4   2 -16   30.63    6.50
  -4  -2  16   33.76    6.57
  -4  -2  16   29.69    6.79
  -4   2  17    1.62    2.01
   4  -2 -17   -0.00    1.61
   4  -2 -17    1.80    1.73
   4   2 -17    0.30    2.22
  -4  -2  17    2.91    2.48
  -4  -2  17   -0.00    2.77
  -4   2  18  131.19   18.53
   4  -2 -18  134.02   18.13
   4  -2 -18  144.10   18.31
   4   2 -18  159.65   20.31
  -4  -2  18  126.10   19.26
  -4  -2  18  126.10   20.01
  -4   2  19  121.03   18.62
   4  -2 -19  155.06   18.75
   4  -2 -19  139.59   18.50
   4   2 -19  129.55   19.63
  -4  -2  19  144.97   19.89
  -4  -2  19  122.36   20.10
  -4   2  20   53.61    8.99
   4  -2 -20   46.87    8.06
   4  -2 -20   35.50    7.54
   4   2 -20   45.11    9.11
   4   2 -20   47.52    9.15
  -4  -2  20   62.02    9.87
  -4   2  21    0.00    2.14
   4  -2 -21    3.66    2.74
   4  -2 -21    4.28    2.95
   4   2 -21    9.66    4.27
   4   2 -21    2.04    2.52
  -4   2  22   21.78    5.67
   4  -2 -22   10.01    4.07
   4   2 -22   12.18    4.97
   4   2 -22   11.79    4.76
  -4  -2  22   20.48    6.31
   4  -2 -23   -0.00    2.11
   4   2 -23   -0.00    3.07
   4   2 -23    0.03    2.77
  -4  -2  23    1.76    3.56
   4  -2 -24  148.01   22.33
   4   2 -24  163.74   23.80
   4   2 -24  191.17   24.54
  -4  -2  24  148.49   24.23
   4   2 -25   31.20    7.89
  -4  -2  25   23.35    7.93
   4   2 -26   74.90   13.98
  -4  -2  26   81.56   15.15
   4   2 -27    0.00    3.42
  -4  -2  27    1.26    3.87
   4   2 -28   55.82   11.18
  -4  -2  28   40.34   10.88
  -4  -2  30  102.83   18.73
  -4  -2  31   -0.00    3.65
  -4  -2  32    3.20    3.86
  -4  -2  33    1.61    4.13
  -4  -2  34    5.30    5.54
  -4  -2  35    2.72    4.58
  -4  -2  36   14.20    6.68
  -4  -2  37    1.06    4.07
  -4  -2  38    3.87    4.44
  -4  -2  39   -0.00    4.98
  -4   3   1   42.20    7.37
  -4   3   1   54.37    7.84
  -4   3   1   41.32    7.56
  -4   3   1   35.99    7.18
   4  -3  -1   42.09    7.28
   4  -3  -1   49.29    7.34
   4   3  -1   34.15    8.06
   4   3  -1   45.59    8.70
  -4  -3   1   46.81    8.54
  -4  -3   1   42.53    8.75
  -4   3   2  351.50   45.88
  -4   3   2  365.35   46.10
  -4   3   2  352.44   46.24
  -4   3   2  390.85   46.34
   4  -3  -2  371.33   45.78
   4  -3  -2  392.72   45.77
   4   3  -2  355.95   47.57
   4   3  -2  500.24   48.65
  -4  -3   2  375.84   47.33
  -4  -3   2  386.90   48.08
  -4   3   3    8.98    3.07
  -4   3   3   14.11    3.41
  -4   3   3   12.35    3.40
  -4   3   3   15.04    3.54
   4  -3  -3   11.47    2.75
   4  -3  -3   10.58    2.71
   4   3  -3    7.59    4.27
   4   3  -3   14.88    4.48
  -4  -3   3    7.88    3.91
  -4  -3   3    8.05    3.83
  -4   3   4   12.81    2.91
  -4   3   4    9.79    2.89
  -4   3   4   13.26    3.19
  -4   3   4   13.10    3.12
   4  -3  -4   12.36    2.33
   4  -3  -4    9.80    2.16
   4   3  -4   12.46    4.39
   4   3  -4    7.52    3.52
  -4  -3   4   14.94    4.34
  -4  -3   4   13.29    4.46
  -4   3   5   46.90    6.40
  -4   3   5   44.91    6.49
  -4   3   5   36.00    6.33
  -4   3   5   33.14    6.19
   4  -3  -5   45.03    6.38
   4   3  -5   33.93    7.72
   4   3  -5   47.82    8.28
  -4  -3   5   65.07    9.00
  -4   3   6   59.23    8.39
  -4   3   6   71.50    8.67
  -4   3   6   63.08    8.62
  -4   3   6   70.29    8.72
   4  -3  -6   59.79    8.42
   4   3  -6   51.77   10.29
   4   3  -6   60.23   10.32
  -4  -3   6   52.10    9.80
  -4  -3   6   61.41   10.83
  -4   3   7  577.58   65.26
  -4   3   7  512.62   65.27
  -4   3   7  569.16   65.64
   4  -3  -7  584.77   65.41
   4   3  -7  574.15   67.97
   4   3  -7  488.67   67.23
  -4  -3   7  568.01   67.55
  -4  -3   7  546.01   68.19
  -4   3   8   92.69   11.55
  -4   3   8   90.52   11.63
   4  -3  -8   95.04   11.54
   4   3  -8   86.53   13.95
   4   3  -8   85.11   13.71
  -4  -3   8  105.92   15.04
  -4   3   9    1.00    1.01
  -4   3   9    1.49    1.09
   4  -3  -9    1.51    0.92
   4   3  -9    2.49    3.11
   4   3  -9    1.82    2.82
  -4  -3   9    0.33    1.98
  -4  -3   9    0.70    3.12
  -4   3  10  221.75   26.64
  -4   3  10  222.58   26.91
   4  -3 -10  237.99   26.64
   4   3 -10  208.92   29.51
  -4  -3  10  211.53   29.21
  -4  -3  10  212.99   29.97
  -4   3  11  410.69   47.00
  -4   3  11  397.18   47.28
   4  -3 -11  395.37   46.92
   4   3 -11  408.76   50.20
   4   3 -11  354.85   49.37
  -4  -3  11  426.55   49.91
  -4  -3  11  407.47   50.71
  -4   3  12  366.29   40.64
  -4   3  12  345.67   40.95
   4  -3 -12  329.82   40.50
   4   3 -12  353.76   43.70
   4   3 -12  315.92   42.90
  -4  -3  12  342.29   43.20
  -4  -3  12  328.31   44.08
  -4   3  13  117.49   14.46
  -4   3  13  117.19   14.84
   4  -3 -13  123.07   14.50
   4   3 -13  106.18   16.80
   4   3 -13  115.05   16.73
  -4  -3  13  100.69   16.41
  -4  -3  13  100.92   17.29
  -4   3  14   12.87    2.65
  -4   3  14   11.24    2.85
   4  -3 -14    6.83    2.23
   4   3 -14   11.45    4.24
   4   3 -14   11.23    4.38
  -4  -3  14   12.82    4.10
  -4  -3  14   21.25    5.75
  -4   3  15   15.09    4.33
  -4   3  15   38.91    5.69
   4  -3 -15   44.27    5.48
   4   3 -15   33.33    7.19
  -4  -3  15   35.92    6.98
  -4  -3  15   36.99    7.96
  -4   3  16  301.52   36.92
  -4   3  16  298.49   37.35
   4  -3 -16  298.65   36.85
   4   3 -16  300.47   39.30
  -4  -3  16  316.92   39.14
  -4  -3  16  300.56   40.04
  -4   3  17   24.69    4.50
  -4   3  17   14.87    4.13
   4  -3 -17   18.73    4.15
   4   3 -17   21.35    5.93
  -4  -3  17   20.40    5.35
  -4  -3  17   15.47    5.69
  -4   3  18   65.96   10.15
  -4   3  18   62.44   10.48
   4  -3 -18   67.96   10.17
   4   3 -18   74.72   12.29
  -4  -3  18   58.56   11.25
  -4  -3  18   90.33   13.71
  -4   3  19    5.35    2.60
  -4   3  19    3.52    2.68
   4  -3 -19    8.84    2.94
   4  -3 -19    3.80    2.47
   4   3 -19    7.89    3.88
  -4  -3  19    8.35    3.93
  -4   3  20   13.27    4.19
  -4   3  20   19.50    5.05
   4  -3 -20   15.00    4.14
   4  -3 -20   17.13    4.42
   4   3 -20   16.26    5.58
  -4  -3  20   16.84    5.31
  -4   3  21   68.71   10.68
  -4   3  21   58.62   10.90
   4  -3 -21   57.33   10.00
   4  -3 -21   75.13   10.67
   4   3 -21   53.28   11.34
  -4  -3  21   61.75   11.52
  -4  -3  21   63.91   12.50
  -4   3  22   90.13   14.72
   4  -3 -22   84.45   13.68
   4   3 -22   92.21   15.47
  -4  -3  22   97.78   15.39
  -4  -3  22   99.49   16.58
   4  -3 -23   73.71   12.34
   4   3 -23   95.16   14.73
   4   3 -23   77.42   13.70
  -4  -3  23   79.48   13.63
  -4  -3  23   62.76   13.99
   4   3 -24    1.73    3.61
   4   3 -24    7.47    4.04
  -4  -3  24    5.99    4.09
   4   3 -25    5.79    4.64
  -4  -3  25    0.00    4.02
   4   3 -26  104.38   15.89
  -4  -3  26   59.83   14.37
   4   3 -27   11.31    5.66
  -4  -3  27   15.41    7.04
   4   3 -28   62.24   13.56
  -4  -3  28   88.49   15.72
  -4  -3  29   11.73    6.36
  -4  -3  30    8.20    6.27
  -4  -3  31   11.58    5.89
  -4  -3  32   43.27   11.85
  -4  -3  33    3.18    4.47
  -4  -3  34   -0.00    3.95
  -4  -3  35   -0.00    4.44
  -4  -3  36    7.36    5.35
  -4  -3  37    7.96    6.10
  -4  -3  38    2.72    4.24
  -4  -3  39    4.14    5.55
  -4   4   1   75.25   11.26
   4  -4  -1   78.46   11.38
   4  -4  -1   81.93   11.58
   4  -4  -1   75.87   11.16
   4   4  -1   72.36   12.94
   4   4  -1   78.93   12.77
  -4  -4   1   61.85   11.87
  -4  -4   1   58.51   12.22
  -4   4   2  151.20   20.74
  -4   4   2  158.27   21.45
   4  -4  -2  152.71   20.76
   4  -4  -2  161.04   20.85
   4  -4  -2  161.46   20.50
   4   4  -2  161.86   22.70
   4   4  -2  169.11   22.70
  -4  -4   2  147.24   22.00
  -4  -4   2  150.01   22.86
  -4   4   3   74.15   11.24
  -4   4   3   63.94   11.37
   4  -4  -3   74.12   11.18
   4  -4  -3   84.61   11.28
   4  -4  -3   81.48   10.95
   4   4  -3   70.45   12.95
   4   4  -3  103.86   13.91
  -4  -4   3   75.61   12.76
  -4  -4   3   73.94   13.36
  -4   4   4  351.78   44.53
  -4   4   4  331.48   44.92
   4  -4  -4  374.25   44.73
   4  -4  -4  353.28   44.16
   4  -4  -4  398.40   44.18
   4   4  -4  354.31   46.70
   4   4  -4  407.23   47.00
  -4  -4   4  389.82   46.58
  -4  -4   4  345.26   47.06
  -4   4   5    6.90    2.71
  -4   4   5    4.12    2.68
   4  -4  -5    4.63    2.42
   4  -4  -5    9.82    2.30
   4  -4  -5   10.32    2.26
   4   4  -5    8.22    4.60
   4   4  -5    6.50    3.84
  -4  -4   5    5.88    3.91
  -4  -4   5    0.00    3.17
  -4   4   6  103.57   13.80
  -4   4   6  102.06   14.20
   4  -4  -6   94.21   13.61
   4  -4  -6  104.58   12.50
   4  -4  -6  100.24   12.45
   4   4  -6  120.13   16.64
   4   4  -6  120.33   16.29
  -4  -4   6   95.06   15.38
  -4  -4   6  110.17   16.66
  -4   4   7    4.02    2.27
  -4   4   7    4.65    2.31
   4  -4  -7    5.66    2.05
   4   4  -7    6.50    4.17
   4   4  -7    0.00    3.23
  -4  -4   7    6.47    3.40
  -4  -4   7    9.11    4.61
  -4   4   8  111.45   12.42
  -4   4   8   94.97   12.40
   4  -4  -8  100.67   12.01
   4   4  -8  113.24   15.26
   4   4  -8   87.68   14.10
  -4  -4   8   39.48   12.21
  -4  -4   8  105.80   15.48
  -4   4   9  357.13   40.94
  -4   4   9  321.10   41.01
   4  -4  -9  339.12   40.65
   4   4  -9  304.39   43.14
   4   4  -9  341.90   43.44
  -4  -4   9  343.92   43.15
  -4  -4   9  373.18   44.59
  -4   4  10  262.53   33.25
  -4   4  10  264.73   33.55
   4  -4 -10  264.93   33.05
   4   4 -10  276.05   36.19
   4   4 -10  244.40   35.48
  -4  -4  10  342.54   36.50
  -4  -4  10  371.86   38.42
  -4   4  11   43.61    6.26
  -4   4  11   36.84    6.42
   4  -4 -11   38.95    5.97
   4   4 -11   45.19    8.80
   4   4 -11   40.65    8.18
  -4  -4  11   38.36    7.90
  -4  -4  11   44.95    9.18
  -4   4  12   58.52    7.73
  -4   4  12   47.24    7.78
   4  -4 -12   55.45    7.58
   4   4 -12   33.52    9.08
   4   4 -12   57.67    9.96
  -4  -4  12   83.62   11.12
  -4  -4  12   37.77    9.55
  -4   4  13  119.72   14.98
  -4   4  13  104.62   15.28
   4  -4 -13  118.14   14.90
   4   4 -13  100.44   17.10
  -4  -4  13  119.33   17.20
  -4  -4  13  127.03   18.55
  -4   4  14  356.28   38.02
  -4   4  14  203.30   37.46
   4  -4 -14  358.85   37.91
   4   4 -14  325.24   40.90
  -4  -4  14  382.22   41.03
  -4  -4  14  353.27   42.12
  -4   4  15  119.45   15.45
  -4   4  15  105.32   15.72
   4  -4 -15  120.06   15.41
   4   4 -15  114.72   17.98
  -4  -4  15  112.66   17.51
  -4  -4  15  130.24   19.16
  -4   4  16   34.06    5.83
  -4   4  16   33.05    6.32
   4  -4 -16   31.37    5.70
   4   4 -16   29.81    7.70
  -4  -4  16   34.50    7.58
  -4  -4  16   37.12    8.46
  -4   4  17    1.82    1.88
  -4   4  17    3.89    2.73
   4  -4 -17    1.12    2.09
   4   4 -17    2.03    2.79
  -4  -4  17    3.60    3.26
  -4  -4  17    3.91    4.08
  -4   4  18  100.93   15.54
  -4   4  18  119.98   16.53
   4  -4 -18  127.51   15.95
   4   4 -18   93.32   17.24
  -4  -4  18  129.23   18.14
  -4   4  19   91.94   13.10
  -4   4  19   83.79   13.59
   4  -4 -19   86.79   12.95
   4   4 -19   97.94   15.64
  -4  -4  19   84.29   14.54
  -4   4  20   86.86   12.03
  -4   4  20   69.74   12.05
   4  -4 -20   71.59   11.45
   4   4 -20   87.47   14.32
  -4  -4  20   79.15   13.49
  -4  -4  20   55.99   13.02
  -4   4  21   19.20    5.41
  -4   4  21   33.23    7.06
   4   4 -21   29.87    7.87
  -4  -4  21   31.33    7.55
  -4  -4  21   20.76    7.16
  -4   4  22    1.83    2.43
   4   4 -22    4.02    4.21
  -4  -4  22    5.16    4.07
  -4   4  23   31.55    6.92
   4   4 -23   21.05    7.57
  -4  -4  23   37.42    9.14
   4   4 -24   84.54   15.54
  -4  -4  24   86.62   16.32
   4   4 -25   76.48   14.23
  -4  -4  25   69.66   15.14
   4   4 -26   74.11   16.16
  -4  -4  26  152.77   21.01
  -4  -4  27    0.52    4.41
  -4  -4  28   41.07   10.68
  -4  -4  29   10.19    6.64
   4   4 -30   13.39    6.27
  -4  -4  30   25.44    8.75
  -4  -4  31    1.49    4.72
  -4  -4  32   -0.00    4.34
  -4  -4  33    2.20    4.13
  -4  -4  34    6.85    5.98
  -4  -4  35    4.18    4.38
  -4  -4  36    5.49    4.85
  -4  -4  37    3.50    4.80
  -4  -4  38   -0.00    3.45
  -4   5   1  100.34   14.78
   4  -5  -1   95.29   14.59
   4   5  -1   97.50   16.50
   4   5  -1  119.11   16.89
  -4  -5   1   94.34   15.66
  -4  -5   1   90.22   16.61
  -4   5   2  359.13   44.68
   4  -5  -2  354.79   44.59
   4  -5  -2  322.00   44.38
   4  -5  -2  352.55   44.23
   4   5  -2  316.82   46.11
   4   5  -2  405.41   47.08
  -4  -5   2  370.37   46.06
  -4  -5   2  450.96   48.55
  -4   5   3  191.52   27.17
  -4   5   3  198.73   27.90
   4  -5  -3  195.48   27.15
   4  -5  -3  242.92   27.73
   4  -5  -3  227.99   27.08
   4   5  -3  194.74   29.10
   4   5  -3  236.52   29.72
  -4  -5   3  189.69   28.36
  -4  -5   3  230.09   30.32
  -4   5   4   30.99    5.72
  -4   5   4    6.25    4.41
   4  -5  -4   37.92    6.01
   4  -5  -4   26.54    5.28
   4  -5  -4   25.28    4.95
   4   5  -4   48.17    8.87
   4   5  -4   23.54    6.35
  -4  -5   4   25.63    6.55
  -4  -5   4   22.92    7.19
  -4   5   5   46.45    7.98
  -4   5   5   45.50    8.41
   4  -5  -5   44.20    7.77
   4  -5  -5   50.96    7.85
   4  -5  -5   53.29    7.62
   4   5  -5   47.85   10.01
   4   5  -5   40.59    9.33
  -4  -5   5   44.35    9.13
  -4  -5   5   53.73   10.64
  -4   5   6  101.58   13.34
  -4   5   6   83.96   13.41
   4  -5  -6   86.14   12.88
   4  -5  -6   91.58   12.54
   4  -5  -6   85.96   12.19
   4   5  -6   99.61   15.53
   4   5  -6   96.63   15.18
  -4  -5   6  110.69   15.37
  -4  -5   6   87.21   15.63
  -4   5   7  241.43   31.75
  -4   5   7  235.79   32.12
   4  -5  -7  271.08   31.80
   4  -5  -7  237.63   30.82
   4  -5  -7  283.91   30.85
   4   5  -7  228.59   33.83
   4   5  -7  338.04   35.47
  -4  -5   7  224.12   33.25
  -4  -5   7  226.74   34.49
  -4   5   8   48.57    7.99
  -4   5   8   47.47    8.36
   4  -5  -8   52.88    7.90
   4  -5  -8   52.42    6.79
   4  -5  -8   50.34    6.65
   4   5  -8   32.31    9.09
   4   5  -8   62.30   10.64
  -4  -5   8   42.63    9.26
  -4  -5   8   46.31   10.18
  -4   5   9   32.75    5.81
  -4   5   9   33.59    6.16
   4  -5  -9   33.82    5.58
   4   5  -9   32.12    7.69
   4   5  -9   28.75    7.42
  -4  -5   9   20.85    6.45
  -4  -5   9   33.91    8.18
  -4   5  10   31.59    5.74
  -4   5  10   20.68    5.59
   4  -5 -10   32.69    5.56
   4   5 -10   26.01    7.06
   4   5 -10   36.32    7.89
  -4  -5  10   42.56    7.93
  -4  -5  10   42.94    8.98
  -4   5  11  326.23   39.19
  -4   5  11  298.64   39.34
   4  -5 -11  353.72   39.02
   4   5 -11  306.19   41.74
  -4  -5  11  294.03   40.88
  -4  -5  11  290.15   42.18
  -4   5  12  348.43   43.35
  -4   5  12  358.09   43.88
   4  -5 -12  348.23   43.04
   4   5 -12  332.18   45.89
  -4  -5  12  361.63   45.62
  -4  -5  12  399.10   47.67
  -4   5  13   80.04   10.03
  -4   5  13   52.79    9.76
   4  -5 -13   58.34    9.22
   4   5 -13   54.58   11.63
  -4  -5  13   63.67   11.43
  -4  -5  13   73.88   12.92
  -4   5  14   32.06    5.32
  -4   5  14   18.00    4.91
   4  -5 -14   23.56    4.75
   4   5 -14   28.37    7.21
  -4  -5  14   28.23    6.73
  -4  -5  14   13.64    6.44
  -4   5  15   64.15   12.41
  -4   5  15  107.80   14.23
   4  -5 -15  106.78   13.22
   4   5 -15  115.31   16.59
  -4  -5  15  108.73   17.40
  -4   5  16  152.21   20.14
  -4   5  16  167.29   21.17
   4  -5 -16  138.22   19.78
   4   5 -16  133.65   22.23
  -4  -5  16  171.55   22.70
  -4   5  17  105.23   16.42
  -4   5  17  103.46   17.09
   4  -5 -17  121.08   16.68
   4   5 -17  176.23   21.18
  -4  -5  17  152.97   19.71
  -4   5  18  172.52   22.30
  -4   5  18  149.56   22.68
   4  -5 -18  167.04   22.09
   4   5 -18  177.16   25.17
  -4   5  19    3.09    2.55
  -4   5  19   -0.00    2.91
   4   5 -19    0.26    3.51
  -4  -5  19    0.00    2.77
  -4   5  20    7.06    3.19
  -4   5  20    0.00    2.81
   4   5 -20    3.01    4.30
  -4  -5  20    2.46    4.14
  -4   5  21   37.03    7.34
   4   5 -21   29.14    8.45
  -4  -5  21   39.73   10.28
   4   5 -22  155.81   24.25
   4   5 -23   17.96    6.76
  -4  -5  23   15.70    7.06
   4   5 -24    3.75    4.50
  -4  -5  24    7.05    5.25
  -4  -5  25    3.81    4.78
  -4  -5  26   19.38    7.34
  -4  -5  27   40.79   11.34
   4   5 -28   29.28    8.68
  -4  -5  28   30.20    9.34
   4   5 -29   23.52    8.05
  -4  -5  29   19.22    7.87
   4   5 -30    2.92    4.34
  -4  -5  30   -0.00    4.07
   4   5 -31   23.42    8.29
  -4  -5  31   11.63    6.19
  -4  -5  32    6.20    5.85
  -4  -5  33   16.54    7.79
  -4  -5  34    0.40    4.33
  -4  -5  35    1.03    5.23
  -4  -5  36    1.19    4.07
  -4  -5  37   19.46    8.36
  -4  -5  38   -0.00    5.55
  -4   6   1   73.87   10.18
   4  -6  -1   71.51   10.06
   4  -6  -1   16.57    7.26
   4  -6  -1   56.50    9.16
   4   6  -1   49.58   10.52
   4   6  -1   42.56    9.87
  -4  -6   1   80.55   11.77
  -4  -6   1   77.55   12.77
  -4   6   2   96.59   13.80
   4  -6  -2   76.45   12.93
   4  -6  -2   76.49   13.17
   4  -6  -2   67.13   12.41
   4   6  -2   89.99   15.31
   4   6  -2  135.91   17.07
  -4  -6   2   96.28   14.92
  -4  -6   2   86.65   15.80
  -4   6   3   94.66   13.99
   4  -6  -3   91.01   13.61
   4  -6  -3   86.68   13.70
   4  -6  -3   91.54   13.39
   4   6  -3   69.55   14.56
   4   6  -3  104.47   16.01
  -4  -6   3   88.48   14.94
  -4  -6   3   89.56   16.06
  -4   6   4  151.48   24.05
  -4   6   4  199.50   25.67
   4  -6  -4  188.05   24.53
   4  -6  -4  173.75   24.29
   4  -6  -4  198.20   24.27
   4   6  -4  174.83   26.46
   4   6  -4  181.06   26.31
  -4  -6   4  201.47   26.26
  -4  -6   4  185.71   27.34
  -4   6   5   97.24   14.77
  -4   6   5   93.04   15.22
   4  -6  -5   89.27   14.39
   4  -6  -5  108.92   14.83
   4  -6  -5  121.58   14.72
   4   6  -5   97.84   16.90
   4   6  -5   95.92   16.32
  -4  -6   5   87.03   15.61
  -4  -6   5  111.92   17.88
  -4   6   6   50.46    8.66
  -4   6   6   49.57    9.02
   4  -6  -6   48.35    8.27
   4  -6  -6   50.16    8.28
   4  -6  -6   34.02    7.39
   4   6  -6   70.25   11.86
   4   6  -6   59.51   10.61
  -4  -6   6   50.63    9.79
  -4  -6   6   46.76   10.94
  -4   6   7   -0.00    2.52
  -4   6   7    0.00    2.23
   4  -6  -7   -0.00    1.82
   4  -6  -7    0.40    2.06
   4  -6  -7   -0.00    1.65
   4   6  -7    3.98    3.70
   4   6  -7    2.13    3.24
  -4  -6   7    0.59    2.69
  -4  -6   7    2.16    3.85
  -4   6   8  427.95   45.81
  -4   6   8  322.54   45.43
   4  -6  -8  360.51   44.89
   4  -6  -8  338.68   44.19
   4  -6  -8  343.51   44.12
   4   6  -8  367.59   47.86
   4   6  -8  378.54   47.68
  -4  -6   8  330.39   46.49
  -4  -6   8  567.23   51.65
  -4   6   9  451.53   53.45
  -4   6   9  467.19   54.15
   4  -6  -9  436.01   52.90
   4  -6  -9  424.50   52.04
   4  -6  -9  418.03   52.06
   4   6  -9  425.83   55.77
  -4  -6   9  415.44   54.89
  -4  -6   9  439.75   56.75
  -4   6  10    7.29    3.33
  -4   6  10    4.88    3.26
   4  -6 -10    4.56    2.44
   4  -6 -10    7.64    2.24
   4  -6 -10    9.46    2.28
   4   6 -10    7.72    4.68
  -4  -6  10   10.35    4.41
  -4  -6  10    8.17    5.07
  -4   6  11    1.89    2.39
  -4   6  11    2.62    2.57
   4  -6 -11    1.19    1.90
   4  -6 -11    2.13    1.34
   4  -6 -11    0.00    1.17
   4   6 -11    4.53    4.05
  -4  -6  11   -0.00    2.66
  -4  -6  11    5.26    4.21
  -4   6  12    4.36    2.68
  -4   6  12    2.72    2.50
   4  -6 -12    2.56    2.24
   4  -6 -12    4.48    1.39
   4  -6 -12    4.52    1.36
   4   6 -12    5.05    4.21
  -4  -6  12    7.35    3.78
  -4  -6  12    4.70    4.58
  -4   6  13  132.25   18.02
  -4   6  13  116.23   18.08
   4  -6 -13  120.76   17.40
   4   6 -13  133.36   20.52
  -4  -6  13  173.91   21.05
  -4  -6  13  111.34   20.41
  -4   6  14  109.86   16.91
  -4   6  14  108.49   17.41
   4  -6 -14  136.76   17.16
   4   6 -14  113.05   19.42
  -4  -6  14  163.70   22.05
  -4   6  15  125.37   16.48
  -4   6  15  111.23   16.86
   4  -6 -15   96.39   15.43
   4   6 -15  131.72   19.42
  -4   6  16   48.16    7.60
  -4   6  16   42.44    7.90
   4  -6 -16   22.03    5.87
   4   6 -16   33.23    8.81
  -4   6  17    1.19    2.24
  -4   6  17   -0.00    3.00
   4  -6 -17    0.01    2.00
   4   6 -17    2.48    3.65
  -4   6  18   69.40   10.66
  -4   6  18   44.85   10.41
   4   6 -18   74.02   13.50
  -4  -6  18   67.92   13.82
  -4   6  19   87.70   13.30
  -4   6  19   69.53   13.55
   4   6 -19  104.18   16.57
  -4  -6  19   85.64   16.41
  -4   6  20   40.46    7.86
   4   6 -20   36.79    9.56
  -4  -6  20   31.51    9.55
   4   6 -21   32.47    9.02
  -4  -6  21   26.99    8.97
  -4  -6  22    1.03    3.85
  -4  -6  23   20.99    7.84
  -4  -6  24    5.31    5.00
   4   6 -25   43.44   10.43
  -4  -6  25   31.64    9.89
   4   6 -26   25.97    8.49
  -4  -6  26   23.83    8.79
   4   6 -27    0.05    3.27
  -4  -6  27   -0.00    4.37
   4   6 -28   17.32    7.34
  -4  -6  28   18.14    7.72
   4   6 -29   31.78    9.66
  -4  -6  29   27.16    9.27
   4   6 -30   -0.00    4.21
  -4  -6  30    3.04    5.91
   4   6 -31    5.40    5.02
  -4  -6  31   11.70    6.44
  -4  -6  32   -0.00    4.38
  -4  -6  33    0.00    4.44
  -4  -6  34   10.68    6.28
  -4  -6  35   22.39    8.58
  -4  -6  36    4.99    6.26
  -4  -6  37    1.34    3.82
  -4   7   1  324.43   44.61
  -4   7   1  411.50   46.95
   4  -7  -1  375.71   44.93
   4   7  -1  292.51   45.84
   4   7  -1  340.85   46.52
  -4  -7   1  357.80   47.67
  -4   7   2   45.16    9.29
  -4   7   2   36.71    9.47
   4  -7  -2   47.74    9.17
   4  -7  -2   55.75    9.95
   4   7  -2   51.45   10.94
   4   7  -2   45.11   10.62
  -4  -7   2   65.77   12.58
  -4   7   3   88.56   16.54
   4  -7  -3  133.63   17.44
   4  -7  -3  115.13   17.41
   4   7  -3  128.41   19.70
   4   7  -3  103.81   18.34
  -4  -7   3  135.34   20.61
  -4   7   4   25.01    5.87
   4  -7  -4   11.76    4.40
   4  -7  -4   17.62    5.21
   4   7  -4   17.05    6.33
   4   7  -4   11.68    5.70
  -4  -7   4   12.42    6.04
  -4   7   5  170.47   24.90
  -4   7   5  209.94   26.59
   4  -7  -5  171.58   24.50
   4  -7  -5  186.29   25.07
   4   7  -5  181.14   27.17
   4   7  -5  177.26   26.70
  -4  -7   5  190.06   28.20
  -4   7   6  186.14   28.85
  -4   7   6  179.87   29.41
   4  -7  -6  236.27   29.23
   4  -7  -6  246.59   29.50
   4   7  -6  237.57   32.05
  -4  -7   6  269.03   33.73
  -4   7   7  539.84   64.69
  -4   7   7  525.44   65.38
   4  -7  -7  538.34   64.19
   4  -7  -7  503.45   64.00
   4   7  -7  504.89   66.71
  -4  -7   7  520.46   67.89
  -4   7   8    2.37    2.65
  -4   7   8    1.37    3.06
   4  -7  -8    1.15    2.46
   4  -7  -8    1.83    2.57
   4   7  -8    0.47    3.33
  -4  -7   8   -0.00    4.17
  -4   7   9   14.40    4.55
  -4   7   9   13.15    5.00
   4  -7  -9   16.29    4.43
   4  -7  -9   17.22    4.34
   4   7  -9   27.74    7.85
  -4  -7   9   19.25    7.03
  -4   7  10    4.86    3.44
  -4   7  10    4.56    3.73
   4  -7 -10   10.88    3.58
   4  -7 -10    7.35    2.84
   4   7 -10    1.94    3.41
  -4  -7  10   12.35    5.82
  -4   7  11  175.58   23.55
  -4   7  11  171.90   24.07
   4  -7 -11  173.01   22.88
   4  -7 -11  168.19   21.99
   4   7 -11  145.13   25.00
  -4  -7  11  171.27   26.58
  -4   7  12   25.94    6.00
  -4   7  12   15.90    5.27
   4  -7 -12   18.86    5.01
   4  -7 -12   20.36    4.32
   4   7 -12   25.57    7.73
  -4  -7  12   25.52    7.96
  -4   7  13   52.02    9.53
  -4   7  13   45.88    9.82
   4  -7 -13   56.06    9.24
   4  -7 -13   54.90    8.12
   4   7 -13   50.32   11.50
  -4   7  14    8.02    3.87
  -4   7  14    3.43    3.37
   4  -7 -14   10.68    3.61
   4  -7 -14    4.71    2.26
   4   7 -14   10.15    5.34
  -4   7  15   69.49   10.47
  -4   7  15   63.25   10.97
   4  -7 -15   24.89    7.94
   4  -7 -15   72.19    8.17
   4   7 -15   69.72   12.84
  -4   7  16    2.95    2.98
  -4   7  16    2.05    2.97
   4  -7 -16    3.36    2.50
   4  -7 -16    2.47    1.58
   4   7 -16    2.87    4.15
  -4   7  17   19.69    5.81
  -4   7  17   22.44    6.65
   4  -7 -17   28.01    4.22
   4   7 -17   22.39    7.89
  -4  -7  17   35.90    9.60
  -4   7  18    3.09    3.24
   4  -7 -18    1.94    1.21
  -4  -7  18    7.47    5.69
  -4   7  19    2.17    3.00
   4  -7 -19    0.00    0.90
  -4  -7  19    5.16    5.04
  -4  -7  20    0.96    5.22
  -4  -7  21   60.14   14.19
   4   7 -22   30.89    8.83
  -4  -7  22    3.61    5.84
   4   7 -23   56.05   12.45
  -4  -7  23   47.39   12.69
   4   7 -24    0.15    3.53
  -4  -7  24   -0.00    4.33
   4   7 -25    6.04    4.77
  -4  -7  25   -0.00    3.64
   4   7 -26    0.00    3.57
  -4  -7  26    4.01    5.33
   4   7 -27   34.85   10.02
  -4  -7  27   34.98   10.69
   4   7 -28   11.59    6.60
  -4  -7  28    7.55    6.77
   4   7 -29    4.19    4.72
  -4  -7  29    0.00    5.21
   4   7 -30    1.94    4.76
  -4  -7  30    1.85    4.67
   4   7 -31   15.48    7.02
  -4  -7  31    7.14    5.99
   4   7 -32   10.40    6.06
  -4  -7  32    2.29    4.53
  -4  -7  33   22.32    9.31
  -4  -7  34   -0.00    4.80
  -4  -7  35   -0.00    4.49
  -4  -7  36    9.82    7.77
  -4   8   1   15.82    5.66
  -4   8   1   21.69    6.84
   4  -8  -1   17.09    5.57
   4   8  -1   21.28    7.34
   4   8  -1   17.83    6.91
  -4  -8   1   12.67    6.36
  -4   8   2   32.10    8.14
  -4   8   2   37.12    9.03
   4  -8  -2   45.31    8.67
   4   8  -2   37.65    9.77
  -4  -8   2   37.06   10.18
  -4   8   3  143.52   23.76
  -4   8   3  236.52   27.36
   4  -8  -3  151.73   23.53
   4  -8  -3  172.83   24.86
   4   8  -3  190.89   26.86
  -4  -8   3  160.86   26.68
  -4   8   4   20.01    6.35
   4  -8  -4   29.98    6.89
   4  -8  -4   27.07    7.30
   4   8  -4   32.38    9.06
  -4  -8   4   26.93    8.69
  -4   8   5   71.96   13.27
   4  -8  -5   93.49   13.60
   4  -8  -5   76.46   13.46
   4   8  -5   70.09   14.81
  -4  -8   5   93.20   16.84
  -4   8   6   52.23    9.67
   4  -8  -6   45.13    8.69
   4  -8  -6   34.24    8.20
   4   8  -6   29.10    9.59
  -4  -8   6   76.33   13.71
  -4   8   7    2.62    3.31
  -4   8   7    0.65    3.00
   4  -8  -7    1.90    2.77
   4  -8  -7    3.99    3.09
   4   8  -7    6.29    5.31
  -4  -8   7   -0.00    3.05
  -4   8   8   40.37    8.10
  -4   8   8   21.94    6.92
   4  -8  -8   29.52    7.07
   4  -8  -8   36.54    7.60
   4   8  -8   34.11    9.16
  -4  -8   8   37.22   10.45
  -4   8   9  481.11   60.62
  -4   8   9  451.74   61.14
   4  -8  -9  497.21   60.02
   4  -8  -9  533.64   60.42
   4   8  -9  536.25   63.75
  -4  -8   9  380.48   62.49
  -4   8  10    7.11    3.89
  -4   8  10    3.90    3.35
   4  -8 -10    7.53    3.63
   4  -8 -10    3.94    2.91
   4   8 -10    5.47    5.21
  -4  -8  10    4.42    4.83
  -4   8  11   24.64    6.82
  -4   8  11   22.76    6.99
   4  -8 -11   38.29    7.18
   4  -8 -11   26.03    6.21
   4   8 -11   39.62    9.44
  -4  -8  11   25.68    8.80
  -4   8  12    0.08    2.95
  -4   8  12    2.93    3.19
   4  -8 -12    0.48    2.59
   4  -8 -12    1.14    2.11
  -4   8  13  130.62   21.44
  -4   8  13  134.85   22.22
   4  -8 -13  161.93   21.50
   4  -8 -13  167.10   20.77
  -4   8  14   21.22    5.91
   4  -8 -14   12.42    4.50
  -4   8  15   75.30   12.40
  -4  -8  15   52.35   13.44
  -4   8  16   -0.00    3.39
  -4  -8  16    5.31    5.16
  -4   8  17    4.98    4.13
  -4  -8  17   -0.00    5.11
  -4   8  18   17.38    5.48
   4   8 -18    8.80    6.03
  -4  -8  18   10.28    6.22
   4   8 -19   70.22   15.08
  -4  -8  19   83.65   16.56
   4   8 -20    0.00    3.99
  -4  -8  20   -0.00    4.26
   4   8 -21   86.16   17.26
  -4  -8  21  101.27   19.22
   4   8 -22    7.69    5.64
  -4  -8  22    6.76    6.62
   4   8 -23    6.31    5.44
  -4  -8  23   16.99    8.23
   4   8 -24    7.51    5.75
  -4  -8  24    4.35    5.24
   4   8 -25   48.45   12.14
  -4  -8  25   44.03   12.86
   4   8 -26    0.27    4.34
  -4  -8  26    3.62    5.00
   4   8 -27   -0.00    4.29
  -4  -8  27   -0.00    3.79
   4   8 -28    0.00    4.30
  -4  -8  28   -0.00    4.59
   4   8 -29   39.55   10.90
  -4  -8  29   33.44   11.19
   4   8 -30    2.88    5.19
  -4  -8  30    9.86    6.46
   4   8 -31   15.95    8.27
  -4  -8  31   30.90   10.53
   4   8 -32    1.98    4.74
  -4  -8  32   -0.00    4.31
   4   8 -33    4.50    4.87
  -4  -8  33    4.60    5.45
  -4  -8  34    0.16    5.15
  -4  -8  35   14.69    8.26
  -4   9   1  218.61   32.10
  -4   9   1  258.33   34.39
   4  -9  -1  223.44   31.57
  -4  -9   1  228.96   34.98
  -4   9   2    3.59    3.83
  -4   9   2    2.60    3.59
   4  -9  -2    3.71    3.27
  -4  -9   2    0.00    4.58
  -4   9   3   37.13    8.18
  -4   9   3    4.06    5.18
   4  -9  -3   30.04    7.10
  -4  -9   3   47.87   11.02
  -4   9   4    0.30    3.29
  -4   9   4    1.64    3.62
   4  -9  -4    2.04    3.15
   4  -9  -4   -0.00    3.43
  -4  -9   4    1.98    4.28
  -4   9   5  120.96   19.90
  -4   9   5  120.18   20.89
   4  -9  -5  125.55   19.40
   4  -9  -5  144.20   20.80
  -4  -9   5  139.25   23.25
  -4   9   6   -0.00    3.11
   4  -9  -6    1.86    3.04
   4  -9  -6   -0.00    3.17
  -4  -9   6    2.53    4.99
  -4   9   7  361.69   45.94
   4  -9  -7  353.95   45.05
  -4  -9   7  317.29   48.44
  -4   9   8    2.39    3.58
   4  -9  -8    2.87    3.33
  -4  -9   8    1.58    4.65
  -4   9   9   28.68    7.13
   4  -9  -9   16.36    5.52
  -4  -9   9   23.17    8.63
  -4   9  10    1.41    3.53
   4  -9 -10    1.38    2.27
  -4   9  11  266.36   34.62
   4  -9 -11  236.32   33.15
   4   9 -11  249.37   36.65
  -4   9  12   -0.00    3.69
   4  -9 -12    1.29    2.94
   4   9 -12    0.24    4.38
  -4   9  13    7.02    4.67
   4   9 -13    3.43    4.61
  -4  -9  13   12.82    6.31
  -4   9  14    1.77    3.58
   4   9 -14   22.86    7.71
  -4  -9  14   11.52    6.50
  -4   9  15   63.36   11.98
   4   9 -15   58.42   13.34
  -4  -9  15   59.18   14.20
  -4   9  16   -0.00    3.49
   4   9 -16    0.46    3.95
  -4  -9  16    6.76    5.52
  -4   9  17  120.40   14.99
   4   9 -17   25.63   10.84
  -4  -9  17  120.83   18.74
   4   9 -18   -0.00    4.42
  -4  -9  18   -0.00    3.18
   4   9 -19    2.92    5.36
  -4  -9  19    1.56    4.61
   4   9 -20   -0.00    4.54
  -4  -9  20   -0.00    4.32
   4   9 -21   53.47   12.89
  -4  -9  21   44.80   12.35
   4   9 -22   -0.00    3.83
  -4  -9  22    2.63    4.61
   4   9 -23   55.49   13.03
  -4  -9  23   48.77   13.06
   4   9 -24    0.18    3.78
  -4  -9  24   -0.00    6.29
   4   9 -25   10.01    6.14
  -4  -9  25    5.77    6.13
   4   9 -26    3.32    4.56
  -4  -9  26    5.89    6.58
   4   9 -27   27.74    9.52
  -4  -9  27   35.07   11.62
   4   9 -28   -0.00    4.75
  -4  -9  28   -0.00    6.01
   4   9 -29    3.36    5.97
  -4  -9  29    3.90    5.62
   4   9 -30   12.63    6.97
  -4  -9  30    1.28    5.34
   4   9 -31    5.84    4.95
  -4  -9  31    9.29    7.23
   4   9 -32   -0.00    4.53
  -4  -9  32    1.84    5.46
   4   9 -33   16.39    8.40
  -4  -9  33    9.59    6.65
  -4  -9  34    9.75    7.11
  -4  -9  35    0.94    5.29
  -4  10   1    2.33    3.71
   4  10  -1   -0.00    4.15
  -4 -10   1    1.91    5.03
  -4  10   2    7.11    5.12
   4  10  -2    6.87    6.02
  -4 -10   2    0.00    5.40
  -4  10   3   51.87   11.06
   4  10  -3   50.01   12.27
  -4 -10   3   38.56   11.97
  -4  10   4    3.98    3.75
   4  10  -4   11.31    6.73
  -4 -10   4    8.08    6.16
  -4  10   5   28.78    7.93
   4  10  -5   12.36    7.05
  -4 -10   5   31.08    9.69
  -4  10   6    0.00    4.16
   4  10  -6    5.31    5.26
  -4 -10   6   -0.00    4.06
  -4  10   7   29.96    7.74
   4  10  -7   20.88    8.84
  -4 -10   7    0.00    5.24
  -4  10   8    6.85    4.54
   4 -10  -8   15.97    5.36
   4  10  -8   -0.00    5.30
  -4  10   9   11.16    5.31
   4 -10  -9   10.68    4.68
   4  10  -9    7.34    5.37
  -4  10  10    3.54    3.94
   4 -10 -10    0.00    2.41
   4  10 -10    1.61    4.54
  -4  10  11   27.44    8.25
   4 -10 -11   36.48    8.08
   4  10 -11   32.31    9.84
  -4  10  12   -0.00    3.57
   4  10 -12    0.00    3.67
  -4 -10  12   -0.00    4.75
  -4  10  13   23.80    7.51
   4  10 -13   21.41    8.49
  -4 -10  13   17.92    8.32
  -4  10  14    0.00    3.80
   4  10 -14   -0.00    4.17
  -4 -10  14   -0.00    4.46
  -4  10  15  118.03   17.57
   4  10 -15   79.76   17.70
  -4 -10  15   83.99   18.64
  -4  10  16   21.57    6.97
   4  10 -16    9.63    6.31
  -4 -10  16   12.40    7.44
   4  10 -17   -0.00    4.15
  -4 -10  17    0.00    5.08
   4  10 -18    0.13    3.64
  -4 -10  18   -0.00    3.99
   4  10 -19   74.70   15.23
  -4 -10  19   45.90   13.30
   4  10 -20    3.55    5.60
  -4 -10  20    6.54    5.78
   4  10 -21   15.87    7.61
  -4 -10  21    8.23    7.19
   4  10 -22    1.99    5.33
  -4 -10  22    3.79    5.25
   4  10 -23   22.67    8.48
  -4 -10  23    9.58    6.77
   4  10 -24    5.16    5.94
  -4 -10  24    6.10    5.59
   4  10 -25   10.89    6.69
  -4 -10  25   38.57   11.35
   4  10 -26    6.71    5.29
  -4 -10  26    1.41    4.60
   4  10 -27    0.89    4.15
  -4 -10  27   -0.00    3.02
   4  10 -28    0.00    4.20
  -4 -10  28    1.80    5.73
   4  10 -29   12.65    7.94
  -4 -10  29   11.55    8.29
   4  10 -30    0.00    4.16
  -4 -10  30    8.64    6.78
   4  10 -31    5.63    6.27
  -4 -10  31    3.14    5.37
   4  10 -32   -0.00    4.13
  -4 -10  32   -0.00    5.58
   4  10 -33    9.96    6.18
  -4 -10  33    0.00    6.47
   4  10 -34    4.85    5.75
   4  11  -1   94.05   18.78
  -4 -11   1   87.38   19.10
   4  11  -2    1.62    4.62
  -4 -11   2    1.32    4.96
  -4  11   3   11.19    5.91
   4  11  -3    7.71    6.63
  -4 -11   3    5.67    6.16
  -4  11   4   16.03    6.60
   4  11  -4    8.73    7.09
  -4 -11   4   10.00    7.21
  -4  11   5   18.21    6.82
   4  11  -5   13.46    7.09
  -4 -11   5    6.48    6.45
  -4  11   6   14.65    5.81
   4  11  -6    8.82    6.20
  -4  11   7   69.15   13.20
   4  11  -7   47.24   13.16
  -4  11   8    2.60    3.96
   4  11  -8    8.84    6.19
  -4  11   9    1.31    3.98
   4  11  -9   -0.00    5.13
  -4  11  10    2.12    3.74
   4  11 -10    3.84    4.63
  -4 -11  10   -0.00    4.29
  -4  11  11  114.73   21.20
   4  11 -11  148.16   24.15
  -4 -11  11  162.45   26.29
  -4  11  12    0.00    4.27
   4  11 -12    0.00    3.86
  -4 -11  12    4.63    5.86
  -4  11  13   35.12    9.11
   4  11 -13    9.17    6.67
  -4 -11  13   42.55   11.58
  -4  11  14   17.14    6.69
   4  11 -14    4.51    5.53
  -4 -11  14    6.56    5.92
   4  11 -15   28.16   10.06
  -4 -11  15   31.80   10.89
   4  11 -16   -0.00    4.64
  -4 -11  16    3.21    5.89
   4  11 -17   73.59   16.00
  -4 -11  17   69.85   16.62
   4  11 -18    0.00    3.90
  -4 -11  18    0.27    5.37
   4  11 -19    2.18    4.56
  -4 -11  19   -0.00    5.94
   4  11 -20   -0.00    4.80
  -4 -11  20    1.75    5.02
   4  11 -21   49.98   13.32
  -4 -11  21   48.83   13.54
   4  11 -22   -0.00    5.07
  -4 -11  22    2.05    4.04
   4  11 -23   15.56    7.36
  -4 -11  23    7.85    6.42
   4  11 -24    0.00    5.19
  -4 -11  24    1.99    4.59
   4  11 -25   -4.44    6.12
  -4 -11  25    8.24    6.14
   4  11 -26   -0.00    4.59
  -4 -11  26    0.82    4.87
   4  11 -27   14.57    7.52
  -4 -11  27   -4.41    5.06
   4  11 -28   -0.00    4.59
  -4 -11  28    2.72    5.47
   4  11 -29   -0.00    4.33
  -4 -11  29   -0.00    4.03
   4  11 -30   -0.00    4.87
  -4 -11  30   16.70    8.07
   4  11 -31   10.18    7.77
  -4 -11  31   12.57    7.43
   4  11 -32    0.78    6.05
  -4 -11  32   -0.00    3.94
   4  11 -33    9.33    7.11
   4  11 -34    0.68    5.22
  -4  12   1    1.20    4.24
   4  12  -1   -0.00    5.47
  -4 -12   1    0.72    4.51
  -4  12   2    1.68    4.44
   4  12  -2    0.43    5.58
  -4 -12   2    0.00    5.27
  -4  12   3   63.47   14.60
   4  12  -3   93.54   17.57
   4  12  -4   15.91    7.90
   4  12  -5   39.05   11.42
   4  12  -6    0.00    4.60
   4  12  -7   -0.00    4.92
   4  12  -8   17.01    7.95
  -4 -12   8    8.49    6.34
   4  12  -9   58.65   14.70
  -4 -12   9   74.01   17.14
   4  12 -10    4.27    4.77
  -4 -12  10    0.00    5.37
   4  12 -11    5.60    5.59
  -4 -12  11    0.98    4.64
   4  12 -12    0.62    5.14
  -4 -12  12    6.25    6.43
   4  12 -13   20.97    8.93
  -4 -12  13   20.36    9.84
   4  12 -14   16.83    7.83
  -4 -12  14   10.39    7.39
   4  12 -15   29.44   10.14
  -4 -12  15   27.75   10.82
   4  12 -16    1.03    4.66
  -4 -12  16    0.00    4.68
   4  12 -17    2.79    4.79
  -4 -12  17    3.41    5.68
   4  12 -18    0.00    4.35
  -4 -12  18    2.66    6.11
   4  12 -19   28.01   10.61
  -4 -12  19   66.51   15.49
  -4 -12  20    2.02    5.94
   4  12 -21    6.61    6.20
  -4 -12  21    6.10    6.12
   4  12 -22    6.77    6.21
  -4 -12  22    2.58    5.77
   4  12 -23   -0.00    5.31
  -4 -12  23   11.38    7.88
   4  12 -24    0.00    4.79
  -4 -12  24   13.44    7.28
   4  12 -25   31.47   10.47
  -4 -12  25   20.47   10.00
   4  12 -26    1.74    5.19
  -4 -12  26    1.34    5.28
   4  12 -27   -0.00    5.65
  -4 -12  27   -0.00    5.21
   4  12 -28    1.56    4.89
  -4 -12  28   -0.00    5.23
   4  12 -29    8.87    6.08
  -4 -12  29   11.18    8.12
   4  12 -30    2.98    4.98
  -4 -12  30    1.52    4.66
   4  12 -31    1.26    5.94
  -4 -12  31    1.71    5.48
   4  12 -32   -0.00    5.29
   4  12 -33    4.37    5.85
  -4  13   1   75.90   14.48
   4  13  -1   36.06   12.47
  -4  13   2    2.42    5.49
   4  13  -2    8.35    6.56
  -4  13   3   12.85    7.03
   4  13  -3   12.25    7.62
  -4  13   4   -0.00    3.37
   4  13  -4    1.77    5.96
  -4  13   5   67.13   14.75
   4  13  -5   85.87   17.49
  -4 -13   5   58.47   16.43
  -4  13   6    5.23    5.51
   4  13  -6    9.84    7.06
  -4 -13   6    9.64    7.09
  -4  13   7    7.88    6.26
   4  13  -7   24.87    9.09
  -4 -13   7   18.77    8.72
  -4  13   8   -0.00    3.99
   4  13  -8   -0.00    4.61
  -4 -13   8    0.00    5.70
  -4  13   9    0.16    3.94
   4  13  -9    2.24    5.02
  -4 -13   9    0.00    4.88
  -4  13  10    2.28    4.86
   4  13 -10    2.41    4.60
  -4 -13  10   -0.00    5.56
  -4  13  11   40.95   11.42
   4  13 -11   37.93   11.75
  -4 -13  11   57.43   15.17
  -4  13  12    8.02    5.46
   4  13 -12    6.24    5.79
  -4 -13  12   15.26    8.97
   4  13 -13   16.61    8.04
  -4 -13  13   16.20    8.57
   4  13 -14    0.28    4.01
  -4 -13  14    0.00    5.37
   4  13 -15   -0.00    5.16
  -4 -13  15    1.18    4.75
   4  13 -16    8.92    7.21
  -4 -13  16    3.63    6.50
   4  13 -17   25.96    9.07
  -4 -13  17    4.66    6.18
   4  13 -18    0.72    4.86
  -4 -13  18   -0.00    5.41
   4  13 -19    3.75    6.08
  -4 -13  19    0.00    5.98
   4  13 -20    0.10    5.34
  -4 -13  20    4.72    6.32
   4  13 -21   21.34    9.01
  -4 -13  21    8.03    7.48
   4  13 -22    7.20    6.42
  -4 -13  22   -0.00    5.38
   4  13 -23    6.28    6.18
  -4 -13  23   14.32    8.18
   4  13 -24    2.01    5.28
  -4 -13  24    1.51    5.97
   4  13 -25    1.01    5.23
  -4 -13  25   -0.00    5.23
   4  13 -26   -0.00    4.36
  -4 -13  26    2.59    5.46
   4  13 -27   10.69    7.60
  -4 -13  27   10.29    7.52
   4  13 -28    0.00    5.20
  -4 -13  28    1.17    5.06
   4  13 -29    0.00    5.76
  -4 -13  29    3.21    6.09
   4  13 -30    0.00    5.41
  -4 -13  30    2.44    5.37
  -4  14   1    3.56    5.17
   4  14  -1    0.09    4.88
  -4  14   2    1.34    5.12
   4  14  -2    1.12    5.62
  -4  14   3   29.61    9.31
   4  14  -3   20.79    9.08
  -4  14   4   14.10    7.66
   4  14  -4   29.32   10.19
  -4  14   5   24.46    8.17
   4  14  -5   14.42    8.38
  -4 -14   5   11.63    8.02
  -4  14   6   -0.00    4.51
   4  14  -6    1.94    5.09
  -4 -14   6   -0.00    5.86
  -4  14   7    0.68    4.52
   4  14  -7    8.46    7.47
  -4 -14   7    3.11    5.25
   4  14  -8   18.04    8.60
  -4 -14   8   25.79   10.85
  -4  14   9   33.86   10.54
   4  14  -9   42.02   12.11
  -4 -14   9   21.77   10.30
  -4  14  10    1.03    5.11
   4  14 -10    4.88    6.63
  -4 -14  10    7.03    7.48
   4  14 -11    0.63    5.40
  -4 -14  11   -0.00    4.57
   4  14 -12    1.24    5.35
  -4 -14  12   -0.00    5.97
   4  14 -13   10.71    7.58
  -4 -14  13   20.42    9.59
   4  14 -14    8.11    7.04
  -4 -14  14   20.00    9.14
   4  14 -15    7.12    5.98
  -4 -14  15    9.81    8.07
   4  14 -16    0.00    6.31
  -4 -14  16    1.78    5.56
   4  14 -17   -0.00    4.54
  -4 -14  17   -0.00    4.51
   4  14 -18    6.35    6.71
  -4 -14  18   10.21    7.69
   4  14 -19   12.92    7.81
  -4 -14  19   20.93   10.53
   4  14 -20    4.38    6.65
  -4 -14  20   -0.00    5.14
   4  14 -21   11.47    7.08
  -4 -14  21   21.62    9.52
   4  14 -22   -0.00    4.38
  -4 -14  22    2.02    5.84
   4  14 -23    8.54    7.17
  -4 -14  23    1.88    5.71
   4  14 -24    0.42    4.46
  -4 -14  24    9.66    6.89
   4  14 -25    3.18    5.62
  -4 -14  25    2.59    7.08
   4  14 -26    5.17    6.47
  -4 -14  26    1.07    5.64
   4  14 -27    0.38    4.93
  -4 -14  27   -0.00    4.92
  -4 -14  28    1.11    6.10
  -4  15   1    8.51    6.25
   4  15  -1    0.00    6.36
  -4  15   2    9.70    6.13
   4  15  -2    8.09    6.98
  -4  15   3    3.51    4.32
   4  15  -3    5.76    6.08
  -4  15   4    0.00    4.10
   4  15  -4    4.16    6.15
  -4  15   5    1.35    4.58
   4  15  -5    6.34    5.96
  -4  15   6    4.55    5.90
   4  15  -6    7.83    6.34
  -4  15   7    8.12    6.23
   4  15  -7    0.00    5.33
  -4  15   8    3.32    5.11
   4  15  -8   -0.00    6.42
  -4  15   9   -0.00    4.90
   4  15  -9   11.70    7.27
   4  15 -10    5.12    5.98
   4  15 -11    3.12    4.67
   4  15 -12    3.04    6.00
   4  15 -13    0.00    4.97
   4  15 -14   -0.00    5.62
   4  15 -15   -0.00    5.18
  -4 -15  15    2.54    5.64
   4  15 -16   20.16    9.30
  -4 -15  16    5.28    7.50
   4  15 -17   12.36    8.78
  -4 -15  17   23.82   10.70
   4  15 -18    0.00    5.35
  -4 -15  18    6.60    7.01
   4  15 -19    0.62    5.06
  -4 -15  19    2.63    5.24
   4  15 -20   -0.00    6.26
  -4 -15  20   -0.00    5.39
   4  15 -21    1.61    5.04
  -4 -15  21    3.43    6.08
   4  15 -22    0.00    6.36
  -4 -15  22    2.64    6.35
   4  15 -23    3.94    6.31
  -4 -15  23    7.82    7.41
  -4 -15  24    1.35    6.13
  -4 -15  25   -0.00    5.91
  -4 -15  26   -0.00    5.69
  -4 -15  27    5.67    7.80
  -4  16   1   -0.00    4.87
   4  16  -1    2.55    6.70
  -4  16   2   -0.00    5.24
   4  16  -2   -0.00    5.52
  -4  16   3    2.19    5.04
   4  16  -3    4.98    6.56
  -4  16   4   11.41    7.06
   4  16  -4    9.14    8.12
  -4  16   5    1.47    4.56
   4  16  -5    3.38    7.01
  -4  16   6    2.10    5.10
   4  16  -6    1.18    4.12
  -4  16   7    4.64    5.84
   4  16  -7    3.90    6.49
   4  16  -8    4.07    7.40
   4  16  -9   -0.00    6.01
   4  16 -10    0.00    6.40
   4  16 -11    0.46    5.56
   4  16 -12   11.01    7.84
   4  16 -13    5.11    7.51
   4  16 -14    8.25    6.72
   4  16 -15    2.34    6.04
   4  16 -16    0.43    5.58
   4  16 -17    3.37    6.91
  -4  17   1    9.68    7.02
   4  17  -1   10.31    7.73
  -4  17   2    9.60    6.77
   4  17  -2    6.73    7.23
  -4  17   3   -0.00    4.93
   4  17  -3   -0.00    6.04
  -4  17   4    0.88    4.98
   4  17  -4    5.61    6.70
  -4  17   5   -0.00    5.25
   4  17  -5    1.47    6.68
   4  17  -6   -0.00    4.32
   4  17  -7   -0.00    5.34
   4  17  -8    4.63    6.18
   4  17  -9    2.36    6.10
   4  17 -10   -0.00    8.14
  -4  18   1    1.15    5.10
  -4  18   2   -0.00    4.91
  -4  18   3    2.76    6.10
  -4  18   4    0.00    5.20
  -4  19   1   -0.00    5.29
  -4  19   2   -0.00    5.04
  -3   0   1   -0.00    1.77
  -3   0   1    1.83    2.00
   3   0  -1    0.06    1.82
   3   0  -1    0.76    1.98
  -3   0   2    1.09    1.92
  -3   0   2   -0.00    1.89
   3   0  -2    0.73    1.96
   3   0  -2   -0.00    1.55
  -3   0   3 4982.04  621.15
  -3   0   3 5882.43  621.89
   3   0  -3 5234.84  621.21
   3   0  -3 5483.09  621.26
  -3   0   4   -0.00    1.62
  -3   0   4    0.10    1.50
   3   0  -4   -0.00    1.55
   3   0  -4    0.01    0.93
  -3   0   5   63.29    9.25
  -3   0   5   68.71    9.35
   3   0  -5   88.46    9.66
  -3   0   6   -0.00    1.15
  -3   0   6   -0.00    1.28
   3   0  -6    0.00    1.32
  -3   0   7  301.78   40.76
  -3   0   7  417.68   41.27
   3   0  -7  341.87   40.95
  -3   0   8   -0.00    1.07
  -3   0   8    0.00    1.29
   3   0  -8    0.19    1.21
  -3   0   9  880.90   99.97
  -3   0   9  841.67  100.33
   3   0  -9  832.28   99.85
  -3   0  10    0.11    1.29
   3   0 -10    0.00    1.31
  -3   0  11 1180.59  127.95
   3   0 -11 1031.37  126.92
   3   0 -11 1071.62  127.82
   3   0 -12   -0.00    1.90
   3   0 -12    0.92    1.84
   3   0 -13  605.17   72.64
   3   0 -13  612.15   72.89
   3   0 -14    1.88    2.25
   3   0 -14    0.07    1.86
   3   0 -15   23.27    6.42
   3   0 -15  123.06   10.47
   3   0 -16   -0.00    2.12
   3   0 -16   -0.00    2.18
  -3   0  17  234.01   27.66
   3   0 -17  189.38   26.25
   3   0 -17  188.82   26.24
  -3   0  18    1.39    2.53
   3   0 -18    0.91    2.04
   3   0 -18    1.08    2.15
  -3   0  19   73.01   11.95
   3   0 -19   52.80   10.61
   3   0 -19   80.99   11.62
  -3   0  20   -0.00    2.75
   3   0 -20    1.55    2.50
   3   0 -20   -0.00    1.97
  -3   0  21    4.92    3.47
   3   0 -21    3.30    2.76
   3   0 -21    4.16    2.94
  -3   0  22   -0.00    2.96
   3   0 -22   -0.00    1.87
   3   0 -22    0.46    2.54
  -3   0  23  343.82   44.68
   3   0 -23  338.07   43.70
   3   0 -23  325.05   43.34
   3   0 -24    3.32    3.28
   3   0 -24    0.74    3.43
   3   0 -25  101.00   17.01
   3   0 -25  107.78   16.90
   3   0 -26    2.95    3.53
   3   0 -27   57.70   11.75
   3   0 -28    2.56    3.36
   3   0 -29   55.04   11.66
  -3   0  37    3.34    4.58
  -3   0  38    0.28    4.03
  -3   0  39   17.11    8.07
  -3   0  40    0.00    3.72
  -3   1   1  920.20  108.35
  -3   1   1  985.54  108.62
   3  -1  -1  786.28  108.15
   3  -1  -1  858.87  108.47
   3  -1  -1 1048.72  108.47
   3   1  -1 1000.97  109.29
   3   1  -1  816.41  108.70
  -3  -1   1  956.90  109.05
  -3  -1   1 1012.14  109.55
  -3   1   2  628.81   70.92
  -3   1   2  650.73   71.05
   3  -1  -2  552.34   70.77
   3  -1  -2  691.64   70.82
   3  -1  -2  577.28   70.54
   3   1  -2  597.07   71.66
   3   1  -2  536.71   71.29
  -3  -1   2  583.58   71.52
  -3  -1   2  573.36   71.69
  -3   1   3    9.61    2.12
  -3   1   3    8.01    2.10
   3  -1  -3    9.78    2.36
   3  -1  -3    8.53    1.48
   3  -1  -3   10.13    1.51
   3   1  -3    6.88    2.91
   3   1  -3   11.45    2.96
  -3  -1   3    7.87    2.95
  -3  -1   3    8.17    3.15
  -3   1   4    5.44    1.49
  -3   1   4    3.78    1.22
  -3   1   4    3.49    1.25
   3  -1  -4    6.16    1.47
   3   1  -4    6.47    2.68
   3   1  -4    3.74    2.12
  -3  -1   4    6.43    2.52
  -3  -1   4    1.17    2.27
  -3   1   5 1862.48  220.72
   3   1  -5 1886.75  222.17
   3   1  -5 1969.87  222.06
  -3  -1   5 2114.95  222.33
  -3  -1   5 1779.73  222.15
   3   1  -6    2.17    1.92
   3   1  -6    4.80    1.86
  -3  -1   6    2.20    1.91
  -3  -1   6    3.41    2.26
   3   1  -7  169.29   24.55
   3   1  -7  203.01   24.56
  -3  -1   7  212.07   24.79
  -3  -1   7  218.30   25.25
   3  -1  -8   98.96   11.61
   3   1  -8   91.97   12.93
   3   1  -8   96.17   12.72
  -3  -1   8   79.57   12.60
  -3  -1   8  116.98   13.69
   3  -1  -9  873.05  107.63
   3  -1  -9  947.10  107.76
   3   1  -9 1037.30  109.28
  -3  -1   9  906.76  108.83
  -3  -1   9  931.22  109.41
   3  -1 -10   43.12    6.26
   3  -1 -10   42.25    6.33
   3   1 -10   55.60    7.75
  -3  -1  10   55.53    7.59
  -3  -1  10   39.63    7.45
   3  -1 -11  413.20   53.09
   3  -1 -11  483.58   53.35
   3   1 -11  412.11   54.01
  -3  -1  11  480.05   54.34
  -3  -1  11  475.22   54.87
   3  -1 -12    8.35    2.28
   3  -1 -12    5.84    2.11
   3   1 -12    3.43    2.55
  -3  -1  12    6.35    2.75
  -3  -1  12    2.03    2.80
   3  -1 -13   14.16    3.14
   3  -1 -13   11.59    2.97
   3   1 -13    7.44    3.22
  -3  -1  13   14.67    3.64
  -3  -1  13    5.42    3.15
  -3   1  14   16.26    3.93
   3  -1 -14   14.50    3.68
   3  -1 -14   18.20    3.85
   3   1 -14   14.32    4.31
  -3  -1  14   16.70    4.37
  -3  -1  14   16.85    5.17
  -3   1  15  396.39   51.32
   3  -1 -15  400.70   51.00
   3  -1 -15  443.66   51.24
   3   1 -15  415.11   51.75
   3   1 -15  434.88   52.30
  -3  -1  15  393.60   51.73
  -3  -1  15  481.79   53.04
  -3   1  16    8.52    3.57
   3  -1 -16    7.61    2.96
   3  -1 -16   13.12    3.52
   3   1 -16    7.08    3.43
   3   1 -16    4.94    2.83
  -3  -1  16    5.53    3.19
  -3   1  17  190.81   28.26
   3  -1 -17  220.65   28.28
   3  -1 -17  230.26   28.34
   3   1 -17  212.77   28.77
   3   1 -17  245.80   29.46
  -3  -1  17  214.66   29.41
  -3   1  18    4.89    3.09
   3  -1 -18    2.42    2.66
   3  -1 -18    1.26    2.25
   3   1 -18    3.04    2.86
   3   1 -18    0.16    2.18
  -3  -1  18    2.94    3.03
  -3   1  19   52.73    9.76
   3  -1 -19   48.97    9.30
   3  -1 -19   56.60    9.60
   3   1 -19   61.33   10.34
   3   1 -19   54.06   10.00
  -3  -1  19   57.88   10.56
  -3   1  20   60.11   11.13
   3  -1 -20   57.94   10.61
   3  -1 -20   68.55   10.97
   3   1 -20   66.87   11.43
   3   1 -20   55.47   10.79
  -3  -1  20   84.66   12.76
  -3   1  21  133.36   20.71
   3  -1 -21  145.00   20.40
   3  -1 -21  154.45   20.55
   3   1 -21  139.26   20.82
   3   1 -21  127.50   20.34
  -3  -1  21  153.08   21.95
  -3   1  22    1.26    3.15
   3  -1 -22    4.07    3.21
   3  -1 -22    2.94    2.69
   3   1 -22    0.00    2.44
   3   1 -22    2.12    2.86
  -3  -1  22    0.63    2.91
  -3   1  23    8.79    4.99
   3  -1 -23   17.88    5.20
   3  -1 -23   15.08    4.75
   3   1 -23   14.36    5.32
   3   1 -23   10.91    4.81
  -3  -1  23   12.23    5.05
   3  -1 -24    0.47    2.80
   3  -1 -24    0.35    1.93
   3   1 -24    0.67    3.30
   3   1 -24    1.19    2.99
  -3  -1  24   -0.00    3.09
   3  -1 -25   53.46   11.06
   3   1 -25   67.48   12.30
   3   1 -25   60.07   11.70
  -3  -1  25   62.46   12.50
   3  -1 -26   17.82    5.94
   3   1 -26   15.08    5.82
   3   1 -26   12.09    5.46
  -3  -1  26   13.92    5.94
   3  -1 -27   68.44   13.03
   3   1 -27   74.52   13.66
  -3  -1  27   66.68   13.84
   3  -1 -28    0.00    3.35
   3   1 -28    2.40    4.08
  -3  -1  28    2.98    3.84
   3   1 -29    2.55    3.89
  -3  -1  29    5.48    4.57
   3   1 -30   18.15    6.92
  -3  -1  30   21.79    7.49
  -3  -1  31   32.76    9.67
  -3  -1  32    2.16    4.47
  -3  -1  33    4.41    5.16
  -3  -1  34    0.00    4.91
  -3  -1  35    4.47    5.44
  -3  -1  36   -0.00    4.91
  -3  -1  37    9.34    6.54
  -3  -1  38   -0.00    4.29
  -3  -1  39    1.05    4.88
  -3  -1  40   -0.00    4.22
  -3   2   1  164.41   23.64
  -3   2   1  209.68   24.13
  -3   2   1  182.64   24.03
  -3   2   1  194.48   24.00
   3  -2  -1  187.50   23.81
   3  -2  -1  194.59   23.76
   3   2  -1  210.67   25.26
   3   2  -1  197.10   24.99
  -3  -2   1  199.35   24.88
  -3  -2   1  187.63   25.11
  -3   2   2   78.31   10.24
  -3   2   2   85.21   10.45
  -3   2   2   75.68   10.39
  -3   2   2   62.90   10.06
   3  -2  -2   81.71   10.09
   3  -2  -2   81.24   10.07
   3   2  -2   72.99   11.33
   3   2  -2   67.32   11.01
  -3  -2   2   76.56   11.27
  -3  -2   2   62.33   11.19
  -3   2   3 1133.89  155.09
  -3   2   3 1263.82  155.51
  -3   2   3 1370.59  155.49
  -3   2   3 1472.94  155.61
   3  -2  -3 1367.32  154.85
   3  -2  -3 1283.45  154.74
   3   2  -3 1510.35  157.17
   3   2  -3 1304.70  156.63
  -3  -2   3 1421.23  156.76
  -3  -2   3 1478.33  157.38
  -3   2   4    1.06    1.13
  -3   2   4    2.49    1.31
  -3   2   4    2.19    1.34
  -3   2   4    1.63    1.12
   3   2  -4    3.03    2.69
   3   2  -4    1.89    2.42
  -3  -2   4    1.19    2.29
  -3  -2   4    0.49    2.35
  -3   2   5    0.66    0.92
  -3   2   5    1.22    0.86
  -3   2   5   -0.00    0.82
  -3   2   5    0.65    0.84
   3  -2  -5   -0.01    0.90
   3   2  -5   -0.00    2.09
   3   2  -5   -0.00    2.23
  -3  -2   5   -0.00    2.04
  -3  -2   5    1.08    1.79
   3  -2  -6    6.05    1.20
   3   2  -6    9.63    3.26
   3   2  -6    5.53    2.52
  -3  -2   6    5.62    2.62
  -3  -2   6    3.28    2.81
   3   2  -7  370.64   46.77
   3   2  -7  379.88   46.76
  -3  -2   7  360.51   46.55
  -3  -2   7  437.08   47.65
   3  -2  -8  696.38   84.21
   3   2  -8  959.84   87.37
   3   2  -8  799.22   86.69
  -3  -2   8  691.35   86.14
  -3  -2   8  672.00   86.68
  -3   2   9  542.94   59.08
  -3   2   9  512.13   58.98
   3  -2  -9  496.07   58.99
   3   2  -9  469.42   60.88
   3   2  -9  459.93   60.71
  -3  -2   9  449.29   60.57
  -3  -2   9  533.08   61.72
  -3   2  10    6.82    1.74
  -3   2  10    7.33    1.74
   3  -2 -10    5.12    1.77
   3   2 -10    6.23    3.02
   3   2 -10    6.58    3.01
  -3  -2  10    3.29    2.37
  -3  -2  10   11.00    3.95
  -3   2  11   21.42    4.22
  -3   2  11   35.24    4.69
   3  -2 -11   30.43    4.59
   3   2 -11   20.55    5.49
   3   2 -11   29.01    5.85
  -3  -2  11   28.64    5.79
  -3  -2  11   32.07    6.58
  -3   2  12   16.27    3.36
  -3   2  12   15.55    3.42
   3  -2 -12   20.83    3.63
   3   2 -12   12.70    4.37
  -3  -2  12   23.60    5.03
  -3  -2  12   12.07    4.76
  -3   2  13  546.28   52.89
  -3   2  13  426.60   52.35
   3  -2 -13  445.16   52.25
   3   2 -13  363.07   53.19
  -3  -2  13  434.65   53.60
  -3  -2  13  373.11   53.90
  -3   2  14   13.94    3.59
  -3   2  14   10.66    3.29
   3  -2 -14   17.19    3.68
   3   2 -14   12.35    4.17
  -3  -2  14   16.79    4.28
  -3  -2  14   13.87    5.06
  -3   2  15   30.97    5.62
  -3   2  15   25.93    5.53
   3  -2 -15   28.51    5.50
   3   2 -15   30.80    6.60
  -3  -2  15   27.98    6.18
  -3  -2  15   33.05    7.48
  -3   2  16   18.34    4.02
  -3   2  16    2.21    2.72
   3  -2 -16   13.56    3.62
   3   2 -16   18.94    4.78
  -3  -2  16   11.25    4.15
  -3  -2  16   13.67    4.82
  -3   2  17  135.56   20.70
  -3   2  17  137.84   20.86
   3  -2 -17  158.20   20.86
   3   2 -17  167.14   22.23
  -3  -2  17  173.97   22.22
  -3  -2  17  190.04   23.61
  -3   2  18   10.13    3.71
  -3   2  18    6.31    3.29
   3  -2 -18   10.12    3.47
   3   2 -18   16.85    4.91
   3   2 -18    9.14    3.73
  -3  -2  18    8.14    3.78
  -3  -2  18   10.65    4.91
  -3   2  19   37.96    7.80
  -3   2  19   46.23    8.54
   3  -2 -19   41.48    7.91
   3  -2 -19   52.07    8.39
   3   2 -19   40.41    8.59
   3   2 -19   47.31    9.01
  -3  -2  19   39.68    8.35
  -3  -2  19   42.17    9.33
  -3   2  20    4.80    3.16
  -3   2  20    1.40    2.89
   3  -2 -20    6.26    2.98
   3  -2 -20   -0.00    1.79
   3   2 -20    6.31    3.67
   3   2 -20    1.93    2.99
  -3  -2  20    3.42    3.31
  -3   2  21    0.31    2.29
  -3   2  21    1.71    3.00
   3  -2 -21    0.77    2.16
   3  -2 -21    3.36    2.97
   3   2 -21    5.29    3.67
   3   2 -21    0.00    2.33
  -3   2  22    0.00    2.68
  -3   2  22    1.97    3.34
   3  -2 -22    0.62    2.35
   3  -2 -22    0.00    2.48
   3   2 -22   -0.00    2.58
   3   2 -22    2.91    3.24
  -3   2  23  117.24   19.51
   3  -2 -23  121.98   18.93
   3  -2 -23  142.49   19.39
   3   2 -23  126.66   19.85
   3   2 -23  119.12   19.53
  -3  -2  23  145.34   21.34
   3  -2 -24   48.06    9.88
   3  -2 -24   54.17   10.27
   3   2 -24   61.74   11.53
   3   2 -24   56.08   11.01
  -3  -2  24   43.61   10.99
   3  -2 -25   49.34   10.59
   3   2 -25   51.84   11.42
  -3  -2  25   75.66   13.39
   3  -2 -26    7.55    4.64
   3   2 -26    2.87    4.08
  -3  -2  26    4.61    4.62
   3  -2 -27   52.74   10.84
   3   2 -27   53.03   11.50
  -3  -2  27   55.98   12.40
   3   2 -28    4.05    3.82
  -3  -2  28    5.64    4.78
   3   2 -29  114.13   18.54
  -3  -2  29   87.27   17.88
  -3  -2  30   -0.00    3.88
  -3  -2  31    5.12    5.26
  -3  -2  32    1.99    4.17
  -3  -2  33   23.97    8.62
  -3  -2  34    5.85    5.82
  -3  -2  35   23.06    8.37
  -3  -2  36    4.13    5.68
  -3  -2  37    3.95    5.25
  -3  -2  38   -0.00    5.05
  -3  -2  39   23.17    8.43
  -3   3   1  452.61   58.44
   3  -3  -1  442.36   58.42
   3  -3  -1  475.31   58.63
   3  -3  -1  521.77   58.61
   3   3  -1  464.06   59.84
   3   3  -1  501.40   60.08
  -3  -3   1  537.67   59.99
  -3  -3   1  575.66   60.95
  -3   3   2  210.25   30.63
  -3   3   2  230.25   31.11
   3  -3  -2  243.64   30.88
   3  -3  -2  235.40   30.80
   3  -3  -2  269.59   30.84
   3   3  -2  224.64   32.17
   3   3  -2  273.28   32.69
  -3  -3   2  306.33   32.76
  -3  -3   2  398.67   34.67
  -3   3   3   36.81    5.82
  -3   3   3   24.63    5.58
   3  -3  -3   36.26    5.73
   3  -3  -3   36.48    5.61
   3  -3  -3   43.66    5.71
   3   3  -3   45.21    7.74
   3   3  -3   37.57    7.21
  -3  -3   3   36.14    7.06
  -3  -3   3   31.22    7.16
  -3   3   4   70.48   10.11
  -3   3   4   68.25   10.28
   3  -3  -4   65.25    9.98
   3  -3  -4   80.29    9.82
   3  -3  -4   97.49    9.92
   3   3  -4   71.41   11.60
   3   3  -4   62.32   11.29
  -3  -3   4   67.22   11.24
  -3  -3   4   73.89   12.16
  -3   3   5  511.43   61.24
  -3   3   5  541.70   61.50
   3  -3  -5  503.87   61.16
   3  -3  -5  491.21   60.35
   3  -3  -5  555.76   60.42
   3   3  -5  481.74   62.93
  -3  -3   5  512.80   63.56
  -3   3   6  579.09   70.59
  -3   3   6  581.04   70.70
   3  -3  -6  606.23   70.56
   3   3  -6  617.03   72.74
   3   3  -6  629.81   72.84
  -3  -3   6  632.29   72.53
  -3  -3   6  597.80   73.07
  -3   3   7  201.55   23.64
  -3   3   7  191.11   23.62
   3  -3  -7  211.89   23.53
   3   3  -7  175.76   25.37
   3   3  -7  196.07   25.68
  -3  -3   7  183.76   25.16
  -3  -3   7  152.20   25.32
  -3   3   8   24.06    4.15
  -3   3   8   22.47    4.15
   3  -3  -8   24.01    4.05
   3   3  -8   27.06    6.06
   3   3  -8   25.34    5.98
  -3  -3   8   41.81    6.58
  -3  -3   8   33.32    6.67
  -3   3   9  161.01   20.17
  -3   3   9  167.65   20.29
   3  -3  -9  161.01   20.05
   3   3  -9  142.46   21.88
   3   3  -9  217.91   23.21
  -3  -3   9  159.84   21.85
  -3  -3   9  145.80   22.33
  -3   3  10  492.70   53.81
  -3   3  10  455.09   53.84
   3  -3 -10  408.63   53.50
   3   3 -10  407.49   55.52
   3   3 -10  482.83   56.03
  -3  -3  10  463.63   55.62
  -3  -3  10  489.18   56.83
  -3   3  11  536.71   66.02
  -3   3  11  552.87   66.26
   3  -3 -11  561.52   66.07
   3   3 -11  589.44   68.45
   3   3 -11  526.81   67.94
  -3  -3  11  532.19   67.76
  -3  -3  11  675.67   69.87
  -3   3  12    1.18    1.79
  -3   3  12    3.68    2.22
   3  -3 -12    1.45    1.91
   3   3 -12   -0.00    2.46
   3   3 -12    0.00    2.62
  -3  -3  12    0.46    2.43
  -3  -3  12    0.94    3.34
  -3   3  13   19.54    3.89
  -3   3  13   13.17    3.70
   3  -3 -13   16.27    3.71
   3   3 -13   20.08    5.21
   3   3 -13   13.26    4.69
  -3  -3  13   16.65    4.83
  -3  -3  13   16.70    5.83
  -3   3  14    2.20    1.97
  -3   3  14    5.68    2.54
   3  -3 -14    1.93    2.14
   3   3 -14    3.11    3.11
   3   3 -14    1.78    2.90
  -3  -3  14   -0.00    2.47
  -3  -3  14    1.45    3.45
  -3   3  15  251.76   28.00
  -3   3  15  208.47   27.87
   3   3 -15  191.96   28.83
  -3  -3  15  203.61   28.79
  -3  -3  15  224.23   30.33
  -3   3  16   45.09    8.02
  -3   3  16   38.03    8.11
   3  -3 -16   52.68    8.23
   3   3 -16   52.04    9.50
  -3  -3  16   62.91    9.97
  -3  -3  16   47.20    9.90
  -3   3  17   61.03   10.32
   3  -3 -17   66.55   10.53
   3   3 -17   60.43   11.63
  -3  -3  17   75.65   11.91
  -3  -3  17   77.21   12.94
  -3   3  18    3.28    2.50
  -3   3  18    0.97    2.39
   3  -3 -18    2.84    2.80
   3   3 -18    4.90    3.55
  -3  -3  18    6.17    3.64
  -3  -3  18    3.23    3.30
  -3   3  19   13.90    4.35
  -3   3  19   18.16    5.13
   3  -3 -19   13.84    4.15
   3   3 -19   10.08    4.58
  -3  -3  19   23.15    5.65
  -3  -3  19   10.29    5.49
  -3   3  20   28.46    7.02
  -3   3  20   40.02    8.28
   3  -3 -20   34.44    7.23
   3   3 -20   37.97    8.49
  -3  -3  20   45.92    8.81
  -3   3  21   79.24   14.21
  -3   3  21   80.61   14.70
   3  -3 -21   97.27   14.49
   3   3 -21   93.32   15.62
   3   3 -21   92.35   15.42
  -3  -3  21  131.45   16.79
  -3   3  22   56.39   10.92
  -3   3  22   57.00   11.71
   3  -3 -22   73.62   11.54
   3   3 -22   78.48   13.12
   3   3 -22   66.77   12.32
  -3  -3  22   66.37   12.16
  -3  -3  22   55.86   12.80
  -3   3  23    2.11    3.10
   3  -3 -23    5.86    4.14
   3   3 -23   12.03    4.93
  -3  -3  23    7.67    5.65
  -3   3  24   10.36    4.61
   3   3 -24   13.82    5.19
  -3  -3  24    6.12    5.20
  -3   3  25  156.79   22.34
   3   3 -25  142.13   22.91
  -3  -3  25  139.86   23.62
  -3   3  26   65.68   12.87
   3   3 -26   73.28   13.92
  -3  -3  26   70.45   14.43
  -3   3  27   94.56   17.41
   3   3 -27  115.98   19.05
  -3  -3  27  127.24   20.59
  -3  -3  28   10.26    5.59
  -3  -3  29    3.97    6.08
  -3  -3  30   28.59    9.24
   3   3 -31   76.10   14.43
  -3  -3  31   50.04   13.38
   3   3 -32    7.56    5.39
  -3  -3  32    9.09    6.07
  -3  -3  33   -0.00    4.18
  -3  -3  34    0.75    4.69
  -3  -3  35    2.80    5.28
  -3  -3  36    2.21    5.50
  -3  -3  37   24.38    8.66
  -3  -3  38    0.00    4.71
  -3  -3  39   -0.00    5.24
  -3   4   1  106.35   14.38
   3  -4  -1  115.82   14.58
   3  -4  -1  120.18   14.95
   3  -4  -1  147.56   15.27
   3   4  -1  136.92   16.71
   3   4  -1  132.22   16.54
  -3  -4   1   38.87   13.30
  -3  -4   1  114.70   16.48
  -3   4   2  153.19   19.84
   3  -4  -2  151.34   19.76
   3  -4  -2  135.60   19.62
   3  -4  -2  164.33   19.82
   3   4  -2  152.62   21.45
   3   4  -2  148.58   21.24
  -3  -4   2  157.57   21.06
  -3  -4   2  132.80   21.33
  -3   4   3  289.09   41.52
  -3   4   3  331.97   42.22
   3  -4  -3  318.27   41.63
   3  -4  -3  358.95   41.98
   3  -4  -3  398.34   42.09
   3   4  -3  405.62   44.29
   3   4  -3  333.79   43.44
  -3  -4   3  361.39   43.36
  -3  -4   3  324.83   43.76
  -3   4   4   53.65    8.09
  -3   4   4   48.27    8.23
   3  -4  -4   43.64    7.69
   3  -4  -4   56.44    8.04
   3  -4  -4   56.36    7.85
   3   4  -4   36.97    8.79
   3   4  -4   57.89    9.83
  -3  -4   4   71.78   10.08
  -3  -4   4   43.19    9.42
  -3   4   5   41.02    7.11
  -3   4   5   46.44    7.48
   3  -4  -5   44.04    7.06
   3  -4  -5   52.21    7.23
   3  -4  -5   47.40    6.89
   3   4  -5   47.60    8.84
   3   4  -5   45.53    8.84
  -3  -4   5   35.78    8.06
  -3  -4   5   48.29    9.44
  -3   4   6   91.98   12.37
  -3   4   6   83.34   12.40
   3  -4  -6   88.89   12.09
   3  -4  -6   80.01   11.59
   3  -4  -6   96.85   11.74
   3   4  -6   79.83   13.75
   3   4  -6  106.66   14.62
  -3  -4   6   91.52   13.73
  -3  -4   6   86.10   14.36
  -3   4   7  258.43   34.02
  -3   4   7  229.98   34.00
   3  -4  -7  276.99   33.95
   3  -4  -7  284.73   33.32
   3  -4  -7  297.05   33.53
   3   4  -7  244.13   35.68
   3   4  -7  296.03   36.41
  -3  -4   7  280.31   35.75
  -3  -4   7  431.07   38.97
  -3   4   8  167.24   24.92
  -3   4   8  215.31   25.56
   3  -4  -8  198.89   24.97
   3  -4  -8  211.43   24.09
   3   4  -8  201.99   27.23
   3   4  -8  212.55   27.38
  -3  -4   8  187.02   26.57
  -3  -4   8  207.35   27.89
  -3   4   9  141.26   18.66
  -3   4   9  135.46   18.76
   3  -4  -9  122.25   18.14
   3  -4  -9  143.14   17.14
   3   4  -9  150.28   20.73
   3   4  -9  181.10   21.49
  -3  -4   9  153.54   20.33
  -3  -4   9  178.09   22.00
  -3   4  10   50.01    7.68
  -3   4  10   40.91    7.60
   3  -4 -10   62.66    7.84
   3   4 -10   46.73    9.25
   3   4 -10   45.50    9.12
  -3  -4  10   44.38    8.67
  -3  -4  10   40.28    9.36
  -3   4  11  116.90   14.82
  -3   4  11   84.59   14.44
   3  -4 -11  114.74   14.61
   3   4 -11  121.93   16.98
   3   4 -11  119.49   16.85
  -3  -4  11  107.99   16.19
  -3  -4  11  100.79   16.99
  -3   4  12  255.79   35.58
  -3   4  12  310.71   36.40
   3  -4 -12  269.94   35.59
   3   4 -12  299.50   38.17
   3   4 -12  317.80   38.25
  -3  -4  12  290.30   37.56
  -3  -4  12  363.58   40.02
  -3   4  13  327.50   39.89
  -3   4  13  333.93   40.39
   3  -4 -13  291.54   39.58
   3   4 -13  307.13   41.82
   3   4 -13  369.76   42.47
  -3  -4  13  320.95   41.51
  -3  -4  13  352.34   43.32
  -3   4  14   23.35    4.80
  -3   4  14   20.91    5.01
   3  -4 -14   20.98    4.70
   3   4 -14   23.79    6.23
  -3  -4  14   15.89    5.39
  -3  -4  14   20.92    6.66
  -3   4  15  176.40   22.59
  -3   4  15  144.39   22.55
   3  -4 -15  169.66   22.49
   3   4 -15  178.88   24.62
  -3  -4  15  162.88   23.84
  -3  -4  15  230.14   26.88
  -3   4  16   38.53    7.32
  -3   4  16   51.63    8.30
   3  -4 -16   41.92    7.48
   3   4 -16   30.76    8.28
  -3  -4  16   44.35    8.83
  -3  -4  16   37.37    9.65
  -3   4  17   77.72   11.14
  -3   4  17   58.84   10.91
   3  -4 -17   64.22   10.61
   3   4 -17   62.75   12.04
  -3  -4  17   62.81   11.76
  -3  -4  17   90.13   14.25
  -3   4  18   81.24   12.73
  -3   4  18   78.60   13.21
   3  -4 -18   72.16   12.32
   3   4 -18  103.07   15.21
  -3  -4  18   94.54   14.34
  -3  -4  18   75.30   14.67
  -3   4  19   21.74    5.41
  -3   4  19   16.46    5.41
   3  -4 -19   25.74    5.70
   3   4 -19   25.75    6.92
  -3  -4  19   17.15    5.62
  -3   4  20   19.07    5.17
  -3   4  20    9.30    4.25
   3  -4 -20   13.46    4.51
   3   4 -20   18.91    6.22
  -3  -4  20   14.81    5.29
  -3   4  21    1.52    2.55
  -3   4  21    1.23    3.12
   3  -4 -21    0.58    2.33
   3   4 -21    1.29    3.17
  -3  -4  21    0.34    2.86
  -3   4  22    0.51    2.41
  -3   4  22   11.82    5.03
   3  -4 -22    1.52    2.90
   3   4 -22    0.00    3.29
  -3  -4  22    1.53    3.91
  -3   4  23  101.11   14.81
[truncated: 814,990 more chars]
