# Supplementary material for: LED-pump-X-ray-multiprobe crystallography for sub-second timescales
Source: Commun Chem. 2022 Aug 26;5:102. doi: 10.1038/s42004-022-00716-1 (PMC9814726; doi:10.1038/s42004-022-00716-1)
Supplement: Supplementary file 10 — Supplementary Data 1 [file 42004_2022_716_MOESM10_ESM.zip › CIFs/4s_265K/265K_4s_t17_decay.cif]

  data_global

# SUBMISSION DETAILS
 
_publ_contact_author_name       'Hatcher, Lauren'
_publ_contact_author_address
;
School of Chemistry
Cardiff University
Main Building
Park Place 
Cardiff
CF10 3AT
United Kingdom
;
_publ_contact_author_email       'HatcherL1@cardiff.ac.uk'
_publ_requested_category          FM
_publ_section_comment
; 
?
;
_publ_section_references
;
Diamond General Data Aquisition (GDA) software: http://www.opengda.org/

XIA2: Winter, G. (2010) J. Appl. Cryst. 43, 186-190.
POINTLESS: Evans, P. (2006) Acta Cryst. D62, 72-82.
AIMLESS: Evans, P. R. and Murshudov, G. N. (2013) Acta Cryst. D69, 1204-1214.
DIALS: Winter, G., et al. Acta Cryst. (2018) D74, 85-97.
CCP4: Winn, M. D. et al. (2011) Acta Cryst. D67, 235-242.
   
SHELXL: Sheldrick G. M. (2015). Acta Cryst. C71, 3-8.
SHELXT:	Sheldrick, G. M. (2015). Acta Cryst. A71, 3-8.
 
OLEX2: Dolomanov, O.V.; Bourhis, L.J.; Gildea, R.J.; Howard, J.A.K.; Puschmann,
 H., OLEX2: A complete structure solution, refinement and analysis program 
 (2009). J. Appl. Cryst., 42, 339-341.

MERCURY: Macrae, C. F., Bruno, I. J., Chisholm, J. A., Edgington,
P. R., McCabe, P., Pidcock, E., Rodriguez-Monge, L., Taylor, R.,
van de Streek, J. & Wood, P. A. (2008). J. Appl. Cryst. 41, 466-470.
;

####
 
data_265K_4s_t17_decay
 
_audit_creation_method            'SHELXL-2018/3'
_shelx_SHELXL_version_number      '2018/3'
_chemical_name_systematic         
;
Nitro-(N,N,N',N'-tetrabutyldiethylenetriamine)palladium(II)
tetraphenylborate, tetrahydrofuran solvate
;
_chemical_name_common             ?
_chemical_melting_point           ?
_chemical_formula_moiety          
;
C20 H45 N4 O2 Pd, C24 H20 B, C4 H8 O
;
_chemical_formula_sum            'C48 H73 B N4 O3 Pd' 
_chemical_formula_weight          871.31

loop_
 _atom_type_symbol
 _atom_type_description
 _atom_type_scat_dispersion_real
 _atom_type_scat_dispersion_imag
 _atom_type_scat_source
 'C'  'C'   0.0010   0.0010
 'International Tables Vol C Tables 4.2.6.8 and 6.1.1.4'
 'H'  'H'   0.0000   0.0000
 'International Tables Vol C Tables 4.2.6.8 and 6.1.1.4'
 'B'  'B'   0.0000   0.0000
 'International Tables Vol C Tables 4.2.6.8 and 6.1.1.4'
 'N'  'N'   0.0030   0.0020
 'International Tables Vol C Tables 4.2.6.8 and 6.1.1.4'
 'O'  'O'   0.0050   0.0030
 'International Tables Vol C Tables 4.2.6.8 and 6.1.1.4'
 'Pd'  'Pd'  -2.5040   0.6150
 'International Tables Vol C Tables 4.2.6.8 and 6.1.1.4'
 
_space_group_crystal_system       monoclinic
_space_group_IT_number            14
_space_group_name_H-M_alt         'P 21/n'
_space_group_name_Hall            '-P 2yn'
 
_shelx_space_group_comment
;
The symmetry employed for this shelxl refinement is uniquely defined
by the following loop, which should always be used as a source of
symmetry information in preference to the above space-group names.
They are only intended as comments.
;
 
loop_
 _space_group_symop_operation_xyz
 'x, y, z'
 '-x+1/2, y+1/2, -z+1/2'
 '-x, -y, -z'
 'x-1/2, -y-1/2, z-1/2'
 
_cell_length_a                    11.6654(3)
_cell_length_b                    13.5614(5)
_cell_length_c                    30.1776(10)
_cell_angle_alpha                 90
_cell_angle_beta                  93.532(3)
_cell_angle_gamma                 90
_cell_volume                      4765.0(3)
_cell_formula_units_Z             4
_cell_measurement_temperature     265(2)
_cell_measurement_reflns_used     8834
_cell_measurement_theta_max       21.3682881229
_cell_measurement_theta_min       1.23187164341
 
_exptl_crystal_description        Plate
_exptl_crystal_colour             Yellow
_exptl_crystal_density_meas       ?
_exptl_crystal_density_method     ?
_exptl_crystal_density_diffrn     1.215          
_exptl_crystal_F_000              1856
_exptl_transmission_factor_min    ?
_exptl_transmission_factor_max    ?
_exptl_crystal_size_max           0.100
_exptl_crystal_size_mid           0.100
_exptl_crystal_size_min           0.050
_exptl_absorpt_coefficient_mu     0.202
_shelx_estimated_absorpt_T_min    0.980
_shelx_estimated_absorpt_T_max    0.990
_exptl_absorpt_correction_T_min   0.996785283385
_exptl_absorpt_correction_T_max   1.0
_exptl_absorpt_correction_type    empirical
_exptl_absorpt_process_details    
;
CCP4 7.0.048: AIMLESS, version 0.5.32 : 29/03/17
Scaling & analysis of unmerged intensities, absorption correction using spherical harmonics
;
_exptl_absorpt_special_details    ?
_diffrn_ambient_temperature       265(2)
_diffrn_radiation_wavelength      0.534
_diffrn_measurement_device_type   'Photon counting pixel array'
_diffrn_radiation_type            Synchrotron
_diffrn_measurement_method        'shutterless scans'
_diffrn_radiation_source          'Diamond Light Source Beamline I19-2'
_diffrn_radiation_monochromator   'Silicon 111'
_diffrn_detector_area_resol_mean  ?
_diffrn_reflns_number             32656
_diffrn_reflns_av_unetI/netI      0.1064
_diffrn_reflns_av_R_equivalents   0.0966
_diffrn_reflns_limit_h_min        -14
_diffrn_reflns_limit_h_max        14
_diffrn_reflns_limit_k_min        -15
_diffrn_reflns_limit_k_max        16
_diffrn_reflns_limit_l_min        -37
_diffrn_reflns_limit_l_max        37
_diffrn_reflns_theta_min          1.379
_diffrn_reflns_theta_max          19.496
_diffrn_reflns_theta_full         18.687
_diffrn_measured_fraction_theta_max   0.996
_diffrn_measured_fraction_theta_full  0.996
_diffrn_reflns_Laue_measured_fraction_max    0.996
_diffrn_reflns_Laue_measured_fraction_full   0.996
_diffrn_reflns_point_group_measured_fraction_max   0.996
_diffrn_reflns_point_group_measured_fraction_full  0.996
_reflns_number_total              9715
_reflns_number_gt                 5397
_reflns_threshold_expression      'I > 2\s(I)'
_reflns_Friedel_coverage          0.000
_reflns_Friedel_fraction_max      .
_reflns_Friedel_fraction_full     .
 
_reflns_special_details
;
 Reflections were merged by SHELXL according to the crystal
 class for the calculation of statistics and refinement.
 
 _reflns_Friedel_fraction is defined as the number of unique
 Friedel pairs measured divided by the number that would be
 possible theoretically, ignoring centric projections and
 systematic absences.
;
 
_computing_data_collection        'Diamond GDA (http://www.opengda.org/)'
_computing_cell_refinement        'DIALS (Winter, 2018)'
_computing_data_reduction         'XIA2 (Winter 2010)'
_computing_structure_solution     'SHELXT (Sheldrick, 2015)'
_computing_structure_refinement   'SHELXL (Sheldrick, 2015)'
_computing_molecular_graphics     'OLEX2 (Dolomanov et al., 2009)'
_computing_publication_material   'MERCURY (Macrae et al., 2008)'
_refine_special_details           ?
_refine_ls_structure_factor_coef  Fsqd
_refine_ls_matrix_type            full
_refine_ls_weighting_scheme       calc
_refine_ls_weighting_details
'w=1/[\s^2^(Fo^2^)+(0.0507P)^2^] where P=(Fo^2^+2Fc^2^)/3'
_atom_sites_solution_primary      ?
_atom_sites_solution_secondary    ?
_atom_sites_solution_hydrogens    geom
_refine_ls_hydrogen_treatment     constr
_refine_ls_extinction_method      none
_refine_ls_extinction_coef        .
_refine_ls_number_reflns          9715
_refine_ls_number_parameters      526
_refine_ls_number_restraints      490
_refine_ls_R_factor_all           0.0993
_refine_ls_R_factor_gt            0.0573
_refine_ls_wR_factor_ref          0.1433
_refine_ls_wR_factor_gt           0.1240
_refine_ls_goodness_of_fit_ref    0.907
_refine_ls_restrained_S_all       0.909
_refine_ls_shift/su_max           0.001
_refine_ls_shift/su_mean          0.000
 
loop_
 _atom_site_label
 _atom_site_type_symbol
 _atom_site_fract_x
 _atom_site_fract_y
 _atom_site_fract_z
 _atom_site_U_iso_or_equiv
 _atom_site_adp_type
 _atom_site_occupancy
 _atom_site_site_symmetry_order  
 _atom_site_calc_flag
 _atom_site_refinement_flags_posn
 _atom_site_refinement_flags_adp
 _atom_site_refinement_flags_occupancy
 _atom_site_disorder_assembly
 _atom_site_disorder_group
Pd1 Pd 0.33999(2) 0.77504(2) 0.34644(2) 0.04791(13) Uani 1 1 d . . . . .
N2 N 0.3463(2) 0.9275(2) 0.33750(10) 0.0564(8) Uani 1 1 d . . . . .
N3 N 0.4551(2) 0.7988(2) 0.39814(9) 0.0492(7) Uani 1 1 d . . . . .
H3 H 0.532329 0.788457 0.387929 0.059 Uiso 1 1 calc R U . . .
N4 N 0.3309(2) 0.6312(2) 0.37138(10) 0.0502(7) Uani 1 1 d . . . . .
C1 C 0.4425(3) 0.9630(3) 0.36971(13) 0.0644(10) Uani 1 1 d . . . . .
H1A H 0.515468 0.956835 0.356165 0.077 Uiso 1 1 calc R U . . .
H1B H 0.430920 1.031964 0.376653 0.077 Uiso 1 1 calc R U . . .
C2 C 0.4450(3) 0.9030(3) 0.41161(13) 0.0617(10) Uani 1 1 d . . . . .
H2A H 0.510040 0.921870 0.431381 0.074 Uiso 1 1 calc R U . . .
H2B H 0.375136 0.913116 0.426833 0.074 Uiso 1 1 calc R U . . .
C3 C 0.4338(3) 0.7226(3) 0.43258(12) 0.0520(9) Uani 1 1 d . . . . .
H3A H 0.364245 0.737887 0.447215 0.062 Uiso 1 1 calc R U . . .
H3B H 0.497494 0.720417 0.454788 0.062 Uiso 1 1 calc R U . . .
C4 C 0.4217(3) 0.6254(3) 0.40901(12) 0.0541(9) Uani 1 1 d . . . . .
H4A H 0.401031 0.574795 0.429814 0.065 Uiso 1 1 calc R U . . .
H4B H 0.494545 0.607176 0.397483 0.065 Uiso 1 1 calc R U . . .
C5 C 0.2314(3) 0.9657(3) 0.35112(14) 0.0661(11) Uani 1 1 d . . . . .
H5A H 0.171457 0.934331 0.332408 0.079 Uiso 1 1 calc R U . . .
H5B H 0.221787 0.944597 0.381374 0.079 Uiso 1 1 calc R U . . .
C6 C 0.2127(4) 1.0759(3) 0.34883(17) 0.0880(14) Uani 1 1 d . . . . .
H6A H 0.218748 1.098124 0.318519 0.106 Uiso 1 1 calc R U . . .
H6B H 0.271962 1.108734 0.367337 0.106 Uiso 1 1 calc R U . . .
C7 C 0.0958(4) 1.1035(4) 0.3643(2) 0.1159(19) Uani 1 1 d . . . . .
H7A H 0.037286 1.064038 0.348431 0.139 Uiso 1 1 calc R U . . .
H7B H 0.093405 1.089021 0.395685 0.139 Uiso 1 1 calc R U . . .
C8 C 0.0699(6) 1.2107(4) 0.3566(3) 0.174(3) Uani 1 1 d . . . . .
H8A H 0.037298 1.219788 0.326888 0.260 Uiso 1 1 calc R U . . .
H8B H 0.139559 1.248201 0.360611 0.260 Uiso 1 1 calc R U . . .
H8C H 0.016283 1.232703 0.377370 0.260 Uiso 1 1 calc R U . . .
C9 C 0.3657(3) 0.9604(3) 0.29135(12) 0.0631(10) Uani 1 1 d . . . . .
H9A H 0.374360 1.031528 0.291379 0.076 Uiso 1 1 calc R U . . .
H9B H 0.297832 0.944643 0.272461 0.076 Uiso 1 1 calc R U . . .
C10 C 0.4680(3) 0.9156(3) 0.27153(13) 0.0698(11) Uani 1 1 d . . . . .
H10A H 0.464729 0.844471 0.274368 0.084 Uiso 1 1 calc R U . . .
H10B H 0.537417 0.938476 0.287675 0.084 Uiso 1 1 calc R U . . .
C11 C 0.4722(4) 0.9430(4) 0.22277(14) 0.0879(14) Uani 1 1 d . . . . .
H11A H 0.408058 0.912060 0.206183 0.105 Uiso 1 1 calc R U . . .
H11B H 0.463221 1.013849 0.219726 0.105 Uiso 1 1 calc R U . . .
C12 C 0.5815(4) 0.9127(5) 0.20291(18) 0.127(2) Uani 1 1 d . . . . .
H12A H 0.578592 0.931556 0.172191 0.191 Uiso 1 1 calc R U . . .
H12B H 0.590464 0.842545 0.205301 0.191 Uiso 1 1 calc R U . . .
H12C H 0.645325 0.944736 0.218509 0.191 Uiso 1 1 calc R U . . .
C13 C 0.2117(3) 0.6238(3) 0.38850(13) 0.0563(10) Uani 1 1 d . . . . .
H13A H 0.203609 0.676155 0.409984 0.068 Uiso 1 1 calc R U . . .
H13B H 0.156318 0.636371 0.363850 0.068 Uiso 1 1 calc R U . . .
C14 C 0.1798(3) 0.5284(3) 0.40977(14) 0.0673(11) Uani 1 1 d . . . . .
H14A H 0.232724 0.515480 0.435179 0.081 Uiso 1 1 calc R U . . .
H14B H 0.186807 0.474949 0.388719 0.081 Uiso 1 1 calc R U . . .
C15 C 0.0584(3) 0.5311(3) 0.42468(16) 0.0777(13) Uani 1 1 d . . . . .
H15A H 0.052423 0.584443 0.445815 0.093 Uiso 1 1 calc R U . . .
H15B H 0.006404 0.545649 0.399197 0.093 Uiso 1 1 calc R U . . .
C16 C 0.0202(3) 0.4370(3) 0.44571(16) 0.0889(15) Uani 1 1 d . . . . .
H16A H 0.020384 0.384467 0.424382 0.133 Uiso 1 1 calc R U . . .
H16B H -0.055967 0.445307 0.455477 0.133 Uiso 1 1 calc R U . . .
H16C H 0.071861 0.421125 0.470694 0.133 Uiso 1 1 calc R U . . .
C17 C 0.3487(3) 0.5506(3) 0.33890(12) 0.0605(10) Uani 1 1 d . . . . .
H17A H 0.282334 0.547637 0.317952 0.073 Uiso 1 1 calc R U . . .
H17B H 0.353279 0.488326 0.354735 0.073 Uiso 1 1 calc R U . . .
C18 C 0.4546(3) 0.5620(3) 0.31347(14) 0.0732(12) Uani 1 1 d . . . . .
H18A H 0.521924 0.562637 0.333990 0.088 Uiso 1 1 calc R U . . .
H18B H 0.451452 0.624351 0.297684 0.088 Uiso 1 1 calc R U . . .
C19 C 0.4643(4) 0.4773(4) 0.28026(18) 0.112(2) Uani 1 1 d . . . . .
H19A H 0.458311 0.415336 0.296012 0.135 Uiso 1 1 calc R U . . .
H19B H 0.399784 0.481048 0.258463 0.135 Uiso 1 1 calc R U . . .
C20 C 0.5694(5) 0.4764(5) 0.2571(2) 0.146(3) Uani 1 1 d . . . . .
H20A H 0.567759 0.422277 0.236628 0.220 Uiso 1 1 calc R U . . .
H20B H 0.633860 0.469271 0.278230 0.220 Uiso 1 1 calc R U . . .
H20C H 0.576191 0.537236 0.241210 0.220 Uiso 1 1 calc R U . . .
C21 C 0.6560(3) 0.3742(3) 0.42692(12) 0.0520(9) Uani 1 1 d . . . . .
C22 C 0.7091(3) 0.4241(3) 0.39366(14) 0.0651(11) Uani 1 1 d . . . . .
H22 H 0.726052 0.389797 0.368202 0.078 Uiso 1 1 calc R U . . .
C23 C 0.7375(3) 0.5227(4) 0.39688(18) 0.0833(14) Uani 1 1 d . . . . .
H23 H 0.772211 0.553481 0.373624 0.100 Uiso 1 1 calc R U . . .
C24 C 0.7152(3) 0.5757(4) 0.43400(18) 0.0804(13) Uani 1 1 d . . . . .
H24 H 0.736813 0.641579 0.436473 0.096 Uiso 1 1 calc R U . . .
C25 C 0.6612(3) 0.5310(3) 0.46717(15) 0.0709(11) Uani 1 1 d . . . . .
H25 H 0.644296 0.566412 0.492357 0.085 Uiso 1 1 calc R U . . .
C26 C 0.6314(3) 0.4324(3) 0.46322(13) 0.0588(10) Uani 1 1 d . . . . .
H26 H 0.592956 0.403482 0.485984 0.071 Uiso 1 1 calc R U . . .
C27 C 0.7341(3) 0.2015(3) 0.45881(13) 0.0535(9) Uani 1 1 d . . . . .
C28 C 0.8092(3) 0.2502(3) 0.48885(15) 0.0655(11) Uani 1 1 d . . . . .
H28 H 0.803966 0.318557 0.490439 0.079 Uiso 1 1 calc R U . . .
C29 C 0.8915(4) 0.2037(4) 0.51664(16) 0.0824(14) Uani 1 1 d . . . . .
H29 H 0.938707 0.240711 0.536240 0.099 Uiso 1 1 calc R U . . .
C30 C 0.9035(4) 0.1036(4) 0.51527(18) 0.0891(14) Uani 1 1 d . . . . .
H30 H 0.957437 0.071414 0.534079 0.107 Uiso 1 1 calc R U . . .
C31 C 0.8336(4) 0.0520(4) 0.48535(19) 0.0895(14) Uani 1 1 d . . . . .
H31 H 0.841231 -0.016091 0.483500 0.107 Uiso 1 1 calc R U . . .
C32 C 0.7520(3) 0.0995(3) 0.45787(16) 0.0769(12) Uani 1 1 d . . . . .
H32 H 0.706784 0.061910 0.437817 0.092 Uiso 1 1 calc R U . . .
C33 C 0.5058(3) 0.2299(3) 0.44429(12) 0.0505(8) Uani 1 1 d . . . . .
C34 C 0.4792(3) 0.1449(3) 0.46677(12) 0.0560(10) Uani 1 1 d . . . . .
H34 H 0.537766 0.099947 0.473686 0.067 Uiso 1 1 calc R U . . .
C35 C 0.3696(3) 0.1230(3) 0.47959(14) 0.0656(11) Uani 1 1 d . . . . .
H35 H 0.356000 0.064264 0.494275 0.079 Uiso 1 1 calc R U . . .
C36 C 0.2811(4) 0.1889(3) 0.47040(15) 0.0700(12) Uani 1 1 d . . . . .
H36 H 0.207886 0.175956 0.479476 0.084 Uiso 1 1 calc R U . . .
C37 C 0.3027(4) 0.2731(3) 0.44788(17) 0.0776(13) Uani 1 1 d . . . . .
H37 H 0.243360 0.317254 0.440724 0.093 Uiso 1 1 calc R U . . .
C38 C 0.4125(3) 0.2934(3) 0.43557(15) 0.0707(12) Uani 1 1 d . . . . .
H38 H 0.425033 0.352162 0.420741 0.085 Uiso 1 1 calc R U . . .
C39 C 0.6372(4) 0.2130(3) 0.37505(14) 0.0660(11) Uani 1 1 d . . . . .
C40 C 0.5441(5) 0.2199(3) 0.34447(15) 0.0788(13) Uani 1 1 d . . . . .
H40 H 0.474707 0.243592 0.353804 0.095 Uiso 1 1 calc R U . . .
C41 C 0.5508(5) 0.1920(4) 0.29927(16) 0.0954(15) Uani 1 1 d . . . . .
H41 H 0.487260 0.199359 0.279369 0.115 Uiso 1 1 calc R U . . .
C42 C 0.6504(6) 0.1547(4) 0.2853(2) 0.117(2) Uani 1 1 d . . . . .
H42 H 0.655340 0.134710 0.255969 0.141 Uiso 1 1 calc R U . . .
C43 C 0.7422(6) 0.1470(5) 0.3147(2) 0.135(2) Uani 1 1 d . . . . .
H43 H 0.810997 0.122570 0.305270 0.162 Uiso 1 1 calc R U . . .
C44 C 0.7359(5) 0.1746(4) 0.35830(17) 0.1073(18) Uani 1 1 d . . . . .
H44 H 0.800904 0.167268 0.377465 0.129 Uiso 1 1 calc R U . . .
B1 B 0.6339(4) 0.2554(3) 0.42656(16) 0.0549(9) Uani 1 1 d . . . . .
O3 O 0.6890(13) 0.804(3) 0.3654(9) 0.087(2) Uani 0.547(16) 1 d D . P A 1
C45 C 0.7372(11) 0.7754(16) 0.3250(6) 0.0959(19) Uani 0.547(16) 1 d D . P A 1
H45A H 0.730802 0.829117 0.303816 0.115 Uiso 0.547(16) 1 calc R U P A 1
H45B H 0.696431 0.718801 0.312277 0.115 Uiso 0.547(16) 1 calc R U P A 1
C46 C 0.8616(10) 0.7499(14) 0.3355(6) 0.108(3) Uani 0.547(16) 1 d D . P A 1
H46A H 0.871612 0.680711 0.342837 0.129 Uiso 0.547(16) 1 calc R U P A 1
H46B H 0.908605 0.766647 0.311147 0.129 Uiso 0.547(16) 1 calc R U P A 1
C47 C 0.8865(9) 0.8124(14) 0.3736(4) 0.108(3) Uani 0.547(16) 1 d D . P A 1
H47A H 0.931059 0.775752 0.396218 0.129 Uiso 0.547(16) 1 calc R U P A 1
H47B H 0.931974 0.868335 0.364998 0.129 Uiso 0.547(16) 1 calc R U P A 1
C48 C 0.7825(10) 0.8468(11) 0.3912(4) 0.0959(19) Uani 0.547(16) 1 d D . P A 1
H48A H 0.779885 0.827391 0.422097 0.115 Uiso 0.547(16) 1 calc R U P A 1
H48B H 0.778333 0.918178 0.389542 0.115 Uiso 0.547(16) 1 calc R U P A 1
O3A O 0.6763(16) 0.808(3) 0.3617(12) 0.087(2) Uani 0.453(16) 1 d D . P A 2
C45A C 0.7286(13) 0.757(2) 0.3267(8) 0.0959(19) Uani 0.453(16) 1 d D . P A 2
H45C H 0.700392 0.781802 0.297880 0.115 Uiso 0.453(16) 1 calc R U P A 2
H45D H 0.715925 0.686878 0.328138 0.115 Uiso 0.453(16) 1 calc R U P A 2
C46A C 0.8540(13) 0.7830(15) 0.3364(7) 0.108(3) Uani 0.453(16) 1 d D . P A 2
H46C H 0.894054 0.727346 0.350376 0.129 Uiso 0.453(16) 1 calc R U P A 2
H46D H 0.889400 0.797670 0.308882 0.129 Uiso 0.453(16) 1 calc R U P A 2
C47A C 0.8625(11) 0.8671(15) 0.3653(5) 0.108(3) Uani 0.453(16) 1 d D . P A 2
H47C H 0.880644 0.926207 0.349040 0.129 Uiso 0.453(16) 1 calc R U P A 2
H47D H 0.921181 0.857102 0.389093 0.129 Uiso 0.453(16) 1 calc R U P A 2
C48A C 0.7502(12) 0.8746(13) 0.3827(5) 0.0959(19) Uani 0.453(16) 1 d D . P A 2
H48C H 0.755844 0.861737 0.414334 0.115 Uiso 0.453(16) 1 calc R U P A 2
H48D H 0.720494 0.940841 0.377987 0.115 Uiso 0.453(16) 1 calc R U P A 2
O1 O 0.1252(2) 0.7597(2) 0.29823(10) 0.1103(11) Uani 0.916(5) 1 d D . P B 3
O2 O 0.2620(2) 0.72451(19) 0.25906(10) 0.1103(11) Uani 0.916(5) 1 d D . P B 3
N1 N 0.2261(2) 0.74950(12) 0.29380(9) 0.0667(10) Uani 0.916(5) 1 d D . P B 3
O1A O 0.2133(19) 0.7560(2) 0.3024(4) 0.1103(11) Uani 0.084(5) 1 d D . P B 4
O2A O 0.3276(15) 0.7166(3) 0.2543(5) 0.1103(11) Uani 0.084(5) 1 d D . P B 4
N1A N 0.2197(14) 0.7290(3) 0.2613(4) 0.0667(10) Uani 0.084(5) 1 d D . P B 4
 
loop_
 _atom_site_aniso_label
 _atom_site_aniso_U_11
 _atom_site_aniso_U_22
 _atom_site_aniso_U_33
 _atom_site_aniso_U_23
 _atom_site_aniso_U_13
 _atom_site_aniso_U_12
Pd1 0.0481(2) 0.0508(2) 0.0446(2) 0.00133(15) 0.00070(14) -0.00199(15)
N2 0.0611(17) 0.054(2) 0.0536(17) 0.0063(15) -0.0002(13) 0.0007(14)
N3 0.0505(17) 0.0559(16) 0.0404(16) -0.0027(13) -0.0028(13) -0.0051(14)
N4 0.0495(15) 0.0491(18) 0.0519(18) -0.0004(13) 0.0030(12) -0.0027(14)
C1 0.076(2) 0.053(2) 0.062(2) 0.0033(18) -0.0081(17) -0.007(2)
C2 0.070(2) 0.0543(19) 0.060(2) 0.0006(17) -0.0043(19) 0.000(2)
C3 0.056(2) 0.059(2) 0.041(2) 0.0020(14) -0.0012(16) -0.0005(18)
C4 0.055(2) 0.055(2) 0.051(2) 0.0028(17) -0.0003(15) 0.0009(18)
C5 0.067(2) 0.063(2) 0.068(3) -0.002(2) 0.0017(19) 0.008(2)
C6 0.097(3) 0.064(2) 0.101(4) -0.001(3) -0.005(3) 0.020(2)
C7 0.103(3) 0.093(4) 0.150(5) -0.027(4) -0.003(3) 0.038(3)
C8 0.153(6) 0.091(4) 0.273(10) -0.037(5) -0.029(6) 0.047(4)
C9 0.068(2) 0.064(3) 0.056(2) 0.011(2) -0.0019(17) -0.003(2)
C10 0.070(2) 0.076(3) 0.063(2) 0.006(2) 0.0040(19) -0.005(2)
C11 0.091(3) 0.105(4) 0.068(2) 0.012(3) 0.014(2) -0.011(3)
C12 0.106(4) 0.177(6) 0.102(4) -0.013(4) 0.035(3) -0.012(4)
C13 0.0498(17) 0.057(2) 0.062(3) 0.0045(19) 0.0029(17) -0.0041(17)
C14 0.060(2) 0.063(3) 0.079(3) 0.013(2) 0.009(2) -0.0040(19)
C15 0.058(2) 0.079(3) 0.097(4) 0.007(3) 0.018(2) -0.009(2)
C16 0.070(3) 0.088(3) 0.111(4) 0.016(3) 0.024(3) -0.010(2)
C17 0.072(2) 0.053(2) 0.056(2) -0.0041(17) 0.0015(18) -0.0011(19)
C18 0.077(3) 0.078(3) 0.065(3) -0.009(2) 0.011(2) 0.004(2)
C19 0.123(4) 0.108(4) 0.110(4) -0.040(3) 0.042(3) -0.001(3)
C20 0.156(5) 0.153(6) 0.138(6) -0.035(5) 0.073(4) 0.009(4)
C21 0.051(2) 0.0516(18) 0.052(2) 0.0051(15) -0.0027(16) 0.0004(17)
C22 0.057(2) 0.068(2) 0.070(3) 0.016(2) 0.0079(19) -0.002(2)
C23 0.067(3) 0.068(2) 0.117(4) 0.027(2) 0.021(3) -0.005(2)
C24 0.059(3) 0.059(3) 0.122(3) 0.016(2) -0.007(2) 0.000(2)
C25 0.073(3) 0.053(2) 0.084(3) -0.002(2) -0.012(2) 0.008(2)
C26 0.068(2) 0.054(2) 0.053(2) 0.0037(17) -0.0042(19) 0.0050(19)
C27 0.0474(19) 0.052(2) 0.062(2) 0.0028(17) 0.0124(15) 0.0014(16)
C28 0.058(2) 0.065(3) 0.073(3) -0.002(2) -0.0015(17) 0.0080(18)
C29 0.072(3) 0.082(3) 0.091(3) -0.004(3) -0.015(2) 0.016(2)
C30 0.062(3) 0.080(3) 0.125(4) 0.016(3) 0.001(2) 0.019(2)
C31 0.063(3) 0.065(3) 0.141(4) 0.017(3) 0.004(2) 0.009(2)
C32 0.060(2) 0.054(2) 0.117(4) 0.000(2) 0.005(2) 0.0052(19)
C33 0.0550(17) 0.044(2) 0.051(2) -0.0044(16) -0.0025(16) -0.0019(14)
C34 0.0627(19) 0.048(2) 0.057(2) 0.0012(17) 0.0045(18) -0.0020(17)
C35 0.066(2) 0.062(3) 0.070(3) 0.009(2) 0.008(2) -0.0048(17)
C36 0.059(2) 0.063(3) 0.089(3) -0.002(2) 0.010(2) -0.0045(18)
C37 0.059(2) 0.058(3) 0.116(4) 0.007(2) 0.006(2) 0.006(2)
C38 0.0616(19) 0.053(3) 0.097(3) 0.014(2) 0.003(2) 0.0039(17)
C39 0.086(3) 0.058(3) 0.055(2) -0.0027(19) 0.0127(16) -0.011(2)
C40 0.108(3) 0.065(3) 0.062(2) 0.005(2) -0.005(2) -0.023(3)
C41 0.152(4) 0.074(4) 0.059(2) 0.007(2) -0.010(3) -0.031(3)
C42 0.185(5) 0.100(5) 0.068(3) -0.016(3) 0.018(3) -0.021(4)
C43 0.159(5) 0.172(7) 0.076(3) -0.031(4) 0.033(3) 0.017(5)
C44 0.110(3) 0.144(5) 0.071(3) -0.021(3) 0.024(3) 0.018(3)
B1 0.059(2) 0.051(2) 0.055(2) -0.0004(18) 0.0046(17) 0.0005(18)
O3 0.070(3) 0.097(4) 0.096(4) -0.009(3) 0.010(3) -0.003(3)
C45 0.086(2) 0.103(5) 0.099(3) -0.018(3) 0.006(2) -0.002(2)
C46 0.082(2) 0.103(8) 0.138(4) -0.012(4) 0.013(2) -0.002(3)
C47 0.082(2) 0.103(8) 0.138(4) -0.012(4) 0.013(2) -0.002(3)
C48 0.086(2) 0.103(5) 0.099(3) -0.018(3) 0.006(2) -0.002(2)
O3A 0.070(3) 0.097(4) 0.096(4) -0.009(3) 0.010(3) -0.003(3)
C45A 0.086(2) 0.103(5) 0.099(3) -0.018(3) 0.006(2) -0.002(2)
C46A 0.082(2) 0.103(8) 0.138(4) -0.012(4) 0.013(2) -0.002(3)
C47A 0.082(2) 0.103(8) 0.138(4) -0.012(4) 0.013(2) -0.002(3)
C48A 0.086(2) 0.103(5) 0.099(3) -0.018(3) 0.006(2) -0.002(2)
O1 0.0657(17) 0.192(3) 0.0711(15) -0.0259(16) -0.0127(13) 0.0012(16)
O2 0.0657(17) 0.192(3) 0.0711(15) -0.0259(16) -0.0127(13) 0.0012(16)
N1 0.0655(17) 0.075(3) 0.0585(18) 0.0064(17) -0.0101(17) -0.0042(18)
O1A 0.0657(17) 0.192(3) 0.0711(15) -0.0259(16) -0.0127(13) 0.0012(16)
O2A 0.0657(17) 0.192(3) 0.0711(15) -0.0259(16) -0.0127(13) 0.0012(16)
N1A 0.0655(17) 0.075(3) 0.0585(18) 0.0064(17) -0.0101(17) -0.0042(18)
 
_geom_special_details
;
 All esds (except the esd in the dihedral angle between two l.s. planes)
 are estimated using the full covariance matrix.  The cell esds are taken
 into account individually in the estimation of esds in distances, angles
 and torsion angles; correlations between esds in cell parameters are only
 used when they are defined by crystal symmetry.  An approximate (isotropic)
 treatment of cell esds is used for estimating esds involving l.s. planes.
;
 
loop_
 _geom_bond_atom_site_label_1
 _geom_bond_atom_site_label_2
 _geom_bond_distance
 _geom_bond_site_symmetry_2
 _geom_bond_publ_flag
Pd1 O1A 1.94(2) . ?
Pd1 N3 2.021(3) . ?
Pd1 N1 2.036(3) . ?
Pd1 N2 2.088(3) . ?
Pd1 N4 2.096(3) . ?
N2 C9 1.493(4) . ?
N2 C5 1.517(4) . ?
N2 C1 1.517(5) . ?
N3 C2 1.477(5) . ?
N3 C3 1.498(4) . ?
N3 H3 0.9800 . ?
N4 C17 1.492(4) . ?
N4 C4 1.507(4) . ?
N4 C13 1.516(4) . ?
C1 C2 1.502(5) . ?
C1 H1A 0.9700 . ?
C1 H1B 0.9700 . ?
C2 H2A 0.9700 . ?
C2 H2B 0.9700 . ?
C3 C4 1.500(5) . ?
C3 H3A 0.9700 . ?
C3 H3B 0.9700 . ?
C4 H4A 0.9700 . ?
C4 H4B 0.9700 . ?
C5 C6 1.511(5) . ?
C5 H5A 0.9700 . ?
C5 H5B 0.9700 . ?
C6 C7 1.516(6) . ?
C6 H6A 0.9700 . ?
C6 H6B 0.9700 . ?
C7 C8 1.499(7) . ?
C7 H7A 0.9700 . ?
C7 H7B 0.9700 . ?
C8 H8A 0.9600 . ?
C8 H8B 0.9600 . ?
C8 H8C 0.9600 . ?
C9 C10 1.496(5) . ?
C9 H9A 0.9700 . ?
C9 H9B 0.9700 . ?
C10 C11 1.521(5) . ?
C10 H10A 0.9700 . ?
C10 H10B 0.9700 . ?
C11 C12 1.499(6) . ?
C11 H11A 0.9700 . ?
C11 H11B 0.9700 . ?
C12 H12A 0.9600 . ?
C12 H12B 0.9600 . ?
C12 H12C 0.9600 . ?
C13 C14 1.502(5) . ?
C13 H13A 0.9700 . ?
C13 H13B 0.9700 . ?
C14 C15 1.513(5) . ?
C14 H14A 0.9700 . ?
C14 H14B 0.9700 . ?
C15 C16 1.505(5) . ?
C15 H15A 0.9700 . ?
C15 H15B 0.9700 . ?
C16 H16A 0.9600 . ?
C16 H16B 0.9600 . ?
C16 H16C 0.9600 . ?
C17 C18 1.501(5) . ?
C17 H17A 0.9700 . ?
C17 H17B 0.9700 . ?
C18 C19 1.533(6) . ?
C18 H18A 0.9700 . ?
C18 H18B 0.9700 . ?
C19 C20 1.447(6) . ?
C19 H19A 0.9700 . ?
C19 H19B 0.9700 . ?
C20 H20A 0.9600 . ?
C20 H20B 0.9600 . ?
C20 H20C 0.9600 . ?
C21 C22 1.387(5) . ?
C21 C26 1.395(5) . ?
C21 B1 1.632(6) . ?
C22 C23 1.380(6) . ?
C22 H22 0.9300 . ?
C23 C24 1.369(6) . ?
C23 H23 0.9300 . ?
C24 C25 1.358(5) . ?
C24 H24 0.9300 . ?
C25 C26 1.385(5) . ?
C25 H25 0.9300 . ?
C26 H26 0.9300 . ?
C27 C28 1.389(5) . ?
C27 C32 1.398(5) . ?
C27 B1 1.646(6) . ?
C28 C29 1.388(6) . ?
C28 H28 0.9300 . ?
C29 C30 1.365(6) . ?
C29 H29 0.9300 . ?
C30 C31 1.371(7) . ?
C30 H30 0.9300 . ?
C31 C32 1.383(6) . ?
C31 H31 0.9300 . ?
C32 H32 0.9300 . ?
C33 C34 1.383(5) . ?
C33 C38 1.399(5) . ?
C33 B1 1.654(6) . ?
C34 C35 1.390(5) . ?
C34 H34 0.9300 . ?
C35 C36 1.381(5) . ?
C35 H35 0.9300 . ?
C36 C37 1.360(6) . ?
C36 H36 0.9300 . ?
C37 C38 1.384(5) . ?
C37 H37 0.9300 . ?
C38 H38 0.9300 . ?
C39 C40 1.385(6) . ?
C39 C44 1.387(6) . ?
C39 B1 1.660(6) . ?
C40 C41 1.422(6) . ?
C40 H40 0.9300 . ?
C41 C42 1.358(7) . ?
C41 H41 0.9300 . ?
C42 C43 1.353(8) . ?
C42 H42 0.9300 . ?
C43 C44 1.373(7) . ?
C43 H43 0.9300 . ?
C44 H44 0.9300 . ?
O3 C45 1.425(13) . ?
O3 C48 1.426(11) . ?
C45 C46 1.507(14) . ?
C45 H45A 0.9700 . ?
C45 H45B 0.9700 . ?
C46 C47 1.442(12) . ?
C46 H46A 0.9700 . ?
C46 H46B 0.9700 . ?
C47 C48 1.434(10) . ?
C47 H47A 0.9700 . ?
C47 H47B 0.9700 . ?
C48 H48A 0.9700 . ?
C48 H48B 0.9700 . ?
O3A C48A 1.379(15) . ?
O3A C45A 1.423(13) . ?
C45A C46A 1.514(13) . ?
C45A H45C 0.9700 . ?
C45A H45D 0.9700 . ?
C46A C47A 1.437(12) . ?
C46A H46C 0.9700 . ?
C46A H46D 0.9700 . ?
C47A C48A 1.444(12) . ?
C47A H47C 0.9700 . ?
C47A H47D 0.9700 . ?
C48A H48C 0.9700 . ?
C48A H48D 0.9700 . ?
O1 N1 1.2010(10) . ?
O2 N1 1.2014(10) . ?
O1A N1A 1.3001(10) . ?
O2A N1A 1.3002(10) . ?
 
loop_
 _geom_angle_atom_site_label_1
 _geom_angle_atom_site_label_2
 _geom_angle_atom_site_label_3
 _geom_angle
 _geom_angle_site_symmetry_1
 _geom_angle_site_symmetry_3
 _geom_angle_publ_flag
O1A Pd1 N3 172.2(4) . . ?
N3 Pd1 N1 178.94(12) . . ?
O1A Pd1 N2 94.29(11) . . ?
N3 Pd1 N2 85.10(12) . . ?
N1 Pd1 N2 95.41(10) . . ?
O1A Pd1 N4 93.93(10) . . ?
N3 Pd1 N4 85.26(12) . . ?
N1 Pd1 N4 94.40(9) . . ?
N2 Pd1 N4 166.28(11) . . ?
C9 N2 C5 109.8(3) . . ?
C9 N2 C1 110.8(3) . . ?
C5 N2 C1 110.4(3) . . ?
C9 N2 Pd1 115.1(2) . . ?
C5 N2 Pd1 105.3(2) . . ?
C1 N2 Pd1 105.2(2) . . ?
C2 N3 C3 116.8(3) . . ?
C2 N3 Pd1 107.7(2) . . ?
C3 N3 Pd1 107.1(2) . . ?
C2 N3 H3 108.3 . . ?
C3 N3 H3 108.3 . . ?
Pd1 N3 H3 108.3 . . ?
C17 N4 C4 109.6(3) . . ?
C17 N4 C13 110.1(3) . . ?
C4 N4 C13 110.9(3) . . ?
C17 N4 Pd1 115.7(2) . . ?
C4 N4 Pd1 105.7(2) . . ?
C13 N4 Pd1 104.6(2) . . ?
C2 C1 N2 110.1(3) . . ?
C2 C1 H1A 109.6 . . ?
N2 C1 H1A 109.6 . . ?
C2 C1 H1B 109.6 . . ?
N2 C1 H1B 109.6 . . ?
H1A C1 H1B 108.2 . . ?
N3 C2 C1 106.5(3) . . ?
N3 C2 H2A 110.4 . . ?
C1 C2 H2A 110.4 . . ?
N3 C2 H2B 110.4 . . ?
C1 C2 H2B 110.4 . . ?
H2A C2 H2B 108.6 . . ?
N3 C3 C4 107.0(3) . . ?
N3 C3 H3A 110.3 . . ?
C4 C3 H3A 110.3 . . ?
N3 C3 H3B 110.3 . . ?
C4 C3 H3B 110.3 . . ?
H3A C3 H3B 108.6 . . ?
C3 C4 N4 110.6(3) . . ?
C3 C4 H4A 109.5 . . ?
N4 C4 H4A 109.5 . . ?
C3 C4 H4B 109.5 . . ?
N4 C4 H4B 109.5 . . ?
H4A C4 H4B 108.1 . . ?
C6 C5 N2 116.9(3) . . ?
C6 C5 H5A 108.1 . . ?
N2 C5 H5A 108.1 . . ?
C6 C5 H5B 108.1 . . ?
N2 C5 H5B 108.1 . . ?
H5A C5 H5B 107.3 . . ?
C5 C6 C7 111.2(4) . . ?
C5 C6 H6A 109.4 . . ?
C7 C6 H6A 109.4 . . ?
C5 C6 H6B 109.4 . . ?
C7 C6 H6B 109.4 . . ?
H6A C6 H6B 108.0 . . ?
C8 C7 C6 111.6(5) . . ?
C8 C7 H7A 109.3 . . ?
C6 C7 H7A 109.3 . . ?
C8 C7 H7B 109.3 . . ?
C6 C7 H7B 109.3 . . ?
H7A C7 H7B 108.0 . . ?
C7 C8 H8A 109.5 . . ?
C7 C8 H8B 109.5 . . ?
H8A C8 H8B 109.5 . . ?
C7 C8 H8C 109.5 . . ?
H8A C8 H8C 109.5 . . ?
H8B C8 H8C 109.5 . . ?
N2 C9 C10 115.0(3) . . ?
N2 C9 H9A 108.5 . . ?
C10 C9 H9A 108.5 . . ?
N2 C9 H9B 108.5 . . ?
C10 C9 H9B 108.5 . . ?
H9A C9 H9B 107.5 . . ?
C9 C10 C11 111.2(3) . . ?
C9 C10 H10A 109.4 . . ?
C11 C10 H10A 109.4 . . ?
C9 C10 H10B 109.4 . . ?
C11 C10 H10B 109.4 . . ?
H10A C10 H10B 108.0 . . ?
C12 C11 C10 113.5(4) . . ?
C12 C11 H11A 108.9 . . ?
C10 C11 H11A 108.9 . . ?
C12 C11 H11B 108.9 . . ?
C10 C11 H11B 108.9 . . ?
H11A C11 H11B 107.7 . . ?
C11 C12 H12A 109.5 . . ?
C11 C12 H12B 109.5 . . ?
H12A C12 H12B 109.5 . . ?
C11 C12 H12C 109.5 . . ?
H12A C12 H12C 109.5 . . ?
H12B C12 H12C 109.5 . . ?
C14 C13 N4 117.3(3) . . ?
C14 C13 H13A 108.0 . . ?
N4 C13 H13A 108.0 . . ?
C14 C13 H13B 108.0 . . ?
N4 C13 H13B 108.0 . . ?
H13A C13 H13B 107.2 . . ?
C13 C14 C15 111.5(3) . . ?
C13 C14 H14A 109.3 . . ?
C15 C14 H14A 109.3 . . ?
C13 C14 H14B 109.3 . . ?
C15 C14 H14B 109.3 . . ?
H14A C14 H14B 108.0 . . ?
C16 C15 C14 114.3(4) . . ?
C16 C15 H15A 108.7 . . ?
C14 C15 H15A 108.7 . . ?
C16 C15 H15B 108.7 . . ?
C14 C15 H15B 108.7 . . ?
H15A C15 H15B 107.6 . . ?
C15 C16 H16A 109.5 . . ?
C15 C16 H16B 109.5 . . ?
H16A C16 H16B 109.5 . . ?
C15 C16 H16C 109.5 . . ?
H16A C16 H16C 109.5 . . ?
H16B C16 H16C 109.5 . . ?
N4 C17 C18 114.4(3) . . ?
N4 C17 H17A 108.7 . . ?
C18 C17 H17A 108.7 . . ?
N4 C17 H17B 108.7 . . ?
C18 C17 H17B 108.7 . . ?
H17A C17 H17B 107.6 . . ?
C17 C18 C19 110.7(4) . . ?
C17 C18 H18A 109.5 . . ?
C19 C18 H18A 109.5 . . ?
C17 C18 H18B 109.5 . . ?
C19 C18 H18B 109.5 . . ?
H18A C18 H18B 108.1 . . ?
C20 C19 C18 114.8(5) . . ?
C20 C19 H19A 108.6 . . ?
C18 C19 H19A 108.6 . . ?
C20 C19 H19B 108.6 . . ?
C18 C19 H19B 108.6 . . ?
H19A C19 H19B 107.5 . . ?
C19 C20 H20A 109.5 . . ?
C19 C20 H20B 109.5 . . ?
H20A C20 H20B 109.5 . . ?
C19 C20 H20C 109.5 . . ?
H20A C20 H20C 109.5 . . ?
H20B C20 H20C 109.5 . . ?
C22 C21 C26 114.5(4) . . ?
C22 C21 B1 123.7(4) . . ?
C26 C21 B1 121.6(3) . . ?
C23 C22 C21 122.6(4) . . ?
C23 C22 H22 118.7 . . ?
C21 C22 H22 118.7 . . ?
C24 C23 C22 120.6(4) . . ?
C24 C23 H23 119.7 . . ?
C22 C23 H23 119.7 . . ?
C25 C24 C23 119.3(5) . . ?
C25 C24 H24 120.3 . . ?
C23 C24 H24 120.3 . . ?
C24 C25 C26 119.5(4) . . ?
C24 C25 H25 120.2 . . ?
C26 C25 H25 120.2 . . ?
C25 C26 C21 123.5(4) . . ?
C25 C26 H26 118.3 . . ?
C21 C26 H26 118.3 . . ?
C28 C27 C32 113.3(4) . . ?
C28 C27 B1 124.8(4) . . ?
C32 C27 B1 121.9(4) . . ?
C29 C28 C27 124.3(4) . . ?
C29 C28 H28 117.9 . . ?
C27 C28 H28 117.9 . . ?
C30 C29 C28 120.2(5) . . ?
C30 C29 H29 119.9 . . ?
C28 C29 H29 119.9 . . ?
C29 C30 C31 118.0(5) . . ?
C29 C30 H30 121.0 . . ?
C31 C30 H30 121.0 . . ?
C30 C31 C32 121.1(5) . . ?
C30 C31 H31 119.4 . . ?
C32 C31 H31 119.4 . . ?
C31 C32 C27 123.1(5) . . ?
C31 C32 H32 118.4 . . ?
C27 C32 H32 118.4 . . ?
C34 C33 C38 114.2(3) . . ?
C34 C33 B1 124.5(3) . . ?
C38 C33 B1 121.2(4) . . ?
C33 C34 C35 123.6(4) . . ?
C33 C34 H34 118.2 . . ?
C35 C34 H34 118.2 . . ?
C36 C35 C34 119.6(4) . . ?
C36 C35 H35 120.2 . . ?
C34 C35 H35 120.2 . . ?
C37 C36 C35 119.0(4) . . ?
C37 C36 H36 120.5 . . ?
C35 C36 H36 120.5 . . ?
C36 C37 C38 120.2(4) . . ?
C36 C37 H37 119.9 . . ?
C38 C37 H37 119.9 . . ?
C37 C38 C33 123.4(4) . . ?
C37 C38 H38 118.3 . . ?
C33 C38 H38 118.3 . . ?
C40 C39 C44 114.7(4) . . ?
C40 C39 B1 122.6(4) . . ?
C44 C39 B1 122.6(4) . . ?
C39 C40 C41 122.3(5) . . ?
C39 C40 H40 118.9 . . ?
C41 C40 H40 118.9 . . ?
C42 C41 C40 119.8(6) . . ?
C42 C41 H41 120.1 . . ?
C40 C41 H41 120.1 . . ?
C43 C42 C41 118.8(6) . . ?
C43 C42 H42 120.6 . . ?
C41 C42 H42 120.6 . . ?
C42 C43 C44 121.5(6) . . ?
C42 C43 H43 119.3 . . ?
C44 C43 H43 119.3 . . ?
C43 C44 C39 123.0(6) . . ?
C43 C44 H44 118.5 . . ?
C39 C44 H44 118.5 . . ?
C21 B1 C27 109.1(3) . . ?
C21 B1 C33 110.5(3) . . ?
C27 B1 C33 109.8(3) . . ?
C21 B1 C39 109.6(3) . . ?
C27 B1 C39 110.1(3) . . ?
C33 B1 C39 107.7(3) . . ?
C45 O3 C48 104.4(9) . . ?
O3 C45 C46 108.0(14) . . ?
O3 C45 H45A 110.1 . . ?
C46 C45 H45A 110.1 . . ?
O3 C45 H45B 110.1 . . ?
C46 C45 H45B 110.1 . . ?
H45A C45 H45B 108.4 . . ?
C47 C46 C45 100.1(8) . . ?
C47 C46 H46A 111.7 . . ?
C45 C46 H46A 111.7 . . ?
C47 C46 H46B 111.7 . . ?
C45 C46 H46B 111.7 . . ?
H46A C46 H46B 109.5 . . ?
C48 C47 C46 110.8(8) . . ?
C48 C47 H47A 109.5 . . ?
C46 C47 H47A 109.5 . . ?
C48 C47 H47B 109.5 . . ?
C46 C47 H47B 109.5 . . ?
H47A C47 H47B 108.1 . . ?
O3 C48 C47 107.4(9) . . ?
O3 C48 H48A 110.2 . . ?
C47 C48 H48A 110.2 . . ?
O3 C48 H48B 110.2 . . ?
C47 C48 H48B 110.2 . . ?
H48A C48 H48B 108.5 . . ?
C48A O3A C45A 111.8(12) . . ?
O3A C45A C46A 101.6(10) . . ?
O3A C45A H45C 111.4 . . ?
C46A C45A H45C 111.4 . . ?
O3A C45A H45D 111.4 . . ?
C46A C45A H45D 111.4 . . ?
H45C C45A H45D 109.3 . . ?
C47A C46A C45A 109.1(10) . . ?
C47A C46A H46C 109.9 . . ?
C45A C46A H46C 109.9 . . ?
C47A C46A H46D 109.9 . . ?
C45A C46A H46D 109.9 . . ?
H46C C46A H46D 108.3 . . ?
C46A C47A C48A 104.2(10) . . ?
C46A C47A H47C 110.9 . . ?
C48A C47A H47C 110.9 . . ?
C46A C47A H47D 110.9 . . ?
C48A C47A H47D 110.9 . . ?
H47C C47A H47D 108.9 . . ?
O3A C48A C47A 110.1(10) . . ?
O3A C48A H48C 109.6 . . ?
C47A C48A H48C 109.6 . . ?
O3A C48A H48D 109.6 . . ?
C47A C48A H48D 109.6 . . ?
H48C C48A H48D 108.2 . . ?
O1 N1 O2 121.74(15) . . ?
O1 N1 Pd1 119.4(2) . . ?
O2 N1 Pd1 118.9(2) . . ?
N1A O1A Pd1 127.2(10) . . ?
O1A N1A O2A 107.71(12) . . ?
 
loop_
 _geom_torsion_atom_site_label_1
 _geom_torsion_atom_site_label_2
 _geom_torsion_atom_site_label_3
 _geom_torsion_atom_site_label_4
 _geom_torsion
 _geom_torsion_site_symmetry_1
 _geom_torsion_site_symmetry_2
 _geom_torsion_site_symmetry_3
 _geom_torsion_site_symmetry_4
 _geom_torsion_publ_flag
C9 N2 C1 C2 -160.7(3) . . . . ?
C5 N2 C1 C2 77.4(4) . . . . ?
Pd1 N2 C1 C2 -35.7(3) . . . . ?
C3 N3 C2 C1 -167.1(3) . . . . ?
Pd1 N3 C2 C1 -46.6(3) . . . . ?
N2 C1 C2 N3 55.6(4) . . . . ?
C2 N3 C3 C4 167.1(3) . . . . ?
Pd1 N3 C3 C4 46.3(3) . . . . ?
N3 C3 C4 N4 -54.2(4) . . . . ?
C17 N4 C4 C3 159.2(3) . . . . ?
C13 N4 C4 C3 -79.0(4) . . . . ?
Pd1 N4 C4 C3 33.8(3) . . . . ?
C9 N2 C5 C6 -56.7(5) . . . . ?
C1 N2 C5 C6 65.8(4) . . . . ?
Pd1 N2 C5 C6 178.8(3) . . . . ?
N2 C5 C6 C7 -178.8(4) . . . . ?
C5 C6 C7 C8 -172.6(5) . . . . ?
C5 N2 C9 C10 -171.6(3) . . . . ?
C1 N2 C9 C10 66.2(4) . . . . ?
Pd1 N2 C9 C10 -53.0(4) . . . . ?
N2 C9 C10 C11 172.8(4) . . . . ?
C9 C10 C11 C12 171.6(4) . . . . ?
C17 N4 C13 C14 56.5(4) . . . . ?
C4 N4 C13 C14 -65.0(4) . . . . ?
Pd1 N4 C13 C14 -178.6(3) . . . . ?
N4 C13 C14 C15 -179.2(3) . . . . ?
C13 C14 C15 C16 179.1(4) . . . . ?
C4 N4 C17 C18 -68.8(4) . . . . ?
C13 N4 C17 C18 169.0(3) . . . . ?
Pd1 N4 C17 C18 50.6(4) . . . . ?
N4 C17 C18 C19 -178.7(4) . . . . ?
C17 C18 C19 C20 -174.3(5) . . . . ?
C26 C21 C22 C23 1.6(6) . . . . ?
B1 C21 C22 C23 -173.1(4) . . . . ?
C21 C22 C23 C24 0.7(7) . . . . ?
C22 C23 C24 C25 -2.1(7) . . . . ?
C23 C24 C25 C26 1.1(6) . . . . ?
C24 C25 C26 C21 1.4(6) . . . . ?
C22 C21 C26 C25 -2.6(5) . . . . ?
B1 C21 C26 C25 172.1(4) . . . . ?
C32 C27 C28 C29 -2.2(6) . . . . ?
B1 C27 C28 C29 178.3(4) . . . . ?
C27 C28 C29 C30 0.7(7) . . . . ?
C28 C29 C30 C31 1.1(7) . . . . ?
C29 C30 C31 C32 -1.1(7) . . . . ?
C30 C31 C32 C27 -0.6(7) . . . . ?
C28 C27 C32 C31 2.2(6) . . . . ?
B1 C27 C32 C31 -178.3(4) . . . . ?
C38 C33 C34 C35 0.4(6) . . . . ?
B1 C33 C34 C35 -177.0(4) . . . . ?
C33 C34 C35 C36 -1.0(6) . . . . ?
C34 C35 C36 C37 1.7(7) . . . . ?
C35 C36 C37 C38 -1.8(7) . . . . ?
C36 C37 C38 C33 1.3(8) . . . . ?
C34 C33 C38 C37 -0.5(6) . . . . ?
B1 C33 C38 C37 176.9(4) . . . . ?
C44 C39 C40 C41 -1.5(6) . . . . ?
B1 C39 C40 C41 173.9(4) . . . . ?
C39 C40 C41 C42 1.9(7) . . . . ?
C40 C41 C42 C43 -1.5(9) . . . . ?
C41 C42 C43 C44 1.1(10) . . . . ?
C42 C43 C44 C39 -0.9(10) . . . . ?
C40 C39 C44 C43 1.0(8) . . . . ?
B1 C39 C44 C43 -174.4(5) . . . . ?
C22 C21 B1 C27 99.5(4) . . . . ?
C26 C21 B1 C27 -74.8(4) . . . . ?
C22 C21 B1 C33 -139.6(4) . . . . ?
C26 C21 B1 C33 46.1(5) . . . . ?
C22 C21 B1 C39 -21.1(5) . . . . ?
C26 C21 B1 C39 164.6(4) . . . . ?
C28 C27 B1 C21 13.1(5) . . . . ?
C32 C27 B1 C21 -166.2(3) . . . . ?
C28 C27 B1 C33 -108.1(4) . . . . ?
C32 C27 B1 C33 72.5(4) . . . . ?
C28 C27 B1 C39 133.4(4) . . . . ?
C32 C27 B1 C39 -46.0(5) . . . . ?
C34 C33 B1 C21 -149.1(4) . . . . ?
C38 C33 B1 C21 33.8(5) . . . . ?
C34 C33 B1 C27 -28.6(5) . . . . ?
C38 C33 B1 C27 154.2(4) . . . . ?
C34 C33 B1 C39 91.3(5) . . . . ?
C38 C33 B1 C39 -85.9(5) . . . . ?
C40 C39 B1 C21 -80.9(5) . . . . ?
C44 C39 B1 C21 94.2(5) . . . . ?
C40 C39 B1 C27 159.0(4) . . . . ?
C44 C39 B1 C27 -25.9(6) . . . . ?
C40 C39 B1 C33 39.3(5) . . . . ?
C44 C39 B1 C33 -145.6(4) . . . . ?
C48 O3 C45 C46 31(3) . . . . ?
O3 C45 C46 C47 -28(2) . . . . ?
C45 C46 C47 C48 16(2) . . . . ?
C45 O3 C48 C47 -20(3) . . . . ?
C46 C47 C48 O3 2(3) . . . . ?
C48A O3A C45A C46A 14(4) . . . . ?
O3A C45A C46A C47A -18(3) . . . . ?
C45A C46A C47A C48A 15(2) . . . . ?
C45A O3A C48A C47A -5(4) . . . . ?
C46A C47A C48A O3A -7(3) . . . . ?
Pd1 O1A N1A O2A 0.00(3) . . . . ?
 
_refine_diff_density_max    0.482
_refine_diff_density_min   -0.607
_refine_diff_density_rms    0.069

_shelx_res_file
;
TITL shelxt in P 1 21/n 1
    17_decay.res
    created by SHELXL-2018/3 at 17:05:09 on 27-Mar-2020
CELL 0.534 11.6654 13.5614 30.1776 90 93.532 90
ZERR 4 0.000332 0.00048 0.000965 0 0.002783 0
LATT 1
SYMM 0.5-X,0.5+Y,0.5-Z
SFAC C H B N O Pd
DISP B 0 0 4.561
DISP C 0.001 0.001 6.94
DISP H -0 0 0.611
DISP N 0.003 0.002 10.693
DISP O 0.005 0.003 16.398
DISP Pd -2.504 0.615 1934.604
UNIT 192 292 4 16 12 4
DFIX 1.2 0.001 N1 O1 N1 O2
DFIX 1.3 0.001 O1A N1A N1A O2A
DANG 2.1 0.001 O1 O2 O1A O2A
FLAT 0.001 Pd1 O1 O2 N1 O1A O2A N1A
RIGU 0.001 0.002
EADP O3 O3A
EADP C45 C45A C48 C48A
EADP C46 C46A C47 C47A
EADP O1 O1A O2 O2A
EADP N1 N1A

L.S. 20
PLAN  5
SIZE 0.1 0.1 0.05
TEMP -8
BOND $H
list 4
CONF
fmap 2
acta
SHEL 999 0.8
OMIT 10 0 0
OMIT -1 2 3
OMIT 7 12 0
OMIT -2 1 2
REM <olex2.extras>
REM <HklSrc "%.\\17_decay.hkl">
REM </olex2.extras>

WGHT    0.050700
FVAR       0.25061   0.54741   0.91553
PD1   6    0.339985    0.775042    0.346440    11.00000    0.04807    0.05079 =
         0.04460    0.00133    0.00070   -0.00199
N2    4    0.346307    0.927543    0.337496    11.00000    0.06115    0.05390 =
         0.05356    0.00626   -0.00023    0.00073
N3    4    0.455113    0.798830    0.398144    11.00000    0.05052    0.05594 =
         0.04039   -0.00266   -0.00280   -0.00513
AFIX  13
H3    2    0.532329    0.788457    0.387929    11.00000   -1.20000
AFIX   0
N4    4    0.330860    0.631226    0.371378    11.00000    0.04952    0.04907 =
         0.05193   -0.00044    0.00302   -0.00275
C1    1    0.442531    0.962980    0.369714    11.00000    0.07640    0.05277 =
         0.06250    0.00326   -0.00809   -0.00670
AFIX  23
H1A   2    0.515468    0.956835    0.356165    11.00000   -1.20000
H1B   2    0.430920    1.031964    0.376653    11.00000   -1.20000
AFIX   0
C2    1    0.445030    0.903012    0.411606    11.00000    0.07013    0.05433 =
         0.05957    0.00058   -0.00430    0.00020
AFIX  23
H2A   2    0.510040    0.921870    0.431381    11.00000   -1.20000
H2B   2    0.375136    0.913116    0.426833    11.00000   -1.20000
AFIX   0
C3    1    0.433797    0.722553    0.432575    11.00000    0.05574    0.05893 =
         0.04076    0.00195   -0.00119   -0.00047
AFIX  23
H3A   2    0.364245    0.737887    0.447215    11.00000   -1.20000
H3B   2    0.497494    0.720417    0.454788    11.00000   -1.20000
AFIX   0
C4    1    0.421671    0.625355    0.409010    11.00000    0.05519    0.05517 =
         0.05140    0.00280   -0.00027    0.00091
AFIX  23
H4A   2    0.401031    0.574795    0.429814    11.00000   -1.20000
H4B   2    0.494545    0.607176    0.397483    11.00000   -1.20000
AFIX   0
C5    1    0.231438    0.965714    0.351120    11.00000    0.06747    0.06280 =
         0.06761   -0.00237    0.00168    0.00799
AFIX  23
H5A   2    0.171457    0.934331    0.332408    11.00000   -1.20000
H5B   2    0.221787    0.944597    0.381374    11.00000   -1.20000
AFIX   0
C6    1    0.212699    1.075863    0.348832    11.00000    0.09740    0.06364 =
         0.10148   -0.00147   -0.00505    0.01971
AFIX  23
H6A   2    0.218748    1.098124    0.318519    11.00000   -1.20000
H6B   2    0.271962    1.108734    0.367337    11.00000   -1.20000
AFIX   0
C7    1    0.095760    1.103545    0.364281    11.00000    0.10307    0.09295 =
         0.15027   -0.02732   -0.00305    0.03766
AFIX  23
H7A   2    0.037286    1.064038    0.348431    11.00000   -1.20000
H7B   2    0.093405    1.089021    0.395685    11.00000   -1.20000
AFIX   0
C8    1    0.069900    1.210693    0.356597    11.00000    0.15252    0.09070 =
         0.27256   -0.03720   -0.02868    0.04744
AFIX 137
H8A   2    0.037298    1.219788    0.326888    11.00000   -1.50000
H8B   2    0.139559    1.248201    0.360611    11.00000   -1.50000
H8C   2    0.016283    1.232703    0.377370    11.00000   -1.50000
AFIX   0
C9    1    0.365657    0.960394    0.291347    11.00000    0.06797    0.06424 =
         0.05624    0.01122   -0.00193   -0.00331
AFIX  23
H9A   2    0.374360    1.031528    0.291379    11.00000   -1.20000
H9B   2    0.297832    0.944643    0.272461    11.00000   -1.20000
AFIX   0
C10   1    0.467969    0.915649    0.271530    11.00000    0.07016    0.07628 =
         0.06283    0.00633    0.00402   -0.00467
AFIX  23
H10A  2    0.464729    0.844471    0.274368    11.00000   -1.20000
H10B  2    0.537417    0.938476    0.287675    11.00000   -1.20000
AFIX   0
C11   1    0.472226    0.943020    0.222766    11.00000    0.09095    0.10548 =
         0.06830    0.01236    0.01361   -0.01141
AFIX  23
H11A  2    0.408058    0.912060    0.206183    11.00000   -1.20000
H11B  2    0.463221    1.013849    0.219726    11.00000   -1.20000
AFIX   0
C12   1    0.581467    0.912744    0.202908    11.00000    0.10596    0.17669 =
         0.10226   -0.01256    0.03548   -0.01158
AFIX 137
H12A  2    0.578592    0.931556    0.172191    11.00000   -1.50000
H12B  2    0.590464    0.842545    0.205301    11.00000   -1.50000
H12C  2    0.645325    0.944736    0.218509    11.00000   -1.50000
AFIX   0
C13   1    0.211716    0.623800    0.388502    11.00000    0.04980    0.05720 =
         0.06189    0.00453    0.00291   -0.00414
AFIX  23
H13A  2    0.203609    0.676155    0.409984    11.00000   -1.20000
H13B  2    0.156318    0.636371    0.363850    11.00000   -1.20000
AFIX   0
C14   1    0.179837    0.528352    0.409767    11.00000    0.05973    0.06344 =
         0.07922    0.01267    0.00902   -0.00405
AFIX  23
H14A  2    0.232724    0.515480    0.435179    11.00000   -1.20000
H14B  2    0.186807    0.474949    0.388719    11.00000   -1.20000
AFIX   0
C15   1    0.058397    0.531075    0.424681    11.00000    0.05836    0.07948 =
         0.09696    0.00743    0.01802   -0.00899
AFIX  23
H15A  2    0.052423    0.584443    0.445815    11.00000   -1.20000
H15B  2    0.006404    0.545649    0.399197    11.00000   -1.20000
AFIX   0
C16   1    0.020213    0.436976    0.445712    11.00000    0.07021    0.08795 =
         0.11089    0.01584    0.02352   -0.01030
AFIX 137
H16A  2    0.020384    0.384467    0.424382    11.00000   -1.50000
H16B  2   -0.055967    0.445307    0.455477    11.00000   -1.50000
H16C  2    0.071861    0.421125    0.470694    11.00000   -1.50000
AFIX   0
C17   1    0.348738    0.550584    0.338899    11.00000    0.07217    0.05281 =
         0.05612   -0.00414    0.00148   -0.00112
AFIX  23
H17A  2    0.282334    0.547637    0.317952    11.00000   -1.20000
H17B  2    0.353279    0.488326    0.354735    11.00000   -1.20000
AFIX   0
C18   1    0.454566    0.562013    0.313473    11.00000    0.07730    0.07846 =
         0.06456   -0.00924    0.01066    0.00412
AFIX  23
H18A  2    0.521924    0.562637    0.333990    11.00000   -1.20000
H18B  2    0.451452    0.624351    0.297684    11.00000   -1.20000
AFIX   0
C19   1    0.464310    0.477293    0.280261    11.00000    0.12341    0.10801 =
         0.11027   -0.04015    0.04171   -0.00114
AFIX  23
H19A  2    0.458311    0.415336    0.296012    11.00000   -1.20000
H19B  2    0.399784    0.481048    0.258463    11.00000   -1.20000
AFIX   0
C20   1    0.569373    0.476448    0.257136    11.00000    0.15610    0.15317 =
         0.13786   -0.03456    0.07328    0.00874
AFIX 137
H20A  2    0.567759    0.422277    0.236628    11.00000   -1.50000
H20B  2    0.633860    0.469271    0.278230    11.00000   -1.50000
H20C  2    0.576191    0.537236    0.241210    11.00000   -1.50000
AFIX   0

C21   1    0.656040    0.374175    0.426916    11.00000    0.05136    0.05160 =
         0.05217    0.00514   -0.00270    0.00036
C22   1    0.709052    0.424118    0.393658    11.00000    0.05714    0.06833 =
         0.07024    0.01608    0.00791   -0.00225
AFIX  43
H22   2    0.726052    0.389797    0.368202    11.00000   -1.20000
AFIX   0
C23   1    0.737538    0.522726    0.396876    11.00000    0.06654    0.06822 =
         0.11699    0.02654    0.02101   -0.00493
AFIX  43
H23   2    0.772211    0.553481    0.373624    11.00000   -1.20000
AFIX   0
C24   1    0.715204    0.575703    0.434004    11.00000    0.05868    0.05860 =
         0.12239    0.01576   -0.00674   -0.00046
AFIX  43
H24   2    0.736813    0.641579    0.436473    11.00000   -1.20000
AFIX   0
C25   1    0.661183    0.531045    0.467173    11.00000    0.07294    0.05349 =
         0.08416   -0.00248   -0.01181    0.00785
AFIX  43
H25   2    0.644296    0.566412    0.492357    11.00000   -1.20000
AFIX   0
C26   1    0.631408    0.432406    0.463222    11.00000    0.06835    0.05404 =
         0.05292    0.00366   -0.00421    0.00499
AFIX  43
H26   2    0.592956    0.403482    0.485984    11.00000   -1.20000
AFIX   0
C27   1    0.734110    0.201462    0.458810    11.00000    0.04741    0.05224 =
         0.06182    0.00284    0.01238    0.00141
C28   1    0.809204    0.250234    0.488846    11.00000    0.05774    0.06469 =
         0.07345   -0.00178   -0.00154    0.00804
AFIX  43
H28   2    0.803966    0.318557    0.490439    11.00000   -1.20000
AFIX   0
C29   1    0.891549    0.203661    0.516638    11.00000    0.07230    0.08181 =
         0.09067   -0.00442   -0.01508    0.01615
AFIX  43
H29   2    0.938707    0.240711    0.536240    11.00000   -1.20000
AFIX   0
C30   1    0.903491    0.103619    0.515271    11.00000    0.06185    0.08007 =
         0.12477    0.01580    0.00076    0.01851
AFIX  43
H30   2    0.957437    0.071414    0.534079    11.00000   -1.20000
AFIX   0
C31   1    0.833611    0.052024    0.485353    11.00000    0.06311    0.06453 =
         0.14062    0.01678    0.00413    0.00868
AFIX  43
H31   2    0.841231   -0.016091    0.483500    11.00000   -1.20000
AFIX   0
C32   1    0.751957    0.099530    0.457870    11.00000    0.06009    0.05365 =
         0.11680   -0.00039    0.00514    0.00521
AFIX  43
H32   2    0.706784    0.061910    0.437817    11.00000   -1.20000
AFIX   0
C33   1    0.505792    0.229945    0.444287    11.00000    0.05504    0.04442 =
         0.05135   -0.00438   -0.00253   -0.00185
C34   1    0.479183    0.144914    0.466769    11.00000    0.06267    0.04812 =
         0.05731    0.00123    0.00452   -0.00197
AFIX  43
H34   2    0.537766    0.099947    0.473686    11.00000   -1.20000
AFIX   0
C35   1    0.369622    0.123003    0.479589    11.00000    0.06555    0.06194 =
         0.06962    0.00940    0.00756   -0.00479
AFIX  43
H35   2    0.356000    0.064264    0.494275    11.00000   -1.20000
AFIX   0
C36   1    0.281133    0.188931    0.470400    11.00000    0.05891    0.06251 =
         0.08909   -0.00199    0.00953   -0.00453
AFIX  43
H36   2    0.207886    0.175956    0.479476    11.00000   -1.20000
AFIX   0
C37   1    0.302676    0.273138    0.447875    11.00000    0.05852    0.05797 =
         0.11630    0.00719    0.00587    0.00613
AFIX  43
H37   2    0.243360    0.317254    0.440724    11.00000   -1.20000
AFIX   0
C38   1    0.412538    0.293382    0.435568    11.00000    0.06156    0.05345 =
         0.09680    0.01431    0.00270    0.00392
AFIX  43
H38   2    0.425033    0.352162    0.420741    11.00000   -1.20000
AFIX   0
C39   1    0.637183    0.213018    0.375052    11.00000    0.08629    0.05756 =
         0.05515   -0.00272    0.01267   -0.01125
C40   1    0.544051    0.219916    0.344469    11.00000    0.10843    0.06452 =
         0.06219    0.00523   -0.00492   -0.02301
AFIX  43
H40   2    0.474707    0.243592    0.353804    11.00000   -1.20000
AFIX   0
C41   1    0.550795    0.192034    0.299266    11.00000    0.15162    0.07408 =
         0.05858    0.00740   -0.01011   -0.03092
AFIX  43
H41   2    0.487260    0.199359    0.279369    11.00000   -1.20000
AFIX   0
C42   1    0.650351    0.154680    0.285269    11.00000    0.18480    0.09992 =
         0.06790   -0.01554    0.01819   -0.02064
AFIX  43
H42   2    0.655340    0.134710    0.255969    11.00000   -1.20000
AFIX   0
C43   1    0.742157    0.147047    0.314735    11.00000    0.15927    0.17209 =
         0.07634   -0.03145    0.03309    0.01677
AFIX  43
H43   2    0.810997    0.122570    0.305270    11.00000   -1.20000
AFIX   0
C44   1    0.735931    0.174643    0.358301    11.00000    0.10956    0.14358 =
         0.07106   -0.02099    0.02408    0.01763
AFIX  43
H44   2    0.800904    0.167268    0.377465    11.00000   -1.20000
AFIX   0
B1    3    0.633858    0.255352    0.426564    11.00000    0.05895    0.05132 =
         0.05468   -0.00040    0.00463    0.00051

PART 1
O3    5    0.688972    0.803750    0.365391    21.00000    0.07008    0.09673 =
         0.09621   -0.00905    0.01040   -0.00330
C45   1    0.737157    0.775402    0.325050    21.00000    0.08592    0.10271 =
         0.09896   -0.01773    0.00565   -0.00199
AFIX  23
H45A  2    0.730802    0.829117    0.303816    21.00000   -1.20000
H45B  2    0.696431    0.718801    0.312277    21.00000   -1.20000
AFIX   0
C46   1    0.861608    0.749932    0.335483    21.00000    0.08220    0.10341 =
         0.13844   -0.01177    0.01265   -0.00239
AFIX  23
H46A  2    0.871612    0.680711    0.342837    21.00000   -1.20000
H46B  2    0.908605    0.766647    0.311147    21.00000   -1.20000
AFIX   0
C47   1    0.886490    0.812383    0.373558    21.00000    0.08220    0.10341 =
         0.13844   -0.01177    0.01265   -0.00239
AFIX  23
H47A  2    0.931059    0.775752    0.396218    21.00000   -1.20000
H47B  2    0.931974    0.868335    0.364998    21.00000   -1.20000
AFIX   0
C48   1    0.782466    0.846829    0.391241    21.00000    0.08592    0.10271 =
         0.09896   -0.01773    0.00565   -0.00199
AFIX  23
H48A  2    0.779885    0.827391    0.422097    21.00000   -1.20000
H48B  2    0.778333    0.918178    0.389542    21.00000   -1.20000
AFIX   0

SAME 0.02 0.04 O3 > C48
PART 0
PART 2
O3A   5    0.676348    0.807592    0.361694   -21.00000    0.07008    0.09673 =
         0.09621   -0.00905    0.01040   -0.00330
C45A  1    0.728638    0.757466    0.326745   -21.00000    0.08592    0.10271 =
         0.09896   -0.01773    0.00565   -0.00199
AFIX  23
H45C  2    0.700392    0.781802    0.297880   -21.00000   -1.20000
H45D  2    0.715925    0.686878    0.328138   -21.00000   -1.20000
AFIX   0
C46A  1    0.854025    0.782957    0.336380   -21.00000    0.08220    0.10341 =
         0.13844   -0.01177    0.01265   -0.00239
AFIX  23
H46C  2    0.894054    0.727346    0.350376   -21.00000   -1.20000
H46D  2    0.889400    0.797670    0.308882   -21.00000   -1.20000
AFIX   0
C47A  1    0.862501    0.867141    0.365330   -21.00000    0.08220    0.10341 =
         0.13844   -0.01177    0.01265   -0.00239
AFIX  23
H47C  2    0.880644    0.926207    0.349040   -21.00000   -1.20000
H47D  2    0.921181    0.857102    0.389093   -21.00000   -1.20000
AFIX   0
C48A  1    0.750195    0.874599    0.382656   -21.00000    0.08592    0.10271 =
         0.09896   -0.01773    0.00565   -0.00199
AFIX  23
H48C  2    0.755844    0.861737    0.414334   -21.00000   -1.20000
H48D  2    0.720494    0.940841    0.377987   -21.00000   -1.20000
AFIX   0

PART 0
PART 3
O1    5    0.125231    0.759744    0.298226    31.00000    0.06570    0.19187 =
         0.07113   -0.02595   -0.01275    0.00121
O2    5    0.262017    0.724508    0.259058    31.00000    0.06570    0.19187 =
         0.07113   -0.02595   -0.01275    0.00121
N1    4    0.226149    0.749500    0.293803    31.00000    0.06552    0.07455 =
         0.05845    0.00640   -0.01011   -0.00420
PART 0
PART 4
O1A   5    0.213262    0.755962    0.302373   -31.00000    0.06570    0.19187 =
         0.07113   -0.02595   -0.01275    0.00121
O2A   5    0.327630    0.716624    0.254281   -31.00000    0.06570    0.19187 =
         0.07113   -0.02595   -0.01275    0.00121
N1A   4    0.219700    0.729023    0.261255   -31.00000    0.06552    0.07455 =
         0.05845    0.00640   -0.01011   -0.00420
HKLF 4


REM  shelxt in P 1 21/n 1
REM wR2 = 0.1433, GooF = S = 0.907, Restrained GooF = 0.909 for all data
REM R1 = 0.0573 for 5397 Fo > 4sig(Fo) and 0.0993 for all 9715 data
REM 526 parameters refined using 490 restraints

END

WGHT      0.0506      0.0000

REM Highest difference peak  0.482,  deepest hole -0.607,  1-sigma level  0.069
Q1    1   0.4775  0.7308  0.4603  11.00000  0.05    0.48
Q2    1   0.3420  0.6660  0.3474  11.00000  0.05    0.37
Q3    1   0.1182  0.7817  0.3221  11.00000  0.05    0.33
Q4    1   0.3153  0.8194  0.3338  11.00000  0.05    0.31
Q5    1   0.4655  0.2807  0.3784  11.00000  0.05    0.29
;
_shelx_res_checksum   37848

_shelx_hkl_file
;
  15   0  -1    3.44    4.68
  15   0  -2   -0.00    4.77
  15   0  -3   24.14    8.44
  15   0  -4    4.37    4.86
  15   0  -5    5.47    4.95
  15   0  -6    1.11    4.54
  15   0  -7    0.14    3.59
  15   0  -8   -0.00    4.85
  15   0  -9   27.52    8.39
  15   0 -10    0.24    3.14
  15   0 -11    0.72    3.98
  15   0 -12    4.04    4.34
  15   0 -13    0.00    3.48
  15   0 -14    1.71    3.49
  15   0 -15    8.11    4.43
  15   0 -16    1.34    3.47
  15   0 -17    0.00    2.87
  15   0 -18   -0.00    2.89
  15   0 -19    6.23    4.45
  15   0 -20   -0.00    2.83
  15   0 -21    0.83    2.87
  15  -1  -1    7.42    6.17
  15   1  -1   18.95    8.06
  15  -1  -2   -0.00    4.51
  15   1  -2    0.00    4.07
  15  -1  -3    0.00    5.18
  15   1  -3    4.18    4.50
  15  -1  -4   -0.00    3.95
  15   1  -4   -0.00    5.11
  15  -1  -5   12.81    6.68
  15   1  -5    2.36    4.27
  15  -1  -6    1.54    3.90
  15   1  -6    2.96    4.58
  15  -1  -7    6.98    4.99
  15   1  -7    2.65    4.00
  15  -1  -8   -0.00    3.93
  15   1  -8    2.37    3.96
  15  -1  -9   -0.00    3.62
  15   1  -9    1.51    3.82
  15  -1 -10    1.36    4.07
  15   1 -10   -0.00    3.37
  15  -1 -11    4.22    4.58
  15   1 -11   16.87    5.98
  15  -1 -12   -0.00    3.51
  15   1 -12    0.00    3.36
  15  -1 -13    3.58    3.90
  15   1 -13    0.00    3.18
  15  -1 -14   -0.00    3.70
  15   1 -14    0.10    2.56
  15  -1 -15    0.47    3.93
  15   1 -15   -0.00    2.68
  15  -1 -16    2.11    3.62
  15   1 -16   -0.00    2.46
  15  -1 -17    5.20    4.39
  15   1 -17   -0.00    3.41
  15  -1 -18    3.11    3.63
  15   1 -18    0.48    2.63
  15   1 -19   -0.00    2.63
  15   1 -20   -0.00    2.62
  15   1 -21    4.68    3.49
  15   1 -22    0.58    2.37
  15   1 -23    2.74    2.72
  15  -2  -1   -0.00    5.11
  15   2  -1   -0.00    4.69
  15  -2  -2    0.85    4.39
  15   2  -2    0.00    3.84
  15  -2  -3   11.55    6.23
  15   2  -3   19.55    7.40
  15  -2  -4    1.13    4.33
  15   2  -4   -0.00    3.77
  15  -2  -5    5.39    4.80
  15   2  -5    3.22    4.95
  15  -2  -6    0.00    3.62
  15   2  -6   -0.00    4.16
  15  -2  -7    6.95    6.06
  15   2  -7    8.17    5.11
  15  -2  -8    0.53    4.53
  15   2  -8    1.43    3.59
  15  -2  -9    4.49    5.27
  15   2  -9    8.17    4.72
  15  -2 -10    6.07    4.91
  15   2 -10   -0.00    3.20
  15  -2 -11    0.00    5.94
  15   2 -11   -0.00    3.15
  15  -2 -12    0.00    3.53
  15   2 -12    0.65    3.02
  15  -2 -13    5.03    4.82
  15   2 -13    4.54    3.92
  15  -2 -14    6.35    4.87
  15   2 -14    6.94    4.26
  15  -2 -15   10.19    5.45
  15   2 -15   10.00    4.83
  15  -2 -16    1.28    3.78
  15   2 -16   -0.00    2.92
  15   2 -17    1.22    2.77
  15   2 -18   -0.00    2.49
  15   2 -19    5.94    3.52
  15   2 -20    2.84    2.91
  15   2 -21   -0.00    2.15
  15  -3  -1   19.04    8.03
  15   3  -1   10.19    6.40
  15  -3  -2    5.20    5.21
  15   3  -2   -0.00    4.20
  15  -3  -3    1.43    4.03
  15   3  -3   -0.00    4.06
  15  -3  -4   -0.00    5.09
  15   3  -4    0.00    3.45
  15  -3  -5    6.30    5.88
  15   3  -5   10.57    5.65
  15  -3  -6    4.31    4.81
  15   3  -6    3.00    4.40
  15  -3  -7    0.00    5.68
  15   3  -7    7.54    5.22
  15  -3  -8    8.97    6.18
  15   3  -8    7.60    4.90
  15  -3  -9    2.88    5.56
  15   3  -9    0.00    3.84
  15  -3 -10    0.00    4.70
  15   3 -10    1.69    3.69
  15  -3 -11    5.10    5.06
  15   3 -11   14.67    5.36
  15  -3 -12    4.22    5.40
  15   3 -12    0.76    3.45
  15  -3 -13    7.43    5.06
  15   3 -13   -0.00    3.13
  15   3 -14    0.20    2.70
  15   3 -15    5.12    4.00
  15   3 -16   -0.00    2.99
  15   3 -17    7.02    3.94
  15   3 -18    2.21    3.15
  15   3 -19   -0.00    2.28
  15  -4  -1   -0.00    4.58
  15   4  -1    0.22    3.31
  15  -4  -2   -0.00    3.86
  15   4  -2    0.70    4.39
  15  -4  -3    9.74    6.33
  15   4  -3    5.56    4.32
  15  -4  -4    0.00    5.39
  15   4  -4   10.50    5.28
  15  -4  -5   10.76    7.44
  15   4  -5    5.22    4.72
  15  -4  -6    0.00    4.64
  15   4  -6    0.26    3.35
  15  -4  -7    0.00    4.38
  15   4  -7    2.79    4.16
  15  -4  -8    0.00    4.29
  15   4  -8    2.33    3.69
  15  -4  -9    5.32    5.46
  15   4  -9    5.09    4.03
  15   4 -10    1.95    3.65
  15   4 -11    4.38    4.13
  15   4 -12    1.54    3.24
  15   4 -13    4.36    3.49
  15   4 -14    2.49    3.40
  15   4 -15   10.00    4.47
  15   4 -16    0.90    2.80
  15   4 -17    3.15    2.84
  15   4 -18   -0.00    2.25
  15  -5  -1    4.76    6.44
  15   5  -1    4.71    5.13
  15  -5  -2    3.02    5.27
  15   5  -2   -0.00    3.18
  15  -5  -3   -0.00    5.83
  15   5  -3    4.57    4.38
  15  -5  -4    8.88    6.10
  15   5  -4    1.66    3.36
  15   5  -5    1.32    4.05
  15   5  -6    2.62    3.95
  15   5  -7    9.15    5.07
  15   5  -8   -0.00    3.42
  15   5  -9   -0.00    3.47
  15   5 -10    5.09    4.19
  15   5 -11    8.38    4.42
  15   5 -12    4.87    3.92
  15   5 -13    0.19    3.21
  15   5 -14    1.61    3.10
  15   5 -15   -0.00    2.50
  15   5 -16    1.82    2.94
  15   5 -17    3.57    2.92
  15   6  -6    1.85    3.59
  15   6  -7   -0.00    3.50
  15   6  -8    1.06    3.04
  15   6  -9    0.09    3.04
  15   6 -10    6.50    4.29
  15   6 -11    0.00    3.37
  15   6 -12    2.90    3.25
  15   6 -13    2.35    2.99
  15   6 -14    3.64    3.19
  15   6 -15    2.58    2.98
  14   0  -1   -0.00    3.28
  14   0  -2   24.92    8.66
  14   0  -3    0.00    4.43
  14   0  -4   21.51    7.71
  14   0  -5   -0.00    4.63
  14   0  -6    3.86    4.73
  14   0  -7    2.50    3.92
  14   0  -8    5.08    4.38
  14   0  -9   -0.00    3.59
  14   0 -10    1.39    3.55
  14   0 -11   -0.00    3.47
  14   0 -12   10.58    5.07
  14   0 -13   -0.00    3.16
  14   0 -14   25.60    7.10
  14   0 -15    0.67    3.36
  14   0 -16   -0.00    2.80
  14   0 -17   -0.00    2.57
  14   0 -18    9.14    4.67
  14   0 -19    1.38    2.92
  14   0 -20    3.54    3.61
  14   0 -21   -0.00    2.37
  14   0 -22    4.65    2.98
  14   0 -23   -0.00    2.00
  14   0 -24    6.78    3.78
  14   0 -25   -0.00    2.57
  14   0 -26    0.00    2.59
  14   0 -27   -0.00    2.61
  14  -1  -1    0.43    3.79
  14   1  -1    0.98    4.08
  14  -1  -2    0.64    4.25
  14   1  -2    0.00    4.18
  14  -1  -3    1.05    3.05
  14   1  -3    1.44    4.09
  14  -1  -4   17.04    6.97
  14   1  -4   12.39    6.44
  14  -1  -5   -0.00    3.74
  14   1  -5    1.40    3.86
  14  -1  -6   22.57    7.99
  14   1  -6   20.07    7.37
  14  -1  -7    0.00    4.26
  14   1  -7    3.91    4.48
  14  -1  -8   -0.00    3.61
  14   1  -8    0.00    2.90
  14  -1  -9   -0.00    4.16
  14   1  -9   -0.00    3.04
  14  -1 -10   26.50    8.00
  14   1 -10   24.54    7.31
  14  -1 -11   -0.00    3.76
  14   1 -11    1.39    3.09
  14  -1 -12    3.76    4.29
  14   1 -12    0.97    3.14
  14  -1 -13   -0.00    2.94
  14   1 -13    1.55    3.15
  14  -1 -14    4.42    3.82
  14   1 -14    2.44    3.53
  14  -1 -15    0.38    3.06
  14   1 -15   -0.00    2.93
  14  -1 -16   12.15    5.12
  14   1 -16    3.85    3.70
  14  -1 -17   -0.00    3.25
  14   1 -17    3.09    3.26
  14  -1 -18    0.00    2.29
  14   1 -18    3.47    3.06
  14  -1 -19    0.01    2.18
  14   1 -19   -0.00    2.67
  14  -1 -20    9.77    4.39
  14   1 -20    6.40    3.79
  14  -1 -21   -0.00    3.14
  14   1 -21    3.38    2.90
  14  -1 -22    2.74    3.31
  14   1 -22    0.90    2.56
  14  -1 -23    1.92    3.28
  14   1 -23    0.98    2.64
  14  -1 -24    0.70    2.91
  14   1 -24    0.98    2.52
  14  -1 -25    1.68    3.11
  14  -2  -1   -0.00    3.59
  14   2  -1    0.00    3.93
  14  -2  -2   20.87    7.87
  14   2  -2   15.05    6.76
  14  -2  -3    1.37    4.88
  14   2  -3    2.51    4.26
  14  -2  -4   11.65    6.49
  14   2  -4    4.62    5.07
  14  -2  -5    0.00    4.14
  14   2  -5    0.00    3.11
  14  -2  -6   12.98    6.39
  14   2  -6    9.69    5.44
  14  -2  -7    0.67    3.90
  14   2  -7    0.08    2.88
  14  -2  -8    5.69    5.60
  14   2  -8   10.27    4.79
  14  -2  -9    5.38    4.91
  14   2  -9    1.26    3.11
  14  -2 -10    0.31    3.56
  14   2 -10    0.38    2.76
  14  -2 -11    0.28    3.78
  14   2 -11    1.10    3.13
  14  -2 -12   15.29    6.13
  14   2 -12   15.53    5.93
  14  -2 -13    2.41    3.61
  14   2 -13    2.16    2.91
  14  -2 -14    6.81    5.04
  14   2 -14    8.63    4.54
  14  -2 -15    0.20    2.81
  14   2 -15    0.07    2.85
  14  -2 -16   -0.00    2.55
  14   2 -16    6.62    3.59
  14  -2 -17    0.45    2.78
  14   2 -17    1.10    2.63
  14  -2 -18    0.00    3.08
  14   2 -18    7.01    3.68
  14  -2 -19    1.19    3.01
  14   2 -19    1.71    2.61
  14  -2 -20    1.25    3.30
  14   2 -20    1.56    2.44
  14  -2 -21    0.28    3.15
  14   2 -21   -0.00    2.38
  14  -2 -22    1.73    3.65
  14   2 -22    3.56    2.62
  14  -2 -23   -0.00    3.37
  14  -3  -1    0.00    4.43
  14   3  -1    1.98    4.37
  14  -3  -2    0.97    4.63
  14   3  -2    0.92    3.45
  14  -3  -3   -0.00    4.05
  14   3  -3    2.87    3.77
  14  -3  -4    0.00    4.33
  14   3  -4    0.00    3.65
  14  -3  -5    6.77    5.68
  14   3  -5    3.01    4.29
  14  -3  -6   14.10    7.00
  14   3  -6   15.43    5.99
  14  -3  -7   11.05    6.39
  14   3  -7    3.57    4.63
  14  -3  -8    0.73    4.27
  14   3  -8   -0.00    3.32
  14  -3  -9   -0.00    3.84
  14   3  -9    3.71    3.91
  14  -3 -10   11.28    6.48
  14   3 -10    8.39    4.81
  14  -3 -11    5.38    5.62
  14   3 -11   15.48    5.62
  14  -3 -12    0.00    3.77
  14   3 -12    3.12    3.40
  14  -3 -13    0.00    4.22
  14   3 -13   -0.00    3.33
  14  -3 -14    3.07    4.10
  14   3 -14    0.00    3.02
  14  -3 -15    1.97    3.52
  14   3 -15    2.05    3.24
  14  -3 -16   13.74    6.17
  14   3 -16   11.03    4.57
  14  -3 -17    1.74    4.15
  14   3 -17    4.63    3.32
  14  -3 -18    0.00    3.44
  14   3 -18   -0.00    2.46
  14  -3 -19    0.35    2.89
  14   3 -19    1.32    2.43
  14  -3 -20   12.09    6.10
  14   3 -20   12.61    3.83
  14  -3 -21    2.49    4.05
  14  -4  -1    5.38    5.57
  14   4  -1    3.68    4.37
  14  -4  -2    9.37    6.59
  14   4  -2   16.50    6.49
  14  -4  -3    2.44    4.67
  14   4  -3   -0.00    3.10
  14  -4  -4   10.67    6.73
  14   4  -4   10.68    5.47
  14  -4  -5    3.46    4.30
  14   4  -5    0.00    3.53
  14  -4  -6    1.85    4.61
  14   4  -6   -0.00    3.36
  14  -4  -7   -0.00    3.54
  14   4  -7    2.17    3.65
  14  -4  -8    0.35    5.07
  14   4  -8    8.01    4.30
  14  -4  -9   12.18    6.43
  14   4  -9    9.27    4.69
  14  -4 -10    8.55    6.24
  14   4 -10   16.77    5.84
  14  -4 -11    0.66    3.26
  14   4 -11    3.30    3.25
  14  -4 -12   12.36    6.82
  14   4 -12   19.40    5.71
  14  -4 -13   12.76    6.59
  14   4 -13    7.77    4.33
  14  -4 -14   10.90    6.25
  14   4 -14   10.19    4.31
  14  -4 -15   -0.00    3.62
  14   4 -15   -0.00    2.53
  14  -4 -16    7.20    5.42
  14   4 -16    4.76    3.33
  14  -4 -17    2.80    4.58
  14   4 -17    3.99    3.00
  14  -4 -18    3.90    4.38
  14   4 -18    0.00    2.23
  14  -4 -19    3.23    4.40
  14   4 -19    1.13    2.16
  14  -5  -1   16.60    8.19
  14   5  -1    7.56    5.66
  14  -5  -2    7.82    5.81
  14   5  -2    2.91    4.73
  14  -5  -3    4.73    6.09
  14   5  -3   -0.00    3.73
  14  -5  -4    0.96    4.75
  14   5  -4    1.13    3.90
  14  -5  -5   13.35    7.61
  14   5  -5   18.92    6.49
  14  -5  -6    6.72    6.35
  14   5  -6    6.73    5.00
  14  -5  -7    1.93    5.82
  14   5  -7    3.02    4.13
  14  -5  -8    1.83    4.47
  14   5  -8    0.65    3.02
  14  -5  -9   12.13    6.27
  14   5  -9    7.41    4.59
  14  -5 -10    8.13    5.79
  14   5 -10   12.21    5.14
  14  -5 -11    0.99    4.72
  14   5 -11    0.00    2.61
  14  -5 -12    8.76    6.06
  14   5 -12    1.03    2.79
  14  -5 -13    1.90    4.66
  14   5 -13    0.42    2.49
  14  -5 -14   -0.00    3.97
  14   5 -14    0.01    2.67
  14  -5 -15    0.00    4.37
  14   5 -15    2.38    2.81
  14  -5 -16    7.25    5.83
  14   5 -16    7.58    3.46
  14  -5 -17    0.78    4.63
  14   5 -17    1.58    2.34
  14   5 -18   -0.00    2.05
  14  -6  -1    9.04    7.65
  14   6  -1    4.86    5.25
  14  -6  -2   -0.00    5.84
  14   6  -2    2.38    4.33
  14  -6  -3    0.00    5.58
  14   6  -3    6.46    4.84
  14  -6  -4    8.62    6.80
  14   6  -4   13.97    6.33
  14  -6  -5   -0.00    6.60
  14   6  -5    4.10    4.41
  14  -6  -6    4.29    6.20
  14   6  -6    4.77    4.25
  14  -6  -7    0.21    4.04
  14   6  -7   12.24    5.19
  14  -6  -8   -0.00    4.62
  14   6  -8   -0.00    3.11
  14  -6  -9    5.38    5.40
  14   6  -9    0.00    3.40
  14  -6 -10   -0.00    4.56
  14   6 -10    3.52    3.72
  14  -6 -11    0.00    4.24
  14   6 -11    4.25    3.28
  14  -6 -12    7.72    5.41
  14   6 -12    3.34    2.99
  14  -6 -13    1.43    3.89
  14   6 -13    2.39    2.90
  14  -6 -14    6.04    5.83
  14   6 -14    2.85    3.09
  14  -7  -1    0.00    6.17
  14   7  -1    5.52    5.08
  14  -7  -2   -0.00    5.42
  14   7  -2   -0.00    4.48
  14  -7  -3   -0.00    5.22
  14   7  -3    0.49    3.61
  14  -7  -4    0.00    5.47
  14   7  -4    4.99    4.50
  14  -7  -5    6.43    7.47
  14   7  -5   14.57    6.27
  14  -7  -6    9.37    6.82
  14   7  -6    1.09    3.68
  14  -7  -7    6.37    5.42
  14   7  -7    1.61    3.34
  14  -7  -8    0.00    5.40
  14   7  -8   -0.00    3.44
  14  -7  -9    6.69    6.12
  14  -7 -10   -0.00    4.69
  14  -7 -11    8.50    6.48
  14  -8  -1    3.97    5.83
  14  -8  -2    0.02    5.53
  14  -8  -3    2.91    6.98
  14  -8  -4   -0.00    4.31
  14  -8  -5    5.85    5.42
  14  -8  -6   -0.00    5.69
  14  -8  -7    3.99    5.95
 -14   9   1    4.61    6.10
  14  -9  -1    1.60    5.66
 -14  10   1   -0.00    4.56
 -14  10   2    0.71    5.61
 -14  11   1   17.12    9.15
 -14  11   2    3.30    6.80
  13   0  -1   52.79   12.37
  13   0  -2    6.56    5.25
  13   0  -3   22.98    8.00
  13   0  -4   -0.00    4.07
  13   0  -5    7.64    5.10
  13   0  -6   -0.00    3.21
  13   0  -7   22.38    7.32
  13   0  -8    1.51    3.26
  13   0  -9    1.40    3.57
  13   0 -10   -0.00    3.25
  13   0 -11   35.95    8.86
  13   0 -12   -0.00    3.37
  13   0 -13   17.90    6.04
  13   0 -14    0.47    3.21
  13   0 -15   -0.00    3.02
  13   0 -16   -0.00    2.62
  13   0 -17   17.16    5.62
  13   0 -18   -0.00    2.17
  13   0 -19    3.06    2.78
  13   0 -20    2.52    2.58
  13   0 -21    0.87    2.82
  13   0 -22    0.38    2.23
  13   0 -23    1.65    2.76
  13   0 -24    1.52    2.60
  13   0 -25    1.92    2.83
  13   0 -26    3.45    2.86
  13   0 -27    8.85    4.03
  13   0 -28   -0.00    2.67
  13   0 -29   -0.00    2.65
  13   0 -30    0.69    2.55
  13  -1  -1    3.60    4.13
  13   1  -1    3.15    5.15
  13  -1  -2    0.53    3.85
  13   1  -2    2.40    4.32
  13  -1  -3    6.76    4.90
  13   1  -3    2.50    4.65
  13  -1  -4    0.00    3.53
  13   1  -4    4.15    5.04
  13  -1  -5   47.68   11.24
  13   1  -5   43.86   10.60
  13  -1  -6   -0.00    4.85
  13   1  -6    0.00    3.52
  13  -1  -7   11.36    5.77
  13   1  -7   -0.00    3.77
  13  -1  -8   -0.00    3.34
  13   1  -8    0.52    3.01
  13  -1  -9   14.83    6.43
  13   1  -9   47.98    9.10
  13  -1 -10    2.58    3.96
  13   1 -10    2.94    3.92
  13  -1 -11   12.25    5.84
  13   1 -11   14.35    5.46
  13  -1 -12   -0.00    3.04
  13   1 -12   -0.00    3.02
  13  -1 -13    4.00    4.01
  13   1 -13    3.65    3.64
  13  -1 -14   -0.00    2.82
  13   1 -14   -0.00    2.64
  13  -1 -15   28.26    7.38
  13   1 -15   26.23    6.86
  13  -1 -16   -0.00    2.30
  13   1 -16    2.17    2.95
  13  -1 -17    1.15    2.50
  13   1 -17    1.05    2.85
  13  -1 -18    1.01    3.18
  13   1 -18   -0.00    2.35
  13  -1 -19   12.43    5.16
  13   1 -19   16.94    5.09
  13  -1 -20   -0.00    2.75
  13   1 -20    1.76    2.60
  13  -1 -21    9.23    4.71
  13   1 -21    7.78    3.36
  13  -1 -22    4.80    3.73
  13   1 -22   -0.00    1.81
  13  -1 -23    1.94    3.05
  13   1 -23   -0.00    1.95
  13  -1 -24   -0.00    2.93
  13   1 -24    2.11    2.25
  13  -1 -25    2.80    3.18
  13   1 -25    9.14    3.52
  13  -1 -26   -0.00    3.06
  13   1 -26   -0.00    2.12
  13  -1 -27    3.70    3.22
  13  -1 -28   -0.00    3.11
  13  -1 -29    5.82    4.06
  13  -2  -1   40.33   10.91
  13   2  -1   42.96   10.71
  13  -2  -2    2.67    4.30
  13   2  -2    0.85    3.88
  13  -2  -3    8.06    6.14
  13   2  -3    5.17    4.57
  13  -2  -4    1.86    4.73
  13   2  -4    9.23    5.20
  13  -2  -5    7.22    5.36
  13   2  -5    3.56    4.34
  13  -2  -6    6.88    5.20
  13   2  -6   -0.00    3.44
  13  -2  -7   22.01    8.01
  13   2  -7   21.24    6.69
  13  -2  -8    3.83    3.88
  13   2  -8    0.00    3.64
  13  -2  -9    4.81    5.02
  13   2  -9    3.82    3.77
  13  -2 -10    1.94    4.52
  13   2 -10   -0.00    2.40
  13  -2 -11   26.05    8.13
  13   2 -11   19.64    6.16
  13  -2 -12    1.64    4.03
  13   2 -12    2.43    3.09
  13  -2 -13   21.83    7.22
  13   2 -13   17.56    5.53
  13  -2 -14    3.73    3.58
  13   2 -14   -0.00    2.65
  13  -2 -15    5.20    3.87
  13   2 -15    2.56    2.98
  13  -2 -16    2.81    3.74
  13   2 -16    5.02    3.24
  13  -2 -17    2.53    3.62
  13   2 -17    3.31    2.85
  13  -2 -18   -0.00    3.30
  13   2 -18    3.56    2.85
  13  -2 -19    3.80    3.87
  13   2 -19    2.38    2.57
  13  -2 -20   -0.00    3.43
  13   2 -20    1.02    2.16
  13  -2 -21    7.76    4.33
  13   2 -21    3.53    2.56
  13  -2 -22    5.42    4.27
  13   2 -22    3.07    2.48
  13  -2 -23   20.29    6.34
  13   2 -23   12.76    3.87
  13  -2 -24   -0.00    3.17
  13  -2 -25    0.13    2.77
  13  -2 -26    1.40    3.17
  13  -2 -27    7.25    4.68
  13  -3  -1   11.39    6.06
  13   3  -1    6.83    5.73
  13  -3  -2   -0.00    4.59
  13   3  -2   -0.00    3.94
  13  -3  -3    0.00    4.87
  13   3  -3    9.90    5.50
  13  -3  -4   12.14    6.18
  13   3  -4    5.20    4.50
  13  -3  -5   23.24    8.09
  13   3  -5   20.27    6.59
  13  -3  -6    2.01    4.51
  13   3  -6    3.17    3.63
  13  -3  -7   -0.00    4.64
  13   3  -7   -0.00    3.44
  13  -3  -8   -0.00    5.11
  13   3  -8    4.75    4.07
  13  -3  -9    7.46    5.67
  13   3  -9    3.88    4.05
  13  -3 -10   14.18    6.23
  13   3 -10    7.03    4.13
  13  -3 -11   14.00    6.80
  13   3 -11    9.51    4.43
  13  -3 -12    0.00    3.41
  13   3 -12    0.92    2.67
  13  -3 -13    6.63    5.19
  13   3 -13    3.34    2.85
  13  -3 -14    0.58    3.45
  13   3 -14    1.96    2.71
  13  -3 -15   17.68    6.97
  13   3 -15   20.68    5.60
  13  -3 -16    5.46    4.23
  13   3 -16    2.73    2.69
  13  -3 -17   -0.00    3.40
  13   3 -17    0.00    1.74
  13  -3 -18    1.25    3.44
  13   3 -18    1.96    2.09
  13  -3 -19    6.59    4.80
  13   3 -19   12.90    3.65
  13  -3 -20    7.92    5.16
  13   3 -20    8.50    3.02
  13  -3 -21    0.00    3.24
  13  -3 -22    0.00    3.25
  13  -3 -23    2.07    3.34
  13  -3 -24    0.00    3.35
  13  -3 -25   10.49    5.39
  13  -3 -26    2.75    4.01
 -13   4   1   11.50    6.53
  13  -4  -1   21.51    8.31
  13   4  -1    9.96    5.44
  13  -4  -2   19.59    7.96
  13   4  -2    9.65    5.45
  13  -4  -3    2.57    5.14
  13   4  -3    3.06    4.17
  13  -4  -4   -0.00    4.61
  13   4  -4    0.00    3.35
  13  -4  -5    2.52    5.29
  13   4  -5    0.00    2.94
  13  -4  -6    3.93    4.54
  13   4  -6    7.85    5.01
  13  -4  -7    7.94    5.94
  13   4  -7   17.03    5.93
  13  -4  -8    6.22    5.47
  13   4  -8    8.66    4.57
  13  -4  -9    4.15    4.31
  13   4  -9    0.91    3.09
  13  -4 -10   -0.00    4.36
  13   4 -10    2.61    3.09
  13  -4 -11   19.72    7.76
  13   4 -11   17.90    5.52
  13  -4 -12    6.43    4.68
  13   4 -12    0.00    2.66
  13  -4 -13   18.13    7.32
  13   4 -13   14.16    4.78
  13  -4 -14    0.87    3.71
  13   4 -14   -0.00    2.50
  13  -4 -15    0.00    3.48
  13   4 -15   -0.00    2.26
  13  -4 -16    7.66    5.18
  13   4 -16    6.52    3.34
  13  -4 -17   15.32    6.93
  13   4 -17   11.96    3.95
  13  -4 -18    9.40    5.60
  13   4 -18    0.00    1.93
  13  -4 -19    6.62    5.31
  13   4 -19    3.08    2.31
  13  -4 -20   -0.00    3.01
  13  -4 -21    5.73    4.29
  13  -4 -22    1.22    3.45
  13  -4 -23   10.75    5.75
  13  -4 -24    1.16    3.77
 -13   5   1   12.54    6.98
  13  -5  -1    0.74    4.93
  13   5  -1    9.24    5.65
 -13   5   2   -0.00    3.60
  13  -5  -2    1.21    5.61
  13   5  -2    6.91    4.84
  13  -5  -3   -0.00    4.54
  13   5  -3    0.00    2.72
  13  -5  -4    0.00    4.83
  13   5  -4    3.38    3.81
  13  -5  -5   18.90    8.10
  13   5  -5    3.95    4.07
  13  -5  -6    3.92    5.49
  13   5  -6    0.46    3.37
  13  -5  -7    1.36    4.64
  13   5  -7   -0.00    3.11
  13  -5  -8    6.87    5.67
  13   5  -8    4.23    3.84
  13  -5  -9   13.46    6.86
  13   5  -9   14.95    5.27
  13  -5 -10   22.67    8.35
  13   5 -10   10.98    4.57
  13  -5 -11   12.20    6.37
  13   5 -11   11.28    4.60
  13  -5 -12    0.50    4.55
  13   5 -12   -0.00    2.61
  13  -5 -13   -0.00    4.35
  13   5 -13    2.49    2.57
  13  -5 -14    0.00    4.23
  13   5 -14   10.68    3.84
  13  -5 -15   18.83    7.65
  13   5 -15   12.31    4.24
  13  -5 -16    5.49    5.39
  13   5 -16    5.75    2.92
  13  -5 -17    5.09    5.50
  13   5 -17   -0.00    2.21
  13  -5 -18    7.06    5.39
  13   5 -18    3.51    2.41
  13  -5 -19    7.15    5.93
  13  -5 -20    8.41    5.64
  13  -5 -21    2.57    4.34
  13  -5 -22   -0.00    3.22
 -13   6   1   -0.00    5.81
  13  -6  -1    3.69    5.90
  13   6  -1    4.81    4.71
 -13   6   2    3.08    5.74
  13  -6  -2   11.57    7.11
  13   6  -2    7.70    5.02
 -13   6   3    6.69    6.46
  13  -6  -3    4.72    5.84
  13   6  -3    2.69    3.63
  13  -6  -4    4.36    6.30
  13   6  -4   14.30    5.55
  13  -6  -5    3.07    5.36
  13   6  -5    4.76    4.02
  13  -6  -6   18.10    7.77
  13   6  -6   13.83    5.75
  13  -6  -7   14.64    6.83
  13   6  -7    2.67    3.00
  13  -6  -8   14.71    7.75
  13   6  -8    8.31    4.68
  13  -6  -9    0.14    3.93
  13   6  -9    1.40    3.09
  13  -6 -10    3.33    4.33
  13   6 -10    8.41    4.00
  13  -6 -11    0.89    4.51
  13   6 -11    2.12    3.09
  13  -6 -12   12.22    7.35
  13   6 -12    7.10    3.77
  13  -6 -13    4.11    4.76
  13   6 -13    8.89    3.73
  13  -6 -14   -0.00    4.59
  13  -6 -15   -0.00    5.68
  13  -6 -16    6.28    5.16
  13  -6 -17    5.40    5.62
  13  -6 -18   12.98    6.39
  13  -6 -19    7.80    5.97
  13  -6 -20    0.00    3.88
 -13   7   1    2.61    5.21
  13  -7  -1   -0.00    4.89
  13   7  -1    4.17    5.14
 -13   7   2    0.23    4.47
  13  -7  -2    0.00    5.05
  13   7  -2    0.71    3.47
 -13   7   3   -0.00    4.76
  13  -7  -3    0.00    5.59
  13   7  -3    2.37    4.24
 -13   7   4   32.21   10.23
  13  -7  -4    7.51    6.85
  13   7  -4   21.48    7.55
  13  -7  -5    2.51    7.30
  13   7  -5    8.19    5.03
  13  -7  -6    1.32    4.08
  13   7  -6    3.03    4.16
  13  -7  -7    4.11    5.35
  13   7  -7    0.18    2.33
  13  -7  -8    2.80    5.34
  13  -7  -9    6.47    5.89
  13  -7 -10   15.07    7.14
  13  -7 -11    3.04    4.60
  13  -7 -12    0.00    5.39
  13  -7 -13    0.00    5.26
  13  -7 -14    4.69    5.89
  13  -7 -15    5.21    5.52
  13  -7 -16   -0.00    3.88
  13  -7 -17    0.57    4.35
  13  -7 -18    1.97    4.75
 -13   8   1   -0.00    5.36
  13  -8  -1    0.00    4.92
 -13   8   2   10.53    8.02
  13  -8  -2    4.02    7.37
 -13   8   3    1.10    5.72
  13  -8  -3    0.00    5.43
 -13   8   4    1.94    5.66
  13  -8  -4   -0.00    5.50
  13  -8  -5    6.66    6.96
  13  -8  -6   18.44    8.94
  13  -8  -7    4.98    6.38
  13  -8  -8    8.97    7.19
  13  -8  -9    1.42    4.99
  13  -8 -10   -0.00    4.71
  13  -8 -11    1.39    4.95
  13  -8 -12   -0.00    5.77
  13  -8 -13    0.00    4.62
  13  -8 -14    9.90    6.67
  13  -8 -15    8.95    6.97
 -13   9   1    4.21    6.04
  13  -9  -1   -0.00    4.77
 -13   9   2   -0.00    6.09
  13  -9  -2    2.34    5.85
 -13   9   3    2.36    5.84
  13  -9  -3   -0.00    5.17
 -13   9   4    9.14    6.94
  13  -9  -4   10.07    8.47
 -13   9   5    1.05    4.23
  13  -9  -5   -0.00    6.39
  13  -9  -6   -0.00    5.45
  13  -9  -7    0.00    4.82
  13  -9  -8    2.32    5.90
  13  -9  -9   -0.00    5.89
  13  -9 -10    6.11    6.02
  13  -9 -11    3.99    6.01
  13  -9 -12    5.66    6.70
 -13  10   1    6.10    6.23
  13 -10  -1   -0.00    5.81
 -13  10   2   10.30    6.96
  13 -10  -2   -0.00    5.86
 -13  10   3   -0.00    5.03
  13 -10  -3   -0.00    4.43
 -13  10   4   -0.00    4.73
  13 -10  -4    6.02    7.26
 -13  10   5    0.17    5.47
  13 -10  -5   -0.00    5.11
 -13  10   6    7.04    6.40
  13 -10  -6    0.00    5.59
  13 -10  -7    0.00    6.26
  13 -10  -8    9.73    7.64
  13 -10  -9    6.04    5.98
 -13  11   1    0.00    5.97
  13 -11  -1    0.01    5.63
 -13  11   2   -0.00    5.03
  13 -11  -2    1.21    4.86
 -13  11   3   -0.00    4.83
  13 -11  -3   -0.00    5.49
 -13  11   4    7.49    6.47
  13 -11  -4   -0.00    6.00
 -13  11   5   -0.00    4.31
  13 -11  -5   -0.00    6.28
 -13  11   6    0.50    5.39
 -13  12   1    0.99    4.41
 -13  12   2   27.09   11.06
 -13  12   3    4.79    6.56
 -13  12   4    8.32    7.88
 -13  12   5   -0.00    5.65
 -13  12   6   -0.00    6.28
 -13  12   7    5.34    5.64
  12   0  -1    1.33    3.27
  12   0  -2    8.82    5.20
  12   0  -3   -0.00    4.02
  12   0  -4    2.67    4.03
  12   0  -5    1.41    3.77
  12   0  -6   73.71   13.86
  12   0  -7    0.00    2.80
  12   0  -8    2.84    4.05
  12   0  -9    3.24    3.86
  12   0 -10   65.31   12.34
  12   0 -11    0.96    3.40
  12   0 -12   44.14    9.59
  12   0 -13   -0.00    2.63
  12   0 -14   -0.00    3.05
  12   0 -15   -0.00    2.39
  12   0 -16   15.95    5.19
  12   0 -17    0.09    2.18
  12   0 -18    5.97    3.39
  12   0 -19   -0.00    2.47
  12   0 -20   15.05    5.01
  12   0 -21   -0.00    2.43
  12   0 -22   13.85    4.90
  12   0 -23    0.64    2.55
  12   0 -24   -0.00    2.17
  12   0 -25    0.00    2.13
  12   0 -26    2.03    2.89
  12   0 -27    0.10    2.54
  12   0 -28    6.64    3.57
  12   0 -29    0.08    2.46
  12   0 -30    1.68    2.85
  12   0 -31    1.89    2.75
  12   0 -32    6.03    3.73
  12  -1  -1    1.26    3.73
  12   1  -1   -0.00    2.94
 -12   1   2   55.69   11.53
  12  -1  -2   36.81    9.99
  12   1  -2   28.45    9.22
  12  -1  -3    1.95    4.75
  12   1  -3    5.79    4.49
  12  -1  -4   51.87   12.27
  12   1  -4   62.42   12.39
  12  -1  -5    0.25    3.74
  12   1  -5    1.58    4.09
  12  -1  -6    1.93    3.51
  12   1  -6   -0.00    4.00
  12  -1  -7   -0.00    3.09
  12   1  -7    1.73    3.68
  12  -1  -8   72.72   14.27
  12   1  -8   85.24   14.32
  12  -1  -9    4.36    4.38
  12   1  -9    3.66    3.64
  12  -1 -10   33.86    8.35
  12   1 -10   19.06    6.24
  12  -1 -11    0.29    3.17
  12   1 -11    1.69    3.10
  12  -1 -12    2.61    3.24
  12   1 -12   13.66    4.91
  12  -1 -13    1.83    3.18
  12   1 -13    1.93    2.86
  12  -1 -14   65.12   12.24
  12   1 -14   64.19   11.33
  12  -1 -15    2.06    3.23
  12   1 -15    0.38    2.47
  12  -1 -16    0.11    2.30
  12   1 -16   -0.00    2.22
  12  -1 -17    0.18    2.84
  12   1 -17    0.37    2.71
  12  -1 -18   25.85    6.31
  12   1 -18    7.48    3.47
  12  -1 -19    0.00    2.79
  12   1 -19    0.57    1.95
  12  -1 -20   12.43    4.90
  12   1 -20    8.88    3.71
  12  -1 -21    0.39    2.98
  12   1 -21    0.26    2.34
  12  -1 -22   -0.00    2.65
  12   1 -22   -0.00    1.94
  12  -1 -23    2.82    3.04
  12   1 -23   -0.00    2.05
  12  -1 -24    9.45    4.86
  12   1 -24   10.24    3.62
  12  -1 -25    2.29    3.41
  12   1 -25   -0.00    2.00
  12  -1 -26    0.00    3.19
  12   1 -26    3.96    2.77
  12  -1 -27    8.11    4.22
  12   1 -27    3.56    2.82
  12  -1 -28    6.54    3.98
  12   1 -28    5.09    3.07
  12  -1 -29    1.92    3.52
  12   1 -29    0.38    2.60
  12  -1 -30    4.33    3.89
  12  -1 -31    2.46    3.17
  12  -2  -1    1.39    4.42
  12   2  -1    2.12    3.76
  12  -2  -2   30.88    9.73
  12   2  -2   29.51    8.60
  12  -2  -3   -0.00    4.47
  12   2  -3    4.82    4.67
  12  -2  -4   11.69    5.73
  12   2  -4    5.64    4.47
  12  -2  -5    5.98    5.15
  12   2  -5    7.23    4.92
  12  -2  -6   42.40   11.20
  12   2  -6   63.46   11.62
  12  -2  -7    8.80    5.56
  12   2  -7   17.79    5.89
  12  -2  -8   13.18    5.31
  12   2  -8    3.57    3.56
  12  -2  -9    5.36    4.60
  12   2  -9   -0.00    2.59
  12  -2 -10   11.39    6.02
  12   2 -10   44.32    8.25
  12  -2 -11    7.28    5.36
  12   2 -11   10.92    4.44
  12  -2 -12   32.15    8.25
  12   2 -12   20.39    5.84
  12  -2 -13   -0.00    3.17
  12   2 -13    1.19    2.34
  12  -2 -14    1.92    3.50
  12   2 -14   -0.00    2.51
  12  -2 -15    0.67    3.24
  12   2 -15    4.57    3.00
  12  -2 -16   19.92    6.58
  12   2 -16   18.37    5.12
  12  -2 -17    0.00    2.88
  12   2 -17    0.86    2.21
  12  -2 -18    2.12    3.71
  12   2 -18    4.95    2.99
  12  -2 -19    0.00    3.04
  12   2 -19    0.00    2.13
  12  -2 -20    0.99    3.11
  12   2 -20    4.65    2.38
  12  -2 -21   11.17    4.79
  12   2 -21    7.78    3.19
  12  -2 -22   13.74    5.42
  12   2 -22   15.77    3.93
  12  -2 -23    0.00    3.44
  12   2 -23    1.45    1.88
  12  -2 -24   -0.00    3.39
  12   2 -24    0.71    1.74
  12  -2 -25    3.26    3.67
  12  -2 -26   10.83    4.93
  12  -2 -27    1.89    3.80
  12  -2 -28    3.29    3.75
  12  -2 -29    0.46    3.51
  12  -2 -30    2.04    3.41
 -12   3   1    0.53    3.59
  12  -3  -1    7.70    4.84
  12   3  -1   -0.00    3.40
 -12   3   2   32.98    9.50
  12  -3  -2   24.01    9.14
  12   3  -2   28.15    7.93
  12  -3  -3    9.85    6.45
  12   3  -3   14.39    6.19
  12  -3  -4   29.58    9.12
  12   3  -4   27.81    7.81
  12  -3  -5   -0.00    4.59
  12   3  -5   11.57    5.19
  12  -3  -6    0.13    4.77
  12   3  -6   -0.00    3.56
  12  -3  -7   12.29    6.17
  12   3  -7    6.55    4.76
  12  -3  -8   21.27    8.07
  12   3  -8   33.20    7.89
  12  -3  -9   18.39    7.17
  12   3  -9    6.51    4.28
  12  -3 -10   30.76    9.07
  12   3 -10   35.17    7.62
  12  -3 -11   -0.00    3.09
  12   3 -11    0.13    2.36
  12  -3 -12   19.64    7.24
  12   3 -12   13.76    4.79
  12  -3 -13    1.02    3.71
  12   3 -13    5.89    3.15
  12  -3 -14   30.99    8.85
  12   3 -14   25.08    5.87
  12  -3 -15    9.24    5.89
  12   3 -15    2.33    2.54
  12  -3 -16    0.00    2.63
  12   3 -16   -0.00    1.97
  12  -3 -17   -0.00    3.20
  12   3 -17   -0.00    1.82
  12  -3 -18   -0.00    4.08
  12   3 -18    3.85    2.35
  12  -3 -19   10.77    5.49
  12   3 -19    5.46    2.50
  12  -3 -20    0.00    3.73
  12   3 -20   11.37    3.03
  12  -3 -21    1.91    3.90
  12   3 -21    1.48    1.53
  12  -3 -22    0.00    3.51
  12  -3 -23    0.80    3.62
  12  -3 -24   19.71    7.12
  12  -3 -25    2.39    3.72
  12  -3 -26    2.58    3.92
  12  -3 -27    0.93    3.07
  12  -3 -28    5.65    4.44
  12  -3 -29    0.74    3.43
 -12   4   1   21.44    7.76
  12  -4  -1    2.80    4.94
  12   4  -1    4.23    4.83
 -12   4   2    0.91    3.91
  12  -4  -2   10.01    7.10
  12   4  -2   11.44    5.35
 -12   4   3    4.67    4.87
  12  -4  -3    2.57    4.93
  12   4  -3    4.51    4.19
 -12   4   4    0.69    4.14
  12  -4  -4   -0.00    4.62
  12   4  -4    0.00    2.86
 -12   4   5    9.36    5.89
  12  -4  -5    4.38    5.14
  12   4  -5    4.60    4.10
  12  -4  -6   37.58    9.68
  12   4  -6   19.20    6.72
  12  -4  -7   18.13    7.64
  12   4  -7   26.33    6.83
  12  -4  -8    0.00    4.30
  12   4  -8    1.39    3.27
  12  -4  -9    9.43    5.10
  12   4  -9    3.92    3.41
  12  -4 -10   20.34    7.86
  12   4 -10   19.88    5.68
  12  -4 -11    5.93    5.36
  12   4 -11   14.68    4.70
  12  -4 -12   30.56    9.36
  12   4 -12   38.86    7.51
  12  -4 -13    3.28    4.28
  12   4 -13    3.08    2.87
  12  -4 -14    1.72    3.40
  12   4 -14   -0.00    2.18
  12  -4 -15    0.00    4.63
  12   4 -15    4.73    2.67
  12  -4 -16   20.14    7.21
  12   4 -16   11.78    3.73
  12  -4 -17   24.30    8.76
  12   4 -17   30.71    5.70
  12  -4 -18   17.45    6.41
  12   4 -18    5.10    2.44
  12  -4 -19    2.62    3.38
  12   4 -19    0.52    1.50
  12  -4 -20    7.24    4.91
  12  -4 -21    9.82    5.64
  12  -4 -22   11.26    5.39
  12  -4 -23    1.35    3.91
  12  -4 -24   -0.00    3.85
  12  -4 -25    1.09    3.31
  12  -4 -26   11.35    5.49
  12  -4 -27    3.03    4.39
 -12   5   1    5.95    4.88
  12  -5  -1    0.06    4.33
  12   5  -1   -0.00    3.38
 -12   5   2    8.38    6.38
  12  -5  -2   11.82    6.84
  12   5  -2   10.88    5.48
 -12   5   3   13.20    7.32
  12  -5  -3    8.72    6.80
  12   5  -3   15.12    5.81
 -12   5   4   19.34    8.36
  12  -5  -4   20.78    8.53
  12   5  -4   25.88    7.73
 -12   5   5    5.19    5.32
  12  -5  -5   -0.00    5.43
  12   5  -5    3.63    4.02
 -12   5   6   -0.00    4.26
  12  -5  -6    0.00    3.76
  12   5  -6   -0.00    3.47
  12  -5  -7    0.00    5.23
  12   5  -7    6.96    4.33
  12  -5  -8   27.41    8.69
  12   5  -8   19.37    6.15
  12  -5  -9   29.28    9.07
  12   5  -9   27.30    6.83
  12  -5 -10   17.51    7.71
  12   5 -10   12.71    4.78
  12  -5 -11    2.22    5.15
  12   5 -11    1.91    2.99
  12  -5 -12   -0.00    4.26
  12   5 -12    1.21    2.54
  12  -5 -13   28.99    9.29
  12   5 -13   28.87    6.52
  12  -5 -14   33.86    9.63
  12   5 -14   19.95    5.23
  12  -5 -15   -0.00    4.63
  12   5 -15    0.02    1.90
  12  -5 -16    2.89    4.96
  12   5 -16    1.86    2.17
  12  -5 -17    1.59    4.39
  12   5 -17    3.22    2.17
  12  -5 -18   13.76    6.04
  12  -5 -19    0.82    3.56
  12  -5 -20    8.35    5.15
  12  -5 -21    6.40    5.10
  12  -5 -22    1.97    4.31
  12  -5 -23    5.43    5.46
  12  -5 -24    6.46    5.51
  12  -5 -25    9.03    5.74
  12  -5 -26    0.34    3.25
 -12   6   1   30.38   10.12
  12  -6  -1   28.48    9.80
  12   6  -1   23.48    8.00
 -12   6   2   19.94    8.82
  12  -6  -2   14.92    7.74
  12   6  -2   11.63    5.63
 -12   6   3    2.47    4.74
  12  -6  -3   -0.00    4.66
  12   6  -3    1.37    3.30
 -12   6   4    9.36    6.32
  12  -6  -4    0.52    4.23
  12   6  -4   -0.00    3.32
 -12   6   5   38.81   10.24
  12  -6  -5   34.63   10.13
  12   6  -5    6.11    4.77
 -12   6   6   19.85    7.97
  12  -6  -6   11.96    6.85
  12   6  -6   21.66    6.39
  12  -6  -7    4.35    4.98
  12   6  -7   12.74    5.21
  12  -6  -8    1.35    4.77
  12   6  -8    3.88    3.36
  12  -6  -9    5.29    4.72
  12   6  -9    0.78    2.53
  12  -6 -10    7.35    5.16
  12   6 -10    0.00    2.66
  12  -6 -11   34.20   10.66
  12   6 -11   38.06    7.90
  12  -6 -12   20.12    8.33
  12   6 -12   10.50    4.32
  12  -6 -13   -0.00    4.57
  12  -6 -14   -0.00    4.27
  12  -6 -15   10.10    6.57
  12  -6 -16   11.48    6.79
  12  -6 -17    2.54    4.00
  12  -6 -18    4.99    4.93
  12  -6 -19   -0.00    3.62
  12  -6 -20    8.63    5.67
  12  -6 -21    0.09    4.27
  12  -6 -22    8.92    5.98
  12  -6 -23    2.19    4.43
  12  -6 -24    3.75    5.09
 -12   7   1    9.22    7.00
  12  -7  -1    7.50    6.67
  12   7  -1    5.50    5.27
 -12   7   2    4.53    5.42
  12  -7  -2    7.23    7.12
  12   7  -2    7.59    4.89
 -12   7   3   31.36   10.25
  12  -7  -3   14.37    8.05
  12   7  -3   19.21    6.94
 -12   7   4    8.46    5.63
  12  -7  -4    2.51    5.43
  12   7  -4    5.17    4.52
 -12   7   5    2.29    4.83
  12  -7  -5    9.31    6.21
  12   7  -5    0.00    3.63
 -12   7   6    1.85    4.91
  12  -7  -6    1.45    5.02
 -12   7   7   12.63    6.60
  12  -7  -7    0.41    4.95
  12  -7  -8    1.41    4.78
  12  -7  -9   28.95   10.14
  12  -7 -10   -0.00    5.02
  12  -7 -11    0.51    4.62
  12  -7 -12    0.33    4.94
  12  -7 -13    8.65    5.36
  12  -7 -14    8.48    5.73
  12  -7 -15    9.26    6.32
  12  -7 -16    0.76    4.90
  12  -7 -17    3.14    4.39
  12  -7 -18    0.00    4.28
  12  -7 -19    8.89    6.40
  12  -7 -20   -0.00    4.23
  12  -7 -21    1.50    4.46
  12  -7 -22    0.00    3.45
 -12   8   1    0.51    5.59
  12  -8  -1   17.31    8.65
 -12   8   2    0.61    4.58
  12  -8  -2   -0.00    4.47
 -12   8   3    2.82    4.66
  12  -8  -3   -0.00    5.88
 -12   8   4    5.21    5.62
  12  -8  -4   -0.00    4.57
 -12   8   5    5.46    5.41
  12  -8  -5   16.40    8.11
 -12   8   6    1.12    6.19
  12  -8  -6    0.21    4.18
 -12   8   7   42.01   11.77
  12  -8  -7   22.97   10.22
 -12   8   8    0.25    4.94
  12  -8  -8    4.78    5.45
  12  -8  -9    0.00    4.73
  12  -8 -10   -0.00    4.78
  12  -8 -11   10.97    7.08
  12  -8 -12    2.07    4.68
  12  -8 -13    3.61    6.22
  12  -8 -14    1.26    5.25
  12  -8 -15    6.17    6.83
  12  -8 -16    0.00    5.45
  12  -8 -17    1.13    4.71
  12  -8 -18   -0.00    4.90
  12  -8 -19    3.29    4.23
  12  -8 -20    3.00    5.26
 -12   9   1   -0.00    4.09
  12  -9  -1    3.36    5.72
 -12   9   2    1.57    4.81
  12  -9  -2    2.20    5.64
 -12   9   3   30.98   10.23
  12  -9  -3   15.37    8.45
 -12   9   4   -0.00    4.64
  12  -9  -4    5.94    6.45
 -12   9   5    8.60    6.82
  12  -9  -5   13.53    8.32
 -12   9   6    0.92    6.03
  12  -9  -6    0.00    5.64
 -12   9   7    1.62    5.57
  12  -9  -7    2.49    6.12
 -12   9   8   -0.00    5.09
  12  -9  -8    2.28    5.35
 -12   9   9   22.92   10.26
  12  -9  -9   30.51   10.58
  12  -9 -10   -0.00    6.60
  12  -9 -11    2.65    5.45
  12  -9 -12    0.00    5.50
  12  -9 -13    1.93    5.16
  12  -9 -14   -0.00    4.88
  12  -9 -15    5.89    6.76
  12  -9 -16    0.17    3.88
  12  -9 -17   -0.00    5.62
  12  -9 -18   -0.00    2.75
 -12  10   1    4.05    5.78
  12 -10  -1    8.33    7.05
 -12  10   2   -0.00    4.75
  12 -10  -2    1.32    4.57
 -12  10   3    5.70    5.74
  12 -10  -3    1.80    6.16
 -12  10   4    3.51    5.11
  12 -10  -4    1.79    5.34
 -12  10   5    1.57    6.02
  12 -10  -5   10.02    6.73
 -12  10   6    4.05    6.40
  12 -10  -6    0.00    5.65
 -12  10   7    7.42    6.88
  12 -10  -7   14.28    8.55
 -12  10   8    2.00    5.09
  12 -10  -8    2.94    5.72
 -12  10   9   12.11    7.80
  12 -10  -9   -0.00    5.67
  12 -10 -10    1.29    5.37
  12 -10 -11    6.47    6.81
  12 -10 -12    2.39    5.59
  12 -10 -13   -0.00    6.01
  12 -10 -14    0.49    5.16
  12 -10 -15   -0.00    7.02
 -12  11   1    0.63    4.24
  12 -11  -1    5.88    7.11
 -12  11   2   -0.00    5.70
  12 -11  -2    7.60    7.61
 -12  11   3    9.89    7.51
  12 -11  -3   11.57    7.86
 -12  11   4    4.71    6.30
  12 -11  -4   -0.00    5.66
 -12  11   5    8.65    7.02
  12 -11  -5   13.11    8.85
 -12  11   6   -0.00    4.92
  12 -11  -6   -0.00    5.62
 -12  11   7    3.54    6.04
  12 -11  -7    0.00    4.51
 -12  11   8   -0.00    6.28
  12 -11  -8    3.03    5.73
 -12  11   9   11.07    8.16
  12 -11  -9   21.50    9.83
 -12  11  10   -0.00    6.03
  12 -11 -10   -0.00    5.20
  12 -11 -11    0.00    4.66
  12 -11 -12    2.20    5.56
 -12  12   1    6.33    7.12
  12 -12  -1    4.37    7.06
 -12  12   2    6.20    7.88
  12 -12  -2    0.89    6.91
 -12  12   3   -0.00    5.35
  12 -12  -3    2.39    6.84
 -12  12   4    6.49    6.74
  12 -12  -4    1.22    5.58
 -12  12   5    2.97    6.90
  12 -12  -5    2.57    5.71
 -12  12   6    2.32    6.32
  12 -12  -6   -0.00    5.45
 -12  12   7    5.96    6.95
  12 -12  -7    3.85    6.31
 -12  12   8   -0.00    6.71
  12 -12  -8    2.71    5.75
 -12  12   9    6.15    7.13
  12 -12  -9   10.42    7.81
 -12  12  10    8.36    7.50
 -12  12  11    2.48    5.47
  12 -13  -1   -0.00    6.53
 -12  13   2   12.12    7.41
  12 -13  -2    0.00    5.61
 -12  13   3    4.34    5.45
  12 -13  -3    3.99    6.49
 -12  13   4    0.00    5.69
  12 -13  -4   -0.00    5.70
 -12  13   5    3.80    7.77
  12 -13  -5    0.00    5.98
 -12  13   6    0.00    5.02
 -12  13   7   -0.00    5.79
 -12  13   8    0.62    6.11
 -12  13   9    3.21    6.39
 -12  13  10    5.45    7.06
 -12  13  11   -0.00    6.05
  12 -14  -1   -0.00    7.10
 -11   0   1  104.51   18.52
  11   0  -1  121.79   19.49
 -11   0   2   -0.00    3.29
  11   0  -2   -0.00    3.47
 -11   0   3   41.16    9.96
  11   0  -3   54.29   11.18
 -11   0   4    0.00    3.55
  11   0  -4   -0.00    3.56
  11   0  -5  189.67   27.20
  11   0  -6   -0.00    3.59
  11   0  -7   -0.00    4.16
  11   0  -8   -0.00    3.47
  11   0  -9   48.83   10.12
  11   0 -10    0.71    2.55
  11   0 -11   73.34   12.88
  11   0 -12    0.63    2.42
  11   0 -13    3.34    2.89
  11   0 -14    0.74    2.48
  11   0 -15   31.90    7.20
  11   0 -16    0.90    2.47
  11   0 -17   10.42    4.39
  11   0 -18   -0.00    2.52
  11   0 -19   25.45    6.15
  11   0 -20   -0.00    2.24
  11   0 -21   35.80    7.36
  11   0 -22    1.22    2.48
  11   0 -23    2.90    2.84
  11   0 -24   -0.00    2.41
  11   0 -25   18.89    5.32
  11   0 -26    2.86    2.88
  11   0 -27   18.12    5.42
  11   0 -28    0.43    3.13
  11   0 -29    0.08    2.93
  11   0 -30    3.66    3.70
  11   0 -31    8.60    4.56
  11   0 -32   -0.00    3.02
  11   0 -33    3.48    3.58
  11   0 -34    0.42    2.69
 -11   1   1  112.62   18.75
  11  -1  -1   88.55   17.74
  11   1  -1  113.70   18.53
 -11  -1   1  123.75   18.92
 -11   1   2    3.38    4.32
  11  -1  -2    1.54    4.19
  11   1  -2    3.12    4.36
 -11  -1   2    0.00    3.81
 -11   1   3   63.69   12.51
  11  -1  -3   78.46   13.85
  11   1  -3   57.00   12.27
 -11  -1   3   47.55   11.28
 -11   1   4   -0.00    4.27
  11  -1  -4   -0.00    3.73
  11   1  -4    5.09    4.47
 -11   1   5   10.71    5.62
  11  -1  -5   -0.00    3.74
  11   1  -5   11.51    5.21
  11  -1  -6    4.40    3.98
  11   1  -6    0.89    3.73
  11  -1  -7   77.15   14.06
  11   1  -7   76.14   13.37
  11  -1  -8   -0.00    2.89
  11   1  -8   -0.00    2.95
  11  -1  -9   39.92    8.61
  11   1  -9   19.18    5.98
  11  -1 -10    1.82    3.93
  11   1 -10   -0.00    2.44
  11  -1 -11    9.37    4.84
  11  -1 -12    4.66    3.72
  11   1 -12    6.13    3.54
  11  -1 -13   57.85   10.57
  11   1 -13   42.07    8.75
  11  -1 -14   -0.00    2.52
  11   1 -14    0.00    2.39
  11  -1 -15    0.42    2.71
  11   1 -15   -0.00    1.93
  11  -1 -16    2.70    2.89
  11   1 -16   -0.00    1.84
  11  -1 -17   36.42    7.51
  11   1 -17   21.02    5.42
  11  -1 -18    1.15    3.05
  11   1 -18    1.04    2.25
  11  -1 -19    7.40    4.01
  11   1 -19   11.97    3.86
  11  -1 -20    0.00    2.51
  11   1 -20   -0.00    2.12
  11  -1 -21    3.39    3.37
  11   1 -21    1.01    1.89
  11  -1 -22   -0.00    3.01
  11   1 -22   -0.00    1.94
  11  -1 -23   46.72    8.77
  11   1 -23   34.89    7.03
  11  -1 -24   -0.00    2.92
  11   1 -24    0.50    2.05
  11  -1 -25   11.78    4.61
  11   1 -25    4.19    2.95
  11  -1 -26    0.96    2.68
  11   1 -26    0.00    2.27
  11  -1 -27    5.79    3.88
  11   1 -27   16.42    4.30
  11  -1 -28   -0.00    3.00
  11   1 -28    0.00    2.43
  11  -1 -29   12.46    5.07
  11   1 -29    4.77    3.32
  11  -1 -30   -0.00    3.76
  11   1 -30    0.00    2.58
  11  -1 -31    1.88    3.77
  11   1 -31    3.60    2.85
  11  -1 -32    2.20    3.85
  11   1 -32   -0.00    2.70
  11  -1 -33   11.38    5.35
  11   1 -33    2.43    3.05
  11   1 -34   -0.00    2.66
  11   1 -35    4.15    3.33
 -11   2   1   38.01   10.15
  11  -2  -1   41.27   10.91
  11   2  -1   53.89   11.01
 -11  -2   1   31.17    8.90
 -11   2   2    1.02    3.65
  11  -2  -2    1.70    4.02
  11   2  -2    2.97    3.68
 -11  -2   2   -0.00    2.97
 -11   2   3    5.24    4.68
  11  -2  -3   12.75    6.78
  11   2  -3    4.13    4.30
 -11   2   4    9.32    5.38
  11  -2  -4    9.20    5.77
  11   2  -4   13.22    5.46
 -11   2   5   52.40   11.95
  11  -2  -5   60.10   12.87
  11   2  -5   69.65   12.39
 -11   2   6   22.37    7.39
  11  -2  -6   32.13    8.64
  11   2  -6   19.70    6.48
  11  -2  -7   18.71    6.99
  11   2  -7   14.49    5.65
  11  -2  -8   20.48    6.89
  11   2  -8   17.69    5.63
  11  -2  -9   44.65   10.02
  11   2  -9   35.59    7.92
  11  -2 -10   -0.00    3.40
  11   2 -10    8.77    3.96
  11  -2 -11   39.08    9.12
  11   2 -11   34.80    7.57
  11  -2 -12    3.79    3.30
  11   2 -12    0.00    2.22
  11  -2 -13    1.38    3.50
  11   2 -13   -0.00    2.40
  11  -2 -14    3.55    3.62
  11   2 -14    2.46    2.50
  11  -2 -15   32.72    8.02
  11   2 -15   26.21    5.81
  11  -2 -16   12.46    5.09
  11   2 -16    7.32    3.31
  11  -2 -17    8.33    4.29
  11   2 -17    5.35    2.88
  11  -2 -18    2.94    3.57
  11   2 -18    0.17    1.87
  11  -2 -19   12.77    5.37
  11   2 -19   13.43    3.48
  11  -2 -20    2.78    3.29
  11   2 -20    4.83    2.32
  11  -2 -21   26.13    7.44
  11   2 -21   33.91    5.88
  11  -2 -22    4.20    3.61
  11   2 -22    2.68    2.19
  11  -2 -23    0.99    2.72
  11   2 -23    0.19    1.77
  11  -2 -24    0.00    3.22
  11   2 -24    1.05    1.88
  11  -2 -25    5.91    4.76
  11   2 -25   17.61    3.85
  11  -2 -26    2.47    3.60
  11   2 -26    0.00    1.94
  11  -2 -27   21.38    6.51
  11   2 -27   17.48    4.18
  11  -2 -28    0.21    3.35
  11   2 -28    1.17    2.07
  11  -2 -29    4.76    4.54
  11   2 -29    3.86    2.81
  11  -2 -30    0.02    3.13
  11  -2 -31   13.03    5.81
  11  -2 -32   -0.00    3.44
  11  -3  -1   11.47    6.32
  11   3  -1   15.18    6.18
 -11  -3   1   16.15    5.98
  11  -3  -2    9.98    6.80
  11   3  -2   22.66    6.86
 -11   3   3   10.27    6.76
  11  -3  -3   72.44   13.16
  11   3  -3   65.92   10.83
 -11   3   4   10.15    5.85
  11  -3  -4    8.86    5.48
  11   3  -4   14.08    5.35
 -11   3   5    4.36    4.83
  11  -3  -5    2.53    4.72
  11   3  -5    3.23    3.70
 -11   3   6    7.10    5.28
  11  -3  -6   13.64    6.28
  11   3  -6   12.10    5.13
 -11   3   7   54.61   12.08
  11  -3  -7   42.96   11.27
  11   3  -7   81.23   12.07
  11  -3  -8    2.71    4.35
  11   3  -8    2.71    3.03
  11  -3  -9   16.27    6.48
  11   3  -9   14.26    4.74
  11  -3 -10    4.48    4.64
  11   3 -10    7.88    3.52
  11  -3 -11    9.57    5.49
  11   3 -11   19.43    5.09
  11  -3 -12    7.55    5.15
  11   3 -12    9.93    3.79
  11  -3 -13   31.31    8.73
  11   3 -13   26.82    5.91
  11  -3 -14    3.33    4.31
  11   3 -14    1.36    1.98
  11  -3 -15    2.75    3.79
  11   3 -15    0.78    1.84
  11  -3 -16   -0.00    3.65
  11   3 -16    1.01    1.64
  11  -3 -17    8.50    4.81
  11   3 -17   10.36    3.04
  11  -3 -18    4.58    4.59
  11   3 -18    9.99    2.77
  11  -3 -19   21.45    6.56
  11   3 -19   13.13    3.23
  11  -3 -20    4.74    4.24
  11   3 -20    4.43    2.01
  11  -3 -21   -0.00    3.69
  11   3 -21   -0.00    1.33
  11  -3 -22   16.34    5.82
  11   3 -22    7.04    2.17
  11  -3 -23   38.09    9.29
  11  -3 -24    7.61    4.97
  11  -3 -25    0.00    4.07
  11  -3 -26    2.77    3.92
  11  -3 -27   31.02    8.17
  11  -3 -28   11.26    5.31
  11  -3 -29    6.43    4.51
  11  -3 -30   -0.00    3.66
  11  -3 -31    1.87    4.43
 -11   4   1   46.35   11.28
  11  -4  -1   47.17   11.85
  11   4  -1   36.11    9.45
  11  -4  -2    1.90    5.04
  11   4  -2    1.00    3.31
  11  -4  -3    0.00    4.08
  11   4  -3    8.26    4.70
  11  -4  -4    0.00    4.02
  11   4  -4    6.71    4.26
  11  -4  -5   64.23   14.42
  11   4  -5   73.42   12.60
  11  -4  -6   13.42    6.52
  11   4  -6   12.03    5.10
 -11   4   7    8.76    5.59
  11  -4  -7    9.38    6.23
  11   4  -7    8.96    4.56
 -11   4   8    1.79    4.38
  11  -4  -8    4.19    4.69
  11   4  -8    0.95    2.69
  11  -4  -9   40.07   11.18
  11   4  -9   53.86    9.53
  11  -4 -10    8.63    5.67
  11   4 -10    9.83    4.09
  11  -4 -11   29.75    9.30
  11   4 -11   33.83    6.89
  11  -4 -12   -0.00    4.13
  11   4 -12   -0.00    2.26
  11  -4 -13    3.93    4.63
  11   4 -13    2.24    2.33
  11  -4 -14   10.29    6.16
  11   4 -14    8.63    3.13
  11  -4 -15   14.15    6.72
  11   4 -15   21.77    4.56
  11  -4 -16    7.36    4.73
  11   4 -16    5.96    2.55
  11  -4 -17   -0.00    3.24
  11   4 -17    5.42    2.24
  11  -4 -18   -0.00    3.19
  11   4 -18    0.44    1.47
  11  -4 -19    0.00    3.91
  11   4 -19    2.40    1.50
  11  -4 -20    4.94    4.82
  11   4 -20    2.46    1.31
  11  -4 -21   19.00    6.85
  11  -4 -22    5.79    4.62
  11  -4 -23    0.00    3.63
  11  -4 -24    5.44    4.81
  11  -4 -25   17.42    6.49
  11  -4 -26   11.24    5.58
  11  -4 -27   11.48    5.97
  11  -4 -28    1.39    3.39
  11  -4 -29    0.00    4.29
  11  -4 -30    1.76    4.18
 -11   5   1    1.90    4.21
  11  -5  -1    0.47    4.60
  11   5  -1    2.46    3.42
 -11   5   2   54.92   12.98
  11  -5  -2   56.23   13.27
  11   5  -2   40.13   10.09
 -11   5   3   48.19   11.93
  11  -5  -3   44.76   12.11
  11   5  -3   46.87   10.14
 -11   5   4    5.46    5.83
  11  -5  -4    8.12    5.34
  11   5  -4    4.77    4.23
 -11   5   5   -0.00    3.99
  11  -5  -5    0.91    3.84
  11   5  -5    0.28    2.77
  11  -5  -6   26.06    8.27
  11   5  -6   10.66    4.84
  11  -5  -7   25.83    9.18
  11  -5  -8   22.36    8.41
  11   5  -8   11.21    4.38
  11  -5  -9   23.66    8.33
  11   5  -9   20.54    5.73
  11  -5 -10    2.90    4.36
  11   5 -10    2.92    2.68
  11  -5 -11    4.06    5.00
  11   5 -11    7.14    3.40
  11  -5 -12   36.40    9.24
  11   5 -12   18.63    5.14
  11  -5 -13   29.28    9.33
  11   5 -13   32.89    6.44
  11  -5 -14    1.65    3.78
  11   5 -14    2.16    2.18
  11  -5 -15    0.10    3.99
  11   5 -15   -0.00    1.78
  11  -5 -16    0.00    3.26
  11   5 -16    1.79    2.11
  11  -5 -17    2.01    4.39
  11  -5 -18   18.60    7.05
  11  -5 -19   24.37    7.78
  11  -5 -20    0.94    3.82
  11  -5 -21    9.28    5.75
  11  -5 -22    9.26    5.32
  11  -5 -23   21.91    7.82
  11  -5 -24    0.95    4.42
  11  -5 -25    0.61    3.34
  11  -5 -26    0.87    5.19
  11  -5 -27   -0.00    4.61
  11  -5 -28    7.22    5.33
  11  -5 -29    0.00    4.03
 -11   6   1   25.67    9.03
  11  -6  -1   41.86   11.18
  11   6  -1   13.75    6.58
 -11   6   2   -0.00    4.26
  11  -6  -2   -0.00    4.38
  11   6  -2   -0.00    2.72
 -11   6   3    3.19    5.05
  11  -6  -3    0.00    4.63
  11   6  -3    4.02    3.95
 -11   6   4   29.32    9.95
  11  -6  -4   27.96   10.11
  11   6  -4   40.85    9.25
 -11   6   5   25.82    8.83
  11  -6  -5   20.16    8.32
  11   6  -5   22.16    6.79
 -11   6   6    1.56    4.62
  11  -6  -6   31.68    9.48
  11   6  -6   15.91    5.29
 -11   6   7    2.80    4.83
  11  -6  -7   -0.00    4.85
  11   6  -7   10.33    4.61
 -11   6   8   23.06    8.44
  11  -6  -8   11.39    6.84
  11   6  -8   11.80    4.78
 -11   6   9   10.12    6.57
  11  -6  -9   -0.00    4.79
  11   6  -9    6.65    3.65
 -11   6  10   28.72    9.22
  11  -6 -10   19.47    8.21
  11   6 -10   26.69    6.49
  11  -6 -11    9.75    6.41
  11   6 -11   12.78    4.34
  11  -6 -12   -0.00    5.01
  11  -6 -13    6.14    5.83
  11  -6 -14   10.54    6.12
  11  -6 -15   28.75    9.53
  11  -6 -16   23.86    8.12
  11  -6 -17    2.50    4.26
  11  -6 -18   -0.00    3.69
  11  -6 -19   15.97    7.44
  11  -6 -20    5.90    5.66
  11  -6 -21   11.19    6.40
  11  -6 -22    5.16    4.18
  11  -6 -23    9.54    6.19
  11  -6 -24    1.83    4.63
  11  -6 -25   -0.00    4.28
  11  -6 -26    7.21    5.66
  11  -6 -27   -0.00    4.59
 -11   7   1   18.93    7.80
  11  -7  -1    0.00    5.53
  11   7  -1    9.03    5.67
 -11   7   2   44.17   11.83
  11  -7  -2   34.77   11.35
  11   7  -2   38.45    9.81
 -11   7   3    3.60    5.80
  11  -7  -3    2.37    4.63
 -11   7   4   18.31    8.13
  11  -7  -4   18.80    8.58
 -11   7   5   -0.00    4.77
  11  -7  -5   -0.00    3.88
 -11   7   6    2.35    4.84
  11  -7  -6   11.34    6.87
 -11   7   7    4.83    4.73
  11  -7  -7    0.00    4.07
 -11   7   8   40.19   11.12
  11  -7  -8   36.64   11.19
 -11   7   9   24.03   10.00
  11  -7  -9   39.47   11.20
 -11   7  10    0.92    4.75
  11  -7 -10    3.14    5.39
 -11   7  11   -0.00    3.76
  11  -7 -11    5.75    5.18
  11  -7 -12   39.01   11.29
  11  -7 -13    5.93    5.56
  11  -7 -14   15.61    7.52
  11  -7 -15   -0.00    4.16
  11  -7 -16    3.91    4.15
  11  -7 -17    0.77    4.29
  11  -7 -18   22.93    8.55
  11  -7 -19    6.06    5.25
  11  -7 -20    5.84    4.89
  11  -7 -21    0.01    4.22
  11  -7 -22    2.33    4.89
  11  -7 -23    0.00    4.20
  11  -7 -24    3.29    5.42
  11  -7 -25    0.00    4.98
 -11   8   1   -0.00    4.98
  11  -8  -1    4.01    5.46
 -11   8   2    7.50    6.55
  11  -8  -2    6.09    6.49
 -11   8   3   -0.00    5.61
  11  -8  -3   -0.00    5.25
 -11   8   4   37.67   11.53
  11  -8  -4   36.43   11.67
 -11   8   5    2.76    4.52
  11  -8  -5    3.40    5.63
 -11   8   6   31.62   10.39
  11  -8  -6   32.27   11.21
 -11   8   7    1.60    5.56
  11  -8  -7    7.11    7.01
 -11   8   8   -0.00    4.10
  11  -8  -8    2.87    5.39
 -11   8   9    4.70    5.72
  11  -8  -9    4.58    5.28
 -11   8  10   18.38    9.32
  11  -8 -10   36.18   10.66
 -11   8  11   -0.00    4.55
  11  -8 -11    0.00    5.06
 -11   8  12    0.00    5.70
  11  -8 -12    0.00    4.68
  11  -8 -13    0.14    4.10
  11  -8 -14   -0.00    4.50
  11  -8 -15   10.09    6.66
  11  -8 -16   19.95    8.32
  11  -8 -17   -0.00    4.71
  11  -8 -18    1.25    4.26
  11  -8 -19   -0.00    4.18
  11  -8 -20   15.33    7.61
  11  -8 -21    0.71    5.61
  11  -8 -22    7.92    6.09
  11  -8 -23    0.24    4.93
  11  -8 -24    6.85    5.71
 -11   9   1   -0.00    5.22
 -11   9   2   31.19   11.21
  11  -9  -2   31.00   12.02
 -11   9   3    2.62    5.35
  11  -9  -3    4.80    6.41
 -11   9   4    5.92    7.00
  11  -9  -4   12.26    7.74
 -11   9   5    1.22    5.47
  11  -9  -5    2.51    4.51
 -11   9   6    0.76    5.09
  11  -9  -6    4.75    5.65
 -11   9   7    1.90    5.45
  11  -9  -7   -0.00    6.24
 -11   9   8   25.42    9.79
  11  -9  -8   31.28   11.13
 -11   9   9    5.98    5.76
  11  -9  -9    2.05    5.02
 -11   9  10    8.24    5.84
  11  -9 -10   -0.00    4.46
 -11   9  11    4.23    6.26
  11  -9 -11    0.41    3.96
 -11   9  12    7.02    6.23
  11  -9 -12   12.09    7.56
  11  -9 -13    0.00    4.73
  11  -9 -14   13.34    7.64
  11  -9 -15   -0.00    4.78
  11  -9 -16   -0.00    4.71
  11  -9 -17   -0.00    5.08
  11  -9 -18   18.67    8.51
  11  -9 -19    0.00    4.20
  11  -9 -20    7.74    6.38
  11  -9 -21    0.00    3.72
  11  -9 -22    4.34    5.09
 -11  10   1   -0.00    4.42
  11 -10  -1   -0.00    5.68
 -11  10   2    9.20    6.69
  11 -10  -2    8.18    7.77
 -11  10   3   -0.00    4.56
  11 -10  -3    1.88    5.34
 -11  10   4   11.64    8.04
  11 -10  -4   15.34    8.60
 -11  10   5    0.00    4.23
  11 -10  -5   -0.00    5.18
 -11  10   6   11.12    8.07
  11 -10  -6    9.61    7.67
 -11  10   7    1.40    5.13
  11 -10  -7   -0.00    5.96
 -11  10   8    3.40    6.17
  11 -10  -8    9.24    7.20
 -11  10   9    0.00    5.10
  11 -10  -9    1.63    4.98
 -11  10  10   20.24    9.02
  11 -10 -10   20.46    8.75
 -11  10  11   -0.00    5.03
  11 -10 -11    1.15    4.17
 -11  10  12    2.90    5.52
  11 -10 -12    0.00    5.01
 -11  10  13    4.20    6.11
  11 -10 -13    5.36    5.77
  11 -10 -14    8.09    6.74
  11 -10 -15    1.19    4.08
  11 -10 -16    5.67    6.09
  11 -10 -17    0.15    5.11
  11 -10 -18   -0.00    4.36
  11 -10 -19    8.51    6.62
  11 -10 -20    1.27    4.36
 -11  11   1    5.66    6.31
  11 -11  -1   -0.00    4.89
 -11  11   2   12.41    7.35
  11 -11  -2    3.07    6.60
 -11  11   3    0.32    4.39
  11 -11  -3    0.66    6.02
 -11  11   4    4.09    6.48
  11 -11  -4    3.27    6.18
 -11  11   5    4.18    5.82
  11 -11  -5    2.77    5.89
 -11  11   6    1.18    5.73
  11 -11  -6    3.40    5.98
 -11  11   7   -0.00    4.52
  11 -11  -7    3.18    5.85
 -11  11   8   28.60   10.58
  11 -11  -8   23.40   10.83
 -11  11   9   -0.00    5.28
  11 -11  -9    0.00    5.59
 -11  11  10   -0.00    5.84
  11 -11 -10    2.28    5.24
 -11  11  11   -0.00    5.34
  11 -11 -11    0.00    5.83
 -11  11  12   11.27    7.79
  11 -11 -12   12.81    8.26
 -11  11  13   -0.00    5.89
  11 -11 -13   -0.00    6.62
 -11  11  14    5.89    7.37
  11 -11 -14    0.00    5.63
  11 -11 -15    7.97    6.66
  11 -11 -16   -0.00    5.69
  11 -11 -17   -0.00    4.81
 -11  12   1   -0.00    6.27
  11 -12  -1    0.00    5.74
 -11  12   2   -0.00    5.20
  11 -12  -2   10.02    8.47
 -11  12   3    0.99    5.51
  11 -12  -3    5.55    6.15
 -11  12   4   14.94    8.80
  11 -12  -4    0.20    6.32
 -11  12   5    0.43    5.22
  11 -12  -5    6.30    7.04
 -11  12   6   15.27    8.56
  11 -12  -6    4.83    6.61
 -11  12   7    0.24    5.69
  11 -12  -7    1.77    5.22
 -11  12   8   -0.00    4.60
  11 -12  -8    0.00    6.34
 -11  12   9   -0.00    5.40
  11 -12  -9   -0.00    6.75
 -11  12  10   24.12    9.32
  11 -12 -10   11.18    7.90
 -11  12  11    6.67    6.82
  11 -12 -11    0.00    5.28
 -11  12  12   10.09    8.20
  11 -12 -12   12.14    7.72
 -11  12  13    3.63    5.99
  11 -12 -13    2.84    6.01
 -11  12  14    8.19    8.34
  11 -12 -14   -0.00    6.02
  11 -12 -15   -0.00    5.38
 -11  13   1    5.42    7.09
  11 -13  -1    2.14    6.05
 -11  13   2   -0.00    5.36
  11 -13  -2    8.48    7.88
 -11  13   3    0.03    6.55
  11 -13  -3    1.57    6.24
 -11  13   4    3.75    6.74
  11 -13  -4    0.00    5.53
 -11  13   5    1.89    6.70
  11 -13  -5    0.11    4.30
 -11  13   6   -0.00    7.10
  11 -13  -6   -0.00    5.92
 -11  13   7    3.49    6.65
  11 -13  -7    0.00    7.24
 -11  13   8   43.98   13.25
  11 -13  -8   19.97   10.27
 -11  13   9   -0.00    5.72
  11 -13  -9    0.83    5.74
 -11  13  10    0.00    5.31
  11 -13 -10    2.95    5.97
 -11  13  11    8.33    8.04
  11 -13 -11   -0.00    5.07
 -11  13  12    3.78    6.81
  11 -13 -12    0.26    5.17
 -11  13  13    0.00    5.23
 -11  13  14    1.73    6.65
 -11  13  15    0.61    6.78
  11 -14  -1   -0.00    6.43
  11 -14  -2    6.18    8.13
  11 -14  -3    0.00    5.87
  11 -14  -4   12.51    8.75
  11 -14  -5    1.97    6.70
 -11  14   6    0.09    5.08
  11 -14  -6    1.35    7.25
 -11  14   7    2.70    6.46
  11 -14  -7    0.78    5.73
 -11  14   8   -0.00    5.45
  11 -14  -8    0.24    6.92
 -11  14   9    5.13    6.13
  11 -14  -9    2.36    5.70
 -11  14  10   -0.00    6.58
 -11  14  11   -0.00    5.47
 -11  14  12    4.69    7.25
 -11  14  13   -0.00    5.93
  11 -15  -4    0.00    6.94
  11 -15  -5    0.67    6.15
 -10   0   1   -0.00    3.72
  10   0  -1   -0.00    3.76
  10   0  -1    0.00    3.23
 -10   0   2   22.72    7.10
  10   0  -2   22.91    7.23
  10   0  -2   41.37    8.92
 -10   0   3   -0.00    3.66
  10   0  -3    2.05    3.68
  10   0  -3    2.34    3.72
 -10   0   4  186.69   23.79
  10   0  -4  150.85   22.66
  10   0  -4  148.09   23.12
 -10   0   5   -0.00    3.02
  10   0  -5    1.57    3.10
 -10   0   6   28.85    7.25
  10   0  -6   24.73    7.49
 -10   0   7   -0.00    2.63
  10   0  -7    0.08    2.76
  10   0  -8   37.97    8.45
  10   0  -9    0.32    2.94
  10   0 -10  182.60   24.79
  10   0 -11   -0.00    1.93
  10   0 -12    1.72    2.52
  10   0 -13    1.70    2.70
  10   0 -14   27.93    6.51
  10   0 -15    3.23    2.91
  10   0 -16   59.60   10.09
  10   0 -17   -0.00    2.31
  10   0 -18   26.64    6.13
  10   0 -19    0.71    2.22
  10   0 -20   57.26    9.78
  10   0 -21    0.00    2.17
  10   0 -22    0.21    2.40
  10   0 -23   -0.00    2.37
  10   0 -24   13.50    4.55
  10   0 -25   -0.00    2.52
  10   0 -26   49.88    9.24
  10   0 -27   -0.00    2.72
  10   0 -28    7.40    4.13
  10   0 -29    0.09    2.16
  10   0 -30   14.66    5.03
  10   0 -31    2.45    3.21
  10   0 -32    7.32    4.09
  10   0 -33   -0.00    2.97
  10   0 -34    2.84    3.24
  10   0 -35    0.16    2.61
 -10   1   1   -0.00    3.68
  10  -1  -1    0.14    3.78
  10   1  -1   -0.00    3.26
  10   1  -1    3.19    4.10
 -10  -1   1   -0.00    3.83
 -10   1   2  183.62   26.81
  10  -1  -2  173.41   26.18
  10  -1  -2  182.49   27.27
  10   1  -2  198.23   26.36
  10   1  -2  201.23   27.07
 -10  -1   2  192.71   26.73
 -10   1   3   10.89    5.33
  10  -1  -3   17.33    6.17
  10  -1  -3   13.97    5.87
  10   1  -3   10.54    4.71
  10   1  -3   23.76    7.05
 -10  -1   3   10.57    5.20
 -10   1   4    3.48    4.14
  10  -1  -4    0.00    2.78
  10  -1  -4    0.00    3.90
  10   1  -4    5.34    3.99
 -10  -1   4    1.25    3.08
 -10   1   5   14.84    5.81
  10  -1  -5   25.24    6.63
  10  -1  -5   12.50    5.95
  10   1  -5   14.86    5.70
 -10  -1   5   21.67    6.49
 -10   1   6  101.01   16.81
  10  -1  -6  138.92   18.96
  10   1  -6   98.82   16.47
 -10  -1   6  105.13   16.37
 -10   1   7    4.49    3.78
  10  -1  -7    0.00    2.94
  10   1  -7    6.01    4.25
 -10  -1   7    5.73    1.62
 -10   1   8   79.42   12.43
  10  -1  -8   57.52   11.77
  10   1  -8   61.06   11.50
  10  -1  -9   -0.00    3.07
  10   1  -9    1.29    2.91
  10  -1 -10   -0.00    2.88
  10   1 -10   -0.00    2.84
  10  -1 -11   11.45    4.91
  10   1 -11   13.54    4.51
  10  -1 -12  106.87   16.45
  10   1 -12  102.74   15.23
  10  -1 -13    4.24    3.43
  10   1 -13    3.15    2.53
  10  -1 -14   18.10    5.26
  10   1 -14    8.02    3.34
  10  -1 -15    2.25    2.79
  10   1 -15   -0.00    2.05
  10   1 -16   30.31    6.19
  10  -1 -17   -0.00    2.61
  10   1 -17   -0.00    1.85
  10  -1 -18   49.76    8.99
  10   1 -18   35.41    6.82
  10  -1 -19    2.71    3.15
  10   1 -19    1.38    2.17
  10  -1 -20    0.80    2.85
  10   1 -20    0.19    1.77
  10  -1 -21    5.44    3.65
  10   1 -21    7.33    3.02
  10  -1 -22   87.41   13.48
  10   1 -22   77.61   11.83
  10  -1 -23    0.26    3.22
  10   1 -23    1.49    2.18
  10  -1 -24    4.29    3.47
  10   1 -24    4.66    3.05
  10  -1 -25   -0.00    2.98
  10   1 -25    1.32    2.72
  10  -1 -26   12.04    4.66
  10   1 -26    2.54    3.06
  10  -1 -27   -0.00    2.82
  10   1 -27   -0.00    2.21
  10  -1 -28   11.89    4.96
  10   1 -28   10.60    3.94
  10  -1 -29   -0.00    3.01
  10   1 -29    0.20    2.10
  10  -1 -30    3.52    3.62
  10   1 -30    0.41    2.14
  10  -1 -31    4.40    3.90
  10   1 -31    1.51    2.77
  10  -1 -32   21.85    6.19
  10   1 -32   13.13    5.07
  10  -1 -33   -0.00    2.54
  10   1 -33   -0.00    2.95
  10  -1 -34    3.43    3.42
  10   1 -34    0.80    2.76
  10   1 -35    3.21    3.23
  10   1 -36   -0.00    3.08
 -10   2   1   -0.00    3.37
  10  -2  -1   -0.00    4.66
  10   2  -1    1.79    3.43
  10   2  -1    0.00    4.00
 -10  -2   1    6.33    4.42
 -10   2   2    1.17    4.12
  10  -2  -2   -0.00    4.11
  10   2  -2    2.94    3.55
  10   2  -2    0.00    3.25
 -10  -2   2    0.07    3.33
 -10   2   3    0.00    3.94
  10  -2  -3    0.00    3.88
  10   2  -3   -0.00    3.65
 -10  -2   3    0.14    2.87
 -10   2   4  172.56   24.23
  10  -2  -4  127.24   22.32
  10  -2  -4  171.68   24.64
  10   2  -4  161.50   22.98
 -10  -2   4  183.95   23.43
 -10   2   5   39.97    9.57
  10  -2  -5   52.87   10.27
  10  -2  -5   45.09   10.67
  10   2  -5   54.59   10.06
 -10  -2   5   34.24    8.40
 -10   2   6   41.10    9.57
  10  -2  -6   45.22    9.57
  10  -2  -6   58.84   11.44
  10   2  -6   41.03    9.03
 -10   2   7    4.13    4.10
  10  -2  -7    5.38    4.49
  10   2  -7    8.67    4.23
 -10   2   8   19.49    6.69
  10  -2  -8   31.35    8.04
  10   2  -8   21.22    5.69
 -10   2   9   10.82    5.13
  10  -2  -9   17.35    5.87
  10   2  -9   10.71    4.28
  10  -2 -10   97.76   16.36
  10   2 -10   95.46   14.44
  10  -2 -11   16.94    6.06
  10   2 -11    8.74    3.83
  10  -2 -12    1.03    3.08
  10   2 -12    1.16    2.28
  10  -2 -13    0.92    3.61
  10   2 -13    0.94    2.08
  10  -2 -14   43.23    9.39
  10   2 -14   45.15    7.71
  10  -2 -15   21.89    6.70
  10   2 -15   26.42    5.29
  10  -2 -16   11.45    5.06
  10   2 -16   15.63    3.71
  10  -2 -17    1.48    3.21
  10   2 -17   -0.00    1.62
  10  -2 -18   14.90    5.11
  10   2 -18    9.53    3.01
  10  -2 -19    1.81    3.33
  10   2 -19    5.45    2.27
  10  -2 -20   61.10   11.51
  10  -2 -21    1.88    3.27
  10   2 -21    4.97    2.33
  10  -2 -22    3.56    3.83
  10   2 -22    4.75    2.25
  10  -2 -23    3.07    3.58
  10   2 -23    2.86    1.96
  10  -2 -24   14.83    6.09
  10   2 -24   29.02    5.05
  10  -2 -25   -0.00    3.03
  10   2 -25    5.80    2.76
  10  -2 -26   14.30    6.23
  10   2 -26   38.11    6.04
  10  -2 -27    3.26    3.73
  10   2 -27    1.03    2.02
  10  -2 -28    4.55    4.15
  10   2 -28    6.95    2.93
  10  -2 -29   -0.00    3.40
  10   2 -29    0.82    2.23
  10  -2 -30    8.58    5.28
  10   2 -30    6.10    3.19
  10  -2 -31    2.27    3.22
  10   2 -31   -0.00    2.23
  10  -2 -32    2.40    4.26
  10   2 -32   -0.00    2.17
  10  -2 -33    1.23    3.15
  10   2 -33    4.27    2.87
  10  -2 -34    8.58    4.92
  10   2 -34    3.78    3.31
  10   2 -35    0.00    2.59
  10   2 -36    5.75    3.69
 -10   3   1    6.98    5.03
  10  -3  -1    7.08    6.30
  10   3  -1   14.11    5.65
 -10  -3   1    7.36    4.80
 -10   3   2  112.63   18.34
  10  -3  -2  136.99   20.31
  10   3  -2   87.42   16.31
 -10  -3   2  102.03   16.99
 -10   3   3   62.11   13.02
  10  -3  -3   69.45   13.65
  10   3  -3   63.33   11.79
 -10  -3   3   57.03   11.54
 -10   3   4    0.80    4.50
  10  -3  -4    2.03    3.56
  10   3  -4   -0.00    2.48
  10   3  -4   -0.00    3.28
 -10  -3   4   -0.00    2.83
 -10   3   5   15.67    6.51
  10  -3  -5    8.26    5.34
  10   3  -5    9.91    4.27
  10   3  -5   10.77    4.55
 -10   3   6    1.02    4.12
  10  -3  -6   23.93    7.06
  10   3  -6   39.08    7.21
 -10   3   7   17.22    6.44
  10  -3  -7    9.48    5.69
  10   3  -7   27.98    6.17
 -10   3   8   81.21   14.37
  10  -3  -8   99.80   15.64
  10   3  -8   62.75   11.60
 -10   3   9    9.65    5.35
  10  -3  -9    3.76    5.07
  10   3  -9    5.45    3.31
 -10   3  10    0.00    3.70
  10  -3 -10    0.00    3.95
  10   3 -10    1.05    2.56
  10  -3 -11   12.71    6.08
  10   3 -11   10.88    3.94
  10  -3 -12   41.77   10.14
  10   3 -12   50.03    8.17
  10  -3 -13   -0.00    3.94
  10   3 -13    0.26    1.79
  10  -3 -14    4.15    4.15
  10   3 -14    3.11    2.06
  10  -3 -15    6.85    4.47
  10   3 -15    7.27    2.60
  10  -3 -16   32.87    8.15
  10   3 -16   35.73    5.86
  10  -3 -17   15.69    6.30
  10   3 -17   16.77    3.47
  10  -3 -18   24.84    7.57
  10   3 -18   25.58    4.34
  10  -3 -19   14.36    5.55
  10   3 -19    8.14    2.26
  10  -3 -20   -0.00    3.57
  10   3 -20   -0.00    0.92
  10  -3 -21   10.17    5.43
  10   3 -21    7.14    2.00
  10  -3 -22   51.04   10.06
  10   3 -22   36.77    5.47
  10  -3 -23    9.19    4.69
  10   3 -23    4.57    1.76
  10  -3 -24   -0.00    3.83
  10   3 -24    0.39    1.41
  10  -3 -25    5.44    4.33
  10   3 -25    1.41    1.57
  10  -3 -26   23.98    6.92
  10   3 -26   11.37    3.14
  10  -3 -27   19.54    6.72
  10   3 -27   14.98    3.50
  10  -3 -28   10.95    5.65
  10   3 -28   10.52    3.11
  10  -3 -29    0.00    2.99
  10   3 -29   -0.00    1.83
  10  -3 -30   -0.00    3.79
  10   3 -30   -0.00    1.60
  10  -3 -31    0.00    3.45
  10   3 -31   -0.00    2.20
  10  -3 -32    0.00    3.86
  10   3 -32    6.37    3.09
  10  -3 -33    0.00    3.50
  10   3 -33    2.32    2.51
  10   3 -34   -0.00    2.61
  10   3 -35    1.52    2.68
  10   3 -36   -0.00    2.43
  10  -4  -1    3.68    4.73
  10   4  -1    0.00    3.15
  10   4  -1    2.59    3.64
  10  -4  -2    0.00    3.77
  10   4  -2    0.00    2.94
  10   4  -2   -0.00    3.23
 -10   4   3   14.56    6.74
  10  -4  -3    9.90    6.66
  10   4  -3   19.96    6.01
  10   4  -3   15.08    5.69
 -10   4   4  106.05   17.85
  10  -4  -4  108.26   18.50
  10   4  -4   88.74   15.10
  10   4  -4   94.61   15.46
 -10   4   5   70.93   13.28
  10  -4  -5   46.15   11.84
  10   4  -5   46.99    9.67
 -10   4   6   47.80   12.21
  10  -4  -6   64.24   13.33
  10   4  -6   73.62   11.77
 -10   4   7    0.69    3.85
  10  -4  -7   -0.00    3.51
  10   4  -7    0.03    2.76
 -10   4   8   71.16   14.08
  10  -4  -8   59.86   13.90
  10   4  -8   79.37   11.99
 -10   4   9    0.00    4.07
  10  -4  -9   11.57    5.88
  10   4  -9    7.44    3.59
 -10   4  10   31.99    8.55
  10  -4 -10   17.95    6.73
  10   4 -10   22.03    5.31
 -10   4  11    7.44    5.44
  10  -4 -11   16.58    6.26
  10   4 -11    6.57    3.19
  10  -4 -12    3.98    4.46
  10   4 -12   -0.00    1.82
  10  -4 -13    2.44    3.78
  10   4 -13    0.84    1.90
  10  -4 -14   24.96    7.60
  10   4 -14   25.08    4.86
  10  -4 -15   13.98    6.12
  10   4 -15   17.52    3.79
  10  -4 -16   19.45    6.66
  10   4 -16   18.33    3.67
  10  -4 -17    2.18    4.12
  10   4 -17    1.57    1.35
  10  -4 -18    5.16    4.44
  10   4 -18   -0.00    1.08
  10  -4 -19    9.63    5.92
  10   4 -19   14.93    2.41
  10  -4 -20   53.06   11.39
  10  -4 -21   27.77    8.07
  10  -4 -22    3.65    4.65
  10  -4 -23   13.12    5.82
  10  -4 -24   29.46    8.37
  10  -4 -25   11.52    6.16
  10  -4 -26   13.09    6.35
  10  -4 -27    1.40    3.88
  10  -4 -28    0.00    3.58
  10  -4 -29    3.25    4.01
  10  -4 -30    0.00    3.54
  10  -4 -31    1.17    4.34
  10  -4 -32    0.00    4.36
 -10   5   1   54.66   13.26
  10  -5  -1   58.67   13.96
  10   5  -1   60.28   11.96
  10   5  -1   76.31   12.99
  10  -5  -2  208.91   32.12
  10   5  -2  264.87   30.61
  10   5  -2  185.51   28.95
  10  -5  -3   12.24    7.10
  10   5  -3   28.88    7.09
  10  -5  -4   -0.00    3.81
  10   5  -4    1.64    3.21
  10  -5  -5    6.63    5.50
  10   5  -5    5.76    3.94
  10  -5  -6   40.87   10.83
  10   5  -6   38.84    8.37
 -10   5   7   64.14   12.98
  10  -5  -7   41.49   11.99
  10   5  -7   52.43    9.76
 -10   5   8   39.31   10.12
  10  -5  -8   50.16   11.00
  10   5  -8   21.16    5.93
 -10   5   9    0.55    3.79
  10  -5  -9    4.05    5.49
  10   5  -9   -0.00    2.32
 -10   5  10   -0.00    3.90
  10  -5 -10    0.38    3.69
  10   5 -10   -0.00    2.21
 -10   5  11    7.29    5.81
  10  -5 -11   16.93    7.21
  10   5 -11   17.55    4.49
 -10   5  12   44.99   10.79
  10  -5 -12   40.60   10.49
  10   5 -12   43.25    7.51
  10  -5 -13    5.20    4.52
  10   5 -13   23.88    4.57
  10  -5 -14   -0.00    3.38
  10   5 -14   -0.00    1.79
  10  -5 -15   10.06    6.07
  10   5 -15    6.72    2.54
  10  -5 -16   14.52    6.30
  10  -5 -17   38.83   10.09
  10  -5 -18   22.82    7.79
  10  -5 -19    2.40    4.71
  10  -5 -20   -0.00    3.78
  10  -5 -21   10.18    5.99
  10  -5 -22   27.70    8.84
  10  -5 -23   12.45    6.32
  10  -5 -24    0.49    4.03
  10  -5 -25   -0.00    3.85
  10  -5 -26    4.26    5.17
  10  -5 -27   11.99    6.18
  10  -5 -28    4.89    5.20
  10  -5 -29    0.00    4.19
  10  -5 -30    1.93    4.38
  10  -5 -31    0.56    5.22
 -10   6   1    0.86    4.15
  10  -6  -1    3.98    5.63
  10   6  -1    0.46    3.16
  10   6  -1    0.00    2.86
 -10   6   2   13.33    6.99
  10  -6  -2    0.00    4.92
  10   6  -2    5.80    4.08
 -10   6   3   19.00    8.18
  10  -6  -3   13.28    6.94
  10   6  -3   20.75    6.46
 -10   6   4    1.20    4.85
  10  -6  -4   22.19    7.90
  10   6  -4   18.25    5.76
 -10   6   5   32.26    9.80
  10  -6  -5   17.69    7.92
  10   6  -5   28.72    7.36
  10  -6  -6   52.51   12.68
  10   6  -6   39.06    8.61
  10  -6  -7   -0.00    4.99
  10   6  -7    0.35    2.05
  10  -6  -8    2.61    5.27
  10   6  -8    1.76    2.91
  10  -6  -9   80.42   15.03
  10   6  -9   44.82    9.37
  10  -6 -10   25.62    8.90
  10  -6 -11    5.39    4.77
  10  -6 -12    3.06    4.35
  10  -6 -13   17.24    7.41
  10  -6 -14    8.71    5.01
  10  -6 -15   37.62   10.33
  10  -6 -16   10.76    5.90
  10  -6 -17   -0.00    4.97
  10  -6 -18    2.83    4.76
  10  -6 -19   24.97    8.03
  10  -6 -20   11.49    6.59
  10  -6 -21    4.68    5.92
  10  -6 -22    9.23    5.46
  10  -6 -23    4.03    4.70
  10  -6 -24    8.35    6.64
  10  -6 -25    2.28    4.72
  10  -6 -26   10.31    6.43
  10  -6 -27    3.46    4.72
  10  -6 -28   -0.00    4.26
  10  -6 -29    3.59    5.09
 -10   7   1   65.89   15.00
  10  -7  -1   74.87   16.53
 -10   7   2   -0.00    5.57
  10  -7  -2   -0.00    3.60
 -10   7   3    8.97    6.32
  10  -7  -3   23.73    8.72
 -10   7   4    0.00    5.11
  10  -7  -4    4.87    5.12
 -10   7   5   34.27   10.64
  10  -7  -5   23.92    8.94
 -10   7   6    1.00    4.79
  10  -7  -6    8.58    6.72
 -10   7   7   47.48   11.53
  10  -7  -7    5.95    6.69
 -10   7   8   16.00    7.94
  10  -7  -8   14.94    8.21
 -10   7   9   -0.00    4.44
  10  -7  -9   -0.00    4.66
 -10   7  10    0.25    4.46
  10  -7 -10   -0.00    4.26
 -10   7  11   13.32    7.27
  10  -7 -11   22.42    8.17
 -10   7  12   18.78    7.89
  10  -7 -12    8.81    5.55
 -10   7  13   39.55   11.30
  10  -7 -13   38.49   11.08
 -10   7  14    0.00    4.73
  10  -7 -14    1.89    5.58
  10  -7 -15    2.84    4.47
  10  -7 -16    6.92    6.05
  10  -7 -17   32.38    9.63
  10  -7 -18   -0.00    4.76
  10  -7 -19    4.60    5.42
  10  -7 -20    1.61    3.69
  10  -7 -21   -0.00    4.20
  10  -7 -22    8.93    5.34
  10  -7 -23    9.85    6.33
  10  -7 -24    0.00    4.34
  10  -7 -25    3.55    4.68
  10  -7 -26   -0.00    4.28
  10  -7 -27   31.24   10.15
  10  -7 -28    0.96    4.59
 -10   8   1    4.26    5.27
  10  -8  -1    0.92    6.09
 -10   8   2    0.00    4.75
  10  -8  -2    4.24    5.08
 -10   8   3   55.12   13.31
  10  -8  -3   29.71   10.98
 -10   8   4   24.70    9.28
  10  -8  -4   20.69    9.30
 -10   8   5    2.80    5.92
  10  -8  -5  100.31   16.66
 -10   8   6   10.17    6.77
  10  -8  -6    9.92    6.71
 -10   8   7   -0.00    3.47
  10  -8  -7    0.54    4.52
 -10   8   8    1.48    4.84
  10  -8  -8    6.05    6.21
 -10   8   9    9.41    6.40
  10  -8  -9   26.26    9.63
 -10   8  10    7.35    6.57
  10  -8 -10   12.25    7.96
 -10   8  11    5.21    6.53
  10  -8 -11   31.76   10.24
 -10   8  12   -0.00    4.62
  10  -8 -12    0.89    3.50
 -10   8  13    5.42    6.14
  10  -8 -13    9.77    6.35
 -10   8  14    1.17    4.61
  10  -8 -14    5.31    5.21
 -10   8  15   30.93    9.82
  10  -8 -15   27.68    9.10
  10  -8 -16    1.33    5.29
  10  -8 -17    3.42    4.72
  10  -8 -18   -0.00    4.41
  10  -8 -19   15.09    7.34
  10  -8 -20   -0.00    5.26
  10  -8 -21   17.53    8.37
  10  -8 -22    5.17    6.54
  10  -8 -23    5.63    4.88
  10  -8 -24    4.87    5.69
  10  -8 -25    5.98    5.28
  10  -8 -26   -0.00    5.10
  10  -8 -27    0.00    5.07
 -10   9   1   24.08   10.29
  10  -9  -1   71.61   15.79
 -10   9   2    3.07    5.86
  10  -9  -2   12.42    7.74
 -10   9   3   24.65   10.18
  10  -9  -3   45.03   12.71
 -10   9   4    0.20    5.07
  10  -9  -4   -0.00    5.64
 -10   9   5    0.00    5.99
  10  -9  -5    4.99    6.21
 -10   9   6    4.57    5.24
  10  -9  -6   -0.00    4.82
 -10   9   7   29.60   10.69
  10  -9  -7   38.33   11.94
 -10   9   8    0.00    4.52
  10  -9  -8    8.03    5.99
 -10   9   9    7.49    6.40
  10  -9  -9    4.98    5.99
 -10   9  10    4.98    5.61
  10  -9 -10   -0.00    4.95
 -10   9  11   15.50    8.38
  10  -9 -11   13.98    7.67
 -10   9  12   -0.00    4.83
  10  -9 -12    0.79    5.22
 -10   9  13   10.57    7.07
  10  -9 -13    3.93    4.85
 -10   9  14   -0.00    5.74
  10  -9 -14    1.15    4.10
 -10   9  15    2.47    6.16
  10  -9 -15   -0.00    5.08
 -10   9  16   -0.00    4.54
  10  -9 -16   -0.00    3.60
  10  -9 -17   35.93   11.81
  10  -9 -18   -0.00    4.91
  10  -9 -19    0.06    3.70
  10  -9 -20    0.40    4.29
  10  -9 -21   21.13    9.20
  10  -9 -22    0.00    3.90
  10  -9 -23   11.11    7.58
  10  -9 -24   -0.00    4.85
  10  -9 -25    0.00    5.55
 -10  10   1    7.59    6.69
  10 -10  -1   21.81    9.83
 -10  10   2    4.18    6.68
  10 -10  -2   -0.00    5.63
 -10  10   3   25.01   10.16
  10 -10  -3   21.83    9.50
 -10  10   4   -0.00    4.89
  10 -10  -4    3.05    6.02
 -10  10   5   40.02   13.05
  10 -10  -5   35.41   11.93
 -10  10   6    1.22    5.32
  10 -10  -6    6.48    6.23
 -10  10   7    5.26    6.16
  10 -10  -7    6.55    6.80
 -10  10   8   -0.00    5.08
  10 -10  -8    0.94    5.48
 -10  10   9   29.45   10.59
  10 -10  -9   29.46   10.55
 -10  10  10    2.55    5.80
  10 -10 -10   -0.00    5.70
 -10  10  11    2.23    5.74
  10 -10 -11    1.16    5.14
 -10  10  12    4.41    6.57
  10 -10 -12   -0.00    5.43
 -10  10  13   42.26   11.96
  10 -10 -13   10.63    7.35
 -10  10  14    1.48    5.43
  10 -10 -14   -0.00    4.82
 -10  10  15   12.74    7.70
  10 -10 -15   29.93    9.93
 -10  10  16   -0.00    5.49
  10 -10 -16    2.93    5.33
  10 -10 -17    0.24    4.92
  10 -10 -18    2.47    5.25
  10 -10 -19    9.25    7.26
  10 -10 -20    1.12    5.46
  10 -10 -21    2.56    6.07
  10 -10 -22   -0.00    5.95
  10 -10 -23    1.65    5.87
 -10  11   1    8.82    7.44
  10 -11  -1    6.05    6.60
 -10  11   2   -0.00    6.69
  10 -11  -2   -0.00    5.57
 -10  11   3   17.21    8.56
  10 -11  -3    6.54    7.13
 -10  11   4    2.03    5.87
  10 -11  -4    6.92    6.50
 -10  11   5    3.59    5.42
  10 -11  -5    3.53    6.88
 -10  11   6    7.12    7.04
  10 -11  -6    5.31    6.65
 -10  11   7   52.32   13.50
  10 -11  -7   22.93   11.07
 -10  11   8   13.74    8.38
  10 -11  -8    2.22    5.23
 -10  11   9    3.96    6.98
  10 -11  -9   -0.00    6.11
 -10  11  10   -0.00    5.17
  10 -11 -10    2.54    5.38
 -10  11  11    9.22    7.49
  10 -11 -11    1.89    4.98
 -10  11  12   -0.00    5.87
  10 -11 -12    9.58    6.88
  10 -11 -13    5.39    6.99
 -10  11  14   -0.00    5.91
  10 -11 -14   -0.00    5.54
 -10  11  15    3.34    6.87
  10 -11 -15    1.85    4.73
 -10  11  16    1.38    5.11
  10 -11 -16    0.79    4.45
 -10  11  17    0.58    5.34
  10 -11 -17   18.79    8.88
  10 -11 -18   -0.00    5.53
  10 -11 -19    0.00    5.42
  10 -11 -20    0.13    3.63
  10 -11 -21    2.78    6.77
 -10  12   1    4.88    7.13
  10 -12  -1    0.00    5.04
 -10  12   2   -0.00    4.78
  10 -12  -2   11.34    8.37
 -10  12   3    2.71    6.63
  10 -12  -3    5.29    6.81
 -10  12   4    5.52    6.64
  10 -12  -4   -0.00    5.20
 -10  12   5   38.40   12.45
  10 -12  -5   16.05    9.65
 -10  12   6    1.24    5.70
  10 -12  -6   -0.00    5.32
 -10  12   7   -0.00    5.94
  10 -12  -7    2.99    6.44
 -10  12   8    7.60    6.73
  10 -12  -8    1.88    5.98
 -10  12   9   31.49   11.78
  10 -12  -9   36.40   12.95
 -10  12  10    1.12    5.92
  10 -12 -10   -0.00    5.99
 -10  12  11    5.79    6.33
  10 -12 -11   12.43    7.76
 -10  12  12   -0.00    5.18
  10 -12 -12    2.32    6.69
 -10  12  13    5.67    5.85
  10 -12 -13    6.83    6.65
 -10  12  14    4.11    6.20
  10 -12 -14   -0.00    5.13
 -10  12  15   14.03    8.41
  10 -12 -15    6.99    6.98
 -10  12  16    2.22    5.37
  10 -12 -16   -0.00    5.24
 -10  12  17    0.14    4.79
  10 -12 -17    5.56    5.75
  10 -12 -18    1.54    4.80
  10 -12 -19    6.00    6.59
 -10  13   1    6.53    7.79
  10 -13  -1   10.67    8.72
 -10  13   2    2.77    6.90
  10 -13  -2    6.17    7.02
 -10  13   3    6.37    7.33
  10 -13  -3    4.65    7.11
 -10  13   4    0.00    5.15
  10 -13  -4    0.59    5.49
 -10  13   5   15.28    8.86
  10 -13  -5    2.15    6.06
 -10  13   6   -0.00    6.67
  10 -13  -6   -0.00    6.36
 -10  13   7   -0.00    5.91
  10 -13  -7    6.38    8.33
 -10  13   8    4.54    6.57
  10 -13  -8    0.60    5.83
 -10  13   9   -0.00    5.47
  10 -13  -9   -0.00    5.14
 -10  13  10    9.26    7.39
  10 -13 -10    0.74    5.76
 -10  13  11   -0.00    6.80
  10 -13 -11    5.92    7.23
 -10  13  12   11.10    7.52
  10 -13 -12    9.87    7.52
 -10  13  13   13.68    8.31
  10 -13 -13   17.23    9.25
 -10  13  14    9.17    7.60
  10 -13 -14    3.61    6.40
 -10  13  15   -0.00    5.78
  10 -13 -15    0.97    4.48
 -10  13  16   -0.00    4.83
  10 -13 -16    8.47    7.03
 -10  13  17    4.87    5.99
 -10  13  18   -0.00    6.56
 -10  14   1    2.32    6.27
  10 -14  -1   -0.00    6.88
 -10  14   2    0.00    6.05
  10 -14  -2    3.67    6.42
 -10  14   3    2.81    5.81
  10 -14  -3    0.81    7.34
 -10  14   4    3.50    6.34
  10 -14  -4    2.28    7.17
 -10  14   5    6.60    6.45
  10 -14  -5    0.00    5.33
 -10  14   6   11.22    7.89
  10 -14  -6   13.45    9.94
 -10  14   7    3.78    6.27
  10 -14  -7   -0.00    6.90
 -10  14   8   13.56    8.41
  10 -14  -8    9.49    8.79
 -10  14   9    7.93    7.53
  10 -14  -9   12.06    7.92
 -10  14  10    0.58    5.95
  10 -14 -10    4.93    7.12
 -10  14  11    5.47    7.26
  10 -14 -11    7.59    6.77
 -10  14  12   -0.00    5.25
  10 -14 -12    6.19    7.34
 -10  14  13    0.00    5.26
  10 -14 -13    0.00    4.95
 -10  14  14    4.04    6.89
  10 -14 -14   -0.00    5.16
 -10  14  15    4.13    6.26
 -10  14  16    2.79    6.25
 -10  14  17   -0.00    5.64
 -10  14  18   -0.00    4.84
  10 -15  -4    0.00    6.46
  10 -15  -5    0.43    5.18
  10 -15  -6    3.13    7.05
  10 -15  -7    0.47    5.35
  10 -15  -8    1.35    6.47
  10 -15  -9    7.37    7.17
  10 -15 -10    4.75    7.08
  10 -15 -11    2.06    6.75
  -9   0   1   17.83    5.86
   9   0  -1   11.61    4.91
  -9   0   2   -0.00    2.65
   9   0  -2    1.35    2.87
  -9   0   3  148.23   21.60
   9   0  -3  154.03   21.52
  -9   0   4    0.24    2.86
   9   0  -4    2.00    2.96
  -9   0   5   41.73    8.54
   9   0  -5   43.24    8.57
  -9   0   6    0.73    2.65
   9   0  -6    0.70    2.37
  -9   0   7  132.93   19.44
   9   0  -7  149.64   19.65
  -9   0   8   -0.00    2.33
  -9   0   8   -0.00    1.22
   9   0  -8    1.66    2.68
  -9   0   9  111.67   14.45
   9   0  -9   80.84   13.17
  -9   0  10    2.72    2.50
   9   0 -12    2.22    2.53
   9   0 -13  150.61   20.47
   9   0 -14    1.20    2.64
   9   0 -15   35.83    7.20
   9   0 -16    2.29    2.54
   9   0 -17   28.47    6.03
   9   0 -18   -0.00    2.00
   9   0 -19   79.61   12.10
   9   0 -20   -0.00    2.56
   9   0 -21   22.31    5.45
   9   0 -22   -0.00    2.26
   9   0 -23   55.54    9.66
   9   0 -24    0.72    2.29
   9   0 -25   37.87    7.64
   9   0 -26    0.28    2.71
   9   0 -27    3.13    3.30
   9   0 -28   -0.00    2.79
   9   0 -29   32.51    7.51
   9   0 -30   -0.00    2.85
   9   0 -31   10.85    4.72
   9   0 -32   -0.00    2.83
   9   0 -33    8.40    4.45
   9   0 -34    0.72    3.00
   9   0 -35    3.22    3.78
   9   0 -36   -0.00    2.82
  -9   1   1  412.56   60.53
   9  -1  -1  520.82   61.45
   9   1  -1  450.64   60.17
  -9  -1   1  749.99   63.96
  -9   1   2    6.01    4.35
   9  -1  -2    4.11    3.75
   9   1  -2   10.00    4.62
  -9  -1   2    7.18    4.22
  -9   1   3    1.32    3.44
   9  -1  -3    1.36    3.29
   9   1  -3    0.00    3.12
  -9  -1   3    1.33    3.05
  -9   1   4   75.57   12.63
   9  -1  -4   72.63   12.28
   9   1  -4   66.28   11.43
  -9  -1   4   79.49   12.25
  -9  -1   4   57.14   10.08
  -9   1   5  152.68   20.64
   9  -1  -5  144.89   20.14
   9   1  -5  140.48   19.58
  -9  -1   5  136.69   19.62
  -9  -1   5  132.66   17.86
  -9   1   6   -0.00    2.76
   9  -1  -6    3.00    3.35
   9   1  -6    0.29    2.73
  -9  -1   6    2.59    2.84
  -9  -1   6   -0.00    1.46
   9  -1  -7   50.83    9.93
   9   1  -7   53.44    9.43
  -9  -1   7   67.69   10.33
  -9   1   8    4.00    3.41
   9  -1  -8    0.82    2.55
   9  -1  -8    5.39    3.79
   9   1  -8    0.00    2.33
  -9  -1   8    3.51    2.69
  -9   1   9   17.40    5.35
   9  -1  -9   21.45    5.40
   9  -1  -9   16.65    5.52
  -9  -1   9   16.57    4.49
  -9   1  10   -0.00    2.48
   9  -1 -10    1.29    3.29
  -9   1  11  106.23   16.67
   9  -1 -11  137.33   18.30
  -9   1  12    3.43    2.89
   9  -1 -12   -0.00    2.76
   9  -1 -13    7.46    3.89
   9  -1 -14   -0.00    2.63
   9  -1 -15   86.17   14.01
   9   1 -15   93.06   12.82
   9  -1 -16   15.50    4.72
   9   1 -16   14.59    3.99
   9  -1 -17   69.63   11.56
   9   1 -17   68.16   10.15
   9  -1 -18    0.98    2.46
   9   1 -18    1.30    1.97
   9  -1 -19    9.04    4.04
   9   1 -19    3.33    2.36
   9  -1 -20    9.49    3.99
   9   1 -20    6.97    2.97
   9  -1 -21   98.50   14.82
   9   1 -21   93.63   13.34
   9  -1 -22    0.00    2.90
   9   1 -22   -0.00    1.92
   9  -1 -23    7.28    4.30
   9   1 -23   12.75    3.78
   9  -1 -24   -0.00    2.74
   9   1 -24    1.32    2.12
   9  -1 -25    3.98    3.37
   9   1 -25   11.50    3.75
   9  -1 -26    2.73    2.95
   9   1 -26    0.86    2.25
   9  -1 -27   28.19    7.06
   9   1 -27   33.64    6.90
   9  -1 -28   -0.00    3.60
   9   1 -28   -0.00    2.48
   9  -1 -29   -0.00    2.79
   9   1 -29   -0.00    2.54
   9  -1 -30    1.67    3.46
   9   1 -30    0.58    2.66
   9  -1 -31   21.36    6.20
   9   1 -31   11.30    4.80
   9  -1 -32   -0.00    2.81
   9   1 -32    1.11    2.76
   9  -1 -33    4.25    3.94
   9   1 -33   11.19    4.55
   9  -1 -34    1.12    3.11
   9   1 -34    0.00    2.55
   9  -1 -35    1.97    3.11
   9   1 -35   -0.00    2.85
   9  -1 -36    1.93    4.14
   9   1 -36    5.05    4.07
  -9   2   1   50.54   10.84
   9  -2  -1   72.89   12.95
   9   2  -1   49.63    9.80
   9   2  -1   45.00   10.00
  -9  -2   1   51.94   10.33
  -9   2   2    6.41    4.24
   9  -2  -2    9.33    4.86
   9  -2  -2    8.74    5.46
   9   2  -2    6.87    3.76
  -9  -2   2    6.68    4.29
  -9   2   3  160.54   22.93
   9  -2  -3  159.08   22.45
   9  -2  -3  159.90   23.20
   9   2  -3  140.68   20.85
  -9  -2   3  185.42   22.44
  -9  -2   3  136.48   19.93
  -9   2   4    3.62    3.68
   9  -2  -4   10.13    4.60
   9  -2  -4    8.13    4.83
   9   2  -4   10.99    4.32
  -9  -2   4    8.07    4.04
  -9  -2   4    5.45    2.72
  -9   2   5   13.70    5.60
   9  -2  -5   24.56    6.38
   9  -2  -5   15.65    5.98
   9   2  -5   21.18    5.38
  -9  -2   5   11.67    4.50
  -9  -2   5   15.06    3.42
  -9   2   6   -0.00    3.07
   9  -2  -6    0.49    2.48
   9  -2  -6   -0.00    3.29
   9   2  -6    0.41    2.39
  -9  -2   6    0.80    2.12
  -9  -2   6    0.34    0.69
  -9   2   7   61.39   12.05
   9  -2  -7   72.03   12.05
   9  -2  -7   86.23   13.94
   9   2  -7   75.75   11.34
  -9  -2   7   66.21   10.94
  -9   2   8   35.37    8.22
   9  -2  -8   37.36    7.79
   9  -2  -8   28.90    7.95
  -9  -2   8   37.29    6.94
  -9   2   9   50.21    9.69
   9  -2  -9   40.75    8.50
   9  -2  -9   43.37    9.63
  -9   2  10    0.96    2.85
   9  -2 -10    4.73    3.38
   9  -2 -10    0.00    3.27
  -9   2  11    1.26    3.18
   9  -2 -11    1.88    3.91
  -9   2  12   19.91    5.98
   9  -2 -12    1.49    3.18
  -9   2  13   49.17    9.72
   9  -2 -13   50.37    9.87
   9  -2 -14   43.70    9.17
   9  -2 -15   21.15    6.32
   9  -2 -16    1.04    3.27
   9  -2 -17   11.11    5.03
   9  -2 -18    1.14    3.43
   9   2 -18    0.00    1.54
   9  -2 -19  152.53   17.81
   9   2 -19   90.13   12.83
   9  -2 -20    6.90    4.34
   9   2 -20    7.30    2.59
   9  -2 -21    7.72    4.24
   9   2 -21    6.83    2.67
   9  -2 -22    6.16    4.38
   9   2 -22   11.34    3.02
   9  -2 -23   56.32   10.89
   9   2 -23   55.30    8.38
   9  -2 -24    4.36    3.91
   9   2 -24    2.61    2.20
   9  -2 -25   15.90    5.69
   9   2 -25   17.52    4.32
   9  -2 -26    1.47    3.33
   9   2 -26   -0.00    1.93
   9  -2 -27    2.63    3.23
   9   2 -27    1.90    2.60
   9  -2 -28   -0.00    2.92
   9   2 -28    0.08    2.08
   9  -2 -29   11.75    5.52
   9   2 -29   12.34    4.05
   9  -2 -30    0.00    3.19
   9   2 -30    1.29    2.37
   9  -2 -31    0.91    3.55
   9   2 -31    4.37    3.27
   9  -2 -32   -0.00    4.05
   9   2 -32    0.79    2.79
   9  -2 -33    6.29    4.88
   9   2 -33    4.67    3.17
   9  -2 -34    2.34    4.17
   9   2 -34   -0.00    2.76
   9  -2 -35    6.57    4.78
   9   2 -35   12.68    5.18
   9   2 -36   -0.00    3.14
   9   2 -37   -0.00    2.87
  -9   3   1  211.59   31.16
   9  -3  -1  205.91   31.48
   9   3  -1  205.14   29.06
   9   3  -1  249.90   30.71
  -9  -3   1  252.03   30.86
  -9   3   2   53.64   11.54
   9  -3  -2   56.41   12.09
   9   3  -2   53.91    9.89
   9   3  -2   48.51   10.02
  -9  -3   2   54.32   10.41
  -9   3   3    0.85    2.86
   9  -3  -3   -0.00    3.95
   9   3  -3    4.09    3.13
   9   3  -3    1.45    2.86
  -9  -3   3    1.87    2.75
  -9   3   4    0.00    3.52
   9  -3  -4    2.97    3.80
   9  -3  -4    3.34    3.92
   9   3  -4    1.04    2.61
   9   3  -4    5.88    3.33
   9   3  -4    4.60    3.45
  -9  -3   4    2.20    2.69
  -9  -3   4    3.11    2.29
  -9   3   5   66.65   12.73
   9  -3  -5  116.72   14.41
   9  -3  -5   65.48   12.83
   9   3  -5   64.30   10.75
   9   3  -5   61.65   10.52
  -9  -3   5   64.77   11.08
  -9  -3   5   55.64    8.23
  -9   3   6   53.41   11.21
   9  -3  -6   53.32   10.26
   9  -3  -6   52.06   11.63
   9   3  -6   54.16    9.28
  -9   3   7   43.84    9.29
   9  -3  -7   29.75    7.65
   9  -3  -7   36.36    9.49
   9   3  -7   30.71    6.44
  -9   3   8    2.69    3.74
   9  -3  -8    1.23    2.85
   9  -3  -8   -0.00    3.96
   9   3  -8    4.12    2.73
  -9   3   9   13.74    5.43
   9  -3  -9    4.82    4.04
   9  -3  -9   11.69    5.12
  -9   3  10   15.80    5.88
   9  -3 -10    9.16    4.51
   9  -3 -10   10.95    5.27
  -9   3  11  161.15   26.17
   9  -3 -11  206.31   26.27
   9  -3 -11  222.57   28.13
  -9   3  12   39.42    9.29
   9  -3 -12   41.24    9.42
  -9   3  13   12.75    5.24
   9  -3 -13   12.28    5.75
  -9   3  14   -0.00    3.27
   9  -3 -14    4.20    3.82
   9  -3 -15   83.70   14.67
   9  -3 -16   14.47    6.04
   9  -3 -17   39.31    9.19
   9  -3 -18   -0.00    3.66
   9  -3 -19    0.58    4.07
   9  -3 -20    8.98    5.26
   9   3 -20   13.78    2.49
   9  -3 -21   68.15   12.97
   9   3 -21   69.76    8.86
   9  -3 -22    7.71    5.07
   9   3 -22   12.34    2.63
   9  -3 -23   27.07    7.34
   9   3 -23   15.69    3.26
   9  -3 -24    1.26    3.95
   9   3 -24    0.00    1.46
   9  -3 -25   12.24    5.85
   9   3 -25   17.88    3.80
   9  -3 -26    3.79    4.28
   9   3 -26    8.89    2.90
   9  -3 -27    6.62    5.09
   9   3 -27   14.75    3.66
   9  -3 -28    1.36    3.28
   9   3 -28    2.21    2.42
   9  -3 -29    2.59    3.70
   9   3 -29    0.14    1.99
   9  -3 -30    1.41    3.57
   9   3 -30    0.00    1.72
   9  -3 -31   12.50    5.71
   9   3 -31   13.05    4.29
   9  -3 -32    0.00    3.05
   9   3 -32    1.78    2.87
   9  -3 -33   14.01    5.99
   9   3 -33    2.48    3.06
   9  -3 -34    3.23    4.00
   9   3 -34   -0.00    2.18
   9   3 -35    4.63    3.16
   9   3 -36    2.59    3.16
   9   3 -37    2.70    3.21
  -9   4   1    0.73    4.15
   9  -4  -1    3.28    4.69
   9   4  -1    3.45    3.91
   9   4  -1    9.90    4.37
   9   4  -1    5.65    4.12
  -9   4   2   51.29   11.82
   9  -4  -2   45.31   11.34
   9   4  -2   52.14   10.03
   9   4  -2   68.07   10.73
   9   4  -2   44.44    9.73
  -9   4   3   66.85   13.42
   9  -4  -3   64.02   13.41
   9   4  -3   48.45   10.24
   9   4  -3   67.63   11.04
   9   4  -3   64.64   11.30
  -9   4   4   73.08   13.83
   9  -4  -4   16.40    9.61
   9   4  -4   81.43   11.64
   9   4  -4   82.17   11.36
   9   4  -4   65.96   11.29
  -9  -4   4   71.19    9.23
  -9   4   5  101.20   17.05
   9  -4  -5   92.77   17.03
   9   4  -5   97.88   14.38
   9   4  -5   93.78   14.57
  -9  -4   5   93.03   11.52
  -9   4   6    2.03    3.97
   9  -4  -6    5.83    4.71
   9   4  -6    6.77    3.38
   9   4  -6    2.28    3.03
  -9   4   7   77.80   14.76
   9  -4  -7   85.30   15.57
   9   4  -7   91.61   12.30
   9   4  -7   65.68   11.89
  -9   4   8  132.51   19.89
   9  -4  -8  100.12   17.47
   9  -4  -8  108.26   18.93
   9   4  -8  130.35   16.82
  -9   4   9  112.31   16.57
   9  -4  -9   76.30   15.18
   9   4  -9   79.36   12.43
  -9   4  10   -0.00    3.56
   9  -4 -10    0.14    2.78
   9  -4 -10    1.98    3.57
  -9   4  11    4.09    4.63
   9  -4 -11   15.36    5.43
   9  -4 -11    9.51    4.86
  -9   4  12   -0.00    3.94
   9  -4 -12    0.00    3.39
  -9   4  13   54.13   11.53
   9  -4 -13   63.43   12.26
  -9   4  14    4.38    4.40
   9  -4 -14   14.47    5.97
  -9   4  15   30.16    8.25
   9  -4 -15   26.00    7.99
   9  -4 -16   -0.00    3.70
   9  -4 -17   40.56    9.60
   9  -4 -18   80.53   14.65
   9  -4 -19   79.97   14.46
   9  -4 -20    1.87    3.99
   9  -4 -21    6.30    5.54
   9  -4 -22    8.69    5.17
   9  -4 -23   21.94    8.59
   9   4 -23   42.51    5.45
   9  -4 -24   19.29    6.87
   9   4 -24   10.69    2.46
   9  -4 -25    1.12    3.87
   9   4 -25   12.73    2.75
   9  -4 -26    2.97    4.58
   9   4 -26    0.31    1.66
   9  -4 -27    2.00    5.02
   9   4 -27    3.22    1.99
   9  -4 -28    2.55    3.84
   9   4 -28    5.92    2.51
   9  -4 -29   19.94    7.07
   9   4 -29   20.22    4.60
   9  -4 -30    3.78    4.49
   9   4 -30    3.70    2.43
   9  -4 -31    6.42    4.87
   9   4 -31    6.03    3.02
   9  -4 -32   -0.00    4.25
   9   4 -32   -0.00    2.04
   9  -4 -33    5.19    4.70
   9   4 -33    2.77    2.81
   9   4 -34    1.71    2.56
   9   4 -35    6.41    3.79
   9   4 -36   -0.00    2.79
   9   4 -37    0.97    2.88
   9  -5  -1  162.62   24.01
   9   5  -1  116.46   19.46
   9   5  -1  138.93   19.90
   9   5  -1  137.24   20.37
  -9   5   2   91.89   16.14
   9  -5  -2   79.67   15.46
   9   5  -2   69.39   12.51
   9   5  -2   77.25   12.70
   9   5  -2   55.76   12.00
  -9   5   3   19.14    7.52
   9  -5  -3   12.00    6.56
   9   5  -3    8.39    4.52
   9   5  -3   12.47    4.65
  -9   5   4   77.45   15.46
   9  -5  -4   73.28   15.23
   9   5  -4   83.76   13.09
   9   5  -4   78.00   13.06
  -9   5   5   37.87   10.07
   9  -5  -5   43.72   10.75
   9   5  -5   40.12    7.80
   9   5  -5   32.02    7.59
  -9  -5   5   33.31    5.10
  -9   5   6   49.08   11.60
   9  -5  -6   51.87   12.03
   9   5  -6   46.49    8.73
   9   5  -6   51.87    9.40
  -9   5   7   73.17   15.80
   9  -5  -7   98.58   17.65
   9   5  -7  104.95   14.56
  -9   5   8    3.56    4.70
   9  -5  -8    4.41    5.26
   9   5  -8    4.21    2.88
  -9   5   9    5.83    4.93
   9  -5  -9    5.46    5.48
   9   5  -9    0.01    2.13
  -9   5  10    4.97    4.80
   9  -5 -10    7.82    4.76
   9   5 -10   11.39    3.58
  -9   5  11   58.62   12.87
   9  -5 -11   59.85   13.02
   9   5 -11   63.71    9.65
  -9   5  12   43.67   10.22
   9  -5 -12   34.50    9.18
   9   5 -12   28.13    5.74
  -9   5  13    1.21    4.28
   9  -5 -13    0.24    3.67
  -9   5  14   30.90    8.63
   9  -5 -14   23.09    8.10
  -9   5  15   23.16    8.19
   9  -5 -15   28.61    8.30
  -9   5  16   38.39    9.88
   9  -5 -16   22.04    8.29
   9   5 -16   37.22    5.56
   9  -5 -17   42.02   10.49
   9   5 -17   45.90    6.43
   9  -5 -18    8.55    5.59
   9   5 -18    6.60    1.84
   9  -5 -19    1.93    4.08
   9   5 -19   -0.00    1.09
   9  -5 -20    3.57    4.63
   9  -5 -21   61.44   12.59
   9  -5 -22   27.99    8.76
   9  -5 -23   18.80    6.91
   9  -5 -24    0.29    3.35
   9  -5 -25    0.00    4.22
   9  -5 -26   26.02    8.61
   9  -5 -27   24.45    8.15
   9  -5 -28   -0.00    4.10
   9  -5 -29   -0.00    4.31
   9  -5 -30   15.81    7.32
   9  -5 -31    4.57    4.83
   9  -5 -32    8.67    5.44
   9   5 -34    1.58    2.06
   9   5 -35    2.12    2.39
   9   5 -36    0.00    2.50
   9  -6  -1   -0.00    4.05
   9   6  -1   -0.00    3.55
   9   6  -1   -0.00    3.32
   9  -6  -2  117.26   21.05
   9   6  -2  112.22   17.77
   9   6  -2  120.59   18.45
   9  -6  -3   35.49   10.50
   9   6  -3   37.71    8.36
   9   6  -3   42.84    9.38
   9  -6  -4   35.75    9.99
   9   6  -4   24.75    6.79
   9   6  -4   38.23    8.34
   9  -6  -5   53.38   12.15
   9   6  -5   36.88    7.24
   9   6  -5   13.18    6.10
   9  -6  -6    4.96    5.33
   9   6  -6   19.34    5.68
   9  -6  -7   23.50    8.64
   9  -6  -8   94.63   17.87
  -9   6   9   18.67    7.34
   9  -6  -9   25.98    8.63
  -9   6  10   -0.00    3.62
   9  -6 -10    0.00    3.70
  -9   6  11    1.19    4.88
   9  -6 -11    1.16    3.92
  -9   6  12   60.05   12.27
   9  -6 -12   28.05    9.44
  -9   6  13   16.36    7.46
   9  -6 -13   32.60    9.24
  -9   6  14   56.64   12.10
   9  -6 -14   31.70    9.90
  -9   6  15    1.33    4.08
   9  -6 -15    8.00    5.36
  -9   6  16    2.55    4.16
   9  -6 -16    0.00    4.24
  -9   6  17    9.08    5.49
   9  -6 -17   13.70    6.32
   9  -6 -18   27.62    8.77
   9  -6 -19   12.08    6.53
   9  -6 -20    8.90    5.49
   9  -6 -21    4.45    5.04
   9  -6 -22   11.44    6.01
   9  -6 -23   13.23    6.61
   9  -6 -24   19.50    8.23
   9  -6 -25   10.41    6.55
   9  -6 -26    6.96    5.14
   9  -6 -27    2.96    4.64
   9  -6 -28   -0.00    5.09
   9  -6 -29   10.30    6.29
   9  -6 -30    6.86    5.52
   9  -6 -31    1.03    4.86
  -9   7   1   27.35    8.83
   9  -7  -1    9.58    6.60
   9   7  -1   12.33    5.61
  -9   7   2   -0.00    5.29
   9  -7  -2   10.86    6.56
   9   7  -2   10.53    4.69
  -9   7   3   -0.00    5.23
   9  -7  -3    2.55    5.30
   9   7  -3   -0.00    2.54
  -9   7   4   24.84    8.79
   9  -7  -4   25.11    9.78
  -9   7   5    9.78    6.30
   9  -7  -5    3.59    5.48
  -9   7   6   56.14   12.94
   9  -7  -6   42.48   12.14
  -9   7   7    4.58    5.62
   9  -7  -7    5.60    6.58
  -9   7   8    0.00    4.58
   9  -7  -8    2.66    4.84
   9  -7  -9   23.40    8.30
   9  -7 -10   22.50    8.33
   9  -7 -11   21.22    8.37
   9  -7 -12   59.26   13.39
   9  -7 -13   -0.00    4.39
   9  -7 -14    5.25    5.25
   9  -7 -15    2.87    5.27
   9  -7 -16   48.10   12.01
  -9   7  17   -0.00    4.11
   9  -7 -17    9.08    5.51
   9  -7 -18   -0.00    5.44
   9  -7 -19    1.24    4.03
   9  -7 -20    6.58    6.17
   9  -7 -21   15.21    7.48
   9  -7 -22   31.73    9.56
   9  -7 -23    3.05    4.50
   9  -7 -24   -0.00    5.69
   9  -7 -25    1.48    4.82
   9  -7 -26   21.32    8.32
   9  -7 -27    5.45    6.10
   9  -7 -28    0.37    4.85
   9  -7 -29    0.00    4.70
   9  -7 -30   -0.00    4.79
  -9   8   1   20.27    8.50
   9  -8  -1   21.09    9.10
   9   8  -1   16.64    6.18
  -9   8   2    2.62    5.37
   9  -8  -2   12.75    7.93
   9   8  -2   24.54    6.75
  -9   8   3    0.00    4.55
   9  -8  -3   -0.00    4.55
  -9   8   4   76.32   16.51
   9  -8  -4   91.59   18.21
  -9   8   5    2.07    5.67
   9  -8  -5   -0.00    5.46
  -9   8   6    0.23    4.98
   9  -8  -6    7.84    6.33
  -9   8   7   -0.00    4.40
   9  -8  -7    3.28    5.00
  -9   8   8   93.65   17.90
   9  -8  -8   81.66   17.08
  -9   8   9   11.04    7.16
   9  -8  -9   12.00    7.33
  -9   8  10   17.06    7.81
   9  -8 -10   15.81    8.01
  -9   8  11    5.66    5.82
   9  -8 -11    6.35    5.68
  -9   8  12   14.36    7.47
   9  -8 -12   24.51    8.51
  -9   8  13    0.00    4.18
   9  -8 -13   -0.00    5.12
  -9   8  14   33.08    9.99
   9  -8 -14   21.20    9.12
  -9   8  15    1.16    4.59
   9  -8 -15    0.86    5.32
  -9   8  16    1.65    4.42
   9  -8 -16    1.15    4.83
  -9   8  17    1.81    3.94
   9  -8 -17   16.29    7.89
  -9   8  18   38.01   11.22
   9  -8 -18   63.92   14.12
   9  -8 -19    5.28    4.71
   9  -8 -20   25.26    9.25
   9  -8 -21    1.22    4.23
   9  -8 -22    3.64    5.18
   9  -8 -23    1.20    4.72
   9  -8 -24    1.92    5.36
   9  -8 -25   -0.00    5.14
   9  -8 -26    8.55    6.19
   9  -8 -27    1.02    4.34
   9  -8 -28    4.28    5.53
   9  -8 -29    0.75    4.49
  -9   9   1   11.03    6.63
   9  -9  -1    3.29    5.54
   9   9  -1    5.19    4.83
  -9   9   2   37.35   11.19
   9  -9  -2   23.56   10.04
  -9   9   3    1.69    4.88
   9  -9  -3    6.90    6.52
  -9   9   4   10.54    7.21
   9  -9  -4   14.07    8.12
  -9   9   5   -0.00    4.24
   9  -9  -5    7.21    6.73
  -9   9   6   68.61   15.17
   9  -9  -6   51.28   14.15
  -9   9   7    0.95    4.76
   9  -9  -7    0.00    4.79
  -9   9   8    1.46    4.67
   9  -9  -8   -0.00    4.23
  -9   9   9   -0.00    5.27
   9  -9  -9   -0.00    5.23
  -9   9  10   11.22    7.49
   9  -9 -10   13.79    7.46
  -9   9  11   -0.00    3.65
   9  -9 -11    7.90    5.80
  -9   9  12   44.86   12.15
   9  -9 -12   44.88   12.01
  -9   9  13   -0.00    3.70
   9  -9 -13    3.48    4.36
  -9   9  14    0.00    4.76
   9  -9 -14    0.00    5.66
  -9   9  15    3.63    5.48
   9  -9 -15   13.95    7.16
  -9   9  16   49.92   12.20
   9  -9 -16   25.42   10.52
  -9   9  17   -0.00    4.60
   9  -9 -17    5.59    6.64
  -9   9  18    2.25    5.34
   9  -9 -18   10.97    6.95
  -9   9  19    1.19    4.81
   9  -9 -19    1.65    5.71
   9  -9 -20   11.18    7.03
   9  -9 -21    0.00    5.36
   9  -9 -22   32.79   10.47
   9  -9 -23    5.68    4.98
   9  -9 -24   -0.00    6.09
   9  -9 -25   -0.00    5.67
   9  -9 -26   19.49    8.82
   9  -9 -27    0.00    4.34
  -9  10   1   -0.00    5.78
   9 -10  -1    3.69    6.43
  -9  10   2   19.49    8.81
   9 -10  -2   41.79   12.95
  -9  10   3    3.19    5.34
   9 -10  -3    2.34    5.93
  -9  10   4   54.47   14.29
   9 -10  -4   73.11   17.01
  -9  10   5    1.65    5.09
   9 -10  -5   -0.00    4.71
  -9  10   6    1.67    5.67
   9 -10  -6    1.43    4.33
  -9  10   7    5.15    6.74
   9 -10  -7    4.40    5.76
  -9  10   8   11.27    7.74
   9 -10  -8   22.28    9.21
  -9  10   9    9.82    7.11
   9 -10  -9    7.00    6.60
  -9  10  10    2.84    5.20
   9 -10 -10    8.33    7.01
  -9  10  11    0.00    4.97
   9 -10 -11    1.03    4.94
  -9  10  12    4.64    5.85
   9 -10 -12    4.86    5.88
  -9  10  13    3.53    5.20
   9 -10 -13   -0.00    5.15
  -9  10  14   28.28   10.04
   9 -10 -14   17.20    8.43
  -9  10  15    1.17    4.76
   9 -10 -15   -0.00    5.52
  -9  10  16    1.83    4.41
   9 -10 -16    3.04    5.59
  -9  10  17   -0.00    5.09
   9 -10 -17   -0.00    4.92
  -9  10  18   20.19    8.22
   9 -10 -18   20.80    9.34
  -9  10  19   -0.00    4.78
   9 -10 -19    1.90    5.33
   9 -10 -20   18.40    8.95
   9 -10 -21    2.59    5.81
   9 -10 -22    3.27    4.86
   9 -10 -23    0.85    5.33
   9 -10 -24   10.51    6.91
   9 -10 -25    6.86    6.34
   9 -10 -26    0.57    4.70
  -9  11   1   -0.00    5.28
   9 -11  -1    2.88    6.16
  -9  11   2   43.04   12.62
   9 -11  -2   40.65   13.08
  -9  11   3    2.15    5.14
   9 -11  -3    3.25    5.42
  -9  11   4   29.35   10.39
   9 -11  -4   21.11    9.71
  -9  11   5   -0.00    5.24
   9 -11  -5   -0.00    5.77
  -9  11   6   14.84    8.94
   9 -11  -6   29.10   10.74
  -9  11   7    3.40    6.69
   9 -11  -7   -0.00    5.02
  -9  11   8   -0.00    5.50
   9 -11  -8   -0.00    5.18
  -9  11   9    0.32    5.05
  -9  11  10   12.51    8.82
   9 -11 -10   26.39   10.48
  -9  11  11    0.00    4.55
   9 -11 -11   -0.00    5.40
  -9  11  12    8.08    6.72
   9 -11 -12    4.63    6.09
  -9  11  13   -0.00    4.62
   9 -11 -13   -0.00    5.25
  -9  11  14    0.37    4.78
   9 -11 -14    3.65    5.93
  -9  11  15   -0.00    5.06
   9 -11 -15    0.28    4.33
  -9  11  16   36.33   12.19
   9 -11 -16   64.75   14.91
  -9  11  17    2.70    4.92
   9 -11 -17   -0.00    3.98
  -9  11  18    2.81    4.40
   9 -11 -18    4.52    5.87
  -9  11  19    3.63    5.69
   9 -11 -19    4.37    5.53
  -9  11  20    1.02    5.02
   9 -11 -20    4.51    6.30
   9 -11 -21    3.50    4.96
   9 -11 -22    8.72    7.89
   9 -11 -23    0.53    4.79
   9 -11 -24    4.99    6.45
  -9  12   1    3.31    5.98
   9 -12  -1    4.33    6.61
  -9  12   2    1.82    5.36
   9 -12  -2    8.87    7.99
  -9  12   3    6.97    7.19
   9 -12  -3    2.08    5.47
  -9  12   4   30.88   11.23
   9 -12  -4   28.02   11.09
  -9  12   5    0.00    5.99
   9 -12  -5    3.97    5.75
  -9  12   6    1.63    6.61
   9 -12  -6   -0.00    4.48
  -9  12   7    6.19    6.37
   9 -12  -7    1.36    5.56
  -9  12   8   27.37   10.97
   9 -12  -8   26.96   11.44
  -9  12   9    2.98    5.71
   9 -12  -9   -0.00    5.84
  -9  12  10    0.00    5.03
   9 -12 -10    1.83    5.12
  -9  12  11   -0.00    5.54
   9 -12 -11    0.00    5.06
  -9  12  12    4.31    6.04
   9 -12 -12    4.82    6.45
  -9  12  13    2.52    6.40
   9 -12 -13    0.00    4.53
  -9  12  14    6.58    6.88
   9 -12 -14    8.22    6.13
  -9  12  15    9.52    6.82
   9 -12 -15    1.82    5.01
  -9  12  16   -0.00    5.37
   9 -12 -16   -0.00    4.16
  -9  12  17    0.10    6.17
   9 -12 -17   -0.00    4.19
  -9  12  18    9.84    6.97
   9 -12 -18   -0.00    5.29
  -9  12  19    6.21    6.07
   9 -12 -19    0.89    4.58
  -9  12  20   17.37    8.37
   9 -12 -20    4.65    6.32
  -9  12  21    0.21    4.50
   9 -12 -21   -0.00    4.59
   9 -12 -22   -0.00    5.44
  -9  13   1    7.91    7.92
   9 -13  -1    8.52    8.51
  -9  13   2   -0.00    5.59
   9 -13  -2    1.31    5.63
  -9  13   3   -0.00    5.51
   9 -13  -3    0.21    5.91
  -9  13   4   -0.00    5.40
   9 -13  -4   -0.00    5.89
  -9  13   5    0.84    5.59
   9 -13  -5    2.57    6.84
  -9  13   6   14.98    8.71
   9 -13  -6    9.29    7.30
  -9  13   7    9.32    7.60
   9 -13  -7   -0.00    7.26
  -9  13   8    2.89    5.90
   9 -13  -8    0.72    5.97
  -9  13   9    1.52    5.65
   9 -13  -9    5.77    6.42
  -9  13  10   12.49    8.46
   9 -13 -10   11.49    7.51
  -9  13  11    0.76    6.58
   9 -13 -11   -0.00    5.47
  -9  13  12    0.00    6.24
   9 -13 -12    3.76    6.32
  -9  13  13   -0.00    5.66
   9 -13 -13    2.64    5.23
  -9  13  14    2.95    5.26
   9 -13 -14    2.81    4.99
  -9  13  15   -0.00    5.68
   9 -13 -15    0.52    4.97
  -9  13  16    9.61    7.82
   9 -13 -16    9.49    7.01
  -9  13  17   -0.00    4.92
   9 -13 -17    4.22    5.84
  -9  13  18    2.58    5.34
   9 -13 -18   -0.00    5.01
  -9  13  19    0.00    5.33
   9 -13 -19    1.82    5.72
  -9  13  20   -0.00    5.64
   9 -13 -20   -0.00    4.78
  -9  13  21   -0.00    5.22
  -9  14   1    1.78    5.38
   9 -14  -1    0.07    6.02
  -9  14   2    7.31    7.49
   9 -14  -2    6.21    8.37
  -9  14   3    0.00    5.47
   9 -14  -3    3.29    5.70
  -9  14   4    5.36    7.49
   9 -14  -4    3.49    6.73
  -9  14   5   -0.00    7.03
   9 -14  -5    0.75    5.46
  -9  14   6    0.00    6.33
   9 -14  -6   -0.00    7.16
  -9  14   7    4.54    7.27
   9 -14  -7   -0.00    6.24
  -9  14   8    0.00    6.19
   9 -14  -8    1.87    7.04
  -9  14   9    0.00    6.40
   9 -14  -9    6.01    7.37
  -9  14  10    8.05    7.80
   9 -14 -10    0.00    5.69
  -9  14  11    1.72    5.66
   9 -14 -11   -0.00    6.63
  -9  14  12    2.15    6.30
   9 -14 -12    0.66    5.40
  -9  14  13   11.79    7.74
   9 -14 -13   -0.00    4.82
  -9  14  14   11.17    7.33
   9 -14 -14    0.00    5.19
  -9  14  15    4.25    6.56
   9 -14 -15    0.73    5.78
  -9  14  16    2.39    5.45
   9 -14 -16    2.90    5.85
  -9  14  17    1.84    5.23
   9 -14 -17   -0.00    5.06
  -9  14  18    2.94    6.35
   9 -14 -18   -0.00    4.87
  -9  14  19   -0.00    6.52
  -9  14  20    2.06    6.24
  -9  14  21    2.97    6.21
  -9  15   1    3.37    6.74
  -9  15   2    5.16    7.29
  -9  15   3    0.59    5.59
  -9  15   4    1.42    7.04
  -9  15   5   -0.00    6.16
   9 -15  -5    0.72    6.14
  -9  15   6    7.57    7.65
   9 -15  -6    6.90    7.16
  -9  15   7    5.44    6.57
   9 -15  -7    6.93    6.68
  -9  15   8    1.37    6.50
   9 -15  -8    0.00    5.96
  -9  15   9    0.11    5.67
   9 -15  -9    0.00    5.73
  -9  15  10    0.49    5.70
   9 -15 -10    7.21    6.95
  -9  15  11    9.36    7.94
   9 -15 -11   12.50    9.32
  -9  15  12    0.00    5.93
   9 -15 -12   -0.00    6.62
  -9  15  13    3.14    6.66
   9 -15 -13   -0.00    5.84
   9 -15 -14   -0.00    5.84
   9 -15 -15    1.01    6.48
   9 -16 -11    4.77    5.20
   9 -16 -12   -0.00    5.79
  -8   0   1   -0.00    2.79
   8   0  -1    0.69    3.11
   8   0  -1   -0.00    3.76
  -8   0   2  605.01   68.05
   8   0  -2  524.71   67.18
   8   0  -2  606.02   68.64
  -8   0   3    0.43    2.44
   8   0  -3    0.30    2.86
   8   0  -3    1.14    3.20
  -8   0   4   96.71   15.26
   8   0  -4   95.75   15.18
   8   0  -4  124.80   16.64
  -8   0   5    0.18    2.49
   8   0  -5    1.51    2.82
   8   0  -5   -0.00    1.96
  -8   0   6   93.89   14.71
   8   0  -6  112.39   15.14
   8   0  -6  102.18   15.39
  -8   0   7    0.00    2.05
  -8   0   7   -0.00    1.39
   8   0  -7   -0.00    2.08
   8   0  -7    1.75    2.98
  -8   0   8  256.06   29.92
  -8   0   8  221.18   27.03
  -8   0   8  241.51   27.02
   8   0  -8  286.34   30.08
   8   0  -8  250.87   30.56
  -8   0   9    1.90    2.18
   8   0  -9    0.85    2.15
   8   0  -9    0.49    2.67
  -8   0  10    0.55    1.80
   8   0 -10    0.32    1.65
   8   0 -10   -0.00    2.48
  -8   0  11    0.52    2.03
   8   0 -11    1.65    2.02
   8   0 -11    0.08    2.01
  -8   0  12  203.07   25.23
   8   0 -12  216.20   25.09
   8   0 -12  197.98   25.92
  -8   0  13    1.30    2.01
   8   0 -13    0.49    1.56
   8   0 -13   -0.00    1.96
   8   0 -18  121.74   16.58
   8   0 -19   -0.00    2.17
   8   0 -20   15.21    4.35
   8   0 -21    2.53    2.58
   8   0 -22   78.04   12.20
   8   0 -23   -0.00    2.45
   8   0 -24   34.59    7.24
   8   0 -25   -0.00    2.24
   8   0 -26   -0.00    2.77
   8   0 -27    1.63    2.89
   8   0 -28   54.94   10.24
   8   0 -29   -0.00    2.51
   8   0 -30    4.66    3.89
   8   0 -31    0.00    2.79
   8   0 -32    8.09    4.57
   8   0 -33   -0.00    3.06
   8   0 -34   18.71    6.26
   8   0 -35    0.92    2.97
   8   0 -36   -0.00    3.87
   8   0 -37   -0.00    3.39
  -8   1   1   88.45   14.04
   8  -1  -1   79.35   13.39
   8  -1  -1   71.22   13.53
   8   1  -1   73.76   12.64
   8   1  -1   68.52   12.96
  -8  -1   1   95.48   13.92
  -8   1   2    2.41    3.32
   8  -1  -2    2.32    3.14
   8  -1  -2    2.96    3.15
   8   1  -2    2.62    2.92
   8   1  -2    1.78    2.99
  -8  -1   2    0.00    2.54
  -8   1   3    1.79    3.09
   8  -1  -3    5.94    3.67
   8  -1  -3    0.19    3.15
   8   1  -3    4.43    3.35
   8   1  -3    0.75    2.22
  -8  -1   3    2.48    2.81
  -8   1   4   55.58    9.47
   8  -1  -4   43.26    8.65
   8  -1  -4   39.30    8.74
   8   1  -4   47.50    8.47
   8   1  -4   40.62    8.30
  -8  -1   4   39.20    8.02
  -8  -1   4   38.85    7.05
  -8   1   5    8.09    4.09
   8  -1  -5    6.57    3.74
   8  -1  -5    2.51    3.46
   8   1  -5    6.60    3.45
   8   1  -5    6.86    3.89
  -8  -1   5    9.16    3.54
  -8  -1   5    8.30    2.72
  -8   1   6   93.27   14.33
   8  -1  -6  103.01   14.42
   8  -1  -6   78.38   14.22
   8   1  -6  114.98   14.17
   8   1  -6   82.85   13.57
  -8  -1   6   85.93   13.32
  -8  -1   6   93.91   11.64
  -8  -1   6   92.01   11.52
  -8   1   7    5.84    3.42
   8  -1  -7   11.03    3.89
   8  -1  -7    6.50    3.86
   8   1  -7    8.79    3.33
   8   1  -7    4.44    3.30
  -8  -1   7   10.49    3.47
  -8   1   8    3.49    2.89
   8  -1  -8    3.79    2.75
   8  -1  -8    3.57    3.23
   8   1  -8    4.00    2.53
   8   1  -8    0.54    2.41
  -8  -1   8    3.99    2.42
  -8   1   9   19.19    5.54
   8  -1  -9   22.70    5.18
   8  -1  -9   13.90    4.99
   8   1  -9   25.52    4.58
   8   1  -9   15.94    4.62
  -8  -1   9   19.08    4.45
  -8   1  10  165.33   21.48
   8  -1 -10  141.56   21.38
   8   1 -10  166.38   19.82
   8   1 -10  174.95   20.99
  -8  -1  10  153.24   19.80
  -8   1  11   10.67    3.80
   8  -1 -11    8.74    3.40
   8   1 -11   13.91    2.92
   8   1 -11    6.10    3.08
  -8  -1  11    9.19    2.73
  -8   1  12   12.06    4.27
   8  -1 -12   11.91    3.79
   8   1 -12   14.82    2.94
   8   1 -12   14.29    3.71
  -8  -1  12   14.49    3.03
  -8   1  13    1.23    2.18
   8  -1 -13   -0.00    1.78
   8   1 -13    0.00    1.76
  -8   1  14   65.42   10.54
   8   1 -14   68.66    9.82
  -8   1  15   46.61    8.63
   8   1 -15   53.95    7.98
   8  -1 -16   87.39   13.45
   8  -1 -17    6.70    3.79
   8  -1 -18    8.28    3.90
   8  -1 -19    9.80    4.28
   8  -1 -20   22.56    5.98
   8   1 -20   20.80    4.58
   8  -1 -21   -0.00    2.37
   8   1 -21    0.07    1.80
   8  -1 -22   91.66   14.09
   8   1 -22   87.43   12.73
   8  -1 -23   -0.00    2.50
   8   1 -23    0.14    1.93
   8  -1 -24   18.83    5.55
   8   1 -24   12.16    4.08
   8  -1 -25    0.00    2.83
   8   1 -25   -0.00    2.30
   8  -1 -26   10.18    4.77
   8   1 -26   22.24    5.39
   8  -1 -27    3.67    3.38
   8   1 -27    3.06    3.10
   8  -1 -28    3.31    3.76
   8   1 -28    1.64    2.66
   8  -1 -29    3.52    3.47
   8   1 -29   -0.00    2.76
   8  -1 -30   32.69    8.17
   8   1 -30   27.41    6.87
   8  -1 -31   -0.00    3.08
   8   1 -31    0.00    2.99
   8  -1 -32   24.36    7.40
   8   1 -32   15.42    5.55
   8  -1 -33    2.60    2.98
   8   1 -33   -0.00    3.33
   8  -1 -34    1.86    3.32
   8   1 -34   -0.00    2.83
   8  -1 -35    0.12    3.43
   8   1 -35   -0.00    3.13
   8  -1 -36   33.27    8.51
   8   1 -36   11.74    5.90
   8  -1 -37    5.59    4.28
   8   1 -37   -0.00    2.96
  -8   2   1   -0.00    2.43
   8  -2  -1   -0.00    2.87
   8  -2  -1   -0.00    3.72
   8   2  -1    4.58    3.19
   8   2  -1    0.70    2.90
  -8  -2   1    2.14    2.79
  -8  -2   1   -0.00    2.37
  -8   2   2   72.61   13.04
   8  -2  -2   62.35   12.21
   8  -2  -2   67.49   13.26
   8   2  -2   69.49   11.77
   8   2  -2  109.26   13.96
  -8  -2   2   67.15   11.88
  -8  -2   2   74.28   11.47
  -8   2   3   13.82    5.27
   8  -2  -3   14.43    5.26
   8  -2  -3    9.04    5.25
   8   2  -3   15.50    4.66
   8   2  -3    8.45    3.88
  -8  -2   3   10.99    4.23
  -8  -2   3   19.36    4.33
   8  -2  -4   51.18    9.44
   8  -2  -4   31.56    9.05
   8   2  -4   49.36    8.31
   8   2  -4   52.10    8.73
  -8  -2   4   49.13    8.49
  -8  -2   4   35.75    6.72
  -8   2   5   11.53    4.85
   8  -2  -5   13.22    4.79
   8  -2  -5    1.77    3.73
   8   2  -5   17.02    4.40
   8   2  -5    4.70    3.18
  -8  -2   5    3.72    3.07
  -8  -2   5   13.16    2.68
  -8  -2   5    9.32    2.31
  -8   2   6   93.08   14.91
   8  -2  -6   89.95   14.30
   8  -2  -6   85.37   14.98
   8   2  -6   92.70   13.38
   8   2  -6   98.27   13.99
  -8  -2   6   98.80   13.62
  -8   2   7   49.52    8.76
   8  -2  -7   36.02    7.34
   8   2  -7   18.09    5.23
   8   2  -7   34.38    6.69
  -8  -2   7   43.22    6.67
  -8   2   8  137.62   19.17
   8  -2  -8  142.77   18.67
   8   2  -8  132.69   16.83
   8   2  -8  119.22   17.22
  -8  -2   8  126.06   16.82
  -8   2   9   12.97    4.98
   8  -2  -9   12.27    4.39
   8   2  -9   21.24    3.89
   8   2  -9   12.10    3.61
  -8  -2   9   11.02    3.11
  -8   2  10    1.10    2.71
   8  -2 -10   -0.00    2.37
   8   2 -10    0.04    1.27
   8   2 -10    0.08    1.22
   8   2 -10    0.61    1.86
  -8  -2  10   -0.00    1.37
  -8   2  11    3.57    3.58
   8  -2 -11    4.36    2.94
   8   2 -11    2.56    1.34
   8   2 -11    0.66    1.06
   8   2 -11    0.53    1.59
  -8   2  12   54.29   10.43
   8  -2 -12   66.79   10.40
   8   2 -12   61.06    8.77
  -8   2  13   47.15    8.70
   8  -2 -13   44.86    8.04
   8   2 -13   38.64    6.35
  -8   2  14   26.28    7.04
   8  -2 -14   29.02    6.53
   8  -2 -14   41.37    8.16
   8   2 -14   34.78    5.39
  -8   2  15   43.25    8.16
   8  -2 -15   33.87    7.71
   8   2 -15   30.73    5.11
  -8   2  16   34.07    7.66
   8  -2 -16   44.92    8.83
   8   2 -16   36.49    5.53
   8  -2 -17   25.01    6.81
   8   2 -17   22.84    4.04
   8  -2 -18  211.28   28.10
   8  -2 -19    0.00    3.01
   8  -2 -20    2.44    3.32
   8  -2 -21    2.15    2.98
   8   2 -21    0.66    1.49
   8  -2 -22   35.37    8.47
   8   2 -22   43.51    6.82
   8  -2 -23    0.23    2.77
   8   2 -23    3.44    2.20
   8  -2 -24   10.03    4.94
   8   2 -24   14.58    3.88
   8  -2 -25    4.30    3.90
   8   2 -25    0.51    1.88
   8  -2 -26    4.95    3.80
   8   2 -26   -0.00    2.14
   8  -2 -27    2.66    3.21
   8   2 -27   -0.00    2.04
   8  -2 -28   24.20    6.89
   8   2 -28   18.89    5.15
   8  -2 -29    1.62    3.26
   8   2 -29    3.04    2.78
   8  -2 -30    0.61    3.10
   8   2 -30    2.80    3.13
   8  -2 -31   -0.00    3.07
   8   2 -31    0.07    2.61
   8  -2 -32   10.66    5.39
   8   2 -32    5.36    3.62
   8  -2 -33    1.27    4.02
   8   2 -33    0.67    2.68
   8  -2 -34   13.16    6.03
   8   2 -34   14.19    5.41
   8  -2 -35    0.82    3.38
   8   2 -35    1.88    3.37
   8  -2 -36    2.17    3.96
   8   2 -36    3.50    3.54
   8   2 -37    0.06    2.74
  -8   3   1   96.66   16.38
   8  -3  -1  104.83   16.26
   8   3  -1   97.39   14.82
  -8  -3   1   88.48   15.08
  -8  -3   1  102.71   14.77
  -8   3   2    7.31    5.10
   8  -3  -2    2.23    3.52
   8   3  -2    2.85    2.95
   8   3  -2    1.85    2.97
   8   3  -2   -0.00    2.72
  -8  -3   2    5.90    3.53
  -8  -3   2    4.18    2.58
  -8   3   3   46.02   10.06
   8  -3  -3   76.04   11.56
   8   3  -3   45.06    8.60
   8   3  -3   42.49    8.34
   8   3  -3   38.67    8.48
  -8  -3   3   46.05    8.99
  -8  -3   3   46.02    7.68
  -8   3   4  135.40   21.67
   8  -3  -4  150.64   21.57
   8   3  -4  156.58   20.41
   8   3  -4  191.97   21.61
  -8  -3   4  148.39   20.56
  -8  -3   4  138.72   18.54
  -8   3   5   16.48    5.98
   8  -3  -5    6.85    4.16
   8   3  -5   13.00    4.22
   8   3  -5   19.99    4.61
   8   3  -5   13.35    4.50
  -8  -3   5   17.09    2.81
  -8  -3   5   13.19    2.59
  -8   3   6   44.43    9.70
   8  -3  -6   53.50    9.50
   8   3  -6   37.48    7.32
   8   3  -6   44.76    7.60
   8   3  -6   43.26    7.97
  -8   3   7   28.81    7.24
   8  -3  -7   24.27    6.21
   8   3  -7   21.66    4.68
   8   3  -7   25.81    4.96
   8   3  -7   14.10    4.51
  -8   3   8    5.40    4.01
   8  -3  -8    4.08    3.28
   8   3  -8    6.82    2.63
   8   3  -8   11.74    3.16
   8   3  -8    6.90    3.04
  -8   3   9    0.00    3.26
   8  -3  -9    0.17    2.63
   8   3  -9    3.94    1.88
   8   3  -9    1.35    1.71
   8   3  -9    5.55    2.65
  -8   3  10  100.07   16.15
   8  -3 -10  102.13   15.30
   8   3 -10   99.17   12.25
   8   3 -10  102.99   12.43
   8   3 -10   97.53   13.38
  -8   3  11  126.72   17.56
   8  -3 -11  110.71   16.21
   8   3 -11  100.84   13.80
  -8   3  12   10.72    4.91
   8  -3 -12    4.34    3.12
   8  -3 -12    2.14    3.16
   8   3 -12    0.00    1.45
  -8   3  13    9.32    4.78
   8  -3 -13    6.71    3.75
   8  -3 -13   12.44    5.24
   8   3 -13    6.42    2.15
  -8   3  14   26.98    7.34
   8  -3 -14   34.80    7.25
   8  -3 -14   36.59    8.44
   8   3 -14   27.79    4.43
  -8   3  15   44.78    8.66
   8  -3 -15   33.06    8.14
   8   3 -15   30.63    4.50
  -8   3  16  102.96   16.42
   8  -3 -16  108.44   17.15
   8   3 -16  106.74   12.37
  -8   3  17    1.15    3.36
   8  -3 -17    0.11    3.47
   8  -3 -18    5.10    3.77
   8   3 -18    4.14    1.31
   8  -3 -19   14.16    5.91
   8  -3 -20  116.61   18.43
   8  -3 -21   13.05    5.68
   8   3 -21   10.62    2.51
   8   3 -21    9.63    2.56
   8  -3 -22   17.84    6.32
   8   3 -22   19.22    3.70
   8  -3 -23    2.16    3.91
   8   3 -23    3.17    2.08
   8  -3 -24   23.89    7.27
   8   3 -24   30.56    5.35
   8  -3 -25   16.88    6.40
   8   3 -25   16.82    4.05
   8  -3 -26    3.88    4.86
   8   3 -26   10.17    3.29
   8  -3 -27   -0.00    4.03
   8   3 -27    0.96    2.05
   8  -3 -28   -0.00    3.47
   8   3 -28    0.54    2.00
   8  -3 -29   -0.00    3.74
   8   3 -29    4.70    2.75
   8  -3 -30    8.54    5.31
   8   3 -30    7.94    3.63
   8  -3 -31    0.65    3.40
   8   3 -31   -0.00    1.94
   8  -3 -32    9.66    5.45
   8   3 -32    3.32    3.26
   8  -3 -33   -0.00    3.75
   8   3 -33    1.79    2.79
   8  -3 -34    0.00    4.31
   8   3 -34    8.17    3.78
   8  -3 -35   -0.00    4.12
   8   3 -35    3.13    3.44
   8   3 -36    2.63    3.29
   8   3 -37   -0.00    3.19
  -8   4   1   81.73   14.91
   8   4  -1   91.21   13.75
   8   4  -1   62.88   12.23
  -8  -4   1   96.89   13.36
  -8   4   2   56.65   10.76
   8   4  -2   28.03    6.98
   8   4  -2   39.65    7.66
  -8  -4   2   24.71    6.15
  -8   4   3   21.77    7.26
   8   4  -3   19.45    5.76
   8   4  -3   20.51    5.50
  -8  -4   3   27.16    5.20
  -8   4   4  129.26   22.44
   8  -4  -4  136.35   21.69
   8   4  -4  152.11   20.61
   8   4  -4  185.63   21.20
  -8  -4   4  156.33   19.10
  -8   4   5    3.83    4.59
   8  -4  -5   18.52    5.94
   8   4  -5   15.69    4.33
   8   4  -5    5.96    3.41
  -8  -4   5   11.20    2.28
  -8  -4   5   16.54    2.57
  -8   4   6   68.80   12.67
   8  -4  -6   63.60   11.21
   8   4  -6   62.55    9.36
   8   4  -6   45.64    8.79
  -8   4   7  116.11   18.22
   8  -4  -7  138.76   18.05
   8   4  -7  100.74   14.72
   8   4  -7  107.29   14.90
   8   4  -7  114.02   15.48
  -8   4   8   34.04    8.91
   8  -4  -8   34.62    8.03
   8   4  -8   35.82    6.33
   8   4  -8   45.59    6.78
   8   4  -8   42.00    7.22
  -8   4   9   10.84    5.60
   8  -4  -9   15.02    5.18
   8  -4  -9    9.87    4.93
   8   4  -9    7.32    2.51
   8   4  -9   10.97    3.34
  -8   4  10    3.20    4.08
   8  -4 -10    4.31    3.71
   8  -4 -10    4.88    4.26
   8   4 -10    1.97    1.43
   8   4 -10    3.25    2.28
  -8   4  11    7.89    5.03
   8  -4 -11   13.45    4.92
   8  -4 -11   14.96    5.78
   8   4 -11   10.39    3.01
  -8   4  12  107.23   16.53
   8  -4 -12  121.46   16.06
   8  -4 -12   92.06   16.02
   8   4 -12   85.82   12.13
  -8   4  13   12.74    5.52
   8  -4 -13   24.71    6.29
   8  -4 -13   12.96    6.02
   8   4 -13   17.78    3.41
  -8   4  14   74.12   12.36
   8  -4 -14   56.47   10.24
   8  -4 -14   55.28   11.36
   8   4 -14   57.44    7.41
   8   4 -14   47.87    7.08
  -8   4  15    0.00    3.64
   8  -4 -15    1.17    2.91
   8  -4 -15    0.71    3.51
   8   4 -15    0.23    1.09
   8   4 -15    0.44    1.09
  -8   4  16   26.42    7.81
   8  -4 -16   24.55    7.43
   8   4 -16   21.84    3.21
  -8   4  17   26.45    7.78
   8  -4 -17   41.99    9.37
  -8   4  18   93.73   16.56
   8  -4 -18  114.12   17.94
   8  -4 -19    6.83    5.52
   8  -4 -20   18.85    6.81
   8   4 -20   17.09    2.90
   8  -4 -21   -0.00    3.76
   8   4 -21   -0.00    1.36
   8  -4 -22   29.25    8.35
   8  -4 -23    9.24    5.44
   8  -4 -24   14.18    5.84
   8  -4 -25   -0.00    3.96
   8  -4 -26   -0.00    3.81
   8  -4 -27    4.84    4.48
   8  -4 -28   13.74    6.04
   8  -4 -29    4.94    4.60
   8  -4 -30    0.00    3.37
   8  -4 -31   -0.00    4.10
   8  -4 -32    0.00    4.50
   8  -4 -33    3.11    4.31
   8  -4 -34   12.82    6.92
   8  -4 -35    0.00    3.74
   8   4 -35    2.81    2.79
   8   4 -36   -0.00    2.17
   8   4 -37   -0.00    2.61
  -8   5   1   37.05    9.84
   8   5  -1   35.57    8.21
   8   5  -1   36.28    7.91
  -8  -5   1   35.58    7.52
  -8   5   2   33.39    9.33
   8   5  -2   32.60    7.32
   8   5  -2   36.38    7.64
  -8  -5   2   30.35    6.55
  -8   5   3   77.40   15.08
   8   5  -3  103.18   13.87
   8   5  -3  102.00   13.64
  -8  -5   3   61.88   11.31
  -8   5   4   20.43    7.35
   8   5  -4   25.01    5.70
   8   5  -4   16.26    4.86
  -8  -5   4   14.35    3.76
  -8   5   5   57.96   12.88
   8  -5  -5   63.01   13.73
   8   5  -5   69.12   10.57
   8   5  -5   62.80   10.31
  -8  -5   5   61.14    8.29
  -8   5   6  108.47   18.21
   8  -5  -6   89.68   17.60
   8   5  -6  126.30   15.36
   8   5  -6   93.64   14.51
  -8   5   7   14.25    6.01
   8  -5  -7    2.45    4.20
   8   5  -7    2.75    2.31
   8   5  -7    4.51    2.57
   8   5  -7    6.37    3.05
  -8   5   8   10.99    5.71
   8  -5  -8    2.02    3.46
   8   5  -8   10.04    3.04
   8   5  -8    9.95    3.66
  -8   5   9    8.20    5.57
   8  -5  -9    9.67    5.41
   8   5  -9    8.82    2.84
   8   5  -9   10.57    3.84
  -8   5  10  245.30   29.98
   8  -5 -10  154.47   27.44
   8   5 -10  205.24   25.04
  -8   5  11   57.15   11.54
   8  -5 -11   39.71   10.38
   8   5 -11   49.36    8.03
  -8   5  12    5.49    4.52
   8  -5 -12   -0.00    4.21
   8   5 -12    0.88    1.80
  -8   5  13   -0.00    3.64
   8  -5 -13   -0.00    3.93
   8   5 -13   -0.00    1.97
  -8   5  14   13.24    5.74
   8  -5 -14    6.27    5.34
   8   5 -14   11.00    2.98
  -8   5  15   35.07    8.72
   8  -5 -15   24.26    8.10
   8   5 -15   26.69    4.70
  -8   5  16   60.24   12.77
   8  -5 -16   90.68   14.78
   8   5 -16   67.66    9.13
  -8   5  17   12.94    5.73
   8  -5 -17   17.58    6.77
   8   5 -17    9.04    2.47
  -8   5  18    5.11    4.72
   8  -5 -18    0.00    4.24
   8   5 -18    3.47    1.62
  -8   5  19   19.44    7.07
   8  -5 -19   20.59    7.56
   8   5 -19   16.70    3.24
   8  -5 -20   58.20   11.26
   8   5 -20   27.76    4.79
   8  -5 -21   36.78   10.04
   8  -5 -22    4.26    5.20
   8  -5 -23    0.16    4.48
   8  -5 -24    7.46    4.99
   8  -5 -25   16.00    6.74
   8  -5 -26    8.48    5.44
   8  -5 -27   12.80    5.94
   8  -5 -28    0.00    3.86
   8  -5 -29    9.25    6.13
   8  -5 -30   17.86    7.04
   8  -5 -31   19.03    7.51
   8  -5 -32   13.42    6.35
   8  -5 -33    0.00    4.69
   8  -5 -34    1.15    3.53
   8  -6  -1  119.90   20.61
   8   6  -1  117.98   17.63
   8   6  -1  130.73   17.88
   8   6  -1   91.78   17.17
   8  -6  -2  102.89   18.90
   8   6  -2  102.74   15.76
   8   6  -2   94.19   15.30
   8   6  -2  103.24   16.31
  -8   6   3  112.81   20.32
   8  -6  -3  131.76   21.55
   8   6  -3  113.24   17.53
   8   6  -3  127.77   17.92
  -8   6   4   44.86   10.87
   8  -6  -4   33.38   10.52
   8   6  -4   43.70    8.33
   8   6  -4   37.59    8.07
  -8   6   5   19.48    7.54
   8  -6  -5   29.15    9.14
   8   6  -5   20.34    5.58
   8   6  -5   28.98    6.37
  -8  -6   5   26.10    4.67
  -8   6   6   52.87   11.42
   8  -6  -6   44.11   10.52
   8   6  -6   25.69    6.46
  -8  -6   6   31.98    4.16
  -8   6   7   31.90    9.01
   8  -6  -7   54.48   11.35
   8   6  -7   20.14    5.23
   8   6  -7   23.40    6.57
  -8   6   8   27.65    8.57
   8  -6  -8   36.13    9.24
   8   6  -8   25.72    5.69
   8   6  -8   29.13    6.65
  -8   6   9    2.93    5.24
   8  -6  -9    3.45    4.72
   8   6  -9    1.82    2.41
  -8   6  10   13.36    6.20
   8  -6 -10    3.35    3.92
   8   6 -10   10.15    4.14
  -8   6  11   27.40    8.51
   8  -6 -11   19.30    7.24
   8   6 -11   19.89    5.25
  -8   6  12   35.57    9.48
   8  -6 -12   25.04    8.66
   8   6 -12   26.28    5.90
  -8   6  13   13.35    6.15
   8  -6 -13   20.29    7.52
   8   6 -13   23.52    5.12
  -8   6  14   25.30    9.14
   8  -6 -14   55.08   11.69
   8   6 -14   42.94    7.13
  -8   6  15   21.83    7.61
   8  -6 -15   13.29    6.32
   8   6 -15   21.36    4.58
  -8   6  16    8.97    5.38
   8  -6 -16    1.44    3.72
  -8   6  17   65.99   13.50
   8  -6 -17   61.25   13.66
  -8   6  18   24.41    8.02
   8  -6 -18   34.47    9.41
  -8   6  19   19.03    6.92
   8  -6 -19    5.46    4.73
  -8   6  20    5.06    4.37
   8  -6 -20    4.33    4.44
   8  -6 -21    2.49    4.66
   8  -6 -22    0.00    3.76
   8  -6 -23   22.22    8.23
   8  -6 -24    0.00    4.64
   8  -6 -25    5.64    5.34
   8  -6 -26   -0.00    4.40
   8  -6 -27   10.10    5.75
   8  -6 -28    6.89    5.29
   8  -6 -29   14.32    6.29
   8  -6 -30    1.89    4.64
   8  -6 -31    6.42    5.07
   8  -6 -32   -0.00    4.68
   8  -6 -33   16.52    7.45
  -8   7   1   59.17   14.95
   8  -7  -1   89.53   17.48
   8   7  -1   93.53   14.73
   8   7  -1   90.73   14.47
   8  -7  -2    1.82    4.94
   8   7  -2    0.00    3.05
   8   7  -2    0.86    2.83
   8  -7  -3   -0.00    4.60
   8   7  -3   40.74    7.73
   8   7  -3   32.35    6.87
   8  -7  -4    1.77    4.51
   8   7  -4    0.00    2.90
   8  -7  -5   94.27   17.80
   8   7  -5   85.50   13.79
   8  -7  -6   14.98    7.73
   8   7  -6    6.33    3.62
   8  -7  -7    3.45    4.33
   8   7  -7    0.30    2.51
   8  -7  -8   -0.00    3.20
   8  -7  -9   38.20   10.96
   8  -7 -10   12.40    7.21
   8  -7 -11   38.82   10.69
   8  -7 -12    1.73    4.38
   8  -7 -13   19.74    7.68
   8  -7 -14   23.23    8.55
   8  -7 -15   85.83   16.62
   8  -7 -16    7.60    6.14
   8  -7 -17   10.80    6.05
   8  -7 -18   -0.00    4.72
   8  -7 -19    5.53    6.12
  -8   7  20    3.93    4.45
   8  -7 -20    3.63    5.84
  -8   7  21   52.38   12.00
   8  -7 -21   33.21   10.94
   8  -7 -22    2.44    4.57
   8  -7 -23    2.65    4.91
   8  -7 -24    0.34    4.01
   8  -7 -25    2.92    4.73
   8  -7 -26    3.54    5.05
   8  -7 -27   14.74    7.42
   8  -7 -28    6.44    5.44
   8  -7 -29    2.31    4.74
   8  -7 -30   -0.00    4.16
   8  -7 -31    7.66    5.76
   8  -7 -32    0.85    4.29
  -8   8   1   68.44   16.61
   8  -8  -1  108.72   19.88
   8   8  -1  106.56   16.28
  -8   8   2   -0.00    4.97
   8  -8  -2    7.17    6.61
   8   8  -2    1.32    3.54
  -8   8   3   43.62   11.49
   8  -8  -3   24.88    9.91
   8   8  -3   37.41    8.69
  -8   8   4   11.77    6.87
   8  -8  -4   32.27   10.28
   8   8  -4   24.87    6.78
  -8   8   5    3.22    5.41
   8  -8  -5   -0.00    4.61
   8   8  -5    4.93    3.61
  -8   8   6   -0.00    5.15
   8  -8  -6   -0.00    4.69
  -8   8   7  110.33   19.87
   8  -8  -7  104.43   20.03
  -8   8   8    0.00    4.00
   8  -8  -8    9.49    5.94
  -8   8   9    8.91    6.28
   8  -8  -9   12.12    6.37
  -8   8  10   17.67    7.43
   8  -8 -10    5.13    5.22
  -8   8  11    4.80    5.50
   8  -8 -11    6.58    6.24
  -8   8  12    1.78    5.12
   8  -8 -12    0.68    4.75
  -8   8  13   40.97   11.73
   8  -8 -13   66.12   13.82
  -8   8  14    2.30    4.60
   8  -8 -14    2.77    4.40
  -8   8  15   15.62    6.81
   8  -8 -15   13.56    7.70
  -8   8  16    2.40    4.75
   8  -8 -16    6.13    5.72
  -8   8  17   24.74    9.45
   8  -8 -17   57.38   12.62
  -8   8  18    0.48    4.22
   8  -8 -18    6.28    5.80
  -8   8  19   10.92    5.97
   8  -8 -19   14.03    7.31
  -8   8  20    0.00    3.79
   8  -8 -20    0.00    4.84
  -8   8  21    0.00    4.17
   8  -8 -21    7.19    5.61
   8  -8 -22    3.72    5.33
   8  -8 -23   24.87    9.38
   8  -8 -24    9.37    6.22
   8  -8 -25    5.25    6.04
   8  -8 -26    2.13    4.20
   8  -8 -27   -0.00    5.33
   8  -8 -28    1.59    4.47
   8  -8 -29   15.52    7.80
   8  -8 -30    5.90    5.97
   8  -8 -31   -0.00    4.32
  -8   9   1   90.06   19.73
   8  -9  -1  126.57   22.77
   8   9  -1  124.43   18.98
  -8   9   2    7.22    6.15
   8  -9  -2    6.21    6.82
   8   9  -2    4.57    4.59
  -8   9   3   41.23   11.94
   8  -9  -3   42.82   12.92
   8   9  -3   51.29   10.53
  -8   9   4    3.96    5.75
   8  -9  -4    1.51    5.60
   8   9  -4    5.10    3.74
  -8   9   5   67.62   15.14
   8  -9  -5   69.69   15.98
  -8   9   6    2.09    5.31
   8  -9  -6    0.00    4.37
  -8   9   7   10.30    6.60
   8  -9  -7    6.17    6.01
  -8   9   8    0.75    4.90
   8  -9  -8    1.36    4.52
  -8   9   9   11.32    6.77
   8  -9  -9    6.38    6.25
  -8   9  10    0.00    4.90
   8  -9 -10    7.38    5.74
  -8   9  11   81.76   17.55
   8  -9 -11   93.43   18.48
  -8   9  12    0.72    4.76
   8  -9 -12    0.71    4.05
  -8   9  13   -0.00    4.17
   8  -9 -13    1.86    4.69
  -8   9  14    3.47    4.68
   8  -9 -14    0.00    4.71
  -8   9  15   34.70   11.22
   8  -9 -15   62.97   13.94
  -8   9  16    3.03    5.37
   8  -9 -16   -0.00    5.26
  -8   9  17    3.51    5.13
   8  -9 -17    4.43    5.26
  -8   9  18    5.70    6.18
   8  -9 -18   15.98    7.76
  -8   9  19   23.66    8.55
   8  -9 -19   14.36    7.25
  -8   9  20    5.21    5.26
   8  -9 -20    4.38    6.32
  -8   9  21   19.11    8.32
   8  -9 -21   16.59    8.32
  -8   9  22    3.36    5.17
   8  -9 -22    0.00    5.02
   8  -9 -23    0.00    4.80
   8  -9 -24    0.00    4.47
   8  -9 -25   31.67   10.66
   8  -9 -26    1.32    4.50
   8  -9 -27   -0.00    5.29
   8  -9 -28   -0.00    5.49
   8  -9 -29    0.56    5.14
  -8  10   1   27.70   10.25
   8 -10  -1   39.34   11.86
   8  10  -1   25.79    8.04
  -8  10   2    0.94    5.25
   8 -10  -2    4.46    5.83
   8  10  -2    3.56    3.91
  -8  10   3   35.16   11.29
   8 -10  -3   23.52   11.21
   8  10  -3   67.95   11.90
  -8  10   4    6.64    6.99
   8 -10  -4    9.66    7.01
  -8  10   5    5.91    6.72
   8 -10  -5    7.20    6.74
  -8  10   6    6.40    6.99
   8 -10  -6    0.00    4.04
  -8  10   7   59.06   15.47
   8 -10  -7  101.77   18.87
  -8  10   8    0.00    5.35
   8 -10  -8    0.98    5.83
  -8  10   9    5.14    6.21
   8 -10  -9    4.17    5.65
  -8  10  10    1.40    5.15
   8 -10 -10   -0.00    4.40
  -8  10  11    7.78    6.06
   8 -10 -11    4.02    5.47
  -8  10  12    1.69    4.68
   8 -10 -12    2.09    4.44
  -8  10  13   67.93   15.41
   8 -10 -13   55.66   14.50
  -8  10  14    0.00    5.17
   8 -10 -14    1.78    4.53
  -8  10  15    0.73    4.65
   8 -10 -15    2.34    4.42
  -8  10  16   -0.00    4.25
   8 -10 -16   -0.00    5.15
  -8  10  17   38.79   11.63
   8 -10 -17   48.20   12.98
  -8  10  18    1.74    4.71
   8 -10 -18    2.83    6.16
  -8  10  19   27.08    9.52
   8 -10 -19   27.97   10.23
  -8  10  20    0.73    5.03
   8 -10 -20    2.62    5.01
  -8  10  21    7.66    5.93
   8 -10 -21    7.41    6.09
  -8  10  22   -0.00    5.16
   8 -10 -22    7.71    6.77
  -8  10  23    9.99    6.69
   8 -10 -23    0.62    5.38
   8 -10 -24   -0.00    5.07
   8 -10 -25    3.58    5.37
   8 -10 -26   -0.00    5.59
   8 -10 -27    4.92    5.55
   8 -10 -28    2.42    5.67
  -8  11   1   26.15   10.02
   8 -11  -1   39.44   12.57
  -8  11   2    1.52    4.98
   8 -11  -2   11.85    7.60
  -8  11   3    4.02    6.01
   8 -11  -3   17.67    8.62
  -8  11   4    2.17    5.75
   8 -11  -4    1.63    4.93
  -8  11   5   18.31    9.24
   8 -11  -5   25.59   10.39
  -8  11   6   -0.00    4.20
   8 -11  -6   -0.00    5.13
  -8  11   7    5.82    5.89
   8 -11  -7    0.00    5.57
  -8  11   8    3.88    5.07
   8 -11  -8    1.36    5.04
  -8  11   9   23.84    9.34
   8 -11  -9   21.90    9.40
  -8  11  10    0.00    4.68
   8 -11 -10    0.79    4.17
  -8  11  11   27.70    9.75
   8 -11 -11   19.57    8.88
  -8  11  12    1.15    4.66
   8 -11 -12    6.07    5.87
  -8  11  13   -0.00    4.19
   8 -11 -13    6.00    6.78
  -8  11  14    4.73    6.01
   8 -11 -14   -0.00    4.96
  -8  11  15   60.70   14.57
   8 -11 -15   46.99   13.67
  -8  11  16   -0.00    5.19
   8 -11 -16    6.49    6.06
  -8  11  17    2.71    5.11
   8 -11 -17    0.00    4.58
  -8  11  18    0.00    4.25
   8 -11 -18    6.57    5.66
  -8  11  19   17.91    8.25
   8 -11 -19   10.88    7.64
  -8  11  20    0.00    4.69
   8 -11 -20   -0.00    5.41
  -8  11  21   11.74    7.19
   8 -11 -21   14.81    8.85
  -8  11  22   -0.00    5.29
   8 -11 -22    4.32    5.48
  -8  11  23   -0.00    5.20
   8 -11 -23    0.00    5.51
   8 -11 -24   -0.00    4.69
   8 -11 -25   25.64    9.87
   8 -11 -26    5.81    6.09
  -8  12   1    7.96    7.21
   8 -12  -1    1.46    5.34
  -8  12   2    3.18    6.37
   8 -12  -2   -0.00    6.01
  -8  12   3   51.07   13.58
   8 -12  -3   27.93   11.24
  -8  12   4    2.50    6.02
   8 -12  -4   -0.00    5.77
  -8  12   5   -0.00    5.96
   8 -12  -5   -0.00    5.74
  -8  12   6    2.02    4.89
   8 -12  -6    2.26    5.75
  -8  12   7   14.39    7.97
   8 -12  -7   39.24   12.22
  -8  12   8    7.15    7.45
   8 -12  -8   10.09    7.22
  -8  12   9   11.41    7.72
   8 -12  -9    4.27    6.53
  -8  12  10    0.82    6.29
   8 -12 -10   -0.00    4.41
  -8  12  11   10.41    7.15
   8 -12 -11    0.00    5.26
  -8  12  12   -0.00    5.08
   8 -12 -12    3.76    5.22
  -8  12  13   17.79    8.71
   8 -12 -13   25.30   10.04
  -8  12  14   -0.00    5.04
   8 -12 -14    1.20    4.82
  -8  12  15   -0.00    5.28
   8 -12 -15    1.73    4.20
  -8  12  16   -0.00    4.65
   8 -12 -16   -0.00    5.02
  -8  12  17    3.54    6.12
   8 -12 -17    1.90    6.63
  -8  12  18    0.00    5.91
   8 -12 -18   -0.00    5.18
  -8  12  19   16.46    8.08
   8 -12 -19   19.94    9.42
  -8  12  20    0.00    5.21
   8 -12 -20    5.48    5.22
  -8  12  21    1.83    5.38
   8 -12 -21    1.56    4.99
  -8  12  22    0.00    5.44
   8 -12 -22    0.00    4.16
  -8  12  23    7.12    6.63
   8 -12 -23    5.62    6.38
  -8  12  24   -0.00    5.05
   8 -12 -24    0.00    5.34
  -8  13   1   24.63    9.56
   8 -13  -1    5.55    6.67
  -8  13   2   10.39    6.59
   8 -13  -2    2.19    5.69
  -8  13   3    2.50    6.40
   8 -13  -3    5.02    6.39
  -8  13   4    7.49    7.78
   8 -13  -4   14.40    9.64
  -8  13   5   47.33   12.96
   8 -13  -5   20.51   10.29
  -8  13   6    2.08    5.79
   8 -13  -6    0.00    4.40
  -8  13   7    0.20    5.79
   8 -13  -7    7.83    6.75
  -8  13   8   -0.00    4.89
   8 -13  -8    0.17    4.57
  -8  13   9   16.04    8.36
   8 -13  -9    4.33    6.36
  -8  13  10    1.59    5.32
   8 -13 -10   -0.00    5.37
  -8  13  11   26.05    9.98
   8 -13 -11    4.08    7.11
  -8  13  12    0.31    5.38
   8 -13 -12    3.87    6.56
  -8  13  13    0.83    5.36
   8 -13 -13   -0.00    5.08
  -8  13  14    0.77    5.19
   8 -13 -14   -0.00    4.83
  -8  13  15   18.61    8.66
   8 -13 -15   10.92    7.89
  -8  13  16    8.12    6.65
   8 -13 -16    5.78    6.18
  -8  13  17    3.48    5.97
   8 -13 -17    1.01    4.83
  -8  13  18    0.00    4.80
   8 -13 -18    0.00    5.29
  -8  13  19   -0.00    5.66
   8 -13 -19    8.02    7.25
  -8  13  20    0.14    4.88
   8 -13 -20   -0.00    6.20
  -8  13  21    3.03    6.99
   8 -13 -21    4.63    7.28
  -8  13  22   -0.00    4.79
   8 -13 -22   -0.00    4.94
  -8  13  23    0.23    4.96
   8 -13 -23    3.20    5.02
  -8  13  24    0.00    5.25
  -8  14   1   15.05    9.48
   8 -14  -1   15.08    9.54
  -8  14   2    9.90    8.55
   8 -14  -2   22.05    9.88
  -8  14   3    7.98    7.63
   8 -14  -3    7.02    7.24
  -8  14   4    2.15    5.87
   8 -14  -4    4.35    6.46
  -8  14   5   -0.00    6.30
   8 -14  -5   -0.00    3.74
  -8  14   6    0.00    5.92
  -8  14   7    8.08    6.18
   8 -14  -7   31.02   11.61
  -8  14   8   14.33    9.02
   8 -14  -8    0.96    5.63
  -8  14   9    1.42    5.97
   8 -14  -9    9.28    7.55
  -8  14  10    1.43    5.47
   8 -14 -10    0.00    4.92
  -8  14  11    0.99    5.93
   8 -14 -11    3.23    5.21
  -8  14  12    5.17    6.17
   8 -14 -12   -0.00    6.17
  -8  14  13    3.35    6.37
   8 -14 -13    5.99    7.02
  -8  14  14    1.05    6.23
   8 -14 -14    3.92    6.07
  -8  14  15   -0.00    4.76
   8 -14 -15    2.11    6.08
  -8  14  16   -0.00    5.30
   8 -14 -16   -0.00    5.38
  -8  14  17    4.68    7.53
   8 -14 -17    5.32    6.23
  -8  14  18    5.74    5.59
   8 -14 -18    0.94    4.53
  -8  14  19   -0.00    6.08
   8 -14 -19    6.99    7.08
  -8  14  20   -0.00    5.03
   8 -14 -20    0.49    5.17
  -8  14  21    2.00    6.08
   8 -14 -21    0.94    5.56
  -8  14  22    0.00    5.38
  -8  14  23    4.41    6.73
  -8  14  24    2.87    4.98
  -8  15   1    5.67    7.53
  -8  15   2    2.49    5.83
  -8  15   3    0.00    4.71
  -8  15   4    2.69    5.66
  -8  15   5    8.57    8.30
  -8  15   6    6.10    6.43
   8 -15  -6   -0.00    5.39
  -8  15   7    3.49    6.09
   8 -15  -7    1.85    6.48
  -8  15   8    3.53    6.92
   8 -15  -8   -0.00    5.87
  -8  15   9    4.08    6.34
   8 -15  -9    4.31    6.50
  -8  15  10    6.66    7.37
   8 -15 -10    0.00    5.57
  -8  15  11    9.08    7.16
   8 -15 -11    6.31    6.98
  -8  15  12    0.00    5.76
   8 -15 -12    1.22    5.64
  -8  15  13    0.04    4.90
   8 -15 -13    0.00    5.45
  -8  15  14    0.00    6.27
   8 -15 -14    7.39    7.28
  -8  15  15    2.49    7.13
   8 -15 -15    0.63    4.76
  -8  15  16    8.82    7.69
   8 -15 -16   -0.00    4.82
  -8  15  17    1.34    4.96
   8 -15 -17    0.88    5.24
   8 -15 -18   -0.00    4.50
   8 -16 -12    1.65    5.37
   8 -16 -13   -0.00    7.19
   8 -16 -14   -0.00    5.80
   8 -16 -15    6.61    6.66
   8 -16 -16   -0.00    5.96
  -7   0   1  892.04  100.86
  -7   0   1  941.68  100.43
   7   0  -1  951.20  100.98
   7   0  -1  742.76  100.52
  -7   0   2    1.30    2.85
  -7   0   2   -0.00    2.41
   7   0  -2    0.50    2.64
   7   0  -2    1.06    2.68
  -7   0   3   15.51    4.70
  -7   0   3   13.53    3.98
   7   0  -3   11.99    4.33
   7   0  -3   13.10    4.62
  -7   0   4   -0.00    2.20
  -7   0   4    0.25    1.68
   7   0  -4    0.85    2.35
   7   0  -4   -0.00    2.58
  -7   0   5   38.66    7.04
  -7   0   5   42.31    6.20
   7   0  -5   39.44    7.06
   7   0  -5   17.02    5.86
  -7   0   6    0.47    2.10
  -7   0   6   -0.00    1.35
   7   0  -6    0.85    2.09
   7   0  -6    0.43    2.22
  -7   0   7  386.59   44.45
  -7   0   7  375.76   42.53
   7   0  -7  344.06   44.01
   7   0  -7  421.81   45.40
  -7   0   8   -0.00    1.86
   7   0  -8    0.24    1.66
   7   0  -8    1.26    2.35
  -7   0   9   21.18    4.64
   7   0  -9   21.43    4.47
   7   0  -9   18.95    4.85
  -7   0  10    1.13    1.83
   7   0 -10   -0.00    1.69
   7   0 -10   -0.00    2.21
  -7   0  11  329.28   39.54
   7   0 -11  341.54   39.37
   7   0 -11  354.09   40.26
  -7   0  12   -0.00    1.77
   7   0 -12   -0.00    1.52
   7   0 -12    0.88    2.08
  -7   0  13  123.10   16.59
   7   0 -13  142.24   16.52
   7   0 -13  132.32   17.31
  -7   0  14   -0.00    1.71
   7   0 -14    0.48    1.36
   7   0 -14    0.96    2.01
  -7   0  15    1.29    1.76
   7   0 -15    0.61    1.45
   7   0 -15    8.14    3.03
  -7   0  16   -0.00    1.82
   7   0 -16   -0.00    1.43
   7   0 -16   -0.00    1.84
  -7   0  17  551.79   61.56
   7   0 -17  529.74   62.28
   7   0 -20    0.90    2.45
   7   0 -21   15.41    4.66
   7   0 -22    1.15    2.67
   7   0 -23   50.70    9.21
   7   0 -24    0.01    2.17
   7   0 -25    2.31    3.09
   7   0 -26   -0.00    2.92
   7   0 -27   77.84   13.15
   7   0 -28    1.85    3.02
   7   0 -29   21.53    6.33
   7   0 -30   -0.00    2.99
   7   0 -31   29.30    7.74
   7   0 -32   -0.00    3.23
   7   0 -33   45.41   10.16
   7   0 -34   -0.00    3.51
   7   0 -35    1.13    3.75
   7   0 -36   -0.00    4.00
   7   0 -37   16.69    6.71
   7   0 -38    0.00    3.88
  -7   1   1    0.42    3.11
   7  -1  -1    0.52    2.99
   7  -1  -1    1.25    2.88
   7   1  -1    2.35    2.68
   7   1  -1    3.90    3.38
  -7  -1   1    2.01    2.79
  -7  -1   1    3.76    2.70
  -7   1   2   49.13    9.60
  -7   1   2   46.41    8.84
   7  -1  -2   61.91   10.25
   7  -1  -2   42.44    9.52
   7   1  -2   61.03    9.56
   7   1  -2   50.08    9.54
  -7  -1   2   53.07    9.34
  -7  -1   2   55.64    8.81
  -7   1   3  269.11   38.98
  -7   1   3  337.28   39.02
   7  -1  -3  438.42   41.01
   7  -1  -3  300.65   39.91
   7   1  -3  331.29   39.01
   7   1  -3  268.55   38.73
  -7  -1   3  320.48   39.03
  -7  -1   3  346.22   38.18
  -7   1   4   -0.00    2.49
  -7   1   4    0.00    2.18
   7  -1  -4   -0.00    2.79
   7  -1  -4    0.00    2.69
   7   1  -4   -0.00    2.32
   7   1  -4   -0.00    2.50
  -7  -1   4   -0.00    1.94
  -7  -1   4   -0.00    1.62
  -7  -1   4    0.00    1.68
  -7   1   5   85.99   13.29
  -7   1   5   90.52   12.49
   7  -1  -5   98.56   13.66
   7  -1  -5   74.03   13.32
   7   1  -5   87.26   12.63
   7   1  -5   84.01   12.96
  -7  -1   5   90.27   12.67
  -7  -1   5   87.73   11.34
  -7  -1   5   87.80   11.20
  -7   1   6    2.47    2.74
  -7   1   6    1.04    1.93
   7  -1  -6    1.26    2.47
   7  -1  -6    1.78    3.27
   7   1  -6    3.27    2.38
   7   1  -6    0.72    2.29
  -7  -1   6    0.45    1.90
  -7  -1   6    1.39    0.98
  -7  -1   6    1.73    0.97
  -7   1   7   46.43    8.05
  -7   1   7   38.30    6.56
   7  -1  -7   36.77    7.20
   7  -1  -7   49.14    8.58
   7   1  -7   32.87    6.44
   7   1  -7   50.90    7.74
  -7  -1   7   42.89    6.94
  -7   1   8   25.27    5.22
  -7   1   8    5.13    2.58
   7  -1  -8   21.78    4.77
   7  -1  -8   27.20    5.75
   7   1  -8   22.90    4.06
   7   1  -8   21.32    4.45
  -7  -1   8   15.80    3.59
  -7   1   9  329.74   41.69
  -7   1   9  386.02   40.08
   7  -1  -9  303.60   40.97
   7  -1  -9  362.65   42.33
   7   1  -9  341.41   40.08
   7   1  -9  389.25   41.22
  -7  -1   9  334.04   40.18
  -7   1  10   25.81    5.48
  -7   1  10   11.84    3.24
   7  -1 -10   32.92    5.68
   7  -1 -10   30.55    6.09
   7   1 -10   39.12    4.63
   7   1 -10   25.84    4.79
  -7  -1  10   29.89    4.39
  -7   1  11   95.38   13.76
   7  -1 -11   97.83   13.35
   7  -1 -11   93.31   13.89
   7   1 -11   93.10   11.77
   7   1 -11   92.29   12.65
  -7  -1  11  103.50   12.05
  -7   1  12   -0.00    2.20
   7  -1 -12   -0.00    1.64
   7  -1 -12    2.66    2.99
   7   1 -12    0.00    0.93
   7   1 -12    3.67    1.94
  -7  -1  12    2.46    1.34
  -7   1  13  262.20   26.88
   7  -1 -13  166.85   25.03
   7  -1 -13  195.06   26.31
   7   1 -13  206.18   23.51
   7   1 -13  217.72   24.85
  -7  -1  13  215.98   23.60
  -7   1  14    4.89    3.12
   7  -1 -14    4.54    2.55
   7  -1 -14    8.38    3.71
   7   1 -14    8.36    2.52
  -7   1  15  165.60   19.87
   7  -1 -15  133.93   18.77
   7   1 -15  152.67   18.35
  -7   1  16   45.43    7.80
   7  -1 -16   51.63    7.62
   7   1 -16   37.69    6.53
  -7   1  17   47.69    8.15
   7   1 -17   46.61    7.21
  -7   1  18   -0.00    2.31
   7   1 -18    1.72    2.13
   7  -1 -19  175.74   23.36
   7  -1 -20    3.05    2.98
   7  -1 -21   79.13   12.54
   7   1 -21   76.25   11.39
   7  -1 -22    2.23    2.58
   7   1 -22    4.04    2.62
   7  -1 -23   32.28    8.29
   7   1 -23   63.68    9.10
   7  -1 -24   12.78    5.17
   7   1 -24   26.54    5.77
   7  -1 -25   58.23   11.32
   7   1 -25   71.03   11.08
   7  -1 -26   -0.00    2.90
   7   1 -26    0.08    2.57
   7  -1 -27    6.36    4.27
   7   1 -27    8.13    4.11
   7  -1 -28    0.49    2.67
   7   1 -28   -0.00    2.84
   7  -1 -29   54.74   11.32
   7   1 -29   57.31   10.69
   7  -1 -30   -0.00    3.12
   7   1 -30    2.59    3.35
   7  -1 -31   33.14    8.74
   7   1 -31   35.51    8.15
   7  -1 -32    1.48    3.60
   7   1 -32   -0.00    2.89
   7  -1 -33    0.00    3.69
   7   1 -33    3.06    3.37
   7  -1 -34    1.74    3.85
   7   1 -34   -0.00    2.89
   7  -1 -35   22.90    7.29
   7   1 -35   15.83    6.13
   7  -1 -36    2.30    3.93
   7   1 -36   -0.00    3.07
   7  -1 -37    1.60    4.09
   7   1 -37   -0.00    3.64
   7   1 -38   -0.00    3.45
  -7   2   1   36.67    7.80
   7  -2  -1   36.79    7.99
   7  -2  -1    7.46    5.00
   7   2  -1   36.92    6.99
   7   2  -1   43.39    7.89
  -7  -2   1   29.14    6.63
  -7  -2   1   45.02    7.24
  -7  -2   1   46.66    7.03
  -7   2   2   42.43    9.54
   7  -2  -2   61.33   10.52
   7  -2  -2   59.83   10.89
   7   2  -2   34.85    8.10
   7   2  -2   66.99   10.09
  -7  -2   2   60.07    9.71
  -7  -2   2   58.54    8.94
  -7  -2   2   58.30    8.75
  -7   2   3    5.32    3.89
   7  -2  -3    5.03    3.71
   7  -2  -3    5.14    3.88
   7   2  -3    5.04    2.82
   7   2  -3    5.30    2.98
  -7  -2   3    9.15    3.63
  -7  -2   3    4.60    2.50
  -7  -2   3    3.49    2.35
  -7   2   4    4.57    3.74
   7  -2  -4    9.64    4.11
   7  -2  -4    0.00    3.48
   7   2  -4   12.56    3.70
   7   2  -4    7.17    3.13
  -7  -2   4   13.96    3.83
  -7  -2   4    5.81    2.29
  -7  -2   4    8.18    2.47
  -7   2   5  461.68   43.90
   7  -2  -5  327.37   41.63
   7  -2  -5  296.43   42.24
   7   2  -5  318.36   40.23
   7   2  -5  306.77   40.59
  -7  -2   5  340.40   40.60
  -7  -2   5  339.39   38.54
  -7  -2   5  367.56   38.59
  -7   2   6   19.01    5.61
   7  -2  -6   14.64    4.84
   7  -2  -6   20.05    5.98
   7   2  -6   25.53    4.80
   7   2  -6   15.27    4.44
  -7  -2   6   30.30    5.07
  -7   2   7  295.64   37.09
   7  -2  -7  322.71   36.75
   7  -2  -7  302.84   37.50
   7   2  -7  296.26   34.81
   7   2  -7  276.37   35.11
  -7  -2   7  301.66   34.95
  -7   2   8    7.51    3.82
   7  -2  -8    4.26    2.93
   7  -2  -8    6.60    3.75
   7   2  -8    4.47    2.20
   7   2  -8    4.18    2.48
  -7  -2   8    7.89    2.31
  -7   2   9   68.24   11.99
   7  -2  -9   79.46   11.81
   7  -2  -9   84.07   12.65
   7   2  -9   78.66    9.76
   7   2  -9   71.95    9.65
   7   2  -9   73.02   10.32
  -7   2  10   23.42    5.81
   7  -2 -10   15.28    4.83
   7  -2 -10   30.39    6.47
   7   2 -10   26.93    3.49
   7   2 -10   21.49    3.31
   7   2 -10   17.16    3.86
  -7   2  11  159.94   22.48
   7  -2 -11  155.81   21.77
   7  -2 -11  180.76   23.24
   7   2 -11  176.04   20.21
  -7   2  12   47.44    8.88
   7  -2 -12   53.35    8.68
   7  -2 -12   49.70    9.11
   7   2 -12   45.32    6.52
  -7   2  13  100.84   14.40
   7  -2 -13   98.49   13.70
   7  -2 -13   85.48   14.21
   7   2 -13   92.59   11.36
  -7   2  14    4.18    3.28
   7  -2 -14    0.00    1.98
   7   2 -14    3.71    1.44
  -7   2  15   27.36    6.63
   7  -2 -15   42.40    6.89
   7   2 -15   28.75    4.32
  -7   2  16  103.60   15.28
   7  -2 -16  105.29   14.75
   7   2 -16  104.41   12.58
  -7   2  17   76.22   12.44
   7  -2 -17   75.24   11.97
   7   2 -17   84.61   10.27
  -7   2  18   48.74    9.59
   7  -2 -18   75.10   11.38
   7   2 -18   53.58    7.66
  -7   2  19    3.37    3.23
   7  -2 -19    1.92    3.18
   7   2 -19    3.67    1.84
   7  -2 -20   20.98    6.17
   7  -2 -21   73.62   12.65
   7  -2 -22    7.85    4.37
   7   2 -22   16.13    3.87
   7  -2 -23   43.75    9.80
   7   2 -23   54.04    8.36
   7  -2 -24    9.06    4.41
   7   2 -24    2.04    2.23
   7  -2 -25    9.89    5.12
   7   2 -25   18.39    4.56
   7  -2 -26    1.99    3.81
   7   2 -26    3.39    2.43
   7  -2 -27   26.67    7.58
   7   2 -27   26.59    6.09
   7  -2 -28   10.77    5.59
   7   2 -28   16.49    4.81
   7  -2 -29   13.64    5.83
   7   2 -29   16.00    4.98
   7  -2 -30    4.71    4.17
   7   2 -30    0.49    2.23
   7  -2 -31   13.98    6.01
   7   2 -31   10.58    4.44
   7  -2 -32   -0.00    4.21
   7   2 -32    3.98    3.24
   7  -2 -33   14.59    6.42
   7   2 -33   22.70    6.35
   7  -2 -34    4.46    4.15
   7   2 -34    3.09    3.30
   7  -2 -35    4.85    4.59
   7   2 -35    0.00    2.95
   7  -2 -36   -0.00    4.45
   7   2 -36    0.39    2.86
   7  -2 -37    8.51    6.17
   7   2 -37   12.10    5.64
   7   2 -38    0.00    3.28
  -7   3   1    2.10    3.65
   7  -3  -1   -0.00    3.20
   7  -3  -1    1.32    3.72
   7   3  -1    1.38    2.34
   7   3  -1    0.92    2.07
   7   3  -1    0.00    2.62
  -7  -3   1    1.12    2.91
  -7  -3   1   -0.00    1.95
  -7   3   2  215.48   26.41
   7  -3  -2  148.35   24.17
   7   3  -2  197.19   24.09
   7   3  -2  187.57   23.68
   7   3  -2  150.74   23.40
  -7  -3   2  184.23   24.29
  -7  -3   2  201.83   23.47
  -7  -3   2  185.60   22.84
  -7   3   3   48.97   10.53
   7  -3  -3   42.77    9.80
   7  -3  -3   61.07   11.73
   7   3  -3   51.54    9.00
   7   3  -3   58.61    9.21
   7   3  -3   55.39    9.57
  -7  -3   3   56.65    8.46
  -7  -3   3   59.72    8.48
  -7   3   4    7.29    4.95
   7  -3  -4    9.56    4.10
   7  -3  -4   13.56    5.26
   7   3  -4    6.05    2.82
   7   3  -4   13.03    3.69
   7   3  -4    4.39    3.27
  -7  -3   4    6.63    2.18
  -7  -3   4    9.42    2.48
  -7   3   5  134.94   18.23
   7  -3  -5  131.25   17.30
   7  -3  -5  114.49   17.98
   7   3  -5  109.12   15.13
   7   3  -5  116.38   15.19
   7   3  -5  164.23   16.75
  -7  -3   5  105.97   12.93
  -7  -3   5  110.13   12.93
  -7   3   6   25.48    6.77
   7  -3  -6   18.15    5.54
   7  -3  -6   10.94    5.80
   7   3  -6   21.16    4.48
   7   3  -6   27.45    4.82
   7   3  -6   17.92    4.61
  -7   3   7    0.00    2.69
   7  -3  -7    0.34    2.73
   7  -3  -7   -0.00    3.23
   7   3  -7    0.86    1.62
   7   3  -7   -0.00    1.80
   7   3  -7    3.49    2.23
  -7   3   8   -0.00    3.39
   7  -3  -8    0.24    2.50
   7  -3  -8   -0.00    2.83
   7   3  -8    0.71    1.33
   7   3  -8   -0.00    1.24
   7   3  -8   -0.00    1.56
  -7   3   9  312.29   36.38
   7  -3  -9  242.11   34.47
   7  -3  -9  222.61   35.10
   7   3  -9  283.29   31.91
   7   3  -9  284.71   32.06
   7   3  -9  311.41   32.98
  -7   3  10   98.63   15.76
   7  -3 -10  198.90   18.05
   7  -3 -10   82.83   15.36
   7   3 -10   91.80   12.78
  -7   3  11   11.21    4.67
   7  -3 -11    9.53    3.92
   7  -3 -11    5.48    4.25
   7   3 -11    9.29    2.23
  -7   3  12    0.95    2.79
   7  -3 -12    3.04    2.83
   7   3 -12    0.11    1.02
  -7   3  13  100.76   15.54
   7  -3 -13  109.41   15.15
   7   3 -13   98.19   11.53
   7   3 -13   99.16   11.55
  -7   3  14  143.75   19.50
   7  -3 -14  125.85   18.34
  -7   3  15  187.69   26.42
   7  -3 -15  212.62   26.19
  -7   3  16   19.32    5.88
   7  -3 -16   24.86    6.10
   7  -3 -16   41.23    8.49
  -7   3  17    3.46    3.58
   7  -3 -17    3.13    2.70
   7  -3 -17    2.03    3.15
  -7   3  18   34.74    7.86
   7  -3 -18   36.13    8.34
   7   3 -18   29.67    4.45
  -7   3  19  348.66   42.45
   7  -3 -19  410.37   43.96
   7   3 -19  323.13   38.36
  -7   3  20   -0.00    3.28
   7  -3 -20   -0.00    3.39
   7   3 -20    1.35    1.82
   7  -3 -21    8.32    4.59
   7   3 -21    8.13    2.72
   7  -3 -22    3.53    3.56
   7   3 -22    1.28    1.86
   7  -3 -23   18.52    6.58
   7  -3 -24   11.87    5.70
   7  -3 -25   27.57    7.92
   7  -3 -26    0.18    3.59
   7  -3 -27    0.69    3.84
   7  -3 -28    1.48    4.04
   7  -3 -29   11.28    5.62
   7  -3 -30    5.52    4.44
   7  -3 -31   23.95    7.89
   7  -3 -32    4.71    4.21
   7  -3 -33    4.78    4.62
   7  -3 -34    5.81    4.99
   7  -3 -35   12.09    6.63
   7   3 -35   14.89    5.12
   7  -3 -36    0.87    4.04
   7   3 -36    0.15    2.60
   7   3 -37   -0.00    2.72
   7   3 -38    0.00    2.58
  -7   4   1   76.86   13.60
   7  -4  -1   98.32   14.08
   7  -4  -1   57.51   13.03
   7   4  -1   52.24   10.74
   7   4  -1   81.63   11.88
  -7  -4   1   70.32   11.19
  -7   4   2  108.96   18.30
   7  -4  -2  107.41   17.43
   7  -4  -2  130.85   19.53
   7   4  -2  103.08   16.06
   7   4  -2  118.86   16.42
   7   4  -2  140.66   17.46
  -7  -4   2  104.93   15.42
  -7   4   3    7.44    4.73
   7  -4  -3   17.16    5.32
   7  -4  -3    9.80    5.04
   7   4  -3   22.02    5.02
   7   4  -3   18.31    4.64
   7   4  -3    8.08    4.07
  -7  -4   3   18.21    4.03
  -7   4   4   32.74    8.32
   7  -4  -4   36.60    7.85
   7  -4  -4   40.89    9.19
   7   4  -4   39.63    6.86
   7   4  -4   38.23    6.71
   7   4  -4   33.49    6.81
  -7  -4   4   35.35    5.49
  -7  -4   4   20.61    4.69
  -7   4   5   65.88   13.95
   7  -4  -5   94.84   14.39
   7  -4  -5  101.11   15.80
   7   4  -5   95.95   12.61
   7   4  -5   84.13   12.25
   7   4  -5   84.79   12.61
  -7  -4   5   83.80   10.32
  -7  -4   5   86.85   10.36
  -7   4   6   67.33   13.24
   7  -4  -6   86.89   13.42
   7  -4  -6  100.95   15.24
   7   4  -6   73.78   10.93
   7   4  -6   78.50   11.06
   7   4  -6   77.02   11.73
   7   4  -6   71.86   11.26
  -7   4   7   58.60   11.21
   7  -4  -7   45.70    9.70
   7  -4  -7   73.15   12.09
   7   4  -7   53.61    7.89
   7   4  -7   63.46    8.34
   7   4  -7   51.80    8.53
   7   4  -7   36.94    7.79
  -7   4   8   69.55   12.86
   7  -4  -8   67.70   11.95
   7  -4  -8   87.79   13.96
   7   4  -8   71.42    9.68
   7   4  -8   68.15    9.62
   7   4  -8   63.04   10.14
   7   4  -8   76.49   10.32
  -7   4   9   27.93    7.75
   7  -4  -9   34.19    7.62
   7   4  -9   37.88    5.39
   7   4  -9   38.05    5.39
   7   4  -9   31.74    5.93
   7   4  -9   32.39    5.80
  -7   4  10   -0.00    2.87
   7  -4 -10    2.32    2.95
   7   4 -10   -0.00    0.99
   7   4 -10   -0.00    1.12
   7   4 -10    1.46    1.62
   7   4 -10    0.85    1.64
  -7   4  11  147.08   20.25
   7  -4 -11  140.41   19.14
   7   4 -11  128.69   16.16
   7   4 -11  125.82   15.95
  -7   4  12  152.31   23.82
   7  -4 -12  160.40   23.15
   7   4 -12  168.14   20.30
   7   4 -12  185.26   20.33
  -7   4  13  171.22   23.39
   7  -4 -13  158.94   22.12
   7   4 -13  166.63   18.86
   7   4 -13  153.52   18.80
  -7   4  14   55.23   10.24
   7  -4 -14   54.84    9.39
   7  -4 -14   49.20   10.10
   7   4 -14   38.29    5.61
  -7   4  15   51.68   10.60
   7  -4 -15   59.07   10.23
   7  -4 -15   45.76   10.58
   7   4 -15   55.29    6.80
  -7   4  16   38.89    8.54
   7  -4 -16   48.76    9.70
   7   4 -16   30.63    4.43
  -7   4  17  263.66   27.59
   7  -4 -17  188.88   24.80
   7  -4 -17  193.48   26.48
   7   4 -17  169.37   20.67
  -7   4  18   33.46    8.10
   7  -4 -18   42.63    8.28
   7  -4 -18   34.32    8.56
   7   4 -18   27.55    4.49
  -7   4  19   27.42    7.18
   7  -4 -19   20.67    6.75
   7   4 -19   14.99    3.23
  -7   4  20   43.50    9.41
   7  -4 -20   39.30    9.55
   7   4 -20   39.29    6.10
  -7   4  21   44.86    9.67
   7  -4 -21   71.66   11.82
   7   4 -21   29.87    5.81
   7  -4 -22   50.06   10.93
   7  -4 -23   12.47    5.64
   7  -4 -24   12.35    5.48
   7  -4 -25    2.18    4.17
   7  -4 -26   12.61    5.87
   7  -4 -27   18.27    6.72
   7  -4 -28    9.16    6.10
   7  -4 -29   18.79    6.84
   7  -4 -30    0.83    3.79
   7  -4 -31   12.00    6.09
   7  -4 -32    0.00    4.55
   7  -4 -33   15.32    7.03
   7  -4 -34    4.03    4.58
   7  -4 -35    1.64    4.50
   7  -4 -36    0.00    3.71
  -7   5   1    3.50    4.86
   7  -5  -1    0.00    4.93
   7   5  -1    0.00    2.57
   7   5  -1   -0.00    1.90
   7   5  -1    1.49    3.16
  -7  -5   1    2.10    2.57
  -7   5   2    0.00    3.96
   7  -5  -2    2.49    4.38
   7   5  -2    0.00    2.42
   7   5  -2    0.41    2.26
   7   5  -2    0.00    2.52
   7   5  -2    6.62    3.66
  -7  -5   2   -0.00    1.94
  -7   5   3   47.48   10.90
   7  -5  -3   55.46   11.67
   7   5  -3   46.04    8.77
   7   5  -3   45.22    8.77
   7   5  -3   49.25    9.52
   7   5  -3   54.32    9.64
  -7  -5   3   53.25    8.48
  -7   5   4  116.87   20.54
   7  -5  -4  166.34   21.09
   7  -5  -4  110.74   20.46
   7   5  -4  132.40   18.32
   7   5  -4  142.89   18.65
   7   5  -4  142.28   19.41
   7   5  -4  143.20   19.05
  -7  -5   4  130.40   17.20
  -7   5   5   40.34   10.14
   7  -5  -5   41.86    9.20
   7  -5  -5   41.44   10.34
   7   5  -5   37.70    7.45
   7   5  -5   53.55    8.36
   7   5  -5   39.35    8.22
   7   5  -5   37.91    7.95
  -7  -5   5   41.87    6.32
  -7  -5   5   51.43    6.48
  -7   5   6    4.14    4.72
   7  -5  -6    1.46    2.79
   7   5  -6    0.87    1.97
   7   5  -6    2.92    2.34
   7   5  -6    2.38    2.54
   7   5  -6    3.14    2.72
  -7   5   7   22.17    7.18
   7  -5  -7   11.69    5.45
   7   5  -7   19.93    4.37
   7   5  -7   18.97    4.39
   7   5  -7   15.48    4.65
  -7   5   8  109.64   17.52
   7  -5  -8   86.73   15.48
   7   5  -8  100.49   13.47
   7   5  -8  110.68   13.73
   7   5  -8   95.82   14.15
   7  -5  -9  175.60   22.75
   7   5  -9  148.18   18.99
   7   5  -9  157.82   19.14
   7   5  -9  151.03   20.01
  -7   5  10   42.75   10.16
   7  -5 -10   49.83    9.88
   7   5 -10   44.91    6.56
   7   5 -10   38.52    6.31
   7   5 -10   51.05    7.68
  -7   5  11  124.31   18.98
   7  -5 -11   88.74   16.71
   7   5 -11  135.92   14.28
   7   5 -11  113.91   14.01
   7   5 -11  105.14   15.14
  -7   5  12    0.00    3.24
   7  -5 -12    5.52    3.87
   7  -5 -12    0.16    3.71
   7   5 -12    0.00    1.51
  -7   5  13   40.30    9.63
   7  -5 -13   44.27    9.22
   7  -5 -13   43.37   10.31
   7   5 -13   44.28    6.83
  -7   5  14   68.55   12.66
   7  -5 -14  108.64   13.65
   7  -5 -14   47.15   11.47
   7   5 -14   55.83    8.60
  -7   5  15  220.61   29.48
   7  -5 -15  240.39   28.91
   7  -5 -15  246.18   30.81
   7   5 -15  192.64   24.72
  -7   5  16    0.41    3.35
   7  -5 -16   -0.00    3.08
   7  -5 -16    2.16    3.89
   7   5 -16   -0.00    1.60
  -7   5  17    8.99    4.94
   7  -5 -17    8.24    4.62
   7   5 -17    6.09    2.40
  -7   5  18    2.88    3.77
   7  -5 -18    4.51    4.47
   7   5 -18    0.93    1.83
  -7   5  19   41.33    9.94
   7  -5 -19   49.59   11.20
   7   5 -19   45.70    7.06
  -7   5  20   73.76   12.06
   7  -5 -20   28.29    9.02
   7   5 -20   34.34    6.18
  -7   5  21   18.74    6.41
   7  -5 -21   13.43    6.72
  -7   5  22   -0.00    2.70
   7  -5 -22   -0.00    4.03
   7  -5 -24   22.64    7.23
   7  -5 -25    7.33    5.54
   7  -5 -26   13.04    6.07
   7  -5 -27   -0.00    3.91
   7  -5 -28    0.00    3.30
   7  -5 -29    8.91    5.86
   7  -5 -30   11.78    7.00
   7  -5 -31   14.32    7.80
   7  -5 -32    3.04    4.92
   7  -5 -33    3.88    4.83
   7  -5 -34   17.71    7.78
   7  -5 -35   -0.00    5.42
  -7   6   1  101.78   17.26
   7  -6  -1   82.12   16.63
   7   6  -1   66.19   13.22
   7   6  -1   96.55   14.41
   7   6  -1   94.13   15.29
  -7  -6   1  103.22   14.57
  -7   6   2   74.94   14.42
   7   6  -2   57.48   11.35
   7   6  -2   81.65   12.37
   7   6  -2   79.16   13.20
  -7  -6   2   72.26   11.81
  -7   6   3   44.27   10.68
   7   6  -3   39.09    8.13
   7   6  -3   41.48    8.21
   7   6  -3   36.77    8.55
  -7  -6   3   40.66    7.59
  -7   6   4    0.00    4.50
   7   6  -4   19.61    5.04
   7   6  -4   21.47    5.21
   7   6  -4   13.98    5.33
  -7  -6   4    7.09    2.96
  -7   6   5    1.49    4.10
   7   6  -5    0.69    2.30
   7   6  -5    2.33    2.43
   7   6  -5   -0.00    2.65
  -7  -6   5    1.75    1.91
  -7   6   6   77.57   16.52
   7   6  -6   82.46   13.74
   7   6  -6  100.32   14.40
   7   6  -6  102.51   15.38
  -7  -6   6  110.03   12.40
  -7   6   7  201.95   27.91
   7   6  -7  161.75   23.42
   7   6  -7  200.82   24.21
   7   6  -7  206.76   25.39
  -7   6   8   45.83   12.14
   7   6  -8   78.96   10.87
   7   6  -8   70.74   10.65
   7   6  -8   75.43   11.63
  -7   6   9    6.21    4.73
   7  -6  -9    2.83    4.59
   7   6  -9    2.58    2.33
   7   6  -9    2.51    2.33
   7   6  -9    3.50    2.97
  -7   6  10   67.59   14.61
   7  -6 -10   94.47   16.13
   7   6 -10   81.48   11.41
   7   6 -10   84.44   12.49
  -7   6  11  162.69   22.39
   7  -6 -11  137.96   22.05
   7   6 -11  134.89   17.02
   7   6 -11  123.35   17.92
  -7   6  12   -0.00    3.97
   7  -6 -12   19.10    7.44
   7   6 -12   19.38    4.54
  -7   6  13   15.32    6.45
   7  -6 -13    5.98    5.57
   7   6 -13    9.43    3.42
  -7   6  14   13.61    6.12
   7  -6 -14   19.19    6.83
   7   6 -14   17.35    4.37
  -7   6  15    6.62    4.94
   7  -6 -15    1.75    4.76
   7   6 -15    4.61    2.68
  -7   6  16   61.71   13.34
   7  -6 -16   74.88   14.61
   7   6 -16   71.69   10.40
  -7   6  17   81.10   14.81
   7  -6 -17   76.01   15.61
   7   6 -17   76.13   11.12
  -7   6  18  117.37   17.71
   7  -6 -18   84.52   16.72
   7   6 -18   89.43   12.89
  -7   6  19   10.01    5.23
   7  -6 -19    3.59    5.34
  -7   6  20    3.07    3.76
   7  -6 -20   -0.00    4.14
  -7   6  21    2.94    4.22
   7  -6 -21    6.42    5.31
   7  -6 -22   54.39   12.84
   7  -6 -23   26.46    8.68
   7  -6 -24   27.01    9.32
   7  -6 -25    2.78    4.88
   7  -6 -26   34.78   10.21
   7  -6 -27    5.56    4.99
   7  -6 -28   15.19    7.43
   7  -6 -29    2.72    4.41
   7  -6 -30   -0.00    4.96
   7  -6 -31    6.36    5.98
   7  -6 -32   23.59    8.63
   7  -6 -33    0.00    4.81
   7  -6 -34   15.64    6.68
   7   7  -1    4.46    3.76
   7   7  -1    1.61    3.36
   7   7  -2   18.17    6.09
   7   7  -2   27.09    6.89
   7   7  -2   23.25    7.22
   7   7  -3    8.73    4.43
   7   7  -3   17.13    5.39
   7   7  -3   16.68    5.83
   7   7  -4  253.91   37.03
   7   7  -4  287.92   37.77
   7   7  -4  271.43   38.67
  -7  -7   4  466.39   40.47
  -7   7   5  114.62   19.83
   7   7  -5   92.41   16.00
   7   7  -5  117.87   16.84
   7   7  -5  105.92   17.51
  -7  -7   5  121.48   16.75
  -7  -7   5  127.66   15.87
  -7   7   6    7.35    5.78
   7  -7  -6    2.80    4.68
   7   7  -6   12.71    4.31
   7   7  -6    9.08    3.89
   7   7  -6    8.13    4.48
  -7  -7   6    8.33    3.48
  -7  -7   6    4.82    2.64
  -7   7   7  158.60   20.06
   7  -7  -7   88.88   16.48
   7   7  -7   77.56   12.47
   7   7  -7  111.48   13.95
   7   7  -7   77.39   13.44
  -7  -7   7   68.94   10.34
  -7   7   8   27.98    8.34
   7  -7  -8   16.73    6.86
   7   7  -8   14.02    4.68
   7   7  -8   17.41    5.44
  -7   7   9   33.09    9.82
   7  -7  -9   37.72   10.61
   7   7  -9   33.14    6.98
   7   7  -9   50.76    9.08
  -7   7  10  106.95   18.70
   7  -7 -10   89.81   18.28
   7   7 -10  108.96   14.76
   7   7 -10  104.92   15.86
  -7   7  11   40.34   10.63
   7  -7 -11   35.16   10.19
   7   7 -11   33.32    7.30
  -7   7  12    3.91    4.68
   7  -7 -12    6.05    4.83
   7  -7 -13   43.72   11.38
   7  -7 -14  195.29   29.57
   7  -7 -15   -0.00    5.10
   7  -7 -16    2.55    5.58
   7  -7 -17   -0.00    5.02
   7  -7 -18    9.08    6.09
   7  -7 -19    6.47    5.37
   7  -7 -20   31.64    9.84
   7  -7 -21    0.00    3.99
  -7   7  22    3.89    4.85
   7  -7 -22    0.61    4.45
  -7   7  23    1.50    4.11
   7  -7 -23   14.83    6.86
  -7   7  24   51.34   11.40
   7  -7 -24   26.07    9.51
   7  -7 -25    3.95    5.91
   7  -7 -26   22.00    8.32
   7  -7 -27   -0.00    4.66
   7  -7 -28    0.88    5.05
   7  -7 -29    9.00    6.04
   7  -7 -30   14.90    7.08
   7  -7 -31    0.00    5.08
   7  -7 -32    3.33    4.21
   7  -7 -33    4.07    4.43
  -7   8   1   39.44   11.64
   7   8  -1   44.84   10.22
   7   8  -1   56.59   10.97
  -7  -8   1   66.53   11.09
  -7   8   2  107.02   20.16
   7   8  -2  126.20   18.33
  -7  -8   2  114.06   17.62
  -7   8   3    9.23    7.39
   7  -8  -3   13.91    7.52
   7   8  -3    8.85    4.59
  -7  -8   3   11.78    4.60
  -7   8   4   20.65    8.85
   7  -8  -4   15.67    8.16
   7   8  -4   32.19    7.50
  -7  -8   4   38.17    7.74
   7  -8  -5   22.78    8.02
   7   8  -5    9.86    4.30
   7  -8  -6   21.96    8.72
   7   8  -6   30.27    7.18
   7  -8  -7    0.00    4.57
   7   8  -7    1.36    2.48
   7  -8  -8   77.55   15.48
   7   8  -8   61.31   11.11
   7  -8  -9   -0.00    4.78
   7   8  -9    5.23    3.27
   7  -8 -10   26.24    9.33
   7  -8 -11    3.97    5.65
  -7   8  12  172.00   26.15
   7  -8 -12  159.14   26.19
  -7   8  13    0.00    4.33
   7  -8 -13    3.81    4.19
  -7   8  14    9.96    6.44
   7  -8 -14    0.00    4.53
  -7   8  15    3.95    5.15
   7  -8 -15    4.90    5.75
  -7   8  16   68.92   15.54
   7  -8 -16  108.30   18.39
  -7   8  17    1.17    3.76
   7  -8 -17    2.10    5.13
  -7   8  18    9.04    6.06
   7  -8 -18   11.16    7.35
  -7   8  19    1.55    4.26
   7  -8 -19    1.88    4.34
  -7   8  20   11.94    6.88
   7  -8 -20   22.61    8.78
  -7   8  21    2.31    4.34
   7  -8 -21    2.57    4.92
  -7   8  22   19.63    7.66
   7  -8 -22   25.72    9.19
  -7   8  23    5.36    6.09
   7  -8 -23   13.63    6.79
  -7   8  24    4.42    4.88
   7  -8 -24    8.77    6.69
   7  -8 -25    0.00    3.84
   7  -8 -26   10.33    6.16
   7  -8 -27    3.97    5.71
   7  -8 -28   10.48    7.28
   7  -8 -29   -0.00    5.72
   7  -8 -30   -0.00    4.23
   7  -8 -31   -0.00    4.13
   7  -8 -32   -0.00    5.21
  -7   9   1    0.64    5.30
   7  -9  -1    0.00    4.81
   7   9  -1    1.73    3.50
  -7   9   2   46.14   12.16
   7  -9  -2   55.48   13.53
   7   9  -2   37.03    9.35
  -7   9   3    7.67    5.45
   7  -9  -3    5.92    6.80
   7   9  -3    3.24    3.94
  -7   9   4   54.50   13.39
   7  -9  -4   51.29   13.88
   7   9  -4   73.58   12.32
  -7   9   5    2.19    4.80
   7  -9  -5    6.04    6.42
   7   9  -5    7.93    4.10
  -7   9   6   31.64    9.89
   7  -9  -6   21.68    9.11
   7   9  -6   27.35    7.17
  -7   9   7   18.15    7.76
   7  -9  -7   30.13    9.71
   7   9  -7   19.72    6.08
  -7   9   8   18.70    7.62
   7  -9  -8   27.73    9.50
  -7   9   9    5.56    5.40
   7  -9  -9    4.43    5.66
  -7   9  10  138.59   22.68
   7  -9 -10  119.88   22.34
  -7   9  11    0.72    4.15
   7  -9 -11   -0.00    4.90
  -7   9  12    2.21    4.50
   7  -9 -12    2.44    4.00
  -7   9  13    4.03    5.35
   7  -9 -13    0.73    4.85
  -7   9  14   78.66   15.45
   7  -9 -14   57.94   14.47
  -7   9  15    6.12    5.43
   7  -9 -15   -0.00    5.11
  -7   9  16   13.04    6.80
   7  -9 -16    9.26    6.73
  -7   9  17   -0.00    3.91
   7  -9 -17    0.00    4.96
  -7   9  18   20.38    8.55
   7  -9 -18   31.49   10.27
  -7   9  19   -0.00    3.94
   7  -9 -19   -0.00    4.42
  -7   9  20   17.47    7.82
   7  -9 -20   21.02    9.12
  -7   9  21    4.64    5.45
   7  -9 -21   -0.00    3.99
  -7   9  22    3.38    4.58
   7  -9 -22   -0.00    4.84
  -7   9  23   -0.00    4.84
   7  -9 -23   -0.00    5.07
  -7   9  24   37.28   10.75
   7  -9 -24   30.97   11.11
  -7   9  25    0.00    4.77
   7  -9 -25   -0.00    5.02
   7  -9 -26   15.52    7.60
   7  -9 -27    2.45    4.00
   7  -9 -28    1.65    4.99
   7  -9 -29    4.28    5.74
   7  -9 -30    5.00    6.17
   7  -9 -31   -0.00    5.06
  -7  10   1    9.01    7.22
   7 -10  -1   15.35    8.09
   7  10  -1   17.76    6.72
  -7  10   2   42.59   11.93
   7 -10  -2   32.39   11.34
   7  10  -2   56.83   11.28
  -7  10   3   -0.00    5.85
   7 -10  -3   -0.00    5.04
   7  10  -3   -0.00    3.76
  -7  10   4    0.75    5.20
   7 -10  -4   -0.00    4.93
   7  10  -4    2.75    3.89
  -7  10   5   -0.00    5.67
   7 -10  -5    0.83    4.38
   7  10  -5    1.77    3.55
  -7  10   6  109.17   22.12
   7 -10  -6  126.36   23.63
   7  10  -6  149.93   20.84
  -7  10   7   -0.00    5.10
   7 -10  -7    3.05    5.08
  -7  10   8    6.36    5.67
   7 -10  -8    5.85    6.46
  -7  10   9   -0.00    4.62
   7 -10  -9    0.00    4.30
  -7  10  10    4.78    6.30
   7 -10 -10   10.73    6.92
  -7  10  11    1.77    4.61
   7 -10 -11    0.00    4.87
  -7  10  12   54.85   13.17
   7 -10 -12   49.22   13.18
  -7  10  13   -0.00    4.63
   7 -10 -13   -0.00    4.16
  -7  10  14   11.04    7.21
   7 -10 -14   21.50    8.90
  -7  10  15    0.00    3.61
   7 -10 -15    2.21    5.01
  -7  10  16   14.25    7.70
   7 -10 -16   60.57   13.68
  -7  10  17   -0.00    4.89
   7 -10 -17   -0.00    5.42
  -7  10  18   26.35    9.47
   7 -10 -18   42.18   11.55
  -7  10  19   -0.00    3.95
   7 -10 -19    6.64    6.04
  -7  10  20    7.45    5.90
   7 -10 -20   -0.00    5.23
  -7  10  21    1.91    5.24
   7 -10 -21    9.50    7.46
  -7  10  22   37.19   11.42
   7 -10 -22   41.42   12.42
  -7  10  23    2.28    5.82
   7 -10 -23    1.14    5.30
  -7  10  24    0.00    4.64
   7 -10 -24    2.24    5.92
  -7  10  25    1.43    4.19
   7 -10 -25    0.77    4.82
  -7  10  26   13.64    7.33
   7 -10 -26   23.49    9.40
   7 -10 -27    1.45    5.17
   7 -10 -28   18.09    9.76
   7 -10 -29   -0.00    4.96
   7 -10 -30    3.33    7.05
  -7  11   1   -0.00    5.57
   7 -11  -1   -0.00    4.50
  -7  11   2    1.36    5.48
   7 -11  -2   -0.00    5.21
  -7  11   3   -0.00    6.45
   7 -11  -3   10.36    8.01
  -7  11   4    8.20    7.23
   7 -11  -4   45.93   12.72
   7  11  -4   38.00    9.36
  -7  11   5   -0.00    5.19
   7 -11  -5   16.16    8.17
   7  11  -5   22.13    7.04
  -7  11   6    6.37    5.56
   7 -11  -6    1.89    5.53
  -7  11   7   24.81    9.36
   7 -11  -7   16.95    8.23
  -7  11   8   18.46    8.42
   7 -11  -8   17.35    8.48
  -7  11   9    0.31    4.60
   7 -11  -9    4.53    5.55
  -7  11  10   24.16   10.00
   7 -11 -10   34.27   11.11
  -7  11  11   -0.00    4.97
   7 -11 -11    0.45    4.32
  -7  11  12   -0.00    4.19
   7 -11 -12    2.07    5.13
  -7  11  13    1.15    5.25
   7 -11 -13    5.42    5.58
  -7  11  14   26.36    9.84
   7 -11 -14   44.14   13.06
  -7  11  15    4.55    5.54
   7 -11 -15    1.15    5.11
  -7  11  16    5.44    5.54
   7 -11 -16   16.10    7.53
  -7  11  17    2.14    5.37
   7 -11 -17    0.82    4.68
  -7  11  18   -0.00    5.81
   7 -11 -18   10.43    7.79
  -7  11  19   -0.00    5.31
   7 -11 -19    0.00    5.24
  -7  11  20   42.19   11.98
   7 -11 -20   43.97   12.94
  -7  11  21    1.89    4.81
   7 -11 -21    3.08    5.76
  -7  11  22    1.04    5.26
   7 -11 -22    0.50    4.53
   7 -11 -23    1.92    5.11
  -7  11  24    4.96    6.68
   7 -11 -24   26.86   10.27
  -7  11  25    0.00    5.52
   7 -11 -25   -0.00    6.51
  -7  11  26    2.41    5.33
   7 -11 -26    0.00    5.31
   7 -11 -27    0.99    5.02
   7 -11 -28   -0.00    4.78
  -7  12   1    6.34    6.32
   7 -12  -1    4.44    6.30
   7  12  -1    0.72    4.08
  -7  12   2   24.31    9.99
   7 -12  -2   24.16   10.57
   7  12  -2   14.52    6.75
  -7  12   3    3.75    5.34
   7 -12  -3    0.00    4.42
   7  12  -3    0.00    3.55
  -7  12   4   -0.00    5.15
   7 -12  -4    6.86    6.41
  -7  12   5    4.42    6.39
   7 -12  -5   10.98    7.56
  -7  12   6   43.72   12.65
   7 -12  -6   40.19   13.12
  -7  12   7    2.02    5.53
   7 -12  -7    5.02    6.08
  -7  12   8    7.72    6.66
   7 -12  -8   13.62    7.75
  -7  12   9   -0.00    5.00
   7 -12  -9    2.86    4.64
  -7  12  10    5.54    6.28
   7 -12 -10   10.24    7.37
  -7  12  11    1.24    5.05
   7 -12 -11    1.73    3.81
  -7  12  12   17.24    8.95
   7 -12 -12   52.55   13.59
  -7  12  13    0.65    4.66
   7 -12 -13    0.23    4.17
  -7  12  14    0.00    5.28
   7 -12 -14    1.62    5.23
  -7  12  15    2.49    5.43
   7 -12 -15    0.08    4.91
  -7  12  16   31.76   10.71
   7 -12 -16   27.49   10.72
  -7  12  17    2.03    5.38
   7 -12 -17   -0.00    5.09
  -7  12  18    8.21    6.66
   7 -12 -18    8.23    7.58
  -7  12  19    3.91    5.36
   7 -12 -19    5.29    6.19
  -7  12  20    0.00    4.59
   7 -12 -20    0.00    4.72
  -7  12  21   -0.00    5.80
   7 -12 -21   -0.00    5.87
  -7  12  22    2.75    5.09
   7 -12 -22    5.96    6.37
  -7  12  23    4.96    5.49
   7 -12 -23    5.38    7.15
  -7  12  24    4.84    6.06
   7 -12 -24    6.41    7.16
  -7  12  25   -0.00    5.36
   7 -12 -25    0.00    4.89
  -7  12  26    3.53    5.85
   7 -12 -26    5.03    6.71
  -7  12  27    0.00    5.77
   7 -12 -27    1.72    5.65
  -7  13   1   -0.00    5.93
   7 -13  -1    0.45    6.05
   7  13  -1   -0.00    4.36
  -7  13   2    7.95    6.64
   7 -13  -2    7.33    8.27
   7  13  -2   11.05    5.99
  -7  13   3    0.00    4.97
   7 -13  -3   -0.00    6.18
  -7  13   4   34.45   12.61
   7 -13  -4   52.15   14.92
  -7  13   5   13.05    8.11
   7 -13  -5    1.63    5.51
  -7  13   6   -0.00    4.37
   7 -13  -6    2.07    6.42
  -7  13   7    0.00    5.25
   7 -13  -7    2.02    6.12
  -7  13   8    9.74    7.52
   7 -13  -8    2.00    6.17
  -7  13   9   14.71    8.15
   7 -13  -9    7.30    7.56
  -7  13  10   22.27    9.11
   7 -13 -10   24.41   10.27
  -7  13  11    1.23    5.90
   7 -13 -11    2.30    5.64
  -7  13  12    2.13    5.75
   7 -13 -12    2.61    5.79
  -7  13  13    2.12    5.91
   7 -13 -13    5.29    6.49
  -7  13  14   35.49   11.23
   7 -13 -14   17.29    9.41
  -7  13  15    0.76    5.62
   7 -13 -15   -0.00    5.78
  -7  13  16    0.00    6.06
   7 -13 -16   -0.00    4.92
  -7  13  17   -0.00    5.84
   7 -13 -17    9.84    6.66
  -7  13  18   -0.00    4.44
   7 -13 -18    0.77    4.78
  -7  13  19    2.08    4.68
   7 -13 -19   -0.00    5.90
  -7  13  20   16.30    8.03
   7 -13 -20    8.07    7.54
  -7  13  21    8.67    7.05
   7 -13 -21    3.69    6.28
  -7  13  22    6.88    6.72
   7 -13 -22    2.17    5.48
  -7  13  23    0.00    4.78
   7 -13 -23    0.00    4.70
  -7  13  24    5.88    6.12
   7 -13 -24    6.86    6.70
  -7  13  25   -0.00    6.28
   7 -13 -25    3.79    7.12
  -7  13  26    3.63    5.38
  -7  13  27    3.33    5.51
  -7  14   1    3.64    5.76
   7 -14  -1    0.22    6.15
  -7  14   2   27.92   10.52
   7 -14  -2   12.05    8.58
  -7  14   3    0.90    7.15
   7 -14  -3    1.71    6.33
  -7  14   4    1.88    6.01
   7 -14  -4   -0.00    5.57
  -7  14   5    0.85    5.41
   7 -14  -5   -0.00    5.46
  -7  14   6   38.61   12.27
   7 -14  -6    8.13    8.55
  -7  14   7   17.53    9.20
   7 -14  -7   28.32   10.92
  -7  14   8    4.44    5.89
   7 -14  -8    4.48    6.01
  -7  14   9    0.00    5.67
   7 -14  -9    4.92    6.40
  -7  14  10    3.12    6.04
   7 -14 -10   11.39    8.29
  -7  14  11    4.79    6.31
   7 -14 -11    6.92    7.30
  -7  14  12   -0.00    6.34
   7 -14 -12   23.97    9.72
  -7  14  13    0.00    5.24
   7 -14 -13   -0.00    5.43
  -7  14  14   -0.00    5.19
   7 -14 -14   -0.00    4.12
  -7  14  15    4.07    5.87
   7 -14 -15    2.52    5.40
  -7  14  16   -0.00    5.39
   7 -14 -16    3.50    5.61
  -7  14  17   12.91    7.73
   7 -14 -17   13.18    8.08
  -7  14  18    1.90    5.36
   7 -14 -18    3.25    5.61
  -7  14  19    0.23    5.73
   7 -14 -19    4.24    5.89
  -7  14  20    0.00    5.59
   7 -14 -20    0.70    4.97
  -7  14  21    3.87    5.91
   7 -14 -21    0.32    5.25
  -7  14  22    4.13    6.24
   7 -14 -22    0.00    5.07
  -7  14  23    3.66    5.89
   7 -14 -23   -0.00    6.47
  -7  14  24   -0.00    5.82
  -7  14  25    0.00    5.38
  -7  15   1   -0.00    4.37
  -7  15   2   -0.00    5.52
  -7  15   3    8.59    7.82
  -7  15   4    3.30    6.54
  -7  15   5   -0.00    5.44
  -7  15   6    0.00    6.42
  -7  15   7    6.68    7.13
   7 -15  -7   -0.00    6.38
  -7  15   8    5.86    7.19
   7 -15  -8    3.71    6.78
  -7  15   9    3.48    6.33
   7 -15  -9    3.56    6.57
  -7  15  10    5.50    6.50
   7 -15 -10    1.56    6.11
  -7  15  11    1.40    5.73
   7 -15 -11   -0.00    5.35
  -7  15  12    0.00    5.73
   7 -15 -12    1.89    6.34
  -7  15  13    1.83    6.77
   7 -15 -13   -0.00    5.74
  -7  15  14    6.55    6.23
   7 -15 -14    0.00    4.93
  -7  15  15    4.72    6.79
   7 -15 -15   10.39    7.36
  -7  15  16   -0.00    5.81
   7 -15 -16    0.00    4.91
  -7  15  17    0.06    5.83
   7 -15 -17    3.95    6.18
  -7  15  18    0.00    5.15
   7 -15 -18   -0.00    5.20
  -7  15  19   10.15    7.54
   7 -15 -19    5.92    7.54
  -7  15  20   -0.00    6.80
   7 -15 -20    2.16    5.30
   7 -15 -21   -0.00    6.41
  -7  16   1    3.34    5.88
  -7  16   2   -0.00    6.06
  -7  16   3    5.53    7.41
  -7  16   4   -0.00    6.85
  -7  16   5    1.66    6.35
  -7  16   6   -0.00    4.75
  -7  16   7    2.50    6.48
  -7  16   8    5.58    6.83
  -7  16   9    1.31    6.14
  -7  16  10    0.50    5.95
  -7  16  11   -0.00    5.30
   7 -16 -14    0.73    4.23
   7 -16 -15   -0.00    6.52
   7 -16 -16    7.38    7.53
   7 -16 -17    7.58    7.30
   7 -16 -18    0.23    5.30
   7 -16 -19    1.28    6.50
  -6   0   1   -0.00    2.40
  -6   0   1    0.74    2.58
   6   0  -1   -0.00    2.58
   6   0  -1    1.54    2.94
  -6   0   2  353.49   47.17
  -6   0   2  455.51   47.48
   6   0  -2  415.00   47.66
   6   0  -2  388.31   47.93
  -6   0   3    1.34    2.65
  -6   0   3   -0.00    2.24
   6   0  -3   -0.00    2.43
   6   0  -3    0.76    2.64
  -6   0   4   16.16    4.63
  -6   0   4   28.00    4.74
   6   0  -4   18.25    4.85
   6   0  -4   20.54    5.18
  -6   0   5    1.25    2.18
  -6   0   5   -0.00    1.54
   6   0  -5   -0.00    1.97
   6   0  -5   -0.00    2.46
  -6   0   6 1466.70  157.22
  -6   0   6 1429.25  155.85
   6   0  -6 1360.75  156.93
   6   0  -6 1388.64  157.56
  -6   0   7    0.00    1.98
  -6   0   7    0.20    1.01
   6   0  -7    0.10    1.64
   6   0  -7   -0.00    2.24
  -6   0   8   37.88    6.16
   6   0  -8   35.41    5.85
   6   0  -8   32.97    6.22
  -6   0   9    0.00    1.66
   6   0  -9    0.41    1.29
   6   0  -9   -0.00    1.98
  -6   0  10  216.67   25.08
   6   0 -10  202.58   24.65
   6   0 -10  210.08   25.34
  -6   0  11    0.00    1.57
   6   0 -11    0.33    1.32
   6   0 -11   -0.00    1.78
  -6   0  12  329.62   38.56
   6   0 -12  348.52   38.35
   6   0 -12  322.72   38.92
  -6   0  13   -0.00    1.67
   6   0 -13    0.00    1.35
   6   0 -13    0.52    1.71
  -6   0  14   90.57   12.39
   6   0 -14   97.76   12.37
   6   0 -14  101.99   13.16
  -6   0  15    0.50    1.51
   6   0 -15    0.20    1.30
   6   0 -15   -0.00    1.69
  -6   0  16  308.25   35.11
   6   0 -16  293.28   34.96
   6   0 -16  300.70   35.78
  -6   0  17   -0.00    1.52
  -6   0  17   -0.00    1.70
   6   0 -17    0.10    2.09
  -6   0  18  222.25   26.93
   6   0 -18  223.66   27.73
  -6   0  19   -0.00    2.02
  -6   0  20   -0.00    2.29
   6   0 -22  157.73   21.44
   6   0 -23    1.09    2.56
   6   0 -24    2.43    2.88
   6   0 -25    0.72    3.05
   6   0 -26   45.13    9.39
   6   0 -27    2.89    3.71
   6   0 -28   53.74   10.68
   6   0 -29    0.52    3.14
   6   0 -30   19.30    6.37
   6   0 -31   -0.00    2.80
   6   0 -32   80.90   14.60
   6   0 -33   -0.00    2.96
   6   0 -34    0.00    2.86
   6   0 -35   -0.00    3.84
   6   0 -36    6.11    4.42
   6   0 -37   -0.00    3.05
   6   0 -38   12.06    5.67
  -6   1   1    8.14    4.10
  -6   1   1    7.18    3.83
   6  -1  -1    5.69    3.85
   6  -1  -1    7.60    3.99
   6   1  -1    5.28    3.14
   6   1  -1    9.30    4.15
  -6  -1   1    8.30    3.60
  -6  -1   1    7.51    3.35
  -6   1   2  617.33   77.39
  -6   1   2  700.82   77.38
   6  -1  -2  637.76   77.44
   6  -1  -2  614.27   77.86
   6   1  -2  788.22   77.48
   6   1  -2  694.08   77.55
  -6  -1   2  671.04   77.09
  -6  -1   2  667.33   76.43
  -6   1   3   43.01    8.21
  -6   1   3   48.44    8.12
   6  -1  -3   37.48    7.78
   6  -1  -3   37.09    8.24
   6   1  -3   47.65    7.88
   6   1  -3   41.85    7.67
  -6  -1   3   49.67    7.91
  -6  -1   3   45.01    7.01
  -6   1   4  969.92  111.11
  -6   1   4 1013.26  110.51
   6  -1  -4 1027.91  111.25
   6  -1  -4  953.18  111.57
   6   1  -4  841.70  109.79
   6   1  -4 1003.95  110.67
  -6  -1   4 1058.68  110.55
  -6  -1   4 1027.53  109.64
  -6   1   5  174.60   19.30
  -6   1   5  130.84   17.50
   6  -1  -5  124.94   17.98
   6  -1  -5  115.19   18.27
   6   1  -5  133.67   17.41
   6   1  -5  122.92   17.53
  -6  -1   5  134.42   17.48
  -6  -1   5  148.89   16.15
  -6  -1   5  135.76   16.01
  -6   1   6  102.54   14.72
  -6   1   6   93.52   13.62
   6  -1  -6  126.28   14.96
   6  -1  -6  114.67   15.36
   6   1  -6  101.78   13.64
   6   1  -6  119.30   14.31
  -6  -1   6   90.31   13.36
  -6   1   7  294.87   34.11
  -6   1   7  264.26   32.58
   6  -1  -7  274.42   33.45
   6  -1  -7  308.41   34.54
   6   1  -7  293.90   32.66
   6   1  -7  238.29   32.60
  -6  -1   7  305.17   32.70
  -6   1   8 1227.99   95.20
  -6   1   8  743.65   91.79
   6  -1  -8  761.36   92.78
   6   1  -8  728.97   91.55
   6   1  -8  988.21   92.78
  -6  -1   8  822.36   91.83
  -6   1   9    7.15    3.57
  -6   1   9    9.35    2.40
   6  -1  -9    8.90    3.03
   6  -1  -9   12.39    3.86
   6   1  -9    8.07    2.11
   6   1  -9   13.46    2.90
  -6  -1   9    9.63    2.28
  -6   1  10  129.81   17.52
  -6   1  10  138.07   15.79
   6  -1 -10  108.51   16.71
   6  -1 -10  144.45   18.05
   6   1 -10  138.97   15.62
   6   1 -10  137.53   16.20
  -6  -1  10  130.84   15.66
  -6   1  11   18.31    4.60
   6  -1 -11   17.42    4.11
   6  -1 -11   17.19    4.55
   6   1 -11   20.39    2.94
   6   1 -11   17.42    3.39
  -6  -1  11   21.56    3.03
  -6   1  12  338.33   40.14
   6  -1 -12  348.84   39.77
   6  -1 -12  366.89   40.82
   6   1 -12  332.33   37.76
   6   1 -12  415.13   38.97
  -6  -1  12  317.10   37.73
  -6   1  13   58.69    9.43
   6  -1 -13   75.61    9.58
   6  -1 -13   58.09    9.82
   6   1 -13   64.51    8.35
  -6  -1  13   60.22    7.34
  -6   1  14  185.05   24.20
   6  -1 -14  214.08   24.28
   6  -1 -14  218.81   25.25
   6   1 -14  186.16   23.00
  -6  -1  14  194.54   22.03
  -6  -1  14  197.47   22.04
  -6   1  15   15.02    3.91
   6  -1 -15    8.83    3.29
   6  -1 -15   20.14    4.87
   6   1 -15   16.70    3.28
  -6  -1  15   13.87    2.37
  -6  -1  15   14.02    2.34
  -6   1  16    3.11    2.48
   6  -1 -16    4.44    2.48
   6  -1 -16    2.71    2.60
   6   1 -16    4.66    2.05
  -6  -1  16    3.81    1.54
  -6  -1  16    5.33    1.54
  -6   1  17    5.62    2.99
   6  -1 -17    5.40    2.72
   6  -1 -17    3.54    2.91
   6   1 -17    8.62    2.67
  -6  -1  17    6.98    1.99
  -6  -1  17    9.52    2.07
  -6   1  18  272.63   32.66
   6  -1 -18  267.16   32.42
   6   1 -18  291.44   32.02
  -6  -1  18  246.09   30.64
  -6  -1  18  274.07   30.80
  -6   1  19   47.97    7.98
   6  -1 -19   47.42    7.67
   6   1 -19   38.72    6.84
  -6  -1  19   35.35    5.96
  -6   1  20    0.64    2.63
  -6   1  21    4.18    3.18
   6  -1 -21    7.54    3.71
   6  -1 -22   15.09    5.06
   6   1 -22   12.31    3.93
   6  -1 -23   13.72    4.71
   6   1 -23    6.17    3.32
   6  -1 -24   29.95    7.80
   6   1 -24   42.74    7.80
   6  -1 -25    0.60    3.21
   6   1 -25    0.00    2.25
   6  -1 -26    6.05    4.57
   6   1 -26    5.05    3.22
   6  -1 -27    1.93    3.29
   6   1 -27   -0.00    2.48
   6  -1 -28   74.25   12.80
   6   1 -28   52.15   10.50
   6  -1 -29   -0.00    3.32
   6   1 -29   -0.00    2.62
   6  -1 -30   28.06    7.94
   6   1 -30   28.14    7.24
   6  -1 -31    0.29    2.61
   6   1 -31   -0.00    2.85
   6  -1 -32    1.25    3.60
   6   1 -32    3.26    3.33
   6  -1 -33    1.73    3.67
   6   1 -33    1.71    3.49
   6  -1 -34   25.79    7.90
   6   1 -34   14.44    5.94
   6  -1 -35   -0.00    4.32
   6   1 -35    0.00    3.05
   6  -1 -36    4.66    4.45
   6   1 -36    8.46    4.88
   6  -1 -37    1.34    3.56
   6   1 -37    1.28    3.35
   6  -1 -38    2.08    4.16
   6   1 -38    0.15    3.60
  -6   2   1    6.42    3.82
  -6   2   1    3.19    2.90
   6  -2  -1    3.43    3.33
   6  -2  -1    6.98    4.45
   6   2  -1    2.26    2.50
   6   2  -1    5.03    3.19
  -6  -2   1    5.52    3.11
  -6  -2   1    4.87    2.89
  -6  -2   1   10.03    3.44
  -6   2   2   19.89    5.31
  -6   2   2    2.63    3.03
   6  -2  -2   17.92    5.08
   6  -2  -2   -0.00    3.55
   6   2  -2   22.76    4.52
   6   2  -2   13.70    4.18
  -6  -2   2   20.10    4.58
  -6  -2   2   12.47    3.58
  -6  -2   2   15.34    3.77
  -6   2   3    5.74    3.78
  -6   2   3    4.85    3.40
   6  -2  -3    7.63    3.93
   6  -2  -3    5.84    4.12
   6   2  -3    7.32    2.99
   6   2  -3    3.64    2.57
  -6  -2   3    8.75    3.29
  -6  -2   3    4.18    2.15
  -6  -2   3    5.37    2.42
  -6   2   4   64.53   11.50
  -6   2   4   66.89   10.89
   6  -2  -4   67.25   11.34
   6  -2  -4   93.40   12.91
   6   2  -4   76.38   10.37
   6   2  -4   72.35   10.58
  -6  -2   4   68.18   10.31
  -6  -2   4   66.54    9.14
  -6  -2   4   72.27    9.24
  -6   2   5   11.13    4.54
  -6   2   5    8.36    3.39
   6  -2  -5    9.29    3.72
   6  -2  -5    6.80    4.31
   6   2  -5   17.45    3.73
   6   2  -5   14.07    3.64
  -6  -2   5   17.30    3.59
  -6   2   6  320.80   44.98
  -6   2   6  416.12   44.99
   6  -2  -6  367.13   44.90
   6  -2  -6  389.49   46.04
   6   2  -6  401.26   43.46
   6   2  -6  354.72   43.57
  -6  -2   6  394.35   43.65
  -6   2   7   49.01   10.29
  -6   2   7   69.62   10.33
   6  -2  -7   67.44   10.71
   6  -2  -7   69.99   11.31
   6   2  -7   75.18    9.16
   6   2  -7   66.60    9.01
   6   2  -7   73.68    9.49
  -6  -2   7   63.02    9.01
  -6   2   8   15.71    4.64
  -6   2   8    8.61    3.28
   6  -2  -8    8.71    3.65
   6  -2  -8   10.85    4.06
   6   2  -8   12.87    2.38
   6   2  -8   10.57    2.37
   6   2  -8    7.45    2.37
  -6   2   9   -0.00    2.47
  -6   2   9    0.76    1.90
   6  -2  -9   -0.00    1.98
   6  -2  -9    1.47    2.45
   6   2  -9    1.43    0.87
   6   2  -9    2.15    0.92
   6   2  -9    0.00    1.15
  -6   2  10  330.66   38.33
  -6   2  10  322.71   36.87
   6  -2 -10  304.49   37.46
   6  -2 -10  303.14   38.21
   6   2 -10  310.68   35.17
  -6   2  11  319.85   37.73
  -6   2  11  291.75   36.11
   6  -2 -11  296.65   36.95
   6  -2 -11  298.69   37.80
   6   2 -11  317.08   34.40
  -6   2  12  132.87   18.33
  -6   2  12  113.05   16.62
   6  -2 -12  182.45   18.86
   6  -2 -12  136.61   18.94
  -6   2  13   18.44    4.79
  -6   2  13   13.78    3.34
   6  -2 -13   13.34    3.94
   6  -2 -13   13.65    4.85
  -6   2  14   96.93   15.10
   6  -2 -14  120.64   15.31
   6  -2 -14  106.85   15.92
  -6   2  15   32.94    7.50
   6  -2 -15   65.64    8.76
   6  -2 -15   37.65    8.16
  -6   2  16   66.77   11.47
   6  -2 -16   76.80   11.61
   6  -2 -16   84.67   12.75
  -6   2  17   22.61    5.97
   6  -2 -17   35.08    6.49
  -6   2  18   20.31    5.59
   6  -2 -18   27.28    6.03
  -6   2  19   18.62    5.07
   6  -2 -19   14.41    4.47
  -6   2  20  201.58   25.39
   6  -2 -20  224.20   25.43
   6  -2 -20  178.86   25.68
   6   2 -20  169.83   23.13
  -6   2  21    2.30    3.30
   6  -2 -21    4.30    3.59
   6   2 -21    8.45    3.28
  -6   2  22   54.27    9.06
   6  -2 -22   34.03    8.37
   6   2 -22   28.73    6.58
   6  -2 -23    3.23    3.65
   6  -2 -24    8.31    4.98
   6  -2 -25   11.63    5.25
   6  -2 -26   62.68   12.29
   6  -2 -27    3.76    3.79
   6  -2 -28   37.95    9.10
   6  -2 -29    0.00    4.13
   6  -2 -30   12.86    5.71
   6  -2 -31    0.00    3.64
   6  -2 -32   20.85    7.34
   6  -2 -33    7.09    4.88
   6  -2 -34    2.37    3.96
   6  -2 -35   -0.00    3.77
   6   2 -35   -0.00    3.16
   6  -2 -36   32.57    8.99
   6   2 -36   16.03    6.22
   6  -2 -37    0.00    3.78
   6   2 -37   -0.00    3.15
   6  -2 -38   12.07    5.96
   6   2 -38    4.94    4.19
  -6   3   1    0.00    2.35
  -6   3   1    3.42    3.59
   6  -3  -1    2.51    3.72
   6  -3  -1    4.29    3.77
   6   3  -1    0.72    2.42
   6   3  -1    2.81    2.63
   6   3  -1    0.00    2.68
  -6  -3   1    0.95    2.36
  -6  -3   1    0.17    2.22
  -6   3   2  154.89   21.41
  -6   3   2  157.76   21.05
   6  -3  -2  163.65   21.15
   6  -3  -2  158.21   22.12
   6   3  -2  129.15   19.20
   6   3  -2  140.15   19.35
   6   3  -2  157.73   20.05
  -6  -3   2  147.54   19.05
  -6  -3   2  150.17   18.85
  -6   3   3  198.19   23.73
  -6   3   3  180.74   22.47
   6  -3  -3  188.63   22.67
   6  -3  -3  138.06   22.47
   6   3  -3  169.43   20.80
   6   3  -3  135.06   20.19
   6   3  -3  164.40   20.97
  -6  -3   3  149.01   19.71
  -6  -3   3  169.79   19.88
  -6   3   4   55.31    9.69
  -6   3   4   37.72    7.97
   6  -3  -4   44.74    8.68
   6  -3  -4   38.12    9.16
   6   3  -4   43.44    7.25
   6   3  -4   57.46    7.79
   6   3  -4   49.33    7.70
  -6  -3   4   40.38    6.12
  -6  -3   4   39.51    6.14
  -6   3   5    7.84    4.11
  -6   3   5   13.08    4.25
   6  -3  -5    8.48    4.08
   6  -3  -5   14.12    5.35
   6   3  -5   12.23    3.30
   6   3  -5   12.53    3.29
   6   3  -5   15.17    3.75
  -6   3   6   12.03    4.53
  -6   3   6    2.79    3.09
   6  -3  -6   14.28    4.67
   6  -3  -6   17.35    5.60
   6   3  -6   14.40    3.36
   6   3  -6   24.32    3.95
   6   3  -6   20.64    3.98
   6   3  -6   15.80    3.53
  -6   3   7   33.29    7.18
  -6   3   7   27.39    5.87
   6  -3  -7   26.12    5.87
   6  -3  -7   25.08    6.79
   6   3  -7   15.62    3.68
   6   3  -7   22.50    4.00
   6   3  -7   26.81    4.68
   6   3  -7   29.27    4.69
  -6   3   8  422.99   50.57
  -6   3   8  435.46   49.64
   6  -3  -8  449.99   50.14
   6  -3  -8  463.54   51.33
   6   3  -8  399.61   46.84
   6   3  -8  414.55   46.96
   6   3  -8  433.15   47.65
   6   3  -8  406.74   47.40
  -6   3   9   76.43   12.58
   6  -3  -9   23.47   10.37
   6   3  -9   78.36    9.00
   6   3  -9   88.56    9.14
   6   3  -9   95.17   10.10
   6   3  -9   72.29    9.68
  -6   3  10   41.62    7.76
   6  -3 -10   27.41    6.37
   6  -3 -10   34.69    7.63
   6   3 -10   33.17    4.48
   6   3 -10   27.89    4.28
  -6   3  11    1.49    3.00
   6  -3 -11   13.40    4.25
   6  -3 -11   11.06    4.63
   6   3 -11   10.57    1.70
   6   3 -11    9.10    1.62
  -6   3  12   64.79   11.49
   6  -3 -12   71.24   11.20
   6  -3 -12   72.78   12.33
  -6   3  13  137.44   20.83
   6  -3 -13  171.40   21.15
   6  -3 -13  158.63   21.97
  -6   3  14  235.50   27.95
   6  -3 -14  192.55   26.59
   6  -3 -14  208.98   28.02
  -6   3  15   28.69    6.79
   6  -3 -15   20.11    5.49
  -6   3  16   31.88    7.02
   6  -3 -16   30.19    6.34
   6   3 -16   22.23    3.54
  -6   3  17   84.50   13.84
   6  -3 -17   94.49   13.64
   6   3 -17   84.34   10.70
  -6   3  18  154.57   20.01
   6  -3 -18  126.53   18.70
   6  -3 -18  138.94   20.12
   6   3 -18  131.28   16.40
  -6   3  19   55.53   10.15
   6  -3 -19   45.70    9.09
   6  -3 -19   47.55   10.02
   6   3 -19   50.41    7.44
  -6   3  20    9.17    4.88
   6  -3 -20    2.87    3.09
   6  -3 -20    5.01    3.89
   6   3 -20    5.34    2.50
  -6   3  21    0.59    3.19
   6  -3 -21    0.00    3.50
   6   3 -21   -0.00    1.92
  -6   3  22   75.90   12.51
   6  -3 -22   59.34   12.18
   6   3 -22   59.98    9.79
  -6   3  23   19.60    6.50
   6  -3 -23   20.92    6.89
   6  -3 -24   60.85   12.28
   6  -3 -25    3.54    3.95
   6  -3 -26    2.82    3.69
   6  -3 -27   -0.00    3.14
   6  -3 -28   21.43    7.35
   6  -3 -29   17.44    7.80
   6  -3 -30   21.70    7.62
   6  -3 -31   -0.00    3.69
   6  -3 -32    4.38    4.05
   6  -3 -33   17.65    7.60
   6  -3 -34   13.48    7.11
   6  -3 -35    0.00    4.33
   6  -3 -36    1.32    3.97
   6  -3 -37   -0.00    4.01
  -6   4   1  233.81   30.44
  -6   4   1  211.73   29.31
   6  -4  -1  191.70   28.78
   6  -4  -1  236.11   31.12
   6   4  -1  301.17   29.44
   6   4  -1  204.83   27.87
   6   4  -1  224.28   28.56
  -6  -4   1  221.28   27.90
  -6  -4   1  208.05   27.25
  -6   4   2   18.09    5.93
  -6   4   2   17.38    5.33
   6  -4  -2   31.40    6.70
   6  -4  -2   19.73    6.61
   6   4  -2   18.47    4.67
   6   4  -2   18.22    4.75
   6   4  -2   14.77    4.88
   6   4  -2   11.62    4.35
  -6  -4   2   10.23    3.57
  -6  -4   2   12.59    3.73
  -6   4   3   10.04    4.92
  -6   4   3    6.85    3.96
   6  -4  -3    7.49    4.13
   6  -4  -3    7.18    4.69
   6   4  -3    7.97    3.18
   6   4  -3    6.23    3.06
   6   4  -3    4.40    3.04
   6   4  -3    8.70    3.43
  -6  -4   3    7.60    2.80
  -6  -4   3    5.14    2.34
  -6   4   4   22.22    6.78
   6  -4  -4   19.30    5.76
   6  -4  -4   32.38    7.64
   6   4  -4   17.84    4.60
   6   4  -4   28.55    5.24
   6   4  -4   15.58    4.78
   6   4  -4   18.75    4.66
  -6  -4   4   21.18    3.96
  -6  -4   4   19.49    3.82
  -6   4   5  313.40   37.05
   6  -4  -5  322.17   36.29
   6  -4  -5  303.22   37.14
   6   4  -5  296.37   33.60
   6   4  -5  306.83   33.83
   6   4  -5  294.69   34.29
   6   4  -5  253.20   33.56
  -6  -4   5  276.65   31.69
  -6  -4   5  268.74   31.66
  -6   4   6  261.02   38.24
   6  -4  -6  371.16   39.11
   6  -4  -6  290.35   39.15
   6   4  -6  308.75   35.76
   6   4  -6  314.95   35.97
   6   4  -6  302.14   36.42
   6   4  -6  299.07   36.15
  -6   4   7   91.48   14.90
   6  -4  -7   83.00   13.92
   6  -4  -7   97.65   15.40
   6   4  -7   88.06   11.77
   6   4  -7   92.53   11.96
   6   4  -7   91.31   12.45
   6   4  -7   88.35   12.18
  -6   4   8    7.55    4.47
   6  -4  -8   11.12    4.30
   6  -4  -8    9.49    4.85
   6   4  -8    8.06    2.35
   6   4  -8    6.02    2.10
   6   4  -8    9.52    2.86
   6   4  -8    7.06    2.59
  -6   4   9   70.42   12.27
   6  -4  -9   75.25   11.89
   6  -4  -9   26.70   10.26
   6   4  -9   67.13    8.73
   6   4  -9   72.33    8.88
   6   4  -9   95.60   10.14
   6   4  -9   69.14    9.38
  -6   4  10   49.53    9.11
   6  -4 -10   34.50    7.59
   6  -4 -10   34.66    8.60
   6   4 -10   34.71    4.69
   6   4 -10   36.15    4.70
   6   4 -10   30.86    5.35
  -6   4  11  163.83   22.25
   6  -4 -11  136.92   20.96
   6  -4 -11  168.79   23.15
   6   4 -11  157.77   18.59
  -6   4  12  126.38   18.74
   6  -4 -12  122.79   17.96
   6  -4 -12  127.60   19.27
   6   4 -12  127.18   15.13
  -6   4  13   54.83   10.41
   6  -4 -13   52.08    9.81
   6   4 -13   53.32    7.01
  -6   4  14   -0.00    2.84
   6  -4 -14    1.35    2.28
   6   4 -14    1.25    1.30
  -6   4  15  155.11   19.99
   6  -4 -15  124.59   18.31
   6   4 -15  122.63   15.13
  -6   4  16  181.40   25.95
   6  -4 -16  179.51   25.10
   6   4 -16  195.18   22.22
  -6   4  17   14.56    5.64
   6  -4 -17   27.20    6.29
   6  -4 -17   11.29    5.32
   6   4 -17   17.76    3.51
  -6   4  18   79.43   13.36
   6  -4 -18   70.93   12.37
   6  -4 -18   74.15   13.73
   6   4 -18   73.98   10.10
  -6   4  19  137.72   20.16
   6  -4 -19  137.23   19.43
   6  -4 -19  123.04   20.15
   6   4 -19  130.93   16.69
  -6   4  20  163.82   22.65
   6  -4 -20  186.41   22.50
   6  -4 -20  134.34   22.22
   6   4 -20  139.23   18.96
  -6   4  21   15.93    6.33
   6  -4 -21   13.33    5.39
   6   4 -21    6.05    3.15
  -6   4  22    6.01    4.53
   6  -4 -22    7.47    4.96
  -6   4  23   -0.00    3.32
   6  -4 -23   -0.00    4.25
  -6   4  24    2.09    3.81
   6  -4 -24    2.67    4.27
   6  -4 -25    8.69    5.00
   6  -4 -26   17.15    7.12
   6  -4 -27   18.93    7.31
   6  -4 -28   19.04    7.38
   6  -4 -29   -0.00    3.80
   6  -4 -30   22.86    8.57
   6  -4 -31   -0.00    3.84
   6  -4 -32   16.49    7.23
   6  -4 -33   -0.00    4.98
   6  -4 -34    1.88    4.24
   6  -4 -35    0.00    5.12
   6  -4 -36   12.37    6.78
   6  -4 -37    4.59    5.24
  -6   5   1   11.27    5.53
   6  -5  -1   21.00    6.04
   6  -5  -1   22.35    7.38
   6   5  -1   13.08    4.46
   6   5  -1   19.35    5.14
   6   5  -1   21.44    5.89
   6   5  -1   15.94    5.19
  -6  -5   1   17.32    4.78
  -6   5   2  125.39   18.62
   6  -5  -2  104.16   16.74
   6  -5  -2  118.83   18.82
   6   5  -2  110.26   15.76
   6   5  -2  115.86   15.92
   6   5  -2   99.99   16.01
  -6  -5   2  102.20   15.20
  -6   5   3  165.05   23.69
   6  -5  -3  147.19   22.12
   6  -5  -3  145.12   23.52
   6   5  -3  146.54   20.66
   6   5  -3  165.61   21.15
   6   5  -3  153.07   21.57
  -6  -5   3  170.31   20.63
  -6  -5   3  166.53   20.10
  -6   5   4  136.96   20.60
   6  -5  -4  131.65   19.50
   6  -5  -4  134.63   21.05
   6   5  -4  125.40   17.71
   6   5  -4  159.27   18.58
   6   5  -4  132.13   18.67
  -6  -5   4  132.84   17.06
  -6  -5   4  126.88   16.76
  -6   5   5    3.00    3.86
   6  -5  -5    2.02    3.09
   6  -5  -5    1.91    3.42
   6   5  -5    2.28    2.41
   6   5  -5    4.70    2.67
   6   5  -5    4.42    3.07
  -6  -5   5    4.31    1.92
  -6  -5   5    2.93    1.65
  -6   5   6    3.08    4.07
   6  -5  -6    0.00    2.63
   6  -5  -6    0.86    3.48
   6   5  -6    4.18    2.45
   6   5  -6    3.31    2.29
   6   5  -6    1.27    2.26
  -6  -5   6    2.45    1.08
  -6  -5   6    1.29    0.94
  -6   5   7   72.44   13.30
   6  -5  -7   72.19   12.50
   6  -5  -7   66.23   13.23
   6   5  -7   72.87   10.32
   6   5  -7   76.42   10.53
   6   5  -7   66.77   10.80
  -6   5   8   61.61   11.65
   6  -5  -8   61.72   10.98
   6  -5  -8   49.56   11.39
   6   5  -8   54.23    8.42
   6   5  -8   57.64    8.68
   6   5  -8   67.97    9.63
  -6   5   9   93.47   16.22
   6  -5  -9  104.33   15.89
   6  -5  -9  153.09   19.09
   6   5  -9   95.94   13.00
   6   5  -9  107.76   13.28
   6   5  -9   88.72   13.55
  -6   5  10   45.44   10.49
   6  -5 -10   45.25    9.91
   6  -5 -10   58.20   11.81
   6   5 -10   59.24    7.94
   6   5 -10   66.51    8.12
   6   5 -10   48.26    8.33
  -6   5  11    0.97    3.50
   6  -5 -11    2.12    2.79
   6   5 -11    1.32    1.53
   6   5 -11    0.82    1.40
   6   5 -11    4.40    2.38
  -6   5  12    6.90    4.44
   6  -5 -12    8.20    4.57
   6   5 -12    7.91    2.04
   6   5 -12    7.42    1.96
   6   5 -12    5.95    2.50
  -6   5  13  287.43   37.05
   6  -5 -13  292.29   36.27
   6   5 -13  269.35   31.69
   6   5 -13  306.20   31.85
   6   5 -13  266.63   33.09
  -6   5  14  298.51   41.68
   6  -5 -14  417.42   42.50
   6   5 -14  313.46   38.10
  -6   5  15    1.48    3.64
   6  -5 -15    0.00    2.63
   6  -5 -15    1.19    4.25
   6   5 -15    0.49    1.80
  -6   5  16   10.61    5.19
   6  -5 -16   15.77    5.46
   6  -5 -16   12.23    5.98
   6   5 -16   10.37    3.28
  -6   5  17   -0.00    3.54
   6  -5 -17    0.74    3.03
   6  -5 -17    0.90    3.07
   6   5 -17    2.06    2.07
  -6   5  18  136.32   20.23
   6  -5 -18  147.75   21.49
   6   5 -18  119.10   16.51
  -6   5  19   25.55    7.95
   6  -5 -19   62.04   11.44
   6   5 -19   27.35    5.75
  -6   5  20   24.03    7.52
   6  -5 -20   30.82    8.11
   6   5 -20   20.64    4.99
  -6   5  21   -0.00    3.74
   6  -5 -21    7.18    4.64
  -6   5  22    4.17    4.53
   6  -5 -22    1.32    4.20
  -6   5  23   61.19   12.63
   6  -5 -23   70.02   13.78
  -6   5  24   37.56    9.66
   6  -5 -24   36.42   10.04
  -6   5  25   20.87    7.08
   6  -5 -25   11.45    7.05
   6  -5 -26   -0.00    3.70
   6  -5 -27    0.00    3.61
   6  -5 -28   13.67    7.11
   6  -5 -29   36.53   10.22
   6  -5 -30   12.12    6.55
   6  -5 -31   -0.00    3.41
   6  -5 -32   -0.00    4.19
   6  -5 -33    3.92    5.29
   6  -5 -34   11.11    6.73
   6  -5 -35   13.19    7.35
   6  -5 -36    3.90    5.22
  -6   6   1  204.46   27.63
   6  -6  -1  178.47   27.34
   6   6  -1  190.12   24.77
   6   6  -1  177.51   24.62
  -6  -6   1  176.99   24.36
  -6  -6   1  180.01   24.55
  -6   6   2   32.91    9.23
   6  -6  -2   48.58   10.85
   6   6  -2   35.11    7.62
   6   6  -2   29.64    7.27
   6   6  -2   39.13    8.57
  -6  -6   2   44.70    8.01
  -6  -6   2   31.63    7.15
  -6   6   3    2.02    4.21
   6  -6  -3    8.61    5.17
   6   6  -3    5.55    3.28
   6   6  -3    6.43    3.42
   6   6  -3    3.41    3.40
  -6  -6   3   10.98    3.67
  -6  -6   3    9.46    3.51
  -6   6   4   25.80    7.73
   6  -6  -4   19.63    7.45
   6   6  -4   25.02    5.90
   6   6  -4   25.64    6.43
  -6  -6   4   26.68    5.81
  -6  -6   4   26.91    5.58
  -6   6   5  271.18   28.00
   6  -6  -5  145.23   24.39
   6   6  -5  202.41   22.55
   6   6  -5  128.49   21.80
  -6  -6   5  170.15   21.87
  -6  -6   5  155.45   20.65
  -6   6   6  105.84   17.94
   6  -6  -6  112.45   18.59
   6   6  -6   98.39   14.81
   6   6  -6   79.33   14.95
  -6  -6   6  105.42   14.90
  -6  -6   6  121.77   14.02
  -6  -6   6  118.63   13.74
  -6   6   7  105.59   16.05
   6  -6  -7   76.86   15.03
   6   6  -7   83.93   12.17
   6   6  -7   89.26   13.11
  -6  -6   7   84.01   12.07
  -6  -6   7   82.97   10.20
  -6  -6   7   78.19   10.05
  -6   6   8   27.57    7.64
   6  -6  -8   23.17    8.12
   6   6  -8   23.38    5.11
   6   6  -8   25.62    5.75
  -6  -6   8   21.89    4.94
  -6   6   9  136.06   21.35
   6   6  -9  166.83   18.48
   6   6  -9  114.61   18.29
  -6  -6   9  137.84   17.88
  -6   6  10  109.60   17.40
   6   6 -10  111.43   13.87
   6   6 -10   85.64   14.02
  -6  -6  10  102.30   13.59
  -6   6  11   82.95   14.22
   6   6 -11   72.11   10.57
   6   6 -11   75.12   11.50
  -6  -6  11   76.63   10.54
  -6   6  12   82.09   14.87
   6   6 -12   87.27   11.66
   6   6 -12   80.86   12.29
  -6  -6  12   85.42   11.37
  -6   6  13    6.57    4.87
   6  -6 -13    0.13    4.34
   6   6 -13   -0.00    1.74
   6   6 -13    2.18    2.34
  -6   6  14    1.08    3.94
   6  -6 -14   -0.00    4.43
   6   6 -14   -0.00    1.69
   6   6 -14    0.00    1.90
  -6   6  15   86.20   14.81
   6  -6 -15   92.36   15.90
   6   6 -15   69.04   11.13
  -6   6  16    7.53    4.71
   6  -6 -16   21.19    6.98
   6   6 -16    9.56    3.45
  -6   6  17   38.36    8.94
   6  -6 -17   17.45    7.67
   6   6 -17   24.48    5.53
  -6   6  18   66.04   12.70
   6  -6 -18   68.88   13.48
   6   6 -18   52.58    9.49
  -6   6  19   24.78    7.89
   6  -6 -19   28.49    8.74
  -6   6  20    5.31    4.92
   6  -6 -20    8.46    5.77
  -6   6  21   23.12    7.57
   6  -6 -21    4.87    5.59
   6  -6 -22   19.02    7.35
   6  -6 -23   25.88    9.28
   6  -6 -24   -0.00    5.18
   6  -6 -25   21.82    8.02
  -6   6  26   35.82   10.26
   6  -6 -26   36.61   10.16
   6  -6 -27   11.52    6.79
   6  -6 -28    4.66    5.88
   6  -6 -29   -0.00    5.14
   6  -6 -30    3.40    5.10
   6  -6 -31   13.68    6.53
   6  -6 -32    7.33    5.82
   6  -6 -33    6.15    6.19
   6  -6 -34    6.43    4.93
   6  -6 -35    2.68    4.98
  -6   7   1   12.39    6.47
   6  -7  -1   16.77    7.46
   6   7  -1   20.42    5.65
  -6  -7   1   10.69    4.54
  -6  -7   1   18.80    5.79
  -6   7   2    9.36    5.95
   6  -7  -2   12.57    6.25
   6   7  -2   19.65    5.45
  -6  -7   2   21.59    5.59
  -6  -7   2    6.68    3.68
  -6   7   3  297.58   40.53
   6   7  -3  278.12   37.23
   6   7  -3  294.14   38.71
  -6  -7   3  288.54   37.27
  -6  -7   3  346.56   37.93
  -6   7   4   85.83   16.28
   6  -7  -4   93.12   16.88
   6   7  -4   78.31   13.25
   6   7  -4   81.95   14.23
  -6  -7   4   96.39   13.86
  -6  -7   4   83.69   13.05
  -6   7   5   38.63    9.69
   6  -7  -5   21.72    8.15
   6   7  -5   29.33    6.91
   6   7  -5   32.79    7.91
  -6  -7   5   33.65    6.98
  -6  -7   5   32.73    6.41
  -6   7   6   16.62    7.06
   6  -7  -6    9.16    6.50
   6   7  -6   26.76    6.03
   6   7  -6   28.74    7.01
  -6  -7   6   28.41    5.95
  -6  -7   6   14.88    4.33
  -6   7   7   22.82    8.00
   6   7  -7   20.03    5.49
   6   7  -7   27.32    6.75
  -6  -7   7   28.51    6.03
  -6  -7   7   23.11    4.78
  -6   7   8   69.69   12.75
   6   7  -8   50.13    9.15
   6   7  -8   56.51   10.10
  -6  -7   8   72.34    9.77
  -6  -7   8   44.42    7.26
  -6   7   9  165.73   25.22
   6   7  -9  181.68   22.31
   6   7  -9  152.15   22.57
  -6  -7   9  172.02   21.86
  -6   7  10    1.63    4.25
   6   7 -10    0.26    2.21
   6   7 -10   -0.00    2.56
  -6  -7  10   -0.00    1.90
  -6   7  11   -0.00    3.88
   6  -7 -11    3.72    4.29
   6   7 -11    0.00    2.20
   6   7 -11   -0.00    2.56
  -6   7  12   21.40    7.52
   6  -7 -12   24.50    8.35
   6   7 -12   15.88    4.78
   6   7 -12   37.09    7.02
  -6   7  13  193.90   26.84
   6  -7 -13  202.56   28.21
   6   7 -13  191.67   22.77
   6   7 -13  144.38   22.81
  -6   7  14    2.85    4.12
   6  -7 -14    0.00    4.90
   6   7 -14    1.51    2.39
  -6   7  15    0.62    3.79
   6  -7 -15    1.16    4.56
   6   7 -15    4.14    3.44
   6  -7 -16    0.00    4.83
   6  -7 -17   10.88    6.56
   6  -7 -18   11.96    6.50
   6  -7 -19   96.70   18.05
   6  -7 -20   15.05    7.38
   6  -7 -21    7.75    5.98
  -6   7  22    1.56    3.85
   6  -7 -22    5.74    5.14
  -6   7  23   25.72    8.73
   6  -7 -23   27.77    9.33
  -6   7  24   11.04    6.02
   6  -7 -24    6.38    5.29
  -6   7  25   24.38    8.23
   6  -7 -25   18.80    8.40
  -6   7  26    5.43    5.48
   6  -7 -26    6.33    5.15
   6  -7 -27    4.31    5.25
   6  -7 -28    8.45    6.37
   6  -7 -29   28.31   10.11
   6  -7 -30    3.32    4.82
   6  -7 -31    9.51    6.55
   6  -7 -32    3.74    5.89
   6  -7 -33   -0.00    4.18
   6  -7 -34    1.98    4.80
   6  -8  -1  186.69   28.61
   6   8  -1  178.52   24.83
   6   8  -1  158.85   25.72
  -6  -8   1  186.43   24.72
   6  -8  -2   18.11    7.49
   6   8  -2    7.20    4.21
  -6  -8   2    6.93    3.85
   6  -8  -3    4.04    5.25
   6   8  -3    0.00    2.65
  -6  -8   3    0.74    2.82
   6   8  -4    0.00    3.17
   6   8  -4    0.93    3.62
  -6  -8   4   -0.00    2.66
   6   8  -5  233.99   36.51
   6   8  -5  301.13   38.99
  -6  -8   5  390.76   38.56
   6   8  -6    5.34    3.72
   6   8  -6   10.77    5.11
  -6  -8   6    7.94    4.03
   6   8  -7  122.44   17.10
  -6  -8   7  106.54   16.34
   6   8  -8    6.47    3.86
  -6  -8   8    5.06    3.29
   6  -8  -9  143.79   23.76
   6   8  -9  139.27   19.75
  -6  -8   9  142.70   17.91
   6  -8 -10    2.26    5.81
   6   8 -10   41.13    7.46
  -6  -8  10   49.01    5.54
   6  -8 -11  122.52   21.49
   6   8 -11  123.14   17.49
   6  -8 -12   36.18   10.56
   6   8 -12   28.40    6.77
   6  -8 -13    2.93    4.51
   6  -8 -14    1.66    4.46
   6  -8 -15  128.85   22.19
  -6   8  16    3.47    4.30
   6  -8 -16    2.94    4.61
  -6   8  17   27.40    9.40
   6  -8 -17   44.13   11.50
  -6   8  18    0.00    3.59
   6  -8 -18   -0.00    4.93
  -6   8  19    7.17    5.62
   6  -8 -19   20.12    8.08
  -6   8  20    0.00    3.80
   6  -8 -20    2.12    4.03
  -6   8  21   10.05    6.22
   6  -8 -21   12.09    7.18
  -6   8  22    4.49    4.92
   6  -8 -22    7.17    6.58
  -6   8  23   16.90    7.37
   6  -8 -23   19.67    8.51
  -6   8  24   -0.00    3.58
   6  -8 -24    0.03    3.61
  -6   8  25   14.85    7.30
   6  -8 -25   27.96    9.57
  -6   8  26    6.20    6.16
   6  -8 -26    1.50    3.76
  -6   8  27   47.28   11.73
   6  -8 -27   21.26    9.54
   6  -8 -28   -0.00    4.67
   6  -8 -29   -0.00    4.25
   6  -8 -30    1.04    4.92
   6  -8 -31   17.32    7.62
   6  -8 -32    0.00    4.50
   6  -8 -33   13.78    8.04
  -6   9   1    6.50    6.03
   6   9  -1    7.93    4.56
  -6   9   2    2.96    5.60
   6   9  -2   18.00    6.02
  -6  -9   2   10.28    4.95
  -6   9   3  360.22   38.33
   6   9  -3  213.70   31.27
  -6  -9   3  212.12   30.75
  -6   9   4   13.21    7.20
   6   9  -4   20.32    6.19
  -6  -9   4   11.28    4.86
  -6   9   5   -0.00    4.61
   6   9  -5    0.79    2.97
  -6  -9   5    3.00    2.97
  -6   9   6    9.97    6.79
   6  -9  -6   17.47    7.48
   6   9  -6   16.64    5.64
  -6  -9   6   19.00    5.66
  -6   9   7    6.15    5.72
   6  -9  -7   22.80    8.09
   6   9  -7   20.73    6.09
  -6   9   8    2.88    4.48
   6  -9  -8    1.34    4.06
   6   9  -8    3.17    3.67
  -6   9   9   89.11   17.96
   6  -9  -9  105.31   19.40
   6   9  -9  103.27   15.84
  -6   9  10   -0.00    5.23
   6  -9 -10    4.53    5.43
   6   9 -10    3.22    3.53
  -6   9  11    0.74    3.80
   6  -9 -11   -0.00    3.96
   6   9 -11    0.00    2.73
  -6   9  12    3.60    5.21
   6  -9 -12    0.00    4.94
  -6   9  13   16.31    8.61
   6  -9 -13  139.21   18.91
  -6   9  14    0.00    4.16
   6  -9 -14    3.67    5.10
  -6   9  15   22.39    8.92
   6  -9 -15   34.90   10.55
  -6   9  16   21.48    8.09
   6  -9 -16    4.91    6.10
  -6   9  17   10.62    5.94
   6  -9 -17    1.81    6.02
  -6   9  18    0.00    3.87
   6  -9 -18   -0.00    4.74
  -6   9  19   47.93   12.30
   6  -9 -19   47.13   12.64
  -6   9  20    3.27    5.55
   6  -9 -20    7.65    5.89
  -6   9  21    3.01    4.51
   6  -9 -21    4.50    6.40
  -6   9  22    0.12    3.45
   6  -9 -22    0.00    3.97
  -6   9  23   29.87   10.19
   6  -9 -23   26.26    9.70
  -6   9  24    0.00    4.19
   6  -9 -24   -0.00    4.45
  -6   9  25   14.71    7.95
   6  -9 -25   20.90    8.50
  -6   9  26    3.86    4.93
   6  -9 -26    5.30    5.77
  -6   9  27    4.98    6.14
   6  -9 -27    2.76    5.01
  -6   9  28    1.73    4.80
   6  -9 -28    3.70    5.56
   6  -9 -29   13.53    6.97
   6  -9 -30    2.32    4.58
   6  -9 -31    0.00    4.24
   6  -9 -32    3.02    5.41
  -6  10   1   38.10   11.28
   6  10  -1   41.26    9.95
  -6  10   2    0.00    5.63
   6  10  -2   19.13    6.64
  -6  10   3    2.62    5.12
   6  10  -3   -0.00    3.36
  -6  10   4    9.32    7.53
   6 -10  -4   11.76    6.91
   6  10  -4   10.54    5.15
  -6  10   5   51.42   12.50
   6 -10  -5   30.11   10.73
   6  10  -5   51.11   10.36
  -6  10   6    2.00    4.99
   6 -10  -6    1.67    5.04
   6  10  -6    8.78    4.93
  -6  10   7   17.30    8.02
   6 -10  -7   26.95    9.40
   6  10  -7   23.77    6.91
  -6  10   8   -0.00    4.81
   6 -10  -8    4.12    5.54
   6  10  -8    1.17    2.94
  -6  10   9    0.00    4.70
   6 -10  -9   -0.00    3.88
   6  10  -9   -0.00    2.73
  -6  10  10    3.13    5.48
   6 -10 -10    7.29    6.29
  -6  10  11  130.63   21.90
   6 -10 -11  108.15   21.46
  -6  10  12    0.56    4.49
   6 -10 -12    0.00    4.77
  -6  10  13   17.21    7.96
   6 -10 -13   27.41    9.66
  -6  10  14    7.89    6.17
   6 -10 -14    9.39    6.78
  -6  10  15   66.78   14.73
   6 -10 -15   65.50   15.54
  -6  10  16    0.97    4.88
   6 -10 -16    2.41    5.18
  -6  10  17   33.91   10.76
   6 -10 -17   51.97   13.33
  -6  10  18    4.69    5.56
   6 -10 -18    0.00    4.91
  -6  10  19    0.04    4.69
   6 -10 -19    3.48    5.31
  -6  10  20    1.92    4.80
   6 -10 -20    2.87    5.16
  -6  10  21   48.21   13.34
   6 -10 -21   56.71   14.22
  -6  10  22    3.34    5.54
   6 -10 -22   -0.00    5.52
  -6  10  23    7.22    6.59
   6 -10 -23    1.52    4.86
  -6  10  24    2.72    4.41
   6 -10 -24   -0.00    5.28
  -6  10  25   10.56    7.67
   6 -10 -25    4.40    5.85
  -6  10  26    5.52    5.80
   6 -10 -26   -0.00    6.09
  -6  10  27    4.94    5.25
   6 -10 -27   16.80    7.98
  -6  10  28    1.12    4.52
   6 -10 -28    0.60    5.47
   6 -10 -29    9.72    7.31
   6 -10 -30    1.71    5.52
   6 -10 -31    4.41    6.61
  -6  11   1    4.58    5.90
   6 -11  -1   13.82    8.37
  -6  11   2    3.87    5.82
   6 -11  -2    2.35    5.74
  -6  11   3   46.49   12.83
   6 -11  -3   52.03   13.90
   6  11  -3   42.81   10.28
  -6  11   4   -0.00    4.85
   6 -11  -4    4.02    5.56
   6  11  -4    0.00    3.68
  -6  11   5    0.00    5.20
   6 -11  -5    4.03    5.34
   6  11  -5    0.87    3.88
  -6  11   6   -0.00    4.77
   6 -11  -6    1.84    4.90
   6  11  -6   -0.00    3.26
  -6  11   7   10.22    7.09
   6 -11  -7   23.63    9.21
   6  11  -7   12.75    6.08
  -6  11   8   13.28    7.78
   6 -11  -8   24.46    9.51
   6  11  -8   18.90    6.62
  -6  11   9   32.36   10.31
   6 -11  -9   25.25    9.85
  -6  11  10   -0.00    5.29
   6 -11 -10    0.00    4.09
  -6  11  11    0.04    4.49
   6 -11 -11    0.38    4.24
  -6  11  12    1.72    5.98
   6 -11 -12   11.56    7.11
  -6  11  13   30.55   10.72
   6 -11 -13   47.05   12.84
  -6  11  14    0.16    4.60
   6 -11 -14   -0.00    4.36
  -6  11  15   10.16    7.03
   6 -11 -15   51.23   12.52
  -6  11  16    0.55    5.18
   6 -11 -16    2.92    5.25
  -6  11  17   16.52    8.05
   6 -11 -17   28.78   10.78
  -6  11  18    2.76    5.14
   6 -11 -18   -0.00    5.43
  -6  11  19   21.45    9.07
   6 -11 -19   22.58    9.55
  -6  11  20   -0.00    4.63
   6 -11 -20   -0.00    4.80
  -6  11  21    0.64    4.52
   6 -11 -21    4.21    6.03
  -6  11  22    0.00    4.05
   6 -11 -22    0.00    5.20
  -6  11  23   23.82    9.88
   6 -11 -23   20.55    9.77
  -6  11  24   -0.00    5.19
   6 -11 -24    0.63    5.29
  -6  11  25    0.26    4.25
   6 -11 -25    0.64    4.96
  -6  11  26    5.59    5.65
   6 -11 -26   -0.00    4.89
  -6  11  27    3.98    5.91
   6 -11 -27   -0.00    5.32
  -6  11  28   -0.00    4.44
   6 -11 -28   -0.00    5.92
  -6  11  29    5.37    6.11
   6 -11 -29    1.72    5.12
   6 -11 -30    2.65    5.91
  -6  12   1   36.47   12.36
   6 -12  -1   73.61   16.55
   6  12  -1   33.87   10.01
  -6  12   2    0.68    5.45
   6 -12  -2   -0.00    6.13
   6  12  -2    2.00    4.34
  -6  12   3    8.25    6.67
   6 -12  -3    3.82    6.08
   6  12  -3   -0.00    3.93
  -6  12   4    3.81    5.99
   6 -12  -4    3.54    5.74
  -6  12   5   39.59   12.08
   6 -12  -5   32.73   11.35
  -6  12   6    0.00    6.03
   6 -12  -6   -0.00    4.59
  -6  12   7    4.05    5.73
   6 -12  -7    5.90    6.14
  -6  12   8    0.69    5.35
   6 -12  -8    0.00    4.99
  -6  12   9    4.76    6.33
   6 -12  -9    5.60    5.67
  -6  12  10    2.55    5.41
   6 -12 -10   -0.00    4.50
  -6  12  11   30.02   10.40
   6 -12 -11   19.54    8.99
  -6  12  12   -0.00    5.89
   6 -12 -12    2.96    5.11
  -6  12  13    4.27    5.82
   6 -12 -13   -0.00    4.78
  -6  12  14    3.36    5.66
   6 -12 -14    0.27    4.16
  -6  12  15   12.44    7.14
   6 -12 -15   15.81    8.19
  -6  12  16    2.02    5.12
   6 -12 -16    0.00    5.36
  -6  12  17   10.27    7.02
   6 -12 -17   10.14    7.67
  -6  12  18    1.98    5.69
   6 -12 -18    5.82    6.60
  -6  12  19    6.56    5.42
   6 -12 -19   -0.00    5.76
  -6  12  20    0.00    4.28
   6 -12 -20    4.51    6.36
  -6  12  21   26.88    9.42
   6 -12 -21   11.03    8.10
  -6  12  22   -0.00    3.74
   6 -12 -22    3.28    6.14
  -6  12  23    4.29    5.78
   6 -12 -23    9.63    6.93
  -6  12  24    2.61    5.08
   6 -12 -24    2.59    6.01
  -6  12  25    5.18    6.34
   6 -12 -25    7.29    6.89
  -6  12  26    0.26    5.78
   6 -12 -26    0.37    4.75
  -6  12  27   26.76   10.00
   6 -12 -27    6.58    7.72
  -6  12  28   -0.00    5.71
   6 -12 -28    0.60    4.79
  -6  12  29    0.60    5.41
  -6  13   1    2.97    6.39
   6 -13  -1    4.57    6.49
   6  13  -1    6.22    5.45
  -6  13   2    4.71    6.32
   6 -13  -2   16.33    8.50
   6  13  -2    4.61    4.99
  -6  13   3   80.12   16.36
   6 -13  -3   65.34   16.38
   6  13  -3   31.34   10.47
  -6  13   4    9.86    7.57
   6 -13  -4   10.06    7.80
   6  13  -4   14.96    7.19
  -6  13   5    1.12    6.95
   6 -13  -5    1.34    5.59
   6  13  -5    3.97    4.80
  -6  13   6    1.97    5.67
   6 -13  -6    9.05    8.10
  -6  13   7   24.45    9.74
   6 -13  -7   12.99    8.30
  -6  13   8   12.25    8.15
   6 -13  -8    6.87    7.79
  -6  13   9   31.89   11.24
   6 -13  -9   46.15   13.43
  -6  13  10   -0.00    4.95
   6 -13 -10    3.02    6.28
  -6  13  11    1.73    6.07
   6 -13 -11   -0.00    4.66
  -6  13  12   10.22    7.16
   6 -13 -12   14.95    7.75
  -6  13  13   24.22   10.43
   6 -13 -13   39.87   12.59
  -6  13  14    4.59    5.55
   6 -13 -14    0.00    5.64
  -6  13  15    0.76    6.32
   6 -13 -15    3.11    5.49
  -6  13  16    1.20    5.71
   6 -13 -16    0.00    5.09
  -6  13  17   10.00    7.07
   6 -13 -17   13.12    8.02
  -6  13  18   -0.00    5.60
   6 -13 -18    2.38    5.27
  -6  13  19    2.60    6.50
   6 -13 -19    9.58    7.80
  -6  13  20    0.67    5.52
   6 -13 -20    1.33    6.43
  -6  13  21    2.17    5.79
   6 -13 -21    6.54    7.09
  -6  13  22    8.41    6.83
   6 -13 -22   -0.00    4.67
  -6  13  23    8.76    7.77
   6 -13 -23    8.12    7.64
  -6  13  24    1.17    5.05
   6 -13 -24    7.08    7.87
  -6  13  25    6.93    6.79
   6 -13 -25    4.15    7.34
  -6  13  26   -0.00    5.40
   6 -13 -26    0.13    5.51
  -6  13  27    0.00    5.68
   6 -13 -27    6.10    6.89
  -6  13  28    0.39    4.56
  -6  13  29    3.26    5.92
  -6  13  30   -0.00    5.64
  -6  14   1   11.52    8.40
   6  14  -1   11.27    6.47
  -6  14   2    9.10    7.37
   6 -14  -2    4.08    6.99
   6  14  -2    4.66    4.67
  -6  14   3    4.53    7.16
   6 -14  -3    2.19    5.96
   6  14  -3   -0.00    4.79
  -6  14   4    4.03    6.34
   6 -14  -4    2.55    5.68
   6  14  -4    6.00    5.77
  -6  14   5   33.96   11.62
   6 -14  -5    3.93    6.66
  -6  14   6   24.06   10.17
   6 -14  -6    9.00    6.74
  -6  14   7   20.60    9.36
   6 -14  -7   13.22    8.43
  -6  14   8    0.14    4.79
   6 -14  -8    0.00    5.34
  -6  14   9   19.85    8.30
   6 -14  -9   -0.00    6.23
  -6  14  10    1.64    5.60
   6 -14 -10    4.58    5.65
  -6  14  11   16.51    7.80
   6 -14 -11    9.94    7.51
  -6  14  12    1.59    5.93
   6 -14 -12   -0.00    5.44
  -6  14  13    0.00    5.37
   6 -14 -13   -0.00    5.50
  -6  14  14   -0.00    5.22
   6 -14 -14    0.00    5.26
  -6  14  15    0.00    5.10
   6 -14 -15    9.59    7.63
  -6  14  16    1.36    4.98
   6 -14 -16    6.34    7.28
  -6  14  17    6.20    7.07
   6 -14 -17    0.00    5.99
  -6  14  18    2.36    6.47
   6 -14 -18    5.33    5.21
  -6  14  19   -0.00    5.77
   6 -14 -19    3.84    7.18
  -6  14  20    4.17    6.46
   6 -14 -20   -0.00    5.26
  -6  14  21    0.00    5.31
   6 -14 -21    4.88    6.19
  -6  14  22    5.79    5.95
   6 -14 -22   -0.00    7.22
  -6  14  23   11.57    7.08
   6 -14 -23    5.53    7.26
  -6  14  24   -0.00    5.22
   6 -14 -24    0.00    6.74
  -6  14  25    3.67    5.31
   6 -14 -25    0.00    5.68
  -6  14  26    2.89    5.94
  -6  15   1    0.59    4.19
   6  15  -1    2.72    4.37
  -6  15   2    7.80    7.79
   6  15  -2    0.52    5.22
  -6  15   3    8.88    8.84
  -6  15   4    0.00    5.77
  -6  15   5    1.37    5.35
  -6  15   6   -0.00    4.59
  -6  15   7    5.41    8.00
  -6  15   8    9.55    7.95
   6 -15  -8    0.71    5.67
  -6  15   9    1.81    5.61
   6 -15  -9    7.96    7.07
  -6  15  10    1.59    5.35
   6 -15 -10   -0.00    5.19
  -6  15  11    2.16    5.32
   6 -15 -11    2.41    5.80
  -6  15  12    8.05    7.00
   6 -15 -12    1.55    5.22
  -6  15  13    9.50    6.36
   6 -15 -13    5.96    6.95
  -6  15  14    3.11    5.95
   6 -15 -14    4.08    7.03
  -6  15  15    3.67    6.40
   6 -15 -15   -0.00    5.69
  -6  15  16   -0.00    5.31
   6 -15 -16    2.43    6.25
  -6  15  17    5.00    6.36
   6 -15 -17   -0.00    5.20
  -6  15  18   -0.00    5.55
   6 -15 -18    9.25    8.14
  -6  15  19    0.00    5.85
   6 -15 -19    0.00    5.40
  -6  15  20    3.17    6.10
   6 -15 -20    1.02    5.85
  -6  15  21    2.28    6.20
   6 -15 -21    9.53    8.15
   6 -15 -22   15.05    9.47
   6 -15 -23    8.09    7.69
  -6  16   1    3.55    6.55
   6  16  -1    1.56    5.27
  -6  16   2    3.30    6.67
  -6  16   3    0.39    5.57
  -6  16   4    0.22    4.14
  -6  16   5   -0.00    5.21
  -6  16   6    2.62    5.58
  -6  16   7    2.53    6.40
  -6  16   8    1.02    5.72
  -6  16   9    3.20    6.76
  -6  16  10    3.11    5.54
  -6  16  11    1.54    5.46
  -6  16  12    2.48    5.64
  -6  16  13    0.21    5.14
  -6  16  14    7.73    7.18
   6 -16 -18    0.00    5.57
   6 -16 -19   -0.00    6.04
   6 -16 -20   -0.00    6.14
   6 -16 -21   -0.00    5.21
  -5   0   1    6.69    3.22
  -5   0   1    4.48    2.70
   5   0  -1    4.45    2.82
   5   0  -1    3.29    2.94
  -5   0   2    1.28    2.10
  -5   0   2   -0.00    2.06
   5   0  -2   -0.00    2.37
   5   0  -2   -0.00    2.27
  -5   0   3  117.81   14.84
  -5   0   3   99.83   14.05
   5   0  -3  121.32   14.97
   5   0  -3  105.14   15.07
  -5   0   4    0.69    1.99
  -5   0   4   -0.00    1.70
   5   0  -4    0.82    2.22
   5   0  -4   -0.00    2.44
  -5   0   5 2626.76  233.78
  -5   0   5 1711.37  231.77
   5   0  -5 2545.79  233.72
  -5   0   6   -0.00    2.05
  -5   0   6    0.80    1.05
   5   0  -6   -0.00    1.95
   5   0  -6   -0.00    1.98
  -5   0   7   88.33   11.67
   5   0  -7   94.71   11.64
   5   0  -7   82.67   11.69
  -5   0   8    1.25    1.77
   5   0  -8    1.51    1.47
   5   0  -8    0.13    1.90
  -5   0   9  594.52   68.63
   5   0  -9  694.79   68.67
   5   0  -9  549.64   68.65
  -5   0  10    0.64    1.62
   5   0 -10    1.09    1.32
   5   0 -10    0.40    1.62
  -5   0  11   30.01    4.98
   5   0 -11   30.44    4.77
   5   0 -11   29.86    5.23
  -5   0  12    0.30    1.60
   5   0 -12   -0.00    1.24
   5   0 -12    0.73    1.71
  -5   0  13   13.40    3.14
   5   0 -13   16.37    3.27
   5   0 -13   12.61    3.31
  -5   0  14    0.16    1.33
   5   0 -14   -0.00    1.35
   5   0 -14   -0.00    1.74
  -5   0  15  123.00   17.29
  -5   0  15  152.81   17.99
   5   0 -15  130.50   17.39
   5   0 -15  170.78   18.57
  -5   0  16    0.00    1.72
  -5   0  16    0.20    1.41
   5   0 -16   -0.00    1.88
  -5   0  17  111.97   14.61
  -5   0  17  113.03   14.74
   5   0 -17  103.73   14.93
  -5   0  18   -0.00    1.74
  -5   0  18    1.00    1.75
   5   0 -18    1.03    1.99
  -5   0  19  163.27   19.30
  -5   0  19  160.38   19.37
   5   0 -19  119.13   19.00
  -5   0  20    0.00    2.31
  -5   0  20    0.12    1.95
  -5   0  21  258.19   30.86
  -5   0  21  238.93   30.66
  -5   0  22    0.00    2.39
   5   0 -22   -0.00    2.21
  -5   0  23    1.49    2.52
   5   0 -23   -0.00    2.91
   5   0 -24    1.35    2.98
   5   0 -25   32.38    7.64
   5   0 -26   -0.00    3.01
   5   0 -27   78.33   13.64
   5   0 -28   -0.00    2.45
   5   0 -29    2.90    3.99
   5   0 -30    0.00    3.46
   5   0 -31   46.82   10.80
   5   0 -32   -0.00    4.05
   5   0 -33    0.33    2.80
   5   0 -34    0.06    3.45
   5   0 -35    7.34    4.49
   5   0 -36   -0.00    3.36
   5   0 -37   14.65    6.21
   5   0 -38    0.58    4.47
   5   0 -39    4.91    4.35
  -5   1   1  522.83   63.61
  -5   1   1  517.78   63.35
   5  -1  -1  523.91   63.60
   5  -1  -1  519.14   64.06
   5   1  -1  614.99   63.36
   5   1  -1  598.69   63.77
  -5  -1   1  577.33   63.41
  -5  -1   1  531.18   62.73
  -5   1   2    4.86    3.36
  -5   1   2    5.52    3.26
   5  -1  -2    0.12    2.59
   5  -1  -2    2.00    2.98
   5   1  -2    3.12    2.38
   5   1  -2    5.22    2.79
  -5  -1   2    3.16    2.54
  -5  -1   2    8.04    2.71
  -5   1   3  568.66   67.17
  -5   1   3  619.69   66.99
   5  -1  -3  603.40   67.31
   5  -1  -3  542.26   67.47
   5   1  -3  625.19   66.53
   5   1  -3  554.19   66.56
  -5  -1   3  586.31   66.47
  -5  -1   3  586.11   66.05
  -5  -1   3  581.40   65.76
  -5   1   4   16.82    4.65
  -5   1   4   11.63    3.40
   5  -1  -4   13.81    3.99
   5  -1  -4   10.72    4.46
   5   1  -4   14.15    3.45
   5   1  -4   12.49    3.45
  -5  -1   4   11.10    3.28
  -5  -1   4   16.87    2.82
  -5  -1   4   11.74    2.57
  -5   1   5  100.21   14.79
  -5   1   5  110.66   14.36
   5  -1  -5  112.60   14.82
   5  -1  -5  112.52   15.27
   5   1  -5  108.43   13.96
   5   1  -5  117.46   14.24
  -5  -1   5  108.28   13.92
  -5   1   6  691.31   78.95
  -5   1   6  733.75   78.22
   5  -1  -6  700.56   78.63
   5  -1  -6  644.46   78.88
   5   1  -6  786.59   77.84
   5   1  -6  605.68   77.57
  -5  -1   6  710.49   77.59
  -5   1   7  712.90   76.72
  -5   1   7  677.18   75.55
   5  -1  -7  746.23   76.46
   5  -1  -7  672.40   76.67
   5   1  -7  619.23   74.80
   5   1  -7  654.92   75.12
  -5  -1   7  705.29   75.02
  -5   1   8    0.00    2.29
  -5   1   8    0.40    1.42
   5  -1  -8    1.33    2.02
   5  -1  -8   -0.00    2.76
   5   1  -8    1.02    1.22
   5   1  -8    0.00    1.33
  -5  -1   8    0.00    1.14
  -5   1   9   39.41    6.99
  -5   1   9   48.90    6.17
   5  -1  -9   40.63    6.74
   5  -1  -9   49.33    7.59
   5   1  -9   37.54    5.20
   5   1  -9   41.69    5.61
  -5  -1   9   43.00    5.36
  -5   1  10   -0.00    2.03
  -5   1  10    0.70    1.11
   5  -1 -10    1.15    1.86
   5  -1 -10    0.00    2.36
   5   1 -10    1.69    0.81
   5   1 -10    0.00    0.99
  -5  -1  10    1.21    0.84
  -5   1  11  201.08   26.78
   5  -1 -11  187.28   26.38
   5  -1 -11  208.12   27.24
   5   1 -11  207.52   25.31
  -5  -1  11  259.76   25.08
  -5   1  12   23.87    4.62
   5  -1 -12   13.40    3.52
   5  -1 -12   16.57    4.24
   5   1 -12   15.73    2.86
  -5  -1  12   15.66    2.54
  -5  -1  12   16.93    2.50
  -5   1  13  520.05   56.36
   5  -1 -13  490.45   55.95
   5  -1 -13  466.60   56.49
   5   1 -13  440.84   54.79
  -5  -1  13  525.99   54.34
  -5  -1  13  481.46   54.27
  -5   1  14   -0.00    2.17
   5  -1 -14   -0.00    2.05
   5  -1 -14    3.99    2.78
  -5  -1  14    1.74    1.19
  -5  -1  14    1.54    1.19
  -5   1  15   48.79    8.01
   5  -1 -15   58.07    8.22
   5  -1 -15   45.48    8.17
  -5  -1  15   42.58    6.47
  -5  -1  15   50.02    6.67
  -5   1  16    1.12    2.29
   5  -1 -16    3.87    2.34
   5  -1 -16    0.00    2.04
  -5  -1  16    2.82    1.72
  -5  -1  16    5.27    1.95
  -5   1  17   29.01    5.97
   5  -1 -17   39.55    6.32
   5  -1 -17   32.31    6.65
  -5  -1  17   23.33    4.59
  -5  -1  17   26.51    4.76
  -5   1  18    3.84    2.86
   5  -1 -18    4.55    2.62
   5  -1 -18    2.87    2.88
  -5  -1  18    2.10    1.90
  -5  -1  18    2.82    1.93
  -5   1  19  208.95   26.85
  -5   1  19  222.15   27.31
   5  -1 -19  208.70   26.83
   5  -1 -19  254.71   28.45
  -5  -1  19  190.07   25.40
  -5  -1  19  218.86   25.85
  -5   1  20    8.21    3.58
  -5   1  20   11.26    4.15
   5   1 -20    7.26    3.54
  -5  -1  20    5.03    2.65
  -5  -1  20    7.15    2.95
  -5   1  21    5.93    3.45
  -5   1  21    7.44    3.55
   5   1 -21    5.01    3.31
  -5  -1  21    5.63    2.93
  -5   1  22   18.91    5.14
   5  -1 -22   12.94    5.24
   5   1 -22   10.03    4.06
  -5  -1  22   22.63    4.87
  -5   1  23   60.11   10.94
   5  -1 -23   69.17   11.88
  -5   1  24    4.70    3.38
   5  -1 -24    4.22    3.87
   5  -1 -25   25.75    7.06
   5  -1 -26   10.15    5.03
   5  -1 -27   83.45   14.79
   5  -1 -28   23.94    7.37
   5  -1 -29   51.47   11.12
   5  -1 -30   -0.00    3.27
   5  -1 -31    3.00    4.30
   5  -1 -32    3.72    4.07
   5  -1 -33   49.01   11.36
   5   1 -33   38.21    9.61
   5  -1 -34   -0.00    3.62
   5   1 -34    1.68    3.15
   5  -1 -35   13.75    6.32
   5   1 -35    8.59    4.96
   5  -1 -36    0.70    3.64
   5   1 -36    0.00    2.63
   5  -1 -37    7.17    5.63
   5   1 -37   14.41    6.05
   5  -1 -38   -0.00    3.50
   5   1 -38    0.00    3.67
   5  -1 -39    6.58    5.47
   5   1 -39    6.68    4.74
  -5   2   1    9.60    4.49
  -5   2   1    8.61    3.91
   5  -2  -1    2.84    2.86
   5  -2  -1    7.57    4.21
   5   2  -1    6.52    3.02
   5   2  -1    6.27    3.14
  -5  -2   1    3.09    2.75
  -5  -2   1    5.11    2.66
  -5  -2   1    6.45    2.94
  -5   2   2   18.62    5.43
  -5   2   2   16.32    4.91
   5  -2  -2   23.61    5.50
   5  -2  -2   14.64    5.14
   5   2  -2   22.50    4.62
   5   2  -2   21.04    4.82
  -5  -2   2   18.39    4.34
  -5  -2   2   19.18    4.10
  -5  -2   2   19.58    4.10
  -5   2   3  196.88   27.24
  -5   2   3  264.64   27.81
   5  -2  -3  225.70   27.27
   5  -2  -3  202.16   27.70
   5   2  -3  208.53   25.83
  -5  -2   3  205.50   25.95
  -5  -2   3  204.47   25.17
  -5  -2   3  231.42   25.34
  -5   2   4   58.04   11.42
  -5   2   4   81.99   11.90
   5  -2  -4   62.96   11.20
   5  -2  -4   85.64   12.48
   5   2  -4   72.95   10.35
   5   2  -4   76.90   10.72
  -5  -2   4   76.04   10.54
  -5  -2   4   74.65    9.31
  -5  -2   4   90.73    9.45
  -5   2   5  703.50   78.22
  -5   2   5  615.29   77.13
   5  -2  -5  655.40   77.46
   5  -2  -5  649.50   78.14
   5   2  -5  686.30   76.33
   5   2  -5  685.38   75.92
   5   2  -5  686.97   76.19
  -5  -2   5  745.27   76.93
  -5   2   6   13.64    4.54
  -5   2   6    8.47    3.48
   5  -2  -6    7.39    3.48
   5  -2  -6    5.15    3.39
   5   2  -6   10.07    2.35
   5   2  -6   13.24    2.64
   5   2  -6    9.13    2.53
  -5   2   7  144.97   16.69
  -5   2   7  113.25   15.24
   5  -2  -7  124.82   15.78
   5  -2  -7  156.98   17.26
   5   2  -7  126.72   13.46
   5   2  -7  110.13   13.40
   5   2  -7  103.01   13.50
   5   2  -7   97.22   13.43
  -5   2   8   14.52    4.29
  -5   2   8   14.08    3.79
   5  -2  -8    3.38    3.21
   5  -2  -8    3.92    3.46
   5   2  -8   17.06    2.30
   5   2  -8   13.16    2.20
  -5   2   9  771.01   79.38
  -5   2   9  630.66   77.91
   5  -2  -9  671.46   78.49
   5  -2  -9  736.86   79.62
  -5   2  10    3.55    2.53
  -5   2  10    1.74    2.10
   5  -2 -10    3.76    2.77
   5  -2 -10    4.89    3.31
  -5   2  11    8.42    3.45
  -5   2  11   10.89    3.06
   5  -2 -11    5.14    2.71
   5  -2 -11    9.17    3.72
  -5   2  12  107.90   14.86
  -5   2  12  106.21   13.82
   5  -2 -12  113.85   14.65
   5  -2 -12   88.96   14.58
  -5   2  13   64.70   10.36
  -5   2  13   68.31    9.52
   5  -2 -13   68.79   10.07
   5  -2 -13   55.76   10.31
  -5   2  14   39.23    7.28
   5  -2 -14   40.68    7.13
   5  -2 -14   31.08    7.38
  -5   2  15  445.12   55.78
   5  -2 -15  508.48   55.92
   5  -2 -15  481.55   56.63
  -5   2  16    4.95    3.09
   5  -2 -16    1.43    2.22
   5  -2 -16    0.00    2.41
  -5  -2  16    3.06    1.27
  -5  -2  16    2.83    1.30
  -5   2  17    5.40    3.22
   5  -2 -17    8.71    3.32
   5  -2 -17   11.20    4.37
   5   2 -17    3.97    2.27
  -5  -2  17    8.41    2.05
  -5  -2  17   10.06    2.33
  -5   2  18    3.04    2.60
   5  -2 -18    0.19    2.09
   5  -2 -18   -0.00    2.49
   5   2 -18    0.34    1.72
  -5  -2  18    2.09    1.44
  -5  -2  18    0.91    1.46
  -5   2  19  107.69   17.58
   5  -2 -19  129.39   17.91
   5   2 -19  110.77   16.35
  -5  -2  19  128.60   15.84
  -5  -2  19  151.15   16.35
  -5   2  20   62.42   10.94
   5  -2 -20   81.25   11.56
   5   2 -20   62.94    9.89
  -5  -2  20   56.89    8.90
  -5   2  21    7.16    4.42
   5  -2 -21    5.26    3.42
   5  -2 -21    9.33    4.65
   5   2 -21    6.55    3.45
  -5  -2  21    3.39    2.34
  -5   2  22   13.45    5.12
  -5   2  22   14.40    5.00
   5  -2 -22   18.99    5.36
   5  -2 -22   13.15    5.49
   5   2 -22   17.59    4.97
  -5   2  23   16.52    5.62
   5  -2 -23   11.51    5.20
  -5   2  24    0.00    2.55
   5  -2 -24    0.57    2.58
  -5   2  25  122.16   18.56
   5  -2 -25  118.47   19.10
   5  -2 -26   14.87    5.73
   5  -2 -27   54.99   11.61
   5  -2 -28   -0.00    3.63
   5  -2 -29   22.48    7.67
   5  -2 -30    7.03    5.30
   5  -2 -31   54.18   12.31
   5  -2 -32    0.71    4.19
   5  -2 -33    0.46    3.91
   5  -2 -34    5.18    4.78
   5  -2 -35    9.04    5.77
   5  -2 -36    4.17    5.08
   5  -2 -37    5.52    5.07
   5  -2 -38    0.08    5.04
  -5   3   1  496.53   46.38
  -5   3   1  340.41   43.88
   5  -3  -1  361.13   44.06
   5  -3  -1  358.51   45.16
   5   3  -1  338.82   42.73
   5   3  -1  312.16   42.38
   5   3  -1  363.88   43.09
  -5  -3   1  343.95   42.48
  -5  -3   1  425.86   42.80
  -5   3   2   61.26   11.17
  -5   3   2   76.62   11.47
   5  -3  -2   78.91   11.38
   5  -3  -2   49.28   10.90
   5   3  -2   78.91   10.17
   5   3  -2   62.45    9.61
   5   3  -2   57.50    9.74
   5   3  -2   60.54    9.66
  -5  -3   2   63.12    9.30
  -5  -3   2   58.59    9.05
  -5   3   3  134.38   17.91
  -5   3   3  119.90   16.98
   5  -3  -3  135.35   17.26
   5  -3  -3  124.23   17.92
   5   3  -3  123.35   15.61
   5   3  -3  109.33   15.33
   5   3  -3  115.21   15.79
   5   3  -3  110.19   15.56
  -5  -3   3  116.73   14.84
  -5  -3   3  119.16   14.82
  -5   3   4    5.95    4.08
  -5   3   4    3.57    3.37
   5  -3  -4    1.65    2.67
   5  -3  -4    0.23    2.87
   5   3  -4    4.84    2.35
   5   3  -4    4.64    2.30
   5   3  -4    0.54    1.77
   5   3  -4    4.28    2.66
  -5  -3   4    3.03    1.41
  -5  -3   4    4.15    1.62
  -5   3   5  253.01   29.72
  -5   3   5  253.24   29.10
   5  -3  -5  254.03   29.08
   5  -3  -5  230.89   29.69
   5   3  -5  224.16   26.65
   5   3  -5  234.53   26.84
   5   3  -5  203.42   26.83
   5   3  -5  209.64   26.77
  -5   3   6  228.59   29.37
   5  -3  -6  256.66   29.18
   5  -3  -6  237.78   29.82
   5   3  -6  241.39   26.58
   5   3  -6  248.98   26.72
   5   3  -6  236.97   26.99
   5   3  -6  182.68   26.40
  -5   3   7   77.87   12.77
  -5   3   7   93.33   12.85
   5  -3  -7   68.91   11.95
   5  -3  -7   98.98   13.79
   5   3  -7   69.50    9.91
   5   3  -7   94.18   10.29
   5   3  -7   81.24   10.45
   5   3  -7   82.40   10.35
  -5   3   8   57.10   14.46
  -5   3   8  148.28   16.56
   5  -3  -8  117.61   15.90
   5  -3  -8  104.04   16.25
   5   3  -8  125.10   13.05
   5   3  -8  114.94   12.99
   5   3  -8  114.31   13.39
   5   3  -8  103.67   13.20
  -5   3   9  104.81   15.13
  -5   3   9  129.62   15.16
   5  -3  -9  112.07   14.92
   5  -3  -9  120.14   16.05
   5   3  -9   92.61   11.88
   5   3  -9  101.18   11.90
  -5   3  10   25.09    5.76
  -5   3  10   32.62    6.02
   5  -3 -10   38.30    6.54
   5  -3 -10   20.46    5.80
   5   3 -10   19.85    2.81
   5   3 -10   20.05    2.75
  -5   3  11    0.00    2.36
  -5   3  11    0.00    2.34
   5  -3 -11   -0.00    2.06
   5  -3 -11    0.86    2.89
  -5   3  12   17.81    5.46
  -5   3  12   32.89    6.00
   5  -3 -12   30.52    6.09
   5  -3 -12   22.07    6.28
  -5   3  13  221.06   29.28
   5  -3 -13  215.52   28.67
   5  -3 -13  262.80   30.59
   5   3 -13  229.58   25.69
  -5   3  14   28.92    6.38
   5  -3 -14   17.05    5.08
   5  -3 -14   19.92    6.15
   5   3 -14   25.66    3.63
  -5   3  15   12.89    4.44
   5  -3 -15    6.23    3.54
   5  -3 -15    6.29    3.69
   5   3 -15    6.84    1.96
  -5   3  16   51.33    9.47
   5  -3 -16   44.70    8.55
   5  -3 -16   48.28    9.71
   5   3 -16   48.52    6.83
  -5  -3  16   45.16    5.72
  -5  -3  16   48.64    5.78
  -5   3  17   89.80   13.24
   5  -3 -17   87.69   12.82
   5   3 -17   69.63   10.32
  -5  -3  17   72.78    9.44
  -5  -3  17   82.32    9.60
  -5   3  18   24.27    5.87
   5  -3 -18   22.64    5.63
   5   3 -18    9.31    3.27
  -5  -3  18   12.12    2.67
  -5  -3  18   16.89    3.16
  -5   3  19   -0.00    2.74
   5  -3 -19    0.00    2.12
   5   3 -19    0.41    1.82
  -5  -3  19    0.58    1.36
  -5   3  20   -0.00    2.63
   5  -3 -20    0.44    3.07
   5  -3 -20    0.23    2.58
   5   3 -20   -0.00    1.97
  -5  -3  20   -0.00    1.70
  -5   3  21   57.46   11.63
   5  -3 -21   70.28   12.02
   5  -3 -21   53.51   11.87
   5   3 -21   93.58   11.64
  -5   3  22   98.06   17.01
   5  -3 -22  221.06   20.54
   5  -3 -22   87.17   17.06
   5   3 -22   98.45   15.57
  -5   3  23  108.15   18.32
   5  -3 -23  135.75   18.86
   5  -3 -23  126.50   19.57
  -5   3  24    4.95    4.30
   5  -3 -24    7.11    5.04
  -5   3  25   -0.00    3.47
   5  -3 -25    2.19    4.38
  -5   3  26   -0.00    2.92
   5  -3 -26    1.43    3.65
   5  -3 -27   40.31   10.09
   5  -3 -28    8.02    5.01
   5  -3 -29   49.85   11.72
   5  -3 -30   -0.00    3.33
   5  -3 -31   -0.00    4.30
   5  -3 -32    7.65    4.99
   5  -3 -33   25.99    8.49
   5  -3 -34    2.12    3.82
   5  -3 -35    1.95    3.63
   5  -3 -36   -0.00    4.60
   5  -3 -37   10.67    6.50
   5  -3 -38    2.26    5.05
  -5   4   1   71.76   13.58
  -5   4   1   75.10   13.21
   5  -4  -1   86.53   13.43
   5  -4  -1   67.35   13.66
   5   4  -1   80.67   12.04
   5   4  -1   74.76   11.85
   5   4  -1   92.07   12.98
   5   4  -1   83.58   12.44
  -5  -4   1   74.44   11.73
  -5  -4   1   88.73   11.82
  -5   4   2   15.74    5.83
  -5   4   2   11.56    4.69
   5  -4  -2    9.85    4.31
   5  -4  -2    9.91    4.94
   5   4  -2   11.79    3.95
   5   4  -2   19.11    4.45
   5   4  -2    9.80    4.06
   5   4  -2    9.71    3.95
  -5  -4   2   13.83    3.86
  -5  -4   2   13.00    3.55
  -5   4   3   45.16    9.43
  -5   4   3   42.08    8.45
   5  -4  -3   44.20    8.59
   5  -4  -3   49.33    9.90
   5   4  -3   39.02    7.15
   5   4  -3   44.97    7.53
   5   4  -3   48.86    8.15
   5   4  -3   45.36    7.62
  -5  -4   3   47.14    7.09
  -5  -4   3   34.34    6.53
  -5   4   4   65.21   11.98
  -5   4   4   68.00   11.67
   5  -4  -4   67.57   11.52
   5  -4  -4  104.53   14.12
   5   4  -4   62.27    9.84
   5   4  -4   54.40    9.72
   5   4  -4   71.84   10.64
   5   4  -4   73.94   10.60
  -5  -4   4   78.06    9.57
  -5  -4   4   69.88    9.27
  -5   4   5  218.88   28.61
  -5   4   5  233.81   28.36
   5  -4  -5  198.83   27.45
   5  -4  -5  238.51   29.43
   5   4  -5  220.52   25.76
   5   4  -5  206.21   25.83
   5   4  -5  213.79   26.28
   5   4  -5  223.94   26.46
  -5  -4   5  209.38   24.40
  -5  -4   5  210.33   24.36
  -5   4   6    1.66    3.79
  -5   4   6    0.37    2.86
   5  -4  -6   -0.00    2.46
   5  -4  -6    0.44    2.64
   5   4  -6    0.00    1.62
   5   4  -6   -0.00    1.54
   5   4  -6   -0.00    1.78
  -5   4   7   10.50    4.69
  -5   4   7   -0.00    3.38
   5  -4  -7   10.66    4.14
   5  -4  -7   12.32    5.17
   5   4  -7    7.21    2.51
   5   4  -7   11.66    2.85
   5   4  -7   11.77    3.13
  -5  -4   7   12.10    2.73
  -5   4   8   74.96   12.99
  -5   4   8   89.59   13.02
   5  -4  -8   84.70   12.81
   5  -4  -8   70.44   13.02
   5   4  -8   72.23   10.08
   5   4  -8   80.71   10.34
   5   4  -8   82.04   10.73
  -5  -4   8   81.02   10.25
  -5   4   9  121.37   16.91
  -5   4   9  105.78   15.87
   5  -4  -9  116.40   16.23
   5  -4  -9  138.86   18.27
   5   4  -9  111.03   13.32
   5   4  -9  104.42   13.35
   5   4  -9  111.32   13.83
  -5  -4   9  102.15   13.21
  -5   4  10  191.74   25.90
   5  -4 -10  217.49   25.83
   5  -4 -10  173.10   26.06
   5   4 -10  204.59   22.35
   5   4 -10  182.66   22.71
  -5  -4  10  190.66   22.22
  -5   4  11  186.08   29.91
   5  -4 -11  241.04   30.25
   5  -4 -11  255.59   31.94
   5   4 -11  224.64   26.73
   5   4 -11  205.33   27.30
  -5  -4  11  291.25   27.00
  -5   4  12    3.77    3.52
   5  -4 -12    4.33    3.17
   5  -4 -12    7.75    4.09
   5   4 -12    6.64    1.47
   5   4 -12    6.25    2.18
  -5  -4  12   11.74    1.68
  -5   4  13    5.84    3.72
   5  -4 -13    1.59    2.27
   5  -4 -13    0.00    3.25
   5   4 -13    2.97    0.91
   5   4 -13    2.14    1.60
  -5  -4  13    2.86    0.89
  -5   4  14   34.36    7.79
   5  -4 -14   22.97    6.45
   5  -4 -14   30.92    8.04
   5   4 -14   28.97    4.00
   5   4 -14   28.35    4.94
  -5  -4  14   35.80    4.13
  -5   4  15  379.24   46.97
   5  -4 -15  423.19   46.75
   5  -4 -15  347.38   47.24
   5   4 -15  358.97   42.41
   5   4 -15  387.12   43.59
  -5  -4  15  397.31   42.39
  -5   4  16  118.94   15.79
   5  -4 -16   93.51   13.99
   5   4 -16   84.85   10.60
   5   4 -16   68.12   11.25
  -5  -4  16   94.32   10.62
  -5   4  17  141.39   19.67
   5  -4 -17  129.72   18.63
   5   4 -17  126.94   15.45
   5   4 -17  124.03   16.41
  -5  -4  17  126.32   15.27
  -5   4  18    6.14    4.25
   5  -4 -18    4.69    3.59
   5   4 -18    4.25    1.80
   5   4 -18    5.69    2.65
  -5  -4  18    4.74    1.92
  -5   4  19  219.27   29.20
   5  -4 -19  224.42   28.73
   5  -4 -19  198.04   29.51
   5   4 -19  214.87   26.62
  -5   4  20    3.37    4.25
   5  -4 -20   10.49    4.45
   5  -4 -20   10.05    4.95
   5   4 -20    7.82    3.31
  -5   4  21   83.77   13.95
   5  -4 -21   78.73   13.22
   5  -4 -21   72.24   13.80
   5   4 -21   67.71   11.39
  -5   4  22    8.22    4.72
   5  -4 -22    5.89    4.31
  -5   4  23    6.10    4.31
   5  -4 -23    1.12    3.25
  -5   4  24    0.08    3.14
   5  -4 -24    3.81    4.16
  -5   4  25   41.11    9.70
   5  -4 -25   29.01    8.92
  -5   4  26   29.54    8.41
   5  -4 -26   28.54    8.69
  -5   4  27   19.17    7.17
   5  -4 -27   34.52    9.23
   5  -4 -28   -0.00    4.80
   5  -4 -29   10.09    6.46
   5  -4 -30   16.64    7.56
   5  -4 -31   13.49    6.50
   5  -4 -32   11.99    6.12
   5  -4 -33    0.00    4.18
   5  -4 -34   10.08    7.08
   5  -4 -35   15.94    7.54
   5  -4 -36    9.23    6.20
   5  -4 -37    0.00    3.85
  -5   5   1  267.37   34.43
  -5   5   1  349.34   35.44
   5  -5  -1  257.35   33.34
   5  -5  -1  269.23   34.97
   5   5  -1  265.65   32.10
  -5  -5   1  230.96   31.62
  -5  -5   1  219.49   31.54
  -5  -5   1  263.61   31.49
  -5   5   2   71.37   13.22
  -5   5   2   83.53   13.14
   5  -5  -2   63.56   11.73
   5  -5  -2   59.33   12.73
   5   5  -2   65.79   10.86
   5   5  -2   78.07   12.16
  -5  -5   2   79.47   11.32
  -5  -5   2   68.36   10.93
  -5  -5   2   71.61   10.52
  -5   5   3  185.42   25.73
  -5   5   3  164.20   24.60
   5  -5  -3  189.85   24.97
   5  -5  -3  188.27   26.19
   5   5  -3  199.89   23.50
   5   5  -3  178.12   23.84
  -5  -5   3  196.61   23.47
  -5  -5   3  184.30   22.95
  -5  -5   3  159.83   22.14
  -5   5   4   48.74    9.93
  -5   5   4   40.94    9.15
   5  -5  -4   39.77    8.61
   5  -5  -4   36.46    9.21
   5   5  -4   47.19    7.85
   5   5  -4   36.92    7.75
  -5  -5   4   43.25    7.52
  -5  -5   4   43.88    7.19
  -5  -5   4   50.20    7.08
  -5   5   5   21.13    6.41
  -5   5   5   27.35    6.74
   5  -5  -5   21.83    6.00
   5  -5  -5    6.88    5.38
   5   5  -5   22.30    4.75
   5   5  -5   23.06    5.35
  -5  -5   5   25.23    4.90
  -5  -5   5   22.47    4.17
  -5  -5   5   17.29    3.75
  -5   5   6   16.81    5.82
  -5   5   6   11.13    4.76
   5  -5  -6   11.83    4.85
   5  -5  -6   13.14    5.63
   5   5  -6   15.46    3.82
   5   5  -6   12.15    3.97
  -5  -5   6   14.17    3.73
  -5  -5   6   17.82    3.13
  -5  -5   6   13.16    2.76
  -5   5   7  315.18   42.05
   5  -5  -7  514.18   44.12
   5   5  -7  311.01   39.15
   5   5  -7  322.74   39.85
  -5  -5   7  328.08   39.22
  -5   5   8  171.18   22.54
   5  -5  -8  179.99   22.05
   5  -5  -8  134.48   21.94
   5   5  -8  146.41   18.95
   5   5  -8  141.66   19.48
  -5  -5   8  158.16   19.03
  -5   5   9   14.94    5.67
   5  -5  -9   12.36    4.85
   5  -5  -9   27.69    7.19
   5   5  -9   19.48    3.92
   5   5  -9   18.34    4.30
  -5  -5   9   14.81    3.48
  -5   5  10    0.60    3.22
   5  -5 -10    2.03    2.76
   5  -5 -10    0.00    3.70
   5   5 -10    1.85    1.75
   5   5 -10    0.00    1.63
  -5  -5  10    0.50    1.45
  -5   5  11   12.20    4.87
   5  -5 -11   11.60    5.01
   5  -5 -11   17.23    6.24
   5   5 -11   14.51    3.18
   5   5 -11   11.56    3.39
  -5  -5  11   15.27    3.08
  -5   5  12  278.71   37.68
   5  -5 -12  326.63   37.60
   5  -5 -12  258.48   38.25
   5   5 -12  288.69   34.09
   5   5 -12  288.16   34.71
  -5  -5  12  310.76   33.96
  -5   5  13  406.80   44.32
   5  -5 -13  319.84   42.16
   5  -5 -13  373.02   44.68
   5   5 -13  322.64   39.17
   5   5 -13  338.01   40.07
  -5  -5  13  353.15   39.12
  -5   5  14   19.96    6.77
   5  -5 -14    3.52    3.61
   5   5 -14   26.32    3.96
   5   5 -14   25.79    4.78
  -5  -5  14   20.80    3.50
  -5   5  15    4.66    4.09
   5  -5 -15    3.82    3.19
   5   5 -15    5.68    2.16
   5   5 -15    2.60    2.35
  -5  -5  15    3.97    1.76
  -5   5  16   49.84   10.82
   5  -5 -16   57.94   10.47
   5   5 -16   50.57    7.49
   5   5 -16   45.83    8.24
  -5  -5  16   57.96    7.56
  -5   5  17   98.02   16.46
   5  -5 -17  111.85   16.23
   5   5 -17  102.19   12.78
   5   5 -17   85.64   13.48
  -5   5  18   30.88    8.74
   5  -5 -18   36.73    8.44
   5  -5 -18   26.65    8.98
   5   5 -18   50.43    6.75
   5   5 -18   36.11    7.05
  -5   5  19   97.58   16.62
   5  -5 -19   94.02   17.37
   5   5 -19  107.08   14.76
  -5   5  20    0.00    3.13
   5  -5 -20    0.46    3.85
   5   5 -20    0.00    2.54
  -5   5  21    1.08    3.72
   5  -5 -21    2.37    4.21
  -5   5  22   76.06   13.68
   5  -5 -22   50.18   12.36
  -5   5  23   36.56    9.14
   5  -5 -23   35.67    9.74
  -5   5  24   15.67    7.00
   5  -5 -24   34.25    8.74
   5  -5 -25    0.00    3.52
   5  -5 -26    1.00    4.45
   5  -5 -27   14.86    7.30
   5  -5 -28   42.02   10.86
   5  -5 -29   14.89    7.56
   5  -5 -30    0.54    3.69
   5  -5 -31    5.79    5.58
   5  -5 -32    6.61    5.47
   5  -5 -33    9.23    6.99
   5  -5 -34    7.69    5.87
   5  -5 -35   -0.00    4.05
   5  -5 -36   10.48    6.99
   5  -5 -37    4.77    4.54
  -5   6   1   23.28    6.97
  -5   6   1   35.96    7.68
   5  -6  -1    2.31    3.51
   5  -6  -1   28.37    8.09
   5   6  -1   17.26    5.18
  -5  -6   1   21.21    5.46
  -5  -6   1   23.64    5.84
  -5   6   2    1.84    3.74
  -5   6   2    0.00    2.95
   5  -6  -2    6.53    4.06
   5  -6  -2   -0.00    3.39
   5   6  -2    1.17    2.86
  -5  -6   2    1.89    2.45
  -5  -6   2   -0.00    2.11
  -5   6   3  106.68   16.37
  -5   6   3   86.76   14.91
   5  -6  -3  114.64   15.77
   5  -6  -3  116.13   17.28
   5   6  -3   71.96   12.75
   5   6  -3   82.45   13.90
  -5  -6   3   92.17   13.35
  -5  -6   3   76.75   12.80
  -5  -6   3   89.26   12.62
  -5   6   4  115.65   19.46
   5  -6  -4  108.33   18.31
   5  -6  -4  148.71   21.19
   5   6  -4  106.50   16.90
   5   6  -4  144.97   18.92
  -5  -6   4  146.90   17.49
  -5  -6   4  126.72   16.56
  -5   6   5   90.24   17.22
   5  -6  -5   90.34   16.59
   5  -6  -5  126.34   19.30
   5   6  -5  114.71   15.86
   5   6  -5  140.86   17.39
  -5  -6   5  108.30   15.53
  -5  -6   5  119.24   15.37
  -5  -6   5  116.18   14.85
  -5   6   6   29.72    7.99
   5  -6  -6   18.93    6.43
   5  -6  -6   18.00    7.13
   5   6  -6   29.21    5.80
   5   6  -6   23.72    5.96
  -5  -6   6   26.05    5.55
  -5  -6   6   30.67    5.35
  -5  -6   6   25.49    4.77
  -5   6   7   97.68   15.32
   5  -6  -7  105.20   14.86
   5  -6  -7   47.08   13.04
   5   6  -7   93.27   12.57
   5   6  -7   90.88   13.21
  -5  -6   7  108.90   12.74
  -5  -6   7   97.60   11.45
  -5  -6   7   64.65   10.47
  -5   6   8   22.53    7.04
   5  -6  -8   29.91    7.22
   5  -6  -8   13.44    6.74
   5   6  -8   45.68    6.74
   5   6  -8   19.65    5.64
  -5  -6   8   28.55    5.59
  -5  -6   8   27.81    4.34
  -5  -6   8   31.25    4.40
  -5   6   9   90.11   17.22
   5  -6  -9  144.04   18.47
   5  -6  -9  120.27   19.11
   5   6  -9  109.61   15.29
   5   6  -9  114.27   16.07
  -5  -6   9  115.23   15.15
  -5   6  10  183.14   23.30
   5  -6 -10  170.23   21.96
   5  -6 -10  192.62   24.54
   5   6 -10  142.06   19.06
   5   6 -10  129.33   19.39
  -5  -6  10  139.60   18.70
  -5   6  11   96.42   17.30
   5  -6 -11  144.67   18.14
   5  -6 -11  113.58   18.73
   5   6 -11  115.47   14.97
   5   6 -11   98.24   15.13
  -5  -6  11  105.18   14.49
  -5   6  12   27.55    8.10
   5  -6 -12   22.29    7.76
   5   6 -12   42.78    6.50
   5   6 -12   23.33    5.79
  -5  -6  12   35.59    5.71
  -5   6  13   10.33    4.85
   5   6 -13    3.39    2.42
   5   6 -13    3.01    2.83
  -5  -6  13    1.51    1.92
  -5   6  14  123.94   17.77
   5   6 -14  115.46   13.66
   5   6 -14   78.77   13.41
  -5  -6  14   89.78   12.70
  -5   6  15   67.42   14.76
   5   6 -15   93.56   12.61
   5   6 -15   94.05   13.55
  -5  -6  15   96.22   12.35
  -5   6  16   -0.00    3.31
   5  -6 -16    3.64    4.06
   5   6 -16   -0.00    1.75
   5   6 -16    1.27    2.41
  -5   6  17   64.68   12.58
   5  -6 -17  125.51   16.97
   5   6 -17   87.23    9.91
   5   6 -17   30.90    8.70
  -5   6  18   13.45    6.20
   5  -6 -18   21.27    7.20
   5   6 -18   16.44    4.99
  -5   6  19   45.06   10.07
   5  -6 -19   35.49    9.47
   5   6 -19   28.83    6.93
  -5   6  20    9.22    5.43
   5  -6 -20    1.70    4.68
  -5   6  21   13.98    6.14
   5  -6 -21   16.69    8.04
   5  -6 -22   47.33   11.51
   5  -6 -23    0.50    3.94
   5  -6 -24    1.81    4.83
   5  -6 -25   16.11    7.50
  -5   6  26   34.02    9.63
   5  -6 -26   42.52   10.65
  -5   6  27   14.20    6.64
   5  -6 -27    6.70    6.21
  -5   6  28   -0.00    4.32
   5  -6 -28    0.80    3.98
  -5   6  29    0.41    4.23
   5  -6 -29    5.25    5.54
   5  -6 -30   32.72    9.84
   5  -6 -31    5.47    5.70
   5  -6 -32    3.57    4.98
   5  -6 -33    1.58    4.46
   5  -6 -34    8.04    6.08
   5  -6 -35    3.50    4.68
   5  -6 -36   16.54    8.45
  -5   7   1   11.85    6.38
   5  -7  -1   16.14    6.52
   5   7  -1    7.20    3.95
  -5  -7   1   17.14    5.12
  -5  -7   1    8.02    4.54
  -5   7   2  192.35   29.72
   5  -7  -2  235.26   31.84
   5   7  -2  240.25   28.58
  -5  -7   2  207.62   27.64
  -5  -7   2  198.45   27.96
  -5   7   3  150.73   22.75
   5  -7  -3  149.28   23.18
   5   7  -3  146.46   20.23
  -5  -7   3  164.97   20.41
  -5  -7   3  118.86   19.47
  -5   7   4  119.00   18.97
   5  -7  -4  105.92   18.90
   5   7  -4   98.30   15.84
   5   7  -4   95.02   16.59
  -5  -7   4  121.64   16.33
  -5  -7   4  125.53   16.51
  -5   7   5   16.68    6.57
   5  -7  -5   13.75    6.36
   5   7  -5   25.58    5.97
   5   7  -5   16.74    5.53
  -5  -7   5   28.57    5.92
  -5  -7   5   19.82    5.08
  -5   7   6   14.43    6.61
   5  -7  -6   37.01    9.31
   5   7  -6   14.00    4.83
   5   7  -6   23.41    6.15
  -5  -7   6   20.76    5.19
  -5  -7   6   27.95    5.58
  -5   7   7  172.81   24.94
   5  -7  -7  185.08   26.22
   5   7  -7  153.87   21.93
   5   7  -7  172.53   23.13
  -5  -7   7  166.25   21.79
  -5  -7   7  163.15   21.25
  -5   7   8  413.44   47.41
   5  -7  -8  335.03   46.91
   5   7  -8  361.59   43.46
   5   7  -8  329.57   44.06
  -5  -7   8  379.25   43.24
  -5  -7   8  358.74   42.24
  -5   7   9   40.87   10.25
   5  -7  -9   27.41    9.68
   5   7  -9   37.39    7.46
   5   7  -9   45.89    8.67
  -5  -7   9   39.94    7.37
  -5  -7   9   43.00    6.59
  -5   7  10   16.28    6.21
   5  -7 -10    9.05    5.82
   5   7 -10   13.82    4.40
   5   7 -10   11.72    4.90
  -5  -7  10   13.63    3.95
  -5  -7  10   13.35    2.94
  -5   7  11   20.96    7.13
   5   7 -11   14.71    4.54
   5   7 -11   10.54    4.37
  -5  -7  11   14.94    4.27
  -5  -7  11   21.06    3.00
  -5  -7  11   17.98    2.78
  -5   7  12  174.52   25.31
   5   7 -12  171.13   22.25
   5   7 -12  146.90   22.38
  -5  -7  12  184.99   21.97
  -5   7  13  107.99   17.50
   5   7 -13   86.97   14.36
  -5  -7  13   97.96   13.57
  -5   7  14    2.37    4.11
   5  -7 -14    0.00    3.73
   5   7 -14    3.42    2.89
   5   7 -14    8.97    4.20
  -5   7  15   58.23   12.16
   5  -7 -15   54.07   12.65
   5   7 -15   58.60    9.74
   5   7 -15   55.21   10.13
  -5   7  16    7.15    5.83
   5  -7 -16    5.12    5.60
   5   7 -16    6.71    3.27
   5   7 -16    4.01    3.47
   5  -7 -17    4.90    4.89
   5  -7 -18  112.76   20.27
   5  -7 -19   -0.00    3.69
   5  -7 -20    0.00    4.21
   5  -7 -21    4.68    5.20
  -5   7  22   19.62    8.13
   5  -7 -22   46.50   10.92
  -5   7  23   29.31    9.15
   5  -7 -23   30.84    9.76
  -5   7  24   28.36    9.08
   5  -7 -24   28.80    9.59
  -5   7  25   -0.00    4.09
   5  -7 -25    2.83    4.85
  -5   7  26    3.33    4.19
   5  -7 -26    0.75    4.61
  -5   7  27   18.41    7.74
   5  -7 -27   29.26    9.31
  -5   7  28   61.13   12.91
   5  -7 -28   27.67   10.19
  -5   7  29    0.00    3.26
   5  -7 -29    2.07    5.50
   5  -7 -30    0.63    5.06
   5  -7 -31   -0.00    5.54
   5  -7 -32   12.73    7.17
   5  -7 -33    8.34    6.84
   5  -7 -34   26.22    9.73
   5  -7 -35    1.58    5.45
   5  -8  -1   35.23    9.92
   5   8  -1   18.46    6.33
   5   8  -1   27.13    7.71
  -5  -8   1   27.50    7.53
  -5   8   2    8.64    5.77
   5  -8  -2   17.87    7.20
   5   8  -2   14.08    5.36
   5   8  -2   14.72    5.85
  -5  -8   2   16.98    5.03
  -5  -8   2    8.28    4.21
  -5   8   3   10.75    6.66
   5  -8  -3   11.84    7.12
   5   8  -3    7.63    4.40
  -5  -8   3   21.87    5.75
  -5  -8   3   17.35    5.73
  -5   8   4  453.91   61.22
   5  -8  -4  449.77   62.08
   5   8  -4  449.70   58.62
  -5  -8   4  701.04   60.55
  -5  -8   4  437.88   58.38
  -5   8   5   62.42   12.45
   5  -8  -5   59.65   12.91
   5   8  -5   52.61    9.89
   5   8  -5   37.42    9.63
  -5  -8   5   44.86    9.18
  -5  -8   5   55.83    9.84
  -5   8   6  126.66   21.28
   5  -8  -6  126.58   21.85
   5   8  -6  127.45   18.88
   5   8  -6  147.63   20.53
  -5  -8   6  125.60   18.39
  -5  -8   6  131.46   18.53
  -5   8   7    1.75    4.47
   5  -8  -7    5.95    5.10
   5   8  -7    1.78    2.70
   5   8  -7   -0.00    3.34
  -5  -8   7    0.98    2.85
  -5  -8   7   -0.00    2.49
   5  -8  -8  110.98   20.31
   5   8  -8  118.46   17.36
   5   8  -8  130.46   18.87
  -5  -8   8  144.84   17.55
  -5  -8   8   95.41   15.95
   5   8  -9  134.51   20.21
   5   8  -9  134.33   21.21
  -5  -8   9  153.00   20.13
  -5  -8   9  163.07   19.81
   5   8 -10   84.62   12.89
   5   8 -10   67.85   12.84
  -5  -8  10   92.66   12.54
  -5  -8  10   66.74   10.87
   5   8 -11   26.03    6.79
   5   8 -11   28.88    7.67
  -5  -8  11   37.32    7.14
  -5  -8  11   40.30    6.28
   5  -8 -12   41.54   10.69
   5   8 -12   41.70    7.92
   5   8 -12   23.45    7.49
  -5  -8  12   36.38    5.88
   5  -8 -13    8.52    6.20
   5   8 -13    2.96    3.19
  -5  -8  13   -0.00    1.47
   5  -8 -14  133.51   22.16
   5   8 -14  140.70   18.05
  -5  -8  14  115.79   13.85
   5  -8 -15    2.69    4.93
   5   8 -15    1.90    3.12
   5  -8 -16   54.11   13.14
  -5   8  17    0.98    4.25
   5  -8 -17    1.27    4.51
  -5   8  18    3.08    5.23
   5  -8 -18   -0.00    5.16
  -5   8  19   -0.00    4.96
   5  -8 -19    5.36    5.27
  -5   8  20   87.06   16.55
   5  -8 -20   82.36   17.39
  -5   8  21    2.84    5.06
   5  -8 -21    2.88    4.84
  -5   8  22   18.04    7.64
   5  -8 -22    7.78    6.25
  -5   8  23    0.00    4.44
   5  -8 -23    6.78    6.29
  -5   8  24   23.23    8.50
   5  -8 -24   37.88   11.16
  -5   8  25    4.33    4.87
   5  -8 -25    5.31    6.04
  -5   8  26   19.22    7.62
   5  -8 -26   23.37    9.14
  -5   8  27    1.55    4.87
   5  -8 -27   -0.00    4.59
  -5   8  28    1.56    4.54
   5  -8 -28   -0.00    5.42
  -5   8  29    0.36    4.74
   5  -8 -29   -0.00    4.89
  -5   8  30   12.12    6.78
   5  -8 -30   13.90    8.04
   5  -8 -31   11.58    7.01
   5  -8 -32    7.86    7.62
   5  -8 -33    1.83    5.82
   5  -8 -34    4.29    6.23
   5  -9  -1    0.94    4.08
   5   9  -1    0.96    2.94
   5  -9  -2  163.33   28.30
   5   9  -2  183.42   25.94
  -5  -9   2  198.57   25.80
   5  -9  -3   22.48    9.00
   5   9  -3   22.33    6.60
  -5  -9   3   21.18    6.33
   5  -9  -4    1.34    4.91
   5   9  -4    3.76    3.92
  -5  -9   4    0.00    2.80
   5  -9  -5    3.11    5.26
   5   9  -5    6.16    4.16
  -5  -9   5   11.10    4.91
   5   9  -6   55.70   10.86
  -5  -9   6   55.02   10.35
   5   9  -7   11.38    4.99
  -5  -9   7    5.19    3.54
  -5   9   8  180.86   26.71
   5   9  -8  154.09   23.22
  -5  -9   8  173.81   23.10
  -5   9   9    5.82    6.28
   5   9  -9    9.23    4.89
  -5  -9   9   14.80    4.77
  -5   9  10    1.82    4.21
   5  -9 -10    2.52    4.94
   5   9 -10    3.48    3.98
  -5   9  11   10.80    6.05
   5  -9 -11    3.24    4.72
   5   9 -11    3.00    3.79
  -5   9  12  249.94   32.75
   5  -9 -12  210.62   32.44
   5   9 -12  200.75   28.69
  -5   9  13    6.31    5.92
   5  -9 -13   10.14    6.34
   5   9 -13   10.85    5.09
  -5   9  14   43.39   11.70
   5  -9 -14   52.64   13.07
   5   9 -14   54.92   10.49
  -5   9  15    0.47    3.63
   5  -9 -15    4.26    6.03
  -5   9  16   26.05    9.34
   5  -9 -16   29.11    9.70
  -5   9  17    5.25    4.96
   5  -9 -17   -0.00    5.09
  -5   9  18   61.85   13.49
   5  -9 -18   39.45   12.37
  -5   9  19    2.75    4.98
   5  -9 -19    5.99    6.14
  -5   9  20    4.44    5.15
   5  -9 -20    0.00    4.12
  -5   9  21    2.76    5.69
   5  -9 -21   -0.00    5.10
  -5   9  22    4.48    5.24
   5  -9 -22   47.97   11.90
  -5   9  23    4.07    5.11
   5  -9 -23   -0.00    3.91
  -5   9  24   25.68    9.96
   5  -9 -24   31.55   10.35
  -5   9  25    0.65    4.91
   5  -9 -25    1.60    3.92
  -5   9  26    9.81    6.35
   5  -9 -26    2.75    5.48
  -5   9  27    1.91    5.44
   5  -9 -27   -0.00    4.38
  -5   9  28   15.58    7.57
   5  -9 -28   30.98   10.22
  -5   9  29   -0.00    4.70
   5  -9 -29   -0.00    4.29
  -5   9  30    3.05    4.88
   5  -9 -30    0.60    4.38
  -5   9  31    1.07    5.07
   5  -9 -31    2.17    5.22
   5  -9 -32    0.00    5.75
   5  -9 -33    5.45    6.91
  -5  10   1    4.69    6.26
   5 -10  -1   15.83    7.38
   5  10  -1   15.38    5.96
  -5  10   2    2.95    4.87
   5 -10  -2   -0.00    4.61
   5  10  -2    0.33    2.90
  -5  10   3    0.84    4.89
   5 -10  -3    5.08    5.81
   5  10  -3    8.14    4.80
  -5  10   4    4.00    6.11
   5  10  -4   14.66    5.90
  -5  10   5    2.21    5.67
   5  10  -5    2.63    3.45
  -5  10   6   33.74   10.34
   5  10  -6   43.41    9.57
  -5  10   7    5.02    5.70
   5  10  -7   10.36    5.26
  -5 -10   7    9.51    4.26
  -5  10   8    7.54    5.34
   5 -10  -8   -0.00    4.73
   5  10  -8   12.89    5.22
  -5  10   9    1.84    5.41
   5 -10  -9   -0.00    3.75
   5  10  -9    0.78    3.39
  -5  10  10   27.38   11.06
   5 -10 -10  140.18   20.28
   5  10 -10  107.64   14.53
  -5  10  11    1.98    4.70
   5 -10 -11    4.88    5.20
   5  10 -11    0.00    3.82
  -5  10  12    7.89    6.03
   5 -10 -12   14.35    7.56
   5  10 -12    9.09    5.52
  -5  10  13    2.22    4.09
   5 -10 -13    5.44    6.19
   5  10 -13    0.84    3.44
  -5  10  14   56.44   13.21
   5 -10 -14   45.07   13.21
  -5  10  15    0.87    4.80
   5 -10 -15    2.43    6.04
  -5  10  16    8.85    6.63
   5 -10 -16   26.86    9.71
  -5  10  17   -0.00    4.84
   5 -10 -17    1.32    5.05
  -5  10  18    1.59    5.10
   5 -10 -18    1.72    5.35
  -5  10  19    3.83    5.26
   5 -10 -19    3.20    5.21
  -5  10  20   47.17   12.86
   5 -10 -20   71.31   15.81
  -5  10  21    3.89    5.30
   5 -10 -21    0.58    5.19
  -5  10  22    5.00    6.08
   5 -10 -22    5.84    6.62
  -5  10  23    1.74    4.45
   5 -10 -23    1.37    5.82
  -5  10  24    3.14    5.48
   5 -10 -24    6.92    5.73
  -5  10  25    0.18    5.63
   5 -10 -25    0.00    4.89
  -5  10  26   29.55    9.64
   5 -10 -26   25.23   10.44
  -5  10  27    0.59    4.45
   5 -10 -27    2.53    6.34
   5 -10 -28   -0.00    5.20
  -5  10  29    8.00    6.18
   5 -10 -29    9.31    7.15
  -5  10  30    5.36    6.33
   5 -10 -30   14.03    8.30
  -5  10  31    6.02    5.90
   5 -10 -31   -0.00    6.14
   5 -10 -32   -0.00    4.98
  -5  11   1   10.77    7.04
  -5  11   2   92.16   18.33
  -5  11   3    7.14    6.40
   5  11  -3   16.14    6.45
  -5  11   4    3.63    4.43
   5  11  -4    1.29    3.52
  -5  11   5    1.44    4.70
   5  11  -5   -0.00    3.01
  -5  11   6    4.53    5.26
   5 -11  -6   19.06    8.21
   5  11  -6    5.57    4.38
  -5  11   7    2.72    5.68
   5 -11  -7    3.01    4.70
   5  11  -7   -0.00    3.40
  -5  11   8   61.80   13.51
   5 -11  -8   42.75   13.11
   5  11  -8   42.05   10.49
  -5  11   9    5.48    6.37
   5 -11  -9   10.53    7.57
   5  11  -9    5.78    5.21
  -5  11  10    4.41    6.27
   5 -11 -10    0.82    5.70
   5  11 -10    5.24    4.44
  -5  11  11    2.10    5.31
   5 -11 -11    1.78    5.39
   5  11 -11    0.41    3.70
  -5  11  12   64.91   15.31
   5 -11 -12   78.04   17.05
  -5  11  13   -0.00    5.29
   5 -11 -13    0.36    5.15
  -5  11  14   50.08   12.02
   5 -11 -14   30.26   11.41
  -5  11  15   -0.00    4.86
   5 -11 -15   12.72    7.16
  -5  11  16   10.39    6.69
   5 -11 -16   22.73    9.54
  -5  11  17   -0.00    4.64
   5 -11 -17    0.01    5.02
  -5  11  18   57.08   13.69
   5 -11 -18   60.85   15.33
  -5  11  19    0.33    4.63
   5 -11 -19    0.66    4.96
  -5  11  20    2.70    5.28
   5 -11 -20    3.28    6.09
  -5  11  21    5.31    5.42
   5 -11 -21    9.07    7.23
  -5  11  22   29.59   10.66
   5 -11 -22   53.85   14.13
  -5  11  23   -0.00    4.39
   5 -11 -23    1.45    5.91
  -5  11  24   19.61    8.30
   5 -11 -24    5.26    6.64
  -5  11  25    2.69    4.89
   5 -11 -25   -0.00    4.66
  -5  11  26    0.00    5.30
   5 -11 -26   13.36    8.09
  -5  11  27    3.57    5.56
   5 -11 -27    1.04    5.56
  -5  11  28   13.67    8.16
   5 -11 -28   17.07    9.01
  -5  11  29    0.04    4.21
   5 -11 -29    1.98    5.83
  -5  11  30    3.13    5.83
   5 -11 -30    2.02    5.45
  -5  11  31   -0.00    4.52
   5 -11 -31    2.74    6.07
  -5  11  32    4.19    5.91
  -5  12   1    5.74    6.03
   5  12  -1   -0.00    3.63
  -5  12   2    1.91    5.49
   5  12  -2   -0.00    3.29
  -5  12   3    0.57    6.21
   5  12  -3    0.47    3.82
  -5  12   4   69.28   15.56
   5 -12  -4   45.60   13.98
  -5  12   5   13.52    8.29
   5 -12  -5    9.23    6.99
  -5  12   6   23.02    8.69
   5 -12  -6   12.86    7.84
  -5  12   7    3.38    5.25
   5 -12  -7   -0.00    4.49
  -5  12   8   12.33    6.80
   5 -12  -8    9.45    6.44
  -5  12   9   10.11    6.34
   5 -12  -9    4.44    5.78
  -5  12  10   34.63   10.91
   5 -12 -10   31.47   11.14
   5  12 -10   28.81    9.25
  -5  12  11    2.90    5.50
   5 -12 -11    0.88    5.40
  -5  12  12    0.14    5.21
   5 -12 -12    1.48    5.77
  -5  12  13   -0.00    5.57
   5 -12 -13   -0.00    4.57
  -5  12  14   16.06    7.92
   5 -12 -14   12.82    7.76
  -5  12  15    3.16    5.45
   5 -12 -15   -0.00    5.37
  -5  12  16   28.97    9.86
   5 -12 -16   39.43   12.63
  -5  12  17   -0.00    4.44
   5 -12 -17    1.93    5.09
  -5  12  18    0.95    4.06
   5 -12 -18    2.06    6.45
  -5  12  19    0.29    5.21
   5 -12 -19    2.94    5.45
  -5  12  20   37.85   11.40
   5 -12 -20   28.13   11.03
  -5  12  21    1.02    5.12
   5 -12 -21   -0.00    4.81
  -5  12  22    0.85    5.44
   5 -12 -22    5.59    6.86
  -5  12  23    0.20    4.08
   5 -12 -23   -0.00    5.86
  -5  12  24   14.59    7.58
   5 -12 -24    3.25    7.05
  -5  12  25   -0.00    5.20
   5 -12 -25    0.19    4.46
  -5  12  26   15.80    7.83
   5 -12 -26    5.95    7.31
  -5  12  27    4.89    5.13
   5 -12 -27    1.13    6.26
  -5  12  28   -0.00    5.48
   5 -12 -28    4.22    5.96
  -5  12  29   -0.00    5.75
   5 -12 -29    0.00    5.78
  -5  12  30    4.05    6.41
   5 -12 -30   10.47    7.47
  -5  12  31    0.48    5.53
  -5  12  32    7.81    7.10
  -5  13   1   14.18    8.99
   5 -13  -1   22.14   10.64
   5  13  -1   26.20    8.94
  -5  13   2   54.83   14.52
   5 -13  -2   70.28   17.41
   5  13  -2   69.15   14.39
  -5  13   3    6.98    6.02
   5 -13  -3    0.80    4.86
   5  13  -3    3.95    4.58
  -5  13   4   15.58    8.41
   5 -13  -4    6.11    5.99
   5  13  -4   19.24    7.47
  -5  13   5    0.00    5.28
   5 -13  -5    1.53    6.22
   5  13  -5    2.44    4.03
  -5  13   6   46.70   13.36
   5 -13  -6   54.63   15.20
   5  13  -6   64.49   13.84
  -5  13   7   14.75    8.41
   5 -13  -7    4.99    6.27
   5  13  -7    6.31    5.64
  -5  13   8   55.33   14.86
   5 -13  -8   67.56   16.72
   5  13  -8   64.53   13.85
  -5  13   9    1.53    5.67
   5 -13  -9    1.84    5.24
   5  13  -9    1.89    4.07
  -5  13  10   -0.00    5.28
   5 -13 -10    2.63    5.35
  -5  13  11   18.71    8.27
   5 -13 -11   12.27    8.17
  -5  13  12   17.14    8.95
   5 -13 -12   28.67   11.22
  -5  13  13   -0.00    4.63
   5 -13 -13    1.14    6.20
  -5  13  14   17.05    8.89
   5 -13 -14   13.83    8.47
  -5  13  15    0.48    5.04
   5 -13 -15   -0.00    5.45
  -5  13  16    5.14    6.02
   5 -13 -16   18.04    8.76
  -5  13  17    0.00    5.39
   5 -13 -17    0.00    5.08
  -5  13  18   14.91    8.64
   5 -13 -18   16.70    9.15
  -5  13  19    2.74    6.28
   5 -13 -19   -0.00    5.61
  -5  13  20   -0.00    5.37
   5 -13 -20    5.25    5.62
  -5  13  21    0.00    5.59
   5 -13 -21   -0.00    5.90
  -5  13  22   19.68    9.21
   5 -13 -22   24.74   10.71
  -5  13  23   -0.00    4.93
   5 -13 -23    1.66    6.01
  -5  13  24    5.43    6.94
   5 -13 -24    5.06    6.03
  -5  13  25    7.33    6.47
   5 -13 -25    8.18    7.74
  -5  13  26    2.67    5.04
   5 -13 -26    1.18    5.91
  -5  13  27   -0.00    4.70
   5 -13 -27    5.39    6.64
  -5  13  28    0.43    6.10
   5 -13 -28   21.19   10.44
  -5  13  29    1.32    5.91
  -5  13  30    4.20    7.58
  -5  14   1    0.00    5.65
   5  14  -1    0.00    4.17
  -5  14   2    0.44    5.64
   5  14  -2   -0.00    3.75
  -5  14   3    5.78    5.90
   5 -14  -3    0.00    4.69
   5  14  -3    5.91    5.33
  -5  14   4   18.49    9.71
   5 -14  -4   24.06   10.53
   5  14  -4   22.75    8.38
  -5  14   5    8.22    8.23
   5 -14  -5   17.52    9.91
   5  14  -5   23.74    8.49
  -5  14   6   18.36    9.03
   5 -14  -6   24.41   10.61
   5  14  -6    6.23    6.00
  -5  14   7   -0.00    4.91
   5 -14  -7    0.00    5.03
   5  14  -7    1.26    4.25
  -5  14   8    6.76    6.70
   5 -14  -8    6.03    6.14
  -5  14   9    0.00    5.33
   5 -14  -9    0.00    4.77
  -5  14  10   20.89   10.09
   5 -14 -10   36.07   11.83
  -5  14  11   12.63    7.59
   5 -14 -11    9.08    7.61
  -5  14  12   -0.00    4.96
   5 -14 -12   -0.43    4.93
  -5  14  13    0.09    4.53
   5 -14 -13   -0.00    5.52
  -5  14  14    8.65    6.91
   5 -14 -14    9.81    7.75
  -5  14  15   13.04    8.35
   5 -14 -15   25.90   10.86
  -5  14  16    6.27    7.46
   5 -14 -16   14.35    9.23
  -5  14  17    0.80    4.90
   5 -14 -17    0.85    6.26
  -5  14  18   -0.00    4.16
   5 -14 -18   -0.00    5.54
  -5  14  19    1.64    5.46
   5 -14 -19    7.05    6.29
  -5  14  20    5.84    6.56
   5 -14 -20    4.41    6.63
  -5  14  21   -0.00    5.09
   5 -14 -21    5.29    7.53
  -5  14  22    0.07    5.37
   5 -14 -22    0.96    6.68
  -5  14  23   -0.00    5.60
   5 -14 -23   -0.00    6.50
  -5  14  24    1.95    5.68
   5 -14 -24    1.07    6.71
  -5  14  25    3.94    6.08
   5 -14 -25    1.72    6.57
  -5  14  26    5.70    6.63
   5 -14 -26    0.00    6.18
  -5  14  27    2.81    6.03
   5 -14 -27   -0.00    5.77
  -5  15   1    5.23    8.25
   5  15  -1    7.98    6.31
  -5  15   2   16.86    9.37
   5  15  -2   11.40    6.99
  -5  15   3   15.46    8.98
   5  15  -3   12.81    7.50
  -5  15   4    2.04    5.28
   5  15  -4    4.79    5.14
  -5  15   5    3.81    6.04
   5  15  -5    0.00    4.14
  -5  15   6    1.03    5.42
   5  15  -6   10.05    6.13
  -5  15   7    2.55    6.93
  -5  15   8   10.71    7.98
  -5  15   9    1.85    5.77
  -5  15  10   -0.00    6.44
  -5  15  11    7.33    5.81
   5 -15 -11    7.12    7.35
  -5  15  12    7.56    7.11
   5 -15 -12   25.51   10.65
  -5  15  13    2.86    6.68
   5 -15 -13    0.00    6.54
  -5  15  14   -0.00    5.50
   5 -15 -14   -0.00    5.19
  -5  15  15   -0.00    6.07
   5 -15 -15   -0.00    5.36
  -5  15  16    2.24    6.53
   5 -15 -16   -0.00    6.07
  -5  15  17    3.33    5.51
   5 -15 -17    0.00    4.29
  -5  15  18    1.05    4.23
   5 -15 -18    0.33    6.66
  -5  15  19    3.78    4.17
   5 -15 -19    5.96    7.36
  -5  15  20    4.15    6.73
   5 -15 -20    9.56    7.83
  -5  15  21    2.06    5.34
   5 -15 -21    6.60    7.40
  -5  15  22    0.00    5.23
   5 -15 -22    9.24    8.05
   5 -15 -23    0.00    6.11
   5 -15 -24    3.92    6.64
   5 -15 -25   -0.00    6.05
  -5  16   1    0.00    5.68
   5  16  -1    2.18    4.94
  -5  16   2    1.34    4.74
   5  16  -2    1.75    5.45
  -5  16   3    0.51    5.35
   5  16  -3    4.94    6.00
  -5  16   4    6.99    7.66
   5  16  -4    3.53    5.74
  -5  16   5    5.65    7.09
  -5  16   6    6.52    6.52
  -5  16   7    9.17    6.71
  -5  16   8    0.00    4.64
  -5  16   9    1.16    4.56
  -5  16  10    1.88    5.54
  -5  16  11    4.97    6.52
  -5  16  12    4.95    6.49
  -5  16  13    0.00    5.20
  -5  16  14    3.13    6.25
  -5  16  15   12.65    8.06
  -5  16  16    5.88    7.03
  -5  17   1   -0.00    6.49
   5  17  -1   -0.00    5.07
  -5  17   2    1.73    6.36
   5  17  -2    5.67    5.82
  -5  17   3    8.51    7.44
  -5  17   4    3.17    6.37
  -5  17   5    4.30    5.87
  -5  17   6    3.07    8.12
  -4   0   1    1.79    2.30
  -4   0   1    0.63    1.99
   4   0  -1    1.75    2.34
   4   0  -1    0.68    2.47
  -4   0   2   34.79    5.57
  -4   0   2   27.80    5.06
   4   0  -2   35.05    5.50
   4   0  -2   19.58    5.10
  -4   0   3    1.69    1.93
  -4   0   3    0.24    1.34
   4   0  -3   -0.00    1.67
   4   0  -3   -0.00    1.81
  -4   0   4 1384.92  150.27
  -4   0   4 1372.44  149.66
   4   0  -4 1289.71  150.15
   4   0  -4 1389.15  150.47
  -4   0   5    0.05    1.53
  -4   0   5    0.00    0.96
   4   0  -5    0.06    1.43
   4   0  -5   -0.00    1.42
  -4   0   6  798.92   88.26
   4   0  -6  854.60   88.17
   4   0  -6  729.25   88.12
  -4   0   7    0.32    1.47
   4   0  -7    1.00    1.36
   4   0  -7   -0.00    1.27
  -4   0   8 2955.23  338.79
   4   0  -8 3130.37  338.73
   4   0  -8 3203.60  339.09
  -4   0   9   -0.00    1.58
   4   0  -9   -0.00    1.16
   4   0  -9    1.35    1.74
  -4   0  10   24.66    4.61
   4   0 -10   33.44    4.78
   4   0 -10   34.11    5.10
  -4   0  11   -0.00    1.61
   4   0 -11   -0.00    1.44
   4   0 -11    0.26    1.69
  -4   0  12   12.67    3.16
   4   0 -12   14.93    3.21
   4   0 -12   14.91    3.55
  -4   0  13    1.17    1.74
   4   0 -13    0.28    1.47
   4   0 -13   -0.00    1.82
  -4   0  14 1615.72  180.85
  -4   0  14 1746.33  181.90
   4   0 -14 1564.01  181.69
  -4   0  15    0.65    1.94
  -4   0  15   -0.00    1.85
   4   0 -15    1.01    2.12
  -4   0  16   60.95    9.54
  -4   0  16   66.49    9.78
   4   0 -16   68.71   10.27
  -4   0  17   -0.00    1.70
  -4   0  17    0.57    1.74
   4   0 -17    1.01    2.31
  -4   0  18  161.81   23.66
  -4   0  18  182.60   24.09
   4   0 -18  270.55   26.25
  -4   0  19   -0.00    2.17
  -4   0  19   -0.00    1.90
  -4   0  20  150.77   21.98
  -4   0  20  197.79   22.98
  -4   0  21   -0.00    2.28
  -4   0  21   -0.00    2.31
   4   0 -21   -0.00    2.53
  -4   0  22   28.17    6.50
  -4   0  22   27.59    6.33
   4   0 -22   21.72    6.53
  -4   0  23    0.57    2.48
  -4   0  23   -0.00    2.30
  -4   0  24   46.76    9.17
  -4   0  25    0.55    3.02
  -4   0  26  107.75   16.73
   4   0 -28   39.76    8.98
   4   0 -29    1.18    2.82
   4   0 -30   56.38   11.82
   4   0 -31    2.69    3.72
   4   0 -32    6.23    4.61
   4   0 -33    0.52    3.42
   4   0 -34    8.79    5.65
   4   0 -35   -0.00    3.21
   4   0 -36   31.63    9.13
   4   0 -37    3.17    3.98
   4   0 -38   -0.00    3.74
   4   0 -39    1.79    4.22
  -4   1   1   19.54    4.88
  -4   1   1   20.99    4.52
   4  -1  -1   22.94    5.04
   4  -1  -1   20.00    4.82
   4   1  -1   20.11    4.15
   4   1  -1   22.16    4.61
  -4  -1   1   16.27    4.04
  -4  -1   1   19.37    4.05
  -4   1   2 1213.64  132.73
  -4   1   2 1070.74  132.09
   4  -1  -2 1276.65  132.81
   4  -1  -2 1082.78  132.70
   4   1  -2 1086.29  131.52
   4   1  -2 1320.68  132.34
  -4  -1   2 1187.94  131.89
  -4  -1   2 1205.10  132.22
  -4  -1   2 1284.10  131.68
  -4   1   3   30.31    5.36
  -4   1   3   11.32    3.89
   4  -1  -3   18.20    4.50
   4  -1  -3   17.65    4.74
   4   1  -3   24.75    4.17
   4   1  -3   17.61    3.95
  -4  -1   3   24.05    4.15
  -4  -1   3   24.79    3.72
  -4  -1   3   32.72    3.99
  -4   1   4    4.64    2.53
  -4   1   4    2.37    2.06
   4  -1  -4    1.40    2.12
   4  -1  -4    4.13    2.55
   4   1  -4    3.12    1.70
   4   1  -4   -0.00    1.35
  -4  -1   4    5.80    1.97
  -4   1   5   18.70    3.96
  -4   1   5   14.16    3.27
   4  -1  -5   16.42    3.58
   4  -1  -5   14.93    3.87
   4   1  -5   18.72    2.90
   4   1  -5   10.29    2.50
  -4  -1   5   12.00    2.53
  -4   1   6  419.31   51.23
  -4   1   6  483.37   50.91
   4  -1  -6  461.57   51.20
   4  -1  -6  453.21   51.54
   4   1  -6  414.35   49.75
   4   1  -6  516.80   49.93
  -4  -1   6  416.38   49.77
  -4   1   7   54.60    7.67
  -4   1   7   53.66    7.02
   4  -1  -7   53.47    7.42
   4  -1  -7   53.98    7.88
   4   1  -7   49.31    5.82
   4   1  -7   46.88    5.67
  -4  -1   7   41.99    5.78
  -4   1   8 1441.59  148.58
  -4   1   8 1376.79  147.76
   4  -1  -8 1355.59  148.20
   4  -1  -8 1259.54  148.48
   4   1  -8 1316.65  146.41
  -4   1   9    1.57    1.90
  -4   1   9   -0.00    1.38
   4  -1  -9    0.00    1.76
   4  -1  -9    0.14    1.95
  -4  -1   9    0.00    0.62
  -4   1  10  501.70   60.58
   4  -1 -10  561.67   60.61
   4  -1 -10  558.65   61.15
  -4  -1  10  506.78   58.84
  -4  -1  10  562.18   58.95
  -4   1  11  220.88   19.55
   4  -1 -11  178.75   18.76
   4  -1 -11  164.31   19.11
  -4  -1  11  182.90   17.04
  -4  -1  11  101.67   16.61
  -4   1  12  435.43   55.82
   4  -1 -12  639.69   56.77
   4  -1 -12  508.83   56.68
  -4  -1  12  459.84   54.50
  -4  -1  12  490.78   54.65
  -4   1  13  111.49   15.49
   4  -1 -13  137.60   15.88
   4  -1 -13   94.47   15.54
  -4  -1  13  123.27   14.39
  -4  -1  13  122.27   14.48
  -4   1  14   -0.00    1.99
   4  -1 -14   -0.00    1.79
   4  -1 -14    2.51    2.63
  -4  -1  14    0.64    1.34
  -4  -1  14    0.00    1.27
  -4   1  15   40.36    7.40
   4  -1 -15   47.43    7.60
   4  -1 -15   43.95    8.12
  -4  -1  15   45.43    6.76
  -4  -1  15   43.32    6.69
  -4   1  16  276.39   35.24
   4  -1 -16  366.16   36.19
   4  -1 -16  303.48   36.16
  -4  -1  16  270.79   34.14
  -4  -1  16  287.13   34.35
  -4   1  17   -0.00    2.06
  -4   1  17    0.29    2.11
   4  -1 -17    0.82    1.97
   4  -1 -17   -0.00    2.40
   4   1 -17    0.00    1.89
  -4  -1  17    0.30    1.79
  -4  -1  17    1.52    1.91
  -4   1  18  401.91   45.84
  -4   1  18  371.52   45.83
   4  -1 -18  353.98   46.03
   4   1 -18  344.88   45.14
  -4  -1  18  389.38   44.80
  -4  -1  18  432.67   45.12
  -4   1  19   20.61    5.59
  -4   1  19   30.06    6.29
   4  -1 -19   24.01    6.40
   4   1 -19   23.19    5.58
  -4  -1  19   22.53    5.06
  -4  -1  19   27.26    5.46
  -4   1  20   15.78    4.78
  -4   1  20   17.88    5.27
   4   1 -20   16.45    5.03
  -4  -1  20   22.45    5.02
  -4   1  21    4.50    3.36
  -4   1  21    9.93    3.91
   4   1 -21    9.68    4.04
  -4  -1  21    4.75    3.17
  -4  -1  21    5.17    3.08
  -4   1  22  299.43   36.94
  -4   1  22  268.47   36.45
   4   1 -22  282.67   36.67
  -4  -1  22  305.40   36.30
  -4  -1  22  308.89   36.21
  -4   1  23   10.92    4.51
  -4   1  23   13.66    4.90
   4  -1 -23    5.41    4.24
  -4  -1  23    9.75    4.08
  -4   1  24   23.61    6.17
  -4   1  24    9.97    4.64
   4  -1 -24   18.89    5.98
  -4  -1  24   21.63    5.63
  -4   1  25   32.80    7.76
   4  -1 -25   12.12    6.18
  -4  -1  25   41.87    7.89
  -4   1  26   79.24   13.78
   4  -1 -26   78.65   14.19
  -4   1  27    1.80    2.93
   4  -1 -27   -0.00    3.43
   4  -1 -28   55.92   11.94
   4  -1 -29   -0.00    2.93
   4  -1 -30   -0.00    3.98
   4  -1 -31    5.96    4.45
   4  -1 -32   33.01    9.30
   4  -1 -33    3.07    4.23
   4  -1 -34    7.72    5.60
   4  -1 -35    0.00    4.01
   4  -1 -36   29.72    9.52
   4  -1 -37    2.71    3.92
   4  -1 -38    5.80    5.72
   4  -1 -39    4.02    4.86
   4   1 -39    2.26    4.32
  -4   2   1   74.51   12.98
  -4   2   1   90.62   13.24
   4  -2  -1   99.54   13.51
   4  -2  -1   82.71   13.55
   4   2  -1  121.39   13.07
   4   2  -1  113.57   12.85
   4   2  -1   84.93   12.38
  -4  -2   1   93.41   12.59
  -4  -2   1   77.56   11.88
  -4  -2   1   87.52   12.01
  -4   2   2  222.56   27.86
  -4   2   2  231.71   27.76
   4  -2  -2  207.47   27.41
   4  -2  -2  200.79   27.80
   4   2  -2  216.86   26.49
   4   2  -2  214.06   26.37
   4   2  -2  213.15   26.49
  -4  -2   2  237.91   26.96
  -4  -2   2  236.43   26.22
  -4  -2   2  237.48   26.16
  -4   2   3   17.12    4.77
  -4   2   3   13.77    4.02
   4  -2  -3   -0.00    2.59
   4  -2  -3   16.65    4.41
   4   2  -3   12.89    3.08
   4   2  -3   21.23    3.51
   4   2  -3   20.86    3.62
   4   2  -3   20.68    3.63
  -4  -2   3   16.51    2.69
  -4  -2   3   14.33    2.67
  -4   2   4 1857.88  229.27
  -4   2   4 2002.05  229.13
   4  -2  -4 2139.27  229.37
   4  -2  -4 2087.80  229.88
   4   2  -4 1811.90  227.63
   4   2  -4 2019.03  227.64
   4   2  -4 2051.02  228.08
   4   2  -4 2809.58  228.75
  -4   2   5   38.55    7.51
  -4   2   5   43.31    7.42
   4  -2  -5   51.68    7.83
   4  -2  -5   49.71    8.33
   4   2  -5   44.53    6.00
   4   2  -5   53.48    6.21
   4   2  -5   40.35    6.00
   4   2  -5   41.83    6.03
  -4   2   6    0.00    2.33
  -4   2   6    4.72    2.54
   4  -2  -6    0.00    2.24
   4  -2  -6    8.06    3.39
   4   2  -6    4.34    1.27
   4   2  -6    3.20    1.13
   4   2  -6    6.29    1.37
   4   2  -6    4.05    1.22
  -4   2   7  376.07   46.80
  -4   2   7  382.56   46.46
   4  -2  -7  435.40   46.94
   4  -2  -7  423.23   47.50
  -4   2   8  842.99   96.16
  -4   2   8  842.50   95.76
   4  -2  -8  879.95   96.80
  -4   2   9  202.60   26.82
  -4   2   9  240.91   26.86
   4  -2  -9  208.78   26.61
   4  -2  -9  227.01   27.56
  -4   2  10   83.70   12.34
  -4   2  10   86.64   11.92
   4  -2 -10  100.83   12.49
   4  -2 -10   71.99   12.32
  -4   2  11   82.56   11.11
  -4   2  11   69.03   10.13
   4  -2 -11   72.38   10.56
   4  -2 -11   57.12   10.60
  -4   2  12    1.03    2.23
  -4   2  12    0.28    1.92
   4  -2 -12   -0.00    1.90
   4  -2 -12    1.23    2.48
  -4  -2  12    0.24    0.71
  -4  -2  12    0.77    0.89
  -4   2  13   11.38    3.87
   4  -2 -13   17.18    4.30
   4  -2 -13    2.47    2.65
   4   2 -13   16.46    2.84
  -4  -2  13   15.24    2.44
  -4  -2  13   12.51    2.39
  -4   2  14  810.56   99.59
   4  -2 -14  918.58   99.83
   4  -2 -14  884.33  100.56
   4   2 -14  876.73   98.03
  -4  -2  14  868.41   97.49
  -4  -2  14  912.57   97.61
  -4   2  15   59.32   10.01
   4  -2 -15   57.49    9.63
   4  -2 -15   66.57   10.63
   4   2 -15   52.41    8.27
  -4  -2  15   57.07    8.08
  -4  -2  15   68.18    8.34
  -4   2  16   28.11    6.37
   4  -2 -16   32.10    6.51
   4  -2 -16   32.43    7.31
   4   2 -16   21.32    5.03
  -4  -2  16   37.63    5.42
  -4  -2  16   33.21    5.30
  -4   2  17   -0.00    2.04
   4  -2 -17    2.68    2.55
   4  -2 -17    5.07    3.55
   4   2 -17    2.18    1.99
  -4  -2  17    0.24    1.52
  -4  -2  17    0.67    1.59
  -4   2  18  160.22   20.80
   4  -2 -18  154.97   20.51
   4  -2 -18  123.50   20.52
   4   2 -18  149.36   19.46
  -4  -2  18  159.33   19.08
  -4  -2  18  148.74   18.92
  -4   2  19  139.31   20.83
   4  -2 -19  152.88   20.97
   4  -2 -19  154.35   21.87
   4   2 -19  137.71   19.89
  -4  -2  19  167.93   19.90
  -4  -2  19  164.80   19.79
  -4   2  20   39.45    8.77
  -4   2  20   62.97   10.26
   4  -2 -20   52.28    9.37
   4   2 -20   42.89    8.45
  -4  -2  20   53.52    8.44
  -4  -2  20   48.36    8.14
  -4   2  21    3.45    3.17
  -4   2  21    3.54    3.44
   4  -2 -21    4.77    3.28
   4   2 -21    3.05    2.79
  -4  -2  21    5.15    2.71
  -4  -2  21    3.21    2.69
  -4   2  22   14.26    5.14
  -4   2  22   16.18    4.94
   4  -2 -22    6.77    3.84
   4   2 -22    1.43    3.18
  -4  -2  22    9.54    3.79
  -4  -2  22   10.16    3.80
  -4   2  23    1.43    3.14
  -4   2  23   -0.00    3.08
   4  -2 -23    0.75    3.27
  -4  -2  23   -0.00    2.32
  -4   2  24  175.53   24.49
  -4   2  24  173.07   24.33
   4  -2 -24  183.27   25.59
  -4  -2  24  165.24   23.03
  -4   2  25   32.75    8.11
   4  -2 -25   30.67    8.55
  -4   2  26   74.68   13.54
   4  -2 -26   72.97   14.27
  -4   2  27    5.78    4.38
   4  -2 -27    0.00    3.50
  -4   2  28   48.43   10.61
   4  -2 -28   47.22   10.76
   4  -2 -30   90.75   17.02
   4  -2 -31   -0.00    4.39
   4  -2 -32    3.84    4.86
   4  -2 -33    6.55    4.78
   4  -2 -34   10.51    5.91
   4  -2 -35   -0.00    4.10
   4  -2 -36    3.55    5.70
   4  -2 -37   -0.00    3.53
   4  -2 -38    0.53    5.01
   4  -2 -39    0.04    2.94
  -4   3   1   38.73    8.32
  -4   3   1   48.31    8.47
   4  -3  -1   44.79    8.29
   4  -3  -1   38.44    8.32
   4   3  -1   39.61    7.10
   4   3  -1   53.91    7.67
   4   3  -1   40.74    7.30
   4   3  -1   45.91    7.51
  -4  -3   1   40.20    7.12
  -4  -3   1   47.69    7.16
  -4   3   2  349.69   45.54
  -4   3   2  503.27   46.73
   4  -3  -2  372.00   45.27
   4  -3  -2  386.30   46.21
   4   3  -2  395.23   44.12
   4   3  -2  334.44   43.84
   4   3  -2  365.80   44.30
   4   3  -2  377.52   44.17
  -4  -3   2  389.11   43.80
  -4  -3   2  389.48   43.65
  -4   3   3    8.28    4.23
  -4   3   3   12.59    4.01
   4  -3  -3   10.56    3.73
   4  -3  -3   11.13    4.31
   4   3  -3    8.29    2.77
   4   3  -3    8.85    2.81
   4   3  -3   12.80    3.25
   4   3  -3   11.89    3.25
  -4  -3   3    8.21    2.44
  -4  -3   3   10.17    2.53
  -4   3   4   15.80    4.63
  -4   3   4   12.57    4.08
   4  -3  -4   10.55    3.84
   4  -3  -4   12.55    4.76
   4   3  -4   10.55    2.69
   4   3  -4   11.01    2.95
   4   3  -4   12.91    3.21
   4   3  -4   10.67    2.92
  -4  -3   4   10.95    2.24
  -4  -3   4   12.32    2.31
  -4   3   5   37.01    7.53
  -4   3   5   46.79    7.89
   4  -3  -5   21.74    6.33
   4  -3  -5   75.69   10.01
   4   3  -5   41.55    5.87
   4   3  -5   41.93    6.00
   4   3  -5   32.59    5.84
   4   3  -5   39.80    5.97
  -4  -3   5   47.24    6.08
  -4   3   6   60.30   10.61
  -4   3   6   62.09   10.35
   4  -3  -6   54.06    9.87
   4  -3  -6   75.45   11.27
   4   3  -6   58.00    8.29
   4   3  -6   75.91    8.79
   4   3  -6   70.52    8.72
   4   3  -6   62.86    8.53
  -4  -3   6   67.45    8.46
  -4   3   7  589.14   64.55
  -4   3   7  499.07   63.65
   4  -3  -7  595.90   64.17
   4  -3  -7  523.36   64.55
   4   3  -7  569.78   61.52
   4   3  -7  522.42   61.57
   4   3  -7  579.63   62.01
  -4  -3   7  555.14   61.61
  -4   3   8   97.99   14.75
  -4   3   8  100.89   14.63
   4  -3  -8  133.56   15.49
   4  -3  -8  112.01   15.84
   4   3  -8   97.93   12.16
   4   3  -8  101.09   12.29
  -4  -3   8  106.20   12.16
  -4   3   9    4.09    3.28
  -4   3   9    0.00    2.48
   4  -3  -9    1.79    2.65
   4  -3  -9    1.62    3.63
   4   3  -9    0.92    0.96
   4   3  -9    0.87    1.02
  -4  -3   9    1.36    0.95
  -4   3  10  210.42   26.44
   4  -3 -10  237.37   26.41
   4  -3 -10  211.98   26.95
   4   3 -10  197.94   22.95
   4   3 -10  212.02   23.30
  -4  -3  10  202.49   22.93
  -4   3  11  441.77   50.54
  -4   3  11  407.15   49.75
   4  -3 -11  443.22   50.03
   4  -3 -11  375.27   50.40
   4   3 -11  510.33   47.12
   4   3 -11  381.12   47.17
  -4  -3  11  397.43   46.85
  -4   3  12  369.35   42.69
  -4   3  12  347.37   41.94
   4  -3 -12  374.76   42.30
   4  -3 -12  346.30   42.98
   4   3 -12  323.82   39.17
   4   3 -12  360.44   39.65
  -4  -3  12  367.69   39.25
  -4   3  13  118.96   16.90
  -4   3  13  101.16   16.02
   4  -3 -13  119.25   16.56
   4  -3 -13  106.45   17.17
   4   3 -13  113.02   14.02
   4   3 -13  145.91   14.79
  -4  -3  13  115.07   14.00
  -4   3  14    9.10    3.99
  -4   3  14   12.15    3.81
   4  -3 -14   12.54    4.14
   4  -3 -14    8.96    3.94
   4   3 -14    9.33    2.27
   4   3 -14    8.02    2.49
  -4  -3  14    7.05    2.06
  -4   3  15   26.43    7.73
   4  -3 -15   52.30    8.87
   4  -3 -15   50.51    9.78
   4   3 -15   70.97    7.48
   4   3 -15   45.02    7.09
  -4  -3  15   41.38    6.67
  -4   3  16  313.61   39.46
   4  -3 -16  324.05   39.22
   4  -3 -16  308.09   40.06
   4   3 -16  340.30   37.13
   4   3 -16  296.36   37.20
  -4  -3  16  324.82   36.96
  -4   3  17   16.03    5.10
   4  -3 -17   13.61    4.80
   4  -3 -17   21.78    6.52
   4   3 -17   15.42    3.74
   4   3 -17   19.72    4.38
  -4  -3  17   19.30    4.00
  -4   3  18   66.09   11.62
   4  -3 -18   56.44   10.93
   4  -3 -18   85.57   13.40
   4   3 -18   79.86   10.27
   4   3 -18   66.95   10.30
  -4  -3  18   59.80    9.64
  -4   3  19    5.78    4.11
   4  -3 -19   12.62    4.32
   4   3 -19    6.85    2.75
   4   3 -19    3.68    2.79
  -4  -3  19    8.18    3.06
  -4  -3  19    2.58    2.34
  -4   3  20   10.38    4.89
   4  -3 -20   11.63    4.69
   4   3 -20   25.37    4.96
   4   3 -20   13.03    4.43
  -4  -3  20   12.65    3.84
  -4  -3  20   13.09    3.87
  -4   3  21   68.30   12.04
   4  -3 -21   70.61   11.73
   4  -3 -21   68.76   12.79
   4   3 -21   55.00   10.04
   4   3 -21   63.83   10.72
  -4  -3  21   63.12   10.11
  -4  -3  21   69.85   10.48
  -4   3  22   85.11   14.69
   4  -3 -22   96.89   14.77
   4  -3 -22   93.26   15.92
   4   3 -22   74.85   13.46
  -4  -3  22   95.89   13.41
  -4   3  23   61.81   12.28
  -4   3  23   59.78   12.21
   4  -3 -23   85.99   13.25
   4  -3 -23   64.34   12.93
  -4  -3  23   73.32   11.40
  -4   3  24    0.45    2.78
  -4   3  24    2.80    3.97
   4  -3 -24    3.27    4.23
  -4   3  25    5.61    4.49
   4  -3 -25   12.65    5.68
  -4   3  26   78.69   13.96
   4  -3 -26   72.14   14.43
  -4   3  27   12.84    6.20
   4  -3 -27   20.72    7.35
  -4   3  28   85.71   15.51
   4  -3 -28   83.28   15.84
   4  -3 -29    5.25    4.74
   4  -3 -30   13.41    6.53
   4  -3 -31    0.80    3.60
   4  -3 -32   42.94   11.30
   4  -3 -33    7.30    6.43
   4  -3 -34    1.52    3.91
   4  -3 -35    0.27    3.11
   4  -3 -36    1.73    4.07
   4  -3 -37   -0.00    4.11
   4  -3 -38    3.34    5.21
   4  -3 -39    0.00    5.37
  -4   4   1   73.50   12.71
  -4   4   1   76.62   12.40
   4  -4  -1   81.67   12.38
   4  -4  -1   66.62   12.48
   4   4  -1   78.80   11.15
  -4  -4   1   64.90   10.74
  -4  -4   1   74.72   11.12
  -4  -4   1   80.26   10.90
  -4   4   2  172.01   23.44
  -4   4   2  157.36   22.82
   4  -4  -2  182.85   23.05
   4  -4  -2  196.61   24.52
   4   4  -2  171.30   21.55
   4   4  -2  184.65   22.32
  -4  -4   2  148.43   21.16
  -4  -4   2  171.93   21.48
  -4  -4   2  173.45   21.12
  -4   4   3   70.00   12.46
   4  -4  -3   87.61   12.55
   4  -4  -3   95.22   13.97
   4   4  -3   70.03   10.51
   4   4  -3   68.26   10.96
  -4  -4   3   71.34   10.62
  -4  -4   3   83.14   10.75
  -4  -4   3   72.57   10.19
  -4   4   4  336.22   45.13
  -4   4   4  389.99   45.56
   4  -4  -4  400.83   45.33
   4  -4  -4  381.55   46.12
   4   4  -4  371.75   43.23
   4   4  -4  336.68   43.48
  -4  -4   4  378.08   43.31
  -4  -4   4  369.05   42.75
  -4  -4   4  402.68   42.73
  -4   4   5   10.22    4.46
  -4   4   5    8.65    3.93
   4  -4  -5    8.06    3.93
   4  -4  -5   11.47    5.10
   4   4  -5    7.55    2.60
   4   4  -5    6.21    2.78
  -4  -4   5    6.43    2.42
  -4  -4   5    3.64    1.82
  -4  -4   5    8.63    2.14
  -4   4   6  109.78   15.84
  -4   4   6  101.58   15.55
   4  -4  -6  106.28   15.27
   4  -4  -6  117.28   16.58
   4   4  -6  101.65   13.28
   4   4  -6   97.67   13.60
  -4  -4   6  111.14   13.35
  -4  -4   6   96.67   11.89
  -4  -4   6  108.41   11.94
  -4   4   7    8.61    4.02
  -4   4   7    5.36    4.12
   4  -4  -7    7.57    3.60
   4  -4  -7    0.00    3.40
   4   4  -7    5.35    2.31
   4   4  -7   11.20    2.79
  -4  -4   7    6.21    2.20
  -4   4   8   99.66   15.26
  -4   4   8  115.11   15.50
   4  -4  -8   90.04   15.37
   4   4  -8   98.87   12.63
   4   4  -8  100.24   12.96
  -4  -4   8   98.57   12.50
  -4   4   9  344.93   42.23
  -4   4   9  353.87   41.92
   4  -4  -9  296.05   41.07
   4  -4  -9  399.06   43.61
   4   4  -9  388.73   39.44
   4   4  -9  312.44   39.32
  -4  -4   9  336.43   38.94
  -4   4  10  277.14   35.18
  -4   4  10  313.37   35.25
   4  -4 -10  408.34   36.31
   4  -4 -10  291.53   36.14
   4   4 -10  279.04   32.18
   4   4 -10  236.63   32.20
  -4  -4  10  272.62   31.88
  -4   4  11   37.55    8.15
  -4   4  11   37.33    7.95
   4  -4 -11   40.92    7.86
   4  -4 -11   41.57    8.89
   4   4 -11   41.23    5.93
   4   4 -11   39.46    6.23
  -4  -4  11   36.77    5.63
  -4   4  12   74.80   11.08
  -4   4  12   48.38    8.97
   4  -4 -12   56.41   10.28
   4   4 -12   43.74    6.81
   4   4 -12   40.64    7.11
  -4  -4  12   55.46    7.03
  -4   4  13  111.75   16.71
   4  -4 -13  113.37   16.21
   4  -4 -13   99.92   16.88
   4   4 -13  111.04   13.77
   4   4 -13  125.80   14.57
  -4  -4  13  101.79   13.60
  -4   4  14  355.05   46.55
   4  -4 -14  381.65   46.32
   4  -4 -14  349.53   47.33
   4   4 -14  356.45   43.59
   4   4 -14  475.15   44.92
  -4  -4  14  378.48   43.62
  -4   4  15  100.85   17.41
   4  -4 -15  141.72   18.28
   4  -4 -15  123.43   18.91
   4   4 -15  111.82   15.24
   4   4 -15  136.25   16.22
  -4  -4  15  123.66   15.31
  -4   4  16   31.42    7.83
   4  -4 -16   34.95    7.57
   4  -4 -16   37.36    8.74
   4   4 -16   38.78    6.14
   4   4 -16   31.67    6.26
  -4  -4  16   35.79    5.88
  -4   4  17    4.10    3.87
   4  -4 -17   11.63    4.55
   4  -4 -17    0.00    3.45
   4   4 -17    5.09    2.35
   4   4 -17    6.03    2.98
  -4  -4  17    3.95    2.46
  -4   4  18  122.39   18.53
   4  -4 -18  102.08   17.40
   4   4 -18  117.07   16.03
   4   4 -18  128.73   16.88
  -4  -4  18  134.08   16.28
  -4   4  19   89.54   14.85
   4  -4 -19   74.79   13.71
   4   4 -19   89.92   12.51
   4   4 -19   86.67   13.14
  -4  -4  19   91.05   12.54
  -4   4  20   88.27   14.70
   4  -4 -20   87.89   14.27
   4  -4 -20  102.78   16.25
   4   4 -20   83.38   12.38
   4   4 -20   70.05   12.66
  -4  -4  20   88.88   12.61
  -4   4  21   27.74    8.07
   4  -4 -21   36.88    8.14
   4  -4 -21   27.30    7.88
   4   4 -21   33.54    6.48
   4   4 -21   25.38    6.56
  -4   4  22    4.23    4.55
   4  -4 -22   10.53    4.65
   4   4 -22    9.77    3.66
   4   4 -22    0.62    3.27
  -4   4  23   36.33    8.59
   4  -4 -23   18.08    7.68
   4   4 -23   31.32    6.81
  -4   4  24   87.88   15.80
   4  -4 -24   99.20   17.12
  -4   4  25   77.18   13.36
   4  -4 -25   50.13   12.34
  -4   4  26   77.17   12.12
   4  -4 -26    8.01    5.44
   4  -4 -27   -0.00    3.03
   4  -4 -28   39.87   10.72
   4  -4 -29   16.71    7.56
  -4   4  30    7.96    5.29
   4  -4 -30   18.05    7.30
   4  -4 -31    4.83    4.81
   4  -4 -32    0.49    3.70
   4  -4 -33   -0.00    3.95
   4  -4 -34   11.81    7.00
   4  -4 -35    2.91    4.84
   4  -4 -36   12.57    6.65
   4  -4 -37    0.00    4.22
   4  -4 -38   -0.00    4.79
  -4   5   1  117.05   16.86
  -4   5   1   98.47   15.85
   4  -5  -1   97.32   15.24
   4  -5  -1  102.48   16.60
   4   5  -1  106.27   14.56
  -4  -5   1   85.31   13.80
  -4   5   2  324.86   44.97
  -4   5   2  441.90   46.30
   4  -5  -2  361.07   44.77
   4  -5  -2  451.08   47.41
   4   5  -2  352.73   43.30
  -4  -5   2  356.02   43.28
  -4  -5   2  353.45   43.45
  -4  -5   2  358.46   42.91
  -4   5   3  198.01   28.01
  -4   5   3  205.61   27.90
   4  -5  -3  214.09   27.57
   4  -5  -3  212.32   28.87
   4   5  -3  202.77   25.98
   4   5  -3  219.45   26.85
  -4  -5   3  201.66   25.84
  -4  -5   3  201.27   25.88
  -4  -5   3  222.79   25.65
  -4   5   4   33.34    7.87
  -4   5   4   27.39    7.49
   4  -5  -4   31.78    7.47
   4  -5  -4   39.58    8.97
   4   5  -4   31.91    6.29
   4   5  -4   43.48    7.32
  -4  -5   4   34.53    6.36
  -4  -5   4   31.94    6.02
  -4  -5   4   31.92    5.89
  -4   5   5   53.87   10.01
  -4   5   5   38.87    8.91
   4  -5  -5   50.48    9.37
   4  -5  -5   56.03   10.63
   4   5  -5   48.04    7.73
   4   5  -5   38.25    7.83
  -4  -5   5   40.34    7.29
  -4  -5   5   60.98    7.89
  -4  -5   5   41.27    6.87
  -4   5   6  106.65   15.72
  -4   5   6  109.29   15.70
   4  -5  -6   79.39   14.20
   4  -5  -6   73.20   15.06
   4   5  -6   92.98   13.10
   4   5  -6  110.27   14.08
  -4  -5   6   85.06   12.70
  -4  -5   6   99.63   12.56
  -4  -5   6  101.79   12.27
  -4   5   7  234.97   32.96
  -4   5   7  309.34   34.09
   4  -5  -7  224.75   32.28
   4  -5  -7  277.01   34.53
   4   5  -7  239.96   30.72
   4   5  -7  256.18   31.39
  -4  -5   7  279.94   30.89
  -4  -5   7  234.43   29.71
  -4  -5   7  287.42   29.79
  -4   5   8   36.59    9.07
  -4   5   8   50.36    9.73
   4  -5  -8   46.23    9.22
   4  -5  -8   60.27   11.18
   4   5  -8   41.04    7.56
   4   5  -8   51.75    8.39
  -4  -5   8   56.62    7.88
  -4  -5   8   52.97    6.66
  -4  -5   8   53.93    6.57
  -4   5   9   30.62    7.42
  -4   5   9   28.99    6.89
   4  -5  -9   34.82    7.28
   4  -5  -9   24.57    7.41
   4   5  -9   26.28    5.29
   4   5  -9   27.43    5.76
  -4  -5   9   31.98    5.32
  -4   5  10   33.16    7.26
  -4   5  10   32.85    7.17
   4  -5 -10   27.59    6.49
   4  -5 -10   -0.00    4.33
   4   5 -10   24.62    4.83
   4   5 -10   28.58    5.23
  -4  -5  10   29.60    4.79
  -4   5  11  339.06   41.39
   4  -5 -11  333.36   40.51
   4  -5 -11  266.73   40.98
   4   5 -11  323.23   38.21
   4   5 -11  330.27   38.69
  -4  -5  11  344.26   37.98
  -4   5  12  363.63   45.30
   4  -5 -12  349.40   44.40
   4  -5 -12  374.58   46.33
   4   5 -12  367.66   42.28
   4   5 -12  375.18   42.85
  -4  -5  12  353.66   41.82
  -4   5  13   47.55   10.12
   4  -5 -13   64.19   10.41
   4  -5 -13   37.02    9.57
   4   5 -13   71.93    8.65
   4   5 -13   48.15    8.20
  -4  -5  13   41.71    7.37
  -4   5  14   30.07    7.36
   4  -5 -14   25.68    6.62
   4  -5 -14   16.49    7.04
   4   5 -14   28.07    5.15
   4   5 -14   25.15    5.44
  -4  -5  14   23.47    4.79
  -4   5  15  102.58   17.78
   4  -5 -15  158.96   18.97
   4  -5 -15  100.06   18.21
   4   5 -15  156.35   16.24
   4   5 -15   99.01   15.78
  -4  -5  15  106.56   15.13
  -4   5  16  180.00   23.55
   4  -5 -16  168.09   22.38
   4   5 -16  146.72   19.70
   4   5 -16  148.88   20.48
  -4  -5  16  156.23   19.66
   4  -5 -17  113.26   17.60
   4   5 -17  109.84   15.49
   4   5 -17  131.83   16.90
  -4  -5  17  115.08   15.51
  -4   5  18  187.98   24.81
   4   5 -18  170.26   21.44
   4   5 -18  133.42   21.58
  -4  -5  18  186.88   21.57
  -4   5  19    2.05    3.71
   4  -5 -19   -0.00    3.99
   4   5 -19    1.15    2.35
   4   5 -19    2.56    2.67
  -4  -5  19    0.00    2.08
  -4   5  20    1.46    4.02
   4  -5 -20    0.00    4.17
   4   5 -20    4.95    3.02
   4   5 -20    1.83    2.88
  -4   5  21   30.65    8.59
   4  -5 -21   34.04    9.28
   4   5 -21   37.27    7.22
  -4   5  22  128.16   20.27
  -4   5  23   22.63    7.12
   4  -5 -23   21.39    7.51
  -4   5  24   14.10    5.58
   4  -5 -24    6.29    4.49
   4  -5 -25    1.15    4.36
   4  -5 -26   26.24    8.64
   4  -5 -27   32.74   10.20
  -4   5  28   32.63    9.13
   4  -5 -28   17.85    8.29
  -4   5  29   15.42    7.23
   4  -5 -29   15.57    7.13
  -4   5  30    1.37    3.38
   4  -5 -30    4.02    5.68
  -4   5  31   21.23    8.05
   4  -5 -31   25.10    9.68
   4  -5 -32   15.50    8.15
   4  -5 -33   20.80    8.79
   4  -5 -34    3.79    5.84
   4  -5 -35   -0.00    5.64
   4  -5 -36    0.82    4.08
   4  -5 -37    8.74    6.05
   4  -5 -38    1.15    4.41
  -4   6   1   48.56   11.59
  -4   6   1   58.03   11.90
   4  -6  -1   70.33   12.07
   4  -6  -1   60.31   12.75
   4   6  -1   72.99   11.31
  -4  -6   1   60.25   10.55
  -4  -6   1  114.65   13.39
  -4  -6   1   57.67   10.37
  -4   6   2   79.01   15.03
   4  -6  -2  103.94   15.34
   4  -6  -2  106.03   16.86
   4   6  -2   93.49   13.88
  -4  -6   2   88.80   13.50
  -4  -6   2   80.62   13.58
  -4  -6   2   99.95   13.71
  -4   6   3   85.35   15.48
  -4   6   3   80.38   15.02
   4  -6  -3  104.48   15.57
   4  -6  -3   71.68   15.20
   4   6  -3  102.56   14.19
  -4  -6   3   96.83   13.84
  -4  -6   3  101.84   14.22
  -4  -6   3  101.29   13.79
  -4   6   4  174.06   25.35
  -4   6   4  198.18   26.01
   4  -6  -4  181.85   24.96
   4  -6  -4  202.95   27.03
   4   6  -4  168.12   23.27
   4   6  -4  176.45   24.30
  -4  -6   4  175.80   23.21
  -4  -6   4  178.97   23.41
  -4  -6   4  191.83   23.19
  -4   6   5   95.63   15.55
  -4   6   5   91.31   15.24
   4  -6  -5  112.05   15.68
   4  -6  -5   95.66   16.36
   4   6  -5   83.41   13.26
   4   6  -5   79.02   13.68
  -4  -6   5   88.62   13.27
  -4  -6   5  102.18   13.58
  -4  -6   5   97.75   13.12
  -4   6   6   63.73   11.52
  -4   6   6   54.20   10.76
   4  -6  -6   52.85   10.36
   4  -6  -6   37.26   10.45
   4   6  -6   58.78    9.35
   4   6  -6   62.88   10.27
  -4  -6   6   62.27    9.24
  -4  -6   6   51.32    8.62
  -4  -6   6   50.17    8.30
  -4   6   7    0.47    3.45
  -4   6   7   -0.00    3.15
   4  -6  -7    1.89    2.81
   4  -6  -7   -0.00    3.80
   4   6  -7   -0.00    2.19
   4   6  -7    0.59    2.33
  -4  -6   7    0.35    1.87
  -4  -6   7   -0.00    2.21
  -4  -6   7    0.00    1.74
  -4   6   8  367.73   43.94
  -4   6   8  391.54   44.03
   4  -6  -8  354.47   42.92
   4   6  -8  317.31   40.68
   4   6  -8  328.72   41.43
  -4  -6   8  314.15   40.31
  -4  -6   8  344.22   39.98
  -4  -6   8  369.68   40.15
  -4   6   9  443.12   52.52
   4  -6  -9  392.77   50.96
   4  -6  -9  443.47   53.41
   4   6  -9  391.50   49.14
   4   6  -9  399.30   49.82
  -4  -6   9  448.13   49.18
  -4  -6   9  417.80   48.12
  -4  -6   9  443.02   48.40
  -4   6  10    5.89    4.27
   4  -6 -10    4.41    3.67
   4  -6 -10    8.66    5.11
   4   6 -10    6.18    3.09
   4   6 -10    5.02    3.33
  -4  -6  10    3.92    2.58
  -4  -6  10    2.75    1.81
  -4  -6  10    5.47    1.97
  -4   6  11    5.21    3.92
   4  -6 -11    0.00    2.55
   4  -6 -11    0.27    3.08
   4   6 -11    5.45    2.93
   4   6 -11    0.95    2.10
  -4  -6  11    2.77    2.28
  -4  -6  11    2.51    1.40
  -4  -6  11    1.44    1.28
  -4   6  12    2.20    4.13
   4  -6 -12   10.00    4.30
   4  -6 -12    5.96    4.59
   4   6 -12    3.51    3.03
   4   6 -12    2.82    2.72
  -4  -6  12    6.18    2.70
  -4  -6  12    5.12    1.47
  -4  -6  12    4.12    1.43
  -4   6  13  114.43   19.52
   4  -6 -13  152.40   19.84
   4  -6 -13  112.75   20.18
   4   6 -13  139.47   17.71
   4   6 -13  126.54   17.94
  -4  -6  13  126.72   16.92
  -4   6  14  125.60   19.41
   4  -6 -14  129.58   20.56
   4   6 -14  132.65   16.93
   4   6 -14  106.82   16.94
  -4  -6  14  121.23   16.27
  -4   6  15  129.82   18.58
   4   6 -15  121.68   15.27
   4   6 -15   99.72   15.44
  -4  -6  15   90.23   14.18
  -4   6  16   34.31    9.43
   4   6 -16   52.58    8.33
   4   6 -16   37.40    8.41
  -4  -6  16   52.25    8.17
  -4   6  17   -0.00    3.89
   4   6 -17    0.00    2.47
   4   6 -17    3.92    3.23
  -4  -6  17    2.34    2.36
  -4   6  18   68.26   13.03
   4  -6 -18   53.38   12.61
   4   6 -18   69.75   10.31
   4   6 -18   51.06   10.52
  -4   6  19   86.06   15.36
   4  -6 -19   83.23   16.11
   4   6 -19   82.60   12.81
   4   6 -19   88.78   14.20
  -4   6  20   39.24    9.72
   4  -6 -20   43.37   10.70
   4   6 -20   39.90    7.90
  -4   6  21   22.94    7.12
   4  -6 -21   19.48    7.55
   4  -6 -22    4.26    4.70
   4  -6 -23   11.09    5.93
   4  -6 -24    6.79    5.44
  -4   6  25   29.83    9.82
   4  -6 -25   38.74   10.50
  -4   6  26   21.51    8.12
   4  -6 -26   42.12   10.88
  -4   6  27    0.00    3.73
   4  -6 -27   -0.00    3.95
  -4   6  28   11.01    5.84
   4  -6 -28    4.36    5.72
  -4   6  29   27.66    8.90
   4  -6 -29   22.53    9.01
  -4   6  30    7.07    5.57
   4  -6 -30   10.89    6.32
  -4   6  31    1.80    4.56
   4  -6 -31   12.92    7.07
   4  -6 -32    1.38    3.89
   4  -6 -33    3.58    4.98
   4  -6 -34    5.69    5.85
   4  -6 -35   15.22    8.37
   4  -6 -36    6.25    6.20
   4  -6 -37   -0.00    4.74
  -4   7   1  340.35   43.15
  -4   7   1  326.49   42.51
   4  -7  -1  322.85   43.56
   4   7  -1  322.71   40.88
   4   7  -1  313.08   41.77
  -4  -7   1  353.14   41.01
  -4   7   2   43.09    9.96
  -4   7   2   46.29   10.20
   4  -7  -2   38.29   10.03
   4   7  -2   30.79    7.93
   4   7  -2   42.22    9.48
  -4  -7   2   53.15    8.99
  -4  -7   2   54.55    9.58
  -4   7   3  151.37   20.07
  -4   7   3  101.34   17.83
   4  -7  -3  127.09   19.67
   4   7  -3  105.43   16.46
  -4  -7   3   97.45   15.95
  -4  -7   3  127.05   17.37
  -4   7   4   12.73    5.98
  -4   7   4   16.75    6.61
   4  -7  -4   23.06    7.46
   4   7  -4   24.88    5.91
  -4  -7   4   20.83    5.25
  -4  -7   4   13.30    4.62
  -4   7   5  199.69   26.49
  -4   7   5  182.06   25.69
   4  -7  -5  173.70   26.42
   4   7  -5  167.84   23.50
   4   7  -5  162.52   24.20
  -4  -7   5  189.61   23.55
  -4  -7   5  176.14   23.54
  -4   7   6  263.56   33.14
   4  -7  -6  243.25   33.39
   4   7  -6  230.83   30.09
   4   7  -6  202.59   30.45
  -4  -7   6  265.59   30.16
  -4  -7   6  229.43   29.81
  -4   7   7  495.51   61.98
   4  -7  -7  468.27   62.47
   4   7  -7  509.73   59.55
   4   7  -7  495.26   60.38
  -4  -7   7  531.77   59.25
  -4  -7   7  511.12   59.15
  -4   7   8    2.12    3.90
   4  -7  -8    1.43    4.69
   4   7  -8    0.06    2.45
   4   7  -8   -0.00    3.07
  -4  -7   8   -0.00    2.01
  -4  -7   8    1.06    2.22
  -4   7   9   12.84    5.63
   4  -7  -9   10.62    5.90
   4   7  -9   18.45    4.89
   4   7  -9   12.64    4.44
  -4  -7   9   13.34    4.12
  -4  -7   9   13.12    3.85
  -4   7  10   10.42    5.47
   4  -7 -10   10.80    5.84
   4   7 -10    6.96    3.82
   4   7 -10    6.84    3.76
  -4  -7  10   20.09    4.53
  -4  -7  10   10.13    3.29
  -4   7  11  174.79   25.64
   4  -7 -11  167.17   26.39
   4   7 -11  168.09   23.20
   4   7 -11  159.71   23.62
  -4  -7  11  186.18   22.98
  -4  -7  11  189.22   22.10
  -4   7  12   15.72    6.44
   4  -7 -12   23.97    8.27
   4   7 -12   18.33    5.30
   4   7 -12   23.22    6.12
  -4  -7  12   30.55    5.99
  -4  -7  12   22.86    4.49
  -4   7  13   47.59   11.04
   4   7 -13   50.50    9.33
   4   7 -13   58.97   10.21
  -4  -7  13   46.77    8.63
  -4  -7  13   53.81    7.75
  -4   7  14    6.16    4.62
   4   7 -14    3.95    3.02
   4   7 -14    6.10    3.67
  -4  -7  14    6.27    2.96
  -4  -7  14    5.46    2.12
  -4   7  15   87.37   15.33
   4   7 -15   64.03   11.91
   4   7 -15   78.07   13.15
  -4  -7  15  100.38   12.76
  -4  -7  15   74.47   10.06
  -4   7  16    2.12    4.03
   4   7 -16    2.46    2.58
   4   7 -16    3.20    3.26
  -4  -7  16    2.08    2.52
  -4  -7  16    2.36    1.52
  -4   7  17   30.08    8.98
   4  -7 -17   32.81    9.59
   4   7 -17   25.59    6.44
   4   7 -17   24.78    7.34
  -4  -7  17   30.78    4.40
   4  -7 -18    0.00    3.80
   4   7 -18    0.00    2.25
  -4  -7  18    1.52    1.15
   4  -7 -19    0.96    4.29
   4   7 -19   -0.00    2.59
  -4  -7  19   -0.00    0.86
   4  -7 -20   -0.00    5.24
   4  -7 -21   86.61   17.05
  -4   7  22   27.89    9.16
   4  -7 -22   41.28   11.26
  -4   7  23   65.50   13.99
   4  -7 -23   71.42   15.26
  -4   7  24   -0.00    5.43
   4  -7 -24   -0.00    3.69
  -4   7  25   11.70    5.84
   4  -7 -25    7.88    6.02
  -4   7  26    2.79    4.47
   4  -7 -26    0.00    5.31
  -4   7  27   21.46    8.44
   4  -7 -27   33.41   10.12
  -4   7  28    3.34    4.85
   4  -7 -28    8.65    6.47
  -4   7  29   12.29    6.65
   4  -7 -29    3.87    5.23
  -4   7  30   -0.00    3.54
   4  -7 -30   -0.00    4.98
  -4   7  31    5.76    5.20
   4  -7 -31    2.52    4.66
  -4   7  32    3.69    4.94
   4  -7 -32    4.03    5.33
   4  -7 -33   23.92    9.87
   4  -7 -34    8.89    6.00
   4  -7 -35    0.00    4.14
   4  -7 -36   -0.00    5.41
  -4   8   1    7.38    5.91
  -4   8   1   12.14    5.64
   4  -8  -1   10.13    5.94
   4   8  -1   24.62    6.31
   4   8  -1   25.48    7.15
  -4  -8   1   19.76    5.55
  -4   8   2   34.99    9.25
   4  -8  -2   26.44    8.99
   4   8  -2   27.62    7.36
   4   8  -2   40.18    9.10
  -4  -8   2   38.01    8.01
  -4   8   3  149.99   23.32
   4  -8  -3  180.49   25.33
   4   8  -3  128.26   20.87
  -4  -8   3  133.70   20.47
  -4  -8   3  188.11   22.87
  -4   8   4   28.09    8.38
   4  -8  -4   35.75    9.73
   4   8  -4   34.36    7.70
  -4  -8   4   29.03    7.16
  -4  -8   4   30.22    7.69
  -4   8   5   67.31   13.79
   4  -8  -5   74.31   15.14
   4   8  -5   71.79   12.59
  -4  -8   5   69.84   11.86
  -4  -8   5   87.52   13.24
  -4   8   6   38.34    9.19
   4  -8  -6    2.41    5.47
   4   8  -6   43.80    8.02
  -4  -8   6   35.16    6.94
  -4  -8   6   29.76    6.81
  -4   8   7   -0.00    3.65
   4  -8  -7   -0.00    4.02
   4   8  -7    2.89    3.17
   4   8  -7    0.74    3.36
  -4  -8   7    0.25    2.62
  -4  -8   7    4.89    3.26
  -4   8   8   31.77    8.83
   4  -8  -8   32.67    9.42
   4   8  -8    9.52    5.40
   4   8  -8   41.28    8.35
  -4  -8   8   28.61    6.34
  -4  -8   8   32.40    7.02
  -4   8   9  478.70   57.54
   4  -8  -9  434.96   57.96
   4   8  -9  404.84   54.07
   4   8  -9  418.72   55.24
  -4  -8   9  524.15   54.61
  -4  -8   9  467.68   54.14
  -4   8  10    4.97    4.81
   4  -8 -10    8.74    5.62
   4   8 -10    8.82    4.39
   4   8 -10    5.91    3.59
  -4  -8  10    0.30    2.16
  -4  -8  10    1.98    2.84
  -4   8  11   45.79   10.27
   4  -8 -11   33.00   10.17
   4   8 -11   33.60    7.77
   4   8 -11   27.47    7.41
  -4  -8  11   37.72    7.33
  -4  -8  11   32.27    6.77
   4   8 -12    2.21    3.36
   4   8 -12    0.87    3.12
  -4  -8  12    2.62    2.67
  -4  -8  12    4.61    2.63
   4   8 -13  142.89   20.47
   4   8 -13  142.25   21.14
  -4  -8  13  142.22   19.68
   4   8 -14   19.77    6.14
  -4  -8  14   15.92    4.91
   4  -8 -15   52.72   12.84
   4   8 -15   57.14   10.62
   4  -8 -16   -0.00    4.47
   4   8 -16    2.15    3.14
   4  -8 -17   -0.00    3.61
   4   8 -17    9.13    4.11
  -4   8  18   14.65    6.60
   4  -8 -18    0.00    4.37
   4   8 -18   10.41    4.62
  -4   8  19  102.82   17.90
   4  -8 -19   86.83   18.21
  -4   8  20   -0.00    4.27
   4  -8 -20    4.57    5.09
  -4   8  21   91.04   17.47
   4  -8 -21  103.11   19.29
  -4   8  22    3.13    5.02
   4  -8 -22    0.42    4.79
  -4   8  23   18.72    8.22
   4  -8 -23   31.10   10.04
  -4   8  24    4.30    5.34
   4  -8 -24    4.14    5.40
  -4   8  25   35.51   10.19
   4  -8 -25   26.46   10.05
  -4   8  26    0.43    4.26
   4  -8 -26    2.77    4.69
  -4   8  27    6.39    4.90
   4  -8 -27   -0.00    3.95
  -4   8  28    4.98    5.06
   4  -8 -28   -0.00    4.58
  -4   8  29   35.71   11.10
   4  -8 -29   34.18   11.58
  -4   8  30   -0.00    4.02
   4  -8 -30    1.30    4.79
  -4   8  31    6.84    5.76
   4  -8 -31    7.52    6.57
  -4   8  32   -0.00    4.22
   4  -8 -32    1.67    6.37
  -4   8  33    3.57    5.57
   4  -8 -33   -0.00    5.31
   4  -8 -34    0.00    5.14
   4  -8 -35   10.17    6.86
   4  -9  -1  213.82   33.98
   4   9  -1  213.25   31.32
   4   9  -1  276.65   34.20
  -4  -9   1  247.73   31.45
   4  -9  -2    2.58    4.76
   4   9  -2   -0.00    3.30
   4   9  -2    1.79    3.75
  -4  -9   2    1.91    3.05
   4  -9  -3    0.65    5.61
   4   9  -3   18.87    6.33
   4   9  -3   48.31   10.01
  -4  -9   3   27.64    6.57
   4  -9  -4    0.00    3.91
   4   9  -4   -0.00    3.33
   4   9  -4    0.00    3.47
  -4  -9   4    1.19    2.23
  -4  -9   4    0.00    2.91
   4  -9  -5  121.94   21.96
   4   9  -5  125.43   19.62
   4   9  -5  141.88   21.16
  -4  -9   5  127.55   18.91
  -4  -9   5  133.38   19.97
   4  -9  -6    2.93    5.59
   4   9  -6    0.00    2.95
  -4  -9   6    1.03    2.43
  -4  -9   6    0.02    2.88
   4  -9  -7  400.25   50.11
   4   9  -7  336.92   45.31
  -4  -9   7  377.43   45.11
   4  -9  -8    0.85    4.62
   4   9  -8    1.53    3.63
  -4  -9   8   -0.00    2.61
   4  -9  -9   30.68    9.58
   4   9  -9   23.19    6.54
  -4  -9   9   18.21    5.60
   4   9 -10    4.61    3.89
  -4  -9  10    0.00    2.37
  -4   9  11  257.80   35.25
   4   9 -11  240.67   32.52
  -4  -9  11  244.68   31.66
  -4   9  12    2.20    3.54
   4   9 -12    0.00    2.96
  -4  -9  12   -0.00    2.89
  -4   9  13    2.89    4.17
   4  -9 -13   11.43    7.06
   4   9 -13   10.22    5.08
  -4   9  14   17.18    7.44
   4  -9 -14    7.73    6.57
   4   9 -14   26.82    7.14
  -4   9  15   51.35   11.32
   4  -9 -15    5.40    6.56
   4   9 -15   59.31   10.04
  -4   9  16    0.24    3.87
   4  -9 -16   -0.00    4.86
   4   9 -16   -0.00    3.23
  -4   9  17  174.80   24.17
   4  -9 -17  121.01   22.98
   4   9 -17  118.23   19.61
  -4   9  18    0.00    3.97
   4  -9 -18   -0.00    4.88
  -4   9  19   -0.00    4.46
   4  -9 -19    0.00    4.53
  -4   9  20   -0.00    5.15
   4  -9 -20   -0.00    4.94
  -4   9  21   71.93   13.41
   4  -9 -21    4.72    6.89
  -4   9  22   -0.00    4.93
   4  -9 -22    1.44    4.83
  -4   9  23   43.07   11.48
   4  -9 -23   57.43   14.05
  -4   9  24    0.00    4.85
   4  -9 -24   -0.00    5.52
  -4   9  25   10.59    6.46
   4  -9 -25   19.13    8.25
  -4   9  26   -0.00    4.43
   4  -9 -26    0.27    3.74
  -4   9  27   18.27    8.52
   4  -9 -27   36.64   11.14
  -4   9  28    1.49    4.09
   4  -9 -28    1.13    4.92
  -4   9  29    4.41    4.92
   4  -9 -29    8.98    6.88
  -4   9  30   12.16    7.01
   4  -9 -30   16.05    7.73
  -4   9  31    4.00    5.91
   4  -9 -31    4.02    5.88
  -4   9  32   -0.00    5.18
   4  -9 -32   -0.00    4.90
  -4   9  33    7.38    6.89
   4  -9 -33   11.55    7.44
   4  -9 -34    0.34    6.19
   4  -9 -35   -0.00    5.33
  -4  10   1   -0.00    4.22
   4 -10  -1   -0.00    4.25
   4  10  -1   -0.00    3.26
  -4  10   2    1.41    4.26
   4 -10  -2    6.80    5.80
   4  10  -2    2.97    4.14
  -4  10   3   14.75    7.03
   4 -10  -3   53.02   12.27
   4  10  -3   25.67    7.83
  -4  10   4    8.16    5.15
   4 -10  -4    4.64    5.86
   4  10  -4   13.87    5.79
  -4  10   5   32.50    9.21
   4 -10  -5   20.60    8.29
   4  10  -5    3.78    4.62
  -4  10   6   -0.00    4.68
   4 -10  -6    0.00    4.26
   4  10  -6    3.00    4.09
  -4  10   7   -0.00    4.81
   4 -10  -7   19.36    7.61
   4  10  -7   21.70    6.77
  -4  10   8    4.29    5.15
   4  10  -8   15.51    5.85
  -4 -10   8    9.58    4.45
  -4  10   9    9.13    6.43
   4  10  -9   15.81    6.01
  -4 -10   9    8.45    4.25
  -4  10  10    5.75    5.73
   4  10 -10    3.21    4.42
  -4 -10  10    1.81    3.25
  -4  10  11   18.98    7.78
   4  10 -11   30.03    8.09
  -4 -10  11   32.15    7.56
  -4  10  12   -0.00    3.70
   4 -10 -12    0.79    5.23
   4  10 -12    0.34    3.83
  -4  10  13   19.28    8.01
   4 -10 -13    9.59    7.18
   4  10 -13   34.54    8.22
  -4  10  14   -0.00    4.55
   4 -10 -14    0.66    4.04
   4  10 -14   -0.00    3.48
  -4  10  15   64.05   15.06
   4 -10 -15   58.83   15.49
   4  10 -15  101.59   15.37
  -4  10  16   18.25    8.21
   4 -10 -16   13.27    8.29
   4  10 -16   17.95    6.35
  -4  10  17   -0.00    4.09
   4 -10 -17    0.07    5.06
  -4  10  18    4.22    5.13
   4 -10 -18    2.06    5.73
  -4  10  19    1.02    4.92
   4 -10 -19   58.35   13.29
  -4  10  20    6.25    5.53
   4 -10 -20   -0.00    5.55
  -4  10  21    7.47    6.21
   4 -10 -21   18.14    8.51
  -4  10  22   -0.00    5.53
   4 -10 -22    1.63    5.45
  -4  10  23   33.60   10.61
   4 -10 -23   35.27   11.34
  -4  10  24   12.14    6.91
   4 -10 -24    0.00    5.75
  -4  10  25   30.43   10.19
   4 -10 -25   37.76   12.20
  -4  10  26    4.18    5.64
   4 -10 -26   -0.00    5.44
  -4  10  27   -0.00    5.47
   4 -10 -27    3.99    6.38
  -4  10  28    9.39    6.38
   4 -10 -28    3.28    6.04
  -4  10  29   19.99    8.58
   4 -10 -29   17.85    9.07
  -4  10  30   -0.00    3.64
   4 -10 -30    1.40    4.81
  -4  10  31    4.68    4.89
   4 -10 -31   -0.00    5.59
  -4  10  32   -0.00    5.26
   4 -10 -32   -0.00    6.24
  -4  10  33    4.16    5.37
   4 -10 -33    2.98    6.84
  -4  10  34    3.29    6.04
  -4  11   1   73.85   15.61
   4 -11  -1   68.59   16.27
  -4  11   2    1.06    5.25
   4 -11  -2    4.46    5.71
  -4  11   3    1.26    5.49
   4 -11  -3    7.59    6.22
   4  11  -3   12.48    5.82
  -4  11   4   13.39    7.34
   4 -11  -4    0.30    5.62
   4  11  -4   20.52    7.42
  -4  11   5   21.52    8.16
   4 -11  -5    8.52    7.50
   4  11  -5   19.68    6.66
  -4  11   6    9.76    6.75
   4  11  -6    7.20    4.94
  -4  11   7   61.87   13.91
   4  11  -7   51.44   11.89
  -4  11   8    6.53    5.49
   4  11  -8    5.60    4.41
  -4  11   9    1.36    3.81
   4  11  -9    0.00    4.19
  -4  11  10    8.79    6.42
   4 -11 -10    1.03    5.54
   4  11 -10    4.31    4.46
  -4  11  11  100.19   19.16
   4 -11 -11   94.71   20.30
   4  11 -11  123.47   18.98
  -4  11  12   -0.00    4.79
   4 -11 -12    1.16    4.49
   4  11 -12   -0.00    3.72
  -4  11  13   48.37   12.14
   4 -11 -13   35.23   11.47
   4  11 -13   40.09   10.15
  -4  11  14   22.26    8.62
   4 -11 -14    9.38    7.36
   4  11 -14   17.04    6.77
  -4  11  15   34.53   10.74
   4 -11 -15   42.60   12.61
  -4  11  16    4.70    5.19
   4 -11 -16    0.00    4.64
  -4  11  17   56.46   13.94
   4 -11 -17   65.82   16.04
  -4  11  18    0.49    5.03
   4 -11 -18   -0.00    5.23
  -4  11  19    0.00    3.86
   4 -11 -19    0.00    5.01
  -4  11  20    1.25    4.63
   4 -11 -20    3.58    5.29
  -4  11  21    6.58    6.22
   4 -11 -21   48.35   12.96
  -4  11  22    0.00    5.38
   4 -11 -22   -0.00    5.37
  -4  11  23    7.68    6.11
   4 -11 -23    6.78    6.55
  -4  11  24   -0.00    4.29
   4 -11 -24   -0.00    5.71
  -4  11  25    5.78    6.10
   4 -11 -25    4.95    7.07
  -4  11  26   -0.00    4.41
   4 -11 -26    7.54    6.80
  -4  11  27    8.24    7.10
   4 -11 -27   33.92   11.66
  -4  11  28    2.88    5.58
   4 -11 -28    0.10    5.61
  -4  11  29    1.72    4.97
   4 -11 -29   -0.00    6.34
  -4  11  30   17.02    8.02
   4 -11 -30    6.75    7.58
  -4  11  31    9.24    7.67
   4 -11 -31   21.39    9.80
  -4  11  32    0.25    3.94
   4 -11 -32    1.36    5.02
  -4  11  33    0.99    4.82
  -4  11  34    0.05    4.99
  -4  12   1   -0.00    6.28
   4 -12  -1    2.18    5.81
   4  12  -1   -0.00    3.73
  -4  12   2   -0.00    5.48
   4 -12  -2    0.91    5.88
   4  12  -2    2.69    4.12
  -4  12   3   73.41   15.50
   4  12  -3   59.29   13.43
  -4  12   4   15.51    7.69
  -4  12   5   35.82   10.61
  -4  12   6    6.23    5.17
  -4  12   7    0.00    4.04
  -4  12   8    7.02    5.61
   4 -12  -8    3.91    5.94
  -4  12   9   80.19   16.83
   4 -12  -9   76.89   17.80
  -4  12  10   -0.00    5.06
   4 -12 -10    3.03    5.24
  -4  12  11    8.53    6.21
   4 -12 -11   -0.00    5.24
  -4  12  12    4.13    5.40
   4 -12 -12   16.88    8.31
  -4  12  13   29.55   10.54
   4 -12 -13   50.49   13.61
  -4  12  14    6.81    6.54
   4 -12 -14   20.73    9.31
  -4  12  15   19.07    8.50
   4 -12 -15   28.62   11.45
  -4  12  16    2.54    5.95
   4 -12 -16   -0.00    4.74
  -4  12  17    2.09    5.30
   4 -12 -17   -0.00    3.91
  -4  12  18    4.08    5.15
   4 -12 -18   16.81    8.59
  -4  12  19   28.95   10.08
   4 -12 -19   32.24   11.77
   4 -12 -20   -0.00    5.11
  -4  12  21    4.86    6.16
   4 -12 -21    0.35    5.94
  -4  12  22    4.33    6.09
   4 -12 -22    0.00    5.38
  -4  12  23   12.32    7.30
   4 -12 -23    8.63    8.04
  -4  12  24    2.00    5.51
   4 -12 -24    0.00    5.20
  -4  12  25   16.46    8.77
   4 -12 -25   16.28    9.47
  -4  12  26    2.17    5.61
   4 -12 -26    5.13    6.75
  -4  12  27   -0.00    5.51
   4 -12 -27    0.78    5.32
  -4  12  28    4.26    5.89
   4 -12 -28    0.00    6.24
  -4  12  29   16.20    8.02
   4 -12 -29    5.98    6.50
  -4  12  30    7.67    6.61
   4 -12 -30    0.00    6.23
  -4  12  31    3.20    5.42
   4 -12 -31   15.92    9.17
  -4  12  32   -0.00    5.61
  -4  12  33    0.00    5.14
  -4  13   1   48.83   12.77
   4  13  -1   28.99    9.54
  -4  13   2    4.53    6.11
   4  13  -2    5.76    5.65
  -4  13   3    1.40    4.31
   4  13  -3    5.89    5.66
  -4  13   4   -0.00    5.45
   4  13  -4   -0.00    3.70
  -4  13   5   42.43   12.93
   4 -13  -5   42.22   13.63
   4  13  -5   76.69   14.14
  -4  13   6    5.00    5.47
   4 -13  -6   10.09    7.19
   4  13  -6    1.32    4.39
  -4  13   7   25.37    9.08
   4 -13  -7   27.54   10.37
   4  13  -7   20.62    7.98
  -4  13   8   -0.00    4.17
   4 -13  -8   -0.00    5.14
   4  13  -8    0.00    4.48
  -4  13   9    3.32    5.01
   4 -13  -9    1.42    4.25
   4  13  -9    2.49    4.44
  -4  13  10   -0.00    5.10
   4 -13 -10   11.01    6.79
   4  13 -10    4.21    4.75
  -4  13  11   37.52   11.85
   4 -13 -11   48.51   14.60
   4  13 -11   62.78   13.05
  -4  13  12    1.39    5.59
   4 -13 -12   18.31    8.83
   4  13 -12   10.78    6.10
  -4  13  13   11.86    7.13
   4 -13 -13   12.02    8.29
  -4  13  14    0.50    6.30
   4 -13 -14    1.21    4.65
  -4  13  15    1.00    4.73
   4 -13 -15    0.00    5.63
  -4  13  16   -0.00    5.47
   4 -13 -16    2.09    5.87
  -4  13  17   12.11    6.99
   4 -13 -17    9.69    8.14
  -4  13  18    1.89    5.39
   4 -13 -18   -0.00    6.22
  -4  13  19    3.28    6.33
   4 -13 -19    4.63    6.31
  -4  13  20    2.52    5.70
   4 -13 -20    5.81    6.88
  -4  13  21   14.97    8.72
   4 -13 -21   21.40   10.15
  -4  13  22    2.59    5.55
   4 -13 -22    0.70    4.96
  -4  13  23   12.05    7.45
   4 -13 -23   12.57    8.71
  -4  13  24   -0.00    5.66
   4 -13 -24    0.00    5.39
  -4  13  25    1.47    5.22
   4 -13 -25    2.10    6.46
  -4  13  26   -0.00    4.01
   4 -13 -26   -0.00    6.31
  -4  13  27   12.09    7.33
   4 -13 -27   12.53    8.10
  -4  13  28    6.86    5.56
   4 -13 -28   -0.00    6.88
  -4  13  29    0.00    5.47
   4 -13 -29   -0.00    4.06
  -4  13  30    0.89    5.41
   4 -13 -30   -0.00    6.06
  -4  14   1    0.00    4.79
   4  14  -1   -0.00    4.13
  -4  14   2    5.87    7.15
   4  14  -2    1.02    4.63
  -4  14   3   20.86    9.27
   4  14  -3   16.99    7.95
  -4  14   4   16.08    8.94
   4  14  -4   36.04   10.29
  -4  14   5   21.09    9.43
   4 -14  -5    9.48    8.05
   4  14  -5   16.89    7.53
  -4  14   6   -0.00    6.22
   4 -14  -6   -0.00    4.26
   4  14  -6    0.10    4.35
  -4  14   7    0.77    4.98
   4 -14  -7    6.22    6.61
   4  14  -7    1.63    4.43
  -4  14   8    8.57    7.32
   4 -14  -8   21.05   10.31
  -4  14   9   32.21   11.05
   4 -14  -9   26.85   11.51
   4  14  -9   46.97   11.43
  -4  14  10    2.74    5.43
   4 -14 -10   -0.00    5.16
   4  14 -10   10.34    6.38
  -4  14  11    8.07    6.26
   4 -14 -11   -0.00    5.16
  -4  14  12   -0.00    5.25
   4 -14 -12    3.11    6.11
  -4  14  13    8.38    6.72
   4 -14 -13   29.43   11.13
  -4  14  14    9.28    6.21
   4 -14 -14    0.07    6.52
  -4  14  15    0.00    5.36
   4 -14 -15    8.26    7.57
  -4  14  16    3.88    5.86
   4 -14 -16    2.18    6.57
  -4  14  17    1.20    5.11
   4 -14 -17    1.94    6.23
  -4  14  18   13.68    8.30
   4 -14 -18   -0.00    6.36
  -4  14  19    8.10    7.94
   4 -14 -19    4.97    7.10
  -4  14  20   -0.00    5.51
   4 -14 -20   -0.00    5.67
  -4  14  21   19.88    9.39
   4 -14 -21   13.36    8.53
  -4  14  22   -0.00    5.81
   4 -14 -22    9.16    8.32
  -4  14  23   10.29    7.44
   4 -14 -23   11.73    8.06
  -4  14  24   -0.00    7.34
   4 -14 -24   -0.00    5.11
  -4  14  25    4.11    7.19
   4 -14 -25    1.35    6.35
  -4  14  26    4.47    6.98
   4 -14 -26    9.30    8.08
  -4  14  27   -0.00    5.36
   4 -14 -27    2.97    6.65
   4 -14 -28   -0.00    7.04
  -4  15   1    2.86    6.57
   4  15  -1    7.91    6.66
  -4  15   2   20.10    8.78
   4  15  -2    5.43    5.87
  -4  15   3    5.67    6.19
   4  15  -3   10.05    6.09
  -4  15   4    4.64    5.81
   4  15  -4    0.57    4.33
  -4  15   5    0.00    5.40
   4  15  -5    1.38    5.04
  -4  15   6   20.54    9.58
   4  15  -6   13.33    6.88
  -4  15   7   11.71    7.38
   4  15  -7    7.89    5.74
  -4  15   8    1.43    5.09
   4  15  -8   -0.00    4.17
  -4  15   9    9.02    6.56
   4  15  -9    3.68    4.93
  -4  15  10    0.00    5.62
  -4  15  11    0.56    4.03
  -4  15  12    3.68    4.91
  -4  15  13   -0.00    4.99
  -4  15  14   -0.00    4.19
  -4  15  15    4.35    5.63
   4 -15 -15   -0.00    6.08
  -4  15  16   22.46    9.28
   4 -15 -16    4.02    7.00
  -4  15  17   18.78    9.75
   4 -15 -17   22.98   10.38
  -4  15  18    0.00    6.20
   4 -15 -18    0.00    6.87
  -4  15  19    0.66    4.87
   4 -15 -19    5.35    6.15
  -4  15  20    0.00    4.97
   4 -15 -20    9.23    7.73
  -4  15  21   -0.00    5.96
   4 -15 -21    2.13    8.18
  -4  15  22   17.92    9.03
   4 -15 -22    2.16    6.75
  -4  15  23    0.08    5.30
   4 -15 -23    3.93    6.57
   4 -15 -24    0.00    5.37
   4 -15 -25    2.15    5.94
   4 -15 -26    3.54    6.73
   4 -15 -27    2.80    8.09
  -4  16   1   -0.00    5.04
   4  16  -1   -0.00    4.17
  -4  16   2    0.00    5.49
   4  16  -2    3.51    5.93
  -4  16   3   -0.00    5.47
   4  16  -3    0.93    5.24
  -4  16   4    9.58    7.50
   4  16  -4    5.76    5.81
  -4  16   5    4.51    5.98
   4  16  -5   -0.00    4.62
  -4  16   6    2.94    6.12
   4  16  -6   -0.00    4.34
  -4  16   7    0.72    5.23
   4  16  -7    0.00    4.00
  -4  16   8    2.96    6.38
  -4  16   9    0.00    4.45
  -4  16  10    5.25    7.39
  -4  16  11    5.63    6.15
  -4  16  12    3.60    5.47
  -4  16  13    3.48    6.31
  -4  16  14    6.14    6.27
  -4  16  15   -0.00    5.50
  -4  16  16   -0.00    5.97
  -4  16  17    2.87    5.77
  -4  17   1    6.10    7.11
   4  17  -1    7.98    7.34
  -4  17   2    4.56    8.08
   4  17  -2    6.94    6.57
  -4  17   3   -0.00    5.74
   4  17  -3   -0.00    5.17
  -4  17   4    0.21    5.73
   4  17  -4    5.16    5.32
  -4  17   5   -0.00    6.54
   4  17  -5   -0.00    4.82
  -4  17   6   -0.00    5.93
  -4  17   7    3.08    5.38
  -4  17   8   -0.00    5.47
  -4  17   9    1.72    5.15
  -4  17  10    0.03    4.98
   4  18  -1    2.91    5.79
   4  18  -2    5.15    6.10
   4  18  -3    9.98    7.64
   4  18  -4   14.35    8.09
   4  19  -1    0.69    5.57
   4  19  -2    5.71    6.53
  -3   0   1    0.21    1.91
  -3   0   1    2.38    1.91
   3   0  -1   -0.00    2.18
   3   0  -1    0.96    1.87
  -3   0   2    0.00    1.87
  -3   0   2    1.06    1.83
   3   0  -2    0.55    1.94
   3   0  -2   -0.00    1.92
  -3   0   3 5431.86  604.57
  -3   0   3 5275.42  604.39
   3   0  -3 5411.79  604.68
   3   0  -3 6159.73  605.29
  -3   0   4    0.57    1.49
  -3   0   4    0.24    1.01
   3   0  -4    0.36    1.61
   3   0  -4    0.98    1.61
  -3   0   5   92.17    9.69
   3   0  -5   77.50    9.41
   3   0  -5   62.94    9.26
  -3   0   6    0.33    1.33
   3   0  -6   -0.00    1.09
   3   0  -6   -0.00    1.23
  -3   0   7  357.99   43.21
   3   0  -7  397.63   43.25
   3   0  -7  407.31   43.41
  -3   0   8    0.17    1.22
   3   0  -8   -0.00    1.01
   3   0  -8   -0.00    1.21
  -3   0   9  848.82   96.86
   3   0  -9  893.53   96.98
   3   0  -9  888.02   97.41
  -3   0  10    0.00    1.22
   3   0 -10    0.31    1.40
   3   0 -10    0.29    1.35
  -3   0  11  961.42  114.32
  -3   0  11 1126.69  115.93
   3   0 -11 1068.49  115.17
  -3   0  12   -0.00    1.71
  -3   0  12    0.15    1.71
  -3   0  13  563.66   66.09
  -3   0  13  608.54   66.48
  -3   0  14   -0.00    2.18
  -3   0  14    1.19    2.12
  -3   0  15  143.80   17.25
  -3   0  15  116.21   16.71
  -3   0  16    0.00    2.04
  -3   0  16    0.00    1.86
  -3   0  17  174.97   22.47
  -3   0  17  172.79   22.37
  -3   0  18    0.78    2.46
  -3   0  18   -0.00    2.22
   3   0 -18    1.11    2.50
  -3   0  19   55.36    9.85
  -3   0  19   65.54   10.35
   3   0 -19   59.85   10.49
  -3   0  20   -0.00    2.59
  -3   0  20   -0.00    2.27
   3   0 -20    1.09    3.19
  -3   0  21    1.93    2.94
  -3   0  21    6.86    3.58
   3   0 -21    2.57    2.97
  -3   0  22   -0.00    2.56
  -3   0  22   -0.00    2.36
   3   0 -22   -0.00    2.69
  -3   0  23  352.89   41.15
  -3   0  23  333.23   40.66
   3   0 -23  290.63   40.98
  -3   0  24   -0.00    2.41
  -3   0  24   -0.00    2.66
  -3   0  25   96.87   15.70
  -3   0  25   95.59   15.50
  -3   0  26   -0.00    3.55
  -3   0  27   58.53   11.69
  -3   0  28   -0.00    3.20
  -3   0  29   50.86   11.22
   3   0 -36    0.02    3.29
   3   0 -37   -0.00    4.39
   3   0 -38    2.44    3.80
   3   0 -39   17.06    7.79
   3   0 -40   -0.00    4.32
  -3   1   1  904.35  105.35
  -3   1   1  902.64  105.25
   3  -1  -1 1031.35  105.61
   3  -1  -1 1017.84  105.94
   3   1  -1  913.51  104.60
   3   1  -1 1004.27  104.95
  -3  -1   1  799.33  104.46
  -3  -1   1  883.13  104.77
  -3  -1   1 1114.30  104.88
  -3   1   2  649.91   68.15
  -3   1   2  566.21   67.63
   3  -1  -2  633.25   67.99
   3  -1  -2  592.49   68.06
   3   1  -2  642.90   67.13
   3   1  -2  691.74   67.41
  -3  -1   2  571.70   67.02
  -3  -1   2  564.80   66.70
  -3  -1   2  562.95   66.69
  -3   1   3   11.88    3.20
  -3   1   3    3.63    2.34
   3  -1  -3    8.96    2.90
   3  -1  -3    7.60    2.90
   3   1  -3    8.66    2.09
   3   1  -3    8.93    2.11
  -3  -1   3    7.82    2.10
  -3  -1   3    9.89    1.43
  -3  -1   3    7.99    1.37
  -3   1   4    7.53    2.84
  -3   1   4    5.45    2.30
   3  -1  -4    4.75    2.43
   3  -1  -4    5.95    2.69
   3   1  -4    7.16    1.60
   3   1  -4    3.52    1.22
   3   1  -4    4.88    1.30
  -3  -1   4    5.23    1.41
  -3   1   5 1889.31  212.69
  -3   1   5 1912.31  212.48
   3  -1  -5 2208.50  213.04
   3  -1  -5 1897.15  212.89
   3   1  -5 1880.58  211.22
  -3   1   6    2.61    1.71
  -3   1   6    2.81    1.94
   3  -1  -6    3.20    2.05
   3  -1  -6    4.44    2.41
  -3   1   7  171.81   24.10
  -3   1   7  225.56   24.23
   3  -1  -7  225.86   24.44
   3  -1  -7  204.57   24.62
  -3   1   8  103.37   12.46
  -3   1   8   90.79   11.86
   3  -1  -8  107.09   12.36
   3  -1  -8   92.99   12.50
  -3  -1   8   90.38   10.72
  -3   1   9  996.78   93.79
   3  -1  -9  775.60   93.03
   3  -1  -9  913.12   93.94
  -3  -1   9  710.31   91.75
  -3  -1   9  959.94   92.10
  -3   1  10   43.49    7.23
   3  -1 -10   59.87    7.73
   3  -1 -10   42.74    7.58
  -3  -1  10   49.53    6.34
  -3  -1  10   45.27    6.32
  -3   1  11  397.37   52.38
   3  -1 -11  444.26   52.60
   3  -1 -11  578.40   53.98
  -3  -1  11  420.24   51.51
  -3  -1  11  518.31   51.86
  -3   1  12    3.39    2.45
   3  -1 -12    3.56    2.44
   3  -1 -12    6.11    3.20
  -3  -1  12    5.20    2.07
  -3  -1  12    3.72    1.94
  -3   1  13   10.80    3.71
   3  -1 -13   12.93    3.51
   3  -1 -13   12.91    3.90
  -3  -1  13    9.89    2.87
  -3  -1  13   11.97    3.07
  -3   1  14   17.07    4.56
   3  -1 -14   20.42    4.72
   3  -1 -14   21.28    5.27
   3   1 -14   15.87    4.09
  -3  -1  14   17.18    3.93
  -3  -1  14   16.82    3.90
  -3   1  15  387.89   47.91
  -3   1  15  481.38   49.39
   3  -1 -15  348.16   47.66
   3  -1 -15  456.63   49.19
   3   1 -15  403.86   47.66
  -3  -1  15  368.33   47.10
  -3  -1  15  471.60   47.69
  -3   1  16    7.98    3.57
  -3   1  16   10.09    3.75
   3  -1 -16    7.07    3.37
   3   1 -16    7.86    3.17
  -3  -1  16    3.09    2.35
  -3  -1  16    2.21    2.48
  -3   1  17  201.02   27.49
  -3   1  17  213.95   27.83
   3  -1 -17  213.74   28.25
   3   1 -17  215.08   27.43
  -3  -1  17  222.37   27.18
  -3  -1  17  245.37   27.40
  -3   1  18   -0.00    2.12
  -3   1  18    2.21    2.58
   3  -1 -18    0.86    2.61
   3   1 -18   -0.00    2.07
  -3  -1  18    1.49    2.26
  -3  -1  18    3.95    2.49
  -3   1  19   57.35   10.08
  -3   1  19   63.27   10.25
   3  -1 -19   51.97   10.21
   3   1 -19   50.26    9.55
  -3  -1  19   53.13    9.40
  -3  -1  19   59.33    9.54
  -3   1  20   64.37   11.55
  -3   1  20   81.38   12.20
   3  -1 -20   69.15   12.18
   3   1 -20   65.67   11.50
  -3  -1  20   71.44   11.55
  -3  -1  20   71.80   11.36
  -3   1  21  159.33   20.60
  -3   1  21  128.58   19.65
   3  -1 -21  138.02   20.87
   3   1 -21  132.92   19.83
  -3  -1  21  141.61   19.62
  -3  -1  21  145.63   19.53
  -3   1  22    0.00    3.11
  -3   1  22    2.52    3.29
   3  -1 -22   -0.00    3.12
   3   1 -22    1.94    2.75
  -3  -1  22    2.65    3.02
  -3  -1  22    2.21    2.97
  -3   1  23   14.26    5.49
  -3   1  23   13.91    4.99
   3  -1 -23   18.47    6.01
   3   1 -23    9.78    4.72
  -3  -1  23   14.65    5.01
  -3  -1  23    9.76    4.39
  -3   1  24    0.71    2.94
  -3   1  24    0.80    3.02
   3  -1 -24    1.31    2.90
  -3  -1  24    0.00    2.52
  -3  -1  24    0.00    2.90
  -3   1  25   72.91   12.07
  -3   1  25   45.99   10.27
   3  -1 -25   60.61   11.58
  -3  -1  25   46.26   10.14
  -3   1  26   18.34    6.24
  -3   1  26   18.47    5.99
   3  -1 -26   11.37    5.25
  -3  -1  26   20.06    6.33
  -3   1  27  113.17   16.70
   3  -1 -27   74.73   14.95
  -3  -1  27   81.60   14.59
  -3   1  28   -0.00    2.99
   3  -1 -28    5.07    4.52
  -3  -1  28    2.13    3.31
  -3   1  29    0.00    3.31
   3  -1 -29    0.98    3.08
  -3   1  30   27.03    7.93
   3  -1 -30   23.24    8.01
   3  -1 -31   28.82    8.83
   3  -1 -32    0.00    3.55
   3  -1 -33    5.90    5.24
   3  -1 -34    1.52    3.73
   3  -1 -35   12.03    6.21
   3  -1 -36   -0.00    3.34
   3  -1 -37   23.19    8.58
   3  -1 -38    0.89    3.76
   3  -1 -39    7.98    5.76
   3  -1 -40    2.84    4.48
  -3   2   1  204.42   24.06
  -3   2   1  171.02   23.42
   3  -2  -1  198.44   23.73
   3  -2  -1  181.19   23.95
   3   2  -1  169.83   22.44
   3   2  -1  205.86   22.84
   3   2  -1  188.06   22.80
   3   2  -1  199.67   22.80
  -3  -2   1  183.46   22.49
  -3  -2   1  200.30   22.52
  -3   2   2   79.76   11.40
  -3   2   2   92.34   11.70
   3  -2  -2   70.53   10.96
   3  -2  -2   72.41   11.48
   3   2  -2   93.41   10.37
   3   2  -2   82.91   10.22
   3   2  -2   66.79   10.01
   3   2  -2   81.23   10.18
  -3  -2   2   71.24    9.72
  -3  -2   2   72.76    9.69
  -3   2   3 1494.34  151.00
  -3   2   3 1232.58  150.29
   3  -2  -3 1435.36  150.60
   3  -2  -3 1140.74  150.36
   3   2  -3 1190.68  148.90
   3   2  -3 1687.08  150.01
   3   2  -3 1272.50  149.08
   3   2  -3 1531.18  149.43
  -3  -2   3 1402.13  148.60
  -3  -2   3 1320.15  148.48
  -3   2   4    1.85    2.52
  -3   2   4    0.82    2.26
   3  -2  -4   -0.00    1.88
   3  -2  -4    0.00    2.77
   3   2  -4    1.13    1.28
   3   2  -4    2.10    1.34
   3   2  -4    2.10    1.21
   3   2  -4    1.31    0.98
  -3   2   5    0.64    1.94
  -3   2   5    0.25    2.01
   3  -2  -5    0.61    1.93
   3  -2  -5   -0.00    2.08
   3   2  -5    0.13    0.84
   3   2  -5   -0.00    0.85
   3   2  -5    0.55    0.87
   3   2  -5    0.42    0.80
  -3  -2   5   -0.00    0.73
  -3   2   6    0.00    2.11
  -3   2   6    7.00    2.80
   3  -2  -6    5.74    2.82
   3  -2  -6    5.26    2.70
  -3  -2   6    7.54    1.27
  -3   2   7  331.26   43.79
  -3   2   7  406.77   44.15
   3  -2  -7  375.30   43.90
   3  -2  -7  418.82   44.85
  -3   2   8  860.46   79.09
  -3   2   8  745.44   78.44
   3  -2  -8  651.68   77.95
   3  -2  -8  586.17   78.26
  -3  -2   8  686.45   75.93
  -3   2   9  447.86   57.00
  -3   2   9  527.88   57.28
   3  -2  -9  512.10   57.16
   3  -2  -9  506.43   57.77
   3   2  -9  494.37   55.08
   3   2  -9  495.41   55.01
  -3  -2   9  505.78   55.08
  -3   2  10    0.55    2.28
  -3   2  10    2.81    2.43
   3  -2 -10    8.80    3.08
   3  -2 -10    0.66    2.58
   3   2 -10    5.42    1.62
   3   2 -10    7.55    1.72
  -3  -2  10    5.22    1.67
  -3   2  11   26.72    5.91
  -3   2  11   37.25    6.22
   3  -2 -11   23.50    5.56
   3  -2 -11   25.68    6.16
   3   2 -11   26.70    4.49
   3   2 -11   37.57    4.86
  -3  -2  11   31.12    4.66
  -3   2  12   15.60    4.41
   3  -2 -12   26.17    5.11
   3  -2 -12   20.49    5.11
   3   2 -12   14.30    3.12
   3   2 -12   11.51    3.08
  -3  -2  12   14.63    3.17
  -3   2  13  411.88   52.23
   3  -2 -13  442.79   52.33
   3  -2 -13  450.73   53.24
   3   2 -13  453.16   51.06
  -3  -2  13  468.78   50.94
  -3   2  14   13.48    4.49
   3  -2 -14   14.52    4.37
   3  -2 -14   17.70    5.46
   3   2 -14   10.80    3.18
   3   2 -14   17.33    3.97
  -3  -2  14   14.44    3.41
  -3   2  15   28.63    6.38
   3  -2 -15   25.38    5.85
   3  -2 -15   31.51    7.02
   3   2 -15   26.24    5.21
   3   2 -15   26.35    5.32
  -3  -2  15   28.36    5.23
  -3   2  16   20.14    5.20
   3  -2 -16    8.88    3.84
   3  -2 -16   19.51    5.59
   3   2 -16   17.77    4.26
   3   2 -16   22.03    4.62
  -3  -2  16   12.27    3.60
  -3   2  17  145.82   19.11
   3  -2 -17  152.94   19.08
   3  -2 -17  131.23   19.19
   3   2 -17  123.54   17.50
   3   2 -17  107.17   17.29
  -3  -2  17  154.10   17.86
  -3   2  18    3.25    3.04
   3  -2 -18    3.54    2.89
   3  -2 -18   10.89    4.94
   3   2 -18    7.33    3.11
   3   2 -18    7.44    3.33
  -3  -2  18   16.49    4.03
  -3   2  19   50.85    9.68
  -3   2  19   48.19    9.53
   3  -2 -19   52.88    9.53
   3  -2 -19   57.52   10.54
   3   2 -19   55.63    9.21
   3   2 -19   35.86    8.38
  -3  -2  19   47.90    8.58
  -3  -2  19   59.49    8.92
  -3   2  20    0.85    2.62
  -3   2  20    2.24    2.66
   3  -2 -20    0.00    2.74
   3   2 -20    4.64    3.05
   3   2 -20    0.53    2.83
  -3  -2  20    6.11    3.26
  -3  -2  20    5.11    2.89
  -3   2  21    0.15    2.90
  -3   2  21    3.09    3.21
   3   2 -21    2.26    2.73
   3   2 -21   -0.00    3.05
  -3  -2  21    2.54    2.62
  -3  -2  21    2.45    2.78
  -3   2  22   -0.00    2.82
  -3   2  22    1.67    2.96
   3   2 -22    1.68    2.65
   3   2 -22   -0.00    3.06
  -3  -2  22   -0.00    2.33
  -3  -2  22    3.22    3.07
  -3   2  23  147.68   20.18
  -3   2  23  137.28   19.60
   3  -2 -23  122.60   19.96
   3   2 -23  103.20   18.34
  -3  -2  23  139.11   18.92
  -3  -2  23  127.76   18.31
  -3   2  24   42.82    9.97
  -3   2  24   75.11   11.90
   3  -2 -24   47.70   10.68
  -3  -2  24   44.50    9.59
  -3  -2  24   52.76    9.85
  -3   2  25   37.00    9.57
   3  -2 -25   47.19   10.79
  -3  -2  25   59.09   10.54
  -3   2  26    4.41    4.19
   3  -2 -26    3.57    4.41
  -3  -2  26    3.96    3.62
  -3   2  27   70.60   12.57
   3  -2 -27   42.38   11.06
  -3  -2  27   58.29   11.37
  -3   2  28    7.07    4.47
   3  -2 -28    2.16    4.69
  -3   2  29  102.12   18.27
   3  -2 -29  117.81   19.54
   3  -2 -30   -0.00    3.61
   3  -2 -31   -0.00    3.85
   3  -2 -32    1.09    3.94
   3  -2 -33   36.88   10.68
   3  -2 -34    1.03    3.83
   3  -2 -35   22.45    8.52
   3  -2 -36    5.94    5.62
   3  -2 -37    9.25    5.95
   3  -2 -38    0.00    4.34
   3  -2 -39    8.90    6.64
  -3   3   1  482.50   57.87
  -3   3   1  568.10   58.36
   3  -3  -1  478.24   57.43
   3  -3  -1  515.93   58.44
   3   3  -1  448.72   56.24
  -3  -3   1  459.32   56.32
  -3  -3   1  550.32   56.80
  -3  -3   1  510.07   56.34
  -3   3   2  235.40   31.25
  -3   3   2  272.31   31.67
   3  -3  -2  293.75   31.62
   3   3  -2  242.48   29.85
   3   3  -2  248.85   30.26
  -3  -3   2  242.16   29.85
  -3  -3   2  254.50   29.91
  -3  -3   2  271.71   29.80
  -3   3   3   42.31    7.96
  -3   3   3   52.04    8.30
   3  -3  -3   38.33    7.57
   3  -3  -3   43.64    8.29
   3   3  -3   39.48    6.47
   3   3  -3   53.26    7.26
  -3  -3   3   42.66    6.57
  -3  -3   3   42.90    6.38
  -3  -3   3   50.96    6.49
  -3   3   4   77.98   11.62
  -3   3   4   82.71   11.77
   3  -3  -4   67.20   11.05
   3  -3  -4   67.50   11.62
   3   3  -4   66.60    9.65
   3   3  -4   77.18   10.09
  -3  -3   4   62.89    9.57
  -3  -3   4   81.31    9.46
  -3  -3   4   88.91    9.44
  -3   3   5  449.64   58.18
   3  -3  -5  832.12   60.36
   3  -3  -5  453.11   58.68
   3   3  -5  488.52   56.48
   3   3  -5  538.40   56.83
  -3  -3   5  486.43   56.41
  -3  -3   5  482.44   55.56
  -3  -3   5  513.77   55.58
  -3   3   6  647.88   70.02
  -3   3   6  575.32   69.56
   3  -3  -6  633.93   69.62
   3  -3  -6  604.63   70.35
   3   3  -6  567.59   67.51
   3   3  -6  590.31   67.69
  -3  -3   6  654.82   67.64
  -3   3   7  192.59   21.82
  -3   3   7  190.08   21.70
   3  -3  -7  202.23   21.58
   3  -3  -7  169.20   21.92
   3   3  -7  186.64   19.26
   3   3  -7  203.26   19.50
  -3  -3   7  110.67   18.55
  -3   3   8   34.68    6.61
  -3   3   8   36.90    6.42
   3  -3  -8   34.17    6.88
   3   3  -8   26.12    4.20
   3   3  -8   20.50    4.03
  -3  -3   8   23.82    3.92
  -3   3   9  156.35   20.74
   3  -3  -9  133.49   19.97
   3  -3  -9  165.86   21.42
   3   3  -9  171.35   18.66
   3   3  -9  164.02   18.73
  -3  -3   9  148.21   18.40
  -3   3  10  440.60   54.92
  -3   3  10  413.57   54.62
   3  -3 -10  481.85   54.90
   3  -3 -10  492.51   55.99
   3   3 -10  477.15   52.80
   3   3 -10  504.44   53.09
  -3  -3  10  460.77   52.70
  -3   3  11  578.07   65.67
  -3   3  11  596.29   65.65
   3  -3 -11  539.77   65.08
   3  -3 -11  580.11   66.38
   3   3 -11  553.27   63.22
   3   3 -11  571.35   63.52
  -3  -3  11  557.62   63.23
  -3   3  12    1.11    2.87
  -3   3  12    2.14    2.81
   3  -3 -12    1.08    2.53
   3  -3 -12    0.60    3.09
   3   3 -12    0.14    1.31
   3   3 -12    0.50    1.80
  -3  -3  12    0.67    1.70
  -3   3  13   15.38    4.94
  -3   3  13   21.45    5.20
   3  -3 -13   19.02    4.82
   3  -3 -13   17.69    5.45
   3   3 -13   11.72    3.13
   3   3 -13    6.95    2.96
  -3  -3  13   10.99    3.12
  -3   3  14    0.00    2.73
  -3   3  14    1.80    2.93
   3  -3 -14   -0.00    2.56
   3  -3 -14    0.00    3.18
   3   3 -14   -0.00    1.64
   3   3 -14    1.77    2.02
  -3  -3  14    1.66    2.13
  -3   3  15  181.93   27.48
   3  -3 -15  218.24   27.91
   3  -3 -15  231.76   29.20
   3   3 -15  241.27   26.59
   3   3 -15  209.09   26.53
  -3   3  16   59.30    9.73
   3  -3 -16   33.38    8.00
   3  -3 -16   51.16    9.69
   3   3 -16   39.85    7.28
   3   3 -16   45.96    7.93
  -3  -3  16   48.84    7.71
  -3   3  17   58.05   11.21
   3  -3 -17   61.88   11.11
   3  -3 -17   71.34   12.62
   3   3 -17   63.80   10.21
   3   3 -17   96.83   11.74
  -3  -3  17   60.95   10.11
  -3   3  18    9.93    4.17
   3  -3 -18    2.08    2.80
   3  -3 -18    1.37    3.42
   3   3 -18    2.22    2.33
   3   3 -18    4.02    2.82
  -3  -3  18    2.68    2.56
  -3   3  19   12.90    5.13
   3  -3 -19   12.55    4.74
   3  -3 -19   17.77    6.27
   3   3 -19   16.82    4.55
   3   3 -19   10.96    4.29
  -3  -3  19   14.74    4.42
  -3   3  20   39.61    8.80
   3  -3 -20   51.37    9.31
   3   3 -20   31.28    7.26
   3   3 -20   40.76    8.34
  -3  -3  20   48.36    8.32
  -3   3  21   87.19   15.05
  -3   3  21   83.60   15.09
   3  -3 -21  111.68   15.71
   3   3 -21   76.89   13.69
   3   3 -21  103.00   15.20
  -3  -3  21  104.66   14.33
  -3   3  22   70.56   12.78
  -3   3  22   74.29   12.83
   3  -3 -22   77.44   12.76
   3  -3 -22   69.40   13.30
   3   3 -22   65.84   11.52
   3   3 -22   56.26   11.58
  -3  -3  22   67.85   11.31
  -3   3  23    5.83    4.07
   3  -3 -23    8.16    5.26
   3   3 -23    6.27    3.89
  -3  -3  23    2.57    3.12
  -3   3  24   15.90    5.94
   3  -3 -24   12.70    5.73
   3   3 -24   13.35    5.09
  -3   3  25  181.04   24.30
   3  -3 -25  133.40   23.74
   3   3 -25  165.81   23.14
  -3   3  26   82.00   13.98
   3  -3 -26   67.64   13.93
   3   3 -26   58.37   11.99
  -3   3  27  125.19   19.58
   3  -3 -27  138.31   20.96
   3   3 -27   97.44   17.73
   3  -3 -28    6.17    5.39
   3  -3 -29    9.73    6.02
   3  -3 -30   36.33   10.47
  -3   3  31   49.84   12.09
   3  -3 -31   70.12   14.16
  -3   3  32    3.13    4.98
   3  -3 -32    4.03    4.81
   3  -3 -33    2.98    4.51
   3  -3 -34   -0.00    3.78
   3  -3 -35    2.39    4.83
   3  -3 -36    0.00    3.89
   3  -3 -37    6.46    6.42
   3  -3 -38    0.44    5.45
   3  -3 -39    0.00    4.70
  -3   4   1  104.51   17.81
  -3   4   1  122.55   18.33
   3  -4  -1  226.05   20.38
   3  -4  -1  121.89   18.80
   3   4  -1  115.14   16.86
  -3  -4   1  128.02   17.13
  -3  -4   1  141.35   17.74
  -3  -4   1  144.00   17.31
  -3   4   2  145.18   20.52
  -3   4   2  127.34   20.03
   3  -4  -2  169.91   20.61
   3  -4  -2  159.60   21.29
   3   4  -2  159.15   19.19
  -3  -4   2  152.50   19.00
  -3  -4   2  139.37   19.05
  -3  -4   2  153.10   18.91
  -3   4   3  414.89   42.86
  -3   4   3  259.22   41.10
   3  -4  -3  406.32   42.31
   3  -4  -3  373.21   42.84
   3   4  -3  312.89   40.07
   3   4  -3  343.11   40.73
  -3  -4   3  314.34   40.00
  -3  -4   3  362.02   40.38
  -3  -4   3  399.88   40.53
  -3   4   4   38.28    8.47
  -3   4   4   37.93    8.35
   3  -4  -4   59.67    9.18
   3  -4  -4   41.56    8.80
   3   4  -4   40.30    7.25
   3   4  -4   57.92    8.20
  -3  -4   4   45.44    7.28
  -3  -4   4   54.93    7.48
  -3  -4   4   57.13    7.44
  -3   4   5   50.19    9.19
  -3   4   5   44.84    8.95
   3  -4  -5   50.00    8.94
   3  -4  -5   46.36    9.36
   3   4  -5   49.65    7.58
   3   4  -5   52.06    7.86
  -3  -4   5   53.81    7.52
  -3  -4   5   49.50    7.32
  -3  -4   5   48.58    7.14
  -3   4   6   71.09   12.63
  -3   4   6   81.21   12.97
   3  -4  -6  101.74   13.29
   3  -4  -6   64.25   12.79
   3   4  -6   83.19   11.21
   3   4  -6   81.95   11.42
  -3  -4   6   80.97   11.00
  -3  -4   6   82.80   10.67
  -3  -4   6   91.46   10.69
  -3   4   7  261.85   33.43
  -3   4   7  268.45   33.49
   3  -4  -7  319.05   33.74
   3   4  -7  270.01   31.39
   3   4  -7  233.87   31.36
  -3  -4   7  265.51   31.18
  -3  -4   7  276.08   30.52
  -3   4   8  206.66   27.84
  -3   4   8  233.27   28.31
   3  -4  -8  192.08   27.18
   3  -4  -8  214.66   28.68
   3   4  -8  206.84   25.85
   3   4  -8  221.26   26.15
  -3  -4   8  217.15   25.64
  -3  -4   8  226.76   24.68
  -3   4   9  151.47   20.09
  -3   4   9  131.41   19.60
   3  -4  -9  141.34   19.36
   3  -4  -9  164.16   21.19
   3   4  -9  166.57   18.18
   3   4  -9  126.17   17.83
  -3  -4   9  128.59   17.40
  -3  -4   9  146.07   16.25
  -3   4  10   42.53    8.28
  -3   4  10   44.85    8.27
   3  -4 -10   51.05    8.18
   3  -4 -10   42.80    8.68
   3   4 -10   48.66    6.54
   3   4 -10   43.13    6.67
  -3  -4  10   20.17    5.19
  -3   4  11  106.57   16.11
  -3   4  11  117.19   16.36
   3  -4 -11  106.32   15.72
   3  -4 -11   91.12   16.06
   3   4 -11  125.23   14.47
   3   4 -11   98.60   14.18
  -3  -4  11  107.72   13.94
  -3   4  12  301.77   36.87
  -3   4  12  296.98   36.62
   3  -4 -12  290.40   36.23
   3  -4 -12  324.80   38.01
   3   4 -12  282.49   34.37
   3   4 -12  264.29   34.60
  -3  -4  12  315.76   34.50
  -3   4  13  257.71   36.33
  -3   4  13  289.23   36.58
   3  -4 -13  290.67   36.34
   3  -4 -13  280.58   37.39
   3   4 -13  292.02   34.53
   3   4 -13  337.56   35.48
  -3  -4  13  291.04   34.45
  -3   4  14   28.65    6.69
   3  -4 -14   29.13    6.49
   3  -4 -14   17.46    6.33
   3   4 -14   17.98    4.51
   3   4 -14   18.99    4.87
  -3  -4  14   30.68    5.30
  -3   4  15  198.77   24.42
   3  -4 -15  227.14   24.65
   3   4 -15  153.37   21.46
   3   4 -15  152.20   21.90
  -3  -4  15  173.93   21.81
  -3   4  16   40.01    8.51
   3  -4 -16   42.16    8.48
   3  -4 -16   38.38    8.81
   3   4 -16   39.32    7.00
   3   4 -16   39.48    7.43
  -3  -4  16   35.84    6.91
  -3   4  17   57.71   11.63
   3  -4 -17   68.74   11.93
   3  -4 -17   62.71   12.60
   3   4 -17   78.55   11.02
   3   4 -17   63.65   10.91
  -3  -4  17   73.84   10.82
  -3   4  18   79.40   13.77
   3  -4 -18   86.72   13.78
   3  -4 -18  124.13   17.01
   3   4 -18   67.52   11.88
   3   4 -18   75.85   12.72
  -3  -4  18   86.89   12.46
  -3   4  19   13.71    5.48
   3  -4 -19   19.14    5.92
   3   4 -19   27.98    5.73
   3   4 -19   14.46    5.16
  -3  -4  19   21.55    5.20
  -3   4  20   13.41    5.22
   3  -4 -20   23.57    6.13
   3   4 -20    8.83    3.95
   3   4 -20    7.16    4.19
  -3  -4  20   17.57    4.87
  -3   4  21   -0.00    3.05
   3  -4 -21   -0.00    3.19
   3   4 -21    1.42    2.71
   3   4 -21    0.06    2.56
  -3  -4  21   -0.00    2.39
  -3   4  22   -0.00    3.73
   3  -4 -22    0.00    3.61
[truncated: 814,932 more chars]
