# Supplementary material for: LED-pump-X-ray-multiprobe crystallography for sub-second timescales
Source: Commun Chem. 2022 Aug 26;5:102. doi: 10.1038/s42004-022-00716-1 (PMC9814726; doi:10.1038/s42004-022-00716-1)
Supplement: Supplementary file 10 — Supplementary Data 1 [file 42004_2022_716_MOESM10_ESM.zip › CIFs/4s_265K/265K_4s_t18_decay.cif]

  data_global

# SUBMISSION DETAILS
 
_publ_contact_author_name       'Hatcher, Lauren'
_publ_contact_author_address
;
School of Chemistry
Cardiff University
Main Building
Park Place 
Cardiff
CF10 3AT
United Kingdom
;
_publ_contact_author_email       'HatcherL1@cardiff.ac.uk'
_publ_requested_category          FM
_publ_section_comment
; 
?
;
_publ_section_references
;
Diamond General Data Aquisition (GDA) software: http://www.opengda.org/

XIA2: Winter, G. (2010) J. Appl. Cryst. 43, 186-190.
POINTLESS: Evans, P. (2006) Acta Cryst. D62, 72-82.
AIMLESS: Evans, P. R. and Murshudov, G. N. (2013) Acta Cryst. D69, 1204-1214.
DIALS: Winter, G., et al. Acta Cryst. (2018) D74, 85-97.
CCP4: Winn, M. D. et al. (2011) Acta Cryst. D67, 235-242.
   
SHELXL: Sheldrick G. M. (2015). Acta Cryst. C71, 3-8.
SHELXT:	Sheldrick, G. M. (2015). Acta Cryst. A71, 3-8.
 
OLEX2: Dolomanov, O.V.; Bourhis, L.J.; Gildea, R.J.; Howard, J.A.K.; Puschmann,
 H., OLEX2: A complete structure solution, refinement and analysis program 
 (2009). J. Appl. Cryst., 42, 339-341.

MERCURY: Macrae, C. F., Bruno, I. J., Chisholm, J. A., Edgington,
P. R., McCabe, P., Pidcock, E., Rodriguez-Monge, L., Taylor, R.,
van de Streek, J. & Wood, P. A. (2008). J. Appl. Cryst. 41, 466-470.
;

####
 
data_265K_4s_t18_decay
 
_audit_creation_method            'SHELXL-2018/3'
_shelx_SHELXL_version_number      '2018/3'
_chemical_name_systematic         
;
Nitro-(N,N,N',N'-tetrabutyldiethylenetriamine)palladium(II)
tetraphenylborate, tetrahydrofuran solvate
;
_chemical_name_common             ?
_chemical_melting_point           ?
_chemical_formula_moiety          
;
C20 H45 N4 O2 Pd, C24 H20 B, C4 H8 O
;
_chemical_formula_sum            'C48 H73 B N4 O3 Pd' 
_chemical_formula_weight          871.31

loop_
 _atom_type_symbol
 _atom_type_description
 _atom_type_scat_dispersion_real
 _atom_type_scat_dispersion_imag
 _atom_type_scat_source
 'C'  'C'   0.0010   0.0010
 'International Tables Vol C Tables 4.2.6.8 and 6.1.1.4'
 'H'  'H'   0.0000   0.0000
 'International Tables Vol C Tables 4.2.6.8 and 6.1.1.4'
 'B'  'B'   0.0000   0.0000
 'International Tables Vol C Tables 4.2.6.8 and 6.1.1.4'
 'N'  'N'   0.0030   0.0020
 'International Tables Vol C Tables 4.2.6.8 and 6.1.1.4'
 'O'  'O'   0.0050   0.0030
 'International Tables Vol C Tables 4.2.6.8 and 6.1.1.4'
 'Pd'  'Pd'  -2.5040   0.6150
 'International Tables Vol C Tables 4.2.6.8 and 6.1.1.4'
 
_space_group_crystal_system       monoclinic
_space_group_IT_number            14
_space_group_name_H-M_alt         'P 21/n'
_space_group_name_Hall            '-P 2yn'
 
_shelx_space_group_comment
;
The symmetry employed for this shelxl refinement is uniquely defined
by the following loop, which should always be used as a source of
symmetry information in preference to the above space-group names.
They are only intended as comments.
;
 
loop_
 _space_group_symop_operation_xyz
 'x, y, z'
 '-x+1/2, y+1/2, -z+1/2'
 '-x, -y, -z'
 'x-1/2, -y-1/2, z-1/2'
 
_cell_length_a                    11.6672(3)
_cell_length_b                    13.5673(5)
_cell_length_c                    30.1817(10)
_cell_angle_alpha                 90
_cell_angle_beta                  93.533(3)
_cell_angle_gamma                 90
_cell_volume                      4768.5(3)
_cell_formula_units_Z             4
_cell_measurement_temperature     265(2)
_cell_measurement_reflns_used     9095
_cell_measurement_theta_max       21.4381731251
_cell_measurement_theta_min       1.03383746725
 
_exptl_crystal_description        Plate
_exptl_crystal_colour             Yellow
_exptl_crystal_density_meas       ?
_exptl_crystal_density_method     ?
_exptl_crystal_density_diffrn     1.214          
_exptl_crystal_F_000              1856
_exptl_transmission_factor_min    ?
_exptl_transmission_factor_max    ?
_exptl_crystal_size_max           0.100
_exptl_crystal_size_mid           0.100
_exptl_crystal_size_min           0.050
_exptl_absorpt_coefficient_mu     0.202
_shelx_estimated_absorpt_T_min    0.980
_shelx_estimated_absorpt_T_max    0.990
_exptl_absorpt_correction_T_min   0.997449484788
_exptl_absorpt_correction_T_max   1.0
_exptl_absorpt_correction_type    empirical
_exptl_absorpt_process_details    
;
CCP4 7.0.048: AIMLESS, version 0.5.32 : 29/03/17
Scaling & analysis of unmerged intensities, absorption correction using spherical harmonics
;
_exptl_absorpt_special_details    ?
_diffrn_ambient_temperature       265(2)
_diffrn_radiation_wavelength      0.534
_diffrn_measurement_device_type   'Photon counting pixel array'
_diffrn_radiation_type            Synchrotron
_diffrn_measurement_method        'shutterless scans'
_diffrn_radiation_source          'Diamond Light Source Beamline I19-2'
_diffrn_radiation_monochromator   'Silicon 111'
_diffrn_detector_area_resol_mean  ?
_diffrn_reflns_number             32664
_diffrn_reflns_av_unetI/netI      0.1087
_diffrn_reflns_av_R_equivalents   0.1009
_diffrn_reflns_limit_h_min        -14
_diffrn_reflns_limit_h_max        14
_diffrn_reflns_limit_k_min        -15
_diffrn_reflns_limit_k_max        16
_diffrn_reflns_limit_l_min        -37
_diffrn_reflns_limit_l_max        37
_diffrn_reflns_theta_min          1.016
_diffrn_reflns_theta_max          19.494
_diffrn_reflns_theta_full         18.687
_diffrn_measured_fraction_theta_max   0.996
_diffrn_measured_fraction_theta_full  0.996
_diffrn_reflns_Laue_measured_fraction_max    0.996
_diffrn_reflns_Laue_measured_fraction_full   0.996
_diffrn_reflns_point_group_measured_fraction_max   0.996
_diffrn_reflns_point_group_measured_fraction_full  0.996
_reflns_number_total              9718
_reflns_number_gt                 5473
_reflns_threshold_expression      'I > 2\s(I)'
_reflns_Friedel_coverage          0.000
_reflns_Friedel_fraction_max      .
_reflns_Friedel_fraction_full     .
 
_reflns_special_details
;
 Reflections were merged by SHELXL according to the crystal
 class for the calculation of statistics and refinement.
 
 _reflns_Friedel_fraction is defined as the number of unique
 Friedel pairs measured divided by the number that would be
 possible theoretically, ignoring centric projections and
 systematic absences.
;
 
_computing_data_collection        'Diamond GDA (http://www.opengda.org/)'
_computing_cell_refinement        'DIALS (Winter, 2018)'
_computing_data_reduction         'XIA2 (Winter 2010)'
_computing_structure_solution     'SHELXT (Sheldrick, 2015)'
_computing_structure_refinement   'SHELXL (Sheldrick, 2015)'
_computing_molecular_graphics     'OLEX2 (Dolomanov et al., 2009)'
_computing_publication_material   'MERCURY (Macrae et al., 2008)'
_refine_special_details           ?
_refine_ls_structure_factor_coef  Fsqd
_refine_ls_matrix_type            full
_refine_ls_weighting_scheme       calc
_refine_ls_weighting_details
'w=1/[\s^2^(Fo^2^)+(0.0521P)^2^] where P=(Fo^2^+2Fc^2^)/3'
_atom_sites_solution_primary      ?
_atom_sites_solution_secondary    ?
_atom_sites_solution_hydrogens    geom
_refine_ls_hydrogen_treatment     constr
_refine_ls_extinction_method      none
_refine_ls_extinction_coef        .
_refine_ls_number_reflns          9718
_refine_ls_number_parameters      526
_refine_ls_number_restraints      490
_refine_ls_R_factor_all           0.1009
_refine_ls_R_factor_gt            0.0588
_refine_ls_wR_factor_ref          0.1474
_refine_ls_wR_factor_gt           0.1275
_refine_ls_goodness_of_fit_ref    0.910
_refine_ls_restrained_S_all       0.909
_refine_ls_shift/su_max           0.000
_refine_ls_shift/su_mean          0.000
 
loop_
 _atom_site_label
 _atom_site_type_symbol
 _atom_site_fract_x
 _atom_site_fract_y
 _atom_site_fract_z
 _atom_site_U_iso_or_equiv
 _atom_site_adp_type
 _atom_site_occupancy
 _atom_site_site_symmetry_order  
 _atom_site_calc_flag
 _atom_site_refinement_flags_posn
 _atom_site_refinement_flags_adp
 _atom_site_refinement_flags_occupancy
 _atom_site_disorder_assembly
 _atom_site_disorder_group
Pd1 Pd 0.34000(2) 0.77502(2) 0.34643(2) 0.04708(13) Uani 1 1 d . . . . .
N2 N 0.3465(2) 0.9275(2) 0.33734(10) 0.0550(8) Uani 1 1 d . . . . .
N3 N 0.4549(3) 0.7986(2) 0.39805(9) 0.0474(7) Uani 1 1 d . . . . .
H3 H 0.532153 0.788369 0.387895 0.057 Uiso 1 1 calc R U . . .
N4 N 0.3306(2) 0.6315(2) 0.37119(10) 0.0484(7) Uani 1 1 d . . . . .
C1 C 0.4423(3) 0.9640(3) 0.36960(13) 0.0637(10) Uani 1 1 d . . . . .
H1A H 0.515509 0.958365 0.356189 0.076 Uiso 1 1 calc R U . . .
H1B H 0.429936 1.032765 0.376606 0.076 Uiso 1 1 calc R U . . .
C2 C 0.4442(3) 0.9029(3) 0.41157(13) 0.0595(10) Uani 1 1 d . . . . .
H2A H 0.508810 0.921730 0.431570 0.071 Uiso 1 1 calc R U . . .
H2B H 0.374015 0.912742 0.426620 0.071 Uiso 1 1 calc R U . . .
C3 C 0.4336(3) 0.7231(3) 0.43249(12) 0.0501(9) Uani 1 1 d . . . . .
H3A H 0.364174 0.738609 0.447160 0.060 Uiso 1 1 calc R U . . .
H3B H 0.497411 0.720870 0.454651 0.060 Uiso 1 1 calc R U . . .
C4 C 0.4211(3) 0.6260(3) 0.40886(12) 0.0519(9) Uani 1 1 d . . . . .
H4A H 0.400453 0.575521 0.429672 0.062 Uiso 1 1 calc R U . . .
H4B H 0.494033 0.607742 0.397379 0.062 Uiso 1 1 calc R U . . .
C5 C 0.2316(3) 0.9657(3) 0.35100(14) 0.0653(11) Uani 1 1 d . . . . .
H5A H 0.171639 0.934455 0.332246 0.078 Uiso 1 1 calc R U . . .
H5B H 0.221924 0.944433 0.381218 0.078 Uiso 1 1 calc R U . . .
C6 C 0.2128(4) 1.0756(3) 0.34886(17) 0.0901(15) Uani 1 1 d . . . . .
H6A H 0.218720 1.097956 0.318558 0.108 Uiso 1 1 calc R U . . .
H6B H 0.272231 1.108320 0.367323 0.108 Uiso 1 1 calc R U . . .
C7 C 0.0959(4) 1.1037(4) 0.3644(2) 0.1127(19) Uani 1 1 d . . . . .
H7A H 0.037164 1.064660 0.348492 0.135 Uiso 1 1 calc R U . . .
H7B H 0.093519 1.088691 0.395798 0.135 Uiso 1 1 calc R U . . .
C8 C 0.0707(6) 1.2108(5) 0.3571(3) 0.175(3) Uani 1 1 d . . . . .
H8A H 0.048159 1.221836 0.326398 0.262 Uiso 1 1 calc R U . . .
H8B H 0.138119 1.248827 0.365228 0.262 Uiso 1 1 calc R U . . .
H8C H 0.009485 1.230493 0.375076 0.262 Uiso 1 1 calc R U . . .
C9 C 0.3656(3) 0.9603(3) 0.29112(13) 0.0626(10) Uani 1 1 d . . . . .
H9A H 0.374132 1.031461 0.291072 0.075 Uiso 1 1 calc R U . . .
H9B H 0.297810 0.944367 0.272245 0.075 Uiso 1 1 calc R U . . .
C10 C 0.4687(3) 0.9152(3) 0.27136(13) 0.0706(12) Uani 1 1 d . . . . .
H10A H 0.465496 0.844049 0.274096 0.085 Uiso 1 1 calc R U . . .
H10B H 0.538182 0.938045 0.287489 0.085 Uiso 1 1 calc R U . . .
C11 C 0.4720(4) 0.9431(4) 0.22297(15) 0.0914(15) Uani 1 1 d . . . . .
H11A H 0.407488 0.912678 0.206404 0.110 Uiso 1 1 calc R U . . .
H11B H 0.463757 1.013988 0.220090 0.110 Uiso 1 1 calc R U . . .
C12 C 0.5813(4) 0.9119(5) 0.20320(18) 0.126(2) Uani 1 1 d . . . . .
H12A H 0.577973 0.929021 0.172284 0.189 Uiso 1 1 calc R U . . .
H12B H 0.590603 0.841870 0.206339 0.189 Uiso 1 1 calc R U . . .
H12C H 0.645207 0.944777 0.218324 0.189 Uiso 1 1 calc R U . . .
C13 C 0.2117(3) 0.6237(3) 0.38849(13) 0.0577(10) Uani 1 1 d . . . . .
H13A H 0.203646 0.676261 0.409884 0.069 Uiso 1 1 calc R U . . .
H13B H 0.156138 0.636014 0.363883 0.069 Uiso 1 1 calc R U . . .
C14 C 0.1799(3) 0.5281(3) 0.41008(15) 0.0676(12) Uani 1 1 d . . . . .
H14A H 0.232633 0.515558 0.435565 0.081 Uiso 1 1 calc R U . . .
H14B H 0.186728 0.474442 0.389191 0.081 Uiso 1 1 calc R U . . .
C15 C 0.0582(3) 0.5320(3) 0.42483(16) 0.0764(13) Uani 1 1 d . . . . .
H15A H 0.006415 0.547112 0.399373 0.092 Uiso 1 1 calc R U . . .
H15B H 0.052583 0.584992 0.446168 0.092 Uiso 1 1 calc R U . . .
C16 C 0.0202(4) 0.4366(3) 0.44563(17) 0.0883(15) Uani 1 1 d . . . . .
H16A H 0.019342 0.384798 0.423932 0.133 Uiso 1 1 calc R U . . .
H16B H -0.055424 0.444730 0.455914 0.133 Uiso 1 1 calc R U . . .
H16C H 0.072751 0.419785 0.470214 0.133 Uiso 1 1 calc R U . . .
C17 C 0.3487(3) 0.5504(3) 0.33890(13) 0.0596(10) Uani 1 1 d . . . . .
H17A H 0.282250 0.546926 0.318016 0.072 Uiso 1 1 calc R U . . .
H17B H 0.353767 0.488406 0.354897 0.072 Uiso 1 1 calc R U . . .
C18 C 0.4542(3) 0.5621(3) 0.31341(13) 0.0702(12) Uani 1 1 d . . . . .
H18A H 0.521654 0.563024 0.333862 0.084 Uiso 1 1 calc R U . . .
H18B H 0.450689 0.624252 0.297530 0.084 Uiso 1 1 calc R U . . .
C19 C 0.4640(5) 0.4771(4) 0.28032(18) 0.111(2) Uani 1 1 d . . . . .
H19A H 0.458564 0.415313 0.296209 0.133 Uiso 1 1 calc R U . . .
H19B H 0.399137 0.480421 0.258658 0.133 Uiso 1 1 calc R U . . .
C20 C 0.5681(5) 0.4764(5) 0.2571(2) 0.146(3) Uani 1 1 d . . . . .
H20A H 0.566143 0.422428 0.236462 0.219 Uiso 1 1 calc R U . . .
H20B H 0.632901 0.469074 0.277987 0.219 Uiso 1 1 calc R U . . .
H20C H 0.574719 0.537300 0.241198 0.219 Uiso 1 1 calc R U . . .
C21 C 0.6563(3) 0.3737(3) 0.42718(13) 0.0524(9) Uani 1 1 d . . . . .
C22 C 0.7089(3) 0.4239(3) 0.39346(14) 0.0650(11) Uani 1 1 d . . . . .
H22 H 0.725273 0.389679 0.367916 0.078 Uiso 1 1 calc R U . . .
C23 C 0.7374(4) 0.5222(4) 0.39666(18) 0.0819(14) Uani 1 1 d . . . . .
H23 H 0.772234 0.552816 0.373412 0.098 Uiso 1 1 calc R U . . .
C24 C 0.7150(3) 0.5757(4) 0.43388(18) 0.0802(13) Uani 1 1 d . . . . .
H24 H 0.736271 0.641624 0.436307 0.096 Uiso 1 1 calc R U . . .
C25 C 0.6611(3) 0.5305(3) 0.46714(16) 0.0710(11) Uani 1 1 d . . . . .
H25 H 0.644398 0.565727 0.492376 0.085 Uiso 1 1 calc R U . . .
C26 C 0.6313(3) 0.4323(3) 0.46327(14) 0.0602(10) Uani 1 1 d . . . . .
H26 H 0.592461 0.403719 0.485990 0.072 Uiso 1 1 calc R U . . .
C27 C 0.7345(3) 0.2012(3) 0.45910(13) 0.0535(9) Uani 1 1 d . . . . .
C28 C 0.8094(4) 0.2504(3) 0.48905(15) 0.0651(11) Uani 1 1 d . . . . .
H28 H 0.804051 0.318663 0.490746 0.078 Uiso 1 1 calc R U . . .
C29 C 0.8918(4) 0.2032(4) 0.51660(17) 0.0827(14) Uani 1 1 d . . . . .
H29 H 0.939231 0.239981 0.536177 0.099 Uiso 1 1 calc R U . . .
C30 C 0.9036(4) 0.1043(4) 0.51520(18) 0.0890(15) Uani 1 1 d . . . . .
H30 H 0.957922 0.072345 0.533949 0.107 Uiso 1 1 calc R U . . .
C31 C 0.8337(4) 0.0518(4) 0.48549(19) 0.0869(14) Uani 1 1 d . . . . .
H31 H 0.841427 -0.016291 0.483680 0.104 Uiso 1 1 calc R U . . .
C32 C 0.7518(3) 0.0998(3) 0.45817(16) 0.0754(12) Uani 1 1 d . . . . .
H32 H 0.706036 0.062364 0.438234 0.090 Uiso 1 1 calc R U . . .
C33 C 0.5053(3) 0.2300(3) 0.44430(13) 0.0510(9) Uani 1 1 d . . . . .
C34 C 0.4795(3) 0.1451(3) 0.46673(12) 0.0532(9) Uani 1 1 d . . . . .
H34 H 0.538297 0.100330 0.473635 0.064 Uiso 1 1 calc R U . . .
C35 C 0.3693(3) 0.1229(3) 0.47960(13) 0.0617(10) Uani 1 1 d . . . . .
H35 H 0.355979 0.064247 0.494342 0.074 Uiso 1 1 calc R U . . .
C36 C 0.2810(4) 0.1879(3) 0.47047(16) 0.0719(12) Uani 1 1 d . . . . .
H36 H 0.207808 0.174421 0.479498 0.086 Uiso 1 1 calc R U . . .
C37 C 0.3020(4) 0.2731(3) 0.44782(17) 0.0775(14) Uani 1 1 d . . . . .
H37 H 0.242446 0.316965 0.440675 0.093 Uiso 1 1 calc R U . . .
C38 C 0.4119(3) 0.2935(3) 0.43563(16) 0.0723(13) Uani 1 1 d . . . . .
H38 H 0.424366 0.352346 0.420916 0.087 Uiso 1 1 calc R U . . .
C39 C 0.6362(4) 0.2134(3) 0.37470(14) 0.0655(11) Uani 1 1 d . . . . .
C40 C 0.5445(5) 0.2200(3) 0.34457(16) 0.0783(13) Uani 1 1 d . . . . .
H40 H 0.475130 0.243385 0.353936 0.094 Uiso 1 1 calc R U . . .
C41 C 0.5511(6) 0.1926(4) 0.29985(17) 0.0973(16) Uani 1 1 d . . . . .
H41 H 0.487107 0.200024 0.280170 0.117 Uiso 1 1 calc R U . . .
C42 C 0.6495(6) 0.1557(5) 0.2852(2) 0.118(2) Uani 1 1 d . . . . .
H42 H 0.653780 0.137117 0.255740 0.141 Uiso 1 1 calc R U . . .
C43 C 0.7427(6) 0.1463(5) 0.3148(2) 0.132(2) Uani 1 1 d . . . . .
H43 H 0.811046 0.120672 0.305414 0.158 Uiso 1 1 calc R U . . .
C44 C 0.7356(5) 0.1746(4) 0.35817(17) 0.1066(18) Uani 1 1 d . . . . .
H44 H 0.800312 0.167583 0.377496 0.128 Uiso 1 1 calc R U . . .
B1 B 0.6342(4) 0.2550(3) 0.42655(16) 0.0555(9) Uani 1 1 d . . . . .
O3 O 0.6896(10) 0.8028(19) 0.3655(7) 0.088(3) Uani 0.613(16) 1 d D . P A 1
C45 C 0.7361(11) 0.7727(16) 0.3247(6) 0.0955(19) Uani 0.613(16) 1 d D . P A 1
H45A H 0.726182 0.824267 0.302573 0.115 Uiso 0.613(16) 1 calc R U P A 1
H45B H 0.698077 0.713492 0.313360 0.115 Uiso 0.613(16) 1 calc R U P A 1
C46 C 0.8610(10) 0.7535(14) 0.3357(6) 0.110(3) Uani 0.613(16) 1 d D . P A 1
H46A H 0.874552 0.684946 0.343630 0.132 Uiso 0.613(16) 1 calc R U P A 1
H46B H 0.906811 0.770585 0.311116 0.132 Uiso 0.613(16) 1 calc R U P A 1
C47 C 0.8859(8) 0.8177(13) 0.3734(4) 0.110(3) Uani 0.613(16) 1 d D . P A 1
H47A H 0.932554 0.782998 0.396042 0.132 Uiso 0.613(16) 1 calc R U P A 1
H47B H 0.928759 0.874693 0.364160 0.132 Uiso 0.613(16) 1 calc R U P A 1
C48 C 0.7818(9) 0.8487(9) 0.3908(4) 0.0955(19) Uani 0.613(16) 1 d D . P A 1
H48A H 0.774752 0.919856 0.388824 0.115 Uiso 0.613(16) 1 calc R U P A 1
H48B H 0.780469 0.829773 0.421741 0.115 Uiso 0.613(16) 1 calc R U P A 1
O3A O 0.6738(16) 0.810(3) 0.3608(12) 0.088(3) Uani 0.387(16) 1 d D . P A 2
C45A C 0.7292(16) 0.757(3) 0.3273(10) 0.0955(19) Uani 0.387(16) 1 d D . P A 2
H45C H 0.702449 0.779197 0.297877 0.115 Uiso 0.387(16) 1 calc R U P A 2
H45D H 0.716765 0.686935 0.329746 0.115 Uiso 0.387(16) 1 calc R U P A 2
C46A C 0.8538(15) 0.7835(19) 0.3373(10) 0.110(3) Uani 0.387(16) 1 d D . P A 2
H46C H 0.893049 0.730501 0.353618 0.132 Uiso 0.387(16) 1 calc R U P A 2
H46D H 0.891455 0.794155 0.309955 0.132 Uiso 0.387(16) 1 calc R U P A 2
C47A C 0.8568(13) 0.8717(17) 0.3634(6) 0.110(3) Uani 0.387(16) 1 d D . P A 2
H47C H 0.917083 0.868000 0.386920 0.132 Uiso 0.387(16) 1 calc R U P A 2
H47D H 0.870565 0.928638 0.345022 0.132 Uiso 0.387(16) 1 calc R U P A 2
C48A C 0.7469(14) 0.8785(15) 0.3815(6) 0.0955(19) Uani 0.387(16) 1 d D . P A 2
H48C H 0.754145 0.865910 0.413146 0.115 Uiso 0.387(16) 1 calc R U P A 2
H48D H 0.715903 0.944282 0.376808 0.115 Uiso 0.387(16) 1 calc R U P A 2
O1 O 0.1256(3) 0.7599(2) 0.29827(11) 0.1077(11) Uani 0.916(5) 1 d D . P B 3
O2 O 0.2623(3) 0.72448(19) 0.25905(11) 0.1077(11) Uani 0.916(5) 1 d D . P B 3
N1 N 0.2265(2) 0.74953(12) 0.29377(9) 0.0648(10) Uani 0.916(5) 1 d D . P B 3
O1A O 0.2066(19) 0.7558(2) 0.3012(4) 0.1077(11) Uani 0.084(5) 1 d D . P B 4
O2A O 0.3242(15) 0.7168(4) 0.2542(5) 0.1077(11) Uani 0.084(5) 1 d D . P B 4
N1A N 0.2157(14) 0.7287(3) 0.2602(4) 0.0648(10) Uani 0.084(5) 1 d D . P B 4
 
loop_
 _atom_site_aniso_label
 _atom_site_aniso_U_11
 _atom_site_aniso_U_22
 _atom_site_aniso_U_33
 _atom_site_aniso_U_23
 _atom_site_aniso_U_13
 _atom_site_aniso_U_12
Pd1 0.0478(2) 0.0486(2) 0.0446(2) 0.00141(15) 0.00054(14) -0.00204(15)
N2 0.0601(17) 0.050(2) 0.0542(17) 0.0097(15) -0.0008(13) 0.0007(14)
N3 0.0518(17) 0.0500(16) 0.0402(16) -0.0005(12) -0.0005(13) -0.0043(14)
N4 0.0487(15) 0.0455(17) 0.0508(17) -0.0010(13) 0.0009(12) -0.0019(14)
C1 0.071(2) 0.058(3) 0.061(2) 0.0041(18) -0.0051(17) -0.007(2)
C2 0.071(2) 0.0498(19) 0.057(2) -0.0029(16) -0.0069(19) -0.0064(19)
C3 0.058(2) 0.053(2) 0.039(2) 0.0020(14) 0.0008(16) -0.0015(18)
C4 0.052(2) 0.050(2) 0.054(2) 0.0028(16) -0.0011(15) -0.0017(18)
C5 0.067(2) 0.061(2) 0.067(3) -0.003(2) 0.001(2) 0.0074(19)
C6 0.104(3) 0.065(2) 0.101(4) 0.001(3) -0.002(3) 0.023(2)
C7 0.103(3) 0.095(4) 0.138(5) -0.036(4) -0.010(3) 0.032(3)
C8 0.153(6) 0.096(4) 0.270(10) -0.043(5) -0.026(7) 0.042(4)
C9 0.069(2) 0.065(3) 0.054(2) 0.013(2) -0.0017(17) -0.002(2)
C10 0.068(2) 0.079(3) 0.065(2) 0.008(2) 0.007(2) -0.007(2)
C11 0.099(3) 0.109(4) 0.068(2) 0.009(3) 0.020(2) -0.006(3)
C12 0.103(4) 0.182(6) 0.096(4) -0.009(4) 0.035(3) -0.006(4)
C13 0.0486(18) 0.064(2) 0.061(3) 0.007(2) 0.0031(17) -0.0016(18)
C14 0.058(2) 0.065(3) 0.080(3) 0.014(2) 0.014(2) 0.0020(19)
C15 0.059(2) 0.073(3) 0.099(4) 0.007(3) 0.022(2) -0.005(2)
C16 0.080(3) 0.079(3) 0.109(4) 0.012(3) 0.027(3) -0.010(2)
C17 0.068(2) 0.052(2) 0.059(2) -0.0059(17) 0.0022(18) 0.0009(19)
C18 0.074(2) 0.082(3) 0.056(3) -0.005(2) 0.0064(19) 0.009(2)
C19 0.124(4) 0.107(4) 0.106(4) -0.035(3) 0.043(3) -0.001(3)
C20 0.154(5) 0.157(6) 0.135(6) -0.028(5) 0.074(4) 0.013(4)
C21 0.049(2) 0.0501(18) 0.058(2) 0.0044(15) 0.0002(16) -0.0012(17)
C22 0.056(2) 0.068(2) 0.071(3) 0.012(2) 0.008(2) -0.008(2)
C23 0.065(3) 0.067(2) 0.116(4) 0.022(2) 0.015(3) -0.009(2)
C24 0.061(3) 0.056(3) 0.122(3) 0.014(2) -0.008(2) -0.001(2)
C25 0.069(3) 0.049(2) 0.092(3) -0.001(2) -0.012(2) 0.009(2)
C26 0.071(3) 0.049(2) 0.059(2) 0.0040(17) -0.002(2) 0.0059(19)
C27 0.052(2) 0.0471(19) 0.062(2) 0.0049(17) 0.0128(15) 0.0012(16)
C28 0.061(2) 0.058(3) 0.076(3) -0.0055(19) 0.0011(17) 0.0112(18)
C29 0.075(3) 0.081(3) 0.090(3) -0.005(3) -0.011(2) 0.018(2)
C30 0.065(3) 0.078(3) 0.123(4) 0.014(3) 0.002(2) 0.020(2)
C31 0.063(3) 0.057(3) 0.141(4) 0.017(3) 0.008(2) 0.011(2)
C32 0.058(2) 0.049(2) 0.118(4) 0.001(2) 0.002(2) 0.0027(18)
C33 0.0565(17) 0.045(2) 0.051(2) -0.0032(17) -0.0016(16) -0.0013(14)
C34 0.0569(18) 0.048(2) 0.055(2) 0.0000(17) 0.0001(17) 0.0010(17)
C35 0.0590(18) 0.058(3) 0.068(3) 0.007(2) -0.0018(19) -0.0085(16)
C36 0.058(2) 0.060(3) 0.098(3) -0.002(2) 0.011(2) -0.0011(18)
C37 0.061(2) 0.055(3) 0.116(4) 0.002(2) 0.006(2) 0.004(2)
C38 0.0611(19) 0.057(3) 0.099(4) 0.014(2) 0.004(2) 0.0051(18)
C39 0.083(3) 0.058(3) 0.056(2) 0.0011(19) 0.0111(16) -0.010(2)
C40 0.102(3) 0.069(3) 0.063(2) 0.009(2) -0.004(2) -0.020(3)
C41 0.155(4) 0.071(4) 0.064(2) 0.005(3) -0.006(3) -0.033(3)
C42 0.189(5) 0.102(5) 0.064(3) -0.009(3) 0.020(3) -0.018(4)
C43 0.169(5) 0.156(6) 0.074(3) -0.026(4) 0.033(3) 0.024(5)
C44 0.106(3) 0.145(5) 0.070(3) -0.024(3) 0.019(3) 0.018(3)
B1 0.059(2) 0.050(2) 0.057(2) 0.0021(18) 0.0049(17) 0.0005(18)
O3 0.068(3) 0.100(4) 0.095(4) -0.005(4) 0.013(3) -0.001(4)
C45 0.083(2) 0.105(5) 0.099(3) -0.015(3) 0.007(2) 0.001(2)
C46 0.079(2) 0.116(8) 0.136(4) -0.012(4) 0.013(2) 0.001(3)
C47 0.079(2) 0.116(8) 0.136(4) -0.012(4) 0.013(2) 0.001(3)
C48 0.083(2) 0.105(5) 0.099(3) -0.015(3) 0.007(2) 0.001(2)
O3A 0.068(3) 0.100(4) 0.095(4) -0.005(4) 0.013(3) -0.001(4)
C45A 0.083(2) 0.105(5) 0.099(3) -0.015(3) 0.007(2) 0.001(2)
C46A 0.079(2) 0.116(8) 0.136(4) -0.012(4) 0.013(2) 0.001(3)
C47A 0.079(2) 0.116(8) 0.136(4) -0.012(4) 0.013(2) 0.001(3)
C48A 0.083(2) 0.105(5) 0.099(3) -0.015(3) 0.007(2) 0.001(2)
O1 0.0631(17) 0.184(3) 0.0745(15) -0.0262(16) -0.0084(13) 0.0020(15)
O2 0.0631(17) 0.184(3) 0.0745(15) -0.0262(16) -0.0084(13) 0.0020(15)
N1 0.0621(18) 0.069(2) 0.0616(18) 0.0069(17) -0.0060(17) -0.0012(17)
O1A 0.0631(17) 0.184(3) 0.0745(15) -0.0262(16) -0.0084(13) 0.0020(15)
O2A 0.0631(17) 0.184(3) 0.0745(15) -0.0262(16) -0.0084(13) 0.0020(15)
N1A 0.0621(18) 0.069(2) 0.0616(18) 0.0069(17) -0.0060(17) -0.0012(17)
 
_geom_special_details
;
 All esds (except the esd in the dihedral angle between two l.s. planes)
 are estimated using the full covariance matrix.  The cell esds are taken
 into account individually in the estimation of esds in distances, angles
 and torsion angles; correlations between esds in cell parameters are only
 used when they are defined by crystal symmetry.  An approximate (isotropic)
 treatment of cell esds is used for estimating esds involving l.s. planes.
;
 
loop_
 _geom_bond_atom_site_label_1
 _geom_bond_atom_site_label_2
 _geom_bond_distance
 _geom_bond_site_symmetry_2
 _geom_bond_publ_flag
Pd1 N3 2.017(3) . ?
Pd1 O1A 2.02(2) . ?
Pd1 N1 2.035(3) . ?
Pd1 N2 2.089(3) . ?
Pd1 N4 2.092(3) . ?
N2 C9 1.494(4) . ?
N2 C5 1.518(4) . ?
N2 C1 1.519(5) . ?
N3 C2 1.480(5) . ?
N3 C3 1.491(4) . ?
N3 H3 0.9800 . ?
N4 C17 1.493(5) . ?
N4 C4 1.505(4) . ?
N4 C13 1.515(4) . ?
C1 C2 1.512(5) . ?
C1 H1A 0.9700 . ?
C1 H1B 0.9700 . ?
C2 H2A 0.9700 . ?
C2 H2B 0.9700 . ?
C3 C4 1.501(5) . ?
C3 H3A 0.9700 . ?
C3 H3B 0.9700 . ?
C4 H4A 0.9700 . ?
C4 H4B 0.9700 . ?
C5 C6 1.507(5) . ?
C5 H5A 0.9700 . ?
C5 H5B 0.9700 . ?
C6 C7 1.518(6) . ?
C6 H6A 0.9700 . ?
C6 H6B 0.9700 . ?
C7 C8 1.497(7) . ?
C7 H7A 0.9700 . ?
C7 H7B 0.9700 . ?
C8 H8A 0.9600 . ?
C8 H8B 0.9600 . ?
C8 H8C 0.9600 . ?
C9 C10 1.506(5) . ?
C9 H9A 0.9700 . ?
C9 H9B 0.9700 . ?
C10 C11 1.512(5) . ?
C10 H10A 0.9700 . ?
C10 H10B 0.9700 . ?
C11 C12 1.502(6) . ?
C11 H11A 0.9700 . ?
C11 H11B 0.9700 . ?
C12 H12A 0.9600 . ?
C12 H12B 0.9600 . ?
C12 H12C 0.9600 . ?
C13 C14 1.508(5) . ?
C13 H13A 0.9700 . ?
C13 H13B 0.9700 . ?
C14 C15 1.515(5) . ?
C14 H14A 0.9700 . ?
C14 H14B 0.9700 . ?
C15 C16 1.517(6) . ?
C15 H15A 0.9700 . ?
C15 H15B 0.9700 . ?
C16 H16A 0.9600 . ?
C16 H16B 0.9600 . ?
C16 H16C 0.9600 . ?
C17 C18 1.499(5) . ?
C17 H17A 0.9700 . ?
C17 H17B 0.9700 . ?
C18 C19 1.534(6) . ?
C18 H18A 0.9700 . ?
C18 H18B 0.9700 . ?
C19 C20 1.440(6) . ?
C19 H19A 0.9700 . ?
C19 H19B 0.9700 . ?
C20 H20A 0.9600 . ?
C20 H20B 0.9600 . ?
C20 H20C 0.9600 . ?
C21 C26 1.394(5) . ?
C21 C22 1.398(5) . ?
C21 B1 1.630(6) . ?
C22 C23 1.376(6) . ?
C22 H22 0.9300 . ?
C23 C24 1.376(6) . ?
C23 H23 0.9300 . ?
C24 C25 1.363(6) . ?
C24 H24 0.9300 . ?
C25 C26 1.379(5) . ?
C25 H25 0.9300 . ?
C26 H26 0.9300 . ?
C27 C28 1.389(6) . ?
C27 C32 1.391(5) . ?
C27 B1 1.651(6) . ?
C28 C29 1.388(6) . ?
C28 H28 0.9300 . ?
C29 C30 1.350(6) . ?
C29 H29 0.9300 . ?
C30 C31 1.373(7) . ?
C30 H30 0.9300 . ?
C31 C32 1.386(6) . ?
C31 H31 0.9300 . ?
C32 H32 0.9300 . ?
C33 C34 1.379(5) . ?
C33 C38 1.401(5) . ?
C33 B1 1.661(6) . ?
C34 C35 1.399(5) . ?
C34 H34 0.9300 . ?
C35 C36 1.371(5) . ?
C35 H35 0.9300 . ?
C36 C37 1.372(6) . ?
C36 H36 0.9300 . ?
C37 C38 1.384(5) . ?
C37 H37 0.9300 . ?
C38 H38 0.9300 . ?
C39 C40 1.363(6) . ?
C39 C44 1.394(6) . ?
C39 B1 1.665(6) . ?
C40 C41 1.406(6) . ?
C40 H40 0.9300 . ?
C41 C42 1.351(7) . ?
C41 H41 0.9300 . ?
C42 C43 1.369(8) . ?
C42 H42 0.9300 . ?
C43 C44 1.372(7) . ?
C43 H43 0.9300 . ?
C44 H44 0.9300 . ?
O3 C48 1.424(9) . ?
O3 C45 1.434(12) . ?
C45 C46 1.498(13) . ?
C45 H45A 0.9700 . ?
C45 H45B 0.9700 . ?
C46 C47 1.447(12) . ?
C46 H46A 0.9700 . ?
C46 H46B 0.9700 . ?
C47 C48 1.417(9) . ?
C47 H47A 0.9700 . ?
C47 H47B 0.9700 . ?
C48 H48A 0.9700 . ?
C48 H48B 0.9700 . ?
O3A C48A 1.385(15) . ?
O3A C45A 1.423(14) . ?
C45A C46A 1.509(14) . ?
C45A H45C 0.9700 . ?
C45A H45D 0.9700 . ?
C46A C47A 1.431(14) . ?
C46A H46C 0.9700 . ?
C46A H46D 0.9700 . ?
C47A C48A 1.427(13) . ?
C47A H47C 0.9700 . ?
C47A H47D 0.9700 . ?
C48A H48C 0.9700 . ?
C48A H48D 0.9700 . ?
O1 N1 1.2007(10) . ?
O2 N1 1.2010(10) . ?
O1A N1A 1.3001(10) . ?
O2A N1A 1.3001(10) . ?
 
loop_
 _geom_angle_atom_site_label_1
 _geom_angle_atom_site_label_2
 _geom_angle_atom_site_label_3
 _geom_angle
 _geom_angle_site_symmetry_1
 _geom_angle_site_symmetry_3
 _geom_angle_publ_flag
N3 Pd1 O1A 171.4(4) . . ?
N3 Pd1 N1 178.86(12) . . ?
N3 Pd1 N2 85.21(12) . . ?
O1A Pd1 N2 94.12(11) . . ?
N1 Pd1 N2 95.34(10) . . ?
N3 Pd1 N4 85.34(11) . . ?
O1A Pd1 N4 93.78(10) . . ?
N1 Pd1 N4 94.29(9) . . ?
N2 Pd1 N4 166.50(11) . . ?
C9 N2 C5 109.7(3) . . ?
C9 N2 C1 110.8(3) . . ?
C5 N2 C1 110.0(3) . . ?
C9 N2 Pd1 115.2(2) . . ?
C5 N2 Pd1 105.2(2) . . ?
C1 N2 Pd1 105.6(2) . . ?
C2 N3 C3 116.4(3) . . ?
C2 N3 Pd1 107.6(2) . . ?
C3 N3 Pd1 107.4(2) . . ?
C2 N3 H3 108.4 . . ?
C3 N3 H3 108.4 . . ?
Pd1 N3 H3 108.4 . . ?
C17 N4 C4 109.6(3) . . ?
C17 N4 C13 110.1(3) . . ?
C4 N4 C13 110.5(3) . . ?
C17 N4 Pd1 116.1(2) . . ?
C4 N4 Pd1 105.4(2) . . ?
C13 N4 Pd1 104.9(2) . . ?
C2 C1 N2 109.3(3) . . ?
C2 C1 H1A 109.8 . . ?
N2 C1 H1A 109.8 . . ?
C2 C1 H1B 109.8 . . ?
N2 C1 H1B 109.8 . . ?
H1A C1 H1B 108.3 . . ?
N3 C2 C1 106.8(3) . . ?
N3 C2 H2A 110.4 . . ?
C1 C2 H2A 110.4 . . ?
N3 C2 H2B 110.4 . . ?
C1 C2 H2B 110.4 . . ?
H2A C2 H2B 108.6 . . ?
N3 C3 C4 106.7(3) . . ?
N3 C3 H3A 110.4 . . ?
C4 C3 H3A 110.4 . . ?
N3 C3 H3B 110.4 . . ?
C4 C3 H3B 110.4 . . ?
H3A C3 H3B 108.6 . . ?
C3 C4 N4 111.0(3) . . ?
C3 C4 H4A 109.4 . . ?
N4 C4 H4A 109.4 . . ?
C3 C4 H4B 109.4 . . ?
N4 C4 H4B 109.4 . . ?
H4A C4 H4B 108.0 . . ?
C6 C5 N2 117.0(3) . . ?
C6 C5 H5A 108.0 . . ?
N2 C5 H5A 108.0 . . ?
C6 C5 H5B 108.0 . . ?
N2 C5 H5B 108.0 . . ?
H5A C5 H5B 107.3 . . ?
C5 C6 C7 111.5(4) . . ?
C5 C6 H6A 109.3 . . ?
C7 C6 H6A 109.3 . . ?
C5 C6 H6B 109.3 . . ?
C7 C6 H6B 109.3 . . ?
H6A C6 H6B 108.0 . . ?
C8 C7 C6 111.7(5) . . ?
C8 C7 H7A 109.3 . . ?
C6 C7 H7A 109.3 . . ?
C8 C7 H7B 109.3 . . ?
C6 C7 H7B 109.3 . . ?
H7A C7 H7B 107.9 . . ?
C7 C8 H8A 109.5 . . ?
C7 C8 H8B 109.5 . . ?
H8A C8 H8B 109.5 . . ?
C7 C8 H8C 109.5 . . ?
H8A C8 H8C 109.5 . . ?
H8B C8 H8C 109.5 . . ?
N2 C9 C10 114.7(3) . . ?
N2 C9 H9A 108.6 . . ?
C10 C9 H9A 108.6 . . ?
N2 C9 H9B 108.6 . . ?
C10 C9 H9B 108.6 . . ?
H9A C9 H9B 107.6 . . ?
C9 C10 C11 110.5(4) . . ?
C9 C10 H10A 109.6 . . ?
C11 C10 H10A 109.6 . . ?
C9 C10 H10B 109.6 . . ?
C11 C10 H10B 109.6 . . ?
H10A C10 H10B 108.1 . . ?
C12 C11 C10 112.7(4) . . ?
C12 C11 H11A 109.0 . . ?
C10 C11 H11A 109.0 . . ?
C12 C11 H11B 109.0 . . ?
C10 C11 H11B 109.0 . . ?
H11A C11 H11B 107.8 . . ?
C11 C12 H12A 109.5 . . ?
C11 C12 H12B 109.5 . . ?
H12A C12 H12B 109.5 . . ?
C11 C12 H12C 109.5 . . ?
H12A C12 H12C 109.5 . . ?
H12B C12 H12C 109.5 . . ?
C14 C13 N4 117.6(3) . . ?
C14 C13 H13A 107.9 . . ?
N4 C13 H13A 107.9 . . ?
C14 C13 H13B 107.9 . . ?
N4 C13 H13B 107.9 . . ?
H13A C13 H13B 107.2 . . ?
C13 C14 C15 110.9(3) . . ?
C13 C14 H14A 109.4 . . ?
C15 C14 H14A 109.5 . . ?
C13 C14 H14B 109.4 . . ?
C15 C14 H14B 109.4 . . ?
H14A C14 H14B 108.0 . . ?
C14 C15 C16 113.3(4) . . ?
C14 C15 H15A 108.9 . . ?
C16 C15 H15A 108.9 . . ?
C14 C15 H15B 108.9 . . ?
C16 C15 H15B 108.9 . . ?
H15A C15 H15B 107.7 . . ?
C15 C16 H16A 109.5 . . ?
C15 C16 H16B 109.5 . . ?
H16A C16 H16B 109.5 . . ?
C15 C16 H16C 109.5 . . ?
H16A C16 H16C 109.5 . . ?
H16B C16 H16C 109.5 . . ?
N4 C17 C18 114.3(3) . . ?
N4 C17 H17A 108.7 . . ?
C18 C17 H17A 108.7 . . ?
N4 C17 H17B 108.7 . . ?
C18 C17 H17B 108.7 . . ?
H17A C17 H17B 107.6 . . ?
C17 C18 C19 110.6(4) . . ?
C17 C18 H18A 109.5 . . ?
C19 C18 H18A 109.5 . . ?
C17 C18 H18B 109.5 . . ?
C19 C18 H18B 109.5 . . ?
H18A C18 H18B 108.1 . . ?
C20 C19 C18 114.9(5) . . ?
C20 C19 H19A 108.5 . . ?
C18 C19 H19A 108.5 . . ?
C20 C19 H19B 108.5 . . ?
C18 C19 H19B 108.5 . . ?
H19A C19 H19B 107.5 . . ?
C19 C20 H20A 109.5 . . ?
C19 C20 H20B 109.5 . . ?
H20A C20 H20B 109.5 . . ?
C19 C20 H20C 109.5 . . ?
H20A C20 H20C 109.5 . . ?
H20B C20 H20C 109.5 . . ?
C26 C21 C22 114.4(4) . . ?
C26 C21 B1 122.2(3) . . ?
C22 C21 B1 123.3(4) . . ?
C23 C22 C21 122.4(4) . . ?
C23 C22 H22 118.8 . . ?
C21 C22 H22 118.8 . . ?
C24 C23 C22 120.7(4) . . ?
C24 C23 H23 119.6 . . ?
C22 C23 H23 119.6 . . ?
C25 C24 C23 118.9(5) . . ?
C25 C24 H24 120.5 . . ?
C23 C24 H24 120.5 . . ?
C24 C25 C26 119.8(5) . . ?
C24 C25 H25 120.1 . . ?
C26 C25 H25 120.1 . . ?
C25 C26 C21 123.6(4) . . ?
C25 C26 H26 118.2 . . ?
C21 C26 H26 118.2 . . ?
C28 C27 C32 113.7(4) . . ?
C28 C27 B1 124.7(4) . . ?
C32 C27 B1 121.6(4) . . ?
C29 C28 C27 123.6(4) . . ?
C29 C28 H28 118.2 . . ?
C27 C28 H28 118.2 . . ?
C30 C29 C28 120.6(5) . . ?
C30 C29 H29 119.7 . . ?
C28 C29 H29 119.7 . . ?
C29 C30 C31 118.5(5) . . ?
C29 C30 H30 120.7 . . ?
C31 C30 H30 120.7 . . ?
C30 C31 C32 120.3(5) . . ?
C30 C31 H31 119.8 . . ?
C32 C31 H31 119.8 . . ?
C31 C32 C27 123.2(5) . . ?
C31 C32 H32 118.4 . . ?
C27 C32 H32 118.4 . . ?
C34 C33 C38 114.4(4) . . ?
C34 C33 B1 123.9(3) . . ?
C38 C33 B1 121.6(4) . . ?
C33 C34 C35 123.3(4) . . ?
C33 C34 H34 118.4 . . ?
C35 C34 H34 118.4 . . ?
C36 C35 C34 119.9(4) . . ?
C36 C35 H35 120.0 . . ?
C34 C35 H35 120.0 . . ?
C35 C36 C37 119.1(4) . . ?
C35 C36 H36 120.5 . . ?
C37 C36 H36 120.5 . . ?
C36 C37 C38 119.8(4) . . ?
C36 C37 H37 120.1 . . ?
C38 C37 H37 120.1 . . ?
C37 C38 C33 123.4(4) . . ?
C37 C38 H38 118.3 . . ?
C33 C38 H38 118.3 . . ?
C40 C39 C44 114.9(5) . . ?
C40 C39 B1 123.3(4) . . ?
C44 C39 B1 121.7(4) . . ?
C39 C40 C41 122.4(5) . . ?
C39 C40 H40 118.8 . . ?
C41 C40 H40 118.8 . . ?
C42 C41 C40 120.5(6) . . ?
C42 C41 H41 119.7 . . ?
C40 C41 H41 119.7 . . ?
C41 C42 C43 118.6(6) . . ?
C41 C42 H42 120.7 . . ?
C43 C42 H42 120.7 . . ?
C42 C43 C44 120.2(6) . . ?
C42 C43 H43 119.9 . . ?
C44 C43 H43 119.9 . . ?
C43 C44 C39 123.2(6) . . ?
C43 C44 H44 118.4 . . ?
C39 C44 H44 118.4 . . ?
C21 B1 C27 108.9(3) . . ?
C21 B1 C33 110.1(3) . . ?
C27 B1 C33 109.9(3) . . ?
C21 B1 C39 109.5(3) . . ?
C27 B1 C39 111.0(3) . . ?
C33 B1 C39 107.4(3) . . ?
C48 O3 C45 105.7(8) . . ?
O3 C45 C46 105.9(12) . . ?
O3 C45 H45A 110.6 . . ?
C46 C45 H45A 110.6 . . ?
O3 C45 H45B 110.6 . . ?
C46 C45 H45B 110.6 . . ?
H45A C45 H45B 108.7 . . ?
C47 C46 C45 102.4(8) . . ?
C47 C46 H46A 111.3 . . ?
C45 C46 H46A 111.3 . . ?
C47 C46 H46B 111.3 . . ?
C45 C46 H46B 111.3 . . ?
H46A C46 H46B 109.2 . . ?
C48 C47 C46 109.6(8) . . ?
C48 C47 H47A 109.8 . . ?
C46 C47 H47A 109.8 . . ?
C48 C47 H47B 109.8 . . ?
C46 C47 H47B 109.8 . . ?
H47A C47 H47B 108.2 . . ?
C47 C48 O3 107.9(8) . . ?
C47 C48 H48A 110.1 . . ?
O3 C48 H48A 110.1 . . ?
C47 C48 H48B 110.1 . . ?
O3 C48 H48B 110.1 . . ?
H48A C48 H48B 108.4 . . ?
C48A O3A C45A 111.2(12) . . ?
O3A C45A C46A 102.4(11) . . ?
O3A C45A H45C 111.3 . . ?
C46A C45A H45C 111.3 . . ?
O3A C45A H45D 111.3 . . ?
C46A C45A H45D 111.3 . . ?
H45C C45A H45D 109.2 . . ?
C47A C46A C45A 107.3(12) . . ?
C47A C46A H46C 110.3 . . ?
C45A C46A H46C 110.3 . . ?
C47A C46A H46D 110.3 . . ?
C45A C46A H46D 110.3 . . ?
H46C C46A H46D 108.5 . . ?
C48A C47A C46A 105.8(12) . . ?
C48A C47A H47C 110.6 . . ?
C46A C47A H47C 110.6 . . ?
C48A C47A H47D 110.6 . . ?
C46A C47A H47D 110.6 . . ?
H47C C47A H47D 108.7 . . ?
O3A C48A C47A 109.1(11) . . ?
O3A C48A H48C 109.9 . . ?
C47A C48A H48C 109.9 . . ?
O3A C48A H48D 109.9 . . ?
C47A C48A H48D 109.9 . . ?
H48C C48A H48D 108.3 . . ?
O1 N1 O2 121.85(15) . . ?
O1 N1 Pd1 119.1(2) . . ?
O2 N1 Pd1 119.0(2) . . ?
N1A O1A Pd1 125.0(10) . . ?
O2A N1A O1A 107.72(12) . . ?
 
loop_
 _geom_torsion_atom_site_label_1
 _geom_torsion_atom_site_label_2
 _geom_torsion_atom_site_label_3
 _geom_torsion_atom_site_label_4
 _geom_torsion
 _geom_torsion_site_symmetry_1
 _geom_torsion_site_symmetry_2
 _geom_torsion_site_symmetry_3
 _geom_torsion_site_symmetry_4
 _geom_torsion_publ_flag
C9 N2 C1 C2 -160.7(3) . . . . ?
C5 N2 C1 C2 77.9(4) . . . . ?
Pd1 N2 C1 C2 -35.2(3) . . . . ?
C3 N3 C2 C1 -167.4(3) . . . . ?
Pd1 N3 C2 C1 -47.0(3) . . . . ?
N2 C1 C2 N3 55.4(4) . . . . ?
C2 N3 C3 C4 166.8(3) . . . . ?
Pd1 N3 C3 C4 46.2(3) . . . . ?
N3 C3 C4 N4 -54.1(4) . . . . ?
C17 N4 C4 C3 159.4(3) . . . . ?
C13 N4 C4 C3 -79.1(4) . . . . ?
Pd1 N4 C4 C3 33.7(3) . . . . ?
C9 N2 C5 C6 -56.9(5) . . . . ?
C1 N2 C5 C6 65.2(5) . . . . ?
Pd1 N2 C5 C6 178.6(3) . . . . ?
N2 C5 C6 C7 -178.6(4) . . . . ?
C5 C6 C7 C8 -172.9(5) . . . . ?
C5 N2 C9 C10 -171.7(3) . . . . ?
C1 N2 C9 C10 66.6(4) . . . . ?
Pd1 N2 C9 C10 -53.2(4) . . . . ?
N2 C9 C10 C11 173.0(4) . . . . ?
C9 C10 C11 C12 172.1(4) . . . . ?
C17 N4 C13 C14 56.3(4) . . . . ?
C4 N4 C13 C14 -65.0(4) . . . . ?
Pd1 N4 C13 C14 -178.1(3) . . . . ?
N4 C13 C14 C15 -179.1(4) . . . . ?
C13 C14 C15 C16 178.3(4) . . . . ?
C4 N4 C17 C18 -69.2(4) . . . . ?
C13 N4 C17 C18 169.0(3) . . . . ?
Pd1 N4 C17 C18 50.1(4) . . . . ?
N4 C17 C18 C19 -178.5(4) . . . . ?
C17 C18 C19 C20 -174.5(5) . . . . ?
C26 C21 C22 C23 2.4(6) . . . . ?
B1 C21 C22 C23 -173.2(4) . . . . ?
C21 C22 C23 C24 0.1(7) . . . . ?
C22 C23 C24 C25 -1.8(7) . . . . ?
C23 C24 C25 C26 0.8(6) . . . . ?
C24 C25 C26 C21 2.0(6) . . . . ?
C22 C21 C26 C25 -3.5(6) . . . . ?
B1 C21 C26 C25 172.2(4) . . . . ?
C32 C27 C28 C29 -1.8(6) . . . . ?
B1 C27 C28 C29 178.9(4) . . . . ?
C27 C28 C29 C30 0.5(7) . . . . ?
C28 C29 C30 C31 1.0(7) . . . . ?
C29 C30 C31 C32 -1.1(7) . . . . ?
C30 C31 C32 C27 -0.4(7) . . . . ?
C28 C27 C32 C31 1.8(6) . . . . ?
B1 C27 C32 C31 -178.9(4) . . . . ?
C38 C33 C34 C35 0.5(6) . . . . ?
B1 C33 C34 C35 -176.8(4) . . . . ?
C33 C34 C35 C36 -0.8(6) . . . . ?
C34 C35 C36 C37 1.4(7) . . . . ?
C35 C36 C37 C38 -1.7(7) . . . . ?
C36 C37 C38 C33 1.5(8) . . . . ?
C34 C33 C38 C37 -0.8(7) . . . . ?
B1 C33 C38 C37 176.6(4) . . . . ?
C44 C39 C40 C41 -2.0(7) . . . . ?
B1 C39 C40 C41 174.1(4) . . . . ?
C39 C40 C41 C42 1.8(8) . . . . ?
C40 C41 C42 C43 -0.5(9) . . . . ?
C41 C42 C43 C44 -0.4(10) . . . . ?
C42 C43 C44 C39 0.2(10) . . . . ?
C40 C39 C44 C43 1.0(8) . . . . ?
B1 C39 C44 C43 -175.1(5) . . . . ?
C26 C21 B1 C27 -74.8(4) . . . . ?
C22 C21 B1 C27 100.5(4) . . . . ?
C26 C21 B1 C33 45.7(5) . . . . ?
C22 C21 B1 C33 -139.0(4) . . . . ?
C26 C21 B1 C39 163.6(4) . . . . ?
C22 C21 B1 C39 -21.1(5) . . . . ?
C28 C27 B1 C21 12.6(5) . . . . ?
C32 C27 B1 C21 -166.7(3) . . . . ?
C28 C27 B1 C33 -108.1(4) . . . . ?
C32 C27 B1 C33 72.7(5) . . . . ?
C28 C27 B1 C39 133.2(4) . . . . ?
C32 C27 B1 C39 -46.0(5) . . . . ?
C34 C33 B1 C21 -148.8(4) . . . . ?
C38 C33 B1 C21 34.0(5) . . . . ?
C34 C33 B1 C27 -28.9(5) . . . . ?
C38 C33 B1 C27 153.9(4) . . . . ?
C34 C33 B1 C39 92.0(5) . . . . ?
C38 C33 B1 C39 -85.2(5) . . . . ?
C40 C39 B1 C21 -81.1(5) . . . . ?
C44 C39 B1 C21 94.8(5) . . . . ?
C40 C39 B1 C27 158.7(4) . . . . ?
C44 C39 B1 C27 -25.5(6) . . . . ?
C40 C39 B1 C33 38.5(5) . . . . ?
C44 C39 B1 C33 -145.6(4) . . . . ?
C48 O3 C45 C46 29(3) . . . . ?
O3 C45 C46 C47 -27(2) . . . . ?
C45 C46 C47 C48 16(2) . . . . ?
C46 C47 C48 O3 2(2) . . . . ?
C45 O3 C48 C47 -19(2) . . . . ?
C48A O3A C45A C46A 14(4) . . . . ?
O3A C45A C46A C47A -20(4) . . . . ?
C45A C46A C47A C48A 19(3) . . . . ?
C45A O3A C48A C47A -2(4) . . . . ?
C46A C47A C48A O3A -11(3) . . . . ?
Pd1 O1A N1A O2A 0.00(2) . . . . ?
 
_refine_diff_density_max    0.463
_refine_diff_density_min   -0.708
_refine_diff_density_rms    0.073

_shelx_res_file
;
TITL shelxt in P 1 21/n 1
    18_decay.res
    created by SHELXL-2018/3 at 17:08:28 on 27-Mar-2020
CELL 0.534 11.6672 13.5673 30.1817 90 93.533 90
ZERR 4 0.000338 0.000454 0.00098 0 0.002813 0
LATT 1
SYMM 0.5-X,0.5+Y,0.5-Z
SFAC C H B N O Pd
DISP B 0 0 4.561
DISP C 0.001 0.001 6.94
DISP H -0 0 0.611
DISP N 0.003 0.002 10.693
DISP O 0.005 0.003 16.398
DISP Pd -2.504 0.615 1934.604
UNIT 192 292 4 16 12 4
DFIX 1.2 0.001 N1 O1 N1 O2
DFIX 1.3 0.001 O1A N1A N1A O2A
DANG 2.1 0.001 O1 O2 O1A O2A
FLAT 0.001 Pd1 O1 O2 N1 O1A O2A N1A
RIGU 0.001 0.002
EADP O3 O3A
EADP C45 C45A C48 C48A
EADP C46 C46A C47 C47A
EADP O1 O1A O2 O2A
EADP N1 N1A

L.S. 20
PLAN  5
SIZE 0.1 0.1 0.05
TEMP -8
BOND $H
list 4
CONF
fmap 2
acta
SHEL 999 0.8
OMIT 10 0 0
OMIT -1 2 3
OMIT 7 12 0
OMIT -2 1 2
REM <olex2.extras>
REM <HklSrc "%.\\18_decay.hkl">
REM </olex2.extras>

WGHT    0.052100
FVAR       0.24983   0.61333   0.91597
PD1   6    0.340004    0.775025    0.346431    11.00000    0.04780    0.04857 =
         0.04459    0.00141    0.00054   -0.00204
N2    4    0.346515    0.927537    0.337340    11.00000    0.06009    0.05002 =
         0.05422    0.00966   -0.00078    0.00067
N3    4    0.454868    0.798616    0.398050    11.00000    0.05176    0.04999 =
         0.04015   -0.00051   -0.00050   -0.00429
AFIX  13
H3    2    0.532153    0.788369    0.387895    11.00000   -1.20000
AFIX   0
N4    4    0.330610    0.631452    0.371192    11.00000    0.04868    0.04552 =
         0.05078   -0.00104    0.00093   -0.00192
C1    1    0.442342    0.963958    0.369600    11.00000    0.07122    0.05754 =
         0.06120    0.00408   -0.00514   -0.00653
AFIX  23
H1A   2    0.515509    0.958365    0.356189    11.00000   -1.20000
H1B   2    0.429936    1.032765    0.376606    11.00000   -1.20000
AFIX   0
C2    1    0.444232    0.902931    0.411575    11.00000    0.07082    0.04977 =
         0.05672   -0.00290   -0.00687   -0.00639
AFIX  23
H2A   2    0.508810    0.921730    0.431570    11.00000   -1.20000
H2B   2    0.374015    0.912742    0.426620    11.00000   -1.20000
AFIX   0
C3    1    0.433612    0.723083    0.432492    11.00000    0.05788    0.05292 =
         0.03916    0.00205    0.00077   -0.00151
AFIX  23
H3A   2    0.364174    0.738609    0.447160    11.00000   -1.20000
H3B   2    0.497411    0.720870    0.454651    11.00000   -1.20000
AFIX   0
C4    1    0.421148    0.626012    0.408858    11.00000    0.05150    0.05022 =
         0.05351    0.00284   -0.00106   -0.00174
AFIX  23
H4A   2    0.400453    0.575521    0.429672    11.00000   -1.20000
H4B   2    0.494033    0.607742    0.397379    11.00000   -1.20000
AFIX   0
C5    1    0.231603    0.965724    0.350996    11.00000    0.06745    0.06072 =
         0.06735   -0.00279    0.00073    0.00745
AFIX  23
H5A   2    0.171639    0.934455    0.332246    11.00000   -1.20000
H5B   2    0.221924    0.944433    0.381218    11.00000   -1.20000
AFIX   0
C6    1    0.212803    1.075592    0.348857    11.00000    0.10395    0.06466 =
         0.10072    0.00089   -0.00187    0.02264
AFIX  23
H6A   2    0.218720    1.097956    0.318558    11.00000   -1.20000
H6B   2    0.272231    1.108320    0.367323    11.00000   -1.20000
AFIX   0
C7    1    0.095907    1.103668    0.364442    11.00000    0.10274    0.09542 =
         0.13783   -0.03602   -0.00953    0.03204
AFIX  23
H7A   2    0.037164    1.064660    0.348492    11.00000   -1.20000
H7B   2    0.093519    1.088691    0.395798    11.00000   -1.20000
AFIX   0
C8    1    0.070653    1.210813    0.357130    11.00000    0.15338    0.09586 =
         0.26965   -0.04316   -0.02637    0.04228
AFIX 137
H8A   2    0.048159    1.221836    0.326398    11.00000   -1.50000
H8B   2    0.138119    1.248827    0.365228    11.00000   -1.50000
H8C   2    0.009485    1.230493    0.375076    11.00000   -1.50000
AFIX   0
C9    1    0.365568    0.960347    0.291117    11.00000    0.06872    0.06457 =
         0.05382    0.01282   -0.00169   -0.00225
AFIX  23
H9A   2    0.374132    1.031461    0.291072    11.00000   -1.20000
H9B   2    0.297810    0.944367    0.272245    11.00000   -1.20000
AFIX   0
C10   1    0.468730    0.915216    0.271360    11.00000    0.06842    0.07917 =
         0.06454    0.00817    0.00659   -0.00723
AFIX  23
H10A  2    0.465496    0.844049    0.274096    11.00000   -1.20000
H10B  2    0.538182    0.938045    0.287489    11.00000   -1.20000
AFIX   0
C11   1    0.472030    0.943096    0.222968    11.00000    0.09876    0.10880 =
         0.06838    0.00933    0.01981   -0.00606
AFIX  23
H11A  2    0.407488    0.912678    0.206404    11.00000   -1.20000
H11B  2    0.463757    1.013988    0.220090    11.00000   -1.20000
AFIX   0
C12   1    0.581307    0.911876    0.203196    11.00000    0.10327    0.18249 =
         0.09563   -0.00887    0.03473   -0.00587
AFIX 137
H12A  2    0.577973    0.929021    0.172284    11.00000   -1.50000
H12B  2    0.590603    0.841870    0.206339    11.00000   -1.50000
H12C  2    0.645207    0.944777    0.218324    11.00000   -1.50000
AFIX   0
C13   1    0.211744    0.623747    0.388493    11.00000    0.04861    0.06366 =
         0.06088    0.00733    0.00314   -0.00155
AFIX  23
H13A  2    0.203646    0.676261    0.409884    11.00000   -1.20000
H13B  2    0.156138    0.636014    0.363883    11.00000   -1.20000
AFIX   0
C14   1    0.179910    0.528148    0.410080    11.00000    0.05827    0.06529 =
         0.08034    0.01356    0.01373    0.00204
AFIX  23
H14A  2    0.232633    0.515558    0.435565    11.00000   -1.20000
H14B  2    0.186728    0.474442    0.389191    11.00000   -1.20000
AFIX   0
C15   1    0.058246    0.532011    0.424834    11.00000    0.05938    0.07287 =
         0.09896    0.00692    0.02176   -0.00540
AFIX  23
H15A  2    0.006415    0.547112    0.399373    11.00000   -1.20000
H15B  2    0.052583    0.584992    0.446168    11.00000   -1.20000
AFIX   0
C16   1    0.020239    0.436568    0.445633    11.00000    0.08043    0.07862 =
         0.10861    0.01218    0.02716   -0.00966
AFIX 137
H16A  2    0.019342    0.384798    0.423932    11.00000   -1.50000
H16B  2   -0.055424    0.444730    0.455914    11.00000   -1.50000
H16C  2    0.072751    0.419785    0.470214    11.00000   -1.50000
AFIX   0
C17   1    0.348732    0.550416    0.338899    11.00000    0.06812    0.05173 =
         0.05870   -0.00593    0.00222    0.00091
AFIX  23
H17A  2    0.282250    0.546926    0.318016    11.00000   -1.20000
H17B  2    0.353767    0.488406    0.354897    11.00000   -1.20000
AFIX   0
C18   1    0.454188    0.562062    0.313411    11.00000    0.07354    0.08186 =
         0.05562   -0.00465    0.00638    0.00862
AFIX  23
H18A  2    0.521654    0.563024    0.333862    11.00000   -1.20000
H18B  2    0.450689    0.624252    0.297530    11.00000   -1.20000
AFIX   0
C19   1    0.463981    0.477123    0.280321    11.00000    0.12417    0.10701 =
         0.10649   -0.03457    0.04289   -0.00084
AFIX  23
H19A  2    0.458564    0.415313    0.296209    11.00000   -1.20000
H19B  2    0.399137    0.480421    0.258658    11.00000   -1.20000
AFIX   0
C20   1    0.568119    0.476423    0.257052    11.00000    0.15360    0.15686 =
         0.13509   -0.02837    0.07384    0.01268
AFIX 137
H20A  2    0.566143    0.422428    0.236462    11.00000   -1.50000
H20B  2    0.632901    0.469074    0.277987    11.00000   -1.50000
H20C  2    0.574719    0.537300    0.241198    11.00000   -1.50000
AFIX   0

C21   1    0.656303    0.373668    0.427182    11.00000    0.04876    0.05014 =
         0.05799    0.00444    0.00024   -0.00117
C22   1    0.708925    0.423935    0.393460    11.00000    0.05638    0.06798 =
         0.07125    0.01201    0.00810   -0.00793
AFIX  43
H22   2    0.725273    0.389679    0.367916    11.00000   -1.20000
AFIX   0
C23   1    0.737425    0.522210    0.396662    11.00000    0.06451    0.06652 =
         0.11593    0.02209    0.01525   -0.00934
AFIX  43
H23   2    0.772234    0.552816    0.373412    11.00000   -1.20000
AFIX   0
C24   1    0.714989    0.575693    0.433884    11.00000    0.06124    0.05606 =
         0.12173    0.01358   -0.00819   -0.00074
AFIX  43
H24   2    0.736271    0.641624    0.436307    11.00000   -1.20000
AFIX   0
C25   1    0.661082    0.530490    0.467139    11.00000    0.06950    0.04944 =
         0.09210   -0.00147   -0.01169    0.00865
AFIX  43
H25   2    0.644398    0.565727    0.492376    11.00000   -1.20000
AFIX   0
C26   1    0.631327    0.432343    0.463272    11.00000    0.07102    0.04948 =
         0.05935    0.00396   -0.00207    0.00592
AFIX  43
H26   2    0.592461    0.403719    0.485990    11.00000   -1.20000
AFIX   0
C27   1    0.734494    0.201211    0.459105    11.00000    0.05213    0.04709 =
         0.06242    0.00490    0.01283    0.00119
C28   1    0.809381    0.250389    0.489050    11.00000    0.06113    0.05776 =
         0.07589   -0.00545    0.00106    0.01116
AFIX  43
H28   2    0.804051    0.318663    0.490746    11.00000   -1.20000
AFIX   0
C29   1    0.891784    0.203163    0.516596    11.00000    0.07499    0.08053 =
         0.09047   -0.00475   -0.01114    0.01806
AFIX  43
H29   2    0.939231    0.239981    0.536177    11.00000   -1.20000
AFIX   0
C30   1    0.903621    0.104257    0.515199    11.00000    0.06502    0.07833 =
         0.12326    0.01353    0.00225    0.01971
AFIX  43
H30   2    0.957922    0.072345    0.533949    11.00000   -1.20000
AFIX   0
C31   1    0.833726    0.051793    0.485486    11.00000    0.06338    0.05687 =
         0.14051    0.01732    0.00754    0.01108
AFIX  43
H31   2    0.841427   -0.016291    0.483680    11.00000   -1.20000
AFIX   0
C32   1    0.751750    0.099800    0.458169    11.00000    0.05826    0.04898 =
         0.11844    0.00051    0.00235    0.00272
AFIX  43
H32   2    0.706036    0.062364    0.438234    11.00000   -1.20000
AFIX   0
C33   1    0.505350    0.230016    0.444302    11.00000    0.05648    0.04513 =
         0.05089   -0.00321   -0.00158   -0.00128
C34   1    0.479523    0.145094    0.466729    11.00000    0.05691    0.04755 =
         0.05464   -0.00005    0.00006    0.00102
AFIX  43
H34   2    0.538297    0.100330    0.473635    11.00000   -1.20000
AFIX   0
C35   1    0.369318    0.122949    0.479603    11.00000    0.05902    0.05764 =
         0.06775    0.00667   -0.00178   -0.00847
AFIX  43
H35   2    0.355979    0.064247    0.494342    11.00000   -1.20000
AFIX   0
C36   1    0.280963    0.187902    0.470467    11.00000    0.05837    0.06004 =
         0.09813   -0.00233    0.01117   -0.00107
AFIX  43
H36   2    0.207808    0.174421    0.479498    11.00000   -1.20000
AFIX   0
C37   1    0.301954    0.273059    0.447818    11.00000    0.06066    0.05535 =
         0.11648    0.00171    0.00633    0.00448
AFIX  43
H37   2    0.242446    0.316965    0.440675    11.00000   -1.20000
AFIX   0
C38   1    0.411874    0.293453    0.435632    11.00000    0.06109    0.05718 =
         0.09855    0.01356    0.00366    0.00509
AFIX  43
H38   2    0.424366    0.352346    0.420916    11.00000   -1.20000
AFIX   0
C39   1    0.636217    0.213449    0.374702    11.00000    0.08335    0.05753 =
         0.05638    0.00110    0.01108   -0.01014
C40   1    0.544545    0.219980    0.344568    11.00000    0.10227    0.06858 =
         0.06279    0.00866   -0.00449   -0.02039
AFIX  43
H40   2    0.475130    0.243385    0.353936    11.00000   -1.20000
AFIX   0
C41   1    0.551056    0.192642    0.299850    11.00000    0.15526    0.07119 =
         0.06399    0.00452   -0.00623   -0.03307
AFIX  43
H41   2    0.487107    0.200024    0.280170    11.00000   -1.20000
AFIX   0
C42   1    0.649458    0.155741    0.285244    11.00000    0.18920    0.10154 =
         0.06394   -0.00929    0.02033   -0.01809
AFIX  43
H42   2    0.653780    0.137117    0.255740    11.00000   -1.20000
AFIX   0
C43   1    0.742701    0.146333    0.314789    11.00000    0.16870    0.15595 =
         0.07416   -0.02589    0.03310    0.02366
AFIX  43
H43   2    0.811046    0.120672    0.305414    11.00000   -1.20000
AFIX   0
C44   1    0.735615    0.174638    0.358170    11.00000    0.10629    0.14495 =
         0.07022   -0.02368    0.01944    0.01753
AFIX  43
H44   2    0.800312    0.167583    0.377496    11.00000   -1.20000
AFIX   0
B1    3    0.634179    0.255000    0.426552    11.00000    0.05914    0.05043 =
         0.05702    0.00212    0.00492    0.00046

PART 1
O3    5    0.689573    0.802810    0.365488    21.00000    0.06843    0.09997 =
         0.09537   -0.00518    0.01266   -0.00123
C45   1    0.736051    0.772703    0.324743    21.00000    0.08259    0.10494 =
         0.09910   -0.01538    0.00728    0.00128
AFIX  23
H45A  2    0.726182    0.824267    0.302573    21.00000   -1.20000
H45B  2    0.698077    0.713492    0.313360    21.00000   -1.20000
AFIX   0
C46   1    0.861006    0.753452    0.335739    21.00000    0.07876    0.11556 =
         0.13550   -0.01210    0.01272    0.00138
AFIX  23
H46A  2    0.874552    0.684946    0.343630    21.00000   -1.20000
H46B  2    0.906811    0.770585    0.311116    21.00000   -1.20000
AFIX   0
C47   1    0.885942    0.817727    0.373350    21.00000    0.07876    0.11556 =
         0.13550   -0.01210    0.01272    0.00138
AFIX  23
H47A  2    0.932554    0.782998    0.396042    21.00000   -1.20000
H47B  2    0.928759    0.874693    0.364160    21.00000   -1.20000
AFIX   0
C48   1    0.781806    0.848730    0.390789    21.00000    0.08259    0.10494 =
         0.09910   -0.01538    0.00728    0.00128
AFIX  23
H48A  2    0.774752    0.919856    0.388824    21.00000   -1.20000
H48B  2    0.780469    0.829773    0.421741    21.00000   -1.20000
AFIX   0

SAME 0.02 0.04 O3 > C48
PART 0
PART 2
O3A   5    0.673760    0.809852    0.360787   -21.00000    0.06843    0.09997 =
         0.09537   -0.00518    0.01266   -0.00123
C45A  1    0.729186    0.757373    0.327328   -21.00000    0.08259    0.10494 =
         0.09910   -0.01538    0.00728    0.00128
AFIX  23
H45C  2    0.702449    0.779197    0.297877   -21.00000   -1.20000
H45D  2    0.716765    0.686935    0.329746   -21.00000   -1.20000
AFIX   0
C46A  1    0.853792    0.783495    0.337321   -21.00000    0.07876    0.11556 =
         0.13550   -0.01210    0.01272    0.00138
AFIX  23
H46C  2    0.893049    0.730501    0.353618   -21.00000   -1.20000
H46D  2    0.891455    0.794155    0.309955   -21.00000   -1.20000
AFIX   0
C47A  1    0.856772    0.871683    0.363377   -21.00000    0.07876    0.11556 =
         0.13550   -0.01210    0.01272    0.00138
AFIX  23
H47C  2    0.917083    0.868000    0.386920   -21.00000   -1.20000
H47D  2    0.870565    0.928638    0.345022   -21.00000   -1.20000
AFIX   0
C48A  1    0.746885    0.878489    0.381460   -21.00000    0.08259    0.10494 =
         0.09910   -0.01538    0.00728    0.00128
AFIX  23
H48C  2    0.754145    0.865910    0.413146   -21.00000   -1.20000
H48D  2    0.715903    0.944282    0.376808   -21.00000   -1.20000
AFIX   0

PART 0
PART 3
O1    5    0.125632    0.759928    0.298266    31.00000    0.06313    0.18401 =
         0.07447   -0.02616   -0.00836    0.00201
O2    5    0.262263    0.724478    0.259051    31.00000    0.06313    0.18401 =
         0.07447   -0.02616   -0.00836    0.00201
N1    4    0.226459    0.749527    0.293775    31.00000    0.06214    0.06944 =
         0.06155    0.00695   -0.00599   -0.00120
PART 0
PART 4
O1A   5    0.206624    0.755774    0.301172   -31.00000    0.06313    0.18401 =
         0.07447   -0.02616   -0.00836    0.00201
O2A   5    0.324246    0.716764    0.254240   -31.00000    0.06313    0.18401 =
         0.07447   -0.02616   -0.00836    0.00201
N1A   4    0.215715    0.728695    0.260219   -31.00000    0.06214    0.06944 =
         0.06155    0.00695   -0.00599   -0.00120
HKLF 4


REM  shelxt in P 1 21/n 1
REM wR2 = 0.1474, GooF = S = 0.910, Restrained GooF = 0.909 for all data
REM R1 = 0.0588 for 5473 Fo > 4sig(Fo) and 0.1009 for all 9718 data
REM 526 parameters refined using 490 restraints

END

WGHT      0.0521      0.0000

REM Highest difference peak  0.463,  deepest hole -0.708,  1-sigma level  0.073
Q1    1   0.3397  0.6766  0.3469  11.00000  0.05    0.42
Q2    1   0.1315  0.7884  0.3173  11.00000  0.05    0.33
Q3    1   0.3980  0.7720  0.3270  11.00000  0.05    0.31
Q4    1   0.2133  0.6768  0.2693  11.00000  0.05    0.30
Q5    1   0.3740  0.7840  0.3955  11.00000  0.05    0.29
;
_shelx_res_checksum    3742

_shelx_hkl_file
;
  15   0  -1    0.00    3.50
  15   0  -2   -0.00    4.70
  15   0  -3   14.73    7.62
  15   0  -4   -0.00    5.40
  15   0  -5    4.34    5.06
  15   0  -6    1.00    4.31
  15   0  -7   -0.00    4.00
  15   0  -8   -0.00    3.56
  15   0  -9   40.35   10.50
  15   0 -10   -0.00    3.21
  15   0 -11    0.00    3.38
  15   0 -12   -0.00    3.59
  15   0 -13    8.62    5.11
  15   0 -14   -0.00    3.15
  15   0 -15    4.36    4.81
  15   0 -16   -0.00    3.65
  15   0 -17   -0.00    2.90
  15   0 -18   -0.00    3.79
  15   0 -19    6.88    4.18
  15   0 -20   -0.00    2.66
  15   0 -21    0.00    3.01
  15  -1  -1    8.10    6.34
  15   1  -1   26.97    8.20
  15  -1  -2    1.54    4.87
  15   1  -2    5.10    4.92
  15  -1  -3    4.31    5.01
  15   1  -3    4.10    5.42
  15  -1  -4   -0.00    4.07
  15   1  -4    3.75    4.01
  15  -1  -5   18.53    7.59
  15   1  -5   16.04    6.45
  15  -1  -6   -0.00    4.32
  15   1  -6   -0.00    4.32
  15  -1  -7    7.79    5.82
  15   1  -7    6.44    5.04
  15  -1  -8    2.52    3.92
  15   1  -8    3.71    4.71
  15  -1  -9    0.00    4.23
  15   1  -9   -0.00    3.63
  15  -1 -10    0.24    4.48
  15   1 -10    0.24    3.10
  15  -1 -11    5.49    4.84
  15   1 -11   13.77    5.65
  15  -1 -12    3.73    4.26
  15   1 -12    1.16    3.18
  15  -1 -13    7.95    4.64
  15   1 -13    8.23    4.54
  15  -1 -14   -0.00    4.01
  15   1 -14    0.70    3.01
  15  -1 -15    3.49    4.34
  15   1 -15    4.48    3.66
  15  -1 -16    3.82    4.01
  15   1 -16    3.21    3.56
  15  -1 -17   14.23    5.71
  15   1 -17    4.40    3.88
  15  -1 -18   -0.00    2.77
  15   1 -18    1.30    2.98
  15   1 -19    0.79    2.73
  15   1 -20    0.99    2.95
  15   1 -21    8.49    4.11
  15   1 -22    0.15    2.54
  15   1 -23    3.62    3.23
  15  -2  -1    2.79    5.22
  15   2  -1   -0.00    3.56
  15  -2  -2    1.96    3.90
  15   2  -2   -0.00    3.28
  15  -2  -3    9.82    6.39
  15   2  -3   17.20    6.68
  15  -2  -4   -0.00    3.94
  15   2  -4    0.01    3.35
  15  -2  -5    2.51    4.56
  15   2  -5   10.93    5.37
  15  -2  -6    7.45    5.96
  15   2  -6    0.95    3.72
  15  -2  -7    3.92    4.86
  15   2  -7    5.31    4.12
  15  -2  -8    1.64    4.83
  15   2  -8    2.27    3.75
  15  -2  -9    5.34    5.23
  15   2  -9    5.60    4.61
  15  -2 -10   -0.00    4.90
  15   2 -10    2.92    4.02
  15  -2 -11   -0.00    4.10
  15   2 -11   -0.00    2.80
  15  -2 -12    1.02    3.55
  15   2 -12   -0.00    3.00
  15  -2 -13   11.28    6.13
  15   2 -13    5.78    4.28
  15  -2 -14    4.44    4.39
  15   2 -14    0.00    2.82
  15  -2 -15   15.77    6.43
  15   2 -15   16.89    5.68
  15  -2 -16    1.32    3.42
  15   2 -16    1.19    3.02
  15   2 -17    4.46    3.35
  15   2 -18    0.95    2.67
  15   2 -19   10.42    4.24
  15   2 -20   -0.00    2.73
  15   2 -21   -0.00    2.42
  15  -3  -1    8.03    6.61
  15   3  -1    8.50    5.45
  15  -3  -2   -0.00    5.85
  15   3  -2   -0.00    3.82
  15  -3  -3   -0.00    4.96
  15   3  -3    0.79    3.59
  15  -3  -4    2.32    4.45
  15   3  -4   -0.00    3.93
  15  -3  -5    7.13    6.35
  15   3  -5   13.85    6.04
  15  -3  -6    0.64    5.55
  15   3  -6    0.91    2.98
  15  -3  -7    0.00    5.46
  15   3  -7    7.38    4.75
  15  -3  -8    6.71    6.26
  15   3  -8    0.00    3.23
  15  -3  -9    0.05    4.83
  15   3  -9    0.00    3.17
  15  -3 -10    2.60    4.78
  15   3 -10    5.04    4.40
  15  -3 -11   37.07    9.63
  15   3 -11   11.39    5.55
  15  -3 -12    0.00    3.84
  15   3 -12    1.16    3.21
  15  -3 -13    0.47    4.04
  15   3 -13    1.74    3.21
  15   3 -14   -0.00    2.75
  15   3 -15    4.14    3.37
  15   3 -16    4.64    3.09
  15   3 -17    3.61    2.99
  15   3 -18    1.27    2.45
  15   3 -19    0.23    2.34
  15  -4  -1    4.58    5.39
  15   4  -1    2.42    4.71
  15  -4  -2    1.02    4.91
  15   4  -2    9.01    5.26
  15  -4  -3   -0.00    5.36
  15   4  -3    4.33    4.52
  15  -4  -4   13.06    7.01
  15   4  -4    7.59    4.97
  15  -4  -5   18.75    8.31
  15   4  -5    3.17    5.06
  15  -4  -6   -0.00    4.48
  15   4  -6    0.47    3.62
  15  -4  -7    4.22    5.36
  15   4  -7    4.18    4.13
  15  -4  -8    1.32    3.95
  15   4  -8    2.49    3.48
  15  -4  -9    0.00    4.94
  15   4  -9    5.28    4.27
  15   4 -10    6.43    4.26
  15   4 -11    1.45    3.37
  15   4 -12    1.58    3.05
  15   4 -13    7.09    4.23
  15   4 -14    2.89    3.27
  15   4 -15    6.15    3.94
  15   4 -16   -0.00    2.70
  15   4 -17    3.69    2.98
  15   4 -18    1.19    2.43
  15  -5  -1    5.05    6.04
  15   5  -1    9.95    5.34
  15  -5  -2    5.38    6.65
  15   5  -2   -0.00    3.67
  15  -5  -3    4.16    6.49
  15   5  -3    1.18    4.14
  15  -5  -4   -0.00    5.02
  15   5  -4   -0.00    4.32
  15   5  -5   -0.00    3.92
  15   5  -6    0.63    3.34
  15   5  -7    3.36    4.35
  15   5  -8    2.70    3.41
  15   5  -9    3.03    3.90
  15   5 -10    2.14    3.69
  15   5 -11   20.02    6.40
  15   5 -12    3.13    3.52
  15   5 -13    2.75    3.10
  15   5 -14    1.32    2.83
  15   5 -15    0.00    2.67
  15   5 -16    4.42    3.46
  15   5 -17    7.56    3.52
  15   6  -6    1.12    3.15
  15   6  -7    0.00    3.40
  15   6  -8    3.58    4.27
  15   6  -9   -0.00    2.81
  15   6 -10   -0.00    2.79
  15   6 -11    1.32    2.94
  15   6 -12    1.66    3.19
  15   6 -13    0.00    2.88
  15   6 -14    1.41    3.13
  15   6 -15    5.99    3.61
  14   0  -1    0.00    4.93
  14   0  -2   36.94   10.21
  14   0  -3    3.43    3.89
  14   0  -4   20.95    7.40
  14   0  -5    0.00    4.07
  14   0  -6   22.20    7.70
  14   0  -7    0.00    3.50
  14   0  -8    9.67    5.34
  14   0  -9    0.00    3.40
  14   0 -10    2.10    3.77
  14   0 -11   -0.00    3.43
  14   0 -12   13.87    6.27
  14   0 -13    5.58    4.67
  14   0 -14   16.56    5.94
  14   0 -15    0.96    2.98
  14   0 -16    1.77    3.58
  14   0 -17    0.19    2.96
  14   0 -18   10.11    4.77
  14   0 -19    2.50    3.32
  14   0 -20    3.80    3.55
  14   0 -21    2.13    2.68
  14   0 -22   -0.00    2.70
  14   0 -23   -0.00    2.84
  14   0 -24   10.17    4.12
  14   0 -25    1.05    2.57
  14   0 -26   -0.00    2.00
  14   0 -27    0.00    2.19
  14  -1  -1   -0.00    4.60
  14   1  -1    0.15    3.99
  14  -1  -2    3.68    4.83
  14   1  -2    3.81    4.80
  14  -1  -3   -0.00    3.85
  14   1  -3   -0.00    3.85
  14  -1  -4   11.14    6.54
  14   1  -4   12.36    5.97
  14  -1  -5    2.95    4.29
  14   1  -5    0.00    3.80
  14  -1  -6   12.46    6.06
  14   1  -6   11.04    5.98
  14  -1  -7    2.46    4.74
  14   1  -7   -0.00    4.22
  14  -1  -8   -0.00    3.18
  14   1  -8   -0.00    3.65
  14  -1  -9    2.15    4.17
  14   1  -9    1.41    3.04
  14  -1 -10   22.37    7.64
  14   1 -10   14.13    5.88
  14  -1 -11   -0.00    4.19
  14   1 -11    0.64    2.69
  14  -1 -12    2.46    4.20
  14   1 -12    4.64    3.85
  14  -1 -13    0.17    3.19
  14   1 -13    1.32    3.47
  14  -1 -14    9.52    5.26
  14   1 -14    4.15    3.63
  14  -1 -15   -0.00    2.54
  14   1 -15   -0.00    2.95
  14  -1 -16    5.86    4.43
  14   1 -16    3.93    3.61
  14  -1 -17    4.19    3.76
  14   1 -17    0.00    2.88
  14  -1 -18    1.56    3.39
  14   1 -18    3.97    3.68
  14  -1 -19   -0.00    2.77
  14   1 -19   -0.00    3.27
  14  -1 -20   10.98    4.79
  14   1 -20    2.74    3.29
  14  -1 -21   -0.00    2.65
  14   1 -21    0.77    2.53
  14  -1 -22    2.63    3.43
  14   1 -22    4.09    3.25
  14  -1 -23    2.16    3.00
  14   1 -23    0.00    2.21
  14  -1 -24   -0.00    2.72
  14   1 -24   -0.00    2.16
  14  -1 -25    1.75    2.70
  14  -2  -1   -0.00    4.73
  14   2  -1   -0.00    4.35
  14  -2  -2   20.58    8.58
  14   2  -2   31.16    9.14
  14  -2  -3   -0.00    5.04
  14   2  -3   -0.00    3.42
  14  -2  -4   11.61    5.79
  14   2  -4    6.92    4.67
  14  -2  -5    3.78    4.81
  14   2  -5    1.02    3.96
  14  -2  -6   20.51    7.80
  14   2  -6    5.54    4.46
  14  -2  -7   -0.00    4.48
  14   2  -7   -0.00    2.99
  14  -2  -8    5.93    4.57
  14   2  -8   11.55    5.01
  14  -2  -9    5.35    4.97
  14   2  -9   -0.00    3.44
  14  -2 -10   -0.00    3.72
  14   2 -10   -0.00    3.24
  14  -2 -11    1.54    3.99
  14   2 -11   -0.00    2.73
  14  -2 -12   10.57    5.40
  14   2 -12    9.54    4.99
  14  -2 -13    0.00    3.87
  14   2 -13   -0.00    2.95
  14  -2 -14   11.29    5.77
  14   2 -14   11.75    4.85
  14  -2 -15   -0.00    3.37
  14   2 -15   -0.00    2.72
  14  -2 -16    2.88    3.48
  14   2 -16   -0.00    2.86
  14  -2 -17    2.36    4.09
  14   2 -17    1.60    2.90
  14  -2 -18    8.68    5.08
  14   2 -18   10.22    4.09
  14  -2 -19   -0.00    3.00
  14   2 -19    0.00    2.05
  14  -2 -20    1.48    3.21
  14   2 -20   -0.00    2.30
  14  -2 -21    0.95    2.97
  14   2 -21   -0.00    2.07
  14  -2 -22    0.24    2.59
  14   2 -22    4.65    2.78
  14  -2 -23    0.70    2.94
  14  -3  -1    5.59    5.64
  14   3  -1    0.16    3.80
  14  -3  -2   -0.00    4.29
  14   3  -2   -0.00    3.59
  14  -3  -3   -0.00    4.51
  14   3  -3    4.99    4.09
  14  -3  -4    0.00    5.00
  14   3  -4    1.98    3.65
  14  -3  -5    0.00    4.64
  14   3  -5    3.32    3.94
  14  -3  -6   17.38    7.83
  14   3  -6   13.43    6.15
  14  -3  -7    3.84    5.21
  14   3  -7    9.86    4.84
  14  -3  -8    0.00    4.14
  14   3  -8    0.88    3.21
  14  -3  -9    1.81    4.26
  14   3  -9   -0.00    3.31
  14  -3 -10   22.73    7.84
  14   3 -10   -0.00    3.03
  14  -3 -11   12.37    6.27
  14   3 -11    8.11    4.44
  14  -3 -12   -0.00    3.89
  14   3 -12   -0.00    2.97
  14  -3 -13   -0.00    3.23
  14   3 -13    0.89    2.95
  14  -3 -14   -0.00    3.48
  14   3 -14    1.00    2.72
  14  -3 -15   13.23    5.72
  14   3 -15    4.44    3.69
  14  -3 -16   11.62    5.82
  14   3 -16   14.41    4.81
  14  -3 -17   -0.00    3.47
  14   3 -17   -0.00    2.52
  14  -3 -18    2.01    3.35
  14   3 -18    1.38    2.27
  14  -3 -19   -0.00    3.03
  14   3 -19    2.63    2.57
  14  -3 -20    7.26    4.88
  14   3 -20   15.83    4.37
  14  -3 -21   -0.00    2.58
  14  -4  -1   14.77    7.22
  14   4  -1   10.56    5.88
  14  -4  -2    7.07    6.22
  14   4  -2   -0.00    4.50
  14  -4  -3    6.13    5.78
  14   4  -3    0.00    3.01
  14  -4  -4    6.14    4.37
  14   4  -4    5.40    4.20
  14  -4  -5    1.05    4.37
  14   4  -5    4.01    4.01
  14  -4  -6   -0.00    4.75
  14   4  -6   -0.00    3.45
  14  -4  -7    5.43    5.96
  14   4  -7    5.01    3.73
  14  -4  -8   -0.00    5.42
  14   4  -8    6.88    4.34
  14  -4  -9    0.00    4.32
  14   4  -9    0.00    2.97
  14  -4 -10    8.88    6.00
  14   4 -10   12.23    5.18
  14  -4 -11    0.46    4.08
  14   4 -11   -0.00    2.79
  14  -4 -12   25.30    8.23
  14   4 -12   14.72    5.34
  14  -4 -13   20.32    7.80
  14   4 -13   13.75    5.25
  14  -4 -14    8.18    5.87
  14   4 -14   12.97    4.56
  14  -4 -15    1.24    4.43
  14   4 -15   -0.00    2.63
  14  -4 -16   -0.00    4.55
  14   4 -16    8.38    4.03
  14  -4 -17   -0.00    3.95
  14   4 -17    5.72    2.87
  14  -4 -18    1.54    3.37
  14   4 -18    4.00    2.79
  14  -4 -19   -0.00    3.09
  14   4 -19   -0.00    2.02
  14  -5  -1   24.09    8.63
  14   5  -1    5.57    4.91
  14  -5  -2   -0.00    6.00
  14   5  -2    0.00    3.78
  14  -5  -3    0.00    4.15
  14   5  -3   -0.00    3.23
  14  -5  -4    3.28    4.83
  14   5  -4    1.42    4.22
  14  -5  -5   18.63    8.67
  14   5  -5    7.35    4.69
  14  -5  -6    5.32    6.43
  14   5  -6    5.57    4.69
  14  -5  -7    2.38    5.45
  14   5  -7   -0.00    3.57
  14  -5  -8    2.38    5.30
  14   5  -8    2.35    3.50
  14  -5  -9    8.28    6.25
  14   5  -9   21.25    6.13
  14  -5 -10    9.29    6.34
  14   5 -10   18.46    5.85
  14  -5 -11    7.03    5.00
  14   5 -11    0.96    3.06
  14  -5 -12    3.60    4.34
  14   5 -12    5.01    3.55
  14  -5 -13    6.45    5.26
  14   5 -13    0.18    2.91
  14  -5 -14    0.80    4.72
  14   5 -14    1.16    2.74
  14  -5 -15    0.51    4.98
  14   5 -15    1.23    2.49
  14  -5 -16    5.73    5.96
  14   5 -16   18.35    4.71
  14  -5 -17    0.00    4.87
  14   5 -17    1.43    2.27
  14   5 -18    0.00    2.08
  14  -6  -1   -0.00    5.27
  14   6  -1   12.26    6.26
  14  -6  -2    0.95    4.89
  14   6  -2    0.00    4.24
  14  -6  -3   -0.00    4.38
  14   6  -3   11.55    5.35
  14  -6  -4   13.27    7.93
  14   6  -4    7.52    5.02
  14  -6  -5   -0.00    6.99
  14   6  -5    1.72    3.92
  14  -6  -6    0.00    6.17
  14   6  -6    4.14    4.18
  14  -6  -7    8.62    5.77
  14   6  -7   12.30    5.29
  14  -6  -8    9.45    6.50
  14   6  -8    1.19    2.82
  14  -6  -9    6.24    5.73
  14   6  -9    5.66    3.85
  14  -6 -10    0.00    5.21
  14   6 -10    2.65    3.19
  14  -6 -11    2.92    5.43
  14   6 -11    3.08    3.54
  14  -6 -12    0.36    5.00
  14   6 -12    3.18    3.24
  14  -6 -13    2.39    5.45
  14   6 -13   -0.00    2.61
  14  -6 -14    7.30    6.00
  14   6 -14    3.80    3.46
  14  -7  -1   19.50    8.20
  14   7  -1    4.71    4.58
  14  -7  -2    3.52    5.57
  14   7  -2   -0.00    4.62
  14  -7  -3    0.48    5.05
  14   7  -3    1.11    3.98
  14  -7  -4    6.15    6.32
  14   7  -4    2.54    4.26
  14  -7  -5    8.57    7.39
  14   7  -5    7.39    4.73
  14  -7  -6    6.61    6.02
  14   7  -6    5.92    4.59
  14  -7  -7   -0.00    3.97
  14   7  -7    3.84    4.15
  14  -7  -8    9.04    7.15
  14   7  -8   -0.00    2.57
  14  -7  -9    1.45    5.35
  14  -7 -10    6.06    6.00
  14  -7 -11    1.05    4.99
  14  -8  -1    7.96    7.04
  14  -8  -2   -0.00    5.95
  14  -8  -3    2.37    6.81
  14  -8  -4    4.72    5.33
  14  -8  -5   -0.00    5.19
  14  -8  -6    5.45    6.29
  14  -8  -7    5.18    6.26
 -14   9   1    0.00    5.97
  14  -9  -1    1.07    6.83
 -14  10   1    1.81    4.91
 -14  10   2    0.00    4.64
 -14  11   1   -0.00    4.65
 -14  11   2    2.85    5.85
  13   0  -1   46.24   11.70
  13   0  -2    6.92    4.93
  13   0  -3    8.15    5.46
  13   0  -4    1.03    4.01
  13   0  -5    7.64    5.06
  13   0  -6   -0.00    3.31
  13   0  -7   15.41    5.96
  13   0  -8    6.40    4.36
  13   0  -9   13.96    5.78
  13   0 -10    0.28    2.70
  13   0 -11   25.42    7.46
  13   0 -12   -0.00    3.45
  13   0 -13   26.92    7.70
  13   0 -14    3.45    3.61
  13   0 -15    0.07    2.45
  13   0 -16    0.97    2.72
  13   0 -17   20.05    5.97
  13   0 -18    0.13    2.71
  13   0 -19    6.59    3.56
  13   0 -20    0.03    2.22
  13   0 -21    1.11    2.75
  13   0 -22    1.87    2.59
  13   0 -23    7.49    3.59
  13   0 -24    1.92    2.69
  13   0 -25    2.11    2.61
  13   0 -26   -0.00    2.49
  13   0 -27    3.19    3.03
  13   0 -28    0.00    3.03
  13   0 -29    7.65    3.94
  13   0 -30   -0.00    2.58
  13  -1  -1    2.46    4.73
  13   1  -1    3.78    4.48
  13  -1  -2    4.12    5.42
  13   1  -2    5.96    4.74
  13  -1  -3    9.82    5.88
  13   1  -3    8.98    6.01
  13  -1  -4    1.01    4.07
  13   1  -4    4.79    4.80
  13  -1  -5   54.80   13.19
  13   1  -5   65.41   13.03
  13  -1  -6    3.39    4.04
  13   1  -6    2.56    3.80
  13  -1  -7    6.92    5.62
  13   1  -7    0.00    3.09
  13  -1  -8   -0.00    4.17
  13   1  -8    0.96    3.09
  13  -1  -9   31.20    8.67
  13   1  -9   28.41    7.77
  13  -1 -10   -0.00    2.96
  13   1 -10    0.00    3.40
  13  -1 -11   13.57    5.69
  13   1 -11    8.53    4.50
  13  -1 -12    0.00    2.85
  13   1 -12   -0.00    3.16
  13  -1 -13    2.95    3.48
  13   1 -13    2.99    3.48
  13  -1 -14    1.82    3.03
  13   1 -14    0.00    2.73
  13  -1 -15   31.40    8.05
  13   1 -15   25.96    6.94
  13  -1 -16    0.00    2.81
  13   1 -16    0.00    2.92
  13  -1 -17   -0.00    2.55
  13   1 -17   -0.00    2.38
  13  -1 -18    0.79    2.47
  13   1 -18    0.38    2.35
  13  -1 -19   12.97    5.02
  13   1 -19    6.08    3.70
  13  -1 -20   -0.00    2.63
  13   1 -20   -0.00    1.90
  13  -1 -21    3.31    3.19
  13   1 -21    7.35    3.44
  13  -1 -22    1.22    3.10
  13   1 -22   -0.00    2.14
  13  -1 -23    0.00    2.82
  13   1 -23   -0.00    2.07
  13  -1 -24    0.00    2.74
  13   1 -24    1.34    1.99
  13  -1 -25    5.58    3.44
  13   1 -25    2.33    2.27
  13  -1 -26    1.05    3.23
  13   1 -26   -0.00    1.85
  13  -1 -27    4.36    3.52
  13  -1 -28   -0.00    3.05
  13  -1 -29    3.98    3.70
  13  -2  -1   41.99   11.09
  13   2  -1   38.08   10.22
  13  -2  -2   -0.00    3.77
  13   2  -2    3.65    4.05
  13  -2  -3   15.58    6.77
  13   2  -3    6.11    4.78
  13  -2  -4    4.27    5.04
  13   2  -4    0.41    3.43
  13  -2  -5    1.04    4.05
  13   2  -5    3.97    3.92
  13  -2  -6    0.55    3.68
  13   2  -6    0.00    3.20
  13  -2  -7   27.76    8.81
  13   2  -7   28.89    7.96
  13  -2  -8   -0.00    4.61
  13   2  -8    4.66    4.19
  13  -2  -9    2.86    4.42
  13   2  -9    0.00    3.21
  13  -2 -10   -0.00    3.49
  13   2 -10   -0.00    3.55
  13  -2 -11   26.00    7.93
  13   2 -11   16.58    5.68
  13  -2 -12    4.40    4.46
  13   2 -12    6.79    3.96
  13  -2 -13   15.66    6.20
  13   2 -13   15.32    5.33
  13  -2 -14    2.25    3.86
  13   2 -14    0.82    2.38
  13  -2 -15    2.58    3.64
  13   2 -15    5.34    3.58
  13  -2 -16   -0.00    3.04
  13   2 -16    0.97    2.58
  13  -2 -17   11.04    4.92
  13   2 -17    4.29    2.94
  13  -2 -18    1.80    2.77
  13   2 -18    0.10    2.23
  13  -2 -19    6.71    4.27
  13   2 -19    4.79    3.08
  13  -2 -20   -0.00    2.83
  13   2 -20    0.00    2.38
  13  -2 -21    8.14    4.37
  13   2 -21    4.35    2.89
  13  -2 -22    2.28    3.22
  13   2 -22    0.00    1.85
  13  -2 -23   17.77    6.15
  13   2 -23   13.53    4.08
  13  -2 -24   -0.00    3.37
  13  -2 -25   -0.00    3.24
  13  -2 -26   -0.00    3.48
  13  -2 -27    9.89    4.69
  13  -3  -1    1.22    5.09
  13   3  -1    0.00    3.62
  13  -3  -2   -0.00    5.39
  13   3  -2    0.00    3.10
  13  -3  -3    4.17    4.97
  13   3  -3   13.00    5.88
  13  -3  -4   -0.00    4.86
  13   3  -4    3.87    4.30
  13  -3  -5   25.90    8.31
  13   3  -5   18.38    6.97
  13  -3  -6    7.36    5.74
  13   3  -6    5.20    4.05
  13  -3  -7    0.65    3.76
  13   3  -7    3.11    3.30
  13  -3  -8   -0.00    4.37
  13   3  -8    3.01    3.38
  13  -3  -9   24.44    7.97
  13   3  -9   13.77    5.48
  13  -3 -10    5.91    4.74
  13   3 -10    2.81    3.54
  13  -3 -11    9.84    6.14
  13   3 -11   10.63    4.78
  13  -3 -12    3.94    4.82
  13   3 -12   -0.00    2.94
  13  -3 -13   -0.00    3.23
  13   3 -13    5.92    3.37
  13  -3 -14   -0.00    3.98
  13   3 -14    0.37    2.56
  13  -3 -15   27.19    8.29
  13   3 -15   18.76    5.56
  13  -3 -16    4.76    4.14
  13   3 -16    2.26    2.87
  13  -3 -17   -0.00    2.73
  13   3 -17   -0.00    2.21
  13  -3 -18    0.78    3.29
  13   3 -18    0.29    1.90
  13  -3 -19   12.04    5.56
  13   3 -19   15.89    4.24
  13  -3 -20    3.11    4.25
  13   3 -20    4.50    2.43
  13  -3 -21    0.20    3.24
  13  -3 -22    0.14    2.95
  13  -3 -23    2.00    3.63
  13  -3 -24    0.00    3.35
  13  -3 -25    8.36    5.01
  13  -3 -26    1.00    3.17
 -13   4   1   18.54    7.65
  13  -4  -1   11.36    6.39
  13   4  -1   17.11    6.45
  13  -4  -2   11.72    7.07
  13   4  -2    9.43    5.42
  13  -4  -3    0.00    3.88
  13   4  -3    6.53    4.31
  13  -4  -4   -0.00    4.33
  13   4  -4    0.26    3.24
  13  -4  -5    0.14    4.69
  13   4  -5    0.00    2.44
  13  -4  -6    7.78    5.73
  13   4  -6   10.47    4.84
  13  -4  -7   18.54    8.13
  13   4  -7   28.95    7.50
  13  -4  -8    4.30    5.71
  13   4  -8    9.09    4.89
  13  -4  -9    0.25    4.41
  13   4  -9    4.95    3.68
  13  -4 -10    0.69    3.37
  13   4 -10    0.00    2.56
  13  -4 -11   15.00    7.22
  13   4 -11    9.55    4.44
  13  -4 -12    8.15    5.34
  13   4 -12    9.31    4.11
  13  -4 -13   10.18    6.01
  13   4 -13    9.36    4.10
  13  -4 -14    0.87    4.52
  13   4 -14    2.92    2.66
  13  -4 -15    0.47    3.66
  13   4 -15    3.58    2.89
  13  -4 -16    5.23    4.77
  13   4 -16    8.81    3.45
  13  -4 -17    6.77    5.67
  13   4 -17   14.25    4.03
  13  -4 -18    1.48    3.76
  13   4 -18    7.29    2.87
  13  -4 -19    2.26    3.81
  13   4 -19    3.65    2.42
  13  -4 -20   -0.00    3.63
  13  -4 -21    6.34    4.52
  13  -4 -22    3.75    4.22
  13  -4 -23   11.07    6.05
  13  -4 -24    0.01    3.60
 -13   5   1   17.46    7.39
  13  -5  -1   12.51    7.05
  13   5  -1   10.76    6.18
 -13   5   2    5.30    5.16
  13  -5  -2    0.00    4.80
  13   5  -2   -0.00    3.78
  13  -5  -3    6.34    5.08
  13   5  -3    3.35    3.99
  13  -5  -4    7.80    6.18
  13   5  -4    4.17    4.63
  13  -5  -5   21.45    7.90
  13   5  -5   11.23    5.49
  13  -5  -6    0.17    3.62
  13   5  -6    4.63    4.18
  13  -5  -7    1.28    5.19
  13   5  -7   -0.00    3.10
  13  -5  -8    9.48    5.93
  13   5  -8   -0.00    3.35
  13  -5  -9   13.35    7.03
  13   5  -9   12.25    5.15
  13  -5 -10   28.30    8.75
  13   5 -10   13.37    5.16
  13  -5 -11    5.11    5.89
  13   5 -11    5.79    3.94
  13  -5 -12    6.56    5.33
  13   5 -12    3.83    3.06
  13  -5 -13    0.70    3.65
  13   5 -13    1.54    2.53
  13  -5 -14   10.31    6.20
  13   5 -14    3.73    2.77
  13  -5 -15   34.34    9.62
  13   5 -15   23.33    5.82
  13  -5 -16    8.53    5.45
  13   5 -16    4.44    2.67
  13  -5 -17    0.00    3.74
  13   5 -17    0.75    1.83
  13  -5 -18   -0.00    4.22
  13   5 -18    3.32    2.17
  13  -5 -19    6.63    5.40
  13  -5 -20    4.38    4.47
  13  -5 -21    0.00    3.88
  13  -5 -22   -0.00    3.58
 -13   6   1    6.23    5.83
  13  -6  -1   13.15    7.06
  13   6  -1    4.09    3.95
 -13   6   2    0.00    4.82
  13  -6  -2    0.00    5.27
  13   6  -2    6.89    4.51
 -13   6   3    2.06    5.13
  13  -6  -3    3.72    4.84
  13   6  -3    3.87    3.90
  13  -6  -4    5.72    6.35
  13   6  -4    4.82    4.52
  13  -6  -5    0.00    4.60
  13   6  -5   -0.00    3.33
  13  -6  -6   10.22    7.25
  13   6  -6   12.18    5.10
  13  -6  -7    9.30    6.24
  13   6  -7    9.21    4.63
  13  -6  -8    6.99    6.88
  13   6  -8   14.93    5.47
  13  -6  -9    3.50    3.59
  13   6  -9    1.65    2.78
  13  -6 -10   -0.00    4.91
  13   6 -10    3.50    3.07
  13  -6 -11    2.98    4.55
  13   6 -11    4.43    3.66
  13  -6 -12   18.58    8.29
  13   6 -12    9.10    4.28
  13  -6 -13    8.45    6.59
  13   6 -13   10.41    4.24
  13  -6 -14    0.00    4.35
  13   6 -14    2.43    2.73
  13  -6 -15    3.44    4.82
  13  -6 -16    7.69    5.29
  13  -6 -17    0.00    3.64
  13  -6 -18    0.00    4.18
  13  -6 -19   12.60    6.38
  13  -6 -20    1.30    5.37
 -13   7   1    1.37    4.22
  13  -7  -1   -0.00    4.52
  13   7  -1    0.65    3.51
 -13   7   2   -0.00    3.48
  13  -7  -2   -0.00    4.87
  13   7  -2   -0.00    4.20
 -13   7   3   -0.00    4.25
  13  -7  -3    1.24    5.21
  13   7  -3    0.93    4.15
 -13   7   4   40.96   11.36
  13  -7  -4   27.08   10.76
  13   7  -4   25.59    8.58
  13  -7  -5    7.53    7.63
  13   7  -5   13.35    5.57
  13  -7  -6    0.00    3.95
  13   7  -6    3.66    3.79
  13  -7  -7    0.05    4.96
  13   7  -7   -0.00    3.68
  13  -7  -8   -0.00    3.91
  13  -7  -9   17.42    8.19
  13  -7 -10   13.76    7.51
  13  -7 -11   -0.00    4.47
  13  -7 -12    0.00    4.87
  13  -7 -13    3.14    4.77
  13  -7 -14    1.77    4.39
  13  -7 -15    1.95    4.65
  13  -7 -16    0.00    3.98
  13  -7 -17    2.92    4.99
  13  -7 -18   -0.00    3.97
 -13   8   1    4.70    5.11
  13  -8  -1    2.00    5.72
 -13   8   2    5.58    6.40
  13  -8  -2   10.40    7.71
 -13   8   3   -0.00    5.01
  13  -8  -3   10.23    6.68
 -13   8   4   -0.00    4.78
  13  -8  -4   -0.00    5.08
  13  -8  -5    5.90    6.90
  13  -8  -6    6.44    7.02
  13  -8  -7    6.93    6.73
  13  -8  -8    7.62    6.70
  13  -8  -9    5.00    5.45
  13  -8 -10    4.27    4.86
  13  -8 -11    7.68    5.78
  13  -8 -12   10.84    7.30
  13  -8 -13   -0.00    4.28
  13  -8 -14    7.42    5.84
  13  -8 -15    4.09    5.20
 -13   9   1    1.70    5.42
  13  -9  -1    2.69    5.31
 -13   9   2    2.91    5.98
  13  -9  -2    3.72    6.62
 -13   9   3    1.22    5.48
  13  -9  -3    6.36    6.81
 -13   9   4   12.19    6.62
  13  -9  -4    0.00    5.89
 -13   9   5    1.76    4.76
  13  -9  -5   -0.00    5.65
  13  -9  -6    2.85    6.15
  13  -9  -7    4.91    6.42
  13  -9  -8    0.00    4.80
  13  -9  -9    2.59    5.08
  13  -9 -10   11.00    7.49
  13  -9 -11    3.48    5.18
  13  -9 -12    0.05    4.86
 -13  10   1    6.30    5.85
  13 -10  -1    2.08    5.43
 -13  10   2    8.45    7.44
  13 -10  -2   -0.00    5.02
 -13  10   3   -0.00    5.61
  13 -10  -3    3.30    6.05
 -13  10   4    0.00    5.26
  13 -10  -4    0.07    4.82
 -13  10   5    1.73    4.73
  13 -10  -5    0.85    5.14
 -13  10   6   -0.00    5.63
  13 -10  -6    0.00    5.96
  13 -10  -7    1.67    5.33
  13 -10  -8    1.96    6.51
  13 -10  -9    1.16    6.15
 -13  11   1   -0.00    5.16
  13 -11  -1   -0.00    4.88
 -13  11   2    2.13    3.95
  13 -11  -2    3.38    6.96
 -13  11   3    0.90    4.85
  13 -11  -3   -0.00    6.39
 -13  11   4    4.98    7.00
  13 -11  -4    0.00    6.71
 -13  11   5   -0.00    4.41
  13 -11  -5    0.60    7.55
 -13  11   6    1.98    5.26
 -13  12   1    2.98    5.64
 -13  12   2    3.60    6.54
 -13  12   3    0.00    5.32
 -13  12   4    0.28    6.25
 -13  12   5   -0.00    5.59
 -13  12   6    1.14    6.96
 -13  12   7    5.47    7.95
  12   0  -1    0.00    3.28
  12   0  -2   19.65    7.20
  12   0  -3   -0.00    3.58
  12   0  -4    3.32    4.23
  12   0  -5    0.11    3.30
  12   0  -6  103.78   17.93
  12   0  -7   -0.00    3.38
  12   0  -8    6.34    5.02
  12   0  -9    0.00    3.60
  12   0 -10   60.47   12.15
  12   0 -11    0.54    3.39
  12   0 -12   43.82    9.39
  12   0 -13   -0.00    2.48
  12   0 -14    0.00    2.35
  12   0 -15   -0.00    2.64
  12   0 -16   28.63    7.32
  12   0 -17   -0.00    2.37
  12   0 -18   12.30    4.49
  12   0 -19    2.32    2.37
  12   0 -20    3.00    3.35
  12   0 -21    1.70    2.63
  12   0 -22   12.94    4.60
  12   0 -23   -0.00    2.17
  12   0 -24    1.10    2.56
  12   0 -25    1.32    2.59
  12   0 -26    1.54    2.74
  12   0 -27    0.69    2.56
  12   0 -28    3.44    2.90
  12   0 -29    0.00    2.68
  12   0 -30    0.09    2.70
  12   0 -31   -0.00    2.76
  12   0 -32    6.61    3.82
  12  -1  -1   -0.00    4.47
  12   1  -1   -0.00    3.83
 -12   1   2   38.86   10.01
  12  -1  -2   36.85   10.02
  12   1  -2   32.94    9.44
  12  -1  -3    3.30    4.40
  12   1  -3    0.17    3.76
  12  -1  -4   68.46   13.40
  12   1  -4   43.21   10.91
  12  -1  -5    0.66    3.96
  12   1  -5    5.86    4.53
  12  -1  -6    2.44    3.50
  12   1  -6    0.00    3.42
  12  -1  -7    2.75    4.43
  12   1  -7    0.00    3.32
  12  -1  -8   88.40   15.40
  12   1  -8   70.46   13.84
  12  -1  -9    2.01    4.02
  12   1  -9    3.90    3.51
  12  -1 -10   21.44    7.54
  12   1 -10   33.24    7.73
  12  -1 -11    0.00    3.16
  12   1 -11    5.75    3.51
  12  -1 -12    6.49    4.37
  12   1 -12    5.97    4.05
  12  -1 -13   -0.00    3.00
  12   1 -13    0.29    2.99
  12  -1 -14   60.77   11.57
  12   1 -14   56.96   10.87
  12  -1 -15   -0.00    2.30
  12   1 -15    0.20    2.70
  12  -1 -16    0.11    2.52
  12   1 -16    1.15    2.66
  12  -1 -17   -0.00    2.25
  12   1 -17   -0.00    2.09
  12  -1 -18   18.76    5.96
  12   1 -18   21.31    5.66
  12  -1 -19    0.27    2.41
  12   1 -19   -0.00    2.12
  12  -1 -20   13.69    5.06
  12   1 -20   10.40    3.91
  12  -1 -21    1.62    2.81
  12   1 -21   -0.00    1.79
  12  -1 -22    1.20    2.95
  12   1 -22    0.37    1.94
  12  -1 -23   -0.00    2.85
  12   1 -23   -0.00    1.99
  12  -1 -24   11.76    4.91
  12   1 -24   12.28    3.94
  12  -1 -25    0.00    3.22
  12   1 -25   -0.00    1.84
  12  -1 -26    4.24    3.47
  12   1 -26    6.07    3.11
  12  -1 -27    4.75    3.91
  12   1 -27    7.59    3.26
  12  -1 -28    9.00    4.51
  12   1 -28   16.23    4.34
  12  -1 -29    1.26    2.83
  12   1 -29   -0.00    2.17
  12  -1 -30    9.57    4.73
  12  -1 -31   -0.00    2.99
  12  -2  -1    5.52    5.09
  12   2  -1    3.63    4.22
  12  -2  -2   23.35    8.23
  12   2  -2   16.06    6.64
  12  -2  -3    1.09    4.14
  12   2  -3    2.66    4.00
  12  -2  -4   11.40    6.44
  12   2  -4   14.92    5.77
  12  -2  -5    4.96    4.75
  12   2  -5    5.24    4.78
  12  -2  -6   57.03   12.14
  12   2  -6   51.40   10.98
  12  -2  -7   21.15    7.91
  12   2  -7   17.74    6.16
  12  -2  -8    6.48    5.45
  12   2  -8   11.24    4.83
  12  -2  -9    0.00    4.03
  12   2  -9   -0.00    2.83
  12  -2 -10   64.84   12.02
  12   2 -10   37.66    9.13
  12  -2 -11    8.43    4.91
  12   2 -11    9.53    4.58
  12  -2 -12   29.62    8.97
  12   2 -12   39.35    8.11
  12  -2 -13   -0.00    4.42
  12   2 -13    0.00    2.21
  12  -2 -14   -0.00    2.75
  12   2 -14   -0.00    2.44
  12  -2 -15    0.86    2.47
  12   2 -15    4.27    2.86
  12  -2 -16   19.53    6.51
  12   2 -16   13.17    4.40
  12  -2 -17    3.11    3.57
  12   2 -17    1.28    2.47
  12  -2 -18   10.91    4.66
  12   2 -18    5.27    3.13
  12  -2 -19    4.29    3.24
  12   2 -19   -0.00    2.13
  12  -2 -20    2.86    4.29
  12   2 -20    4.89    2.58
  12  -2 -21   -0.00    3.41
  12   2 -21    4.80    2.55
  12  -2 -22   15.56    6.03
  12   2 -22   17.55    4.24
  12  -2 -23    0.00    2.95
  12   2 -23    0.30    1.63
  12  -2 -24    4.19    3.03
  12   2 -24    0.24    1.68
  12  -2 -25   -0.00    3.22
  12  -2 -26    9.98    5.13
  12  -2 -27    1.07    3.51
  12  -2 -28    0.00    3.53
  12  -2 -29    0.05    3.31
  12  -2 -30    1.36    3.17
 -12   3   1    1.35    4.60
  12  -3  -1    2.43    4.60
  12   3  -1    3.68    4.51
 -12   3   2   33.54    9.61
  12  -3  -2   19.47    8.12
  12   3  -2   35.14    8.79
  12  -3  -3   17.04    6.95
  12   3  -3   12.10    5.33
  12  -3  -4   11.94    6.81
  12   3  -4   13.49    5.51
  12  -3  -5    8.44    5.61
  12   3  -5    3.43    4.37
  12  -3  -6   -0.00    3.64
  12   3  -6   -0.00    3.10
  12  -3  -7    0.00    3.87
  12   3  -7    6.55    4.27
  12  -3  -8   58.97   12.14
  12   3  -8   38.39    9.20
  12  -3  -9   16.74    6.66
  12   3  -9    9.28    4.24
  12  -3 -10   32.38    9.19
  12   3 -10   30.92    7.38
  12  -3 -11    2.50    4.36
  12   3 -11   -0.00    2.74
  12  -3 -12    0.00    3.25
  12   3 -12   11.27    4.08
  12  -3 -13    2.75    4.57
  12   3 -13    4.20    2.94
  12  -3 -14   32.35    9.16
  12   3 -14   21.95    5.74
  12  -3 -15   14.56    6.21
  12   3 -15    9.91    3.79
  12  -3 -16    4.44    4.39
  12   3 -16   -0.00    1.83
  12  -3 -17   -0.00    3.43
  12   3 -17    1.77    2.22
  12  -3 -18    0.08    3.83
  12   3 -18   -0.00    2.08
  12  -3 -19    4.28    4.07
  12   3 -19    7.18    2.69
  12  -3 -20    8.14    4.55
  12   3 -20    9.04    2.92
  12  -3 -21   -0.00    3.65
  12   3 -21    0.39    1.57
  12  -3 -22    0.00    3.12
  12  -3 -23    2.60    3.72
  12  -3 -24    1.63    3.93
  12  -3 -25    1.38    3.32
  12  -3 -26    1.38    3.41
  12  -3 -27   -0.00    3.49
  12  -3 -28   10.62    5.20
  12  -3 -29    0.41    3.04
 -12   4   1   13.35    6.85
  12  -4  -1    8.91    5.89
  12   4  -1   13.48    5.84
 -12   4   2   13.68    6.65
  12  -4  -2    6.68    4.82
  12   4  -2    7.77    5.30
 -12   4   3    3.82    4.48
  12  -4  -3    4.38    5.60
  12   4  -3    4.90    4.25
 -12   4   4    1.36    3.75
  12  -4  -4    1.42    4.66
  12   4  -4    2.84    3.81
 -12   4   5    0.64    3.92
  12  -4  -5   -0.00    4.86
  12   4  -5    1.59    3.59
  12  -4  -6    2.96    4.96
  12   4  -6   33.11    7.33
  12  -4  -7   18.57    8.23
  12   4  -7   29.07    7.22
  12  -4  -8    0.00    4.90
  12   4  -8    1.11    2.93
  12  -4  -9    2.61    4.53
  12   4  -9    6.87    3.85
  12  -4 -10   18.38    7.03
  12   4 -10   20.71    5.83
  12  -4 -11   17.80    7.38
  12   4 -11   20.17    5.44
  12  -4 -12   25.90    9.00
  12   4 -12   31.45    6.78
  12  -4 -13   -0.00    3.51
  12   4 -13    0.00    2.52
  12  -4 -14    4.52    4.49
  12   4 -14    0.42    2.27
  12  -4 -15   10.53    5.94
  12   4 -15    3.93    2.68
  12  -4 -16    8.07    5.60
  12   4 -16   16.65    4.16
  12  -4 -17   17.40    6.39
  12   4 -17    7.71    2.99
  12  -4 -18    8.44    5.21
  12   4 -18    9.14    2.99
  12  -4 -19   -0.00    3.21
  12   4 -19    0.11    1.48
  12  -4 -20   11.99    5.47
  12  -4 -21    5.06    4.39
  12  -4 -22   16.01    6.15
  12  -4 -23    2.84    4.22
  12  -4 -24    2.15    4.37
  12  -4 -25    0.49    2.84
  12  -4 -26   11.44    5.53
  12  -4 -27    7.87    5.36
 -12   5   1    2.34    4.25
  12  -5  -1    3.11    6.57
  12   5  -1    1.86    4.06
 -12   5   2    5.26    5.67
  12  -5  -2    4.21    6.28
  12   5  -2    7.56    4.60
 -12   5   3   14.25    6.86
  12  -5  -3   21.88    8.39
  12   5  -3    2.57    3.86
 -12   5   4   21.46    7.75
  12  -5  -4   20.01    7.81
  12   5  -4    5.52    4.87
 -12   5   5   11.96    6.13
  12  -5  -5    9.95    5.73
  12   5  -5    1.53    3.42
 -12   5   6    0.00    4.18
  12  -5  -6    0.51    3.17
  12   5  -6   -0.00    3.41
  12  -5  -7    8.41    5.78
  12   5  -7    9.48    4.38
  12  -5  -8   31.73    9.51
  12   5  -8   16.38    5.77
  12  -5  -9    7.95    5.82
  12   5  -9   28.79    6.45
  12  -5 -10    9.09    6.94
  12   5 -10   21.07    5.69
  12  -5 -11   -0.00    3.67
  12   5 -11   -0.00    2.66
  12  -5 -12    0.00    3.99
  12   5 -12    2.28    2.83
  12  -5 -13   22.88    8.41
  12   5 -13   25.76    5.97
  12  -5 -14   31.26    9.10
  12   5 -14   23.80    5.80
  12  -5 -15    2.71    4.64
  12   5 -15   -0.00    2.11
  12  -5 -16    4.86    4.89
  12   5 -16    1.99    2.09
  12  -5 -17   10.02    5.54
  12   5 -17    5.50    2.55
  12  -5 -18    5.48    5.49
  12  -5 -19    5.25    4.61
  12  -5 -20    1.39    4.31
  12  -5 -21    1.23    3.93
  12  -5 -22    0.44    4.62
  12  -5 -23    1.08    3.81
  12  -5 -24   11.69    6.04
  12  -5 -25    8.69    5.09
  12  -5 -26   -0.00    2.91
 -12   6   1   25.63    8.73
  12  -6  -1   23.31    9.39
  12   6  -1   20.55    7.26
 -12   6   2   10.19    6.16
  12  -6  -2   13.87    8.62
  12   6  -2   15.56    6.63
 -12   6   3    0.00    3.54
  12  -6  -3    0.00    5.54
  12   6  -3    8.53    4.95
 -12   6   4    3.00    5.00
  12  -6  -4   -0.00    5.16
  12   6  -4    0.00    3.57
 -12   6   5   21.87    8.86
  12  -6  -5   32.28   11.10
  12   6  -5   43.12    9.09
 -12   6   6   25.28    8.78
  12  -6  -6   17.51    7.28
  12   6  -6    7.55    4.74
  12  -6  -7    8.68    5.91
  12   6  -7    6.20    4.09
  12  -6  -8   11.18    7.01
  12   6  -8    1.72    3.13
  12  -6  -9    2.75    4.78
  12   6  -9    5.65    3.72
  12  -6 -10    3.03    4.79
  12   6 -10    2.13    3.19
  12  -6 -11   52.50   12.80
  12   6 -11   44.66    9.16
  12  -6 -12   17.98    7.64
  12   6 -12   11.78    4.29
  12  -6 -13    2.85    4.79
  12  -6 -14    2.81    4.37
  12  -6 -15    8.33    6.28
  12  -6 -16    6.87    5.82
  12  -6 -17    5.02    5.60
  12  -6 -18    3.51    4.99
  12  -6 -19   -0.00    4.17
  12  -6 -20    3.37    4.75
  12  -6 -21    1.28    4.41
  12  -6 -22    1.77    5.07
  12  -6 -23    2.62    5.04
  12  -6 -24    3.27    4.84
 -12   7   1   11.47    6.43
  12  -7  -1    0.00    5.66
  12   7  -1    6.56    4.92
 -12   7   2    1.34    4.08
  12  -7  -2   13.92    8.22
  12   7  -2   11.44    5.29
 -12   7   3   24.45    9.29
  12  -7  -3   28.96   10.09
  12   7  -3   16.19    6.58
 -12   7   4    7.49    6.12
  12  -7  -4    0.00    4.78
  12   7  -4    0.00    3.42
 -12   7   5    3.57    5.39
  12  -7  -5    5.38    5.63
  12   7  -5    7.12    4.27
 -12   7   6   -0.00    4.44
  12  -7  -6   -0.00    4.81
 -12   7   7    1.35    4.82
  12  -7  -7    7.24    6.51
  12  -7  -8   -0.00    4.67
  12  -7  -9   19.37    9.25
  12  -7 -10    3.82    4.98
  12  -7 -11    4.32    5.03
  12  -7 -12    1.16    4.56
  12  -7 -13   10.34    7.00
  12  -7 -14    1.72    4.21
  12  -7 -15    8.63    6.01
  12  -7 -16   -0.00    4.91
  12  -7 -17    0.97    4.55
  12  -7 -18    0.00    4.50
  12  -7 -19   13.11    7.11
  12  -7 -20    3.12    4.67
  12  -7 -21   -0.00    3.87
  12  -7 -22    0.62    4.40
 -12   8   1   12.68    7.95
  12  -8  -1   20.59    8.60
 -12   8   2    0.64    4.31
  12  -8  -2   -0.00    5.17
 -12   8   3    8.27    5.90
  12  -8  -3   10.29    6.73
 -12   8   4   -0.00    4.98
  12  -8  -4   -0.00    4.82
 -12   8   5   32.17   10.09
  12  -8  -5   12.02    8.09
 -12   8   6   -0.00    5.10
  12  -8  -6   -0.00    4.87
 -12   8   7   23.14    9.33
  12  -8  -7   18.13    8.45
 -12   8   8    2.13    4.93
  12  -8  -8    1.19    4.93
  12  -8  -9    6.26    5.70
  12  -8 -10    0.02    3.90
  12  -8 -11   17.33    7.94
  12  -8 -12   -0.00    5.07
  12  -8 -13    8.53    6.80
  12  -8 -14    0.43    4.71
  12  -8 -15    8.72    5.60
  12  -8 -16   -0.00    4.31
  12  -8 -17    8.02    6.55
  12  -8 -18    1.59    3.37
  12  -8 -19   -0.00    4.42
  12  -8 -20   -0.00    5.22
 -12   9   1    1.40    4.87
  12  -9  -1    2.38    5.29
 -12   9   2    3.24    5.36
  12  -9  -2    0.65    6.24
 -12   9   3    2.43    4.91
  12  -9  -3   13.95    7.76
 -12   9   4    4.28    6.24
  12  -9  -4   -0.00    5.51
 -12   9   5    8.84    6.61
  12  -9  -5    7.63    7.14
 -12   9   6    2.36    5.46
  12  -9  -6   -0.00    4.88
 -12   9   7    8.15    5.94
  12  -9  -7    3.69    6.13
 -12   9   8   -0.00    4.90
  12  -9  -8    0.21    5.20
 -12   9   9   34.09   11.86
  12  -9  -9   43.55   12.94
  12  -9 -10   -0.00    5.05
  12  -9 -11   -0.00    4.42
  12  -9 -12   -0.00    4.82
  12  -9 -13   10.62    6.62
  12  -9 -14    0.28    4.94
  12  -9 -15    8.44    6.60
  12  -9 -16   -0.00    5.18
  12  -9 -17   -0.00    5.16
  12  -9 -18    5.22    4.56
 -12  10   1    9.39    7.46
  12 -10  -1    3.23    5.95
 -12  10   2    6.53    6.62
  12 -10  -2    3.46    5.43
 -12  10   3   -0.00    5.14
  12 -10  -3    3.17    6.16
 -12  10   4    8.79    6.55
  12 -10  -4    4.92    7.24
 -12  10   5   17.37    8.11
  12 -10  -5    0.00    6.09
 -12  10   6    4.67    6.56
  12 -10  -6    1.10    5.60
 -12  10   7   10.60    7.53
  12 -10  -7    9.75    7.59
 -12  10   8    1.17    5.07
  12 -10  -8   -0.00    6.42
 -12  10   9    4.90    5.85
  12 -10  -9    0.00    5.31
  12 -10 -10    6.15    6.58
  12 -10 -11    9.15    6.94
  12 -10 -12   -0.00    4.89
  12 -10 -13   -0.00    4.74
  12 -10 -14   -0.00    4.30
  12 -10 -15    9.42    7.90
 -12  11   1    0.80    5.94
  12 -11  -1    2.80    5.50
 -12  11   2   -0.00    5.14
  12 -11  -2    2.04    5.64
 -12  11   3   10.52    7.70
  12 -11  -3    6.67    8.42
 -12  11   4    0.00    4.84
  12 -11  -4    4.95    7.49
 -12  11   5    0.00    5.41
  12 -11  -5   30.75   11.44
 -12  11   6    0.32    5.54
  12 -11  -6   -0.00    5.13
 -12  11   7    0.00    4.54
  12 -11  -7    0.00    6.50
 -12  11   8    0.00    4.93
  12 -11  -8   -0.00    5.57
 -12  11   9    6.46    6.29
  12 -11  -9    0.00    5.85
 -12  11  10   -0.00    4.96
  12 -11 -10   -0.00    6.01
  12 -11 -11    2.91    5.18
  12 -11 -12   -0.00    5.03
 -12  12   1    9.52    7.34
  12 -12  -1    3.52    6.43
 -12  12   2    0.92    5.63
  12 -12  -2    2.28    6.64
 -12  12   3    0.42    5.02
  12 -12  -3   -0.00    6.23
 -12  12   4   -0.00    5.35
  12 -12  -4    0.99    5.37
 -12  12   5    7.01    6.99
  12 -12  -5    3.75    6.32
 -12  12   6    0.89    6.56
  12 -12  -6    0.06    6.35
 -12  12   7    9.97    7.54
  12 -12  -7    2.68    6.88
 -12  12   8    1.46    5.18
  12 -12  -8    3.66    6.36
 -12  12   9   -0.00    5.83
  12 -12  -9    0.00    5.74
 -12  12  10    5.64    6.43
 -12  12  11    3.90    6.86
  12 -13  -1    0.23    5.57
 -12  13   2    0.00    4.99
  12 -13  -2    0.10    5.81
 -12  13   3    1.78    6.21
  12 -13  -3    9.61    7.54
 -12  13   4    3.85    5.59
  12 -13  -4   -0.00    5.96
 -12  13   5    6.35    6.45
  12 -13  -5    4.95    7.18
 -12  13   6   -0.00    5.06
 -12  13   7    5.00    6.79
 -12  13   8    1.04    5.20
 -12  13   9    5.95    7.24
 -12  13  10   -0.00    6.04
 -12  13  11    1.81    5.16
  12 -14  -1    4.74    7.28
 -11   0   1   98.81   18.48
  11   0  -1  124.19   19.87
 -11   0   2    0.71    2.87
  11   0  -2    0.00    2.90
 -11   0   3   19.68    7.19
  11   0  -3   49.93   10.15
 -11   0   4    1.73    3.64
  11   0  -4    0.00    3.22
  11   0  -5  163.07   25.16
  11   0  -6   -0.00    3.95
  11   0  -7    5.62    4.50
  11   0  -8    1.96    3.64
  11   0  -9   30.02    7.80
  11   0 -10    0.00    2.76
  11   0 -11   77.91   13.67
  11   0 -12   -0.00    2.44
  11   0 -13    0.75    2.40
  11   0 -14   -0.00    2.63
  11   0 -15   33.99    7.51
  11   0 -16   -0.00    2.22
  11   0 -17   13.49    4.79
  11   0 -18   -0.00    2.58
  11   0 -19   16.65    4.81
  11   0 -20   -0.00    2.29
  11   0 -21   34.94    7.36
  11   0 -22   -0.00    2.47
  11   0 -23   -0.00    2.19
  11   0 -24   -0.00    2.14
  11   0 -25   28.45    6.66
  11   0 -26    1.26    2.97
  11   0 -27   10.89    4.62
  11   0 -28    0.00    2.62
  11   0 -29    3.16    2.81
  11   0 -30    0.00    2.69
  11   0 -31   16.42    5.26
  11   0 -32   -0.00    2.73
  11   0 -33    0.00    2.64
  11   0 -34    2.30    2.86
 -11   1   1  118.22   19.26
  11  -1  -1   93.58   18.71
  11   1  -1  111.87   18.99
 -11  -1   1  110.22   18.67
 -11   1   2    0.47    3.93
  11  -1  -2    0.00    4.03
  11   1  -2    4.97    4.37
 -11  -1   2   -0.00    3.47
 -11   1   3   48.81   11.90
  11  -1  -3   63.18   12.88
  11   1  -3   74.88   13.01
 -11  -1   3   53.91   11.59
 -11   1   4    1.11    2.95
  11  -1  -4    0.49    3.93
  11   1  -4    1.93    3.52
 -11   1   5    4.17    4.09
  11  -1  -5   11.91    5.58
  11   1  -5    4.78    4.23
  11  -1  -6    3.61    4.09
  11   1  -6    4.87    3.94
  11  -1  -7   61.13   12.49
  11   1  -7   65.73   12.27
  11  -1  -8    0.86    2.70
  11   1  -8    2.82    3.26
  11  -1  -9   27.38    8.76
  11   1  -9   64.70   10.24
  11  -1 -10    1.89    3.73
  11   1 -10    0.19    2.45
  11  -1 -11   14.32    5.80
  11  -1 -12    5.59    3.65
  11   1 -12    5.78    3.82
  11  -1 -13   16.90    5.92
  11   1 -13   42.04    7.67
  11  -1 -14    2.83    2.51
  11   1 -14    0.40    2.41
  11  -1 -15    1.58    3.24
  11   1 -15    0.52    2.44
  11  -1 -16   -0.00    2.45
  11   1 -16   -0.00    2.12
  11  -1 -17   31.52    7.53
  11   1 -17   32.59    6.68
  11  -1 -18    2.08    2.79
  11   1 -18    1.34    2.04
  11  -1 -19    8.26    4.11
  11   1 -19    7.10    3.25
  11  -1 -20   -0.00    2.78
  11   1 -20    0.71    1.95
  11  -1 -21    4.60    3.44
  11   1 -21   -0.00    2.06
  11  -1 -22   -0.00    2.70
  11   1 -22    0.75    2.09
  11  -1 -23   30.65    7.59
  11   1 -23   40.61    7.12
  11  -1 -24   -0.00    2.55
  11   1 -24   -0.00    1.97
  11  -1 -25    4.99    3.81
  11   1 -25    6.63    3.15
  11  -1 -26   -0.00    2.59
  11   1 -26    0.31    1.91
  11  -1 -27   11.59    4.71
  11   1 -27   11.05    3.87
  11  -1 -28   -0.00    2.65
  11   1 -28   -0.00    2.56
  11  -1 -29    9.56    4.23
  11   1 -29    7.20    3.53
  11  -1 -30   -0.00    2.90
  11   1 -30    0.73    2.48
  11  -1 -31    4.48    3.42
  11   1 -31    1.66    2.45
  11  -1 -32   -0.00    3.18
  11   1 -32    2.99    2.80
  11  -1 -33   10.34    4.92
  11   1 -33   12.47    4.34
  11   1 -34    1.49    2.90
  11   1 -35    0.84    2.36
 -11   2   1   53.84   11.02
  11  -2  -1   22.17    8.46
  11   2  -1   26.55    8.17
 -11  -2   1   34.97    8.78
 -11   2   2    3.60    4.30
  11  -2  -2    0.04    3.91
  11   2  -2    1.28    3.99
 -11  -2   2   -0.00    3.01
 -11   2   3    9.03    5.93
  11  -2  -3   21.15    7.87
  11   2  -3   26.18    7.45
 -11   2   4   10.91    5.31
  11  -2  -4   10.95    5.51
  11   2  -4    3.48    4.19
 -11   2   5   52.23   11.60
  11  -2  -5   72.11   13.32
  11   2  -5   48.62   11.17
 -11   2   6   21.50    7.24
  11  -2  -6   24.64    7.63
  11   2  -6   26.51    6.97
  11  -2  -7   19.26    6.92
  11   2  -7   10.92    4.90
  11  -2  -8   14.94    6.75
  11   2  -8   21.65    5.92
  11  -2  -9   63.24   12.41
  11   2  -9   48.52    9.91
  11  -2 -10    5.08    4.89
  11   2 -10    7.31    3.86
  11  -2 -11   25.24    8.10
  11   2 -11   37.43    7.48
  11  -2 -12    1.11    3.21
  11   2 -12    3.46    2.69
  11  -2 -13   -0.00    3.15
  11   2 -13   -0.00    2.01
  11  -2 -14    2.49    3.44
  11   2 -14    7.41    3.32
  11  -2 -15   31.21    8.27
  11   2 -15   35.39    6.92
  11  -2 -16   11.71    4.83
  11   2 -16    7.76    3.42
  11  -2 -17    9.80    4.75
  11   2 -17    5.19    2.71
  11  -2 -18    0.47    3.26
  11   2 -18   -0.00    1.74
  11  -2 -19   14.88    5.53
  11   2 -19   20.20    4.44
  11  -2 -20    4.25    4.09
  11   2 -20    4.95    2.31
  11  -2 -21   40.10    8.45
  11   2 -21   28.18    5.59
  11  -2 -22    1.19    3.37
  11   2 -22   -0.00    1.64
  11  -2 -23   -0.00    2.76
  11   2 -23    0.18    1.57
  11  -2 -24   -0.00    3.10
  11   2 -24    0.39    1.78
  11  -2 -25   11.90    5.16
  11   2 -25    9.32    3.08
  11  -2 -26    2.23    4.22
  11   2 -26    2.75    2.29
  11  -2 -27   20.24    6.19
  11   2 -27   11.61    3.57
  11  -2 -28   -0.00    2.96
  11   2 -28    3.39    2.29
  11  -2 -29    2.50    3.47
  11   2 -29    1.00    1.91
  11  -2 -30   -0.00    3.45
  11  -2 -31    3.09    3.56
  11  -2 -32    1.56    2.85
  11  -3  -1   19.26    7.57
  11   3  -1   18.15    6.88
 -11  -3   1   12.90    5.92
  11  -3  -2   23.18    8.38
  11   3  -2   22.05    7.15
 -11   3   3   95.09   16.01
  11  -3  -3   75.12   15.72
  11   3  -3   63.51   13.36
 -11   3   4   22.71    7.37
  11  -3  -4   14.30    6.07
  11   3  -4    0.39    3.12
 -11   3   5    4.76    4.59
  11  -3  -5    3.68    4.87
  11   3  -5    0.00    3.06
 -11   3   6   13.60    6.11
  11  -3  -6   17.17    7.23
  11   3  -6   19.34    5.81
 -11   3   7   53.31   12.08
  11  -3  -7   63.33   13.12
  11   3  -7   54.85   10.74
  11  -3  -8    0.00    4.69
  11   3  -8    4.78    3.57
  11  -3  -9   17.89    6.89
  11   3  -9   17.32    5.29
  11  -3 -10    0.00    4.63
  11   3 -10    6.24    3.52
  11  -3 -11   16.50    6.80
  11   3 -11    7.26    3.71
  11  -3 -12    9.75    5.29
  11   3 -12    4.77    2.97
  11  -3 -13    3.41    4.37
  11   3 -13   25.72    5.08
  11  -3 -14   -0.00    2.82
  11   3 -14   -0.00    2.00
  11  -3 -15   -0.00    3.46
  11   3 -15    1.31    2.13
  11  -3 -16    0.38    2.71
  11   3 -16   -0.00    1.91
  11  -3 -17    7.77    4.96
  11   3 -17   12.67    3.37
  11  -3 -18    5.98    4.14
  11   3 -18    6.86    2.56
  11  -3 -19   17.63    6.43
  11   3 -19   20.25    4.05
  11  -3 -20    9.60    5.06
  11   3 -20    6.33    2.27
  11  -3 -21    0.00    3.08
  11   3 -21   -0.00    1.44
  11  -3 -22   17.57    5.95
  11   3 -22    6.50    2.04
  11  -3 -23   34.25    8.87
  11  -3 -24    7.50    4.82
  11  -3 -25    5.58    4.23
  11  -3 -26    3.07    4.01
  11  -3 -27   24.95    7.54
  11  -3 -28    5.42    4.43
  11  -3 -29    7.20    4.47
  11  -3 -30    1.91    3.21
  11  -3 -31    5.85    4.20
 -11   4   1   37.61   10.38
  11  -4  -1   59.66   12.63
  11   4  -1   30.85    8.75
  11  -4  -2    3.58    5.04
  11   4  -2    0.00    3.44
  11  -4  -3    6.06    5.66
  11   4  -3    0.00    3.26
  11  -4  -4   12.89    6.11
  11   4  -4   16.00    6.04
  11  -4  -5   59.08   13.29
  11   4  -5   48.03   10.39
  11  -4  -6   15.95    7.29
  11   4  -6   24.05    6.64
 -11   4   7   16.69    7.00
  11  -4  -7   18.71    7.48
  11   4  -7   21.59    5.91
 -11   4   8    1.34    4.21
  11  -4  -8    0.00    4.09
  11   4  -8   -0.00    2.96
  11  -4  -9   57.72   12.25
  11   4  -9   38.37    8.50
  11  -4 -10   13.10    6.10
  11   4 -10    7.80    3.78
  11  -4 -11   35.05    9.47
  11   4 -11   30.80    6.73
  11  -4 -12    1.32    2.79
  11   4 -12    1.10    2.45
  11  -4 -13    4.01    4.79
  11   4 -13    1.88    2.39
  11  -4 -14    5.20    4.96
  11   4 -14    3.67    2.48
  11  -4 -15   22.39    7.27
  11   4 -15   15.65    4.14
  11  -4 -16   10.12    5.26
  11   4 -16    9.09    2.96
  11  -4 -17   -0.00    3.96
  11   4 -17    1.53    1.81
  11  -4 -18   -0.00    3.69
  11   4 -18    1.62    1.59
  11  -4 -19    4.14    4.02
  11   4 -19    3.34    1.67
  11  -4 -20    4.01    4.70
  11   4 -20    6.89    1.75
  11  -4 -21   26.21    8.31
  11  -4 -22   13.90    5.87
  11  -4 -23   -0.00    3.20
  11  -4 -24    2.84    4.20
  11  -4 -25   16.43    6.34
  11  -4 -26    8.81    5.07
  11  -4 -27    3.65    4.75
  11  -4 -28   -0.00    4.11
  11  -4 -29    2.78    4.05
  11  -4 -30    2.14    4.01
 -11   5   1    3.37    5.14
  11  -5  -1    2.66    5.40
  11   5  -1    1.87    3.85
 -11   5   2   37.99   11.17
  11  -5  -2   53.38   13.33
  11   5  -2   55.42   11.16
 -11   5   3   50.54   12.76
  11  -5  -3   61.84   14.25
  11   5  -3   62.19   12.15
 -11   5   4    2.80    4.13
  11  -5  -4    4.44    4.92
  11   5  -4    3.88    4.17
 -11   5   5   -0.00    4.30
  11  -5  -5    1.46    5.14
  11   5  -5    0.55    3.07
  11  -5  -6   23.80    8.67
  11   5  -6   11.81    5.18
  11  -5  -7   40.27   11.08
  11  -5  -8   18.50    7.71
  11   5  -8   16.32    5.15
  11  -5  -9   27.78    8.61
  11   5  -9   21.66    6.04
  11  -5 -10   -0.00    3.93
  11   5 -10    2.22    2.75
  11  -5 -11    9.72    5.42
  11   5 -11    5.86    3.36
  11  -5 -12   18.39    7.87
  11   5 -12   32.59    6.40
  11  -5 -13   43.43   10.33
  11   5 -13   31.10    6.57
  11  -5 -14    6.70    5.21
  11   5 -14    1.64    2.02
  11  -5 -15    0.67    3.72
  11   5 -15    0.30    1.71
  11  -5 -16   -0.00    4.42
  11   5 -16    0.17    1.62
  11  -5 -17    7.55    5.98
  11  -5 -18   13.24    6.41
  11  -5 -19   17.97    7.10
  11  -5 -20    3.74    4.91
  11  -5 -21    2.13    4.35
  11  -5 -22    7.09    5.52
  11  -5 -23   33.63    9.72
  11  -5 -24    1.62    3.83
  11  -5 -25   -0.00    4.06
  11  -5 -26    2.50    4.93
  11  -5 -27   -0.00    3.58
  11  -5 -28    2.80    4.60
  11  -5 -29    2.42    4.34
 -11   6   1   15.87    7.82
  11  -6  -1    4.84    4.94
  11   6  -1   29.31    7.73
 -11   6   2    0.00    4.07
  11  -6  -2    2.58    5.26
  11   6  -2    1.93    3.41
 -11   6   3    7.83    5.75
  11  -6  -3   12.04    7.51
  11   6  -3   12.00    5.02
 -11   6   4   29.54    9.91
  11  -6  -4   18.62    9.05
  11   6  -4   40.99    8.92
 -11   6   5   17.34    8.13
  11  -6  -5   36.80   10.67
  11   6  -5   32.16    7.68
 -11   6   6   25.65    8.83
  11  -6  -6   32.53    9.82
  11   6  -6   19.72    6.39
 -11   6   7    5.97    6.17
  11  -6  -7    2.01    5.10
  11   6  -7    4.25    3.32
 -11   6   8   15.74    7.08
  11  -6  -8   17.88    7.00
  11   6  -8    6.45    4.00
 -11   6   9    7.23    6.03
  11  -6  -9    5.07    5.18
  11   6  -9   11.72    4.33
 -11   6  10   15.88    7.21
  11  -6 -10   14.60    7.63
  11   6 -10   20.28    5.50
  11  -6 -11    4.53    5.93
  11   6 -11    8.76    4.01
  11  -6 -12    5.03    5.44
  11  -6 -13    1.76    4.32
  11  -6 -14   26.28    8.75
  11  -6 -15   18.22    7.53
  11  -6 -16   17.66    7.00
  11  -6 -17   -0.00    3.33
  11  -6 -18    3.19    4.91
  11  -6 -19   12.19    6.98
  11  -6 -20    0.20    3.99
  11  -6 -21    1.09    4.05
  11  -6 -22   -0.00    4.19
  11  -6 -23    0.00    4.16
  11  -6 -24    5.77    5.05
  11  -6 -25    2.24    5.33
  11  -6 -26    3.02    4.75
  11  -6 -27   -0.00    3.84
 -11   7   1    3.79    5.26
  11  -7  -1   12.07    7.38
  11   7  -1    4.30    4.56
 -11   7   2   24.31    9.27
  11  -7  -2   27.33   10.06
  11   7  -2   24.75    7.96
 -11   7   3    2.24    5.39
  11  -7  -3   -0.00    5.37
  11   7  -3   -0.00    3.45
 -11   7   4   13.25    6.88
  11  -7  -4   15.28    7.90
 -11   7   5    4.06    5.79
  11  -7  -5   -0.00    3.72
 -11   7   6    7.21    6.02
  11  -7  -6   13.55    7.03
 -11   7   7   -0.00    4.16
  11  -7  -7   -0.00    4.10
 -11   7   8   66.85   13.92
  11  -7  -8   36.04   11.78
 -11   7   9   40.45   11.64
  11  -7  -9   36.24   10.76
 -11   7  10    0.71    3.82
  11  -7 -10   -0.00    4.43
 -11   7  11    1.80    4.25
  11  -7 -11   -0.00    4.07
  11  -7 -12   15.57    7.33
  11  -7 -13    8.21    5.61
  11  -7 -14    3.08    4.59
  11  -7 -15   -0.00    4.12
  11  -7 -16   -0.00    5.11
  11  -7 -17    4.77    4.79
  11  -7 -18   16.88    7.06
  11  -7 -19    2.70    5.54
  11  -7 -20    6.54    5.46
  11  -7 -21   -0.00    5.07
  11  -7 -22   11.26    6.41
  11  -7 -23    5.09    5.73
  11  -7 -24    3.81    5.11
  11  -7 -25   -0.00    4.90
  11  -7 -26    5.11    5.13
 -11   8   1   -0.00    4.71
  11  -8  -1    0.13    6.21
 -11   8   2   11.07    7.54
  11  -8  -2    5.03    6.96
 -11   8   3    0.22    5.96
  11  -8  -3   -0.00    5.10
 -11   8   4   34.58   11.06
  11  -8  -4   28.84   10.45
 -11   8   5    6.26    5.39
  11  -8  -5    5.30    6.85
 -11   8   6   12.53    7.23
  11  -8  -6   40.57   12.08
 -11   8   7    8.02    5.33
  11  -8  -7    4.52    5.86
 -11   8   8    0.00    3.92
  11  -8  -8    4.62    5.53
 -11   8   9    1.71    3.90
  11  -8  -9    2.75    4.21
 -11   8  10   29.28    9.75
  11  -8 -10   24.29    9.68
 -11   8  11    1.06    4.23
  11  -8 -11    0.00    4.31
 -11   8  12    7.11    6.07
  11  -8 -12   -0.00    4.43
  11  -8 -13    3.95    5.92
  11  -8 -14    0.28    4.04
  11  -8 -15   17.60    8.25
  11  -8 -16    5.20    6.39
  11  -8 -17   -0.00    4.50
  11  -8 -18    0.00    4.87
  11  -8 -19    3.20    5.17
  11  -8 -20   17.14    8.15
  11  -8 -21   -0.00    3.63
  11  -8 -22    8.91    6.34
  11  -8 -23   -0.00    4.31
  11  -8 -24   -0.00    4.36
 -11   9   1    3.18    5.68
 -11   9   2   40.67   12.87
  11  -9  -2   50.10   13.95
 -11   9   3   -0.00    4.32
  11  -9  -3   -0.00    4.28
 -11   9   4   13.58    8.15
  11  -9  -4   30.53   10.84
 -11   9   5   -0.00    4.16
  11  -9  -5    2.45    5.86
 -11   9   6   16.35    7.70
  11  -9  -6    8.58    7.07
 -11   9   7    5.15    5.41
  11  -9  -7   -0.00    5.69
 -11   9   8   40.28   11.45
  11  -9  -8   32.78   11.33
 -11   9   9    3.53    4.90
  11  -9  -9   -0.00    4.73
 -11   9  10    0.87    3.82
  11  -9 -10    0.00    4.94
 -11   9  11    3.55    5.59
  11  -9 -11    0.00    5.73
 -11   9  12   22.03    8.14
  11  -9 -12    2.11    4.87
  11  -9 -13   -0.00    5.23
  11  -9 -14    8.73    7.18
  11  -9 -15    0.97    4.58
  11  -9 -16    0.00    4.70
  11  -9 -17    0.52    4.87
  11  -9 -18   21.11    9.50
  11  -9 -19    0.83    5.29
  11  -9 -20    6.56    5.87
  11  -9 -21   -0.00    4.19
  11  -9 -22   18.82    7.98
 -11  10   1    1.86    4.71
  11 -10  -1   -0.00    4.81
 -11  10   2    4.62    6.29
  11 -10  -2   -0.00    4.61
 -11  10   3   -0.00    5.68
  11 -10  -3   -0.00    5.14
 -11  10   4   23.17    9.45
  11 -10  -4   11.02    8.53
 -11  10   5    0.00    4.64
  11 -10  -5   -0.00    4.85
 -11  10   6   12.61    7.94
  11 -10  -6   19.96    9.79
 -11  10   7    1.35    6.02
  11 -10  -7   -0.00    5.93
 -11  10   8   -0.00    4.81
  11 -10  -8   14.37    7.79
 -11  10   9   -0.00    5.02
  11 -10  -9   -0.00    4.45
 -11  10  10   14.55    7.45
  11 -10 -10   10.91    7.72
 -11  10  11    0.26    3.79
  11 -10 -11   -0.00    4.13
 -11  10  12    0.00    4.31
  11 -10 -12    1.07    4.46
 -11  10  13    5.25    6.04
  11 -10 -13    3.36    5.77
  11 -10 -14   13.63    7.79
  11 -10 -15    2.75    5.35
  11 -10 -16   13.58    8.16
  11 -10 -17   -0.00    5.62
  11 -10 -18   -0.00    5.34
  11 -10 -19   -0.00    5.75
  11 -10 -20   15.75    8.30
 -11  11   1    7.70    7.09
  11 -11  -1   -0.00    4.52
 -11  11   2    5.67    6.42
  11 -11  -2   35.31   11.80
 -11  11   3    0.46    4.56
  11 -11  -3   -0.00    6.04
 -11  11   4   10.57    7.88
  11 -11  -4    9.47    6.96
 -11  11   5    0.84    5.58
  11 -11  -5    1.44    5.11
 -11  11   6    0.05    4.88
  11 -11  -6    2.46    5.91
 -11  11   7   -0.00    5.91
  11 -11  -7    2.39    5.56
 -11  11   8   29.65   10.79
  11 -11  -8   24.63   10.75
 -11  11   9    2.45    5.73
  11 -11  -9   -0.00    4.37
 -11  11  10   10.46    7.19
  11 -11 -10    1.28    4.54
 -11  11  11    6.21    6.49
  11 -11 -11   -0.00    4.91
 -11  11  12   31.61   10.75
  11 -11 -12   15.78    8.21
 -11  11  13    0.00    4.63
  11 -11 -13   -0.00    5.18
 -11  11  14    4.91    6.82
  11 -11 -14    5.62    6.09
  11 -11 -15   -0.00    4.45
  11 -11 -16    4.86    6.65
  11 -11 -17   -0.00    6.27
 -11  12   1    0.79    5.36
  11 -12  -1   -0.00    7.04
 -11  12   2   14.99    8.15
  11 -12  -2   -0.00    5.78
 -11  12   3    3.53    5.87
  11 -12  -3    0.25    5.21
 -11  12   4   12.36    7.92
  11 -12  -4    6.06    7.75
 -11  12   5   -0.00    5.24
  11 -12  -5    1.48    5.42
 -11  12   6   11.19    8.32
  11 -12  -6    8.03    7.60
 -11  12   7   -0.00    4.98
  11 -12  -7   -0.00    5.49
 -11  12   8    3.14    5.82
  11 -12  -8    3.41    6.38
 -11  12   9    2.88    5.56
  11 -12  -9    6.11    6.89
 -11  12  10   17.12    7.84
  11 -12 -10    0.00    5.23
 -11  12  11    1.96    6.68
  11 -12 -11    1.97    5.27
 -11  12  12   -0.00    5.09
  11 -12 -12    1.80    4.19
 -11  12  13    1.03    5.39
  11 -12 -13    2.48    6.38
 -11  12  14    0.00    5.62
  11 -12 -14    0.00    4.90
  11 -12 -15    2.49    6.64
 -11  13   1    0.56    5.74
  11 -13  -1    5.87    7.90
 -11  13   2    4.86    6.86
  11 -13  -2    0.00    6.19
 -11  13   3   -0.00    6.33
  11 -13  -3   -0.00    6.47
 -11  13   4    3.01    6.39
  11 -13  -4    3.92    7.48
 -11  13   5    7.41    6.31
  11 -13  -5   -0.00    6.08
 -11  13   6    2.39    4.46
  11 -13  -6   -0.00    5.58
 -11  13   7   -0.00    3.79
  11 -13  -7   -0.00    7.05
 -11  13   8    7.33    6.09
  11 -13  -8    9.34    7.88
 -11  13   9   -0.00    5.22
  11 -13  -9    5.67    6.90
 -11  13  10    8.57    7.63
  11 -13 -10    2.06    4.66
 -11  13  11    0.52    6.14
  11 -13 -11    0.79    4.92
 -11  13  12    0.00    7.13
  11 -13 -12    3.51    6.86
 -11  13  13   -0.00    5.60
 -11  13  14    6.23    6.43
 -11  13  15   -0.00    5.67
  11 -14  -1    7.71    8.36
  11 -14  -2    9.71    8.24
  11 -14  -3    2.09    6.69
  11 -14  -4    8.53    7.66
  11 -14  -5    6.65    7.89
 -11  14   6    1.94    4.92
  11 -14  -6   -0.00    5.30
 -11  14   7   -0.00    6.00
  11 -14  -7   -0.00    5.29
 -11  14   8    0.00    5.31
  11 -14  -8    2.56    6.13
 -11  14   9    3.04    5.98
  11 -14  -9    1.78    6.64
 -11  14  10    1.91    6.07
 -11  14  11    2.85    6.80
 -11  14  12   -0.00    6.32
 -11  14  13    2.98    5.81
  11 -15  -4    0.79    5.18
  11 -15  -5    0.35    5.92
 -10   0   1    1.79    3.96
  10   0  -1    0.16    2.68
  10   0  -1   -0.00    3.48
 -10   0   2   32.38    8.40
  10   0  -2   37.30    8.79
  10   0  -2   28.69    8.36
 -10   0   3   -0.00    3.10
  10   0  -3    0.52    3.24
  10   0  -3    2.00    4.16
 -10   0   4  202.68   27.96
  10   0  -4  190.52   27.45
  10   0  -4  176.30   27.68
 -10   0   5   -0.00    3.09
  10   0  -5   -0.00    3.42
 -10   0   6   35.04    8.30
  10   0  -6   43.28    9.19
 -10   0   7    1.74    2.71
  10   0  -7   -0.00    3.30
  10   0  -8   18.59    5.86
  10   0  -9    0.37    2.81
  10   0 -10  143.93   21.52
  10   0 -11   -0.00    2.15
  10   0 -12    0.29    2.17
  10   0 -13    1.31    2.25
  10   0 -14   43.84    8.61
  10   0 -15   -0.00    1.95
  10   0 -16   46.91    8.86
  10   0 -17   -0.00    2.30
  10   0 -18   25.85    6.09
  10   0 -19   -0.00    2.23
  10   0 -20   50.34    9.36
  10   0 -21   -0.00    2.17
  10   0 -22    1.76    2.65
  10   0 -23    0.57    2.14
  10   0 -24   10.32    3.97
  10   0 -25    0.59    2.20
  10   0 -26   41.96    8.31
  10   0 -27   -0.00    2.30
  10   0 -28    5.08    3.36
  10   0 -29    1.76    2.76
  10   0 -30    5.55    3.39
  10   0 -31    2.42    2.79
  10   0 -32    9.45    4.32
  10   0 -33    0.79    2.72
  10   0 -34    0.40    2.40
  10   0 -35    0.00    2.73
 -10   1   1   -0.00    3.23
  10  -1  -1    0.00    2.83
  10   1  -1    0.00    2.94
  10   1  -1    2.72    3.76
 -10  -1   1    0.16    2.69
 -10   1   2  186.24   27.26
  10  -1  -2  186.92   26.90
  10  -1  -2  179.06   27.60
  10   1  -2  172.79   26.10
  10   1  -2  180.84   26.94
 -10  -1   2  172.40   26.43
 -10   1   3   11.59    5.45
  10  -1  -3    9.38    4.90
  10  -1  -3   14.86    5.80
  10   1  -3    9.34    4.58
  10   1  -3   13.75    5.36
 -10  -1   3   14.82    5.21
 -10   1   4    4.03    4.18
  10  -1  -4   11.95    4.78
  10  -1  -4    4.34    4.53
  10   1  -4    6.43    3.76
 -10  -1   4    6.22    3.93
 -10   1   5   26.23    6.97
  10  -1  -5   13.63    5.73
  10  -1  -5   21.43    6.89
  10   1  -5   17.78    6.01
 -10  -1   5   19.74    5.61
 -10   1   6  111.41   17.58
  10  -1  -6   82.26   16.90
  10   1  -6  102.14   17.01
 -10  -1   6  127.70   17.35
 -10   1   7    5.60    3.43
  10  -1  -7    5.41    4.11
  10   1  -7    9.71    4.55
 -10  -1   7    3.92    1.38
 -10   1   8   88.73   13.82
  10  -1  -8   73.14   13.96
  10   1  -8   66.56   12.73
  10  -1  -9   -0.00    2.77
  10   1  -9    0.00    3.04
  10  -1 -10   -0.00    3.40
  10   1 -10   -0.00    2.84
  10  -1 -11   23.37    6.91
  10   1 -11   28.33    6.40
  10  -1 -12   86.76   15.15
  10   1 -12   96.12   14.56
  10  -1 -13    3.35    3.07
  10   1 -13    2.28    2.42
  10  -1 -14   17.03    5.23
  10   1 -14   11.09    3.81
  10  -1 -15    0.49    2.11
  10   1 -15    1.59    1.89
  10   1 -16   22.53    5.36
  10  -1 -17    0.00    2.86
  10   1 -17   -0.00    1.92
  10  -1 -18   41.26    8.28
  10   1 -18   34.34    6.80
  10  -1 -19    0.00    2.81
  10   1 -19    3.62    2.48
  10  -1 -20   -0.00    2.26
  10   1 -20   -0.00    1.83
  10  -1 -21    1.92    3.18
  10   1 -21    2.56    2.26
  10  -1 -22  102.44   14.83
  10   1 -22   76.96   12.75
  10  -1 -23    1.57    2.83
  10   1 -23    0.71    2.12
  10  -1 -24    8.35    4.12
  10   1 -24    7.53    3.23
  10  -1 -25    1.22    2.76
  10   1 -25   -0.00    1.92
  10  -1 -26    6.65    3.95
  10   1 -26    7.83    3.30
  10  -1 -27   -0.00    2.89
  10   1 -27   -0.00    2.03
  10  -1 -28   13.58    5.11
  10   1 -28    4.75    3.00
  10  -1 -29   -0.00    2.98
  10   1 -29    1.48    2.35
  10  -1 -30    3.07    3.44
  10   1 -30   -0.00    2.20
  10  -1 -31    5.20    3.67
  10   1 -31    1.71    2.59
  10  -1 -32    8.19    4.46
  10   1 -32   16.54    5.05
  10  -1 -33   -0.00    2.91
  10   1 -33    0.02    2.58
  10  -1 -34    9.62    4.52
  10   1 -34    0.80    2.77
  10   1 -35   -0.00    3.20
  10   1 -36    3.39    3.35
 -10   2   1    0.00    4.21
  10  -2  -1    8.45    4.90
  10   2  -1    6.54    4.16
  10   2  -1    0.48    3.40
 -10  -2   1    2.86    3.34
 -10   2   2    0.04    2.92
  10  -2  -2   -0.00    4.19
  10   2  -2    3.94    3.18
  10   2  -2    1.34    2.96
 -10  -2   2    4.86    3.50
 -10   2   3   -0.00    3.54
  10  -2  -3    0.37    3.24
  10   2  -3   -0.00    3.30
 -10  -2   3    0.66    2.37
 -10   2   4  192.14   28.65
  10  -2  -4  248.46   29.44
  10  -2  -4  196.95   29.18
  10   2  -4  173.50   27.47
 -10  -2   4  170.45   27.16
 -10   2   5   51.10   11.10
  10  -2  -5   47.30   10.49
  10  -2  -5   50.49   11.26
  10   2  -5   49.07   10.23
 -10  -2   5   57.26   10.27
 -10   2   6   43.48    9.71
  10  -2  -6   49.27    9.78
  10  -2  -6   43.43   10.42
  10   2  -6   39.17    8.84
 -10   2   7    8.72    4.90
  10  -2  -7   12.58    5.32
  10   2  -7    4.74    3.74
 -10   2   8   11.80    6.06
  10  -2  -8   27.92    7.79
  10   2  -8   38.75    7.18
 -10   2   9   12.00    5.24
  10  -2  -9   15.15    6.15
  10   2  -9   11.32    4.26
  10  -2 -10   91.12   16.26
  10   2 -10   93.65   14.55
  10  -2 -11   17.30    5.71
  10   2 -11   14.63    4.62
  10  -2 -12    0.63    2.25
  10   2 -12    3.43    2.69
  10  -2 -13    0.00    2.96
  10   2 -13   -0.00    2.13
  10  -2 -14   37.14    8.23
  10   2 -14   26.05    5.74
  10  -2 -15   17.34    5.99
  10   2 -15   22.55    4.85
  10  -2 -16   14.96    5.38
  10   2 -16    3.61    2.39
  10  -2 -17    1.16    3.46
  10   2 -17    2.91    1.90
  10  -2 -18    5.90    3.67
  10   2 -18    7.08    2.45
  10  -2 -19    8.80    4.76
  10   2 -19    7.46    2.62
  10  -2 -20   43.91    9.39
  10  -2 -21    5.56    3.61
  10   2 -21    3.07    2.01
  10  -2 -22    2.09    3.37
  10   2 -22    4.81    2.35
  10  -2 -23    1.61    3.30
  10   2 -23    4.76    2.27
  10  -2 -24   22.51    6.93
  10   2 -24   31.48    5.58
  10  -2 -25    0.00    2.95
  10   2 -25    3.13    2.16
  10  -2 -26   34.45    7.86
  10   2 -26   24.21    5.22
  10  -2 -27   -0.00    2.91
  10   2 -27    1.88    2.10
  10  -2 -28    5.62    3.61
  10   2 -28    1.67    2.05
  10  -2 -29    0.98    3.04
  10   2 -29    3.17    2.52
  10  -2 -30   13.26    5.60
  10   2 -30   10.38    3.67
  10  -2 -31   -0.00    2.72
  10   2 -31    0.00    2.16
  10  -2 -32    3.24    3.49
  10   2 -32    1.84    2.48
  10  -2 -33    3.45    3.60
  10   2 -33   -0.00    2.38
  10  -2 -34   12.05    4.83
  10   2 -34    5.05    3.33
  10   2 -35    0.81    2.62
  10   2 -36    7.20    3.97
 -10   3   1   12.76    5.82
  10  -3  -1    9.98    6.13
  10   3  -1   25.95    6.95
 -10  -3   1    8.43    5.00
 -10   3   2  119.61   20.70
  10  -3  -2  126.87   21.44
  10   3  -2  128.15   19.89
 -10  -3   2  118.69   19.57
 -10   3   3   80.47   14.18
  10  -3  -3   73.99   14.52
  10   3  -3   60.41   12.32
 -10  -3   3   60.79   12.33
 -10   3   4   -0.00    3.23
  10  -3  -4   -0.00    4.42
  10   3  -4   -0.00    2.63
 -10  -3   4    0.49    2.76
 -10   3   5   12.64    5.69
  10  -3  -5   10.96    6.25
  10   3  -5   10.43    4.64
  10   3  -5   17.98    5.56
 -10   3   6   42.55    9.59
  10  -3  -6   25.83    8.50
  10   3  -6   31.84    7.40
 -10   3   7   17.06    6.66
  10  -3  -7   28.19    8.05
  10   3  -7   22.99    6.07
 -10   3   8   84.98   16.28
  10  -3  -8   89.65   17.12
  10   3  -8  104.93   15.25
 -10   3   9    6.87    4.46
  10  -3  -9   10.63    5.27
  10   3  -9    7.10    3.44
 -10   3  10    0.00    3.85
  10  -3 -10    5.25    4.51
  10   3 -10    4.22    2.81
  10  -3 -11   12.17    5.63
  10   3 -11   17.70    4.62
  10  -3 -12   63.68   11.48
  10   3 -12   41.68    8.01
  10  -3 -13    2.94    3.60
  10   3 -13    2.37    2.23
  10  -3 -14    4.34    4.18
  10   3 -14    5.86    2.61
  10  -3 -15    6.32    4.52
  10   3 -15    7.63    2.65
  10  -3 -16   23.70    7.77
  10   3 -16   37.54    5.96
  10  -3 -17   22.60    6.88
  10   3 -17   22.79    4.31
  10  -3 -18   39.10    8.81
  10   3 -18   27.46    4.88
  10  -3 -19    5.97    4.50
  10   3 -19   11.21    2.49
  10  -3 -20    1.52    3.12
  10   3 -20    0.36    1.12
  10  -3 -21    7.16    4.95
  10   3 -21    9.39    2.14
  10  -3 -22   44.21   10.19
  10   3 -22   44.84    6.49
  10  -3 -23    3.95    4.17
  10   3 -23    6.01    1.91
  10  -3 -24    1.53    3.24
  10   3 -24    0.00    1.29
  10  -3 -25    0.26    2.92
  10   3 -25   -0.00    1.34
  10  -3 -26    7.26    4.87
  10   3 -26    9.52    2.63
  10  -3 -27   17.76    6.00
  10   3 -27   11.24    3.13
  10  -3 -28    9.30    4.91
  10   3 -28   12.82    3.30
  10  -3 -29    0.71    3.38
  10   3 -29   -0.00    1.84
  10  -3 -30    0.97    3.22
  10   3 -30    0.64    1.82
  10  -3 -31   -0.00    2.28
  10   3 -31    0.13    2.16
  10  -3 -32    5.43    4.41
  10   3 -32    7.08    3.06
  10  -3 -33    0.00    2.95
  10   3 -33    0.78    2.27
  10   3 -34   -0.00    2.26
  10   3 -35    0.41    2.23
  10   3 -36    0.00    2.58
  10  -4  -1    3.60    5.36
  10   4  -1    3.51    3.90
  10   4  -1    0.00    2.89
  10  -4  -2    0.83    4.59
  10   4  -2    0.00    2.52
  10   4  -2   -0.00    3.15
 -10   4   3    4.95    5.13
  10  -4  -3   11.42    5.71
  10   4  -3   13.28    5.08
  10   4  -3   10.32    4.96
 -10   4   4  123.89   19.94
  10  -4  -4   94.49   19.20
  10   4  -4  107.13   17.22
  10   4  -4  115.14   18.01
 -10   4   5   59.04   12.90
  10  -4  -5   70.06   14.00
  10   4  -5   58.52   11.33
 -10   4   6   52.54   12.17
  10  -4  -6   68.98   13.53
  10   4  -6   50.56   10.30
 -10   4   7    1.34    4.35
  10  -4  -7   -0.00    3.97
  10   4  -7    0.53    2.65
 -10   4   8   75.51   14.82
  10  -4  -8   70.81   14.73
  10   4  -8   75.86   12.42
 -10   4   9    8.91    5.58
  10  -4  -9    3.68    4.80
  10   4  -9   13.16    4.24
 -10   4  10   24.87    8.41
  10  -4 -10   25.24    8.30
  10   4 -10   33.07    6.52
 -10   4  11    3.96    4.66
  10  -4 -11    4.18    4.10
  10   4 -11    7.12    3.22
  10  -4 -12   -0.00    3.19
  10   4 -12   -0.00    1.97
  10  -4 -13   -0.00    4.38
  10   4 -13   -0.00    1.87
  10  -4 -14   30.88    8.23
  10   4 -14   24.39    5.10
  10  -4 -15   26.45    7.53
  10   4 -15   19.18    4.24
  10  -4 -16   23.97    7.46
  10   4 -16   19.09    3.85
  10  -4 -17    1.88    4.15
  10   4 -17    2.66    1.61
  10  -4 -18    1.90    3.54
  10   4 -18    3.76    1.49
  10  -4 -19    6.58    4.99
  10   4 -19   13.09    2.25
  10  -4 -20   25.23    7.99
  10  -4 -21   19.51    7.02
  10  -4 -22    6.31    4.48
  10  -4 -23   21.37    7.27
  10  -4 -24   30.87    8.90
  10  -4 -25   11.21    5.36
  10  -4 -26    4.21    3.72
  10  -4 -27   -0.00    2.92
  10  -4 -28    0.00    3.72
  10  -4 -29    2.07    4.18
  10  -4 -30   -0.00    3.34
  10  -4 -31    0.22    3.72
  10  -4 -32    0.00    3.40
  10  -5  -1   56.04   13.84
  10   5  -1   62.11   12.23
  10   5  -1   70.47   12.92
  10  -5  -2  238.42   35.99
  10   5  -2  278.93   33.84
  10   5  -2  196.02   32.62
  10  -5  -3   16.22    7.41
  10   5  -3   22.87    6.82
  10  -5  -4    4.03    4.58
  10   5  -4   -0.00    3.43
  10  -5  -5    8.31    5.67
  10   5  -5    6.68    4.18
  10  -5  -6   25.49    9.09
  10   5  -6   35.22    7.85
 -10   5   7   59.13   13.48
  10  -5  -7   63.10   14.03
  10   5  -7   59.83   11.03
 -10   5   8   27.02    8.74
  10  -5  -8   16.66    7.81
  10   5  -8   35.80    7.12
 -10   5   9   -0.00    3.92
  10  -5  -9   -0.00    3.35
  10   5  -9   -0.00    2.45
 -10   5  10    0.06    4.27
  10  -5 -10    0.07    3.15
  10   5 -10   -0.00    2.30
 -10   5  11   18.40    7.47
  10  -5 -11   12.99    6.73
  10   5 -11   20.42    4.92
 -10   5  12   55.08   11.77
  10  -5 -12   49.64   11.36
  10   5 -12   38.69    7.63
  10  -5 -13   31.95    8.75
  10   5 -13   27.15    5.63
  10  -5 -14   -0.00    3.60
  10   5 -14    0.31    1.64
  10  -5 -15    6.57    5.54
  10   5 -15    5.62    2.42
  10  -5 -16    0.00    3.41
  10  -5 -17   25.49    8.13
  10  -5 -18   25.91    8.19
  10  -5 -19   11.54    5.82
  10  -5 -20    4.31    4.10
  10  -5 -21    9.65    5.36
  10  -5 -22   43.31   11.00
  10  -5 -23    8.35    5.95
  10  -5 -24    5.25    5.03
  10  -5 -25    0.77    3.93
  10  -5 -26    5.08    4.68
  10  -5 -27   14.35    6.38
  10  -5 -28   10.77    6.57
  10  -5 -29    7.51    5.62
  10  -5 -30    6.88    5.29
  10  -5 -31    2.67    4.50
 -10   6   1    0.14    4.57
  10  -6  -1   -0.00    5.24
  10   6  -1    0.65    3.77
  10   6  -1   -0.00    3.38
 -10   6   2    9.62    5.92
  10  -6  -2   16.02    7.70
  10   6  -2    5.35    4.99
 -10   6   3   19.05    7.98
  10  -6  -3   27.51    9.79
  10   6  -3   16.08    6.38
 -10   6   4   14.82    7.47
  10  -6  -4   31.31    9.30
  10   6  -4   14.19    5.43
 -10   6   5   23.31    8.47
  10  -6  -5   45.30   11.16
  10   6  -5   17.10    5.86
  10  -6  -6   39.27   10.63
  10   6  -6   31.51    7.81
  10  -6  -7    5.49    5.37
  10   6  -7    0.50    2.85
  10  -6  -8    1.35    3.88
  10   6  -8    5.51    3.45
  10  -6  -9   76.23   14.48
  10   6  -9   45.47    9.44
  10  -6 -10   49.88   12.27
  10  -6 -11   10.15    6.07
  10  -6 -12    3.71    5.05
  10  -6 -13   15.97    7.17
  10  -6 -14    6.35    5.19
  10  -6 -15   40.70   10.73
  10  -6 -16    6.90    5.42
  10  -6 -17   -0.00    4.55
  10  -6 -18    9.89    6.09
  10  -6 -19   21.12    7.74
  10  -6 -20   13.36    6.44
  10  -6 -21   11.18    6.47
  10  -6 -22   -0.00    4.41
  10  -6 -23    2.48    4.67
  10  -6 -24   -0.00    4.01
  10  -6 -25    0.00    4.66
  10  -6 -26    4.84    5.45
  10  -6 -27    4.49    4.75
  10  -6 -28   -0.00    4.46
  10  -6 -29    7.90    5.97
 -10   7   1   65.01   15.54
  10  -7  -1   81.99   17.35
 -10   7   2    2.39    5.79
  10  -7  -2   -0.00    3.78
 -10   7   3   14.15    7.92
  10  -7  -3   21.23    8.39
 -10   7   4    0.95    4.73
  10  -7  -4    0.00    4.61
 -10   7   5   42.15   11.62
  10  -7  -5   41.27   11.94
 -10   7   6    2.34    4.81
  10  -7  -6   16.56    7.41
 -10   7   7   38.34   11.77
  10  -7  -7   62.49   13.65
 -10   7   8   12.44    7.07
  10  -7  -8   15.15    7.48
 -10   7   9    3.51    5.25
  10  -7  -9    0.25    4.53
 -10   7  10   -0.00    4.64
  10  -7 -10    2.98    4.61
 -10   7  11   10.91    6.31
  10  -7 -11   19.04    7.71
 -10   7  12   11.42    7.11
  10  -7 -12    3.23    5.35
 -10   7  13   21.83    8.81
  10  -7 -13   53.23   11.63
 -10   7  14    1.46    4.47
  10  -7 -14    4.91    5.18
  10  -7 -15    2.20    3.91
  10  -7 -16    5.66    5.59
  10  -7 -17   27.88    8.87
  10  -7 -18    5.09    4.92
  10  -7 -19    4.23    5.21
  10  -7 -20   -0.00    4.43
  10  -7 -21   16.17    7.06
  10  -7 -22    3.96    4.86
  10  -7 -23    9.20    6.08
  10  -7 -24    2.95    5.07
  10  -7 -25   -0.00    3.99
  10  -7 -26    0.00    4.28
  10  -7 -27    3.02    5.38
  10  -7 -28   -0.00    4.60
 -10   8   1    0.00    5.96
  10  -8  -1    8.17    6.85
 -10   8   2   -0.00    4.93
  10  -8  -2    2.02    5.17
 -10   8   3   46.75   12.10
  10  -8  -3   29.28   10.96
 -10   8   4   12.30    7.22
  10  -8  -4   18.90    8.53
 -10   8   5   70.40   15.67
  10  -8  -5   60.34   15.20
 -10   8   6    6.65    5.45
  10  -8  -6    6.39    6.59
 -10   8   7    0.55    4.47
  10  -8  -7    6.53    6.12
 -10   8   8    1.09    3.97
  10  -8  -8   -0.00    5.38
 -10   8   9   10.70    6.88
  10  -8  -9    9.36    7.17
 -10   8  10    4.30    5.07
  10  -8 -10    5.78    6.28
 -10   8  11   38.47   10.86
  10  -8 -11   17.10    8.19
 -10   8  12    0.00    4.44
  10  -8 -12    9.24    6.30
 -10   8  13    9.67    6.60
  10  -8 -13   10.20    6.61
 -10   8  14    3.46    5.17
  10  -8 -14    6.02    5.43
 -10   8  15   30.75    9.58
  10  -8 -15   26.73    9.35
  10  -8 -16    4.57    5.22
  10  -8 -17    0.00    4.19
  10  -8 -18   -0.00    4.18
  10  -8 -19   31.33   10.23
  10  -8 -20    3.97    5.01
  10  -8 -21    8.20    6.39
  10  -8 -22    2.17    4.65
  10  -8 -23    7.42    6.10
  10  -8 -24    0.00    2.71
  10  -8 -25    6.33    5.54
  10  -8 -26   -0.00    4.77
  10  -8 -27   -0.00    2.95
 -10   9   1   52.83   12.47
  10  -9  -1    2.16    5.25
 -10   9   2    9.87    6.58
  10  -9  -2   13.20    7.84
 -10   9   3   36.40   11.27
  10  -9  -3   27.88   10.24
 -10   9   4   -0.00    4.65
  10  -9  -4   -0.00    5.26
 -10   9   5    8.70    6.33
  10  -9  -5    2.49    5.27
 -10   9   6    1.97    4.95
  10  -9  -6   -0.00    4.97
 -10   9   7   45.25   12.54
  10  -9  -7   48.46   13.41
 -10   9   8   -0.00    4.50
  10  -9  -8    6.30    5.84
 -10   9   9   20.41    8.38
  10  -9  -9    9.71    6.70
 -10   9  10    3.93    5.78
  10  -9 -10   12.89    7.36
 -10   9  11   18.49    8.72
  10  -9 -11   39.06   11.15
 -10   9  12    0.08    4.69
  10  -9 -12   -0.00    4.78
 -10   9  13    6.70    6.83
  10  -9 -13    0.00    4.64
 -10   9  14    0.88    4.26
  10  -9 -14   -0.00    4.47
 -10   9  15    1.18    4.42
  10  -9 -15    0.70    4.43
 -10   9  16    1.25    4.37
  10  -9 -16   -0.00    4.16
  10  -9 -17   31.82   10.49
  10  -9 -18   -0.00    4.84
  10  -9 -19    0.00    3.74
  10  -9 -20    2.60    5.14
  10  -9 -21   14.95    8.04
  10  -9 -22    1.27    4.08
  10  -9 -23    7.48    6.05
  10  -9 -24   -0.00    4.81
  10  -9 -25   -0.00    5.19
 -10  10   1   12.91    7.40
  10 -10  -1    2.03    5.15
 -10  10   2   -0.00    5.08
  10 -10  -2   10.08    6.67
 -10  10   3   15.77    8.14
  10 -10  -3   10.78    7.57
 -10  10   4   -0.00    4.19
  10 -10  -4    0.00    5.16
 -10  10   5   55.21   13.91
  10 -10  -5   35.35   12.32
 -10  10   6    3.43    5.58
  10 -10  -6   -0.00    4.83
 -10  10   7    2.49    5.01
  10 -10  -7    7.36    5.70
 -10  10   8    0.00    4.45
  10 -10  -8    4.69    5.67
 -10  10   9   17.04    8.41
  10 -10  -9   28.81   10.50
 -10  10  10    0.38    4.73
  10 -10 -10   -0.00    5.38
 -10  10  11    7.26    6.84
  10 -10 -11   14.58    7.25
 -10  10  12    1.09    4.56
  10 -10 -12   -0.00    5.28
 -10  10  13   37.24   11.32
  10 -10 -13   14.72    8.37
 -10  10  14    2.78    5.20
  10 -10 -14   -0.00    5.02
 -10  10  15   10.65    7.09
  10 -10 -15   21.60    8.87
 -10  10  16    0.36    4.95
  10 -10 -16    1.23    5.46
  10 -10 -17    0.00    4.60
  10 -10 -18    0.96    4.36
  10 -10 -19    5.40    6.09
  10 -10 -20    5.30    6.28
  10 -10 -21   -0.00    4.75
  10 -10 -22    0.00    4.19
  10 -10 -23    4.04    6.03
 -10  11   1   17.66    8.70
  10 -11  -1   11.37    8.12
 -10  11   2   -0.00    4.98
  10 -11  -2    6.90    7.45
 -10  11   3   32.35   11.28
  10 -11  -3   18.79    9.58
 -10  11   4    1.52    5.07
  10 -11  -4    6.65    5.96
 -10  11   5    5.32    6.09
  10 -11  -5   12.25    7.74
 -10  11   6    4.34    5.10
  10 -11  -6   -0.00    5.00
 -10  11   7   48.73   13.38
  10 -11  -7   49.38   13.96
 -10  11   8   -0.00    6.20
  10 -11  -8   -0.00    4.62
 -10  11   9    2.51    5.14
  10 -11  -9    0.80    4.98
 -10  11  10    5.97    6.14
  10 -11 -10    0.34    4.25
 -10  11  11    3.16    5.71
  10 -11 -11   21.46    9.79
 -10  11  12    1.08    5.34
  10 -11 -12    0.28    5.48
  10 -11 -13   14.51    7.70
 -10  11  14    0.27    4.30
  10 -11 -14    1.06    5.12
 -10  11  15    0.27    5.20
  10 -11 -15    2.15    4.57
 -10  11  16    0.34    5.86
  10 -11 -16    5.89    6.02
 -10  11  17    4.97    7.11
  10 -11 -17    9.61    6.64
  10 -11 -18    0.00    4.43
  10 -11 -19    1.82    5.76
  10 -11 -20    1.40    5.33
  10 -11 -21    0.58    5.50
 -10  12   1    4.15    5.65
  10 -12  -1    4.90    6.37
 -10  12   2    3.07    5.58
  10 -12  -2   -0.00    5.01
 -10  12   3   12.69    7.25
  10 -12  -3   17.63    8.84
 -10  12   4    3.81    5.66
  10 -12  -4    1.96    5.19
 -10  12   5    8.75    8.09
  10 -12  -5   14.06    8.09
 -10  12   6   -0.00    4.62
  10 -12  -6    3.49    5.83
 -10  12   7   -7.84    7.30
  10 -12  -7   10.30    6.81
 -10  12   8    4.72    5.79
  10 -12  -8    5.07    6.71
 -10  12   9   25.53    9.97
  10 -12  -9    6.32    6.69
 -10  12  10    2.92    6.52
  10 -12 -10    3.06    5.99
 -10  12  11    2.33    5.95
  10 -12 -11    5.01    6.55
 -10  12  12   -0.00    5.08
  10 -12 -12    3.73    5.33
 -10  12  13    6.66    6.78
  10 -12 -13    5.56    6.75
 -10  12  14    1.88    6.11
  10 -12 -14   -0.00    5.40
 -10  12  15   -0.00    4.63
  10 -12 -15   13.44    7.78
 -10  12  16    4.28    6.20
  10 -12 -16   -0.00    5.18
 -10  12  17   -0.00    5.02
  10 -12 -17    0.00    4.61
  10 -12 -18   -0.00    3.66
  10 -12 -19   13.04    7.49
 -10  13   1    2.88    5.56
  10 -13  -1   -0.00    5.23
 -10  13   2    2.52    5.21
  10 -13  -2    1.12    6.09
 -10  13   3    4.53    6.35
  10 -13  -3    7.86    7.83
 -10  13   4    1.85    4.88
  10 -13  -4    2.96    6.72
 -10  13   5    7.41    6.90
  10 -13  -5    4.59    7.89
 -10  13   6    5.42    6.58
  10 -13  -6   -0.00    5.92
 -10  13   7    4.03    7.11
  10 -13  -7    4.03    6.77
 -10  13   8    2.95    6.01
  10 -13  -8   -0.00    4.30
 -10  13   9    6.99    6.94
  10 -13  -9    1.01    5.83
 -10  13  10   -0.00    5.93
  10 -13 -10    0.92    5.33
 -10  13  11    0.00    5.31
  10 -13 -11    8.85    8.03
 -10  13  12    7.46    7.45
  10 -13 -12    9.77    7.49
 -10  13  13   16.41    8.52
  10 -13 -13   17.07    8.88
 -10  13  14   -0.00    5.75
  10 -13 -14    2.79    5.95
 -10  13  15   -0.00    5.84
  10 -13 -15    5.84    7.42
 -10  13  16   -0.00    5.28
  10 -13 -16    1.40    5.21
 -10  13  17    5.61    7.13
 -10  13  18    0.17    4.31
 -10  14   1   -0.00    5.85
  10 -14  -1    0.00    5.28
 -10  14   2    0.53    5.54
  10 -14  -2   -0.00    5.64
 -10  14   3    0.00    5.65
  10 -14  -3    8.22    8.17
 -10  14   4   -0.00    6.34
  10 -14  -4    0.00    5.10
 -10  14   5    1.32    5.21
  10 -14  -5    0.67    6.50
 -10  14   6    4.14    5.90
  10 -14  -6    9.80    7.65
 -10  14   7    0.53    5.84
  10 -14  -7    3.03    6.00
 -10  14   8    6.07    7.17
  10 -14  -8   -0.00    5.59
 -10  14   9    9.89    7.34
  10 -14  -9   -0.00    5.01
 -10  14  10    8.27    6.62
  10 -14 -10    4.18    6.24
 -10  14  11   10.11    7.27
  10 -14 -11   -0.00    6.71
 -10  14  12    2.43    6.77
  10 -14 -12    0.00    5.76
 -10  14  13   -0.00    5.70
  10 -14 -13    0.94    5.18
 -10  14  14    0.00    6.11
  10 -14 -14    4.73    7.13
 -10  14  15    5.10    6.22
 -10  14  16    3.26    6.06
 -10  14  17    1.71    5.55
 -10  14  18    0.70    5.42
  10 -15  -4   -0.00    6.45
  10 -15  -5    0.00    5.66
  10 -15  -6    4.38    7.09
  10 -15  -7    3.64    6.26
  10 -15  -8   -0.00    5.25
  10 -15  -9    2.48    5.80
  10 -15 -10    4.86    6.61
  10 -15 -11    8.33    7.67
  -9   0   1   10.40    4.66
   9   0  -1    5.17    3.67
  -9   0   2    0.00    2.94
   9   0  -2    1.20    2.86
  -9   0   3  137.02   22.15
   9   0  -3  163.83   22.61
  -9   0   4   -0.00    3.14
   9   0  -4   -0.00    2.24
  -9   0   5   48.77    9.57
   9   0  -5   47.91    9.26
  -9   0   6    1.59    2.68
   9   0  -6    1.11    2.37
  -9   0   7  160.21   22.66
   9   0  -7  154.15   22.27
  -9   0   8    1.13    2.38
  -9   0   8   -0.00    1.18
   9   0  -8    1.00    2.66
  -9   0   9   56.82   11.04
   9   0  -9   88.97   12.00
  -9   0  10   -0.00    2.12
   9   0 -12    0.60    2.51
   9   0 -13  167.16   23.51
   9   0 -14   -0.00    2.33
   9   0 -15   38.17    7.46
   9   0 -16   -0.00    2.08
   9   0 -17   28.08    6.23
   9   0 -18   -0.00    2.20
   9   0 -19   94.17   14.45
   9   0 -20    0.64    2.28
   9   0 -21   19.22    5.09
   9   0 -22    1.89    2.54
   9   0 -23   69.59   11.59
   9   0 -24   -0.00    2.22
   9   0 -25   40.16    8.07
   9   0 -26   -0.00    2.12
   9   0 -27   -0.00    2.49
   9   0 -28    0.00    2.34
   9   0 -29   18.62    5.66
   9   0 -30   -0.00    2.53
   9   0 -31    9.51    4.46
   9   0 -32   -0.00    3.20
   9   0 -33    7.28    4.38
   9   0 -34    3.60    3.49
   9   0 -35   10.91    4.86
   9   0 -36    2.06    3.61
  -9   1   1  582.21   68.63
   9  -1  -1  525.39   67.72
   9   1  -1  478.90   66.80
  -9   1   2    7.01    4.49
   9  -1  -2   12.05    5.07
   9   1  -2    0.00    2.91
  -9  -1   2    9.78    4.50
  -9   1   3    2.03    2.94
   9  -1  -3    2.05    2.96
   9   1  -3    3.92    3.04
  -9  -1   3    0.00    2.71
  -9   1   4   72.56   13.13
   9  -1  -4   73.95   13.00
   9   1  -4   77.28   12.87
  -9  -1   4   65.86   12.40
  -9  -1   4   81.13   11.98
  -9   1   5  144.11   21.59
   9  -1  -5  158.85   21.70
   9   1  -5  129.59   20.54
  -9  -1   5  129.57   20.66
  -9  -1   5  153.08   19.69
  -9   1   6   -0.00    3.07
   9  -1  -6    0.15    2.78
   9   1  -6    0.65    2.69
  -9  -1   6   -0.00    2.51
  -9  -1   6    0.32    1.37
  -9   1   7   89.65   12.66
   9  -1  -7   52.67   10.76
   9   1  -7   56.80   10.46
  -9  -1   7   71.28   11.19
  -9   1   8    4.65    3.51
   9  -1  -8    0.00    1.88
   9  -1  -8    0.00    2.83
   9   1  -8    2.60    2.35
  -9  -1   8    2.17    2.32
  -9   1   9   13.89    4.75
   9  -1  -9   16.22    4.93
   9  -1  -9   25.43    6.56
  -9  -1   9   16.85    4.43
  -9   1  10    0.07    2.61
   9  -1 -10    0.63    2.77
  -9   1  11  127.12   18.84
   9  -1 -11  128.33   19.50
  -9   1  12    5.97    3.52
   9  -1 -12    3.01    3.47
   9  -1 -13    6.23    3.68
   9  -1 -14   -0.00    2.80
   9  -1 -15  114.62   16.72
   9   1 -15  102.67   15.30
   9  -1 -16   18.59    5.85
   9   1 -16   27.41    5.28
   9  -1 -17   83.39   12.32
   9   1 -17   59.98   10.18
   9  -1 -18    1.58    2.59
   9   1 -18    3.37    2.31
   9  -1 -19   12.41    4.39
   9   1 -19   10.71    3.45
   9  -1 -20   11.41    4.28
   9   1 -20    5.95    2.96
   9  -1 -21   87.04   14.49
   9   1 -21   89.76   13.19
   9  -1 -22    1.31    2.85
   9   1 -22    0.14    1.77
   9  -1 -23   16.08    4.81
   9   1 -23    7.86    3.24
   9  -1 -24    0.00    2.54
   9   1 -24   -0.00    2.02
   9  -1 -25   10.50    4.30
   9   1 -25    5.79    2.89
   9  -1 -26    1.73    2.82
   9   1 -26   -0.00    2.19
   9  -1 -27   30.13    7.75
   9   1 -27   39.09    7.46
   9  -1 -28   -0.00    2.97
   9   1 -28    1.97    2.61
   9  -1 -29    0.00    2.83
   9   1 -29    1.59    2.50
   9  -1 -30    1.01    3.11
   9   1 -30   -0.00    2.75
   9  -1 -31    7.24    4.63
   9   1 -31   11.76    4.43
   9  -1 -32    2.38    3.26
   9   1 -32    1.29    2.81
   9  -1 -33    8.96    4.84
   9   1 -33    5.28    3.39
   9  -1 -34    1.24    2.89
   9   1 -34   -0.00    2.57
   9  -1 -35    0.44    3.11
   9   1 -35   -0.00    2.37
   9  -1 -36    0.00    3.16
   9   1 -36    2.39    3.29
  -9   2   1   48.69   10.18
   9  -2  -1   89.34   12.51
   9  -2  -1   33.64    9.75
   9   2  -1   40.82    8.82
   9   2  -1   37.63    9.22
  -9  -2   1   37.22    9.09
  -9   2   2    8.81    4.55
   9  -2  -2    2.13    3.59
   9  -2  -2    8.89    6.01
   9   2  -2    3.30    3.35
  -9  -2   2    5.66    3.80
  -9   2   3  173.77   24.13
   9  -2  -3  124.47   22.36
   9  -2  -3  187.72   25.19
   9   2  -3  150.74   22.16
  -9  -2   3  136.53   22.16
  -9  -2   3  165.33   21.60
  -9   2   4   10.08    4.81
   9  -2  -4    3.51    3.58
   9  -2  -4    9.99    5.24
   9   2  -4    8.94    3.97
  -9  -2   4   11.56    4.05
  -9  -2   4   10.98    3.50
  -9   2   5   15.04    5.70
   9  -2  -5   11.68    5.12
   9  -2  -5   22.16    6.88
   9   2  -5   18.18    4.92
  -9  -2   5   19.02    5.11
  -9  -2   5   19.19    3.77
  -9   2   6   -0.00    2.70
   9  -2  -6    3.26    2.97
   9  -2  -6    0.00    3.62
   9   2  -6   -0.00    2.20
  -9  -2   6    0.43    1.83
  -9  -2   6    0.22    0.77
  -9   2   7   67.14   11.98
   9  -2  -7   60.04   11.10
   9  -2  -7   63.45   12.08
   9   2  -7   55.56   10.08
  -9  -2   7   64.13   10.47
  -9   2   8   33.74    7.91
   9  -2  -8   38.68    7.94
   9  -2  -8   22.44    7.45
  -9  -2   8   37.17    6.85
  -9   2   9   36.59    8.88
   9  -2  -9   49.21    9.15
   9  -2  -9   49.94   10.16
  -9   2  10   -0.00    2.83
   9  -2 -10    0.59    2.86
   9  -2 -10    3.15    3.84
  -9   2  11   -0.00    3.03
   9  -2 -11   -0.00    3.46
  -9   2  12   22.56    6.43
   9  -2 -12   22.99    6.46
  -9   2  13   61.74   10.65
   9  -2 -13   44.43    9.90
   9  -2 -14   36.08    8.38
   9  -2 -15   26.44    6.94
   9  -2 -16    0.73    3.21
   9  -2 -17   79.95   13.89
   9  -2 -18   -0.00    3.49
   9   2 -18    1.16    1.67
   9  -2 -19  134.42   23.13
   9   2 -19  172.91   21.10
   9  -2 -20    7.57    4.38
   9   2 -20    7.05    2.42
   9  -2 -21    7.78    4.14
   9   2 -21    4.44    2.15
   9  -2 -22    1.93    3.55
   9   2 -22   11.40    2.87
   9  -2 -23   68.09   11.70
   9   2 -23   54.57    8.91
   9  -2 -24    3.29    3.02
   9   2 -24    0.21    1.80
   9  -2 -25   17.00    5.34
   9   2 -25    8.32    3.28
   9  -2 -26    0.00    2.49
   9   2 -26   -0.00    1.84
   9  -2 -27    4.28    3.17
   9   2 -27    2.56    2.55
   9  -2 -28    1.47    2.95
   9   2 -28   -0.00    1.99
   9  -2 -29   16.08    5.48
   9   2 -29    6.67    3.39
   9  -2 -30   -0.00    3.10
   9   2 -30    1.14    2.28
   9  -2 -31    6.27    4.08
   9   2 -31    4.07    3.04
   9  -2 -32    0.00    2.79
   9   2 -32   -0.00    2.51
   9  -2 -33   11.30    5.12
   9   2 -33   10.23    4.21
   9  -2 -34    0.00    3.75
   9   2 -34    1.55    2.90
   9  -2 -35   11.01    5.22
   9   2 -35    8.31    4.22
   9   2 -36   -0.00    3.35
   9   2 -37   -0.00    3.53
  -9   3   1  244.84   33.06
   9  -3  -1  198.06   32.56
   9   3  -1  230.02   31.12
   9   3  -1  227.63   31.73
  -9  -3   1  213.24   31.43
  -9   3   2   62.70   11.87
   9   3  -2   44.42    9.35
   9   3  -2   45.50    9.97
  -9  -3   2   57.36   10.64
  -9   3   3    1.90    3.66
   9  -3  -3   -0.00    3.93
   9   3  -3    3.76    3.23
   9   3  -3   -0.00    3.06
  -9  -3   3    0.01    2.23
  -9   3   4    7.96    4.50
   9  -3  -4    5.01    3.70
   9  -3  -4    7.47    4.76
   9   3  -4    3.48    2.99
   9   3  -4    5.47    3.24
   9   3  -4    5.33    3.33
  -9  -3   4    3.62    2.91
  -9  -3   4    3.93    2.24
  -9   3   5   63.41   12.05
   9  -3  -5   20.84    8.64
   9  -3  -5   84.38   13.63
   9   3  -5   53.32    9.79
   9   3  -5   85.59   11.17
  -9  -3   5   63.95   10.54
  -9  -3   5   61.29    7.99
  -9   3   6   53.33   11.62
   9  -3  -6   75.89   12.16
   9  -3  -6   51.56   11.73
   9   3  -6   56.04    9.87
  -9   3   7   26.24    7.83
   9  -3  -7   32.10    7.90
   9  -3  -7   33.25    8.77
   9   3  -7   35.20    6.68
  -9   3   8   -0.00    2.94
   9  -3  -8    4.18    3.32
   9  -3  -8    3.72    3.99
   9   3  -8    6.04    2.59
  -9   3   9   13.95    5.62
   9  -3  -9    7.96    4.28
   9  -3  -9   16.32    5.91
  -9   3  10    7.53    4.46
   9  -3 -10    5.32    3.44
   9  -3 -10    5.47    4.10
  -9   3  11  176.78   21.09
   9  -3 -11  181.36   19.76
   9  -3 -11   60.10   16.88
  -9   3  12   31.59    8.35
   9  -3 -12   35.15    8.38
  -9   3  13   15.24    5.51
   9  -3 -13   10.72    5.80
  -9   3  14   -0.00    2.49
   9  -3 -14    1.55    3.46
   9  -3 -15   66.64   12.71
   9  -3 -16   25.36    7.09
   9  -3 -17   33.84    8.42
   9  -3 -18    3.66    3.86
   9  -3 -19    2.08    3.63
   9  -3 -20   29.97    7.59
   9   3 -20   11.59    2.49
   9  -3 -21   70.45   13.56
   9   3 -21   74.08    9.89
   9  -3 -22   13.44    5.56
   9   3 -22   13.31    2.79
   9  -3 -23   26.82    7.03
   9   3 -23   19.37    3.81
   9  -3 -24    0.90    3.01
   9   3 -24    0.45    1.39
   9  -3 -25   16.44    6.38
   9   3 -25   21.54    4.24
   9  -3 -26    9.27    4.60
   9   3 -26    0.53    1.84
   9  -3 -27    8.85    4.83
   9   3 -27    9.07    3.28
   9  -3 -28   -0.00    2.72
   9   3 -28    2.31    2.32
   9  -3 -29   -0.00    3.42
   9   3 -29   -0.00    1.96
   9  -3 -30    4.04    4.02
   9   3 -30    3.51    2.70
   9  -3 -31   18.66    6.17
   9   3 -31   10.27    3.93
   9  -3 -32    1.99    2.99
   9   3 -32   -0.00    2.30
   9  -3 -33    7.76    4.95
   9   3 -33    4.80    3.32
   9  -3 -34    2.08    3.91
   9   3 -34    2.10    2.78
   9   3 -35    5.42    3.39
   9   3 -36    0.14    2.87
   9   3 -37    7.31    4.03
  -9   4   1    7.29    5.11
   9  -4  -1    8.50    5.57
   9   4  -1    3.16    4.00
   9   4  -1    3.97    3.57
   9   4  -1    3.23    3.25
  -9   4   2   65.14   13.27
   9  -4  -2   67.02   13.95
   9   4  -2   79.03   12.18
   9   4  -2   66.91   11.50
   9   4  -2   44.62   10.96
  -9   4   3   73.89   13.85
   9  -4  -3   48.90   12.99
   9   4  -3   64.04   11.51
   9   4  -3   65.66   11.52
   9   4  -3   71.82   12.24
  -9   4   4   81.57   15.19
   9  -4  -4  127.18   18.18
   9   4  -4   61.66   12.04
   9   4  -4   72.73   12.35
   9   4  -4   75.68   13.11
  -9  -4   4   73.66   11.00
  -9   4   5  119.35   17.90
   9  -4  -5   91.39   17.23
   9   4  -5  101.08   14.56
   9   4  -5   74.11   14.09
  -9  -4   5   89.40   11.88
  -9   4   6    2.14    3.46
   9  -4  -6   -0.00    4.24
   9   4  -6    0.86    2.50
   9   4  -6    0.46    2.46
  -9   4   7   90.67   15.66
   9  -4  -7   83.13   15.41
   9   4  -7   76.31   12.24
   9   4  -7   73.11   12.69
  -9   4   8  101.40   18.83
   9  -4  -8  150.40   19.35
   9  -4  -8  117.99   19.62
   9   4  -8   97.76   16.24
  -9   4   9   83.83   15.17
   9  -4  -9  131.90   16.05
   9  -4  -9   58.58   13.86
   9   4  -9   67.22   11.87
  -9   4  10    0.00    3.68
   9  -4 -10    0.00    3.20
   9  -4 -10   -7.08    5.88
  -9   4  11    5.12    4.62
   9  -4 -11    9.34    4.42
   9  -4 -11    4.94    4.39
  -9   4  12    0.57    3.43
   9  -4 -12   -0.00    4.03
  -9   4  13   48.80   10.88
   9  -4 -13   55.00   11.63
  -9   4  14   14.31    5.94
   9  -4 -14   13.43    5.93
  -9   4  15   28.70    7.91
   9  -4 -15   29.05    8.10
   9  -4 -16    0.13    3.29
   9  -4 -17   22.47    7.63
   9  -4 -18   62.61   12.67
   9  -4 -19   60.50   12.46
   9  -4 -20    4.59    4.83
   9  -4 -21    2.84    4.11
   9  -4 -22    4.08    3.84
   9  -4 -23   32.25    9.24
   9   4 -23   40.77    5.74
   9  -4 -24   14.35    5.70
   9   4 -24   13.55    2.83
   9  -4 -25    8.87    4.80
   9   4 -25    6.57    2.26
   9  -4 -26   -0.00    3.79
   9   4 -26    0.00    1.52
   9  -4 -27    2.55    4.28
   9   4 -27    1.62    1.67
   9  -4 -28    7.28    4.91
   9   4 -28    8.84    3.05
   9  -4 -29   21.02    7.06
   9   4 -29   14.31    3.93
   9  -4 -30    2.57    4.27
   9   4 -30    4.11    2.46
   9  -4 -31    1.06    3.44
   9   4 -31    5.23    2.61
   9  -4 -32    0.00    3.54
   9   4 -32    0.59    2.27
   9  -4 -33   15.13    6.30
   9   4 -33    4.48    3.00
   9   4 -34    1.02    2.35
   9   4 -35    6.86    3.55
   9   4 -36    1.69    2.46
   9   4 -37    2.24    2.97
   9  -5  -1  156.42   26.06
   9   5  -1  174.73   23.66
   9   5  -1  140.35   22.50
   9   5  -1  148.06   23.39
  -9   5   2   72.10   14.19
   9  -5  -2   56.07   13.98
   9   5  -2   67.17   12.17
   9   5  -2   73.03   12.18
   9   5  -2   61.84   12.24
  -9   5   3   23.27    7.73
   9  -5  -3   21.83    8.44
   9   5  -3   18.22    5.63
   9   5  -3   14.95    5.86
  -9   5   4   62.05   14.95
   9  -5  -4   84.28   16.45
   9   5  -4   89.33   13.94
   9   5  -4   88.65   14.18
  -9   5   5   34.03    9.87
   9  -5  -5   31.70    9.84
   9   5  -5   42.00    7.80
   9   5  -5   24.36    6.94
  -9  -5   5   30.53    4.90
  -9   5   6   55.28   12.09
   9  -5  -6   52.29   12.11
   9   5  -6   44.63    8.88
   9   5  -6   55.67    9.84
  -9   5   7  203.32   23.41
   9  -5  -7  101.57   19.11
   9   5  -7   91.45   16.24
  -9   5   8    1.02    4.36
   9  -5  -8    0.00    4.63
   9   5  -8    5.48    3.02
  -9   5   9    1.97    3.78
   9  -5  -9    1.02    3.89
   9   5  -9    2.04    2.17
  -9   5  10    5.16    4.47
   9  -5 -10    4.17    4.97
   9   5 -10    5.26    2.71
  -9   5  11   59.02   12.38
   9  -5 -11   58.48   12.58
   9   5 -11   51.73    8.93
  -9   5  12   42.74   10.23
   9  -5 -12   32.58    8.96
   9   5 -12   34.56    6.44
  -9   5  13   -0.00    3.70
   9  -5 -13    0.29    3.87
   9   5 -13    0.90    1.81
  -9   5  14   26.34    7.75
   9  -5 -14   11.89    6.34
  -9   5  15   30.58    8.29
   9  -5 -15   23.67    8.25
  -9   5  16   51.04   10.43
   9  -5 -16   31.99    9.52
   9   5 -16   35.91    5.94
   9  -5 -17   63.25   12.46
   9   5 -17   46.82    7.13
   9  -5 -18    9.10    5.39
   9   5 -18    9.16    2.22
   9  -5 -19    1.51    4.29
   9   5 -19   -0.00    0.98
   9  -5 -20    9.27    5.68
   9  -5 -21    8.28    5.87
   9  -5 -22   16.08    7.44
   9  -5 -23   12.32    6.19
   9  -5 -24    8.55    5.06
   9  -5 -25    0.00    3.20
   9  -5 -26   11.73    6.03
   9  -5 -27   14.74    6.19
   9  -5 -28    2.78    5.16
   9  -5 -29    2.97    4.60
   9  -5 -30    3.04    4.44
   9  -5 -31   -0.00    3.67
   9  -5 -32    0.00    3.95
   9   5 -34    0.00    2.38
   9   5 -35    0.00    2.29
   9   5 -36    0.02    2.26
   9  -6  -1    3.11    5.77
   9   6  -1    0.80    3.40
   9   6  -1    1.70    3.24
   9  -6  -2  106.25   20.70
   9   6  -2  125.64   18.39
   9   6  -2   99.88   17.83
   9  -6  -3   24.75    9.33
   9   6  -3   38.56    8.18
   9   6  -3   31.28    8.03
   9  -6  -4   37.19   10.76
   9   6  -4   49.35    9.34
   9   6  -4   40.10    9.10
   9  -6  -5   16.46    7.48
   9   6  -5   29.01    6.71
   9   6  -5   26.34    6.85
   9  -6  -6   10.38    5.95
   9   6  -6   11.09    4.61
   9  -6  -7   24.94    8.40
   9  -6  -8   65.16   14.20
  -9   6   9   20.97    7.33
   9  -6  -9   14.78    7.12
  -9   6  10    2.05    3.80
   9  -6 -10   -0.00    3.81
  -9   6  11    0.00    4.31
   9  -6 -11   -0.00    4.73
  -9   6  12   36.74   10.39
   9  -6 -12   42.87   10.86
  -9   6  13   15.97    6.89
   9  -6 -13    4.71    5.16
  -9   6  14   47.13   11.39
   9  -6 -14   39.10   10.72
  -9   6  15   22.75    7.77
   9  -6 -15    9.14    5.77
  -9   6  16    7.26    5.13
   9  -6 -16    4.51    4.98
  -9   6  17   22.06    7.33
   9  -6 -17    0.00    4.21
   9  -6 -18   50.12   12.04
   9  -6 -19    9.78    6.40
   9  -6 -20   10.84    6.38
   9  -6 -21    6.16    4.89
   9  -6 -22    0.95    4.25
   9  -6 -23   16.03    7.13
   9  -6 -24    9.31    6.26
   9  -6 -25    3.10    4.29
   9  -6 -26    0.82    3.82
   9  -6 -27    9.50    5.65
   9  -6 -28    9.86    5.75
   9  -6 -29    2.74    4.67
   9  -6 -30    0.00    4.94
   9  -6 -31    7.49    5.13
  -9   7   1   10.45    6.19
   9  -7  -1    6.97    5.93
   9   7  -1   12.65    5.42
  -9   7   2    2.00    5.13
   9  -7  -2    9.66    7.16
   9   7  -2    3.81    3.64
  -9   7   3   -0.00    4.52
   9  -7  -3   -0.00    4.63
   9   7  -3   -0.00    2.87
  -9   7   4   22.04    8.48
   9  -7  -4   22.20    8.41
  -9   7   5    8.10    5.63
   9  -7  -5    8.55    6.13
  -9   7   6   42.27   11.78
   9  -7  -6   62.70   13.71
  -9   7   7   12.85    7.20
   9  -7  -7    2.74    4.95
  -9   7   8    3.91    4.74
   9  -7  -8   -0.00    3.80
   9  -7  -9   26.54    8.85
   9  -7 -10   26.86    9.06
   9  -7 -11   24.77    8.76
   9  -7 -12   70.91   15.23
   9  -7 -13    6.17    5.89
   9  -7 -14   12.50    6.65
   9  -7 -15    5.71    5.97
   9  -7 -16   64.33   14.29
  -9   7  17    6.18    5.74
   9  -7 -17    2.57    4.96
   9  -7 -18    2.56    4.73
   9  -7 -19    4.92    4.64
   9  -7 -20    9.85    6.50
   9  -7 -21   16.52    7.77
   9  -7 -22   31.47    9.71
   9  -7 -23    4.87    5.27
   9  -7 -24    2.67    4.81
   9  -7 -25   -0.00    4.63
   9  -7 -26   18.18    7.50
   9  -7 -27    8.25    6.43
   9  -7 -28   11.47    6.34
   9  -7 -29   -0.00    5.18
   9  -7 -30   -0.00    4.26
  -9   8   1   15.59    7.47
   9  -8  -1   11.95    7.21
   9   8  -1   18.69    6.36
  -9   8   2   20.10    8.40
   9  -8  -2   20.86    8.95
   9   8  -2   27.68    7.52
  -9   8   3    0.14    4.24
   9  -8  -3    1.24    5.33
  -9   8   4   61.23   14.48
   9  -8  -4   72.56   16.02
  -9   8   5    4.16    5.15
   9  -8  -5    3.81    4.72
  -9   8   6    6.40    6.19
   9  -8  -6    0.00    4.17
  -9   8   7    0.00    5.16
   9  -8  -7    0.60    4.26
  -9   8   8   74.41   16.31
   9  -8  -8   90.09   17.71
  -9   8   9    6.51    6.29
   9  -8  -9    5.63    5.62
  -9   8  10    5.23    5.97
   9  -8 -10   37.40   10.05
  -9   8  11    4.15    4.96
   9  -8 -11   -0.00    5.37
  -9   8  12   14.57    7.16
   9  -8 -12   13.54    7.39
  -9   8  13   -0.00    4.67
   9  -8 -13   -0.00    4.83
  -9   8  14   13.33    6.98
   9  -8 -14   33.13    9.79
  -9   8  15    0.60    4.04
   9  -8 -15    6.94    6.26
  -9   8  16    3.90    5.30
   9  -8 -16    3.98    5.79
  -9   8  17    7.25    5.17
   9  -8 -17    8.73    6.09
  -9   8  18   23.10    8.24
   9  -8 -18    0.59    3.56
   9  -8 -19   13.15    6.85
   9  -8 -20   20.73    8.78
   9  -8 -21    0.00    4.64
   9  -8 -22    0.00    5.29
   9  -8 -23    0.38    4.37
   9  -8 -24   17.75    8.42
   9  -8 -25    0.28    4.75
   9  -8 -26   12.76    7.00
   9  -8 -27   -0.00    5.79
   9  -8 -28    5.15    6.73
   9  -8 -29    6.20    4.94
  -9   9   1    3.49    5.15
   9  -9  -1   11.28    7.74
   9   9  -1    6.93    4.33
  -9   9   2   36.97   11.97
   9  -9  -2   63.94   15.15
  -9   9   3    5.50    5.87
   9  -9  -3    0.00    4.84
  -9   9   4    3.80    5.84
   9  -9  -4   11.59    7.13
  -9   9   5    0.00    4.23
   9  -9  -5    1.54    4.36
  -9   9   6  100.83   18.22
   9  -9  -6   52.49   15.10
  -9   9   7    2.27    4.98
   9  -9  -7    0.49    4.43
  -9   9   8    2.49    5.78
   9  -9  -8    4.78    6.01
  -9   9   9    0.12    3.63
   9  -9  -9   -0.00    5.07
  -9   9  10    8.65    6.86
   9  -9 -10   14.74    8.15
  -9   9  11   -0.00    4.33
   9  -9 -11    2.08    4.54
  -9   9  12   51.77   13.02
   9  -9 -12   54.26   13.59
  -9   9  13    1.67    4.35
   9  -9 -13    4.76    5.11
  -9   9  14   -2.07    5.26
   9  -9 -14    1.52    3.73
  -9   9  15    3.57    5.10
   9  -9 -15    6.07    5.75
  -9   9  16   37.26   11.05
   9  -9 -16   32.31   11.14
  -9   9  17    8.65    6.14
   9  -9 -17    3.70    4.94
  -9   9  18    2.31    4.52
   9  -9 -18   -0.00    4.63
  -9   9  19    5.10    5.62
   9  -9 -19    0.00    6.49
   9  -9 -20   -0.00    5.61
   9  -9 -21    1.29    5.13
   9  -9 -22   17.62    9.26
   9  -9 -23    4.68    5.90
   9  -9 -24    0.00    4.89
   9  -9 -25    0.00    5.76
   9  -9 -26   16.22    8.32
   9  -9 -27    6.08    6.09
  -9  10   1    0.00    4.43
   9 -10  -1    6.92    6.44
  -9  10   2   31.67   10.60
   9 -10  -2   26.47   10.60
  -9  10   3    0.00    5.14
   9 -10  -3   15.53    8.39
  -9  10   4   37.18   11.97
   9 -10  -4   50.34   13.81
  -9  10   5    1.42    4.82
   9 -10  -5   -0.00    5.05
  -9  10   6    8.71    6.77
   9 -10  -6    1.50    4.67
  -9  10   7   12.76    7.27
   9 -10  -7   -0.00    4.47
  -9  10   8   39.56   11.17
   9 -10  -8   21.10    9.58
  -9  10   9    5.20    5.89
   9 -10  -9    9.59    6.89
  -9  10  10    6.49    6.23
   9 -10 -10    6.62    6.73
  -9  10  11   21.47    8.19
   9 -10 -11    0.09    3.04
  -9  10  12   12.74    7.51
   9 -10 -12    4.28    5.66
  -9  10  13    0.32    4.42
   9 -10 -13   -0.00    4.37
  -9  10  14   20.09    8.86
   9 -10 -14   20.58    9.11
  -9  10  15    1.64    4.21
   9 -10 -15    4.74    4.83
  -9  10  16   -0.00    4.19
   9 -10 -16    0.03    4.73
  -9  10  17    0.65    4.06
   9 -10 -17    5.76    6.48
  -9  10  18   26.83    9.49
   9 -10 -18   22.81    9.82
  -9  10  19   -0.00    4.95
   9 -10 -19    0.15    5.29
   9 -10 -20    7.43    6.53
   9 -10 -21    0.00    5.14
   9 -10 -22    6.08    6.83
   9 -10 -23    2.82    5.62
   9 -10 -24    1.52    5.29
   9 -10 -25    2.34    5.85
   9 -10 -26   -0.00    5.04
  -9  11   1   -0.00    5.56
   9 -11  -1    3.22    6.36
  -9  11   2   24.01   10.11
   9 -11  -2   24.34   10.20
  -9  11   3    1.06    5.06
   9 -11  -3    2.94    5.96
  -9  11   4   19.34    8.80
   9 -11  -4   28.47   10.94
  -9  11   5   -0.00    5.39
   9 -11  -5   -0.00    5.58
  -9  11   6   24.74   10.34
   9 -11  -6   16.88    9.36
  -9  11   7   -0.00    4.67
   9 -11  -7   -0.00    4.25
  -9  11   8    0.99    4.64
   9 -11  -8    1.86    4.94
  -9  11   9    3.49    5.54
  -9  11  10   16.17    9.13
   9 -11 -10   29.25   10.70
  -9  11  11   -0.00    5.15
   9 -11 -11   -0.00    5.43
  -9  11  12    4.12    7.45
   9 -11 -12   30.76   10.02
  -9  11  13   -0.00    4.60
   9 -11 -13    0.00    5.98
  -9  11  14   -0.00    4.90
   9 -11 -14   -0.00    5.59
  -9  11  15    1.52    4.93
   9 -11 -15   -0.00    4.91
  -9  11  16   32.80   10.72
   9 -11 -16   27.02   10.28
  -9  11  17   -0.00    4.56
   9 -11 -17   10.09    7.10
  -9  11  18   -0.00    4.67
   9 -11 -18   -0.00    5.32
  -9  11  19   -0.00    4.57
   9 -11 -19   -0.00    4.93
  -9  11  20    6.22    6.44
   9 -11 -20    0.00    6.70
   9 -11 -21   -0.00    5.54
   9 -11 -22    3.39    7.16
   9 -11 -23   -0.00    5.49
   9 -11 -24    3.99    5.29
  -9  12   1   -0.00    5.28
   9 -12  -1   10.56    7.83
  -9  12   2    5.93    6.11
   9 -12  -2    2.93    6.19
  -9  12   3    2.11    5.21
   9 -12  -3    1.56    5.58
  -9  12   4   27.11   10.20
   9 -12  -4   27.15   11.08
  -9  12   5    0.96    5.44
   9 -12  -5    4.05    6.65
  -9  12   6    5.11    6.12
   9 -12  -6   -0.00    4.33
  -9  12   7    4.30    6.63
   9 -12  -7    5.08    6.51
  -9  12   8   24.25   10.13
   9 -12  -8   16.87    8.75
  -9  12   9    2.02    6.40
   9 -12  -9    4.79    5.53
  -9  12  10    8.28    6.76
   9 -12 -10    2.45    6.32
  -9  12  11   -0.00    5.53
   9 -12 -11   -0.00    5.32
  -9  12  12    5.79    5.94
   9 -12 -12    7.18    6.20
  -9  12  13   -0.00    5.13
   9 -12 -13    0.00    5.49
  -9  12  14   21.04    9.02
   9 -12 -14   20.22    9.77
  -9  12  15   -0.00    4.30
   9 -12 -15   -0.00    5.63
  -9  12  16   -0.00    4.76
   9 -12 -16   -0.00    3.88
  -9  12  17    4.69    6.25
   9 -12 -17    4.05    6.57
  -9  12  18    6.92    6.91
   9 -12 -18    6.50    6.11
  -9  12  19    5.17    5.87
   9 -12 -19    7.47    7.15
  -9  12  20    9.39    7.22
   9 -12 -20   10.52    8.39
  -9  12  21    3.24    5.84
   9 -12 -21   -0.00    5.19
   9 -12 -22    0.00    5.00
  -9  13   1   11.14    7.51
   9 -13  -1    3.35    6.78
  -9  13   2    7.79    7.31
   9 -13  -2    2.40    5.74
  -9  13   3   -0.00    4.52
   9 -13  -3   -0.00    5.63
  -9  13   4   -0.00    4.87
   9 -13  -4    3.71    5.69
  -9  13   5    3.99    6.50
   9 -13  -5    1.74    6.03
  -9  13   6   14.39    8.40
   9 -13  -6    4.66    5.96
  -9  13   7   -0.00    6.10
   9 -13  -7    0.00    4.97
  -9  13   8    8.14    7.12
   9 -13  -8   -0.00    5.17
  -9  13   9    5.84    7.12
   9 -13  -9    0.43    4.91
  -9  13  10   10.43    6.79
   9 -13 -10    0.77    6.19
  -9  13  11    0.38    5.13
   9 -13 -11    1.38    5.23
  -9  13  12    5.85    6.33
   9 -13 -12    8.90    7.71
  -9  13  13    6.77    6.85
   9 -13 -13    0.35    5.95
  -9  13  14    2.76    5.33
   9 -13 -14   -0.00    4.84
  -9  13  15    1.22    5.24
   9 -13 -15    4.03    5.80
  -9  13  16   12.91    7.63
   9 -13 -16    0.92    5.70
  -9  13  17    6.01    6.11
   9 -13 -17    2.79    5.03
  -9  13  18    6.52    5.88
   9 -13 -18    2.16    5.68
  -9  13  19    0.88    4.48
   9 -13 -19   -0.00    4.38
  -9  13  20    0.00    4.55
   9 -13 -20    1.98    5.68
  -9  13  21    2.84    5.64
  -9  14   1   -0.00    5.59
   9 -14  -1    1.04    6.07
  -9  14   2    6.62    6.33
   9 -14  -2    2.29    6.76
  -9  14   3    4.74    5.64
   9 -14  -3   10.22    7.89
  -9  14   4    6.08    7.36
   9 -14  -4   12.03    9.28
  -9  14   5    7.06    6.29
   9 -14  -5    3.07    5.73
  -9  14   6   -0.00    5.54
   9 -14  -6    3.96    6.40
  -9  14   7    2.16    6.01
   9 -14  -7    4.09    5.56
  -9  14   8    8.86    7.02
   9 -14  -8   -0.00    5.60
  -9  14   9    1.92    5.80
   9 -14  -9   -0.00    5.75
  -9  14  10    3.50    6.21
   9 -14 -10    1.06    6.21
  -9  14  11   -0.00    6.26
   9 -14 -11    0.00    5.16
  -9  14  12    6.39    6.77
   9 -14 -12    1.70    5.36
  -9  14  13    1.57    5.48
   9 -14 -13    3.83    6.90
  -9  14  14    3.79    6.14
   9 -14 -14    0.00    6.16
  -9  14  15    0.42    5.72
   9 -14 -15    1.48    5.58
  -9  14  16   -0.00    5.76
   9 -14 -16    0.00    6.09
  -9  14  17    0.00    5.22
   9 -14 -17    5.93    5.45
  -9  14  18    3.99    5.44
   9 -14 -18   -0.00    5.84
  -9  14  19    0.00    6.45
  -9  14  20   -0.00    4.96
  -9  14  21    2.33    5.48
  -9  15   1    2.28    5.61
  -9  15   2    0.00    6.14
  -9  15   3    0.98    5.33
  -9  15   4    2.55    5.67
  -9  15   5   -0.00    5.58
   9 -15  -5   -0.00    5.25
  -9  15   6   16.88    8.72
   9 -15  -6    0.00    5.72
  -9  15   7   -0.00    6.67
   9 -15  -7    0.00    4.49
  -9  15   8    0.01    5.54
   9 -15  -8    0.24    4.74
  -9  15   9    5.28    7.27
   9 -15  -9    5.75    6.25
  -9  15  10    0.00    5.70
   9 -15 -10    8.15    7.40
  -9  15  11   11.50    7.57
   9 -15 -11    0.59    4.77
  -9  15  12    0.00    4.99
   9 -15 -12    5.42    6.69
  -9  15  13    0.00    4.93
   9 -15 -13   -0.00    5.72
   9 -15 -14   -0.00    6.51
   9 -15 -15   -0.00    7.39
   9 -16 -11    0.00    5.20
   9 -16 -12    1.25    7.15
  -8   0   1   -0.00    3.14
   8   0  -1    0.00    2.35
   8   0  -1    1.93    3.51
  -8   0   2  560.94   71.16
   8   0  -2  555.31   70.97
   8   0  -2  558.66   71.54
  -8   0   3   -0.00    2.58
   8   0  -3    0.00    2.59
   8   0  -3   -0.00    3.32
  -8   0   4   91.17   15.37
   8   0  -4  110.05   15.89
  -8   0   5    0.00    2.21
   8   0  -5   -0.00    2.32
   8   0  -5    1.75    2.53
  -8   0   6   94.05   15.32
   8   0  -6  103.47   15.49
   8   0  -6  111.78   16.30
  -8   0   7   -0.00    2.28
  -8   0   7    1.12    1.50
   8   0  -7    0.00    2.12
   8   0  -7    1.14    2.68
  -8   0   8  209.99   30.94
  -8   0   8  232.68   28.97
  -8   0   8  231.93   28.88
   8   0  -8  276.90   31.55
   8   0  -8  258.16   32.26
  -8   0   9    0.75    1.90
   8   0  -9   -0.00    1.94
   8   0  -9    1.95    2.82
  -8   0  10   -0.00    1.94
   8   0 -10    0.96    1.75
   8   0 -10    0.00    2.53
  -8   0  11    3.97    2.27
   8   0 -11    0.00    1.52
   8   0 -11    0.00    2.19
  -8   0  12  203.38   28.72
   8   0 -12  248.41   28.86
   8   0 -12  213.84   29.46
  -8   0  13   -0.00    1.83
   8   0 -13    1.23    1.68
   8   0 -13    0.89    2.18
   8   0 -18  119.09   17.10
   8   0 -19    0.46    1.86
   8   0 -20   18.26    4.86
   8   0 -21    0.09    2.05
   8   0 -22   45.78    8.52
   8   0 -23   -0.00    2.60
   8   0 -24   41.11    8.14
   8   0 -25   -0.00    2.63
   8   0 -26   -0.00    2.46
   8   0 -27   -0.00    2.77
   8   0 -28   59.86   11.14
   8   0 -29    0.00    2.53
   8   0 -30   11.19    4.32
   8   0 -31    2.18    2.93
   8   0 -32    6.74    4.28
   8   0 -33    0.65    3.17
   8   0 -34   10.51    5.13
   8   0 -35   -0.00    3.27
   8   0 -36   -0.00    3.84
   8   0 -37    4.71    4.19
  -8   1   1   97.75   14.71
   8  -1  -1   91.26   14.19
   8  -1  -1   69.80   13.91
   8   1  -1   72.72   12.94
   8   1  -1   63.49   13.07
  -8  -1   1   87.18   13.81
  -8   1   2    2.87    3.38
   8  -1  -2   -0.00    2.92
   8  -1  -2    0.00    3.36
   8   1  -2   -0.00    2.52
   8   1  -2    4.18    3.11
  -8  -1   2    1.66    2.57
  -8   1   3    5.77    3.59
   8  -1  -3    3.56    3.09
   8  -1  -3    1.66    3.32
   8   1  -3    4.93    3.13
   8   1  -3    5.75    3.56
  -8  -1   3    5.39    2.97
  -8   1   4    5.94    5.13
   8  -1  -4   41.75    7.76
   8  -1  -4   34.94    7.97
   8   1  -4   43.08    7.30
   8   1  -4   37.55    7.42
  -8  -1   4   42.01    7.45
  -8  -1   4   46.16    6.68
  -8   1   5    7.02    3.73
   8  -1  -5    3.59    3.43
   8  -1  -5    6.54    4.09
   8   1  -5    2.35    2.74
   8   1  -5    9.68    3.86
  -8  -1   5    9.84    3.58
  -8  -1   5    7.19    2.60
  -8   1   6  112.29   15.74
   8  -1  -6  116.52   15.61
   8  -1  -6   88.09   15.49
   8   1  -6  105.61   14.66
   8   1  -6   83.55   14.47
  -8  -1   6   88.83   14.27
  -8  -1   6  101.78   12.85
  -8  -1   6   88.30   12.62
  -8   1   7    1.51    2.54
   8  -1  -7    2.55    2.64
   8  -1  -7    6.24    3.75
   8   1  -7   10.29    3.39
   8   1  -7    5.38    3.29
  -8  -1   7   10.39    3.24
  -8   1   8    3.08    2.62
   8  -1  -8   -0.00    2.37
   8  -1  -8    0.45    3.08
   8   1  -8    3.45    2.33
   8   1  -8    5.10    3.13
  -8  -1   8    2.58    2.11
  -8   1   9   19.51    5.13
   8  -1  -9   20.66    4.67
   8  -1  -9   10.59    4.32
   8   1  -9   17.56    3.86
   8   1  -9   10.87    3.75
  -8  -1   9   12.00    3.58
  -8   1  10  175.89   24.03
   8  -1 -10  277.36   25.18
   8  -1 -10  156.46   24.12
   8   1 -10  160.12   22.36
   8   1 -10  161.51   23.22
  -8  -1  10  156.84   22.46
  -8   1  11   11.76    3.75
   8  -1 -11   12.99    3.68
   8   1 -11    7.59    2.49
   8   1 -11    5.80    2.80
  -8  -1  11   13.03    2.93
  -8   1  12   12.49    4.22
   8  -1 -12   17.40    4.32
   8   1 -12   13.62    2.95
   8   1 -12   12.78    3.73
  -8  -1  12   18.47    3.34
  -8   1  13    1.19    2.37
   8  -1 -13    1.09    2.06
   8   1 -13    1.06    1.89
  -8   1  14   76.82   12.08
   8   1 -14   74.62   11.15
  -8   1  15   68.29   10.38
   8   1 -15   53.69    8.97
   8  -1 -16   92.11   14.50
   8  -1 -17    1.21    2.59
   8  -1 -18    5.95    3.40
   8  -1 -19    6.79    3.48
   8  -1 -20   23.73    5.82
   8   1 -20   18.51    4.56
   8  -1 -21   -0.00    2.21
   8   1 -21    2.59    2.43
   8  -1 -22   81.31   14.47
   8   1 -22  101.18   13.96
   8  -1 -23    3.78    2.99
   8   1 -23    0.81    1.88
   8  -1 -24    1.99    2.80
   8   1 -24   12.07    3.62
   8  -1 -25    1.82    3.05
   8   1 -25    1.29    2.62
   8  -1 -26   19.07    6.16
   8   1 -26   26.08    5.94
   8  -1 -27    1.63    2.73
   8   1 -27   -0.00    2.28
   8  -1 -28    0.82    2.93
   8   1 -28    4.65    3.26
   8  -1 -29    0.50    3.35
   8   1 -29   -0.00    2.55
   8  -1 -30   29.45    7.61
   8   1 -30   27.32    6.90
   8  -1 -31   -0.00    3.27
   8   1 -31    2.18    3.09
   8  -1 -32   15.82    6.07
   8   1 -32   21.11    6.11
   8  -1 -33   -0.00    2.98
   8   1 -33    0.50    2.44
   8  -1 -34    3.79    4.11
   8   1 -34    2.33    3.68
   8  -1 -35    2.42    3.66
   8   1 -35   -0.00    2.84
   8  -1 -36   10.37    5.63
   8   1 -36   21.01    6.36
   8  -1 -37   -0.00    3.50
   8   1 -37    1.40    2.99
  -8   2   1   -0.00    2.58
   8  -2  -1    0.26    3.03
   8  -2  -1    0.10    3.35
   8   2  -1    0.05    1.93
   8   2  -1    0.21    2.26
  -8  -2   1    0.32    2.26
  -8  -2   1    0.36    2.30
  -8   2   2   62.98   11.48
   8  -2  -2   82.57   12.12
   8  -2  -2   58.81   11.48
   8   2  -2   60.96   10.25
   8   2  -2   21.67    8.82
  -8  -2   2   61.84   10.53
  -8  -2   2   77.49   10.56
  -8   2   3    9.86    4.40
   8  -2  -3   24.08    5.88
   8  -2  -3   17.33    5.67
   8   2  -3   18.73    4.93
   8   2  -3    9.68    4.24
  -8  -2   3   11.31    4.04
  -8  -2   3    9.04    3.32
  -8   2   4   67.66   10.78
   8  -2  -4   50.82    9.81
   8  -2  -4   54.04   10.83
   8   2  -4   62.59    9.39
   8   2  -4   39.34    8.73
  -8  -2   4   42.99    8.71
  -8  -2   4   40.48    7.54
  -8   2   5    9.82    4.46
   8  -2  -5    6.44    3.65
   8  -2  -5   13.54    5.18
   8   2  -5   12.40    3.90
   8   2  -5    4.69    3.15
  -8  -2   5    7.98    3.38
  -8  -2   5   12.12    2.63
  -8  -2   5   12.19    2.64
  -8   2   6   94.65   15.74
   8  -2  -6  113.80   15.96
   8  -2  -6   84.38   16.02
   8   2  -6  100.94   14.44
   8   2  -6  102.54   14.95
  -8  -2   6   87.42   14.22
  -8   2   7   40.04    8.82
   8  -2  -7   36.65    8.21
   8   2  -7   53.58    7.92
   8   2  -7   43.80    7.98
  -8  -2   7   38.65    7.33
  -8   2   8  178.50   21.24
   8  -2  -8  129.66   19.21
   8   2  -8  131.00   17.87
   8   2  -8  129.71   18.45
  -8  -2   8  115.75   17.74
  -8   2   9    9.63    4.30
   8  -2  -9   14.03    4.50
   8   2  -9   14.88    3.40
   8   2  -9   12.47    3.66
  -8  -2   9    9.58    3.06
  -8   2  10    1.06    2.77
   8  -2 -10    0.00    2.63
   8   2 -10    0.88    1.32
   8   2 -10   -0.00    1.40
   8   2 -10   -0.00    1.96
  -8  -2  10    0.16    1.16
  -8   2  11   -0.00    2.53
   8  -2 -11    2.06    2.73
   8   2 -11    2.31    1.22
   8   2 -11    1.71    1.13
   8   2 -11    2.40    2.01
  -8   2  12   59.69   11.01
   8  -2 -12   65.84   10.58
   8   2 -12   59.75    9.25
  -8   2  13   42.02    8.37
   8  -2 -13   45.74    7.90
   8   2 -13   33.27    6.03
  -8   2  14   29.69    7.08
   8  -2 -14   41.04    7.00
   8  -2 -14   18.18    6.11
   8   2 -14   31.27    5.11
  -8   2  15   37.63    7.30
   8  -2 -15   30.72    7.33
   8   2 -15   25.85    4.72
  -8   2  16   35.32    7.64
   8  -2 -16   31.78    7.88
   8   2 -16   36.42    5.63
   8  -2 -17   25.39    7.02
   8   2 -17   27.61    4.59
   8  -2 -18  211.72   29.68
   8  -2 -19    2.80    3.02
   8  -2 -20    1.36    2.69
   8  -2 -21    0.13    2.66
   8   2 -21    1.10    1.56
   8  -2 -22   11.09    5.25
   8   2 -22   40.37    5.61
   8  -2 -23    1.67    3.36
   8   2 -23    0.90    1.94
   8  -2 -24    8.93    4.19
   8   2 -24   10.05    3.38
   8  -2 -25   -0.00    2.59
   8   2 -25    1.61    2.33
   8  -2 -26    4.63    3.58
   8   2 -26   -0.00    2.06
   8  -2 -27    0.11    3.42
   8   2 -27    0.00    2.25
   8  -2 -28   21.78    6.88
   8   2 -28   20.34    5.34
   8  -2 -29    0.08    2.95
   8   2 -29    2.63    2.84
   8  -2 -30    6.52    4.43
   8   2 -30    7.04    3.69
   8  -2 -31    1.01    3.11
   8   2 -31    2.12    2.77
   8  -2 -32    8.89    4.62
   8   2 -32    8.04    4.19
   8  -2 -33    2.96    3.70
   8   2 -33    0.36    2.57
   8  -2 -34   11.52    5.71
   8   2 -34    9.64    4.58
   8  -2 -35   -0.00    3.08
   8   2 -35    0.00    2.86
   8  -2 -36    3.47    4.30
   8   2 -36    2.26    3.52
   8   2 -37    0.93    2.81
  -8   3   1  104.07   17.50
   8  -3  -1   98.89   16.88
   8   3  -1  102.85   16.00
  -8  -3   1   96.82   16.27
  -8  -3   1  109.78   16.02
  -8   3   2    3.72    4.60
   8  -3  -2    1.16    3.09
   8   3  -2    2.54    2.72
   8   3  -2    0.00    2.97
  -8  -3   2    9.05    3.96
  -8  -3   2    2.04    1.98
  -8   3   3   66.23   11.55
   8  -3  -3   46.13    9.88
   8   3  -3   50.86    9.39
   8   3  -3   47.01    8.84
   8   3  -3   41.96    9.15
  -8  -3   3   54.31    9.59
  -8  -3   3   46.19    8.13
  -8   3   4  125.49   18.93
   8  -3  -4  156.90   19.19
   8   3  -4  135.82   17.33
   8   3  -4  180.78   18.10
   8   3  -4   49.82   15.20
  -8  -3   4  125.84   17.25
  -8  -3   4  117.12   15.44
  -8   3   5   14.90    5.62
   8  -3  -5   12.01    5.08
   8   3  -5   10.91    3.93
   8   3  -5   11.81    3.82
   8   3  -5   13.14    4.49
  -8  -3   5   11.43    2.47
  -8  -3   5   17.27    2.73
  -8   3   6   57.16   10.88
   8  -3  -6   52.80    9.81
   8   3  -6   48.54    8.20
   8   3  -6   47.59    8.16
   8   3  -6   37.58    8.01
  -8   3   7   23.90    6.86
   8  -3  -7   28.11    6.68
   8   3  -7   23.52    5.03
   8   3  -7   31.95    5.62
   8   3  -7   22.55    5.43
  -8   3   8    2.83    3.92
   8  -3  -8   10.44    4.07
   8   3  -8    7.12    2.48
   8   3  -8    6.73    2.40
   8   3  -8    7.58    3.09
  -8   3   9    4.54    3.52
   8  -3  -9    4.29    3.13
   8   3  -9    2.61    1.58
   8   3  -9    3.47    1.97
   8   3  -9    0.00    1.76
  -8   3  10  118.63   17.64
   8  -3 -10  113.61   16.52
   8   3 -10  103.17   13.55
   8   3 -10  105.55   13.67
   8   3 -10   93.44   14.38
  -8   3  11  108.48   17.75
   8  -3 -11  140.73   17.85
   8   3 -11  101.51   15.04
  -8   3  12    7.99    4.29
   8  -3 -12    7.14    3.62
   8  -3 -12    0.18    3.24
   8   3 -12    3.09    1.86
  -8   3  13    4.32    3.74
   8  -3 -13    6.39    3.51
   8  -3 -13   10.61    4.85
   8   3 -13   12.59    2.69
  -8   3  14   27.25    6.99
   8  -3 -14   21.57    6.10
   8  -3 -14   33.76    7.95
   8   3 -14   30.84    4.61
  -8   3  15   52.26    9.54
   8  -3 -15   35.62    8.56
   8   3 -15   35.15    5.31
  -8   3  16  103.72   17.16
   8  -3 -16  127.87   18.45
   8   3 -16  106.41   13.53
  -8   3  17   -0.00    3.52
   8  -3 -17   -0.00    3.68
   8  -3 -18   -0.00    3.51
   8   3 -18    2.94    1.15
   8  -3 -19    8.62    4.76
   8  -3 -20  112.81   17.50
   8   3 -20  100.76   13.37
   8  -3 -21    9.63    4.94
   8   3 -21   10.43    2.49
   8   3 -21    6.65    2.24
   8  -3 -22   18.17    6.48
   8   3 -22   21.64    4.05
   8  -3 -23   -0.00    2.79
   8   3 -23    2.05    1.87
   8  -3 -24   13.81    5.70
   8   3 -24   29.34    5.04
   8  -3 -25   24.61    7.22
   8   3 -25   23.50    4.98
   8  -3 -26    7.24    5.12
   8   3 -26    7.24    2.90
   8  -3 -27    3.25    3.62
   8   3 -27    1.99    2.10
   8  -3 -28    4.51    4.34
   8   3 -28   -0.00    2.03
   8  -3 -29    0.85    3.55
   8   3 -29    4.02    2.95
   8  -3 -30   21.37    7.27
   8   3 -30    7.12    3.47
   8  -3 -31    0.00    3.57
   8   3 -31    0.38    2.37
   8  -3 -32   16.87    6.38
   8   3 -32    8.89    4.12
   8  -3 -33    0.95    4.11
   8   3 -33    0.44    2.50
   8  -3 -34    5.85    5.11
   8   3 -34    0.00    2.32
   8  -3 -35    4.18    4.44
   8   3 -35    3.24    3.44
   8   3 -36   17.18    5.74
   8   3 -37    0.49    2.52
  -8   4   1  104.30   17.41
   8   4  -1   87.86   14.87
   8   4  -1   91.97   14.85
  -8  -4   1   92.82   14.64
  -8   4   2    0.44    3.49
   8   4  -2   22.64    5.53
   8   4  -2   30.83    6.21
  -8  -4   2   32.25    5.73
  -8   4   3   18.03    6.87
   8   4  -3   18.58    5.31
   8   4  -3   20.68    5.52
  -8  -4   3   30.12    5.48
  -8   4   4  185.52   26.59
   8  -4  -4  167.95   25.18
   8   4  -4  187.37   23.95
   8   4  -4  170.15   23.56
  -8  -4   4  156.69   22.06
  -8   4   5    5.63    4.67
   8  -4  -5   22.63    6.03
   8   4  -5   11.00    3.77
   8   4  -5   15.46    4.15
  -8  -4   5   10.85    2.27
  -8  -4   5   10.19    2.21
   8  -4  -6   56.72   10.88
   8   4  -6   51.24    9.01
   8   4  -6   56.20    9.18
  -8   4   7  123.32   18.64
   8  -4  -7  116.13   17.36
   8   4  -7   99.99   15.02
   8   4  -7  112.56   15.26
   8   4  -7   93.14   15.35
  -8   4   8   37.50    9.29
   8  -4  -8   44.68    8.87
   8   4  -8   39.64    6.69
   8   4  -8   37.38    6.54
   8   4  -8   36.66    7.15
  -8   4   9    5.88    4.47
   8  -4  -9   10.17    4.50
   8  -4  -9    7.67    5.63
   8   4  -9   15.05    3.05
   8   4  -9    9.81    3.44
  -8   4  10    0.00    3.42
   8  -4 -10    5.20    3.36
   8  -4 -10    0.92    4.26
   8   4 -10    3.80    1.55
   8   4 -10    3.99    2.22
  -8   4  11   12.00    5.02
   8  -4 -11    6.98    3.86
   8  -4 -11   12.18    5.57
   8   4 -11    7.18    2.64
  -8   4  12  100.58   17.10
   8  -4 -12  103.30   16.22
   8  -4 -12   87.43   16.62
   8   4 -12  103.37   13.77
  -8   4  13   11.78    5.33
   8  -4 -13   20.34    5.76
   8  -4 -13   17.42    6.38
   8   4 -13   16.07    3.26
  -8   4  14   60.28   11.80
   8  -4 -14   59.21   11.06
   8  -4 -14   73.75   12.89
   8   4 -14   60.04    8.24
   8   4 -14   54.12    8.08
  -8   4  15    1.29    3.78
   8  -4 -15    2.86    3.03
   8  -4 -15    5.25    3.81
   8   4 -15    0.51    1.16
   8   4 -15    0.45    1.11
  -8   4  16   24.41    6.96
   8  -4 -16   17.89    6.47
   8   4 -16   21.14    3.19
  -8   4  17   28.56    7.33
   8  -4 -17   10.12    5.44
  -8   4  18   98.57   16.36
   8  -4 -18   85.38   16.00
   8  -4 -19   11.46    5.60
   8  -4 -20    6.00    5.49
   8   4 -20   20.69    3.19
   8  -4 -21    0.00    3.48
   8   4 -21   -0.00    1.27
   8  -4 -22   22.12    7.14
   8  -4 -23   15.28    6.33
   8  -4 -24    6.73    4.48
   8  -4 -25    0.00    4.16
   8  -4 -26    2.17    3.46
   8  -4 -27   -0.00    3.64
   8  -4 -28    4.62    4.70
   8  -4 -29   10.17    5.85
   8  -4 -30   -0.00    4.57
   8  -4 -31    0.00    4.85
   8  -4 -32    8.65    5.88
   8  -4 -33    3.74    4.05
   8  -4 -34    6.87    5.26
   8  -4 -35    0.00    3.69
   8   4 -36    1.12    2.75
   8   4 -37    0.00    2.36
  -8   5   1   39.95   10.20
   8   5  -1   35.41    8.34
   8   5  -1   38.70    8.35
  -8  -5   1   44.11    8.40
  -8   5   2   38.54    9.90
   8   5  -2   30.16    7.52
   8   5  -2   32.39    7.51
  -8  -5   2   42.17    7.64
  -8   5   3  110.80   18.13
   8   5  -3  110.79   15.67
   8   5  -3   89.69   14.96
  -8  -5   3   88.03   14.03
  -8   5   4    0.00    4.34
   8   5  -4   19.93    5.07
   8   5  -4   17.26    4.68
  -8  -5   4   14.66    3.67
  -8   5   5   55.90   12.62
   8  -5  -5   74.29   13.75
   8   5  -5   68.55   10.76
   8   5  -5   62.28   10.47
  -8  -5   5   56.68    8.52
  -8   5   6  100.49   16.20
   8  -5  -6   83.34   15.76
   8   5  -6   66.63   12.09
   8   5  -6   86.95   12.66
  -8   5   7   -0.00    3.81
   8  -5  -7    0.00    4.29
   8   5  -7    1.59    2.11
   8   5  -7    9.54    3.30
   8   5  -7    6.59    3.14
  -8   5   8    5.48    4.84
   8  -5  -8    3.99    4.80
   8   5  -8    9.73    3.07
   8   5  -8   14.39    4.23
  -8   5   9    5.32    4.84
   8  -5  -9    7.12    5.42
   8   5  -9    9.58    2.79
   8   5  -9   12.56    3.92
  -8   5  10  209.42   30.73
   8  -5 -10  182.15   30.35
   8   5 -10  217.12   27.75
  -8   5  11   44.39   10.16
   8  -5 -11   40.52    9.75
   8   5 -11   34.81    6.87
  -8   5  12    0.99    3.42
   8  -5 -12   -0.00    4.47
   8   5 -12    2.85    2.17
  -8   5  13   -0.00    3.77
   8  -5 -13    2.02    3.71
   8   5 -13    1.67    1.82
  -8   5  14    8.18    5.02
   8  -5 -14   10.08    5.20
   8   5 -14   12.24    2.99
  -8   5  15   24.00    7.90
   8  -5 -15   14.62    7.15
   8   5 -15   32.65    5.00
  -8   5  16   49.04   12.63
   8  -5 -16  104.15   16.10
   8   5 -16   72.79    9.93
  -8   5  17   12.70    5.72
   8  -5 -17   17.25    6.65
   8   5 -17    9.83    2.52
  -8   5  18    8.26    5.10
   8  -5 -18    6.96    5.37
   8   5 -18    4.82    1.90
  -8   5  19   18.22    7.04
   8  -5 -19   19.92    7.15
   8   5 -19   24.24    4.04
   8  -5 -20   32.70    8.84
   8   5 -20   25.77    4.49
   8  -5 -21   52.90   12.31
   8  -5 -22   23.26    7.81
   8  -5 -23   -0.00    4.05
   8  -5 -24   11.76    5.92
   8  -5 -25   15.28    7.16
   8  -5 -26   16.86    7.09
   8  -5 -27    2.03    3.72
   8  -5 -28    0.00    3.70
   8  -5 -29    8.35    5.86
   8  -5 -30    7.30    5.50
   8  -5 -31    0.00    4.21
   8  -5 -32   12.03    5.94
   8  -5 -33    1.90    4.86
   8  -5 -34    7.08    5.31
   8  -6  -1  126.55   21.97
   8   6  -1  114.50   18.23
   8   6  -1  101.69   17.77
   8   6  -1  128.11   19.04
   8  -6  -2   90.12   18.59
   8   6  -2   95.80   15.98
   8   6  -2  116.39   16.67
   8   6  -2   94.63   16.26
  -8   6   3  115.07   20.80
   8  -6  -3  118.40   21.15
   8   6  -3  108.83   17.96
   8   6  -3  130.58   18.49
  -8   6   4   30.02    9.65
   8  -6  -4   27.07    9.28
   8   6  -4   45.48    8.54
   8   6  -4   44.31    8.37
  -8   6   5   22.67    7.90
   8  -6  -5   39.85   10.02
   8   6  -5   24.60    6.02
   8   6  -5   26.91    6.20
  -8  -6   5   23.29    4.68
  -8   6   6   46.34   10.35
   8  -6  -6   64.78   12.53
   8   6  -6   42.37    7.56
  -8  -6   6   30.60    4.50
  -8   6   7   29.23    8.31
   8  -6  -7    9.11    6.50
   8   6  -7   20.82    5.29
   8   6  -7   46.20    8.12
  -8   6   8   36.47    9.60
   8  -6  -8   36.62    9.93
   8   6  -8   31.87    6.56
   8   6  -8   34.91    7.61
  -8   6   9    1.48    3.75
   8  -6  -9    2.09    4.69
   8   6  -9    2.01    2.96
  -8   6  10   16.33    6.59
   8  -6 -10    5.72    5.04
   8   6 -10    3.21    3.24
  -8   6  11   21.72    7.81
   8  -6 -11   20.20    7.71
   8   6 -11   27.98    5.93
  -8   6  12   25.54    8.05
   8  -6 -12   23.42    7.90
   8   6 -12   22.53    5.30
  -8   6  13   13.28    6.13
   8  -6 -13   22.20    7.62
   8   6 -13   18.83    4.65
  -8   6  14   40.80   10.59
   8  -6 -14   49.13   11.86
   8   6 -14   46.11    7.92
  -8   6  15   21.74    7.50
   8  -6 -15   35.99    9.10
   8   6 -15   18.99    4.48
  -8   6  16    9.46    5.64
   8  -6 -16    7.75    4.77
  -8   6  17   60.89   13.84
   8  -6 -17   85.05   15.67
  -8   6  18   21.75    7.70
   8  -6 -18   18.96    7.55
  -8   6  19   10.52    5.63
   8  -6 -19   14.48    7.00
  -8   6  20   11.27    5.58
   8  -6 -20    5.93    5.22
   8  -6 -21   -0.00    4.67
   8  -6 -22    0.00    3.60
   8  -6 -23   18.14    7.82
   8  -6 -24    3.10    5.07
   8  -6 -25   12.42    6.66
   8  -6 -26    0.63    3.98
   8  -6 -27   19.22    8.01
   8  -6 -28    8.94    5.75
   8  -6 -29   20.01    7.68
   8  -6 -30    0.00    4.30
   8  -6 -31   -0.00    4.39
   8  -6 -32    3.51    5.17
   8  -6 -33    0.00    4.65
  -8   7   1   79.08   17.25
   8  -7  -1  107.73   19.36
   8   7  -1   98.24   15.85
   8   7  -1   81.40   14.92
   8  -7  -2    1.65    4.73
   8   7  -2    2.76    3.24
   8   7  -2    0.00    2.64
   8  -7  -3   46.01   11.64
   8   7  -3   35.59    8.41
   8   7  -3   39.72    8.47
   8  -7  -4    1.15    3.64
   8   7  -4    2.33    3.34
   8  -7  -5   74.67   15.94
   8   7  -5   78.82   13.16
   8  -7  -6    5.17    5.66
   8   7  -6   17.33    5.01
   8  -7  -7   -0.00    4.65
   8   7  -7    0.00    2.31
   8  -7  -8   -0.00    3.57
   8  -7  -9   54.87   12.98
   8  -7 -10   17.11    7.53
   8  -7 -11   67.63   14.71
   8  -7 -12    3.76    4.80
   8  -7 -13   20.12    7.76
   8  -7 -14   19.51    8.14
   8  -7 -15   93.79   18.05
   8  -7 -16   10.42    6.11
   8  -7 -17   28.56    9.31
   8  -7 -18    2.70    4.67
   8  -7 -19   -0.00    5.32
  -8   7  20    5.83    5.17
   8  -7 -20    9.73    5.88
  -8   7  21    9.44    6.00
   8  -7 -21   25.62    9.09
   8  -7 -22    7.88    5.59
   8  -7 -23   -0.00    4.00
   8  -7 -24    0.00    4.01
   8  -7 -25   36.04   10.45
   8  -7 -26    1.91    3.85
   8  -7 -27   22.25    7.80
   8  -7 -28   -0.00    4.41
   8  -7 -29    1.83    4.80
   8  -7 -30   -0.00    4.48
   8  -7 -31    6.76    5.86
   8  -7 -32   -0.00    3.67
  -8   8   1   84.38   18.28
   8  -8  -1  111.36   20.68
   8   8  -1  101.24   16.81
  -8   8   2    2.38    4.63
   8  -8  -2   -0.00    4.07
   8   8  -2    1.50    3.02
  -8   8   3   35.11   10.09
   8  -8  -3   46.91   12.09
   8   8  -3   29.39    7.73
  -8   8   4   12.70    6.77
   8  -8  -4   15.95    7.79
   8   8  -4    8.56    4.57
  -8   8   5    4.15    5.42
   8  -8  -5    3.00    4.62
   8   8  -5    3.43    3.70
  -8   8   6    3.61    5.20
   8  -8  -6    6.16    6.57
  -8   8   7  139.84   22.29
   8  -8  -7   97.20   20.42
  -8   8   8    6.68    5.82
   8  -8  -8    3.20    5.02
  -8   8   9   13.90    7.48
   8  -8  -9    9.68    6.20
  -8   8  10   10.80    6.32
   8  -8 -10   20.25    7.85
  -8   8  11    5.11    5.73
   8  -8 -11    4.56    5.03
  -8   8  12    0.47    3.62
   8  -8 -12    0.00    4.84
  -8   8  13   39.98   11.55
   8  -8 -13   62.36   13.33
  -8   8  14   -0.00    3.99
   8  -8 -14    0.24    4.74
  -8   8  15   12.23    6.48
   8  -8 -15    5.21    6.30
  -8   8  16    2.03    4.90
   8  -8 -16   -0.00    4.39
  -8   8  17   31.32   10.02
   8  -8 -17   34.94   10.55
  -8   8  18   10.67    6.49
   8  -8 -18    2.32    4.92
  -8   8  19    8.46    5.88
   8  -8 -19    9.14    6.42
  -8   8  20    4.33    4.69
   8  -8 -20    5.09    5.07
  -8   8  21    1.58    4.46
   8  -8 -21    1.24    4.43
   8  -8 -22    0.59    4.44
   8  -8 -23   31.10    9.93
   8  -8 -24   13.56    6.91
   8  -8 -25    0.42    5.25
   8  -8 -26    2.90    4.53
   8  -8 -27   19.93    8.30
   8  -8 -28    0.00    4.60
   8  -8 -29   20.00    8.27
   8  -8 -30    1.01    5.20
   8  -8 -31   -0.00    4.54
  -8   9   1  114.04   23.05
   8  -9  -1  138.34   25.11
   8   9  -1  142.29   21.61
  -8   9   2    4.12    5.22
   8  -9  -2   18.26    7.97
   8   9  -2    5.58    4.44
  -8   9   3   49.77   12.73
   8  -9  -3   41.65   12.43
   8   9  -3   47.94   10.28
  -8   9   4    8.43    6.63
   8  -9  -4   12.52    7.19
   8   9  -4    8.79    5.00
  -8   9   5   37.55   12.01
   8  -9  -5   69.61   14.83
  -8   9   6    0.70    4.91
   8  -9  -6    2.47    5.41
  -8   9   7    1.29    4.98
   8  -9  -7    7.15    6.37
  -8   9   8    3.24    4.99
   8  -9  -8   -0.00    4.72
  -8   9   9   18.90    7.82
   8  -9  -9    5.89    5.96
  -8   9  10   11.46    6.81
   8  -9 -10    7.49    6.34
  -8   9  11  101.79   20.83
   8  -9 -11  128.76   22.30
  -8   9  12   -0.00    4.89
   8  -9 -12    4.17    6.32
  -8   9  13   -0.00    3.81
   8  -9 -13    0.00    4.67
  -8   9  14    2.23    4.37
   8  -9 -14   14.12    7.00
  -8   9  15   60.65   14.65
   8  -9 -15   83.24   16.97
  -8   9  16    3.81    5.11
   8  -9 -16    0.00    4.14
  -8   9  17    2.05    4.92
   8  -9 -17    0.04    4.05
  -8   9  18   10.07    6.96
   8  -9 -18   14.38    6.99
  -8   9  19    8.58    6.50
   8  -9 -19   21.58    9.20
  -8   9  20   -0.00    4.25
   8  -9 -20    2.97    4.80
  -8   9  21   24.06    8.88
   8  -9 -21   11.69    7.71
  -8   9  22    2.46    5.15
   8  -9 -22   11.74    7.28
   8  -9 -23   -0.00    4.77
   8  -9 -24    4.11    6.17
   8  -9 -25   29.37   10.27
   8  -9 -26    0.00    3.94
   8  -9 -27    6.87    5.96
   8  -9 -28    0.36    4.68
   8  -9 -29    2.02    4.90
  -8  10   1   23.02    9.09
   8 -10  -1   42.13   12.16
   8  10  -1   30.09    8.31
  -8  10   2    1.20    4.62
   8 -10  -2   -0.00    5.08
   8  10  -2    0.97    3.52
  -8  10   3   62.09   14.69
   8 -10  -3   47.69   14.29
   8  10  -3   62.94   12.44
  -8  10   4   14.21    7.84
   8 -10  -4   34.39   10.76
  -8  10   5    1.66    5.59
   8 -10  -5    4.06    5.70
  -8  10   6   -0.00    4.48
   8 -10  -6    0.60    4.72
  -8  10   7  121.35   21.01
   8 -10  -7   86.98   19.99
  -8  10   8   -0.00    4.72
   8 -10  -8    1.75    5.78
  -8  10   9    9.22    6.25
   8 -10  -9    4.03    5.46
  -8  10  10   -0.00    4.29
   8 -10 -10    4.68    5.40
  -8  10  11    9.21    6.27
   8 -10 -11    4.94    5.59
  -8  10  12    0.67    3.96
   8 -10 -12    0.00    4.29
  -8  10  13   24.45    9.64
   8 -10 -13   41.23   11.41
  -8  10  14    1.75    5.89
   8 -10 -14    0.05    4.13
  -8  10  15    4.39    5.95
   8 -10 -15    0.00    6.12
  -8  10  16   -0.00    4.74
   8 -10 -16   -0.00    4.38
  -8  10  17   58.23   14.08
   8 -10 -17   51.14   14.43
  -8  10  18   -0.00    5.74
   8 -10 -18    0.00    4.19
  -8  10  19   19.29    8.64
   8 -10 -19   15.94    8.06
  -8  10  20    2.35    5.22
   8 -10 -20    0.00    5.23
  -8  10  21    7.91    6.28
   8 -10 -21    0.00    5.84
  -8  10  22    6.39    6.70
   8 -10 -22    3.35    5.73
  -8  10  23    3.66    5.22
   8 -10 -23   36.38   10.84
   8 -10 -24    1.62    4.54
   8 -10 -25   -0.00    6.39
   8 -10 -26   -0.00    5.46
   8 -10 -27    0.00    4.68
   8 -10 -28   -0.00    5.53
  -8  11   1   76.10   16.88
   8 -11  -1   66.78   17.06
  -8  11   2   12.13    7.90
   8 -11  -2    7.03    6.86
  -8  11   3    8.17    7.36
   8 -11  -3   20.17    8.87
  -8  11   4    2.89    4.91
   8 -11  -4   -0.00    4.92
  -8  11   5   34.02   11.26
   8 -11  -5   34.79   11.60
  -8  11   6    4.25    5.30
   8 -11  -6   -0.00    5.46
  -8  11   7    6.21    6.06
   8 -11  -7   -0.00    5.06
  -8  11   8    0.00    5.29
   8 -11  -8   11.61    7.20
  -8  11   9   27.58   10.16
   8 -11  -9   35.46   11.60
  -8  11  10   -0.00    4.73
   8 -11 -10    2.61    5.62
  -8  11  11   17.61    7.89
   8 -11 -11   18.30    9.08
  -8  11  12   -0.00    4.25
   8 -11 -12    3.13    5.02
  -8  11  13    1.19    4.67
   8 -11 -13    4.85    6.04
  -8  11  14   -0.00    5.90
   8 -11 -14   -0.00    5.00
  -8  11  15   64.19   14.53
   8 -11 -15   36.16   12.45
  -8  11  16    4.17    5.74
   8 -11 -16    3.65    6.72
  -8  11  17    6.62    5.80
   8 -11 -17    3.88    6.06
  -8  11  18    0.00    5.18
   8 -11 -18    0.00    5.77
  -8  11  19   16.80    8.30
   8 -11 -19   10.36    7.49
  -8  11  20   -0.00    4.96
   8 -11 -20    1.56    4.37
  -8  11  21    8.10    6.25
   8 -11 -21    3.29    6.12
  -8  11  22    0.00    5.83
   8 -11 -22    0.00    4.53
  -8  11  23   -0.00    4.11
   8 -11 -23   -0.00    5.05
   8 -11 -24   -0.00    5.37
   8 -11 -25   13.91    7.40
   8 -11 -26    3.55    5.66
  -8  12   1    0.63    3.90
   8 -12  -1    0.00    4.33
  -8  12   2   -0.00    4.97
   8 -12  -2    0.00    4.59
  -8  12   3   41.08   12.86
   8 -12  -3   49.77   14.60
  -8  12   4    0.61    4.44
   8 -12  -4    1.26    4.45
  -8  12   5   -0.00    5.21
   8 -12  -5   -0.00    4.25
  -8  12   6    0.00    4.86
   8 -12  -6    4.30    5.50
  -8  12   7   17.74    9.27
   8 -12  -7   27.90   10.43
  -8  12   8   23.45    9.68
   8 -12  -8   19.50    9.33
  -8  12   9   10.93    6.96
   8 -12  -9   11.42    8.04
  -8  12  10    0.00    4.99
   8 -12 -10    0.00    5.95
  -8  12  11    4.46    5.75
   8 -12 -11   10.44    6.94
  -8  12  12    3.65    5.79
   8 -12 -12   -0.00    5.26
  -8  12  13    9.89    7.28
   8 -12 -13   17.80    9.01
  -8  12  14   -0.00    4.98
   8 -12 -14    0.38    5.15
  -8  12  15    0.00    5.52
   8 -12 -15   -0.00    5.09
  -8  12  16   -0.00    4.66
   8 -12 -16   -0.00    5.36
  -8  12  17    6.40    6.87
   8 -12 -17    9.60    7.60
  -8  12  18   -0.00    4.32
   8 -12 -18    7.50    6.03
  -8  12  19   12.02    7.33
   8 -12 -19   11.15    7.70
  -8  12  20    0.24    6.21
   8 -12 -20   -0.00    5.06
  -8  12  21    2.47    5.60
   8 -12 -21   -0.00    6.66
  -8  12  22    5.02    6.16
   8 -12 -22    3.74    5.76
  -8  12  23    9.26    7.36
   8 -12 -23    3.92    5.73
  -8  12  24    0.00    4.67
   8 -12 -24    0.10    5.04
  -8  13   1    0.28    5.59
   8 -13  -1    6.04    7.73
  -8  13   2   -0.00    5.73
   8 -13  -2    0.00    6.49
  -8  13   3   -0.00    6.38
   8 -13  -3    0.07    4.88
  -8  13   4   17.74    8.68
   8 -13  -4   30.00   11.17
  -8  13   5   28.51   11.25
   8 -13  -5   44.71   13.58
  -8  13   6    0.00    5.14
   8 -13  -6    4.09    5.85
  -8  13   7    2.78    5.46
   8 -13  -7    2.62    5.43
  -8  13   8    4.11    5.57
   8 -13  -8   -0.00    5.88
  -8  13   9   12.19    8.11
   8 -13  -9    6.11    6.48
  -8  13  10    1.29    4.67
   8 -13 -10    0.00    4.63
  -8  13  11    4.75    6.32
   8 -13 -11   19.93    9.25
  -8  13  12    3.68    5.68
   8 -13 -12    1.70    6.14
  -8  13  13    3.22    5.82
   8 -13 -13   -0.00    6.03
  -8  13  14   -0.00    5.76
   8 -13 -14    2.00    5.94
  -8  13  15    2.24    5.28
   8 -13 -15    2.59    5.76
  -8  13  16    5.01    5.27
   8 -13 -16    5.06    6.04
  -8  13  17    0.00    5.72
   8 -13 -17    0.00    4.85
  -8  13  18   -0.00    5.18
   8 -13 -18    2.33    6.16
  -8  13  19    0.00    5.58
   8 -13 -19    8.73    7.02
  -8  13  20    1.54    4.82
   8 -13 -20   -0.00    5.64
  -8  13  21    2.31    4.90
   8 -13 -21    3.64    6.51
  -8  13  22    1.82    5.36
   8 -13 -22   -0.00    6.71
  -8  13  23    0.00    5.10
   8 -13 -23   -0.00    6.64
  -8  13  24   -0.00    5.01
  -8  14   1   29.00   10.91
   8 -14  -1   14.32    8.96
  -8  14   2   13.26    8.68
   8 -14  -2    1.16    5.08
  -8  14   3    5.13    6.42
   8 -14  -3   16.15    8.79
  -8  14   4    0.00    4.48
   8 -14  -4   -0.00    5.41
  -8  14   5    4.28    6.78
   8 -14  -5    0.00    5.37
  -8  14   6    5.82    7.28
  -8  14   7   10.04    7.12
   8 -14  -7    7.24    7.56
  -8  14   8   17.29    8.99
   8 -14  -8   14.30    9.07
  -8  14   9    9.59    6.85
   8 -14  -9    4.44    6.30
  -8  14  10   -0.00    5.00
   8 -14 -10    0.92    5.98
  -8  14  11    6.28    6.42
   8 -14 -11   -0.00    5.20
  -8  14  12    5.17    5.47
   8 -14 -12   -0.00    5.63
  -8  14  13    7.29    7.31
   8 -14 -13    9.46    8.04
  -8  14  14   -0.00    5.50
   8 -14 -14    0.25    5.33
  -8  14  15    3.48    6.15
   8 -14 -15    9.61    7.54
  -8  14  16   10.75    7.13
   8 -14 -16   -0.00    5.39
  -8  14  17    0.44    5.66
   8 -14 -17   -0.00    4.37
  -8  14  18    8.53    6.69
   8 -14 -18    4.71    7.25
  -8  14  19   -0.00    5.47
   8 -14 -19    1.35    5.30
  -8  14  20    3.64    6.31
   8 -14 -20    7.51    7.09
  -8  14  21   -0.00    4.75
   8 -14 -21    0.00    6.23
  -8  14  22    0.63    5.17
  -8  14  23    3.33    6.11
  -8  14  24    4.09    5.96
  -8  15   1   11.79    6.95
  -8  15   2    0.00    5.66
  -8  15   3    4.46    6.43
  -8  15   4    5.51    5.33
  -8  15   5   14.91    8.01
  -8  15   6    7.01    6.51
   8 -15  -6    1.38    5.09
  -8  15   7   -0.00    5.41
   8 -15  -7   -0.00    5.15
  -8  15   8    4.69    6.22
   8 -15  -8   -0.00    5.55
  -8  15   9    1.00    5.16
   8 -15  -9   -0.00    5.69
  -8  15  10    2.79    6.57
   8 -15 -10    0.00    5.04
  -8  15  11    2.25    5.79
   8 -15 -11    0.51    6.25
  -8  15  12    4.14    7.23
   8 -15 -12    0.00    5.59
  -8  15  13   -0.00    5.13
   8 -15 -13   -0.00    5.83
  -8  15  14   -0.00    5.94
   8 -15 -14    2.47    5.72
  -8  15  15    9.57    6.86
   8 -15 -15   -0.00    5.57
  -8  15  16    0.00    6.05
   8 -15 -16   -0.00    5.75
  -8  15  17    4.46    5.95
   8 -15 -17    0.00    5.55
   8 -15 -18    1.28    5.09
   8 -16 -12    7.88    7.45
   8 -16 -13   -0.00    5.76
   8 -16 -14   -0.00    5.11
   8 -16 -15    0.68    6.19
   8 -16 -16    2.37    5.55
  -7   0   1  959.54  117.52
  -7   0   1 1018.16  117.16
   7   0  -1  984.88  117.47
   7   0  -1  833.46  117.35
  -7   0   2    0.00    2.20
  -7   0   2    0.76    2.27
   7   0  -2    0.80    2.22
   7   0  -2   -0.00    2.86
  -7   0   3   13.34    4.43
  -7   0   3   14.16    3.87
   7   0  -3   13.84    4.37
   7   0  -3    6.39    4.44
  -7   0   4    0.21    2.11
  -7   0   4    0.27    2.08
   7   0  -4    0.53    2.22
   7   0  -4    1.25    2.79
  -7   0   5   42.81    7.96
  -7   0   5   38.67    6.99
   7   0  -5   45.48    8.00
   7   0  -5   48.09    8.49
  -7   0   6    1.12    2.31
  -7   0   6    0.88    1.47
   7   0  -6    0.00    2.02
   7   0  -6   -0.00    2.26
  -7   0   7  350.29   47.51
  -7   0   7  393.37   46.16
   7   0  -7  379.86   47.64
   7   0  -7  361.08   48.19
  -7   0   8    0.26    1.92
   7   0  -8    0.42    1.87
   7   0  -8    0.74    2.30
  -7   0   9   25.79    5.16
   7   0  -9   23.47    4.88
   7   0  -9   23.67    5.39
  -7   0  10    0.29    1.68
   7   0 -10   -0.00    1.40
   7   0 -10    0.23    2.08
  -7   0  11  371.44   43.25
   7   0 -11  316.41   42.69
   7   0 -11  350.61   43.64
  -7   0  12    0.74    1.60
   7   0 -12   -0.00    1.32
   7   0 -12   -0.00    1.96
  -7   0  13  128.82   18.10
   7   0 -13  144.07   18.00
   7   0 -13  133.88   18.75
  -7   0  14    0.07    1.65
   7   0 -14   -0.00    1.34
   7   0 -14    1.22    1.80
  -7   0  15    1.68    1.69
   7   0 -15    1.36    1.42
   7   0 -15    6.69    2.83
  -7   0  16   -0.00    1.67
   7   0 -16    0.14    1.33
   7   0 -16    0.36    2.21
  -7   0  17  576.67   72.72
   7   0 -17  616.69   73.69
   7   0 -20   -0.00    2.08
   7   0 -21   10.41    3.70
   7   0 -22    0.02    2.32
   7   0 -23   42.24    8.32
   7   0 -24   -0.00    2.37
   7   0 -25    2.82    2.92
   7   0 -26    0.00    2.83
   7   0 -27   88.63   14.72
   7   0 -28    2.99    3.52
   7   0 -29   23.72    6.81
   7   0 -30    0.00    2.78
   7   0 -31   18.11    6.31
   7   0 -32    0.65    3.19
   7   0 -33   49.06   10.55
   7   0 -34    1.37    3.89
   7   0 -35   -0.00    3.15
   7   0 -36    1.38    3.43
   7   0 -37   16.77    6.28
   7   0 -38   -0.00    3.28
  -7   1   1    2.45    3.10
   7  -1  -1    0.37    2.91
   7  -1  -1    2.57    3.30
   7   1  -1    2.21    2.74
   7   1  -1    3.07    3.35
  -7  -1   1    0.00    2.31
  -7  -1   1   -0.00    2.04
  -7   1   2   66.70   11.00
  -7   1   2   51.37    9.76
   7  -1  -2   62.28   10.81
   7  -1  -2   57.31   11.13
   7   1  -2   68.28   10.35
   7   1  -2   56.74   10.39
  -7  -1   2   61.30   10.33
  -7  -1   2   45.13    9.08
  -7   1   3  294.13   39.56
  -7   1   3  285.54   38.80
   7  -1  -3  308.06   40.28
   7   1  -3  339.84   39.35
   7   1  -3  273.10   39.08
  -7  -1   3  331.65   39.42
  -7  -1   3  278.40   37.96
  -7   1   4    2.06    2.68
  -7   1   4    0.10    2.07
   7  -1  -4    0.11    2.22
   7  -1  -4   -0.00    3.08
   7   1  -4    0.54    1.77
   7   1  -4    0.42    2.53
  -7  -1   4    0.00    2.00
  -7  -1   4    1.30    1.75
  -7  -1   4   -0.00    1.63
  -7   1   5   89.13   14.11
  -7   1   5   76.11   13.07
   7  -1  -5  113.40   14.64
   7  -1  -5  115.29   15.53
   7   1  -5   98.87   13.73
   7   1  -5   88.33   13.85
  -7  -1   5   77.50   13.10
  -7  -1   5   91.02   12.36
  -7  -1   5   88.51   12.26
  -7   1   6    0.00    2.33
  -7   1   6    1.79    2.07
   7  -1  -6    4.10    2.86
   7  -1  -6    2.21    2.80
   7   1  -6    1.90    2.17
   7   1  -6    3.36    2.89
  -7  -1   6    4.13    2.43
  -7  -1   6    0.96    0.87
  -7  -1   6    1.63    0.97
  -7   1   7   39.35    7.32
  -7   1   7   30.32    5.89
   7  -1  -7   42.09    7.25
   7  -1  -7   22.50    6.77
   7   1  -7   34.53    6.17
   7   1  -7   34.49    6.59
  -7  -1   7   42.11    6.59
  -7   1   8   23.72    5.31
  -7   1   8   29.80    4.56
   7  -1  -8   20.02    4.78
   7  -1  -8   20.09    5.17
   7   1  -8   15.09    3.82
   7   1  -8   17.20    4.38
  -7  -1   8   16.97    4.07
  -7   1   9  327.88   45.59
  -7   1   9  416.34   44.31
   7  -1  -9  314.89   45.01
   7  -1  -9  383.06   46.28
   7   1  -9  339.00   44.19
   7   1  -9  367.13   45.06
  -7  -1   9  342.58   44.29
  -7   1  10   36.42    6.58
  -7   1  10   27.85    4.42
   7  -1 -10   30.71    5.86
   7  -1 -10   19.77    5.76
   7   1 -10   30.40    4.77
   7   1 -10   26.39    5.29
  -7  -1  10   28.40    4.83
  -7   1  11   91.06   14.74
   7  -1 -11   98.00   14.42
   7  -1 -11  110.85   15.61
   7   1 -11  111.90   13.32
   7   1 -11   98.08   13.93
  -7  -1  11   94.98   13.25
  -7   1  12    2.07    2.37
   7  -1 -12   -0.00    1.67
   7  -1 -12    0.00    2.33
   7   1 -12    1.41    0.99
   7   1 -12    2.19    1.93
  -7  -1  12    1.39    1.19
  -7   1  13  107.45   23.43
   7  -1 -13  174.70   24.02
   7  -1 -13  183.82   25.01
   7   1 -13  205.56   22.41
   7   1 -13  204.75   23.73
  -7  -1  13  182.54   22.38
  -7   1  14    4.86    2.92
   7  -1 -14    3.97    2.36
   7  -1 -14    1.01    2.21
   7   1 -14    6.51    2.30
  -7   1  15   57.13   15.02
   7  -1 -15  138.26   16.26
   7  -1 -15  210.73   18.97
   7   1 -15  133.08   15.47
  -7   1  16   42.48    7.57
   7  -1 -16   57.30    7.93
   7   1 -16   33.95    6.50
  -7   1  17   46.18    7.58
   7   1 -17   32.87    6.18
  -7   1  18    1.53    2.18
   7   1 -18    0.35    1.74
   7  -1 -19  195.10   27.04
   7  -1 -20    0.00    2.71
   7  -1 -21   82.30   13.61
   7   1 -21   79.75   12.28
   7  -1 -22   -0.00    2.58
   7   1 -22    3.59    2.62
   7  -1 -23   45.44    8.87
   7   1 -23   36.60    7.50
   7  -1 -24   21.24    5.99
   7   1 -24   18.43    5.17
   7  -1 -25   78.05   13.76
   7   1 -25   81.79   13.13
   7  -1 -26    0.41    2.20
   7   1 -26    1.18    2.84
   7  -1 -27    6.12    3.48
   7   1 -27   -0.00    2.60
   7  -1 -28    1.05    2.78
   7   1 -28    1.33    2.75
   7  -1 -29   64.98   11.86
   7   1 -29   48.08   10.25
   7  -1 -30    7.01    4.08
   7   1 -30   -0.00    2.47
   7  -1 -31   33.40    8.26
   7   1 -31   22.37    7.08
   7  -1 -32    3.13    3.88
   7   1 -32    1.40    3.25
   7  -1 -33    8.51    4.85
   7   1 -33    0.00    3.20
   7  -1 -34    2.59    3.94
   7   1 -34    3.23    3.17
   7  -1 -35   20.03    7.46
   7   1 -35    9.82    5.15
   7  -1 -36    1.83    3.70
   7   1 -36    1.77    3.57
   7  -1 -37    0.03    3.34
   7   1 -37   -0.00    3.33
   7   1 -38    0.78    3.63
  -7   2   1   47.06    9.09
   7  -2  -1   45.80    8.93
   7  -2  -1   60.98   10.52
   7   2  -1   34.34    7.46
   7   2  -1   36.79    8.16
  -7  -2   1   28.81    7.32
  -7  -2   1   43.89    7.80
  -7  -2   1   36.11    7.33
  -7   2   2   55.06   11.02
   7  -2  -2   62.06   11.04
   7  -2  -2   52.82   11.28
   7   2  -2   71.19   10.57
   7   2  -2   57.37   10.51
  -7  -2   2   62.87   10.66
  -7  -2   2   67.50   10.15
  -7  -2   2   53.88    9.50
  -7   2   3    9.52    4.19
   7  -2  -3    5.47    3.66
   7  -2  -3    7.34    4.01
   7   2  -3    8.10    3.25
   7   2  -3    2.67    3.14
  -7  -2   3   11.91    3.56
  -7  -2   3   13.02    3.30
  -7  -2   3    7.59    2.85
  -7   2   4    9.66    4.23
   7  -2  -4    7.50    3.75
   7  -2  -4    2.52    3.57
   7   2  -4    8.64    3.10
   7   2  -4    1.76    2.76
  -7  -2   4   11.70    3.41
  -7  -2   4    8.82    2.38
  -7  -2   4    1.90    1.70
   7  -2  -5  328.85   36.82
   7  -2  -5  275.89   37.14
   7   2  -5  316.20   35.22
   7   2  -5  303.37   35.62
  -7  -2   5  301.33   35.32
  -7  -2   5  327.63   33.36
  -7  -2   5  200.60   32.89
  -7   2   6   17.81    5.43
   7  -2  -6   15.06    4.79
   7  -2  -6   14.10    5.61
   7   2  -6   28.22    4.97
   7   2  -6   15.98    4.37
  -7  -2   6   22.17    4.53
  -7   2   7  335.85   42.42
   7  -2  -7  317.15   41.65
   7  -2  -7  321.41   42.47
   7   2  -7  317.35   40.16
   7   2  -7  290.02   40.33
  -7  -2   7  341.85   40.43
  -7   2   8    1.86    3.08
   7  -2  -8    3.55    2.80
   7  -2  -8    7.21    3.92
   7   2  -8    4.16    1.94
   7   2  -8    5.43    2.48
  -7  -2   8    5.91    2.07
  -7   2   9   92.11   13.51
   7  -2  -9   91.14   12.87
   7  -2  -9   71.37   12.77
   7   2  -9   81.49   10.72
   7   2  -9   83.70   10.71
   7   2  -9   72.25   11.11
  -7  -2   9   69.05   10.61
  -7   2  10   23.91    5.81
   7  -2 -10   13.45    4.35
   7  -2 -10   14.96    4.88
   7   2 -10   21.17    2.93
   7   2 -10   21.82    2.96
   7   2 -10    6.80    2.93
  -7   2  11  173.64   24.33
   7  -2 -11  193.74   24.10
   7  -2 -11  162.05   24.42
   7   2 -11  167.95   22.08
  -7   2  12   50.03    9.57
   7  -2 -12   49.53    8.97
   7  -2 -12   45.57    9.60
   7   2 -12   57.34    7.56
  -7   2  13  118.18   15.15
   7  -2 -13   77.98   13.50
   7  -2 -13   84.63   14.51
   7   2 -13   92.72   11.98
  -7   2  14    2.63    2.86
   7  -2 -14    4.90    2.67
   7   2 -14    2.42    1.24
  -7   2  15   34.33    6.70
   7  -2 -15   37.20    6.39
   7   2 -15   22.98    3.97
  -7   2  16   88.99   14.73
   7  -2 -16   86.08   14.17
   7   2 -16  101.77   12.55
  -7   2  17   75.50   13.18
   7  -2 -17   77.25   12.77
   7   2 -17   88.90   11.27
  -7   2  18   48.74    9.81
   7  -2 -18   54.26   10.29
   7   2 -18   58.92    8.18
  -7   2  19    0.73    2.36
   7  -2 -19    3.81    3.75
   7   2 -19    0.00    1.53
   7  -2 -20    1.83    3.18
   7  -2 -21   59.42   11.41
   7  -2 -22   12.85    5.32
   7   2 -22   14.63    3.79
   7  -2 -23   65.16   11.47
   7   2 -23   48.89    8.72
   7  -2 -24    2.46    3.52
   7   2 -24    0.00    1.90
   7  -2 -25   14.69    5.71
   7   2 -25   25.14    5.55
   7  -2 -26    0.22    3.00
   7   2 -26    1.70    2.36
   7  -2 -27   17.78    6.66
   7   2 -27   35.06    6.79
   7  -2 -28    8.75    4.97
   7   2 -28   15.00    4.63
   7  -2 -29   13.65    5.88
   7   2 -29   18.35    5.33
   7  -2 -30    3.28    3.42
   7   2 -30    0.97    2.72
   7  -2 -31   14.86    5.82
   7   2 -31    8.77    4.54
   7  -2 -32    1.59    3.68
   7   2 -32    1.08    2.73
   7  -2 -33   16.24    6.45
   7   2 -33   20.08    6.22
   7  -2 -34   -0.00    3.43
   7   2 -34    0.03    3.18
   7  -2 -35    1.77    3.99
   7   2 -35   -0.00    3.17
   7  -2 -36    0.68    3.69
   7   2 -36    2.41    2.73
   7  -2 -37   17.12    6.75
   7   2 -37    8.22    4.82
   7   2 -38    0.01    2.47
  -7   3   1    0.07    2.51
   7  -3  -1    4.01    3.61
   7  -3  -1    2.72    3.82
   7   3  -1   -0.00    2.25
   7   3  -1   -0.00    2.43
   7   3  -1    0.47    2.61
  -7  -3   1    0.26    2.11
  -7  -3   1    0.00    1.94
  -7   3   2  209.81   27.89
   7  -3  -2  133.30   25.64
   7  -3  -2  286.82   30.49
   7   3  -2  200.42   26.12
   7   3  -2  188.24   25.58
   7   3  -2  154.26   25.39
  -7  -3   2  190.46   26.10
  -7  -3   2  198.46   25.29
  -7  -3   2  195.03   25.08
  -7   3   3   46.66   10.53
   7  -3  -3   46.81    9.95
   7  -3  -3   58.49   11.34
   7   3  -3   54.41    9.38
   7   3  -3   67.64    9.67
   7   3  -3   50.69    9.35
  -7  -3   3   54.20    8.59
  -7  -3   3   49.73    8.37
  -7   3   4    5.60    4.06
   7  -3  -4    7.24    3.82
   7  -3  -4    6.08    4.18
   7   3  -4    9.26    3.21
   7   3  -4    8.01    3.04
   7   3  -4    5.50    3.32
  -7  -3   4    4.23    1.88
  -7  -3   4    6.60    2.24
  -7   3   5  113.51   16.69
   7  -3  -5  121.35   16.28
   7  -3  -5  124.31   17.27
   7   3  -5  119.01   14.39
   7   3  -5  119.88   14.38
   7   3  -5   33.44   12.59
  -7  -3   5  104.23   11.99
  -7  -3   5  101.39   11.97
  -7   3   6   18.55    5.99
   7  -3  -6   21.75    5.89
   7  -3  -6   25.02    6.91
   7   3  -6   22.78    4.61
   7   3  -6   24.42    4.76
   7   3  -6   20.15    4.94
  -7   3   7   -0.00    2.62
   7  -3  -7    1.56    2.40
   7  -3  -7    4.10    4.08
   7   3  -7    0.00    1.37
   7   3  -7    2.33    1.81
   7   3  -7    0.00    1.73
  -7   3   8    0.41    3.09
   7  -3  -8    0.00    2.12
   7  -3  -8   -0.00    3.22
   7   3  -8    0.40    1.32
   7   3  -8    0.70    1.38
   7   3  -8    0.00    1.54
  -7   3   9  284.30   32.95
   7  -3  -9  334.05   32.84
   7  -3  -9  291.84   33.38
   7   3  -9  284.68   28.83
   7   3  -9  277.72   28.95
   7   3  -9  120.85   28.48
  -7   3  10   94.06   13.84
   7  -3 -10   48.34   11.33
   7  -3 -10   69.44   13.02
   7   3 -10   90.25   10.75
  -7   3  11    7.74    4.24
   7  -3 -11   16.20    4.43
   7  -3 -11   12.00    4.54
   7   3 -11    5.41    1.88
  -7   3  12    1.27    3.03
   7  -3 -12    0.00    1.98
   7   3 -12    0.41    1.12
  -7   3  13  100.12   15.87
   7  -3 -13  101.75   15.26
   7   3 -13  103.17   12.26
   7   3 -13   91.12   12.20
  -7   3  14  115.89   17.69
   7  -3 -14  110.65   16.94
  -7   3  15  217.57   31.83
   7  -3 -15  245.08   31.54
  -7   3  16   32.17    7.31
   7  -3 -16   29.24    6.42
   7  -3 -16   20.38    6.64
  -7   3  17    4.74    3.71
   7  -3 -17    1.67    2.88
   7  -3 -17    2.23    3.03
  -7   3  18   31.71    7.40
   7  -3 -18   23.74    6.89
   7   3 -18   26.48    4.16
  -7   3  19  328.26   43.18
   7  -3 -19  332.60   43.76
   7   3 -19  318.31   39.74
  -7   3  20    2.04    3.22
   7  -3 -20   -0.00    3.31
   7   3 -20    2.00    1.65
   7  -3 -21    7.67    4.49
   7   3 -21    8.06    2.61
   7  -3 -22    0.00    3.48
   7   3 -22    0.15    1.65
   7  -3 -23    9.24    4.65
   7  -3 -24   17.21    6.10
   7  -3 -25   28.17    8.06
   7  -3 -26   -0.00    3.67
   7  -3 -27    0.43    3.04
   7  -3 -28    0.00    3.28
   7  -3 -29   19.63    7.18
   7  -3 -30   -0.00    3.10
   7  -3 -31   12.55    6.21
   7  -3 -32    0.00    3.76
   7  -3 -33    5.38    4.66
   7  -3 -34    3.75    4.37
   7  -3 -35   19.16    7.36
   7  -3 -36    1.02    3.29
   7   3 -36    0.00    3.00
   7   3 -37    2.16    3.40
   7   3 -38    0.49    3.22
  -7   4   1   71.04   13.67
   7  -4  -1   65.51   12.93
   7  -4  -1   61.59   13.64
   7   4  -1   73.12   12.12
   7   4  -1   64.90   11.77
   7   4  -1  104.92   13.78
  -7  -4   1   72.63   11.84
  -7   4   2  102.17   19.04
   7  -4  -2  126.41   19.04
   7  -4  -2  121.59   20.21
   7   4  -2  115.28   17.55
   7   4  -2  112.21   17.43
   7   4  -2  130.88   18.42
  -7  -4   2  126.07   17.30
  -7   4   3   10.92    5.40
   7  -4  -3    9.09    4.48
   7  -4  -3    9.78    5.24
   7   4  -3   15.62    4.40
   7   4  -3   13.19    4.09
   7   4  -3   17.92    5.09
  -7  -4   3   21.44    4.28
  -7   4   4   46.57    9.91
   7  -4  -4   41.02    9.05
   7  -4  -4   40.30    9.84
   7   4  -4   33.99    7.30
   7   4  -4   43.65    7.73
   7   4  -4   44.29    8.19
  -7  -4   4   42.48    6.72
  -7  -4   4   42.42    6.66
  -7   4   5   94.77   15.63
   7  -4  -5   83.73   14.41
   7  -4  -5   85.52   15.43
   7   4  -5   82.49   12.77
   7   4  -5   89.86   12.96
   7   4  -5   79.05   13.04
  -7  -4   5   82.22   11.08
  -7  -4   5   90.80   11.15
  -7   4   6   76.52   12.85
   7  -4  -6   69.15   11.67
   7  -4  -6   19.83    9.61
   7   4  -6   81.80   10.19
   7   4  -6   70.29    9.83
   7   4  -6   71.01   10.32
  -7   4   7   67.08   12.47
   7  -4  -7   57.80   11.20
   7  -4  -7   77.11   13.08
   7   4  -7   63.87    9.56
   7   4  -7   56.83    9.45
   7   4  -7   57.95    9.96
   7   4  -7   76.62   10.46
  -7   4   8   53.96   11.89
   7  -4  -8   82.23   12.57
   7  -4  -8   49.30   12.20
   7   4  -8   70.98    9.74
   7   4  -8   79.71   10.02
   7   4  -8   85.27   10.99
   7   4  -8   48.51    9.69
  -7   4   9   33.79    8.55
   7  -4  -9   63.08    9.68
   7   4  -9   38.33    5.85
   7   4  -9   39.27    5.87
   7   4  -9   43.85    6.79
   7   4  -9   27.57    5.96
  -7   4  10   -0.00    2.37
   7  -4 -10   -0.00    2.51
   7   4 -10    0.00    0.84
   7   4 -10    0.35    1.08
   7   4 -10    1.09    1.72
   7   4 -10    0.94    1.54
  -7   4  11  163.89   21.26
   7  -4 -11  122.58   19.15
   7   4 -11  125.47   16.96
   7   4 -11  125.75   16.87
  -7   4  12  183.60   23.94
   7  -4 -12  184.94   23.13
   7   4 -12  186.29   19.94
   7   4 -12  121.12   19.35
  -7   4  13  182.57   23.89
   7  -4 -13  154.50   22.37
   7   4 -13  151.28   19.36
   7   4 -13  148.92   19.34
  -7   4  14   47.68    9.49
   7  -4 -14   47.77    8.71
   7  -4 -14   14.36    7.23
   7   4 -14   40.57    5.41
  -7   4  15   58.83   11.21
   7  -4 -15   62.65   10.68
   7  -4 -15   70.88   12.22
   7   4 -15   51.17    7.21
  -7   4  16   56.26   10.06
   7  -4 -16   55.40    9.21
   7  -4 -16   36.79    8.94
   7   4 -16   35.15    5.34
   7  -4 -17  197.23   26.46
   7  -4 -17  230.80   28.62
   7   4 -17  175.72   22.72
  -7   4  18   44.71    8.92
   7  -4 -18   37.84    7.71
   7  -4 -18   25.58    7.61
   7   4 -18   26.35    4.50
  -7   4  19   25.60    7.05
   7  -4 -19   19.46    6.91
   7   4 -19   17.02    3.45
  -7   4  20   40.81    8.92
   7  -4 -20   37.16    9.13
   7   4 -20   31.59    5.55
  -7   4  21   47.53    9.70
   7  -4 -21    8.53    5.95
   7   4 -21   59.28    6.69
   7  -4 -22   55.93   11.86
   7  -4 -23   10.14    5.03
   7  -4 -24    0.00    4.10
   7  -4 -25    8.20    4.89
   7  -4 -26   18.91    7.05
   7  -4 -27   13.48    6.44
   7  -4 -28   10.63    5.62
   7  -4 -29    8.66    5.35
   7  -4 -30    0.00    4.03
   7  -4 -31   14.63    6.72
   7  -4 -32    9.76    6.04
   7  -4 -33   24.85    8.39
   7  -4 -34    9.18    5.54
   7  -4 -35   -0.00    4.25
   7  -4 -36    3.18    3.89
  -7   5   1    0.00    3.76
   7  -5  -1    0.00    3.74
   7   5  -1    2.75    2.81
   7   5  -1    2.00    2.70
   7   5  -1    4.53    3.63
  -7  -5   1    0.75    2.33
  -7   5   2   -0.00    3.53
   7  -5  -2    3.82    4.31
   7   5  -2    6.37    3.10
   7   5  -2    2.62    3.06
   7   5  -2    1.97    2.99
   7   5  -2    3.03    3.01
  -7  -5   2    0.21    2.00
  -7   5   3   48.84   10.96
   7  -5  -3   56.74   11.82
   7   5  -3   48.23    9.16
   7   5  -3   56.84    9.55
   7   5  -3   45.53    9.58
   7   5  -3   48.33    9.49
  -7  -5   3   50.70    8.62
  -7   5   4  116.61   19.96
   7  -5  -4  142.79   19.95
   7  -5  -4  101.74   19.83
   7   5  -4  145.10   18.25
   7   5  -4  125.54   17.81
   7   5  -4  123.69   18.59
   7   5  -4  110.16   17.76
  -7  -5   4  113.72   16.58
  -7   5   5   49.33   10.74
   7  -5  -5   48.35    9.65
   7  -5  -5   43.70   10.80
   7   5  -5   35.05    7.41
   7   5  -5   43.86    7.90
   7   5  -5   48.53    8.83
   7   5  -5   38.35    7.96
  -7  -5   5   41.12    6.49
  -7  -5   5   44.35    6.50
  -7   5   6    2.76    3.59
   7  -5  -6    2.89    2.97
   7   5  -6    4.44    2.48
   7   5  -6    6.95    2.80
   7   5  -6    1.73    2.81
   7   5  -6    2.89    2.48
  -7   5   7   23.42    7.54
   7  -5  -7   18.10    5.76
   7   5  -7   16.48    4.35
   7   5  -7   25.89    4.93
   7   5  -7   20.93    5.18
   7   5  -7   17.07    4.70
  -7   5   8   76.86   15.30
   7  -5  -8  104.41   15.60
   7   5  -8   77.50   12.42
   7   5  -8   91.72   12.79
   7   5  -8   98.89   13.72
  -7   5   9  209.49   25.09
   7  -5  -9  140.32   22.00
   7   5  -9  149.24   19.51
   7   5  -9  148.60   19.52
   7   5  -9  129.59   20.04
  -7   5  10   37.33    9.83
   7  -5 -10   43.55    9.50
   7   5 -10   43.67    7.09
   7   5 -10   51.70    7.24
   7   5 -10   55.31    8.34
  -7   5  11  126.94   19.76
   7  -5 -11  141.80   19.26
   7   5 -11  119.95   15.35
   7   5 -11  116.00   15.28
   7   5 -11  109.76   16.30
  -7   5  12    1.81    4.05
   7  -5 -12    1.94    3.09
   7  -5 -12    6.64    4.66
   7   5 -12    1.76    1.81
  -7   5  13   60.98   11.64
   7  -5 -13   47.89   10.10
   7  -5 -13   47.77   11.43
   7   5 -13   50.65    7.90
  -7   5  14   64.23   12.41
   7  -5 -14   70.83   13.08
   7   5 -14   54.52    8.61
  -7   5  15  229.45   31.05
   7  -5 -15  262.07   30.64
   7  -5 -15  223.26   31.48
   7   5 -15  187.34   26.40
  -7   5  16   -0.00    3.51
   7  -5 -16    0.20    2.66
   7  -5 -16   -0.00    3.45
   7   5 -16    0.31    1.60
  -7   5  17    9.99    5.16
   7  -5 -17    3.95    4.38
   7   5 -17    8.96    2.60
  -7   5  18    1.77    3.52
   7  -5 -18   10.08    5.57
   7   5 -18    4.32    2.24
  -7   5  19   50.34   10.62
   7  -5 -19   68.62   12.60
   7   5 -19   40.69    7.20
  -7   5  20   44.19   10.21
   7  -5 -20   51.53   11.00
   7   5 -20   37.85    6.82
  -7   5  21    7.81    4.60
   7  -5 -21   10.35    5.82
  -7   5  22    1.12    3.26
   7  -5 -22   -0.00    3.58
   7  -5 -24   20.48    7.20
   7  -5 -25   10.10    5.36
   7  -5 -26    6.43    5.13
   7  -5 -27   -0.00    3.57
   7  -5 -28    4.98    5.02
   7  -5 -29   16.22    7.16
   7  -5 -30    0.68    4.44
   7  -5 -31   13.42    7.29
   7  -5 -32    2.74    4.72
   7  -5 -33    2.04    4.45
   7  -5 -34   11.95    6.71
   7  -5 -35    1.89    4.99
  -7   6   1   76.72   15.74
   7  -6  -1   99.26   17.57
   7   6  -1   82.89   14.10
   7   6  -1   96.98   14.62
   7   6  -1   94.23   15.57
  -7  -6   1   69.21   13.41
  -7   6   2   92.13   16.07
   7   6  -2   97.20   13.92
   7   6  -2   81.20   13.30
   7   6  -2   71.69   13.81
  -7  -6   2   63.38   12.30
  -7   6   3   38.69   10.11
   7   6  -3   38.85    8.34
   7   6  -3   52.79    9.04
   7   6  -3   35.66    8.78
  -7  -6   3   40.56    7.84
  -7   6   4   22.25    7.32
   7   6  -4   20.59    5.31
   7   6  -4   12.79    4.72
   7   6  -4   18.95    5.83
  -7  -6   4   19.00    4.50
  -7   6   5    4.26    4.68
   7   6  -5    1.04    2.49
   7   6  -5    3.56    2.80
   7   6  -5    0.23    2.22
  -7  -6   5    1.48    1.83
  -7   6   6   79.61   16.10
   7   6  -6   86.71   13.40
   7   6  -6   83.06   13.38
   7   6  -6   86.03   14.29
  -7  -6   6   90.63   11.73
  -7   6   7  146.93   25.62
   7   6  -7  170.70   23.06
   7   6  -7  180.07   23.35
   7   6  -7  164.09   23.93
  -7   6   8   96.62   15.77
   7   6  -8   72.33   11.43
   7   6  -8   68.40   11.43
   7   6  -8   75.17   12.33
  -7   6   9    2.33    4.45
   7  -6  -9    9.39    5.35
   7   6  -9    6.51    2.57
   7   6  -9    2.82    2.37
   7   6  -9    2.35    2.43
  -7   6  10   80.79   16.58
   7  -6 -10  136.97   19.69
   7   6 -10   93.78   13.68
   7   6 -10   95.96   14.62
  -7   6  11  155.20   23.65
   7  -6 -11  168.84   24.63
   7   6 -11  149.65   19.39
   7   6 -11  126.00   20.03
  -7   6  12   11.89    5.91
   7  -6 -12   10.57    6.17
   7   6 -12   16.51    4.34
  -7   6  13   30.28    7.96
   7  -6 -13   26.57    7.89
   7   6 -13   13.85    4.20
  -7   6  14   19.35    7.03
   7  -6 -14   28.59    8.40
   7   6 -14   16.80    4.35
  -7   6  15    3.60    4.50
   7  -6 -15    7.12    5.52
   7   6 -15    3.34    2.54
  -7   6  16   46.24   11.51
   7  -6 -16   57.74   12.90
   7   6 -16   59.56    9.25
  -7   6  17  113.43   16.97
   7  -6 -17   70.91   15.71
   7   6 -17   78.81   12.23
  -7   6  18  105.28   16.99
   7  -6 -18   72.78   15.82
   7   6 -18   85.30   12.78
  -7   6  19    3.22    4.35
   7  -6 -19    7.86    5.07
  -7   6  20    0.00    3.25
   7  -6 -20    0.20    4.80
  -7   6  21    0.17    3.77
   7  -6 -21    3.46    4.36
   7  -6 -22   39.58   10.29
   7  -6 -23   33.92    9.67
   7  -6 -24   24.82    8.47
   7  -6 -25    0.71    4.52
   7  -6 -26   29.04    9.27
   7  -6 -27   10.17    5.90
   7  -6 -28   17.71    7.23
   7  -6 -29    7.19    5.95
   7  -6 -30   -0.00    4.38
   7  -6 -31    2.93    4.99
   7  -6 -32   16.44    7.34
   7  -6 -33    0.00    5.15
   7  -6 -34    0.00    3.68
   7   7  -1    2.05    3.21
   7   7  -1    4.14    3.86
   7   7  -2   23.64    6.56
   7   7  -2   25.29    6.66
   7   7  -2   26.43    7.88
   7   7  -3    7.67    4.02
   7   7  -3    6.83    3.93
   7   7  -3    9.80    4.66
   7   7  -4  292.62   40.07
   7   7  -4  323.08   40.66
   7   7  -4  289.06   41.22
  -7   7   5  130.92   21.63
   7   7  -5  134.82   18.99
   7   7  -5  118.21   18.58
   7   7  -5  127.30   19.79
  -7  -7   5  144.15   19.30
  -7  -7   5  109.41   17.40
  -7   7   6   10.43    5.98
   7  -7  -6    8.03    5.39
   7   7  -6   10.02    4.07
   7   7  -6   12.32    4.20
   7   7  -6    7.28    4.23
  -7  -7   6   12.88    4.11
  -7  -7   6    5.06    2.61
  -7   7   7   27.65   11.35
   7  -7  -7   94.63   16.30
   7   7  -7  104.15   12.82
   7   7  -7   60.60   11.32
   7   7  -7   67.39   12.30
  -7  -7   7   79.26    9.91
  -7   7   8   15.11    7.04
   7  -7  -8   18.46    7.66
   7   7  -8   15.48    4.68
   7   7  -8   23.40    5.95
  -7   7   9   32.91    9.51
   7  -7  -9   46.95   10.74
   7   7  -9   31.29    6.76
   7   7  -9   36.24    7.91
  -7   7  10  102.60   18.81
   7  -7 -10  100.08   19.30
   7   7 -10  110.06   15.67
   7   7 -10  107.69   16.59
  -7   7  11   31.76    9.70
   7  -7 -11   46.20   11.02
   7   7 -11   36.09    7.65
  -7   7  12    0.00    3.80
   7  -7 -12    8.52    5.71
   7  -7 -13   30.71    9.26
   7  -7 -14  190.62   30.19
   7  -7 -15    0.89    4.15
   7  -7 -16    5.76    5.53
   7  -7 -17    6.05    5.79
   7  -7 -18   15.26    6.93
   7  -7 -19    8.26    5.53
   7  -7 -20   38.02   10.94
   7  -7 -21    3.98    4.92
  -7   7  22    3.81    4.36
   7  -7 -22    6.37    5.18
  -7   7  23    6.20    5.59
   7  -7 -23    0.00    4.95
  -7   7  24   28.30    9.08
   7  -7 -24   38.00   10.63
   7  -7 -25    5.18    5.14
   7  -7 -26    8.88    6.01
   7  -7 -27    0.00    5.08
   7  -7 -28    1.87    4.62
   7  -7 -29   10.38    6.44
   7  -7 -30   10.11    6.05
   7  -7 -31   -0.00    5.00
   7  -7 -32    5.58    5.96
   7  -7 -33   -0.00    3.77
  -7   8   1   63.62   13.65
   7   8  -1   46.47   10.72
   7   8  -1   53.42   10.96
  -7  -8   1   58.98   11.21
  -7   8   2  118.09   21.71
   7   8  -2  134.49   19.69
   7   8  -2  107.81   18.83
  -7  -8   2  128.43   19.34
  -7   8   3   21.38    7.61
   7  -8  -3    9.18    6.16
   7   8  -3    9.62    4.81
  -7  -8   3   14.71    5.06
  -7   8   4   30.40    9.62
   7  -8  -4   31.08   10.05
   7   8  -4   34.01    7.76
  -7  -8   4   28.31    7.28
   7  -8  -5    6.81    5.43
   7   8  -5   14.87    4.86
   7  -8  -6   52.22   11.90
   7   8  -6   32.02    7.76
   7  -8  -7    3.90    5.03
   7   8  -7    1.81    2.69
   7  -8  -8   84.39   16.28
   7   8  -8   60.67   11.36
   7  -8  -9    6.41    5.55
   7   8  -9    5.99    3.38
   7  -8 -10   31.60    9.77
   7  -8 -11    5.76    6.24
  -7   8  12  154.89   26.52
   7  -8 -12  171.01   27.63
  -7   8  13   -0.00    4.68
   7  -8 -13    0.05    4.87
  -7   8  14    7.54    5.61
   7  -8 -14   23.14    8.21
  -7   8  15    2.12    4.38
   7  -8 -15    0.00    4.77
  -7   8  16   65.47   14.62
   7  -8 -16   79.00   16.48
  -7   8  17   -0.00    3.89
   7  -8 -17   -0.00    3.87
  -7   8  18    1.77    3.95
   7  -8 -18   15.34    7.83
  -7   8  19    4.84    4.75
   7  -8 -19   -0.00    4.10
  -7   8  20   13.74    6.71
   7  -8 -20    4.53    5.75
  -7   8  21   -0.00    4.32
   7  -8 -21   -0.00    4.76
  -7   8  22   17.09    7.34
   7  -8 -22   26.73    8.91
  -7   8  23   10.84    6.07
   7  -8 -23   19.34    7.86
  -7   8  24    9.36    5.91
   7  -8 -24    7.32    5.81
   7  -8 -25   -0.00    3.47
   7  -8 -26   11.17    6.39
   7  -8 -27    6.13    5.95
   7  -8 -28   13.30    7.45
   7  -8 -29    1.63    4.37
   7  -8 -30    0.61    4.98
   7  -8 -31    0.01    3.67
   7  -8 -32    0.00    5.64
  -7   9   1    1.46    4.50
   7  -9  -1   -0.00    4.75
   7   9  -1    3.25    3.96
  -7   9   2   36.83   11.42
   7  -9  -2   60.66   14.06
   7   9  -2   47.78   10.20
  -7   9   3    4.46    5.36
   7  -9  -3    2.56    5.17
   7   9  -3    8.67    4.81
  -7   9   4   57.16   13.22
   7  -9  -4   51.35   13.00
   7   9  -4   43.56   10.09
  -7   9   5    0.08    4.98
   7  -9  -5    1.84    4.98
   7   9  -5    1.19    3.16
  -7   9   6   24.05    9.49
   7  -9  -6   27.72    9.80
   7   9  -6   34.62    8.02
  -7   9   7   17.33    7.06
   7  -9  -7   13.33    8.11
   7   9  -7   15.96    5.44
  -7   9   8   46.79   12.04
   7  -9  -8   48.55   12.64
   7   9  -8   46.44    9.60
  -7   9   9   -0.00    4.15
   7  -9  -9    6.33    6.04
  -7   9  10  133.48   22.45
   7  -9 -10  111.08   22.12
  -7   9  11    6.33    5.34
   7  -9 -11   -0.00    4.50
  -7   9  12    0.00    3.86
   7  -9 -12   -0.00    4.92
  -7   9  13    4.27    5.43
   7  -9 -13    9.39    6.02
  -7   9  14   53.33   14.41
   7  -9 -14   86.45   16.53
  -7   9  15   -0.00    4.62
   7  -9 -15    4.01    5.71
  -7   9  16   10.63    6.43
   7  -9 -16   18.36    8.42
  -7   9  17   -0.00    3.55
   7  -9 -17   -0.00    2.91
  -7   9  18   28.84    8.96
   7  -9 -18   -0.00    6.32
  -7   9  19    1.66    5.12
   7  -9 -19    7.01    5.94
  -7   9  20   21.56    8.19
   7  -9 -20   22.90    9.49
  -7   9  21    2.91    5.09
   7  -9 -21    3.40    5.08
  -7   9  22   -0.00    4.40
   7  -9 -22   -0.00    3.96
  -7   9  23   -0.00    4.53
   7  -9 -23    0.00    3.89
  -7   9  24   17.91    7.97
   7  -9 -24   30.86   10.26
  -7   9  25    0.00    4.26
   7  -9 -25    1.75    5.19
   7  -9 -26   11.53    6.98
   7  -9 -27   -0.00    5.14
   7  -9 -28    3.94    5.41
   7  -9 -29   -0.00    5.60
   7  -9 -30   -0.00    5.65
   7  -9 -31   -0.00    5.20
  -7  10   1   26.80    8.98
   7 -10  -1   16.65    8.55
   7  10  -1   18.50    6.84
  -7  10   2   48.56   12.75
   7 -10  -2   72.68   15.96
   7  10  -2   45.92   11.00
  -7  10   3    0.00    3.62
   7 -10  -3    3.74    5.57
   7  10  -3    2.45    3.08
  -7  10   4   -0.00    4.65
   7 -10  -4   -0.00    5.31
   7  10  -4   -0.00    3.18
  -7  10   5    0.00    3.81
   7 -10  -5    2.26    4.77
   7  10  -5    7.71    4.52
  -7  10   6  147.38   25.20
   7 -10  -6  128.05   25.16
   7  10  -6  144.79   22.20
  -7  10   7    1.21    4.60
   7 -10  -7    0.01    4.59
  -7  10   8    6.13    5.30
   7 -10  -8    1.50    4.68
  -7  10   9   -0.00    4.89
   7 -10  -9    0.57    4.63
  -7  10  10    6.71    5.65
   7 -10 -10    4.62    6.00
  -7  10  11    4.53    5.22
   7 -10 -11   -0.00    5.17
  -7  10  12   42.67   12.54
   7 -10 -12   58.23   14.34
  -7  10  13   -0.00    3.65
   7 -10 -13   -0.00    5.98
  -7  10  14   15.36    7.27
   7 -10 -14    5.23    6.25
  -7  10  15   -0.00    4.38
   7 -10 -15   -0.00    5.67
  -7  10  16   27.51   10.51
   7 -10 -16   49.09   12.70
  -7  10  17    0.50    3.96
   7 -10 -17    0.90    3.81
  -7  10  18   38.31   11.43
   7 -10 -18   44.30   12.78
  -7  10  19    5.16    5.40
   7 -10 -19    4.89    6.29
  -7  10  20    7.65    6.36
   7 -10 -20    7.89    7.57
  -7  10  21   -0.00    4.73
   7 -10 -21   10.63    6.70
  -7  10  22   18.39    8.75
   7 -10 -22   52.06   12.48
  -7  10  23    0.00    4.05
   7 -10 -23    8.81    6.57
  -7  10  24    1.22    3.55
   7 -10 -24   -0.00    4.02
  -7  10  25    4.96    4.98
   7 -10 -25    8.93    6.77
  -7  10  26   18.21    8.46
   7 -10 -26    9.17    7.50
   7 -10 -27   -0.00    4.23
   7 -10 -28    0.00    4.72
   7 -10 -29    2.21    5.88
   7 -10 -30    6.26    6.80
  -7  11   1   -0.00    5.53
   7 -11  -1    0.73    4.95
  -7  11   2    4.21    6.26
   7 -11  -2    0.00    5.36
  -7  11   3    1.37    4.87
   7 -11  -3    5.69    5.98
  -7  11   4   38.01   11.67
   7 -11  -4   38.80   12.11
   7  11  -4   35.65    9.37
  -7  11   5   17.38    8.33
   7 -11  -5   22.16    9.63
   7  11  -5   19.51    6.77
  -7  11   6   -0.00    4.80
   7 -11  -6    0.00    4.84
  -7  11   7   19.47    8.09
   7 -11  -7   14.15    7.70
  -7  11   8   27.56   10.02
   7 -11  -8   16.32    9.50
  -7  11   9    8.23    6.14
   7 -11  -9    8.32    6.32
  -7  11  10   18.86    8.63
   7 -11 -10   28.88   10.06
  -7  11  11    3.61    5.47
   7 -11 -11    0.77    5.07
  -7  11  12    2.15    5.84
   7 -11 -12   -0.00    5.02
  -7  11  13    8.38    6.12
   7 -11 -13    1.28    4.51
  -7  11  14   34.18   10.50
   7 -11 -14    7.23    7.65
  -7  11  15    0.10    4.44
   7 -11 -15    0.00    5.45
  -7  11  16   19.02    8.78
   7 -11 -16   10.75    7.65
  -7  11  17    1.41    4.52
   7 -11 -17    0.00    5.39
  -7  11  18    3.62    5.16
   7 -11 -18    5.26    6.11
  -7  11  19    3.74    5.46
   7 -11 -19    4.42    6.43
  -7  11  20   33.51   10.85
   7 -11 -20   38.08   12.63
  -7  11  21   -0.00    4.09
   7 -11 -21   -0.00    3.85
  -7  11  22   -0.00    5.18
   7 -11 -22    4.09    5.74
   7 -11 -23    3.21    5.55
  -7  11  24   18.64    8.90
   7 -11 -24   24.49    9.89
  -7  11  25    0.00    4.06
   7 -11 -25    4.51    5.00
  -7  11  26   -0.00    5.16
   7 -11 -26    0.00    4.53
   7 -11 -27   -0.00    6.24
   7 -11 -28    3.64    5.51
  -7  12   1   11.94    6.80
   7 -12  -1    1.93    5.90
   7  12  -1    0.00    4.25
  -7  12   2   23.44    9.81
   7 -12  -2   13.03    8.52
   7  12  -2   25.55    8.01
  -7  12   3    1.63    5.07
   7 -12  -3    2.39    4.90
   7  12  -3    0.24    3.74
  -7  12   4    2.77    5.10
   7 -12  -4   -0.00    4.88
  -7  12   5    1.71    5.10
   7 -12  -5   12.90    8.17
  -7  12   6   53.04   13.04
   7 -12  -6   26.69   10.82
  -7  12   7    2.58    5.43
   7 -12  -7    1.11    5.51
  -7  12   8   15.82    7.58
   7 -12  -8    4.45    5.81
  -7  12   9    1.49    4.87
   7 -12  -9   -0.00    5.49
  -7  12  10    9.00    6.64
   7 -12 -10    5.75    6.40
  -7  12  11   -0.00    4.42
   7 -12 -11    1.55    4.54
  -7  12  12   18.46    8.97
   7 -12 -12   47.06   13.03
  -7  12  13   -0.00    5.37
   7 -12 -13   -0.00    5.44
  -7  12  14    4.61    5.91
   7 -12 -14   -0.00    6.29
  -7  12  15    4.11    5.46
   7 -12 -15    1.17    5.27
  -7  12  16   32.80   10.50
   7 -12 -16    8.27    7.55
  -7  12  17    1.21    4.89
   7 -12 -17   -0.00    4.89
  -7  12  18    9.05    7.14
   7 -12 -18    1.39    4.50
  -7  12  19   -0.00    4.18
   7 -12 -19   -0.00    5.11
  -7  12  20    7.01    7.78
   7 -12 -20    3.94    5.47
  -7  12  21    0.29    4.56
   7 -12 -21   -0.00    4.31
  -7  12  22    6.34    6.40
   7 -12 -22    0.00    6.27
  -7  12  23    0.00    4.99
   7 -12 -23   -0.00    4.91
  -7  12  24   10.72    6.90
   7 -12 -24    2.11    5.31
  -7  12  25    0.00    4.71
   7 -12 -25    5.10    8.50
  -7  12  26    6.29    6.06
   7 -12 -26    8.03    7.43
  -7  12  27    0.75    4.56
   7 -12 -27    1.13    4.95
  -7  13   1   -0.00    5.06
   7 -13  -1   -0.00    4.16
   7  13  -1   -0.00    4.10
  -7  13   2   10.93    7.52
   7 -13  -2   16.88   10.13
   7  13  -2   22.21    7.69
  -7  13   3    0.00    6.27
   7 -13  -3   16.64    8.83
  -7  13   4   79.05   17.15
   7 -13  -4   56.04   16.60
  -7  13   5   13.68    7.76
   7 -13  -5    9.93    7.54
  -7  13   6    1.91    5.73
   7 -13  -6   -0.00    5.23
  -7  13   7    5.46    5.50
   7 -13  -7   -0.00    5.02
  -7  13   8   10.63    6.88
   7 -13  -8    0.00    6.37
  -7  13   9   10.94    7.00
   7 -13  -9    1.30    5.50
  -7  13  10   11.38    7.70
   7 -13 -10   14.87    8.97
  -7  13  11    2.30    5.50
   7 -13 -11   -0.00    4.42
  -7  13  12    0.69    5.04
   7 -13 -12    1.50    4.79
  -7  13  13    1.86    5.13
   7 -13 -13    7.42    6.41
  -7  13  14   17.77    9.08
   7 -13 -14   28.52   11.25
  -7  13  15    2.42    5.52
   7 -13 -15    2.37    5.73
  -7  13  16    2.05    5.23
   7 -13 -16    1.60    5.54
  -7  13  17    4.88    6.41
   7 -13 -17   -0.00    4.65
  -7  13  18   -0.00    5.33
   7 -13 -18   -0.00    5.71
  -7  13  19    0.00    5.31
   7 -13 -19    7.60    7.11
  -7  13  20   11.36    7.64
   7 -13 -20   -0.00    6.09
  -7  13  21    0.49    5.24
   7 -13 -21    6.09    6.69
  -7  13  22    6.11    6.28
   7 -13 -22    1.03    5.79
  -7  13  23   -0.00    5.38
   7 -13 -23    0.00    6.33
  -7  13  24   -0.00    4.83
   7 -13 -24    3.52    5.79
  -7  13  25    0.00    5.13
   7 -13 -25   -0.00    6.46
  -7  13  26    8.88    6.66
  -7  13  27    1.32    4.83
  -7  14   1    8.27    6.93
   7 -14  -1    3.04    5.18
   7  14  -1    0.00    4.22
  -7  14   2   13.62    8.38
   7 -14  -2    2.97    6.26
  -7  14   3   10.34    7.72
   7 -14  -3    9.18    8.04
  -7  14   4    1.67    4.32
   7 -14  -4    0.11    4.22
  -7  14   5    0.00    5.50
   7 -14  -5   -0.00    5.14
  -7  14   6   39.95   12.29
   7 -14  -6   28.62   12.11
  -7  14   7   29.89   10.96
   7 -14  -7   41.47   13.22
  -7  14   8    8.85    7.32
   7 -14  -8   20.45    9.49
  -7  14   9    5.01    6.47
   7 -14  -9    2.89    6.11
  -7  14  10    5.01    6.68
   7 -14 -10   12.55    8.76
  -7  14  11    1.09    5.98
   7 -14 -11   -0.00    7.07
  -7  14  12    5.17    6.09
   7 -14 -12   10.97    7.66
  -7  14  13    0.64    5.23
   7 -14 -13    0.87    4.84
  -7  14  14    2.55    4.74
   7 -14 -14   -0.00    4.88
  -7  14  15   -0.00    4.41
   7 -14 -15    2.83    5.88
  -7  14  16    0.00    5.99
   7 -14 -16    4.03    5.99
  -7  14  17    5.87    7.11
   7 -14 -17   15.49    8.73
  -7  14  18    3.09    6.20
   7 -14 -18    4.23    5.53
  -7  14  19    0.00    6.05
   7 -14 -19    1.59    6.08
  -7  14  20    6.39    6.89
   7 -14 -20   -0.00    4.93
  -7  14  21   -0.00    6.12
   7 -14 -21    5.41    7.76
  -7  14  22   11.60    7.67
   7 -14 -22    6.00    7.35
  -7  14  23   -0.00    4.48
   7 -14 -23    0.34    6.12
  -7  14  24    1.89    5.21
  -7  14  25   -0.00    5.03
  -7  15   1    0.46    5.93
  -7  15   2   -0.00    5.38
  -7  15   3   21.40    9.93
  -7  15   4    3.23    5.49
  -7  15   5   -0.00    5.57
  -7  15   6    2.66    4.92
  -7  15   7    0.00    4.91
   7 -15  -7   -0.00    6.63
  -7  15   8    9.80    7.18
   7 -15  -8   -0.00    6.21
  -7  15   9    9.36    6.76
   7 -15  -9   -0.00    5.07
  -7  15  10   10.00    7.61
   7 -15 -10    2.66    5.78
  -7  15  11    6.91    6.43
   7 -15 -11   -0.00    5.89
  -7  15  12   -0.00    5.88
   7 -15 -12    6.09    7.37
  -7  15  13    3.87    5.50
   7 -15 -13   -0.00    5.43
  -7  15  14    1.39    5.89
   7 -15 -14    2.58    5.71
  -7  15  15    1.97    6.12
   7 -15 -15    0.01    4.98
  -7  15  16    4.63    6.77
   7 -15 -16   -0.00    5.46
  -7  15  17    0.28    5.86
   7 -15 -17   -0.00    6.75
  -7  15  18    0.67    5.52
   7 -15 -18    3.60    6.26
  -7  15  19    2.57    6.59
   7 -15 -19   -0.00    5.47
  -7  15  20    1.85    6.37
   7 -15 -20    1.98    6.10
   7 -15 -21    2.53    7.42
  -7  16   1    1.88    7.32
  -7  16   2    4.20    6.22
  -7  16   3    0.32    5.17
  -7  16   4    0.00    5.18
  -7  16   5    0.00    5.13
  -7  16   6    5.98    6.06
  -7  16   7    4.05    6.30
  -7  16   8   -0.00    5.71
  -7  16   9   13.34    8.14
  -7  16  10    4.60    6.59
  -7  16  11    2.58    5.67
   7 -16 -14   -0.00    6.81
   7 -16 -15    3.10    5.41
   7 -16 -16    2.37    5.08
   7 -16 -17    1.86    5.95
   7 -16 -18   -0.00    5.36
   7 -16 -19   -0.00    5.50
  -6   0   1    0.09    2.48
  -6   0   1    0.41    2.17
   6   0  -1    0.31    2.06
   6   0  -1    5.22    3.58
  -6   0   2  387.26   50.31
  -6   0   2  433.84   50.15
   6   0  -2  371.18   50.14
   6   0  -2  384.00   50.68
  -6   0   3    1.53    2.63
  -6   0   3   -0.00    2.00
   6   0  -3    0.75    2.16
   6   0  -3    1.12    3.11
  -6   0   4   20.19    5.08
  -6   0   4   25.77    4.79
   6   0  -4   17.72    4.75
   6   0  -4   22.57    5.66
  -6   0   5   -0.00    1.91
  -6   0   5   -0.00    1.78
   6   0  -5    1.11    2.16
   6   0  -5    0.16    2.33
  -6   0   6 1513.74  177.66
  -6   0   6 1494.80  176.51
   6   0  -6 1404.80  177.40
   6   0  -6 1441.48  178.07
  -6   0   7    0.32    1.94
  -6   0   7    0.15    0.92
   6   0  -7    0.01    1.72
   6   0  -7   -0.00    2.19
  -6   0   8   34.30    6.12
   6   0  -8   36.70    6.08
   6   0  -8   34.98    6.55
  -6   0   9    2.49    1.95
   6   0  -9    0.58    1.44
   6   0  -9    0.44    1.81
  -6   0  10  224.35   27.98
   6   0 -10  217.65   27.67
   6   0 -10  211.14   28.17
  -6   0  11   -0.00    1.54
   6   0 -11   -0.00    1.23
   6   0 -11    0.73    1.86
  -6   0  12  349.12   42.86
   6   0 -12  337.05   42.54
   6   0 -12  347.94   43.23
  -6   0  13    0.90    1.52
   6   0 -13    0.44    1.38
   6   0 -13   -0.00    1.66
  -6   0  14   91.31   11.60
   6   0 -14   95.57   11.46
   6   0 -14   58.10   11.25
  -6   0  15   -0.00    1.42
   6   0 -15    0.00    1.26
   6   0 -15    0.33    1.85
  -6   0  16  297.79   40.01
   6   0 -16  328.67   40.15
   6   0 -16  340.80   40.91
  -6   0  17    0.18    1.47
  -6   0  17    0.68    1.60
   6   0 -17   -0.00    1.99
  -6   0  18  221.38   31.57
  -6   0  18  360.69   32.99
   6   0 -18  200.95   31.97
  -6   0  19    0.00    1.78
  -6   0  20    1.83    2.38
   6   0 -22  144.31   20.90
   6   0 -23   -0.00    2.75
   6   0 -24    0.71    2.69
   6   0 -25    0.28    2.52
   6   0 -26   47.40    9.71
   6   0 -27    3.00    3.49
   6   0 -28   46.56    9.90
   6   0 -29    0.00    2.79
   6   0 -30   22.37    6.68
   6   0 -31    0.00    3.14
   6   0 -32   85.80   15.71
   6   0 -33    0.83    3.77
   6   0 -34    2.20    4.41
   6   0 -35   -0.00    3.41
   6   0 -36    5.94    4.51
   6   0 -37   -0.00    3.72
   6   0 -38    5.94    5.29
  -6   1   1    6.20    3.79
  -6   1   1    4.81    3.73
   6  -1  -1    9.14    3.96
   6  -1  -1    8.08    4.20
   6   1  -1    6.27    3.29
   6   1  -1    7.74    3.80
  -6  -1   1   10.56    3.81
  -6  -1   1    5.88    3.37
  -6   1   2  621.65   85.15
  -6   1   2  752.66   85.34
   6  -1  -2  694.38   85.48
   6  -1  -2  641.17   85.77
   6   1  -2  752.29   85.05
   6   1  -2  660.02   85.13
  -6  -1   2  663.36   84.83
  -6  -1   2  697.22   84.49
  -6   1   3   39.09    7.80
  -6   1   3   32.34    7.05
   6  -1  -3   39.43    7.65
   6  -1  -3   37.54    8.28
   6   1  -3   42.07    7.37
   6   1  -3   47.64    7.98
  -6  -1   3   36.60    7.11
  -6  -1   3   41.63    6.82
  -6   1   4 1051.88  130.62
  -6   1   4  953.94  129.80
   6  -1  -4 1026.04  130.42
   6  -1  -4  916.66  130.66
   6   1  -4 1214.10  130.26
   6   1  -4 1041.65  130.13
  -6  -1   4 1061.82  129.87
  -6  -1   4  966.11  129.10
  -6  -1   4 1338.31  129.46
  -6   1   5  162.94   20.39
  -6   1   5  134.90   19.09
   6  -1  -5  119.25   19.30
   6  -1  -5  143.00   20.37
   6   1  -5  142.77   19.12
   6   1  -5  150.18   19.54
  -6  -1   5  131.79   18.87
  -6  -1   5  134.26   17.75
  -6  -1   5  150.69   17.85
  -6   1   6  115.21   15.01
  -6   1   6   99.66   13.65
   6  -1  -6  127.70   14.97
   6  -1  -6   89.32   14.41
   6   1  -6  126.52   14.02
   6   1  -6   58.22   12.93
  -6  -1   6   98.27   13.49
  -6   1   7  289.05   36.80
  -6   1   7  288.70   35.66
   6  -1  -7  281.59   36.35
   6  -1  -7  299.54   37.03
   6   1  -7  273.00   35.37
   6   1  -7  274.75   35.80
  -6  -1   7  280.56   35.42
  -6   1   8  342.72   74.15
  -6   1   8  833.54   74.84
   6  -1  -8  740.87   75.61
   6   1  -8  787.00   74.45
   6   1  -8  379.63   73.68
  -6  -1   8  882.00   74.75
  -6   1   9    3.81    2.67
  -6   1   9   11.33    2.33
   6  -1  -9    5.73    2.56
   6  -1  -9    7.79    3.35
   6   1  -9    5.79    1.82
   6   1  -9    7.07    2.37
  -6  -1   9    6.57    1.99
  -6   1  10  144.32   18.89
  -6   1  10  152.22   17.29
   6  -1 -10  153.55   18.67
   6  -1 -10  114.66   18.64
   6   1 -10  122.94   16.91
   6   1 -10  123.72   17.41
  -6  -1  10  140.11   17.10
  -6   1  11   27.28    5.28
   6  -1 -11   25.70    4.91
   6  -1 -11   23.19    5.32
   6   1 -11   23.54    3.46
   6   1 -11   21.21    3.97
  -6  -1  11   22.09    3.48
  -6   1  12  334.50   41.87
   6  -1 -12  335.72   41.48
   6  -1 -12  335.19   42.22
   6   1 -12  350.25   39.75
   6   1 -12  292.25   40.32
  -6  -1  12  321.49   39.71
  -6   1  13   61.37    9.98
   6  -1 -13   63.18    9.72
   6  -1 -13   64.57   10.45
   6   1 -13   63.27    8.94
  -6  -1  13   64.28    8.11
  -6   1  14  179.88   25.17
   6  -1 -14  192.48   25.00
   6  -1 -14  169.93   25.42
   6   1 -14  196.87   24.15
  -6  -1  14  194.25   23.18
  -6  -1  14  187.97   23.17
  -6   1  15   18.52    4.47
   6  -1 -15   23.54    4.48
   6  -1 -15   24.01    5.17
   6   1 -15   12.41    3.09
  -6  -1  15   14.35    2.54
  -6  -1  15   15.16    2.53
  -6   1  16    6.17    2.60
   6  -1 -16    1.62    1.86
   6  -1 -16    3.35    3.05
   6   1 -16    5.63    2.33
  -6  -1  16    3.41    1.42
  -6  -1  16    4.00    1.38
  -6   1  17    8.19    3.00
   6  -1 -17    4.31    2.32
   6  -1 -17    6.75    3.36
   6   1 -17    6.64    2.54
  -6  -1  17    3.01    1.54
  -6  -1  17    4.80    1.59
  -6   1  18  229.33   34.07
   6  -1 -18  259.38   34.14
   6   1 -18  283.00   33.99
  -6  -1  18  257.17   32.79
  -6  -1  18  280.18   32.92
  -6   1  19   48.94    8.23
   6  -1 -19   49.18    7.93
   6   1 -19   41.33    7.40
  -6  -1  19   37.04    6.42
  -6   1  20    0.41    2.19
  -6   1  21    8.30    3.37
   6  -1 -21    2.46    3.07
   6  -1 -22   24.68    6.00
   6   1 -22    9.37    3.91
   6  -1 -23    5.79    3.74
   6   1 -23    8.84    3.71
   6  -1 -24   34.28    7.98
   6   1 -24   32.98    7.23
   6  -1 -25    0.70    2.91
   6   1 -25    0.22    2.42
   6  -1 -26    9.34    5.02
   6   1 -26    7.19    3.75
   6  -1 -27    2.21    3.68
   6   1 -27    0.55    2.45
   6  -1 -28   74.49   13.32
   6   1 -28   61.58   12.01
   6  -1 -29    0.52    3.47
   6   1 -29    0.00    2.51
   6  -1 -30   35.07    8.98
   6   1 -30   33.53    8.18
   6  -1 -31    0.74    3.45
   6   1 -31   -0.00    3.06
   6  -1 -32    1.45    3.45
   6   1 -32    4.56    3.71
   6  -1 -33    1.74    3.07
   6   1 -33    0.00    2.57
   6  -1 -34   27.68    8.40
   6   1 -34   26.99    7.65
   6  -1 -35    7.91    4.94
   6   1 -35    1.87    3.51
   6  -1 -36    2.05    4.03
   6   1 -36    7.69    4.69
   6  -1 -37    0.00    3.86
   6   1 -37   -0.00    2.89
   6  -1 -38    8.66    5.32
   6   1 -38    2.18    4.26
  -6   2   1    4.56    3.69
  -6   2   1    5.23    3.42
   6  -2  -1    7.32    3.62
   6  -2  -1    1.93    3.67
   6   2  -1    2.91    2.54
   6   2  -1    0.00    2.90
  -6  -2   1   10.64    3.61
  -6  -2   1    3.04    2.55
  -6  -2   1    5.96    2.87
  -6   2   2   19.00    5.48
  -6   2   2   15.61    5.09
   6  -2  -2   17.93    5.36
   6  -2  -2   22.54    6.34
   6   2  -2   19.07    4.46
   6   2  -2   20.82    5.15
  -6  -2   2   17.10    4.53
  -6  -2   2   18.60    4.38
  -6  -2   2   15.23    4.10
  -6   2   3    6.71    4.08
  -6   2   3    8.03    3.56
   6  -2  -3    4.36    3.00
   6  -2  -3    2.45    3.18
   6   2  -3    0.00    1.99
   6   2  -3    4.43    3.02
  -6  -2   3    5.64    2.73
  -6  -2   3    5.98    2.47
  -6  -2   3    4.57    2.02
  -6   2   4   66.22   11.79
  -6   2   4   79.41   11.63
   6  -2  -4   66.79   11.44
   6  -2  -4   67.65   12.04
   6   2  -4   68.62   10.41
   6   2  -4   57.30   10.44
  -6  -2   4   66.29   10.44
  -6  -2   4   62.33    9.39
  -6  -2   4   83.14    9.70
  -6   2   5   11.01    4.41
  -6   2   5   12.55    4.12
   6  -2  -5   17.00    4.53
   6  -2  -5   11.25    4.67
   6   2  -5   17.17    3.69
   6   2  -5   14.89    3.83
  -6  -2   5    9.41    3.26
  -6   2   6  369.53   50.81
  -6   2   6  410.42   50.25
   6  -2  -6  412.16   50.65
   6  -2  -6  379.59   51.03
   6   2  -6  430.54   49.15
   6   2  -6  370.17   49.20
  -6  -2   6  389.45   49.16
  -6   2   7   67.25   11.35
  -6   2   7   73.74   10.82
   6  -2  -7   56.71   10.65
   6  -2  -7   55.07   11.16
   6   2  -7   74.47    9.65
   6   2  -7   80.60    9.73
   6   2  -7   63.88    9.69
  -6  -2   7   59.64    9.37
  -6   2   8   16.91    4.80
  -6   2   8   10.25    3.60
   6  -2  -8   10.76    3.68
   6  -2  -8   13.76    4.33
   6   2  -8   17.72    2.77
   6   2  -8   12.81    2.59
   6   2  -8    9.88    2.77
  -6   2   9    0.40    2.36
  -6   2   9    0.00    1.77
   6  -2  -9   -0.00    2.07
   6  -2  -9   -0.00    2.44
   6   2  -9    1.16    0.78
   6   2  -9    1.07    0.82
   6   2  -9    0.68    1.24
  -6   2  10  335.56   41.77
  -6   2  10  327.92   40.50
   6  -2 -10  294.90   40.86
   6  -2 -10  317.14   41.91
   6   2 -10  321.58   39.03
  -6   2  11  308.77   35.31
  -6   2  11  340.34   34.21
   6  -2 -11  294.42   34.63
   6  -2 -11  296.66   35.58
   6   2 -11  235.20   31.89
  -6   2  12   53.99   13.12
  -6   2  12  125.83   13.82
   6  -2 -12  138.68   16.10
  -6   2  13   14.02    4.30
  -6   2  13    8.51    2.76
   6  -2 -13   12.60    3.77
   6  -2 -13   17.58    4.72
  -6   2  14   97.46   15.89
   6  -2 -14  105.08   15.68
   6  -2 -14  127.86   17.01
  -6   2  15   40.38    7.89
   6  -2 -15   39.83    8.16
  -6   2  16   85.48   12.63
   6  -2 -16   72.36   11.83
   6  -2 -16   69.77   12.71
  -6   2  17   22.58    5.59
   6  -2 -17   21.41    5.29
  -6   2  18   15.79    5.03
   6  -2 -18   20.55    5.16
  -6   2  19   14.33    4.84
   6  -2 -19   16.63    4.70
  -6   2  20  171.69   27.16
   6  -2 -20  222.60   27.68
   6  -2 -20  217.16   28.77
   6   2 -20  194.36   26.07
  -6   2  21    0.00    2.88
   6  -2 -21    6.06    3.80
   6   2 -21    2.98    2.64
  -6   2  22   41.38    8.26
   6  -2 -22   40.63    8.75
   6   2 -22   31.24    6.74
   6  -2 -23    0.37    2.79
   6  -2 -24    7.20    4.15
   6  -2 -25   24.03    7.07
   6  -2 -26   71.43   13.49
   6  -2 -27    3.76    3.78
   6  -2 -28   22.30    7.04
   6  -2 -29    6.66    4.50
   6  -2 -30   19.90    6.98
   6  -2 -31    2.10    3.27
   6  -2 -32   25.02    7.78
   6  -2 -33    2.34    4.70
   6  -2 -34    3.94    4.34
   6  -2 -35    1.59    3.39
   6   2 -35   -0.00    3.41
   6  -2 -36   14.27    6.96
   6   2 -36   29.95    7.64
   6  -2 -37   -0.00    3.63
   6   2 -37    2.11    3.24
   6  -2 -38    6.59    4.65
   6   2 -38    3.18    3.78
  -6   3   1    1.54    2.85
  -6   3   1    1.55    3.25
   6  -3  -1    4.71    3.43
   6  -3  -1    2.01    3.26
   6   3  -1    3.10    2.53
   6   3  -1    2.32    2.45
   6   3  -1    1.93    2.76
  -6  -3   1    3.38    2.28
  -6  -3   1    3.70    2.84
  -6   3   2  187.86   25.02
  -6   3   2  189.04   24.39
   6  -3  -2  169.48   24.03
   6  -3  -2  187.53   25.56
   6   3  -2  135.74   22.40
   6   3  -2  145.79   22.50
   6   3  -2  170.06   23.22
  -6  -3   2  183.83   22.66
  -6  -3   2  170.84   22.32
  -6   3   3  178.31   23.59
  -6   3   3  153.48   22.37
   6  -3  -3  140.47   22.07
   6  -3  -3  139.63   22.96
   6   3  -3  137.11   20.81
   6   3  -3  193.18   21.69
   6   3  -3  162.56   21.54
  -6  -3   3  150.63   20.43
  -6  -3   3  151.82   20.34
  -6   3   4   42.59    8.72
  -6   3   4   41.33    8.37
   6  -3  -4   31.89    7.83
   6  -3  -4   42.97    9.39
   6   3  -4   48.57    7.29
   6   3  -4   40.56    7.07
   6   3  -4   45.33    7.51
  -6  -3   4   40.21    6.08
  -6  -3   4   36.03    5.97
  -6   3   5    2.75    3.54
  -6   3   5   14.02    4.32
   6  -3  -5    1.94    3.03
   6  -3  -5   12.98    4.91
   6   3  -5    9.34    2.91
   6   3  -5   12.49    3.15
   6   3  -5    9.99    3.12
  -6   3   6   17.10    5.42
  -6   3   6   22.11    5.19
   6  -3  -6   12.20    4.42
   6  -3  -6   18.71    5.90
   6   3  -6   14.20    3.44
   6   3  -6   10.79    3.08
   6   3  -6   24.56    4.31
   6   3  -6   15.06    3.62
  -6   3   7   23.12    5.91
  -6   3   7   22.36    5.10
   6  -3  -7   17.10    4.84
   6  -3  -7   34.80    7.35
   6   3  -7   20.81    3.51
   6   3  -7   21.24    3.54
   6   3  -7   21.76    3.97
   6   3  -7    5.52    2.98
  -6   3   8  448.99   56.89
  -6   3   8  488.59   56.27
   6  -3  -8  459.62   56.36
   6  -3  -8  377.68   56.59
   6   3  -8  423.28   53.58
   6   3  -8  479.84   53.80
   6   3  -8  430.53   54.24
   6   3  -8  421.81   54.08
  -6   3   9   62.61   13.24
   6  -3  -9  143.44   15.27
   6  -3  -9   85.33   14.42
   6   3  -9   74.36   10.68
   6   3  -9  101.70   10.89
   6   3  -9   96.09   11.59
   6   3  -9   74.29   11.28
  -6   3  10   37.53    7.87
   6  -3 -10   40.92    7.57
   6  -3 -10   27.51    7.54
   6   3 -10   33.00    5.09
   6   3 -10   38.92    5.24
  -6   3  11   24.11    5.74
   6  -3 -11   17.08    4.76
   6  -3 -11    1.31    3.12
   6   3 -11   12.85    1.93
   6   3 -11    9.96    1.82
  -6   3  12   78.87   13.61
   6  -3 -12   83.16   13.33
   6  -3 -12   93.79   14.57
  -6   3  13  173.21   23.83
   6  -3 -13  166.52   23.10
   6  -3 -13  153.73   23.77
  -6   3  14  220.50   30.05
   6  -3 -14  232.72   29.61
   6  -3 -14  195.61   29.99
  -6   3  15   18.90    5.82
   6  -3 -15   31.53    6.37
  -6   3  16   29.01    6.70
   6  -3 -16   26.68    5.99
   6   3 -16   23.44    3.74
  -6   3  17   96.89   15.32
   6  -3 -17  110.76   15.43
   6   3 -17   90.28   12.46
  -6   3  18  115.74   20.46
   6  -3 -18  161.39   21.21
   6  -3 -18  149.48   21.89
   6   3 -18  143.52   18.46
  -6   3  19   57.98   10.16
   6  -3 -19   42.52    8.86
   6  -3 -19   58.94   10.70
   6   3 -19   43.02    7.30
  -6   3  20    8.29    4.14
   6  -3 -20    8.81    3.80
   6  -3 -20    6.74    4.46
   6   3 -20    6.38    2.66
  -6   3  21    3.81    3.66
   6  -3 -21   -0.00    2.79
   6   3 -21    2.86    2.41
  -6   3  22   82.17   13.69
   6  -3 -22   74.18   13.68
   6   3 -22   67.64   11.25
  -6   3  23   14.50    5.44
   6  -3 -23   21.14    6.64
   6  -3 -24   88.27   15.73
   6  -3 -25    0.99    3.76
   6  -3 -26    9.67    5.26
   6  -3 -27   -0.00    3.46
   6  -3 -28   27.31    8.32
   6  -3 -29    3.32    4.00
   6  -3 -30   41.46   10.21
   6  -3 -31    0.00    3.39
   6  -3 -32    3.33    4.37
   6  -3 -33   12.90    6.52
   6  -3 -34   22.19    7.53
   6  -3 -35   -0.00    4.35
   6  -3 -36   -0.00    3.66
   6  -3 -37    2.26    4.21
  -6   4   1  231.71   31.21
  -6   4   1  208.94   30.21
   6  -4  -1  213.60   30.07
   6  -4  -1  228.67   31.76
   6   4  -1  197.01   28.64
   6   4  -1  229.71   29.56
  -6  -4   1  193.22   28.43
  -6  -4   1  225.65   28.47
  -6   4   2   14.13    5.50
  -6   4   2   19.41    5.43
   6  -4  -2    3.60    3.58
   6  -4  -2   19.26    6.06
   6   4  -2   12.43    3.97
   6   4  -2   17.38    4.51
   6   4  -2   18.60    5.03
   6   4  -2   11.89    4.02
  -6  -4   2   13.70    4.01
  -6  -4   2   13.91    3.72
  -6   4   3    0.00    3.40
  -6   4   3   11.06    4.45
   6  -4  -3    6.70    4.31
   6  -4  -3    6.52    4.06
   6   4  -3    6.26    3.03
   6   4  -3    6.54    2.89
   6   4  -3    5.94    3.32
   6   4  -3    2.35    2.59
  -6  -4   3    4.55    2.40
  -6  -4   3    6.71    2.55
  -6   4   4   22.56    6.76
   6  -4  -4   19.97    5.99
   6  -4  -4   18.36    6.22
   6   4  -4   13.13    4.32
   6   4  -4   25.95    5.24
   6   4  -4   24.90    5.49
   6   4  -4   21.10    4.99
  -6  -4   4   24.88    4.29
  -6  -4   4   27.62    4.37
  -6   4   5  297.52   39.25
   6  -4  -5  316.55   38.78
   6  -4  -5  260.01   38.98
   6   4  -5  308.98   36.68
   6   4  -5  285.05   36.54
   6   4  -5  297.79   37.25
   6   4  -5  311.43   37.15
  -6  -4   5  279.38   34.92
  -6  -4   5  273.17   34.90
  -6   4   6  306.12   43.00
   6  -4  -6  334.42   42.70
   6  -4  -6  352.64   44.02
   6   4  -6  333.01   40.44
   6   4  -6  322.18   40.44
   6   4  -6  340.70   41.16
   6   4  -6  279.82   40.51
  -6   4   7   84.45   15.04
   6  -4  -7   97.47   14.78
   6  -4  -7   64.53   14.47
   6   4  -7   95.30   12.53
   6   4  -7   88.85   12.49
   6   4  -7   91.03   13.03
   6   4  -7   93.77   12.94
  -6   4   8   13.09    5.09
   6  -4  -8   18.98    4.83
   6  -4  -8    5.16    3.95
   6   4  -8   11.37    2.59
   6   4  -8   11.78    2.66
   6   4  -8   10.05    2.85
   6   4  -8    5.10    2.52
  -6   4   9   50.43   11.54
   6  -4  -9   73.50   12.06
   6  -4  -9   84.63   13.65
   6   4  -9   72.02    9.40
   6   4  -9   73.81    9.40
   6   4  -9   59.86    9.66
  -6   4  10    3.19    4.92
   6  -4 -10   31.76    7.13
   6  -4 -10   27.80    7.70
   6   4 -10   36.69    4.54
   6   4 -10   39.73    4.55
   6   4 -10   37.69    5.40
  -6   4  11  171.41   23.47
   6  -4 -11  180.57   22.96
   6  -4 -11  174.71   24.04
   6   4 -11  140.78   19.72
  -6   4  12  148.66   21.12
   6  -4 -12  139.63   20.13
   6  -4 -12  135.50   21.28
   6   4 -12  132.45   17.38
  -6   4  13   66.88   11.08
   6  -4 -13   46.24    9.51
   6   4 -13   50.67    7.19
  -6   4  14    3.75    3.70
   6  -4 -14    0.72    2.39
   6   4 -14    1.72    1.36
  -6   4  15  188.40   23.17
   6  -4 -15  124.13   20.86
   6   4 -15  144.64   18.51
  -6   4  16  181.65   27.55
   6  -4 -16  186.13   26.96
   6   4 -16  197.38   24.30
  -6   4  17   14.99    5.27
   6  -4 -17    1.22    3.10
   6  -4 -17   23.37    6.45
   6   4 -17   13.71    2.91
  -6   4  18   71.23   13.44
   6  -4 -18   84.93   13.43
   6  -4 -18   97.20   15.13
   6   4 -18   70.14   10.71
  -6   4  19  140.83   19.99
   6  -4 -19  112.16   18.51
   6  -4 -19  158.06   21.24
   6   4 -19  109.67   16.27
  -6   4  20  167.25   22.98
   6  -4 -20  150.48   21.96
   6  -4 -20  126.47   22.28
   6   4 -20  140.85   19.54
  -6   4  21    9.41    5.18
   6  -4 -21    5.28    4.45
   6   4 -21    8.26    3.17
  -6   4  22    8.29    4.94
   6  -4 -22   13.89    6.00
  -6   4  23    0.00    2.83
   6  -4 -23   -0.00    3.39
  -6   4  24    2.69    3.52
   6  -4 -24    5.00    4.78
   6  -4 -25    5.83    4.91
   6  -4 -26   12.01    6.19
   6  -4 -27   12.74    6.39
   6  -4 -28   21.07    7.42
   6  -4 -29    0.00    3.46
   6  -4 -30   21.84    7.89
   6  -4 -31    4.85    4.44
   6  -4 -32   22.47    8.26
   6  -4 -33    7.20    4.87
   6  -4 -34    0.00    3.76
   6  -4 -35   10.62    5.71
   6  -4 -36    4.49    4.92
   6  -4 -37    5.69    4.95
  -6   5   1   16.57    6.24
   6  -5  -1   22.29    6.10
   6  -5  -1    4.69    4.83
   6   5  -1   13.08    4.35
   6   5  -1   17.86    4.96
   6   5  -1   19.29    5.77
   6   5  -1   14.73    4.90
  -6  -5   1   18.25    4.96
  -6   5   2  111.65   19.55
   6  -5  -2  134.94   19.48
   6  -5  -2  118.42   20.18
   6   5  -2  103.92   17.42
   6   5  -2  131.92   18.18
   6   5  -2   91.16   17.69
   6   5  -2  128.48   18.39
  -6  -5   2  157.78   18.33
  -6   5   3  131.41   23.00
   6  -5  -3  152.96   22.81
   6  -5  -3  171.33   24.59
   6   5  -3  153.24   21.26
   6   5  -3  138.19   21.08
   6   5  -3  157.49   22.15
  -6  -5   3  167.33   20.99
  -6  -5   3  145.49   20.33
  -6   5   4  142.52   21.72
   6  -5  -4  125.00   20.41
   6  -5  -4  138.78   21.89
   6   5  -4  131.56   19.05
   6   5  -4  157.87   19.75
   6   5  -4  161.30   20.43
  -6  -5   4  126.31   18.28
  -6  -5   4  126.94   18.08
  -6   5   5    6.93    4.32
   6  -5  -5    5.51    3.50
   6  -5  -5    3.34    4.23
   6   5  -5    0.00    2.23
   6   5  -5    1.16    2.11
   6   5  -5    5.36    3.07
  -6  -5   5    3.77    1.84
  -6  -5   5    0.00    1.19
  -6   5   6   -0.00    2.51
   6  -5  -6    3.19    3.05
   6  -5  -6    0.61    3.68
   6   5  -6   -0.00    1.84
   6   5  -6    0.00    1.91
   6   5  -6    0.72    2.35
  -6  -5   6    2.39    1.05
  -6  -5   6    1.80    0.95
  -6   5   7   63.34   12.90
   6  -5  -7   59.57   11.97
   6  -5  -7   40.81   11.83
   6   5  -7   73.83   10.52
   6   5  -7   94.39   11.25
   6   5  -7   70.82   11.09
  -6   5   8   59.38   11.99
   6  -5  -8   63.34   11.53
   6  -5  -8   62.65   12.53
   6   5  -8   57.71    9.34
   6   5  -8   65.35    9.65
   6   5  -8   72.42   10.45
  -6   5   9   89.18   16.89
   6  -5  -9  100.96   16.63
   6   5  -9   95.78   14.31
   6   5  -9  118.23   14.74
   6   5  -9  120.51   15.47
  -6   5  10   69.79   12.08
   6  -5 -10   59.46   10.86
   6  -5 -10   46.81   11.17
   6   5 -10   52.89    8.22
   6   5 -10   56.71    8.27
   6   5 -10   58.76    9.05
  -6   5  11    0.00    3.53
   6  -5 -11   -0.00    2.74
   6   5 -11    2.64    1.53
   6   5 -11    1.82    1.42
   6   5 -11    1.82    1.68
  -6   5  12    4.04    3.83
   6  -5 -12   11.80    4.52
   6   5 -12    9.15    2.16
   6   5 -12    8.96    2.03
   6   5 -12    4.67    2.37
  -6   5  13  319.64   38.82
   6  -5 -13  261.52   37.01
   6   5 -13  270.55   33.31
   6   5 -13  275.04   33.36
   6   5 -13  268.52   34.64
  -6   5  14  287.67   44.09
   6  -5 -14  365.53   44.28
   6   5 -14  330.95   41.19
  -6   5  15    1.56    3.11
   6  -5 -15    4.87    3.81
   6  -5 -15    2.49    3.50
   6   5 -15   -0.00    1.68
  -6   5  16    7.66    5.04
   6  -5 -16   19.85    5.69
   6  -5 -16   17.35    6.43
   6   5 -16   17.10    3.80
  -6   5  17    1.62    2.86
   6  -5 -17    2.57    3.06
   6  -5 -17   -0.00    2.84
   6   5 -17   -0.00    1.91
  -6   5  18  153.99   22.36
   6  -5 -18  124.30   22.05
   6   5 -18  139.03   18.99
  -6   5  19   35.69    8.39
   6  -5 -19    8.80    5.61
   6   5 -19   22.21    4.86
  -6   5  20   22.90    7.19
   6  -5 -20   33.48    8.77
   6   5 -20   20.32    5.05
  -6   5  21    3.44    4.13
   6  -5 -21    1.98    3.49
  -6   5  22    0.00    2.98
   6  -5 -22    0.84    4.21
  -6   5  23   70.25   13.45
   6  -5 -23   57.47   12.82
  -6   5  24   36.40    9.19
   6  -5 -24   30.78    9.39
  -6   5  25    6.19    4.82
   6  -5 -25   23.65    7.56
   6  -5 -26    1.86    4.34
   6  -5 -27    0.74    3.84
   6  -5 -28   10.19    6.39
   6  -5 -29   18.59    7.45
   6  -5 -30   13.40    6.44
   6  -5 -31   -0.00    3.90
   6  -5 -32   12.98    6.38
   6  -5 -33   12.05    7.11
   6  -5 -34    6.30    5.70
   6  -5 -35   11.98    7.18
   6  -5 -36    0.00    4.19
  -6   6   1  196.14   28.21
   6  -6  -1  159.36   27.69
   6   6  -1  197.05   25.90
   6   6  -1  193.55   25.93
  -6  -6   1  205.93   26.27
  -6  -6   1  145.62   24.81
  -6   6   2   42.81   10.13
   6  -6  -2   46.20   10.80
   6   6  -2   41.89    8.39
   6   6  -2   34.86    7.93
   6   6  -2   46.48    9.30
  -6  -6   2   44.46    8.46
  -6  -6   2   35.82    7.86
  -6   6   3    3.91    4.78
   6  -6  -3    4.62    4.40
   6   6  -3    6.16    3.34
   6   6  -3    5.66    3.34
   6   6  -3    8.52    4.21
  -6  -6   3    9.17    3.56
  -6  -6   3    5.71    3.02
  -6   6   4   15.63    6.42
   6  -6  -4   24.20    7.66
   6   6  -4   23.14    5.59
   6   6  -4   22.93    6.07
  -6  -6   4   19.83    5.19
  -6  -6   4   25.35    5.47
   6  -6  -5  144.08   24.33
   6   6  -5  138.30   22.18
  -6  -6   5  165.93   21.89
  -6  -6   5  163.63   21.04
  -6   6   6   97.63   17.80
   6  -6  -6  109.23   18.62
   6   6  -6  101.44   15.31
   6   6  -6   97.06   15.87
  -6  -6   6  106.33   15.32
  -6  -6   6  108.25   14.21
  -6  -6   6  102.45   13.97
  -6   6   7   73.39   14.00
   6  -6  -7   85.11   14.92
   6   6  -7   81.63   11.67
   6   6  -7   51.23   11.25
  -6  -6   7   83.77   11.69
  -6  -6   7   70.32    9.70
  -6  -6   7   74.98    9.67
  -6   6   8   25.67    7.50
   6  -6  -8    7.52    6.00
   6   6  -8   25.89    5.16
   6   6  -8   21.85    5.54
  -6  -6   8   27.99    5.20
  -6   6   9  112.22   20.08
   6   6  -9  141.81   18.56
  -6  -6   9  120.13   17.15
  -6   6  10   92.54   15.93
   6   6 -10   68.42   11.89
   6   6 -10   84.12   12.99
  -6  -6  10   98.99   12.42
  -6   6  11   52.91   12.29
   6   6 -11   61.98    9.96
   6   6 -11   69.76   10.87
  -6  -6  11   74.33   10.04
  -6   6  12  118.36   17.87
   6   6 -12   81.76   13.24
   6   6 -12   82.60   14.01
  -6  -6  12  120.77   13.76
  -6   6  13    0.66    3.42
   6  -6 -13    4.96    3.59
   6   6 -13    3.75    2.05
   6   6 -13    0.00    2.32
  -6   6  14    0.45    3.48
   6  -6 -14   -0.00    2.80
   6   6 -14    0.00    1.69
   6   6 -14   -0.00    2.29
  -6   6  15   62.38   13.39
   6  -6 -15   72.65   14.44
   6   6 -15   76.54   11.43
  -6   6  16    7.77    4.76
   6  -6 -16    7.98    5.19
   6   6 -16   16.23    4.15
  -6   6  17   12.14    6.02
   6  -6 -17   31.70    8.39
   6   6 -17   17.03    4.68
  -6   6  18   61.92   12.55
   6  -6 -18   58.21   13.15
   6   6 -18   60.62   10.14
  -6   6  19   16.43    6.66
   6  -6 -19   25.21    7.68
  -6   6  20    1.22    4.24
   6  -6 -20    0.00    3.32
  -6   6  21   25.47    8.79
   6  -6 -21   53.77   11.32
   6  -6 -22   24.78    8.22
   6  -6 -23   40.44   10.91
   6  -6 -24    3.26    5.64
   6  -6 -25   24.88    8.56
  -6   6  26   37.69   10.22
   6  -6 -26   44.14   11.21
   6  -6 -27   15.29    8.12
   6  -6 -28    2.20    4.40
   6  -6 -29   -0.00    4.57
   6  -6 -30    0.87    4.55
   6  -6 -31   11.04    6.19
   6  -6 -32    0.00    5.03
   6  -6 -33    7.96    6.04
   6  -6 -34    2.18    4.83
   6  -6 -35    2.94    5.07
  -6   7   1   16.81    6.64
   6  -7  -1   15.17    6.72
   6   7  -1   13.10    4.98
  -6  -7   1   13.96    4.83
  -6  -7   1    8.20    4.28
  -6   7   2   10.92    5.87
   6  -7  -2   12.71    6.72
   6   7  -2    7.89    4.09
  -6  -7   2   16.79    5.07
  -6  -7   2   18.87    5.25
  -6   7   3  313.97   45.55
   6  -7  -3  394.44   47.74
   6   7  -3  315.33   43.00
   6   7  -3  261.41   43.23
  -6  -7   3  347.62   43.20
  -6  -7   3  357.26   43.33
  -6   7   4  101.22   17.16
   6  -7  -4  103.16   17.90
   6   7  -4   90.38   14.17
   6   7  -4   66.00   14.30
  -6  -7   4   91.15   14.00
  -6  -7   4   84.12   13.71
  -6   7   5   27.10    8.08
   6  -7  -5   21.66    8.67
   6   7  -5   22.85    6.14
   6   7  -5   28.40    7.17
  -6  -7   5   28.10    6.21
  -6  -7   5   24.60    5.60
  -6   7   6   25.01    7.66
   6  -7  -6   13.92    7.09
   6   7  -6   32.51    6.38
   6   7  -6   13.67    5.77
  -6  -7   6   27.58    5.97
  -6  -7   6   24.88    5.22
  -6   7   7   15.49    6.61
   6   7  -7   15.82    4.92
   6   7  -7   24.78    6.41
  -6  -7   7   28.38    5.76
  -6  -7   7   23.73    4.68
  -6   7   8   42.12   10.57
   6   7  -8   54.09    8.94
   6   7  -8   55.41    9.80
  -6  -7   8   39.74    8.11
  -6  -7   8   44.98    7.02
  -6   7   9  176.30   27.13
   6   7  -9  157.08   23.66
   6   7  -9  185.30   25.08
  -6  -7   9  181.14   23.83
  -6   7  10   -0.00    3.63
   6   7 -10    0.00    2.35
   6   7 -10    1.36    2.75
  -6  -7  10    0.00    1.90
  -6   7  11    4.14    4.30
   6  -7 -11   -0.00    5.02
   6   7 -11    0.00    2.13
   6   7 -11    1.20    2.54
  -6   7  12   26.63    8.02
   6  -7 -12   40.54   10.39
   6   7 -12   20.73    5.26
   6   7 -12   25.06    6.10
  -6   7  13  176.96   27.99
   6  -7 -13  201.40   29.65
   6   7 -13  188.50   24.58
   6   7 -13  167.43   25.13
  -6   7  14    0.00    3.15
   6  -7 -14    6.92    5.75
   6   7 -14    4.99    3.38
  -6   7  15    0.00    3.62
   6  -7 -15    0.00    4.50
   6   7 -15    0.63    2.66
   6  -7 -16    4.78    5.16
   6  -7 -17   11.56    6.05
   6  -7 -18    3.92    4.62
   6  -7 -19   73.22   15.18
   6  -7 -20   18.51    7.97
   6  -7 -21    7.75    6.61
  -6   7  22    0.00    3.48
   6  -7 -22   -0.00    4.28
  -6   7  23   29.75    8.96
   6  -7 -23   33.56    9.84
  -6   7  24    8.90    6.10
   6  -7 -24   13.33    6.88
  -6   7  25   39.04   10.18
   6  -7 -25   30.41   10.40
  -6   7  26    0.42    5.07
   6  -7 -26   -0.00    4.02
   6  -7 -27    0.00    4.45
   6  -7 -28    9.25    7.45
   6  -7 -29   28.24    9.87
   6  -7 -30   -0.00    4.86
   6  -7 -31    0.00    5.19
   6  -7 -32    1.29    3.68
   6  -7 -33    1.07    4.69
   6  -7 -34    5.14    5.81
   6  -8  -1  175.12   28.37
   6   8  -1  172.67   25.29
   6   8  -1  144.58   25.80
  -6  -8   1  188.27   25.24
   6  -8  -2   15.40    6.97
   6   8  -2    6.57    4.22
  -6  -8   2   11.22    4.59
   6  -8  -3   -0.00    4.30
   6   8  -3   -0.00    2.80
  -6  -8   3    0.44    2.80
   6   8  -4    2.40    3.22
   6   8  -4    2.85    3.71
  -6  -8   4    0.00    2.54
   6   8  -5  225.60   31.49
   6   8  -5  300.82   34.24
  -6  -8   5  193.50   30.58
   6   8  -6    1.81    2.65
   6   8  -6    1.35    3.12
  -6  -8   6    7.55    3.81
   6   8  -7  131.63   19.71
  -6  -8   7  132.73   19.54
   6   8  -8    5.15    3.41
  -6  -8   8    2.51    2.79
   6  -8  -9  136.37   24.23
   6   8  -9  138.43   20.72
  -6  -8   9  144.08   19.04
   6  -8 -10   68.47   13.90
   6   8 -10   56.05    9.76
  -6  -8  10   45.03    7.15
   6  -8 -11  104.32   20.23
   6   8 -11  115.07   17.06
   6  -8 -12   21.97    8.42
   6   8 -12   14.93    4.95
   6  -8 -13    8.22    5.36
   6  -8 -14    1.35    4.38
   6  -8 -15  126.17   22.42
  -6   8  16   -0.00    3.74
   6  -8 -16    1.09    4.62
  -6   8  17   51.31   11.43
   6  -8 -17   27.38    9.57
  -6   8  18    1.67    4.49
   6  -8 -18    1.33    4.63
  -6   8  19   12.80    6.31
   6  -8 -19    2.11    4.57
  -6   8  20    0.00    3.84
   6  -8 -20   -0.00    4.08
  -6   8  21   27.16    8.69
   6  -8 -21   22.76    8.14
  -6   8  22    9.62    5.84
   6  -8 -22    3.93    4.65
  -6   8  23   17.50    7.72
   6  -8 -23   18.56    8.17
  -6   8  24   -0.00    4.03
   6  -8 -24    4.71    5.47
  -6   8  25   29.78    9.47
   6  -8 -25   18.62    8.34
  -6   8  26   12.04    7.23
   6  -8 -26    7.04    5.89
  -6   8  27   26.72    9.23
   6  -8 -27   26.34    9.65
   6  -8 -28   -0.00    4.90
   6  -8 -29   -0.00    4.76
   6  -8 -30   -0.00    3.99
   6  -8 -31    0.00    5.65
   6  -8 -32   -0.00    5.07
   6  -8 -33    2.69    6.39
  -6   9   1    0.50    3.97
   6   9  -1    8.73    4.63
  -6   9   2   12.64    6.49
   6   9  -2   22.28    6.84
  -6  -9   2   14.96    5.68
   6   9  -3  227.66   33.09
  -6  -9   3  240.03   32.88
  -6   9   4    5.54    5.59
   6   9  -4    5.29    4.41
  -6  -9   4   12.66    4.64
  -6   9   5   -0.00    3.82
   6   9  -5    3.65    3.33
  -6  -9   5    1.77    3.38
  -6   9   6    8.01    6.21
   6  -9  -6   17.82    7.78
   6   9  -6   23.15    6.34
  -6  -9   6   13.80    4.90
  -6   9   7   21.97    7.98
   6  -9  -7   12.16    6.85
   6   9  -7   11.75    4.79
  -6   9   8    0.00    4.85
   6  -9  -8   -0.00    3.66
   6   9  -8   -0.00    3.30
  -6   9   9  119.14   20.05
   6  -9  -9   70.87   18.01
   6   9  -9  113.23   16.82
  -6   9  10    0.67    4.15
   6  -9 -10    9.60    6.19
   6   9 -10    4.71    3.92
  -6   9  11    5.74    5.07
   6  -9 -11    3.78    5.60
   6   9 -11    0.00    2.91
  -6   9  12    1.70    4.22
   6  -9 -12    4.11    5.18
  -6   9  13  124.48   19.21
   6  -9 -13   59.24   16.45
  -6   9  14    2.48    5.51
   6  -9 -14   22.92    8.41
  -6   9  15   15.23    7.12
   6  -9 -15   18.98    8.35
  -6   9  16    5.44    5.36
   6  -9 -16   19.93    7.84
  -6   9  17   11.33    6.25
   6  -9 -17    1.10    5.44
  -6   9  18    6.88    5.69
   6  -9 -18   -0.00    5.18
  -6   9  19   14.60    7.35
   6  -9 -19   47.17   12.07
  -6   9  20    0.00    4.30
   6  -9 -20    0.00    5.12
  -6   9  21    1.13    4.18
   6  -9 -21   -0.00    3.72
  -6   9  22    4.88    5.27
   6  -9 -22    1.06    4.27
  -6   9  23   30.81   10.27
   6  -9 -23   62.05   13.56
  -6   9  24    0.00    3.86
   6  -9 -24    4.74    5.49
  -6   9  25   20.30    8.07
   6  -9 -25   24.16    8.87
  -6   9  26   14.45    6.82
   6  -9 -26    0.00    4.60
  -6   9  27    6.47    5.59
   6  -9 -27    1.11    4.60
  -6   9  28   -0.00    4.28
   6  -9 -28   -0.00    5.51
   6  -9 -29    6.03    5.47
   6  -9 -30    7.04    7.14
   6  -9 -31    7.31    5.71
   6  -9 -32   -0.00    4.18
  -6  10   1   31.25   10.59
   6  10  -1   42.56    9.76
  -6  10   2   11.89    6.72
   6  10  -2   12.37    5.71
  -6  10   3    0.72    5.23
   6  10  -3    1.24    3.50
  -6  10   4    9.37    6.49
   6 -10  -4    8.79    5.69
   6  10  -4    9.39    5.06
  -6  10   5   54.88   13.37
   6 -10  -5   51.69   13.32
   6  10  -5   40.88    9.94
  -6  10   6    4.61    5.32
   6 -10  -6    1.90    4.51
   6  10  -6    1.68    3.41
  -6  10   7   20.35    9.08
   6 -10  -7   25.24    9.39
   6  10  -7   23.46    6.84
  -6  10   8    2.20    4.40
   6 -10  -8    3.81    5.82
   6  10  -8    2.41    3.80
  -6  10   9    0.06    4.34
   6 -10  -9    0.07    4.05
   6  10  -9    0.00    3.09
  -6  10  10    5.64    5.82
   6 -10 -10    0.00    6.36
  -6  10  11  106.44   20.54
   6 -10 -11  118.38   22.14
  -6  10  12    1.04    4.51
   6 -10 -12    0.00    5.24
  -6  10  13   16.13    7.68
   6 -10 -13   17.72    8.25
  -6  10  14    4.72    5.61
   6 -10 -14   10.83    7.26
  -6  10  15   61.94   14.70
   6 -10 -15   70.14   16.29
  -6  10  16    0.00    5.17
   6 -10 -16    5.37    5.95
  -6  10  17   47.48   13.00
   6 -10 -17   71.55   15.87
  -6  10  18    4.24    5.00
   6 -10 -18   -0.00    6.04
  -6  10  19    7.12    6.12
   6 -10 -19    5.82    5.66
  -6  10  20    0.00    4.34
   6 -10 -20    0.00    5.11
  -6  10  21   44.01   12.78
   6 -10 -21   74.43   15.76
  -6  10  22    0.74    4.25
   6 -10 -22    0.20    3.74
  -6  10  23    0.85    4.98
   6 -10 -23    1.75    4.91
  -6  10  24    2.64    4.93
   6 -10 -24   -0.00    4.72
  -6  10  25   13.00    6.68
   6 -10 -25    6.66    5.64
  -6  10  26   -0.00    4.15
   6 -10 -26    0.29    3.92
  -6  10  27   13.85    7.42
   6 -10 -27    9.25    7.53
  -6  10  28    0.00    3.93
   6 -10 -28    1.74    5.50
   6 -10 -29   -0.00    5.02
   6 -10 -30    0.00    3.65
   6 -10 -31   11.82    7.40
  -6  11   1    8.07    6.52
   6 -11  -1   10.03    7.06
  -6  11   2    0.00    4.36
   6 -11  -2   -0.00    3.73
  -6  11   3   48.05   13.41
   6 -11  -3   73.24   16.44
   6  11  -3   60.61   12.60
  -6  11   4   -0.00    5.28
   6 -11  -4    1.15    4.51
   6  11  -4    1.08    3.60
  -6  11   5    2.93    4.99
   6 -11  -5    6.85    6.52
   6  11  -5    0.00    3.43
  -6  11   6   -0.00    4.57
   6 -11  -6    1.73    4.88
   6  11  -6    0.00    3.15
  -6  11   7    8.24    6.76
   6 -11  -7    0.75    5.41
   6  11  -7   13.27    5.85
  -6  11   8    5.05    6.13
   6 -11  -8   12.70    7.40
   6  11  -8   11.73    5.94
  -6  11   9   37.83   11.08
   6 -11  -9   36.24   11.80
  -6  11  10    0.00    4.72
   6 -11 -10   -0.00    4.15
  -6  11  11    2.67    4.27
   6 -11 -11   -0.00    4.45
  -6  11  12    0.00    5.99
   6 -11 -12   -0.00    4.66
  -6  11  13   29.47   10.01
   6 -11 -13   31.53   10.90
  -6  11  14    2.35    4.84
   6 -11 -14    1.91    5.81
  -6  11  15   29.43   10.12
   6 -11 -15   38.18   11.95
  -6  11  16   -0.00    3.64
   6 -11 -16    8.94    7.17
  -6  11  17   22.53    8.54
   6 -11 -17   21.22    9.09
  -6  11  18   -0.00    5.39
   6 -11 -18   -0.00    5.31
  -6  11  19   26.21    9.65
   6 -11 -19   41.78   12.06
  -6  11  20   -0.00    4.54
   6 -11 -20    0.77    4.66
  -6  11  21    3.34    5.13
   6 -11 -21   -0.00    5.27
  -6  11  22    8.95    6.59
   6 -11 -22   -0.00    4.41
  -6  11  23   32.78   10.62
   6 -11 -23   20.91    9.11
  -6  11  24    2.11    5.00
   6 -11 -24    0.00    5.44
  -6  11  25   10.30    6.94
   6 -11 -25   12.25    7.58
  -6  11  26   -0.00    4.68
   6 -11 -26    0.00    4.88
  -6  11  27    8.58    6.73
   6 -11 -27    4.54    5.68
  -6  11  28   -0.00    3.82
   6 -11 -28    0.41    5.07
  -6  11  29   21.80    8.74
   6 -11 -29   11.54    8.06
   6 -11 -30   -0.00    6.12
  -6  12   1   63.03   15.33
   6 -12  -1   55.19   15.25
   6  12  -1   52.81   12.64
  -6  12   2   -0.00    4.16
   6 -12  -2   -0.00    6.20
   6  12  -2    3.42    3.99
  -6  12   3   -0.00    5.45
   6 -12  -3    1.23    5.52
   6  12  -3   -0.00    3.23
  -6  12   4    1.27    4.57
   6 -12  -4    0.27    3.54
  -6  12   5   55.24   13.69
   6 -12  -5   38.52   12.64
  -6  12   6    3.96    4.58
   6 -12  -6    5.54    5.92
  -6  12   7    8.37    7.20
   6 -12  -7   -0.00    6.64
  -6  12   8   -0.00    4.97
   6 -12  -8   -0.00    4.83
  -6  12   9    8.78    6.86
   6 -12  -9   12.78    7.58
  -6  12  10    6.69    5.94
   6 -12 -10    7.67    6.22
  -6  12  11   40.75   12.33
   6 -12 -11   34.99   12.21
  -6  12  12   -0.00    5.65
   6 -12 -12    0.61    4.98
  -6  12  13    9.61    7.82
   6 -12 -13   10.00    7.70
  -6  12  14    1.43    4.57
   6 -12 -14    2.15    4.84
  -6  12  15   24.10    8.72
   6 -12 -15   24.22   11.24
  -6  12  16    1.87    4.61
   6 -12 -16    5.93    6.68
  -6  12  17    2.73    6.08
   6 -12 -17    6.63    6.61
  -6  12  18   -0.00    5.06
   6 -12 -18   -0.00    4.87
  -6  12  19    0.27    4.18
   6 -12 -19    3.75    5.88
  -6  12  20    0.00    5.45
   6 -12 -20    0.43    5.05
  -6  12  21   25.38    9.57
   6 -12 -21   23.51   10.77
  -6  12  22    3.07    5.32
   6 -12 -22    6.99    6.39
  -6  12  23    0.15    5.29
   6 -12 -23    3.26    5.81
  -6  12  24    0.59    4.27
   6 -12 -24    2.03    6.60
  -6  12  25   15.49    7.81
   6 -12 -25    4.93    6.12
  -6  12  26   -0.00    4.96
   6 -12 -26   -0.00    5.45
  -6  12  27   10.27    6.70
   6 -12 -27    9.88    7.62
  -6  12  28    0.00    4.48
   6 -12 -28   -0.00    5.30
  -6  12  29    3.79    5.39
  -6  13   1   17.12    9.06
   6 -13  -1   10.00    7.74
   6  13  -1   17.48    7.34
  -6  13   2    3.88    6.36
   6 -13  -2    7.83    7.19
   6  13  -2    4.65    4.89
  -6  13   3   52.98   12.98
   6 -13  -3    5.46    6.99
   6  13  -3   62.94   12.21
  -6  13   4   11.39    7.67
   6 -13  -4    7.87    7.59
   6  13  -4   32.23    9.10
  -6  13   5   14.14    7.99
   6 -13  -5   10.61    7.40
   6  13  -5   11.21    6.59
  -6  13   6   13.10    7.55
   6 -13  -6    0.00    5.61
  -6  13   7   11.31    8.80
   6 -13  -7   22.75    9.78
  -6  13   8   23.87    9.34
   6 -13  -8    6.80    8.02
  -6  13   9   74.91   15.76
   6 -13  -9   40.95   13.77
  -6  13  10    4.92    6.67
   6 -13 -10   -0.00    5.78
  -6  13  11    0.00    5.59
   6 -13 -11   -0.00    5.74
  -6  13  12   11.78    7.45
   6 -13 -12    6.03    6.48
  -6  13  13   13.08    7.45
   6 -13 -13   13.10    7.89
  -6  13  14    0.00    5.11
   6 -13 -14   -0.00    5.81
  -6  13  15   13.47    8.00
   6 -13 -15   19.03    9.87
  -6  13  16   -0.00    5.32
   6 -13 -16   -0.00    5.97
  -6  13  17    2.19    5.49
   6 -13 -17    3.77    6.36
  -6  13  18    3.93    6.08
   6 -13 -18   -0.00    6.45
  -6  13  19   10.48    7.03
   6 -13 -19   28.22   10.90
  -6  13  20    0.00    4.98
   6 -13 -20    0.70    5.84
  -6  13  21   -0.00    4.70
   6 -13 -21    5.86    6.90
  -6  13  22    2.21    5.71
   6 -13 -22    0.00    5.86
  -6  13  23   14.71    8.14
   6 -13 -23   22.92   10.18
  -6  13  24    8.34    6.22
   6 -13 -24    4.30    6.99
  -6  13  25    6.14    6.79
   6 -13 -25    5.32    7.11
  -6  13  26    3.11    5.30
   6 -13 -26    1.21    5.31
  -6  13  27   -0.00    5.80
   6 -13 -27    3.96    6.04
  -6  13  28    4.15    5.52
  -6  13  29    0.52    5.05
  -6  13  30    0.00    5.63
  -6  14   1   18.92    8.96
   6  14  -1   28.24    8.97
  -6  14   2   -0.00    5.33
   6 -14  -2    0.37    4.57
   6  14  -2    4.99    5.34
  -6  14   3   -0.00    5.45
   6 -14  -3    0.00    5.60
   6  14  -3    6.05    5.24
  -6  14   4   11.37    7.08
   6 -14  -4    3.12    5.84
   6  14  -4    5.84    5.59
  -6  14   5   26.66   10.33
   6 -14  -5   23.86   10.73
  -6  14   6   24.09   10.34
   6 -14  -6   24.96   10.22
  -6  14   7   28.21   10.45
   6 -14  -7   14.57    8.48
  -6  14   8    0.00    6.43
   6 -14  -8   -0.00    5.66
  -6  14   9   14.52    8.65
   6 -14  -9   20.19    8.99
  -6  14  10    2.25    5.55
   6 -14 -10    5.65    5.92
  -6  14  11   13.41    7.25
   6 -14 -11   17.35    8.88
  -6  14  12    4.19    5.73
   6 -14 -12    5.48    6.53
  -6  14  13   -0.00    5.18
   6 -14 -13    0.00    5.22
  -6  14  14   -0.00    5.57
   6 -14 -14    0.64    5.58
  -6  14  15   12.29    8.14
   6 -14 -15    7.42    7.47
  -6  14  16   17.92    8.77
   6 -14 -16   -0.00    5.44
  -6  14  17   15.28    7.95
   6 -14 -17   11.10    8.25
  -6  14  18   -0.00    5.36
   6 -14 -18    2.85    6.29
  -6  14  19    3.09    5.78
   6 -14 -19    2.83    6.36
  -6  14  20    3.64    5.78
   6 -14 -20   -0.00    5.88
  -6  14  21    0.00    5.54
   6 -14 -21   12.70    8.89
  -6  14  22    4.55    6.09
   6 -14 -22    7.65    7.94
  -6  14  23    4.37    6.68
   6 -14 -23    9.41    8.54
  -6  14  24   -0.00    5.89
   6 -14 -24   -0.00    6.74
  -6  14  25    0.00    5.30
   6 -14 -25    0.00    6.52
  -6  14  26    1.20    4.68
  -6  15   1   -0.00    4.61
   6  15  -1   -0.00    4.63
  -6  15   2   21.35    9.57
   6  15  -2    7.03    5.61
  -6  15   3   11.74    7.34
  -6  15   4    5.94    6.41
  -6  15   5    1.15    6.62
  -6  15   6    4.51    5.75
  -6  15   7   -0.00    5.83
  -6  15   8    3.02    6.51
   6 -15  -8   -0.00    6.17
  -6  15   9    5.00    6.39
   6 -15  -9    4.76    6.16
  -6  15  10    1.21    5.94
   6 -15 -10    0.75    5.38
  -6  15  11   -0.00    3.93
   6 -15 -11    0.28    4.25
  -6  15  12    5.53    6.25
   6 -15 -12    5.74    6.35
  -6  15  13   24.82    9.56
   6 -15 -13   -0.00    5.19
  -6  15  14    5.44    7.12
   6 -15 -14    0.00    4.98
  -6  15  15    1.64    6.94
   6 -15 -15   10.87    8.58
  -6  15  16    2.66    6.32
   6 -15 -16   -0.00    6.42
  -6  15  17   -0.00    5.56
   6 -15 -17    2.12    6.57
  -6  15  18    8.77    7.83
   6 -15 -18    5.13    7.93
  -6  15  19    0.00    5.16
   6 -15 -19    6.09    7.28
  -6  15  20    0.00    6.09
   6 -15 -20   -0.00    5.46
  -6  15  21   -0.00    5.65
   6 -15 -21    7.41    7.72
   6 -15 -22   16.05    8.98
   6 -15 -23    0.97    5.72
  -6  16   1    3.97    7.79
   6  16  -1    4.40    5.94
  -6  16   2    4.87    6.64
  -6  16   3    1.32    5.28
  -6  16   4    0.70    4.75
  -6  16   5    5.27    6.17
  -6  16   6    5.92    6.98
  -6  16   7    3.28    5.36
  -6  16   8    1.02    4.71
  -6  16   9    0.08    4.62
  -6  16  10   -0.00    5.72
  -6  16  11    1.40    6.24
  -6  16  12   -0.00    6.89
  -6  16  13    7.14    7.07
  -6  16  14   -0.00    6.99
   6 -16 -18    1.41    5.58
   6 -16 -19    7.33    7.52
   6 -16 -20    1.14    5.99
   6 -16 -21   -0.00    6.37
  -5   0   1    5.38    3.07
  -5   0   1    4.58    2.71
   5   0  -1    1.85    2.09
   5   0  -1    0.00    2.96
  -5   0   2   -0.00    2.07
  -5   0   2   -0.00    2.00
   5   0  -2   -0.00    1.71
   5   0  -2   -0.00    2.04
  -5   0   3  107.95   15.25
  -5   0   3   98.16   14.64
   5   0  -3  129.55   15.74
   5   0  -3  101.08   15.48
  -5   0   4   -0.00    2.18
  -5   0   4    1.40    1.68
   5   0  -4   -0.00    2.13
   5   0  -4    0.91    2.51
  -5   0   5 2577.80  354.71
  -5   0   5 3206.11  354.61
   5   0  -5 2543.13  354.67
   5   0  -5 4085.23  356.86
  -5   0   6    0.12    1.80
  -5   0   6    0.47    1.14
   5   0  -6    0.00    1.68
   5   0  -6    1.28    2.04
  -5   0   7   85.28   12.03
   5   0  -7   96.02   12.09
   5   0  -7   77.11   12.00
  -5   0   8    0.00    1.56
   5   0  -8    1.01    1.56
   5   0  -8    0.30    1.77
  -5   0   9  624.59   73.10
   5   0  -9  600.01   72.81
   5   0  -9  570.54   73.08
  -5   0  10    0.09    1.32
   5   0 -10   -0.00    1.23
   5   0 -10    0.21    1.42
  -5   0  11   30.07    4.44
   5   0 -11   13.93    3.57
   5   0 -11   34.95    4.99
  -5   0  12   -0.00    1.51
   5   0 -12    0.11    1.15
   5   0 -12    0.50    1.49
  -5   0  13    9.77    2.84
   5   0 -13   18.96    3.33
   5   0 -13   11.51    3.12
  -5   0  14    1.19    1.47
   5   0 -14    0.02    1.30
   5   0 -14    1.25    1.96
  -5   0  15  134.94   18.32
  -5   0  15  148.75   18.65
   5   0 -15  124.49   18.20
   5   0 -15  146.59   18.97
  -5   0  16   -0.00    1.31
  -5   0  16   -0.00    1.55
   5   0 -16    0.84    1.96
  -5   0  17  100.51   15.03
  -5   0  17  109.60   15.32
   5   0 -17  118.01   15.98
  -5   0  18    1.47    1.84
  -5   0  18   -0.00    1.44
   5   0 -18    1.01    2.24
  -5   0  19  149.11   21.31
  -5   0  19  152.13   21.46
   5   0 -19  178.31   22.59
  -5   0  20   -0.00    2.22
  -5   0  20   -0.00    1.97
  -5   0  21  281.85   35.46
  -5   0  21  257.70   35.26
  -5   0  22    0.70    2.01
   5   0 -22   -0.00    2.66
  -5   0  23   -0.00    2.23
   5   0 -23    0.54    3.00
   5   0 -24    0.00    2.64
   5   0 -25   26.72    6.98
   5   0 -26    1.49    2.71
   5   0 -27   70.27   13.13
   5   0 -28    1.32    4.04
   5   0 -29    2.90    3.84
   5   0 -30   -0.00    3.44
   5   0 -31   53.43   11.82
   5   0 -32    3.07    3.43
   5   0 -33    1.64    3.48
   5   0 -34    3.11    3.85
   5   0 -35    5.08    5.13
   5   0 -36    0.52    3.32
   5   0 -37   20.47    7.69
   5   0 -38   -0.00    3.64
   5   0 -39    4.49    4.90
  -5   1   1  478.21   66.86
  -5   1   1  562.54   67.12
   5  -1  -1  528.52   67.13
   5  -1  -1  469.17   67.27
   5   1  -1  638.06   67.02
   5   1  -1  577.61   67.16
  -5  -1   1  507.93   66.54
  -5  -1   1  532.39   66.37
  -5   1   2    7.30    3.46
  -5   1   2    7.15    3.33
   5  -1  -2    4.24    2.99
   5  -1  -2    9.38    4.00
   5   1  -2    2.50    2.21
   5   1  -2    5.10    2.75
  -5  -1   2    7.38    2.79
  -5  -1   2    4.24    2.15
  -5   1   3  530.65   72.38
  -5   1   3  569.34   72.19
   5  -1  -3  571.10   72.44
   5  -1  -3  597.57   73.18
   5   1  -3  666.88   72.10
   5   1  -3  513.80   71.83
  -5  -1   3  636.26   72.08
  -5  -1   3  589.65   71.65
  -5  -1   3  584.50   71.30
  -5   1   4   13.03    4.11
  -5   1   4    9.69    3.34
   5  -1  -4   22.18    4.61
   5  -1  -4    9.26    4.08
   5   1  -4   10.05    3.16
   5   1  -4   12.43    3.66
  -5  -1   4   12.10    3.27
  -5  -1   4   15.02    2.74
  -5  -1   4   13.08    2.68
  -5   1   5  101.00   14.85
  -5   1   5  100.80   14.20
   5  -1  -5  107.99   14.74
   5  -1  -5  114.82   15.28
   5   1  -5   94.82   13.80
   5   1  -5   96.10   13.98
  -5  -1   5  106.01   13.89
  -5   1   6  741.31   89.35
  -5   1   6  873.23   88.94
   5  -1  -6  676.49   88.84
   5  -1  -6  594.00   88.91
   5   1  -6  790.70   88.21
   5   1  -6  668.52   88.18
  -5  -1   6  737.73   88.06
  -5   1   7  720.57   81.70
  -5   1   7  729.62   80.84
   5  -1  -7  653.66   81.14
   5  -1  -7  651.98   81.65
   5   1  -7  632.97   80.01
   5   1  -7  666.90   80.29
  -5  -1   7  630.75   80.03
  -5   1   8   -0.00    2.02
  -5   1   8    0.00    1.22
   5  -1  -8   -0.00    1.79
   5  -1  -8    0.90    2.60
   5   1  -8   -0.00    1.04
   5   1  -8   -0.00    1.25
  -5  -1   8   -0.00    1.06
  -5   1   9   43.66    7.46
  -5   1   9   52.07    6.70
   5  -1  -9   32.49    6.72
   5  -1  -9   49.88    7.85
   5   1  -9   41.01    5.78
   5   1  -9   46.16    6.16
  -5  -1   9   43.98    5.88
  -5   1  10    3.02    2.39
  -5   1  10    2.13    1.35
   5  -1 -10    1.40    1.90
   5  -1 -10    2.34    2.42
   5   1 -10    2.09    0.82
   5   1 -10    0.00    0.92
  -5  -1  10    2.35    0.87
  -5   1  11  232.31   28.13
   5  -1 -11  224.00   27.69
   5  -1 -11  188.01   27.91
   5   1 -11  207.40   26.41
  -5  -1  11  218.68   26.10
  -5   1  12   17.20    4.17
   5  -1 -12   12.16    3.51
   5  -1 -12   20.67    4.84
   5   1 -12   17.84    3.06
  -5  -1  12   16.60    2.63
  -5  -1  12   16.90    2.59
  -5   1  13  434.74   55.50
   5  -1 -13  537.78   55.84
   5  -1 -13  486.88   56.25
   5   1 -13  509.32   54.79
  -5  -1  13  368.67   53.74
  -5  -1  13  475.19   53.96
  -5   1  14    0.00    1.95
   5  -1 -14    0.00    1.99
   5  -1 -14   -0.00    2.08
  -5  -1  14    0.00    0.98
  -5  -1  14   -0.00    0.99
  -5   1  15   63.54    9.45
   5  -1 -15   55.38    8.94
   5  -1 -15   49.78    9.30
  -5  -1  15   61.23    7.95
  -5  -1  15   50.49    7.79
  -5   1  16    5.76    2.84
   5  -1 -16    3.87    2.19
   5  -1 -16    4.83    3.32
  -5  -1  16    8.58    2.15
  -5  -1  16    3.74    1.65
  -5   1  17   31.44    6.16
   5  -1 -17   29.51    6.54
  -5  -1  17   26.45    5.00
  -5  -1  17   32.56    5.27
  -5   1  18    5.43    2.81
   5  -1 -18    5.19    2.55
   5  -1 -18    1.95    2.54
  -5  -1  18    2.94    1.85
  -5  -1  18    1.52    1.76
  -5   1  19  208.21   28.03
  -5   1  19  192.89   27.91
   5  -1 -19  210.25   28.18
   5  -1 -19  196.87   28.36
  -5  -1  19  205.60   26.84
  -5  -1  19  221.96   27.13
  -5   1  20    7.19    3.34
  -5   1  20    7.64    3.55
   5   1 -20    8.17    3.36
  -5  -1  20    5.42    2.57
  -5  -1  20    5.50    2.53
  -5   1  21    4.90    3.19
  -5   1  21    1.02    2.59
   5   1 -21    1.25    2.53
  -5  -1  21    5.17    2.50
  -5   1  22   13.50    4.68
   5  -1 -22   17.81    5.68
   5   1 -22    7.78    4.02
  -5  -1  22   19.91    4.53
  -5   1  23   70.79   11.88
   5  -1 -23   62.21   12.10
  -5   1  24    3.65    3.20
   5  -1 -24    0.00    2.84
   5  -1 -25   18.96    6.05
   5  -1 -26    7.80    4.66
   5  -1 -27   75.24   14.27
   5  -1 -28   10.18    5.38
   5  -1 -29   62.41   12.81
   5  -1 -30    2.83    4.01
   5  -1 -31    1.16    3.54
   5  -1 -32    3.19    3.82
   5  -1 -33   51.35   11.67
   5   1 -33   41.81   10.35
   5  -1 -34    2.04    3.90
   5   1 -34    2.78    3.87
   5  -1 -35   -0.00    3.53
   5   1 -35    0.11    3.91
   5  -1 -36    1.06    3.69
   5   1 -36   -0.00    4.23
   5  -1 -37   11.76    6.44
   5   1 -37    0.00    4.20
   5  -1 -38   -0.00    4.64
   5   1 -38    0.00    2.63
   5  -1 -39    0.00    4.92
   5   1 -39    6.29    4.73
  -5   2   1    5.08    3.60
  -5   2   1    7.70    3.65
   5  -2  -1    7.95    3.60
   5  -2  -1    7.63    3.94
   5   2  -1    3.87    2.68
   5   2  -1    5.46    3.05
  -5  -2   1    4.83    2.85
  -5  -2   1    2.74    2.35
  -5  -2   1    2.13    2.44
  -5   2   2   27.43    6.15
  -5   2   2   20.62    5.21
   5  -2  -2   21.18    5.39
   5  -2  -2   21.51    5.88
   5   2  -2   18.36    4.45
   5   2  -2   23.91    5.04
  -5  -2   2   21.35    4.65
  -5  -2   2   19.09    4.16
  -5  -2   2   15.62    3.95
  -5   2   3  221.50   30.31
   5  -2  -3  215.83   29.75
   5  -2  -3  219.82   30.47
   5   2  -3  221.34   28.73
   5   2  -3  351.02   30.27
  -5  -2   3  201.96   28.70
  -5  -2   3  196.18   27.99
  -5  -2   3  226.94   28.22
  -5   2   4   83.78   13.25
  -5   2   4   73.55   12.49
   5  -2  -4   90.67   13.07
   5  -2  -4   88.19   13.55
   5   2  -4   71.72   11.42
   5   2  -4   97.39   12.16
  -5  -2   4   66.80   11.39
  -5  -2   4   89.99   10.68
  -5  -2   4   82.70   10.62
  -5   2   5  699.25   88.23
  -5   2   5  750.90   87.91
   5  -2  -5  744.86   88.07
   5  -2  -5  655.11   88.23
   5   2  -5  728.40   86.94
   5   2  -5  743.46   86.47
   5   2  -5  664.29   86.51
  -5  -2   5  708.25   86.94
  -5   2   6   10.69    4.22
  -5   2   6    4.75    2.99
   5  -2  -6   13.85    4.08
   5  -2  -6    9.93    3.88
   5   2  -6   13.48    2.58
   5   2  -6   13.14    2.58
   5   2  -6    7.41    2.43
  -5   2   7  140.60   16.94
  -5   2   7  125.60   15.97
   5  -2  -7  120.22   16.05
   5  -2  -7   38.71   14.56
   5   2  -7  135.77   14.12
   5   2  -7  127.68   14.17
   5   2  -7  114.38   14.25
   5   2  -7   97.51   14.09
  -5   2   8   10.04    3.96
  -5   2   8   13.81    3.65
   5  -2  -8   12.13    3.63
   5  -2  -8   15.30    4.49
   5   2  -8    8.97    1.84
   5   2  -8    9.45    1.93
  -5   2   9  847.52   91.53
  -5   2   9  714.81   90.23
   5  -2  -9  673.51   90.43
   5  -2  -9  751.67   91.44
  -5   2  10    5.19    2.86
  -5   2  10    3.37    2.25
   5  -2 -10    2.67    2.17
   5  -2 -10    2.29    2.47
  -5   2  11    4.11    2.94
  -5   2  11    9.85    2.92
   5  -2 -11    5.59    2.63
   5  -2 -11    9.56    4.05
  -5   2  12  100.43   14.95
  -5   2  12  104.37   14.31
   5  -2 -12  101.80   14.65
   5  -2 -12   93.71   15.22
  -5   2  13   53.53    9.88
  -5   2  13   64.82    9.42
   5  -2 -13   68.30   10.03
   5  -2 -13   52.25   10.21
  -5   2  14   36.44    6.98
   5  -2 -14   35.21    6.57
   5  -2 -14   26.54    6.86
  -5   2  15  393.68   54.09
   5  -2 -15  425.43   54.10
   5  -2 -15  477.67   55.40
  -5   2  16    4.38    2.99
   5  -2 -16    0.78    2.03
   5  -2 -16    1.55    2.46
  -5  -2  16    3.72    1.25
  -5  -2  16    3.71    1.37
  -5   2  17    8.55    3.75
   5  -2 -17    6.28    3.07
   5  -2 -17    7.19    4.14
   5   2 -17    6.20    2.40
  -5  -2  17    7.97    2.05
  -5  -2  17   11.07    2.33
  -5   2  18   -0.00    1.95
   5  -2 -18    0.00    2.05
   5  -2 -18    0.97    3.18
   5   2 -18   -0.00    1.64
  -5  -2  18    2.45    1.53
  -5  -2  18   -0.00    1.13
  -5   2  19  107.06   18.75
   5  -2 -19  147.12   19.48
   5   2 -19  128.15   18.14
  -5  -2  19  134.85   17.45
  -5  -2  19  136.49   17.58
  -5   2  20   75.41   11.92
   5  -2 -20   69.55   11.49
   5   2 -20   67.42   10.70
  -5  -2  20   60.71    9.74
  -5   2  21    0.00    2.24
   5  -2 -21    4.85    3.32
   5  -2 -21    6.82    4.09
   5   2 -21    3.62    2.86
  -5  -2  21    6.80    2.62
  -5   2  22   19.47    5.51
  -5   2  22   13.13    5.07
   5  -2 -22   17.65    5.42
   5  -2 -22   18.37    6.37
   5   2 -22   13.03    4.32
  -5   2  23   14.98    4.98
   5  -2 -23    6.56    4.76
  -5   2  24    0.42    3.11
   5  -2 -24   -0.00    3.14
  -5   2  25  116.09   19.18
   5  -2 -25  131.86   20.46
   5  -2 -26   14.82    5.80
   5  -2 -27   98.54   17.32
   5  -2 -28    4.46    3.97
   5  -2 -29   59.05   12.57
   5  -2 -30    9.89    5.50
   5  -2 -31   54.02   12.26
   5  -2 -32    0.00    3.81
   5  -2 -33   -0.00    3.74
   5  -2 -34    0.94    3.95
   5  -2 -35   20.42    7.96
   5  -2 -36    0.00    3.62
   5  -2 -37   11.49    6.69
   5  -2 -38   -0.00    4.72
  -5   3   1  209.64   42.75
  -5   3   1  353.61   44.08
   5  -3  -1  361.96   44.10
   5  -3  -1  349.19   44.98
   5   3  -1  331.52   42.66
   5   3  -1  329.53   42.62
   5   3  -1  365.11   43.23
  -5  -3   1  332.63   42.49
  -5  -3   1  401.54   42.74
  -5   3   2   80.86   12.90
  -5   3   2   74.59   12.15
   5  -3  -2   59.15   11.40
   5  -3  -2   56.64   11.86
   5   3  -2   76.09   10.94
   5   3  -2   83.12   11.13
   5   3  -2   70.62   11.15
   5   3  -2   61.37   10.80
  -5  -3   2   67.16   10.46
  -5  -3   2   74.47   10.51
  -5   3   3  147.79   19.40
  -5   3   3  124.84   18.54
   5  -3  -3  158.57   19.09
   5  -3  -3  131.99   19.21
   5   3  -3  116.36   16.80
   5   3  -3  113.27   16.78
   5   3  -3  110.84   17.13
   5   3  -3  115.71   17.00
  -5  -3   3  128.77   16.51
  -5  -3   3  121.81   16.33
  -5   3   4    1.20    3.23
  -5   3   4    3.05    3.21
   5  -3  -4    2.46    2.95
   5  -3  -4    5.51    4.32
   5   3  -4    1.80    1.66
   5   3  -4    3.26    2.15
   5   3  -4    3.55    2.27
   5   3  -4    2.37    2.23
  -5  -3   4    1.56    1.38
  -5  -3   4    1.55    1.35
  -5   3   5  205.86   31.22
  -5   3   5  247.09   31.33
   5  -3  -5  240.29   31.36
   5  -3  -5  231.29   31.90
   5   3  -5  240.70   29.48
   5   3  -5  251.11   29.60
   5   3  -5  226.03   29.71
   5   3  -5  214.79   29.49
  -5   3   6  213.50   32.56
   5  -3  -6  252.42   32.59
   5  -3  -6  234.06   33.17
   5   3  -6  258.55   30.56
   5   3  -6  253.72   30.59
   5   3  -6  244.78   30.82
   5   3  -6  230.70   30.64
  -5   3   7   61.76   12.47
  -5   3   7   88.03   12.87
   5  -3  -7   85.20   12.83
   5  -3  -7   82.06   13.44
   5   3  -7   73.87   10.46
   5   3  -7   91.90   10.72
   5   3  -7   78.70   10.86
   5   3  -7   75.92   10.77
  -5   3   8  146.59   19.00
  -5   3   8  126.88   17.88
   5  -3  -8  122.01   17.82
   5  -3  -8  125.78   18.74
   5   3  -8  118.76   15.35
   5   3  -8  119.79   15.37
   5   3  -8  107.49   15.61
   5   3  -8  147.71   15.88
  -5   3   9  101.37   16.44
  -5   3   9  116.82   16.30
   5  -3  -9  115.38   16.34
   5  -3  -9   99.05   16.77
   5   3  -9  109.07   13.82
   5   3  -9  110.72   13.79
  -5   3  10   19.43    5.50
  -5   3  10   30.18    5.86
   5  -3 -10   30.96    6.05
   5  -3 -10   22.27    5.96
   5   3 -10   21.88    3.15
   5   3 -10   22.30    3.12
  -5   3  11   -0.00    2.16
  -5   3  11    0.82    2.41
   5  -3 -11    1.29    2.17
   5  -3 -11    1.06    3.07
  -5   3  12   19.44    5.65
  -5   3  12   25.21    5.52
   5  -3 -12   17.80    5.13
   5  -3 -12   33.47    6.97
  -5   3  13  203.94   29.89
   5  -3 -13  215.85   29.66
   5  -3 -13  249.44   31.12
   5   3 -13  221.24   26.93
  -5   3  14   26.02    6.20
   5  -3 -14   31.92    6.30
   5  -3 -14   28.24    6.74
   5   3 -14   22.50    3.80
  -5   3  15    6.66    3.69
   5  -3 -15   11.10    4.14
   5  -3 -15   12.77    4.81
   5   3 -15    8.20    2.21
  -5   3  16   46.32    9.25
   5  -3 -16   48.00    9.10
   5  -3 -16   59.82   10.56
   5   3 -16   41.41    7.15
  -5  -3  16   48.94    6.38
  -5  -3  16   52.02    6.43
  -5   3  17   63.93   12.19
   5  -3 -17   70.04   12.20
   5   3 -17   80.72   10.68
  -5  -3  17   70.74    9.62
  -5  -3  17   75.01    9.74
  -5   3  18   13.06    4.59
   5  -3 -18   12.09    4.35
   5   3 -18   12.79    3.37
  -5  -3  18    9.97    2.50
  -5  -3  18   17.16    2.97
  -5   3  19    1.24    2.79
   5  -3 -19   -0.00    2.35
   5   3 -19    1.28    2.22
  -5  -3  19    1.10    1.36
  -5   3  20    2.29    2.90
   5  -3 -20    1.55    2.66
   5  -3 -20   -0.00    3.05
   5   3 -20    0.85    1.96
  -5  -3  20    0.00    1.46
  -5   3  21   72.05   12.72
   5  -3 -21   66.40   12.11
   5  -3 -21   64.60   12.85
   5   3 -21   74.06   11.42
  -5   3  22  119.92   15.43
   5  -3 -22   36.41   11.36
   5  -3 -22  103.11   15.53
   5   3 -22  113.90   13.59
  -5   3  23  102.69   18.88
   5  -3 -23  141.57   19.71
   5  -3 -23  129.46   20.26
  -5   3  24   11.24    5.00
   5  -3 -24   14.15    5.79
  -5   3  25    2.28    3.04
   5  -3 -25    0.00    3.31
  -5   3  26    1.65    3.28
   5  -3 -26    0.00    3.66
   5  -3 -27   36.16    9.76
   5  -3 -28    8.96    5.46
   5  -3 -29   71.40   14.55
   5  -3 -30   -0.00    3.94
   5  -3 -31    3.89    4.81
   5  -3 -32    0.00    4.44
   5  -3 -33   31.47    9.39
   5  -3 -34    0.00    4.54
   5  -3 -35   -0.00    4.16
   5  -3 -36    0.20    3.95
   5  -3 -37   10.07    5.98
   5  -3 -38    5.15    5.63
  -5   4   1   60.84   13.75
  -5   4   1   87.36   14.53
   5  -4  -1   69.99   13.77
   5  -4  -1   77.73   14.74
   5   4  -1   93.91   13.36
   5   4  -1   99.01   13.59
   5   4  -1   97.66   14.06
   5   4  -1   78.61   13.19
  -5  -4   1   97.17   13.40
  -5  -4   1   87.50   12.79
  -5   4   2    8.54    4.97
  -5   4   2   14.34    5.04
   5  -4  -2    8.99    4.48
   5  -4  -2    9.20    4.63
   5   4  -2   13.21    3.87
   5   4  -2   -0.00    2.64
   5   4  -2   11.59    4.00
   5   4  -2   13.93    4.01
  -5  -4   2   13.87    3.57
  -5  -4   2    5.90    2.65
  -5   4   3   33.54    8.78
  -5   4   3   44.86    9.07
   5  -4  -3   46.20    9.11
   5  -4  -3   43.51    9.58
   5   4  -3   36.12    7.38
   5   4  -3   40.76    7.72
   5   4  -3   57.27    8.73
   5   4  -3   42.87    7.89
  -5  -4   3   53.28    7.63
  -5  -4   3   48.06    7.38
  -5   4   4   56.12   11.70
  -5   4   4   73.66   12.06
   5  -4  -4   76.29   11.95
   5  -4  -4   74.78   12.75
   5   4  -4   58.92    9.85
   5   4  -4   78.88   10.56
   5   4  -4   50.60   10.01
   5   4  -4   76.00   10.72
  -5  -4   4   65.36    9.48
  -5  -4   4   65.05    9.38
  -5   4   5  206.97   29.48
  -5   4   5  244.92   29.78
   5  -4  -5  212.47   29.00
   5  -4  -5  222.69   30.25
   5   4  -5  211.81   27.15
   5   4  -5  219.58   27.42
   5   4  -5  197.31   27.49
   5   4  -5  212.70   27.62
  -5  -4   5  195.49   25.97
  -5  -4   5  216.81   26.03
  -5   4   6   -0.00    3.14
  -5   4   6    3.14    2.84
   5  -4  -6   -0.00    2.24
   5  -4  -6    1.32    3.41
   5   4  -6    1.21    1.60
   5   4  -6    1.97    1.79
   5   4  -6    1.82    1.83
  -5   4   7   12.15    4.76
  -5   4   7   12.07    4.45
   5  -4  -7   10.43    3.97
   5  -4  -7   12.06    4.81
   5   4  -7    7.85    2.51
   5   4  -7   12.21    2.92
   5   4  -7   10.62    3.08
  -5   4   8   95.32   14.33
  -5   4   8   77.70   13.18
   5  -4  -8   83.76   13.38
   5  -4  -8   85.88   14.56
   5   4  -8   77.36   11.08
   5   4  -8   69.63   11.02
   5   4  -8   88.82   11.69
  -5  -4   8   91.49   11.39
  -5   4   9  108.68   17.03
  -5   4   9  123.62   16.82
   5  -4  -9  112.84   16.47
   5  -4  -9   39.06   14.81
   5   4  -9  115.76   14.03
   5   4  -9  120.58   14.15
   5   4  -9  118.85   14.51
  -5  -4   9  109.68   13.97
  -5   4  10  207.65   28.16
   5  -4 -10  189.72   27.36
   5  -4 -10  171.94   27.96
   5   4 -10  209.03   24.79
   5   4 -10  193.91   25.22
  -5  -4  10  199.46   24.71
  -5   4  11  216.86   32.99
   5  -4 -11  237.12   32.77
   5  -4 -11  238.51   33.80
   5   4 -11  235.41   29.78
   5   4 -11  211.02   30.25
  -5  -4  11  286.77   29.94
  -5   4  12    4.60    3.15
   5  -4 -12    7.94    3.70
   5  -4 -12    6.09    4.23
   5   4 -12    6.39    1.38
   5   4 -12    3.88    1.82
  -5  -4  12    8.76    1.47
  -5   4  13    3.45    3.12
   5  -4 -13    5.20    3.00
   5  -4 -13    2.73    3.59
   5   4 -13    4.12    0.97
   5   4 -13    1.05    1.57
  -5  -4  13    3.18    0.93
  -5   4  14   27.04    7.16
   5  -4 -14   24.71    6.58
   5  -4 -14   30.71    7.90
   5   4 -14   33.57    4.31
   5   4 -14   30.32    5.17
  -5  -4  14   30.05    4.24
  -5   4  15  396.71   47.56
   5  -4 -15  390.82   46.83
   5  -4 -15  334.27   47.42
   5   4 -15  341.78   43.07
   5   4 -15  350.70   44.03
  -5  -4  15  358.48   42.99
  -5   4  16   16.94    9.61
   5  -4 -16   77.89   12.32
   5   4 -16   82.66    9.37
   5   4 -16   77.76   10.28
  -5  -4  16   87.01    9.30
  -5   4  17  132.27   19.37
   5  -4 -17  125.82   18.72
   5   4 -17  115.24   15.63
   5   4 -17  114.81   16.50
  -5  -4  17  126.07   15.66
  -5   4  18    5.48    3.87
   5  -4 -18    8.18    4.25
   5   4 -18    2.73    1.69
   5   4 -18    0.93    2.09
  -5  -4  18    4.08    1.90
  -5   4  19  182.22   29.17
   5  -4 -19  216.00   29.46
   5  -4 -19  200.99   30.47
   5   4 -19  221.30   27.68
  -5   4  20    8.14    4.53
   5  -4 -20    1.22    3.03
   5  -4 -20   15.60    5.84
   5   4 -20   10.57    3.73
  -5   4  21   63.37   11.82
   5  -4 -21  102.42   13.45
   5  -4 -21   73.71   13.18
   5   4 -21   39.50    9.37
  -5   4  22    3.97    4.40
   5  -4 -22    9.95    5.09
  -5   4  23    2.39    3.76
   5  -4 -23    0.00    3.32
  -5   4  24   -0.00    2.92
   5  -4 -24    6.18    4.65
  -5   4  25   41.28   10.09
   5  -4 -25   44.46   10.84
  -5   4  26   22.33    7.17
   5  -4 -26   17.39    6.95
  -5   4  27   25.95    7.71
   5  -4 -27   23.42    8.26
   5  -4 -28    0.44    2.34
   5  -4 -29   23.44    7.89
   5  -4 -30   13.54    6.69
   5  -4 -31   22.52    7.70
   5  -4 -32   14.67    6.84
   5  -4 -33   -0.00    4.07
   5  -4 -34    0.00    4.38
   5  -4 -35    2.82    5.33
   5  -4 -36    9.20    6.62
   5  -4 -37   15.82    7.19
  -5   5   1  231.11   32.15
   5  -5  -1  207.39   31.03
   5  -5  -1  151.17   30.81
   5   5  -1  252.18   30.46
  -5  -5   1  252.02   30.47
  -5  -5   1  212.98   29.96
  -5  -5   1  247.21   29.86
  -5   5   2   50.63   11.69
  -5   5   2   67.26   12.20
   5  -5  -2   51.80   11.26
   5  -5  -2   66.66   12.87
   5   5  -2   67.56   10.76
   5   5  -2   70.64   11.51
  -5  -5   2   60.63   10.44
  -5  -5   2   66.03   10.58
  -5  -5   2   69.87   10.27
  -5   5   3  204.23   27.63
  -5   5   3  162.28   26.31
   5  -5  -3  208.98   26.94
   5  -5  -3  162.58   27.00
   5   5  -3  195.96   25.17
   5   5  -3  175.04   25.51
  -5  -5   3  192.99   25.06
  -5  -5   3  170.74   24.57
  -5  -5   3  191.91   24.46
  -5   5   4   44.69    9.67
  -5   5   4   42.94    9.21
   5  -5  -4   49.87    9.46
   5  -5  -4   40.75    9.56
   5   5  -4   52.51    8.24
   5   5  -4   33.67    7.79
  -5  -5   4   49.55    7.99
  -5  -5   4   44.21    7.50
  -5  -5   4   44.63    7.27
  -5   5   5   24.88    7.08
  -5   5   5   17.86    5.92
   5  -5  -5   24.54    6.36
   5  -5  -5   10.76    5.60
   5   5  -5   25.04    5.18
   5   5  -5   21.73    5.39
  -5  -5   5   24.80    4.98
  -5  -5   5   24.72    4.51
  -5  -5   5   22.60    4.19
  -5   5   6   15.53    5.68
  -5   5   6    6.62    4.45
   5  -5  -6   13.56    4.70
   5  -5  -6   14.75    5.71
   5   5  -6    8.13    3.07
   5   5  -6   12.24    4.09
  -5  -5   6    8.76    3.09
  -5  -5   6   15.52    2.89
  -5  -5   6   15.07    2.73
  -5   5   7  319.54   41.27
   5  -5  -7  390.46   43.15
   5   5  -7  265.42   37.98
   5   5  -7  305.49   38.86
  -5  -5   7  305.20   38.17
  -5   5   8  201.59   24.44
   5  -5  -8  142.66   22.14
   5  -5  -8  153.23   23.80
   5   5  -8  144.37   20.29
   5   5  -8  145.70   20.81
  -5  -5   8  159.72   20.35
  -5   5   9   18.30    5.80
   5  -5  -9   12.68    4.85
   5  -5  -9   20.27    6.69
   5   5  -9   15.23    3.63
   5   5  -9   14.49    3.98
  -5  -5   9   18.52    3.72
  -5   5  10    0.12    3.14
   5  -5 -10    1.98    2.74
   5  -5 -10    2.57    3.57
   5   5 -10   -0.00    1.66
   5   5 -10    2.02    1.95
  -5  -5  10    0.58    1.37
  -5   5  11    8.60    4.28
   5  -5 -11    5.68    3.95
   5  -5 -11   23.13    6.91
   5   5 -11   10.10    2.85
   5   5 -11   15.44    3.57
  -5  -5  11   11.97    2.85
  -5   5  12  253.80   38.37
   5  -5 -12  305.42   38.43
   5  -5 -12  246.65   38.91
   5   5 -12  272.90   35.38
   5   5 -12  309.77   36.22
  -5  -5  12  287.02   35.22
  -5   5  13  348.86   44.42
   5  -5 -13  305.59   43.09
   5  -5 -13  289.99   44.24
   5   5 -13  325.00   40.53
   5   5 -13  323.12   41.22
  -5  -5  13  341.14   40.43
  -5   5  14   22.94    6.99
   5  -5 -14   31.06    7.00
   5   5 -14   24.47    4.39
   5   5 -14   21.86    5.09
  -5  -5  14   26.30    4.36
  -5   5  15    6.68    4.36
   5  -5 -15    8.32    3.99
   5   5 -15    3.43    1.80
   5   5 -15    8.87    3.01
  -5  -5  15    6.71    2.00
  -5   5  16   43.68   10.52
   5  -5 -16   36.40    9.45
   5   5 -16   55.52    7.90
   5   5 -16   57.25    8.88
  -5  -5  16   55.70    7.79
  -5   5  17  120.42   17.81
   5  -5 -17  104.27   16.48
   5   5 -17   93.11   13.48
   5   5 -17   98.03   14.57
  -5   5  18   42.02    9.23
   5  -5 -18   32.92    9.30
   5   5 -18   34.09    5.81
   5   5 -18   31.41    6.66
  -5   5  19  113.10   18.13
   5  -5 -19  120.31   18.95
   5   5 -19   92.38   15.19
  -5   5  20    0.00    2.73
   5  -5 -20    0.07    3.85
   5   5 -20    0.63    2.41
  -5   5  21    4.71    3.81
   5  -5 -21    1.97    4.06
  -5   5  22   51.45   10.98
   5  -5 -22   48.73   11.66
  -5   5  23   55.34   10.72
   5  -5 -23   24.97    8.92
  -5   5  24   20.20    7.08
   5  -5 -24   20.85    7.67
   5  -5 -25   -0.00    3.87
   5  -5 -26   -0.00    4.04
   5  -5 -27   22.23    8.16
   5  -5 -28   43.54   11.14
   5  -5 -29   18.85    7.87
   5  -5 -30    5.26    4.90
   5  -5 -31    0.50    3.82
   5  -5 -32    7.99    5.62
   5  -5 -33   11.13    6.48
   5  -5 -34    0.65    4.02
   5  -5 -35    1.21    3.33
   5  -5 -36    8.47    5.70
   5  -5 -37   -0.00    4.08
  -5   6   1   15.65    6.73
  -5   6   1   19.05    6.54
   5  -6  -1   44.55    8.60
   5  -6  -1   22.12    7.71
   5   6  -1   30.48    6.52
  -5  -6   1   23.70    5.93
  -5  -6   1   21.34    5.96
  -5   6   2   -0.00    3.75
  -5   6   2    1.78    3.61
   5  -6  -2    0.68    2.89
   5  -6  -2    0.26    4.31
   5   6  -2    2.35    2.72
  -5  -6   2    1.66    2.35
  -5  -6   2    3.05    2.69
  -5   6   3   80.94   15.88
  -5   6   3  108.74   16.60
   5  -6  -3   89.93   15.48
   5  -6  -3   91.62   16.71
   5   6  -3   97.17   14.46
   5   6  -3   91.52   14.98
  -5  -6   3   82.97   13.84
  -5  -6   3   89.34   14.18
  -5  -6   3   97.51   13.80
  -5   6   4  130.04   21.30
   5  -6  -4  122.23   20.41
   5  -6  -4  116.69   21.35
   5   6  -4  115.92   18.98
   5   6  -4  165.54   20.91
  -5  -6   4  170.93   19.96
  -5  -6   4  124.57   18.90
  -5  -6   4  143.08   18.82
  -5   6   5  123.34   20.13
   5  -6  -5  114.19   19.02
   5  -6  -5  108.88   19.84
   5   6  -5  115.48   17.58
   5   6  -5  152.61   19.33
  -5  -6   5  125.27   17.66
  -5  -6   5  120.28   17.19
  -5  -6   5  124.37   16.94
  -5   6   6   26.29    7.77
   5  -6  -6   28.65    7.25
   5  -6  -6   24.65    7.89
   5   6  -6   27.54    5.73
   5   6  -6   21.35    5.81
  -5  -6   6   25.43    5.68
  -5  -6   6   24.87    5.10
  -5  -6   6   33.30    5.26
  -5   6   7   89.90   16.22
   5  -6  -7   90.16   15.48
   5  -6  -7  114.72   17.84
   5   6  -7   97.61   14.06
   5   6  -7   81.71   14.19
  -5  -6   7   96.86   13.93
  -5  -6   7   90.26   12.98
  -5  -6   7   97.04   12.80
  -5   6   8   28.07    7.91
   5  -6  -8   25.29    7.06
   5  -6  -8   41.80    9.37
   5   6  -8   29.40    5.97
   5   6  -8   31.91    6.58
  -5  -6   8   29.77    5.82
  -5  -6   8   25.01    4.64
  -5  -6   8   35.54    4.85
  -5   6   9  114.89   19.15
   5  -6  -9  102.01   19.26
   5   6  -9  110.87   16.51
   5   6  -9  118.24   17.22
  -5  -6   9  130.74   16.66
  -5   6  10  153.14   23.34
   5  -6 -10  163.88   22.77
   5  -6 -10  143.93   23.71
   5   6 -10  141.46   20.35
   5   6 -10  132.51   20.72
  -5  -6  10  166.32   20.40
  -5   6  11   94.64   17.65
   5  -6 -11  133.92   18.22
   5  -6 -11  114.16   18.99
   5   6 -11  109.02   15.36
   5   6 -11  107.15   15.96
  -5  -6  11  100.89   14.96
  -5   6  12   18.73    7.02
   5  -6 -12   15.43    6.82
   5   6 -12   32.87    5.88
   5   6 -12   29.89    6.18
  -5  -6  12   36.76    5.76
  -5   6  13    2.06    3.41
   5   6 -13    4.87    2.80
   5   6 -13    4.95    2.88
  -5  -6  13    6.61    2.49
  -5   6  14  106.74   17.29
   5   6 -14  105.32   14.23
   5   6 -14   95.90   14.66
  -5  -6  14   90.98   13.61
  -5   6  15  104.67   16.15
   5   6 -15   79.42   11.91
   5   6 -15   76.10   12.56
  -5  -6  15   78.61   11.62
  -5   6  16   -0.00    2.69
   5  -6 -16   -0.00    3.51
   5   6 -16    1.45    1.98
   5   6 -16    2.47    2.84
  -5   6  17  123.57   18.58
   5  -6 -17  113.03   18.93
   5   6 -17   90.60   14.39
   5   6 -17  107.77   15.76
  -5   6  18   16.25    6.78
   5  -6 -18   20.19    7.05
   5   6 -18   17.23    5.07
  -5   6  19   33.78    8.36
   5  -6 -19   22.93    7.74
   5   6 -19   26.77    6.59
  -5   6  20    1.16    3.91
   5  -6 -20    4.25    4.72
  -5   6  21   16.61    6.49
   5  -6 -21   16.05    7.52
   5  -6 -22   43.78   11.26
   5  -6 -23    0.71    4.61
   5  -6 -24   12.12    7.26
   5  -6 -25   20.56    8.13
  -5   6  26   27.05    8.87
   5  -6 -26   39.22   10.55
  -5   6  27   16.87    6.91
   5  -6 -27   11.75    7.40
  -5   6  28    0.61    3.35
   5  -6 -28    2.11    4.15
  -5   6  29    1.08    3.88
   5  -6 -29    0.00    4.11
   5  -6 -30   24.21    8.82
   5  -6 -31    6.10    6.25
   5  -6 -32   16.73    7.91
   5  -6 -33   -0.00    4.26
   5  -6 -34    7.04    6.46
   5  -6 -35    2.53    4.94
   5  -6 -36   27.70   10.10
  -5   7   1    7.98    5.63
   5  -7  -1   20.90    7.51
   5   7  -1    8.44    3.89
  -5  -7   1    7.97    4.11
  -5  -7   1    9.76    4.45
  -5   7   2  213.49   31.73
   5  -7  -2  215.48   32.40
  -5  -7   2  216.67   29.33
  -5  -7   2  205.10   29.69
  -5   7   3  160.95   24.05
   5  -7  -3  172.62   25.25
   5   7  -3  149.56   21.61
  -5  -7   3  136.95   21.05
  -5  -7   3  136.59   21.37
  -5   7   4  129.71   18.94
   5  -7  -4  103.73   18.30
   5   7  -4   87.88   15.23
   5   7  -4   89.05   16.05
  -5  -7   4  105.65   15.62
  -5   7   5   32.88    8.39
   5  -7  -5   14.26    6.70
   5   7  -5   19.04    5.39
   5   7  -5   20.78    5.99
  -5  -7   5   18.82    5.16
  -5  -7   5   25.12    5.67
  -5   7   6   36.98    9.20
   5  -7  -6   18.51    7.47
   5   7  -6   22.72    5.82
   5   7  -6   24.95    6.73
  -5  -7   6   24.60    5.82
  -5  -7   6   33.33    6.23
  -5   7   7  165.38   24.87
   5  -7  -7  162.70   25.61
   5   7  -7  147.68   21.99
   5   7  -7  134.37   22.37
  -5  -7   7  169.40   22.13
  -5  -7   7  162.26   21.50
  -5   7   8  373.17   47.42
   5  -7  -8  339.22   47.75
   5   7  -8  301.80   43.66
   5   7  -8  345.10   44.95
  -5  -7   8  376.90   44.08
  -5  -7   8  328.45   42.96
  -5   7   9   56.76   11.30
   5  -7  -9   39.46   10.64
   5   7  -9   43.67    8.33
   5   7  -9   35.05    8.30
  -5  -7   9   50.79    8.26
  -5  -7   9   42.26    7.04
  -5   7  10   12.87    5.57
   5  -7 -10   16.11    6.80
   5   7 -10   13.54    4.27
   5   7 -10    8.79    4.19
  -5  -7  10   16.01    4.11
  -5  -7  10   13.05    2.91
  -5   7  11   21.66    7.00
   5   7 -11   20.26    4.97
   5   7 -11   25.68    6.27
  -5  -7  11   14.23    4.18
  -5  -7  11   15.18    2.92
  -5  -7  11   20.86    3.01
  -5   7  12  133.79   24.51
   5   7 -12  164.48   22.70
   5   7 -12  167.43   23.49
  -5  -7  12  173.17   22.34
  -5   7  13   95.93   17.30
   5   7 -13  121.97   15.41
   5   7 -13   72.78   14.71
  -5  -7  13  102.65   14.47
  -5   7  14    4.64    4.10
   5  -7 -14    0.00    3.07
   5   7 -14   -0.00    2.41
   5   7 -14    1.15    2.85
  -5   7  15   47.11   11.36
   5  -7 -15   34.57   10.75
   5   7 -15   58.78    9.39
   5   7 -15   57.15    9.97
  -5   7  16    2.79    4.53
   5  -7 -16    6.42    5.49
   5   7 -16    9.79    3.72
   5   7 -16    8.10    4.05
   5  -7 -17    6.26    4.54
   5  -7 -18  110.77   20.27
   5  -7 -19    0.00    4.06
   5  -7 -20    9.61    5.80
   5  -7 -21    7.58    5.99
  -5   7  22   31.60    9.41
   5  -7 -22   35.68   10.63
  -5   7  23   28.83    8.58
   5  -7 -23   23.00    8.67
  -5   7  24   31.54    9.69
   5  -7 -24   39.61   10.54
  -5   7  25    2.60    3.79
   5  -7 -25    0.00    4.13
  -5   7  26    5.40    4.69
   5  -7 -26    0.00    5.04
  -5   7  27   36.64   10.30
   5  -7 -27   27.98    9.49
  -5   7  28   40.94   10.62
   5  -7 -28   31.88   10.40
  -5   7  29   -0.00    2.62
   5  -7 -29   -0.00    4.81
   5  -7 -30    4.55    5.61
   5  -7 -31    3.01    5.77
   5  -7 -32    2.57    4.58
   5  -7 -33    6.75    5.75
   5  -7 -34   17.41    8.34
   5  -7 -35    1.36    4.94
   5  -8  -1   16.38    7.34
   5   8  -1   19.82    6.24
   5   8  -1   24.38    7.25
  -5  -8   1   18.56    6.26
  -5   8   2   15.77    7.30
   5  -8  -2   14.41    6.64
   5   8  -2   17.55    5.59
   5   8  -2    6.01    4.31
  -5  -8   2    9.32    4.42
  -5  -8   2   13.49    5.24
  -5   8   3    9.31    5.79
   5  -8  -3   19.48    7.51
   5   8  -3   25.72    6.35
  -5  -8   3   19.11    5.36
  -5  -8   3    8.36    4.60
  -5   8   4  487.64   52.24
   5  -8  -4  442.32   52.40
   5   8  -4  444.53   48.62
  -5  -8   4  224.83   45.70
  -5  -8   4  442.23   48.64
  -5   8   5    8.54    7.25
   5  -8  -5   59.47   12.37
   5   8  -5   39.40    8.26
   5   8  -5   67.96   11.14
  -5  -8   5   40.50    8.11
  -5  -8   5   51.42    9.03
  -5   8   6  132.71   23.69
   5  -8  -6  123.34   24.13
   5   8  -6  148.26   22.09
   5   8  -6  149.07   23.04
  -5  -8   6  167.79   22.13
  -5  -8   6  163.54   21.98
  -5   8   7    0.54    3.76
   5  -8  -7   -0.00    4.64
   5   8  -7    0.00    2.55
   5   8  -7    1.39    3.23
  -5  -8   7   -0.00    2.56
  -5  -8   7    1.99    2.57
  -5   8   8  107.98   17.92
   5  -8  -8  109.02   19.11
   5   8  -8  105.21   15.52
   5   8  -8  114.49   16.74
  -5  -8   8   69.38   13.88
  -5  -8   8   91.13   14.38
   5   8  -9  191.09   26.44
   5   8  -9  177.38   27.06
  -5  -8   9  199.63   26.11
  -5  -8   9  179.49   25.28
   5   8 -10   87.67   13.41
   5   8 -10   79.51   13.83
  -5  -8  10   94.57   13.11
  -5  -8  10   61.65   11.29
   5   8 -11   28.77    6.15
   5   8 -11   23.12    6.27
  -5  -8  11   19.19    4.91
  -5  -8  11    8.68    3.38
   5  -8 -12   36.82   10.64
   5   8 -12   39.36    7.99
   5   8 -12   33.35    8.28
  -5  -8  12   37.52    6.20
   5  -8 -13    0.00    5.36
   5   8 -13    3.40    2.98
  -5  -8  13    0.95    1.61
   5  -8 -14  138.56   23.01
   5   8 -14  139.13   19.53
  -5  -8  14  124.81   15.89
   5  -8 -15    6.86    5.37
   5   8 -15    0.00    2.61
   5  -8 -16    2.50    4.53
  -5   8  17    0.00    3.69
   5  -8 -17    1.45    4.16
  -5   8  18    6.01    5.04
   5  -8 -18    2.65    4.38
  -5   8  19    5.35    5.25
   5  -8 -19    0.00    4.40
  -5   8  20   78.87   15.74
   5  -8 -20   73.23   16.27
  -5   8  21   -0.00    4.17
   5  -8 -21    0.93    4.21
  -5   8  22   11.38    6.17
   5  -8 -22    3.33    5.97
  -5   8  23    7.24    5.13
   5  -8 -23    0.00    4.62
  -5   8  24   33.52   10.03
   5  -8 -24   36.27   11.29
  -5   8  25    2.42    4.20
   5  -8 -25    4.12    5.20
  -5   8  26   16.09    7.50
   5  -8 -26   17.73    8.30
  -5   8  27   -0.00    4.06
   5  -8 -27    0.28    4.24
  -5   8  28   -0.00    4.18
   5  -8 -28    3.05    5.20
  -5   8  29   -0.00    4.23
   5  -8 -29   -0.00    4.63
  -5   8  30   13.00    6.38
   5  -8 -30    7.96    6.76
   5  -8 -31    6.22    6.77
   5  -8 -32   17.59    7.83
   5  -8 -33    0.00    5.64
   5  -8 -34   -0.00    4.45
   5  -9  -1    0.00    4.73
   5   9  -1    6.31    3.93
   5  -9  -2  136.67   26.20
   5   9  -2  174.07   24.81
  -5  -9   2  167.19   24.16
   5  -9  -3   32.77    9.79
   5   9  -3   11.81    5.17
  -5  -9   3   19.33    5.87
   5  -9  -4   -0.00    4.68
   5   9  -4   -0.00    2.98
  -5  -9   4    1.02    2.78
   5  -9  -5    9.05    5.78
   5   9  -5   10.59    4.89
  -5  -9   5   14.12    5.12
   5   9  -6   65.59   11.23
  -5  -9   6   41.34    9.41
   5   9  -7    9.11    4.64
  -5  -9   7   19.11    5.40
  -5   9   8  182.48   27.80
   5   9  -8  157.15   24.77
  -5  -9   8  175.52   24.54
  -5   9   9   11.98    6.21
   5   9  -9    7.43    4.34
  -5  -9   9   18.21    5.09
  -5   9  10   -0.00    3.54
   5  -9 -10    3.89    5.09
   5   9 -10    0.00    3.14
  -5   9  11    3.21    4.76
   5  -9 -11   12.16    7.40
   5   9 -11    5.60    4.21
  -5   9  12  254.50   34.32
   5  -9 -12  198.51   33.67
   5   9 -12  209.16   30.62
  -5   9  13    5.89    5.33
   5  -9 -13    5.82    6.13
   5   9 -13    8.30    4.68
  -5   9  14   64.02   13.44
   5  -9 -14   58.88   14.17
   5   9 -14   49.70   10.48
  -5   9  15    5.03    5.28
   5  -9 -15    9.74    6.63
  -5   9  16   38.20   10.26
   5  -9 -16   29.50   10.41
  -5   9  17    1.62    3.54
   5  -9 -17    0.30    4.25
  -5   9  18   85.82   16.69
   5  -9 -18   70.76   16.25
  -5   9  19    6.07    4.86
   5  -9 -19    5.98    5.25
  -5   9  20    4.01    5.13
   5  -9 -20    8.34    6.47
  -5   9  21   -0.00    3.73
   5  -9 -21   -0.00    3.92
  -5   9  22   97.46   17.61
   5  -9 -22   61.05   15.84
  -5   9  23    0.00    4.34
   5  -9 -23    0.00    3.95
  -5   9  24   25.06    9.14
   5  -9 -24   21.13    9.16
  -5   9  25    2.90    4.89
   5  -9 -25    0.63    4.75
  -5   9  26    7.89    5.21
   5  -9 -26   -0.00    5.12
  -5   9  27    0.00    4.49
   5  -9 -27    0.00    3.72
  -5   9  28   15.37    7.49
   5  -9 -28   30.13   10.02
  -5   9  29    2.37    4.73
   5  -9 -29    2.58    6.41
  -5   9  30   -0.00    3.26
   5  -9 -30    2.83    5.81
  -5   9  31    3.61    4.44
   5  -9 -31    5.47    6.52
   5  -9 -32    7.55    7.91
   5  -9 -33    2.42    4.15
  -5  10   1    9.07    5.38
   5 -10  -1   13.58    7.70
   5  10  -1    5.35    4.10
  -5  10   2    2.34    5.02
   5 -10  -2    0.00    3.87
   5  10  -2   -0.00    3.17
  -5  10   3   -0.00    4.72
   5 -10  -3    2.45    5.34
   5  10  -3    0.00    3.39
  -5  10   4    4.44    5.96
   5  10  -4   19.25    6.46
  -5  10   5    0.88    3.92
   5  10  -5   -0.00    3.06
  -5  10   6   41.76   11.51
   5  10  -6   45.35   10.00
  -5  10   7   14.90    7.31
   5  10  -7    0.00    2.94
  -5 -10   7   10.71    4.37
  -5  10   8    1.03    4.26
   5 -10  -8    4.74    5.36
   5  10  -8    4.40    3.95
  -5  10   9    0.00    4.77
   5 -10  -9    1.47    4.55
   5  10  -9    0.00    3.48
  -5  10  10  157.57   23.02
   5 -10 -10  142.58   23.82
   5  10 -10   92.38   18.38
  -5  10  11   -0.00    4.43
   5 -10 -11    5.51    5.98
   5  10 -11    6.92    4.71
  -5  10  12    5.33    5.55
   5 -10 -12    7.11    6.19
   5  10 -12    7.15    4.86
  -5  10  13    3.18    5.54
   5 -10 -13    4.60    5.45
   5  10 -13   -0.00    3.09
  -5  10  14   53.01   13.08
   5 -10 -14   54.40   13.84
  -5  10  15    1.39    4.33
   5 -10 -15   -0.00    5.39
  -5  10  16   49.72   12.72
   5 -10 -16   50.20   13.81
  -5  10  17    8.21    5.96
   5 -10 -17    0.00    3.91
  -5  10  18    5.56    5.25
   5 -10 -18    5.49    6.18
  -5  10  19    0.66    4.03
   5 -10 -19    0.00    4.06
  -5  10  20   50.48   13.38
   5 -10 -20   68.38   15.51
  -5  10  21    2.84    5.12
   5 -10 -21   -0.00    4.35
  -5  10  22   12.33    6.91
   5 -10 -22   16.78    7.99
  -5  10  23   -0.00    4.14
   5 -10 -23   -0.00    3.99
  -5  10  24   14.04    7.09
   5 -10 -24    5.24    6.30
  -5  10  25   -0.00    4.54
   5 -10 -25    1.53    4.54
  -5  10  26   40.96   11.41
   5 -10 -26   28.18   10.29
  -5  10  27   -0.00    4.74
   5 -10 -27   -0.00    5.62
   5 -10 -28   -0.00    5.34
  -5  10  29    9.55    6.32
   5 -10 -29    3.07    5.18
  -5  10  30    8.07    7.32
   5 -10 -30   26.08    9.65
  -5  10  31   -0.00    5.05
   5 -10 -31   -0.00    4.72
   5 -10 -32    5.93    5.67
  -5  11   1   22.79    8.78
  -5  11   2  126.48   22.86
  -5  11   3   17.15    7.40
   5  11  -3    8.44    5.13
  -5  11   4    0.35    3.99
   5  11  -4    0.00    3.14
  -5  11   5    0.00    4.54
   5  11  -5    2.44    3.88
  -5  11   6    4.46    6.25
   5 -11  -6    9.11    6.22
   5  11  -6    6.71    4.94
  -5  11   7   -0.00    3.95
   5 -11  -7    8.65    7.15
   5  11  -7   -0.00    3.92
  -5  11   8   55.70   12.89
   5 -11  -8   39.47   12.58
   5  11  -8   37.49    9.81
  -5  11   9    7.34    6.54
   5 -11  -9    8.28    6.86
   5  11  -9    6.98    5.02
  -5  11  10    4.33    5.25
   5 -11 -10    1.32    5.07
   5  11 -10    7.60    4.85
  -5  11  11    2.82    5.10
   5 -11 -11    2.08    5.24
   5  11 -11    0.00    3.93
  -5  11  12   74.08   16.75
   5 -11 -12   92.05   19.00
  -5  11  13   -0.00    4.43
   5 -11 -13   -0.00    5.44
  -5  11  14   33.70   10.17
   5 -11 -14   21.22   10.26
  -5  11  15    1.91    5.17
   5 -11 -15   -0.00    5.01
  -5  11  16    9.52    6.36
   5 -11 -16   19.13    8.34
  -5  11  17    4.50    5.27
   5 -11 -17    3.65    5.65
  -5  11  18   43.58   12.70
   5 -11 -18   56.56   14.35
  -5  11  19    5.04    5.56
   5 -11 -19    0.00    4.99
  -5  11  20    1.67    4.63
   5 -11 -20    7.30    6.54
  -5  11  21    3.93    5.12
   5 -11 -21    0.60    6.13
  -5  11  22   52.04   12.73
   5 -11 -22   27.96   11.37
  -5  11  23   -0.00    4.66
   5 -11 -23   -0.00    5.53
  -5  11  24   12.12    6.69
   5 -11 -24    8.05    6.81
  -5  11  25   -0.00    4.43
   5 -11 -25    4.41    6.06
  -5  11  26   13.77    7.64
   5 -11 -26    9.78    7.93
  -5  11  27   -0.00    5.69
   5 -11 -27    0.00    4.85
  -5  11  28   29.02    9.94
   5 -11 -28   20.62    9.45
  -5  11  29    0.98    5.66
   5 -11 -29    1.47    5.05
  -5  11  30    2.56    5.13
   5 -11 -30   -0.00    4.46
  -5  11  31   -0.00    5.89
   5 -11 -31   15.59    8.01
  -5  11  32   12.16    7.35
  -5  12   1    4.66    4.91
   5  12  -1    5.88    5.37
  -5  12   2    1.49    6.11
   5  12  -2    2.76    3.88
  -5  12   3    1.94    4.47
  -5  12   4   70.43   16.31
   5 -12  -4   75.60   17.51
  -5  12   5    0.00    5.30
   5 -12  -5   19.81    8.86
  -5  12   6   14.38    8.39
   5 -12  -6   17.51    8.05
  -5  12   7   -0.00    4.96
   5 -12  -7   -0.00    4.84
  -5  12   8    5.22    5.82
   5 -12  -8    0.00    5.87
  -5  12   9   10.77    6.43
   5 -12  -9    9.75    7.03
  -5  12  10   50.76   12.87
   5 -12 -10   51.20   14.32
   5  12 -10   45.72   11.45
  -5  12  11    0.03    3.53
   5 -12 -11   -0.00    6.21
  -5  12  12    0.69    3.93
   5 -12 -12    0.00    5.80
  -5  12  13    3.64    5.11
   5 -12 -13   -0.00    5.34
  -5  12  14   18.66    8.78
   5 -12 -14   23.16   10.28
  -5  12  15    5.62    6.33
   5 -12 -15    5.06    6.76
  -5  12  16   33.08   10.50
   5 -12 -16   27.15   11.30
  -5  12  17   -0.00    5.59
   5 -12 -17    1.03    5.02
  -5  12  18    1.20    5.13
   5 -12 -18   -0.00    4.79
  -5  12  19    3.13    4.87
   5 -12 -19    5.01    7.46
  -5  12  20   36.35   11.45
   5 -12 -20   29.64   11.38
  -5  12  21   -0.00    4.72
   5 -12 -21    0.80    5.24
  -5  12  22    5.17    6.18
   5 -12 -22   -0.00    4.78
  -5  12  23    0.00    4.82
   5 -12 -23   -0.00    4.53
  -5  12  24   27.19    9.01
   5 -12 -24   -0.00    5.66
  -5  12  25   -0.00    4.97
   5 -12 -25   -0.00    6.18
  -5  12  26    7.14    6.06
   5 -12 -26    3.56    5.33
  -5  12  27   -0.00    5.20
   5 -12 -27   -0.00    4.71
  -5  12  28    0.50    5.37
   5 -12 -28    2.03    5.10
  -5  12  29   -0.00    4.34
   5 -12 -29    1.39    5.38
  -5  12  30    4.47    6.46
   5 -12 -30    9.45    7.48
  -5  12  31    5.33    5.67
  -5  12  32   20.02    9.18
  -5  13   1   30.90    9.94
   5 -13  -1   18.10    9.63
   5  13  -1   26.18    8.69
  -5  13   2   53.65   13.52
   5 -13  -2   30.16   11.80
   5  13  -2   57.77   12.50
  -5  13   3   10.09    7.73
   5 -13  -3    0.75    5.84
   5  13  -3    5.89    4.65
  -5  13   4   25.60    9.66
   5 -13  -4    7.97    7.80
   5  13  -4   21.43    7.34
  -5  13   5    8.87    6.52
   5 -13  -5   -0.00    4.50
   5  13  -5    0.96    3.59
  -5  13   6   67.10   15.60
   5 -13  -6   58.94   15.98
   5  13  -6   59.01   13.56
  -5  13   7    8.75    6.73
   5 -13  -7    6.44    5.60
   5  13  -7   12.03    6.70
  -5  13   8   50.18   13.21
   5 -13  -8   26.53   11.39
   5  13  -8   46.52   11.49
  -5  13   9    0.00    5.39
   5 -13  -9    5.69    6.14
   5  13  -9   -0.00    3.85
  -5  13  10    3.00    4.73
   5 -13 -10    1.70    5.62
  -5  13  11    4.09    6.46
   5 -13 -11   24.55    9.78
  -5  13  12   33.82   10.42
   5 -13 -12   10.52    8.15
  -5  13  13   -0.00    5.25
   5 -13 -13   -0.00    5.01
  -5  13  14    3.76    5.41
   5 -13 -14    3.55    5.81
  -5  13  15   -0.00    4.50
   5 -13 -15   -0.00    4.32
  -5  13  16    3.06    5.15
   5 -13 -16    9.19    7.88
  -5  13  17   -0.00    4.41
   5 -13 -17    3.99    6.45
  -5  13  18    0.00    5.50
   5 -13 -18    5.28    7.08
  -5  13  19    2.23    5.12
   5 -13 -19   -0.00    5.84
  -5  13  20   -0.00    5.40
   5 -13 -20    0.00    5.76
  -5  13  21    2.88    5.33
   5 -13 -21    0.41    6.02
  -5  13  22   18.45    8.30
   5 -13 -22   21.92   10.62
  -5  13  23   -0.00    4.81
   5 -13 -23    0.00    5.06
  -5  13  24    0.00    5.23
   5 -13 -24    0.93    5.32
  -5  13  25    9.14    6.51
   5 -13 -25    7.50    7.43
  -5  13  26   -0.00    5.20
   5 -13 -26    1.54    5.29
  -5  13  27    0.00    4.47
   5 -13 -27   11.92    8.16
  -5  13  28    0.00    4.49
   5 -13 -28    1.34    5.74
  -5  13  29    1.18    5.18
  -5  13  30    0.00    4.75
  -5  14   1   -0.00    5.68
   5  14  -1    0.00    3.51
  -5  14   2    0.00    5.11
   5  14  -2    0.00    3.70
  -5  14   3    1.14    6.07
   5 -14  -3    1.56    7.18
   5  14  -3    6.74    5.30
  -5  14   4   22.82    9.45
   5 -14  -4   29.53   11.94
   5  14  -4   36.71   10.18
  -5  14   5   17.70    8.97
   5 -14  -5   20.10   10.19
   5  14  -5   33.82    9.86
  -5  14   6   14.38    8.03
   5 -14  -6   16.74    8.88
   5  14  -6    8.58    6.25
  -5  14   7   10.28    7.84
   5 -14  -7    0.00    5.61
   5  14  -7    3.28    4.74
  -5  14   8    0.71    5.45
   5 -14  -8    1.77    5.92
  -5  14   9    4.14    6.13
   5 -14  -9    0.78    4.54
  -5  14  10   48.79   12.87
   5 -14 -10   34.05   12.48
  -5  14  11   17.14    8.63
   5 -14 -11    8.24    7.87
  -5  14  12    2.62    5.35
   5 -14 -12   -0.00    5.96
  -5  14  13    0.83    4.15
   5 -14 -13   -0.00    4.64
  -5  14  14   12.22    8.12
   5 -14 -14    9.80    7.52
  -5  14  15   15.98    8.39
   5 -14 -15    8.35    8.23
  -5  14  16   11.10    7.41
   5 -14 -16   -0.00    6.41
  -5  14  17    0.02    4.98
   5 -14 -17    0.49    5.28
  -5  14  18   -0.00    6.06
   5 -14 -18    0.73    6.25
  -5  14  19    3.63    5.11
   5 -14 -19   -0.00    5.47
  -5  14  20   12.97    7.17
   5 -14 -20   -0.00    6.52
  -5  14  21   -0.00    5.28
   5 -14 -21    6.64    7.01
  -5  14  22   13.76    7.93
   5 -14 -22    3.65    7.35
  -5  14  23    2.50    5.31
   5 -14 -23    1.51    6.03
  -5  14  24   -0.00    5.95
   5 -14 -24    9.40    8.09
  -5  14  25    5.19    6.52
   5 -14 -25    0.95    6.01
  -5  14  26    6.59    6.31
   5 -14 -26    8.48    7.49
  -5  14  27    3.69    5.90
   5 -14 -27    8.04    7.48
  -5  15   1    8.96    7.38
   5  15  -1   12.29    7.19
  -5  15   2   19.79    9.07
   5  15  -2   20.55    8.15
  -5  15   3   16.95    9.44
   5  15  -3   31.25    9.53
  -5  15   4   -0.00    4.58
   5  15  -4    0.27    4.14
  -5  15   5    0.00    6.47
   5  15  -5    4.48    5.36
  -5  15   6    3.02    6.36
   5  15  -6    9.29    6.04
  -5  15   7   12.76    8.17
  -5  15   8    7.19    7.72
  -5  15   9    0.13    3.69
  -5  15  10    7.49    6.14
  -5  15  11    6.28    6.18
   5 -15 -11    0.41    4.80
  -5  15  12   30.34   10.77
   5 -15 -12   14.19    9.25
  -5  15  13    4.22    6.44
   5 -15 -13    0.00    5.79
  -5  15  14    2.58    5.65
   5 -15 -14    1.84    6.54
  -5  15  15   -0.00    6.48
   5 -15 -15   -0.00    4.91
  -5  15  16    0.00    5.83
   5 -15 -16   -0.00    5.94
  -5  15  17    3.60    6.31
   5 -15 -17   -0.00    5.38
  -5  15  18    7.71    7.31
   5 -15 -18   13.82    8.72
  -5  15  19   -0.00    4.42
   5 -15 -19    0.00    5.97
  -5  15  20    1.18    5.89
   5 -15 -20    1.32    6.70
  -5  15  21    1.51    4.82
   5 -15 -21    3.75    6.31
  -5  15  22    0.46    5.42
   5 -15 -22    0.00    6.44
   5 -15 -23    0.00    6.35
   5 -15 -24    2.46    5.91
   5 -15 -25    1.05    7.41
  -5  16   1    0.00    4.40
   5  16  -1    0.00    3.40
  -5  16   2    2.26    6.42
   5  16  -2   -0.00    4.94
  -5  16   3    0.00    5.52
   5  16  -3    0.00    5.29
  -5  16   4   -0.00    6.47
   5  16  -4    0.99    5.07
  -5  16   5   14.66    8.45
  -5  16   6   -0.00    6.66
  -5  16   7   -0.00    4.63
  -5  16   8    4.28    6.46
  -5  16   9    2.12    6.02
  -5  16  10   -0.00    5.90
  -5  16  11   13.38    7.78
  -5  16  12    0.44    5.35
  -5  16  13    2.70    4.15
  -5  16  14   -0.00    3.95
  -5  16  15    1.92    4.86
  -5  16  16    1.70    5.91
  -5  17   1   -0.00    4.97
   5  17  -1    0.36    4.19
  -5  17   2    0.21    4.42
   5  17  -2   17.95    7.97
  -5  17   3   11.41    7.83
  -5  17   4    4.12    6.33
  -5  17   5   -0.00    5.08
  -5  17   6    4.73    5.78
  -5  17   7    4.90    7.07
  -4   0   1   -0.00    1.99
  -4   0   1   -0.00    2.03
   4   0  -1    0.17    2.00
   4   0  -1   -0.00    2.22
  -4   0   2   40.75    5.90
  -4   0   2   29.22    5.21
   4   0  -2   25.89    5.15
   4   0  -2   23.39    5.32
  -4   0   3    4.58    2.04
  -4   0   3    0.46    1.45
   4   0  -3   -0.00    1.88
   4   0  -3    0.91    1.88
  -4   0   4 1439.06  163.27
  -4   0   4 1312.29  162.61
   4   0  -4 1302.07  163.08
   4   0  -4 1385.65  163.38
  -4   0   5    2.08    1.64
  -4   0   5    0.26    0.90
   4   0  -5   -0.00    1.57
   4   0  -5   -0.00    1.55
  -4   0   6  798.28   97.82
   4   0  -6  827.89   97.70
   4   0  -6  794.75   97.88
  -4   0   7    0.06    1.30
   4   0  -7   -0.00    1.14
   4   0  -7    0.64    1.14
  -4   0   8 2986.54  359.65
   4   0  -8 3144.63  359.61
   4   0  -8 2870.27  359.72
  -4   0   9    2.33    1.67
   4   0  -9   -0.00    1.15
   4   0  -9    0.25    1.43
  -4   0  10   25.85    4.80
   4   0 -10   31.30    4.87
   4   0 -10   33.58    5.21
  -4   0  11    0.31    1.43
   4   0 -11   -0.00    1.41
   4   0 -11    0.43    1.58
  -4   0  12   14.43    3.32
   4   0 -12   17.43    3.46
   4   0 -12   16.76    3.74
  -4   0  13    2.01    1.72
   4   0 -13   -0.00    1.69
   4   0 -13   -0.00    2.17
  -4   0  14 1634.86  200.65
  -4   0  14 1656.37  201.35
   4   0 -14 1726.14  201.87
  -4   0  15   -0.00    1.59
  -4   0  15   -0.00    1.70
   4   0 -15   -0.00    2.15
  -4   0  16   59.32    9.79
  -4   0  16   71.62   10.31
   4   0 -16   63.54   10.40
  -4   0  17    0.00    1.58
  -4   0  17    0.00    1.72
   4   0 -17   -0.00    2.22
  -4   0  18  165.78   22.62
  -4   0  18  165.56   22.64
  -4   0  19   -0.00    1.88
  -4   0  19    0.26    1.74
  -4   0  20  160.61   23.02
  -4   0  20  171.91   23.24
  -4   0  21   -0.00    2.21
  -4   0  21   -0.00    2.20
   4   0 -21    0.36    2.74
  -4   0  22   22.66    6.10
  -4   0  22   28.64    6.50
   4   0 -22   34.24    7.52
  -4   0  23    0.41    2.06
  -4   0  23    4.22    2.94
  -4   0  24   52.06   10.03
  -4   0  25   -0.00    2.71
  -4   0  26   96.17   15.91
   4   0 -30   51.18   11.67
   4   0 -31   -0.00    3.72
   4   0 -32    0.22    3.84
   4   0 -33    0.00    3.85
   4   0 -34   12.62    6.27
   4   0 -35    1.25    4.00
   4   0 -36   45.40   11.31
   4   0 -37    0.56    3.53
   4   0 -38    2.85    3.97
   4   0 -39    0.37    4.98
  -4   1   1   23.90    5.35
  -4   1   1   28.68    5.36
   4  -1  -1   22.59    5.10
   4  -1  -1   29.71    5.83
   4   1  -1   17.87    4.28
   4   1  -1   19.48    4.65
  -4  -1   1   24.55    4.65
  -4  -1   1   22.22    4.47
  -4   1   2 1239.01  143.84
  -4   1   2 1222.05  143.54
   4  -1  -2 1247.64  143.72
   4  -1  -2 1057.56  143.70
   4   1  -2 1035.90  142.58
   4   1  -2 1262.83  143.29
  -4  -1   2 1156.68  142.93
  -4  -1   2 1219.54  143.49
  -4  -1   2 1261.50  142.83
  -4   1   3   28.00    5.05
  -4   1   3   22.83    4.48
   4  -1  -3   25.36    4.74
   4  -1  -3   23.05    4.75
   4   1  -3   31.00    4.27
   4   1  -3   21.79    4.00
  -4  -1   3   23.45    3.96
  -4  -1   3   25.81    3.60
  -4  -1   3    7.48    2.86
  -4   1   4    3.08    2.27
  -4   1   4    5.47    2.27
   4  -1  -4    3.55    2.29
   4  -1  -4    5.05    2.80
   4   1  -4    5.84    1.85
   4   1  -4    5.35    1.92
  -4  -1   4    3.00    1.66
  -4   1   5   14.65    3.80
  -4   1   5   11.11    3.18
   4  -1  -5   15.64    3.59
   4  -1  -5   19.82    4.22
   4   1  -5   18.81    2.99
   4   1  -5   14.01    2.86
  -4  -1   5   13.77    2.76
  -4   1   6  399.54   57.04
  -4   1   6  519.07   57.06
   4  -1  -6  426.93   56.98
   4  -1  -6  492.74   57.71
   4   1  -6  414.40   55.91
   4   1  -6  534.92   56.11
  -4  -1   6  465.81   56.00
  -4   1   7   49.87    7.85
  -4   1   7   48.27    7.31
   4  -1  -7   49.22    7.62
   4  -1  -7   44.30    7.85
   4   1  -7   47.32    6.35
   4   1  -7   49.28    6.28
  -4  -1   7   52.28    6.44
  -4   1   8 1391.44  159.86
  -4   1   8 1474.60  159.37
   4  -1  -8 1226.27  159.36
   4  -1  -8 1311.28  159.90
   4   1  -8 1292.30  157.98
  -4   1   9    0.68    1.76
  -4   1   9    0.00    1.34
   4  -1  -9    0.01    1.46
   4  -1  -9    0.61    1.98
  -4  -1   9    0.34    0.60
  -4   1  10  509.98   66.17
   4  -1 -10  479.72   65.88
   4  -1 -10  494.71   66.41
  -4  -1  10  566.04   64.73
  -4  -1  10  550.54   64.72
  -4   1  11  214.10   24.55
   4  -1 -11  188.01   24.15
   4  -1 -11  148.32   24.11
  -4  -1  11  169.58   22.74
  -4  -1  11  209.18   22.94
  -4   1  12  450.99   57.69
   4  -1 -12  518.75   58.47
  -4  -1  12  446.76   56.39
  -4  -1  12  472.62   56.51
  -4   1  13  104.93   16.63
   4  -1 -13  146.98   17.20
   4  -1 -13  103.17   16.88
  -4  -1  13  122.97   15.72
  -4  -1  13  128.20   15.86
  -4   1  14    0.00    1.90
   4  -1 -14    2.90    2.07
   4  -1 -14    0.23    2.27
  -4  -1  14    1.18    1.48
  -4  -1  14    0.15    1.26
  -4   1  15   36.18    7.12
   4  -1 -15   43.09    7.29
   4  -1 -15   41.32    7.93
  -4  -1  15   40.63    6.51
  -4  -1  15   42.46    6.58
  -4   1  16  245.64   37.31
   4  -1 -16  336.66   38.17
   4  -1 -16  325.89   38.70
  -4  -1  16  286.99   36.78
  -4  -1  16  289.70   36.84
  -4   1  17   -0.00    1.76
  -4   1  17    2.53    2.22
   4  -1 -17   -0.00    1.49
   4  -1 -17   -0.00    2.56
   4   1 -17   -0.00    2.25
  -4  -1  17    0.10    1.73
  -4  -1  17    0.22    1.60
  -4   1  18  423.73   50.75
  -4   1  18  433.91   51.09
   4  -1 -18  398.00   51.24
   4   1 -18  347.56   49.96
  -4  -1  18  367.08   49.54
  -4  -1  18  423.53   49.90
  -4   1  19   18.25    5.14
  -4   1  19   25.99    5.94
   4  -1 -19   29.79    6.65
   4   1 -19   18.35    5.32
  -4  -1  19   25.20    5.27
  -4  -1  19   20.63    4.83
  -4   1  20   23.08    5.75
  -4   1  20   20.02    5.50
   4   1 -20   25.10    5.64
  -4  -1  20   13.07    4.23
  -4   1  21    7.10    3.57
  -4   1  21    5.34    3.26
   4   1 -21    8.60    3.67
  -4  -1  21    8.78    3.35
  -4  -1  21    4.99    2.82
  -4   1  22  310.17   37.57
  -4   1  22  253.74   36.74
   4   1 -22  264.02   37.00
  -4  -1  22  270.25   36.39
  -4  -1  22  282.98   36.46
  -4   1  23    7.68    3.73
  -4   1  23    8.27    3.99
   4  -1 -23    3.26    4.12
  -4  -1  23    6.22    3.50
  -4   1  24    2.27    3.15
  -4   1  24   13.60    4.97
   4  -1 -24   15.94    5.90
  -4  -1  24   21.28    5.28
  -4   1  25   29.60    7.28
   4  -1 -25   15.43    6.59
  -4  -1  25   37.06    7.40
  -4   1  26   74.25   13.46
   4  -1 -26   74.94   14.37
  -4   1  27    4.32    3.83
   4  -1 -27    0.58    3.20
   4  -1 -28   58.75   12.44
   4  -1 -29   -0.00    4.58
   4  -1 -30    2.11    4.02
   4  -1 -31    3.54    4.42
   4  -1 -32   45.06   10.96
   4  -1 -33    1.84    3.20
   4  -1 -34   18.41    7.26
   4  -1 -35    0.00    3.66
   4  -1 -36    0.00    4.94
   4  -1 -37    2.90    4.01
   4  -1 -38   15.21    7.91
   4  -1 -39    2.48    5.29
   4   1 -39    8.78    5.10
  -4   2   1   82.08   13.49
  -4   2   1   89.93   13.47
   4  -2  -1   86.43   13.35
   4  -2  -1   68.43   13.25
   4   2  -1  104.35   12.87
   4   2  -1   90.65   12.78
  -4  -2   1   97.40   12.91
  -4  -2   1   86.70   12.40
  -4  -2   1   81.44   12.24
  -4   2   2  218.83   29.75
  -4   2   2  249.90   29.90
   4  -2  -2  228.39   29.60
   4  -2  -2  236.04   30.18
   4   2  -2  211.81   28.58
   4   2  -2  211.43   28.42
   4   2  -2  233.40   28.76
  -4  -2   2  215.70   28.68
  -4  -2   2  221.78   28.21
  -4  -2   2  225.58   28.19
  -4   2   3   18.21    5.00
  -4   2   3   15.22    4.33
   4  -2  -3   23.65    4.84
   4  -2  -3   12.94    4.37
   4   2  -3   15.39    3.36
   4   2  -3   16.40    3.34
   4   2  -3   20.66    3.77
   4   2  -3   14.48    3.50
  -4  -2   3   14.68    2.89
  -4  -2   3   13.75    2.96
  -4   2   4 1742.29  230.32
  -4   2   4 1980.05  230.44
   4  -2  -4 2212.19  230.86
   4  -2  -4 2065.46  231.15
   4   2  -4 1684.50  228.86
   4   2  -4 1883.50  228.89
   4   2  -4 2051.46  229.52
  -4   2   5   33.39    7.43
  -4   2   5   53.78    8.00
   4  -2  -5   43.56    7.67
   4  -2  -5   36.50    7.86
   4   2  -5   42.23    6.25
   4   2  -5   41.21    6.26
   4   2  -5   52.68    6.54
   4   2  -5   50.17    6.49
  -4   2   6    8.13    3.16
  -4   2   6    7.77    3.07
   4  -2  -6    2.26    2.17
   4  -2  -6    8.47    3.64
   4   2  -6    2.74    1.23
   4   2  -6    4.15    1.22
   4   2  -6    5.65    1.35
   4   2  -6    6.04    1.45
  -4   2   7  392.17   50.42
  -4   2   7  401.84   50.15
   4  -2  -7  410.56   50.25
   4  -2  -7  393.53   50.70
  -4   2   8  808.62  101.28
  -4   2   8  738.75  100.71
   4  -2  -8  987.91  101.63
   4  -2  -8  810.41  101.65
  -4   2   9  191.54   27.11
  -4   2   9  217.46   26.96
   4  -2  -9  202.99   26.96
   4  -2  -9  209.74   27.68
  -4   2  10   71.55   11.56
  -4   2  10   79.79   11.45
   4  -2 -10  106.94   12.30
   4  -2 -10   54.35   11.41
  -4   2  11   63.70   10.36
  -4   2  11   64.66   10.02
   4  -2 -11   61.82   10.02
   4  -2 -11   68.16   11.02
  -4   2  12    0.60    2.27
  -4   2  12    0.65    1.86
   4  -2 -12    0.97    1.88
   4  -2 -12   -0.00    2.65
  -4  -2  12    0.44    0.75
  -4  -2  12    0.88    0.85
  -4   2  13   13.59    4.00
   4  -2 -13   17.64    4.34
   4  -2 -13   21.11    5.00
   4   2 -13   12.95    2.73
  -4  -2  13   11.41    2.39
  -4  -2  13   13.75    2.56
  -4   2  14  821.50  107.69
   4  -2 -14  890.21  107.79
   4  -2 -14  927.75  108.69
   4   2 -14  894.35  106.38
  -4  -2  14  834.99  105.75
  -4  -2  14  913.89  105.94
  -4   2  15   63.40   11.05
   4  -2 -15   68.92   10.98
   4  -2 -15   64.45   11.51
   4   2 -15   63.13    9.73
  -4  -2  15   75.38    9.64
  -4  -2  15   66.44    9.49
  -4   2  16   26.99    6.06
   4  -2 -16   21.27    5.56
   4  -2 -16   29.41    6.66
   4   2 -16   27.30    5.21
  -4  -2  16   26.52    4.74
  -4  -2  16   27.21    4.88
  -4   2  17    0.00    1.96
   4  -2 -17    1.67    2.35
   4  -2 -17    1.64    2.59
   4   2 -17    1.69    2.05
  -4  -2  17    2.59    1.85
  -4  -2  17    2.20    1.76
  -4   2  18  151.08   20.84
   4  -2 -18  144.05   20.41
   4  -2 -18  125.81   20.82
   4   2 -18  123.01   19.27
  -4  -2  18  143.24   19.13
  -4  -2  18  159.61   19.37
  -4   2  19  132.75   20.33
   4  -2 -19  168.05   20.97
   4  -2 -19  133.60   21.04
   4   2 -19  128.06   19.48
  -4  -2  19  134.13   19.03
  -4  -2  19  146.83   19.25
  -4   2  20   34.40    8.22
  -4   2  20   62.52   10.00
   4  -2 -20   48.14    9.12
   4   2 -20   49.11    8.66
  -4  -2  20   39.66    7.70
  -4  -2  20   45.43    7.96
  -4   2  21    4.40    3.45
  -4   2  21    1.26    2.73
   4   2 -21    4.52    3.00
  -4  -2  21    1.94    2.06
  -4  -2  21    3.41    2.56
  -4   2  22    8.66    4.16
  -4   2  22   11.62    4.71
   4  -2 -22   14.57    5.17
   4   2 -22    9.81    4.24
  -4  -2  22    6.77    3.43
  -4   2  23   -0.00    2.47
  -4   2  23    0.20    2.44
   4  -2 -23   -0.00    3.26
  -4  -2  23   -0.00    1.98
  -4   2  24  145.11   23.56
  -4   2  24  163.51   24.04
   4  -2 -24  160.93   24.73
  -4  -2  24  167.89   22.93
  -4   2  25   39.66    8.54
   4  -2 -25   20.89    7.27
  -4   2  26   92.58   15.09
   4  -2 -26   68.28   14.61
  -4   2  27    2.06    3.37
   4  -2 -27    4.20    5.09
  -4   2  28   36.63    9.50
   4  -2 -28   53.78   11.48
   4  -2 -30   97.81   18.28
   4  -2 -31    1.87    5.01
   4  -2 -32    3.90    4.60
   4  -2 -33    0.28    4.16
   4  -2 -34   13.77    6.87
   4  -2 -35   12.04    5.73
   4  -2 -36   12.20    7.60
   4  -2 -37   -0.00    5.84
   4  -2 -38    2.68    3.77
   4  -2 -39    1.57    4.73
  -4   3   1   36.98    8.30
  -4   3   1   50.25    9.09
   4  -3  -1   44.76    8.51
   4  -3  -1   39.10    8.78
   4   3  -1   37.33    7.21
   4   3  -1   54.83    7.97
   4   3  -1   36.69    7.40
   4   3  -1   48.97    7.88
  -4  -3   1   51.30    7.74
  -4  -3   1   46.18    7.39
  -4   3   2  359.26   50.62
  -4   3   2  537.43   52.03
   4  -3  -2  373.40   50.40
   4  -3  -2  408.41   51.37
   4   3  -2  347.58   49.09
   4   3  -2  362.25   49.29
   4   3  -2  413.99   49.82
   4   3  -2  381.24   49.48
  -4  -3   2  400.69   49.18
  -4  -3   2  443.37   49.22
  -4   3   3   10.82    4.40
  -4   3   3   15.39    4.43
   4  -3  -3    9.43    3.98
   4  -3  -3    4.83    3.76
   4   3  -3    9.18    2.91
   4   3  -3   14.36    3.22
   4   3  -3   13.64    3.30
   4   3  -3    8.23    3.06
  -4  -3   3   10.12    2.60
  -4  -3   3   10.89    2.66
  -4   3   4   10.13    4.19
  -4   3   4   10.88    3.84
   4  -3  -4   11.20    3.80
   4  -3  -4   10.80    4.18
   4   3  -4   14.66    3.11
   4   3  -4   10.60    2.87
   4   3  -4    9.26    2.94
   4   3  -4   10.73    2.98
  -4  -3   4   10.51    2.30
  -4  -3   4   13.35    2.36
  -4   3   5   35.82    7.72
  -4   3   5   41.32    7.91
   4  -3  -5   57.61    8.47
   4   3  -5   39.05    6.17
   4   3  -5   41.15    6.32
   4   3  -5   33.78    6.23
   4   3  -5   37.19    6.30
  -4  -3   5   54.50    6.70
  -4   3   6   55.35   10.16
  -4   3   6   77.66   10.71
   4  -3  -6   42.34    9.31
   4  -3  -6   64.14   10.98
   4   3  -6   51.29    8.04
   4   3  -6   58.71    8.27
   4   3  -6   62.71    8.43
   4   3  -6   63.71    8.40
  -4  -3   6   64.38    8.32
  -4   3   7  541.40   69.97
  -4   3   7  550.21   69.79
   4  -3  -7  611.90   69.99
   4  -3  -7  528.54   70.35
   4   3  -7  560.52   67.57
   4   3  -7  523.43   67.66
   4   3  -7  596.98   68.05
  -4  -3   7  564.28   67.69
  -4   3   8  100.20   14.63
  -4   3   8   90.84   14.20
   4  -3  -8   93.17   14.94
   4   3  -8   96.61   12.06
   4   3  -8   91.59   12.10
  -4  -3   8   94.14   11.97
  -4   3   9    3.16    3.04
  -4   3   9    1.65    2.47
   4  -3  -9   -0.00    2.21
   4  -3  -9   -0.00    3.04
   4   3  -9   -0.00    1.00
   4   3  -9    1.88    1.14
  -4  -3   9    0.95    0.81
  -4   3  10  201.04   30.12
   4  -3 -10  229.14   30.17
   4  -3 -10  221.74   30.82
   4   3 -10  214.30   27.51
   4   3 -10  220.51   27.78
  -4  -3  10  249.04   27.56
  -4   3  11  395.37   53.76
  -4   3  11  468.67   53.94
   4  -3 -11  441.08   53.73
   4  -3 -11  411.73   54.41
   4   3 -11  412.25   50.99
   4   3 -11  390.79   51.22
  -4  -3  11  451.37   51.00
  -4   3  12  324.46   45.06
  -4   3  12  385.75   45.28
   4  -3 -12  364.96   45.09
   4  -3 -12  321.19   45.66
   4   3 -12  334.02   42.46
   4   3 -12  338.89   42.79
  -4  -3  12  373.96   42.51
  -4   3  13  112.11   17.63
  -4   3  13  108.36   17.16
   4  -3 -13  109.37   17.26
   4  -3 -13  111.31   18.22
   4   3 -13  139.04   15.50
   4   3 -13  111.20   15.58
  -4  -3  13  121.69   15.33
  -4   3  14   11.17    3.89
  -4   3  14   11.57    3.83
   4  -3 -14   11.92    3.77
   4  -3 -14    4.85    3.89
   4   3 -14    7.10    2.20
   4   3 -14    6.74    2.34
  -4  -3  14    7.70    2.12
  -4   3  15   52.56    8.57
   4  -3 -15   44.18    7.89
   4  -3 -15   60.14    9.72
   4   3 -15   21.42    5.25
   4   3 -15   46.78    6.52
  -4  -3  15   39.98    5.90
  -4   3  16  326.29   41.01
   4  -3 -16  295.11   40.33
   4  -3 -16  336.30   41.84
   4   3 -16  296.15   38.48
   4   3 -16  284.49   38.75
  -4  -3  16  326.60   38.59
  -4   3  17   20.61    5.86
   4  -3 -17   24.20    5.90
   4  -3 -17   27.55    7.16
   4   3 -17   23.16    4.54
   4   3 -17   18.04    4.66
  -4  -3  17   20.17    4.34
  -4   3  18   67.13   11.94
   4  -3 -18   61.45   11.42
   4  -3 -18   63.79   12.50
   4   3 -18   63.38   10.24
   4   3 -18   72.92   10.98
  -4  -3  18   76.27   10.60
  -4   3  19    8.62    4.06
   4  -3 -19    5.51    3.46
   4   3 -19    7.00    2.88
   4   3 -19    9.16    3.46
  -4  -3  19    6.65    2.70
  -4  -3  19   10.28    3.19
  -4   3  20   13.11    4.95
   4  -3 -20   19.76    5.44
   4   3 -20   11.36    3.90
   4   3 -20   13.30    4.26
  -4  -3  20   19.11    4.44
  -4  -3  20   10.71    3.66
  -4   3  21   70.15   12.42
   4  -3 -21   95.94   13.28
   4  -3 -21   63.52   12.81
   4   3 -21   53.31   10.45
   4   3 -21   62.86   11.26
  -4  -3  21   73.86   11.10
  -4  -3  21   63.79   10.67
  -4   3  22   98.64   16.20
   4  -3 -22  118.34   16.56
   4  -3 -22   91.82   16.57
   4   3 -22   90.68   15.13
  -4  -3  22   85.42   14.27
  -4   3  23   64.67   13.15
  -4   3  23   74.02   13.64
   4  -3 -23   94.87   14.42
   4  -3 -23   67.52   13.82
  -4  -3  23   79.34   12.57
  -4   3  24    4.70    4.42
   4  -3 -24    2.76    4.29
  -4   3  25   10.88    5.19
   4  -3 -25    0.00    3.70
  -4   3  26   95.92   16.42
   4  -3 -26   87.13   16.80
  -4   3  27   12.76    5.66
   4  -3 -27    7.23    5.21
  -4   3  28   95.28   16.56
   4  -3 -28   85.17   16.57
   4  -3 -29    3.79    4.23
   4  -3 -30   11.85    6.40
   4  -3 -31    3.59    4.61
   4  -3 -32   36.69   10.98
   4  -3 -33    5.32    4.99
   4  -3 -34    2.49    4.61
   4  -3 -35   -0.00    4.44
   4  -3 -36    8.19    5.00
   4  -3 -37    1.73    3.31
   4  -3 -38    5.89    5.86
   4  -3 -39    5.07    5.99
  -4   4   1   79.45   13.00
  -4   4   1   62.24   12.11
   4  -4  -1   48.08   11.24
   4  -4  -1   63.49   12.42
   4   4  -1   78.96   11.31
  -4  -4   1   90.65   11.63
  -4  -4   1   68.64   11.14
  -4  -4   1   80.66   11.14
  -4   4   2  163.25   24.06
  -4   4   2  188.21   24.59
   4  -4  -2  172.77   23.85
   4  -4  -2  161.05   24.61
   4   4  -2  164.15   22.45
   4   4  -2  174.18   23.11
  -4  -4   2  164.67   22.46
  -4  -4   2  157.39   22.32
  -4  -4   2  171.89   22.21
  -4   4   3   79.33   13.69
  -4   4   3  119.15   14.85
   4  -4  -3   79.86   13.20
   4  -4  -3   89.83   14.26
   4   4  -3   71.02   11.56
   4   4  -3   75.91   12.16
  -4  -4   3   81.59   11.86
  -4  -4   3   70.28   11.46
  -4  -4   3   88.75   11.60
  -4   4   4  371.65   48.65
  -4   4   4  405.87   48.78
   4  -4  -4  394.01   48.35
   4  -4  -4  437.71   49.89
   4   4  -4  365.06   46.50
   4   4  -4  305.40   46.59
  -4  -4   4  354.86   46.45
  -4  -4   4  380.21   46.24
  -4  -4   4  397.97   46.12
  -4   4   5    0.93    3.57
  -4   4   5    6.74    3.83
   4  -4  -5   11.03    4.07
   4  -4  -5    0.48    3.01
   4   4  -5    6.62    2.49
   4   4  -5    7.74    2.84
  -4  -4   5    3.83    2.17
  -4  -4   5    8.85    2.17
  -4  -4   5    8.86    2.13
  -4   4   6   96.35   16.28
  -4   4   6  110.14   16.42
   4  -4  -6   69.35   15.18
   4  -4  -6  127.45   17.85
   4   4  -6  118.05   14.59
   4   4  -6   94.31   14.53
  -4  -4   6  102.29   14.33
  -4  -4   6  115.07   13.26
  -4  -4   6  105.44   13.19
  -4   4   7    6.17    3.69
  -4   4   7    5.72    3.80
   4  -4  -7    7.09    3.46
   4  -4  -7   14.18    5.01
   4   4  -7    7.93    2.39
   4   4  -7    4.99    2.53
  -4  -4   7    3.18    1.88
  -4   4   8  100.38   15.25
  -4   4   8  122.46   15.72
   4  -4  -8   43.12   13.02
   4  -4  -8   84.53   15.42
   4   4  -8   99.64   12.90
   4   4  -8  100.19   13.21
  -4  -4   8  125.50   13.07
  -4   4   9  318.14   44.82
  -4   4   9  398.52   45.53
   4  -4  -9  327.70   44.49
   4  -4  -9  399.47   46.42
   4   4  -9  345.62   42.53
   4   4  -9  322.28   42.66
  -4  -4   9  345.20   42.36
  -4   4  10  231.81   36.62
  -4   4  10  278.11   36.93
   4  -4 -10  361.35   37.78
   4  -4 -10  289.44   38.10
   4   4 -10  275.18   34.59
   4   4 -10  274.70   34.86
  -4  -4  10  272.40   34.34
  -4   4  11   32.84    7.91
  -4   4  11   49.47    8.51
   4  -4 -11   46.12    8.18
   4  -4 -11   46.39    9.39
   4   4 -11   35.12    6.01
   4   4 -11   39.64    6.44
  -4  -4  11   38.41    5.92
  -4   4  12   21.72    7.84
  -4   4  12   53.47    9.24
   4  -4 -12   68.92   10.00
   4  -4 -12   53.62   10.14
   4   4 -12   46.23    6.99
   4   4 -12   43.24    7.34
  -4  -4  12   58.75    7.24
  -4   4  13  111.23   17.71
   4  -4 -13  122.97   17.58
   4  -4 -13  124.77   18.81
   4   4 -13  102.78   15.10
   4   4 -13  116.83   15.77
  -4  -4  13  123.27   15.31
  -4   4  14  356.82   42.92
   4  -4 -14  356.03   42.41
   4  -4 -14  334.72   43.38
   4   4 -14  302.89   39.55
   4   4 -14  268.38   39.80
  -4  -4  14  347.54   39.70
  -4   4  15  102.45   18.07
   4  -4 -15  112.93   18.11
   4  -4 -15  114.99   19.14
   4   4 -15  127.19   16.30
   4   4 -15  122.92   16.83
  -4  -4  15  126.53   16.26
  -4   4  16   41.18    8.61
   4  -4 -16   45.48    8.61
   4  -4 -16   35.87    8.93
   4   4 -16   38.79    6.64
   4   4 -16   43.44    7.32
  -4  -4  16   36.00    6.45
  -4   4  17    0.17    2.58
   4  -4 -17    1.51    2.72
   4  -4 -17    3.59    3.81
   4   4 -17    4.07    2.14
   4   4 -17    4.54    2.59
  -4  -4  17    3.89    2.12
  -4   4  18  102.41   17.99
   4  -4 -18  124.21   18.35
   4   4 -18  102.53   16.01
   4   4 -18  138.71   17.49
  -4  -4  18  119.46   16.31
  -4   4  19   78.05   14.33
   4  -4 -19   94.43   14.67
   4   4 -19   88.52   12.80
   4   4 -19   92.35   13.61
  -4  -4  19   74.26   12.38
  -4   4  20   62.83   13.32
   4  -4 -20   75.46   13.51
   4  -4 -20   65.40   14.08
   4   4 -20   89.60   12.47
   4   4 -20   65.24   12.32
  -4  -4  20  100.75   12.74
  -4   4  21   30.65    8.03
   4  -4 -21   25.16    7.03
   4  -4 -21   24.67    7.79
   4   4 -21   31.99    6.45
   4   4 -21   30.46    7.12
  -4   4  22    0.00    3.19
   4  -4 -22    9.82    4.40
   4   4 -22    6.84    3.17
   4   4 -22    0.66    3.17
  -4   4  23   32.25    8.16
   4  -4 -23   17.09    7.00
   4   4 -23   29.62    6.46
  -4   4  24   83.68   15.54
   4  -4 -24   91.98   16.81
  -4   4  25   58.54   11.86
   4  -4 -25   52.39   12.50
  -4   4  26   88.34   17.50
   4  -4 -26  132.25   20.19
   4  -4 -27   -0.00    4.42
   4  -4 -28   30.81    9.82
   4  -4 -29   15.53    7.06
  -4   4  30    9.34    5.59
   4  -4 -30   17.47    7.62
   4  -4 -31    9.27    5.68
   4  -4 -32   -0.00    5.58
   4  -4 -33    0.00    3.87
   4  -4 -34   12.38    6.39
   4  -4 -35    3.36    5.89
   4  -4 -36    0.00    5.12
   4  -4 -37   -0.00    3.80
   4  -4 -38   -0.00    4.23
  -4   5   1   77.64   15.12
  -4   5   1  118.65   16.55
   4  -5  -1  100.94   15.47
   4  -5  -1  111.48   16.96
   4   5  -1   99.64   14.38
  -4  -5   1   75.34   13.63
  -4   5   2  333.21   47.15
  -4   5   2  361.60   47.37
   4  -5  -2  367.57   46.91
   4  -5  -2  406.27   48.56
   4   5  -2  377.36   45.70
  -4  -5   2  347.54   45.34
  -4  -5   2  318.35   45.27
  -4  -5   2  362.54   45.20
  -4   5   3  171.21   29.38
  -4   5   3  172.65   29.17
   4  -5  -3  254.10   30.27
   4  -5  -3  257.91   31.59
   4   5  -3  209.50   28.18
   4   5  -3  205.74   28.73
  -4  -5   3  202.13   27.99
  -4  -5   3  247.76   28.68
  -4  -5   3  217.08   27.83
  -4   5   4   31.78    7.96
  -4   5   4   19.68    6.43
   4  -5  -4   32.23    7.23
   4  -5  -4   16.36    6.62
   4   5  -4   38.78    6.46
  -4  -5   4   43.04    6.62
  -4  -5   4   25.78    5.64
  -4  -5   4   29.60    5.55
  -4   5   5   46.84    9.81
  -4   5   5   32.37    8.56
   4  -5  -5   50.07    9.19
   4  -5  -5   58.05   10.90
   4   5  -5   42.38    7.61
   4   5  -5   31.70    7.42
  -4  -5   5   45.16    7.59
  -4  -5   5   48.87    7.47
  -4  -5   5   52.15    7.30
  -4   5   6  107.13   16.20
  -4   5   6   93.96   15.41
   4  -5  -6   91.52   15.02
   4  -5  -6  103.91   16.68
   4   5  -6   75.82   13.31
   4   5  -6   82.79   13.83
  -4  -5   6   97.20   13.62
  -4  -5   6   98.40   13.24
  -4  -5   6  111.90   13.17
  -4   5   7  221.07   35.11
  -4   5   7  308.41   36.23
   4  -5  -7  236.96   34.78
   4  -5  -7  229.82   35.91
   4   5  -7  243.37   33.26
   4   5  -7  260.94   33.89
  -4  -5   7  291.74   33.50
  -4  -5   7  250.58   32.47
  -4  -5   7  279.61   32.42
  -4   5   8   44.92    9.57
  -4   5   8   47.28    9.70
   4  -5  -8   37.19    8.87
   4  -5  -8   55.66   10.93
   4   5  -8   42.80    7.82
   4   5  -8   55.09    8.74
  -4  -5   8   52.47    7.90
  -4  -5   8   49.90    6.82
  -4  -5   8   51.00    6.75
  -4   5   9   38.29    8.43
  -4   5   9   42.86    8.59
   4  -5  -9   31.69    7.52
   4  -5  -9   44.12    9.09
   4   5  -9   39.38    6.55
   4   5  -9   35.25    6.82
  -4  -5   9   32.21    6.00
  -4   5  10   33.23    7.46
  -4   5  10   29.43    7.09
   4  -5 -10   39.54    7.70
   4  -5 -10   33.18    8.06
   4   5 -10   26.39    5.39
   4   5 -10   26.55    5.79
  -4  -5  10   28.84    5.33
  -4   5  11  307.01   41.77
   4  -5 -11  322.43   41.32
   4  -5 -11  285.35   42.10
   4   5 -11  324.04   39.30
   4   5 -11  286.43   39.36
  -4  -5  11  320.44   38.96
  -4   5  12  363.99   46.27
   4  -5 -12  324.03   45.18
   4  -5 -12  353.91   46.93
   4   5 -12  351.75   43.50
   4   5 -12  355.95   43.93
  -4  -5  12  330.76   43.01
  -4   5  13   58.69   11.64
   4  -5 -13   74.16   11.67
   4  -5 -13   69.78   12.80
   4   5 -13   71.69    9.80
   4   5 -13   58.33    9.93
  -4  -5  13   51.12    9.00
  -4   5  14   33.49    7.92
   4  -5 -14   22.54    6.54
   4  -5 -14   26.47    7.95
   4   5 -14   32.06    5.71
   4   5 -14   32.29    6.27
  -4  -5  14   30.45    5.43
  -4   5  15   90.48   15.25
   4  -5 -15  130.92   17.83
   4   5 -15   53.39   11.89
   4   5 -15  120.85   14.43
  -4  -5  15  109.52   12.98
  -4   5  16  137.87   22.69
   4  -5 -16  169.08   22.91
   4   5 -16  130.44   20.10
   4   5 -16  176.30   21.63
  -4  -5  16  152.58   20.29
  -4   5  17  208.98   22.93
   4  -5 -17  133.82   20.01
   4   5 -17  129.74   17.92
   4   5 -17  121.37   18.58
  -4  -5  17  109.18   17.48
  -4   5  18  153.24   24.92
   4   5 -18  146.19   22.46
   4   5 -18  179.53   23.88
  -4  -5  18  194.21   23.14
  -4   5  19    3.19    3.99
   4  -5 -19    0.00    3.45
   4   5 -19    0.93    2.19
   4   5 -19    0.00    2.46
  -4   5  20    9.20    5.27
   4  -5 -20    4.59    4.88
   4   5 -20    6.13    3.03
   4   5 -20    4.03    3.32
  -4   5  21   32.82    8.79
   4  -5 -21   29.94    9.12
   4   5 -21   36.69    7.24
  -4   5  22  147.62   23.43
  -4   5  23   11.49    5.51
   4  -5 -23   24.12    7.83
  -4   5  24    5.15    4.64
   4  -5 -24    6.70    5.79
   4  -5 -25    0.88    3.14
   4  -5 -26   24.49    8.10
   4  -5 -27   61.07   13.69
  -4   5  28   29.07    8.52
   4  -5 -28   18.26    7.95
  -4   5  29   22.61    7.96
   4  -5 -29   10.54    6.01
  -4   5  30   -0.00    3.64
   4  -5 -30   -0.00    3.57
  -4   5  31   15.15    6.80
   4  -5 -31    7.99    6.15
   4  -5 -32    4.18    5.07
   4  -5 -33   25.26    9.04
   4  -5 -34    2.90    5.22
   4  -5 -35    6.55    5.66
   4  -5 -36    0.49    4.54
   4  -5 -37   10.11    6.04
   4  -5 -38    1.72    5.08
  -4   6   1   61.97   11.95
  -4   6   1   67.61   12.32
   4  -6  -1   71.23   11.89
   4  -6  -1   67.34   12.85
   4   6  -1   78.61   11.30
  -4  -6   1   61.15   10.50
  -4  -6   1   38.07    9.38
  -4   6   2   93.61   15.97
  -4   6   2  115.04   16.85
   4  -6  -2  115.58   16.12
   4  -6  -2   90.70   16.30
   4   6  -2   85.28   14.14
  -4  -6   2   86.32   14.01
  -4  -6   2   80.85   14.12
  -4  -6   2   88.66   13.88
  -4   6   3   80.69   15.72
  -4   6   3  110.11   16.71
   4  -6  -3  110.46   16.18
   4  -6  -3   88.19   16.58
   4   6  -3   88.17   14.35
  -4  -6   3   98.64   14.48
  -4  -6   3   83.38   14.31
  -4  -6   3   97.77   14.11
  -4   6   4  179.47   26.07
  -4   6   4  188.24   26.06
   4  -6  -4  189.02   25.49
   4  -6  -4  169.73   26.40
   4   6  -4  171.25   23.92
   4   6  -4  163.40   24.47
  -4  -6   4  161.10   23.58
  -4  -6   4  166.16   23.79
  -4  -6   4  183.57   23.59
  -4   6   5   95.57   16.73
  -4   6   5  105.06   16.73
   4  -6  -5  111.26   16.56
   4  -6  -5  106.82   17.70
   4   6  -5   92.03   14.72
   4   6  -5   92.37   15.28
  -4  -6   5   92.52   14.57
  -4  -6   5  113.99   15.07
  -4  -6   5   97.09   14.28
  -4   6   6   47.12   10.69
  -4   6   6   58.47   11.20
   4  -6  -6   52.19   10.44
   4  -6  -6   45.99   11.02
   4   6  -6   50.32    9.14
   4   6  -6   47.82    9.42
  -4  -6   6   63.06    9.39
  -4  -6   6   56.19    9.02
  -4  -6   6   54.89    8.62
  -4   6   7    0.00    2.75
  -4   6   7    0.15    3.36
   4  -6  -7    0.21    2.43
   4  -6  -7   -0.00    3.62
   4   6  -7   -0.00    2.11
   4   6  -7   -0.00    2.51
  -4  -6   7    0.00    1.90
  -4  -6   7    1.63    2.16
  -4  -6   7    0.00    1.79
  -4   6   8  380.14   48.66
  -4   6   8  381.13   48.39
   4  -6  -8  314.60   47.04
   4  -6  -8  574.31   52.46
   4   6  -8  385.52   46.20
   4   6  -8  348.01   46.46
  -4  -6   8  333.27   45.47
  -4  -6   8  329.14   44.99
  -4  -6   8  369.38   45.12
  -4   6   9  466.23   56.44
   4  -6  -9  380.76   54.69
   4  -6  -9  372.45   56.04
   4   6  -9  408.26   53.39
   4   6  -9  427.66   54.18
  -4  -6   9  434.36   53.18
  -4  -6   9  436.69   52.42
  -4  -6   9  432.18   52.44
  -4   6  10    3.77    3.69
   4  -6 -10    6.02    3.46
   4  -6 -10    7.08    4.67
   4   6 -10    5.48    2.92
   4   6 -10    3.30    3.14
  -4  -6  10    2.93    2.44
  -4  -6  10    8.37    2.20
  -4  -6  10    5.20    1.82
  -4   6  11    3.35    3.48
   4  -6 -11    3.28    3.03
   4  -6 -11    0.60    3.35
   4   6 -11    2.97    2.32
   4   6 -11    3.41    2.90
  -4  -6  11    2.08    2.15
  -4  -6  11    0.95    1.25
  -4  -6  11    3.30    1.45
  -4   6  12    5.70    4.35
   4  -6 -12    4.70    3.36
   4  -6 -12    4.74    4.70
   4   6 -12    3.50    2.58
   4   6 -12    2.59    2.58
  -4  -6  12    7.90    2.78
  -4  -6  12    5.57    1.49
  -4  -6  12    4.77    1.39
  -4   6  13  146.29   21.89
   4  -6 -13  179.72   22.08
   4  -6 -13  113.41   21.52
   4   6 -13  133.59   19.33
   4   6 -13  105.79   19.06
  -4  -6  13  162.99   19.33
  -4   6  14  117.91   19.97
   4  -6 -14  122.20   20.96
   4   6 -14  126.61   17.99
   4   6 -14  125.09   18.48
  -4  -6  14  130.17   17.68
  -4   6  15  101.53   17.32
   4   6 -15  110.58   15.09
   4   6 -15  101.38   15.65
  -4  -6  15   88.63   14.23
  -4   6  16   41.66    9.37
   4   6 -16   50.12    7.44
   4   6 -16   44.00    7.94
  -4  -6  16   16.56    5.42
  -4   6  17    3.65    3.73
   4   6 -17   -0.00    2.28
   4   6 -17    1.32    2.78
  -4  -6  17   -0.00    1.85
  -4   6  18   72.84   13.90
   4  -6 -18   50.28   13.10
   4   6 -18   76.62   11.63
   4   6 -18   74.34   12.54
  -4   6  19   87.80   15.50
   4  -6 -19   79.60   15.80
   4   6 -19  104.69   13.51
   4   6 -19   55.59   12.79
  -4   6  20   31.21    8.84
   4  -6 -20   33.78    9.84
   4   6 -20   39.13    7.55
  -4   6  21   32.51    8.85
   4  -6 -21   26.00    9.04
   4  -6 -22   -0.00    3.70
   4  -6 -23    9.34    6.55
   4  -6 -24   11.94    6.27
  -4   6  25   46.24   10.87
   4  -6 -25   42.85   11.60
  -4   6  26   40.55   10.09
   4  -6 -26   26.83    9.61
  -4   6  27   -0.00    3.11
   4  -6 -27    0.00    4.14
  -4   6  28   26.79    7.92
   4  -6 -28    4.52    5.50
  -4   6  29   15.64    7.57
   4  -6 -29   13.94    7.12
  -4   6  30    0.00    4.08
   4  -6 -30    6.76    5.44
  -4   6  31    8.44    5.51
   4  -6 -31   10.06    6.42
   4  -6 -32    1.66    4.65
   4  -6 -33   11.66    6.47
   4  -6 -34    3.20    4.38
   4  -6 -35   29.66    9.68
   4  -6 -36   -0.00    5.34
   4  -6 -37   -0.00    3.71
  -4   7   1  377.22   49.02
  -4   7   1  347.66   48.50
   4  -7  -1  345.75   49.14
   4   7  -1  340.96   46.71
   4   7  -1  366.65   48.02
  -4  -7   1  364.52   46.76
  -4   7   2   43.83   10.29
  -4   7   2   32.81    9.35
   4  -7  -2   45.24   10.88
   4   7  -2   42.27    8.84
   4   7  -2   58.96   10.51
  -4  -7   2   44.86    8.76
  -4  -7   2   49.06    9.62
  -4   7   3  158.45   21.15
  -4   7   3  110.27   19.01
   4  -7  -3  130.70   20.71
   4   7  -3  101.83   17.43
  -4  -7   3  108.09   17.31
  -4  -7   3  122.59   18.24
  -4   7   4   10.62    5.31
  -4   7   4   11.33    5.49
   4  -7  -4    4.27    4.84
   4   7  -4   13.33    4.71
  -4  -7   4   15.91    4.51
  -4  -7   4   17.68    4.99
  -4   7   5  166.41   26.68
  -4   7   5  174.17   26.64
   4  -7  -5  141.80   26.63
   4   7  -5  169.41   24.89
   4   7  -5  189.23   26.08
  -4  -7   5  204.00   25.13
  -4  -7   5  188.60   25.20
  -4   7   6  241.80   33.35
   4  -7  -6  264.01   34.62
   4   7  -6  198.30   30.27
   4   7  -6  182.76   30.57
  -4  -7   6  252.27   30.64
  -4  -7   6  246.88   30.72
  -4   7   7  531.05   67.96
   4  -7  -7  486.94   68.49
   4   7  -7  477.95   65.26
   4   7  -7  488.76   66.09
  -4  -7   7  527.88   65.20
  -4  -7   7  584.45   65.62
  -4   7   8    1.26    3.60
   4  -7  -8    3.58    4.37
   4   7  -8    0.00    2.42
   4   7  -8    0.28    3.26
  -4  -7   8    1.38    2.36
  -4  -7   8    0.59    1.66
  -4   7   9   12.88    5.72
   4  -7  -9   16.06    6.64
   4   7  -9    7.41    3.84
   4   7  -9   14.04    4.89
  -4  -7   9   11.97    3.85
  -4  -7   9   16.93    4.23
  -4   7  10    2.65    3.99
   4  -7 -10   14.29    6.46
   4   7 -10    3.67    3.32
   4   7 -10    9.44    4.45
  -4  -7  10   11.64    3.68
  -4  -7  10    3.92    2.29
  -4   7  11  164.26   26.26
   4  -7 -11  175.89   27.48
   4   7 -11  185.93   24.62
   4   7 -11  183.08   25.26
  -4  -7  11  167.64   23.81
  -4  -7  11  170.82   23.08
  -4   7  12   25.55    7.32
   4  -7 -12   26.58    8.02
   4   7 -12   22.40    5.63
   4   7 -12   13.33    5.11
  -4  -7  12   21.83    5.20
  -4  -7  12   23.84    4.62
  -4   7  13   71.55   13.08
   4   7 -13   52.65   10.12
   4   7 -13   59.00   10.99
  -4  -7  13   66.77   10.11
  -4  -7  13   52.91    8.62
  -4   7  14    8.42    4.89
   4   7 -14    5.20    3.45
   4   7 -14    3.42    3.40
  -4  -7  14    4.96    2.75
  -4  -7  14    4.77    2.09
  -4   7  15   68.68   12.84
   4   7 -15   62.51   10.44
   4   7 -15   62.25   10.93
  -4  -7  15   28.16    8.47
  -4  -7  15   75.32    8.53
  -4   7  16    2.53    4.89
   4   7 -16    5.94    3.37
   4   7 -16    0.79    3.10
  -4  -7  16    1.12    2.33
  -4  -7  16    0.86    1.33
  -4   7  17   25.75    7.94
   4  -7 -17   14.90    7.55
   4   7 -17   40.85    7.09
   4   7 -17   13.59    5.45
  -4  -7  17   19.58    3.50
   4  -7 -18    3.48    4.67
   4   7 -18    0.41    2.48
  -4  -7  18    2.07    1.11
   4  -7 -19    7.98    5.66
   4   7 -19   -0.00    2.52
  -4  -7  19   -0.00    0.84
   4  -7 -20    2.52    5.54
   4  -7 -21   92.18   17.96
  -4   7  22   40.85    9.78
   4  -7 -22   14.82    7.78
  -4   7  23   48.88   12.47
   4  -7 -23   71.55   14.71
  -4   7  24   -0.00    3.56
   4  -7 -24    0.00    3.96
  -4   7  25    2.25    4.31
   4  -7 -25    5.46    5.84
  -4   7  26    2.70    4.45
   4  -7 -26    5.15    5.19
  -4   7  27   17.48    7.71
   4  -7 -27   30.26    9.74
  -4   7  28   15.43    6.64
   4  -7 -28    9.22    6.59
  -4   7  29    4.00    5.15
   4  -7 -29   14.16    7.16
  -4   7  30    2.98    4.89
   4  -7 -30    4.48    5.37
  -4   7  31   12.73    6.44
   4  -7 -31   14.44    7.47
  -4   7  32    7.95    5.84
   4  -7 -32   14.52    7.51
   4  -7 -33   33.05   10.84
   4  -7 -34    2.32    5.29
   4  -7 -35   -0.00    5.23
   4  -7 -36    0.14    5.06
  -4   8   1   28.12    8.52
  -4   8   1   29.23    7.95
   4  -8  -1   19.11    7.26
   4   8  -1   20.94    6.13
   4   8  -1   20.87    7.03
  -4  -8   1   13.80    5.12
  -4   8   2   45.03   10.55
   4  -8  -2   53.30   12.01
   4   8  -2   32.10    8.11
   4   8  -2   37.75    9.32
  -4  -8   2   43.22    8.54
  -4   8   3  178.16   27.46
   4  -8  -3  224.15   29.84
   4   8  -3  148.60   25.00
   4   8  -3  273.07   29.08
  -4  -8   3  159.43   24.83
  -4  -8   3  156.19   25.50
  -4   8   4   28.73    8.59
   4  -8  -4   35.36    9.58
   4   8  -4   20.05    6.49
  -4  -8   4   37.43    7.42
  -4  -8   4   34.12    7.85
  -4   8   5   85.28   15.38
   4  -8  -5   82.97   16.07
   4   8  -5   80.17   13.43
  -4  -8   5   82.98   13.04
  -4  -8   5   61.77   12.64
  -4   8   6   30.27    9.36
   4  -8  -6   69.56   13.17
   4   8  -6   38.83    8.54
  -4  -8   6   45.26    8.52
  -4  -8   6   35.86    8.20
  -4   8   7    0.39    4.08
   4  -8  -7    3.63    5.07
   4   8  -7    0.95    2.87
   4   8  -7    0.00    3.05
  -4  -8   7    1.25    2.43
  -4  -8   7    1.13    2.33
  -4   8   8   40.96    9.73
   4  -8  -8   34.70    9.88
   4   8  -8   43.96    8.66
   4   8  -8   34.78    8.46
  -4  -8   8   33.09    7.40
  -4  -8   8   32.50    7.50
  -4   8   9  534.94   64.82
   4  -8  -9  392.80   63.92
   4   8  -9  499.04   62.05
   4   8  -9  462.17   62.52
  -4  -8   9  514.63   61.46
  -4  -8   9  471.16   61.30
  -4   8  10    3.77    4.57
   4  -8 -10    5.87    5.19
   4   8 -10    6.18    4.02
   4   8 -10    6.41    4.16
  -4  -8  10    9.44    3.95
  -4  -8  10   -0.00    2.91
  -4   8  11   36.00    9.63
   4  -8 -11   34.02   10.13
   4   8 -11   37.73    8.26
   4   8 -11   29.87    8.15
  -4  -8  11   36.34    7.49
  -4  -8  11   38.43    7.35
   4   8 -12   -0.00    3.15
   4   8 -12    4.67    3.71
  -4  -8  12    0.00    2.36
  -4  -8  12    3.11    2.36
   4   8 -13  154.48   23.75
   4   8 -13  125.32   23.82
  -4  -8  13  167.29   23.40
  -4  -8  13  207.71   23.32
   4   8 -14   10.73    4.78
  -4  -8  14    8.48    3.55
   4  -8 -15   41.19   11.74
   4   8 -15   62.03   10.90
   4  -8 -16   -0.00    3.78
   4   8 -16    2.59    3.40
   4  -8 -17    2.78    4.52
   4   8 -17    5.00    3.80
  -4   8  18    6.36    5.44
   4  -8 -18    4.83    5.39
   4   8 -18   15.44    5.19
  -4   8  19  105.35   19.13
   4  -8 -19  103.70   19.84
  -4   8  20   -0.00    4.47
   4  -8 -20   -0.00    3.61
  -4   8  21  123.50   20.72
   4  -8 -21  101.00   20.57
  -4   8  22   16.40    7.09
   4  -8 -22    5.31    5.53
  -4   8  23    3.76    4.42
   4  -8 -23   21.28    9.27
  -4   8  24    4.91    4.83
   4  -8 -24    0.00    4.87
  -4   8  25   34.83   10.50
   4  -8 -25   39.05   11.12
  -4   8  26    0.18    4.38
   4  -8 -26    5.00    5.74
  -4   8  27    1.08    3.83
   4  -8 -27    7.71    5.72
  -4   8  28    6.78    5.58
   4  -8 -28    2.65    5.12
  -4   8  29   46.94   11.36
   4  -8 -29   15.80    8.90
  -4   8  30    0.00    4.51
   4  -8 -30    1.83    5.58
  -4   8  31   19.73    7.98
   4  -8 -31   20.98    8.63
  -4   8  32   -0.00    4.89
   4  -8 -32   -0.00    5.13
  -4   8  33   -0.00    3.88
   4  -8 -33   -0.00    4.93
   4  -8 -34    0.01    4.15
   4  -8 -35   27.65   10.56
   4  -9  -1  236.68   36.89
   4   9  -1  222.91   34.04
   4   9  -1  269.06   36.18
  -4  -9   1  249.43   34.01
   4  -9  -2    4.00    4.37
   4   9  -2   -0.00    2.96
   4   9  -2    0.13    3.15
  -4  -9   2    0.00    2.35
   4  -9  -3   57.45   12.14
   4   9  -3   19.42    6.23
   4   9  -3   -0.00    4.75
  -4  -9   3   25.35    6.26
   4  -9  -4    0.00    4.04
   4   9  -4   -0.00    3.34
   4   9  -4    1.12    3.21
  -4  -9   4   -0.00    2.50
  -4  -9   4    0.00    3.29
   4  -9  -5  120.96   22.04
   4   9  -5  121.31   19.54
   4   9  -5  143.09   21.17
  -4  -9   5  111.22   18.60
  -4  -9   5  124.14   19.71
   4  -9  -6    2.83    4.98
   4   9  -6    0.00    3.32
  -4  -9   6    1.41    2.72
  -4  -9   6    0.44    2.77
   4  -9  -7  362.69   51.53
   4   9  -7  360.88   48.13
  -4  -9   7  357.14   47.28
   4  -9  -8   -0.00    4.79
   4   9  -8    1.39    2.85
  -4  -9   8    0.84    2.71
   4  -9  -9   14.10    6.99
   4   9  -9   10.36    5.25
  -4  -9   9   16.17    5.20
   4   9 -10   -0.00    3.10
  -4  -9  10    5.19    3.35
  -4   9  11  236.31   34.44
   4   9 -11  235.24   32.32
  -4  -9  11  216.16   31.19
  -4   9  12   -0.00    4.96
   4   9 -12    0.00    3.29
  -4  -9  12    3.16    3.01
  -4   9  13   13.04    6.87
   4  -9 -13   12.27    6.11
   4   9 -13   12.79    5.17
  -4   9  14   14.05    6.60
   4  -9 -14   21.53    8.18
   4   9 -14    3.39    4.27
  -4   9  15   74.43   14.95
   4  -9 -15   72.19   15.83
   4   9 -15   64.28   12.92
  -4   9  16    0.00    4.10
   4  -9 -16   -0.00    4.02
   4   9 -16   -0.00    2.90
   4  -9 -17  145.57   24.76
   4   9 -17  133.00   21.40
  -4   9  18   -0.00    4.75
   4  -9 -18    2.78    4.48
  -4   9  19    3.53    5.18
   4  -9 -19    0.00    4.59
  -4   9  20   -0.00    3.75
   4  -9 -20    2.80    4.52
  -4   9  21   50.43   13.07
   4  -9 -21   75.32   16.01
  -4   9  22   -0.00    4.17
   4  -9 -22    3.24    4.64
  -4   9  23   51.85   12.09
   4  -9 -23   34.01   10.72
  -4   9  24    0.00    4.04
   4  -9 -24    2.38    5.34
  -4   9  25    3.39    4.16
   4  -9 -25    0.00    4.32
  -4   9  26    2.52    4.64
   4  -9 -26    2.39    5.01
  -4   9  27   24.19    9.06
   4  -9 -27   34.47   10.89
  -4   9  28    3.31    4.30
   4  -9 -28    2.93    5.31
  -4   9  29    2.46    4.71
   4  -9 -29   11.16    6.39
  -4   9  30    3.52    5.33
   4  -9 -30    0.85    4.55
  -4   9  31   19.47    8.15
   4  -9 -31   13.71    8.23
  -4   9  32   -0.00    3.96
   4  -9 -32   -0.00    5.03
  -4   9  33   26.40    9.11
   4  -9 -33    5.98    7.42
   4  -9 -34    3.55    5.83
   4  -9 -35   -0.00    6.38
  -4  10   1    0.00    4.75
   4 -10  -1    0.00    5.01
   4  10  -1   -0.00    2.96
  -4  10   2    1.41    4.72
   4 -10  -2    5.85    5.72
   4  10  -2    0.77    3.48
  -4  10   3   32.92   10.65
   4 -10  -3   53.64   12.96
   4  10  -3   55.41   11.04
  -4  10   4    6.35    5.89
   4 -10  -4    8.38    5.59
   4  10  -4   13.21    5.36
  -4  10   5   27.64    8.64
   4 -10  -5   15.68    8.04
   4  10  -5   36.77    8.67
  -4  10   6    3.13    4.20
   4 -10  -6    6.71    6.04
   4  10  -6    0.04    3.08
  -4  10   7   33.65    9.53
   4 -10  -7    0.65    6.05
   4  10  -7   15.79    5.77
  -4  10   8   14.31    6.36
   4  10  -8   12.19    5.78
  -4 -10   8    8.19    4.20
  -4  10   9   14.31    6.89
   4  10  -9   18.08    6.46
  -4 -10   9   11.03    4.85
  -4  10  10   -0.00    4.49
   4  10 -10   -0.00    3.64
  -4 -10  10    1.23    3.00
  -4  10  11   27.95    9.30
   4  10 -11   27.14    7.97
  -4 -10  11   33.99    7.66
  -4  10  12    1.73    4.15
   4 -10 -12    4.25    6.41
   4  10 -12   -0.00    3.24
  -4  10  13   29.06    9.24
   4 -10 -13   30.91   10.46
   4  10 -13   26.47    7.83
  -4  10  14   -0.00    3.82
   4 -10 -14   -0.00    4.61
   4  10 -14    1.67    3.72
  -4  10  15  112.80   18.47
   4 -10 -15   73.94   17.71
   4  10 -15   74.19   14.74
  -4  10  16   15.92    7.52
   4 -10 -16   19.47    8.65
   4  10 -16   13.20    6.04
  -4  10  17    3.06    4.07
   4 -10 -17   -0.00    4.82
  -4  10  18    2.78    4.73
   4 -10 -18   -0.00    4.74
  -4  10  19   80.43   15.40
   4 -10 -19   43.42   13.28
  -4  10  20    6.17    5.59
   4 -10 -20    0.00    4.31
  -4  10  21   32.80   10.26
   4 -10 -21   15.83    8.48
  -4  10  22    0.00    4.65
   4 -10 -22    0.00    4.90
  -4  10  23   27.60   10.44
   4 -10 -23   28.79   10.48
  -4  10  24    8.26    6.05
   4 -10 -24    8.85    6.78
  -4  10  25   29.35    9.46
   4 -10 -25   22.25    9.89
  -4  10  26    5.14    5.75
   4 -10 -26    2.68    5.81
  -4  10  27    0.00    4.05
   4 -10 -27   -0.00    5.23
  -4  10  28    4.80    5.89
   4 -10 -28    0.21    4.63
  -4  10  29   18.85    8.06
   4 -10 -29   25.36    9.73
  -4  10  30   -0.00    4.28
   4 -10 -30    2.64    5.45
  -4  10  31    8.59    6.19
   4 -10 -31   -0.00    5.07
  -4  10  32   -0.00    4.60
   4 -10 -32   -0.00    4.85
  -4  10  33    7.69    5.85
   4 -10 -33    6.52    7.32
  -4  10  34    3.90    4.81
   4 -10 -34   -0.00    4.90
  -4  11   1   81.35   16.86
   4 -11  -1   78.34   17.68
  -4  11   2    5.26    5.12
   4 -11  -2    2.61    4.92
  -4  11   3    5.37    4.99
   4 -11  -3    0.00    4.80
   4  11  -3    6.85    5.05
  -4  11   4    3.44    6.16
   4 -11  -4   20.01    8.27
   4  11  -4   17.23    6.80
  -4  11   5   10.34    6.62
   4 -11  -5    0.00    5.25
   4  11  -5    8.27    5.40
  -4  11   6   10.15    6.56
   4  11  -6    4.01    4.28
  -4  11   7   55.95   13.69
   4  11  -7   57.12   12.39
  -4  11   8    0.00    5.71
   4  11  -8    4.27    4.68
  -4  11   9    1.61    3.61
   4  11  -9   -0.00    3.92
  -4  11  10    0.00    4.75
   4 -11 -10    1.80    5.58
   4  11 -10    0.98    3.50
  -4  11  11   99.00   20.77
   4 -11 -11  118.09   23.25
   4  11 -11  140.53   21.09
  -4  11  12   -0.00    4.91
   4 -11 -12   -0.00    5.33
   4  11 -12    0.00    4.05
  -4  11  13    1.54    4.69
   4 -11 -13   36.89   11.04
   4  11 -13   42.47    9.12
  -4  11  14    5.01    5.22
   4 -11 -14   31.83   11.00
   4  11 -14   16.20    6.37
  -4  11  15   39.78   10.68
   4 -11 -15   16.05    8.85
  -4  11  16   -0.00    4.16
   4 -11 -16    3.69    6.55
  -4  11  17   90.57   18.46
   4 -11 -17   89.86   19.26
  -4  11  18   -0.00    4.55
   4 -11 -18    2.95    5.12
  -4  11  19    0.00    4.23
   4 -11 -19    0.25    4.49
  -4  11  20   -0.00    4.56
   4 -11 -20   -0.00    5.76
  -4  11  21   66.57   14.14
   4 -11 -21   31.66   11.30
  -4  11  22    6.43    5.52
   4 -11 -22    0.05    4.14
  -4  11  23   14.72    7.82
   4 -11 -23    5.83    6.26
  -4  11  24    0.89    4.12
   4 -11 -24   -0.00    5.02
  -4  11  25    1.99    5.64
   4 -11 -25   10.38    7.21
  -4  11  26    3.50    5.71
   4 -11 -26   -0.00    5.44
  -4  11  27   17.76    8.05
   4 -11 -27    2.03    5.73
  -4  11  28    1.23    4.50
   4 -11 -28    1.90    5.12
  -4  11  29    4.68    5.54
   4 -11 -29    7.16    6.67
  -4  11  30    7.54    5.83
   4 -11 -30    4.95    6.63
  -4  11  31   10.26    6.51
   4 -11 -31   -0.00    7.17
  -4  11  32    1.37    4.77
   4 -11 -32   -0.00    5.56
  -4  11  33    0.00    4.93
  -4  11  34   -0.00    5.27
  -4  12   1    0.35    5.00
   4 -12  -1    0.00    4.85
   4  12  -1    2.35    3.79
  -4  12   2   -0.00    4.25
   4 -12  -2    0.00    5.58
   4  12  -2    1.86    3.51
  -4  12   3   81.67   18.11
   4  12  -3  102.40   18.04
  -4  12   4   12.92    7.04
  -4  12   5   62.89   14.62
  -4  12   6    0.68    3.94
  -4  12   7    0.26    4.47
  -4  12   8   10.43    7.19
   4 -12  -8    6.66    6.89
  -4  12   9   97.79   19.06
   4 -12  -9   92.48   20.33
  -4  12  10    1.48    6.04
   4 -12 -10    4.14    5.62
  -4  12  11    1.50    5.08
   4 -12 -11    4.20    6.00
  -4  12  12   14.27    7.88
   4 -12 -12   12.15    7.81
  -4  12  13   49.24   12.06
   4 -12 -13   21.30   10.27
  -4  12  14   12.87    7.05
   4 -12 -14   -0.00    5.60
  -4  12  15   31.77   10.49
   4 -12 -15   23.99    9.98
  -4  12  16   -0.00    4.60
   4 -12 -16    1.59    5.85
  -4  12  17    3.85    5.25
   4 -12 -17    4.63    5.99
  -4  12  18    3.92    5.71
   4 -12 -18   14.79    8.14
  -4  12  19   25.71    9.47
   4 -12 -19   23.38   10.08
   4 -12 -20    0.00    4.44
  -4  12  21    5.22    6.02
   4 -12 -21    6.55    6.45
  -4  12  22    0.77    4.24
   4 -12 -22   -0.00    4.72
  -4  12  23   -0.00    4.26
   4 -12 -23    1.61    6.24
  -4  12  24    9.38    6.21
   4 -12 -24   -0.00    5.20
  -4  12  25    9.17    7.74
   4 -12 -25   28.46   10.02
  -4  12  26    0.46    4.26
   4 -12 -26   -0.00    6.03
  -4  12  27   -0.00    5.59
   4 -12 -27    0.07    4.62
  -4  12  28   -0.00    5.50
   4 -12 -28    1.12    5.64
  -4  12  29    8.89    7.08
   4 -12 -29    4.69    6.43
  -4  12  30   -0.00    5.22
   4 -12 -30   -0.00    5.22
  -4  12  31    0.00    4.65
   4 -12 -31    4.75    6.51
  -4  12  32    5.86    7.24
  -4  12  33    6.36    5.91
  -4  13   1   50.70   14.06
   4  13  -1   75.59   14.72
  -4  13   2    3.84    6.35
   4  13  -2   17.91    7.86
  -4  13   3   15.51    7.01
   4  13  -3    6.18    6.06
  -4  13   4    0.00    4.94
   4  13  -4    0.28    4.23
  -4  13   5   48.54   13.77
   4 -13  -5   63.10   16.13
   4  13  -5   63.88   13.72
  -4  13   6    3.41    5.38
   4 -13  -6    1.93    5.05
   4  13  -6   17.50    7.45
  -4  13   7   25.33    9.95
   4 -13  -7   16.06    8.87
   4  13  -7   20.47    8.11
  -4  13   8    0.75    4.71
   4 -13  -8   -0.00    4.00
   4  13  -8    1.56    4.12
  -4  13   9    0.73    5.57
   4 -13  -9   -0.00    6.32
   4  13  -9    0.59    3.46
  -4  13  10    0.00    5.73
   4 -13 -10   -0.00    5.97
   4  13 -10    6.41    5.15
  -4  13  11   64.56   15.13
   4 -13 -11   42.98   13.92
   4  13 -11   45.32   11.63
  -4  13  12   15.81    7.43
   4 -13 -12   12.90    8.62
   4  13 -12    4.88    5.06
  -4  13  13   15.32    8.32
   4 -13 -13   13.67    8.24
  -4  13  14    0.68    4.36
   4 -13 -14    4.46    6.13
  -4  13  15    1.11    4.00
   4 -13 -15    0.00    5.50
  -4  13  16    6.58    6.29
   4 -13 -16    4.97    6.84
  -4  13  17   29.02    9.85
   4 -13 -17   17.21    9.44
  -4  13  18    2.40    5.08
   4 -13 -18    1.74    4.86
  -4  13  19    7.45    5.98
   4 -13 -19    0.00    6.39
  -4  13  20   -0.00    5.05
   4 -13 -20    6.01    6.75
  -4  13  21   18.26    8.59
   4 -13 -21   22.30   10.04
  -4  13  22    0.64    5.58
   4 -13 -22    0.00    4.29
  -4  13  23    8.77    6.06
   4 -13 -23   15.82    9.29
  -4  13  24    0.89    4.70
   4 -13 -24    3.33    5.42
  -4  13  25    4.86    6.30
   4 -13 -25    0.00    5.06
  -4  13  26    1.32    5.54
   4 -13 -26    2.86    6.01
  -4  13  27   19.58    8.89
   4 -13 -27   11.77    7.91
  -4  13  28    0.00    6.11
   4 -13 -28   -0.00    6.71
  -4  13  29    5.79    6.42
   4 -13 -29    0.00    4.95
  -4  13  30   -0.00    4.60
   4 -13 -30    1.89    6.48
  -4  14   1   -0.00    5.85
   4  14  -1   -0.00    4.59
  -4  14   2    0.56    6.50
   4  14  -2   -0.00    4.41
  -4  14   3   29.64   10.48
   4  14  -3   38.37   10.48
  -4  14   4   27.83   10.15
   4  14  -4   23.98    8.75
  -4  14   5   20.43    8.20
   4 -14  -5   18.43    9.13
   4  14  -5   10.45    6.50
  -4  14   6    1.87    4.91
   4 -14  -6    4.50    6.09
   4  14  -6   -0.00    4.24
  -4  14   7    2.96    6.31
   4 -14  -7    9.64    7.94
   4  14  -7    4.94    4.63
  -4  14   8   23.04    9.31
   4 -14  -8   13.38    8.26
  -4  14   9   53.73   13.88
   4 -14  -9   45.67   14.59
   4  14  -9   52.45   12.63
  -4  14  10   14.74    7.61
   4 -14 -10    9.47    8.39
   4  14 -10    7.88    6.04
  -4  14  11    2.63    4.33
   4 -14 -11   11.33    7.12
  -4  14  12    1.93    5.53
   4 -14 -12    0.91    6.41
  -4  14  13    4.27    5.90
   4 -14 -13   11.44    7.87
  -4  14  14   19.28    8.87
   4 -14 -14   21.79    9.67
  -4  14  15   15.04    7.82
   4 -14 -15    7.72    7.87
  -4  14  16   -0.00    4.90
   4 -14 -16    1.26    5.41
  -4  14  17    4.12    5.36
   4 -14 -17   -0.00    4.60
  -4  14  18    7.11    6.31
   4 -14 -18    7.38    7.81
  -4  14  19    4.54    6.33
   4 -14 -19   11.88    8.62
  -4  14  20    1.30    5.16
   4 -14 -20    1.55    6.28
  -4  14  21   14.63    7.81
   4 -14 -21   16.58    9.75
  -4  14  22   -0.00    4.40
   4 -14 -22    5.30    6.72
  -4  14  23    7.31    7.26
   4 -14 -23    5.12    6.14
  -4  14  24    0.00    4.99
   4 -14 -24   -0.00    6.65
  -4  14  25    1.96    5.61
   4 -14 -25    5.27    7.53
  -4  14  26    3.11    5.08
   4 -14 -26    4.37    7.11
  -4  14  27    3.56    6.37
   4 -14 -27    1.22    4.85
   4 -14 -28    0.00    5.40
  -4  15   1    2.41    5.37
   4  15  -1    0.00    4.54
  -4  15   2   16.94    8.99
   4  15  -2   20.26    7.70
  -4  15   3   -0.00    5.22
   4  15  -3    8.54    6.13
  -4  15   4   -0.00    6.11
   4  15  -4    2.48    4.78
  -4  15   5   10.96    7.39
   4  15  -5   -0.00    4.94
  -4  15   6   23.68    9.71
   4  15  -6   23.16    8.57
  -4  15   7   -0.00    7.44
   4  15  -7    8.93    5.48
  -4  15   8    6.20    6.39
   4  15  -8    1.94    4.18
  -4  15   9    8.78    7.18
   4  15  -9    6.00    4.73
  -4  15  10    0.40    4.64
  -4  15  11    0.00    4.55
  -4  15  12   -0.00    5.95
  -4  15  13    5.77    6.58
  -4  15  14    7.58    6.45
  -4  15  15    1.36    4.37
   4 -15 -15    0.43    5.68
  -4  15  16   17.88    8.73
   4 -15 -16   11.55    9.48
  -4  15  17   20.48    9.24
   4 -15 -17   13.42    9.40
  -4  15  18    0.00    4.93
   4 -15 -18    0.75    5.23
  -4  15  19    2.37    4.86
   4 -15 -19   -0.00    6.81
  -4  15  20   -0.00    5.77
   4 -15 -20    7.45    7.96
  -4  15  21    0.00    4.19
   4 -15 -21    0.00    7.94
  -4  15  22    0.00    5.63
   4 -15 -22   -0.00    6.95
  -4  15  23    0.00    4.24
   4 -15 -23    0.29    5.26
   4 -15 -24   -0.00    4.87
   4 -15 -25    3.54    6.28
   4 -15 -26    3.31    6.10
   4 -15 -27    1.82    6.25
  -4  16   1    1.70    5.01
   4  16  -1    3.10    5.23
  -4  16   2   -0.00    5.61
   4  16  -2   -0.00    4.55
  -4  16   3    0.00    5.51
   4  16  -3    4.22    6.08
  -4  16   4    8.53    6.97
   4  16  -4   22.41    8.50
  -4  16   5    4.13    6.13
   4  16  -5   -0.00    3.80
  -4  16   6   -0.00    5.33
   4  16  -6    0.00    3.53
  -4  16   7    2.09    4.71
   4  16  -7    2.65    4.68
  -4  16   8   12.55    8.46
  -4  16   9    0.97    5.71
  -4  16  10    4.81    7.64
  -4  16  11    1.49    5.73
  -4  16  12    3.31    6.38
  -4  16  13    4.56    5.30
  -4  16  14    4.81    6.62
  -4  16  15    2.70    6.66
  -4  16  16   -0.00    6.71
  -4  16  17   -0.00    4.92
  -4  17   1    5.82    5.84
   4  17  -1    8.40    7.14
  -4  17   2    9.04    7.49
   4  17  -2    5.50    6.93
  -4  17   3    2.90    6.57
   4  17  -3    9.87    6.31
  -4  17   4   -0.00    5.36
   4  17  -4    2.57    5.81
  -4  17   5   -0.00    7.72
   4  17  -5    0.00    4.80
  -4  17   6    0.00    6.46
   4  17  -6    0.00    4.31
  -4  17   7    0.00    6.11
  -4  17   8    3.31    5.86
  -4  17   9    0.00    5.18
  -4  17  10    0.79    5.49
   4  18  -1    0.14    5.91
   4  18  -2   -0.00    4.58
   4  18  -3    7.87    6.23
   4  18  -4    0.00    4.72
   4  19  -1    4.40    6.17
   4  19  -2    9.45    7.27
  -3   0   1    1.88    1.98
  -3   0   1   -0.00    1.89
   3   0  -1   -0.00    1.77
   3   0  -1    0.36    2.00
  -3   0   2    0.41    1.75
  -3   0   2    0.87    1.66
   3   0  -2   -0.00    1.80
   3   0  -2   -0.00    1.94
  -3   0   3 5369.91  673.51
  -3   0   3 5692.57  673.66
   3   0  -3 5628.35  673.71
   3   0  -3 5926.09  674.11
  -3   0   4   -0.00    1.54
  -3   0   4    0.81    1.02
   3   0  -4   -0.00    1.48
   3   0  -4   -0.00    1.41
  -3   0   5   75.39    9.83
   3   0  -5   79.89    9.80
   3   0  -5   66.03    9.69
  -3   0   6    0.11    1.19
   3   0  -6   -0.00    1.01
   3   0  -6   -0.00    1.25
  -3   0   7  366.02   45.67
   3   0  -7  334.09   45.52
   3   0  -7  447.98   45.96
  -3   0   8   -0.00    1.12
   3   0  -8    0.00    1.08
   3   0  -8    0.07    1.26
  -3   0   9  736.85  101.77
   3   0  -9  904.49  102.06
   3   0  -9  959.06  102.73
  -3   0  10   -0.00    1.22
   3   0 -10   -0.00    1.16
  -3   0  11  993.85  124.71
  -3   0  11  944.62  125.31
   3   0 -11 1223.23  126.07
  -3   0  12   -0.00    1.85
  -3   0  12    0.85    1.81
  -3   0  13  612.32   74.39
  -3   0  13  597.79   74.53
  -3   0  14   -0.00    2.04
  -3   0  14    0.14    1.79
  -3   0  15   18.21    5.68
  -3   0  15  151.12   10.91
  -3   0  16    1.06    1.96
  -3   0  16    0.83    1.86
  -3   0  17  162.05   25.67
  -3   0  17  198.40   26.20
   3   0 -17  242.72   27.55
  -3   0  18    0.00    1.83
  -3   0  18    0.00    1.73
   3   0 -18    1.21    2.18
  -3   0  19   39.04    8.59
  -3   0  19   56.25    9.29
   3   0 -19   59.17    9.91
  -3   0  20    0.79    2.44
  -3   0  20    1.55    2.42
   3   0 -20   -0.00    2.49
  -3   0  21    3.48    3.01
  -3   0  21    3.46    2.85
   3   0 -21    6.69    3.75
  -3   0  22   -0.00    2.60
  -3   0  22    2.14    2.67
   3   0 -22   -0.00    3.08
  -3   0  23  373.03   45.89
  -3   0  23  339.81   45.24
   3   0 -23  314.32   45.95
  -3   0  24   -0.00    2.60
  -3   0  24   -0.00    2.80
  -3   0  25   88.29   15.42
  -3   0  25   94.57   15.43
  -3   0  26    3.01    3.28
  -3   0  27   61.55   12.17
  -3   0  28   -0.00    3.25
  -3   0  29   57.22   12.07
   3   0 -37   -0.00    4.11
   3   0 -38    0.56    4.56
   3   0 -39   16.98    7.92
   3   0 -40    1.11    4.60
  -3   1   1  921.84  114.91
  -3   1   1  857.86  114.61
   3  -1  -1  993.48  114.93
   3  -1  -1 1004.54  115.34
   3   1  -1  937.76  114.21
   3   1  -1  987.63  114.44
  -3  -1   1  863.76  114.15
  -3  -1   1  895.14  114.43
  -3  -1   1 1066.20  114.35
  -3   1   2  614.59   73.96
  -3   1   2  560.98   73.63
   3  -1  -2  586.97   73.74
   3  -1  -2  585.56   73.96
   3   1  -2  661.27   73.24
   3   1  -2  608.21   73.22
  -3  -1   2  611.22   73.17
  -3  -1   2  619.45   72.94
  -3  -1   2  567.87   72.83
  -3   1   3   13.17    3.48
  -3   1   3   12.62    3.03
   3  -1  -3    8.25    2.87
   3  -1  -3   10.22    3.17
   3   1  -3    9.90    2.21
   3   1  -3    7.92    2.14
  -3  -1   3    5.75    1.95
  -3  -1   3    9.07    1.50
  -3  -1   3   10.28    1.54
  -3   1   4    9.53    2.77
  -3   1   4    6.00    2.24
   3  -1  -4    6.47    2.46
   3  -1  -4    5.99    2.84
   3   1  -4    6.89    1.53
   3   1  -4    5.86    1.34
   3   1  -4    3.64    1.28
  -3  -1   4    3.83    1.29
  -3   1   5 1977.47  235.86
  -3   1   5 1984.48  235.67
   3  -1  -5 2226.54  236.03
   3  -1  -5 1854.02  235.85
   3   1  -5 1904.46  234.44
  -3   1   6    3.23    1.90
  -3   1   6    2.37    1.68
   3  -1  -6    4.04    2.00
   3  -1  -6    2.89    2.27
  -3   1   7  176.15   25.86
  -3   1   7  218.70   25.94
   3  -1  -7  218.66   26.08
   3  -1  -7  207.70   26.36
  -3   1   8   98.79   13.59
  -3   1   8   97.49   13.30
   3  -1  -8   92.62   13.35
   3  -1  -8  100.64   13.86
  -3  -1   8  100.81   12.24
  -3   1   9 1056.04  101.65
   3  -1  -9  816.23  100.92
   3  -1  -9  856.48  101.45
  -3  -1   9  744.13   99.73
  -3  -1   9  862.83   99.90
  -3   1  10   41.91    7.30
   3  -1 -10   56.23    7.79
   3  -1 -10   42.82    7.65
  -3  -1  10   47.65    6.58
  -3  -1  10   46.11    6.59
  -3   1  11  424.23   56.91
   3  -1 -11  469.79   57.10
   3  -1 -11  472.09   57.59
  -3  -1  11  451.86   56.12
  -3  -1  11  481.24   56.22
  -3   1  12    6.94    2.73
   3  -1 -12    2.87    2.30
   3  -1 -12    4.87    3.22
  -3  -1  12    6.05    2.14
  -3  -1  12    6.16    2.22
  -3   1  13   11.37    3.40
   3  -1 -13   12.93    3.42
   3  -1 -13   10.18    3.66
  -3  -1  13    6.93    2.55
  -3  -1  13    8.44    2.65
  -3   1  14   11.79    4.06
   3  -1 -14   15.27    4.13
   3  -1 -14    5.12    3.85
   3   1 -14   22.61    4.27
  -3  -1  14   17.91    3.73
  -3  -1  14   18.78    3.90
  -3   1  15  394.44   51.89
  -3   1  15  422.04   52.45
   3  -1 -15  406.51   52.19
   3  -1 -15  424.20   52.81
   3   1 -15  410.49   51.70
  -3  -1  15  413.27   51.32
  -3  -1  15  408.78   51.30
  -3   1  16    7.50    3.39
  -3   1  16    8.35    3.49
   3  -1 -16    5.11    3.66
   3   1 -16    6.95    3.08
  -3  -1  16    8.72    3.03
  -3  -1  16   14.58    3.53
  -3   1  17  202.06   28.46
  -3   1  17  224.17   28.88
   3  -1 -17  226.30   29.42
   3   1 -17  203.61   28.24
  -3  -1  17  222.43   28.04
  -3  -1  17  194.76   27.71
  -3   1  18    1.77    2.53
  -3   1  18    4.46    3.10
   3  -1 -18   -0.00    2.25
   3   1 -18   -0.00    2.18
  -3  -1  18    3.12    2.36
  -3  -1  18    3.16    2.53
  -3   1  19   69.99   10.55
  -3   1  19   56.95    9.94
   3  -1 -19   39.14    9.32
   3   1 -19   58.35    9.81
  -3  -1  19   54.10    9.22
  -3  -1  19   42.05    8.72
  -3   1  20   70.22   11.57
  -3   1  20   57.49   10.96
   3  -1 -20   64.59   11.79
   3   1 -20   54.96   10.99
  -3  -1  20   57.26   10.58
  -3  -1  20   78.44   11.32
  -3   1  21  151.62   21.94
  -3   1  21  164.60   22.11
   3  -1 -21  143.72   22.39
   3   1 -21  131.65   21.45
  -3  -1  21  139.18   21.03
  -3  -1  21  155.57   21.37
  -3   1  22    2.50    2.74
  -3   1  22    2.76    2.93
   3  -1 -22    0.00    3.21
   3   1 -22    0.00    2.52
  -3  -1  22    1.09    2.26
  -3  -1  22    1.05    2.38
  -3   1  23   25.17    6.40
  -3   1  23    7.61    4.30
   3  -1 -23   14.22    5.45
   3   1 -23   16.65    5.59
  -3  -1  23   14.98    4.96
  -3  -1  23   13.82    4.58
  -3   1  24   -0.00    2.98
  -3   1  24    0.00    2.49
   3  -1 -24   -0.00    3.37
  -3  -1  24    0.00    2.75
  -3  -1  24    1.78    2.75
  -3   1  25   69.67   12.61
  -3   1  25   61.52   11.81
   3  -1 -25   62.87   12.60
  -3  -1  25   59.29   11.56
  -3   1  26   18.12    5.96
  -3   1  26   18.80    5.95
   3  -1 -26    8.28    5.12
  -3  -1  26   12.53    4.96
  -3   1  27   84.56   14.51
   3  -1 -27   64.76   14.02
  -3  -1  27   70.27   13.24
  -3   1  28   -0.00    3.29
   3  -1 -28    2.50    4.28
  -3  -1  28    1.13    2.53
  -3   1  29    3.18    3.42
   3  -1 -29    0.31    3.52
  -3   1  30   29.33    8.34
   3  -1 -30   25.86    8.25
   3  -1 -31   29.65    9.42
   3  -1 -32   -0.00    4.49
   3  -1 -33    7.71    5.37
   3  -1 -34   -0.00    4.24
   3  -1 -35    7.57    5.66
   3  -1 -36    1.89    4.89
   3  -1 -37   14.43    7.37
   3  -1 -38   -0.00    5.17
   3  -1 -39    0.06    4.31
   3  -1 -40    6.95    5.82
  -3   2   1  179.91   24.31
  -3   2   1  207.15   24.55
   3  -2  -1  178.73   24.11
   3  -2  -1  177.57   24.47
   3   2  -1  143.17   22.89
   3   2  -1  185.88   23.41
   3   2  -1  194.71   23.64
   3   2  -1  198.06   23.54
  -3  -2   1  172.41   23.13
  -3  -2   1  197.55   23.25
  -3   2   2   82.42   11.96
  -3   2   2   88.60   12.08
   3  -2  -2   88.34   12.03
   3  -2  -2   63.56   11.71
   3   2  -2   93.94   10.95
   3   2  -2   80.42   10.82
   3   2  -2   74.06   10.80
   3   2  -2   65.15   10.59
  -3  -2   2   70.97   10.45
  -3  -2   2   83.72   10.59
  -3   2   3 1453.76  155.38
  -3   2   3 1329.53  155.09
   3  -2  -3 1421.09  155.12
   3  -2  -3 1436.29  155.67
   3   2  -3 1164.82  153.53
   3   2  -3  844.09  153.30
   3   2  -3 1367.61  153.85
   3   2  -3 1481.06  154.02
  -3  -2   3 1406.30  153.31
  -3  -2   3 1322.67  153.18
  -3   2   4    3.16    2.79
  -3   2   4    3.36    2.39
   3  -2  -4    0.70    1.94
   3  -2  -4    3.14    2.52
   3   2  -4    2.26    1.24
   3   2  -4    3.00    1.38
   3   2  -4    0.00    1.11
   3   2  -4    2.90    1.21
  -3   2   5    0.58    2.00
  -3   2   5    1.22    1.99
   3  -2  -5    0.37    1.86
   3  -2  -5   -0.00    1.69
   3   2  -5    0.33    0.82
   3   2  -5    1.41    0.89
   3   2  -5   -0.00    0.82
   3   2  -5    0.96    0.85
  -3  -2   5   -0.00    0.77
  -3   2   6    5.70    2.79
  -3   2   6    6.85    2.52
   3  -2  -6    5.25    2.57
   3  -2  -6    7.92    3.26
  -3  -2   6    6.32    1.22
  -3   2   7  346.00   46.01
  -3   2   7  377.18   46.11
   3  -2  -7  340.19   45.81
   3  -2  -7  422.33   46.93
  -3   2   8  901.67   92.15
  -3   2   8  848.44   91.86
   3  -2  -8  646.87   91.08
   3  -2  -8  722.23   91.94
  -3  -2   8  734.12   89.49
  -3   2   9  422.40   62.42
  -3   2   9  451.92   62.45
   3  -2  -9  491.62   62.58
   3  -2  -9  523.52   63.40
   3   2  -9  543.26   60.98
   3   2  -9  508.88   60.88
  -3  -2   9  510.04   60.91
  -3   2  10    3.33    2.77
  -3   2  10    8.12    3.01
   3  -2 -10    8.95    3.07
   3  -2 -10   10.54    3.71
   3   2 -10    4.83    1.69
   3   2 -10    8.71    1.83
  -3  -2  10    6.93    1.85
  -3   2  11   25.35    5.77
  -3   2  11   31.00    5.96
   3  -2 -11   16.66    5.23
   3  -2 -11   29.57    6.56
   3   2 -11   29.76    4.65
   3   2 -11   37.32    4.86
  -3  -2  11   28.96    4.65
  -3   2  12   15.05    4.42
   3  -2 -12   13.57    4.26
   3  -2 -12   15.62    4.69
   3   2 -12   15.40    3.23
   3   2 -12   15.12    3.31
  -3  -2  12   15.80    3.24
  -3   2  13  440.46   57.41
   3  -2 -13  390.88   56.98
   3  -2 -13  388.41   57.60
   3   2 -13  531.05   56.56
   3   2 -13  504.56   56.47
  -3  -2  13  445.83   56.03
  -3   2  14   20.16    4.85
   3  -2 -14    9.26    3.75
   3  -2 -14    9.20    4.31
   3   2 -14   17.75    3.68
   3   2 -14   11.49    3.30
  -3  -2  14   11.15    3.20
  -3   2  15   39.59    7.08
   3  -2 -15   28.55    6.23
   3  -2 -15   32.51    7.28
   3   2 -15   21.73    5.27
   3   2 -15   27.03    5.59
  -3  -2  15   35.64    5.75
  -3   2  16   15.41    4.48
   3  -2 -16   14.15    4.20
   3  -2 -16   17.98    5.07
   3   2 -16   19.96    4.14
   3   2 -16    1.26    2.48
  -3  -2  16   20.61    3.92
  -3   2  17  141.04   21.06
   3  -2 -17  130.48   20.72
   3  -2 -17  149.98   21.99
   3   2 -17  159.02   20.55
   3   2 -17  160.66   20.74
  -3  -2  17  139.09   19.96
  -3   2  18    7.38    3.87
  -3   2  18   14.97    4.57
   3  -2 -18   14.02    4.14
   3  -2 -18   10.68    4.71
   3   2 -18    8.10    3.40
   3   2 -18    7.27    3.32
  -3  -2  18    6.34    2.95
  -3   2  19   54.99   10.04
  -3   2  19   46.62    9.52
   3  -2 -19   57.97   10.05
   3  -2 -19   54.43   10.45
   3   2 -19   43.87    8.75
   3   2 -19   47.20    9.03
  -3  -2  19   45.39    8.78
  -3  -2  19   52.16    8.84
  -3   2  20    0.00    2.37
  -3   2  20    2.51    3.29
   3  -2 -20    3.50    3.87
   3   2 -20    3.02    2.82
   3   2 -20    5.38    3.26
  -3  -2  20    2.98    2.72
  -3  -2  20    3.05    2.62
  -3   2  21   -0.00    2.88
  -3   2  21    2.95    3.34
   3   2 -21    2.59    2.80
   3   2 -21    0.00    2.82
  -3  -2  21    0.73    2.55
  -3  -2  21    6.38    2.88
  -3   2  22    1.18    2.88
  -3   2  22    0.96    2.76
   3   2 -22    0.52    2.56
   3   2 -22   -0.00    2.69
  -3  -2  22    4.01    2.93
  -3  -2  22    1.67    2.40
  -3   2  23  147.20   21.78
  -3   2  23  133.01   21.24
   3  -2 -23  144.42   22.28
   3   2 -23  134.38   21.30
  -3  -2  23  145.54   20.85
  -3  -2  23  128.70   20.16
  -3   2  24   63.68   11.80
  -3   2  24   56.81   11.09
   3  -2 -24   65.24   12.62
  -3  -2  24   47.51   10.14
  -3  -2  24   51.46   10.43
  -3   2  25   66.75   11.98
   3  -2 -25   41.85   11.25
  -3  -2  25   56.60   10.83
  -3   2  26    4.94    4.38
   3  -2 -26   -0.00    3.12
  -3  -2  26    3.17    3.49
  -3   2  27   52.87   11.75
   3  -2 -27   72.35   13.82
  -3  -2  27   57.17   11.58
  -3   2  28    5.89    4.46
   3  -2 -28    7.42    5.07
  -3   2  29  103.95   18.76
   3  -2 -29  117.12   19.94
   3  -2 -30    0.67    3.72
   3  -2 -31    0.99    4.05
   3  -2 -32   -0.00    3.28
   3  -2 -33   28.57    9.83
   3  -2 -34    0.00    4.54
   3  -2 -35   19.50    7.60
   3  -2 -36    0.47    4.51
   3  -2 -37    6.12    5.49
   3  -2 -38    1.50    4.93
   3  -2 -39   12.21    7.22
  -3   3   1  476.86   63.49
  -3   3   1  481.44   63.55
   3  -3  -1  554.86   63.71
   3  -3  -1  616.86   64.76
   3   3  -1  488.11   62.34
  -3  -3   1  436.16   62.09
  -3  -3   1  532.61   62.59
  -3  -3   1  534.12   62.38
  -3   3   2  235.47   32.71
  -3   3   2  262.99   33.12
   3  -3  -2  266.49   32.79
   3  -3  -2  417.41   35.32
   3   3  -2  251.54   31.49
   3   3  -2  228.79   31.59
  -3  -3   2  234.97   31.32
  -3  -3   2  229.35   31.29
  -3  -3   2  240.01   31.20
  -3   3   3   41.74    7.50
  -3   3   3   47.66    7.53
   3  -3  -3   41.40    7.02
   3  -3  -3   43.78    7.79
   3   3  -3   39.73    5.87
   3   3  -3   12.78    4.93
  -3  -3   3   41.58    5.87
  -3  -3   3   42.11    5.72
  -3  -3   3   41.82    5.58
  -3   3   4   73.62   11.67
  -3   3   4   71.72   11.49
   3  -3  -4   72.57   11.28
   3  -3  -4   58.78   11.45
   3   3  -4   55.00    9.73
   3   3  -4   72.96   10.25
  -3  -3   4   73.68   10.03
  -3  -3   4   80.74    9.73
  -3  -3   4   82.49    9.67
  -3   3   5  489.46   63.27
   3  -3  -5  479.53   63.69
   3   3  -5  486.90   61.51
   3   3  -5  542.60   61.88
  -3  -3   5  475.59   61.44
  -3  -3   5  485.01   60.73
  -3  -3   5  544.95   60.79
  -3   3   6  684.88   76.84
  -3   3   6  643.73   76.68
   3  -3  -6  609.84   76.19
   3  -3  -6  561.67   76.67
   3   3  -6  603.61   74.57
   3   3  -6  604.51   74.68
  -3  -3   6  623.45   74.53
  -3   3   7  190.75   27.41
  -3   3   7  233.56   27.95
   3  -3  -7  225.46   27.59
   3  -3  -7  179.65   27.67
   3   3  -7  170.56   25.51
   3   3  -7  219.62   25.85
  -3  -3   7  233.35   25.70
  -3   3   8   27.15    6.16
  -3   3   8   32.58    6.45
   3  -3  -8   35.50    6.33
   3  -3  -8   33.39    6.89
   3   3  -8   28.63    4.56
   3   3  -8   21.56    4.37
  -3  -3   8   28.99    4.38
  -3   3   9  141.63   22.18
  -3   3   9  235.06   23.73
   3  -3  -9  151.18   22.05
   3  -3  -9  158.15   23.02
   3   3  -9  158.53   20.58
   3   3  -9  145.20   20.58
  -3  -3   9  180.30   20.63
  -3   3  10  412.68   58.12
  -3   3  10  469.39   58.40
   3  -3 -10  472.38   58.21
   3  -3 -10  493.15   59.30
   3   3 -10  496.35   56.48
   3   3 -10  498.94   56.67
  -3  -3  10  410.02   56.21
  -3   3  11  571.97   70.92
  -3   3  11  591.60   70.94
   3  -3 -11  603.81   70.80
   3  -3 -11  613.95   71.86
   3   3 -11  505.42   68.66
   3   3 -11  565.36   69.03
  -3  -3  11  583.05   68.87
  -3   3  12    1.13    2.61
  -3   3  12    0.00    2.36
   3  -3 -12    0.00    2.45
   3  -3 -12    2.08    3.71
   3   3 -12    0.51    1.67
   3   3 -12    0.48    1.71
  -3  -3  12    1.38    1.78
  -3   3  13   23.53    5.48
  -3   3  13   11.12    4.32
   3  -3 -13   22.05    5.18
   3  -3 -13    6.86    4.41
   3   3 -13   15.45    3.52
   3   3 -13   11.64    3.35
  -3  -3  13   15.39    3.46
  -3   3  14    1.87    2.81
  -3   3  14    0.00    2.31
   3  -3 -14    4.21    3.07
   3  -3 -14    2.58    3.40
   3   3 -14    3.73    2.01
   3   3 -14   -0.00    1.95
  -3  -3  14    5.50    2.34
  -3   3  15  185.91   28.55
   3  -3 -15  204.03   28.65
   3  -3 -15  212.59   29.80
   3   3 -15  222.13   27.53
   3   3 -15  218.69   27.83
  -3   3  16   43.53    8.99
   3  -3 -16   59.33    9.68
   3  -3 -16   53.18   10.18
   3   3 -16   40.79    7.77
   3   3 -16   38.56    7.85
  -3  -3  16   58.01    8.39
  -3   3  17   67.65   11.70
   3  -3 -17   67.29   11.46
   3  -3 -17   68.03   12.30
   3   3 -17   65.29   10.39
  -3  -3  17   60.67   10.23
  -3   3  18    5.30    3.34
   3  -3 -18   10.74    4.03
   3  -3 -18    0.95    3.45
   3   3 -18    6.37    2.74
   3   3 -18    3.41    2.99
  -3  -3  18    3.68    2.59
  -3   3  19   24.00    6.11
   3  -3 -19   17.99    5.18
   3  -3 -19    8.83    4.96
   3   3 -19   12.89    4.40
   3   3 -19   15.35    4.78
  -3  -3  19   15.20    4.35
  -3   3  20   51.93    9.65
   3  -3 -20   46.18    8.93
   3   3 -20   32.56    7.69
   3   3 -20   42.01    8.66
  -3  -3  20   38.39    7.69
  -3   3  21   73.98   15.07
  -3   3  21   95.70   15.88
   3  -3 -21  112.08   16.37
   3   3 -21   95.66   15.03
   3   3 -21  106.78   15.97
  -3  -3  21   92.14   14.61
  -3   3  22   65.30   12.41
  -3   3  22   60.41   11.98
   3  -3 -22   55.45   11.61
   3  -3 -22   80.57   13.96
   3   3 -22   52.26   10.74
   3   3 -22   60.89   11.74
  -3  -3  22   73.94   11.40
  -3   3  23    8.90    4.39
   3  -3 -23    6.08    4.25
   3   3 -23    1.95    3.33
  -3  -3  23    6.03    3.49
  -3   3  24    9.03    4.69
   3  -3 -24   11.11    5.82
   3   3 -24   15.73    5.30
  -3   3  25  151.87   24.94
   3  -3 -25  159.07   25.79
   3   3 -25  178.03   24.79
  -3   3  26   61.67   13.18
   3  -3 -26   67.90   14.31
   3   3 -26   78.98   13.54
  -3   3  27  151.67   21.87
   3  -3 -27  107.96   21.00
   3   3 -27  120.41   19.94
   3  -3 -28    6.95    5.75
   3  -3 -29    6.79    5.64
   3  -3 -30   36.66   10.89
  -3   3  31   58.96   12.20
   3  -3 -31   41.41   12.18
  -3   3  32    6.62    4.88
   3  -3 -32    9.04    5.38
   3  -3 -33   -0.00    5.43
   3  -3 -34   -0.00    5.09
   3  -3 -35   11.46    6.70
   3  -3 -36   -0.00    4.34
   3  -3 -37    2.75    5.66
   3  -3 -38    0.00    3.99
   3  -3 -39   -0.00    5.65
  -3   4   1  114.30   18.14
  -3   4   1  141.11   18.93
   3  -4  -1  139.49   19.20
   3   4  -1  116.50   16.98
  -3  -4   1  119.54   17.00
  -3  -4   1  106.49   16.99
  -3  -4   1  136.80   17.24
  -3   4   2  180.24   22.58
  -3   4   2  147.46   21.87
   3  -4  -2  177.95   22.02
   3  -4  -2  118.13   21.38
   3   4  -2  146.68   20.40
  -3  -4   2  142.82   20.30
  -3  -4   2  147.50   20.49
  -3  -4   2  170.81   20.56
  -3   4   3  391.98   46.03
  -3   4   3  311.15   45.16
   3  -4  -3  409.03   45.70
   3  -4  -3  364.93   46.19
   3   4  -3  299.51   43.64
   3   4  -3  364.21   44.47
  -3  -4   3  317.92   43.69
  -3  -4   3  335.57   43.89
  -3  -4   3  423.10   44.27
  -3   4   4   36.41    8.33
  -3   4   4   50.13    9.11
   3  -4  -4   60.23    9.31
   3  -4  -4   37.05    8.77
   3   4  -4   43.42    7.42
   3   4  -4   50.62    7.96
  -3  -4   4   37.29    7.14
  -3  -4   4   60.27    7.85
  -3  -4   4   51.02    7.33
  -3   4   5   47.70    9.34
  -3   4   5   79.41   10.77
   3  -4  -5   53.06    9.38
   3  -4  -5   54.89   10.37
   3   4  -5   46.26    7.84
   3   4  -5   51.34    8.28
  -3  -4   5   45.30    7.75
  -3  -4   5   51.49    7.79
  -3  -4   5   52.91    7.64
  -3   4   6   95.39   13.92
  -3   4   6   74.39   13.18
   3  -4  -6   85.36   13.11
   3  -4  -6   85.50   13.99
   3   4  -6   82.25   11.76
   3   4  -6   79.92   11.96
  -3  -4   6   92.33   11.77
  -3  -4   6   74.04   11.14
  -3  -4   6   84.08   11.15
  -3   4   7  246.13   35.52
  -3   4   7  243.87   35.56
   3  -4  -7  302.79   35.88
   3  -4  -7  477.57   39.48
   3   4  -7  262.99   33.94
   3   4  -7  234.86   33.94
  -3  -4   7  278.32   33.85
  -3  -4   7  267.45   33.17
  -3  -4   7  262.71   33.23
  -3   4   8  199.51   27.71
  -3   4   8  212.79   27.90
   3  -4  -8  193.10   27.17
   3  -4  -8  167.46   27.72
   3   4  -8  193.68   25.82
   3   4  -8  189.67   25.94
  -3  -4   8  196.38   25.60
  -3  -4   8  217.53   24.81
  -3   4   9  123.58   21.34
  -3   4   9  174.58   22.46
   3  -4  -9  168.01   21.93
   3  -4  -9  173.60   23.06
   3   4  -9  161.12   20.29
   3   4  -9  141.60   20.31
  -3  -4   9  138.78   19.80
  -3  -4   9  156.28   18.78
  -3   4  10   55.00    9.90
  -3   4  10   52.69    9.70
   3  -4 -10   46.40    9.22
   3  -4 -10   57.82   10.50
   3   4 -10   45.93    8.07
   3   4 -10   51.71    8.37
  -3  -4  10   58.90    8.17
  -3   4  11  105.02   17.03
  -3   4  11  120.19   17.36
   3  -4 -11  122.60   17.25
   3  -4 -11  106.84   17.83
   3   4 -11  113.03   15.46
   3   4 -11  117.20   15.82
  -3  -4  11  104.82   15.19
  -3   4  12  323.67   39.91
  -3   4  12  294.60   39.40
   3  -4 -12  309.62   39.29
   3  -4 -12  332.43   40.84
   3   4 -12  274.57   37.35
   3   4 -12  306.41   37.96
  -3  -4  12  280.15   37.31
  -3   4  13  258.82   40.94
  -3   4  13  326.91   41.67
   3  -4 -13  386.38   42.06
   3  -4 -13  346.03   42.95
   3   4 -13  327.60   39.63
   3   4 -13  285.93   39.77
  -3  -4  13  300.18   39.41
  -3   4  14   24.13    6.26
   3  -4 -14   19.60    5.75
   3  -4 -14   19.51    6.32
   3   4 -14   21.33    4.73
   3   4 -14   28.87    5.56
  -3  -4  14   22.79    4.81
  -3   4  15  187.96   25.53
   3  -4 -15  184.41   25.12
   3  -4 -15  235.38   27.50
   3   4 -15  158.71   23.18
   3   4 -15  173.46   23.84
  -3  -4  15  159.15   23.17
  -3   4  16   42.05    9.11
   3  -4 -16   42.68    8.74
   3  -4 -16   36.78    9.43
   3   4 -16   37.93    7.40
   3   4 -16   48.84    8.32
  -3  -4  16   43.28    7.59
  -3   4  17   64.73   12.46
   3  -4 -17   70.50   12.50
   3  -4 -17   62.26   12.92
   3   4 -17   86.71   11.74
   3   4 -17   73.38   11.88
  -3  -4  17   66.48   11.14
  -3   4  18   84.57   15.11
   3  -4 -18  115.43   15.88
   3  -4 -18   84.86   15.70
   3   4 -18   97.22   13.93
   3   4 -18   74.41   13.79
  -3  -4  18   88.43   13.71
  -3   4  19   25.27    6.57
   3  -4 -19   12.09    4.98
   3   4 -19   15.39    4.50
   3   4 -19   18.74    5.31
  -3  -4  19   19.48    4.90
  -3   4  20   11.29    5.17
   3  -4 -20   25.15    6.36
   3   4 -20   15.26    4.94
   3   4 -20   20.33    5.79
  -3  -4  20   23.53    5.46
  -3   4  21   -0.00    2.67
   3  -4 -21    0.97    3.78
   3   4 -21    0.79    2.68
   3   4 -21    0.00    3.03
  -3  -4  21    0.00    2.53
  -3   4  22    5.85    4.22
   3  -4 -22    2.32    4.00
   3   4 -22    4.65    3.58
   3   4 -22    2.60    3.50
  -3  -4  22    1.10    3.08
[truncated: 815,570 more chars]
