# Supplementary material for: LED-pump-X-ray-multiprobe crystallography for sub-second timescales
Source: Commun Chem. 2022 Aug 26;5:102. doi: 10.1038/s42004-022-00716-1 (PMC9814726; doi:10.1038/s42004-022-00716-1)
Supplement: Supplementary file 10 — Supplementary Data 1 [file 42004_2022_716_MOESM10_ESM.zip › CIFs/4s_265K/265K_4s_t19_decay.cif]

  data_global

# SUBMISSION DETAILS
 
_publ_contact_author_name       'Hatcher, Lauren'
_publ_contact_author_address
;
School of Chemistry
Cardiff University
Main Building
Park Place 
Cardiff
CF10 3AT
United Kingdom
;
_publ_contact_author_email       'HatcherL1@cardiff.ac.uk'
_publ_requested_category          FM
_publ_section_comment
; 
?
;
_publ_section_references
;
Diamond General Data Aquisition (GDA) software: http://www.opengda.org/

XIA2: Winter, G. (2010) J. Appl. Cryst. 43, 186-190.
POINTLESS: Evans, P. (2006) Acta Cryst. D62, 72-82.
AIMLESS: Evans, P. R. and Murshudov, G. N. (2013) Acta Cryst. D69, 1204-1214.
DIALS: Winter, G., et al. Acta Cryst. (2018) D74, 85-97.
CCP4: Winn, M. D. et al. (2011) Acta Cryst. D67, 235-242.
   
SHELXL: Sheldrick G. M. (2015). Acta Cryst. C71, 3-8.
SHELXT:	Sheldrick, G. M. (2015). Acta Cryst. A71, 3-8.
 
OLEX2: Dolomanov, O.V.; Bourhis, L.J.; Gildea, R.J.; Howard, J.A.K.; Puschmann,
 H., OLEX2: A complete structure solution, refinement and analysis program 
 (2009). J. Appl. Cryst., 42, 339-341.

MERCURY: Macrae, C. F., Bruno, I. J., Chisholm, J. A., Edgington,
P. R., McCabe, P., Pidcock, E., Rodriguez-Monge, L., Taylor, R.,
van de Streek, J. & Wood, P. A. (2008). J. Appl. Cryst. 41, 466-470.
;

####
 
data_265K_4s_t19_decay
 
_audit_creation_method            'SHELXL-2018/3'
_shelx_SHELXL_version_number      '2018/3'
_chemical_name_systematic         
;
Nitro-(N,N,N',N'-tetrabutyldiethylenetriamine)palladium(II)
tetraphenylborate, tetrahydrofuran solvate
;
_chemical_name_common             ?
_chemical_melting_point           ?
_chemical_formula_moiety          
;
C20 H45 N4 O2 Pd, C24 H20 B, C4 H8 O
;
_chemical_formula_sum            'C48 H73 B N4 O3 Pd' 
_chemical_formula_weight          871.31

loop_
 _atom_type_symbol
 _atom_type_description
 _atom_type_scat_dispersion_real
 _atom_type_scat_dispersion_imag
 _atom_type_scat_source
 'C'  'C'   0.0010   0.0010
 'International Tables Vol C Tables 4.2.6.8 and 6.1.1.4'
 'H'  'H'   0.0000   0.0000
 'International Tables Vol C Tables 4.2.6.8 and 6.1.1.4'
 'B'  'B'   0.0000   0.0000
 'International Tables Vol C Tables 4.2.6.8 and 6.1.1.4'
 'N'  'N'   0.0030   0.0020
 'International Tables Vol C Tables 4.2.6.8 and 6.1.1.4'
 'O'  'O'   0.0050   0.0030
 'International Tables Vol C Tables 4.2.6.8 and 6.1.1.4'
 'Pd'  'Pd'  -2.5040   0.6150
 'International Tables Vol C Tables 4.2.6.8 and 6.1.1.4'
 
_space_group_crystal_system       monoclinic
_space_group_IT_number            14
_space_group_name_H-M_alt         'P 21/n'
_space_group_name_Hall            '-P 2yn'
 
_shelx_space_group_comment
;
The symmetry employed for this shelxl refinement is uniquely defined
by the following loop, which should always be used as a source of
symmetry information in preference to the above space-group names.
They are only intended as comments.
;
 
loop_
 _space_group_symop_operation_xyz
 'x, y, z'
 '-x+1/2, y+1/2, -z+1/2'
 '-x, -y, -z'
 'x-1/2, -y-1/2, z-1/2'
 
_cell_length_a                    11.6668(3)
_cell_length_b                    13.5637(5)
_cell_length_c                    30.1798(10)
_cell_angle_alpha                 90
_cell_angle_beta                  93.535(3)
_cell_angle_gamma                 90
_cell_volume                      4766.7(3)
_cell_formula_units_Z             4
_cell_measurement_temperature     265(2)
_cell_measurement_reflns_used     8952
_cell_measurement_theta_max       21.2091275312
_cell_measurement_theta_min       1.22874584717
 
_exptl_crystal_description        Plate
_exptl_crystal_colour             Yellow
_exptl_crystal_density_meas       ?
_exptl_crystal_density_method     ?
_exptl_crystal_density_diffrn     1.214          
_exptl_crystal_F_000              1856
_exptl_transmission_factor_min    ?
_exptl_transmission_factor_max    ?
_exptl_crystal_size_max           0.100
_exptl_crystal_size_mid           0.100
_exptl_crystal_size_min           0.050
_exptl_absorpt_coefficient_mu     0.202
_shelx_estimated_absorpt_T_min    0.980
_shelx_estimated_absorpt_T_max    0.990
_exptl_absorpt_correction_T_min   0.996921227749
_exptl_absorpt_correction_T_max   1.0
_exptl_absorpt_correction_type    empirical
_exptl_absorpt_process_details    
;
CCP4 7.0.048: AIMLESS, version 0.5.32 : 29/03/17
Scaling & analysis of unmerged intensities, absorption correction using spherical harmonics
;
_exptl_absorpt_special_details    ?
_diffrn_ambient_temperature       265(2)
_diffrn_radiation_wavelength      0.534
_diffrn_measurement_device_type   'Photon counting pixel array'
_diffrn_radiation_type            Synchrotron
_diffrn_measurement_method        'shutterless scans'
_diffrn_radiation_source          'Diamond Light Source Beamline I19-2'
_diffrn_radiation_monochromator   'Silicon 111'
_diffrn_detector_area_resol_mean  ?
_diffrn_reflns_number             32656
_diffrn_reflns_av_unetI/netI      0.1079
_diffrn_reflns_av_R_equivalents   0.0971
_diffrn_reflns_limit_h_min        -14
_diffrn_reflns_limit_h_max        14
_diffrn_reflns_limit_k_min        -15
_diffrn_reflns_limit_k_max        16
_diffrn_reflns_limit_l_min        -37
_diffrn_reflns_limit_l_max        37
_diffrn_reflns_theta_min          1.379
_diffrn_reflns_theta_max          19.495
_diffrn_reflns_theta_full         18.687
_diffrn_measured_fraction_theta_max   0.996
_diffrn_measured_fraction_theta_full  0.996
_diffrn_reflns_Laue_measured_fraction_max    0.996
_diffrn_reflns_Laue_measured_fraction_full   0.996
_diffrn_reflns_point_group_measured_fraction_max   0.996
_diffrn_reflns_point_group_measured_fraction_full  0.996
_reflns_number_total              9718
_reflns_number_gt                 5352
_reflns_threshold_expression      'I > 2\s(I)'
_reflns_Friedel_coverage          0.000
_reflns_Friedel_fraction_max      .
_reflns_Friedel_fraction_full     .
 
_reflns_special_details
;
 Reflections were merged by SHELXL according to the crystal
 class for the calculation of statistics and refinement.
 
 _reflns_Friedel_fraction is defined as the number of unique
 Friedel pairs measured divided by the number that would be
 possible theoretically, ignoring centric projections and
 systematic absences.
;
 
_computing_data_collection        'Diamond GDA (http://www.opengda.org/)'
_computing_cell_refinement        'DIALS (Winter, 2018)'
_computing_data_reduction         'XIA2 (Winter 2010)'
_computing_structure_solution     'SHELXT (Sheldrick, 2015)'
_computing_structure_refinement   'SHELXL (Sheldrick, 2015)'
_computing_molecular_graphics     'OLEX2 (Dolomanov et al., 2009)'
_computing_publication_material   'MERCURY (Macrae et al., 2008)'
_refine_special_details           ?
_refine_ls_structure_factor_coef  Fsqd
_refine_ls_matrix_type            full
_refine_ls_weighting_scheme       calc
_refine_ls_weighting_details
'w=1/[\s^2^(Fo^2^)+(0.0489P)^2^] where P=(Fo^2^+2Fc^2^)/3'
_atom_sites_solution_primary      ?
_atom_sites_solution_secondary    ?
_atom_sites_solution_hydrogens    geom
_refine_ls_hydrogen_treatment     constr
_refine_ls_extinction_method      none
_refine_ls_extinction_coef        .
_refine_ls_number_reflns          9718
_refine_ls_number_parameters      526
_refine_ls_number_restraints      490
_refine_ls_R_factor_all           0.0988
_refine_ls_R_factor_gt            0.0560
_refine_ls_wR_factor_ref          0.1408
_refine_ls_wR_factor_gt           0.1215
_refine_ls_goodness_of_fit_ref    0.899
_refine_ls_restrained_S_all       0.901
_refine_ls_shift/su_max           0.001
_refine_ls_shift/su_mean          0.000
 
loop_
 _atom_site_label
 _atom_site_type_symbol
 _atom_site_fract_x
 _atom_site_fract_y
 _atom_site_fract_z
 _atom_site_U_iso_or_equiv
 _atom_site_adp_type
 _atom_site_occupancy
 _atom_site_site_symmetry_order  
 _atom_site_calc_flag
 _atom_site_refinement_flags_posn
 _atom_site_refinement_flags_adp
 _atom_site_refinement_flags_occupancy
 _atom_site_disorder_assembly
 _atom_site_disorder_group
Pd1 Pd 0.34001(2) 0.77500(2) 0.34641(2) 0.04763(13) Uani 1 1 d . . . . .
N2 N 0.3467(2) 0.9279(2) 0.33738(10) 0.0562(8) Uani 1 1 d . . . . .
N3 N 0.4553(2) 0.7986(2) 0.39812(9) 0.0480(7) Uani 1 1 d . . . . .
H3 H 0.532463 0.788093 0.387928 0.058 Uiso 1 1 calc R U . . .
N4 N 0.3306(2) 0.6315(2) 0.37118(10) 0.0494(7) Uani 1 1 d . . . . .
C1 C 0.4422(3) 0.9629(3) 0.36983(13) 0.0655(10) Uani 1 1 d . . . . .
H1A H 0.515265 0.957203 0.356331 0.079 Uiso 1 1 calc R U . . .
H1B H 0.430321 1.031822 0.376850 0.079 Uiso 1 1 calc R U . . .
C2 C 0.4454(3) 0.9028(3) 0.41184(13) 0.0620(10) Uani 1 1 d . . . . .
H2A H 0.510663 0.921601 0.431485 0.074 Uiso 1 1 calc R U . . .
H2B H 0.375726 0.912853 0.427237 0.074 Uiso 1 1 calc R U . . .
C3 C 0.4336(3) 0.7224(3) 0.43250(12) 0.0508(9) Uani 1 1 d . . . . .
H3A H 0.497043 0.720414 0.454828 0.061 Uiso 1 1 calc R U . . .
H3B H 0.363862 0.737760 0.447003 0.061 Uiso 1 1 calc R U . . .
C4 C 0.4219(3) 0.6253(3) 0.40914(12) 0.0521(9) Uani 1 1 d . . . . .
H4A H 0.400990 0.574835 0.429946 0.062 Uiso 1 1 calc R U . . .
H4B H 0.494801 0.607055 0.397698 0.062 Uiso 1 1 calc R U . . .
C5 C 0.2317(3) 0.9659(3) 0.35092(14) 0.0677(11) Uani 1 1 d . . . . .
H5A H 0.171884 0.934431 0.332168 0.081 Uiso 1 1 calc R U . . .
H5B H 0.221977 0.944726 0.381157 0.081 Uiso 1 1 calc R U . . .
C6 C 0.2126(4) 1.0763(3) 0.34864(17) 0.0905(15) Uani 1 1 d . . . . .
H6A H 0.272099 1.109264 0.366984 0.109 Uiso 1 1 calc R U . . .
H6B H 0.218109 1.098503 0.318297 0.109 Uiso 1 1 calc R U . . .
C7 C 0.0963(4) 1.1040(4) 0.3643(2) 0.1164(19) Uani 1 1 d . . . . .
H7A H 0.037446 1.065111 0.348366 0.140 Uiso 1 1 calc R U . . .
H7B H 0.094089 1.088848 0.395668 0.140 Uiso 1 1 calc R U . . .
C8 C 0.0713(6) 1.2104(4) 0.3572(3) 0.172(3) Uani 1 1 d . . . . .
H8A H 0.030151 1.219268 0.328962 0.257 Uiso 1 1 calc R U . . .
H8B H 0.142125 1.246550 0.357732 0.257 Uiso 1 1 calc R U . . .
H8C H 0.025567 1.234096 0.380337 0.257 Uiso 1 1 calc R U . . .
C9 C 0.3659(3) 0.9607(3) 0.29120(13) 0.0641(11) Uani 1 1 d . . . . .
H9A H 0.374602 1.031855 0.291201 0.077 Uiso 1 1 calc R U . . .
H9B H 0.298108 0.944914 0.272312 0.077 Uiso 1 1 calc R U . . .
C10 C 0.4684(3) 0.9158(3) 0.27149(13) 0.0709(12) Uani 1 1 d . . . . .
H10A H 0.465320 0.844650 0.274532 0.085 Uiso 1 1 calc R U . . .
H10B H 0.537813 0.938897 0.287574 0.085 Uiso 1 1 calc R U . . .
C11 C 0.4727(4) 0.9425(4) 0.22251(14) 0.0886(14) Uani 1 1 d . . . . .
H11A H 0.408783 0.911087 0.205985 0.106 Uiso 1 1 calc R U . . .
H11B H 0.463372 1.013256 0.219239 0.106 Uiso 1 1 calc R U . . .
C12 C 0.5819(4) 0.9124(5) 0.20295(18) 0.127(2) Uani 1 1 d . . . . .
H12A H 0.580896 0.933896 0.172626 0.191 Uiso 1 1 calc R U . . .
H12B H 0.589091 0.841897 0.204105 0.191 Uiso 1 1 calc R U . . .
H12C H 0.645788 0.941932 0.219541 0.191 Uiso 1 1 calc R U . . .
C13 C 0.2118(3) 0.6235(3) 0.38846(13) 0.0574(10) Uani 1 1 d . . . . .
H13A H 0.203609 0.675962 0.409899 0.069 Uiso 1 1 calc R U . . .
H13B H 0.156202 0.635897 0.363850 0.069 Uiso 1 1 calc R U . . .
C14 C 0.1801(3) 0.5282(3) 0.40986(14) 0.0681(12) Uani 1 1 d . . . . .
H14A H 0.232732 0.515707 0.435369 0.082 Uiso 1 1 calc R U . . .
H14B H 0.187334 0.474651 0.388935 0.082 Uiso 1 1 calc R U . . .
C15 C 0.0584(3) 0.5311(3) 0.42456(16) 0.0787(13) Uani 1 1 d . . . . .
H15A H 0.052090 0.584722 0.445555 0.094 Uiso 1 1 calc R U . . .
H15B H 0.006601 0.545299 0.398971 0.094 Uiso 1 1 calc R U . . .
C16 C 0.0205(3) 0.4370(3) 0.44577(16) 0.0880(15) Uani 1 1 d . . . . .
H16A H 0.020791 0.384367 0.424513 0.132 Uiso 1 1 calc R U . . .
H16B H -0.055640 0.445252 0.455551 0.132 Uiso 1 1 calc R U . . .
H16C H 0.072279 0.421441 0.470750 0.132 Uiso 1 1 calc R U . . .
C17 C 0.3489(3) 0.5503(3) 0.33905(12) 0.0598(10) Uani 1 1 d . . . . .
H17A H 0.282345 0.546341 0.318233 0.072 Uiso 1 1 calc R U . . .
H17B H 0.354370 0.488408 0.355175 0.072 Uiso 1 1 calc R U . . .
C18 C 0.4543(3) 0.5620(3) 0.31338(13) 0.0727(12) Uani 1 1 d . . . . .
H18A H 0.521881 0.562746 0.333778 0.087 Uiso 1 1 calc R U . . .
H18B H 0.450728 0.624375 0.297652 0.087 Uiso 1 1 calc R U . . .
C19 C 0.4642(5) 0.4776(4) 0.28007(18) 0.115(2) Uani 1 1 d . . . . .
H19A H 0.457301 0.415562 0.295688 0.139 Uiso 1 1 calc R U . . .
H19B H 0.400032 0.481883 0.258117 0.139 Uiso 1 1 calc R U . . .
C20 C 0.5693(5) 0.4760(5) 0.2572(2) 0.147(3) Uani 1 1 d . . . . .
H20A H 0.571666 0.417445 0.239463 0.221 Uiso 1 1 calc R U . . .
H20B H 0.633792 0.476583 0.278590 0.221 Uiso 1 1 calc R U . . .
H20C H 0.572370 0.533000 0.238478 0.221 Uiso 1 1 calc R U . . .
C21 C 0.6565(3) 0.3745(3) 0.42722(12) 0.0513(8) Uani 1 1 d . . . . .
C22 C 0.7088(3) 0.4246(3) 0.39335(14) 0.0669(11) Uani 1 1 d . . . . .
H22 H 0.724386 0.390700 0.367619 0.080 Uiso 1 1 calc R U . . .
C23 C 0.7378(3) 0.5227(4) 0.39704(18) 0.0833(14) Uani 1 1 d . . . . .
H23 H 0.773648 0.553160 0.374017 0.100 Uiso 1 1 calc R U . . .
C24 C 0.7151(3) 0.5761(3) 0.43377(17) 0.0796(13) Uani 1 1 d . . . . .
H24 H 0.736221 0.642110 0.436213 0.096 Uiso 1 1 calc R U . . .
C25 C 0.6607(3) 0.5305(3) 0.46680(15) 0.0707(11) Uani 1 1 d . . . . .
H25 H 0.643320 0.565871 0.491911 0.085 Uiso 1 1 calc R U . . .
C26 C 0.6313(3) 0.4322(3) 0.46325(13) 0.0581(10) Uani 1 1 d . . . . .
H26 H 0.592795 0.403413 0.486027 0.070 Uiso 1 1 calc R U . . .
C27 C 0.7341(3) 0.2021(3) 0.45914(13) 0.0549(9) Uani 1 1 d . . . . .
C28 C 0.8093(3) 0.2505(3) 0.48913(15) 0.0654(11) Uani 1 1 d . . . . .
H28 H 0.804404 0.318833 0.490973 0.079 Uiso 1 1 calc R U . . .
C29 C 0.8908(4) 0.2030(4) 0.51637(16) 0.0828(14) Uani 1 1 d . . . . .
H29 H 0.938079 0.239983 0.535976 0.099 Uiso 1 1 calc R U . . .
C30 C 0.9038(4) 0.1037(4) 0.51525(17) 0.0875(14) Uani 1 1 d . . . . .
H30 H 0.958198 0.071971 0.534051 0.105 Uiso 1 1 calc R U . . .
C31 C 0.8338(4) 0.0514(4) 0.48537(19) 0.0907(14) Uani 1 1 d . . . . .
H31 H 0.841513 -0.016643 0.483437 0.109 Uiso 1 1 calc R U . . .
C32 C 0.7514(3) 0.0998(3) 0.45801(16) 0.0756(12) Uani 1 1 d . . . . .
H32 H 0.705704 0.062521 0.438018 0.091 Uiso 1 1 calc R U . . .
C33 C 0.5055(3) 0.2302(3) 0.44423(12) 0.0500(8) Uani 1 1 d . . . . .
C34 C 0.4795(3) 0.1452(3) 0.46688(12) 0.0541(9) Uani 1 1 d . . . . .
H34 H 0.538167 0.100315 0.473816 0.065 Uiso 1 1 calc R U . . .
C35 C 0.3701(3) 0.1237(3) 0.47975(14) 0.0658(11) Uani 1 1 d . . . . .
H35 H 0.356941 0.065264 0.494750 0.079 Uiso 1 1 calc R U . . .
C36 C 0.2812(4) 0.1882(3) 0.47044(15) 0.0699(12) Uani 1 1 d . . . . .
H36 H 0.207855 0.174554 0.479277 0.084 Uiso 1 1 calc R U . . .
C37 C 0.3027(4) 0.2732(3) 0.44786(17) 0.0761(13) Uani 1 1 d . . . . .
H37 H 0.243485 0.317430 0.440778 0.091 Uiso 1 1 calc R U . . .
C38 C 0.4126(3) 0.2932(3) 0.43562(15) 0.0703(12) Uani 1 1 d . . . . .
H38 H 0.425137 0.351945 0.420810 0.084 Uiso 1 1 calc R U . . .
C39 C 0.6368(4) 0.2133(3) 0.37495(14) 0.0661(11) Uani 1 1 d . . . . .
C40 C 0.5433(4) 0.2200(3) 0.34416(15) 0.0781(13) Uani 1 1 d . . . . .
H40 H 0.473796 0.243680 0.353335 0.094 Uiso 1 1 calc R U . . .
C41 C 0.5509(5) 0.1918(4) 0.29939(17) 0.0971(16) Uani 1 1 d . . . . .
H41 H 0.487298 0.198734 0.279501 0.117 Uiso 1 1 calc R U . . .
C42 C 0.6496(6) 0.1550(5) 0.2852(2) 0.122(2) Uani 1 1 d . . . . .
H42 H 0.654244 0.135718 0.255822 0.147 Uiso 1 1 calc R U . . .
C43 C 0.7421(6) 0.1465(5) 0.3145(2) 0.133(2) Uani 1 1 d . . . . .
H43 H 0.810632 0.121701 0.304960 0.160 Uiso 1 1 calc R U . . .
C44 C 0.7357(5) 0.1742(4) 0.35811(17) 0.1069(17) Uani 1 1 d . . . . .
H44 H 0.800555 0.166446 0.377304 0.128 Uiso 1 1 calc R U . . .
B1 B 0.6335(4) 0.2549(3) 0.42653(16) 0.0547(9) Uani 1 1 d . . . . .
O3 O 0.6905(13) 0.802(3) 0.3657(9) 0.087(3) Uani 0.508(17) 1 d D . P A 1
C45 C 0.7389(12) 0.7777(15) 0.3245(5) 0.0929(19) Uani 0.508(17) 1 d D . P A 1
H45A H 0.734353 0.833784 0.304562 0.111 Uiso 0.508(17) 1 calc R U P A 1
H45B H 0.697624 0.722987 0.310297 0.111 Uiso 0.508(17) 1 calc R U P A 1
C46 C 0.8624(12) 0.7498(17) 0.3354(7) 0.108(3) Uani 0.508(17) 1 d D . P A 1
H46A H 0.870329 0.680307 0.342451 0.130 Uiso 0.508(17) 1 calc R U P A 1
H46B H 0.910405 0.765992 0.311305 0.130 Uiso 0.508(17) 1 calc R U P A 1
C47 C 0.8890(10) 0.8108(15) 0.3739(5) 0.108(3) Uani 0.508(17) 1 d D . P A 1
H47A H 0.932034 0.772886 0.396468 0.130 Uiso 0.508(17) 1 calc R U P A 1
H47B H 0.935883 0.866236 0.365748 0.130 Uiso 0.508(17) 1 calc R U P A 1
C48 C 0.7845(11) 0.8461(12) 0.3910(5) 0.0929(19) Uani 0.508(17) 1 d D . P A 1
H48A H 0.781824 0.828375 0.422081 0.111 Uiso 0.508(17) 1 calc R U P A 1
H48B H 0.780337 0.917374 0.388590 0.111 Uiso 0.508(17) 1 calc R U P A 1
O3A O 0.6759(13) 0.809(3) 0.3614(9) 0.087(3) Uani 0.492(17) 1 d D . P A 2
C45A C 0.7280(12) 0.7565(16) 0.3268(6) 0.0929(19) Uani 0.492(17) 1 d D . P A 2
H45C H 0.700748 0.780470 0.297772 0.111 Uiso 0.492(17) 1 calc R U P A 2
H45D H 0.713493 0.686269 0.328573 0.111 Uiso 0.492(17) 1 calc R U P A 2
C46A C 0.8537(12) 0.7797(16) 0.3364(7) 0.108(3) Uani 0.492(17) 1 d D . P A 2
H46C H 0.892354 0.723234 0.350290 0.130 Uiso 0.492(17) 1 calc R U P A 2
H46D H 0.889308 0.793865 0.308940 0.130 Uiso 0.492(17) 1 calc R U P A 2
C47A C 0.8648(11) 0.8630(15) 0.3654(5) 0.108(3) Uani 0.492(17) 1 d D . P A 2
H47C H 0.885249 0.921638 0.349230 0.130 Uiso 0.492(17) 1 calc R U P A 2
H47D H 0.922911 0.851361 0.389205 0.130 Uiso 0.492(17) 1 calc R U P A 2
C48A C 0.7514(11) 0.8737(12) 0.3828(5) 0.0929(19) Uani 0.492(17) 1 d D . P A 2
H48C H 0.756144 0.860290 0.414460 0.111 Uiso 0.492(17) 1 calc R U P A 2
H48D H 0.724149 0.940703 0.378290 0.111 Uiso 0.492(17) 1 calc R U P A 2
O1 O 0.1252(2) 0.7596(2) 0.29827(10) 0.1104(11) Uani 0.927(5) 1 d D . P B 3
O2 O 0.2616(2) 0.72446(19) 0.25891(10) 0.1104(11) Uani 0.927(5) 1 d D . P B 3
N1 N 0.2260(2) 0.74938(12) 0.29371(9) 0.0658(10) Uani 0.927(5) 1 d D . P B 3
O1A O 0.212(2) 0.7564(2) 0.3030(4) 0.1104(11) Uani 0.073(5) 1 d D . P B 4
O2A O 0.3248(16) 0.7170(4) 0.2544(5) 0.1104(11) Uani 0.073(5) 1 d D . P B 4
N1A N 0.2172(15) 0.7295(3) 0.2618(4) 0.0658(10) Uani 0.073(5) 1 d D . P B 4
 
loop_
 _atom_site_aniso_label
 _atom_site_aniso_U_11
 _atom_site_aniso_U_22
 _atom_site_aniso_U_33
 _atom_site_aniso_U_23
 _atom_site_aniso_U_13
 _atom_site_aniso_U_12
Pd1 0.04782(19) 0.0499(2) 0.0449(2) 0.00129(15) 0.00061(14) -0.00187(15)
N2 0.0606(17) 0.053(2) 0.0549(17) 0.0048(15) 0.0002(13) -0.0003(14)
N3 0.0488(16) 0.0532(16) 0.0414(16) -0.0025(12) -0.0016(13) -0.0060(14)
N4 0.0485(15) 0.0465(17) 0.0530(18) -0.0019(13) 0.0016(12) -0.0032(14)
C1 0.077(2) 0.053(2) 0.066(2) 0.0015(18) -0.0087(18) -0.008(2)
C2 0.071(2) 0.0532(19) 0.060(2) -0.0026(17) -0.0077(19) -0.002(2)
C3 0.052(2) 0.060(2) 0.040(2) 0.0021(14) -0.0021(16) -0.0031(18)
C4 0.0512(19) 0.054(2) 0.051(2) 0.0043(16) 0.0019(15) 0.0001(18)
C5 0.072(2) 0.064(2) 0.067(3) -0.004(2) 0.007(2) 0.010(2)
C6 0.104(3) 0.064(2) 0.103(4) -0.005(3) 0.000(3) 0.020(2)
C7 0.104(3) 0.097(4) 0.147(5) -0.037(4) -0.008(3) 0.036(3)
C8 0.154(6) 0.098(4) 0.259(9) -0.045(5) -0.025(6) 0.048(4)
C9 0.071(2) 0.063(3) 0.058(2) 0.013(2) 0.0009(18) -0.002(2)
C10 0.074(3) 0.075(3) 0.064(2) 0.012(2) 0.007(2) -0.002(2)
C11 0.097(3) 0.105(4) 0.066(2) 0.012(3) 0.016(2) -0.004(3)
C12 0.103(4) 0.180(6) 0.103(4) -0.011(4) 0.036(3) -0.008(4)
C13 0.0476(17) 0.060(2) 0.064(3) 0.0069(19) 0.0024(17) -0.0028(17)
C14 0.061(2) 0.066(3) 0.079(3) 0.013(2) 0.012(2) -0.0050(19)
C15 0.060(2) 0.081(3) 0.097(4) 0.007(3) 0.020(2) -0.011(2)
C16 0.073(3) 0.086(3) 0.108(4) 0.012(3) 0.028(3) -0.011(2)
C17 0.069(2) 0.050(2) 0.060(2) -0.0061(17) 0.0014(18) -0.0023(19)
C18 0.075(3) 0.082(3) 0.062(3) -0.008(2) 0.008(2) 0.008(2)
C19 0.130(4) 0.105(4) 0.116(4) -0.038(3) 0.050(3) -0.003(3)
C20 0.161(5) 0.147(6) 0.142(6) -0.034(5) 0.081(5) 0.002(4)
C21 0.048(2) 0.0513(18) 0.054(2) 0.0039(15) -0.0067(16) -0.0003(16)
C22 0.060(2) 0.071(2) 0.070(3) 0.012(2) 0.007(2) -0.007(2)
C23 0.060(3) 0.070(2) 0.121(4) 0.023(2) 0.012(3) -0.007(2)
C24 0.060(3) 0.052(3) 0.125(4) 0.017(2) -0.010(2) -0.002(2)
C25 0.072(3) 0.051(2) 0.086(3) -0.001(2) -0.016(2) 0.004(2)
C26 0.069(2) 0.051(2) 0.054(2) 0.0050(17) -0.0014(19) 0.0027(19)
C27 0.051(2) 0.052(2) 0.063(2) 0.0052(17) 0.0124(15) 0.0017(16)
C28 0.059(2) 0.061(3) 0.076(3) -0.002(2) -0.0013(17) 0.0114(18)
C29 0.072(3) 0.083(3) 0.091(3) -0.002(3) -0.014(2) 0.019(2)
C30 0.063(3) 0.082(3) 0.117(4) 0.017(3) 0.000(2) 0.022(2)
C31 0.065(3) 0.069(3) 0.137(4) 0.017(3) 0.002(2) 0.010(2)
C32 0.059(2) 0.052(2) 0.115(4) -0.001(2) 0.000(2) -0.0002(19)
C33 0.0551(17) 0.044(2) 0.051(2) -0.0022(16) -0.0021(16) -0.0021(14)
C34 0.0615(19) 0.048(2) 0.052(2) 0.0024(17) 0.0008(18) -0.0006(17)
C35 0.066(2) 0.061(3) 0.071(3) 0.011(2) 0.005(2) -0.0050(17)
C36 0.061(2) 0.063(3) 0.086(3) -0.001(2) 0.009(2) -0.0021(18)
C37 0.058(2) 0.056(3) 0.114(4) 0.005(2) 0.003(2) 0.008(2)
C38 0.0615(19) 0.052(3) 0.097(3) 0.015(2) 0.003(2) 0.0045(17)
C39 0.084(3) 0.060(3) 0.056(2) -0.0026(19) 0.0133(16) -0.011(2)
C40 0.103(3) 0.068(3) 0.062(2) 0.012(2) -0.001(2) -0.024(3)
C41 0.152(4) 0.076(4) 0.062(2) 0.009(2) -0.008(3) -0.034(3)
C42 0.188(5) 0.108(5) 0.072(4) -0.008(4) 0.021(3) -0.018(4)
C43 0.163(5) 0.164(6) 0.076(3) -0.028(4) 0.038(3) 0.024(5)
C44 0.110(3) 0.143(5) 0.071(3) -0.018(3) 0.027(3) 0.018(3)
B1 0.0567(19) 0.052(2) 0.056(2) -0.0004(18) 0.0056(17) -0.0004(17)
O3 0.069(3) 0.094(4) 0.096(4) -0.006(4) 0.009(3) -0.002(4)
C45 0.084(3) 0.097(5) 0.097(3) -0.014(3) 0.004(2) 0.001(2)
C46 0.080(3) 0.108(8) 0.137(4) -0.009(4) 0.011(2) 0.001(3)
C47 0.080(3) 0.108(8) 0.137(4) -0.009(4) 0.011(2) 0.001(3)
C48 0.084(3) 0.097(5) 0.097(3) -0.014(3) 0.004(2) 0.001(2)
O3A 0.069(3) 0.094(4) 0.096(4) -0.006(4) 0.009(3) -0.002(4)
C45A 0.084(3) 0.097(5) 0.097(3) -0.014(3) 0.004(2) 0.001(2)
C46A 0.080(3) 0.108(8) 0.137(4) -0.009(4) 0.011(2) 0.001(3)
C47A 0.080(3) 0.108(8) 0.137(4) -0.009(4) 0.011(2) 0.001(3)
C48A 0.084(3) 0.097(5) 0.097(3) -0.014(3) 0.004(2) 0.001(2)
O1 0.0666(17) 0.190(3) 0.0723(15) -0.0250(16) -0.0143(13) 0.0020(15)
O2 0.0666(17) 0.190(3) 0.0723(15) -0.0250(16) -0.0143(13) 0.0020(15)
N1 0.0659(17) 0.072(2) 0.0582(18) 0.0095(17) -0.0112(17) -0.0037(17)
O1A 0.0666(17) 0.190(3) 0.0723(15) -0.0250(16) -0.0143(13) 0.0020(15)
O2A 0.0666(17) 0.190(3) 0.0723(15) -0.0250(16) -0.0143(13) 0.0020(15)
N1A 0.0659(17) 0.072(2) 0.0582(18) 0.0095(17) -0.0112(17) -0.0037(17)
 
_geom_special_details
;
 All esds (except the esd in the dihedral angle between two l.s. planes)
 are estimated using the full covariance matrix.  The cell esds are taken
 into account individually in the estimation of esds in distances, angles
 and torsion angles; correlations between esds in cell parameters are only
 used when they are defined by crystal symmetry.  An approximate (isotropic)
 treatment of cell esds is used for estimating esds involving l.s. planes.
;
 
loop_
 _geom_bond_atom_site_label_1
 _geom_bond_atom_site_label_2
 _geom_bond_distance
 _geom_bond_site_symmetry_2
 _geom_bond_publ_flag
Pd1 O1A 1.94(2) . ?
Pd1 N3 2.021(3) . ?
Pd1 N1 2.039(2) . ?
Pd1 N4 2.090(3) . ?
Pd1 N2 2.094(3) . ?
N2 C9 1.493(4) . ?
N2 C1 1.514(5) . ?
N2 C5 1.516(4) . ?
N3 C2 1.480(5) . ?
N3 C3 1.497(4) . ?
N3 H3 0.9800 . ?
N4 C17 1.492(4) . ?
N4 C13 1.515(4) . ?
N4 C4 1.517(4) . ?
C1 C2 1.506(5) . ?
C1 H1A 0.9700 . ?
C1 H1B 0.9700 . ?
C2 H2A 0.9700 . ?
C2 H2B 0.9700 . ?
C3 C4 1.496(5) . ?
C3 H3A 0.9700 . ?
C3 H3B 0.9700 . ?
C4 H4A 0.9700 . ?
C4 H4B 0.9700 . ?
C5 C6 1.515(5) . ?
C5 H5A 0.9700 . ?
C5 H5B 0.9700 . ?
C6 C7 1.512(6) . ?
C6 H6A 0.9700 . ?
C6 H6B 0.9700 . ?
C7 C8 1.485(7) . ?
C7 H7A 0.9700 . ?
C7 H7B 0.9700 . ?
C8 H8A 0.9600 . ?
C8 H8B 0.9600 . ?
C8 H8C 0.9600 . ?
C9 C10 1.498(5) . ?
C9 H9A 0.9700 . ?
C9 H9B 0.9700 . ?
C10 C11 1.526(5) . ?
C10 H10A 0.9700 . ?
C10 H10B 0.9700 . ?
C11 C12 1.494(6) . ?
C11 H11A 0.9700 . ?
C11 H11B 0.9700 . ?
C12 H12A 0.9600 . ?
C12 H12B 0.9600 . ?
C12 H12C 0.9600 . ?
C13 C14 1.501(5) . ?
C13 H13A 0.9700 . ?
C13 H13B 0.9700 . ?
C14 C15 1.514(5) . ?
C14 H14A 0.9700 . ?
C14 H14B 0.9700 . ?
C15 C16 1.507(5) . ?
C15 H15A 0.9700 . ?
C15 H15B 0.9700 . ?
C16 H16A 0.9600 . ?
C16 H16B 0.9600 . ?
C16 H16C 0.9600 . ?
C17 C18 1.501(5) . ?
C17 H17A 0.9700 . ?
C17 H17B 0.9700 . ?
C18 C19 1.533(6) . ?
C18 H18A 0.9700 . ?
C18 H18B 0.9700 . ?
C19 C20 1.444(6) . ?
C19 H19A 0.9700 . ?
C19 H19B 0.9700 . ?
C20 H20A 0.9600 . ?
C20 H20B 0.9600 . ?
C20 H20C 0.9600 . ?
C21 C26 1.386(5) . ?
C21 C22 1.399(5) . ?
C21 B1 1.644(6) . ?
C22 C23 1.375(6) . ?
C22 H22 0.9300 . ?
C23 C24 1.364(6) . ?
C23 H23 0.9300 . ?
C24 C25 1.363(5) . ?
C24 H24 0.9300 . ?
C25 C26 1.379(5) . ?
C25 H25 0.9300 . ?
C26 H26 0.9300 . ?
C27 C28 1.386(6) . ?
C27 C32 1.403(5) . ?
C27 B1 1.648(6) . ?
C28 C29 1.378(6) . ?
C28 H28 0.9300 . ?
C29 C30 1.357(6) . ?
C29 H29 0.9300 . ?
C30 C31 1.375(6) . ?
C30 H30 0.9300 . ?
C31 C32 1.392(6) . ?
C31 H31 0.9300 . ?
C32 H32 0.9300 . ?
C33 C34 1.384(5) . ?
C33 C38 1.391(5) . ?
C33 B1 1.651(6) . ?
C34 C35 1.388(5) . ?
C34 H34 0.9300 . ?
C35 C36 1.373(5) . ?
C35 H35 0.9300 . ?
C36 C37 1.370(5) . ?
C36 H36 0.9300 . ?
C37 C38 1.383(5) . ?
C37 H37 0.9300 . ?
C38 H38 0.9300 . ?
C39 C40 1.392(6) . ?
C39 C44 1.394(6) . ?
C39 B1 1.658(6) . ?
C40 C41 1.412(6) . ?
C40 H40 0.9300 . ?
C41 C42 1.349(7) . ?
C41 H41 0.9300 . ?
C42 C43 1.356(8) . ?
C42 H42 0.9300 . ?
C43 C44 1.375(7) . ?
C43 H43 0.9300 . ?
C44 H44 0.9300 . ?
O3 C48 1.429(11) . ?
O3 C45 1.435(14) . ?
C45 C46 1.506(14) . ?
C45 H45A 0.9700 . ?
C45 H45B 0.9700 . ?
C46 C47 1.443(12) . ?
C46 H46A 0.9700 . ?
C46 H46B 0.9700 . ?
C47 C48 1.436(10) . ?
C47 H47A 0.9700 . ?
C47 H47B 0.9700 . ?
C48 H48A 0.9700 . ?
C48 H48B 0.9700 . ?
O3A C48A 1.378(13) . ?
O3A C45A 1.427(12) . ?
C45A C46A 1.511(13) . ?
C45A H45C 0.9700 . ?
C45A H45D 0.9700 . ?
C46A C47A 1.430(12) . ?
C46A H46C 0.9700 . ?
C46A H46D 0.9700 . ?
C47A C48A 1.461(11) . ?
C47A H47C 0.9700 . ?
C47A H47D 0.9700 . ?
C48A H48C 0.9700 . ?
C48A H48D 0.9700 . ?
O1 N1 1.2008(10) . ?
O2 N1 1.2014(10) . ?
O1A N1A 1.3001(10) . ?
O2A N1A 1.3001(10) . ?
 
loop_
 _geom_angle_atom_site_label_1
 _geom_angle_atom_site_label_2
 _geom_angle_atom_site_label_3
 _geom_angle
 _geom_angle_site_symmetry_1
 _geom_angle_site_symmetry_3
 _geom_angle_publ_flag
O1A Pd1 N3 171.4(4) . . ?
N3 Pd1 N1 178.86(12) . . ?
O1A Pd1 N4 93.73(10) . . ?
N3 Pd1 N4 85.30(11) . . ?
N1 Pd1 N4 94.26(9) . . ?
O1A Pd1 N2 94.26(11) . . ?
N3 Pd1 N2 85.17(12) . . ?
N1 Pd1 N2 95.44(10) . . ?
N4 Pd1 N2 166.42(11) . . ?
C9 N2 C1 111.3(3) . . ?
C9 N2 C5 109.7(3) . . ?
C1 N2 C5 110.3(3) . . ?
C9 N2 Pd1 115.2(2) . . ?
C1 N2 Pd1 105.0(2) . . ?
C5 N2 Pd1 105.1(2) . . ?
C2 N3 C3 116.5(3) . . ?
C2 N3 Pd1 107.9(2) . . ?
C3 N3 Pd1 107.1(2) . . ?
C2 N3 H3 108.4 . . ?
C3 N3 H3 108.4 . . ?
Pd1 N3 H3 108.4 . . ?
C17 N4 C13 110.0(3) . . ?
C17 N4 C4 109.1(3) . . ?
C13 N4 C4 110.5(3) . . ?
C17 N4 Pd1 116.3(2) . . ?
C13 N4 Pd1 105.0(2) . . ?
C4 N4 Pd1 105.8(2) . . ?
C2 C1 N2 110.7(3) . . ?
C2 C1 H1A 109.5 . . ?
N2 C1 H1A 109.5 . . ?
C2 C1 H1B 109.5 . . ?
N2 C1 H1B 109.5 . . ?
H1A C1 H1B 108.1 . . ?
N3 C2 C1 106.3(3) . . ?
N3 C2 H2A 110.5 . . ?
C1 C2 H2A 110.5 . . ?
N3 C2 H2B 110.5 . . ?
C1 C2 H2B 110.5 . . ?
H2A C2 H2B 108.7 . . ?
C4 C3 N3 107.2(3) . . ?
C4 C3 H3A 110.3 . . ?
N3 C3 H3A 110.3 . . ?
C4 C3 H3B 110.3 . . ?
N3 C3 H3B 110.3 . . ?
H3A C3 H3B 108.5 . . ?
C3 C4 N4 110.3(3) . . ?
C3 C4 H4A 109.6 . . ?
N4 C4 H4A 109.6 . . ?
C3 C4 H4B 109.6 . . ?
N4 C4 H4B 109.6 . . ?
H4A C4 H4B 108.1 . . ?
C6 C5 N2 117.0(3) . . ?
C6 C5 H5A 108.0 . . ?
N2 C5 H5A 108.0 . . ?
C6 C5 H5B 108.0 . . ?
N2 C5 H5B 108.0 . . ?
H5A C5 H5B 107.3 . . ?
C7 C6 C5 111.4(4) . . ?
C7 C6 H6A 109.4 . . ?
C5 C6 H6A 109.4 . . ?
C7 C6 H6B 109.4 . . ?
C5 C6 H6B 109.4 . . ?
H6A C6 H6B 108.0 . . ?
C8 C7 C6 111.6(5) . . ?
C8 C7 H7A 109.3 . . ?
C6 C7 H7A 109.3 . . ?
C8 C7 H7B 109.3 . . ?
C6 C7 H7B 109.3 . . ?
H7A C7 H7B 108.0 . . ?
C7 C8 H8A 109.5 . . ?
C7 C8 H8B 109.5 . . ?
H8A C8 H8B 109.5 . . ?
C7 C8 H8C 109.5 . . ?
H8A C8 H8C 109.5 . . ?
H8B C8 H8C 109.5 . . ?
N2 C9 C10 114.8(3) . . ?
N2 C9 H9A 108.6 . . ?
C10 C9 H9A 108.6 . . ?
N2 C9 H9B 108.6 . . ?
C10 C9 H9B 108.6 . . ?
H9A C9 H9B 107.6 . . ?
C9 C10 C11 111.3(3) . . ?
C9 C10 H10A 109.4 . . ?
C11 C10 H10A 109.4 . . ?
C9 C10 H10B 109.4 . . ?
C11 C10 H10B 109.4 . . ?
H10A C10 H10B 108.0 . . ?
C12 C11 C10 113.4(4) . . ?
C12 C11 H11A 108.9 . . ?
C10 C11 H11A 108.9 . . ?
C12 C11 H11B 108.9 . . ?
C10 C11 H11B 108.9 . . ?
H11A C11 H11B 107.7 . . ?
C11 C12 H12A 109.5 . . ?
C11 C12 H12B 109.5 . . ?
H12A C12 H12B 109.5 . . ?
C11 C12 H12C 109.5 . . ?
H12A C12 H12C 109.5 . . ?
H12B C12 H12C 109.5 . . ?
C14 C13 N4 117.7(3) . . ?
C14 C13 H13A 107.9 . . ?
N4 C13 H13A 107.9 . . ?
C14 C13 H13B 107.9 . . ?
N4 C13 H13B 107.9 . . ?
H13A C13 H13B 107.2 . . ?
C13 C14 C15 111.4(3) . . ?
C13 C14 H14A 109.4 . . ?
C15 C14 H14A 109.4 . . ?
C13 C14 H14B 109.4 . . ?
C15 C14 H14B 109.4 . . ?
H14A C14 H14B 108.0 . . ?
C16 C15 C14 114.0(4) . . ?
C16 C15 H15A 108.7 . . ?
C14 C15 H15A 108.7 . . ?
C16 C15 H15B 108.7 . . ?
C14 C15 H15B 108.7 . . ?
H15A C15 H15B 107.6 . . ?
C15 C16 H16A 109.5 . . ?
C15 C16 H16B 109.5 . . ?
H16A C16 H16B 109.5 . . ?
C15 C16 H16C 109.5 . . ?
H16A C16 H16C 109.5 . . ?
H16B C16 H16C 109.5 . . ?
N4 C17 C18 114.3(3) . . ?
N4 C17 H17A 108.7 . . ?
C18 C17 H17A 108.7 . . ?
N4 C17 H17B 108.7 . . ?
C18 C17 H17B 108.7 . . ?
H17A C17 H17B 107.6 . . ?
C17 C18 C19 110.9(4) . . ?
C17 C18 H18A 109.5 . . ?
C19 C18 H18A 109.5 . . ?
C17 C18 H18B 109.5 . . ?
C19 C18 H18B 109.5 . . ?
H18A C18 H18B 108.1 . . ?
C20 C19 C18 115.1(5) . . ?
C20 C19 H19A 108.5 . . ?
C18 C19 H19A 108.5 . . ?
C20 C19 H19B 108.5 . . ?
C18 C19 H19B 108.5 . . ?
H19A C19 H19B 107.5 . . ?
C19 C20 H20A 109.5 . . ?
C19 C20 H20B 109.5 . . ?
H20A C20 H20B 109.5 . . ?
C19 C20 H20C 109.5 . . ?
H20A C20 H20C 109.5 . . ?
H20B C20 H20C 109.5 . . ?
C26 C21 C22 115.0(4) . . ?
C26 C21 B1 121.7(3) . . ?
C22 C21 B1 123.3(3) . . ?
C23 C22 C21 121.8(4) . . ?
C23 C22 H22 119.1 . . ?
C21 C22 H22 119.1 . . ?
C24 C23 C22 121.4(5) . . ?
C24 C23 H23 119.3 . . ?
C22 C23 H23 119.3 . . ?
C25 C24 C23 118.4(5) . . ?
C25 C24 H24 120.8 . . ?
C23 C24 H24 120.8 . . ?
C24 C25 C26 120.5(4) . . ?
C24 C25 H25 119.8 . . ?
C26 C25 H25 119.8 . . ?
C25 C26 C21 122.9(4) . . ?
C25 C26 H26 118.6 . . ?
C21 C26 H26 118.6 . . ?
C28 C27 C32 113.5(4) . . ?
C28 C27 B1 125.6(4) . . ?
C32 C27 B1 120.9(4) . . ?
C29 C28 C27 123.6(4) . . ?
C29 C28 H28 118.2 . . ?
C27 C28 H28 118.2 . . ?
C30 C29 C28 121.6(5) . . ?
C30 C29 H29 119.2 . . ?
C28 C29 H29 119.2 . . ?
C29 C30 C31 117.7(5) . . ?
C29 C30 H30 121.1 . . ?
C31 C30 H30 121.1 . . ?
C30 C31 C32 120.4(5) . . ?
C30 C31 H31 119.8 . . ?
C32 C31 H31 119.8 . . ?
C31 C32 C27 123.2(5) . . ?
C31 C32 H32 118.4 . . ?
C27 C32 H32 118.4 . . ?
C34 C33 C38 114.3(3) . . ?
C34 C33 B1 124.0(3) . . ?
C38 C33 B1 121.7(4) . . ?
C33 C34 C35 123.1(4) . . ?
C33 C34 H34 118.4 . . ?
C35 C34 H34 118.4 . . ?
C36 C35 C34 120.3(4) . . ?
C36 C35 H35 119.8 . . ?
C34 C35 H35 119.8 . . ?
C37 C36 C35 118.6(4) . . ?
C37 C36 H36 120.7 . . ?
C35 C36 H36 120.7 . . ?
C36 C37 C38 120.0(4) . . ?
C36 C37 H37 120.0 . . ?
C38 C37 H37 120.0 . . ?
C37 C38 C33 123.7(4) . . ?
C37 C38 H38 118.2 . . ?
C33 C38 H38 118.2 . . ?
C40 C39 C44 114.4(4) . . ?
C40 C39 B1 122.8(4) . . ?
C44 C39 B1 122.7(4) . . ?
C39 C40 C41 121.9(5) . . ?
C39 C40 H40 119.1 . . ?
C41 C40 H40 119.1 . . ?
C42 C41 C40 120.6(6) . . ?
C42 C41 H41 119.7 . . ?
C40 C41 H41 119.7 . . ?
C41 C42 C43 119.0(6) . . ?
C41 C42 H42 120.5 . . ?
C43 C42 H42 120.5 . . ?
C42 C43 C44 120.9(6) . . ?
C42 C43 H43 119.6 . . ?
C44 C43 H43 119.6 . . ?
C43 C44 C39 123.2(6) . . ?
C43 C44 H44 118.4 . . ?
C39 C44 H44 118.4 . . ?
C21 B1 C27 108.1(3) . . ?
C21 B1 C33 110.3(3) . . ?
C27 B1 C33 110.1(3) . . ?
C21 B1 C39 109.5(3) . . ?
C27 B1 C39 110.8(3) . . ?
C33 B1 C39 108.0(3) . . ?
C48 O3 C45 103.3(10) . . ?
O3 C45 C46 106.9(14) . . ?
O3 C45 H45A 110.3 . . ?
C46 C45 H45A 110.3 . . ?
O3 C45 H45B 110.3 . . ?
C46 C45 H45B 110.3 . . ?
H45A C45 H45B 108.6 . . ?
C47 C46 C45 100.8(9) . . ?
C47 C46 H46A 111.6 . . ?
C45 C46 H46A 111.6 . . ?
C47 C46 H46B 111.6 . . ?
C45 C46 H46B 111.6 . . ?
H46A C46 H46B 109.4 . . ?
C48 C47 C46 109.7(9) . . ?
C48 C47 H47A 109.7 . . ?
C46 C47 H47A 109.7 . . ?
C48 C47 H47B 109.7 . . ?
C46 C47 H47B 109.7 . . ?
H47A C47 H47B 108.2 . . ?
O3 C48 C47 107.9(9) . . ?
O3 C48 H48A 110.1 . . ?
C47 C48 H48A 110.1 . . ?
O3 C48 H48B 110.1 . . ?
C47 C48 H48B 110.1 . . ?
H48A C48 H48B 108.4 . . ?
C48A O3A C45A 111.8(10) . . ?
O3A C45A C46A 102.0(9) . . ?
O3A C45A H45C 111.4 . . ?
C46A C45A H45C 111.4 . . ?
O3A C45A H45D 111.4 . . ?
C46A C45A H45D 111.4 . . ?
H45C C45A H45D 109.2 . . ?
C47A C46A C45A 109.4(10) . . ?
C47A C46A H46C 109.8 . . ?
C45A C46A H46C 109.8 . . ?
C47A C46A H46D 109.8 . . ?
C45A C46A H46D 109.8 . . ?
H46C C46A H46D 108.2 . . ?
C46A C47A C48A 104.4(10) . . ?
C46A C47A H47C 110.9 . . ?
C48A C47A H47C 110.9 . . ?
C46A C47A H47D 110.9 . . ?
C48A C47A H47D 110.9 . . ?
H47C C47A H47D 108.9 . . ?
O3A C48A C47A 109.6(9) . . ?
O3A C48A H48C 109.8 . . ?
C47A C48A H48C 109.8 . . ?
O3A C48A H48D 109.8 . . ?
C47A C48A H48D 109.8 . . ?
H48C C48A H48D 108.2 . . ?
O1 N1 O2 121.76(15) . . ?
O1 N1 Pd1 119.2(2) . . ?
O2 N1 Pd1 119.1(2) . . ?
N1A O1A Pd1 127.0(10) . . ?
O1A N1A O2A 107.72(12) . . ?
 
loop_
 _geom_torsion_atom_site_label_1
 _geom_torsion_atom_site_label_2
 _geom_torsion_atom_site_label_3
 _geom_torsion_atom_site_label_4
 _geom_torsion
 _geom_torsion_site_symmetry_1
 _geom_torsion_site_symmetry_2
 _geom_torsion_site_symmetry_3
 _geom_torsion_site_symmetry_4
 _geom_torsion_publ_flag
C9 N2 C1 C2 -160.5(3) . . . . ?
C5 N2 C1 C2 77.5(4) . . . . ?
Pd1 N2 C1 C2 -35.3(3) . . . . ?
C3 N3 C2 C1 -166.7(3) . . . . ?
Pd1 N3 C2 C1 -46.3(3) . . . . ?
N2 C1 C2 N3 55.2(4) . . . . ?
C2 N3 C3 C4 167.5(3) . . . . ?
Pd1 N3 C3 C4 46.7(3) . . . . ?
N3 C3 C4 N4 -54.3(3) . . . . ?
C17 N4 C4 C3 159.5(3) . . . . ?
C13 N4 C4 C3 -79.4(3) . . . . ?
Pd1 N4 C4 C3 33.7(3) . . . . ?
C9 N2 C5 C6 -56.8(5) . . . . ?
C1 N2 C5 C6 66.1(5) . . . . ?
Pd1 N2 C5 C6 178.8(3) . . . . ?
N2 C5 C6 C7 -178.3(4) . . . . ?
C5 C6 C7 C8 -173.3(5) . . . . ?
C1 N2 C9 C10 66.2(4) . . . . ?
C5 N2 C9 C10 -171.5(3) . . . . ?
Pd1 N2 C9 C10 -53.1(4) . . . . ?
N2 C9 C10 C11 172.5(4) . . . . ?
C9 C10 C11 C12 171.4(4) . . . . ?
C17 N4 C13 C14 55.9(4) . . . . ?
C4 N4 C13 C14 -64.6(4) . . . . ?
Pd1 N4 C13 C14 -178.3(3) . . . . ?
N4 C13 C14 C15 -178.9(3) . . . . ?
C13 C14 C15 C16 179.2(4) . . . . ?
C13 N4 C17 C18 168.9(3) . . . . ?
C4 N4 C17 C18 -69.7(4) . . . . ?
Pd1 N4 C17 C18 49.7(4) . . . . ?
N4 C17 C18 C19 -177.9(4) . . . . ?
C17 C18 C19 C20 -173.4(5) . . . . ?
C26 C21 C22 C23 3.2(6) . . . . ?
B1 C21 C22 C23 -173.0(4) . . . . ?
C21 C22 C23 C24 -1.1(7) . . . . ?
C22 C23 C24 C25 -1.1(7) . . . . ?
C23 C24 C25 C26 1.0(6) . . . . ?
C24 C25 C26 C21 1.3(6) . . . . ?
C22 C21 C26 C25 -3.3(5) . . . . ?
B1 C21 C26 C25 173.0(4) . . . . ?
C32 C27 C28 C29 -2.0(6) . . . . ?
B1 C27 C28 C29 178.7(4) . . . . ?
C27 C28 C29 C30 0.7(7) . . . . ?
C28 C29 C30 C31 1.0(7) . . . . ?
C29 C30 C31 C32 -1.1(7) . . . . ?
C30 C31 C32 C27 -0.4(7) . . . . ?
C28 C27 C32 C31 1.9(6) . . . . ?
B1 C27 C32 C31 -178.8(4) . . . . ?
C38 C33 C34 C35 0.4(6) . . . . ?
B1 C33 C34 C35 -177.0(4) . . . . ?
C33 C34 C35 C36 -0.4(6) . . . . ?
C34 C35 C36 C37 0.7(7) . . . . ?
C35 C36 C37 C38 -1.1(7) . . . . ?
C36 C37 C38 C33 1.2(8) . . . . ?
C34 C33 C38 C37 -0.8(6) . . . . ?
B1 C33 C38 C37 176.7(4) . . . . ?
C44 C39 C40 C41 -1.8(6) . . . . ?
B1 C39 C40 C41 174.5(4) . . . . ?
C39 C40 C41 C42 1.6(8) . . . . ?
C40 C41 C42 C43 -0.8(9) . . . . ?
C41 C42 C43 C44 0.5(11) . . . . ?
C42 C43 C44 C39 -0.9(10) . . . . ?
C40 C39 C44 C43 1.5(8) . . . . ?
B1 C39 C44 C43 -174.8(5) . . . . ?
C26 C21 B1 C27 -75.1(4) . . . . ?
C22 C21 B1 C27 100.9(4) . . . . ?
C26 C21 B1 C33 45.3(5) . . . . ?
C22 C21 B1 C33 -138.7(4) . . . . ?
C26 C21 B1 C39 164.0(4) . . . . ?
C22 C21 B1 C39 -20.0(5) . . . . ?
C28 C27 B1 C21 12.8(5) . . . . ?
C32 C27 B1 C21 -166.4(3) . . . . ?
C28 C27 B1 C33 -107.7(4) . . . . ?
C32 C27 B1 C33 73.1(4) . . . . ?
C28 C27 B1 C39 132.8(4) . . . . ?
C32 C27 B1 C39 -46.4(5) . . . . ?
C34 C33 B1 C21 -148.5(4) . . . . ?
C38 C33 B1 C21 34.3(5) . . . . ?
C34 C33 B1 C27 -29.3(5) . . . . ?
C38 C33 B1 C27 153.5(4) . . . . ?
C34 C33 B1 C39 91.9(5) . . . . ?
C38 C33 B1 C39 -85.3(5) . . . . ?
C40 C39 B1 C21 -81.6(5) . . . . ?
C44 C39 B1 C21 94.5(5) . . . . ?
C40 C39 B1 C27 159.2(4) . . . . ?
C44 C39 B1 C27 -24.7(6) . . . . ?
C40 C39 B1 C33 38.5(5) . . . . ?
C44 C39 B1 C33 -145.5(4) . . . . ?
C48 O3 C45 C46 34(3) . . . . ?
O3 C45 C46 C47 -31(2) . . . . ?
C45 C46 C47 C48 16(2) . . . . ?
C45 O3 C48 C47 -24(3) . . . . ?
C46 C47 C48 O3 4(3) . . . . ?
C48A O3A C45A C46A 13(3) . . . . ?
O3A C45A C46A C47A -17(3) . . . . ?
C45A C46A C47A C48A 15(2) . . . . ?
C45A O3A C48A C47A -4(3) . . . . ?
C46A C47A C48A O3A -7(3) . . . . ?
Pd1 O1A N1A O2A 0.00(3) . . . . ?
 
_refine_diff_density_max    0.386
_refine_diff_density_min   -0.648
_refine_diff_density_rms    0.069

_shelx_res_file
;
TITL shelxt in P 1 21/n 1
    19_decay.res
    created by SHELXL-2018/3 at 17:12:05 on 27-Mar-2020
CELL 0.534 11.6668 13.5637 30.1798 90 93.535 90
ZERR 4 0.000334 0.000469 0.000974 0 0.002747 0
LATT 1
SYMM 0.5-X,0.5+Y,0.5-Z
SFAC C H B N O Pd
DISP B 0 0 4.561
DISP C 0.001 0.001 6.94
DISP H -0 0 0.611
DISP N 0.003 0.002 10.693
DISP O 0.005 0.003 16.398
DISP Pd -2.504 0.615 1934.604
UNIT 192 292 4 16 12 4
DFIX 1.2 0.001 N1 O1 N1 O2
DFIX 1.3 0.001 O1A N1A N1A O2A
DANG 2.1 0.001 O1 O2 O1A O2A
FLAT 0.001 Pd1 O1 O2 N1 O1A O2A N1A
RIGU 0.001 0.002
EADP O3 O3A
EADP C45 C45A C48 C48A
EADP C46 C46A C47 C47A
EADP O1 O1A O2 O2A
EADP N1 N1A

L.S. 20
PLAN  5
SIZE 0.1 0.1 0.05
TEMP -8
BOND $H
list 4
CONF
fmap 2
acta
SHEL 999 0.8
OMIT 10 0 0
OMIT -1 2 3
OMIT 7 12 0
OMIT -2 1 2
REM <olex2.extras>
REM <HklSrc "%.\\19_decay.hkl">
REM </olex2.extras>

WGHT    0.048900
FVAR       0.25275   0.50801   0.92741
PD1   6    0.340012    0.775000    0.346412    11.00000    0.04782    0.04992 =
         0.04489    0.00129    0.00061   -0.00187
N2    4    0.346666    0.927887    0.337377    11.00000    0.06059    0.05273 =
         0.05491    0.00484    0.00022   -0.00026
N3    4    0.455252    0.798561    0.398120    11.00000    0.04878    0.05317 =
         0.04139   -0.00251   -0.00156   -0.00605
AFIX  13
H3    2    0.532463    0.788093    0.387928    11.00000   -1.20000
AFIX   0
N4    4    0.330613    0.631523    0.371185    11.00000    0.04852    0.04654 =
         0.05303   -0.00195    0.00156   -0.00324
C1    1    0.442230    0.962933    0.369831    11.00000    0.07662    0.05252 =
         0.06586    0.00150   -0.00867   -0.00824
AFIX  23
H1A   2    0.515265    0.957203    0.356331    11.00000   -1.20000
H1B   2    0.430321    1.031822    0.376850    11.00000   -1.20000
AFIX   0
C2    1    0.445363    0.902836    0.411843    11.00000    0.07143    0.05319 =
         0.06001   -0.00257   -0.00767   -0.00154
AFIX  23
H2A   2    0.510663    0.921601    0.431485    11.00000   -1.20000
H2B   2    0.375726    0.912853    0.427237    11.00000   -1.20000
AFIX   0
C3    1    0.433607    0.722401    0.432504    11.00000    0.05188    0.05999 =
         0.03990    0.00207   -0.00207   -0.00312
AFIX  23
H3A   2    0.497043    0.720414    0.454828    11.00000   -1.20000
H3B   2    0.363862    0.737760    0.447003    11.00000   -1.20000
AFIX   0
C4    1    0.421862    0.625300    0.409141    11.00000    0.05116    0.05423 =
         0.05066    0.00426    0.00193    0.00012
AFIX  23
H4A   2    0.400990    0.574835    0.429946    11.00000   -1.20000
H4B   2    0.494801    0.607055    0.397698    11.00000   -1.20000
AFIX   0
C5    1    0.231712    0.965894    0.350920    11.00000    0.07229    0.06404 =
         0.06715   -0.00391    0.00660    0.01035
AFIX  23
H5A   2    0.171884    0.934431    0.332168    11.00000   -1.20000
H5B   2    0.221977    0.944726    0.381157    11.00000   -1.20000
AFIX   0
C6    1    0.212587    1.076305    0.348644    11.00000    0.10413    0.06353 =
         0.10305   -0.00540    0.00036    0.02033
AFIX  23
H6A   2    0.272099    1.109264    0.366984    11.00000   -1.20000
H6B   2    0.218109    1.098503    0.318297    11.00000   -1.20000
AFIX   0
C7    1    0.096278    1.104027    0.364323    11.00000    0.10396    0.09677 =
         0.14657   -0.03688   -0.00794    0.03576
AFIX  23
H7A   2    0.037446    1.065111    0.348366    11.00000   -1.20000
H7B   2    0.094089    1.088848    0.395668    11.00000   -1.20000
AFIX   0
C8    1    0.071326    1.210381    0.357210    11.00000    0.15366    0.09761 =
         0.25873   -0.04470   -0.02509    0.04750
AFIX 137
H8A   2    0.030151    1.219268    0.328962    11.00000   -1.50000
H8B   2    0.142125    1.246550    0.357732    11.00000   -1.50000
H8C   2    0.025567    1.234096    0.380337    11.00000   -1.50000
AFIX   0
C9    1    0.365894    0.960734    0.291202    11.00000    0.07086    0.06320 =
         0.05785    0.01266    0.00089   -0.00212
AFIX  23
H9A   2    0.374602    1.031855    0.291201    11.00000   -1.20000
H9B   2    0.298108    0.944914    0.272312    11.00000   -1.20000
AFIX   0
C10   1    0.468425    0.915777    0.271488    11.00000    0.07406    0.07543 =
         0.06360    0.01181    0.00711   -0.00199
AFIX  23
H10A  2    0.465320    0.844650    0.274532    11.00000   -1.20000
H10B  2    0.537813    0.938897    0.287574    11.00000   -1.20000
AFIX   0
C11   1    0.472706    0.942517    0.222514    11.00000    0.09683    0.10460 =
         0.06572    0.01199    0.01580   -0.00416
AFIX  23
H11A  2    0.408783    0.911087    0.205985    11.00000   -1.20000
H11B  2    0.463372    1.013256    0.219239    11.00000   -1.20000
AFIX   0
C12   1    0.581869    0.912368    0.202949    11.00000    0.10288    0.18010 =
         0.10253   -0.01120    0.03587   -0.00805
AFIX 137
H12A  2    0.580896    0.933896    0.172626    11.00000   -1.50000
H12B  2    0.589091    0.841897    0.204105    11.00000   -1.50000
H12C  2    0.645788    0.941932    0.219541    11.00000   -1.50000
AFIX   0
C13   1    0.211795    0.623545    0.388459    11.00000    0.04764    0.06032 =
         0.06406    0.00691    0.00236   -0.00285
AFIX  23
H13A  2    0.203609    0.675962    0.409899    11.00000   -1.20000
H13B  2    0.156202    0.635897    0.363850    11.00000   -1.20000
AFIX   0
C14   1    0.180069    0.528244    0.409857    11.00000    0.06072    0.06599 =
         0.07856    0.01265    0.01234   -0.00500
AFIX  23
H14A  2    0.232732    0.515707    0.435369    11.00000   -1.20000
H14B  2    0.187334    0.474651    0.388935    11.00000   -1.20000
AFIX   0
C15   1    0.058402    0.531141    0.424558    11.00000    0.05981    0.08107 =
         0.09703    0.00650    0.02012   -0.01058
AFIX  23
H15A  2    0.052090    0.584722    0.445555    11.00000   -1.20000
H15B  2    0.006601    0.545299    0.398971    11.00000   -1.20000
AFIX   0
C16   1    0.020522    0.437012    0.445767    11.00000    0.07251    0.08577 =
         0.10832    0.01207    0.02765   -0.01130
AFIX 137
H16A  2    0.020791    0.384367    0.424513    11.00000   -1.50000
H16B  2   -0.055640    0.445252    0.455551    11.00000   -1.50000
H16C  2    0.072279    0.421441    0.470750    11.00000   -1.50000
AFIX   0
C17   1    0.348938    0.550260    0.339048    11.00000    0.06870    0.04980 =
         0.06048   -0.00607    0.00139   -0.00233
AFIX  23
H17A  2    0.282345    0.546341    0.318233    11.00000   -1.20000
H17B  2    0.354370    0.488408    0.355175    11.00000   -1.20000
AFIX   0
C18   1    0.454290    0.561982    0.313384    11.00000    0.07455    0.08192 =
         0.06213   -0.00814    0.00834    0.00808
AFIX  23
H18A  2    0.521881    0.562746    0.333778    11.00000   -1.20000
H18B  2    0.450728    0.624375    0.297652    11.00000   -1.20000
AFIX   0
C19   1    0.464157    0.477582    0.280068    11.00000    0.13002    0.10549 =
         0.11628   -0.03847    0.05046   -0.00306
AFIX  23
H19A  2    0.457301    0.415562    0.295688    11.00000   -1.20000
H19B  2    0.400032    0.481883    0.258117    11.00000   -1.20000
AFIX   0
C20   1    0.569303    0.476022    0.257237    11.00000    0.16112    0.14713 =
         0.14182   -0.03395    0.08131    0.00209
AFIX 137
H20A  2    0.571666    0.417445    0.239463    11.00000   -1.50000
H20B  2    0.633792    0.476583    0.278590    11.00000   -1.50000
H20C  2    0.572370    0.533000    0.238478    11.00000   -1.50000
AFIX   0

C21   1    0.656534    0.374479    0.427222    11.00000    0.04778    0.05127 =
         0.05359    0.00389   -0.00672   -0.00028
C22   1    0.708810    0.424610    0.393347    11.00000    0.05961    0.07106 =
         0.07049    0.01219    0.00723   -0.00692
AFIX  43
H22   2    0.724386    0.390700    0.367619    11.00000   -1.20000
AFIX   0
C23   1    0.737802    0.522654    0.397043    11.00000    0.06013    0.07005 =
         0.12052    0.02341    0.01249   -0.00706
AFIX  43
H23   2    0.773648    0.553160    0.374017    11.00000   -1.20000
AFIX   0
C24   1    0.715100    0.576127    0.433772    11.00000    0.06008    0.05180 =
         0.12498    0.01653   -0.00962   -0.00249
AFIX  43
H24   2    0.736221    0.642110    0.436213    11.00000   -1.20000
AFIX   0
C25   1    0.660710    0.530484    0.466799    11.00000    0.07204    0.05092 =
         0.08650   -0.00121   -0.01603    0.00371
AFIX  43
H25   2    0.643320    0.565871    0.491911    11.00000   -1.20000
AFIX   0
C26   1    0.631281    0.432222    0.463249    11.00000    0.06916    0.05050 =
         0.05396    0.00504   -0.00140    0.00265
AFIX  43
H26   2    0.592795    0.403413    0.486027    11.00000   -1.20000
AFIX   0
C27   1    0.734128    0.202103    0.459143    11.00000    0.05069    0.05184 =
         0.06321    0.00515    0.01238    0.00166
C28   1    0.809282    0.250534    0.489132    11.00000    0.05853    0.06112 =
         0.07594   -0.00196   -0.00130    0.01145
AFIX  43
H28   2    0.804404    0.318833    0.490973    11.00000   -1.20000
AFIX   0
C29   1    0.890826    0.203047    0.516367    11.00000    0.07178    0.08329 =
         0.09089   -0.00173   -0.01407    0.01939
AFIX  43
H29   2    0.938079    0.239983    0.535976    11.00000   -1.20000
AFIX   0
C30   1    0.903813    0.103671    0.515253    11.00000    0.06286    0.08197 =
         0.11694    0.01703   -0.00009    0.02178
AFIX  43
H30   2    0.958198    0.071971    0.534051    11.00000   -1.20000
AFIX   0
C31   1    0.833791    0.051438    0.485373    11.00000    0.06537    0.06886 =
         0.13725    0.01709    0.00171    0.00970
AFIX  43
H31   2    0.841513   -0.016643    0.483437    11.00000   -1.20000
AFIX   0
C32   1    0.751442    0.099810    0.458011    11.00000    0.05921    0.05200 =
         0.11496   -0.00073   -0.00023   -0.00023
AFIX  43
H32   2    0.705704    0.062521    0.438018    11.00000   -1.20000
AFIX   0
C33   1    0.505496    0.230217    0.444233    11.00000    0.05513    0.04368 =
         0.05055   -0.00216   -0.00209   -0.00208
C34   1    0.479515    0.145193    0.466883    11.00000    0.06152    0.04832 =
         0.05224    0.00237    0.00085   -0.00057
AFIX  43
H34   2    0.538167    0.100315    0.473816    11.00000   -1.20000
AFIX   0
C35   1    0.370093    0.123683    0.479750    11.00000    0.06566    0.06112 =
         0.07067    0.01145    0.00486   -0.00497
AFIX  43
H35   2    0.356941    0.065264    0.494750    11.00000   -1.20000
AFIX   0
C36   1    0.281152    0.188231    0.470443    11.00000    0.06069    0.06344 =
         0.08623   -0.00130    0.00893   -0.00211
AFIX  43
H36   2    0.207855    0.174554    0.479277    11.00000   -1.20000
AFIX   0
C37   1    0.302718    0.273206    0.447865    11.00000    0.05814    0.05593 =
         0.11402    0.00535    0.00302    0.00802
AFIX  43
H37   2    0.243485    0.317430    0.440778    11.00000   -1.20000
AFIX   0
C38   1    0.412609    0.293168    0.435624    11.00000    0.06146    0.05211 =
         0.09705    0.01469    0.00270    0.00452
AFIX  43
H38   2    0.425137    0.351945    0.420810    11.00000   -1.20000
AFIX   0
C39   1    0.636835    0.213341    0.374954    11.00000    0.08377    0.06001 =
         0.05568   -0.00257    0.01333   -0.01058
C40   1    0.543293    0.220002    0.344162    11.00000    0.10305    0.06837 =
         0.06206    0.01248   -0.00082   -0.02381
AFIX  43
H40   2    0.473796    0.243680    0.353335    11.00000   -1.20000
AFIX   0
C41   1    0.550905    0.191836    0.299392    11.00000    0.15208    0.07559 =
         0.06185    0.00870   -0.00838   -0.03395
AFIX  43
H41   2    0.487298    0.198734    0.279501    11.00000   -1.20000
AFIX   0
C42   1    0.649631    0.155013    0.285228    11.00000    0.18806    0.10775 =
         0.07218   -0.00753    0.02145   -0.01800
AFIX  43
H42   2    0.654244    0.135718    0.255822    11.00000   -1.20000
AFIX   0
C43   1    0.742064    0.146545    0.314504    11.00000    0.16279    0.16357 =
         0.07642   -0.02796    0.03819    0.02437
AFIX  43
H43   2    0.810632    0.121701    0.304960    11.00000   -1.20000
AFIX   0
C44   1    0.735717    0.174213    0.358109    11.00000    0.10969    0.14280 =
         0.07086   -0.01798    0.02687    0.01804
AFIX  43
H44   2    0.800555    0.166446    0.377304    11.00000   -1.20000
AFIX   0
B1    3    0.633487    0.254869    0.426530    11.00000    0.05671    0.05190 =
         0.05583   -0.00040    0.00563   -0.00041

PART 1
O3    5    0.690474    0.802012    0.365700    21.00000    0.06933    0.09448 =
         0.09619   -0.00629    0.00887   -0.00160
C45   1    0.738931    0.777666    0.324515    21.00000    0.08410    0.09731 =
         0.09716   -0.01388    0.00414    0.00071
AFIX  23
H45A  2    0.734353    0.833784    0.304562    21.00000   -1.20000
H45B  2    0.697624    0.722987    0.310297    21.00000   -1.20000
AFIX   0
C46   1    0.862410    0.749845    0.335409    21.00000    0.08015    0.10785 =
         0.13740   -0.00855    0.01144    0.00107
AFIX  23
H46A  2    0.870329    0.680307    0.342451    21.00000   -1.20000
H46B  2    0.910405    0.765992    0.311305    21.00000   -1.20000
AFIX   0
C47   1    0.888953    0.810833    0.373857    21.00000    0.08015    0.10785 =
         0.13740   -0.00855    0.01144    0.00107
AFIX  23
H47A  2    0.932034    0.772886    0.396468    21.00000   -1.20000
H47B  2    0.935883    0.866236    0.365748    21.00000   -1.20000
AFIX   0
C48   1    0.784452    0.846136    0.391027    21.00000    0.08410    0.09731 =
         0.09716   -0.01388    0.00414    0.00071
AFIX  23
H48A  2    0.781824    0.828375    0.422081    21.00000   -1.20000
H48B  2    0.780337    0.917374    0.388590    21.00000   -1.20000
AFIX   0
SAME 0.02 0.04 O3 > C48
PART 0
PART 2
O3A   5    0.675899    0.808746    0.361398   -21.00000    0.06933    0.09448 =
         0.09619   -0.00629    0.00887   -0.00160
C45A  1    0.727987    0.756539    0.326827   -21.00000    0.08410    0.09731 =
         0.09716   -0.01388    0.00414    0.00071
AFIX  23
H45C  2    0.700748    0.780470    0.297772   -21.00000   -1.20000
H45D  2    0.713493    0.686269    0.328573   -21.00000   -1.20000
AFIX   0
C46A  1    0.853715    0.779684    0.336442   -21.00000    0.08015    0.10785 =
         0.13740   -0.00855    0.01144    0.00107
AFIX  23
H46C  2    0.892354    0.723234    0.350290   -21.00000   -1.20000
H46D  2    0.889308    0.793865    0.308940   -21.00000   -1.20000
AFIX   0
C47A  1    0.864811    0.863040    0.365395   -21.00000    0.08015    0.10785 =
         0.13740   -0.00855    0.01144    0.00107
AFIX  23
H47C  2    0.885249    0.921638    0.349230   -21.00000   -1.20000
H47D  2    0.922911    0.851361    0.389205   -21.00000   -1.20000
AFIX   0
C48A  1    0.751409    0.873682    0.382828   -21.00000    0.08410    0.09731 =
         0.09716   -0.01388    0.00414    0.00071
AFIX  23
H48C  2    0.756144    0.860290    0.414460   -21.00000   -1.20000
H48D  2    0.724149    0.940703    0.378290   -21.00000   -1.20000
AFIX   0

PART 0
PART 3
O1    5    0.125205    0.759600    0.298268    31.00000    0.06661    0.18998 =
         0.07228   -0.02497   -0.01429    0.00195
O2    5    0.261625    0.724460    0.258914    31.00000    0.06661    0.18998 =
         0.07228   -0.02497   -0.01429    0.00195
N1    4    0.226040    0.749383    0.293712    31.00000    0.06586    0.07156 =
         0.05821    0.00953   -0.01125   -0.00373
PART 0
PART 4
O1A   5    0.212009    0.756356    0.302985   -31.00000    0.06661    0.18998 =
         0.07228   -0.02497   -0.01429    0.00195
O2A   5    0.324828    0.716967    0.254362   -31.00000    0.06661    0.18998 =
         0.07228   -0.02497   -0.01429    0.00195
N1A   4    0.217219    0.729525    0.261803   -31.00000    0.06586    0.07156 =
         0.05821    0.00953   -0.01125   -0.00373
HKLF 4


REM  shelxt in P 1 21/n 1
REM wR2 = 0.1408, GooF = S = 0.899, Restrained GooF = 0.901 for all data
REM R1 = 0.0560 for 5352 Fo > 4sig(Fo) and 0.0988 for all 9718 data
REM 526 parameters refined using 490 restraints

END

WGHT      0.0489      0.0000

REM Highest difference peak  0.386,  deepest hole -0.648,  1-sigma level  0.069
Q1    1   0.1189  0.7773  0.3217  11.00000  0.05    0.36
Q2    1   0.3432  0.6709  0.3478  11.00000  0.05    0.34
Q3    1   0.3047  0.8247  0.3341  11.00000  0.05    0.32
Q4    1   0.8001  0.8550  0.3165  11.00000  0.05    0.30
Q5    1   0.6706  0.7417  0.3646  11.00000  0.05    0.29
;
_shelx_res_checksum   44440

_shelx_hkl_file
;
  15   0  -1    5.23    6.00
  15   0  -2   -0.00    4.64
  15   0  -3   25.61    8.82
  15   0  -4   -0.00    3.98
  15   0  -5    7.28    5.79
  15   0  -6   -0.00    4.69
  15   0  -7    5.75    5.85
  15   0  -8    0.85    4.91
  15   0  -9   19.70    7.43
  15   0 -10    0.00    3.92
  15   0 -11    1.45    3.79
  15   0 -12    1.16    4.08
  15   0 -13    4.49    4.50
  15   0 -14    3.35    4.05
  15   0 -15    5.41    4.24
  15   0 -16   -0.00    3.14
  15   0 -17    4.49    4.09
  15   0 -18   -0.00    3.02
  15   0 -19    4.72    4.13
  15   0 -20    0.00    2.91
  15   0 -21    0.00    2.73
  15  -1  -1   15.00    7.74
  15   1  -1   13.03    7.46
  15  -1  -2   -0.00    5.21
  15   1  -2    0.00    4.29
  15  -1  -3    7.04    5.76
  15   1  -3    5.94    5.57
  15  -1  -4    0.00    4.78
  15   1  -4   -0.00    4.00
  15  -1  -5    7.42    6.23
  15   1  -5   19.47    7.28
  15  -1  -6   -0.00    4.75
  15   1  -6   -0.00    4.29
  15  -1  -7    7.58    5.19
  15   1  -7    9.62    5.69
  15  -1  -8   -0.00    5.02
  15   1  -8   -0.00    4.24
  15  -1  -9    2.35    4.43
  15   1  -9    0.57    3.65
  15  -1 -10   -0.00    3.18
  15   1 -10   -0.00    3.60
  15  -1 -11   18.15    6.81
  15   1 -11   11.24    5.62
  15  -1 -12    3.51    3.93
  15   1 -12    0.31    3.63
  15  -1 -13    4.40    4.86
  15   1 -13    6.25    4.49
  15  -1 -14    1.76    3.95
  15   1 -14    5.20    3.81
  15  -1 -15    0.31    4.14
  15   1 -15    3.88    3.65
  15  -1 -16    0.00    3.46
  15   1 -16    2.24    3.13
  15  -1 -17    0.64    3.93
  15   1 -17    9.70    5.03
  15  -1 -18   -0.00    3.30
  15   1 -18    0.00    2.87
  15   1 -19   -0.00    3.05
  15   1 -20   -0.00    2.79
  15   1 -21    2.72    3.27
  15   1 -22   -0.00    2.74
  15   1 -23    1.08    2.68
  15  -2  -1    2.03    5.82
  15   2  -1    0.00    4.13
  15  -2  -2   -0.00    4.83
  15   2  -2    1.56    4.68
  15  -2  -3   19.79    8.56
  15   2  -3   30.29    9.27
  15  -2  -4    0.00    5.42
  15   2  -4    1.86    3.72
  15  -2  -5    7.11    5.98
  15   2  -5    3.98    4.71
  15  -2  -6    2.40    4.37
  15   2  -6    4.74    4.45
  15  -2  -7    1.50    5.10
  15   2  -7    3.60    4.44
  15  -2  -8    4.54    5.34
  15   2  -8    0.12    3.14
  15  -2  -9    3.08    5.20
  15   2  -9   14.49    6.27
  15  -2 -10    3.17    4.98
  15   2 -10    6.07    4.68
  15  -2 -11    0.91    4.88
  15   2 -11    0.68    3.09
  15  -2 -12   -0.00    3.99
  15   2 -12    0.03    2.94
  15  -2 -13    2.64    4.91
  15   2 -13    0.00    3.36
  15  -2 -14   15.71    6.54
  15   2 -14    7.13    4.14
  15  -2 -15   13.84    6.19
  15   2 -15    9.68    5.07
  15  -2 -16    5.69    4.96
  15   2 -16    0.42    2.81
  15   2 -17    7.39    4.30
  15   2 -18    0.00    2.70
  15   2 -19    8.11    4.06
  15   2 -20    1.61    2.75
  15   2 -21   -0.00    2.42
  15  -3  -1    0.45    5.64
  15   3  -1   16.23    7.76
  15  -3  -2    3.43    6.00
  15   3  -2    7.34    6.36
  15  -3  -3    0.00    5.92
  15   3  -3   -0.00    4.16
  15  -3  -4    2.25    5.89
  15   3  -4   -0.00    4.19
  15  -3  -5    7.24    6.85
  15   3  -5    0.99    4.21
  15  -3  -6   -0.00    4.79
  15   3  -6    0.00    3.89
  15  -3  -7    8.28    6.38
  15   3  -7   10.31    5.33
  15  -3  -8    4.06    5.00
  15   3  -8    2.93    4.00
  15  -3  -9    1.52    4.77
  15   3  -9    1.50    3.47
  15  -3 -10    0.00    4.31
  15   3 -10    0.86    3.20
  15  -3 -11    4.61    5.65
  15   3 -11   21.85    6.84
  15  -3 -12    3.08    4.32
  15   3 -12    4.00    4.09
  15  -3 -13    0.00    4.24
  15   3 -13    0.20    2.41
  15   3 -14    1.20    2.68
  15   3 -15    4.39    3.64
  15   3 -16    4.31    3.71
  15   3 -17   12.74    4.91
  15   3 -18    2.19    2.86
  15   3 -19    0.89    2.47
  15  -4  -1   -0.00    5.50
  15   4  -1    5.11    4.42
  15  -4  -2    1.04    5.15
  15   4  -2    1.04    3.43
  15  -4  -3    0.00    4.88
  15   4  -3    2.36    3.99
  15  -4  -4    1.21    5.58
  15   4  -4   10.91    5.98
  15  -4  -5    5.29    6.49
  15   4  -5   16.22    6.88
  15  -4  -6    0.00    5.67
  15   4  -6   -0.00    3.62
  15  -4  -7    0.48    4.36
  15   4  -7    2.28    4.26
  15  -4  -8    2.39    5.20
  15   4  -8    2.02    4.06
  15  -4  -9   15.92    7.24
  15   4  -9    5.71    4.82
  15   4 -10    2.64    3.83
  15   4 -11    3.01    4.08
  15   4 -12    1.72    3.07
  15   4 -13    6.62    4.22
  15   4 -14    7.96    4.62
  15   4 -15    8.19    4.31
  15   4 -16   -0.00    2.76
  15   4 -17    6.76    3.87
  15   4 -18    0.71    2.05
  15  -5  -1    2.80    5.72
  15   5  -1    0.00    4.59
  15  -5  -2    0.21    5.54
  15   5  -2    3.28    5.13
  15  -5  -3    0.00    4.58
  15   5  -3    7.22    5.25
  15  -5  -4    3.16    5.50
  15   5  -4    0.00    3.74
  15   5  -5   -0.00    3.82
  15   5  -6   12.23    5.76
  15   5  -7   10.06    5.15
  15   5  -8    0.00    2.75
  15   5  -9   -0.00    3.31
  15   5 -10    0.82    3.42
  15   5 -11    7.53    4.67
  15   5 -12    1.39    3.22
  15   5 -13    1.37    3.22
  15   5 -14    0.32    2.63
  15   5 -15    1.25    2.84
  15   5 -16    0.80    2.75
  15   5 -17    6.14    3.59
  15   6  -6    1.89    4.21
  15   6  -7    0.87    3.68
  15   6  -8    1.01    3.46
  15   6  -9    5.04    3.97
  15   6 -10    3.05    3.43
  15   6 -11    0.69    3.43
  15   6 -12    0.00    2.35
  15   6 -13   -0.00    3.06
  15   6 -14    2.23    3.61
  15   6 -15    6.15    4.14
  14   0  -1   -0.00    4.47
  14   0  -2   30.91   10.05
  14   0  -3    0.00    4.69
  14   0  -4   19.07    7.90
  14   0  -5    1.01    3.46
  14   0  -6    2.87    4.38
  14   0  -7    2.25    3.84
  14   0  -8    4.93    4.89
  14   0  -9    1.08    3.51
  14   0 -10    1.08    3.66
  14   0 -11   -0.00    4.09
  14   0 -12   12.81    5.85
  14   0 -13    2.76    3.87
  14   0 -14   16.17    6.13
  14   0 -15   -0.00    3.96
  14   0 -16    3.20    3.64
  14   0 -17    1.05    2.93
  14   0 -18    7.76    4.45
  14   0 -19   -0.00    3.02
  14   0 -20    6.21    4.24
  14   0 -21   -0.00    2.85
  14   0 -22    4.80    3.38
  14   0 -23    1.33    2.64
  14   0 -24    9.57    4.42
  14   0 -25   -0.00    2.66
  14   0 -26    0.46    2.88
  14   0 -27    0.35    2.67
  14  -1  -1    2.59    4.74
  14   1  -1   -0.00    3.80
  14  -1  -2    2.54    5.20
  14   1  -2    1.07    4.47
  14  -1  -3    1.98    3.24
  14   1  -3    0.00    4.54
  14  -1  -4    9.48    5.96
  14   1  -4   12.75    6.51
  14  -1  -5    1.90    3.98
  14   1  -5   -0.00    4.04
  14  -1  -6   13.33    7.14
  14   1  -6   33.03    9.32
  14  -1  -7   -0.00    3.97
  14   1  -7    0.30    3.95
  14  -1  -8    3.36    5.25
  14   1  -8    0.00    2.79
  14  -1  -9    5.35    4.68
  14   1  -9   -0.00    3.46
  14  -1 -10   13.70    6.62
  14   1 -10   14.16    5.95
  14  -1 -11    0.63    3.25
  14   1 -11    0.92    3.36
  14  -1 -12    9.08    5.19
  14   1 -12    2.35    3.53
  14  -1 -13   -0.00    3.92
  14   1 -13    0.18    3.26
  14  -1 -14    0.00    3.57
  14   1 -14    5.32    4.00
  14  -1 -15    0.76    3.37
  14   1 -15   -0.00    2.78
  14  -1 -16   11.91    5.59
  14   1 -16    3.64    3.70
  14  -1 -17    2.51    3.86
  14   1 -17    1.46    3.23
  14  -1 -18   -0.00    3.10
  14   1 -18    2.63    3.23
  14  -1 -19   -0.00    2.95
  14   1 -19   -0.00    2.98
  14  -1 -20    6.60    4.60
  14   1 -20    8.67    4.04
  14  -1 -21    0.24    2.86
  14   1 -21    0.30    2.65
  14  -1 -22    1.66    3.29
  14   1 -22    2.85    3.17
  14  -1 -23    3.08    3.77
  14   1 -23    1.43    3.05
  14  -1 -24   -0.00    3.22
  14   1 -24    2.08    2.87
  14  -1 -25   -0.00    2.58
  14  -2  -1    0.00    5.01
  14   2  -1    0.00    3.20
  14  -2  -2   13.98    8.59
  14   2  -2   20.45    7.75
  14  -2  -3    0.00    4.48
  14   2  -3   -0.00    3.58
  14  -2  -4    6.29    5.88
  14   2  -4   13.42    6.57
  14  -2  -5   -0.00    4.02
  14   2  -5   -0.00    3.94
  14  -2  -6    0.00    4.69
  14   2  -6   14.56    6.61
  14  -2  -7   -0.00    5.14
  14   2  -7    0.00    3.02
  14  -2  -8   13.84    6.70
  14   2  -8    8.33    4.86
  14  -2  -9   -0.00    3.53
  14   2  -9    0.00    2.99
  14  -2 -10    0.19    3.95
  14   2 -10    1.44    2.92
  14  -2 -11    0.20    4.23
  14   2 -11    0.00    3.27
  14  -2 -12    7.29    5.48
  14   2 -12   20.23    6.37
  14  -2 -13    2.26    3.96
  14   2 -13    6.02    3.98
  14  -2 -14   10.27    5.73
  14   2 -14    8.62    4.49
  14  -2 -15   -0.00    3.29
  14   2 -15    1.67    3.35
  14  -2 -16    0.00    3.33
  14   2 -16    3.31    3.40
  14  -2 -17    1.54    3.56
  14   2 -17    2.61    3.11
  14  -2 -18    6.72    4.72
  14   2 -18    9.81    4.18
  14  -2 -19    1.75    4.10
  14   2 -19    1.99    2.78
  14  -2 -20   -0.00    3.12
  14   2 -20    7.42    3.43
  14  -2 -21   -0.00    3.29
  14   2 -21    2.22    2.76
  14  -2 -22    5.66    4.74
  14   2 -22    2.78    2.79
  14  -2 -23    4.13    4.09
  14  -3  -1    0.00    4.93
  14   3  -1    4.59    4.60
  14  -3  -2    5.76    6.45
  14   3  -2   -0.00    4.31
  14  -3  -3   -0.00    5.14
  14   3  -3    0.00    3.32
  14  -3  -4    0.00    4.42
  14   3  -4    0.10    4.19
  14  -3  -5    0.00    3.79
  14   3  -5    3.52    4.96
  14  -3  -6   16.64    7.91
  14   3  -6   16.25    6.30
  14  -3  -7    5.43    5.98
  14   3  -7    7.05    4.61
  14  -3  -8    0.54    5.19
  14   3  -8   -0.00    3.49
  14  -3  -9   -0.00    3.83
  14   3  -9    6.81    4.46
  14  -3 -10   13.24    6.53
  14   3 -10    9.06    4.93
  14  -3 -11    9.84    6.11
  14   3 -11    7.47    4.59
  14  -3 -12   -0.00    4.59
  14   3 -12   -0.00    2.72
  14  -3 -13    0.76    4.37
  14   3 -13    0.66    2.92
  14  -3 -14    4.22    4.46
  14   3 -14   -0.00    2.67
  14  -3 -15    4.48    4.28
  14   3 -15    4.52    3.28
  14  -3 -16   12.27    6.29
  14   3 -16   17.86    5.22
  14  -3 -17    0.00    3.21
  14   3 -17    1.25    2.74
  14  -3 -18    0.00    3.72
  14   3 -18    0.04    2.56
  14  -3 -19    4.74    4.21
  14   3 -19    0.00    2.13
  14  -3 -20   15.41    6.74
  14   3 -20   14.77    4.28
  14  -3 -21    1.81    4.27
  14  -4  -1    0.00    5.36
  14   4  -1   11.71    6.16
  14  -4  -2    8.17    6.89
  14   4  -2    3.89    5.04
  14  -4  -3    3.16    5.52
  14   4  -3    2.12    3.79
  14  -4  -4    3.08    5.10
  14   4  -4    0.00    3.32
  14  -4  -5    4.14    4.83
  14   4  -5   -0.00    4.10
  14  -4  -6   -0.00    3.48
  14   4  -6    0.00    3.42
  14  -4  -7    0.00    3.89
  14   4  -7    3.56    3.87
  14  -4  -8   11.19    6.34
  14   4  -8    3.50    4.00
  14  -4  -9    4.65    5.13
  14   4  -9    9.12    4.95
  14  -4 -10   12.90    7.83
  14   4 -10   13.79    5.69
  14  -4 -11    0.00    4.59
  14   4 -11   -0.00    3.33
  14  -4 -12   19.11    8.33
  14   4 -12   11.94    5.20
  14  -4 -13   29.03    9.14
  14   4 -13    7.60    4.17
  14  -4 -14   13.29    7.00
  14   4 -14   12.20    5.12
  14  -4 -15    0.00    4.58
  14   4 -15    0.49    2.68
  14  -4 -16    6.05    6.43
  14   4 -16    8.98    4.18
  14  -4 -17    0.00    4.01
  14   4 -17    0.00    2.74
  14  -4 -18    7.02    5.58
  14   4 -18    4.54    3.05
  14  -4 -19    5.72    5.35
  14   4 -19    2.44    2.44
  14  -5  -1   11.73    7.34
  14   5  -1    9.44    6.10
  14  -5  -2    1.39    4.18
  14   5  -2    2.57    4.53
  14  -5  -3    0.00    5.50
  14   5  -3   12.61    5.59
  14  -5  -4    1.67    4.47
  14   5  -4    0.00    4.47
  14  -5  -5   10.32    7.74
  14   5  -5    5.35    4.43
  14  -5  -6   13.47    7.50
  14   5  -6    5.00    4.29
  14  -5  -7    3.55    5.38
  14   5  -7   -0.00    2.91
  14  -5  -8    3.06    4.80
  14   5  -8    4.35    3.95
  14  -5  -9   10.14    6.92
  14   5  -9    6.11    4.34
  14  -5 -10    9.39    7.15
  14   5 -10   11.56    4.87
  14  -5 -11    3.56    5.45
  14   5 -11    5.85    4.01
  14  -5 -12    0.00    5.09
  14   5 -12    3.13    3.64
  14  -5 -13    4.58    5.56
  14   5 -13   -0.00    2.76
  14  -5 -14    2.98    4.89
  14   5 -14   -0.00    2.77
  14  -5 -15   -0.00    4.48
  14   5 -15    6.48    3.51
  14  -5 -16   13.14    6.91
  14   5 -16    4.73    3.47
  14  -5 -17    8.05    5.78
  14   5 -17    1.49    2.43
  14   5 -18    1.95    2.42
  14  -6  -1    0.00    5.68
  14   6  -1    2.98    4.76
  14  -6  -2    2.24    6.35
  14   6  -2    3.14    5.21
  14  -6  -3   12.08    7.83
  14   6  -3    4.77    4.95
  14  -6  -4   12.48    6.74
  14   6  -4    8.84    5.74
  14  -6  -5    0.00    4.21
  14   6  -5    0.03    4.04
  14  -6  -6    1.95    4.94
  14   6  -6    2.44    4.34
  14  -6  -7    8.02    7.55
  14   6  -7    3.99    3.74
  14  -6  -8   -0.00    4.75
  14   6  -8    2.10    3.91
  14  -6  -9    3.43    4.58
  14   6  -9    5.84    4.26
  14  -6 -10    2.64    4.68
  14   6 -10   -0.00    3.44
  14  -6 -11    6.41    5.43
  14   6 -11    0.44    3.50
  14  -6 -12    3.91    4.86
  14   6 -12    0.08    3.32
  14  -6 -13    0.00    4.69
  14   6 -13    3.07    3.18
  14  -6 -14    5.48    5.77
  14   6 -14    3.15    3.30
  14  -7  -1    3.34    5.80
  14   7  -1    2.18    4.69
  14  -7  -2    7.15    6.94
  14   7  -2    4.85    4.79
  14  -7  -3    0.66    6.02
  14   7  -3    3.78    4.98
  14  -7  -4   -0.00    5.49
  14   7  -4    4.75    5.69
  14  -7  -5   21.26    9.00
  14   7  -5   21.35    7.54
  14  -7  -6   -0.00    6.99
  14   7  -6    0.00    3.53
  14  -7  -7   -0.00    5.90
  14   7  -7    3.68    4.35
  14  -7  -8    6.59    6.54
  14   7  -8   -0.00    3.84
  14  -7  -9    1.83    5.54
  14  -7 -10    0.11    4.12
  14  -7 -11    4.88    6.74
  14  -8  -1    0.00    6.19
  14  -8  -2    5.78    6.00
  14  -8  -3   14.21    8.01
  14  -8  -4    1.55    6.27
  14  -8  -5    0.00    5.49
  14  -8  -6    3.95    6.89
  14  -8  -7    3.27    6.13
 -14   9   1    4.83    6.46
  14  -9  -1    9.36    7.64
 -14  10   1    1.82    6.12
 -14  10   2   -0.00    5.49
 -14  11   1    3.53    6.61
 -14  11   2    2.88    5.52
  13   0  -1   51.68   12.75
  13   0  -2    0.00    5.29
  13   0  -3    6.29    5.53
  13   0  -4    0.16    4.53
  13   0  -5   11.20    6.28
  13   0  -6   -0.00    4.27
  13   0  -7   26.15    8.30
  13   0  -8    0.24    3.24
  13   0  -9    8.12    5.35
  13   0 -10    2.09    3.63
  13   0 -11   32.62    8.67
  13   0 -12   -0.00    3.72
  13   0 -13   10.43    5.53
  13   0 -14   -0.00    2.85
  13   0 -15   -0.00    2.63
  13   0 -16    0.79    2.94
  13   0 -17   25.02    6.83
  13   0 -18   -0.00    2.61
  13   0 -19    1.65    3.12
  13   0 -20   -0.00    2.79
  13   0 -21   -0.00    2.69
  13   0 -22    2.97    3.22
  13   0 -23   11.73    4.71
  13   0 -24   -0.00    2.65
  13   0 -25    0.00    2.78
  13   0 -26    0.48    2.80
  13   0 -27    7.59    4.18
  13   0 -28   -0.00    2.92
  13   0 -29    7.58    4.00
  13   0 -30    1.17    2.79
  13  -1  -1   16.00    6.94
  13   1  -1   12.11    6.85
  13  -1  -2    4.79    5.26
  13   1  -2    3.08    3.94
  13  -1  -3    4.25    4.99
  13   1  -3    3.05    4.60
  13  -1  -4    1.41    5.03
  13   1  -4    1.67    4.61
  13  -1  -5   49.96   12.95
  13   1  -5   74.70   13.98
  13  -1  -6    3.11    4.57
  13   1  -6    0.00    3.20
  13  -1  -7    0.00    3.87
  13   1  -7    0.00    3.41
  13  -1  -8   -0.00    4.30
  13   1  -8   -0.00    3.05
  13  -1  -9   23.60    7.89
  13   1  -9   20.38    6.97
  13  -1 -10    0.00    3.54
  13   1 -10    1.16    3.30
  13  -1 -11   13.56    6.05
  13   1 -11   19.74    6.32
  13  -1 -12    0.00    3.30
  13   1 -12    2.25    3.13
  13  -1 -13    4.92    4.29
  13   1 -13    4.51    3.82
  13  -1 -14    3.76    4.05
  13   1 -14    1.32    3.23
  13  -1 -15   31.96    8.70
  13   1 -15   43.02    8.84
  13  -1 -16    1.08    2.97
  13   1 -16    0.94    2.88
  13  -1 -17    0.00    3.09
  13   1 -17    0.87    2.85
  13  -1 -18   -0.00    3.44
  13   1 -18    1.31    2.92
  13  -1 -19   13.74    5.47
  13   1 -19    5.20    3.53
  13  -1 -20    0.45    2.75
  13   1 -20    0.00    2.29
  13  -1 -21   10.38    4.91
  13   1 -21   12.00    4.06
  13  -1 -22    0.48    3.27
  13   1 -22    2.04    2.53
  13  -1 -23    0.16    3.10
  13   1 -23    0.65    2.37
  13  -1 -24    0.37    3.15
  13   1 -24    2.26    2.68
  13  -1 -25    9.14    4.50
  13   1 -25   11.18    3.96
  13  -1 -26   -0.00    3.06
  13   1 -26    0.38    2.36
  13  -1 -27    3.83    3.80
  13  -1 -28    1.98    3.67
  13  -1 -29    4.06    3.89
  13  -2  -1   35.48   10.75
  13   2  -1   25.68    8.49
  13  -2  -2    0.00    4.64
  13   2  -2   -0.00    3.95
  13  -2  -3   20.78    8.05
  13   2  -3   11.12    6.22
  13  -2  -4   10.95    6.36
  13   2  -4    3.78    3.90
  13  -2  -5    7.04    5.60
  13   2  -5    5.88    4.10
  13  -2  -6    0.00    4.38
  13   2  -6    8.40    4.80
  13  -2  -7   39.99   10.66
  13   2  -7   28.03    7.99
  13  -2  -8    4.32    4.16
  13   2  -8    6.81    4.18
  13  -2  -9    4.24    5.03
  13   2  -9    7.10    4.50
  13  -2 -10   -0.00    3.89
  13   2 -10    0.00    3.64
  13  -2 -11   23.66    7.81
  13   2 -11   18.99    6.53
  13  -2 -12    2.75    4.17
  13   2 -12    0.00    2.86
  13  -2 -13   15.04    6.39
  13   2 -13   13.22    5.10
  13  -2 -14    1.92    4.59
  13   2 -14   -0.00    2.42
  13  -2 -15    1.74    3.96
  13   2 -15    6.37    3.49
  13  -2 -16    1.44    3.83
  13   2 -16    2.24    2.94
  13  -2 -17   -0.00    3.51
  13   2 -17    8.96    3.90
  13  -2 -18    0.00    4.09
  13   2 -18    0.00    2.49
  13  -2 -19    3.20    4.32
  13   2 -19    4.33    2.99
  13  -2 -20    0.66    3.37
  13   2 -20   -0.00    2.09
  13  -2 -21    4.28    4.09
  13   2 -21    3.35    2.60
  13  -2 -22    5.06    4.52
  13   2 -22    4.03    2.58
  13  -2 -23    9.44    5.49
  13   2 -23   16.32    4.30
  13  -2 -24    1.45    3.52
  13  -2 -25    1.47    3.42
  13  -2 -26    2.69    3.98
  13  -2 -27   13.01    5.54
  13  -3  -1    4.91    4.82
  13   3  -1    5.34    4.92
  13  -3  -2    1.20    4.39
  13   3  -2    0.00    3.85
  13  -3  -3    6.66    5.94
  13   3  -3    5.22    5.17
  13  -3  -4    9.84    5.89
  13   3  -4   10.07    5.40
  13  -3  -5   17.28    8.01
  13   3  -5   18.98    6.63
  13  -3  -6    5.51    4.63
  13   3  -6    0.10    3.43
  13  -3  -7   -0.00    4.26
  13   3  -7    1.71    3.83
  13  -3  -8    0.00    3.23
  13   3  -8    0.00    3.14
  13  -3  -9   16.25    6.98
  13   3  -9   13.32    5.45
  13  -3 -10    6.83    5.51
  13   3 -10    3.37    3.27
  13  -3 -11   24.63    8.26
  13   3 -11    6.53    4.35
  13  -3 -12    5.12    4.89
  13   3 -12    1.54    2.78
  13  -3 -13   -0.00    4.64
  13   3 -13    6.07    3.58
  13  -3 -14    1.85    3.58
  13   3 -14    0.00    2.04
  13  -3 -15    3.08    4.64
  13   3 -15   28.23    6.06
  13  -3 -16    2.10    3.58
  13   3 -16    2.56    2.83
  13  -3 -17    0.61    3.58
  13   3 -17   -0.00    2.11
  13  -3 -18    2.88    4.48
  13   3 -18    1.74    2.11
  13  -3 -19   17.61    6.93
  13   3 -19   11.66    3.81
  13  -3 -20   11.53    5.80
  13   3 -20   11.78    3.57
  13  -3 -21    1.84    4.11
  13  -3 -22    3.20    4.42
  13  -3 -23    4.99    4.69
  13  -3 -24    1.44    4.06
  13  -3 -25   12.72    5.84
  13  -3 -26   -0.00    4.11
 -13   4   1   15.29    7.51
  13  -4  -1    4.21    6.18
  13   4  -1   14.49    6.64
  13  -4  -2    4.37    5.59
  13   4  -2    7.67    5.29
  13  -4  -3   12.97    6.87
  13   4  -3    2.75    3.83
  13  -4  -4    0.36    4.27
  13   4  -4   -0.00    3.55
  13  -4  -5    2.37    4.64
  13   4  -5   -0.00    3.11
  13  -4  -6    2.22    4.65
  13   4  -6    4.56    4.20
  13  -4  -7   14.42    6.81
  13   4  -7    6.88    4.89
  13  -4  -8   -0.00    4.54
  13   4  -8    8.18    4.74
  13  -4  -9   -0.00    3.37
  13   4  -9    0.00    2.91
  13  -4 -10    2.66    4.41
  13   4 -10    1.97    3.07
  13  -4 -11    9.47    5.88
  13   4 -11   10.56    4.78
  13  -4 -12   12.60    6.65
  13   4 -12   10.98    4.71
  13  -4 -13   15.90    7.47
  13   4 -13   13.49    5.10
  13  -4 -14    4.45    5.27
  13   4 -14    0.34    2.69
  13  -4 -15    0.22    3.06
  13   4 -15    0.09    2.27
  13  -4 -16    3.01    5.11
  13   4 -16    3.51    3.02
  13  -4 -17   17.95    7.35
  13   4 -17   12.04    4.07
  13  -4 -18    1.09    3.91
  13   4 -18    0.00    2.03
  13  -4 -19    4.12    4.55
  13   4 -19    4.09    2.71
  13  -4 -20    1.97    4.29
  13  -4 -21    6.87    4.82
  13  -4 -22    5.09    4.86
  13  -4 -23    7.56    5.10
  13  -4 -24    3.22    4.08
 -13   5   1   14.69    7.25
  13  -5  -1   21.70    9.02
  13   5  -1   14.53    7.08
 -13   5   2    1.99    3.82
  13  -5  -2    1.15    3.71
  13   5  -2   10.99    5.65
  13  -5  -3    3.69    4.55
  13   5  -3    1.78    4.18
  13  -5  -4    0.87    4.89
  13   5  -4   -0.00    4.55
  13  -5  -5   18.21    8.35
  13   5  -5    2.45    4.54
  13  -5  -6   -0.00    5.54
  13   5  -6    0.00    3.28
  13  -5  -7    0.71    4.95
  13   5  -7    1.21    3.03
  13  -5  -8    0.00    5.09
  13   5  -8    6.35    3.92
  13  -5  -9   10.54    6.83
  13   5  -9   16.41    5.69
  13  -5 -10   17.43    7.96
  13   5 -10   19.51    5.99
  13  -5 -11   12.83    7.23
  13   5 -11    7.37    4.31
  13  -5 -12    8.95    6.38
  13   5 -12    0.00    2.74
  13  -5 -13   -0.00    4.38
  13   5 -13    0.10    2.34
  13  -5 -14    8.66    6.60
  13   5 -14   10.24    4.18
  13  -5 -15   17.68    7.83
  13   5 -15   10.27    4.05
  13  -5 -16    4.51    5.30
  13   5 -16    2.84    2.81
  13  -5 -17    4.70    4.49
  13   5 -17    0.89    2.08
  13  -5 -18    2.66    4.50
  13   5 -18    1.79    2.40
  13  -5 -19    9.27    6.01
  13  -5 -20    7.19    5.65
  13  -5 -21    3.75    5.10
  13  -5 -22   -0.00    3.24
 -13   6   1    8.32    6.16
  13  -6  -1   16.17    8.07
  13   6  -1    4.04    4.84
 -13   6   2    7.74    5.82
  13  -6  -2    7.55    7.51
  13   6  -2    5.73    4.51
 -13   6   3   -0.00    4.66
  13  -6  -3    2.74    4.84
  13   6  -3    0.74    3.66
  13  -6  -4    7.97    7.72
  13   6  -4    5.42    4.69
  13  -6  -5    4.91    5.90
  13   6  -5    0.37    3.35
  13  -6  -6    8.94    8.02
  13   6  -6   11.61    5.15
  13  -6  -7    8.83    6.40
  13   6  -7    0.59    3.35
  13  -6  -8   10.66    8.33
  13   6  -8   12.05    5.21
  13  -6  -9    3.84    5.40
  13   6  -9    5.49    4.04
  13  -6 -10    2.50    5.53
  13   6 -10    3.82    3.67
  13  -6 -11    7.09    7.15
  13   6 -11    5.23    4.09
  13  -6 -12    6.02    5.60
  13   6 -12    7.91    4.47
  13  -6 -13   10.73    6.87
  13   6 -13    7.45    4.05
  13  -6 -14   -0.00    4.96
  13  -6 -15    0.00    4.31
  13  -6 -16   17.82    7.78
  13  -6 -17    2.63    5.47
  13  -6 -18    8.53    5.99
  13  -6 -19   10.58    6.75
  13  -6 -20    1.86    4.95
 -13   7   1   -0.00    4.18
  13  -7  -1    0.73    5.34
  13   7  -1   -0.00    3.96
 -13   7   2    4.92    5.54
  13  -7  -2   -0.00    5.34
  13   7  -2    1.54    3.93
 -13   7   3    1.78    5.28
  13  -7  -3   -0.00    4.75
  13   7  -3    0.00    3.49
 -13   7   4   19.69    9.02
  13  -7  -4    0.00    6.74
  13   7  -4   19.02    6.93
  13  -7  -5   12.52    7.51
  13   7  -5   17.79    6.99
  13  -7  -6    1.53    4.86
  13   7  -6    0.00    3.60
  13  -7  -7    0.70    4.83
  13   7  -7   -0.00    3.68
  13  -7  -8    0.70    4.16
  13  -7  -9   -0.00    4.82
  13  -7 -10   18.52    8.70
  13  -7 -11   -0.00    3.32
  13  -7 -12   -0.00    5.27
  13  -7 -13   -0.00    5.47
  13  -7 -14    9.99    5.72
  13  -7 -15    3.90    5.47
  13  -7 -16    0.00    4.09
  13  -7 -17   -0.00    4.74
  13  -7 -18    2.63    4.48
 -13   8   1    1.49    4.83
  13  -8  -1    4.45    6.03
 -13   8   2   18.91    8.51
  13  -8  -2   14.70    8.12
 -13   8   3   -0.00    5.33
  13  -8  -3   -0.00    4.93
 -13   8   4    2.67    5.21
  13  -8  -4    8.96    6.86
  13  -8  -5    6.47    7.18
  13  -8  -6   13.69    8.85
  13  -8  -7    4.97    6.68
  13  -8  -8   17.98    9.78
  13  -8  -9   -0.00    6.06
  13  -8 -10    5.02    6.35
  13  -8 -11    0.00    5.59
  13  -8 -12    6.77    6.34
  13  -8 -13   -0.00    4.94
  13  -8 -14    4.20    7.00
  13  -8 -15    4.75    5.76
 -13   9   1    0.00    5.85
  13  -9  -1    4.80    6.09
 -13   9   2    0.91    4.43
  13  -9  -2   -0.00    5.20
 -13   9   3   -0.00    6.30
  13  -9  -3    4.43    5.78
 -13   9   4   14.32    8.25
  13  -9  -4    5.44    6.24
 -13   9   5    0.00    4.80
  13  -9  -5   -0.00    5.86
  13  -9  -6    5.58    7.07
  13  -9  -7    2.52    4.31
  13  -9  -8    1.61    4.97
  13  -9  -9   -0.00    4.63
  13  -9 -10    0.68    5.84
  13  -9 -11   -0.00    4.73
  13  -9 -12   -0.00    5.83
 -13  10   1    1.35    5.71
  13 -10  -1   -0.00    5.71
 -13  10   2    3.12    5.18
  13 -10  -2    4.11    7.42
 -13  10   3    0.00    5.53
  13 -10  -3   -0.00    4.97
 -13  10   4   -0.00    5.18
  13 -10  -4    2.80    5.68
 -13  10   5   -0.00    5.73
  13 -10  -5    1.90    7.08
 -13  10   6    2.60    6.63
  13 -10  -6    6.30    6.96
  13 -10  -7    1.42    5.74
  13 -10  -8    9.49    7.00
  13 -10  -9    2.97    5.76
 -13  11   1   -0.00    5.58
  13 -11  -1    0.14    4.14
 -13  11   2   -0.00    5.63
  13 -11  -2    1.66    6.37
 -13  11   3    5.40    6.46
  13 -11  -3   -0.00    4.70
 -13  11   4    3.32    5.32
  13 -11  -4    7.94    7.76
 -13  11   5    3.06    7.02
  13 -11  -5    4.36    6.30
 -13  11   6    1.94    6.56
 -13  12   1    0.00    6.56
 -13  12   2    2.26    6.68
 -13  12   3   -0.00    5.49
 -13  12   4    0.00    6.56
 -13  12   5    0.00    6.59
 -13  12   6    6.16    7.20
 -13  12   7    0.00    6.19
  12   0  -1    0.00    4.67
  12   0  -2    5.34    5.67
  12   0  -3    1.08    4.38
  12   0  -4    0.00    4.70
  12   0  -5    0.00    4.25
  12   0  -6   59.53   12.65
  12   0  -7   -0.00    3.60
  12   0  -8   11.19    5.25
  12   0  -9    0.00    3.46
  12   0 -10   63.20   12.31
  12   0 -11    0.89    3.46
  12   0 -12   38.17    9.13
  12   0 -13   -0.00    2.78
  12   0 -14    0.57    3.13
  12   0 -15    0.71    3.10
  12   0 -16   34.78    8.10
  12   0 -17    0.36    2.83
  12   0 -18    1.77    3.10
  12   0 -19   -0.00    2.67
  12   0 -20    5.87    3.77
  12   0 -21   -0.00    2.59
  12   0 -22   14.62    5.04
  12   0 -23   -0.00    2.59
  12   0 -24    1.43    2.87
  12   0 -25   -0.00    2.71
  12   0 -26   -0.00    2.42
  12   0 -27   -0.00    3.08
  12   0 -28    4.01    3.22
  12   0 -29    0.00    2.25
  12   0 -30    2.88    2.93
  12   0 -31   -0.00    3.25
  12   0 -32    8.36    4.26
  12  -1  -1   -0.00    5.00
  12   1  -1   -0.00    3.64
 -12   1   2   50.42   11.48
  12  -1  -2   43.38   11.25
  12   1  -2   32.42   10.24
  12  -1  -3    0.00    3.90
  12   1  -3    2.23    4.30
  12  -1  -4   63.11   13.72
  12   1  -4   55.29   12.51
  12  -1  -5    0.00    4.09
  12   1  -5    2.22    4.49
  12  -1  -6    3.39    5.25
  12   1  -6    2.26    3.75
  12  -1  -7    3.09    3.95
  12   1  -7    3.66    3.91
  12  -1  -8   64.48   13.06
  12   1  -8   58.41   12.26
  12  -1  -9    7.70    4.90
  12   1  -9    3.11    3.74
  12  -1 -10   21.92    7.35
  12   1 -10   29.74    7.60
  12  -1 -11    0.32    3.53
  12   1 -11    1.48    3.04
  12  -1 -12    5.36    4.20
  12   1 -12    2.47    3.65
  12  -1 -13    0.00    3.27
  12   1 -13    1.10    2.78
  12  -1 -14   73.35   13.59
  12   1 -14   75.54   12.70
  12  -1 -15    0.36    2.78
  12   1 -15    1.64    2.84
  12  -1 -16    0.00    2.63
  12   1 -16   -0.00    2.30
  12  -1 -17    0.25    2.79
  12   1 -17    0.00    3.04
  12  -1 -18   16.51    6.27
  12   1 -18   23.51    5.84
  12  -1 -19    1.50    3.15
  12   1 -19    0.50    2.22
  12  -1 -20   16.87    5.75
  12   1 -20    7.35    3.78
  12  -1 -21    1.46    2.90
  12   1 -21   -0.00    2.50
  12  -1 -22    0.00    2.82
  12   1 -22   -0.00    2.38
  12  -1 -23    1.48    3.59
  12   1 -23    0.20    2.14
  12  -1 -24    9.60    4.52
  12   1 -24   10.90    4.00
  12  -1 -25    0.87    2.99
  12   1 -25    0.15    2.13
  12  -1 -26   16.07    5.46
  12   1 -26    7.50    3.58
  12  -1 -27   11.95    4.99
  12   1 -27    0.00    2.54
  12  -1 -28    5.28    3.98
  12   1 -28    5.91    3.21
  12  -1 -29    0.00    3.06
  12   1 -29    0.51    2.35
  12  -1 -30    4.20    3.92
  12  -1 -31    0.90    2.88
  12  -2  -1    2.34    6.29
  12   2  -1    6.16    5.21
  12  -2  -2   34.08   10.45
  12   2  -2   38.05    9.95
  12  -2  -3    0.00    4.24
  12   2  -3    0.00    3.63
  12  -2  -4    5.04    4.70
  12   2  -4    6.74    5.01
  12  -2  -5    6.53    5.42
  12   2  -5    0.00    4.47
  12  -2  -6   48.02   12.33
  12   2  -6   53.89   11.43
  12  -2  -7   17.79    6.83
  12   2  -7   10.76    5.07
  12  -2  -8   19.61    6.98
  12   2  -8   19.49    6.40
  12  -2  -9    1.43    3.47
  12   2  -9   -0.00    2.57
  12  -2 -10    4.90    5.42
  12   2 -10   35.83    7.65
  12  -2 -11   14.63    7.15
  12   2 -11   18.78    5.76
  12  -2 -12   14.10    6.58
  12   2 -12   38.31    7.85
  12  -2 -13    0.52    4.03
  12   2 -13   -0.00    2.45
  12  -2 -14    3.20    3.85
  12   2 -14    0.49    2.56
  12  -2 -15   -0.00    3.42
  12   2 -15    4.23    3.24
  12  -2 -16   18.15    6.78
  12   2 -16   20.50    5.43
  12  -2 -17    0.34    3.24
  12   2 -17   -0.00    2.16
  12  -2 -18    2.18    3.69
  12   2 -18    2.67    2.68
  12  -2 -19    1.01    3.47
  12   2 -19    2.44    2.34
  12  -2 -20    6.62    4.25
  12   2 -20    1.62    2.31
  12  -2 -21    7.61    4.47
  12   2 -21    6.54    3.03
  12  -2 -22   13.52    5.76
  12   2 -22   18.13    4.19
  12  -2 -23   -0.00    3.04
  12   2 -23    1.41    2.09
  12  -2 -24   -0.00    3.24
  12   2 -24    0.55    2.08
  12  -2 -25    6.07    4.51
  12  -2 -26   26.14    7.41
  12  -2 -27   -0.00    3.74
  12  -2 -28   -0.00    3.89
  12  -2 -29    0.50    3.88
  12  -2 -30   -0.00    3.75
 -12   3   1    3.09    3.46
  12  -3  -1    2.90    4.84
  12   3  -1    4.50    4.78
 -12   3   2    8.88    6.13
  12  -3  -2   22.74    8.26
  12   3  -2   30.13    8.85
  12  -3  -3   19.65    8.07
  12   3  -3   14.84    6.10
  12  -3  -4   34.42    9.97
  12   3  -4   24.44    7.82
  12  -3  -5    9.30    6.20
  12   3  -5   11.88    5.46
  12  -3  -6    0.39    3.83
  12   3  -6   -0.00    2.90
  12  -3  -7    5.25    5.23
  12   3  -7    3.45    3.42
  12  -3  -8   27.38    9.27
  12   3  -8   42.55    9.11
  12  -3  -9   19.89    8.03
  12   3  -9   18.06    6.01
  12  -3 -10   39.83   10.04
  12   3 -10   28.61    7.29
  12  -3 -11   -0.00    4.42
  12   3 -11    2.71    2.84
  12  -3 -12   28.60    8.26
  12   3 -12   13.01    4.79
  12  -3 -13   -0.00    4.16
  12   3 -13    0.00    2.71
  12  -3 -14   36.43    9.43
  12   3 -14   26.91    6.29
  12  -3 -15   13.61    5.97
  12   3 -15    5.12    3.16
  12  -3 -16   -0.00    3.43
  12   3 -16    0.09    2.00
  12  -3 -17    0.29    3.75
  12   3 -17    2.00    2.31
  12  -3 -18    6.04    4.86
  12   3 -18    2.74    2.38
  12  -3 -19    7.24    5.12
  12   3 -19    6.37    2.71
  12  -3 -20    0.00    3.71
  12   3 -20    9.26    2.99
  12  -3 -21    0.00    3.19
  12   3 -21    1.11    1.67
  12  -3 -22    4.10    4.28
  12  -3 -23    5.11    4.53
  12  -3 -24   24.58    7.67
  12  -3 -25    0.97    3.83
  12  -3 -26    0.00    4.14
  12  -3 -27   -0.00    3.34
  12  -3 -28    0.00    3.56
  12  -3 -29    0.04    3.37
 -12   4   1    7.68    5.86
  12  -4  -1   16.06    7.82
  12   4  -1   22.01    7.55
 -12   4   2    1.33    3.65
  12  -4  -2    8.11    6.13
  12   4  -2   16.69    6.31
 -12   4   3    1.27    3.79
  12  -4  -3    4.32    4.83
  12   4  -3    5.41    4.59
 -12   4   4    1.26    4.19
  12  -4  -4    5.85    5.54
  12   4  -4    0.00    3.60
 -12   4   5    3.36    4.49
  12  -4  -5   13.85    7.34
  12   4  -5    6.57    4.57
  12  -4  -6   45.48   11.93
  12   4  -6   41.35    9.72
  12  -4  -7   24.68    8.62
  12   4  -7   23.70    6.98
  12  -4  -8   -0.00    3.56
  12   4  -8    2.53    3.44
  12  -4  -9    4.71    5.04
  12   4  -9    4.61    3.69
  12  -4 -10   14.96    7.53
  12   4 -10   22.53    6.19
  12  -4 -11    6.64    5.64
  12   4 -11   13.91    4.79
  12  -4 -12   29.45    9.04
  12   4 -12   25.35    6.27
  12  -4 -13   -0.00    4.56
  12   4 -13    1.02    2.47
  12  -4 -14   -0.00    4.40
  12   4 -14    1.37    2.56
  12  -4 -15    0.00    4.37
  12   4 -15    4.86    2.99
  12  -4 -16    4.15    5.37
  12   4 -16   13.32    3.91
  12  -4 -17   22.08    8.16
  12   4 -17   21.87    4.87
  12  -4 -18    8.25    5.17
  12   4 -18    6.48    2.69
  12  -4 -19    2.47    4.76
  12   4 -19   -0.00    1.47
  12  -4 -20    8.42    5.38
  12  -4 -21    3.86    4.49
  12  -4 -22   12.93    6.21
  12  -4 -23    2.23    4.68
  12  -4 -24    1.87    4.11
  12  -4 -25   -0.00    3.72
  12  -4 -26    8.50    4.82
  12  -4 -27    6.99    4.85
 -12   5   1   -0.00    3.47
  12  -5  -1   -0.00    4.08
  12   5  -1    4.59    4.83
 -12   5   2   10.87    6.52
  12  -5  -2    1.57    5.11
  12   5  -2    7.13    5.40
 -12   5   3   21.21    8.34
  12  -5  -3   19.56    8.43
  12   5  -3   21.52    7.30
 -12   5   4   11.08    6.75
  12  -5  -4   13.17    7.72
  12   5  -4   28.79    7.89
 -12   5   5   10.54    6.35
  12  -5  -5   12.49    8.09
  12   5  -5    9.18    4.95
 -12   5   6    1.80    4.54
  12  -5  -6   -0.00    4.85
  12   5  -6   -0.00    2.84
  12  -5  -7    9.03    6.18
  12   5  -7    9.21    4.56
  12  -5  -8   34.42   10.19
  12   5  -8   26.13    7.21
  12  -5  -9   34.15   10.13
  12   5  -9   20.62    6.16
  12  -5 -10   12.82    7.04
  12   5 -10   16.91    5.39
  12  -5 -11    0.00    4.41
  12   5 -11    1.98    3.19
  12  -5 -12    0.00    4.70
  12   5 -12    2.29    3.37
  12  -5 -13   40.03   10.27
  12   5 -13   21.78    5.93
  12  -5 -14    7.63    5.65
  12   5 -14   21.87    5.24
  12  -5 -15   -0.00    5.10
  12   5 -15    3.79    2.65
  12  -5 -16    8.77    6.07
  12   5 -16    0.00    2.24
  12  -5 -17    0.00    4.25
  12   5 -17    4.84    2.37
  12  -5 -18   17.37    7.10
  12  -5 -19    0.35    4.54
  12  -5 -20    4.06    5.17
  12  -5 -21    1.87    4.63
  12  -5 -22    1.46    3.82
  12  -5 -23    0.49    3.82
  12  -5 -24    8.37    6.09
  12  -5 -25    1.63    3.93
  12  -5 -26    0.00    4.60
 -12   6   1   16.44    7.67
  12  -6  -1   32.39   10.66
  12   6  -1   22.50    8.16
 -12   6   2    8.58    6.91
  12  -6  -2    8.27    6.97
  12   6  -2   17.62    6.96
 -12   6   3    1.88    4.51
  12  -6  -3    0.55    4.76
  12   6  -3    2.37    4.28
 -12   6   4    0.70    5.15
  12  -6  -4   -0.00    4.68
  12   6  -4    0.00    3.94
 -12   6   5   44.09   11.61
  12  -6  -5   26.39    9.81
  12   6  -5   12.63    6.09
 -12   6   6   30.78   10.19
  12  -6  -6   34.19   10.35
  12   6  -6   27.81    7.59
  12  -6  -7   12.80    6.89
  12   6  -7   11.81    5.39
  12  -6  -8    0.00    5.20
  12   6  -8    4.06    3.84
  12  -6  -9   12.56    5.86
  12   6  -9    2.46    3.87
  12  -6 -10    7.48    6.20
  12   6 -10    5.07    3.81
  12  -6 -11   50.89   13.01
  12   6 -11   45.62    9.33
  12  -6 -12   14.83    7.90
  12   6 -12   14.16    5.17
  12  -6 -13    4.85    5.07
  12  -6 -14    0.00    5.18
  12  -6 -15    7.47    5.68
  12  -6 -16    2.96    5.46
  12  -6 -17    3.62    6.04
  12  -6 -18    1.51    4.81
  12  -6 -19   -0.00    4.22
  12  -6 -20    0.00    4.80
  12  -6 -21   -0.00    4.85
  12  -6 -22    3.75    4.67
  12  -6 -23    0.40    3.77
  12  -6 -24    0.00    4.58
 -12   7   1    2.02    5.28
  12  -7  -1    5.98    5.93
  12   7  -1    2.83    4.15
 -12   7   2   10.34    7.12
  12  -7  -2    8.97    7.17
  12   7  -2    3.69    4.71
 -12   7   3   24.50   10.26
  12  -7  -3   29.62   10.86
  12   7  -3   20.95    8.24
 -12   7   4    2.90    4.93
  12  -7  -4    2.49    4.11
  12   7  -4    0.00    4.02
 -12   7   5    6.67    6.32
  12  -7  -5   -0.00    4.80
  12   7  -5   10.38    5.69
 -12   7   6    0.73    5.02
  12  -7  -6   -0.00    5.12
 -12   7   7    4.39    4.90
  12  -7  -7    6.44    5.88
  12  -7  -8    1.22    4.62
  12  -7  -9   30.00   10.69
  12  -7 -10    3.04    6.02
  12  -7 -11    1.15    5.68
  12  -7 -12   -0.00    4.35
  12  -7 -13    8.66    6.25
  12  -7 -14   17.56    8.10
  12  -7 -15   13.24    7.38
  12  -7 -16   -0.00    4.44
  12  -7 -17   -0.00    5.34
  12  -7 -18   -0.00    4.18
  12  -7 -19   18.52    8.00
  12  -7 -20    0.42    3.35
  12  -7 -21    0.91    4.30
  12  -7 -22   -0.00    4.29
 -12   8   1   16.29    8.81
  12  -8  -1   18.39    9.46
 -12   8   2    1.50    5.67
  12  -8  -2    4.81    6.54
 -12   8   3   16.37    8.82
  12  -8  -3    5.79    7.09
 -12   8   4    1.59    5.37
  12  -8  -4   -0.00    5.40
 -12   8   5    8.11    6.45
  12  -8  -5    9.11    8.18
 -12   8   6    0.00    5.97
  12  -8  -6    5.57    5.02
 -12   8   7   42.43   12.02
  12  -8  -7    9.69    7.80
 -12   8   8   -0.00    5.96
  12  -8  -8    3.68    5.98
  12  -8  -9    4.69    5.70
  12  -8 -10    2.99    5.01
  12  -8 -11    5.91    7.12
  12  -8 -12    0.05    3.78
  12  -8 -13    9.64    6.88
  12  -8 -14    0.00    5.54
  12  -8 -15    4.90    7.24
  12  -8 -16   -0.00    5.69
  12  -8 -17    2.32    5.76
  12  -8 -18   -0.00    5.67
  12  -8 -19    3.57    5.36
  12  -8 -20    4.66    5.86
 -12   9   1   -0.00    6.39
  12  -9  -1    2.21    5.73
 -12   9   2    0.69    5.58
  12  -9  -2   -0.00    5.32
 -12   9   3   31.36   11.35
  12  -9  -3   24.06   10.28
 -12   9   4    0.92    4.85
  12  -9  -4   -0.00    6.09
 -12   9   5    4.16    6.20
  12  -9  -5    6.14    5.89
 -12   9   6    0.14    4.55
  12  -9  -6   -0.00    6.35
 -12   9   7    7.63    6.46
  12  -9  -7    3.76    5.36
 -12   9   8   -0.00    4.34
  12  -9  -8   -0.00    5.65
 -12   9   9   16.65    8.75
  12  -9  -9   38.85   11.85
  12  -9 -10    0.00    4.84
  12  -9 -11    0.00    5.08
  12  -9 -12    7.64    6.61
  12  -9 -13    6.89    7.36
  12  -9 -14    9.99    7.84
  12  -9 -15   26.25   11.14
  12  -9 -16   -0.00    5.79
  12  -9 -17    1.17    6.15
  12  -9 -18   -0.00    4.62
 -12  10   1    0.00    5.90
  12 -10  -1   10.37    7.67
 -12  10   2   -0.00    4.79
  12 -10  -2   -0.00    5.26
 -12  10   3    1.23    5.22
  12 -10  -3    2.66    7.21
 -12  10   4   -0.00    5.17
  12 -10  -4    2.42    4.26
 -12  10   5    4.71    7.83
  12 -10  -5    8.36    8.55
 -12  10   6   -0.00    4.53
  12 -10  -6   -0.00    5.94
 -12  10   7   13.34    7.89
  12 -10  -7   13.38    9.48
 -12  10   8    0.38    3.72
  12 -10  -8    2.65    5.76
 -12  10   9    8.40    6.83
  12 -10  -9    5.99    7.17
  12 -10 -10   -0.00    4.68
  12 -10 -11   12.88    9.07
  12 -10 -12   -0.00    5.21
  12 -10 -13    8.44    6.28
  12 -10 -14    2.86    4.96
  12 -10 -15   -0.00    7.90
 -12  11   1   -0.00    3.53
  12 -11  -1    0.48    4.88
 -12  11   2   -0.00    4.85
  12 -11  -2    4.46    6.97
 -12  11   3    5.96    7.50
  12 -11  -3   19.39    9.32
 -12  11   4    3.65    6.36
  12 -11  -4    0.01    5.45
 -12  11   5    8.91    7.38
  12 -11  -5    0.00    5.87
 -12  11   6   -0.00    6.07
  12 -11  -6    7.48    7.39
 -12  11   7    8.70    7.52
  12 -11  -7    0.00    6.04
 -12  11   8   -0.00    4.30
  12 -11  -8    4.72    6.82
 -12  11   9    0.42    5.75
  12 -11  -9    8.86    6.96
 -12  11  10   -0.00    5.67
  12 -11 -10    3.24    4.84
  12 -11 -11    6.77    6.74
  12 -11 -12    6.51    7.46
 -12  12   1    1.89    5.79
  12 -12  -1    4.82    7.81
 -12  12   2    0.00    5.18
  12 -12  -2   -0.00    6.24
 -12  12   3    7.56    6.66
  12 -12  -3   -0.00    5.50
 -12  12   4    3.15    6.77
  12 -12  -4    1.08    6.72
 -12  12   5   10.64    8.50
  12 -12  -5    1.76    6.81
 -12  12   6   -0.00    5.27
  12 -12  -6    3.50    7.74
 -12  12   7    0.00    5.13
  12 -12  -7    2.06    6.29
 -12  12   8   -0.00    4.69
  12 -12  -8   -0.00    6.61
 -12  12   9    5.66    6.79
  12 -12  -9    1.69    5.79
 -12  12  10   -0.00    6.84
 -12  12  11    6.70    6.82
  12 -13  -1    0.00    6.60
 -12  13   2    3.05    5.53
  12 -13  -2    0.00    5.51
 -12  13   3   -0.00    6.73
  12 -13  -3   -0.00    5.49
 -12  13   4    0.00    5.42
  12 -13  -4    1.76    6.04
 -12  13   5    1.37    5.83
  12 -13  -5   -0.00    6.45
 -12  13   6    0.00    4.98
 -12  13   7   -0.00    4.40
 -12  13   8    0.00    5.31
 -12  13   9    8.03    7.50
 -12  13  10    7.35    7.64
 -12  13  11    3.25    6.79
  12 -14  -1    5.17    7.47
 -11   0   1  113.95   20.58
  11   0  -1  154.12   22.47
 -11   0   2    0.21    3.53
  11   0  -2    0.51    4.44
 -11   0   3   41.59   10.37
  11   0  -3   47.95   11.08
 -11   0   4    0.00    3.22
  11   0  -4    0.93    3.75
  11   0  -5  168.10   25.00
  11   0  -6    0.64    3.12
  11   0  -7    0.00    3.79
  11   0  -8    0.41    2.96
  11   0  -9   52.19   10.75
  11   0 -10    0.15    3.10
  11   0 -11   80.80   13.88
  11   0 -12    1.00    2.89
  11   0 -13    0.00    2.76
  11   0 -14    0.00    2.61
  11   0 -15   27.76    7.00
  11   0 -16    0.35    2.70
  11   0 -17    6.90    4.21
  11   0 -18    0.09    2.32
  11   0 -19   15.42    5.00
  11   0 -20    1.54    2.69
  11   0 -21   28.96    6.82
  11   0 -22    0.95    2.52
  11   0 -23    1.03    2.66
  11   0 -24    0.50    2.50
  11   0 -25   11.24    4.44
  11   0 -26   -0.00    2.94
  11   0 -27    6.94    3.74
  11   0 -28    0.46    2.52
  11   0 -29   -0.00    2.63
  11   0 -30   -0.00    2.61
  11   0 -31   15.52    5.59
  11   0 -32    0.87    3.30
  11   0 -33    1.05    3.30
  11   0 -34    0.00    2.63
 -11   1   1  124.02   20.07
  11  -1  -1  114.50   19.90
  11   1  -1  131.06   20.06
 -11  -1   1   96.79   18.55
 -11   1   2    7.54    5.31
  11  -1  -2   -0.00    4.49
  11   1  -2    0.98    4.46
 -11  -1   2    8.12    5.06
 -11   1   3   40.41   11.34
  11  -1  -3   76.37   14.21
  11   1  -3   82.59   13.99
 -11  -1   3   57.59   12.35
 -11   1   4    0.00    3.53
  11  -1  -4   -0.00    3.95
  11   1  -4    1.63    3.46
 -11   1   5    0.00    3.66
  11  -1  -5   13.68    5.91
  11   1  -5    4.34    4.46
  11  -1  -6    0.00    3.60
  11   1  -6    4.74    4.48
  11  -1  -7   54.33   11.99
  11   1  -7   69.42   12.39
  11  -1  -8    0.53    2.95
  11   1  -8    5.15    4.11
  11  -1  -9   35.31    8.29
  11   1  -9   13.76    5.67
  11  -1 -10    3.29    3.82
  11   1 -10    0.16    2.40
  11  -1 -11   11.08    5.08
  11  -1 -12    3.67    3.74
  11   1 -12    3.67    3.37
  11  -1 -13   56.87   10.18
  11   1 -13   23.06    6.69
  11  -1 -14    1.42    3.33
  11   1 -14    0.10    2.47
  11  -1 -15    0.07    2.92
  11   1 -15   -0.00    2.40
  11  -1 -16    1.35    3.08
  11   1 -16    0.32    2.24
  11  -1 -17   21.33    6.49
  11   1 -17   34.52    6.85
  11  -1 -18    4.09    3.87
  11   1 -18    1.40    2.77
  11  -1 -19    8.85    4.42
  11   1 -19    9.63    3.65
  11  -1 -20    1.18    3.14
  11   1 -20    0.35    2.19
  11  -1 -21   -0.00    3.20
  11   1 -21    0.18    2.10
  11  -1 -22    2.71    3.00
  11   1 -22    0.20    2.23
  11  -1 -23   42.70    8.93
  11   1 -23   39.24    7.52
  11  -1 -24    1.39    3.29
  11   1 -24    0.16    2.10
  11  -1 -25    5.69    4.24
  11   1 -25    4.71    3.06
  11  -1 -26   -0.00    2.74
  11   1 -26   -0.00    2.20
  11  -1 -27    9.02    4.71
  11   1 -27   14.31    4.40
  11  -1 -28   -0.00    2.69
  11   1 -28    0.56    2.16
  11  -1 -29    7.07    3.95
  11   1 -29   10.28    3.73
  11  -1 -30   -0.00    2.99
  11   1 -30   -0.00    2.83
  11  -1 -31    3.77    4.00
  11   1 -31    1.30    3.06
  11  -1 -32    0.79    3.49
  11   1 -32    1.49    2.65
  11  -1 -33    8.93    5.04
  11   1 -33   10.85    4.45
  11   1 -34    0.13    2.75
  11   1 -35    0.00    2.66
 -11   2   1   32.21    9.48
  11  -2  -1   40.43   11.52
  11   2  -1   41.83    9.92
 -11  -2   1   35.17    9.40
 -11   2   2    0.40    3.55
  11  -2  -2    3.87    4.94
  11   2  -2   -0.00    3.91
 -11  -2   2   -0.00    3.19
 -11   2   3   15.78    6.87
  11  -2  -3   23.87    8.27
  11   2  -3   27.50    8.04
 -11   2   4   14.51    6.29
  11  -2  -4    2.90    4.66
  11   2  -4    6.21    4.29
 -11   2   5   66.37   13.27
  11  -2  -5   57.51   13.24
  11   2  -5   63.64   12.31
 -11   2   6   22.22    7.23
  11  -2  -6   35.61    9.26
  11   2  -6   18.95    6.74
  11  -2  -7   12.99    6.56
  11   2  -7   16.68    6.30
  11  -2  -8   23.67    7.90
  11   2  -8   18.73    5.88
  11  -2  -9   63.74   12.44
  11   2  -9   43.02    9.39
  11  -2 -10    3.66    4.85
  11   2 -10    5.09    3.47
  11  -2 -11   46.06   10.82
  11   2 -11   53.28    9.79
  11  -2 -12    2.89    3.83
  11   2 -12    4.80    3.37
  11  -2 -13   -0.00    3.71
  11   2 -13    0.00    2.64
  11  -2 -14    3.02    3.90
  11   2 -14    0.27    2.41
  11  -2 -15   36.68    9.15
  11   2 -15   35.93    7.15
  11  -2 -16   11.02    5.28
  11   2 -16    6.30    3.09
  11  -2 -17    6.41    4.39
  11   2 -17    9.06    3.49
  11  -2 -18    0.97    3.30
  11   2 -18    1.08    2.17
  11  -2 -19   17.52    6.18
  11   2 -19   14.59    3.96
  11  -2 -20    0.00    3.22
  11   2 -20    3.24    2.32
  11  -2 -21   29.18    7.61
  11   2 -21   26.40    5.37
  11  -2 -22    0.00    2.97
  11   2 -22    0.00    1.86
  11  -2 -23    3.81    3.73
  11   2 -23    0.46    1.76
  11  -2 -24    0.00    2.98
  11   2 -24    2.52    2.36
  11  -2 -25    6.43    4.61
  11   2 -25   10.74    3.27
  11  -2 -26    2.19    3.50
  11   2 -26    2.02    2.19
  11  -2 -27   16.18    6.47
  11   2 -27   22.70    4.83
  11  -2 -28    0.00    2.98
  11   2 -28    0.00    2.14
  11  -2 -29    3.46    3.90
  11   2 -29    4.68    2.45
  11  -2 -30    3.46    3.95
  11  -2 -31   15.20    6.16
  11  -2 -32   -0.00    4.03
  11  -3  -1    8.30    5.59
  11   3  -1   11.41    5.70
 -11  -3   1   19.76    6.98
  11  -3  -2   21.62    8.17
  11   3  -2   19.44    6.96
 -11   3   3    7.48    5.83
  11  -3  -3   78.55   14.01
  11   3  -3   49.81    9.75
 -11   3   4   13.72    6.49
  11  -3  -4   18.50    7.50
  11   3  -4   17.85    6.39
 -11   3   5    5.40    5.45
  11  -3  -5    0.00    4.61
  11   3  -5    4.48    3.69
 -11   3   6   23.31    7.83
  11  -3  -6   17.33    7.10
  11   3  -6   15.10    5.54
 -11   3   7   64.61   13.23
  11  -3  -7   71.00   14.26
  11   3  -7   52.43   10.89
  11  -3  -8    6.75    5.56
  11   3  -8    8.72    4.16
  11  -3  -9   21.82    7.88
  11   3  -9   18.64    5.83
  11  -3 -10    1.34    3.57
  11   3 -10    5.33    3.30
  11  -3 -11    6.37    5.56
  11   3 -11   15.24    4.84
  11  -3 -12    9.96    5.93
  11   3 -12   14.13    4.51
  11  -3 -13   26.52    8.08
  11   3 -13   28.95    6.16
  11  -3 -14    0.24    3.20
  11   3 -14    1.51    2.28
  11  -3 -15   -0.00    3.42
  11   3 -15    0.55    2.03
  11  -3 -16    2.78    4.49
  11   3 -16    0.00    1.62
  11  -3 -17   15.75    6.11
  11   3 -17    8.53    2.97
  11  -3 -18    8.08    4.97
  11   3 -18    6.38    2.60
  11  -3 -19   23.37    7.32
  11   3 -19   16.69    3.78
  11  -3 -20   10.58    5.34
  11   3 -20    4.92    2.19
  11  -3 -21    3.18    4.42
  11   3 -21    0.00    1.34
  11  -3 -22   16.20    6.05
  11   3 -22   10.14    2.59
  11  -3 -23   41.10    9.97
  11  -3 -24   11.02    5.72
  11  -3 -25    3.22    4.27
  11  -3 -26   -0.00    3.18
  11  -3 -27    7.43    5.17
  11  -3 -28    8.36    4.85
  11  -3 -29    0.00    3.13
  11  -3 -30   -0.00    3.06
  11  -3 -31    2.27    3.71
 -11   4   1   42.82   11.40
  11  -4  -1   43.89   12.18
  11   4  -1   52.27   11.29
  11  -4  -2   -0.00    3.69
  11   4  -2    2.09    3.65
  11  -4  -3    4.63    5.73
  11   4  -3    5.84    4.18
  11  -4  -4   -0.00    5.99
  11   4  -4    8.20    4.99
  11  -4  -5   80.93   15.80
  11   4  -5   53.91   11.38
  11  -4  -6   20.35    7.60
  11   4  -6    6.39    4.65
 -11   4   7   18.93    7.37
  11  -4  -7    9.40    6.45
  11   4  -7   12.16    5.31
 -11   4   8   -0.00    4.35
  11  -4  -8    5.85    5.48
  11   4  -8   10.82    4.44
  11  -4  -9   53.93   12.53
  11   4  -9   49.64    9.78
  11  -4 -10   18.89    7.21
  11   4 -10    8.48    4.02
  11  -4 -11   23.45    9.40
  11   4 -11   32.88    7.01
  11  -4 -12    0.00    3.47
  11   4 -12    0.00    2.09
  11  -4 -13    0.00    4.00
  11   4 -13    2.72    2.58
  11  -4 -14    2.51    4.57
  11   4 -14    4.52    2.77
  11  -4 -15   17.19    7.09
  11   4 -15   19.12    4.50
  11  -4 -16    5.87    5.38
  11   4 -16    8.97    3.10
  11  -4 -17    3.28    4.59
  11   4 -17    5.63    2.42
  11  -4 -18    0.00    4.74
  11   4 -18   -0.00    1.42
  11  -4 -19    3.18    4.43
  11   4 -19    1.13    1.36
  11  -4 -20    3.74    4.07
  11   4 -20    5.11    1.62
  11  -4 -21   20.04    7.01
  11  -4 -22    6.65    4.94
  11  -4 -23    1.77    3.82
  11  -4 -24    2.33    4.19
  11  -4 -25    7.88    5.25
  11  -4 -26   15.33    6.48
  11  -4 -27    5.76    4.16
  11  -4 -28    1.15    3.59
  11  -4 -29    5.47    4.36
  11  -4 -30    2.99    3.59
 -11   5   1    0.53    4.04
  11  -5  -1    6.23    5.73
  11   5  -1    7.71    5.47
 -11   5   2   53.74   13.59
  11  -5  -2   57.60   14.55
  11   5  -2   59.48   12.28
 -11   5   3   54.91   13.27
  11  -5  -3   55.16   13.60
  11   5  -3   49.14   11.53
 -11   5   4    4.22    5.52
  11  -5  -4    8.50    6.15
  11   5  -4    3.13    4.47
 -11   5   5   -0.00    4.59
  11  -5  -5    0.00    5.45
  11   5  -5    0.57    3.48
  11  -5  -6    3.01    4.97
  11   5  -6   13.78    4.94
  11  -5  -7   40.38   11.76
  11  -5  -8   13.24    6.35
  11   5  -8   20.46    5.79
  11  -5  -9   17.13    8.14
  11   5  -9   22.03    6.00
  11  -5 -10    0.00    3.54
  11   5 -10    2.45    2.94
  11  -5 -11    5.06    5.65
  11   5 -11   12.10    4.20
  11  -5 -12   40.87   10.36
  11   5 -12   23.36    6.13
  11  -5 -13   31.75   10.13
  11   5 -13   39.94    7.32
  11  -5 -14    3.31    4.86
  11   5 -14    3.70    2.60
  11  -5 -15   -0.00    3.66
  11   5 -15    0.66    1.95
  11  -5 -16    1.30    5.34
  11   5 -16   -0.00    1.81
  11  -5 -17    6.57    4.62
  11  -5 -18   11.82    5.99
  11  -5 -19   26.13    8.92
  11  -5 -20    0.00    4.26
  11  -5 -21    1.07    4.48
  11  -5 -22    5.26    4.80
  11  -5 -23   22.59    8.24
  11  -5 -24    1.01    4.49
  11  -5 -25    5.68    5.17
  11  -5 -26   -0.00    4.36
  11  -5 -27    2.12    4.66
  11  -5 -28    4.40    4.74
  11  -5 -29    4.65    4.96
 -11   6   1   23.66    9.20
  11  -6  -1   40.92   11.90
  11   6  -1   13.84    6.97
 -11   6   2   -0.00    4.61
  11  -6  -2    1.98    5.00
  11   6  -2    1.51    3.47
 -11   6   3   -0.00    4.54
  11  -6  -3    3.03    5.03
  11   6  -3    0.00    3.75
 -11   6   4   30.56   10.28
  11  -6  -4   17.32    8.95
  11   6  -4   30.50    8.14
 -11   6   5   21.57    9.88
  11  -6  -5   24.89    9.62
  11   6  -5   27.06    7.87
 -11   6   6    0.13    5.10
  11  -6  -6   16.34    7.70
  11   6  -6    9.71    5.03
 -11   6   7   12.32    6.87
  11  -6  -7    7.98    6.33
  11   6  -7    5.77    4.38
 -11   6   8   13.26    7.10
  11  -6  -8    9.41    7.37
  11   6  -8    7.02    4.21
 -11   6   9    5.63    5.08
  11  -6  -9   13.86    7.84
  11   6  -9   10.00    4.71
 -11   6  10   20.56    8.75
  11  -6 -10   21.96    9.06
  11   6 -10   25.80    6.51
  11  -6 -11   12.21    6.93
  11   6 -11    8.28    4.18
  11  -6 -12    2.93    5.12
  11  -6 -13    3.06    5.08
  11  -6 -14   14.14    7.25
  11  -6 -15   14.97    7.31
  11  -6 -16   23.01    8.73
  11  -6 -17    1.80    4.71
  11  -6 -18    1.90    3.94
  11  -6 -19    9.63    6.53
  11  -6 -20    6.10    5.92
  11  -6 -21    2.38    4.70
  11  -6 -22    0.00    4.00
  11  -6 -23    3.97    4.41
  11  -6 -24    2.60    4.76
  11  -6 -25    8.16    6.14
  11  -6 -26    7.91    6.44
  11  -6 -27    0.00    3.35
 -11   7   1   12.30    7.92
  11  -7  -1    8.72    6.36
  11   7  -1    6.17    5.36
 -11   7   2   39.12   11.26
  11  -7  -2   35.50   11.30
  11   7  -2   24.00    8.13
 -11   7   3    0.97    4.16
  11  -7  -3    1.87    4.99
 -11   7   4   15.39    7.69
  11  -7  -4   18.33    8.49
 -11   7   5    1.69    4.28
  11  -7  -5    2.14    4.86
 -11   7   6   18.40    8.52
  11  -7  -6   25.09    9.18
 -11   7   7    1.15    4.73
  11  -7  -7    6.26    6.09
 -11   7   8   49.96   12.47
  11  -7  -8   28.24   10.33
 -11   7   9   36.25   11.06
  11  -7  -9   29.88   10.74
 -11   7  10    0.00    3.80
  11  -7 -10    0.00    3.85
 -11   7  11   -0.00    3.80
  11  -7 -11   -0.00    4.02
  11  -7 -12   25.96   10.21
  11  -7 -13    2.57    4.66
  11  -7 -14    8.84    7.90
  11  -7 -15    0.73    5.53
  11  -7 -16   -0.00    4.72
  11  -7 -17    5.83    5.36
  11  -7 -18   11.59    6.88
  11  -7 -19   -0.00    5.21
  11  -7 -20    0.94    4.78
  11  -7 -21    0.00    4.85
  11  -7 -22    0.00    4.00
  11  -7 -23    0.00    4.34
  11  -7 -24    0.00    4.68
  11  -7 -25   -0.00    4.08
  11  -7 -26    0.82    4.00
 -11   8   1    2.60    5.45
  11  -8  -1    0.13    4.68
 -11   8   2    6.66    6.21
  11  -8  -2   13.98    8.37
 -11   8   3   -0.00    5.11
  11  -8  -3   -0.00    5.13
 -11   8   4   33.25   10.92
  11  -8  -4   38.48   12.37
 -11   8   5    0.00    4.38
  11  -8  -5    4.18    5.44
 -11   8   6   24.72   10.14
  11  -8  -6   16.77    8.28
 -11   8   7    2.04    5.18
  11  -8  -7    7.69    6.34
 -11   8   8   11.42    6.91
  11  -8  -8   -0.00    5.77
 -11   8   9    2.97    5.48
  11  -8  -9    4.45    6.16
 -11   8  10   22.68    9.25
  11  -8 -10    9.33    7.69
 -11   8  11    5.14    5.83
  11  -8 -11    0.21    4.26
 -11   8  12   -0.00    5.58
  11  -8 -12   -0.00    5.33
  11  -8 -13   -0.00    4.67
  11  -8 -14   -0.00    4.67
  11  -8 -15    6.44    6.23
  11  -8 -16   24.56    9.53
  11  -8 -17   -0.00    5.34
  11  -8 -18   -0.00    4.07
  11  -8 -19    2.07    3.90
  11  -8 -20    8.09    7.07
  11  -8 -21   -0.00    4.46
  11  -8 -22   31.93   10.07
  11  -8 -23    4.90    5.78
  11  -8 -24    6.32    6.24
 -11   9   1   -0.00    4.59
 -11   9   2   26.93   10.63
  11  -9  -2   44.00   13.36
 -11   9   3    0.00    4.94
  11  -9  -3    0.74    5.32
 -11   9   4   14.75    8.39
  11  -9  -4    5.43    6.70
 -11   9   5    0.00    5.62
  11  -9  -5    1.75    4.40
 -11   9   6   10.01    7.22
  11  -9  -6    4.88    5.85
 -11   9   7    1.70    5.14
  11  -9  -7   -0.00    5.94
 -11   9   8   30.29   10.75
  11  -9  -8   37.05   11.87
 -11   9   9    1.41    5.44
  11  -9  -9    0.62    6.09
 -11   9  10    1.14    5.29
  11  -9 -10   -0.00    4.60
 -11   9  11   -0.00    4.70
  11  -9 -11    0.00    6.21
 -11   9  12   16.39    8.38
  11  -9 -12   13.12    7.58
  11  -9 -13    8.07    7.23
  11  -9 -14    3.23    7.19
  11  -9 -15   -0.00    5.52
  11  -9 -16    1.88    5.59
  11  -9 -17    0.00    6.11
  11  -9 -18   11.38    7.58
  11  -9 -19    5.53    6.14
  11  -9 -20    5.11    5.05
  11  -9 -21    0.09    5.28
  11  -9 -22    6.20    6.67
 -11  10   1   -0.00    5.01
  11 -10  -1    2.06    6.39
 -11  10   2   -0.00    5.54
  11 -10  -2    1.52    6.28
 -11  10   3    4.48    6.01
  11 -10  -3   -0.00    5.65
 -11  10   4    6.22    7.05
  11 -10  -4   14.36    9.73
 -11  10   5    3.51    5.58
  11 -10  -5    1.09    5.14
 -11  10   6   16.05    8.33
  11 -10  -6   14.95    8.95
 -11  10   7    1.08    4.84
  11 -10  -7   -0.00    4.88
 -11  10   8    9.71    7.43
  11 -10  -8    7.42    7.65
 -11  10   9    2.64    5.25
  11 -10  -9    0.74    4.30
 -11  10  10   12.66    8.45
  11 -10 -10   34.72   11.38
 -11  10  11   -0.00    5.72
  11 -10 -11   -0.00    4.73
 -11  10  12   -0.00    4.76
  11 -10 -12    5.58    6.26
 -11  10  13    2.70    6.08
  11 -10 -13   -0.00    6.71
  11 -10 -14    5.77    6.09
  11 -10 -15    3.43    6.08
  11 -10 -16   16.82    8.41
  11 -10 -17    4.87    6.23
  11 -10 -18    2.05    5.41
  11 -10 -19    1.68    5.17
  11 -10 -20    4.13    6.92
 -11  11   1    2.16    6.66
  11 -11  -1    1.66    5.27
 -11  11   2   12.70    7.73
  11 -11  -2    5.74    7.20
 -11  11   3   -0.00    4.70
  11 -11  -3    3.64    6.27
 -11  11   4    1.99    5.87
  11 -11  -4   12.89    9.40
 -11  11   5    5.57    6.88
  11 -11  -5    5.09    7.62
 -11  11   6   -0.00    4.57
  11 -11  -6   -0.00    6.72
 -11  11   7    3.02    5.82
  11 -11  -7    2.77    6.26
 -11  11   8   28.32   11.06
  11 -11  -8   18.76    9.37
 -11  11   9    5.02    7.21
  11 -11  -9    3.37    6.24
 -11  11  10    5.45    6.48
  11 -11 -10   -0.00    3.73
 -11  11  11    3.65    6.07
  11 -11 -11    0.00    6.28
 -11  11  12    6.16    6.78
  11 -11 -12   22.13    9.73
 -11  11  13   -0.00    5.53
  11 -11 -13    1.56    5.10
 -11  11  14    0.00    4.44
  11 -11 -14    2.88    6.96
  11 -11 -15    0.39    3.70
  11 -11 -16   -0.00    4.47
  11 -11 -17    0.73    4.38
 -11  12   1    1.66    6.04
  11 -12  -1   -0.00    5.56
 -11  12   2    6.36    6.54
  11 -12  -2    2.91    6.37
 -11  12   3   -0.00    5.26
  11 -12  -3   -0.00    6.07
 -11  12   4    8.46    7.34
  11 -12  -4    2.95    6.93
 -11  12   5    0.00    5.34
  11 -12  -5    1.49    6.08
 -11  12   6    9.90    7.93
  11 -12  -6    8.44    7.09
 -11  12   7   -0.00    6.04
  11 -12  -7    1.74    6.27
 -11  12   8    2.69    6.04
  11 -12  -8    5.50    7.03
 -11  12   9   -0.00    5.48
  11 -12  -9   -0.00    5.12
 -11  12  10   13.55    8.61
  11 -12 -10    0.94    6.58
 -11  12  11   -0.00    5.28
  11 -12 -11    1.86    5.71
 -11  12  12    9.92    7.62
  11 -12 -12   -0.00    4.53
 -11  12  13    0.01    4.50
  11 -12 -13   -0.00    7.07
 -11  12  14    5.63    6.85
  11 -12 -14   -0.00    7.09
  11 -12 -15    0.67    4.98
 -11  13   1    1.31    5.85
  11 -13  -1   -0.00    5.96
 -11  13   2   -0.00    5.39
  11 -13  -2    6.06    6.07
 -11  13   3    0.49    5.15
  11 -13  -3    0.20    6.15
 -11  13   4    3.65    6.40
  11 -13  -4    0.00    7.08
 -11  13   5   -0.00    5.70
  11 -13  -5    1.52    6.18
 -11  13   6    0.00    6.93
  11 -13  -6    4.51    7.26
 -11  13   7   -0.00    5.66
  11 -13  -7    1.89    5.70
 -11  13   8   18.03    9.48
  11 -13  -8   20.35   11.56
 -11  13   9    1.73    6.67
  11 -13  -9   -0.00    5.82
 -11  13  10   10.70    7.84
  11 -13 -10    1.33    5.98
 -11  13  11    0.00    5.06
  11 -13 -11    4.14    5.62
 -11  13  12    0.27    5.72
  11 -13 -12    7.80    7.64
 -11  13  13    5.90    6.87
 -11  13  14    2.35    6.39
 -11  13  15    3.94    6.41
  11 -14  -1    3.08    6.82
  11 -14  -2   -0.00    6.22
  11 -14  -3    0.47    6.57
  11 -14  -4    7.17    8.85
  11 -14  -5    0.00    6.86
 -11  14   6    4.50    7.06
  11 -14  -6    0.00    6.30
 -11  14   7    3.25    5.65
  11 -14  -7    7.64    7.99
 -11  14   8    0.54    6.19
  11 -14  -8    8.83    8.81
 -11  14   9    0.60    6.45
  11 -14  -9   -0.00    6.07
 -11  14  10    2.68    5.75
 -11  14  11   -0.00    6.65
 -11  14  12    3.49    6.59
 -11  14  13    3.94    6.35
  11 -15  -4    7.79    8.82
  11 -15  -5    0.00    6.95
 -10   0   1   -0.00    4.03
  10   0  -1    3.13    4.07
  10   0  -1   -0.00    3.49
 -10   0   2   24.27    8.02
  10   0  -2   29.67    7.86
  10   0  -2   37.95    9.13
 -10   0   3   -0.00    3.38
  10   0  -3   -0.00    3.36
  10   0  -3    2.09    3.70
 -10   0   4  173.55   24.99
  10   0  -4  169.85   24.55
  10   0  -4  186.16   25.79
 -10   0   5   -0.00    2.73
  10   0  -5    0.74    3.66
 -10   0   6   27.67    7.68
  10   0  -6   47.23    9.56
 -10   0   7    0.00    3.04
  10   0  -7    4.66    4.11
  10   0  -8   22.99    6.86
  10   0  -9    0.32    3.26
  10   0 -10  171.44   23.61
  10   0 -11   -0.00    3.22
  10   0 -12    0.13    2.85
  10   0 -13    0.17    2.43
  10   0 -14   29.06    6.69
  10   0 -15    1.69    2.73
  10   0 -16   56.58   10.04
  10   0 -17    0.96    2.49
  10   0 -18   35.05    7.49
  10   0 -19   -0.00    2.31
  10   0 -20   49.97    9.26
  10   0 -21    1.99    3.31
  10   0 -22    3.13    2.63
  10   0 -23    1.20    2.39
  10   0 -24   11.51    4.19
  10   0 -25   -0.00    2.56
  10   0 -26   56.14   10.07
  10   0 -27    3.05    3.35
  10   0 -28   11.54    4.57
  10   0 -29    0.00    2.45
  10   0 -30    9.15    4.15
  10   0 -31    0.21    2.78
  10   0 -32    5.86    3.92
  10   0 -33   -0.00    3.16
  10   0 -34    1.45    3.37
  10   0 -35    4.58    3.87
 -10   1   1    0.00    3.66
  10  -1  -1    0.00    3.78
  10   1  -1   -0.00    3.29
  10   1  -1    0.00    3.91
 -10  -1   1   -0.00    3.28
 -10   1   2  170.22   26.41
  10  -1  -2  210.00   27.14
  10  -1  -2  165.98   26.75
  10   1  -2  204.32   26.51
  10   1  -2  190.59   26.97
 -10  -1   2  178.98   26.49
 -10   1   3    9.79    5.59
  10  -1  -3   17.79    6.48
  10  -1  -3   16.94    6.48
  10   1  -3   12.54    5.41
  10   1  -3   19.47    6.89
 -10  -1   3   22.56    6.55
 -10   1   4    4.06    4.46
  10  -1  -4    1.63    3.50
  10  -1  -4    4.82    4.48
  10   1  -4    0.00    3.16
 -10  -1   4    2.08    3.06
 -10   1   5   31.36    7.80
  10  -1  -5   21.31    6.78
  10  -1  -5   14.91    6.53
  10   1  -5   22.71    7.00
 -10  -1   5   27.09    7.20
 -10   1   6  108.43   17.45
  10  -1  -6  115.56   18.22
  10   1  -6  103.80   17.08
 -10  -1   6  110.48   16.98
 -10   1   7    1.86    3.27
  10  -1  -7    4.31    4.12
  10   1  -7    7.86    4.25
 -10  -1   7    5.98    1.74
 -10   1   8   84.01   13.67
  10  -1  -8   63.08   13.21
  10   1  -8   85.33   13.67
  10  -1  -9    1.61    3.85
  10   1  -9   -0.00    2.62
  10  -1 -10   -0.00    3.43
  10   1 -10   -0.00    2.81
  10  -1 -11   16.62    5.82
  10   1 -11   20.16    5.60
  10  -1 -12  112.64   16.95
  10   1 -12  100.32   15.30
  10  -1 -13    0.00    2.67
  10   1 -13   -0.00    2.25
  10  -1 -14   21.63    6.19
  10   1 -14   19.49    5.16
  10  -1 -15   -0.00    2.60
  10   1 -15    0.77    1.98
  10   1 -16   29.24    6.30
  10  -1 -17    0.00    2.75
  10   1 -17   -0.00    2.31
  10  -1 -18   36.10    8.15
  10   1 -18   33.18    6.68
  10  -1 -19    2.31    3.31
  10   1 -19    3.92    2.72
  10  -1 -20   -0.00    3.23
  10   1 -20   -0.00    2.17
  10  -1 -21    1.53    3.20
  10   1 -21    0.00    2.07
  10  -1 -22   89.30   14.20
  10   1 -22   83.82   12.54
  10  -1 -23    0.00    3.35
  10   1 -23    0.38    2.22
  10  -1 -24   17.11    5.26
  10   1 -24    6.77    3.09
  10  -1 -25    0.00    2.63
  10   1 -25   -0.00    2.74
  10  -1 -26    5.48    4.26
  10   1 -26    8.65    3.56
  10  -1 -27    0.00    3.09
  10   1 -27   -0.00    2.14
  10  -1 -28   14.72    5.46
  10   1 -28    8.32    3.93
  10  -1 -29   -0.00    3.18
  10   1 -29   -0.00    2.29
  10  -1 -30    1.70    3.46
  10   1 -30    0.52    2.69
  10  -1 -31    1.44    3.56
  10   1 -31    0.36    3.00
  10  -1 -32   14.49    5.60
  10   1 -32    7.24    4.05
  10  -1 -33   -0.00    3.25
  10   1 -33   -0.00    2.62
  10  -1 -34    0.59    3.23
  10   1 -34    1.13    3.08
  10   1 -35   -0.00    3.00
  10   1 -36    3.11    3.77
 -10   2   1    0.00    3.74
  10  -2  -1    0.00    3.93
  10   2  -1    8.74    5.02
  10   2  -1    3.54    4.38
 -10  -2   1    0.00    3.17
 -10   2   2    6.59    5.25
  10  -2  -2    0.00    4.07
  10   2  -2    4.08    4.19
  10   2  -2    1.43    3.68
 -10  -2   2    0.00    3.74
 -10   2   3   -0.00    4.21
  10  -2  -3    0.71    4.42
  10   2  -3   -0.00    3.29
 -10  -2   3    0.28    2.20
 -10   2   4  163.19   24.99
  10  -2  -4  136.45   23.57
  10  -2  -4  189.38   26.28
  10   2  -4  189.17   24.85
 -10  -2   4  179.38   24.26
 -10   2   5   47.32   10.61
  10  -2  -5   43.09   10.09
  10  -2  -5   50.58   11.34
  10   2  -5   44.67    9.86
 -10  -2   5   42.77    9.40
 -10   2   6   40.77   10.27
  10  -2  -6   53.67   10.52
  10  -2  -6   48.88   10.99
  10   2  -6   44.62    9.59
 -10   2   7    6.19    4.82
  10  -2  -7   13.12    5.77
  10   2  -7    3.06    3.49
 -10   2   8   17.83    5.97
  10  -2  -8   21.83    6.91
  10   2  -8    3.65    3.39
 -10   2   9    9.42    4.70
  10  -2  -9    9.12    5.68
  10   2  -9   10.64    4.18
  10  -2 -10   79.00   15.26
  10   2 -10   97.36   14.22
  10  -2 -11   16.64    6.38
  10   2 -11    9.88    3.99
  10  -2 -12    2.64    3.76
  10   2 -12   -0.00    1.99
  10  -2 -13    0.00    3.10
  10   2 -13    1.47    2.46
  10  -2 -14   45.49   10.34
  10   2 -14   52.19    8.52
  10  -2 -15   17.85    6.28
  10   2 -15   21.25    4.81
  10  -2 -16   13.59    5.50
  10   2 -16   11.64    3.54
  10  -2 -17    0.89    3.00
  10   2 -17    0.00    1.72
  10  -2 -18    7.25    4.58
  10   2 -18    4.15    2.29
  10  -2 -19    4.05    3.94
  10   2 -19   12.11    3.16
  10  -2 -20   55.91   11.20
  10  -2 -21    6.58    4.79
  10   2 -21    3.62    2.21
  10  -2 -22    6.96    4.68
  10   2 -22    3.89    2.18
  10  -2 -23   -0.00    2.88
  10   2 -23    0.24    1.65
  10  -2 -24   27.98    7.18
  10   2 -24   20.98    4.65
  10  -2 -25    1.93    3.15
  10   2 -25    2.95    2.54
  10  -2 -26   19.14    6.80
  10   2 -26   25.30    5.22
  10  -2 -27    2.03    3.47
  10   2 -27   -0.00    2.01
  10  -2 -28    0.00    3.24
  10   2 -28    1.33    2.24
  10  -2 -29   -0.00    3.24
  10   2 -29   -0.00    2.21
  10  -2 -30    7.00    4.83
  10   2 -30    8.86    3.70
  10  -2 -31    1.26    2.80
  10   2 -31    0.00    2.25
  10  -2 -32    2.02    3.42
  10   2 -32    0.00    2.25
  10  -2 -33    3.30    4.09
  10   2 -33    0.69    2.37
  10  -2 -34    4.48    4.30
  10   2 -34    5.95    3.63
  10   2 -35    0.67    2.63
  10   2 -36    2.70    3.01
 -10   3   1   24.04    8.09
  10  -3  -1   36.22    9.68
  10   3  -1   19.11    6.74
 -10  -3   1   13.69    6.00
 -10   3   2  114.26   19.81
  10  -3  -2  121.51   20.49
  10   3  -2  102.68   18.06
 -10  -3   2  132.23   19.44
 -10   3   3   73.23   14.62
  10  -3  -3   97.31   16.48
  10   3  -3   65.53   12.88
 -10  -3   3   66.67   12.95
 -10   3   4    1.42    3.96
  10  -3  -4    0.31    3.76
  10   3  -4    0.93    3.13
  10   3  -4   -0.00    2.77
 -10  -3   4    0.00    2.84
 -10   3   5    6.49    5.22
  10  -3  -5   13.07    6.60
  10   3  -5   13.98    4.95
  10   3  -5   11.30    5.01
 -10   3   6   10.18    6.38
  10  -3  -6   27.43    8.12
  10   3  -6   37.43    7.65
 -10   3   7   20.46    7.44
  10  -3  -7   22.46    7.71
  10   3  -7   23.63    6.25
 -10   3   8   91.34   16.16
  10  -3  -8   89.69   16.50
  10   3  -8   85.41   13.70
 -10   3   9    6.55    5.07
  10  -3  -9   13.35    5.93
  10   3  -9    3.29    2.65
 -10   3  10   -0.00    4.44
  10  -3 -10    4.79    4.39
  10   3 -10    1.57    2.55
  10  -3 -11   20.77    6.86
  10   3 -11   17.36    4.98
  10  -3 -12   41.51   10.29
  10   3 -12   45.61    8.01
  10  -3 -13    0.00    3.62
  10   3 -13    0.29    1.94
  10  -3 -14    7.47    4.66
  10   3 -14    5.86    2.83
  10  -3 -15    9.38    5.19
  10   3 -15    7.09    2.68
  10  -3 -16   29.43    8.09
  10   3 -16   26.71    5.03
  10  -3 -17   34.49    9.04
  10   3 -17   24.96    4.65
  10  -3 -18   47.36    9.91
  10   3 -18   31.34    5.33
  10  -3 -19   11.56    6.03
  10   3 -19    8.54    2.46
  10  -3 -20   -0.00    3.90
  10   3 -20    1.25    1.30
  10  -3 -21    9.20    5.63
  10   3 -21   11.09    2.53
  10  -3 -22   45.93   10.45
  10   3 -22   46.73    6.40
  10  -3 -23    3.65    4.48
  10   3 -23    7.18    2.06
  10  -3 -24    0.37    2.91
  10   3 -24    0.59    1.46
  10  -3 -25    1.20    3.07
  10   3 -25    0.16    1.48
  10  -3 -26    7.51    4.61
  10   3 -26   13.18    3.19
  10  -3 -27   14.58    6.61
  10   3 -27   18.97    4.00
  10  -3 -28    9.58    4.81
  10   3 -28    7.39    2.83
  10  -3 -29    0.94    3.88
  10   3 -29    1.52    2.13
  10  -3 -30    0.59    2.97
  10   3 -30   -0.00    1.70
  10  -3 -31   -0.00    3.63
  10   3 -31    0.18    2.13
  10  -3 -32    0.33    3.70
  10   3 -32    7.89    3.20
  10  -3 -33    2.38    4.41
  10   3 -33    2.01    2.59
  10   3 -34    0.76    2.82
  10   3 -35    1.14    2.69
  10   3 -36    4.03    3.45
  10  -4  -1    1.33    4.63
  10   4  -1    5.24    4.12
  10   4  -1    0.00    4.17
  10  -4  -2   -0.00    4.01
  10   4  -2   -0.00    3.36
  10   4  -2   -0.00    3.30
 -10   4   3    7.85    5.86
  10  -4  -3   11.02    6.32
  10   4  -3   10.95    5.29
  10   4  -3   13.41    5.70
 -10   4   4  117.68   18.87
  10  -4  -4   90.95   18.21
  10   4  -4  100.68   15.82
  10   4  -4   91.46   15.93
 -10   4   5   45.31   11.60
  10  -4  -5   35.55   10.64
  10   4  -5   57.40   10.31
 -10   4   6   88.54   15.56
  10  -4  -6   74.12   15.21
  10   4  -6   63.06   11.99
 -10   4   7    0.12    4.51
  10  -4  -7    4.32    5.01
  10   4  -7   -0.00    2.70
 -10   4   8   90.58   15.81
  10  -4  -8   79.44   15.75
  10   4  -8   72.68   12.57
 -10   4   9    6.42    5.36
  10  -4  -9   11.54    5.86
  10   4  -9   10.62    4.35
 -10   4  10   37.75    9.48
  10  -4 -10   26.29    8.71
  10   4 -10   27.67    6.29
 -10   4  11   16.78    6.77
  10  -4 -11    5.15    4.80
  10   4 -11    7.27    3.24
  10  -4 -12   -0.00    4.49
  10   4 -12    0.00    1.90
  10  -4 -13    2.74    4.17
  10   4 -13    0.68    2.00
  10  -4 -14   23.18    7.88
  10   4 -14   29.74    5.48
  10  -4 -15   19.09    7.08
  10   4 -15   19.85    4.24
  10  -4 -16   13.70    5.95
  10   4 -16   16.08    3.45
  10  -4 -17    0.00    3.79
  10   4 -17    1.37    1.40
  10  -4 -18    0.00    3.48
  10   4 -18    1.61    1.24
  10  -4 -19   14.55    6.43
  10   4 -19   13.32    2.28
  10  -4 -20   31.49    9.15
  10  -4 -21   20.81    7.46
  10  -4 -22    6.85    5.59
  10  -4 -23    9.96    6.25
  10  -4 -24   24.06    8.38
  10  -4 -25   16.26    7.01
  10  -4 -26    9.54    5.70
  10  -4 -27   -0.00    3.38
  10  -4 -28   -0.00    3.82
  10  -4 -29    6.46    5.21
  10  -4 -30   10.03    5.45
  10  -4 -31    0.00    4.63
  10  -4 -32    0.00    4.63
 -10   5   1   50.61   13.28
  10  -5  -1   53.38   14.23
  10   5  -1   75.25   13.07
  10   5  -1   67.74   12.73
  10  -5  -2  234.30   34.40
  10   5  -2  261.60   31.74
  10   5  -2  199.16   30.50
  10  -5  -3   20.82    8.34
  10   5  -3   18.62    6.57
  10  -5  -4   -0.00    4.99
  10   5  -4    0.00    2.90
  10  -5  -5    7.43    5.76
  10   5  -5    5.08    4.06
  10  -5  -6   40.07   11.04
  10   5  -6   45.17    9.15
 -10   5   7   45.44   11.14
  10  -5  -7   23.95    9.45
  10   5  -7   49.73    9.11
 -10   5   8   20.94    8.54
  10  -5  -8   36.04   10.01
  10   5  -8   36.52    7.70
 -10   5   9    1.98    4.02
  10  -5  -9   -0.00    4.83
  10   5  -9    0.00    2.31
 -10   5  10    0.85    3.34
  10  -5 -10   -0.00    4.39
  10   5 -10    0.00    2.25
 -10   5  11   20.29    7.89
  10  -5 -11   13.78    6.85
  10   5 -11   18.86    5.09
 -10   5  12   54.43   11.89
  10  -5 -12   47.39   12.15
  10   5 -12   38.06    7.42
  10  -5 -13   23.74    8.32
  10   5 -13   26.50    5.58
  10  -5 -14   -0.00    3.91
  10   5 -14    2.06    2.05
  10  -5 -15   15.38    7.28
  10   5 -15    6.23    2.62
  10  -5 -16    5.49    5.03
  10  -5 -17   35.48    9.95
  10  -5 -18   24.26    8.27
  10  -5 -19   -0.00    4.11
  10  -5 -20   -0.00    3.67
  10  -5 -21   14.09    6.44
  10  -5 -22   22.39    8.23
  10  -5 -23   10.30    6.56
  10  -5 -24   -0.00    3.89
  10  -5 -25    1.87    4.20
  10  -5 -26    1.91    4.50
  10  -5 -27   13.26    6.78
  10  -5 -28    0.00    4.77
  10  -5 -29   -0.00    4.06
  10  -5 -30    0.96    4.53
  10  -5 -31    1.66    5.18
 -10   6   1    1.65    5.78
  10  -6  -1   -0.00    5.20
  10   6  -1    0.13    2.73
  10   6  -1    1.31    3.79
 -10   6   2   10.09    7.03
  10  -6  -2   15.30    7.38
  10   6  -2    7.82    5.13
 -10   6   3   20.47    8.55
  10  -6  -3   20.32    8.37
  10   6  -3   15.03    6.59
 -10   6   4   25.93    8.97
  10  -6  -4   12.65    7.35
  10   6  -4   15.67    6.39
 -10   6   5   34.32   10.06
  10  -6  -5   19.95    8.59
  10   6  -5   31.51    7.93
  10  -6  -6   32.32   10.63
  10   6  -6   34.64    8.31
  10  -6  -7   -0.00    4.71
  10   6  -7    0.00    2.42
  10  -6  -8    0.00    4.43
  10   6  -8    7.93    3.94
  10  -6  -9   54.02   13.80
  10   6  -9   59.64   10.87
  10  -6 -10   31.89   10.36
  10  -6 -11    1.90    5.03
  10  -6 -12   -0.00    4.73
  10  -6 -13   20.23    8.01
  10  -6 -14    5.61    4.80
  10  -6 -15   24.32    8.86
  10  -6 -16    1.10    4.22
  10  -6 -17    3.37    5.08
  10  -6 -18    3.83    5.14
  10  -6 -19   26.52    8.69
  10  -6 -20   24.91    8.65
  10  -6 -21    1.54    5.14
  10  -6 -22    0.66    4.50
  10  -6 -23    8.40    6.24
  10  -6 -24    8.45    5.95
  10  -6 -25    3.54    5.29
  10  -6 -26   12.40    6.52
  10  -6 -27    3.77    4.85
  10  -6 -28    5.02    4.76
  10  -6 -29    6.82    5.96
 -10   7   1   92.16   18.36
  10  -7  -1   71.86   17.37
 -10   7   2    1.26    4.85
  10  -7  -2   10.81    7.81
 -10   7   3   27.25   10.06
  10  -7  -3   33.47   11.25
 -10   7   4    5.23    6.09
  10  -7  -4    4.85    5.38
 -10   7   5   28.32   10.41
  10  -7  -5   52.21   13.13
 -10   7   6   12.88    6.89
  10  -7  -6   18.00    7.89
 -10   7   7   28.95    9.10
  10  -7  -7    1.57    5.21
 -10   7   8   24.60    8.68
  10  -7  -8   11.34    7.69
 -10   7   9    2.44    4.51
  10  -7  -9   -0.00    4.57
 -10   7  10    2.81    4.29
  10  -7 -10    0.00    4.01
 -10   7  11   12.44    7.33
  10  -7 -11   26.47    8.72
 -10   7  12    2.36    5.24
  10  -7 -12    0.00    4.89
 -10   7  13   30.51   10.63
  10  -7 -13   44.29   11.70
 -10   7  14   -0.00    3.19
  10  -7 -14    1.93    3.90
  10  -7 -15    2.66    4.15
  10  -7 -16    5.12    4.81
  10  -7 -17   14.78    7.92
  10  -7 -18    4.93    5.07
  10  -7 -19    4.04    5.99
  10  -7 -20    0.04    4.78
  10  -7 -21    6.10    5.37
  10  -7 -22    3.07    5.12
  10  -7 -23   11.36    6.51
  10  -7 -24   -0.00    4.36
  10  -7 -25    2.24    4.96
  10  -7 -26   -0.00    3.36
  10  -7 -27   10.16    6.62
  10  -7 -28    5.31    5.73
 -10   8   1   10.75    6.95
  10  -8  -1   10.61    8.07
 -10   8   2    1.68    5.41
  10  -8  -2    0.80    4.42
 -10   8   3   29.98   10.65
  10  -8  -3   34.75   12.45
 -10   8   4   19.25    8.55
  10  -8  -4    7.35    6.72
 -10   8   5    8.29    6.39
  10  -8  -5   56.01   13.24
 -10   8   6   10.20    7.20
  10  -8  -6   10.69    6.99
 -10   8   7    6.72    6.38
  10  -8  -7    7.95    6.51
 -10   8   8    2.59    5.19
  10  -8  -8    5.24    5.40
 -10   8   9    7.78    7.38
  10  -8  -9   14.72    7.99
 -10   8  10    8.29    6.14
  10  -8 -10    7.65    6.76
 -10   8  11    9.71    7.30
  10  -8 -11   26.36    9.84
 -10   8  12    1.05    4.55
  10  -8 -12   -0.00    4.87
 -10   8  13   -0.00    4.31
  10  -8 -13   11.19    7.38
 -10   8  14    5.30    5.34
  10  -8 -14    3.96    5.63
 -10   8  15   28.29    9.17
  10  -8 -15   18.38    8.19
  10  -8 -16   -0.00    5.40
  10  -8 -17    0.90    5.46
  10  -8 -18    0.00    4.90
  10  -8 -19   16.39    8.42
  10  -8 -20    1.61    5.57
  10  -8 -21    4.35    6.91
  10  -8 -22    0.00    4.83
  10  -8 -23    3.80    5.25
  10  -8 -24    2.20    5.51
  10  -8 -25   18.88    8.68
  10  -8 -26    0.00    5.28
  10  -8 -27    0.57    4.56
 -10   9   1   38.90   12.62
  10  -9  -1   53.50   14.59
 -10   9   2    5.78    6.63
  10  -9  -2    6.38    7.54
 -10   9   3   29.47   10.57
  10  -9  -3   35.51   12.25
 -10   9   4    5.97    6.17
  10  -9  -4   -0.00    5.48
 -10   9   5    6.31    6.31
  10  -9  -5    6.42    7.14
 -10   9   6    1.30    4.98
  10  -9  -6   -0.00    4.95
 -10   9   7   45.57   13.32
  10  -9  -7   60.87   15.15
 -10   9   8    0.00    5.35
  10  -9  -8    8.58    6.24
 -10   9   9    0.99    5.40
  10  -9  -9    9.14    6.92
 -10   9  10    3.77    5.73
  10  -9 -10   -0.00    5.78
 -10   9  11   12.49    7.23
  10  -9 -11   24.75   10.41
 -10   9  12   -0.00    5.05
  10  -9 -12    1.88    5.93
 -10   9  13    4.36    5.47
  10  -9 -13   16.01    8.15
 -10   9  14    1.82    5.85
  10  -9 -14   -0.00    5.00
 -10   9  15    6.99    6.48
  10  -9 -15   -0.00    4.67
 -10   9  16   -0.00    4.29
  10  -9 -16    4.38    5.38
  10  -9 -17   31.79   11.46
  10  -9 -18    0.00    5.21
  10  -9 -19   -0.00    4.34
  10  -9 -20    3.75    6.04
  10  -9 -21   -0.00    5.40
  10  -9 -22    1.75    4.11
  10  -9 -23    7.03    5.96
  10  -9 -24   -0.00    4.34
  10  -9 -25    0.64    4.74
 -10  10   1    4.61    5.99
  10 -10  -1    0.92    6.11
 -10  10   2    0.00    4.46
  10 -10  -2    2.20    6.25
 -10  10   3   20.19    8.96
  10 -10  -3    0.00    5.85
 -10  10   4   -0.00    5.36
  10 -10  -4    1.90    5.99
 -10  10   5   42.26   12.99
  10 -10  -5   40.86   13.30
 -10  10   6   -0.00    5.93
  10 -10  -6    2.77    6.05
 -10  10   7    5.14    6.90
  10 -10  -7    7.97    6.64
 -10  10   8    0.99    5.25
  10 -10  -8   -0.00    4.67
 -10  10   9   21.53    9.92
  10 -10  -9   34.37   11.37
 -10  10  10   -0.00    5.14
  10 -10 -10    3.87    6.05
 -10  10  11    3.84    6.11
  10 -10 -11    7.50    6.73
 -10  10  12   -0.00    5.40
  10 -10 -12   -0.00    4.48
 -10  10  13   21.22    9.07
  10 -10 -13   12.79    9.10
 -10  10  14    0.95    5.36
  10 -10 -14    2.61    6.74
 -10  10  15   29.62   10.40
  10 -10 -15   17.74    8.73
 -10  10  16    4.16    5.51
  10 -10 -16    0.00    4.99
  10 -10 -17    0.00    5.11
  10 -10 -18    3.98    5.39
  10 -10 -19    6.01    7.45
  10 -10 -20    5.92    6.63
  10 -10 -21    0.00    4.62
  10 -10 -22    8.72    7.10
  10 -10 -23    0.89    4.23
 -10  11   1    9.76    7.61
  10 -11  -1   13.71    9.28
 -10  11   2   -0.00    6.02
  10 -11  -2   -0.00    6.71
 -10  11   3   15.62    8.40
  10 -11  -3   11.78    7.97
 -10  11   4   -0.00    6.07
  10 -11  -4    5.09    6.71
 -10  11   5    6.90    6.28
  10 -11  -5    0.50    6.12
 -10  11   6    1.64    5.38
  10 -11  -6   -0.00    5.38
 -10  11   7   42.77   13.28
  10 -11  -7   33.60   12.07
 -10  11   8    7.19    7.13
  10 -11  -8    5.88    6.46
 -10  11   9   -0.00    4.11
  10 -11  -9   -0.00    4.50
 -10  11  10    1.18    5.25
  10 -11 -10   -0.00    5.44
 -10  11  11    8.67    7.51
  10 -11 -11    8.51    7.48
 -10  11  12    2.04    6.10
  10 -11 -12   -0.00    5.81
  10 -11 -13    9.70    7.90
 -10  11  14   -0.00    6.38
  10 -11 -14    0.00    5.57
 -10  11  15   -0.00    5.20
  10 -11 -15   -0.00    4.83
 -10  11  16    9.11    6.95
  10 -11 -16    7.36    6.49
 -10  11  17   13.71    8.10
  10 -11 -17   31.36   11.26
  10 -11 -18   -0.00    6.81
  10 -11 -19    0.00    5.66
  10 -11 -20    5.88    6.44
  10 -11 -21    6.67    7.29
 -10  12   1    2.14    6.02
  10 -12  -1    6.42    7.50
 -10  12   2   -0.00    5.15
  10 -12  -2   -0.00    5.59
 -10  12   3    2.89    6.16
  10 -12  -3    8.28    8.34
 -10  12   4    4.23    6.15
  10 -12  -4    9.16    8.42
 -10  12   5    1.39    6.48
  10 -12  -5    2.52    6.14
 -10  12   6   -0.00    5.64
  10 -12  -6    3.42    5.35
 -10  12   7    2.09    4.78
  10 -12  -7    0.00    5.00
 -10  12   8    0.48    5.19
  10 -12  -8    7.93    7.49
 -10  12   9   24.50   10.13
  10 -12  -9   26.31   11.37
 -10  12  10    4.51    6.07
  10 -12 -10   -0.00    5.08
 -10  12  11    6.44    6.66
  10 -12 -11    9.98    7.21
 -10  12  12   -0.00    4.93
  10 -12 -12   -0.00    4.76
 -10  12  13    0.00    5.65
  10 -12 -13    0.79    6.06
 -10  12  14    5.16    6.81
  10 -12 -14    3.99    5.16
 -10  12  15   21.56   10.23
  10 -12 -15    5.70    5.93
 -10  12  16    1.01    4.90
  10 -12 -16    6.08    5.94
 -10  12  17   -0.00    5.92
  10 -12 -17   -0.00    4.47
  10 -12 -18    2.27    6.34
  10 -12 -19   13.41    8.94
 -10  13   1    0.00    6.04
  10 -13  -1    6.18    8.86
 -10  13   2    7.11    6.48
  10 -13  -2    5.45    8.02
 -10  13   3    1.99    6.38
  10 -13  -3    8.40    7.33
 -10  13   4    3.49    7.31
  10 -13  -4    0.00    6.23
 -10  13   5    0.96    6.99
  10 -13  -5    7.85    7.84
 -10  13   6   -0.00    6.60
  10 -13  -6    0.00    6.33
 -10  13   7   -0.00    6.26
  10 -13  -7    6.21    8.25
 -10  13   8    0.00    6.06
  10 -13  -8    2.80    5.21
 -10  13   9    2.16    5.44
  10 -13  -9   -0.00    6.14
 -10  13  10   -0.00    5.19
  10 -13 -10    0.00    6.06
 -10  13  11   -0.00    5.81
  10 -13 -11    0.00    5.16
 -10  13  12    9.00    8.50
  10 -13 -12   17.45    9.56
 -10  13  13    9.34    7.25
  10 -13 -13    2.61    6.66
 -10  13  14   -0.00    4.71
  10 -13 -14   -0.00    5.22
 -10  13  15    0.55    5.36
  10 -13 -15   -0.00    4.76
 -10  13  16    2.31    5.84
  10 -13 -16    2.90    5.73
 -10  13  17    6.24    7.39
 -10  13  18    1.65    7.21
 -10  14   1    3.86    6.39
  10 -14  -1   -0.00    5.44
 -10  14   2   -0.00    6.70
  10 -14  -2    2.40    6.96
 -10  14   3    8.20    7.39
  10 -14  -3    8.64    8.67
 -10  14   4   -0.00    6.50
  10 -14  -4   -0.00    6.76
 -10  14   5    0.12    5.20
  10 -14  -5    1.33    5.87
 -10  14   6    1.93    6.67
  10 -14  -6    4.73    6.66
 -10  14   7    0.00    5.77
  10 -14  -7    3.64    6.20
 -10  14   8    0.00    6.78
  10 -14  -8    3.21    6.35
 -10  14   9   12.56    7.70
  10 -14  -9   -0.00    6.48
 -10  14  10    0.36    5.37
  10 -14 -10    6.33    8.15
 -10  14  11    8.77    7.20
  10 -14 -11    4.77    7.43
 -10  14  12    2.67    5.73
  10 -14 -12    7.64    8.58
 -10  14  13   -0.00    5.95
  10 -14 -13    0.00    6.87
 -10  14  14    8.45    8.51
  10 -14 -14   -0.00    6.11
 -10  14  15    0.72    5.26
 -10  14  16   10.66    8.03
 -10  14  17   -0.00    5.68
 -10  14  18   -0.00    6.13
  10 -15  -4    0.00    6.13
  10 -15  -5    4.12    6.94
  10 -15  -6   -0.00    6.07
  10 -15  -7    2.47    6.69
  10 -15  -8    6.07    7.44
  10 -15  -9    1.34    5.30
  10 -15 -10   -0.00    6.02
  10 -15 -11   -0.00    6.97
  -9   0   1   20.54    6.06
   9   0  -1   10.02    4.69
  -9   0   2    0.68    3.21
   9   0  -2    0.00    3.32
  -9   0   3  143.83   21.59
   9   0  -3  155.77   21.60
  -9   0   4   -0.00    2.95
   9   0  -4    0.49    2.31
  -9   0   5   47.18    9.75
   9   0  -5   55.85   10.06
  -9   0   6    0.33    2.19
   9   0  -6    0.71    2.33
  -9   0   7  146.96   20.88
   9   0  -7  156.93   20.91
  -9   0   8   -0.00    2.48
  -9   0   8    0.21    1.19
   9   0  -8    0.36    2.95
  -9   0   9  104.65   13.53
   9   0  -9   68.27   12.01
  -9   0  10    0.45    2.15
   9   0 -12    0.79    2.73
   9   0 -13  148.85   20.34
   9   0 -14    1.03    2.36
   9   0 -15   32.76    7.07
   9   0 -16    1.48    2.52
   9   0 -17   27.11    6.09
   9   0 -18   -0.00    2.39
   9   0 -19   79.96   12.38
   9   0 -20    0.00    2.25
   9   0 -21   23.96    6.06
   9   0 -22    1.73    2.79
   9   0 -23   63.22   10.72
   9   0 -24   -0.00    2.36
   9   0 -25   26.86    6.68
   9   0 -26   -0.00    2.84
   9   0 -27    2.67    3.38
   9   0 -28    0.96    2.99
   9   0 -29   19.51    5.95
   9   0 -30   -0.00    2.93
   9   0 -31    6.47    4.26
   9   0 -32    0.00    3.25
   9   0 -33    8.66    4.47
   9   0 -34   -0.00    2.91
   9   0 -35    1.98    3.67
   9   0 -36    0.00    3.74
  -9   1   1  477.48   64.99
   9  -1  -1  544.74   65.40
   9   1  -1  463.94   64.13
  -9  -1   1  826.56   68.82
  -9   1   2    2.86    3.18
   9  -1  -2   12.18    5.19
   9   1  -2    6.33    4.24
  -9  -1   2    4.08    4.02
  -9   1   3    1.26    2.91
   9  -1  -3    4.08    3.66
   9   1  -3    1.59    3.44
  -9  -1   3   -0.00    3.54
  -9   1   4   49.96   11.39
   9  -1  -4   77.92   12.70
   9   1  -4   62.20   11.40
  -9  -1   4   72.48   12.35
  -9  -1   4   77.24   11.13
  -9   1   5  146.85   20.85
   9  -1  -5  143.87   20.50
   9   1  -5  139.28   19.77
  -9  -1   5  148.39   20.37
  -9  -1   5  135.60   18.15
  -9   1   6   -0.00    3.09
   9  -1  -6   -0.00    2.69
   9   1  -6   -0.00    2.57
  -9  -1   6    1.07    2.58
  -9  -1   6    0.48    1.56
   9  -1  -7   66.86   11.44
   9   1  -7   58.82   10.53
  -9  -1   7   72.70   11.35
  -9   1   8   13.75    4.68
   9  -1  -8    5.33    3.43
   9  -1  -8    3.87    3.55
   9   1  -8    4.77    3.01
  -9  -1   8    2.32    2.89
  -9   1   9   24.31    6.19
   9  -1  -9   17.83    5.44
   9  -1  -9   23.12    6.42
  -9  -1   9   18.95    4.97
  -9   1  10    0.11    2.63
   9  -1 -10    0.03    2.66
  -9   1  11  124.63   18.09
   9  -1 -11  130.98   19.00
  -9   1  12    3.03    2.82
   9  -1 -12    1.59    3.12
   9  -1 -13    3.54    3.34
   9  -1 -14    0.00    3.07
   9  -1 -15  106.03   16.03
   9   1 -15  105.24   14.50
   9  -1 -16   14.18    5.07
   9   1 -16   18.84    4.45
   9  -1 -17   66.99   11.39
   9   1 -17   62.08    9.64
   9  -1 -18    2.84    3.43
   9   1 -18    3.07    2.46
   9  -1 -19    6.20    3.92
   9   1 -19    4.89    2.64
   9  -1 -20    1.35    2.30
   9   1 -20    5.46    2.59
   9  -1 -21   98.81   15.86
   9   1 -21  107.58   14.44
   9  -1 -22    0.22    2.86
   9   1 -22   -0.00    2.01
   9  -1 -23    8.15    4.38
   9   1 -23   15.69    4.17
   9  -1 -24    1.76    3.11
   9   1 -24   -0.00    2.30
   9  -1 -25   23.97    6.16
   9   1 -25   11.59    4.20
   9  -1 -26    3.57    3.25
   9   1 -26    1.42    2.55
   9  -1 -27   22.07    6.64
   9   1 -27   29.98    6.59
   9  -1 -28    1.58    3.30
   9   1 -28    0.54    2.04
   9  -1 -29    2.06    3.47
   9   1 -29    2.51    2.71
   9  -1 -30    0.58    3.39
   9   1 -30    2.04    3.07
   9  -1 -31   15.06    6.11
   9   1 -31   19.04    5.63
   9  -1 -32   -0.00    3.41
   9   1 -32   -0.00    2.77
   9  -1 -33    6.26    4.51
   9   1 -33   10.82    4.65
   9  -1 -34    0.00    3.02
   9   1 -34   -0.00    3.20
   9  -1 -35   -0.00    3.21
   9   1 -35   -0.00    3.43
   9  -1 -36    6.67    4.97
   9   1 -36    0.79    3.23
  -9   2   1   60.90   11.50
   9  -2  -1   32.73    9.88
   9   2  -1   44.49    9.39
   9   2  -1   37.56    9.33
  -9  -2   1   52.25   10.30
  -9   2   2    7.82    5.11
   9  -2  -2    0.59    3.77
   9  -2  -2   10.48    5.48
   9   2  -2    9.35    4.48
  -9  -2   2    8.27    4.32
  -9   2   3  169.71   23.30
   9  -2  -3  120.26   21.19
   9  -2  -3  169.29   23.63
   9   2  -3  160.23   21.33
  -9  -2   3  139.82   21.20
  -9  -2   3  154.43   20.15
  -9   2   4    3.21    3.87
   9  -2  -4    7.76    4.70
   9  -2  -4    9.24    5.56
   9   2  -4   13.35    4.76
  -9  -2   4    8.18    4.29
  -9  -2   4    7.42    3.09
  -9   2   5   21.02    6.52
   9  -2  -5   23.47    6.64
   9  -2  -5   12.22    5.88
   9   2  -5   16.42    5.04
  -9  -2   5   11.88    4.87
  -9  -2   5   20.05    3.93
  -9   2   6   -0.00    3.25
   9  -2  -6   -0.00    2.39
   9  -2  -6   -0.00    3.46
   9   2  -6    1.70    2.96
  -9  -2   6   -0.00    2.23
  -9  -2   6    0.00    0.76
  -9   2   7   55.87   11.78
   9  -2  -7   71.00   12.02
   9  -2  -7   88.90   13.97
   9   2  -7   58.81   10.42
  -9  -2   7   72.89   11.13
  -9   2   8   38.27    8.91
   9  -2  -8   35.33    8.17
   9  -2  -8   40.16    9.47
  -9  -2   8   43.83    7.71
  -9   2   9   43.37    9.38
   9  -2  -9   36.84    8.44
   9  -2  -9   48.59   10.20
  -9   2  10    3.80    3.41
   9  -2 -10    0.00    2.39
   9  -2 -10    0.00    3.44
  -9   2  11    0.00    2.87
   9  -2 -11    0.37    3.81
  -9   2  12   15.59    5.11
   9  -2 -12    1.01    3.39
  -9   2  13   39.71    8.82
   9  -2 -13   47.13    9.64
   9  -2 -14   50.04   10.34
   9  -2 -15   21.86    6.61
   9  -2 -16    0.00    3.34
   9  -2 -17   15.86    5.66
   9  -2 -18    1.90    3.60
   9   2 -18    0.00    1.50
   9  -2 -19  130.80   17.15
   9   2 -19   88.01   12.30
   9  -2 -20   11.14    4.63
   9   2 -20    8.59    2.64
   9  -2 -21    4.48    3.56
   9   2 -21    4.65    2.39
   9  -2 -22    7.86    4.65
   9   2 -22    8.03    2.72
   9  -2 -23   53.10   10.89
   9   2 -23   55.29    8.44
   9  -2 -24    1.93    3.88
   9   2 -24    1.73    2.15
   9  -2 -25    5.63    4.61
   9   2 -25   12.69    3.74
   9  -2 -26   -0.00    2.82
   9   2 -26   -0.00    1.80
   9  -2 -27    4.76    3.72
   9   2 -27    1.49    2.28
   9  -2 -28   -0.00    3.09
   9   2 -28    0.64    2.47
   9  -2 -29   19.76    6.52
   9   2 -29    8.15    3.58
   9  -2 -30    3.20    4.01
   9   2 -30    0.53    2.62
   9  -2 -31    3.42    4.20
   9   2 -31    4.31    3.45
   9  -2 -32    4.82    4.06
   9   2 -32    0.87    2.71
   9  -2 -33    0.46    3.61
   9   2 -33    7.30    3.71
   9  -2 -34    4.29    4.48
   9   2 -34    0.00    1.76
   9  -2 -35    5.35    4.82
   9   2 -35   10.28    4.52
   9   2 -36    0.35    2.74
   9   2 -37    2.09    3.60
  -9   3   1  220.61   31.58
   9  -3  -1  210.20   31.74
   9   3  -1  228.05   29.61
   9   3  -1  206.96   29.96
  -9  -3   1  252.07   31.07
  -9   3   2   63.12   12.48
   9  -3  -2   55.02   12.31
   9   3  -2   61.87   10.67
   9   3  -2   51.34   10.57
  -9  -3   2   46.73   10.26
  -9   3   3   -0.00    3.05
   9  -3  -3    2.61    3.96
   9   3  -3    0.31    2.48
   9   3  -3    0.00    3.22
  -9  -3   3    0.51    2.92
  -9   3   4    9.84    5.43
   9  -3  -4    2.69    3.92
   9  -3  -4    7.18    5.22
   9   3  -4    3.89    3.21
   9   3  -4    8.99    4.28
   9   3  -4    1.98    3.13
  -9  -3   4   13.25    5.00
  -9  -3   4    1.38    2.12
  -9   3   5   85.80   14.55
   9  -3  -5  128.08   15.82
   9  -3  -5   68.58   14.17
   9   3  -5   68.41   11.65
   9   3  -5   77.88   11.99
  -9  -3   5   67.64   11.87
  -9  -3   5   61.29    9.04
  -9   3   6   51.54   11.39
   9  -3  -6   56.81   10.89
   9  -3  -6   51.36   11.72
   9   3  -6   54.94    9.45
  -9   3   7   52.82   10.51
   9  -3  -7   29.99    8.13
   9  -3  -7   40.48    9.91
   9   3  -7   35.33    7.11
  -9   3   8    6.72    4.50
   9  -3  -8    0.00    3.45
   9  -3  -8    1.21    4.27
   9   3  -8    4.53    2.69
  -9   3   9   14.64    5.68
   9  -3  -9    9.12    4.75
   9  -3  -9   18.36    6.94
  -9   3  10   10.98    5.13
   9  -3 -10    3.80    3.81
   9  -3 -10    4.57    4.30
  -9   3  11  199.41   27.88
   9  -3 -11  182.70   26.62
   9  -3 -11  235.00   29.33
  -9   3  12   38.25    8.98
   9  -3 -12   33.44    8.97
  -9   3  13   19.34    6.34
   9  -3 -13    8.12    5.71
  -9   3  14    0.00    3.42
   9  -3 -14    0.00    3.08
   9  -3 -15   89.97   15.59
   9  -3 -16   14.56    6.22
   9  -3 -17   53.22   11.10
   9  -3 -18    4.08    3.93
   9  -3 -19    1.35    4.32
   9  -3 -20    3.46    4.29
   9   3 -20   13.19    2.45
   9  -3 -21   66.86   13.02
   9   3 -21   70.84    8.92
   9  -3 -22    9.81    5.49
   9   3 -22   18.77    3.34
   9  -3 -23   26.27    7.30
   9   3 -23   18.93    3.76
   9  -3 -24    0.00    4.38
   9   3 -24    0.00    1.33
   9  -3 -25    8.97    5.47
   9   3 -25   14.61    3.54
   9  -3 -26   10.94    5.70
   9   3 -26    6.70    2.77
   9  -3 -27    7.48    5.55
   9   3 -27   12.42    3.57
   9  -3 -28    2.87    3.51
   9   3 -28    2.10    2.24
   9  -3 -29   -0.00    2.85
   9   3 -29   -0.00    2.09
   9  -3 -30    0.00    3.13
   9   3 -30    0.00    2.47
   9  -3 -31   11.73    5.91
   9   3 -31    8.04    3.70
   9  -3 -32    1.88    3.92
   9   3 -32    0.00    2.79
   9  -3 -33    5.73    4.85
   9   3 -33    3.04    3.32
   9  -3 -34   -0.00    3.85
   9   3 -34    0.80    2.60
   9   3 -35    6.27    3.95
   9   3 -36    2.45    3.56
   9   3 -37    9.93    5.07
  -9   4   1    0.00    3.66
   9  -4  -1    3.41    4.58
   9   4  -1    3.29    3.94
   9   4  -1    4.68    3.68
   9   4  -1    0.00    3.17
  -9   4   2   52.53   11.99
   9  -4  -2   54.81   12.81
   9   4  -2   55.96   10.68
   9   4  -2   66.10   10.95
   9   4  -2   44.79   10.31
  -9   4   3   80.71   14.59
   9  -4  -3   68.83   13.91
   9   4  -3   69.31   11.70
   9   4  -3   47.11   10.36
   9   4  -3   64.90   11.69
  -9   4   4   85.54   14.78
   9  -4  -4   20.09   10.33
   9   4  -4   82.98   12.17
   9   4  -4   69.24   11.21
   9   4  -4   63.93   11.70
  -9  -4   4   82.52    9.93
  -9   4   5  114.57   18.39
   9  -4  -5  102.73   18.32
   9   4  -5  103.22   15.19
   9   4  -5   99.89   15.61
  -9  -4   5   99.00   12.23
  -9   4   6    6.63    4.91
   9  -4  -6    5.11    4.58
   9   4  -6    5.26    3.02
   9   4  -6    1.42    2.95
  -9   4   7   71.91   14.64
   9  -4  -7   97.50   16.51
   9   4  -7   88.30   12.44
   9   4  -7   73.53   12.61
  -9   4   8  132.34   20.56
   9  -4  -8  132.31   19.72
   9  -4  -8  125.98   20.80
   9   4  -8  118.37   17.32
  -9   4   9  123.81   17.91
   9  -4  -9   73.42   16.07
   9   4  -9   90.59   13.59
  -9   4  10    0.26    3.35
   9  -4 -10   -0.00    3.22
   9  -4 -10   -0.96    4.36
  -9   4  11   18.25    6.75
   9  -4 -11   20.63    6.04
   9  -4 -11    9.91    6.23
  -9   4  12   -0.00    3.14
   9  -4 -12    6.13    4.79
  -9   4  13   29.93    8.92
   9  -4 -13   54.90   11.10
  -9   4  14   11.45    5.80
   9  -4 -14   16.59    6.12
  -9   4  15   37.74    9.41
   9  -4 -15   30.36    8.76
   9  -4 -16    1.78    3.35
   9  -4 -17   23.70    8.03
   9  -4 -18   69.14   13.63
   9  -4 -19   75.31   14.26
   9  -4 -20    0.56    3.38
   9  -4 -21    3.40    4.18
   9  -4 -22   13.83    6.42
   9  -4 -23   47.43   10.81
   9   4 -23   41.62    5.75
   9  -4 -24   18.41    6.95
   9   4 -24   14.32    3.00
   9  -4 -25    0.00    4.02
   9   4 -25    7.16    2.27
   9  -4 -26    2.40    3.99
   9   4 -26   -0.00    1.56
   9  -4 -27    5.47    4.75
   9   4 -27    4.97    2.38
   9  -4 -28   10.88    6.02
   9   4 -28    7.61    2.96
   9  -4 -29   20.50    7.61
   9   4 -29   20.05    4.79
   9  -4 -30    3.83    5.17
   9   4 -30    4.78    2.85
   9  -4 -31    2.79    4.17
   9   4 -31    3.84    2.73
   9  -4 -32   -0.00    3.52
   9   4 -32    0.56    2.07
   9  -4 -33    5.14    5.03
   9   4 -33    4.65    2.94
   9   4 -34    0.00    2.58
   9   4 -35    3.72    3.38
   9   4 -36    2.90    3.31
   9   4 -37   -0.00    2.89
   9  -5  -1  172.69   25.78
   9   5  -1  174.59   22.62
   9   5  -1  128.31   20.88
   9   5  -1  138.15   21.90
  -9   5   2   85.50   15.94
   9  -5  -2   86.05   16.30
   9   5  -2   72.24   12.81
   9   5  -2   69.17   12.34
   9   5  -2   59.23   12.33
  -9   5   3   16.60    7.13
   9  -5  -3   19.44    7.80
   9   5  -3   12.38    5.12
   9   5  -3   10.43    5.58
  -9   5   4   89.92   17.12
   9  -5  -4   90.28   17.19
   9   5  -4   95.08   14.51
   9   5  -4   82.69   14.34
  -9   5   5   53.15   11.49
   9  -5  -5   39.59   10.98
   9   5  -5   44.19    8.53
   9   5  -5   48.08    9.30
  -9  -5   5   36.46    5.66
  -9   5   6   62.38   13.23
   9  -5  -6   56.76   13.18
   9   5  -6   55.05    9.70
   9   5  -6   50.68    9.98
  -9   5   7   24.91   10.07
   9  -5  -7   83.73   14.96
   9   5  -7   95.66   12.01
  -9   5   8    3.53    5.19
   9  -5  -8    3.01    4.91
   9   5  -8    3.85    3.00
  -9   5   9   -0.00    4.31
   9  -5  -9    0.00    4.77
   9   5  -9    0.00    2.58
  -9   5  10    4.68    4.96
   9  -5 -10    6.40    4.72
   9   5 -10    3.78    2.57
  -9   5  11   80.22   15.10
   9  -5 -11   65.52   14.16
   9   5 -11   69.26   10.62
  -9   5  12   33.84    9.75
   9  -5 -12   55.14   11.64
   9   5 -12   36.44    6.83
  -9   5  13   -0.00    3.94
   9  -5 -13    1.87    3.55
   9   5 -13    0.26    1.79
  -9   5  14   22.06    7.68
   9  -5 -14   27.54    8.79
  -9   5  15    8.46    5.58
   9  -5 -15    5.60    5.37
  -9   5  16   44.60   10.28
   9  -5 -16   36.60    9.85
   9   5 -16   30.75    5.36
   9  -5 -17   54.90   12.25
   9   5 -17   49.25    7.01
   9  -5 -18    5.49    4.99
   9   5 -18    6.14    1.93
   9  -5 -19    2.33    4.32
   9   5 -19    0.16    1.08
   9  -5 -20    9.46    6.12
   9  -5 -21   33.80    9.77
   9  -5 -22   32.95    9.74
   9  -5 -23    7.89    6.05
   9  -5 -24    0.00    4.54
   9  -5 -25    1.30    3.88
   9  -5 -26   20.46    8.22
   9  -5 -27    8.55    6.45
   9  -5 -28    0.00    3.85
   9  -5 -29    0.00    4.11
   9  -5 -30    3.32    4.82
   9  -5 -31    8.68    5.56
   9  -5 -32    1.50    4.64
   9   5 -34    2.90    2.78
   9   5 -35   -0.00    2.37
   9   5 -36    4.71    3.40
   9  -6  -1   -0.00    5.68
   9   6  -1    2.33    3.20
   9   6  -1    5.42    4.64
   9  -6  -2  153.48   23.70
   9   6  -2   99.27   18.03
   9   6  -2  142.16   20.27
   9  -6  -3   30.97   10.40
   9   6  -3   40.58    8.79
   9   6  -3   40.22    9.49
   9  -6  -4   55.52   13.01
   9   6  -4   34.97    8.22
   9   6  -4   42.52    9.53
   9  -6  -5   31.60   10.53
   9   6  -5   21.37    6.49
   9   6  -5   38.83    8.66
   9  -6  -6   10.67    7.10
   9   6  -6   19.81    6.19
   9  -6  -7   34.47   10.46
   9  -6  -8   88.45   17.47
  -9   6   9   34.72    9.44
   9  -6  -9   28.92    9.80
  -9   6  10   -0.00    3.78
   9  -6 -10    0.00    4.49
  -9   6  11    0.88    4.86
   9  -6 -11    0.25    3.97
  -9   6  12   21.67    8.40
   9  -6 -12   37.39   10.17
  -9   6  13   22.49    8.25
   9  -6 -13   19.57    8.17
  -9   6  14   61.65   13.16
   9  -6 -14   35.69   11.00
  -9   6  15    3.82    5.21
   9  -6 -15   10.55    6.71
  -9   6  16    3.57    4.32
   9  -6 -16    5.00    5.50
  -9   6  17   18.92    7.62
   9  -6 -17   27.46    8.84
   9  -6 -18   46.18   11.80
   9  -6 -19    8.45    5.71
   9  -6 -20    3.43    5.13
   9  -6 -21    3.27    5.28
   9  -6 -22    1.91    4.24
   9  -6 -23   24.72    9.44
   9  -6 -24    9.79    6.00
   9  -6 -25    9.26    6.49
   9  -6 -26    0.33    3.98
   9  -6 -27    2.43    4.26
   9  -6 -28    4.67    5.10
   9  -6 -29   10.11    6.13
   9  -6 -30    7.30    5.85
   9  -6 -31    3.25    5.61
  -9   7   1    9.13    6.94
   9  -7  -1   26.71    9.73
   9   7  -1   16.61    6.03
  -9   7   2    6.94    5.77
   9  -7  -2    5.31    6.29
   9   7  -2   20.47    6.43
  -9   7   3    0.00    4.42
   9  -7  -3    0.10    5.20
   9   7  -3    0.00    3.36
  -9   7   4   22.36    8.59
   9  -7  -4   27.85    9.95
  -9   7   5   19.37    7.55
   9  -7  -5    4.56    6.88
  -9   7   6   56.87   13.63
   9  -7  -6   51.03   13.74
  -9   7   7    1.79    4.76
   9  -7  -7    0.30    4.71
  -9   7   8    3.05    5.24
   9  -7  -8    9.42    7.56
   9  -7  -9    6.50    6.10
   9  -7 -10   30.17   10.16
   9  -7 -11   15.67    7.55
   9  -7 -12   54.61   13.65
   9  -7 -13    1.80    5.54
   9  -7 -14    0.00    4.72
   9  -7 -15    7.77    5.56
   9  -7 -16   50.08   12.68
  -9   7  17    0.00    4.24
   9  -7 -17    5.17    5.59
   9  -7 -18    0.00    5.02
   9  -7 -19    4.17    4.58
   9  -7 -20   11.88    7.61
   9  -7 -21   10.91    6.41
   9  -7 -22   33.00   10.73
   9  -7 -23    0.00    4.46
   9  -7 -24   -0.00    5.19
   9  -7 -25   -0.00    4.90
   9  -7 -26   38.39   10.87
   9  -7 -27    7.89    6.44
   9  -7 -28    3.74    5.06
   9  -7 -29    0.00    5.01
   9  -7 -30   -0.00    4.82
  -9   8   1   16.48    8.33
   9  -8  -1   15.59    8.58
   9   8  -1   27.12    7.99
  -9   8   2    5.68    6.35
   9  -8  -2   10.03    7.52
   9   8  -2   25.22    7.25
  -9   8   3    6.52    6.91
   9  -8  -3    2.16    5.59
  -9   8   4   80.01   17.08
   9  -8  -4   76.15   17.55
  -9   8   5   -0.00    5.04
   9  -8  -5    3.23    7.29
  -9   8   6    4.21    5.27
   9  -8  -6    5.24    5.41
  -9   8   7    8.90    6.84
   9  -8  -7    4.90    6.28
  -9   8   8   89.32   18.44
   9  -8  -8  112.31   20.47
  -9   8   9    3.29    5.20
   9  -8  -9   11.24    8.48
  -9   8  10   20.90    8.84
   9  -8 -10   13.56    7.63
  -9   8  11    3.32    5.53
   9  -8 -11    0.00    6.29
  -9   8  12   18.65    8.48
   9  -8 -12   24.42    8.98
  -9   8  13   -0.00    3.91
   9  -8 -13   -0.00    3.78
  -9   8  14   16.49    7.90
   9  -8 -14   25.59    9.50
  -9   8  15   -0.00    4.62
   9  -8 -15    0.03    4.37
  -9   8  16    0.00    4.46
   9  -8 -16    0.80    4.10
  -9   8  17    6.01    5.15
   9  -8 -17    4.07    4.50
  -9   8  18   24.43    9.39
   9  -8 -18   26.96   10.25
   9  -8 -19    5.20    6.91
   9  -8 -20   17.50    8.01
   9  -8 -21    3.09    5.40
   9  -8 -22    0.00    4.98
   9  -8 -23   -0.00    2.39
   9  -8 -24   -0.00    4.69
   9  -8 -25    0.00    5.37
   9  -8 -26    7.57    5.99
   9  -8 -27   -0.00    5.61
   9  -8 -28   11.40    6.54
   9  -8 -29   -0.00    5.31
  -9   9   1    0.30    5.39
   9  -9  -1    4.57    5.91
   9   9  -1    7.71    5.15
  -9   9   2   32.46   11.61
   9  -9  -2   59.34   14.47
  -9   9   3    5.83    6.33
   9  -9  -3    6.34    6.29
  -9   9   4    9.10    7.42
   9  -9  -4   15.54    8.51
  -9   9   5    5.82    6.24
   9  -9  -5    4.11    5.81
  -9   9   6  109.85   19.75
   9  -9  -6   62.63   17.24
  -9   9   7   -0.00    4.85
   9  -9  -7    0.00    4.30
  -9   9   8   -0.00    5.01
   9  -9  -8    3.68    5.43
  -9   9   9   -0.00    4.71
   9  -9  -9    0.00    6.28
  -9   9  10    9.88    6.82
   9  -9 -10    8.83    6.82
  -9   9  11    1.78    5.13
   9  -9 -11    0.84    5.25
  -9   9  12   73.51   16.07
   9  -9 -12   57.53   15.00
  -9   9  13   -0.00    4.89
   9  -9 -13   -0.00    5.38
  -9   9  14   -0.00    5.71
   9  -9 -14    1.31    3.83
  -9   9  15    2.47    5.21
   9  -9 -15    1.52    5.97
  -9   9  16   39.33   11.82
   9  -9 -16   39.87   12.58
  -9   9  17    2.68    4.45
   9  -9 -17    0.93    4.61
  -9   9  18    1.42    5.15
   9  -9 -18   -0.00    5.01
  -9   9  19    4.40    4.87
   9  -9 -19    1.46    5.15
   9  -9 -20    6.93    6.32
   9  -9 -21    3.13    5.35
   9  -9 -22   25.89    9.35
   9  -9 -23    5.94    5.59
   9  -9 -24   -0.00    6.85
   9  -9 -25    2.91    5.01
   9  -9 -26   19.45    8.55
   9  -9 -27   -0.00    5.13
  -9  10   1    4.21    5.56
   9 -10  -1    0.00    5.87
  -9  10   2   29.59   10.74
   9 -10  -2   22.51   10.32
  -9  10   3    0.00    5.42
   9 -10  -3    4.85    7.85
  -9  10   4   46.68   13.78
   9 -10  -4   50.08   14.33
  -9  10   5    2.62    5.70
   9 -10  -5    2.35    5.54
  -9  10   6    0.00    4.90
   9 -10  -6   -0.00    5.41
  -9  10   7    1.71    4.91
   9 -10  -7    2.11    6.00
  -9  10   8   25.07    9.85
   9 -10  -8   21.12    9.40
  -9  10   9    4.13    6.46
   9 -10  -9    6.88    7.05
  -9  10  10    5.51    5.99
   9 -10 -10    6.68    5.89
  -9  10  11    7.03    6.17
   9 -10 -11    0.00    4.41
  -9  10  12    6.66    6.53
   9 -10 -12    4.93    6.46
  -9  10  13    2.04    5.04
   9 -10 -13   -0.00    4.65
  -9  10  14   33.01   10.96
   9 -10 -14   29.04   10.79
  -9  10  15    2.39    5.77
   9 -10 -15   -0.00    6.42
  -9  10  16    3.12    6.00
   9 -10 -16    6.90    5.95
  -9  10  17    2.36    5.63
   9 -10 -17    1.66    4.81
  -9  10  18   21.15    9.11
   9 -10 -18   30.99   10.75
  -9  10  19    0.00    4.74
   9 -10 -19   -0.00    5.31
  -9  10  20   10.50    7.67
   9 -10 -20    8.61    7.71
   9 -10 -21    0.00    5.40
   9 -10 -22    2.49    4.51
   9 -10 -23    0.94    4.53
   9 -10 -24   10.49    7.43
   9 -10 -25    1.81    5.21
   9 -10 -26   -0.00    5.04
  -9  11   1    1.28    5.45
   9 -11  -1   -0.00    4.73
  -9  11   2   42.90   13.17
   9 -11  -2   30.47   11.76
  -9  11   3    2.49    6.15
   9 -11  -3    8.47    7.51
  -9  11   4   10.32    7.48
   9 -11  -4   15.71    8.71
  -9  11   5   -0.00    4.89
   9 -11  -5    0.00    4.88
  -9  11   6   13.09    8.07
   9 -11  -6   25.63   10.67
  -9  11   7    1.29    4.74
   9 -11  -7    0.43    4.84
  -9  11   8    0.06    4.14
   9 -11  -8    3.77    5.84
  -9  11   9    1.17    5.91
  -9  11  10   20.84    9.28
   9 -11 -10    9.24    7.70
  -9  11  11    0.91    5.19
   9 -11 -11    0.00    4.54
  -9  11  12    7.60    6.86
   9 -11 -12   18.49    8.63
  -9  11  13    1.50    4.98
   9 -11 -13    1.60    4.80
  -9  11  14    4.76    6.01
   9 -11 -14    6.51    6.34
  -9  11  15   -0.00    5.40
   9 -11 -15   -0.00    4.66
  -9  11  16   29.19   11.69
   9 -11 -16   23.15   10.15
  -9  11  17    0.69    5.36
   9 -11 -17   -0.00    6.48
  -9  11  18    8.27    7.00
   9 -11 -18    4.96    5.74
  -9  11  19    0.00    6.02
   9 -11 -19   -0.00    4.78
  -9  11  20   11.81    7.56
   9 -11 -20   13.06    8.42
   9 -11 -21   -0.00    4.80
   9 -11 -22    0.00    5.47
   9 -11 -23   -0.00    5.31
   9 -11 -24    2.17    5.78
  -9  12   1    7.10    5.95
   9 -12  -1    7.01    7.80
  -9  12   2    2.30    6.09
   9 -12  -2   -0.00    5.47
  -9  12   3    5.03    6.25
   9 -12  -3   -0.00    5.94
  -9  12   4   15.32    9.02
   9 -12  -4   28.64   11.75
  -9  12   5   -0.00    5.12
   9 -12  -5   -0.00    5.35
  -9  12   6   -0.00    5.37
   9 -12  -6   -0.00    5.61
  -9  12   7    2.40    5.17
   9 -12  -7    6.95    7.24
  -9  12   8   22.65   10.08
   9 -12  -8   27.12   11.24
  -9  12   9    5.33    6.66
   9 -12  -9   -0.00    6.05
  -9  12  10    2.43    5.96
   9 -12 -10    0.00    4.91
  -9  12  11    0.42    5.80
   9 -12 -11    2.25    5.72
  -9  12  12    4.75    6.34
   9 -12 -12    4.95    6.73
  -9  12  13    5.91    6.61
   9 -12 -13   -0.00    4.27
  -9  12  14   20.84    9.69
   9 -12 -14   12.92    7.95
  -9  12  15   -0.00    5.29
   9 -12 -15   -0.00    4.14
  -9  12  16    1.88    5.49
   9 -12 -16   -0.00    5.76
  -9  12  17   -0.00    5.41
   9 -12 -17   -0.00    5.37
  -9  12  18    0.00    4.90
   9 -12 -18    6.31    6.97
  -9  12  19    2.25    5.89
   9 -12 -19   -0.00    4.84
  -9  12  20    6.09    6.52
   9 -12 -20    5.73    7.64
  -9  12  21   -0.00    5.32
   9 -12 -21   -0.00    5.05
   9 -12 -22   -0.00    4.91
  -9  13   1   13.05    8.80
   9 -13  -1   13.96    9.75
  -9  13   2   11.13    8.04
   9 -13  -2    1.18    7.05
  -9  13   3    4.21    6.00
   9 -13  -3   -0.00    5.70
  -9  13   4    0.00    5.24
   9 -13  -4    1.31    5.91
  -9  13   5    2.07    5.47
   9 -13  -5    1.76    5.67
  -9  13   6   27.56   10.32
   9 -13  -6    2.59    7.12
  -9  13   7   -0.00    6.07
   9 -13  -7    4.65    6.55
  -9  13   8   -0.00    4.72
   9 -13  -8    5.44    6.73
  -9  13   9   -0.00    5.72
   9 -13  -9    1.27    4.99
  -9  13  10    6.75    7.47
   9 -13 -10   -0.00    6.19
  -9  13  11   -0.00    6.02
   9 -13 -11    0.04    5.22
  -9  13  12   11.42    8.44
   9 -13 -12    0.00    4.62
  -9  13  13    3.49    5.94
   9 -13 -13    0.30    3.93
  -9  13  14    0.15    5.22
   9 -13 -14    2.81    6.02
  -9  13  15    5.00    6.52
   9 -13 -15    0.00    5.01
  -9  13  16    4.24    7.64
   9 -13 -16   11.17    7.89
  -9  13  17    0.59    5.49
   9 -13 -17    0.92    5.80
  -9  13  18    6.23    6.44
   9 -13 -18    2.20    6.29
  -9  13  19    1.00    4.65
   9 -13 -19    2.06    7.68
  -9  13  20    3.11    5.72
   9 -13 -20   -0.00    5.39
  -9  13  21    0.00    5.90
  -9  14   1    3.51    5.79
   9 -14  -1    1.63    6.24
  -9  14   2   17.81    9.17
   9 -14  -2   -0.00    7.30
  -9  14   3    0.00    6.02
   9 -14  -3    0.00    6.07
  -9  14   4    6.47    7.50
   9 -14  -4    0.33    6.39
  -9  14   5   -0.00    5.97
   9 -14  -5    1.24    5.75
  -9  14   6    1.32    5.59
   9 -14  -6    8.82    7.60
  -9  14   7    3.05    5.84
   9 -14  -7   -0.00    5.27
  -9  14   8    6.03    8.01
   9 -14  -8    0.00    6.13
  -9  14   9   12.27    8.79
   9 -14  -9    2.31    5.73
  -9  14  10    5.04    7.55
   9 -14 -10   -0.00    6.53
  -9  14  11    2.08    6.18
   9 -14 -11   -0.00    6.15
  -9  14  12   -0.00    6.49
   9 -14 -12    1.39    6.78
  -9  14  13   -0.00    5.26
   9 -14 -13    1.64    5.69
  -9  14  14    5.74    6.27
   9 -14 -14    7.38    6.91
  -9  14  15    0.00    5.52
   9 -14 -15   -0.00    4.79
  -9  14  16    0.00    5.65
   9 -14 -16    2.02    5.45
  -9  14  17    7.85    7.85
   9 -14 -17   -0.00    5.53
  -9  14  18    0.41    4.96
   9 -14 -18    4.81    7.47
  -9  14  19    5.57    7.51
  -9  14  20    1.40    5.97
  -9  14  21    1.74    6.00
  -9  15   1   -0.00    5.96
  -9  15   2    0.68    5.50
  -9  15   3    0.86    6.42
  -9  15   4   -0.00    5.28
  -9  15   5    5.48    7.36
   9 -15  -5   -0.00    5.83
  -9  15   6   -0.00    5.94
   9 -15  -6    4.87    6.77
  -9  15   7    1.77    5.31
   9 -15  -7    1.63    6.20
  -9  15   8    0.00    5.26
   9 -15  -8    1.64    6.99
  -9  15   9    1.29    6.07
   9 -15  -9   -0.00    6.17
  -9  15  10    2.55    7.59
   9 -15 -10   -0.00    3.97
  -9  15  11    0.00    7.75
   9 -15 -11    0.00    6.91
  -9  15  12    7.34    6.94
   9 -15 -12    1.50    6.68
  -9  15  13    2.64    5.60
   9 -15 -13   -0.00    5.42
   9 -15 -14    8.31    7.22
   9 -15 -15    1.51    5.62
   9 -16 -11    5.29    6.69
   9 -16 -12   -0.00    6.21
  -8   0   1   -0.00    2.72
   8   0  -1    0.11    2.97
   8   0  -1    2.96    3.23
  -8   0   2  523.53   62.57
   8   0  -2  494.61   62.10
   8   0  -2  576.93   63.81
  -8   0   3   -0.00    2.71
   8   0  -3    0.30    2.51
   8   0  -3    0.50    3.29
  -8   0   4  124.71   17.94
   8   0  -4  110.45   17.46
   8   0  -4  145.76   19.09
  -8   0   5   -0.00    2.57
   8   0  -5    2.14    2.57
   8   0  -5    0.30    2.50
  -8   0   6   89.66   14.64
   8   0  -6  102.90   14.99
   8   0  -6  121.30   16.21
  -8   0   7    0.75    2.46
  -8   0   7    0.51    1.65
   8   0  -7   -0.00    2.37
   8   0  -7    0.00    2.58
  -8   0   8  244.78   30.64
  -8   0   8  231.29   27.90
  -8   0   8  256.69   27.93
   8   0  -8  262.39   30.72
   8   0  -8  285.07   32.00
  -8   0   9    0.23    2.02
   8   0  -9   -0.00    2.19
   8   0  -9    0.00    2.64
  -8   0  10    2.19    2.26
   8   0 -10    0.00    1.94
   8   0 -10   -0.00    2.59
  -8   0  11   -0.00    1.91
   8   0 -11    1.00    2.17
   8   0 -11   -0.00    2.36
  -8   0  12  211.29   24.29
   8   0 -12  187.72   23.67
   8   0 -12  187.29   24.73
  -8   0  13    4.86    2.36
   8   0 -13    0.05    1.57
   8   0 -13    0.00    2.72
   8   0 -18  131.66   17.89
   8   0 -19    1.11    2.44
   8   0 -20   16.61    4.70
   8   0 -21    0.00    2.48
   8   0 -22   60.69   10.29
   8   0 -23   -0.00    2.58
   8   0 -24   41.41    8.25
   8   0 -25    0.49    2.83
   8   0 -26    0.00    2.33
   8   0 -27    2.46    3.05
   8   0 -28   58.98   11.07
   8   0 -29    1.07    3.43
   8   0 -30    6.53    4.11
   8   0 -31   -0.00    3.84
   8   0 -32    9.80    5.27
   8   0 -33   -0.00    3.64
   8   0 -34   19.21    6.49
   8   0 -35    0.13    3.07
   8   0 -36   -0.00    3.77
   8   0 -37   -0.00    3.79
  -8   1   1   99.18   14.59
   8  -1  -1   93.70   14.19
   8  -1  -1   67.08   13.75
   8   1  -1   86.39   13.42
   8   1  -1   55.95   12.48
  -8  -1   1   78.95   13.44
  -8   1   2    5.75    3.86
   8  -1  -2    6.15    3.92
   8  -1  -2    3.15    4.19
   8   1  -2   -0.00    2.60
   8   1  -2    4.95    3.83
  -8  -1   2    2.13    3.10
  -8   1   3    3.55    3.34
   8  -1  -3    4.04    3.51
   8  -1  -3    0.00    3.96
   8   1  -3    4.16    3.34
   8   1  -3    5.75    3.91
  -8  -1   3    3.50    2.96
  -8   1   4   71.61   10.78
   8  -1  -4   50.98    9.27
   8  -1  -4   43.69    9.41
   8   1  -4   44.40    8.57
   8   1  -4   49.32    9.43
  -8  -1   4   45.65    8.84
  -8  -1   4   32.28    6.99
  -8   1   5    5.29    3.59
   8  -1  -5    5.97    3.75
   8  -1  -5    4.87    4.01
   8   1  -5   11.93    4.01
   8   1  -5    4.44    3.64
  -8  -1   5    5.18    2.88
  -8  -1   5    6.66    2.54
  -8   1   6  105.42   15.18
   8  -1  -6   94.05   14.42
   8  -1  -6   99.22   15.42
   8   1  -6  104.98   14.08
   8   1  -6   83.99   13.86
  -8  -1   6  102.33   14.12
  -8  -1   6   88.35   11.70
  -8  -1   6   92.98   11.69
  -8   1   7    5.90    3.63
   8  -1  -7    9.08    3.81
   8  -1  -7    4.45    3.77
   8   1  -7    8.93    3.41
   8   1  -7    4.37    3.12
  -8  -1   7    8.83    3.50
  -8   1   8    2.15    2.72
   8  -1  -8    1.66    2.69
   8  -1  -8    0.13    3.02
   8   1  -8    4.26    2.64
   8   1  -8    1.53    2.70
  -8  -1   8    5.65    2.80
  -8   1   9    5.93    3.73
   8  -1  -9   14.68    4.52
   8  -1  -9   14.94    4.98
   8   1  -9   20.96    4.16
   8   1  -9   14.77    4.34
  -8  -1   9   10.36    3.47
  -8   1  10  132.16   21.76
   8  -1 -10  147.69   22.57
   8   1 -10  198.96   21.16
   8   1 -10  155.52   21.51
  -8  -1  10  199.92   21.36
  -8   1  11    5.39    3.20
   8  -1 -11    9.39    3.82
   8   1 -11    9.67    2.80
   8   1 -11   10.38    3.59
  -8  -1  11    9.61    2.73
  -8   1  12   17.07    4.66
   8  -1 -12   16.18    4.27
   8   1 -12   10.52    2.68
   8   1 -12   12.15    3.69
  -8  -1  12   11.29    2.80
  -8   1  13    0.31    2.36
   8  -1 -13    0.00    2.24
   8   1 -13   -0.00    1.98
  -8   1  14   79.01   12.06
   8   1 -14   77.55   11.04
  -8   1  15   72.05   10.31
   8   1 -15   51.58    8.55
   8  -1 -16   81.42   12.90
   8  -1 -17    1.41    2.69
   8  -1 -18    7.45    3.80
   8  -1 -19   12.26    4.61
   8  -1 -20   22.09    6.21
   8   1 -20   27.39    5.35
   8  -1 -21   -0.00    2.71
   8   1 -21   -0.00    2.00
   8  -1 -22   80.81   13.19
   8   1 -22   77.82   11.59
   8  -1 -23    0.61    2.91
   8   1 -23   -0.00    1.97
   8  -1 -24    8.42    4.19
   8   1 -24   12.86    4.19
   8  -1 -25    1.68    3.01
   8   1 -25    1.08    2.52
   8  -1 -26   19.29    6.36
   8   1 -26   25.62    6.03
   8  -1 -27    3.85    3.23
   8   1 -27    2.79    2.86
   8  -1 -28    4.66    3.65
   8   1 -28    3.40    3.16
   8  -1 -29    0.35    3.02
   8   1 -29    0.53    2.79
   8  -1 -30   30.10    8.19
   8   1 -30   28.97    7.31
   8  -1 -31    0.00    3.30
   8   1 -31    0.82    2.69
   8  -1 -32   27.05    7.57
   8   1 -32   12.26    5.23
   8  -1 -33   -0.00    3.41
   8   1 -33    0.00    3.43
   8  -1 -34    6.16    4.60
   8   1 -34    0.95    4.15
   8  -1 -35   -0.00    3.60
   8   1 -35    0.00    3.51
   8  -1 -36    9.09    5.61
   8   1 -36   21.09    6.86
   8  -1 -37    2.42    4.01
   8   1 -37    1.96    3.65
  -8   2   1    1.84    3.30
   8  -2  -1   -0.00    3.35
   8  -2  -1    2.17    4.21
   8   2  -1   -0.00    2.50
   8   2  -1   -0.00    2.54
  -8  -2   1   -0.00    2.84
  -8  -2   1   -0.00    2.57
  -8   2   2   82.79   14.42
   8  -2  -2   93.12   14.51
   8  -2  -2   58.73   13.53
   8   2  -2   67.03   12.55
   8   2  -2  134.68   15.91
  -8  -2   2   88.03   13.74
  -8  -2   2   79.36   12.51
  -8   2   3    5.18    4.05
   8  -2  -3   14.14    5.00
   8  -2  -3   11.23    5.69
   8   2  -3   19.68    5.26
   8   2  -3   13.72    4.71
  -8  -2   3    9.20    4.26
  -8  -2   3    9.87    3.68
   8  -2  -4   53.97   10.11
   8  -2  -4   48.18   10.77
   8   2  -4   50.20    8.73
   8   2  -4   41.77    8.78
  -8  -2   4   54.22    9.24
  -8  -2   4   41.40    7.30
  -8   2   5   12.14    4.83
   8  -2  -5   18.04    5.44
   8  -2  -5    2.67    3.60
   8   2  -5   13.50    4.25
   8   2  -5    7.54    3.91
  -8  -2   5   10.61    3.93
  -8  -2   5   10.48    2.62
  -8  -2   5    7.46    2.32
  -8   2   6   99.62   15.80
   8  -2  -6   88.86   14.88
   8  -2  -6   83.40   15.54
   8   2  -6  102.45   14.06
   8   2  -6  130.44   15.45
  -8  -2   6   88.27   13.80
  -8   2   7   41.27    9.23
   8  -2  -7   59.36    9.74
   8   2  -7   35.24    7.55
  -8  -2   7   42.44    7.51
  -8   2   8  139.63   19.28
   8  -2  -8  132.87   18.56
   8   2  -8  133.42   16.76
   8   2  -8  124.09   17.29
  -8  -2   8  121.86   16.66
  -8   2   9   13.17    5.18
   8  -2  -9   16.48    4.90
   8   2  -9   15.72    3.51
   8   2  -9   11.64    3.73
  -8  -2   9   10.59    3.29
  -8   2  10    2.47    3.13
   8  -2 -10    0.00    2.16
   8   2 -10    1.02    1.35
   8   2 -10    0.56    1.35
   8   2 -10    2.00    2.50
  -8  -2  10    0.78    1.19
  -8   2  11    6.94    3.92
   8  -2 -11    1.59    2.51
   8   2 -11    1.58    1.28
   8   2 -11    2.93    1.34
   8   2 -11    2.12    2.24
  -8   2  12   45.20   10.52
   8  -2 -12   71.77   11.09
   8   2 -12   77.66    9.70
  -8   2  13   51.00    9.39
   8  -2 -13   54.94    9.06
   8   2 -13   41.93    6.90
  -8   2  14   34.13    7.38
   8  -2 -14   37.32    7.03
   8  -2 -14   22.26    6.82
   8   2 -14   29.03    5.03
  -8   2  15   27.41    7.40
   8  -2 -15   45.19    8.93
   8   2 -15   39.85    5.81
  -8   2  16   37.76    7.79
   8  -2 -16   35.05    7.99
   8   2 -16   31.24    5.10
   8  -2 -17   27.99    7.29
   8   2 -17   29.09    4.73
   8  -2 -18  204.37   27.50
   8  -2 -19    2.05    3.49
   8  -2 -20    2.25    3.24
   8  -2 -21    1.46    2.76
   8   2 -21    2.03    1.83
   8  -2 -22   44.45    9.16
   8   2 -22   35.52    6.33
   8  -2 -23    0.46    2.96
   8   2 -23    1.73    2.10
   8  -2 -24    7.61    4.56
   8   2 -24    7.17    3.27
   8  -2 -25   -0.00    3.40
   8   2 -25    1.43    2.18
   8  -2 -26    2.04    3.58
   8   2 -26    0.71    2.48
   8  -2 -27    3.18    3.92
   8   2 -27   -0.00    2.43
   8  -2 -28   12.35    5.42
   8   2 -28   18.62    5.24
   8  -2 -29    2.89    3.50
   8   2 -29    3.94    2.92
   8  -2 -30    0.00    2.83
   8   2 -30    2.37    2.60
   8  -2 -31    1.89    3.76
   8   2 -31   -0.00    2.74
   8  -2 -32    7.15    5.07
   8   2 -32   10.82    4.47
   8  -2 -33    0.00    3.48
   8   2 -33    1.65    3.08
   8  -2 -34    5.69    5.04
   8   2 -34    8.27    4.61
   8  -2 -35    0.00    2.66
   8   2 -35    2.02    3.34
   8  -2 -36   -0.00    3.81
   8   2 -36    0.18    3.36
   8   2 -37    1.56    3.65
  -8   3   1  108.57   17.44
   8  -3  -1  111.61   16.94
   8   3  -1   96.31   15.03
  -8  -3   1   88.56   15.30
  -8  -3   1   96.61   14.82
  -8   3   2    1.68    3.57
   8  -3  -2    3.53    3.80
   8   3  -2    2.29    2.83
   8   3  -2    3.71    3.04
   8   3  -2   -0.00    2.82
  -8  -3   2    4.39    3.58
  -8  -3   2    4.21    2.69
  -8   3   3   46.02   10.63
   8  -3  -3   58.90   10.91
   8   3  -3   37.28    8.62
   8   3  -3   66.78   10.06
   8   3  -3   51.17    9.64
  -8  -3   3   44.45    9.30
  -8  -3   3   54.24    8.58
  -8   3   4  140.21   21.72
   8  -3  -4  124.73   20.72
   8   3  -4  152.73   20.13
   8   3  -4  194.52   21.56
  -8  -3   4  136.53   20.14
  -8  -3   4  141.99   18.14
  -8   3   5   22.58    6.77
   8  -3  -5   17.25    5.82
   8   3  -5   11.46    4.13
   8   3  -5    8.03    3.86
   8   3  -5   15.90    4.92
  -8  -3   5   21.02    3.13
  -8  -3   5   17.89    3.01
  -8   3   6   53.56   10.70
   8  -3  -6   60.16   10.37
   8   3  -6   42.90    8.00
   8   3  -6   46.20    8.22
   8   3  -6   47.54    8.60
  -8   3   7   25.37    7.20
   8  -3  -7   37.45    7.80
   8   3  -7   20.27    4.77
   8   3  -7   27.42    5.33
   8   3  -7   15.49    4.80
  -8   3   8    9.02    4.56
   8  -3  -8    8.37    3.96
   8   3  -8    6.13    2.55
   8   3  -8    4.33    2.41
   8   3  -8    5.24    2.75
  -8   3   9    4.22    3.56
   8  -3  -9    1.08    2.65
   8   3  -9    4.09    1.85
   8   3  -9    1.51    1.77
   8   3  -9    6.60    2.96
  -8   3  10  115.12   17.44
   8  -3 -10  117.53   16.77
   8   3 -10   99.41   13.05
   8   3 -10  119.10   13.40
   8   3 -10  104.56   14.30
  -8   3  11  102.96   16.41
   8  -3 -11  119.91   16.17
   8   3 -11   92.89   13.09
  -8   3  12    3.32    3.96
   8  -3 -12    7.01    3.51
   8  -3 -12    0.00    3.30
   8   3 -12    6.20    2.32
  -8   3  13    8.86    4.71
   8  -3 -13    7.57    3.92
   8  -3 -13   10.93    4.90
   8   3 -13   10.56    2.67
  -8   3  14   26.40    7.47
   8  -3 -14   32.60    7.14
   8  -3 -14   31.11    7.95
   8   3 -14   28.43    4.49
  -8   3  15   42.24    9.04
   8  -3 -15   38.49    8.64
   8   3 -15   32.08    4.70
  -8   3  16   91.58   15.80
   8  -3 -16  100.40   16.42
   8   3 -16   98.99   11.46
  -8   3  17   -0.00    3.03
   8  -3 -17    1.99    3.81
   8  -3 -18    4.45    4.23
   8   3 -18    2.89    1.17
   8  -3 -19   19.86    6.86
   8  -3 -20  132.63   20.60
   8  -3 -21    8.78    5.18
   8   3 -21    8.77    2.41
   8   3 -21    7.99    2.41
   8  -3 -22   11.97    5.91
   8   3 -22   25.19    4.27
   8  -3 -23    4.45    4.39
   8   3 -23    4.40    2.24
   8  -3 -24   27.83    7.84
   8   3 -24   24.86    4.96
   8  -3 -25   20.44    7.21
   8   3 -25   16.46    4.16
   8  -3 -26   11.97    5.62
   8   3 -26    3.46    2.37
   8  -3 -27    4.66    4.63
   8   3 -27    0.00    1.96
   8  -3 -28    0.00    3.66
   8   3 -28    0.17    1.84
   8  -3 -29    0.16    3.24
   8   3 -29    1.38    2.72
   8  -3 -30   13.12    6.38
   8   3 -30    7.48    3.64
   8  -3 -31    0.00    3.89
   8   3 -31    0.46    2.63
   8  -3 -32   16.40    6.75
   8   3 -32   10.87    4.54
   8  -3 -33    0.63    4.63
   8   3 -33    0.00    2.80
   8  -3 -34    4.32    4.77
   8   3 -34    4.03    3.41
   8  -3 -35    5.79    4.92
   8   3 -35    0.00    3.01
   8   3 -36    2.15    3.47
   8   3 -37   -0.00    2.96
  -8   4   1   89.43   15.57
   8   4  -1   86.03   13.52
   8   4  -1   65.58   12.26
  -8  -4   1   79.02   12.71
  -8   4   2   33.59    9.34
   8   4  -2   28.51    7.22
   8   4  -2   34.39    7.52
  -8  -4   2   42.41    7.61
  -8   4   3   30.72    8.44
   8   4  -3   25.65    6.40
   8   4  -3   22.34    6.05
  -8  -4   3   31.97    5.94
  -8   4   4  154.65   23.71
   8  -4  -4  149.29   22.61
   8   4  -4  157.03   21.06
   8   4  -4  152.24   20.78
  -8  -4   4  161.86   19.43
  -8   4   5   17.73    6.85
   8  -4  -5   14.72    5.57
   8   4  -5   12.78    4.17
   8   4  -5    5.20    3.31
  -8  -4   5   13.92    2.46
  -8  -4   5    8.16    2.12
  -8   4   6   79.71   13.65
   8  -4  -6   62.70   11.95
   8   4  -6   63.61   10.04
   8   4  -6   56.43    9.65
  -8   4   7  114.58   18.15
   8  -4  -7  136.41   18.33
   8   4  -7  108.97   14.78
   8   4  -7  114.25   14.94
   8   4  -7   89.82   14.88
  -8   4   8   41.63    9.89
   8  -4  -8   40.21    8.72
   8   4  -8   40.73    6.59
   8   4  -8   38.87    6.53
   8   4  -8   32.17    6.76
  -8   4   9    9.07    5.20
   8  -4  -9   12.85    5.02
   8  -4  -9   14.70    6.27
   8   4  -9   10.55    2.84
   8   4  -9   10.24    3.45
  -8   4  10    6.16    4.36
   8  -4 -10    0.00    3.04
   8  -4 -10    8.46    4.85
   8   4 -10    0.00    1.40
   8   4 -10    3.04    2.26
  -8   4  11   17.12    6.27
   8  -4 -11    9.11    4.70
   8  -4 -11   17.30    6.71
   8   4 -11   11.93    3.44
  -8   4  12   89.14   15.95
   8  -4 -12  104.27   15.60
   8  -4 -12  122.03   17.84
   8   4 -12   87.89   12.17
  -8   4  13   13.83    5.90
   8  -4 -13   21.06    5.89
   8  -4 -13   10.83    5.89
   8   4 -13   13.18    3.04
  -8   4  14   71.66   12.42
   8  -4 -14   65.15   11.21
   8  -4 -14   60.01   12.23
   8   4 -14   62.05    7.68
   8   4 -14   47.29    7.29
  -8   4  15    0.00    3.53
   8  -4 -15    1.19    2.95
   8  -4 -15    3.38    3.90
   8   4 -15    1.49    1.30
   8   4 -15    1.18    1.16
  -8   4  16   29.83    8.08
   8  -4 -16   15.42    6.97
   8   4 -16   20.56    3.05
  -8   4  17   24.61    7.86
   8  -4 -17   54.49   10.53
  -8   4  18   88.88   16.79
   8  -4 -18  129.42   19.00
   8  -4 -19   15.08    6.94
   8  -4 -20   15.36    6.58
   8   4 -20   15.69    2.79
   8  -4 -21    0.65    3.45
   8   4 -21    0.00    1.41
   8  -4 -22   26.85    8.28
   8  -4 -23   21.56    7.37
   8  -4 -24   13.14    5.59
   8  -4 -25    4.53    4.77
   8  -4 -26    0.43    3.92
   8  -4 -27    2.19    3.42
   8  -4 -28   12.51    6.16
   8  -4 -29    4.80    4.95
   8  -4 -30    2.47    4.03
   8  -4 -31    0.00    4.31
   8  -4 -32    5.76    5.81
   8  -4 -33    0.00    3.59
   8  -4 -34   12.12    6.63
   8  -4 -35    1.75    3.70
   8   4 -35    1.35    2.91
   8   4 -36    0.20    2.38
   8   4 -37    0.00    2.81
  -8   5   1   29.60    9.05
   8   5  -1   43.64    8.68
   8   5  -1   27.50    7.42
  -8  -5   1   34.12    7.41
  -8   5   2   35.67    9.84
   8   5  -2   28.94    7.38
   8   5  -2   36.97    7.83
  -8  -5   2   38.34    7.48
  -8   5   3   77.41   16.31
   8   5  -3   78.68   13.95
   8   5  -3  104.08   14.82
  -8  -5   3  102.44   13.59
  -8   5   4   31.63    9.25
   8   5  -4   16.03    5.06
   8   5  -4   19.61    5.31
  -8  -5   4   16.06    4.20
  -8   5   5   74.17   14.42
   8  -5  -5   76.91   14.77
   8   5  -5   58.24   10.46
   8   5  -5   64.84   10.82
  -8  -5   5   66.17    8.70
  -8   5   6   99.12   19.06
   8  -5  -6  136.56   21.36
   8   5  -6  144.16   17.35
   8   5  -6  109.29   16.41
  -8   5   7    2.32    4.23
   8  -5  -7    3.44    4.87
   8   5  -7    3.18    2.61
   8   5  -7    5.41    2.73
   8   5  -7    2.46    2.76
  -8   5   8   12.24    5.99
   8  -5  -8   10.29    5.50
   8   5  -8    7.69    3.18
   8   5  -8    7.01    3.59
  -8   5   9   11.25    5.93
   8  -5  -9    8.10    5.69
   8   5  -9    9.69    2.96
   8   5  -9    7.46    3.40
  -8   5  10  219.99   31.47
   8  -5 -10  206.66   31.37
   8   5 -10  232.96   27.93
  -8   5  11   38.85   10.14
   8  -5 -11   46.50   11.04
   8   5 -11   38.25    7.08
  -8   5  12    0.62    3.73
   8  -5 -12   -0.00    3.98
   8   5 -12    1.62    2.12
  -8   5  13    0.88    3.99
   8  -5 -13    0.00    3.98
   8   5 -13   -0.00    1.94
  -8   5  14   10.44    6.17
   8  -5 -14   -0.00    4.57
   8   5 -14    9.64    2.80
  -8   5  15   29.55    8.67
   8  -5 -15   35.55    9.41
   8   5 -15   33.06    5.40
  -8   5  16   83.62   14.82
   8  -5 -16   82.27   15.13
   8   5 -16   73.21    9.86
  -8   5  17   18.02    6.30
   8  -5 -17    8.25    5.33
   8   5 -17   11.62    2.82
  -8   5  18    3.58    4.57
   8  -5 -18    5.01    4.43
   8   5 -18    7.25    2.18
  -8   5  19   25.00    7.79
   8  -5 -19   39.99    9.55
   8   5 -19   17.86    3.56
   8  -5 -20   41.40   10.34
   8   5 -20   34.78    5.48
   8  -5 -21   36.47   10.08
   8  -5 -22    8.92    5.57
   8  -5 -23    4.20    4.92
   8  -5 -24    7.67    5.14
   8  -5 -25   21.45    7.64
   8  -5 -26    9.41    5.85
   8  -5 -27    6.33    4.89
   8  -5 -28   -0.00    3.99
   8  -5 -29    0.79    3.99
   8  -5 -30    7.00    5.74
   8  -5 -31    2.75    4.45
   8  -5 -32    8.11    6.64
   8  -5 -33    0.83    3.81
   8  -5 -34   -0.00    5.13
   8  -6  -1  116.68   20.66
   8   6  -1  126.05   17.83
   8   6  -1  100.59   16.70
   8   6  -1   94.43   17.40
   8  -6  -2   96.03   18.94
   8   6  -2   87.50   15.18
   8   6  -2  116.59   16.34
   8   6  -2   93.73   16.16
  -8   6   3  130.38   20.84
   8  -6  -3  107.59   20.53
   8   6  -3  115.72   17.38
   8   6  -3  111.96   17.31
  -8   6   4   54.82   12.26
   8  -6  -4   47.83   12.35
   8   6  -4   39.81    8.74
   8   6  -4   52.25    9.66
  -8   6   5   29.73    8.69
   8  -6  -5   14.43    7.64
   8   6  -5   19.88    5.84
   8   6  -5   23.01    5.99
  -8  -6   5   22.35    4.43
  -8   6   6   63.29   12.24
   8  -6  -6   46.67   11.29
   8   6  -6   38.69    7.59
  -8  -6   6   31.40    4.27
  -8   6   7   37.89   10.08
   8  -6  -7   47.28   11.52
   8   6  -7   28.07    6.57
   8   6  -7   31.05    7.50
  -8   6   8   38.92   10.12
   8  -6  -8   35.74   10.17
   8   6  -8   34.17    6.78
   8   6  -8   34.61    7.82
  -8   6   9   -0.00    4.86
   8  -6  -9    3.03    5.00
   8   6  -9   -0.00    2.30
  -8   6  10    7.41    5.82
   8  -6 -10    4.86    4.83
   8   6 -10    6.48    3.59
  -8   6  11   29.55    9.10
   8  -6 -11   24.84    8.43
   8   6 -11   19.29    5.54
  -8   6  12   15.93    7.83
   8  -6 -12   19.58    7.81
   8   6 -12   23.49    5.58
  -8   6  13   12.96    7.18
   8  -6 -13   39.07   10.16
   8   6 -13   24.58    5.46
  -8   6  14   48.47   11.36
   8  -6 -14   44.72   11.31
   8   6 -14   44.91    7.82
  -8   6  15   30.94    8.93
   8  -6 -15   17.98    7.67
   8   6 -15   26.38    5.25
  -8   6  16   12.53    6.76
   8  -6 -16   11.67    6.53
  -8   6  17   78.51   15.78
   8  -6 -17   86.00   16.36
  -8   6  18   24.23    8.43
   8  -6 -18   27.83    8.64
  -8   6  19   11.26    6.33
   8  -6 -19    8.47    6.35
  -8   6  20    7.42    5.30
   8  -6 -20    5.02    5.00
   8  -6 -21   -0.00    4.67
   8  -6 -22    9.78    5.89
   8  -6 -23   34.99   10.20
   8  -6 -24    0.00    5.46
   8  -6 -25   13.13    6.90
   8  -6 -26    0.71    3.67
   8  -6 -27   15.61    7.80
   8  -6 -28    6.51    5.55
   8  -6 -29   15.16    6.98
   8  -6 -30    3.49    4.82
   8  -6 -31    0.66    4.75
   8  -6 -32   -0.00    3.82
   8  -6 -33    9.30    6.71
  -8   7   1   65.37   16.22
   8  -7  -1   92.69   18.53
   8   7  -1   98.14   15.59
   8   7  -1   91.93   15.08
   8  -7  -2   -0.00    4.79
   8   7  -2    0.00    2.98
   8   7  -2    0.04    3.06
   8  -7  -3    0.00    5.99
   8   7  -3   33.56    7.75
   8   7  -3   34.25    7.37
   8  -7  -4    4.28    4.97
   8   7  -4    0.72    3.58
   8  -7  -5  108.58   19.04
   8   7  -5   76.41   13.47
   8  -7  -6   17.63    7.59
   8   7  -6    9.61    4.55
   8  -7  -7   -0.00    4.84
   8   7  -7    0.91    2.44
   8  -7  -8    6.88    5.59
   8  -7  -9   45.69   12.50
   8  -7 -10    6.62    5.96
   8  -7 -11   52.36   12.88
   8  -7 -12    0.38    4.36
   8  -7 -13   12.62    6.76
   8  -7 -14   12.11    6.85
   8  -7 -15   66.78   14.72
   8  -7 -16    6.91    5.96
   8  -7 -17    7.26    5.62
   8  -7 -18   -0.00    4.85
   8  -7 -19   -0.00    3.96
  -8   7  20    3.86    4.60
   8  -7 -20   17.12    7.94
  -8   7  21   23.25    8.93
   8  -7 -21   28.87    9.90
   8  -7 -22    6.24    5.70
   8  -7 -23    2.31    4.15
   8  -7 -24    1.78    4.38
   8  -7 -25   -0.00    3.93
   8  -7 -26    2.98    5.31
   8  -7 -27   10.27    6.35
   8  -7 -28   -0.00    3.83
   8  -7 -29    5.87    6.95
   8  -7 -30   -0.00    4.40
   8  -7 -31    2.85    5.71
   8  -7 -32   -0.00    4.06
  -8   8   1   72.54   16.83
   8  -8  -1   92.14   18.89
   8   8  -1   96.86   15.75
  -8   8   2    3.57    5.73
   8  -8  -2    1.01    4.83
   8   8  -2    1.34    3.75
  -8   8   3   36.91   12.06
   8  -8  -3   45.60   12.94
   8   8  -3   54.52   10.63
  -8   8   4   21.16    8.89
   8  -8  -4   15.76    7.93
   8   8  -4   20.16    6.63
  -8   8   5    0.76    4.39
   8  -8  -5   -0.00    4.33
   8   8  -5    6.37    3.98
  -8   8   6    0.27    4.44
   8  -8  -6    2.75    5.30
  -8   8   7  130.54   22.27
   8  -8  -7  115.96   22.37
  -8   8   8    7.45    6.33
   8  -8  -8    5.71    6.31
  -8   8   9    4.78    5.97
   8  -8  -9   10.84    7.04
  -8   8  10    7.81    5.90
   8  -8 -10    0.00    5.39
  -8   8  11    1.74    4.10
   8  -8 -11    1.54    4.06
  -8   8  12    0.00    5.16
   8  -8 -12    2.70    5.31
  -8   8  13   45.81   11.97
   8  -8 -13   43.85   12.06
  -8   8  14    2.26    4.95
   8  -8 -14   -0.00    4.45
  -8   8  15   14.95    7.27
   8  -8 -15   14.92    8.13
  -8   8  16    1.85    4.18
   8  -8 -16    4.79    5.75
  -8   8  17   22.59    9.16
   8  -8 -17   37.96   11.16
  -8   8  18    0.00    4.38
   8  -8 -18    0.00    4.44
  -8   8  19   14.74    7.03
   8  -8 -19   14.60    7.48
  -8   8  20    0.86    4.14
   8  -8 -20   -0.00    5.36
  -8   8  21    1.96    4.88
   8  -8 -21    0.00    4.28
   8  -8 -22    0.35    3.83
   8  -8 -23   18.30    8.48
   8  -8 -24   10.04    6.42
   8  -8 -25    2.07    4.63
   8  -8 -26    0.00    3.86
   8  -8 -27    4.59    5.07
   8  -8 -28    3.34    5.13
   8  -8 -29    9.57    6.64
   8  -8 -30    0.43    4.08
   8  -8 -31    2.10    5.29
  -8   9   1   96.08   20.33
   8  -9  -1   93.96   20.46
   8   9  -1  121.83   18.75
  -8   9   2    0.00    6.01
   8  -9  -2    1.79    5.45
   8   9  -2    7.81    5.21
  -8   9   3   31.94   10.80
   8  -9  -3   46.55   13.21
   8   9  -3   52.69   10.81
  -8   9   4    3.86    6.00
   8  -9  -4   18.33    8.10
   8   9  -4    3.94    4.12
  -8   9   5   40.23   12.17
   8  -9  -5   58.96   14.72
  -8   9   6    2.81    5.00
   8  -9  -6    5.23    5.67
  -8   9   7    6.17    6.25
   8  -9  -7    5.59    6.37
  -8   9   8    4.61    5.47
   8  -9  -8    0.00    4.55
  -8   9   9    5.55    6.03
   8  -9  -9    6.98    6.16
  -8   9  10    8.42    6.76
   8  -9 -10    8.94    6.24
  -8   9  11   87.79   18.26
   8  -9 -11   98.14   19.53
  -8   9  12   -0.00    4.96
   8  -9 -12   -0.00    5.34
  -8   9  13    4.13    5.64
   8  -9 -13    5.63    5.75
  -8   9  14    1.48    4.45
   8  -9 -14    9.64    6.72
  -8   9  15   50.72   13.52
   8  -9 -15   77.46   16.65
  -8   9  16    1.09    3.69
   8  -9 -16    2.48    5.39
  -8   9  17    0.00    4.86
   8  -9 -17    0.00    4.73
  -8   9  18    5.74    6.27
   8  -9 -18   14.21    7.53
  -8   9  19    0.50    4.97
   8  -9 -19   22.90    9.14
  -8   9  20   -0.00    4.89
   8  -9 -20    2.40    5.32
  -8   9  21   18.48    8.23
   8  -9 -21   20.31    9.51
  -8   9  22    4.85    5.87
   8  -9 -22   11.51    6.68
   8  -9 -23   -0.00    5.35
   8  -9 -24    1.06    5.25
   8  -9 -25   24.86   10.31
   8  -9 -26    0.79    4.64
   8  -9 -27    0.57    4.58
   8  -9 -28    3.20    4.77
   8  -9 -29   -0.00    5.68
  -8  10   1   39.79   11.81
   8 -10  -1   47.12   13.51
   8  10  -1   16.05    7.05
  -8  10   2   -0.00    5.20
   8 -10  -2    0.00    4.77
   8  10  -2    1.54    3.89
  -8  10   3   45.93   13.26
   8 -10  -3   48.58   14.61
   8  10  -3   68.94   13.02
  -8  10   4   12.22    7.40
   8 -10  -4   13.17    8.00
  -8  10   5   11.42    7.06
   8 -10  -5   10.39    7.13
  -8  10   6    1.34    5.30
   8 -10  -6    2.86    6.35
  -8  10   7   68.51   15.93
   8 -10  -7   62.38   16.01
  -8  10   8    0.00    5.10
   8 -10  -8   -0.00    4.55
  -8  10   9    9.72    7.12
   8 -10  -9   13.75    7.46
  -8  10  10   -0.00    4.63
   8 -10 -10   -0.00    4.07
  -8  10  11    3.26    6.15
   8 -10 -11    1.73    4.66
  -8  10  12    2.19    4.54
   8 -10 -12    2.74    5.01
  -8  10  13   44.97   13.13
   8 -10 -13   58.50   14.64
  -8  10  14    0.00    5.10
   8 -10 -14   -0.00    5.09
  -8  10  15    4.26    5.67
   8 -10 -15   12.75    8.10
  -8  10  16    0.12    4.63
   8 -10 -16    0.33    4.03
  -8  10  17   48.76   13.16
   8 -10 -17   39.80   12.86
  -8  10  18   -0.00    4.64
   8 -10 -18    5.14    6.49
  -8  10  19   27.75   10.37
   8 -10 -19   25.35   10.52
  -8  10  20    4.19    5.57
   8 -10 -20   -0.00    4.94
  -8  10  21    8.73    6.66
   8 -10 -21    9.88    7.79
  -8  10  22   -0.00    4.54
   8 -10 -22    0.00    5.08
  -8  10  23   11.33    7.19
   8 -10 -23   12.71    8.13
   8 -10 -24   -0.00    4.73
   8 -10 -25   -0.00    5.23
   8 -10 -26    0.00    6.32
   8 -10 -27    3.56    5.95
   8 -10 -28    2.04    6.89
  -8  11   1   50.83   13.78
   8 -11  -1   45.60   14.40
  -8  11   2    1.23    5.95
   8 -11  -2   12.33    8.06
  -8  11   3    6.55    6.07
   8 -11  -3    5.11    5.66
  -8  11   4    0.26    3.72
   8 -11  -4    4.80    6.58
  -8  11   5   21.67    9.78
   8 -11  -5   22.11   10.28
  -8  11   6    0.00    5.59
   8 -11  -6    1.79    5.85
  -8  11   7   -0.00    4.94
   8 -11  -7    4.54    6.17
  -8  11   8   -0.00    5.17
   8 -11  -8   -0.00    5.27
  -8  11   9   40.26   12.05
   8 -11  -9   18.20    9.20
  -8  11  10    0.00    5.84
   8 -11 -10    0.00    5.08
  -8  11  11   24.91   10.14
   8 -11 -11   23.94    9.85
  -8  11  12    1.24    4.84
   8 -11 -12    0.81    5.14
  -8  11  13   -0.00    5.34
   8 -11 -13   -0.00    6.54
  -8  11  14   -0.00    5.88
   8 -11 -14    0.00    5.34
  -8  11  15   44.47   12.70
   8 -11 -15   31.25   12.26
  -8  11  16   -0.00    6.44
   8 -11 -16    2.26    5.52
  -8  11  17    0.48    4.57
   8 -11 -17   -0.00    5.33
  -8  11  18   -0.00    4.16
   8 -11 -18   -0.00    5.08
  -8  11  19   -0.00    5.03
   8 -11 -19   16.90    8.55
  -8  11  20    3.57    6.38
   8 -11 -20    3.76    6.41
  -8  11  21   12.64    7.75
   8 -11 -21   15.99    8.49
  -8  11  22   -0.00    5.17
   8 -11 -22   11.65    7.23
  -8  11  23   -0.00    5.52
   8 -11 -23    9.24    6.18
   8 -11 -24    0.00    5.59
   8 -11 -25   18.39    9.32
   8 -11 -26    0.00    7.25
  -8  12   1    3.32    6.18
   8 -12  -1    1.37    6.65
  -8  12   2    0.26    5.68
   8 -12  -2    3.01    5.79
  -8  12   3   53.45   14.19
   8 -12  -3   40.48   14.49
  -8  12   4   -0.00    5.51
   8 -12  -4    0.00    6.33
  -8  12   5    2.63    6.04
   8 -12  -5    0.81    4.91
  -8  12   6   -0.00    5.81
   8 -12  -6    2.71    5.67
  -8  12   7   26.53   10.98
   8 -12  -7   28.92   11.76
  -8  12   8   21.87    9.47
   8 -12  -8    1.64    6.14
  -8  12   9   16.38    8.62
   8 -12  -9   24.92   10.02
  -8  12  10    2.01    5.94
   8 -12 -10    0.13    4.33
  -8  12  11   11.82    8.14
   8 -12 -11    2.09    5.00
  -8  12  12    4.15    5.89
   8 -12 -12    1.41    4.98
  -8  12  13   26.55   10.12
   8 -12 -13   17.39    9.91
  -8  12  14   -0.00    5.04
   8 -12 -14    0.95    6.12
  -8  12  15   -0.00    4.72
   8 -12 -15   -0.00    5.32
  -8  12  16    0.00    5.15
   8 -12 -16    2.41    6.50
  -8  12  17    1.73    5.06
   8 -12 -17   12.95    9.26
  -8  12  18    2.85    5.21
   8 -12 -18   12.13    7.87
  -8  12  19    5.27    6.40
   8 -12 -19   17.98    9.46
  -8  12  20    3.54    5.34
   8 -12 -20   -0.00    4.66
  -8  12  21   -0.00    4.45
   8 -12 -21    1.34    6.74
  -8  12  22    4.09    6.11
   8 -12 -22   -0.00    5.34
  -8  12  23    4.16    6.44
   8 -12 -23    6.27    6.94
  -8  12  24   11.77    7.70
   8 -12 -24    3.56    6.04
  -8  13   1   40.23   12.76
   8 -13  -1   15.82   10.50
  -8  13   2   -0.00    4.46
   8 -13  -2    3.17    6.28
  -8  13   3    3.20    6.29
   8 -13  -3    3.07    5.28
  -8  13   4   16.98    9.06
   8 -13  -4   21.19   10.55
  -8  13   5   12.28    9.19
   8 -13  -5   37.92   13.37
  -8  13   6    2.36    5.44
   8 -13  -6    0.98    5.90
  -8  13   7   -0.00    6.40
   8 -13  -7    3.71    5.69
  -8  13   8    3.44    6.30
   8 -13  -8    6.91    7.27
  -8  13   9   19.32    9.86
   8 -13  -9   17.73    9.79
  -8  13  10    0.00    5.23
   8 -13 -10    0.00    5.44
  -8  13  11   12.30    8.11
   8 -13 -11   23.24   10.41
  -8  13  12    2.17    5.44
   8 -13 -12    4.59    7.08
  -8  13  13    0.00    4.53
   8 -13 -13   -0.00    5.13
  -8  13  14    0.11    5.18
   8 -13 -14    1.07    6.33
  -8  13  15    8.89    7.23
   8 -13 -15    5.48    8.20
  -8  13  16   -0.00    4.99
   8 -13 -16   -0.00    6.56
  -8  13  17    0.22    4.35
   8 -13 -17   -0.00    5.60
  -8  13  18    2.04    5.49
   8 -13 -18    0.40    6.48
  -8  13  19    3.49    6.21
   8 -13 -19    0.00    6.29
  -8  13  20    0.00    5.72
   8 -13 -20    0.00    5.02
  -8  13  21    6.54    6.86
   8 -13 -21    0.00    5.96
  -8  13  22    0.01    4.81
   8 -13 -22    1.32    5.80
  -8  13  23   -0.00    5.87
   8 -13 -23    1.40    5.56
  -8  13  24   -0.00    5.36
  -8  14   1   36.81   12.48
   8 -14  -1   17.30   10.67
  -8  14   2   11.00    8.03
   8 -14  -2   21.62   10.25
  -8  14   3   11.00    8.59
   8 -14  -3    7.39    7.46
  -8  14   4    0.44    5.11
   8 -14  -4    3.37    6.75
  -8  14   5    2.17    6.32
   8 -14  -5   -0.00    6.36
  -8  14   6    4.17    6.76
  -8  14   7    9.25    7.50
   8 -14  -7   13.86    8.71
  -8  14   8   18.45    9.44
   8 -14  -8   -0.00    6.27
  -8  14   9    4.78    7.20
   8 -14  -9   12.36    8.50
  -8  14  10   -0.00    5.14
   8 -14 -10    3.45    6.18
  -8  14  11   -0.00    4.92
   8 -14 -11    6.16    6.34
  -8  14  12    0.00    6.40
   8 -14 -12    8.04    7.78
  -8  14  13    8.84    7.83
   8 -14 -13    2.91    6.61
  -8  14  14   -0.00    4.69
   8 -14 -14    4.77    6.40
  -8  14  15   -0.00    5.18
   8 -14 -15    2.16    7.22
  -8  14  16   -0.00    5.30
   8 -14 -16   -0.00    6.18
  -8  14  17    0.00    5.63
   8 -14 -17    0.00    4.99
  -8  14  18    4.10    5.87
   8 -14 -18    1.69    5.74
  -8  14  19    2.45    6.73
   8 -14 -19    7.92    6.50
  -8  14  20    0.00    5.20
   8 -14 -20   -0.00    4.85
  -8  14  21    1.20    5.08
   8 -14 -21   -0.00    5.40
  -8  14  22    0.00    5.40
  -8  14  23    5.21    6.91
  -8  14  24    1.44    6.84
  -8  15   1   11.13    8.39
  -8  15   2    0.00    6.24
  -8  15   3    7.68    8.66
  -8  15   4    0.00    4.92
  -8  15   5   10.09    7.75
  -8  15   6    2.18    6.14
   8 -15  -6   15.72    8.60
  -8  15   7   -0.00    6.24
   8 -15  -7    2.26    7.03
  -8  15   8   -0.00    7.07
   8 -15  -8    4.65    7.43
  -8  15   9   -0.00    6.52
   8 -15  -9   -0.00    4.80
  -8  15  10    2.26    6.49
   8 -15 -10   11.17    9.10
  -8  15  11    1.64    6.79
   8 -15 -11    1.86    5.59
  -8  15  12    1.42    6.00
   8 -15 -12    2.54    6.85
  -8  15  13   -0.00    5.25
   8 -15 -13    4.25    5.94
  -8  15  14    1.05    6.27
   8 -15 -14    1.96    6.18
  -8  15  15    4.56    6.44
   8 -15 -15    1.53    5.28
  -8  15  16    2.07    5.58
   8 -15 -16   -0.00    6.53
  -8  15  17   -0.00    4.75
   8 -15 -17   -0.00    6.31
   8 -15 -18    2.31    6.08
   8 -16 -12   13.72    9.58
   8 -16 -13   -0.00    5.09
   8 -16 -14   -0.00    4.53
   8 -16 -15    3.52    6.26
   8 -16 -16    0.00    5.46
  -7   0   1  842.11  102.71
  -7   0   1  925.95  102.55
   7   0  -1 1040.09  103.64
   7   0  -1  823.81  103.21
  -7   0   2   -0.00    2.72
  -7   0   2    1.00    2.62
   7   0  -2    0.00    2.41
   7   0  -2    0.06    2.92
  -7   0   3    7.53    3.60
  -7   0   3   13.08    4.01
   7   0  -3   20.59    5.10
   7   0  -3   11.39    4.84
  -7   0   4   -0.00    2.17
  -7   0   4    0.00    1.97
   7   0  -4    0.00    2.36
   7   0  -4    1.65    2.54
  -7   0   5   43.58    7.85
  -7   0   5   52.75    7.24
   7   0  -5   47.00    7.96
   7   0  -5   23.65    6.84
  -7   0   6   -0.00    2.09
  -7   0   6    2.28    1.81
   7   0  -6   -0.00    2.12
   7   0  -6   -0.00    2.49
  -7   0   7  364.32   43.69
  -7   0   7  378.12   41.78
   7   0  -7  359.19   43.52
   7   0  -7  380.18   44.39
  -7   0   8    0.61    2.20
   7   0  -8    1.19    2.03
   7   0  -8    0.19    2.33
  -7   0   9   26.37    5.28
   7   0  -9   28.42    5.26
   7   0  -9   18.45    5.19
  -7   0  10   -0.00    1.62
   7   0 -10    0.00    1.61
   7   0 -10    0.25    2.01
  -7   0  11  344.03   41.24
   7   0 -11  354.97   40.99
   7   0 -11  376.67   42.08
  -7   0  12    1.24    1.84
   7   0 -12   -0.00    1.61
   7   0 -12    2.17    2.36
  -7   0  13  122.91   17.55
   7   0 -13  156.36   17.68
   7   0 -13  152.91   18.68
  -7   0  14    0.00    1.42
   7   0 -14    0.00    1.58
   7   0 -14    0.39    2.22
  -7   0  15    3.34    2.16
   7   0 -15    0.73    1.36
   7   0 -15    7.49    3.17
  -7   0  16    1.52    1.79
   7   0 -16    0.65    1.59
   7   0 -16    0.40    2.11
  -7   0  17  588.69   65.34
   7   0 -17  567.03   66.13
   7   0 -20    0.72    2.18
   7   0 -21   13.38    4.62
   7   0 -22    3.12    3.20
   7   0 -23   55.34    9.98
   7   0 -24    1.02    2.36
   7   0 -25    2.09    2.84
   7   0 -26    0.31    3.34
   7   0 -27   86.30   14.25
   7   0 -28    0.89    2.88
   7   0 -29   30.14    7.78
   7   0 -30   -0.00    3.12
   7   0 -31   19.41    6.67
   7   0 -32   -0.00    3.60
   7   0 -33   40.50    9.92
   7   0 -34   -0.00    3.27
   7   0 -35    3.10    4.08
   7   0 -36   -0.00    4.27
   7   0 -37    7.03    5.35
   7   0 -38   -0.00    4.04
  -7   1   1    3.74    3.23
   7  -1  -1    0.42    2.94
   7  -1  -1    1.88    4.13
   7   1  -1    0.00    2.89
   7   1  -1    1.83    3.46
  -7  -1   1    2.27    2.96
  -7  -1   1    1.69    2.78
  -7   1   2   52.05   10.17
  -7   1   2   55.14    9.59
   7  -1  -2   50.23    9.87
   7  -1  -2   48.29   10.22
   7   1  -2   61.03    9.86
   7   1  -2   41.62    9.34
  -7  -1   2   61.21   10.11
  -7  -1   2   59.67    9.34
  -7   1   3  300.44   39.04
  -7   1   3  337.11   38.62
   7  -1  -3  431.87   40.59
   7  -1  -3  293.79   39.37
   7   1  -3  341.79   38.61
   7   1  -3  301.54   38.75
  -7  -1   3  276.54   38.10
  -7  -1   3  300.19   37.27
  -7   1   4    0.98    2.99
  -7   1   4    0.07    2.11
   7  -1  -4    0.00    2.47
   7  -1  -4   -0.00    2.84
   7   1  -4    1.82    2.57
   7   1  -4    0.00    2.57
  -7  -1   4    1.43    2.17
  -7  -1   4   -0.00    1.92
  -7  -1   4    0.82    1.75
  -7   1   5   90.88   14.03
  -7   1   5   91.01   13.00
   7  -1  -5  113.22   14.64
   7  -1  -5   70.67   13.68
   7   1  -5  103.75   13.48
   7   1  -5  105.04   14.00
  -7  -1   5   80.46   12.93
  -7  -1   5   85.90   11.72
  -7  -1   5   95.14   11.76
  -7   1   6    2.99    3.02
  -7   1   6    1.86    2.49
   7  -1  -6    2.75    2.79
   7  -1  -6    3.39    3.41
   7   1  -6    3.52    2.46
   7   1  -6    3.10    2.51
  -7  -1   6    3.85    2.54
  -7  -1   6    3.27    1.18
  -7  -1   6    3.62    1.18
  -7   1   7   49.27    8.69
  -7   1   7   59.31    7.88
   7  -1  -7   32.77    7.44
   7  -1  -7   52.90    9.32
   7   1  -7   43.03    7.35
   7   1  -7   46.51    8.02
  -7  -1   7   46.29    7.53
  -7   1   8   23.51    5.07
  -7   1   8    5.67    2.56
   7  -1  -8   19.99    4.78
   7  -1  -8   12.33    4.52
   7   1  -8   17.77    3.79
   7   1  -8   20.24    4.44
  -7  -1   8   20.48    3.96
  -7   1   9  356.09   42.86
  -7   1   9  399.44   41.06
   7  -1  -9  357.16   42.46
   7  -1  -9  388.80   43.68
   7   1  -9  332.61   40.98
   7   1  -9  352.53   41.85
  -7  -1   9  345.05   41.16
  -7   1  10   27.94    5.72
  -7   1  10   12.63    3.24
   7  -1 -10   27.45    5.49
   7  -1 -10   33.07    6.57
   7   1 -10   30.87    4.36
   7   1 -10   26.98    4.93
  -7  -1  10   28.46    4.38
  -7   1  11  109.23   15.09
   7  -1 -11  114.15   14.70
   7  -1 -11  110.80   15.51
   7   1 -11  107.66   12.95
   7   1 -11   97.71   13.75
  -7  -1  11  106.11   13.09
  -7   1  12    0.00    2.11
   7  -1 -12    1.61    1.99
   7  -1 -12    4.52    3.37
   7   1 -12    2.01    1.16
   7   1 -12    3.05    2.02
  -7  -1  12    1.56    1.20
  -7   1  13  262.69   27.33
   7  -1 -13  211.29   26.06
   7  -1 -13  188.28   26.67
   7   1 -13  211.37   23.88
   7   1 -13  201.09   25.12
  -7  -1  13  217.34   23.98
  -7   1  14    8.78    3.27
   7  -1 -14    6.91    2.88
   7  -1 -14    2.86    2.96
   7   1 -14    6.36    2.45
  -7   1  15  180.07   21.36
   7  -1 -15  135.10   20.01
   7   1 -15  175.78   19.84
  -7   1  16   29.78    6.67
   7  -1 -16   43.52    6.95
   7   1 -16   36.91    6.04
  -7   1  17   39.99    7.81
   7   1 -17   46.44    7.11
  -7   1  18    1.57    2.46
   7   1 -18    0.00    2.01
   7  -1 -19  200.10   26.14
   7  -1 -20    3.39    3.08
   7  -1 -21   75.89   12.63
   7   1 -21   76.96   11.54
   7  -1 -22    4.47    3.40
   7   1 -22    0.00    2.52
   7  -1 -23   40.30    8.99
   7   1 -23   49.36    8.54
   7  -1 -24   20.18    6.19
   7   1 -24   24.53    5.93
   7  -1 -25   57.34   11.83
   7   1 -25   79.91   11.92
   7  -1 -26    1.08    3.32
   7   1 -26    1.01    2.48
   7  -1 -27    3.72    4.14
   7   1 -27    8.76    3.99
   7  -1 -28    1.01    3.00
   7   1 -28    0.58    2.56
   7  -1 -29   56.69   11.34
   7   1 -29   51.10   10.34
   7  -1 -30   -0.00    3.35
   7   1 -30    3.03    3.62
   7  -1 -31   33.82    8.96
   7   1 -31   32.13    8.01
   7  -1 -32    2.23    3.50
   7   1 -32    0.63    3.64
   7  -1 -33    5.73    4.82
   7   1 -33   14.91    5.63
   7  -1 -34    0.93    3.22
   7   1 -34    0.00    2.99
   7  -1 -35   16.32    6.77
   7   1 -35   14.74    6.23
   7  -1 -36    0.36    3.78
   7   1 -36   -0.00    2.97
   7  -1 -37    0.00    3.81
   7   1 -37   -0.00    3.51
   7   1 -38    0.07    3.45
  -7   2   1   41.67    8.78
   7  -2  -1   17.16    6.60
   7   2  -1   40.53    7.69
   7   2  -1   39.42    8.29
  -7  -2   1   38.52    7.86
  -7  -2   1   43.51    7.77
  -7  -2   1   37.90    7.08
  -7   2   2   53.28   10.78
   7  -2  -2   65.36   11.10
   7  -2  -2   49.09   10.74
   7   2  -2   70.44   10.24
   7   2  -2   47.09    9.66
  -7  -2   2   60.32   10.18
  -7  -2   2   49.71    8.92
  -7  -2   2   54.04    8.94
  -7   2   3    0.00    2.64
   7  -2  -3    9.72    4.30
   7  -2  -3    8.22    4.66
   7   2  -3    5.79    3.01
   7   2  -3    9.49    3.75
  -7  -2   3    5.74    3.15
  -7  -2   3    1.10    2.01
  -7  -2   3    5.04    2.53
  -7   2   4    7.63    4.40
   7  -2  -4    4.94    3.45
   7  -2  -4   10.61    5.41
   7   2  -4   10.72    3.70
   7   2  -4    2.99    3.03
  -7  -2   4    6.68    3.46
  -7  -2   4   11.97    2.91
  -7  -2   4   12.14    2.97
  -7   2   5  484.88   43.86
   7  -2  -5  305.15   40.96
   7  -2  -5  333.26   42.33
   7   2  -5  330.82   39.75
   7   2  -5  322.43   40.22
  -7  -2   5  260.51   39.28
  -7  -2   5  328.90   37.76
  -7  -2   5  380.28   37.91
  -7   2   6   20.27    5.79
   7  -2  -6   24.20    5.92
   7  -2  -6   18.35    6.14
   7   2  -6   24.81    4.87
   7   2  -6   22.17    5.11
  -7  -2   6   15.91    4.37
  -7   2   7  290.27   38.28
   7  -2  -7  321.43   38.16
   7  -2  -7  310.21   39.05
   7   2  -7  317.59   36.21
   7   2  -7  319.90   36.81
  -7  -2   7  300.25   36.20
  -7   2   8   10.94    4.28
   7  -2  -8    3.98    3.11
   7  -2  -8    4.13    4.22
   7   2  -8    7.34    2.37
   7   2  -8    3.79    2.46
  -7  -2   8    9.08    2.67
  -7   2   9   80.94   12.59
   7  -2  -9   77.92   11.84
   7  -2  -9   63.50   11.93
   7   2  -9   80.08    9.69
   7   2  -9   69.51    9.48
   7   2  -9   72.72   10.23
  -7   2  10   19.59    5.52
   7  -2 -10   26.24    5.92
   7  -2 -10   20.20    5.78
   7   2 -10   20.49    3.27
   7   2 -10   21.46    3.28
   7   2 -10   25.64    4.43
  -7   2  11  202.29   24.44
   7  -2 -11  186.55   23.44
   7  -2 -11  172.27   24.12
   7   2 -11  172.74   21.21
  -7   2  12   54.11    9.58
   7  -2 -12   47.01    8.57
   7  -2 -12   61.81   10.36
   7   2 -12   47.93    6.83
  -7   2  13  101.43   14.21
   7  -2 -13   93.26   13.25
   7  -2 -13   78.66   13.72
   7   2 -13   86.72   10.79
  -7   2  14    3.53    3.29
   7  -2 -14    1.49    2.56
   7   2 -14    3.06    1.42
  -7   2  15   23.66    6.37
   7  -2 -15   41.07    7.05
   7   2 -15   28.71    4.26
  -7   2  16  105.36   15.07
   7  -2 -16   99.60   14.31
   7   2 -16   95.80   11.87
  -7   2  17   71.45   12.22
   7  -2 -17   75.83   11.77
   7   2 -17   76.54    9.69
  -7   2  18   54.32   10.26
   7  -2 -18   57.46   10.79
   7   2 -18   61.77    8.21
  -7   2  19    1.71    3.15
   7  -2 -19    1.62    3.57
   7   2 -19    3.22    1.97
   7  -2 -20    7.91    4.29
   7  -2 -21   78.91   13.67
   7  -2 -22   17.79    5.97
   7   2 -22   12.59    3.61
   7  -2 -23   57.05   11.43
   7   2 -23   58.67    9.30
   7  -2 -24    4.15    3.49
   7   2 -24    1.96    2.33
   7  -2 -25   20.17    6.67
   7   2 -25   15.66    4.72
   7  -2 -26    4.64    4.75
   7   2 -26   -0.00    2.29
   7  -2 -27   24.31    7.79
   7   2 -27   28.87    6.62
   7  -2 -28   10.42    5.75
   7   2 -28    8.26    3.94
   7  -2 -29    9.51    5.71
   7   2 -29   16.46    5.23
   7  -2 -30    1.11    3.84
   7   2 -30    1.65    2.94
   7  -2 -31    8.88    5.58
   7   2 -31    8.98    4.49
   7  -2 -32    3.15    4.42
   7   2 -32    0.38    2.76
   7  -2 -33   17.99    7.06
   7   2 -33   24.88    7.06
   7  -2 -34   -0.00    3.91
   7   2 -34    0.00    3.14
   7  -2 -35    0.67    3.85
   7   2 -35    1.42    3.59
   7  -2 -36   -0.00    4.16
   7   2 -36    0.53    3.12
   7  -2 -37    8.11    5.98
   7   2 -37   12.21    5.56
   7   2 -38    0.44    3.07
  -7   3   1   -0.00    3.25
   7  -3  -1    0.44    3.20
   7  -3  -1   -0.00    3.79
   7   3  -1    1.75    2.34
   7   3  -1    1.44    2.38
   7   3  -1   -0.00    3.35
  -7  -3   1    1.65    2.98
  -7  -3   1    0.21    2.28
  -7   3   2  198.19   27.12
   7  -3  -2  203.31   26.81
   7   3  -2  222.84   25.83
   7   3  -2  191.81   24.85
   7   3  -2  186.34   25.41
  -7  -3   2  190.49   25.65
  -7  -3   2  194.84   24.47
  -7  -3   2  178.03   23.85
  -7   3   3   48.47   10.88
   7  -3  -3   51.18   10.61
   7  -3  -3   70.18   12.49
   7   3  -3   52.84    9.53
   7   3  -3   56.90    9.45
   7   3  -3   52.08    9.74
  -7  -3   3   60.04    8.88
  -7  -3   3   64.88    8.85
  -7   3   4   10.95    5.29
   7  -3  -4   11.47    4.71
   7  -3  -4    8.70    5.38
   7   3  -4   11.43    3.90
   7   3  -4   14.40    3.95
   7   3  -4   11.65    4.30
  -7  -3   4   13.93    3.02
  -7  -3   4    6.83    2.52
  -7   3   5  112.10   17.44
   7  -3  -5  144.61   17.85
   7  -3  -5  130.58   18.54
   7   3  -5  124.01   15.34
   7   3  -5  123.26   15.14
   7   3  -5  165.26   16.78
  -7  -3   5  103.70   12.52
  -7  -3   5  100.33   12.50
  -7   3   6   15.68    6.06
   7  -3  -6   36.18    7.45
   7  -3  -6   16.03    6.26
   7   3  -6   21.86    4.76
   7   3  -6   33.99    5.43
   7   3  -6   19.33    4.90
  -7   3   7    4.40    3.32
   7  -3  -7    4.22    3.05
   7  -3  -7    1.28    3.10
   7   3  -7    1.03    1.60
   7   3  -7    1.97    1.81
   7   3  -7    3.83    2.40
  -7   3   8   -0.00    2.63
   7  -3  -8    3.12    2.94
   7  -3  -8   -0.00    3.25
   7   3  -8    0.30    1.39
   7   3  -8   -0.00    1.51
   7   3  -8    0.00    1.80
  -7   3   9  277.74   35.82
   7  -3  -9  298.19   35.45
   7  -3  -9  167.28   34.10
   7   3  -9  284.24   31.77
   7   3  -9  288.52   31.89
   7   3  -9  332.38   33.08
  -7   3  10   87.29   15.45
   7  -3 -10  187.31   18.02
   7  -3 -10   93.16   15.94
   7   3 -10   91.10   12.65
  -7   3  11   12.58    4.84
   7  -3 -11   14.17    4.67
   7  -3 -11    3.66    4.28
   7   3 -11   15.25    2.84
  -7   3  12    2.90    3.41
   7  -3 -12    0.00    2.44
   7   3 -12    0.00    1.14
  -7   3  13  104.46   16.15
   7  -3 -13   98.53   15.09
   7   3 -13  102.84   11.82
   7   3 -13  102.17   11.82
  -7   3  14  120.61   17.09
   7  -3 -14   98.77   15.62
  -7   3  15  229.71   29.84
   7  -3 -15  221.59   28.81
  -7   3  16   23.19    6.38
   7  -3 -16   22.56    5.90
   7  -3 -16   18.97    6.51
  -7   3  17    0.97    3.35
   7  -3 -17    3.92    2.81
   7  -3 -17    2.21    3.10
  -7   3  18   19.46    6.87
   7  -3 -18   31.63    7.92
   7   3 -18   31.18    4.35
  -7   3  19  382.54   43.45
   7  -3 -19  449.08   45.21
   7   3 -19  316.17   38.58
  -7   3  20    0.75    2.85
   7  -3 -20   -0.00    2.89
   7   3 -20    2.06    1.83
   7  -3 -21    7.12    5.04
   7   3 -21    6.63    2.58
   7  -3 -22    3.54    3.65
   7   3 -22    1.07    1.97
   7  -3 -23   26.02    7.84
   7  -3 -24   13.91    5.98
   7  -3 -25   23.01    7.14
   7  -3 -26    0.70    3.25
   7  -3 -27    0.00    4.12
   7  -3 -28    7.22    5.17
   7  -3 -29   15.29    6.45
   7  -3 -30    0.43    4.56
   7  -3 -31   16.57    6.99
   7  -3 -32    2.97    4.57
   7  -3 -33    7.04    6.31
   7  -3 -34    0.00    4.77
   7  -3 -35   19.00    7.91
   7   3 -35   24.37    6.75
   7  -3 -36    3.28    5.25
   7   3 -36    3.75    3.80
   7   3 -37   -0.00    3.15
   7   3 -38   -0.00    2.84
  -7   4   1   66.40   13.27
   7  -4  -1   72.79   12.86
   7  -4  -1   88.91   15.15
   7   4  -1   70.97   11.66
   7   4  -1   57.14   10.91
  -7  -4   1   64.52   10.94
  -7   4   2  131.12   19.94
   7  -4  -2  116.30   18.80
   7  -4  -2  125.39   20.42
   7   4  -2   97.88   16.91
   7   4  -2  123.96   17.48
   7   4  -2  150.57   18.72
  -7  -4   2  132.51   17.06
  -7   4   3   14.84    5.89
   7  -4  -3   17.74    5.72
   7  -4  -3    6.64    5.22
   7   4  -3   20.50    5.13
   7   4  -3   17.54    4.75
   7   4  -3   16.41    4.72
  -7  -4   3   13.39    3.85
  -7   4   4   39.03    9.14
   7  -4  -4   26.82    7.46
   7  -4  -4   28.69    8.43
   7   4  -4   57.82    8.06
   7   4  -4   24.00    5.98
   7   4  -4   41.00    7.39
  -7  -4   4   36.62    5.68
  -7  -4   4   25.60    5.10
  -7   4   5   93.28   15.69
   7  -4  -5  102.61   15.44
   7  -4  -5   82.44   15.58
   7   4  -5   86.80   12.85
   7   4  -5  127.26   13.96
   7   4  -5   94.85   13.50
  -7  -4   5   91.40   10.87
  -7  -4   5   82.72   10.78
  -7   4   6   92.29   14.76
   7  -4  -6   72.21   12.81
   7  -4  -6   70.71   14.01
   7   4  -6   75.04   10.96
   7   4  -6   67.70   10.70
   7   4  -6   92.83   12.30
   7   4  -6   72.41   11.31
  -7   4   7   74.94   12.32
   7  -4  -7   49.13   10.15
   7  -4  -7   48.97   11.29
   7   4  -7   48.44    7.93
   7   4  -7   56.37    8.19
   7   4  -7   58.95    9.07
   7   4  -7   46.68    8.29
  -7   4   8   62.28   12.58
   7  -4  -8   47.55   11.07
   7  -4  -8   55.24   12.56
   7   4  -8   68.48    9.52
   7   4  -8   80.38    9.80
   7   4  -8   71.03   10.40
   7   4  -8   79.14   10.41
  -7   4   9   45.58    9.74
   7  -4  -9   46.83    8.97
   7   4  -9   46.48    6.15
   7   4  -9   40.39    6.00
   7   4  -9   38.07    6.79
   7   4  -9   34.13    6.43
  -7   4  10    0.12    3.36
   7  -4 -10    0.59    2.61
   7   4 -10    1.00    1.14
   7   4 -10    0.43    1.10
   7   4 -10    0.00    1.61
   7   4 -10    0.00    1.51
  -7   4  11  147.92   20.96
   7  -4 -11  145.12   19.83
   7   4 -11  131.19   16.63
   7   4 -11  132.69   16.47
  -7   4  12  195.82   25.83
   7  -4 -12  168.98   24.12
   7   4 -12  163.58   20.88
   7   4 -12  194.47   21.05
  -7   4  13  190.26   24.39
   7  -4 -13  148.11   22.21
   7   4 -13  167.50   19.01
   7   4 -13  157.23   18.98
  -7   4  14   57.66   10.39
   7  -4 -14   39.77    8.48
   7  -4 -14   46.63    9.87
   7   4 -14   36.15    5.26
  -7   4  15   80.95   12.95
   7  -4 -15   70.28   11.57
   7  -4 -15   59.10   12.09
   7   4 -15   53.36    7.03
  -7   4  16   41.41    8.72
   7  -4 -16    1.91    3.92
   7  -4 -16   24.56    7.50
   7   4 -16   34.35    3.62
  -7   4  17  298.15   29.82
   7  -4 -17  216.05   26.73
   7  -4 -17  215.13   28.27
   7   4 -17  177.62   21.91
  -7   4  18   41.62    8.90
   7  -4 -18   29.38    7.28
   7  -4 -18   42.73    9.45
   7   4 -18   19.05    3.69
  -7   4  19   23.83    7.48
   7  -4 -19   22.20    7.11
   7   4 -19   18.79    3.66
  -7   4  20   32.16    8.65
   7  -4 -20   36.76    9.43
   7   4 -20   34.87    5.67
  -7   4  21   60.50   10.88
   7  -4 -21   79.95   12.60
   7   4 -21   22.93    5.16
   7  -4 -22   42.32   10.21
   7  -4 -23   20.18    6.93
   7  -4 -24   13.92    6.50
   7  -4 -25    9.56    5.31
   7  -4 -26   23.35    7.99
   7  -4 -27   29.17    8.98
   7  -4 -28    3.26    4.70
   7  -4 -29    9.81    5.82
   7  -4 -30    1.95    4.36
   7  -4 -31   13.01    6.43
   7  -4 -32    3.26    5.01
   7  -4 -33   25.63    8.82
   7  -4 -34    0.22    4.01
   7  -4 -35    0.70    4.35
   7  -4 -36    8.12    5.96
  -7   5   1    2.73    4.23
   7  -5  -1    0.12    4.02
   7   5  -1    5.23    3.57
   7   5  -1    2.78    2.54
   7   5  -1    0.00    2.96
  -7  -5   1    4.14    3.23
  -7   5   2    0.72    3.61
   7  -5  -2   -0.00    4.58
   7   5  -2   -0.00    2.60
   7   5  -2    2.64    3.05
   7   5  -2    0.67    2.81
   7   5  -2    0.00    3.17
  -7  -5   2    0.00    2.28
  -7   5   3   46.55   10.85
   7  -5  -3   40.66   10.95
   7   5  -3   40.53    8.61
   7   5  -3   56.67    9.47
   7   5  -3   48.37    9.80
   7   5  -3   55.69    9.84
  -7  -5   3   48.26    8.29
  -7   5   4  130.06   21.13
   7  -5  -4  142.29   20.66
   7  -5  -4  151.43   22.71
   7   5  -4  159.02   19.12
   7   5  -4  136.89   18.67
   7   5  -4  126.83   19.24
   7   5  -4  118.94   18.59
  -7  -5   4  128.22   17.16
  -7   5   5   41.09    9.94
   7  -5  -5   37.99    8.97
   7  -5  -5   44.91   10.96
   7   5  -5   37.79    7.42
   7   5  -5   46.32    8.03
   7   5  -5   39.61    8.18
   7   5  -5   42.86    8.18
  -7  -5   5   39.15    5.99
  -7  -5   5   37.10    5.79
  -7   5   6    4.97    4.86
   7  -5  -6    3.55    3.72
   7   5  -6    4.63    2.70
   7   5  -6    2.24    2.31
   7   5  -6    0.00    1.76
   7   5  -6    2.60    2.79
  -7   5   7   14.34    6.88
   7  -5  -7   15.62    5.93
   7   5  -7   23.01    4.96
   7   5  -7   25.22    5.19
   7   5  -7   22.82    5.54
  -7   5   8   90.55   16.60
   7  -5  -8  103.06   16.25
   7   5  -8   92.69   13.00
   7   5  -8  109.12   13.59
   7   5  -8   93.13   14.03
   7  -5  -9  150.53   22.02
   7   5  -9  140.26   18.53
   7   5  -9  159.11   18.88
   7   5  -9  160.86   19.99
  -7   5  10   54.10   11.54
   7  -5 -10   53.80   10.47
   7   5 -10   42.18    6.91
   7   5 -10   51.37    7.09
   7   5 -10   48.76    8.07
  -7   5  11  150.72   20.88
   7  -5 -11  110.33   18.09
   7   5 -11  129.02   14.66
   7   5 -11  119.72   14.51
   7   5 -11  110.18   15.71
  -7   5  12    1.00    3.65
   7  -5 -12   -0.00    3.00
   7  -5 -12   -0.00    3.73
   7   5 -12    2.44    2.07
  -7   5  13   46.52   10.54
   7  -5 -13   40.03    9.24
   7  -5 -13   59.76   11.57
   7   5 -13   42.57    6.88
  -7   5  14   61.64   12.74
   7  -5 -14   99.25   13.72
   7  -5 -14   61.88   12.93
   7   5 -14   55.50    8.65
  -7   5  15  207.90   29.26
   7  -5 -15  234.45   28.74
   7  -5 -15  238.63   30.46
   7   5 -15  191.82   24.24
  -7   5  16    0.62    3.69
   7  -5 -16    1.58    3.11
   7  -5 -16    5.02    5.22
   7   5 -16    0.00    1.81
  -7   5  17   15.62    6.34
   7  -5 -17   10.54    5.58
   7   5 -17    8.22    2.81
  -7   5  18    5.15    4.66
   7  -5 -18    4.24    4.53
   7   5 -18    7.21    2.53
  -7   5  19   38.56   10.06
   7  -5 -19   51.42   11.60
   7   5 -19   41.07    6.72
  -7   5  20   26.27    9.09
   7  -5 -20   47.97   10.90
   7   5 -20   41.87    6.68
  -7   5  21   11.31    5.55
   7  -5 -21   12.97    6.81
  -7   5  22    6.27    5.24
   7  -5 -22    0.90    4.34
   7  -5 -24   22.86    7.93
   7  -5 -25   15.50    7.07
   7  -5 -26    7.35    6.04
   7  -5 -27    0.00    3.56
   7  -5 -28    0.00    4.64
   7  -5 -29   27.79    9.40
   7  -5 -30    8.82    6.26
   7  -5 -31   14.99    8.01
   7  -5 -32    0.00    5.07
   7  -5 -33    4.79    5.59
   7  -5 -34    9.56    6.91
   7  -5 -35   16.95    7.36
  -7   6   1   98.03   18.15
   7  -6  -1   89.06   18.25
   7   6  -1  116.07   16.59
   7   6  -1  105.22   16.14
   7   6  -1  107.19   17.26
  -7  -6   1   95.98   15.64
  -7   6   2   68.36   13.72
   7   6  -2   32.14    9.32
   7   6  -2   86.57   12.34
   7   6  -2   77.58   12.87
  -7  -6   2   82.84   11.70
  -7   6   3   33.29    9.97
   7   6  -3   48.58    9.08
   7   6  -3   55.93    9.68
   7   6  -3   38.01    9.36
  -7  -6   3   45.42    8.34
  -7   6   4    0.21    3.85
   7   6  -4   24.17    5.55
   7   6  -4   18.69    5.23
   7   6  -4   24.68    6.45
  -7  -6   4    4.32    2.92
  -7   6   5    0.00    3.56
   7   6  -5    0.00    2.38
   7   6  -5    0.00    2.28
   7   6  -5    3.32    3.11
  -7  -6   5    0.00    1.57
  -7   6   6   91.11   17.11
   7   6  -6   99.54   14.16
   7   6  -6   87.24   13.84
   7   6  -6   95.12   15.12
  -7  -6   6   99.60   12.03
  -7   6   7  225.47   28.97
   7   6  -7  163.39   23.25
   7   6  -7  212.08   24.30
   7   6  -7  171.96   24.60
  -7   6   8   81.14   15.22
   7   6  -8   68.42   11.33
   7   6  -8   80.81   11.77
   7   6  -8   89.60   13.04
  -7   6   9   10.37    5.60
   7  -6  -9   -0.00    3.71
   7   6  -9    2.79    2.35
   7   6  -9    5.91    2.76
   7   6  -9    2.64    2.91
  -7   6  10   98.14   16.89
   7  -6 -10  103.55   17.48
   7   6 -10   81.13   12.25
   7   6 -10   94.89   13.63
  -7   6  11  146.54   22.77
   7  -6 -11  190.30   24.81
   7   6 -11  131.07   17.57
   7   6 -11  138.90   18.89
  -7   6  12    4.68    4.78
   7  -6 -12   21.11    7.62
   7   6 -12   22.14    4.95
  -7   6  13   17.52    7.43
   7  -6 -13   13.69    6.78
   7   6 -13   13.14    4.19
  -7   6  14   27.97    8.12
   7  -6 -14   12.06    6.41
   7   6 -14   11.93    3.92
  -7   6  15    1.18    4.18
   7  -6 -15    1.09    4.62
   7   6 -15    3.67    2.54
  -7   6  16   63.63   13.43
   7  -6 -16   69.89   14.28
   7   6 -16   60.66    9.62
  -7   6  17   80.40   15.25
   7  -6 -17   76.16   15.55
   7   6 -17   69.21   10.63
  -7   6  18   86.07   16.43
   7  -6 -18   83.28   16.95
   7   6 -18   94.30   12.87
  -7   6  19   10.32    6.19
   7  -6 -19    0.00    4.89
  -7   6  20   -0.00    3.12
   7  -6 -20    0.81    4.08
  -7   6  21    6.60    5.16
   7  -6 -21    5.30    5.21
   7  -6 -22   42.73   11.19
   7  -6 -23   15.52    7.04
   7  -6 -24   15.46    7.85
   7  -6 -25   -0.00    5.28
   7  -6 -26   27.75    9.23
   7  -6 -27    8.08    6.28
   7  -6 -28   17.27    8.11
   7  -6 -29    0.00    4.21
   7  -6 -30   -0.00    4.23
   7  -6 -31   -0.00    4.66
   7  -6 -32   21.52    8.68
   7  -6 -33    2.13    5.21
   7  -6 -34    6.62    6.09
   7   7  -1    4.22    4.05
   7   7  -1    8.23    4.41
   7   7  -2   22.68    6.88
   7   7  -2   32.59    7.68
   7   7  -2   35.12    8.99
   7   7  -3   10.66    4.99
   7   7  -3   14.22    5.17
   7   7  -3   11.30    5.86
   7   7  -4  318.77   40.88
   7   7  -4  329.02   41.31
   7   7  -4  278.28   41.63
  -7  -7   4  415.92   42.44
  -7   7   5  121.52   20.30
   7   7  -5  101.39   16.36
   7   7  -5   99.31   16.41
   7   7  -5  120.99   18.30
  -7  -7   5  125.43   17.01
  -7  -7   5  112.96   15.43
  -7   7   6    7.52    6.14
   7  -7  -6    9.15    6.15
   7   7  -6   12.21    4.20
   7   7  -6    5.89    3.59
   7   7  -6   16.24    5.74
  -7  -7   6   10.22    3.87
  -7  -7   6    5.73    2.72
  -7   7   7  167.03   20.95
   7  -7  -7   92.55   17.39
   7   7  -7   89.75   13.33
   7   7  -7   90.78   13.69
   7   7  -7   86.07   14.43
  -7  -7   7   72.37   10.66
  -7   7   8   29.69    8.79
   7  -7  -8   16.69    7.98
   7   7  -8   14.88    4.63
   7   7  -8   25.40    6.58
  -7   7   9   43.69   11.12
   7  -7  -9   39.05   11.44
   7   7  -9   39.35    7.77
   7   7  -9   44.81    9.03
  -7   7  10   98.31   19.13
   7  -7 -10   91.43   19.20
   7   7 -10  126.51   16.00
   7   7 -10  114.98   16.97
  -7   7  11   22.97    8.82
   7  -7 -11   23.15    8.90
   7   7 -11   34.36    7.27
  -7   7  12    9.41    6.31
   7  -7 -12    9.79    6.38
   7  -7 -13   33.82   10.35
   7  -7 -14  203.80   30.79
   7  -7 -15    0.75    4.60
   7  -7 -16    0.15    4.10
   7  -7 -17    0.00    5.32
   7  -7 -18   10.34    6.09
   7  -7 -19    1.89    4.37
   7  -7 -20   34.95   10.79
   7  -7 -21    1.79    4.34
  -7   7  22    3.45    5.06
   7  -7 -22    3.38    5.46
  -7   7  23    4.55    5.54
   7  -7 -23    0.00    4.13
  -7   7  24   23.73    9.24
   7  -7 -24   44.93   11.87
   7  -7 -25    5.89    6.37
   7  -7 -26   15.87    7.82
   7  -7 -27   -0.00    4.28
   7  -7 -28   -0.00    3.96
   7  -7 -29    6.14    6.02
   7  -7 -30   19.94    8.67
   7  -7 -31    0.00    5.64
   7  -7 -32    0.00    4.40
   7  -7 -33    5.30    5.45
  -7   8   1   58.21   13.61
   7   8  -1   66.31   11.96
   7   8  -1   49.64   10.91
  -7  -8   1   46.39   10.29
  -7   8   2   90.13   20.03
   7   8  -2  128.61   19.32
  -7  -8   2  146.84   19.66
  -7   8   3   14.38    7.55
   7  -8  -3    6.84    5.95
   7   8  -3   10.50    5.01
  -7  -8   3   11.13    5.04
  -7   8   4   26.71    9.05
   7  -8  -4   32.90   10.58
   7   8  -4   20.95    7.04
  -7  -8   4   39.80    8.15
   7  -8  -5    2.52    5.45
   7   8  -5   16.14    5.55
   7  -8  -6   34.04   10.23
   7   8  -6   26.95    7.27
   7  -8  -7    6.52    6.31
   7   8  -7    1.90    3.04
   7  -8  -8   61.34   14.87
   7   8  -8   68.63   11.70
   7  -8  -9    4.37    5.22
   7   8  -9    9.26    3.97
   7  -8 -10   26.83    9.93
   7  -8 -11    2.24    5.61
  -7   8  12  159.55   25.08
   7  -8 -12  142.55   24.87
  -7   8  13   -0.00    4.52
   7  -8 -13    1.82    5.24
  -7   8  14    5.31    5.71
   7  -8 -14   13.20    7.14
  -7   8  15    4.44    4.83
   7  -8 -15    0.00    4.76
  -7   8  16   49.24   13.51
   7  -8 -16   98.43   17.42
  -7   8  17    0.26    4.98
   7  -8 -17   -0.00    3.95
  -7   8  18   10.22    6.37
   7  -8 -18    9.66    6.94
  -7   8  19    0.00    4.16
   7  -8 -19    0.46    4.67
  -7   8  20   19.18    8.15
   7  -8 -20   11.66    7.83
  -7   8  21   -0.00    4.09
   7  -8 -21   -0.00    4.84
  -7   8  22   17.65    7.44
   7  -8 -22    9.49    6.83
  -7   8  23   19.79    7.75
   7  -8 -23   10.76    7.25
  -7   8  24   10.14    6.76
   7  -8 -24    6.97    6.92
   7  -8 -25    3.07    4.76
   7  -8 -26   15.42    7.50
   7  -8 -27    1.95    4.23
   7  -8 -28   27.45   10.01
   7  -8 -29    0.90    4.12
   7  -8 -30    4.98    4.82
   7  -8 -31    0.00    4.88
   7  -8 -32    3.12    5.56
  -7   9   1    0.75    5.36
   7  -9  -1   -0.00    6.29
   7   9  -1    0.52    3.48
  -7   9   2   46.63   12.46
   7  -9  -2   45.55   12.72
   7   9  -2   36.45    9.54
  -7   9   3    2.35    6.11
   7  -9  -3    0.91    4.72
   7   9  -3    2.17    3.13
  -7   9   4   62.64   14.21
   7  -9  -4   26.02   10.99
   7   9  -4   78.46   12.49
  -7   9   5    7.90    6.18
   7  -9  -5    2.11    5.41
   7   9  -5    3.00    3.84
  -7   9   6   35.44   11.04
   7  -9  -6   32.54   11.28
   7   9  -6   41.56    9.09
  -7   9   7   20.39    8.49
   7  -9  -7   18.96    8.40
   7   9  -7   23.47    6.79
  -7   9   8   24.07   10.07
   7  -9  -8   48.81   12.53
   7   9  -8   35.65    8.62
  -7   9   9   -0.00    4.97
   7  -9  -9    0.00    4.45
  -7   9  10  123.57   22.01
   7  -9 -10  125.96   23.12
  -7   9  11   -0.00    5.06
   7  -9 -11    1.92    4.31
  -7   9  12    0.00    4.73
   7  -9 -12    0.00    5.71
  -7   9  13    4.61    4.95
   7  -9 -13    0.15    5.19
  -7   9  14   57.49   14.17
   7  -9 -14   56.70   14.65
  -7   9  15    2.07    4.05
   7  -9 -15   -0.00    5.15
  -7   9  16   14.38    7.31
   7  -9 -16    3.41    6.54
  -7   9  17   -0.00    5.11
   7  -9 -17   -0.00    4.29
  -7   9  18   29.57   10.18
   7  -9 -18   46.93   12.38
  -7   9  19   -0.00    4.61
   7  -9 -19   -0.00    5.54
  -7   9  20    8.26    6.36
   7  -9 -20   28.30    9.80
  -7   9  21   -0.00    4.19
   7  -9 -21    0.00    4.92
  -7   9  22    0.00    4.39
   7  -9 -22    2.27    5.62
  -7   9  23    0.00    4.75
   7  -9 -23    0.63    4.01
  -7   9  24   14.25    8.16
   7  -9 -24   21.48    9.86
  -7   9  25   -0.00    5.20
   7  -9 -25    4.16    6.54
   7  -9 -26   13.52    8.23
   7  -9 -27    0.00    4.43
   7  -9 -28   -0.00    5.20
   7  -9 -29   -0.00    5.15
   7  -9 -30    4.27    5.71
   7  -9 -31    1.05    5.15
  -7  10   1   10.68    7.67
   7 -10  -1    7.94    7.20
   7  10  -1   24.91    7.72
  -7  10   2   39.64   12.38
   7 -10  -2   56.34   14.83
   7  10  -2   53.20   11.59
  -7  10   3    0.00    5.51
   7 -10  -3    2.19    5.66
   7  10  -3   -0.00    3.41
  -7  10   4    3.44    5.62
   7 -10  -4    0.00    4.97
   7  10  -4    0.00    4.02
  -7  10   5   -0.00    5.31
   7 -10  -5   -0.00    4.99
   7  10  -5   -0.00    3.30
  -7  10   6  132.37   24.42
   7 -10  -6  162.96   26.96
   7  10  -6  138.67   21.64
  -7  10   7    4.88    5.93
   7 -10  -7    1.02    4.58
  -7  10   8    7.11    6.26
   7 -10  -8   11.82    7.25
  -7  10   9    0.00    4.82
   7 -10  -9    0.00    5.44
  -7  10  10    3.01    5.52
   7 -10 -10   11.21    7.56
  -7  10  11    1.72    5.08
   7 -10 -11    0.00    5.29
  -7  10  12   49.85   13.27
   7 -10 -12   52.91   14.14
  -7  10  13   -0.00    4.46
   7 -10 -13   -0.00    5.53
  -7  10  14   10.60    7.26
   7 -10 -14    7.90    6.16
  -7  10  15    0.00    4.20
   7 -10 -15   -0.00    5.09
  -7  10  16   48.26   13.10
   7 -10 -16   49.12   13.54
  -7  10  17   -0.00    5.57
   7 -10 -17   -0.00    5.99
  -7  10  18   25.88   10.28
   7 -10 -18   44.73   12.60
  -7  10  19    3.72    5.38
   7 -10 -19    1.37    4.43
  -7  10  20    2.42    4.99
   7 -10 -20    6.71    6.85
  -7  10  21    3.26    4.98
   7 -10 -21    3.93    5.92
  -7  10  22   28.34   10.23
   7 -10 -22   26.78   10.54
  -7  10  23   -0.00    4.79
   7 -10 -23    3.34    5.75
  -7  10  24   -0.00    4.33
   7 -10 -24    0.00    5.72
  -7  10  25    8.57    6.65
   7 -10 -25    3.78    6.12
  -7  10  26    6.76    6.80
   7 -10 -26   15.82    9.08
   7 -10 -27   -0.00    5.50
   7 -10 -28    6.97    7.76
   7 -10 -29   -0.00    4.46
   7 -10 -30    2.06    5.83
  -7  11   1    1.30    4.54
   7 -11  -1    0.00    4.90
  -7  11   2   14.04    7.78
   7 -11  -2    9.93    7.26
  -7  11   3    4.87    6.16
   7 -11  -3    6.98    6.99
  -7  11   4   39.11   12.19
   7 -11  -4   39.60   12.47
   7  11  -4   34.10    9.44
  -7  11   5    0.00    4.99
   7 -11  -5   24.77   10.11
   7  11  -5   26.76    7.89
  -7  11   6   -0.00    5.22
   7 -11  -6    0.93    4.54
  -7  11   7   16.08    8.55
   7 -11  -7   13.35    7.61
  -7  11   8   16.03    8.03
   7 -11  -8   16.02    8.74
  -7  11   9    4.15    5.52
   7 -11  -9    1.20    4.61
  -7  11  10    4.96    6.58
   7 -11 -10   30.97   11.07
  -7  11  11   -0.00    5.13
   7 -11 -11    2.01    5.32
  -7  11  12   -0.00    4.81
   7 -11 -12   -0.00    5.34
  -7  11  13    4.37    5.78
   7 -11 -13    0.00    5.78
  -7  11  14   33.12   10.88
   7 -11 -14   26.27   11.10
  -7  11  15    2.39    5.07
   7 -11 -15   -0.00    4.40
  -7  11  16   10.13    7.35
   7 -11 -16   11.42    8.12
  -7  11  17    1.80    5.68
   7 -11 -17    0.00    4.73
  -7  11  18    9.93    6.69
   7 -11 -18   14.48    7.82
  -7  11  19    4.60    5.32
   7 -11 -19   10.21    8.00
  -7  11  20   37.04   11.75
   7 -11 -20   35.75   12.19
  -7  11  21   -0.00    4.52
   7 -11 -21   -0.00    5.31
  -7  11  22   -0.00    4.95
   7 -11 -22    2.99    5.50
   7 -11 -23   -0.00    4.97
  -7  11  24   34.74   11.64
   7 -11 -24   34.17   12.01
  -7  11  25   -0.00    6.45
   7 -11 -25    4.49    6.66
  -7  11  26    1.66    4.71
   7 -11 -26    3.47    6.18
   7 -11 -27    2.29    5.58
   7 -11 -28    0.16    5.94
  -7  12   1    7.30    7.65
   7 -12  -1   -0.00    5.79
   7  12  -1   12.25    6.22
  -7  12   2   26.26   11.19
   7 -12  -2   17.64   10.18
   7  12  -2   33.59    9.54
  -7  12   3   13.72    7.74
   7 -12  -3   -0.00    4.84
   7  12  -3    4.15    5.10
  -7  12   4    0.71    5.06
   7 -12  -4    5.71    6.95
  -7  12   5    9.42    6.92
   7 -12  -5    3.99    6.51
  -7  12   6   50.56   13.21
   7 -12  -6   36.78   13.05
  -7  12   7    7.24    7.15
   7 -12  -7    0.70    5.72
  -7  12   8    7.88    6.98
   7 -12  -8   17.06    8.65
  -7  12   9    7.06    6.67
   7 -12  -9    3.73    5.76
  -7  12  10   16.53    8.60
   7 -12 -10    0.00    4.62
  -7  12  11    0.73    4.23
   7 -12 -11    7.24    6.76
  -7  12  12   25.36   10.33
   7 -12 -12   40.21   12.68
  -7  12  13    2.47    5.10
   7 -12 -13   -0.00    4.59
  -7  12  14    2.51    4.62
   7 -12 -14    7.97    7.26
  -7  12  15    6.11    5.72
   7 -12 -15    7.61    6.73
  -7  12  16   17.95    9.50
   7 -12 -16   19.84    9.58
  -7  12  17    0.84    4.65
   7 -12 -17    5.34    6.31
  -7  12  18   12.84    8.22
   7 -12 -18    9.95    9.06
  -7  12  19    3.25    5.57
   7 -12 -19   -0.00    5.11
  -7  12  20    6.93    6.96
   7 -12 -20   -0.00    5.11
  -7  12  21    0.70    5.16
   7 -12 -21    6.94    6.52
  -7  12  22    6.73    6.76
   7 -12 -22   17.82    9.36
  -7  12  23   -0.00    4.80
   7 -12 -23    0.00    5.92
  -7  12  24    0.00    5.59
   7 -12 -24    0.00    6.04
  -7  12  25    2.99    4.73
   7 -12 -25    0.88    4.56
  -7  12  26    3.31    5.68
   7 -12 -26    0.00    5.62
  -7  12  27    0.00    5.41
   7 -12 -27   -0.00    4.89
  -7  13   1   -0.00    5.37
   7 -13  -1    3.26    5.99
   7  13  -1   -0.00    3.51
  -7  13   2    8.26    7.01
   7 -13  -2   17.58    9.68
   7  13  -2   13.30    6.74
  -7  13   3    6.09    7.69
   7 -13  -3    7.04    6.98
  -7  13   4   63.97   16.84
   7 -13  -4   72.57   18.34
  -7  13   5    0.79    5.23
   7 -13  -5   12.85    9.10
  -7  13   6    1.36    5.50
   7 -13  -6    2.57    5.31
  -7  13   7    0.00    5.78
   7 -13  -7   -0.00    5.33
  -7  13   8    2.85    7.03
   7 -13  -8    1.11    5.23
  -7  13   9    0.64    5.48
   7 -13  -9   11.75    7.74
  -7  13  10    9.08    7.34
   7 -13 -10   40.55   12.86
  -7  13  11    0.64    4.43
   7 -13 -11    0.00    5.30
  -7  13  12    0.00    5.61
   7 -13 -12    0.00    5.81
  -7  13  13    2.49    5.84
   7 -13 -13   14.33    8.07
  -7  13  14   28.94   10.96
   7 -13 -14   19.56    9.87
  -7  13  15    0.00    4.58
   7 -13 -15    0.00    5.51
  -7  13  16    2.56    6.53
   7 -13 -16   -0.00    6.86
  -7  13  17   -0.00    6.66
   7 -13 -17   -0.00    4.96
  -7  13  18    0.92    5.04
   7 -13 -18    5.95    6.46
  -7  13  19    2.22    6.17
   7 -13 -19    0.92    5.88
  -7  13  20    9.45    7.57
   7 -13 -20   14.25    8.49
  -7  13  21    2.66    5.87
   7 -13 -21    9.51    8.24
  -7  13  22    6.09    6.45
   7 -13 -22   -0.00    6.06
  -7  13  23    2.96    5.20
   7 -13 -23   -0.00    5.74
  -7  13  24    8.75    8.37
   7 -13 -24    0.54    5.81
  -7  13  25   -0.00    5.92
   7 -13 -25    0.61    6.04
  -7  13  26    1.09    5.26
  -7  13  27   -0.00    6.24
  -7  14   1    0.00    5.43
   7 -14  -1   -0.00    5.35
  -7  14   2   17.26    9.07
   7 -14  -2   33.90   12.69
  -7  14   3    0.00    7.71
   7 -14  -3    2.32    6.20
  -7  14   4    0.63    5.28
   7 -14  -4   -0.00    5.70
  -7  14   5    4.13    5.98
   7 -14  -5    7.32    6.62
  -7  14   6    6.30    6.89
   7 -14  -6   24.82   11.80
  -7  14   7   22.54   10.07
   7 -14  -7   33.19   13.80
  -7  14   8    2.06    6.48
   7 -14  -8    3.60    5.36
  -7  14   9    0.00    5.61
   7 -14  -9    8.08    7.36
  -7  14  10    8.74    7.81
   7 -14 -10   10.12    7.77
  -7  14  11   -0.00    5.22
   7 -14 -11    6.63    7.01
  -7  14  12    4.81    5.73
   7 -14 -12    5.25    6.60
  -7  14  13   11.68    8.18
   7 -14 -13    0.01    5.08
  -7  14  14    0.00    5.90
   7 -14 -14   -0.00    4.72
  -7  14  15   -0.00    5.37
   7 -14 -15   -0.00    4.72
  -7  14  16    2.26    5.87
   7 -14 -16    5.46    7.77
  -7  14  17    9.11    7.09
   7 -14 -17    3.01    5.57
  -7  14  18    5.68    6.99
   7 -14 -18    1.52    5.56
  -7  14  19    2.42    5.94
   7 -14 -19   -0.00    6.05
  -7  14  20    0.00    5.07
   7 -14 -20   -0.00    7.08
  -7  14  21    0.00    5.73
   7 -14 -21    2.78    7.12
  -7  14  22    2.89    6.31
   7 -14 -22    4.60    6.69
  -7  14  23    1.63    4.81
   7 -14 -23    6.78    7.93
  -7  14  24    0.02    5.52
  -7  14  25    2.03    6.03
  -7  15   1    3.44    6.34
  -7  15   2    0.01    3.68
  -7  15   3   17.58    9.27
  -7  15   4    0.32    6.71
  -7  15   5    0.66    6.12
  -7  15   6    3.33    6.26
  -7  15   7    6.17    7.46
   7 -15  -7    2.18    6.69
  -7  15   8    1.48    6.14
   7 -15  -8    7.53    7.07
  -7  15   9   -0.00    6.58
   7 -15  -9    5.27    6.56
  -7  15  10    0.77    5.44
   7 -15 -10   -0.00    3.69
  -7  15  11    6.40    6.84
   7 -15 -11   10.05    7.27
  -7  15  12    0.00    5.44
   7 -15 -12    1.88    6.25
  -7  15  13    5.96    5.96
   7 -15 -13    0.00    4.95
  -7  15  14    3.53    6.15
   7 -15 -14    1.90    7.13
  -7  15  15    7.84    6.59
   7 -15 -15   -0.00    5.00
  -7  15  16    4.89    6.13
   7 -15 -16   -0.00    5.78
  -7  15  17   -0.00    6.01
   7 -15 -17   -0.00    5.17
  -7  15  18   -0.00    5.40
   7 -15 -18   -0.00    6.23
  -7  15  19    5.34    7.21
   7 -15 -19   -0.00    6.63
  -7  15  20   -0.00    5.20
   7 -15 -20    5.14    7.06
   7 -15 -21   -0.00    6.04
  -7  16   1    5.84    8.32
  -7  16   2   -0.00    6.14
  -7  16   3    4.30    7.00
  -7  16   4   -0.00    6.65
  -7  16   5    3.12    6.55
  -7  16   6    2.39    5.31
  -7  16   7    2.78    7.50
  -7  16   8   -0.00    5.75
  -7  16   9    1.75    5.47
  -7  16  10    0.00    6.53
  -7  16  11    4.28    5.69
   7 -16 -14   -0.00    6.41
   7 -16 -15    2.32    6.86
   7 -16 -16    5.08    8.25
   7 -16 -17    2.81    7.76
   7 -16 -18   -0.00    6.32
   7 -16 -19   -0.00    5.30
  -6   0   1   -0.00    2.69
  -6   0   1   -0.00    2.67
   6   0  -1    0.19    2.47
   6   0  -1    0.01    2.95
  -6   0   2  357.47   45.49
  -6   0   2  434.02   45.73
   6   0  -2  355.78   45.45
   6   0  -2  404.71   46.46
  -6   0   3   -0.00    2.30
  -6   0   3    0.76    2.13
   6   0  -3    1.46    2.44
   6   0  -3    1.23    3.31
  -6   0   4   21.61    5.24
  -6   0   4   25.11    4.77
   6   0  -4   16.15    4.75
   6   0  -4   26.45    6.08
  -6   0   5   -0.00    1.79
  -6   0   5    0.00    1.80
   6   0  -5   -0.00    2.19
   6   0  -5    0.00    2.76
  -6   0   6 1416.00  159.59
  -6   0   6 1436.32  158.24
   6   0  -6 1436.06  159.56
   6   0  -6 1505.76  160.36
  -6   0   7    0.38    1.93
  -6   0   7   -0.00    0.95
   6   0  -7    1.33    1.96
   6   0  -7   -0.00    2.59
  -6   0   8   37.23    6.56
   6   0  -8   41.93    6.60
   6   0  -8   40.76    7.07
  -6   0   9   -0.00    1.75
   6   0  -9    0.22    1.44
   6   0  -9    0.31    2.08
  -6   0  10  233.18   25.97
   6   0 -10  205.69   25.43
   6   0 -10  215.99   26.19
  -6   0  11   -0.00    1.56
   6   0 -11    1.27    1.57
   6   0 -11   -0.00    1.78
  -6   0  12  324.46   41.27
   6   0 -12  389.03   41.36
   6   0 -12  380.81   42.08
  -6   0  13   -0.00    1.61
   6   0 -13   -0.00    1.19
   6   0 -13    1.39    1.81
  -6   0  14   84.88   11.97
   6   0 -14   93.44   11.90
   6   0 -14  100.24   12.81
  -6   0  15    3.32    2.00
   6   0 -15    0.44    1.55
   6   0 -15   -0.00    2.04
  -6   0  16  319.06   36.85
   6   0 -16  317.74   36.78
   6   0 -16  315.40   37.57
  -6   0  17   -0.00    1.72
  -6   0  17    0.58    1.79
   6   0 -17   -0.00    2.23
  -6   0  18  266.91   30.05
   6   0 -18  229.79   30.40
  -6   0  19   -0.00    1.99
  -6   0  20   -0.00    2.03
   6   0 -22  140.44   19.71
   6   0 -23   -0.00    2.73
   6   0 -24    2.85    3.05
   6   0 -25    0.81    3.13
   6   0 -26   48.65    9.98
   6   0 -27    1.88    3.42
   6   0 -28   45.75   10.15
   6   0 -29   -0.00    2.80
   6   0 -30   25.81    7.40
   6   0 -31    1.79    3.44
   6   0 -32   78.06   14.63
   6   0 -33   -0.00    4.06
   6   0 -34    4.25    4.19
   6   0 -35   -0.00    3.50
   6   0 -36    5.77    5.22
   6   0 -37   -0.00    3.95
   6   0 -38   21.41    7.84
  -6   1   1    7.86    4.22
  -6   1   1    5.85    3.40
   6  -1  -1    9.65    4.28
   6  -1  -1    7.13    4.29
   6   1  -1    8.21    3.83
   6   1  -1    7.97    4.25
  -6  -1   1   11.91    4.34
  -6  -1   1    5.68    3.26
  -6   1   2  580.64   80.91
  -6   1   2  770.34   81.53
   6  -1  -2  622.76   80.97
   6  -1  -2  725.19   82.29
   6   1  -2  803.90   81.28
   6   1  -2  782.16   81.81
  -6  -1   2  754.25   81.28
  -6  -1   2  696.29   80.22
  -6   1   3   42.71    8.32
  -6   1   3   48.44    8.17
   6  -1  -3   38.05    7.97
   6  -1  -3   31.85    8.08
   6   1  -3   50.14    8.03
   6   1  -3   47.68    8.15
  -6  -1   3   39.35    7.42
  -6  -1   3   42.99    7.01
  -6   1   4  992.36  113.06
  -6   1   4 1052.59  112.47
   6  -1  -4 1052.48  113.15
   6  -1  -4  941.32  113.33
   6   1  -4 1030.51  112.54
  -6  -1   4 1118.46  112.51
  -6  -1   4  902.51  111.02
  -6   1   5  170.27   19.71
  -6   1   5  146.16   18.19
   6  -1  -5  132.73   18.58
   6  -1  -5  149.50   19.60
   6   1  -5  157.90   18.15
   6   1  -5  128.32   18.05
  -6  -1   5  129.47   17.69
  -6  -1   5  146.74   16.52
  -6  -1   5  128.85   16.34
  -6   1   6  109.90   15.17
  -6   1   6   96.82   13.83
   6  -1  -6  107.89   14.78
   6  -1  -6  110.84   15.50
   6   1  -6  113.59   13.98
   6   1  -6   99.73   14.04
  -6  -1   6  106.43   13.86
  -6   1   7  288.00   35.71
  -6   1   7  313.27   34.67
   6  -1  -7  336.65   35.92
   6  -1  -7  285.17   36.04
   6   1  -7  289.61   34.32
   6   1  -7  274.08   34.62
  -6  -1   7  302.98   34.44
  -6   1   8 1279.76  103.81
  -6   1   8  828.51  100.57
   6  -1  -8  809.62  101.51
   6   1  -8  825.04  100.35
   6   1  -8 1053.44  101.49
  -6  -1   8  925.01  100.60
  -6   1   9    6.54    3.45
  -6   1   9   11.74    2.62
   6  -1  -9   14.21    3.78
   6  -1  -9   10.98    3.96
   6   1  -9    7.61    2.15
   6   1  -9   14.29    3.05
  -6  -1   9    9.04    2.34
  -6   1  10  155.93   18.65
  -6   1  10  157.11   16.56
   6  -1 -10  119.19   17.52
   6  -1 -10  164.22   19.11
   6   1 -10  131.94   16.12
   6   1 -10  134.49   16.78
  -6  -1  10  134.90   16.24
  -6   1  11   22.56    5.10
   6  -1 -11   29.50    5.13
   6  -1 -11   20.02    5.09
   6   1 -11   19.36    3.14
   6   1 -11   25.40    4.04
  -6  -1  11   22.30    3.28
  -6   1  12  348.80   40.51
   6  -1 -12  343.24   40.02
   6  -1 -12  400.31   41.48
   6   1 -12  332.31   37.90
   6   1 -12  407.79   39.15
  -6  -1  12  323.09   37.87
  -6   1  13   75.12   10.04
   6  -1 -13   60.28    9.13
   6  -1 -13   58.93    9.85
   6   1 -13   58.32    8.04
  -6  -1  13   63.94    7.13
  -6  -1  13   55.84    7.10
  -6   1  14  188.74   24.83
   6  -1 -14  235.70   25.07
   6  -1 -14  198.25   25.44
   6   1 -14  190.86   23.48
  -6  -1  14  204.32   22.44
  -6  -1  14  197.92   22.44
  -6   1  15   11.86    4.02
   6  -1 -15   18.85    4.19
   6  -1 -15   12.84    4.57
   6   1 -15   11.99    3.15
  -6  -1  15   14.35    2.45
  -6  -1  15   16.53    2.50
  -6   1  16    3.39    2.71
   6  -1 -16    2.89    2.19
   6  -1 -16    5.94    3.31
   6   1 -16    4.52    2.27
  -6  -1  16    3.46    1.47
  -6  -1  16    5.73    1.62
  -6   1  17    6.91    3.25
   6  -1 -17    5.21    2.70
   6  -1 -17    5.87    3.31
   6   1 -17    0.00    1.89
  -6  -1  17    6.35    1.89
  -6  -1  17    5.82    1.79
  -6   1  18  264.52   32.47
   6  -1 -18  315.72   32.85
   6   1 -18  231.28   31.23
  -6  -1  18  258.68   30.42
  -6  -1  18  274.67   30.48
  -6   1  19   40.33    7.81
   6  -1 -19   40.81    7.56
   6   1 -19   51.84    7.71
  -6  -1  19   36.87    6.16
  -6   1  20    0.61    2.43
  -6   1  21    5.73    3.61
   6  -1 -21    5.60    3.58
   6  -1 -22   13.20    5.10
   6   1 -22   11.73    4.11
   6  -1 -23    8.43    4.92
   6   1 -23   10.75    3.98
   6  -1 -24   42.25    9.39
   6   1 -24   45.66    8.67
   6  -1 -25    1.72    3.25
   6   1 -25    0.00    2.29
   6  -1 -26    0.93    3.95
   6   1 -26    6.45    3.75
   6  -1 -27   -0.00    3.13
   6   1 -27    1.14    2.98
   6  -1 -28   76.68   13.88
   6   1 -28   63.40   12.11
   6  -1 -29    3.27    4.83
   6   1 -29    2.80    3.32
   6  -1 -30   41.04   10.38
   6   1 -30   37.34    8.97
   6  -1 -31   -0.00    3.56
   6   1 -31   -0.00    2.96
   6  -1 -32    6.65    4.96
   6   1 -32   -0.00    2.81
   6  -1 -33    0.00    3.72
   6   1 -33    2.19    3.45
   6  -1 -34   35.86    9.48
   6   1 -34   16.55    6.58
   6  -1 -35    2.47    4.62
   6   1 -35    3.95    4.00
   6  -1 -36    3.80    4.49
   6   1 -36   -0.00    3.77
   6  -1 -37   -0.00    4.59
   6   1 -37    0.00    3.37
   6  -1 -38    1.76    4.82
   6   1 -38    5.80    4.59
  -6   2   1    5.16    3.96
  -6   2   1    3.56    3.14
   6  -2  -1    5.41    3.86
   6  -2  -1    1.85    3.59
   6   2  -1    6.31    3.15
   6   2  -1    0.00    2.98
  -6  -2   1    2.49    2.94
  -6  -2   1    6.96    3.30
  -6  -2   1    2.59    2.67
  -6   2   2   31.26    6.65
  -6   2   2    2.44    3.21
   6  -2  -2   19.15    5.35
   6  -2  -2    4.20    4.05
   6   2  -2   13.55    3.96
   6   2  -2    5.73    3.62
  -6  -2   2   15.78    4.48
  -6  -2   2   10.66    3.52
  -6  -2   2   17.17    4.01
  -6   2   3    9.17    4.30
  -6   2   3    2.74    3.23
   6  -2  -3    0.00    3.30
   6  -2  -3    4.06    4.45
   6   2  -3    7.54    3.20
   6   2  -3    6.57    3.47
  -6  -2   3    1.85    2.58
  -6  -2   3    5.98    2.58
  -6  -2   3    7.23    2.68
  -6   2   4   65.58   11.86
  -6   2   4   86.75   12.03
   6  -2  -4   70.96   11.76
   6  -2  -4   75.92   12.62
   6   2  -4   72.24   10.52
   6   2  -4   70.55   10.88
  -6  -2   4   64.00   10.45
  -6  -2   4   76.14    9.54
  -6  -2   4   73.73    9.45
  -6   2   5   11.66    4.67
  -6   2   5   11.22    3.94
   6  -2  -5   16.28    4.73
   6  -2  -5   14.42    5.56
   6   2  -5   15.89    3.72
   6   2  -5    8.48    3.38
  -6  -2   5   12.55    3.38
  -6   2   6  373.63   49.05
  -6   2   6  424.05   48.62
   6  -2  -6  437.69   49.19
   6  -2  -6  382.61   49.56
   6   2  -6  414.18   47.11
   6   2  -6  412.70   47.54
  -6  -2   6  440.25   47.49
  -6   2   7   60.64   11.16
  -6   2   7   73.29   10.78
   6  -2  -7   65.39   10.95
   6  -2  -7   69.31   11.93
   6   2  -7   75.32    9.43
   6   2  -7   81.51    9.55
   6   2  -7   67.52    9.62
  -6  -2   7   61.60    9.20
  -6   2   8   12.19    4.48
  -6   2   8   11.12    3.72
   6  -2  -8   11.94    4.04
   6  -2  -8   23.05    5.47
   6   2  -8   11.17    2.42
   6   2  -8   13.24    2.58
   6   2  -8    9.43    2.69
  -6   2   9    1.13    2.68
  -6   2   9   -0.00    1.97
   6  -2  -9    2.15    2.16
   6  -2  -9    1.15    3.30
   6   2  -9    1.65    0.90
   6   2  -9    1.42    0.92
   6   2  -9    0.17    1.21
  -6   2  10  325.64   39.34
  -6   2  10  325.59   38.01
   6  -2 -10  313.75   38.67
   6  -2 -10  317.24   39.59
   6   2 -10  329.22   36.28
  -6   2  11  313.82   38.64
  -6   2  11  342.42   37.46
   6  -2 -11  290.52   37.80
   6  -2 -11  306.75   38.95
   6   2 -11  322.07   35.23
  -6   2  12  136.97   19.45
  -6   2  12  127.13   17.85
   6  -2 -12  180.43   19.77
   6  -2 -12  150.09   20.12
  -6   2  13   11.25    4.29
  -6   2  13   14.61    3.46
   6  -2 -13   15.40    4.35
   6  -2 -13   16.52    5.27
  -6   2  14  130.23   16.41
   6  -2 -14   97.02   14.89
   6  -2 -14  105.87   16.12
  -6   2  15   34.24    7.65
   6  -2 -15   55.20    8.48
   6  -2 -15   38.93    8.42
  -6   2  16   78.58   12.45
   6  -2 -16   71.28   11.75
   6  -2 -16   89.77   13.48
  -6   2  17   23.20    6.22
   6  -2 -17   32.44    6.50
  -6   2  18   28.33    6.80
   6  -2 -18   26.70    6.26
  -6   2  19   16.38    5.03
   6  -2 -19   13.61    4.80
  -6   2  20  187.49   25.86
   6  -2 -20  201.78   25.76
   6  -2 -20  213.49   27.08
   6   2 -20  188.50   24.07
  -6   2  21    2.13    3.15
   6  -2 -21    0.91    3.42
   6   2 -21    1.94    2.51
  -6   2  22   39.85    8.50
   6  -2 -22   37.02    8.96
   6   2 -22   33.94    7.04
   6  -2 -23    0.82    3.41
   6  -2 -24    0.00    3.24
   6  -2 -25   19.52    6.27
   6  -2 -26   48.87   10.70
   6  -2 -27    3.99    4.37
   6  -2 -28   22.11    7.44
   6  -2 -29    3.65    4.69
   6  -2 -30    9.83    5.86
   6  -2 -31    0.46    3.66
   6  -2 -32   28.73    8.71
   6  -2 -33    5.48    5.50
   6  -2 -34    0.30    4.11
   6  -2 -35    3.41    4.69
   6   2 -35    1.99    3.30
   6  -2 -36   19.82    7.91
   6   2 -36   10.18    5.59
   6  -2 -37   -0.00    4.56
   6   2 -37    0.55    3.33
   6  -2 -38    6.90    6.28
   6   2 -38   15.46    6.25
  -6   3   1    2.38    3.12
  -6   3   1   -0.00    3.14
   6  -3  -1    0.03    3.02
   6  -3  -1    2.62    3.76
   6   3  -1    0.00    2.38
   6   3  -1    1.98    2.46
   6   3  -1   -0.00    3.06
  -6  -3   1    0.00    2.66
  -6  -3   1    5.47    2.83
  -6   3   2  153.74   21.73
  -6   3   2  168.75   21.69
   6  -3  -2  168.78   21.71
   6  -3  -2  159.90   22.58
   6   3  -2  124.55   19.33
   6   3  -2  156.31   19.90
   6   3  -2  170.55   20.71
  -6  -3   2  144.53   19.23
  -6  -3   2  141.18   18.90
  -6   3   3  205.03   23.72
  -6   3   3  166.27   22.02
   6  -3  -3  165.72   22.02
   6  -3  -3  154.19   22.78
   6   3  -3  148.61   20.18
   6   3  -3  159.39   20.26
   6   3  -3  139.05   20.28
  -6  -3   3  166.50   19.59
  -6  -3   3  147.82   19.20
  -6   3   4   48.26    9.51
  -6   3   4   42.34    8.53
   6  -3  -4   30.91    7.92
   6  -3  -4   51.87   10.06
   6   3  -4   52.87    7.75
   6   3  -4   39.91    7.23
   6   3  -4   47.88    7.84
  -6  -3   4   49.61    6.44
  -6  -3   4   37.58    6.06
  -6   3   5    8.67    4.36
  -6   3   5   14.48    4.74
   6  -3  -5    8.78    4.13
   6  -3  -5   25.24    6.54
   6   3  -5    8.11    2.96
   6   3  -5    8.78    2.91
   6   3  -5   10.19    3.50
  -6   3   6   18.22    5.57
  -6   3   6    6.59    3.77
   6  -3  -6    9.25    4.10
   6  -3  -6   11.73    5.45
   6   3  -6   18.01    3.68
   6   3  -6   23.05    3.95
   6   3  -6   14.47    3.84
   6   3  -6   20.93    4.14
  -6   3   7   24.31    6.52
  -6   3   7   20.52    5.43
   6  -3  -7   18.76    5.50
   6  -3  -7   27.43    7.25
   6   3  -7   18.52    3.84
   6   3  -7   20.81    3.96
   6   3  -7   26.99    4.73
   6   3  -7   32.53    4.97
  -6   3   8  447.73   54.51
  -6   3   8  431.00   53.30
   6  -3  -8  443.59   53.84
   6  -3  -8  376.12   54.11
   6   3  -8  450.08   50.75
   6   3  -8  495.09   50.97
   6   3  -8  493.28   51.68
   6   3  -8  440.66   51.32
  -6   3   9   84.89   13.73
   6   3  -9   72.13    9.69
   6   3  -9   90.02    9.87
   6   3  -9  109.18   11.07
   6   3  -9   87.60   10.64
  -6   3  10   37.07    8.01
   6  -3 -10   43.41    7.90
   6  -3 -10   42.85    8.83
   6   3 -10   30.76    4.87
   6   3 -10   40.11    5.07
  -6   3  11    2.02    3.38
   6  -3 -11   24.63    5.47
   6  -3 -11   21.57    5.86
   6   3 -11   12.52    1.97
   6   3 -11   12.14    1.97
  -6   3  12   71.99   12.09
   6  -3 -12   57.26   10.89
   6  -3 -12   99.91   13.93
  -6   3  13  166.95   22.84
   6  -3 -13  167.86   22.22
   6  -3 -13  163.58   23.30
  -6   3  14  264.25   30.18
   6  -3 -14  213.33   28.54
   6  -3 -14  208.24   29.57
  -6   3  15   29.64    7.18
   6  -3 -15   30.58    6.96
  -6   3  16   21.97    6.33
   6  -3 -16   31.53    6.61
   6   3 -16   19.78    3.25
  -6   3  17  108.82   15.39
   6  -3 -17   95.82   14.00
   6   3 -17   82.03   10.86
  -6   3  18  127.61   18.79
   6  -3 -18  126.17   18.14
   6  -3 -18  111.58   18.64
   6   3 -18  129.36   15.48
  -6   3  19   59.90   11.31
   6  -3 -19   85.12   12.07
   6  -3 -19   61.64   11.86
   6   3 -19   54.48    8.59
  -6   3  20    9.75    4.92
   6  -3 -20    3.69    3.43
   6  -3 -20    8.65    4.81
   6   3 -20    5.65    2.45
  -6   3  21   -0.00    3.05
   6  -3 -21   -0.00    2.85
   6   3 -21   -0.00    1.92
  -6   3  22   67.79   12.34
   6  -3 -22   74.28   13.34
   6   3 -22   57.05    9.80
  -6   3  23   24.70    7.09
   6  -3 -23   15.12    6.29
   6  -3 -24   91.12   16.13
   6  -3 -25    1.42    3.90
   6  -3 -26    4.39    4.77
   6  -3 -27   -0.00    3.28
   6  -3 -28   21.82    7.87
   6  -3 -29   14.73    6.28
   6  -3 -30   27.54    8.66
   6  -3 -31    0.22    3.85
   6  -3 -32    9.01    6.01
   6  -3 -33    8.59    6.07
   6  -3 -34   10.24    6.32
   6  -3 -35    0.39    4.49
   6  -3 -36    2.20    4.39
   6  -3 -37   -0.00    4.08
  -6   4   1  239.58   31.05
  -6   4   1  249.77   30.67
   6  -4  -1  221.96   29.99
   6  -4  -1  213.87   31.13
   6   4  -1  317.88   30.14
   6   4  -1  252.34   29.08
   6   4  -1  239.38   29.16
  -6  -4   1  158.64   27.24
  -6  -4   1  213.15   27.67
  -6   4   2   27.64    7.03
  -6   4   2   20.02    5.87
   6  -4  -2   34.46    7.27
   6  -4  -2   15.47    6.38
   6   4  -2   13.53    4.31
   6   4  -2    8.68    4.01
   6   4  -2   16.33    5.18
   6   4  -2   12.07    4.58
  -6  -4   2   12.28    4.03
  -6  -4   2   13.80    4.11
  -6   4   3    2.79    3.36
  -6   4   3    7.75    4.15
   6  -4  -3    2.81    3.11
   6  -4  -3    3.50    4.14
   6   4  -3    1.31    2.06
   6   4  -3    4.37    2.76
   6   4  -3    7.76    3.39
   6   4  -3    3.91    2.79
  -6  -4   3    4.61    2.53
  -6  -4   3    6.49    2.53
  -6   4   4   16.86    6.37
   6  -4  -4   22.72    6.35
   6  -4  -4   21.96    6.91
   6   4  -4   14.58    4.44
   6   4  -4   23.86    5.17
   6   4  -4   20.35    5.12
   6   4  -4   20.27    4.97
  -6  -4   4   23.85    4.18
  -6  -4   4   20.84    3.97
  -6   4   5  292.54   37.23
   6  -4  -5  311.91   36.79
   6  -4  -5  276.79   37.38
   6   4  -5  311.08   34.24
   6   4  -5  311.68   34.36
   6   4  -5  309.32   34.98
   6   4  -5  253.63   34.00
  -6  -4   5  273.09   32.02
  -6  -4   5  287.96   32.06
  -6   4   6  371.60   41.23
   6  -4  -6  330.73   39.70
   6  -4  -6  293.98   40.40
   6   4  -6  314.09   36.87
   6   4  -6  290.27   36.81
   6   4  -6  320.35   37.64
   6   4  -6  328.54   37.43
  -6   4   7  104.63   15.66
   6  -4  -7  108.09   14.97
   6  -4  -7   73.40   14.61
   6   4  -7   95.98   11.90
   6   4  -7   87.07   11.87
   6   4  -7   98.59   12.73
   6   4  -7   72.71   11.81
  -6   4   8    7.18    4.59
   6  -4  -8   15.53    5.14
   6  -4  -8    3.71    3.68
   6   4  -8   13.06    2.82
   6   4  -8    9.85    2.54
   6   4  -8    9.67    2.93
   6   4  -8    7.32    2.67
  -6   4   9   67.18   12.57
   6  -4  -9   90.21   12.67
   6  -4  -9   44.16   11.25
   6   4  -9   61.17    8.63
   6   4  -9   65.08    8.69
   6   4  -9   94.65   10.13
   6   4  -9   69.75    9.41
  -6   4  10   32.52    8.04
   6  -4 -10   23.81    7.15
   6  -4 -10   32.06    8.57
   6   4 -10   40.51    4.93
   6   4 -10   38.40    4.83
   6   4 -10   34.12    5.65
  -6   4  11  156.20   22.89
   6  -4 -11  161.18   22.22
   6  -4 -11  164.22   23.61
   6   4 -11  163.33   19.20
  -6   4  12  135.75   20.45
   6  -4 -12  158.10   20.30
   6  -4 -12  127.44   20.54
   6   4 -12  138.13   16.46
  -6   4  13   65.89   11.37
   6  -4 -13   52.69    9.82
   6   4 -13   48.12    6.71
  -6   4  14    0.82    3.24
   6  -4 -14    1.07    2.90
   6   4 -14    1.31    1.31
  -6   4  15  164.81   21.64
   6  -4 -15  162.44   20.71
   6   4 -15  131.92   16.53
  -6   4  16  177.97   25.88
   6  -4 -16  166.63   24.76
   6   4 -16  195.40   21.85
  -6   4  17   19.49    6.61
   6  -4 -17   20.06    5.83
   6  -4 -17   21.27    7.06
   6   4 -17   16.38    3.68
  -6   4  18   64.94   12.72
   6  -4 -18   83.48   13.02
   6  -4 -18   64.23   13.18
   6   4 -18   68.73    9.66
  -6   4  19  141.02   20.96
   6  -4 -19  174.77   21.08
   6  -4 -19  138.95   21.49
   6   4 -19  121.30   16.97
  -6   4  20  128.02   20.83
   6  -4 -20  153.10   20.93
   6  -4 -20  162.39   22.58
   6   4 -20  130.89   17.76
  -6   4  21   18.90    6.59
   6  -4 -21   14.90    5.58
   6  -4 -21   16.58    6.68
   6   4 -21    9.39    3.76
  -6   4  22   14.57    6.20
   6  -4 -22   15.47    6.71
  -6   4  23    8.52    4.93
   6  -4 -23   -0.00    3.92
  -6   4  24    0.42    3.50
   6  -4 -24   -0.00    4.31
   6  -4 -25    6.23    5.03
   6  -4 -26   14.68    7.01
   6  -4 -27   18.72    7.72
   6  -4 -28   36.01   10.14
   6  -4 -29   -0.00    4.93
   6  -4 -30   30.22    9.42
   6  -4 -31   -0.00    5.61
   6  -4 -32   27.28    9.42
   6  -4 -33    9.26    6.52
   6  -4 -34    1.32    4.78
   6  -4 -35    2.16    4.88
   6  -4 -36    9.43    6.42
   6  -4 -37    5.38    5.88
  -6   5   1   16.85    6.67
   6  -5  -1   14.59    5.65
   6  -5  -1   34.87    9.09
   6   5  -1   10.06    4.12
   6   5  -1   17.32    5.06
   6   5  -1   23.25    6.43
   6   5  -1   21.96    6.02
  -6  -5   1   18.82    5.40
  -6   5   2  137.88   19.47
   6  -5  -2  121.10   17.87
   6  -5  -2  111.58   18.97
   6   5  -2  112.88   16.09
   6   5  -2  105.30   15.83
   6   5  -2   85.30   15.85
  -6  -5   2  118.62   15.90
  -6   5   3  164.80   22.91
   6  -5  -3  141.69   21.28
   6  -5  -3  151.77   23.00
   6   5  -3  110.00   18.80
   6   5  -3  150.46   19.81
   6   5  -3  151.15   20.64
  -6  -5   3  165.27   19.44
  -6  -5   3  151.52   18.74
  -6   5   4  131.20   20.47
   6  -5  -4  162.97   20.78
   6  -5  -4  139.11   21.35
   6   5  -4  115.29   17.36
   6   5  -4  143.99   18.16
   6   5  -4  127.51   18.51
  -6  -5   4  119.93   16.60
  -6  -5   4  133.34   16.62
  -6   5   5    7.22    4.30
   6  -5  -5    3.47    3.24
   6  -5  -5    5.30    4.40
   6   5  -5    5.67    2.91
   6   5  -5    1.96    2.32
   6   5  -5    0.00    2.63
  -6  -5   5    2.14    1.66
  -6  -5   5    3.31    1.75
  -6   5   6    0.04    3.87
   6  -5  -6    1.71    2.88
   6  -5  -6    2.99    4.63
   6   5  -6    3.10    2.23
   6   5  -6    0.98    1.83
   6   5  -6    2.18    2.45
  -6  -5   6    2.67    1.21
  -6  -5   6    0.52    0.83
  -6   5   7   57.38   12.69
   6  -5  -7   59.46   12.12
   6  -5  -7   98.73   15.47
   6   5  -7   66.64   10.18
   6   5  -7   86.13   11.00
   6   5  -7   69.78   11.03
  -6   5   8   58.89   12.15
   6  -5  -8   55.86   11.21
   6  -5  -8   45.65   11.81
   6   5  -8   58.00    8.95
   6   5  -8   77.18    9.70
   6   5  -8   70.37   10.10
  -6   5   9  105.78   17.86
   6  -5  -9  120.41   17.67
   6  -5  -9  159.80   20.58
   6   5  -9  107.72   14.32
   6   5  -9  124.69   14.66
   6   5  -9   93.12   14.71
  -6   5  10   68.81   12.13
   6  -5 -10   48.21    9.97
   6  -5 -10   54.16   11.47
   6   5 -10   45.98    7.44
   6   5 -10   63.91    7.95
   6   5 -10   49.96    8.27
  -6   5  11   -0.00    3.05
   6  -5 -11    3.06    3.00
   6   5 -11    0.67    1.32
   6   5 -11    1.83    1.41
   6   5 -11    0.92    1.90
  -6   5  12    5.94    4.42
   6  -5 -12    6.01    3.49
   6   5 -12    4.57    1.78
   6   5 -12    8.39    2.00
   6   5 -12    7.99    2.79
  -6   5  13  240.46   36.00
   6  -5 -13  278.74   35.87
   6   5 -13  287.70   31.15
   6   5 -13  289.69   31.18
   6   5 -13  249.19   32.43
  -6   5  14  397.07   45.51
   6  -5 -14  383.62   44.18
   6   5 -14  325.60   40.23
  -6   5  15   -0.00    3.01
   6  -5 -15    0.57    2.91
   6  -5 -15    2.52    4.33
   6   5 -15   -0.00    1.95
  -6   5  16   19.37    6.23
   6  -5 -16   13.79    5.12
   6  -5 -16   12.40    5.85
   6   5 -16   12.36    3.64
  -6   5  17   -0.00    4.11
   6  -5 -17    2.25    3.56
   6  -5 -17   -0.00    3.71
   6   5 -17    0.72    2.01
  -6   5  18  135.36   21.19
   6  -5 -18  128.67   21.36
   6   5 -18  137.54   17.53
  -6   5  19   28.85    8.27
   6  -5 -19   43.88   10.27
   6   5 -19   25.30    5.68
  -6   5  20   18.59    7.10
   6  -5 -20   14.02    6.14
   6   5 -20   17.35    4.77
  -6   5  21    5.32    4.41
   6  -5 -21    0.00    3.60
  -6   5  22    0.00    4.25
   6  -5 -22   -0.00    3.30
  -6   5  23   67.20   12.71
   6  -5 -23   40.93   11.10
  -6   5  24   31.15    9.17
   6  -5 -24   27.64    8.81
  -6   5  25   10.74    6.18
   6  -5 -25    6.03    5.44
   6  -5 -26    1.50    4.86
   6  -5 -27   -0.00    4.53
   6  -5 -28   20.84    8.31
   6  -5 -29   22.80    8.73
   6  -5 -30    8.92    7.25
   6  -5 -31   -0.00    4.36
   6  -5 -32    2.18    4.41
   6  -5 -33   14.37    7.95
   6  -5 -34   12.76    7.41
   6  -5 -35    4.44    5.16
   6  -5 -36   15.62    7.73
  -6   6   1  185.03   26.31
   6  -6  -1  151.17   25.90
   6   6  -1  165.60   23.41
   6   6  -1  158.72   23.36
  -6  -6   1  183.19   23.69
  -6  -6   1  187.52   23.87
  -6   6   2   37.27    9.92
   6  -6  -2   40.39   10.93
   6   6  -2   36.53    8.03
   6   6  -2   32.62    7.81
   6   6  -2   37.06    8.93
  -6  -6   2   44.16    8.37
  -6  -6   2   50.80    8.66
  -6   6   3    2.16    4.47
   6  -6  -3    9.76    5.39
   6   6  -3    7.15    3.58
   6   6  -3    8.66    3.94
   6   6  -3    6.40    4.30
  -6  -6   3   15.66    4.42
  -6  -6   3    7.97    3.62
  -6   6   4   33.66    9.20
   6  -6  -4   13.30    7.76
   6   6  -4   35.04    7.09
   6   6  -4   28.17    7.17
  -6  -6   4   29.68    6.35
  -6  -6   4   26.72    5.75
  -6   6   5  201.11   27.19
   6  -6  -5  159.12   26.39
   6   6  -5  245.67   24.52
   6   6  -5  157.98   23.79
  -6  -6   5  178.44   23.20
  -6  -6   5  156.73   21.81
  -6   6   6  112.17   19.23
   6  -6  -6  132.80   20.82
   6   6  -6  112.69   16.26
   6   6  -6  121.33   17.42
  -6  -6   6  136.59   16.81
  -6  -6   6  120.36   15.03
  -6  -6   6  108.85   14.61
  -6   6   7  100.36   16.22
   6  -6  -7   79.23   15.48
   6   6  -7   79.94   12.02
   6   6  -7   96.37   13.59
  -6  -6   7  110.40   12.89
  -6  -6   7   75.49    9.89
  -6  -6   7   73.74    9.80
  -6   6   8   26.63    8.09
   6  -6  -8   16.03    7.47
   6   6  -8   18.88    4.81
   6   6  -8   22.74    5.82
  -6  -6   8   30.17    5.54
  -6   6   9  105.24   20.69
   6   6  -9  170.19   18.95
   6   6  -9  127.66   18.95
  -6  -6   9  148.77   18.39
  -6   6  10   92.83   16.79
   6   6 -10  108.89   13.59
   6   6 -10   89.16   13.88
  -6  -6  10   93.64   13.05
  -6   6  11   78.73   14.62
   6   6 -11   69.51   10.74
   6   6 -11   73.98   11.68
  -6  -6  11   86.12   10.92
  -6   6  12  115.41   18.05
   6   6 -12   95.98   13.13
   6   6 -12   96.86   14.08
  -6  -6  12   97.68   12.90
  -6   6  13    3.97    4.18
   6  -6 -13    2.92    4.24
   6   6 -13    5.23    2.30
   6   6 -13    5.09    3.02
  -6   6  14    0.00    3.97
   6  -6 -14    0.00    4.30
   6   6 -14    0.37    1.59
   6   6 -14   -0.00    2.51
  -6   6  15   84.97   15.26
   6  -6 -15   68.05   14.64
   6   6 -15   80.22   11.82
  -6   6  16   10.22    5.74
   6  -6 -16   17.07    6.86
   6   6 -16   10.35    3.84
  -6   6  17   35.14    9.65
   6  -6 -17   34.17    9.66
   6   6 -17   30.93    6.49
  -6   6  18   73.15   13.87
   6  -6 -18   54.62   13.01
   6   6 -18   63.63   10.43
  -6   6  19   13.71    6.84
   6  -6 -19   19.87    7.86
  -6   6  20    3.80    4.62
   6  -6 -20    1.90    5.37
  -6   6  21   27.92    8.42
   6  -6 -21    9.87    6.02
   6  -6 -22   19.01    7.65
   6  -6 -23   35.75   10.67
   6  -6 -24   -0.00    4.65
   6  -6 -25   20.51    8.20
  -6   6  26   27.22    9.16
   6  -6 -26   38.59   10.87
   6  -6 -27   11.00    7.14
   6  -6 -28    7.95    6.19
   6  -6 -29    0.46    4.62
   6  -6 -30    1.93    4.54
   6  -6 -31   14.79    7.78
   6  -6 -32    0.00    4.82
   6  -6 -33    8.09    6.10
   6  -6 -34    4.58    4.47
   6  -6 -35    6.50    6.57
  -6   7   1   10.07    6.72
   6  -7  -1   21.28    8.35
   6   7  -1   12.80    4.95
  -6  -7   1   16.78    5.45
  -6  -7   1   15.93    5.67
  -6   7   2   15.93    7.22
   6  -7  -2   21.26    8.62
   6   7  -2   23.94    6.19
  -6  -7   2   24.66    6.42
  -6  -7   2   15.45    5.49
  -6   7   3  300.03   39.73
   6   7  -3  301.94   36.53
   6   7  -3  197.04   35.80
  -6  -7   3  338.20   36.92
  -6  -7   3  323.98   36.53
  -6   7   4  103.11   17.89
   6  -7  -4   70.94   16.64
   6   7  -4   93.75   14.58
   6   7  -4   96.73   15.84
  -6  -7   4   93.01   14.44
  -6  -7   4   99.47   14.41
  -6   7   5   34.86    9.51
   6  -7  -5   56.12   12.09
   6   7  -5   21.85    6.25
   6   7  -5   35.00    7.91
  -6  -7   5   21.99    6.11
  -6  -7   5   28.59    6.17
  -6   7   6   14.09    6.84
   6  -7  -6   22.84    8.77
   6   7  -6   16.18    5.59
   6   7  -6   26.69    6.86
  -6  -7   6   27.30    6.17
  -6  -7   6   20.83    4.99
  -6   7   7   22.78    7.81
   6   7  -7   20.90    5.71
   6   7  -7   22.57    6.53
  -6  -7   7   26.29    5.94
  -6  -7   7   31.10    5.34
  -6   7   8   38.60   10.89
   6   7  -8   47.75    8.91
   6   7  -8   42.59    9.40
  -6  -7   8   52.60    8.99
  -6  -7   8   54.29    7.28
  -6   7   9  189.72   26.32
   6   7  -9  167.28   21.87
   6   7  -9  145.18   22.23
  -6  -7   9  168.11   21.47
  -6   7  10    3.72    4.57
   6   7 -10    0.00    2.39
   6   7 -10    0.00    3.00
  -6  -7  10    0.80    2.16
  -6   7  11    4.13    4.57
   6  -7 -11    2.43    3.99
   6   7 -11    0.00    2.40
   6   7 -11    0.83    2.70
  -6   7  12   26.16    8.30
   6  -7 -12    9.59    6.45
   6   7 -12   24.04    5.43
   6   7 -12   22.84    6.04
  -6   7  13  198.65   27.63
   6  -7 -13  209.81   28.64
   6   7 -13  174.95   22.42
   6   7 -13  152.95   23.03
  -6   7  14   10.34    5.89
   6  -7 -14    6.12    5.66
   6   7 -14    4.05    3.28
  -6   7  15    2.35    5.11
   6  -7 -15   -0.00    5.14
   6   7 -15    1.86    3.37
   6  -7 -16    5.64    5.29
   6  -7 -17    1.13    4.39
   6  -7 -18    5.00    5.57
   6  -7 -19  101.96   19.09
   6  -7 -20    4.49    6.13
   6  -7 -21    4.74    6.25
  -6   7  22    4.16    4.73
   6  -7 -22    0.00    4.56
  -6   7  23   18.77    8.12
   6  -7 -23   32.79   10.61
  -6   7  24   11.14    6.81
   6  -7 -24    8.08    5.96
  -6   7  25   20.20    8.09
   6  -7 -25   31.86   10.33
  -6   7  26    3.74    5.99
   6  -7 -26    0.50    4.47
   6  -7 -27    1.50    4.17
   6  -7 -28   22.01    8.81
   6  -7 -29   24.74   10.08
   6  -7 -30    4.09    5.73
   6  -7 -31    5.76    7.11
   6  -7 -32    0.00    5.55
   6  -7 -33    0.00    5.64
   6  -7 -34   -0.00    5.05
   6  -8  -1  173.32   28.66
   6   8  -1  167.08   24.74
   6   8  -1  201.06   27.49
  -6  -8   1  170.87   24.49
   6  -8  -2   -0.00    4.98
   6   8  -2    6.36    4.07
  -6  -8   2    9.68    4.26
   6  -8  -3    2.66    4.93
   6   8  -3    0.00    2.19
  -6  -8   3   -0.00    2.44
   6   8  -4    1.58    3.28
   6   8  -4   -0.00    3.18
  -6  -8   4    1.76    2.70
   6   8  -5  269.94   35.62
   6   8  -5  234.29   36.30
  -6  -8   5  337.91   36.35
   6   8  -6   11.99    4.70
   6   8  -6    6.47    4.61
  -6  -8   6    6.72    3.95
   6   8  -7  112.26   17.60
  -6  -8   7  128.47   17.71
   6   8  -8    6.46    4.10
  -6  -8   8   11.75    4.25
   6  -8  -9  169.01   26.21
   6   8  -9  142.13   21.19
  -6  -8   9  159.42   19.42
   6  -8 -10   15.65    8.68
   6   8 -10   56.19    9.51
  -6  -8  10   49.16    6.48
   6  -8 -11  117.32   21.95
   6   8 -11  128.21   17.95
   6  -8 -12   17.15    8.11
   6   8 -12   24.76    6.23
   6  -8 -13    4.49    4.87
   6  -8 -14    3.81    6.10
   6  -8 -15  144.69   24.69
  -6   8  16   -0.00    4.25
   6  -8 -16   -0.00    4.78
  -6   8  17   39.62   11.03
   6  -8 -17   40.94   11.51
  -6   8  18   -0.00    4.49
   6  -8 -18    3.43    5.43
  -6   8  19   11.98    6.83
   6  -8 -19   28.32    9.72
  -6   8  20    2.53    4.91
   6  -8 -20    4.92    5.33
  -6   8  21   11.07    6.72
   6  -8 -21   31.99    9.94
  -6   8  22   -0.00    3.94
   6  -8 -22    1.11    4.50
  -6   8  23    7.13    5.81
   6  -8 -23   17.63    9.02
  -6   8  24    2.56    4.70
   6  -8 -24   -0.00    4.23
  -6   8  25   16.15    7.90
   6  -8 -25   24.04    8.78
  -6   8  26   13.05    7.32
   6  -8 -26    3.20    5.48
  -6   8  27   21.63    8.61
   6  -8 -27    8.70    7.09
   6  -8 -28    1.46    5.54
   6  -8 -29    2.50    6.05
   6  -8 -30    0.00    4.75
   6  -8 -31   11.10    7.10
   6  -8 -32    3.21    4.79
   6  -8 -33    8.88    7.09
  -6   9   1    4.01    5.67
   6   9  -1    9.59    4.97
  -6   9   2   16.96    8.21
   6   9  -2   12.81    5.87
  -6  -9   2   33.51    7.57
  -6   9   3  363.35   38.51
   6   9  -3  201.29   30.78
  -6  -9   3  216.78   30.72
  -6   9   4   14.72    6.88
   6   9  -4   17.08    5.97
  -6  -9   4    3.33    3.70
  -6   9   5    1.47    4.57
   6   9  -5    0.00    3.06
  -6  -9   5    0.00    3.15
  -6   9   6   14.18    7.62
   6  -9  -6   20.84    8.36
   6   9  -6   22.13    6.48
  -6  -9   6   12.06    5.11
  -6   9   7    7.57    5.94
   6  -9  -7    9.52    6.37
   6   9  -7   25.81    6.83
  -6   9   8    2.24    4.84
   6  -9  -8    6.16    5.52
   6   9  -8    0.34    3.15
  -6   9   9   93.11   18.79
   6  -9  -9  121.55   21.54
   6   9  -9  105.29   16.63
  -6   9  10    6.09    6.57
   6  -9 -10    5.33    5.51
   6   9 -10    7.66    4.37
  -6   9  11   -0.00    4.83
   6  -9 -11    0.28    4.79
   6   9 -11    0.20    2.72
  -6   9  12    5.72    5.68
   6  -9 -12    0.96    5.08
  -6   9  13   23.49    9.91
   6  -9 -13  133.31   19.65
  -6   9  14   10.90    7.06
   6  -9 -14    9.13    7.01
  -6   9  15   21.09    8.85
   6  -9 -15   30.23   10.05
  -6   9  16    9.06    6.38
   6  -9 -16   13.28    7.08
  -6   9  17   15.88    7.46
   6  -9 -17    0.88    5.17
  -6   9  18    3.75    5.49
   6  -9 -18   -0.00    4.83
  -6   9  19   46.50   12.63
   6  -9 -19   61.59   14.74
  -6   9  20   -0.00    4.51
   6  -9 -20    0.99    5.65
  -6   9  21   -0.00    4.62
   6  -9 -21    1.11    4.75
  -6   9  22   -0.00    4.03
   6  -9 -22    0.00    5.45
  -6   9  23   31.86   10.79
   6  -9 -23   45.25   12.78
  -6   9  24    0.51    3.91
   6  -9 -24   -0.00    3.83
  -6   9  25   14.04    7.97
   6  -9 -25   12.92    7.74
  -6   9  26    3.84    5.77
   6  -9 -26    2.88    5.57
  -6   9  27    2.13    5.28
   6  -9 -27    5.08    5.14
  -6   9  28    3.85    5.50
   6  -9 -28    1.35    4.46
   6  -9 -29   16.08    8.82
   6  -9 -30   10.93    7.25
   6  -9 -31    5.48    6.35
   6  -9 -32    0.00    5.39
  -6  10   1   56.10   14.51
   6  10  -1   53.95   11.95
  -6  10   2    0.00    6.10
   6  10  -2   21.53    7.03
  -6  10   3    0.00    5.42
   6  10  -3    0.00    2.99
  -6  10   4    7.85    6.39
   6 -10  -4   10.53    7.78
   6  10  -4   14.73    6.10
  -6  10   5   56.59   13.95
   6 -10  -5   50.56   14.22
   6  10  -5   56.98   11.93
  -6  10   6    0.00    4.43
   6 -10  -6    4.31    4.99
   6  10  -6    6.98    4.73
  -6  10   7   24.93    9.73
   6 -10  -7   28.11   10.17
   6  10  -7   34.04    8.86
  -6  10   8    0.00    4.07
   6 -10  -8   -0.00    3.89
   6  10  -8    1.63    3.75
  -6  10   9    4.72    5.43
   6 -10  -9    0.00    4.22
   6  10  -9   -0.00    3.67
  -6  10  10    3.77    5.16
   6 -10 -10    0.00    5.59
  -6  10  11  113.79   21.73
   6 -10 -11  132.28   23.80
  -6  10  12    0.00    4.93
   6 -10 -12   -0.00    4.33
  -6  10  13    7.33    6.77
   6 -10 -13    8.32    7.40
  -6  10  14   10.66    6.21
   6 -10 -14    9.27    6.89
  -6  10  15   81.22   17.31
   6 -10 -15   88.82   18.86
  -6  10  16    0.57    4.49
   6 -10 -16    5.02    5.96
  -6  10  17   30.76   11.04
   6 -10 -17   57.52   14.13
  -6  10  18    0.87    4.10
   6 -10 -18    4.85    5.97
  -6  10  19   15.56    7.83
   6 -10 -19    7.58    6.56
  -6  10  20    0.00    4.83
   6 -10 -20    0.00    4.58
  -6  10  21   43.54   12.46
   6 -10 -21   42.54   12.83
  -6  10  22    2.02    4.56
   6 -10 -22    1.06    5.31
  -6  10  23    2.98    4.62
   6 -10 -23   -0.00    4.08
  -6  10  24    0.73    4.24
   6 -10 -24    0.26    4.36
  -6  10  25   10.12    6.92
   6 -10 -25   14.40    8.04
  -6  10  26    0.80    4.39
   6 -10 -26   -0.00    5.44
  -6  10  27    9.89    6.54
   6 -10 -27    5.89    6.77
  -6  10  28    0.00    4.10
   6 -10 -28    1.98    5.50
   6 -10 -29    6.55    6.63
   6 -10 -30    0.71    6.70
   6 -10 -31    7.49    6.91
  -6  11   1    3.41    6.04
   6 -11  -1   20.37    9.46
  -6  11   2    1.91    5.41
   6 -11  -2   -0.00    5.11
  -6  11   3   36.41   11.98
   6 -11  -3   48.18   13.87
   6  11  -3   61.53   12.52
  -6  11   4    3.96    5.17
   6 -11  -4    1.65    5.99
   6  11  -4    0.00    3.49
  -6  11   5    5.28    5.58
   6 -11  -5    2.56    4.98
   6  11  -5    6.17    5.17
  -6  11   6   -0.00    5.07
   6 -11  -6    2.36    4.79
   6  11  -6    5.17    4.44
  -6  11   7    3.13    6.46
   6 -11  -7   17.08    8.74
   6  11  -7    6.93    5.13
  -6  11   8    6.98    6.39
   6 -11  -8   18.94    8.96
   6  11  -8   16.10    6.26
  -6  11   9   36.71   11.57
   6 -11  -9   43.26   12.95
  -6  11  10    3.72    5.32
   6 -11 -10    8.05    6.71
  -6  11  11   -0.00    5.37
   6 -11 -11    0.81    4.95
  -6  11  12   13.40    7.38
   6 -11 -12    7.27    7.82
  -6  11  13   27.71   10.64
   6 -11 -13   35.36   11.77
  -6  11  14   -0.00    4.45
   6 -11 -14    3.53    6.06
  -6  11  15   34.90   11.20
   6 -11 -15   24.40    9.88
  -6  11  16    1.20    4.69
   6 -11 -16    1.62    5.32
  -6  11  17   18.83    9.25
   6 -11 -17   29.20   10.26
  -6  11  18    0.00    5.14
   6 -11 -18   -0.00    5.77
  -6  11  19   20.11    9.48
   6 -11 -19   33.54   11.57
  -6  11  20   -0.00    5.35
   6 -11 -20   -0.00    4.80
  -6  11  21    0.00    4.22
   6 -11 -21    1.21    5.33
  -6  11  22    5.38    5.18
   6 -11 -22    0.00    4.76
  -6  11  23   44.89   12.46
   6 -11 -23   29.82   11.56
  -6  11  24    2.93    4.88
   6 -11 -24    2.03    5.70
  -6  11  25   17.41    9.10
   6 -11 -25   18.42    8.95
  -6  11  26   -0.00    4.92
   6 -11 -26   -0.00    5.54
  -6  11  27    2.54    4.87
   6 -11 -27    0.48    6.37
  -6  11  28    0.00    5.75
   6 -11 -28    4.04    6.74
  -6  11  29   12.48    7.65
   6 -11 -29    4.39    6.25
   6 -11 -30    0.38    4.93
  -6  12   1   78.46   16.58
   6 -12  -1   47.29   15.01
   6  12  -1   47.66   12.19
  -6  12   2    1.57    6.38
   6 -12  -2    0.00    4.39
   6  12  -2    3.93    4.44
  -6  12   3    6.50    5.94
   6 -12  -3    3.32    5.75
   6  12  -3    2.16    3.71
  -6  12   4    0.06    5.33
   6 -12  -4    5.05    6.46
  -6  12   5   56.73   14.21
   6 -12  -5   37.08   12.68
  -6  12   6    0.00    4.29
   6 -12  -6    3.88    6.09
  -6  12   7   19.16    8.71
   6 -12  -7    8.91    7.28
  -6  12   8   -0.00    4.15
   6 -12  -8   -0.00    5.12
  -6  12   9    7.85    6.52
   6 -12  -9    6.77    6.24
  -6  12  10    4.63    6.49
   6 -12 -10   -0.00    4.87
  -6  12  11   30.13   11.11
   6 -12 -11   42.78   13.27
  -6  12  12   -0.00    5.33
   6 -12 -12    2.01    6.35
  -6  12  13    2.53    5.56
   6 -12 -13    5.60    6.91
  -6  12  14    2.80    5.63
   6 -12 -14    0.00    4.93
  -6  12  15    9.99    7.45
   6 -12 -15   23.31   10.04
  -6  12  16    4.58    5.61
   6 -12 -16    0.00    5.21
  -6  12  17    8.96    6.65
   6 -12 -17   21.61   10.24
  -6  12  18    3.62    5.75
   6 -12 -18    0.65    5.32
  -6  12  19    2.99    5.51
   6 -12 -19    2.11    5.74
  -6  12  20    2.44    6.07
   6 -12 -20    0.00    5.42
  -6  12  21   16.11    9.33
   6 -12 -21   11.12    7.96
  -6  12  22   -0.00    5.73
   6 -12 -22    7.80    7.08
  -6  12  23    4.36    6.24
   6 -12 -23    4.00    6.14
  -6  12  24    0.00    4.72
   6 -12 -24    1.57    5.73
  -6  12  25    2.23    5.66
   6 -12 -25   19.10    9.24
  -6  12  26    3.58    5.78
   6 -12 -26    3.51    7.04
  -6  12  27    0.00    5.75
   6 -12 -27    5.50    8.19
  -6  12  28    2.57    5.81
   6 -12 -28    3.54    6.39
  -6  12  29    0.64    4.89
  -6  13   1   13.75    8.43
   6 -13  -1   12.47    8.25
   6  13  -1    8.22    6.47
  -6  13   2    0.12    5.30
   6 -13  -2    0.00    6.40
   6  13  -2    3.28    4.98
  -6  13   3   51.41   14.77
   6 -13  -3   41.99   14.30
   6  13  -3   62.69   13.95
  -6  13   4   12.89    8.72
   6 -13  -4   10.68    8.20
   6  13  -4   17.13    7.58
  -6  13   5    8.42    6.87
   6 -13  -5   11.86    9.41
   6  13  -5   14.37    7.22
  -6  13   6    6.33    6.62
   6 -13  -6    0.00    4.86
  -6  13   7   14.65    8.25
   6 -13  -7    5.05    6.91
  -6  13   8    7.84    7.21
   6 -13  -8   12.57    8.31
  -6  13   9   30.35   11.20
   6 -13  -9   44.13   13.79
  -6  13  10   -0.00    5.32
   6 -13 -10    2.54    5.44
  -6  13  11   -0.00    5.13
   6 -13 -11    5.18    6.84
  -6  13  12    7.31    6.97
   6 -13 -12    0.00    5.50
  -6  13  13   20.72    9.32
   6 -13 -13   11.83    8.64
  -6  13  14    8.47    6.46
   6 -13 -14   -0.00    6.11
  -6  13  15    6.83    7.27
   6 -13 -15    8.82    8.46
  -6  13  16   -0.00    4.67
   6 -13 -16    3.44    5.78
  -6  13  17    3.68    5.90
   6 -13 -17    2.39    5.20
  -6  13  18    0.10    5.61
   6 -13 -18   -0.00    5.91
  -6  13  19   19.17    8.61
   6 -13 -19   13.43    9.28
  -6  13  20   -0.00    5.67
   6 -13 -20    0.00    5.56
  -6  13  21    0.00    5.23
   6 -13 -21   -0.00    6.76
  -6  13  22   -0.00    6.25
   6 -13 -22   -0.00    6.34
  -6  13  23    8.91    7.08
   6 -13 -23   10.53    7.88
  -6  13  24    2.25    6.08
   6 -13 -24   -0.00    6.71
  -6  13  25    1.90    6.44
   6 -13 -25    2.94    6.63
  -6  13  26    0.00    5.47
   6 -13 -26   -0.00    5.27
  -6  13  27    0.00    6.55
   6 -13 -27   -0.00    6.73
  -6  13  28    0.00    4.99
  -6  13  29    1.73    6.38
  -6  13  30   -0.00    5.50
  -6  14   1   21.92    9.59
   6  14  -1   22.59    8.80
  -6  14   2   19.38    9.52
   6 -14  -2    9.62    7.94
   6  14  -2    9.95    6.48
  -6  14   3    3.91    7.44
   6 -14  -3    0.00    6.05
   6  14  -3    0.00    5.43
  -6  14   4    3.99    6.15
   6 -14  -4    0.47    5.52
   6  14  -4    3.32    4.74
  -6  14   5   33.54   12.27
   6 -14  -5   22.49   10.64
  -6  14   6   15.14    9.51
   6 -14  -6   20.19    9.56
  -6  14   7   13.16    7.92
   6 -14  -7   19.63    9.91
  -6  14   8   -0.00    6.00
   6 -14  -8    1.63    6.47
  -6  14   9    7.10    6.24
   6 -14  -9    3.22    6.28
  -6  14  10    1.28    5.55
   6 -14 -10    0.66    4.55
  -6  14  11    1.90    5.22
   6 -14 -11   11.36    8.50
  -6  14  12    5.82    6.97
   6 -14 -12   -0.00    6.22
  -6  14  13   -0.00    6.12
   6 -14 -13    5.48    6.72
  -6  14  14    7.78    7.04
   6 -14 -14    0.87    6.57
  -6  14  15    5.25    6.12
   6 -14 -15    4.82    6.89
  -6  14  16    4.14    5.34
   6 -14 -16   19.08   10.35
  -6  14  17   10.56    8.53
   6 -14 -17    0.00    6.23
  -6  14  18    3.53    5.41
   6 -14 -18    0.00    6.89
  -6  14  19    2.18    5.49
   6 -14 -19    0.00    6.24
  -6  14  20    2.07    5.00
   6 -14 -20   -0.00    6.27
  -6  14  21    5.62    6.73
   6 -14 -21    6.29    7.16
  -6  14  22    1.74    5.55
   6 -14 -22    2.87    6.55
  -6  14  23    7.76    6.45
   6 -14 -23    8.38    8.17
  -6  14  24    2.43    6.43
   6 -14 -24   -0.00    5.82
  -6  14  25    0.47    5.29
   6 -14 -25    1.37    5.92
  -6  14  26    0.00    6.13
  -6  15   1    1.71    5.69
   6  15  -1    0.00    4.98
  -6  15   2    9.63    7.90
   6  15  -2    1.99    5.81
  -6  15   3    9.44    9.00
  -6  15   4   12.36    8.25
  -6  15   5   -0.00    4.75
  -6  15   6   -0.00    5.19
  -6  15   7    4.48    6.08
  -6  15   8    0.00    7.93
   6 -15  -8    7.02    6.81
  -6  15   9    4.38    6.36
   6 -15  -9    3.27    6.41
  -6  15  10    4.13    5.17
   6 -15 -10   -0.00    4.19
  -6  15  11    0.00    4.29
   6 -15 -11    0.00    5.08
  -6  15  12    2.76    6.25
   6 -15 -12    9.35    8.21
  -6  15  13    9.84    7.02
   6 -15 -13   11.56    8.96
  -6  15  14    6.36    6.58
   6 -15 -14    4.38    6.48
  -6  15  15    2.29    5.97
   6 -15 -15   -0.00    5.21
  -6  15  16   -0.00    5.19
   6 -15 -16    2.51    6.40
  -6  15  17    1.58    4.89
   6 -15 -17   -0.00    5.85
  -6  15  18   14.50    8.92
   6 -15 -18    6.46    7.94
  -6  15  19    2.50    5.38
   6 -15 -19    9.11    7.98
  -6  15  20    5.27    6.37
   6 -15 -20    6.17    6.95
  -6  15  21   -0.00    5.73
   6 -15 -21    0.00    4.26
   6 -15 -22    6.56    8.87
   6 -15 -23    3.52    6.89
  -6  16   1    0.00    6.60
   6  16  -1    7.98    6.69
  -6  16   2   -0.00    7.11
  -6  16   3    8.52    7.75
  -6  16   4   -0.00    6.55
  -6  16   5    3.58    7.10
  -6  16   6    1.19    6.33
  -6  16   7    0.00    5.28
  -6  16   8    2.08    5.34
  -6  16   9   -0.00    5.62
  -6  16  10   -0.00    7.14
  -6  16  11   -0.00    3.79
  -6  16  12   -0.00    5.37
  -6  16  13   11.61    8.30
  -6  16  14   -0.00    4.98
   6 -16 -18    0.00    6.74
   6 -16 -19   -0.00    5.13
   6 -16 -20    8.11    7.86
   6 -16 -21   -0.00    6.68
  -5   0   1    6.70    3.23
  -5   0   1    3.45    2.99
   5   0  -1    3.81    2.81
   5   0  -1    4.29    3.26
  -5   0   2    0.00    2.00
  -5   0   2   -0.00    2.25
   5   0  -2   -0.00    2.25
   5   0  -2   -0.00    2.19
  -5   0   3  105.22   14.92
  -5   0   3  120.80   14.77
   5   0  -3  116.13   15.15
   5   0  -3  108.53   15.35
  -5   0   4    1.17    2.13
  -5   0   4   -0.00    1.77
   5   0  -4   -0.00    2.04
   5   0  -4    0.24    2.44
  -5   0   5 2959.86  250.60
  -5   0   5 1845.60  248.18
   5   0  -5 2641.42  250.10
  -5   0   6    0.34    1.80
  -5   0   6    1.18    1.24
   5   0  -6    1.11    2.02
   5   0  -6   -0.00    2.34
  -5   0   7  109.11   12.34
   5   0  -7   82.43   11.65
   5   0  -7   85.35   12.02
  -5   0   8    0.06    1.67
   5   0  -8    0.60    1.55
   5   0  -8   -0.00    1.88
  -5   0   9  611.17   65.29
   5   0  -9  581.97   64.94
   5   0  -9  556.57   65.33
  -5   0  10    0.00    1.65
   5   0 -10   -0.00    1.30
   5   0 -10    0.71    1.84
  -5   0  11   39.23    5.93
   5   0 -11   43.24    5.89
   5   0 -11   32.00    5.94
  -5   0  12    0.00    1.51
   5   0 -12   -0.00    1.24
   5   0 -12    0.00    1.85
  -5   0  13   22.92    3.97
   5   0 -13   15.59    3.32
   5   0 -13   10.90    3.37
  -5   0  14    0.49    1.56
   5   0 -14   -0.00    1.35
   5   0 -14   -0.00    1.96
  -5   0  15  143.17   18.57
  -5   0  15  160.80   19.14
   5   0 -15  135.98   18.43
   5   0 -15  172.73   19.61
  -5   0  16   -0.00    1.79
  -5   0  16    0.00    1.64
   5   0 -16    0.65    1.94
  -5   0  17  103.05   14.13
  -5   0  17  112.01   14.47
   5   0 -17  104.16   14.83
  -5   0  18   -0.00    1.90
  -5   0  18    0.00    1.83
   5   0 -18   -0.00    2.07
  -5   0  19  137.69   18.16
  -5   0  19  144.73   18.44
   5   0 -19  130.86   18.69
  -5   0  20    0.61    2.46
  -5   0  20   -0.00    2.22
  -5   0  21  238.39   28.69
  -5   0  21  216.82   28.46
  -5   0  22   -0.00    2.62
   5   0 -22    1.55    3.04
  -5   0  23    0.00    2.55
   5   0 -23    0.00    2.92
   5   0 -24    3.01    2.93
   5   0 -25   33.50    8.14
   5   0 -26    0.00    3.58
   5   0 -27   81.71   14.42
   5   0 -28   -0.00    3.27
   5   0 -29    3.89    4.09
   5   0 -30    1.60    3.34
   5   0 -31   53.26   11.59
   5   0 -32   -0.00    4.01
   5   0 -33    1.02    3.42
   5   0 -34    0.29    3.91
   5   0 -35   11.58    6.28
   5   0 -36    5.76    5.48
   5   0 -37   10.30    6.75
   5   0 -38    1.78    4.20
   5   0 -39    1.14    4.26
  -5   1   1  447.94   61.76
  -5   1   1  569.13   62.35
   5  -1  -1  460.92   61.69
   5  -1  -1  496.78   62.43
   5   1  -1  591.57   61.82
   5   1  -1  601.05   62.47
  -5  -1   1  571.74   61.98
  -5  -1   1  577.39   61.49
  -5   1   2    1.82    2.84
  -5   1   2    0.00    2.63
   5  -1  -2    5.90    3.37
   5  -1  -2    3.87    3.29
   5   1  -2    2.73    2.58
   5   1  -2    6.48    3.40
  -5  -1   2    5.75    2.89
  -5  -1   2    3.27    2.42
  -5   1   3  569.69   66.45
  -5   1   3  632.90   66.33
   5  -1  -3  595.63   66.51
   5  -1  -3  560.30   66.83
   5   1  -3  604.40   65.65
   5   1  -3  578.75   65.87
  -5  -1   3  552.61   65.51
  -5  -1   3  535.52   64.99
  -5  -1   3  603.33   65.00
  -5   1   4   17.79    4.72
  -5   1   4   16.46    4.02
   5  -1  -4   13.78    4.36
   5  -1  -4    8.11    3.93
   5   1  -4   16.84    3.91
   5   1  -4   16.38    3.83
  -5  -1   4   13.32    3.68
  -5  -1   4   14.99    2.89
  -5  -1   4   14.46    2.91
  -5   1   5   99.87   14.35
  -5   1   5   96.85   13.67
   5  -1  -5  124.02   14.78
   5  -1  -5  107.12   14.84
   5   1  -5   97.84   13.24
   5   1  -5  113.81   13.78
  -5  -1   5  104.65   13.37
  -5   1   6  673.72   80.22
  -5   1   6  760.24   79.71
   5  -1  -6  687.57   80.03
   5  -1  -6  651.39   80.39
   5   1  -6  755.20   79.09
   5   1  -6  680.98   79.15
  -5  -1   6  740.99   79.03
  -5   1   7  747.42   77.60
  -5   1   7  726.47   76.43
   5  -1  -7  626.07   76.79
   5  -1  -7  688.62   77.56
   5   1  -7  672.57   75.59
   5   1  -7  676.40   75.87
  -5  -1   7  682.60   75.63
  -5   1   8   -0.00    2.26
  -5   1   8   -0.00    1.71
   5  -1  -8    0.10    1.93
   5  -1  -8   -0.00    2.64
   5   1  -8    0.06    1.07
   5   1  -8    1.22    1.38
  -5  -1   8    0.00    1.08
  -5   1   9   50.50    7.75
  -5   1   9   52.76    6.62
   5  -1  -9   39.56    6.99
   5  -1  -9   49.46    7.96
   5   1  -9   38.00    5.52
   5   1  -9   49.58    6.05
  -5  -1   9   47.90    5.72
  -5   1  10    0.93    2.06
  -5   1  10    0.00    1.21
   5  -1 -10    0.00    1.79
   5  -1 -10    0.00    2.13
   5   1 -10    1.99    0.85
   5   1 -10    1.56    1.16
  -5  -1  10    2.02    0.88
  -5   1  11  215.13   25.46
   5  -1 -11  178.03   24.76
   5  -1 -11  210.12   25.73
   5   1 -11  198.35   23.55
  -5  -1  11  206.91   23.09
  -5  -1  11  222.67   23.20
  -5   1  12   20.89    4.62
   5  -1 -12   14.16    3.76
   5  -1 -12   19.88    4.89
   5   1 -12   16.85    3.04
  -5  -1  12   14.98    2.52
  -5  -1  12   19.50    2.67
  -5   1  13  529.76   58.33
   5  -1 -13  560.90   58.20
   5  -1 -13  518.41   58.72
   5   1 -13  465.09   56.70
  -5  -1  13  574.09   56.25
  -5  -1  13  455.83   56.03
  -5   1  14    1.89    2.24
   5  -1 -14    1.55    1.99
   5  -1 -14    1.00    2.39
  -5  -1  14    0.00    1.24
  -5  -1  14    1.86    1.26
  -5   1  15   48.00    8.37
   5  -1 -15   69.87    9.12
   5  -1 -15   54.02    9.04
  -5  -1  15   51.99    7.09
  -5  -1  15   47.21    7.02
  -5   1  16    2.41    2.34
   5  -1 -16    3.02    2.41
   5  -1 -16    2.75    2.71
  -5  -1  16    1.38    1.41
  -5  -1  16    3.88    1.80
  -5   1  17   29.86    6.07
   5  -1 -17   42.92    6.70
   5  -1 -17   24.58    6.18
  -5  -1  17   20.58    4.44
  -5  -1  17   30.88    5.02
  -5   1  18    0.34    1.88
   5  -1 -18    4.09    2.77
   5  -1 -18    1.33    2.92
  -5  -1  18    3.18    2.05
  -5  -1  18    1.83    1.89
  -5   1  19  222.67   28.19
  -5   1  19  254.26   29.11
   5  -1 -19  209.81   27.99
   5  -1 -19  225.70   29.05
  -5  -1  19  229.92   27.02
  -5  -1  19  211.49   26.81
  -5   1  20    3.10    2.88
  -5   1  20    4.23    3.22
   5   1 -20    5.48    3.15
  -5  -1  20    5.65    2.79
  -5  -1  20    3.46    2.52
  -5   1  21    9.70    4.11
  -5   1  21    6.42    3.58
   5   1 -21    2.92    3.37
  -5  -1  21    9.30    3.34
  -5   1  22   19.56    5.42
   5  -1 -22   18.41    6.17
   5   1 -22    9.90    4.26
  -5  -1  22   18.62    4.56
  -5   1  23   53.59   10.30
   5  -1 -23   57.41   10.88
  -5   1  24    4.91    3.53
   5  -1 -24    0.76    3.05
   5  -1 -25   19.91    6.44
   5  -1 -26   13.96    5.70
   5  -1 -27   85.52   15.10
   5  -1 -28   13.37    6.47
   5  -1 -29   59.25   12.36
   5  -1 -30    0.00    3.63
   5  -1 -31    0.00    2.96
   5  -1 -32    0.00    4.67
   5  -1 -33   56.85   13.39
   5   1 -33   69.90   13.60
   5  -1 -34   -0.00    3.63
   5   1 -34   -0.00    3.73
   5  -1 -35    7.45    5.37
   5   1 -35   12.00    5.70
   5  -1 -36    0.00    4.27
   5   1 -36    1.36    3.15
   5  -1 -37    4.63    5.54
   5   1 -37    9.62    6.08
   5  -1 -38    5.67    4.90
   5   1 -38   -0.00    4.43
   5  -1 -39    6.35    6.36
   5   1 -39   16.40    7.21
  -5   2   1    5.33    4.09
  -5   2   1   11.51    4.36
   5  -2  -1    0.46    2.72
   5  -2  -1    6.59    4.30
   5   2  -1    7.06    3.06
   5   2  -1    8.58    3.84
  -5  -2   1    5.67    2.87
  -5  -2   1    2.55    2.41
  -5  -2   1    6.38    3.22
  -5   2   2   24.49    6.04
  -5   2   2   25.97    5.93
   5  -2  -2   23.06    5.95
   5  -2  -2   20.73    6.18
   5   2  -2   18.35    4.44
   5   2  -2   18.43    4.71
  -5  -2   2   24.99    5.03
  -5  -2   2   17.53    4.25
  -5  -2   2   16.43    4.02
  -5   2   3  187.56   26.82
  -5   2   3  285.93   27.98
   5  -2  -3  205.57   26.82
   5  -2  -3  192.50   27.34
   5   2  -3  206.82   25.45
  -5  -2   3  182.18   25.41
  -5  -2   3  230.35   25.03
  -5  -2   3  222.41   24.91
  -5   2   4   90.24   13.22
  -5   2   4   63.64   11.84
   5  -2  -4   88.71   12.75
   5  -2  -4   83.79   13.14
   5   2  -4   75.87   10.95
   5   2  -4   94.19   11.70
  -5  -2   4   92.34   11.52
  -5  -2   4   80.78    9.95
  -5  -2   4   86.86   10.02
  -5   2   5  601.94   79.89
  -5   2   5  683.32   79.70
   5  -2  -5  668.36   79.91
   5  -2  -5  698.71   80.84
   5   2  -5  707.88   78.63
   5   2  -5  705.03   78.20
   5   2  -5  746.35   78.61
  -5  -2   5  792.05   79.36
  -5   2   6    8.21    3.83
  -5   2   6    8.96    3.69
   5  -2  -6   14.99    4.23
   5  -2  -6   14.91    4.61
   5   2  -6    7.89    2.25
   5   2  -6    7.70    2.37
   5   2  -6    8.11    2.52
  -5   2   7  128.72   17.03
  -5   2   7  132.50   16.38
   5  -2  -7  145.15   16.97
   5  -2  -7  170.39   18.35
   5   2  -7  123.65   14.14
   5   2  -7  125.43   14.22
   5   2  -7  127.51   14.47
   5   2  -7   92.69   14.10
  -5   2   8   13.04    4.35
  -5   2   8   11.72    3.66
   5  -2  -8   14.08    4.27
   5  -2  -8   10.03    4.37
   5   2  -8   13.26    2.23
   5   2  -8   12.59    2.20
  -5   2   9  800.94   80.53
  -5   2   9  643.77   78.84
   5  -2  -9  671.83   79.37
   5  -2  -9  742.70   80.62
  -5   2  10    2.67    2.88
  -5   2  10    3.00    2.54
   5  -2 -10    4.29    2.75
   5  -2 -10    3.14    3.58
  -5   2  11    7.67    3.60
  -5   2  11   14.13    3.61
   5  -2 -11    7.04    3.08
   5  -2 -11    9.56    4.41
  -5   2  12   97.23   15.11
  -5   2  12  114.99   14.54
   5  -2 -12  111.20   15.11
   5  -2 -12  109.57   15.72
  -5   2  13   56.45    9.69
  -5   2  13   67.76    9.15
   5  -2 -13   62.00    9.62
   5  -2 -13   46.80    9.51
  -5   2  14   33.14    7.24
   5  -2 -14   47.47    7.59
   5  -2 -14   29.73    7.47
  -5   2  15  460.49   54.82
   5  -2 -15  510.90   54.80
   5  -2 -15  427.68   55.07
  -5   2  16    6.30    3.41
   5  -2 -16    0.00    2.32
   5  -2 -16   -0.00    2.69
  -5  -2  16    2.79    1.16
  -5  -2  16    3.00    1.36
  -5   2  17    6.09    3.55
   5  -2 -17    8.35    3.50
   5  -2 -17    5.51    4.13
   5   2 -17    7.59    2.70
  -5  -2  17   11.87    2.45
  -5  -2  17   10.13    2.44
  -5   2  18    0.00    2.26
   5  -2 -18    1.18    2.82
   5  -2 -18   -0.00    3.01
   5   2 -18    1.51    1.95
  -5  -2  18    3.30    1.63
  -5  -2  18    0.08    1.23
  -5   2  19  132.84   18.83
   5  -2 -19  137.80   18.77
   5   2 -19  117.62   17.04
  -5  -2  19  129.34   16.38
  -5  -2  19  143.30   16.69
  -5   2  20   68.85   11.71
   5  -2 -20   62.15   11.10
   5   2 -20   64.48   10.41
  -5  -2  20   70.10    9.70
  -5   2  21    8.92    4.42
   5  -2 -21    9.25    4.38
   5  -2 -21    9.50    4.82
   5   2 -21    2.26    2.83
  -5  -2  21    5.62    2.59
  -5   2  22   16.95    5.69
  -5   2  22   13.76    5.25
   5  -2 -22   11.78    4.49
   5  -2 -22    8.61    5.00
   5   2 -22   14.81    4.67
  -5   2  23   12.87    5.14
   5  -2 -23   11.20    5.60
  -5   2  24    0.74    3.07
   5  -2 -24    2.42    3.35
  -5   2  25  110.03   18.60
   5  -2 -25  145.49   20.81
   5  -2 -26   18.02    6.73
   5  -2 -27   81.97   15.26
   5  -2 -28   -0.00    3.74
   5  -2 -29   49.19   11.73
   5  -2 -30    7.20    5.64
   5  -2 -31   62.47   14.11
   5  -2 -32    2.90    5.01
   5  -2 -33    4.84    5.31
   5  -2 -34    1.72    4.54
   5  -2 -35   18.12    7.82
   5  -2 -36   -0.00    5.85
   5  -2 -37   10.60    7.14
   5  -2 -38    0.00    5.22
  -5   3   1  343.05   46.23
  -5   3   1  327.00   45.75
   5  -3  -1  358.70   46.03
   5  -3  -1  403.89   47.59
   5   3  -1  368.91   44.91
   5   3  -1  366.60   44.84
   5   3  -1  409.70   45.49
  -5  -3   1  401.26   44.88
  -5  -3   1  450.02   44.94
  -5   3   2   57.80   11.45
  -5   3   2   70.04   11.75
   5  -3  -2   71.82   11.74
   5  -3  -2   64.46   12.16
   5   3  -2   82.51   10.59
   5   3  -2   77.71   10.56
   5   3  -2   56.23   10.00
   5   3  -2   54.88    9.93
  -5  -3   2   65.90    9.74
  -5  -3   2   68.14    9.63
  -5   3   3  137.23   18.26
  -5   3   3  106.13   17.01
   5  -3  -3  139.19   17.80
   5  -3  -3  139.62   18.82
   5   3  -3  115.34   15.61
   5   3  -3  146.65   16.33
   5   3  -3  117.18   16.05
   5   3  -3   99.30   15.55
  -5  -3   3  116.77   15.00
  -5  -3   3  119.36   14.96
  -5   3   4    6.30    3.66
  -5   3   4    4.40    3.14
   5  -3  -4    0.00    2.74
   5  -3  -4    0.34    3.07
   5   3  -4    2.48    2.00
   5   3  -4    3.50    2.31
   5   3  -4    3.92    2.29
   5   3  -4    2.03    2.24
  -5  -3   4    2.66    1.65
  -5  -3   4    0.00    1.33
  -5   3   5  241.16   31.00
  -5   3   5  249.51   30.59
   5  -3  -5  259.84   30.80
   5  -3  -5  274.43   32.04
   5   3  -5  235.02   28.27
   5   3  -5  303.60   29.01
   5   3  -5  222.90   28.57
   5   3  -5  203.41   28.29
  -5   3   6  257.35   31.36
   5  -3  -6  271.03   30.99
   5  -3  -6  235.59   31.30
   5   3  -6  275.19   28.28
   5   3  -6  230.37   28.08
   5   3  -6  228.96   28.37
   5   3  -6  228.12   28.26
  -5   3   7   84.92   13.14
  -5   3   7   77.88   12.40
   5  -3  -7   75.46   12.31
   5  -3  -7   95.38   13.92
   5   3  -7   72.82    9.82
   5   3  -7   71.22    9.84
   5   3  -7   84.40   10.37
   5   3  -7   97.96   10.55
  -5   3   8  110.08   16.59
  -5   3   8  144.07   16.82
   5  -3  -8  118.34   16.36
   5  -3  -8  116.51   17.14
   5   3  -8  126.98   13.30
   5   3  -8  107.20   13.14
   5   3  -8  105.92   13.53
   5   3  -8  107.65   13.50
  -5   3   9  107.68   16.02
  -5   3   9  105.67   15.25
   5  -3  -9  114.97   15.65
   5  -3  -9  109.60   16.61
   5   3  -9  106.14   12.59
   5   3  -9  109.39   12.58
  -5   3  10   29.56    6.46
  -5   3  10   28.30    5.96
   5  -3 -10   26.83    5.82
   5  -3 -10   24.99    6.55
   5   3 -10   18.39    2.78
   5   3 -10   23.11    2.83
  -5   3  11    0.00    2.85
  -5   3  11    1.57    2.38
   5  -3 -11    0.00    2.22
   5  -3 -11    1.69    3.37
  -5   3  12   18.56    5.65
  -5   3  12   33.95    6.35
   5  -3 -12   15.55    5.04
   5  -3 -12   36.53    7.63
  -5   3  13  237.49   29.82
   5  -3 -13  247.43   29.38
   5  -3 -13  273.47   31.08
   5   3 -13  221.94   25.60
  -5   3  14   19.90    5.97
   5  -3 -14   26.60    6.21
   5  -3 -14   38.83    8.22
   5   3 -14   26.97    3.95
  -5   3  15   11.55    4.40
   5  -3 -15    7.32    3.58
   5  -3 -15    7.35    4.22
   5   3 -15    7.59    2.12
  -5   3  16   49.08    9.46
   5  -3 -16   51.95    9.14
   5  -3 -16   51.51   10.13
   5   3 -16   45.54    6.84
  -5  -3  16   45.20    5.75
  -5  -3  16   50.37    5.84
  -5   3  17   76.24   12.77
   5  -3 -17   90.02   13.02
   5   3 -17   70.05   10.29
  -5  -3  17   78.09    9.41
  -5  -3  17   75.44    9.42
  -5   3  18   11.55    4.88
   5  -3 -18   13.00    4.68
   5   3 -18    8.74    3.08
  -5  -3  18   14.45    2.81
  -5  -3  18   14.68    3.04
  -5   3  19    2.70    3.46
   5  -3 -19    5.24    3.43
   5   3 -19   -0.00    2.14
  -5  -3  19    0.00    1.39
  -5   3  20    0.79    2.96
   5  -3 -20    1.78    3.33
   5  -3 -20    1.30    3.87
   5   3 -20    1.13    2.29
  -5  -3  20    0.12    1.39
  -5   3  21   63.36   12.01
   5  -3 -21   63.96   11.62
   5  -3 -21   58.47   12.33
   5   3 -21   70.04   10.70
  -5   3  22  116.20   18.99
   5  -3 -22  201.96   21.33
   5  -3 -22  106.11   19.21
   5   3 -22  110.69   17.33
  -5   3  23  122.26   19.63
   5  -3 -23  147.30   20.14
   5  -3 -23  123.44   20.50
  -5   3  24    7.83    5.06
   5  -3 -24   16.35    6.53
  -5   3  25    0.00    2.93
   5  -3 -25    4.75    5.05
  -5   3  26    1.22    3.28
   5  -3 -26    5.45    5.20
   5  -3 -27   36.37   10.16
   5  -3 -28   10.74    5.68
   5  -3 -29   33.48    9.82
   5  -3 -30    0.08    3.88
   5  -3 -31   -0.00    3.95
   5  -3 -32    0.00    4.92
   5  -3 -33   36.13   10.94
   5  -3 -34    1.17    4.08
   5  -3 -35   -0.00    4.61
   5  -3 -36    0.57    4.31
   5  -3 -37    4.63    5.70
   5  -3 -38    0.00    5.63
  -5   4   1   65.07   13.58
  -5   4   1   79.24   14.01
   5  -4  -1  104.97   14.97
   5  -4  -1   89.68   15.48
   5   4  -1   87.02   12.82
   5   4  -1   82.24   12.68
   5   4  -1   80.65   13.08
   5   4  -1   77.68   12.78
  -5  -4   1   99.61   13.06
  -5  -4   1   90.64   12.48
  -5   4   2    5.18    4.86
  -5   4   2    7.97    4.79
   5  -4  -2   13.40    4.98
   5  -4  -2    9.78    5.61
   5   4  -2   14.93    4.21
   5   4  -2   20.45    4.70
   5   4  -2   13.57    4.35
   5   4  -2    8.09    4.05
  -5  -4   2    7.94    3.57
  -5  -4   2   12.12    3.45
  -5   4   3   39.24    9.21
  -5   4   3   39.00    8.53
   5  -4  -3   49.50    9.32
   5  -4  -3   42.74    9.79
   5   4  -3   39.48    7.30
   5   4  -3   41.84    7.54
   5   4  -3   52.38    8.55
   5   4  -3   48.16    7.95
  -5  -4   3   43.08    7.01
  -5  -4   3   37.53    6.64
  -5   4   4   67.53   12.72
  -5   4   4   65.01   12.16
   5  -4  -4   66.99   12.17
   5  -4  -4   84.98   13.94
   5   4  -4   73.68   10.67
   5   4  -4   75.66   10.90
   5   4  -4   75.89   11.30
   5   4  -4   72.76   11.09
  -5  -4   4   71.00    9.88
  -5  -4   4   81.46    9.97
  -5   4   5  257.62   29.91
  -5   4   5  261.46   29.42
   5  -4  -5  237.48   28.78
   5  -4  -5  257.61   30.46
   5   4  -5  181.11   25.78
   5   4  -5  226.40   26.47
   5   4  -5  219.10   26.78
   5   4  -5  230.50   26.96
  -5  -4   5  219.35   24.82
  -5  -4   5  205.23   24.69
  -5   4   6    0.00    3.51
  -5   4   6    2.04    3.04
   5  -4  -6   -0.00    2.64
   5  -4  -6    1.85    3.32
   5   4  -6    0.50    1.41
   5   4  -6    0.25    1.67
   5   4  -6    0.23    1.66
  -5   4   7   13.91    5.13
  -5   4   7    5.18    3.33
   5  -4  -7   12.03    4.54
   5  -4  -7   18.78    6.11
   5   4  -7    8.72    2.65
   5   4  -7   19.26    3.50
   5   4  -7    9.14    2.96
  -5  -4   7   11.82    2.98
  -5   4   8   83.54   13.49
  -5   4   8   81.64   12.86
   5  -4  -8   96.59   13.40
   5  -4  -8   54.04   12.27
   5   4  -8   77.50   10.07
   5   4  -8   74.92   10.13
   5   4  -8   75.27   10.51
  -5  -4   8   83.57   10.22
  -5   4   9  108.91   17.10
  -5   4   9  118.91   16.67
   5  -4  -9  112.00   16.48
   5  -4  -9  138.38   18.78
   5   4  -9  107.28   13.53
   5   4  -9  112.69   13.74
   5   4  -9  107.85   14.02
  -5  -4   9  113.58   13.59
  -5   4  10  189.37   27.09
   5  -4 -10  201.66   26.60
   5  -4 -10  179.08   27.27
   5   4 -10  212.80   23.42
   5   4 -10  195.82   23.86
  -5  -4  10  212.32   23.38
  -5   4  11  196.84   29.70
   5  -4 -11  249.72   29.92
   5  -4 -11  227.62   30.91
   5   4 -11  241.62   26.00
   5   4 -11  232.43   26.77
  -5  -4  11  223.97   25.93
  -5   4  12    4.82    3.78
   5  -4 -12    5.15    3.49
   5  -4 -12    8.76    4.38
   5   4 -12    7.63    1.48
   5   4 -12    4.47    1.98
  -5  -4  12    8.35    1.51
  -5   4  13    9.73    4.51
   5  -4 -13    0.03    2.14
   5  -4 -13    0.69    3.68
   5   4 -13    3.53    1.01
   5   4 -13    1.01    1.56
  -5  -4  13    4.22    1.01
  -5   4  14   22.84    7.22
   5  -4 -14   26.61    6.95
   5  -4 -14   35.02    8.43
   5   4 -14   37.23    4.35
   5   4 -14   34.65    5.47
  -5  -4  14   32.02    4.26
  -5   4  15  410.20   47.65
   5  -4 -15  392.55   46.61
   5  -4 -15  353.30   47.45
   5   4 -15  362.98   42.29
   5   4 -15  372.84   43.45
  -5  -4  15  401.34   42.27
  -5   4  16  115.42   15.84
   5  -4 -16  130.29   15.59
   5   4 -16   81.51   10.36
   5   4 -16   66.45   11.07
  -5  -4  16   87.90   10.33
  -5   4  17  121.13   18.95
   5  -4 -17  119.72   18.24
   5   4 -17  121.69   14.98
   5   4 -17  124.13   16.13
  -5  -4  17  127.83   14.92
  -5   4  18   11.10    4.79
   5  -4 -18    1.89    3.44
   5   4 -18    5.44    2.09
   5   4 -18    3.20    2.73
  -5  -4  18    2.99    1.87
  -5   4  19  235.80   31.11
   5  -4 -19  218.83   30.08
   5  -4 -19  254.85   32.40
   5   4 -19  220.85   28.10
  -5   4  20    6.13    4.40
   5  -4 -20    4.90    3.69
   5  -4 -20    5.03    4.72
   5   4 -20    7.15    3.25
  -5   4  21   72.12   13.93
   5  -4 -21   89.59   14.18
   5  -4 -21   82.76   15.26
   5   4 -21   72.14   11.97
  -5   4  22    0.41    2.88
   5  -4 -22   13.37    5.66
  -5   4  23    6.32    4.55
   5  -4 -23    0.00    4.32
  -5   4  24    1.74    3.19
   5  -4 -24    6.57    5.40
  -5   4  25   39.54    9.91
   5  -4 -25   38.29   10.20
  -5   4  26   20.29    7.52
   5  -4 -26   50.46   10.97
  -5   4  27   29.18    8.76
   5  -4 -27   17.81    7.21
   5  -4 -28    1.88    4.54
   5  -4 -29   10.93    6.09
   5  -4 -30   36.21   10.33
   5  -4 -31   19.59    7.85
   5  -4 -32   10.88    6.80
   5  -4 -33    1.25    3.61
   5  -4 -34   11.69    6.25
   5  -4 -35    5.57    5.88
   5  -4 -36    6.98    6.64
   5  -4 -37    4.09    5.33
  -5   5   1  242.30   34.18
  -5   5   1  359.97   36.22
   5  -5  -1  217.15   33.00
   5  -5  -1  216.97   34.25
   5   5  -1  282.05   32.62
  -5  -5   1  238.45   31.95
  -5  -5   1  272.43   32.55
  -5  -5   1  273.70   31.90
  -5   5   2   76.43   13.80
  -5   5   2   91.94   13.92
   5  -5  -2   66.79   12.44
   5  -5  -2   60.10   13.17
   5   5  -2   73.96   11.58
   5   5  -2   75.36   12.27
  -5  -5   2   59.86   10.85
  -5  -5   2   71.82   11.20
  -5  -5   2   74.63   10.89
  -5   5   3  203.72   26.67
  -5   5   3  197.48   26.00
   5  -5  -3  160.50   24.74
   5  -5  -3  244.20   28.53
   5   5  -3  173.77   23.46
   5   5  -3  163.27   23.96
  -5  -5   3  194.91   23.78
  -5  -5   3  159.09   22.86
  -5  -5   3  209.39   23.19
  -5   5   4   46.09   10.05
  -5   5   4   34.10    8.78
   5  -5  -4   44.20    9.26
   5  -5  -4   48.92   11.06
   5   5  -4   48.46    8.04
   5   5  -4   41.09    8.19
  -5  -5   4   50.60    8.16
  -5  -5   4   41.68    7.25
  -5  -5   4   44.54    7.07
  -5   5   5   23.43    7.03
  -5   5   5   16.71    6.31
   5  -5  -5   20.12    6.26
   5  -5  -5   23.34    7.86
   5   5  -5   16.95    4.63
   5   5  -5   25.64    5.77
  -5  -5   5   30.14    5.45
  -5  -5   5   22.92    4.40
  -5  -5   5   20.79    4.12
  -5   5   6   10.11    4.97
  -5   5   6   13.61    5.09
   5  -5  -6   17.02    5.50
   5  -5  -6   21.35    6.75
   5   5  -6   11.84    3.58
   5   5  -6    8.66    3.74
  -5  -5   6    9.54    3.41
  -5  -5   6   16.46    3.07
  -5  -5   6   17.50    3.04
  -5   5   7  329.40   41.47
   5  -5  -7  480.11   42.90
   5   5  -7  288.64   37.71
   5   5  -7  335.46   38.77
  -5  -5   7  304.24   37.73
  -5   5   8  150.08   22.18
   5  -5  -8  181.68   22.19
   5  -5  -8  133.53   22.01
   5   5  -8  141.73   18.77
   5   5  -8  144.83   19.44
  -5  -5   8  160.49   18.87
  -5   5   9   28.66    7.07
   5  -5  -9   12.50    5.01
   5  -5  -9   34.38    8.21
   5   5  -9   22.33    4.16
   5   5  -9   18.07    4.37
  -5  -5   9   10.42    3.17
  -5   5  10    6.62    4.13
   5  -5 -10    4.12    3.25
   5  -5 -10    1.65    3.77
   5   5 -10    1.61    1.80
   5   5 -10    0.69    1.85
  -5  -5  10    0.00    1.41
  -5   5  11   16.67    5.92
   5  -5 -11   18.87    5.53
   5  -5 -11    9.82    5.41
   5   5 -11   12.39    3.20
   5   5 -11   13.07    3.69
  -5  -5  11   15.83    3.25
  -5   5  12  257.69   36.76
   5  -5 -12  296.18   36.56
   5  -5 -12  298.45   38.37
   5   5 -12  281.23   33.11
   5   5 -12  278.38   33.82
  -5  -5  12  301.85   33.00
  -5   5  13  404.25   45.54
   5  -5 -13  372.57   44.13
   5  -5 -13  358.86   45.64
   5   5 -13  348.71   40.26
   5   5 -13  342.87   41.12
  -5  -5  13  346.65   40.06
  -5   5  14   18.64    6.33
   5  -5 -14    3.55    3.76
   5   5 -14   24.81    3.99
   5   5 -14   30.19    5.34
  -5  -5  14   21.45    3.70
  -5   5  15    2.35    3.64
   5  -5 -15    3.68    3.21
   5   5 -15    8.44    2.40
   5   5 -15    3.40    2.61
  -5  -5  15    6.00    2.06
  -5   5  16   55.78   11.62
   5  -5 -16   55.69   10.87
   5   5 -16   62.57    8.02
   5   5 -16   46.34    8.54
  -5  -5  16   53.27    7.67
  -5   5  17  108.58   17.95
   5  -5 -17  108.21   17.07
   5   5 -17  110.10   13.89
   5   5 -17  104.44   14.88
  -5   5  18   31.80    8.51
   5  -5 -18   32.52    8.23
   5  -5 -18   35.43    9.45
   5   5 -18   39.89    6.11
   5   5 -18   26.51    6.27
  -5   5  19  105.82   17.23
   5  -5 -19   98.96   17.71
   5   5 -19   95.20   14.26
  -5   5  20    0.00    3.65
   5  -5 -20   -0.00    3.77
   5   5 -20    0.47    2.60
  -5   5  21    5.73    4.71
   5  -5 -21    2.47    4.87
  -5   5  22   98.58   16.78
   5  -5 -22   83.54   16.63
  -5   5  23   36.25    9.88
   5  -5 -23   66.98   13.24
  -5   5  24   15.87    6.96
   5  -5 -24   21.29    8.53
   5  -5 -25    3.21    4.60
   5  -5 -26    2.22    4.32
   5  -5 -27   11.46    6.64
   5  -5 -28   24.74    9.44
   5  -5 -29   22.77    8.70
   5  -5 -30    4.91    5.72
   5  -5 -31    0.00    3.77
   5  -5 -32   10.31    6.90
   5  -5 -33   17.92    8.20
   5  -5 -34    6.26    5.54
   5  -5 -35    0.00    4.69
   5  -5 -36    2.67    4.78
   5  -5 -37    3.61    4.87
  -5   6   1   22.57    6.97
  -5   6   1   18.11    6.38
   5  -6  -1    2.75    3.26
   5  -6  -1   24.39    8.17
   5   6  -1   26.06    6.11
  -5  -6   1   25.22    6.03
  -5  -6   1   21.88    5.53
  -5   6   2    0.00    3.64
  -5   6   2    0.00    3.04
   5  -6  -2    1.30    3.16
   5  -6  -2   -0.00    4.16
   5   6  -2    0.00    2.63
  -5  -6   2   -0.00    2.10
  -5  -6   2   -0.00    2.62
  -5   6   3  109.47   17.70
  -5   6   3  109.63   17.07
   5  -6  -3   92.54   16.05
   5  -6  -3  116.53   18.73
   5   6  -3   84.52   14.25
   5   6  -3   90.36   15.27
  -5  -6   3  112.82   15.01
  -5  -6   3   92.91   14.46
  -5  -6   3  103.63   14.10
  -5   6   4  148.83   22.26
   5  -6  -4  137.73   20.93
   5  -6  -4  149.46   23.05
   5   6  -4  122.19   18.89
   5   6  -4  158.87   20.81
  -5  -6   4  157.95   19.33
  -5  -6   4  138.84   18.42
  -5   6   5  115.56   19.61
   5  -6  -5  139.31   19.60
   5  -6  -5  125.01   20.39
   5   6  -5  118.69   17.11
   5   6  -5  135.69   18.39
  -5  -6   5  121.87   16.95
  -5  -6   5  122.24   16.54
  -5  -6   5  123.92   16.14
  -5   6   6   45.39    9.81
   5  -6  -6   26.08    7.40
   5  -6  -6   31.02    8.82
   5   6  -6   29.59    6.17
   5   6  -6   19.56    5.75
  -5  -6   6   21.65    5.55
  -5  -6   6   33.59    5.73
  -5  -6   6   29.43    5.19
  -5   6   7   94.87   15.37
   5  -6  -7  105.57   14.82
   5  -6  -7   94.18   15.82
   5   6  -7   94.52   12.29
   5   6  -7   70.93   12.07
  -5  -6   7   82.32   11.60
  -5  -6   7   99.11   11.01
  -5  -6   7   51.77    9.70
  -5   6   8   43.96    9.60
   5  -6  -8   38.86    8.45
   5  -6  -8   24.91    8.38
   5   6  -8   30.59    6.30
   5   6  -8   29.94    6.75
  -5  -6   8   36.28    6.40
  -5  -6   8   28.64    4.68
  -5  -6   8   29.43    4.62
  -5   6   9  131.08   19.40
   5  -6  -9  163.86   19.45
   5  -6  -9  124.74   19.68
   5   6  -9  102.61   15.32
   5   6  -9  109.03   16.13
  -5  -6   9  103.65   15.06
  -5   6  10  158.82   23.42
   5  -6 -10  164.00   22.63
   5  -6 -10  167.92   24.51
   5   6 -10  140.74   19.77
   5   6 -10  150.21   20.61
  -5  -6  10  165.87   19.83
  -5   6  11  104.26   18.03
   5  -6 -11  131.93   18.17
   5  -6 -11   95.76   18.36
   5   6 -11  118.17   15.24
   5   6 -11  108.50   15.66
  -5  -6  11  106.36   14.57
  -5   6  12   24.40    8.06
   5  -6 -12   28.73    8.59
   5   6 -12   35.77    6.47
   5   6 -12   32.98    6.84
  -5  -6  12   40.04    6.32
  -5   6  13    4.80    3.89
   5   6 -13    6.01    2.93
   5   6 -13    2.19    3.08
  -5  -6  13    4.38    2.36
  -5   6  14   75.45   16.21
   5   6 -14  102.80   13.77
   5   6 -14  111.16   14.82
  -5  -6  14  100.78   13.31
  -5   6  15   98.18   17.35
   5   6 -15  100.81   13.73
   5   6 -15   89.85   14.50
  -5  -6  15  112.07   13.76
  -5   6  16    0.89    3.58
   5  -6 -16   -0.00    3.77
   5   6 -16    1.01    2.04
   5   6 -16   -0.00    2.63
  -5   6  17   88.17   14.46
   5  -6 -17   88.96   15.72
   5   6 -17   98.92   10.52
   5   6 -17   29.24    8.70
  -5   6  18   30.91    8.73
   5  -6 -18   29.15    8.91
   5   6 -18   15.99    5.51
  -5   6  19   44.42   10.15
   5  -6 -19   45.13   10.89
   5   6 -19   22.32    6.55
  -5   6  20   -0.00    3.80
   5  -6 -20    6.37    5.37
  -5   6  21   25.75    8.21
   5  -6 -21   15.33    7.69
   5  -6 -22   40.81   11.41
   5  -6 -23   -0.00    4.30
   5  -6 -24    6.26    5.93
   5  -6 -25   18.22    8.33
  -5   6  26   40.82   10.52
   5  -6 -26   27.68    9.90
  -5   6  27   12.45    6.45
   5  -6 -27   10.67    6.90
  -5   6  28   -0.00    3.89
   5  -6 -28    3.51    5.93
  -5   6  29    8.58    6.53
   5  -6 -29    0.00    4.18
   5  -6 -30   14.63    7.52
   5  -6 -31    6.77    6.90
   5  -6 -32    5.65    4.93
   5  -6 -33    3.50    5.57
   5  -6 -34    3.12    5.43
   5  -6 -35    0.22    5.15
   5  -6 -36   23.49   10.24
  -5   7   1   21.63    7.73
   5  -7  -1   10.44    6.80
   5   7  -1   11.49    4.80
  -5  -7   1   12.90    4.84
  -5  -7   1    8.42    4.85
  -5   7   2  179.82   30.97
   5  -7  -2  227.28   33.20
   5   7  -2  281.60   30.87
  -5  -7   2  220.65   29.46
  -5  -7   2  234.12   30.14
  -5   7   3  156.19   22.84
   5  -7  -3  132.72   22.53
   5   7  -3  138.30   19.56
  -5  -7   3  159.34   19.86
  -5  -7   3  111.49   18.81
  -5   7   4  144.54   20.87
   5  -7  -4   94.66   19.21
   5   7  -4  112.48   17.05
   5   7  -4   93.57   17.34
  -5  -7   4  123.40   17.10
  -5  -7   4  143.55   17.84
  -5   7   5   24.83    7.78
   5  -7  -5   19.85    7.57
   5   7  -5   18.03    5.28
   5   7  -5   17.67    5.94
  -5  -7   5   31.33    6.33
  -5  -7   5   15.79    5.10
  -5   7   6   30.60    8.99
   5  -7  -6   49.74   11.08
   5   7  -6   25.03    6.37
   5   7  -6   22.85    6.77
  -5  -7   6   33.51    6.81
  -5  -7   6   26.08    6.20
  -5   7   7  164.89   25.02
   5  -7  -7  148.22   25.15
   5   7  -7  167.25   22.14
   5   7  -7  146.52   22.47
  -5  -7   7  165.16   21.71
  -5  -7   7  179.69   21.41
  -5   7   8  351.04   45.91
   5  -7  -8  371.92   47.15
   5   7  -8  328.24   42.35
   5   7  -8  323.06   43.16
  -5  -7   8  390.31   42.58
  -5  -7   8  358.94   41.33
  -5   7   9   36.80    9.65
   5  -7  -9   27.63    9.46
   5   7  -9   50.24    8.26
   5   7  -9   47.35    8.94
  -5  -7   9   21.08    5.99
  -5  -7   9   45.92    6.51
  -5   7  10   17.65    7.01
   5  -7 -10   13.32    6.62
   5   7 -10   12.43    4.57
   5   7 -10   18.62    5.51
  -5  -7  10   13.30    4.16
  -5  -7  10   15.85    3.24
  -5   7  11   29.77    8.27
   5   7 -11   18.30    5.21
   5   7 -11   15.44    5.52
  -5  -7  11   15.60    4.65
  -5  -7  11   23.42    3.34
  -5  -7  11   20.71    3.19
  -5   7  12  163.63   25.46
   5   7 -12  167.66   22.40
   5   7 -12  160.72   22.96
  -5  -7  12  184.31   22.17
  -5   7  13   87.76   16.66
   5   7 -13   92.74   14.65
  -5  -7  13   96.77   13.45
  -5   7  14    0.00    4.30
   5  -7 -14    0.26    3.94
   5   7 -14    5.95    3.29
   5   7 -14    4.78    3.60
  -5   7  15   67.09   13.24
   5  -7 -15   38.97   11.42
   5   7 -15   53.57    9.24
   5   7 -15   55.80   10.10
  -5   7  16    1.39    3.74
   5  -7 -16    6.36    5.49
   5   7 -16    9.53    3.76
   5   7 -16    5.72    4.04
   5  -7 -17    3.23    4.65
   5  -7 -18  137.82   23.49
   5  -7 -19    6.82    5.38
   5  -7 -20   10.14    6.11
   5  -7 -21   11.33    6.67
  -5   7  22   39.38   10.69
   5  -7 -22   34.37   10.66
  -5   7  23   42.11   10.64
   5  -7 -23   26.56    9.54
  -5   7  24   32.78    9.98
   5  -7 -24   30.97    9.85
  -5   7  25    1.66    4.48
   5  -7 -25    0.26    4.27
  -5   7  26   -0.00    4.62
   5  -7 -26    0.29    3.95
  -5   7  27   10.93    6.32
   5  -7 -27   14.93    7.83
  -5   7  28   27.68    9.24
   5  -7 -28   38.07   11.38
  -5   7  29    0.00    4.37
   5  -7 -29   -0.00    4.09
   5  -7 -30    3.53    5.26
   5  -7 -31    0.23    5.02
   5  -7 -32    8.03    6.81
   5  -7 -33    0.59    4.96
   5  -7 -34   24.83    9.94
   5  -7 -35    3.65    6.03
   5  -8  -1   23.68    8.96
   5   8  -1   14.57    5.93
   5   8  -1   15.52    6.51
  -5  -8   1   24.52    7.30
  -5   8   2   13.56    6.35
   5  -8  -2   14.34    7.28
   5   8  -2   10.58    4.90
   5   8  -2   15.08    6.12
  -5  -8   2   17.25    5.54
  -5  -8   2   13.93    5.55
  -5   8   3   10.93    6.25
   5  -8  -3   26.03    9.18
   5   8  -3    0.00    2.61
  -5  -8   3   18.92    5.55
  -5  -8   3   24.64    6.44
  -5   8   4  493.56   61.30
   5  -8  -4  411.48   60.88
   5   8  -4  449.75   57.83
  -5  -8   4  662.94   59.53
  -5  -8   4  429.01   57.47
  -5   8   5   95.57   16.10
   5  -8  -5   51.78   13.07
   5   8  -5   53.22   10.68
   5   8  -5   55.67   11.71
  -5  -8   5   51.53   10.15
  -5  -8   5   60.30   10.84
  -5   8   6  141.67   23.52
   5  -8  -6  136.53   24.24
   5   8  -6  163.97   21.49
   5   8  -6  161.04   22.56
  -5  -8   6  150.44   20.57
  -5  -8   6  129.81   20.04
  -5   8   7    2.88    4.72
   5  -8  -7    3.23    5.12
   5   8  -7    0.90    2.91
   5   8  -7    1.89    3.45
  -5  -8   7    0.20    2.56
  -5  -8   7   -0.00    2.73
   5  -8  -8  113.30   20.29
   5   8  -8   94.93   16.07
   5   8  -8  104.00   17.34
  -5  -8   8  133.64   16.68
  -5  -8   8  100.07   15.33
   5   8  -9  149.47   23.31
   5   8  -9  161.71   24.57
  -5  -8   9  199.71   23.78
  -5  -8   9  186.62   22.79
   5   8 -10   73.98   13.23
   5   8 -10   67.13   13.75
  -5  -8  10   90.47   13.41
  -5  -8  10  100.99   12.69
   5   8 -11   30.16    7.44
   5   8 -11   26.65    7.66
  -5  -8  11   27.75    6.82
  -5  -8  11   43.42    6.52
   5  -8 -12   60.92   13.07
   5   8 -12   46.22    8.81
   5   8 -12   22.40    7.88
  -5  -8  12   40.87    6.37
   5  -8 -13   10.12    6.36
   5   8 -13    3.33    3.34
  -5  -8  13    1.82    1.71
   5  -8 -14  148.34   23.57
   5   8 -14  159.69   19.43
  -5  -8  14  122.34   14.66
   5  -8 -15    0.00    4.53
   5   8 -15    2.49    3.20
   5  -8 -16   35.78   10.64
  -5   8  17    2.90    4.47
   5  -8 -17   -0.00    4.63
  -5   8  18    5.04    5.85
   5  -8 -18    1.35    5.14
  -5   8  19    2.33    4.81
   5  -8 -19    0.82    4.30
  -5   8  20   71.66   15.35
   5  -8 -20   69.97   16.18
  -5   8  21   -0.00    4.37
   5  -8 -21   -0.00    3.33
  -5   8  22   10.20    6.43
   5  -8 -22    5.69    5.99
  -5   8  23    0.00    4.82
   5  -8 -23    1.77    4.61
  -5   8  24   54.90   13.13
   5  -8 -24   42.11   12.57
  -5   8  25    8.67    6.06
   5  -8 -25    1.36    5.01
  -5   8  26   21.99    8.54
   5  -8 -26   23.85    9.38
  -5   8  27    1.55    5.13
   5  -8 -27    2.29    4.01
  -5   8  28   -0.00    4.01
   5  -8 -28    0.00    4.54
  -5   8  29   -0.00    5.04
   5  -8 -29   -0.00    5.77
  -5   8  30   12.65    7.97
   5  -8 -30    6.61    7.27
   5  -8 -31   13.35    7.58
   5  -8 -32    6.00    7.51
   5  -8 -33    2.56    5.71
   5  -8 -34   -0.00    5.71
   5  -9  -1   -0.00    4.64
   5   9  -1   -0.00    3.04
   5  -9  -2  137.80   27.33
   5   9  -2  211.09   26.73
  -5  -9   2  186.62   25.35
   5  -9  -3   24.39    9.11
   5   9  -3   24.07    7.23
  -5  -9   3   22.97    6.73
   5  -9  -4    1.18    4.57
   5   9  -4    0.29    2.79
  -5  -9   4   -0.00    2.59
   5  -9  -5    8.82    7.36
   5   9  -5    9.84    5.01
  -5  -9   5    6.89    4.02
   5   9  -6   48.92   10.01
  -5  -9   6   41.47    9.11
   5   9  -7    5.50    4.31
  -5  -9   7    9.21    4.34
  -5   9   8  182.32   26.92
   5   9  -8  162.57   23.45
  -5  -9   8  155.67   22.53
  -5   9   9    4.34    5.52
   5   9  -9    7.70    4.58
  -5  -9   9   15.59    5.36
  -5   9  10    0.00    4.34
   5  -9 -10    3.29    4.68
   5   9 -10    2.92    3.93
  -5   9  11    1.04    4.72
   5  -9 -11    4.05    6.04
   5   9 -11    6.75    4.61
  -5   9  12  194.03   29.78
   5  -9 -12  179.65   30.08
   5   9 -12  203.80   27.08
  -5   9  13    5.24    6.11
   5  -9 -13   11.68    7.20
   5   9 -13    4.64    4.34
  -5   9  14   48.04   11.80
   5  -9 -14   25.66   10.10
   5   9 -14   34.45    8.22
  -5   9  15   -0.00    3.49
   5  -9 -15    1.62    5.61
  -5   9  16   27.51    9.44
   5  -9 -16   35.69   11.09
  -5   9  17    5.81    5.24
   5  -9 -17    4.52    5.85
  -5   9  18   73.12   16.37
   5  -9 -18   93.45   18.56
  -5   9  19    4.57    5.22
   5  -9 -19   14.76    8.08
  -5   9  20   -0.00    3.83
   5  -9 -20    3.03    5.86
  -5   9  21    0.67    4.32
   5  -9 -21    3.03    5.40
  -5   9  22    9.45    6.87
   5  -9 -22   84.47   16.04
  -5   9  23    0.00    5.05
   5  -9 -23    1.25    4.97
  -5   9  24   17.82    8.23
   5  -9 -24   11.60    7.03
  -5   9  25   -0.00    3.93
   5  -9 -25    2.60    4.75
  -5   9  26    2.60    5.80
   5  -9 -26    7.94    6.07
  -5   9  27    0.90    5.16
   5  -9 -27    0.00    4.74
  -5   9  28   14.33    7.70
   5  -9 -28   15.19    8.16
  -5   9  29   -0.00    3.72
   5  -9 -29    3.24    5.68
  -5   9  30    0.88    4.42
   5  -9 -30    5.55    5.98
  -5   9  31    0.00    4.90
   5  -9 -31   -0.00    5.10
   5  -9 -32    6.15    6.79
   5  -9 -33    2.31    5.66
  -5  10   1    3.78    6.23
   5 -10  -1    9.87    8.03
   5  10  -1   15.43    6.40
  -5  10   2   -0.00    4.45
   5 -10  -2    6.64    6.14
   5  10  -2    0.05    3.71
  -5  10   3    4.07    6.13
   5 -10  -3    2.55    4.79
   5  10  -3    0.79    3.87
  -5  10   4   11.48    6.52
   5  10  -4   16.97    6.71
  -5  10   5    2.18    5.23
   5  10  -5    2.01    4.51
  -5  10   6   57.37   12.64
   5  10  -6   29.43    8.80
  -5 -10   6   36.07    8.66
  -5  10   7    0.24    3.81
   5  10  -7    7.46    5.19
  -5 -10   7    9.64    4.41
  -5  10   8    6.69    5.85
   5 -10  -8    9.41    6.43
   5  10  -8    6.26    5.02
  -5  10   9    1.01    4.97
   5 -10  -9   -0.00    4.29
   5  10  -9    1.83    3.99
  -5  10  10   50.06   15.18
   5 -10 -10  114.95   20.59
   5  10 -10  125.36   17.22
  -5  10  11    0.85    4.68
   5 -10 -11    0.00    4.02
   5  10 -11    3.28    3.89
  -5  10  12    0.26    4.00
   5 -10 -12   10.65    6.43
   5  10 -12    7.86    4.94
  -5  10  13   -0.00    4.85
   5 -10 -13    0.00    5.29
   5  10 -13    7.97    5.17
  -5  10  14   42.33   12.42
   5 -10 -14   72.93   15.82
  -5  10  15    0.76    5.24
   5 -10 -15    2.65    5.69
  -5  10  16   17.64    8.35
   5 -10 -16   25.01   10.15
  -5  10  17    0.00    5.02
   5 -10 -17    0.00    4.39
  -5  10  18    5.83    6.14
   5 -10 -18    3.16    5.65
  -5  10  19    0.56    3.73
   5 -10 -19    2.78    5.64
  -5  10  20   44.38   12.70
   5 -10 -20   58.20   14.77
  -5  10  21   -0.00    5.31
   5 -10 -21    5.87    5.33
  -5  10  22    6.26    6.02
   5 -10 -22    9.16    6.82
  -5  10  23    2.16    4.84
   5 -10 -23    2.39    5.73
  -5  10  24    0.21    3.94
   5 -10 -24    3.01    5.71
  -5  10  25    1.72    5.69
   5 -10 -25    1.58    5.73
  -5  10  26   27.38    9.64
   5 -10 -26    6.28    7.17
  -5  10  27    2.02    4.91
   5 -10 -27    2.85    6.59
   5 -10 -28   -0.00    5.46
  -5  10  29    9.76    6.50
   5 -10 -29    5.03    6.43
  -5  10  30   16.29    8.10
   5 -10 -30    5.39    6.80
  -5  10  31    8.70    6.52
   5 -10 -31    2.27    5.97
   5 -10 -32    0.00    5.96
  -5  11   1   25.11    9.83
  -5  11   2  104.88   20.03
  -5  11   3   10.09    6.39
   5  11  -3    8.62    5.96
  -5  11   4   -0.00    5.56
   5  11  -4    3.60    4.97
  -5  11   5    0.00    3.93
   5  11  -5    0.81    3.63
  -5  11   6   18.50    8.30
   5 -11  -6    9.37    7.33
   5  11  -6    4.70    4.98
  -5  11   7    3.86    5.53
   5 -11  -7   -0.00    4.46
   5  11  -7    1.41    4.16
  -5  11   8   59.58   14.64
   5 -11  -8   54.53   15.16
   5  11  -8   58.32   12.55
  -5  11   9    8.03    6.59
   5 -11  -9   13.20    8.65
   5  11  -9    7.03    5.11
  -5  11  10    7.81    6.50
   5 -11 -10    4.53    6.05
   5  11 -10    0.00    3.72
  -5  11  11    1.86    4.83
   5 -11 -11    0.00    5.02
   5  11 -11    3.25    4.59
  -5  11  12   54.70   14.13
   5 -11 -12   69.99   16.77
  -5  11  13    0.52    4.44
   5 -11 -13    1.26    5.18
  -5  11  14   38.93   11.71
   5 -11 -14   52.96   14.22
  -5  11  15    6.58    6.35
   5 -11 -15   12.03    8.20
  -5  11  16   11.14    7.95
   5 -11 -16   16.52    9.34
  -5  11  17   -0.00    5.01
   5 -11 -17    0.00    4.61
  -5  11  18   40.92   13.10
   5 -11 -18   57.86   14.95
  -5  11  19    0.00    5.23
   5 -11 -19   -0.00    5.72
  -5  11  20    0.00    4.90
   5 -11 -20    1.90    4.84
  -5  11  21    0.00    4.53
   5 -11 -21    4.69    6.71
  -5  11  22   28.81   10.84
   5 -11 -22   33.33   12.11
  -5  11  23   -0.00    4.57
   5 -11 -23    5.87    7.72
  -5  11  24    4.85    5.03
   5 -11 -24    5.64    6.86
  -5  11  25    0.00    4.74
   5 -11 -25    0.00    5.38
  -5  11  26   17.80    8.60
   5 -11 -26    9.88    7.19
  -5  11  27    5.77    6.26
   5 -11 -27    6.29    8.22
  -5  11  28   15.29    8.66
   5 -11 -28   13.86    9.18
  -5  11  29    9.42    7.56
   5 -11 -29    4.26    6.00
  -5  11  30    3.71    5.60
   5 -11 -30   -0.00    5.38
  -5  11  31    0.31    3.49
   5 -11 -31    0.00    5.16
  -5  11  32    8.42    7.54
  -5  12   1    0.65    5.34
   5  12  -1    4.57    4.53
  -5  12   2   -0.00    5.01
   5  12  -2    4.56    4.78
  -5  12   3    0.00    4.52
  -5  12   4   83.20   18.49
   5 -12  -4   99.77   20.91
  -5  12   5    3.19    6.73
   5 -12  -5   15.86    8.31
  -5  12   6    7.01    7.45
   5 -12  -6   17.24    8.83
  -5  12   7    2.71    5.20
   5 -12  -7    0.00    4.17
  -5  12   8    5.51    6.31
   5 -12  -8    6.59    7.22
  -5  12   9    0.00    4.10
   5 -12  -9   13.59    8.55
  -5  12  10   34.83   11.07
   5 -12 -10   24.75   11.06
   5  12 -10   39.84   10.35
  -5  12  11    3.90    6.50
   5 -12 -11    0.51    5.28
  -5  12  12    5.66    5.65
   5 -12 -12    5.14    6.66
  -5  12  13    8.50    6.34
   5 -12 -13   -0.00    4.54
  -5  12  14   18.21    8.80
   5 -12 -14   17.36    9.21
  -5  12  15    5.53    5.78
   5 -12 -15    0.00    4.85
  -5  12  16   27.92    9.95
   5 -12 -16   19.68    9.32
  -5  12  17    0.79    5.76
   5 -12 -17    0.00    6.06
  -5  12  18    0.48    5.14
   5 -12 -18    1.91    6.49
  -5  12  19    2.08    5.25
   5 -12 -19    1.78    5.25
  -5  12  20   35.26   11.63
   5 -12 -20   40.73   13.16
  -5  12  21   -0.00    5.08
   5 -12 -21   -0.00    4.99
  -5  12  22    1.29    4.26
   5 -12 -22    8.04    6.89
  -5  12  23    3.06    5.25
   5 -12 -23   -0.00    5.60
  -5  12  24    8.54    6.59
   5 -12 -24   11.49    7.83
  -5  12  25    0.00    4.64
   5 -12 -25    0.34    4.70
  -5  12  26   -0.00    5.70
   5 -12 -26    3.28    6.20
  -5  12  27    0.00    5.63
   5 -12 -27    4.58    6.36
  -5  12  28    1.44    5.31
   5 -12 -28    6.13    6.54
  -5  12  29    7.92    7.04
   5 -12 -29    2.65    5.21
  -5  12  30   -0.00    5.55
   5 -12 -30    2.84    5.54
  -5  12  31    3.85    5.56
  -5  12  32    7.47    6.86
  -5  13   1   25.38   10.87
   5 -13  -1   18.97   10.35
   5  13  -1   31.14    9.68
  -5  13   2   55.06   15.32
   5 -13  -2   95.04   20.49
   5  13  -2   72.53   15.32
  -5  13   3    8.64    7.46
   5 -13  -3    5.22    7.23
   5  13  -3    4.85    5.56
  -5  13   4   16.21    8.69
   5 -13  -4    4.59    6.15
   5  13  -4   17.11    7.24
  -5  13   5    0.00    4.66
   5 -13  -5    3.37    5.69
   5  13  -5   -0.00    2.85
  -5  13   6   53.55   14.99
   5 -13  -6   56.63   16.07
   5  13  -6   62.71   14.01
  -5  13   7    2.36    6.22
   5 -13  -7    7.11    6.82
   5  13  -7    6.20    5.81
  -5  13   8   57.61   15.10
   5 -13  -8   42.51   14.43
   5  13  -8   72.42   14.87
  -5  13   9    1.81    5.65
   5 -13  -9   -0.00    4.86
   5  13  -9   -0.00    3.75
  -5  13  10   -0.00    5.20
   5 -13 -10    2.01    5.01
  -5  13  11   12.40    8.07
   5 -13 -11   23.88   10.47
  -5  13  12   17.97    9.05
   5 -13 -12   14.51    8.55
  -5  13  13    0.50    4.56
   5 -13 -13    1.53    5.88
  -5  13  14   15.61    8.36
   5 -13 -14    1.11    6.44
  -5  13  15   -0.00    6.15
   5 -13 -15   -0.00    4.40
  -5  13  16    7.04    6.63
   5 -13 -16    6.70    7.11
  -5  13  17    0.12    4.25
   5 -13 -17    5.41    7.30
  -5  13  18   18.57    9.41
   5 -13 -18   25.99   11.13
  -5  13  19    1.40    5.50
   5 -13 -19   -0.00    5.88
  -5  13  20    0.00    5.76
   5 -13 -20    0.00    4.82
  -5  13  21   -0.00    6.05
   5 -13 -21   -0.00    5.68
  -5  13  22   16.55    8.82
   5 -13 -22   20.92   10.65
  -5  13  23    3.84    5.17
   5 -13 -23    0.35    6.15
  -5  13  24    3.40    6.36
   5 -13 -24    9.95    7.83
  -5  13  25    4.20    5.68
   5 -13 -25    0.65    5.94
  -5  13  26    0.00    5.60
   5 -13 -26   -0.00    6.21
  -5  13  27    6.19    6.54
   5 -13 -27    3.77    6.73
  -5  13  28    0.00    5.59
   5 -13 -28    4.96    7.17
  -5  13  29    0.00    5.34
  -5  13  30    0.00    4.99
  -5  14   1    0.28    6.29
   5  14  -1    0.00    4.53
  -5  14   2    1.92    5.87
   5  14  -2   -0.00    4.97
  -5  14   3    0.99    5.24
   5 -14  -3   -0.00    4.58
   5  14  -3   -0.00    4.46
  -5  14   4   46.91   13.27
   5 -14  -4   20.64   10.66
   5  14  -4   24.55    9.46
  -5  14   5   23.59   10.52
   5 -14  -5   10.06    8.18
   5  14  -5   26.67    9.06
  -5  14   6   29.34   11.15
   5 -14  -6   20.78   10.39
   5  14  -6   25.69    9.47
  -5  14   7    0.00    5.98
   5 -14  -7    0.76    5.02
   5  14  -7    1.94    4.40
  -5  14   8   -0.00    4.79
   5 -14  -8    0.57    4.30
  -5  14   9    2.58    6.23
   5 -14  -9    0.00    4.90
  -5  14  10   25.84   10.73
   5 -14 -10   21.27   10.57
  -5  14  11   18.31    8.63
   5 -14 -11   10.03    7.90
  -5  14  12    0.00    5.30
   5 -14 -12    3.88    5.94
  -5  14  13    4.17    5.39
   5 -14 -13   -0.00    4.85
  -5  14  14   10.03    7.12
   5 -14 -14    8.05    7.32
  -5  14  15    6.13    7.48
   5 -14 -15    5.04    6.79
  -5  14  16    1.57    4.77
   5 -14 -16   13.42    8.60
  -5  14  17    0.00    5.78
   5 -14 -17    0.00    4.75
  -5  14  18   -0.00    4.68
   5 -14 -18    0.29    6.00
  -5  14  19   -0.00    5.84
   5 -14 -19   -0.00    4.61
  -5  14  20   10.46    7.22
   5 -14 -20   20.71   10.36
  -5  14  21    5.90    5.75
   5 -14 -21    4.23    6.98
  -5  14  22   -0.00    5.48
   5 -14 -22    8.04    7.85
  -5  14  23    0.00    5.99
   5 -14 -23   -0.00    5.66
  -5  14  24    7.76    6.73
   5 -14 -24   -0.00    5.16
  -5  14  25    3.14    5.86
   5 -14 -25    0.00    5.92
  -5  14  26   10.50    7.77
   5 -14 -26    0.00    4.77
  -5  14  27    5.51    6.10
   5 -14 -27    4.05    7.08
  -5  15   1    2.38    6.51
   5  15  -1   21.74    8.77
  -5  15   2   10.79    8.02
   5  15  -2   16.19    8.13
  -5  15   3   20.00    9.34
   5  15  -3   24.45    9.38
  -5  15   4   -0.00    4.52
   5  15  -4   -0.00    4.33
  -5  15   5    1.94    4.90
   5  15  -5    0.00    4.84
  -5  15   6    1.17    4.80
   5  15  -6    7.69    5.94
  -5  15   7    1.41    6.78
  -5  15   8    0.00    6.01
  -5  15   9    0.00    5.78
  -5  15  10    1.11    6.09
  -5  15  11   -0.00    5.45
   5 -15 -11    1.57    6.29
  -5  15  12   15.93    9.10
   5 -15 -12   16.53    9.95
  -5  15  13   -0.00    5.65
   5 -15 -13    4.68    6.75
  -5  15  14    0.00    6.52
   5 -15 -14    1.02    5.77
  -5  15  15   -0.00    6.11
   5 -15 -15    0.59    6.58
  -5  15  16    1.71    5.74
   5 -15 -16    0.32    5.22
  -5  15  17    5.60    6.36
   5 -15 -17   17.55    9.12
  -5  15  18    2.56    5.78
   5 -15 -18    9.79    8.26
  -5  15  19    0.84    6.04
   5 -15 -19    4.57    6.84
  -5  15  20    1.94    5.77
   5 -15 -20    0.58    5.20
  -5  15  21   -0.00    6.24
   5 -15 -21    0.76    6.53
  -5  15  22    0.35    7.00
   5 -15 -22    0.06    6.51
   5 -15 -23    9.11    7.70
   5 -15 -24    4.95    7.67
   5 -15 -25    0.83    6.38
  -5  16   1    5.24    6.28
   5  16  -1    1.82    4.84
  -5  16   2   -0.00    4.66
   5  16  -2    2.40    4.99
  -5  16   3    2.90    4.34
   5  16  -3    0.00    5.77
  -5  16   4   -0.00    5.85
   5  16  -4    1.34    4.66
  -5  16   5    3.16    6.40
  -5  16   6    0.48    5.18
  -5  16   7    0.00    5.02
  -5  16   8    0.95    5.96
  -5  16   9    4.22    7.30
  -5  16  10   -0.00    5.19
  -5  16  11   -0.00    5.77
  -5  16  12    5.87    6.60
  -5  16  13    5.41    6.40
  -5  16  14    0.00    5.92
  -5  16  15    8.51    8.14
  -5  16  16    0.00    6.20
  -5  17   1   -0.00    5.46
   5  17  -1    0.37    5.29
  -5  17   2    4.79    6.54
   5  17  -2   10.04    7.16
  -5  17   3   12.00    8.14
  -5  17   4   -0.00    6.81
  -5  17   5    1.92    6.15
  -5  17   6    7.88    7.20
  -4   0   1    0.00    2.03
  -4   0   1    2.22    2.30
   4   0  -1    1.32    2.51
   4   0  -1    0.81    2.29
  -4   0   2   44.24    6.31
  -4   0   2   30.36    5.48
   4   0  -2   32.54    5.74
   4   0  -2   23.51    5.34
  -4   0   3    1.15    1.83
  -4   0   3   -0.00    1.37
   4   0  -3    0.06    1.68
   4   0  -3   -0.00    1.87
  -4   0   4 1348.42  149.15
  -4   0   4 1312.41  148.45
   4   0  -4 1386.59  149.21
   4   0  -4 1402.85  149.44
  -4   0   5   -0.00    1.78
  -4   0   5   -0.00    0.98
   4   0  -5    0.36    1.65
   4   0  -5   -0.00    1.48
  -4   0   6  833.66   87.78
   4   0  -6  789.56   87.51
   4   0  -6  757.72   87.65
  -4   0   7    0.03    1.50
   4   0  -7   -0.00    1.28
   4   0  -7    0.01    1.31
  -4   0   8 2789.89  332.15
   4   0  -8 3233.10  332.31
   4   0  -8 3170.33  332.60
  -4   0   9   -0.00    1.51
   4   0  -9   -0.00    1.24
   4   0  -9   -0.00    1.68
  -4   0  10   28.03    5.05
   4   0 -10   37.37    5.22
   4   0 -10   35.09    5.45
  -4   0  11    0.99    1.54
   4   0 -11    0.18    1.53
   4   0 -11   -0.00    1.79
  -4   0  12   10.58    3.01
   4   0 -12   12.98    3.04
   4   0 -12   18.63    3.88
  -4   0  13   -0.00    1.89
   4   0 -13    0.00    1.60
   4   0 -13    2.28    2.21
  -4   0  14 1651.95  180.77
  -4   0  14 1635.23  181.51
   4   0 -14 1644.40  181.84
  -4   0  15    1.29    1.92
  -4   0  15    0.71    1.74
   4   0 -15   -0.00    2.28
  -4   0  16   68.26   10.13
  -4   0  16   65.85   10.18
   4   0 -16   70.07   10.72
  -4   0  17    0.00    2.07
  -4   0  17    0.00    1.84
   4   0 -17    3.65    2.65
  -4   0  18  169.96   24.39
  -4   0  18  182.44   24.68
   4   0 -18  277.25   27.03
  -4   0  19    0.49    2.05
  -4   0  19    0.43    2.23
  -4   0  20  164.77   22.51
  -4   0  20  179.81   22.93
  -4   0  21    0.70    2.28
  -4   0  21    0.62    2.13
   4   0 -21   -0.00    2.69
  -4   0  22   23.29    6.31
  -4   0  22   42.28    7.95
   4   0 -22   23.54    7.06
  -4   0  23    0.37    1.82
  -4   0  23    0.76    2.35
  -4   0  24   48.09    9.55
  -4   0  25    0.00    3.24
  -4   0  26   94.18   15.55
   4   0 -28   35.03    8.85
   4   0 -29    0.42    2.90
   4   0 -30   60.59   12.71
   4   0 -31   -0.00    3.27
   4   0 -32   -0.00    3.77
   4   0 -33    0.00    3.81
   4   0 -34    7.26    5.30
   4   0 -35    0.15    3.93
   4   0 -36   35.10   10.28
   4   0 -37   -0.00    3.58
   4   0 -38   -0.00    4.73
   4   0 -39    0.00    4.95
  -4   1   1   21.04    5.14
  -4   1   1   24.03    5.23
   4  -1  -1   20.96    5.03
   4  -1  -1   26.77    5.67
   4   1  -1   22.22    4.54
   4   1  -1   24.65    5.11
  -4  -1   1   22.63    4.81
  -4  -1   1   21.58    4.44
  -4   1   2 1265.70  133.56
  -4   1   2 1201.22  133.14
   4  -1  -2 1262.37  133.40
   4  -1  -2 1130.54  133.54
   4   1  -2 1063.65  132.09
   4   1  -2 1224.58  132.77
  -4  -1   2 1099.76  132.32
  -4  -1   2 1387.88  133.42
  -4  -1   2 1282.76  132.27
  -4   1   3   31.74    5.64
  -4   1   3   13.38    4.28
   4  -1  -3   30.75    5.53
   4  -1  -3   23.22    5.38
   4   1  -3   28.20    4.63
   4   1  -3   18.58    4.25
  -4  -1   3   25.35    4.50
  -4  -1   3   25.17    3.92
  -4  -1   3   26.84    4.00
  -4   1   4    4.99    2.63
  -4   1   4    6.39    2.58
   4  -1  -4    5.35    2.55
   4  -1  -4    5.35    3.12
   4   1  -4    5.68    1.93
   4   1  -4    1.99    1.64
  -4  -1   4    5.36    2.09
  -4   1   5    8.61    3.30
  -4   1   5   14.78    3.45
   4  -1  -5   14.83    3.62
   4  -1  -5   13.88    3.83
   4   1  -5   14.62    2.77
   4   1  -5   17.42    3.02
  -4  -1   5   16.94    2.93
  -4   1   6  413.41   50.50
  -4   1   6  474.92   50.17
   4  -1  -6  458.36   50.53
   4  -1  -6  436.46   50.76
   4   1  -6  416.18   48.94
   4   1  -6  542.22   49.19
  -4  -1   6  391.79   48.89
  -4   1   7   45.35    7.34
  -4   1   7   52.24    6.90
   4  -1  -7   48.11    7.15
   4  -1  -7   44.11    7.49
   4   1  -7   39.77    5.46
   4   1  -7   48.87    5.46
  -4  -1   7   46.53    5.58
  -4   1   8 1546.48  148.54
  -4   1   8 1430.68  147.49
   4  -1  -8 1212.92  147.56
   4  -1  -8 1391.49  148.46
   4   1  -8 1303.82  145.91
  -4   1   9    0.12    1.77
  -4   1   9    0.69    1.41
   4  -1  -9    0.31    1.93
   4  -1  -9   -0.00    2.15
  -4  -1   9   -0.00    0.66
  -4   1  10  487.54   61.97
   4  -1 -10  509.99   61.87
   4  -1 -10  573.27   62.72
  -4  -1  10  570.32   60.31
  -4  -1  10  557.50   60.32
  -4   1  11  231.24   20.32
   4  -1 -11  208.75   19.75
   4  -1 -11  185.69   20.03
  -4  -1  11  175.36   17.48
  -4  -1  11  106.68   17.11
  -4   1  12  472.32   56.82
   4  -1 -12  579.72   57.24
   4  -1 -12  500.17   57.43
  -4  -1  12  479.88   55.25
  -4  -1  12  500.08   55.40
  -4   1  13  118.88   15.11
   4  -1 -13  119.86   15.02
   4  -1 -13  102.00   15.19
  -4  -1  13  109.48   13.55
  -4  -1  13  111.50   13.67
  -4   1  14    0.23    1.96
   4  -1 -14    0.64    1.81
   4  -1 -14    0.43    2.44
  -4  -1  14    0.96    1.36
  -4  -1  14    0.43    1.49
  -4   1  15   45.43    8.04
   4  -1 -15   45.88    7.94
   4  -1 -15   45.88    8.58
  -4  -1  15   48.51    7.08
  -4  -1  15   47.06    7.15
  -4   1  16  333.16   36.83
   4  -1 -16  291.89   36.35
   4  -1 -16  324.62   37.46
  -4  -1  16  277.79   35.14
  -4  -1  16  310.63   35.44
  -4   1  17    0.00    2.39
  -4   1  17    0.00    2.32
   4  -1 -17    0.76    2.06
   4  -1 -17    1.56    2.79
   4   1 -17    0.19    2.16
  -4  -1  17    0.81    2.08
  -4  -1  17    0.17    1.52
  -4   1  18  408.42   47.08
  -4   1  18  336.38   46.52
   4  -1 -18  368.00   47.29
   4   1 -18  362.17   46.35
  -4  -1  18  424.04   46.10
  -4  -1  18  459.98   46.38
  -4   1  19   18.66    5.50
  -4   1  19   29.06    6.52
   4  -1 -19   22.97    6.39
   4   1 -19   26.86    6.07
  -4  -1  19   24.43    5.49
  -4  -1  19   37.01    6.20
  -4   1  20   11.23    4.52
  -4   1  20   21.47    5.82
   4   1 -20   29.97    6.23
  -4  -1  20   17.85    4.76
  -4  -1  20   17.45    4.63
  -4   1  21    2.78    3.24
  -4   1  21    3.40    3.05
   4   1 -21    5.63    3.48
  -4  -1  21    2.62    2.70
  -4  -1  21    5.11    3.10
  -4   1  22  314.19   34.31
  -4   1  22  264.85   33.36
   4   1 -22  241.27   33.01
  -4  -1  22  249.91   32.32
  -4  -1  22  246.19   32.13
  -4   1  23    3.42    3.77
  -4   1  23    7.88    3.99
   4  -1 -23    0.00    3.31
  -4  -1  23   10.82    4.18
  -4   1  24   29.17    7.15
  -4   1  24   11.24    5.08
   4  -1 -24   26.94    7.32
  -4  -1  24   14.11    5.12
  -4   1  25   20.01    6.49
   4  -1 -25   25.94    7.81
  -4  -1  25   30.62    7.08
  -4   1  26   57.80   11.92
   4  -1 -26   71.56   13.33
  -4   1  27    0.00    2.78
   4  -1 -27    1.16    3.13
   4  -1 -28   65.25   13.45
   4  -1 -29    1.53    4.43
   4  -1 -30    0.14    2.98
   4  -1 -31    2.07    4.20
   4  -1 -32   45.91   11.58
   4  -1 -33    0.00    3.74
   4  -1 -34   11.05    6.56
   4  -1 -35   -0.00    4.23
   4  -1 -36   17.59    7.98
   4  -1 -37    1.93    4.68
   4  -1 -38    7.70    6.46
   4  -1 -39    2.40    4.94
   4   1 -39    0.48    4.14
  -4   2   1   84.16   13.42
  -4   2   1   78.12   13.12
   4  -2  -1   91.75   13.45
   4  -2  -1   69.87   13.30
   4   2  -1  131.19   13.48
   4   2  -1  101.30   12.72
   4   2  -1   98.70   12.92
  -4  -2   1   99.87   12.94
  -4  -2   1   87.10   12.22
  -4  -2   1   83.78   12.02
  -4   2   2  233.72   28.93
  -4   2   2  232.72   28.70
   4  -2  -2  226.75   28.57
   4  -2  -2  221.24   29.05
   4   2  -2  215.45   27.37
   4   2  -2  229.96   27.44
   4   2  -2  223.41   27.51
  -4  -2   2  226.43   27.73
  -4  -2   2  246.27   27.20
  -4  -2   2  253.97   27.17
  -4   2   3    7.70    3.39
  -4   2   3   11.38    3.86
   4  -2  -3    2.04    2.45
   4  -2  -3    6.03    3.28
   4   2  -3   11.86    3.00
   4   2  -3   20.87    3.50
   4   2  -3   16.35    3.39
   4   2  -3   21.57    3.85
  -4  -2   3   17.48    2.75
  -4  -2   3   14.91    2.68
  -4   2   4 2071.26  232.27
  -4   2   4 1984.00  231.65
   4  -2  -4 2163.94  232.03
   4  -2  -4 2200.77  232.74
   4   2  -4 1835.83  230.12
   4   2  -4 1922.74  229.99
   4   2  -4 2046.57  230.55
   4   2  -4 3154.88  231.74
  -4   2   5   41.14    7.83
  -4   2   5   42.21    7.51
   4  -2  -5   42.90    7.57
   4  -2  -5   54.79    8.57
   4   2  -5   40.65    5.85
   4   2  -5   49.27    6.07
   4   2  -5   42.26    6.02
   4   2  -5   46.00    6.08
  -4   2   6    5.03    3.26
  -4   2   6    5.42    3.20
   4  -2  -6    5.36    2.75
   4  -2  -6    6.48    3.35
   4   2  -6    1.93    1.16
   4   2  -6    3.80    1.20
   4   2  -6    6.79    1.43
   4   2  -6    5.45    1.40
  -4   2   7  375.29   45.40
  -4   2   7  388.03   45.10
   4  -2  -7  386.99   45.19
   4  -2  -7  410.52   46.07
  -4   2   8  816.57   92.49
  -4   2   8  874.56   92.22
   4  -2  -8  759.17   91.88
   4  -2  -8  850.11   93.11
  -4   2   9  199.46   24.89
  -4   2   9  202.55   24.43
   4  -2  -9  195.41   24.49
   4  -2  -9  195.98   25.25
  -4   2  10   80.46   12.69
  -4   2  10  102.23   12.72
   4  -2 -10   96.55   12.77
   4  -2 -10   74.53   12.73
  -4   2  11   69.53   11.29
  -4   2  11   83.38   11.19
   4  -2 -11   77.92   11.37
   4  -2 -11   71.51   11.77
  -4   2  12    0.02    2.17
  -4   2  12    0.00    1.76
   4  -2 -12    2.77    2.39
   4  -2 -12    0.00    2.66
  -4  -2  12   -0.00    0.73
  -4  -2  12    0.69    0.91
  -4   2  13   10.18    4.03
   4  -2 -13   11.19    3.74
   4  -2 -13    1.68    2.94
   4   2 -13   15.43    2.79
  -4  -2  13    9.32    2.07
  -4  -2  13   13.30    2.37
  -4   2  14  841.55  101.93
   4  -2 -14  878.48  101.89
   4  -2 -14 1049.93  103.75
   4   2 -14  913.49  100.25
  -4  -2  14  863.89   99.58
  -4  -2  14  946.26   99.81
  -4   2  15   72.31   10.83
   4  -2 -15   59.85   10.10
   4  -2 -15   63.07   11.04
   4   2 -15   57.62    8.74
  -4  -2  15   64.43    8.47
  -4  -2  15   61.14    8.48
  -4   2  16   29.24    6.71
   4  -2 -16   37.49    6.98
   4  -2 -16   44.10    8.40
   4   2 -16   17.22    4.74
  -4  -2  16   37.49    5.43
  -4  -2  16   32.98    5.36
  -4   2  17    0.74    2.07
   4  -2 -17    0.00    1.73
   4  -2 -17    2.47    3.83
   4   2 -17    0.00    1.68
  -4  -2  17    0.00    1.75
  -4  -2  17    0.00    1.65
  -4   2  18  141.18   19.97
   4  -2 -18  157.11   20.21
   4  -2 -18  116.33   19.97
   4   2 -18  123.63   18.48
  -4  -2  18  179.54   18.89
  -4  -2  18  142.81   18.33
  -4   2  19  164.56   21.11
   4  -2 -19  157.71   20.74
   4  -2 -19  115.49   20.34
   4   2 -19  138.37   19.43
  -4  -2  19  160.09   19.17
  -4  -2  19  145.09   18.94
  -4   2  20   58.47   10.35
  -4   2  20   74.60   11.44
   4  -2 -20   50.30    9.65
   4   2 -20   53.91    9.30
  -4  -2  20   42.00    8.14
  -4  -2  20   44.94    8.29
  -4   2  21    0.39    2.85
  -4   2  21    5.56    3.92
   4  -2 -21    1.53    2.79
   4   2 -21    4.21    3.19
  -4  -2  21    6.29    3.16
  -4  -2  21    4.18    2.90
  -4   2  22   11.42    4.58
  -4   2  22   14.64    5.29
   4  -2 -22   15.06    5.95
   4   2 -22    5.62    3.93
  -4  -2  22    7.51    3.57
  -4  -2  22   12.43    4.13
  -4   2  23   -0.00    2.82
  -4   2  23    0.00    2.79
   4  -2 -23    1.06    3.70
  -4  -2  23    0.00    2.19
  -4   2  24  148.65   23.46
  -4   2  24  194.23   24.70
   4  -2 -24  164.24   24.66
  -4  -2  24  163.85   22.56
  -4   2  25   25.74    7.63
   4  -2 -25   21.62    7.99
  -4   2  26   96.88   15.81
   4  -2 -26   79.68   15.66
  -4   2  27    8.89    5.03
   4  -2 -27    3.67    4.88
  -4   2  28   35.13    9.41
   4  -2 -28   48.69   11.03
   4  -2 -30   96.78   17.97
   4  -2 -31    3.00    4.14
   4  -2 -32   -0.00    4.33
   4  -2 -33    2.61    4.88
   4  -2 -34    0.00    5.38
   4  -2 -35    3.89    4.77
   4  -2 -36   13.97    7.30
   4  -2 -37    0.00    4.64
   4  -2 -38    2.06    4.82
   4  -2 -39    1.00    4.03
  -4   3   1   49.37    9.03
  -4   3   1   41.39    8.51
   4  -3  -1   40.06    8.26
   4  -3  -1   49.65    9.35
   4   3  -1   39.43    7.18
   4   3  -1   49.12    7.62
   4   3  -1   46.98    7.86
   4   3  -1   47.12    7.74
  -4  -3   1   36.75    7.06
  -4  -3   1   45.29    7.23
  -4   3   2  395.44   46.45
  -4   3   2  538.24   47.63
   4  -3  -2  365.18   45.66
   4  -3  -2  374.68   46.65
   4   3  -2  376.59   44.31
   4   3  -2  359.20   44.33
   4   3  -2  374.73   44.72
   4   3  -2  392.05   44.64
  -4  -3   2  349.44   43.89
  -4  -3   2  410.64   44.09
  -4   3   3   10.88    4.54
  -4   3   3    8.62    4.06
   4  -3  -3   13.18    4.31
   4  -3  -3   10.14    4.60
   4   3  -3   12.37    3.25
   4   3  -3    9.32    3.13
   4   3  -3    8.80    3.17
   4   3  -3   12.27    3.41
  -4  -3   3   12.43    2.92
  -4  -3   3   12.69    2.88
  -4   3   4    7.70    3.95
  -4   3   4    8.45    3.99
   4  -3  -4   11.92    4.35
   4  -3  -4   10.38    4.33
   4   3  -4   13.85    3.13
   4   3  -4   12.56    3.15
   4   3  -4    9.23    3.03
   4   3  -4    9.23    2.91
  -4  -3   4   12.09    2.34
  -4  -3   4   14.41    2.47
  -4   3   5   50.24    8.97
  -4   3   5   46.62    8.50
   4  -3  -5   39.65    7.98
   4  -3  -5   79.45   10.81
   4   3  -5   54.87    6.88
   4   3  -5   42.15    6.70
   4   3  -5   47.50    6.95
   4   3  -5   37.98    6.57
  -4  -3   5   51.58    6.90
  -4   3   6   61.11   10.86
  -4   3   6   75.95   11.12
   4  -3  -6   62.57   10.51
   4  -3  -6   74.40   11.74
   4   3  -6   58.85    8.46
   4   3  -6   71.77    8.85
   4   3  -6   66.87    8.81
   4   3  -6   72.26    8.83
  -4  -3   6   65.60    8.62
  -4   3   7  580.52   63.21
  -4   3   7  500.94   62.28
   4  -3  -7  550.37   62.52
   4  -3  -7  493.46   62.99
   4   3  -7  512.39   59.78
   4   3  -7  543.90   60.01
   4   3  -7  564.57   60.35
  -4  -3   7  573.64   60.04
  -4   3   8   98.64   15.16
  -4   3   8  109.67   15.18
   4  -3  -8  127.09   15.54
   4  -3  -8   92.72   15.58
   4   3  -8  105.34   12.40
   4   3  -8  103.68   12.53
  -4  -3   8  107.25   12.36
  -4   3   9    0.00    3.31
  -4   3   9    1.98    3.01
   4  -3  -9    0.00    2.68
   4  -3  -9    1.60    3.28
   4   3  -9    0.49    1.01
   4   3  -9    2.68    1.30
  -4  -3   9    1.13    0.90
  -4   3  10  209.37   27.43
   4  -3 -10  247.79   27.57
   4  -3 -10  202.98   27.76
   4   3 -10  212.31   23.86
   4   3 -10  211.58   24.19
  -4  -3  10  216.71   23.86
  -4   3  11  432.57   50.27
  -4   3  11  422.26   49.73
   4  -3 -11  383.78   49.42
   4  -3 -11  365.18   50.13
   4   3 -11  471.44   46.65
   4   3 -11  387.04   46.79
  -4  -3  11  423.76   46.48
  -4   3  12  328.57   42.33
  -4   3  12  346.11   42.01
   4  -3 -12  420.50   42.89
   4  -3 -12  377.34   43.51
   4   3 -12  353.16   39.11
   4   3 -12  347.19   39.47
  -4  -3  12  341.90   39.03
  -4   3  13  105.36   16.87
  -4   3  13  100.74   16.32
   4  -3 -13  128.38   17.21
   4  -3 -13  122.76   18.06
   4   3 -13  124.19   14.37
   4   3 -13  131.28   14.87
  -4  -3  13  119.29   14.28
  -4   3  14    6.65    3.93
  -4   3  14    4.62    3.08
   4  -3 -14   10.36    3.93
   4  -3 -14   10.91    5.32
   4   3 -14    8.25    2.24
   4   3 -14    8.07    2.58
  -4  -3  14   10.06    2.34
  -4   3  15   43.54    8.86
   4  -3 -15   53.07    9.02
   4  -3 -15   47.84    9.73
   4   3 -15   55.44    7.01
   4   3 -15   35.54    6.74
  -4  -3  15   44.79    6.66
  -4   3  16  254.83   35.62
   4  -3 -16  270.65   35.51
   4  -3 -16  305.45   37.21
   4   3 -16  273.52   33.32
   4   3 -16  287.02   33.89
  -4  -3  16  322.67   33.60
  -4   3  17   21.19    6.23
   4  -3 -17   22.27    6.00
   4  -3 -17   15.96    6.10
   4   3 -17   21.55    4.67
   4   3 -17   25.92    5.29
  -4  -3  17   30.58    5.05
  -4   3  18   61.61   11.75
   4  -3 -18   73.92   12.14
   4  -3 -18   66.00   12.68
   4   3 -18   68.65   10.29
   4   3 -18   72.48   10.78
  -4  -3  18   72.04   10.29
  -4   3  19    7.19    4.16
   4  -3 -19    3.48    3.53
   4   3 -19    8.02    3.30
   4   3 -19    2.86    2.76
  -4  -3  19    8.76    3.12
  -4  -3  19   10.73    3.32
  -4   3  20   10.31    5.01
   4  -3 -20   16.67    5.50
   4   3 -20   14.85    4.58
   4   3 -20   29.41    5.85
  -4  -3  20   14.74    4.11
  -4  -3  20   15.07    4.36
  -4   3  21   59.10   11.60
   4  -3 -21   71.12   11.91
   4  -3 -21   58.83   12.46
   4   3 -21   65.61   10.48
   4   3 -21   50.55   10.25
  -4  -3  21   61.02    9.97
  -4  -3  21   69.62   10.40
  -4   3  22   90.50   15.87
   4  -3 -22  116.70   16.54
   4  -3 -22  102.87   17.34
   4   3 -22   94.04   15.21
  -4  -3  22   93.91   14.31
  -4   3  23   73.37   12.86
  -4   3  23   61.30   12.32
   4  -3 -23   50.55   11.28
   4  -3 -23   53.72   12.23
  -4  -3  23   73.70   11.17
  -4   3  24    9.39    5.37
   4  -3 -24   12.20    6.28
  -4   3  25    5.66    4.76
   4  -3 -25   11.31    6.21
  -4   3  26   80.97   15.29
   4  -3 -26   93.70   16.89
  -4   3  27   16.10    6.36
   4  -3 -27   17.05    6.86
  -4   3  28  101.24   17.72
   4  -3 -28   98.05   18.16
   4  -3 -29   16.94    7.39
   4  -3 -30    8.46    5.62
   4  -3 -31    0.00    5.73
   4  -3 -32   36.28   10.69
   4  -3 -33    4.27    5.11
   4  -3 -34    0.00    5.69
   4  -3 -35    2.51    5.61
   4  -3 -36   12.28    7.77
   4  -3 -37    3.25    5.53
   4  -3 -38   -0.00    5.20
   4  -3 -39    0.27    5.05
  -4   4   1   80.21   13.41
  -4   4   1   95.38   13.70
   4  -4  -1   75.36   12.66
   4  -4  -1   73.11   13.25
   4   4  -1   75.44   11.36
  -4  -4   1   65.25   11.04
  -4  -4   1   73.57   11.43
  -4  -4   1   86.21   11.46
  -4   4   2  163.86   23.25
  -4   4   2  180.59   23.36
   4  -4  -2  161.39   22.68
   4  -4  -2  179.23   24.21
   4   4  -2  165.33   21.30
   4   4  -2  210.10   22.73
  -4  -4   2  151.43   21.07
  -4  -4   2  153.19   21.01
  -4  -4   2  176.60   21.06
  -4   4   3   90.70   13.12
   4  -4  -3   86.89   12.52
   4  -4  -3   83.01   13.34
   4   4  -3   76.30   10.34
   4   4  -3   54.67   10.04
  -4  -4   3   67.82   10.05
  -4  -4   3   60.26    9.71
  -4  -4   3   67.24    9.69
  -4   4   4  329.30   44.47
  -4   4   4  421.23   45.32
   4  -4  -4  410.19   44.92
   4  -4  -4  372.91   45.50
   4   4  -4  371.92   42.47
   4   4  -4  326.49   42.63
  -4  -4   4  368.32   42.47
  -4  -4   4  366.14   41.93
  -4  -4   4  373.70   41.79
  -4   4   5    5.10    4.11
  -4   4   5   11.14    4.35
   4  -4  -5    5.35    3.64
   4  -4  -5   14.90    5.40
   4   4  -5    9.60    2.93
   4   4  -5    7.58    3.01
  -4  -4   5    8.16    2.64
  -4  -4   5    5.87    1.98
  -4  -4   5    3.27    1.76
  -4   4   6  116.31   15.67
  -4   4   6  138.63   16.20
   4  -4  -6  103.57   14.65
   4  -4  -6  115.06   16.17
   4   4  -6  101.48   12.49
   4   4  -6   93.40   12.71
  -4  -4   6   88.98   12.16
  -4  -4   6   75.80   10.76
  -4  -4   6  109.72   10.97
  -4   4   7    9.72    4.42
  -4   4   7    6.38    4.08
   4  -4  -7   10.25    4.13
   4  -4  -7    0.00    3.71
   4   4  -7    4.90    2.42
   4   4  -7    6.35    2.65
  -4  -4   7    9.45    2.64
  -4   4   8  109.30   16.75
  -4   4   8   98.22   16.04
   4  -4  -8  156.07   17.50
   4  -4  -8   86.31   16.32
   4   4  -8  105.86   13.80
   4   4  -8  110.20   14.20
  -4  -4   8  118.03   13.81
  -4   4   9  363.48   43.31
  -4   4   9  375.76   42.94
   4  -4  -9  326.99   42.14
   4  -4  -9  388.84   44.31
   4   4  -9  338.00   39.78
   4   4  -9  326.08   40.02
  -4  -4   9  370.03   39.73
  -4   4  10  273.09   36.19
  -4   4  10  313.52   36.25
   4  -4 -10  390.45   37.17
   4  -4 -10  301.91   37.35
   4   4 -10  273.06   32.96
   4   4 -10  270.69   33.30
  -4  -4  10  284.52   32.80
  -4   4  11   42.73    8.70
  -4   4  11   48.24    8.66
   4  -4 -11   46.47    8.46
   4  -4 -11   53.66    9.89
   4   4 -11   30.45    5.62
   4   4 -11   38.50    6.30
  -4  -4  11   41.65    5.81
  -4   4  12   66.24   11.12
  -4   4  12   60.49   10.30
   4  -4 -12   59.20   11.11
   4   4 -12   57.62    7.69
   4   4 -12   42.27    7.64
  -4  -4  12   57.31    7.59
  -4   4  13  101.27   16.82
   4  -4 -13  103.80   16.42
   4  -4 -13  145.21   19.17
   4   4 -13  118.86   14.20
   4   4 -13  108.59   14.63
  -4  -4  13  113.90   14.11
  -4   4  14  352.43   45.37
   4  -4 -14  385.52   45.26
   4  -4 -14  383.42   46.67
   4   4 -14  359.65   42.13
   4   4 -14  405.65   43.10
  -4  -4  14  355.36   42.08
  -4   4  15  100.24   17.58
   4  -4 -15  140.31   18.39
   4  -4 -15  110.97   18.60
   4   4 -15  129.77   15.50
   4   4 -15  125.98   16.09
  -4  -4  15  117.05   15.23
  -4   4  16   44.47    8.75
   4  -4 -16   44.98    8.38
   4  -4 -16   36.49    8.77
   4   4 -16   29.82    5.66
   4   4 -16   34.38    6.45
  -4  -4  16   28.59    5.57
  -4   4  17    2.54    3.30
   4  -4 -17    2.28    3.46
   4  -4 -17    0.00    3.89
   4   4 -17    0.00    1.68
   4   4 -17    4.14    2.81
  -4  -4  17    2.59    2.21
  -4   4  18  127.20   19.41
   4  -4 -18  112.32   18.49
   4   4 -18  126.22   16.90
   4   4 -18  120.69   17.50
  -4  -4  18  150.54   17.25
  -4   4  19   77.62   14.93
   4  -4 -19  125.04   16.40
   4   4 -19   91.96   13.15
   4   4 -19   80.54   13.56
  -4  -4  19   96.64   13.19
  -4   4  20   81.04   14.00
   4  -4 -20   83.63   13.51
   4  -4 -20   81.83   14.72
   4   4 -20   66.08   10.94
   4   4 -20   54.26   11.27
  -4  -4  20   84.58   11.60
  -4   4  21   48.38    9.79
   4  -4 -21   43.37    9.02
   4  -4 -21   32.18    9.15
   4   4 -21   32.31    6.88
   4   4 -21   29.09    7.22
  -4   4  22    0.00    4.04
   4  -4 -22   13.12    5.67
   4   4 -22    5.73    3.42
   4   4 -22   -0.00    3.37
  -4   4  23   33.52    8.80
   4  -4 -23   27.89    8.55
   4   4 -23   32.52    7.16
  -4   4  24   98.19   16.50
   4  -4 -24   81.46   16.58
  -4   4  25   78.28   14.26
   4  -4 -25   61.83   14.36
  -4   4  26   84.79   12.97
   4  -4 -26   -0.00    4.57
   4  -4 -27    2.37    4.76
   4  -4 -28   38.84   10.99
   4  -4 -29   25.14    8.76
  -4   4  30   23.97    7.99
   4  -4 -30   19.35    8.37
   4  -4 -31   12.35    7.42
   4  -4 -32   -0.00    4.82
   4  -4 -33    0.00    5.26
   4  -4 -34    4.20    6.14
   4  -4 -35    4.77    4.85
   4  -4 -36   12.42    7.06
   4  -4 -37   -0.00    5.31
   4  -4 -38   -0.00    4.85
  -4   5   1  111.60   17.83
  -4   5   1  132.45   18.23
   4  -5  -1  138.32   17.94
   4  -5  -1  102.60   18.02
   4   5  -1  110.52   15.76
  -4  -5   1   92.77   15.08
  -4   5   2  348.94   45.37
  -4   5   2  389.16   45.66
   4  -5  -2  413.66   45.51
   4  -5  -2  450.39   47.74
   4   5  -2  416.26   43.80
  -4  -5   2  334.59   42.91
  -4  -5   2  320.63   42.93
  -4  -5   2  338.31   42.57
  -4   5   3  195.45   28.92
  -4   5   3  189.54   28.46
   4  -5  -3  260.54   29.66
   4  -5  -3  194.10   29.36
   4   5  -3  225.86   27.21
   4   5  -3  228.26   27.90
  -4  -5   3  197.62   26.65
  -4  -5   3  238.13   27.28
  -4  -5   3  227.59   26.61
  -4   5   4   35.38    8.49
  -4   5   4   21.98    7.25
   4  -5  -4   36.77    8.14
   4  -5  -4   32.65    8.65
   4   5  -4   37.03    6.78
   4   5  -4   35.56    7.14
  -4  -5   4   41.50    6.84
  -4  -5   4   36.12    6.39
  -4  -5   4   30.61    5.89
  -4   5   5   48.22   10.04
  -4   5   5   48.78   10.02
   4  -5  -5   34.23    8.88
   4  -5  -5   50.72   10.84
   4   5  -5   49.11    8.12
   4   5  -5   50.87    8.66
  -4  -5   5   39.37    7.49
  -4  -5   5   56.59    7.97
  -4  -5   5   53.30    7.56
  -4   5   6   86.12   15.56
  -4   5   6   96.67   15.61
   4  -5  -6   83.50   14.84
   4  -5  -6   70.29   15.39
   4   5  -6   91.11   13.44
   4   5  -6  107.74   14.42
  -4  -5   6  104.32   13.54
  -4  -5   6  111.83   13.16
  -4  -5   6  109.77   12.78
  -4   5   7  295.34   35.91
  -4   5   7  319.19   35.93
   4  -5  -7  240.57   34.21
   4  -5  -7  262.64   35.91
   4   5  -7  260.04   32.57
   4   5  -7  260.92   33.12
  -4  -5   7  265.70   32.39
  -4  -5   7  258.04   31.42
  -4  -5   7  315.39   31.56
  -4   5   8   43.76   10.03
  -4   5   8   65.19   10.91
   4  -5  -8   42.22    9.43
   4  -5  -8   38.98   10.11
   4   5  -8   53.66    8.29
   4   5  -8   41.75    8.22
  -4  -5   8   52.53    7.94
  -4  -5   8   50.72    6.69
  -4  -5   8   58.89    6.74
  -4   5   9   36.32    8.42
  -4   5   9   41.04    8.49
   4  -5  -9   33.20    7.53
   4  -5  -9   40.85    9.14
   4   5  -9   27.95    5.76
   4   5  -9   35.64    6.45
  -4  -5   9   29.85    5.60
  -4   5  10   27.25    7.37
  -4   5  10   26.47    7.09
   4  -5 -10   22.24    6.62
   4   5 -10   35.31    5.97
   4   5 -10   31.29    6.12
  -4  -5  10   33.98    5.52
  -4   5  11  370.09   41.46
   4  -5 -11  318.92   39.80
   4  -5 -11  304.99   41.16
   4   5 -11  332.82   37.49
   4   5 -11  314.16   37.82
  -4  -5  11  301.55   36.86
  -4   5  12  343.15   46.15
   4  -5 -12  369.37   45.69
   4  -5 -12  428.86   48.31
   4   5 -12  396.39   43.37
   4   5 -12  344.36   43.56
  -4  -5  12  373.51   42.88
  -4   5  13   54.93   11.24
   4  -5 -13   64.63   11.00
   4  -5 -13   54.19   11.43
   4   5 -13   68.94    8.95
   4   5 -13   53.38    8.91
  -4  -5  13   43.46    7.80
  -4   5  14   34.67    8.09
   4  -5 -14   26.02    6.60
   4  -5 -14   22.61    7.49
   4   5 -14   23.51    5.00
   4   5 -14   26.50    5.69
  -4  -5  14   21.41    4.72
  -4   5  15   93.76   18.00
   4  -5 -15  180.74   20.36
   4  -5 -15  114.36   19.54
   4   5 -15  160.17   16.83
   4   5 -15  106.32   16.49
  -4  -5  15  109.53   15.76
  -4   5  16  164.70   22.91
   4  -5 -16  162.29   22.12
   4   5 -16  150.23   19.37
   4   5 -16  134.30   19.90
  -4  -5  16  157.05   19.39
   4  -5 -17  135.15   18.30
   4   5 -17  101.26   14.94
   4   5 -17  109.15   16.07
  -4  -5  17  117.22   15.34
  -4   5  18  189.40   25.11
   4   5 -18  158.84   21.19
   4   5 -18  150.95   21.93
  -4  -5  18  175.28   21.37
  -4   5  19   -0.00    3.14
   4  -5 -19    7.36    5.05
   4   5 -19    3.61    2.63
   4   5 -19    2.24    2.88
  -4  -5  19    0.07    2.58
  -4   5  20    9.32    4.96
   4  -5 -20    8.95    6.11
   4   5 -20    8.26    3.74
   4   5 -20    3.76    3.19
  -4   5  21   32.87    9.13
   4  -5 -21   26.40    9.10
   4   5 -21   33.82    7.09
  -4   5  22  163.46   24.66
  -4   5  23   21.65    7.57
   4  -5 -23   11.49    7.14
  -4   5  24    3.95    4.94
   4  -5 -24   13.49    6.71
   4  -5 -25    1.55    4.38
   4  -5 -26   22.05    8.37
   4  -5 -27   44.43   11.89
  -4   5  28   41.48   10.72
   4  -5 -28   24.69    9.15
  -4   5  29    6.32    5.80
   4  -5 -29   14.39    6.83
  -4   5  30    0.00    3.16
   4  -5 -30    2.83    5.26
  -4   5  31   25.65    8.86
   4  -5 -31   19.91    8.80
   4  -5 -32    3.00    4.67
   4  -5 -33   16.07    8.43
   4  -5 -34    0.13    4.49
   4  -5 -35   -0.00    5.71
   4  -5 -36   -0.00    5.74
   4  -5 -37   10.41    7.34
   4  -5 -38   11.30    7.70
  -4   6   1   67.02   13.08
  -4   6   1   42.95   11.25
   4  -6  -1   72.31   12.59
   4  -6  -1   63.94   13.47
   4   6  -1   74.55   11.81
  -4  -6   1   64.03   11.01
  -4  -6   1  110.61   13.51
  -4  -6   1   56.65   10.64
  -4   6   2   96.88   15.86
   4  -6  -2   88.48   14.91
   4  -6  -2   91.66   16.44
   4   6  -2   76.11   13.35
  -4  -6   2   89.91   13.52
  -4  -6   2   95.63   14.22
  -4  -6   2   94.45   13.53
  -4   6   3   68.08   14.48
  -4   6   3   81.40   14.95
   4  -6  -3   81.49   14.53
   4  -6  -3   67.95   15.01
   4   6  -3   87.39   13.38
  -4  -6   3   87.18   13.20
  -4  -6   3  104.79   14.11
  -4  -6   3  119.16   13.93
  -4   6   4  179.14   26.35
  -4   6   4  207.96   26.86
   4  -6  -4  211.73   26.34
   4  -6  -4  187.73   27.23
   4   6  -4  169.00   23.83
   4   6  -4  183.73   24.92
  -4  -6   4  164.05   23.48
  -4  -6   4  189.03   24.08
  -4  -6   4  203.90   23.89
  -4   6   5   90.05   16.27
  -4   6   5   82.09   15.55
   4  -6  -5   97.21   15.97
   4  -6  -5  103.32   17.45
   4   6  -5   99.71   14.43
   4   6  -5   81.51   14.48
  -4  -6   5  103.16   14.23
  -4  -6   5  110.29   14.50
  -4  -6   5  113.06   14.17
  -4   6   6   52.07   11.23
  -4   6   6   57.10   11.23
   4  -6  -6   42.50    9.85
   4  -6  -6   45.20   11.13
   4   6  -6   58.83    9.59
   4   6  -6   52.64    9.79
  -4  -6   6   53.92    9.03
  -4  -6   6   51.48    8.71
  -4  -6   6   61.86    8.82
  -4   6   7   -0.00    3.26
  -4   6   7    1.88    3.19
   4  -6  -7   -0.00    3.12
   4  -6  -7    0.00    3.21
   4   6  -7   -0.00    2.73
   4   6  -7    0.37    2.37
  -4  -6   7    0.83    2.05
  -4  -6   7    0.84    2.26
  -4  -6   7    0.88    1.92
  -4   6   8  286.89   44.16
  -4   6   8  362.73   45.06
   4  -6  -8  368.78   44.51
   4   6  -8  394.53   42.87
   4   6  -8  361.34   43.17
  -4  -6   8  338.24   41.92
  -4  -6   8  362.87   41.42
  -4  -6   8  369.68   41.47
  -4   6   9  415.00   54.42
   4  -6  -9  436.59   53.66
   4  -6  -9  446.85   55.68
   4   6  -9  435.16   51.68
   4   6  -9  434.56   52.30
  -4  -6   9  419.09   51.14
  -4  -6   9  458.73   50.38
  -4  -6   9  473.27   50.67
  -4   6  10    8.99    4.91
   4  -6 -10    0.00    3.25
   4  -6 -10    0.00    3.82
   4   6 -10    5.39    3.23
   4   6 -10   12.63    4.26
  -4  -6  10    3.48    2.42
  -4  -6  10    2.61    1.76
  -4  -6  10    8.35    2.31
  -4   6  11    5.66    4.45
   4  -6 -11    1.59    3.33
   4  -6 -11    1.18    4.02
   4   6 -11    3.44    2.77
   4   6 -11    3.13    2.81
  -4  -6  11    5.50    2.60
  -4  -6  11    1.28    1.36
  -4  -6  11    3.32    1.50
  -4   6  12   11.30    5.54
   4  -6 -12    4.97    3.90
   4  -6 -12    3.76    4.13
   4   6 -12    4.96    3.34
   4   6 -12    2.51    2.88
  -4  -6  12    1.39    2.22
  -4  -6  12    4.15    1.39
  -4  -6  12    5.20    1.49
  -4   6  13   91.10   18.87
   4  -6 -13  145.62   20.10
   4  -6 -13  141.84   21.64
   4   6 -13  140.92   17.80
   4   6 -13  122.23   18.06
  -4  -6  13  136.35   17.21
  -4   6  14   98.64   17.87
   4  -6 -14  135.11   20.49
   4   6 -14  110.59   15.64
   4   6 -14  106.10   16.29
  -4  -6  14  116.54   15.38
  -4   6  15  107.47   17.88
   4   6 -15   94.45   14.58
   4   6 -15  110.56   15.90
  -4  -6  15  110.74   14.76
  -4   6  16   42.86   10.58
   4   6 -16   43.83    8.33
   4   6 -16   35.96    8.56
  -4  -6  16   67.64    9.15
  -4   6  17    0.00    3.12
   4   6 -17    0.11    2.21
   4   6 -17    2.80    3.38
  -4  -6  17    3.95    2.71
  -4   6  18   90.04   15.43
   4  -6 -18   68.27   14.90
   4   6 -18   88.26   12.42
   4   6 -18   62.84   12.28
  -4   6  19   63.01   14.18
   4  -6 -19  123.48   18.45
   4   6 -19   79.86   12.46
   4   6 -19   80.53   13.60
  -4   6  20   44.80   10.71
   4  -6 -20   38.07   10.57
   4   6 -20   35.77    7.70
  -4   6  21   30.30    8.82
   4  -6 -21   26.02    9.00
   4  -6 -22    4.12    5.65
   4  -6 -23   14.52    7.95
   4  -6 -24   10.29    6.12
  -4   6  25   41.04   11.17
   4  -6 -25   41.60   11.53
  -4   6  26   41.49   10.73
   4  -6 -26   22.81    9.08
  -4   6  27    2.61    4.34
   4  -6 -27    2.51    4.50
  -4   6  28    2.09    4.97
   4  -6 -28   24.01    8.13
  -4   6  29   15.04    7.10
   4  -6 -29   22.48    8.89
  -4   6  30    5.42    5.05
   4  -6 -30    7.53    5.79
  -4   6  31   16.05    7.12
   4  -6 -31    0.00    5.24
   4  -6 -32   -0.00    4.81
   4  -6 -33    7.97    6.25
   4  -6 -34    1.48    4.78
   4  -6 -35    2.05    5.90
   4  -6 -36    5.01    6.48
   4  -6 -37    0.08    4.37
  -4   7   1  371.94   43.96
  -4   7   1  302.12   42.29
   4  -7  -1  313.04   43.62
   4   7  -1  339.98   41.10
   4   7  -1  327.59   42.03
  -4  -7   1  322.85   40.43
  -4   7   2   46.30   10.62
  -4   7   2   40.63   10.18
   4  -7  -2   68.11   12.87
   4   7  -2   38.57    8.55
   4   7  -2   32.72    8.57
  -4  -7   2   47.79    8.92
  -4  -7   2   46.64    9.42
  -4   7   3  163.16   21.59
  -4   7   3  124.33   19.78
   4  -7  -3  131.44   21.16
   4   7  -3  111.66   17.45
  -4  -7   3  123.12   17.54
  -4  -7   3  105.36   17.45
  -4   7   4   20.91    6.89
  -4   7   4    7.77    5.24
   4  -7  -4   15.44    6.79
   4   7  -4   15.58    5.23
  -4  -7   4   20.75    5.26
  -4  -7   4   12.51    4.61
  -4   7   5  205.63   28.68
  -4   7   5  228.99   28.97
   4  -7  -5  218.14   29.84
   4   7  -5  170.73   25.50
   4   7  -5  221.64   27.39
  -4  -7   5  201.07   25.59
  -4  -7   5  174.34   25.34
  -4   7   6  206.76   30.99
   4  -7  -6  285.40   33.99
   4   7  -6  212.77   28.83
   4   7  -6  221.67   29.83
  -4  -7   6  218.03   28.44
  -4  -7   6  233.93   28.83
  -4   7   7  420.70   61.56
   4  -7  -7  517.60   63.96
   4   7  -7  511.77   60.18
   4   7  -7  448.12   60.42
  -4  -7   7  574.66   60.13
  -4  -7   7  570.65   60.04
  -4   7   8    3.31    4.44
   4  -7  -8   -0.00    4.16
   4   7  -8    0.00    2.58
   4   7  -8    0.00    2.70
  -4  -7   8    1.39    2.43
  -4  -7   8    1.30    2.19
  -4   7   9   15.83    6.57
   4  -7  -9   18.69    7.05
   4   7  -9    7.63    3.69
   4   7  -9    9.84    4.65
  -4  -7   9    9.44    3.61
  -4  -7   9   10.34    3.70
  -4   7  10   12.36    5.64
   4  -7 -10   11.18    6.04
   4   7 -10   15.44    4.80
   4   7 -10    5.97    3.53
  -4  -7  10   12.67    4.06
  -4  -7  10    8.39    3.10
  -4   7  11  176.47   26.31
   4  -7 -11  158.65   26.56
   4   7 -11  200.96   24.17
   4   7 -11  169.23   24.24
  -4  -7  11  172.33   22.91
  -4  -7  11  179.94   22.09
  -4   7  12   24.13    8.07
   4  -7 -12   21.55    8.16
   4   7 -12   26.95    6.45
   4   7 -12   18.80    6.04
  -4  -7  12   20.01    5.28
  -4  -7  12   31.72    5.28
  -4   7  13   55.52   12.11
   4   7 -13   56.38   10.04
   4   7 -13   49.86   10.24
  -4  -7  13   55.27    9.30
  -4  -7  13   53.55    8.04
  -4   7  14   10.52    5.20
   4   7 -14    7.35    3.79
   4   7 -14    6.98    4.19
  -4  -7  14    6.38    3.32
  -4  -7  14    4.95    2.32
  -4   7  15   65.55   14.09
   4   7 -15   65.26   11.72
   4   7 -15   69.26   12.70
  -4  -7  15   88.95   12.21
  -4  -7  15   74.28    9.69
  -4   7  16    0.00    3.58
   4   7 -16    1.37    2.78
   4   7 -16    1.61    3.11
  -4  -7  16    0.94    2.35
  -4  -7  16    2.07    1.56
  -4   7  17   33.18    9.62
   4  -7 -17   35.18   10.02
   4   7 -17   31.88    7.11
   4   7 -17   28.97    8.02
  -4  -7  17   28.58    4.45
   4  -7 -18   10.74    6.65
   4   7 -18    4.96    3.50
  -4  -7  18    1.96    1.24
   4  -7 -19    1.38    4.69
   4   7 -19   -0.00    2.70
  -4  -7  19    0.00    0.88
   4  -7 -20    4.25    4.87
   4  -7 -21   86.47   17.58
  -4   7  22   41.63   11.21
   4  -7 -22   57.63   13.53
  -4   7  23   61.78   14.30
   4  -7 -23   90.28   17.32
  -4   7  24    7.13    6.17
   4  -7 -24    4.87    4.72
  -4   7  25   10.66    6.24
   4  -7 -25    5.61    5.15
  -4   7  26    5.41    5.53
   4  -7 -26   -0.00    5.66
  -4   7  27   19.92    7.87
   4  -7 -27   29.95    9.96
  -4   7  28   11.14    6.64
   4  -7 -28    7.30    7.19
  -4   7  29    8.74    5.86
   4  -7 -29    6.83    6.53
  -4   7  30    0.00    3.64
   4  -7 -30    9.35    6.73
  -4   7  31   17.22    7.70
   4  -7 -31   13.91    7.29
  -4   7  32    4.56    5.14
   4  -7 -32    7.20    6.55
   4  -7 -33   26.93   10.99
   4  -7 -34   10.35    6.99
   4  -7 -35   -0.00    5.72
   4  -7 -36    0.78    4.20
  -4   8   1   14.70    6.93
  -4   8   1   22.13    7.37
   4  -8  -1   14.28    7.07
   4   8  -1   25.49    6.61
   4   8  -1   10.63    5.23
  -4  -8   1   16.65    5.40
  -4   8   2   36.10    9.61
   4  -8  -2   34.21   10.20
   4   8  -2   47.36    9.42
   4   8  -2   31.93    8.73
  -4  -8   2   35.51    8.18
  -4   8   3  217.75   28.27
   4  -8  -3  168.96   27.35
   4   8  -3  175.59   24.63
  -4  -8   3  161.79   23.73
  -4  -8   3  176.12   24.94
  -4   8   4   35.61    9.52
   4  -8  -4   17.69    8.01
   4   8  -4   30.11    7.66
  -4  -8   4   36.52    7.84
  -4  -8   4   29.81    7.59
  -4   8   5   59.00   13.80
   4  -8  -5   68.38   15.24
   4   8  -5   70.63   12.97
  -4  -8   5   96.76   13.49
  -4  -8   5   79.64   13.41
  -4   8   6   47.70   11.39
   4   8  -6   37.39    8.86
  -4  -8   6   51.64    9.20
  -4  -8   6   38.63    8.83
  -4   8   7    0.00    4.06
   4  -8  -7    0.10    4.71
   4   8  -7    4.05    3.68
   4   8  -7   -0.00    3.52
  -4  -8   7    0.00    2.62
  -4  -8   7   -0.00    2.70
  -4   8   8   23.76    8.31
   4  -8  -8   26.07    9.00
   4   8  -8   11.62    5.80
   4   8  -8   48.53    9.52
  -4  -8   8   42.34    7.83
  -4  -8   8   40.64    7.72
  -4   8   9  513.26   59.46
   4  -8  -9  505.74   60.57
   4   8  -9  389.83   54.94
   4   8  -9  457.57   56.78
  -4  -8   9  503.65   55.38
  -4  -8   9  466.12   55.05
  -4   8  10    6.05    5.14
   4  -8 -10    0.00    4.46
   4   8 -10    8.58    4.20
   4   8 -10    7.37    4.43
  -4  -8  10    1.96    2.79
  -4  -8  10    5.23    3.47
  -4   8  11   63.54   12.31
   4  -8 -11   39.34   11.26
   4   8 -11   39.96    8.38
   4   8 -11   23.21    7.42
  -4  -8  11   44.01    7.97
  -4  -8  11   23.66    6.24
   4   8 -12    0.62    3.33
   4   8 -12    3.13    3.66
  -4  -8  12    0.67    2.62
  -4  -8  12    1.26    2.10
   4   8 -13  129.42   20.38
   4   8 -13  123.23   20.94
  -4  -8  13  182.27   20.96
   4   8 -14   17.14    5.67
  -4  -8  14    9.68    4.29
   4  -8 -15   52.31   13.78
   4   8 -15   61.44   11.29
   4  -8 -16    1.06    3.92
   4   8 -16    0.60    3.10
   4  -8 -17    0.87    4.83
   4   8 -17    7.76    4.26
  -4   8  18    4.57    4.60
   4  -8 -18    7.79    6.42
   4   8 -18    8.97    4.62
  -4   8  19   78.77   16.04
   4  -8 -19   82.14   17.63
  -4   8  20    4.80    5.34
   4  -8 -20    0.50    5.20
  -4   8  21   96.49   17.96
   4  -8 -21   83.71   18.28
  -4   8  22   11.16    6.48
   4  -8 -22    3.81    6.22
  -4   8  23   30.12    9.36
   4  -8 -23    6.58    6.47
  -4   8  24    2.63    5.11
   4  -8 -24    0.00    4.99
  -4   8  25   32.30   10.15
   4  -8 -25   26.87   11.14
  -4   8  26    0.00    4.45
   4  -8 -26   -0.00    4.41
  -4   8  27    3.66    4.91
   4  -8 -27    0.00    4.49
  -4   8  28    2.86    5.20
   4  -8 -28   -0.00    5.61
  -4   8  29   38.33   12.02
   4  -8 -29   50.70   13.43
  -4   8  30   -0.00    4.17
   4  -8 -30    5.24    6.20
  -4   8  31   20.41    8.68
   4  -8 -31   20.25    8.89
  -4   8  32   -0.00    4.33
   4  -8 -32   -0.00    5.62
  -4   8  33    4.12    5.92
   4  -8 -33    2.21    4.90
   4  -8 -34   -0.00    5.16
   4  -8 -35   10.84    8.49
   4  -9  -1  222.58   35.60
   4   9  -1  243.86   33.08
   4   9  -1  255.08   34.74
  -4  -9   1  251.91   32.55
   4  -9  -2    5.73    6.09
   4   9  -2    4.11    3.60
   4   9  -2   -0.00    3.67
  -4  -9   2   -0.00    3.24
   4  -9  -3    0.00    5.24
   4   9  -3   31.42    7.82
   4   9  -3   39.48    9.41
  -4  -9   3   28.83    7.17
   4  -9  -4    4.39    5.95
   4   9  -4    0.00    3.61
   4   9  -4    1.29    3.54
  -4  -9   4    2.19    3.23
  -4  -9   4    2.45    3.67
   4  -9  -5  113.79   21.79
   4   9  -5  114.72   19.26
   4   9  -5  166.19   22.26
  -4  -9   5  137.19   19.15
  -4  -9   5  110.36   19.10
   4  -9  -6    4.06    5.14
   4   9  -6    1.78    3.79
  -4  -9   6   -0.00    3.06
  -4  -9   6    0.00    3.74
   4  -9  -7  301.40   46.98
   4   9  -7  335.87   44.37
  -4  -9   7  407.87   44.58
   4  -9  -8    1.08    4.65
   4   9  -8    1.06    3.47
  -4  -9   8   -0.00    3.32
   4  -9  -9   25.19    9.44
   4   9  -9   19.36    6.83
  -4  -9   9   24.32    6.41
   4   9 -10    3.91    4.23
  -4  -9  10    5.12    3.39
  -4   9  11  244.85   34.12
   4   9 -11  204.84   30.61
  -4  -9  11  249.80   30.52
  -4   9  12    2.68    4.76
   4   9 -12    0.75    3.40
  -4  -9  12    1.75    3.10
  -4   9  13    8.02    6.34
   4  -9 -13   10.90    7.48
   4   9 -13   15.64    6.02
  -4   9  14    9.16    6.01
   4  -9 -14   26.89    9.25
   4   9 -14   26.04    7.05
  -4   9  15   58.77   13.47
   4   9 -15   53.74   11.30
  -4   9  16   -0.00    4.08
   4  -9 -16   -0.00    4.06
   4   9 -16    1.00    3.69
  -4   9  17  162.49   24.54
   4  -9 -17  133.28   24.31
   4   9 -17  123.60   20.28
  -4   9  18    3.25    4.98
   4  -9 -18    0.83    5.04
  -4   9  19   -0.00    4.12
   4  -9 -19    3.47    6.23
  -4   9  20    0.00    4.50
   4  -9 -20   -0.00    4.47
  -4   9  21   51.30   11.93
   4  -9 -21    2.14    6.18
  -4   9  22   -0.00    4.06
   4  -9 -22    2.10    5.09
  -4   9  23   49.48   13.10
   4  -9 -23   45.91   13.12
  -4   9  24   -0.00    4.68
   4  -9 -24    2.89    5.48
  -4   9  25   13.07    7.23
   4  -9 -25   12.00    8.23
  -4   9  26    5.23    5.31
   4  -9 -26    0.55    4.38
  -4   9  27   22.80    9.43
   4  -9 -27   26.29   10.87
  -4   9  28   -0.00    5.12
   4  -9 -28   -0.00    5.55
  -4   9  29    8.54    6.45
   4  -9 -29    6.15    6.34
  -4   9  30    6.61    6.28
   4  -9 -30    9.64    7.60
  -4   9  31   17.87    8.34
   4  -9 -31   -0.00    6.46
  -4   9  32    7.33    6.04
   4  -9 -32    0.00    6.17
  -4   9  33   16.89    8.85
   4  -9 -33   15.82    9.25
   4  -9 -34    0.00    5.94
   4  -9 -35    2.39    6.25
  -4  10   1    4.34    5.38
   4 -10  -1    0.00    5.44
   4  10  -1   -0.00    3.21
  -4  10   2    2.04    4.35
   4 -10  -2    0.08    3.98
   4  10  -2    0.00    3.71
  -4  10   3   39.73   11.21
   4 -10  -3   58.98   13.89
   4  10  -3   36.99    9.80
  -4  10   4    7.62    5.49
   4 -10  -4    0.00    4.97
   4  10  -4    3.86    4.57
  -4  10   5   10.22    6.56
   4 -10  -5   28.04    9.87
   4  10  -5    6.64    4.46
  -4  10   6    3.53    4.65
   4 -10  -6    0.00    3.55
   4  10  -6    7.22    4.62
  -4  10   7    2.09    4.32
   4 -10  -7   30.63    9.96
   4  10  -7   17.76    6.72
  -4  10   8   11.03    6.34
   4  10  -8    5.40    4.95
  -4 -10   8   11.54    4.99
  -4  10   9   14.84    6.98
   4  10  -9   14.72    6.08
  -4 -10   9   18.25    6.02
  -4  10  10    3.23    5.76
   4  10 -10    6.01    4.51
  -4 -10  10    0.00    2.58
  -4  10  11   16.13    7.60
   4  10 -11   25.85    7.89
  -4 -10  11   25.65    7.00
  -4  10  12    1.82    4.84
   4 -10 -12    2.17    5.14
   4  10 -12    3.41    4.01
  -4  10  13   32.71   10.27
   4 -10 -13   21.72    9.43
   4  10 -13   26.54    7.96
  -4  10  14    1.73    5.60
   4 -10 -14    0.50    5.22
   4  10 -14    0.02    3.47
  -4  10  15  104.85   19.68
   4 -10 -15  110.35   21.06
   4  10 -15   94.17   17.17
  -4  10  16   15.99    7.42
   4 -10 -16   25.80    9.66
   4  10 -16    9.89    5.62
  -4  10  17    0.74    4.68
   4 -10 -17    2.87    5.03
  -4  10  18   -0.00    4.49
   4 -10 -18    1.39    5.82
  -4  10  19    4.18    6.35
   4 -10 -19   53.91   13.43
  -4  10  20    1.51    5.42
   4 -10 -20   10.24    7.53
  -4  10  21   32.05   10.43
   4 -10 -21   12.50    8.09
  -4  10  22    0.76    4.47
   4 -10 -22   -0.00    4.85
  -4  10  23   14.12    7.65
   4 -10 -23   15.78    8.54
  -4  10  24    2.50    4.96
   4 -10 -24    4.41    6.18
  -4  10  25   16.08    8.25
   4 -10 -25   40.57   12.86
  -4  10  26   -0.00    4.57
   4 -10 -26    0.30    5.36
  -4  10  27   -0.00    5.94
   4 -10 -27   -0.00    5.15
  -4  10  28    1.52    4.38
   4 -10 -28   -0.00    5.32
  -4  10  29   31.74   10.53
   4 -10 -29    5.32    7.23
  -4  10  30    2.04    4.84
   4 -10 -30    0.48    6.57
  -4  10  31    5.30    6.23
   4 -10 -31    0.00    5.92
  -4  10  32   -0.00    4.71
   4 -10 -32    1.03    6.40
  -4  10  33   14.32    7.45
   4 -10 -33   11.67    8.07
  -4  10  34    0.00    6.08
   4 -10 -34   -0.00    5.85
  -4  11   1   71.42   16.27
   4 -11  -1   97.88   19.85
  -4  11   2    1.92    4.51
   4 -11  -2   -0.00    3.77
  -4  11   3    5.59    6.27
   4 -11  -3    6.64    6.09
   4  11  -3    4.06    5.62
  -4  11   4   21.68    9.30
   4 -11  -4   10.99    7.32
   4  11  -4   18.28    7.61
  -4  11   5   11.46    7.71
   4 -11  -5   14.94    8.19
   4  11  -5   16.28    6.93
  -4  11   6    3.31    5.13
   4  11  -6   24.53    7.85
  -4  11   7   64.44   14.95
   4  11  -7   67.17   13.75
  -4  11   8    0.26    4.72
   4  11  -8    0.00    4.00
  -4  11   9   -0.00    4.95
   4  11  -9   -0.00    4.22
  -4  11  10   -0.00    4.29
   4 -11 -10    3.29    5.61
   4  11 -10    2.53    4.40
  -4  11  11  111.90   20.88
   4 -11 -11   90.86   20.49
   4  11 -11  121.93   19.51
  -4  11  12    0.00    5.23
   4 -11 -12   -0.00    3.46
   4  11 -12    0.28    3.83
  -4  11  13   60.12   14.02
   4 -11 -13   45.42   14.05
   4  11 -13   42.76   11.01
  -4  11  14   11.29    6.84
   4 -11 -14   12.03    8.32
   4  11 -14   21.37    7.40
  -4  11  15   33.45   10.40
   4 -11 -15   34.18   11.91
  -4  11  16    0.00    4.35
   4 -11 -16    0.00    5.15
  -4  11  17   56.96   14.46
   4 -11 -17   68.92   16.99
  -4  11  18    7.65    5.85
   4 -11 -18   -0.00    5.69
  -4  11  19    1.53    4.91
   4 -11 -19    0.00    4.61
  -4  11  20    3.21    5.79
   4 -11 -20    1.82    5.16
  -4  11  21    3.49    6.65
   4 -11 -21   37.09   11.66
  -4  11  22    5.05    5.63
   4 -11 -22   -0.00    5.78
  -4  11  23    8.59    7.06
   4 -11 -23    6.42    6.97
  -4  11  24   -0.00    5.26
   4 -11 -24   -0.00    4.51
  -4  11  25    4.49    6.22
   4 -11 -25    4.26    6.91
  -4  11  26   -0.00    5.13
   4 -11 -26   -0.00    6.35
  -4  11  27   24.74   10.06
   4 -11 -27    6.51    7.73
  -4  11  28    0.00    5.21
   4 -11 -28   -0.00    5.91
  -4  11  29    5.35    6.80
   4 -11 -29    1.62    6.27
  -4  11  30    4.58    6.57
   4 -11 -30   17.22    9.43
  -4  11  31   15.21    8.94
   4 -11 -31    8.86    8.62
  -4  11  32    2.25    5.54
   4 -11 -32    0.00    5.77
  -4  11  33    0.00    5.33
  -4  11  34    1.36    5.38
  -4  12   1    0.98    5.07
   4 -12  -1    1.57    5.02
   4  12  -1    0.71    3.84
  -4  12   2    1.68    5.93
   4 -12  -2    2.58    6.06
   4  12  -2    5.27    5.14
  -4  12   3   94.92   19.37
   4  12  -3   85.49   16.96
  -4  12   4   21.30    9.40
  -4  12   5   36.01   11.36
  -4  12   6    3.52    5.04
  -4  12   7   -0.00    6.02
  -4  12   8    1.03    5.29
   4 -12  -8    9.56    7.91
  -4  12   9  102.38   20.11
   4 -12  -9   91.85   20.65
  -4  12  10    3.93    5.89
   4 -12 -10    4.04    6.00
  -4  12  11    5.29    6.00
   4 -12 -11    0.00    5.64
  -4  12  12    5.22    6.20
   4 -12 -12    3.60    6.08
  -4  12  13   21.80    9.53
   4 -12 -13   43.91   13.14
  -4  12  14   12.49    7.15
   4 -12 -14   32.16   11.60
  -4  12  15   29.63   10.30
   4 -12 -15   15.06    8.56
  -4  12  16    4.43    6.57
   4 -12 -16   -0.00    4.39
  -4  12  17    2.16    5.52
   4 -12 -17    0.00    4.88
  -4  12  18    0.74    5.75
   4 -12 -18   -0.00    5.47
  -4  12  19   29.83   10.83
   4 -12 -19   32.14   12.05
   4 -12 -20    5.64    7.26
  -4  12  21    0.00    5.07
   4 -12 -21   -0.00    6.67
  -4  12  22    0.00    4.75
   4 -12 -22    6.52    6.51
  -4  12  23    0.97    4.85
   4 -12 -23    7.52    6.56
  -4  12  24   -0.00    5.61
   4 -12 -24   11.11    8.19
  -4  12  25   18.11    8.54
   4 -12 -25    5.18    7.43
  -4  12  26   -0.00    5.05
   4 -12 -26    4.59    7.22
  -4  12  27    2.05    4.97
   4 -12 -27    0.00    4.86
  -4  12  28    0.00    5.75
   4 -12 -28   13.08    9.29
  -4  12  29    1.56    5.79
   4 -12 -29    9.96    7.25
  -4  12  30   -0.00    5.39
   4 -12 -30   -0.00    4.81
  -4  12  31   14.73    8.06
   4 -12 -31   19.15    9.80
  -4  12  32   -0.00    5.27
  -4  12  33    3.00    6.09
  -4  13   1   53.68   15.06
   4  13  -1   74.02   15.39
  -4  13   2   12.29    7.62
   4  13  -2    4.65    5.75
  -4  13   3   17.78    9.20
   4  13  -3   16.99    8.12
  -4  13   4    0.28    5.20
   4  13  -4   -0.00    3.67
  -4  13   5   75.45   16.38
   4 -13  -5   50.55   15.86
   4  13  -5   58.53   13.71
  -4  13   6   19.34    8.88
   4 -13  -6    6.11    7.33
   4  13  -6   11.73    6.36
  -4  13   7   25.81    9.69
   4 -13  -7   23.75   11.24
   4  13  -7   30.34   10.04
  -4  13   8   -0.00    5.69
   4 -13  -8    0.00    6.13
   4  13  -8   -0.00    3.92
  -4  13   9    5.33    6.23
   4 -13  -9    1.11    4.97
   4  13  -9   -0.00    4.60
  -4  13  10   -0.00    5.21
   4 -13 -10   -0.00    5.61
   4  13 -10    0.00    4.44
  -4  13  11   37.51   13.12
   4 -13 -11   37.82   13.32
   4  13 -11   71.37   14.03
  -4  13  12    5.09    6.59
   4 -13 -12   16.97    9.01
   4  13 -12   11.88    6.44
  -4  13  13    5.79    7.31
   4 -13 -13    7.56    7.54
  -4  13  14   -0.00    4.39
   4 -13 -14    4.42    5.78
  -4  13  15    4.56    5.22
   4 -13 -15    1.13    5.47
  -4  13  16    3.96    6.25
   4 -13 -16    1.90    5.96
  -4  13  17   15.72    8.50
   4 -13 -17   32.12   11.48
  -4  13  18    5.82    7.44
   4 -13 -18    8.99    7.00
  -4  13  19    6.28    7.33
   4 -13 -19    2.91    5.89
  -4  13  20   -0.00    3.90
   4 -13 -20    0.00    4.96
  -4  13  21   11.83    8.20
   4 -13 -21   12.56    7.80
  -4  13  22   -0.00    5.38
   4 -13 -22    9.42    7.73
  -4  13  23    9.97    7.48
   4 -13 -23   14.65    9.23
  -4  13  24    0.56    5.59
   4 -13 -24    3.88    7.04
  -4  13  25    3.05    6.11
   4 -13 -25    0.00    5.47
  -4  13  26   -0.00    5.20
   4 -13 -26   -0.00    5.81
  -4  13  27   10.95    8.35
   4 -13 -27    8.34    7.34
  -4  13  28    5.13    6.44
   4 -13 -28    2.00    6.35
  -4  13  29    3.57    5.33
   4 -13 -29   -0.00    5.60
  -4  13  30   -0.00    6.16
   4 -13 -30    2.23    6.50
  -4  14   1    1.36    4.79
   4  14  -1    0.00    4.05
  -4  14   2    1.01    6.35
   4  14  -2    2.12    5.13
  -4  14   3   32.20   11.51
   4  14  -3   26.79    9.56
  -4  14   4   20.84    9.99
   4  14  -4   23.86    9.23
  -4  14   5   13.85    7.79
   4 -14  -5   14.24    8.49
   4  14  -5    7.84    6.00
  -4  14   6    0.61    5.37
   4 -14  -6    2.34    6.26
   4  14  -6   -0.00    5.00
  -4  14   7    0.00    5.71
   4 -14  -7    7.31    7.36
   4  14  -7    2.83    4.72
  -4  14   8   26.98   10.83
   4 -14  -8   12.37    8.85
  -4  14   9   20.02   10.20
   4 -14  -9   31.53   12.32
   4  14  -9   43.15   11.31
  -4  14  10    0.00    5.52
   4 -14 -10    0.00    6.32
   4  14 -10    2.82    5.72
  -4  14  11    1.31    5.18
   4 -14 -11    2.69    6.18
  -4  14  12    8.79    7.23
   4 -14 -12    3.31    6.19
  -4  14  13    5.80    6.64
   4 -14 -13    3.83    6.51
  -4  14  14   10.34    6.93
   4 -14 -14    9.68    7.94
  -4  14  15    2.43    5.09
   4 -14 -15    4.56    7.51
  -4  14  16    8.88    6.98
   4 -14 -16    0.00    5.93
  -4  14  17   -0.00    5.94
   4 -14 -17    0.22    5.10
  -4  14  18   -0.00    5.57
   4 -14 -18   10.13    7.87
  -4  14  19   17.95    9.58
   4 -14 -19    9.76    8.56
  -4  14  20   -0.00    6.07
   4 -14 -20    0.00    5.36
  -4  14  21   19.40    8.95
   4 -14 -21    5.17    8.24
  -4  14  22    3.21    5.99
   4 -14 -22   -0.00    7.35
  -4  14  23   11.09    7.74
   4 -14 -23   -0.00    5.69
  -4  14  24    1.84    5.90
   4 -14 -24    0.19    5.63
  -4  14  25   -0.00    6.49
   4 -14 -25   -0.00    5.64
  -4  14  26    0.51    5.10
   4 -14 -26    3.07    6.30
  -4  14  27    0.88    5.14
   4 -14 -27   -0.00    6.63
   4 -14 -28    2.39    6.27
  -4  15   1    6.30    8.07
   4  15  -1    7.56    6.46
  -4  15   2    1.26    5.41
   4  15  -2   18.03    7.78
  -4  15   3    3.78    6.24
   4  15  -3    2.06    4.88
  -4  15   4    1.92    6.53
   4  15  -4   -0.00    4.79
  -4  15   5   10.51    7.47
   4  15  -5    7.43    6.32
  -4  15   6   15.36    9.39
   4  15  -6    6.92    6.11
  -4  15   7    9.56    7.61
   4  15  -7    2.22    4.55
  -4  15   8    0.00    5.87
   4  15  -8    0.00    4.82
  -4  15   9    3.27    5.81
   4  15  -9   -0.00    4.17
  -4  15  10   -0.00    5.82
  -4  15  11    4.76    6.15
  -4  15  12    0.59    4.93
  -4  15  13    0.98    5.08
  -4  15  14    0.00    5.78
  -4  15  15    6.07    6.19
   4 -15 -15    3.68    6.55
  -4  15  16    8.57    8.39
   4 -15 -16   13.10    9.11
  -4  15  17   29.60   11.15
   4 -15 -17   19.50   10.98
  -4  15  18   -0.00    6.46
   4 -15 -18    2.68    6.21
  -4  15  19    1.49    5.61
   4 -15 -19    0.00    5.71
  -4  15  20   -0.00    5.85
   4 -15 -20    4.96    6.51
  -4  15  21    7.33    7.26
   4 -15 -21    7.70    6.85
  -4  15  22    3.65    6.20
   4 -15 -22    2.23    6.32
  -4  15  23    0.00    5.76
   4 -15 -23   -0.00    7.35
   4 -15 -24   -0.00    5.97
   4 -15 -25    0.00    6.16
   4 -15 -26    7.17    7.30
   4 -15 -27   -0.00    6.70
  -4  16   1    8.65    7.68
   4  16  -1    4.61    6.05
  -4  16   2    0.68    6.10
   4  16  -2    0.52    4.86
  -4  16   3   -0.00    6.99
   4  16  -3    0.00    5.55
  -4  16   4    1.11    6.20
   4  16  -4   -0.00    5.52
  -4  16   5    0.00    6.21
   4  16  -5    5.30    5.78
  -4  16   6    3.33    5.72
   4  16  -6    4.89    6.33
  -4  16   7    4.10    6.28
   4  16  -7   12.01    7.15
  -4  16   8    1.72    5.99
  -4  16   9    3.09    5.97
  -4  16  10    0.00    5.03
  -4  16  11   -0.00    4.32
  -4  16  12    0.33    5.35
  -4  16  13    6.56    7.64
  -4  16  14    1.79    6.02
  -4  16  15   -0.00    6.71
  -4  16  16    0.18    5.31
  -4  16  17   -0.00    5.61
  -4  17   1   13.29    9.21
   4  17  -1    0.37    6.18
  -4  17   2    6.87    7.11
   4  17  -2   23.60   10.38
  -4  17   3    4.89    6.29
   4  17  -3    2.83    5.67
  -4  17   4    0.00    6.37
   4  17  -4   -0.00    4.08
  -4  17   5    0.00    6.81
   4  17  -5    1.81    4.80
  -4  17   6    5.19    6.30
  -4  17   7    2.77    6.94
  -4  17   8    0.40    5.76
  -4  17   9    1.55    5.01
  -4  17  10    2.00    4.10
   4  18  -1    0.00    5.26
   4  18  -2   -0.00    5.53
   4  18  -3    2.76    6.12
   4  18  -4    3.34    5.76
   4  19  -1   -0.00    6.51
   4  19  -2   -0.00    5.18
  -3   0   1    0.11    1.97
  -3   0   1    0.53    1.89
   3   0  -1    3.92    2.32
   3   0  -1    0.39    2.05
  -3   0   2    0.30    1.80
  -3   0   2    0.18    1.74
   3   0  -2    0.66    1.75
   3   0  -2    0.16    2.11
  -3   0   3 5466.18  609.68
  -3   0   3 5335.47  609.45
   3   0  -3 5940.12  610.03
   3   0  -3 5791.22  610.15
  -3   0   4   -0.00    1.59
  -3   0   4    0.19    0.97
   3   0  -4   -0.00    1.47
   3   0  -4   -0.00    1.46
  -3   0   5   87.27    9.59
   3   0  -5   74.29    9.32
   3   0  -5   67.05    9.26
  -3   0   6    0.00    1.40
   3   0  -6    0.24    1.16
   3   0  -6   -0.00    1.27
  -3   0   7  349.01   42.17
   3   0  -7  356.90   42.12
   3   0  -7  449.16   42.56
  -3   0   8    0.86    1.30
   3   0  -8   -0.00    1.11
   3   0  -8   -0.00    1.36
  -3   0   9  821.57   97.34
   3   0  -9  893.95   97.50
   3   0  -9  980.03   98.25
  -3   0  10    2.04    1.64
   3   0 -10   -0.00    1.37
   3   0 -10    0.32    1.54
  -3   0  11 1088.89  122.56
  -3   0  11 1148.86  123.88
   3   0 -11 1115.19  123.25
  -3   0  12    0.31    1.91
  -3   0  12    0.51    1.88
  -3   0  13  669.95   68.92
  -3   0  13  554.92   68.58
  -3   0  14    1.89    2.20
  -3   0  14    1.15    2.03
  -3   0  15  143.18   18.22
  -3   0  15  134.86   18.12
  -3   0  16    0.07    2.21
  -3   0  16   -0.00    1.98
  -3   0  17  209.79   25.89
  -3   0  17  197.78   25.71
  -3   0  18    0.45    2.33
  -3   0  18    0.27    2.15
   3   0 -18   -0.00    2.66
  -3   0  19   49.57    9.14
  -3   0  19   49.13    9.16
   3   0 -19   54.81    9.91
  -3   0  20   -0.00    2.11
  -3   0  20   -0.00    1.96
   3   0 -20    0.04    2.77
  -3   0  21    3.21    2.92
  -3   0  21    0.00    2.76
   3   0 -21    0.77    3.04
  -3   0  22    0.00    2.28
  -3   0  22   -0.00    2.66
   3   0 -22    0.77    3.08
  -3   0  23  316.66   40.87
  -3   0  23  381.94   41.73
   3   0 -23  287.48   41.20
  -3   0  24   -0.00    2.34
  -3   0  24   -0.00    3.01
  -3   0  25   95.29   15.12
  -3   0  25   78.96   14.36
  -3   0  26   -0.00    2.53
  -3   0  27   72.14   13.45
  -3   0  28    1.60    3.43
  -3   0  29   80.18   14.94
   3   0 -36    5.99    5.61
   3   0 -37   -0.00    4.09
   3   0 -38   -0.00    4.86
   3   0 -39    7.62    6.65
   3   0 -40    0.44    3.69
  -3   1   1  980.98  111.44
  -3   1   1  931.76  111.26
   3  -1  -1 1004.78  111.39
   3  -1  -1 1065.38  111.97
   3   1  -1 1044.68  110.73
   3   1  -1 1054.53  110.97
  -3  -1   1  895.49  110.58
  -3  -1   1  911.87  110.73
  -3  -1   1 1165.87  110.85
  -3   1   2  587.83   68.91
  -3   1   2  568.48   68.67
   3  -1  -2  604.10   68.92
   3  -1  -2  624.67   69.29
   3   1  -2  659.39   68.15
   3   1  -2  672.36   68.37
  -3  -1   2  661.67   68.30
  -3  -1   2  562.35   67.68
  -3  -1   2  601.48   67.74
  -3   1   3   15.15    3.55
  -3   1   3    3.14    2.59
   3  -1  -3    8.43    3.00
   3  -1  -3    9.79    3.40
   3   1  -3   11.32    2.27
   3   1  -3    8.36    2.16
  -3  -1   3   11.29    2.43
  -3  -1   3   10.32    1.48
  -3  -1   3    8.79    1.47
  -3   1   4    7.66    3.00
  -3   1   4    2.56    2.07
   3  -1  -4    8.14    2.57
   3  -1  -4    4.17    2.64
   3   1  -4    5.87    1.54
   3   1  -4    4.03    1.25
   3   1  -4    4.06    1.34
  -3  -1   4    4.61    1.43
  -3   1   5 2026.32  218.66
  -3   1   5 2037.18  218.38
   3  -1  -5 2023.48  218.55
   3  -1  -5 2004.55  218.80
   3   1  -5 1958.17  216.91
  -3   1   6    0.72    1.78
  -3   1   6    1.66    1.80
   3  -1  -6    3.48    2.00
   3  -1  -6    0.00    1.97
  -3   1   7  179.59   23.70
  -3   1   7  217.71   23.69
   3  -1  -7  192.03   23.64
   3  -1  -7  219.19   24.31
  -3   1   8  107.65   11.37
  -3   1   8   79.66   10.38
   3  -1  -8   97.18   11.01
   3  -1  -8   91.83   11.30
  -3  -1   8   70.42    9.07
  -3   1   9  882.27   93.51
   3  -1  -9  876.34   93.36
   3  -1  -9  861.16   93.83
  -3  -1   9  808.73   91.82
  -3  -1   9  833.85   91.88
  -3   1  10   48.93    7.37
   3  -1 -10   42.53    7.08
   3  -1 -10   65.45    8.44
  -3  -1  10   41.66    6.04
  -3  -1  10   45.94    6.18
  -3   1  11  419.52   52.36
   3  -1 -11  501.13   52.79
   3  -1 -11  569.17   53.90
  -3  -1  11  398.50   51.22
  -3  -1  11  499.65   51.61
  -3   1  12    5.03    2.73
   3  -1 -12    7.54    3.15
   3  -1 -12    7.68    3.50
  -3  -1  12    4.18    2.02
  -3  -1  12    4.27    2.06
  -3   1  13   10.28    3.55
   3  -1 -13   13.10    3.73
   3  -1 -13    9.11    3.75
  -3  -1  13   12.87    3.26
  -3  -1  13   10.20    3.06
  -3   1  14   11.86    4.03
   3  -1 -14   16.74    4.26
   3  -1 -14   19.17    5.16
   3   1 -14   16.56    4.02
  -3  -1  14   11.70    3.56
  -3  -1  14   18.06    3.96
  -3   1  15  383.94   48.09
  -3   1  15  390.99   48.71
   3  -1 -15  439.80   48.69
   3  -1 -15  408.02   48.92
   3   1 -15  402.00   47.82
  -3  -1  15  377.73   47.27
  -3  -1  15  486.66   47.94
  -3   1  16   11.78    3.97
  -3   1  16    6.93    3.28
   3  -1 -16    0.00    2.36
   3   1 -16    7.49    3.30
  -3  -1  16    9.94    3.22
  -3  -1  16    1.42    2.27
  -3   1  17  204.25   27.74
  -3   1  17  238.52   28.43
   3  -1 -17  188.54   27.99
   3   1 -17  215.20   27.60
  -3  -1  17  220.81   27.34
  -3  -1  17  252.80   27.64
  -3   1  18    1.86    2.41
  -3   1  18    2.03    2.56
   3  -1 -18    0.00    2.58
   3   1 -18    2.75    2.79
  -3  -1  18   -0.00    2.08
  -3  -1  18    1.73    2.35
  -3   1  19   47.47    9.46
  -3   1  19   61.13   10.14
   3  -1 -19   41.12    9.40
   3   1 -19   52.04    9.53
  -3  -1  19   59.44    9.49
  -3  -1  19   46.63    8.69
  -3   1  20   63.00   11.57
  -3   1  20   68.67   11.81
   3  -1 -20   89.13   13.44
   3   1 -20   60.14   11.35
  -3  -1  20   86.44   12.24
  -3  -1  20   58.59   10.88
  -3   1  21  162.93   22.12
  -3   1  21  158.18   21.98
   3  -1 -21  151.84   22.77
   3   1 -21  169.73   22.46
  -3  -1  21  145.61   21.22
  -3  -1  21  150.86   21.11
  -3   1  22    0.81    3.06
  -3   1  22    2.70    3.02
   3  -1 -22    0.00    3.27
   3   1 -22    4.70    3.83
  -3  -1  22    1.24    2.86
  -3  -1  22    3.12    2.65
  -3   1  23   15.69    5.38
  -3   1  23   16.59    5.43
   3  -1 -23   26.12    7.02
   3   1 -23    3.13    4.03
  -3  -1  23   17.27    5.38
  -3  -1  23    8.78    4.05
  -3   1  24   -0.00    2.80
  -3   1  24   -0.00    3.31
   3  -1 -24    1.06    3.59
  -3  -1  24   -0.00    2.25
  -3  -1  24    0.17    2.68
  -3   1  25   72.85   12.60
  -3   1  25   53.44   11.41
   3  -1 -25   64.78   12.56
  -3  -1  25   51.34   10.98
  -3   1  26   19.88    6.29
  -3   1  26   12.28    5.38
   3  -1 -26   12.50    5.90
  -3  -1  26   18.50    6.16
  -3   1  27   88.28   14.91
   3  -1 -27   65.65   13.83
  -3  -1  27   72.32   13.64
  -3   1  28    3.20    4.01
   3  -1 -28   -0.00    2.95
  -3  -1  28    3.07    3.48
  -3   1  29    1.84    3.88
   3  -1 -29    0.90    4.59
  -3   1  30   26.83    8.09
   3  -1 -30   29.99    9.14
   3  -1 -31   29.37    9.29
   3  -1 -32   -0.00    4.65
   3  -1 -33   20.28    8.26
   3  -1 -34    1.43    3.22
   3  -1 -35   13.61    7.00
   3  -1 -36    3.97    4.35
   3  -1 -37   27.08    9.76
   3  -1 -38    4.84    5.04
   3  -1 -39    6.85    6.17
   3  -1 -40    3.54    5.17
  -3   2   1  211.51   24.47
  -3   2   1  195.17   24.13
   3  -2  -1  179.86   23.78
   3  -2  -1  182.40   24.28
   3   2  -1  163.70   22.64
   3   2  -1  204.95   23.11
   3   2  -1  200.79   23.25
   3   2  -1  195.52   23.07
  -3  -2   1  193.51   22.84
  -3  -2   1  206.40   22.86
  -3   2   2   88.18   11.98
  -3   2   2   82.72   11.71
   3  -2  -2   69.42   11.25
   3  -2  -2   77.93   11.93
   3   2  -2   84.71   10.44
   3   2  -2   76.58   10.33
   3   2  -2   83.56   10.59
   3   2  -2   82.19   10.45
  -3  -2   2   78.29   10.04
  -3  -2   2   77.08    9.99
  -3   2   3 1464.93  152.09
  -3   2   3 1259.36  151.45
   3  -2  -3 1351.04  151.60
   3  -2  -3 1280.91  151.88
   3   2  -3 1193.87  149.92
   3   2  -3 1761.66  151.20
   3   2  -3 1315.28  150.17
   3   2  -3 1594.09  150.62
  -3  -2   3 1395.60  149.58
  -3  -2   3 1320.87  149.47
  -3   2   4    4.29    2.88
  -3   2   4    1.53    2.52
   3  -2  -4    1.84    2.04
   3  -2  -4    4.58    3.19
   3   2  -4    0.26    1.18
   3   2  -4    1.36    1.26
   3   2  -4    1.93    1.37
   3   2  -4    3.07    1.28
  -3   2   5    0.91    2.45
  -3   2   5   -0.00    2.29
   3  -2  -5    1.25    2.11
   3  -2  -5    0.45    2.01
   3   2  -5    0.48    0.83
   3   2  -5    0.94    0.93
   3   2  -5    0.00    0.90
   3   2  -5    0.00    0.79
  -3  -2   5    0.00    0.85
  -3   2   6    3.52    2.70
  -3   2   6    7.25    3.12
   3  -2  -6    4.51    2.65
   3  -2  -6    6.29    3.23
  -3  -2   6    5.32    1.15
  -3   2   7  404.74   46.34
  -3   2   7  393.79   46.04
   3  -2  -7  379.88   45.88
   3  -2  -7  426.09   46.88
  -3   2   8  958.45   85.36
  -3   2   8  816.35   84.57
   3  -2  -8  758.18   84.18
   3  -2  -8  623.61   84.26
  -3  -2   8  732.80   81.78
  -3   2   9  423.56   59.32
  -3   2   9  549.22   59.91
   3  -2  -9  596.71   60.13
   3  -2  -9  445.58   59.86
   3   2  -9  578.84   57.64
   3   2  -9  548.98   57.49
  -3  -2   9  483.42   57.44
  -3   2  10    4.78    2.90
  -3   2  10    5.21    2.81
   3  -2 -10    3.88    2.42
   3  -2 -10   -0.00    2.66
   3   2 -10    5.24    1.60
   3   2 -10    4.51    1.66
  -3  -2  10    8.65    1.90
  -3   2  11   23.10    5.80
  -3   2  11   32.64    6.22
   3  -2 -11   27.17    5.96
   3  -2 -11   31.04    6.84
   3   2 -11   30.81    4.75
   3   2 -11   39.69    5.03
  -3  -2  11   31.21    4.86
  -3   2  12   12.41    4.37
   3  -2 -12   26.29    5.18
   3  -2 -12   15.29    5.04
   3   2 -12   15.49    3.34
   3   2 -12    9.33    2.86
  -3  -2  12   17.14    3.35
  -3   2  13  408.14   54.07
   3  -2 -13  442.53   54.19
   3  -2 -13  440.57   55.02
   3   2 -13  512.77   53.22
  -3  -2  13  498.65   52.96
  -3   2  14   19.73    5.02
   3  -2 -14    8.48    3.80
   3  -2 -14   18.75    5.54
   3   2 -14   12.74    3.46
   3   2 -14   17.99    4.11
  -3  -2  14   16.73    3.77
  -3   2  15   34.42    6.93
   3  -2 -15   29.14    6.42
   3  -2 -15   35.55    7.59
   3   2 -15   21.65    5.27
   3   2 -15   28.71    5.80
  -3  -2  15   39.59    6.13
  -3   2  16   12.69    4.55
   3  -2 -16   20.78    5.16
   3  -2 -16   10.58    4.82
   3   2 -16   12.52    3.87
   3   2 -16   16.02    4.33
  -3  -2  16   19.30    4.32
  -3   2  17  121.17   19.43
   3  -2 -17  149.16   19.90
   3  -2 -17  147.26   20.79
   3   2 -17  162.09   19.33
   3   2 -17  144.23   19.14
  -3  -2  17  135.44   18.48
  -3   2  18    7.23    3.99
   3  -2 -18   15.14    4.73
   3  -2 -18    5.70    4.32
   3   2 -18   11.85    3.98
   3   2 -18   11.09    4.03
  -3  -2  18   11.08    3.83
  -3   2  19   50.92   10.20
  -3   2  19   52.51   10.29
   3  -2 -19   44.37    9.51
   3  -2 -19   54.59   11.07
   3   2 -19   56.97    9.74
   3   2 -19   60.52   10.12
  -3  -2  19   62.63    9.68
  -3  -2  19   51.56    9.12
  -3   2  20    0.01    2.25
  -3   2  20    4.16    3.78
   3  -2 -20    4.22    3.67
   3   2 -20    5.92    3.35
   3   2 -20    1.78    2.86
  -3  -2  20    0.00    2.13
  -3  -2  20    3.36    2.89
  -3   2  21    2.40    3.40
  -3   2  21    0.00    2.81
   3   2 -21    2.82    2.99
   3   2 -21    1.85    2.56
  -3  -2  21   -0.00    2.55
  -3  -2  21    3.22    3.00
  -3   2  22    1.02    3.01
  -3   2  22    1.60    3.27
   3   2 -22    1.82    2.77
   3   2 -22    1.23    3.14
  -3  -2  22    0.81    3.02
  -3  -2  22    2.34    3.35
  -3   2  23  156.09   22.00
  -3   2  23  160.69   22.00
   3  -2 -23  135.89   21.83
   3   2 -23  149.76   21.57
  -3  -2  23  150.86   20.76
  -3  -2  23  123.03   19.74
  -3   2  24   49.84   10.53
  -3   2  24   34.75    9.43
   3  -2 -24   62.16   12.31
  -3  -2  24   43.05    9.43
  -3  -2  24   60.10   10.31
  -3   2  25   66.69   12.62
   3  -2 -25   41.93   11.45
  -3  -2  25   68.46   12.05
  -3   2  26    5.05    4.62
   3  -2 -26    4.80    4.67
  -3  -2  26    1.19    3.42
  -3   2  27   71.76   13.03
   3  -2 -27   62.57   13.19
  -3  -2  27   45.72   10.84
  -3   2  28    2.99    3.63
   3  -2 -28    5.57    4.95
  -3   2  29   93.97   18.11
   3  -2 -29  126.75   20.30
   3  -2 -30    5.42    4.99
   3  -2 -31   -0.00    5.09
   3  -2 -32    1.08    4.49
   3  -2 -33   22.23    8.58
   3  -2 -34    5.28    5.23
   3  -2 -35   24.67    9.47
   3  -2 -36    1.88    4.08
   3  -2 -37   12.90    7.57
   3  -2 -38   -0.00    4.27
   3  -2 -39   12.27    7.25
  -3   3   1  541.77   57.73
  -3   3   1  561.45   57.83
   3  -3  -1  521.26   57.19
   3  -3  -1  480.11   57.62
   3   3  -1  440.86   55.47
  -3  -3   1  421.12   55.40
  -3  -3   1  549.50   56.12
  -3  -3   1  496.49   55.60
  -3   3   2  275.47   32.48
  -3   3   2  288.63   32.57
   3  -3  -2  294.75   32.40
   3   3  -2  239.92   30.44
   3   3  -2  242.14   30.78
  -3  -3   2  247.17   30.48
  -3  -3   2  277.23   30.68
  -3  -3   2  265.09   30.37
  -3   3   3   40.19    8.11
  -3   3   3   40.43    8.09
   3  -3  -3   49.73    8.28
   3  -3  -3   50.07    8.91
   3   3  -3   41.71    6.74
   3   3  -3   54.51    7.41
  -3  -3   3   42.07    6.65
  -3  -3   3   43.83    6.57
  -3  -3   3   52.58    6.72
  -3   3   4   55.82   10.88
  -3   3   4   82.24   11.77
   3  -3  -4   69.74   11.18
   3  -3  -4   69.81   11.73
   3   3  -4   71.92    9.60
   3   3  -4   78.39   10.00
  -3  -3   4   64.34    9.43
  -3  -3   4   81.13    9.32
  -3  -3   4   79.88    9.19
  -3   3   5  468.35   60.75
   3  -3  -5  831.04   62.84
   3  -3  -5  491.00   61.36
   3   3  -5  544.85   58.98
   3   3  -5  556.09   59.24
  -3  -3   5  519.31   58.83
  -3  -3   5  489.28   57.86
  -3  -3   5  545.95   57.93
  -3   3   6  605.99   69.87
  -3   3   6  560.91   69.48
   3  -3  -6  616.28   69.53
   3  -3  -6  604.39   70.38
   3   3  -6  577.47   67.42
   3   3  -6  617.27   67.64
  -3  -3   6  656.37   67.53
  -3   3   7  180.18   21.61
  -3   3   7  194.82   21.73
   3  -3  -7  202.68   21.56
   3  -3  -7  197.66   22.51
   3   3  -7  191.07   19.09
   3   3  -7  205.95   19.36
  -3  -3   7  103.92   18.25
  -3   3   8   23.66    5.56
  -3   3   8   25.18    5.75
   3  -3  -8    2.79    3.28
   3  -3  -8   26.01    6.53
   3   3  -8   30.65    3.98
   3   3  -8   24.46    3.76
  -3  -3   8   24.90    3.56
  -3   3   9  169.06   21.71
   3  -3  -9  137.19   20.72
   3  -3  -9  156.80   21.96
   3   3  -9  155.05   19.11
   3   3  -9  164.51   19.31
  -3  -3   9  185.43   19.28
  -3   3  10  450.93   56.59
  -3   3  10  466.12   56.65
   3  -3 -10  553.09   57.10
   3  -3 -10  488.52   57.62
   3   3 -10  492.97   54.40
   3   3 -10  509.72   54.65
  -3  -3  10  461.78   54.26
  -3   3  11  555.88   64.68
  -3   3  11  595.02   64.85
   3  -3 -11  494.17   63.96
   3  -3 -11  573.21   65.60
   3   3 -11  600.85   62.35
   3   3 -11  538.40   62.44
  -3  -3  11  547.53   62.21
  -3   3  12    0.00    2.71
  -3   3  12    0.42    2.48
   3  -3 -12    0.00    2.69
   3  -3 -12    1.47    3.83
   3   3 -12    0.00    1.63
   3   3 -12    0.03    1.59
  -3  -3  12    1.04    1.98
  -3   3  13   12.80    5.07
  -3   3  13   14.82    4.90
   3  -3 -13   22.72    5.45
   3  -3 -13   10.83    5.08
   3   3 -13   18.02    3.82
   3   3 -13   15.24    3.86
  -3  -3  13   18.97    3.95
  -3   3  14    3.92    3.48
  -3   3  14    0.00    3.02
   3  -3 -14   -0.00    2.43
   3  -3 -14    2.54    3.29
   3   3 -14    3.34    2.28
   3   3 -14    1.67    2.15
  -3  -3  14    2.01    2.00
  -3   3  15  224.47   28.05
   3  -3 -15  211.28   27.47
   3  -3 -15  178.12   27.73
   3   3 -15  203.61   25.72
   3   3 -15  237.36   26.51
  -3   3  16   60.47   10.61
   3  -3 -16   53.45    9.96
   3  -3 -16   56.21   10.89
   3   3 -16   47.57    8.41
   3   3 -16   52.95    9.07
  -3  -3  16   57.21    8.80
  -3   3  17   56.54   11.53
   3  -3 -17   60.79   11.34
   3  -3 -17   62.20   12.51
   3   3 -17   74.02   10.83
   3   3 -17  102.97   12.29
  -3  -3  17   60.01   10.16
  -3   3  18    6.83    3.76
   3  -3 -18    7.79    3.79
   3  -3 -18    4.49    3.82
   3   3 -18    2.78    2.39
   3   3 -18    0.53    2.27
  -3  -3  18    3.23    2.75
  -3   3  19   16.94    5.76
   3  -3 -19   15.71    5.32
   3  -3 -19   15.89    6.59
   3   3 -19   17.09    4.79
   3   3 -19   10.90    4.51
  -3  -3  19   16.52    4.65
  -3   3  20   48.83    9.75
   3  -3 -20   43.04    9.00
   3   3 -20   37.93    7.89
   3   3 -20   36.81    8.38
  -3  -3  20   39.12    7.87
  -3   3  21   75.20   14.94
  -3   3  21   97.56   16.25
   3  -3 -21  103.36   15.86
   3   3 -21  103.74   15.00
   3   3 -21   85.57   14.94
  -3  -3  21  107.16   14.82
  -3   3  22   59.08   12.85
  -3   3  22   76.90   13.82
   3  -3 -22   92.10   14.24
   3  -3 -22   80.23   14.74
   3   3 -22   66.93   12.25
   3   3 -22   82.22   13.67
  -3  -3  22   71.36   12.09
  -3   3  23    4.69    3.95
   3  -3 -23   11.48    6.01
   3   3 -23    7.59    4.05
  -3  -3  23    5.35    3.59
  -3   3  24    9.52    5.38
   3  -3 -24    7.12    5.30
   3   3 -24   16.35    5.52
  -3   3  25  182.97   26.01
   3  -3 -25  146.19   25.61
   3   3 -25  191.38   25.27
  -3   3  26   71.36   14.00
   3  -3 -26   90.20   16.06
   3   3 -26   57.15   12.38
  -3   3  27  135.99   20.47
   3  -3 -27   96.42   19.08
   3   3 -27  109.09   18.33
   3  -3 -28    4.93    6.03
   3  -3 -29    9.94    6.26
   3  -3 -30   46.69   12.44
  -3   3  31   73.80   14.49
   3  -3 -31   51.86   13.44
  -3   3  32   11.13    6.33
   3  -3 -32   -0.00    4.31
   3  -3 -33    0.11    4.45
   3  -3 -34    4.74    5.48
   3  -3 -35    7.81    5.33
   3  -3 -36    0.52    5.19
   3  -3 -37    3.14    4.51
   3  -3 -38   -0.00    5.38
   3  -3 -39    8.75    6.38
  -3   4   1   99.60   17.56
  -3   4   1  130.23   18.41
   3  -4  -1  194.23   19.68
   3  -4  -1  135.15   19.14
   3   4  -1  113.00   16.60
  -3  -4   1  125.21   16.77
  -3  -4   1  123.59   17.05
  -3  -4   1  140.21   16.99
  -3   4   2  167.41   21.76
  -3   4   2  130.65   20.88
   3  -4  -2  163.69   21.35
   3  -4  -2  165.66   22.28
   3   4  -2  158.95   19.92
  -3  -4   2  167.70   19.96
  -3  -4   2  147.76   19.85
  -3  -4   2  159.76   19.76
  -3   4   3  433.33   44.05
  -3   4   3  322.44   42.66
   3  -4  -3  407.05   43.26
   3  -4  -3  352.24   43.48
   3   4  -3  372.08   41.22
   3   4  -3  344.55   41.49
  -3  -4   3  323.77   40.80
  -3  -4   3  337.48   40.95
  -3  -4   3  353.77   40.92
  -3   4   4   43.13    9.01
  -3   4   4   49.10    9.16
   3  -4  -4   66.12    9.84
   3  -4  -4   41.73    9.19
   3   4  -4   39.42    7.25
   3   4  -4   53.19    8.15
  -3  -4   4   42.26    7.24
  -3  -4   4   56.96    7.65
  -3  -4   4   50.52    7.31
  -3   4   5   45.97    9.08
  -3   4   5   54.15    9.48
   3  -4  -5   52.71    9.04
   3  -4  -5   56.56   10.18
   3   4  -5   52.67    7.65
   3   4  -5   44.76    7.54
  -3  -4   5   40.22    7.06
  -3  -4   5   49.74    7.19
  -3  -4   5   45.74    6.87
  -3   4   6   82.43   13.53
  -3   4   6   99.50   14.01
   3  -4  -6   77.66   12.88
   3  -4  -6   84.07   13.88
   3   4  -6   90.95   11.73
   3   4  -6   69.31   11.43
  -3  -4   6   90.57   11.55
  -3  -4   6   86.82   11.00
  -3  -4   6   91.98   11.00
  -3   4   7  235.84   34.17
  -3   4   7  297.06   34.95
   3  -4  -7  274.99   34.18
   3   4  -7  290.11   32.56
   3   4  -7  261.48   32.58
  -3  -4   7  271.42   32.17
  -3  -4   7  294.35   31.52
  -3   4   8  193.40   26.11
  -3   4   8  213.05   26.27
   3  -4  -8  155.89   24.79
   3  -4  -8  213.94   27.15
   3   4  -8  184.97   23.67
   3   4  -8  216.90   24.30
  -3  -4   8  196.88   23.50
  -3  -4   8  205.67   22.49
  -3   4   9  128.73   20.46
  -3   4   9  165.63   21.20
   3  -4  -9  152.93   20.53
   3  -4  -9  181.58   22.44
   3   4  -9  160.49   18.81
   3   4  -9  153.71   18.97
  -3  -4   9  148.83   18.43
  -3  -4   9  146.06   16.96
  -3   4  10   53.05    9.24
  -3   4  10   56.16    9.31
   3  -4 -10   56.60    9.14
   3  -4 -10   53.23    9.86
   3   4 -10   62.67    7.45
   3   4 -10   37.87    6.85
  -3  -4  10   22.36    5.76
  -3   4  11  109.09   16.37
  -3   4  11  110.48   16.42
   3  -4 -11  104.57   16.02
   3  -4 -11   81.81   16.12
   3   4 -11  119.05   14.44
   3   4 -11   97.08   14.32
  -3  -4  11  129.32   14.46
  -3   4  12  290.15   37.25
  -3   4  12  283.19   37.09
   3  -4 -12  297.57   36.92
   3  -4 -12  331.66   38.83
   3   4 -12  314.28   35.10
   3   4 -12  281.55   35.18
  -3  -4  12  297.62   34.80
  -3   4  13  277.95   38.91
  -3   4  13  291.48   38.96
   3  -4 -13  352.85   39.59
   3  -4 -13  332.77   40.67
   3   4 -13  309.71   36.99
   3   4 -13  345.63   37.84
  -3  -4  13  312.14   36.95
  -3   4  14   23.36    6.81
   3  -4 -14   17.01    5.58
   3  -4 -14   15.23    6.43
   3   4 -14   18.32    4.49
   3   4 -14   24.31    5.34
  -3  -4  14   27.57    5.35
  -3   4  15  207.34   25.42
   3  -4 -15  197.37   24.67
   3   4 -15  161.77   22.10
   3   4 -15  168.82   22.81
  -3  -4  15  180.21   22.49
  -3   4  16   30.70    8.08
   3  -4 -16   37.93    8.44
   3  -4 -16   47.31   10.06
   3   4 -16   40.65    7.24
   3   4 -16   36.59    7.55
  -3  -4  16   38.29    7.11
  -3   4  17   50.83   11.95
   3  -4 -17  100.36   13.96
   3  -4 -17   74.48   13.86
   3   4 -17   76.26   11.50
   3   4 -17   76.52   12.18
  -3  -4  17   77.96   11.53
  -3   4  18   94.33   15.36
   3  -4 -18  104.29   15.37
   3  -4 -18   64.52   14.55
   3   4 -18   95.89   13.63
   3   4 -18   83.14   13.83
  -3  -4  18   94.55   13.44
  -3   4  19   22.72    6.82
   3  -4 -19   18.40    6.29
   3   4 -19   15.09    5.16
   3   4 -19   24.67    6.45
  -3  -4  19   30.07    6.10
  -3   4  20   25.22    7.00
   3  -4 -20   20.71    6.22
   3   4 -20   11.08    4.17
   3   4 -20    8.29    4.83
  -3  -4  20   15.88    4.85
  -3   4  21   -0.00    2.85
   3  -4 -21    1.85    3.08
[truncated: 815,077 more chars]
