# Supplementary material for: LED-pump-X-ray-multiprobe crystallography for sub-second timescales
Source: Commun Chem. 2022 Aug 26;5:102. doi: 10.1038/s42004-022-00716-1 (PMC9814726; doi:10.1038/s42004-022-00716-1)
Supplement: Supplementary file 10 — Supplementary Data 1 [file 42004_2022_716_MOESM10_ESM.zip › CIFs/4s_265K/265K_4s_t2_excit.cif]

 data_global

# SUBMISSION DETAILS
 
_publ_contact_author_name       'Hatcher, Lauren'
_publ_contact_author_address
;
School of Chemistry
Cardiff University
Main Building
Park Place 
Cardiff
CF10 3AT
United Kingdom
;
_publ_contact_author_email       'HatcherL1@cardiff.ac.uk'
_publ_requested_category          FM
_publ_section_comment
; 
?
;
_publ_section_references
;
Diamond General Data Aquisition (GDA) software: http://www.opengda.org/

XIA2: Winter, G. (2010) J. Appl. Cryst. 43, 186-190.
POINTLESS: Evans, P. (2006) Acta Cryst. D62, 72-82.
AIMLESS: Evans, P. R. and Murshudov, G. N. (2013) Acta Cryst. D69, 1204-1214.
DIALS: Winter, G., et al. Acta Cryst. (2018) D74, 85-97.
CCP4: Winn, M. D. et al. (2011) Acta Cryst. D67, 235-242.
   
SHELXL: Sheldrick G. M. (2015). Acta Cryst. C71, 3-8.
SHELXT:	Sheldrick, G. M. (2015). Acta Cryst. A71, 3-8.
 
OLEX2: Dolomanov, O.V.; Bourhis, L.J.; Gildea, R.J.; Howard, J.A.K.; Puschmann,
 H., OLEX2: A complete structure solution, refinement and analysis program 
 (2009). J. Appl. Cryst., 42, 339-341.

MERCURY: Macrae, C. F., Bruno, I. J., Chisholm, J. A., Edgington,
P. R., McCabe, P., Pidcock, E., Rodriguez-Monge, L., Taylor, R.,
van de Streek, J. & Wood, P. A. (2008). J. Appl. Cryst. 41, 466-470.
;

####
 
data_265K_4s_t2_excit
 
_audit_creation_method            'SHELXL-2018/3'
_shelx_SHELXL_version_number      '2018/3'
_chemical_name_systematic         
;
Nitro-(N,N,N',N'-tetrabutyldiethylenetriamine)palladium(II)
tetraphenylborate, tetrahydrofuran solvate
;
_chemical_name_common             ?
_chemical_melting_point           ?
_chemical_formula_moiety          
;
C20 H45 N4 O2 Pd, C24 H20 B, C4 H8 O
;
_chemical_formula_sum            'C48 H73 B N4 O3 Pd' 
_chemical_formula_weight          871.31

loop_
 _atom_type_symbol
 _atom_type_description
 _atom_type_scat_dispersion_real
 _atom_type_scat_dispersion_imag
 _atom_type_scat_source
 'C'  'C'   0.0010   0.0010
 'International Tables Vol C Tables 4.2.6.8 and 6.1.1.4'
 'H'  'H'   0.0000   0.0000
 'International Tables Vol C Tables 4.2.6.8 and 6.1.1.4'
 'B'  'B'   0.0000   0.0000
 'International Tables Vol C Tables 4.2.6.8 and 6.1.1.4'
 'N'  'N'   0.0030   0.0020
 'International Tables Vol C Tables 4.2.6.8 and 6.1.1.4'
 'O'  'O'   0.0050   0.0030
 'International Tables Vol C Tables 4.2.6.8 and 6.1.1.4'
 'Pd'  'Pd'  -2.5040   0.6150
 'International Tables Vol C Tables 4.2.6.8 and 6.1.1.4'
 
_space_group_crystal_system       monoclinic
_space_group_IT_number            14
_space_group_name_H-M_alt         'P 21/n'
_space_group_name_Hall            '-P 2yn'
 
_shelx_space_group_comment
;
The symmetry employed for this shelxl refinement is uniquely defined
by the following loop, which should always be used as a source of
symmetry information in preference to the above space-group names.
They are only intended as comments.
;
 
loop_
 _space_group_symop_operation_xyz
 'x, y, z'
 '-x+1/2, y+1/2, -z+1/2'
 '-x, -y, -z'
 'x-1/2, -y-1/2, z-1/2'
 
_cell_length_a                    11.6659(3)
_cell_length_b                    13.5715(4)
_cell_length_c                    30.1925(9)
_cell_angle_alpha                 90
_cell_angle_beta                  93.459(3)
_cell_angle_gamma                 90
_cell_volume                      4771.5(3)
_cell_formula_units_Z             4
_cell_measurement_temperature     265(2)
_cell_measurement_reflns_used     10161
_cell_measurement_theta_max       20.5041327745
_cell_measurement_theta_min       1.2287614989
 
_exptl_crystal_description        Plate
_exptl_crystal_colour             Yellow
_exptl_crystal_density_meas       ?
_exptl_crystal_density_method     ?
_exptl_crystal_density_diffrn     1.213          
_exptl_crystal_F_000              1856
_exptl_transmission_factor_min    ?
_exptl_transmission_factor_max    ?
_exptl_crystal_size_max           0.100
_exptl_crystal_size_mid           0.100
_exptl_crystal_size_min           0.050
_exptl_absorpt_coefficient_mu     0.202
_shelx_estimated_absorpt_T_min    0.980
_shelx_estimated_absorpt_T_max    0.990
_exptl_absorpt_correction_T_min   0.996262465108
_exptl_absorpt_correction_T_max   1.0
_exptl_absorpt_correction_type    empirical
_exptl_absorpt_process_details    
;
CCP4 7.0.048: AIMLESS, version 0.5.32 : 29/03/17
Scaling & analysis of unmerged intensities, absorption correction using spherical harmonics
;
_exptl_absorpt_special_details    ?
_diffrn_ambient_temperature       265(2)
_diffrn_radiation_wavelength      0.534
_diffrn_measurement_device_type   'Photon counting pixel array'
_diffrn_radiation_type            Synchrotron
_diffrn_measurement_method        'shutterless scans'
_diffrn_radiation_source          'Diamond Light Source Beamline I19-2'
_diffrn_radiation_monochromator   'Silicon 111'
_diffrn_detector_area_resol_mean  ?
_diffrn_reflns_number             32727
_diffrn_reflns_av_unetI/netI      0.1056
_diffrn_reflns_av_R_equivalents   0.0907
_diffrn_reflns_limit_h_min        -14
_diffrn_reflns_limit_h_max        14
_diffrn_reflns_limit_k_min        -15
_diffrn_reflns_limit_k_max        16
_diffrn_reflns_limit_l_min        -37
_diffrn_reflns_limit_l_max        37
_diffrn_reflns_theta_min          1.236
_diffrn_reflns_theta_max          19.495
_diffrn_reflns_theta_full         18.687
_diffrn_measured_fraction_theta_max   0.996
_diffrn_measured_fraction_theta_full  0.995
_diffrn_reflns_Laue_measured_fraction_max    0.996
_diffrn_reflns_Laue_measured_fraction_full   0.995
_diffrn_reflns_point_group_measured_fraction_max   0.996
_diffrn_reflns_point_group_measured_fraction_full  0.995
_reflns_number_total              9723
_reflns_number_gt                 5273
_reflns_threshold_expression      'I > 2\s(I)'
_reflns_Friedel_coverage          0.000
_reflns_Friedel_fraction_max      .
_reflns_Friedel_fraction_full     .
 
_reflns_special_details
;
 Reflections were merged by SHELXL according to the crystal
 class for the calculation of statistics and refinement.
 
 _reflns_Friedel_fraction is defined as the number of unique
 Friedel pairs measured divided by the number that would be
 possible theoretically, ignoring centric projections and
 systematic absences.
;
 
_computing_data_collection        'Diamond GDA (http://www.opengda.org/)'
_computing_cell_refinement        'DIALS (Winter, 2018)'
_computing_data_reduction         'XIA2 (Winter 2010)'
_computing_structure_solution     'SHELXT (Sheldrick, 2015)'
_computing_structure_refinement   'SHELXL (Sheldrick, 2015)'
_computing_molecular_graphics     'OLEX2 (Dolomanov et al., 2009)'
_computing_publication_material   'MERCURY (Macrae et al., 2008)'
_refine_special_details           ?
_refine_ls_structure_factor_coef  Fsqd
_refine_ls_matrix_type            full
_refine_ls_weighting_scheme       calc
_refine_ls_weighting_details
'w=1/[\s^2^(Fo^2^)+(0.0500P)^2^] where P=(Fo^2^+2Fc^2^)/3'
_atom_sites_solution_primary      ?
_atom_sites_solution_secondary    ?
_atom_sites_solution_hydrogens    geom
_refine_ls_hydrogen_treatment     constr
_refine_ls_extinction_method      none
_refine_ls_extinction_coef        .
_refine_ls_number_reflns          9723
_refine_ls_number_parameters      526
_refine_ls_number_restraints      490
_refine_ls_R_factor_all           0.1033
_refine_ls_R_factor_gt            0.0559
_refine_ls_wR_factor_ref          0.1402
_refine_ls_wR_factor_gt           0.1211
_refine_ls_goodness_of_fit_ref    0.899
_refine_ls_restrained_S_all       0.898
_refine_ls_shift/su_max           0.001
_refine_ls_shift/su_mean          0.000
 
loop_
 _atom_site_label
 _atom_site_type_symbol
 _atom_site_fract_x
 _atom_site_fract_y
 _atom_site_fract_z
 _atom_site_U_iso_or_equiv
 _atom_site_adp_type
 _atom_site_occupancy
 _atom_site_site_symmetry_order  
 _atom_site_calc_flag
 _atom_site_refinement_flags_posn
 _atom_site_refinement_flags_adp
 _atom_site_refinement_flags_occupancy
 _atom_site_disorder_assembly
 _atom_site_disorder_group
Pd1 Pd 0.33993(2) 0.77511(2) 0.34661(2) 0.04981(13) Uani 1 1 d . . . . .
N2 N 0.3466(2) 0.9275(2) 0.33775(10) 0.0577(8) Uani 1 1 d . . . . .
N3 N 0.4550(2) 0.7981(2) 0.39829(9) 0.0492(7) Uani 1 1 d . . . . .
H3 H 0.532199 0.787439 0.388088 0.059 Uiso 1 1 calc R U . . .
N4 N 0.3306(2) 0.6322(2) 0.37133(10) 0.0520(7) Uani 1 1 d . . . . .
C1 C 0.4426(3) 0.9638(3) 0.36995(13) 0.0668(10) Uani 1 1 d . . . . .
H1A H 0.515663 0.958387 0.356407 0.080 Uiso 1 1 calc R U . . .
H1B H 0.430157 1.032583 0.376994 0.080 Uiso 1 1 calc R U . . .
C2 C 0.4452(3) 0.9031(3) 0.41179(12) 0.0623(10) Uani 1 1 d . . . . .
H2A H 0.510349 0.921732 0.431501 0.075 Uiso 1 1 calc R U . . .
H2B H 0.375481 0.913278 0.427126 0.075 Uiso 1 1 calc R U . . .
C3 C 0.4336(3) 0.7231(3) 0.43279(12) 0.0543(9) Uani 1 1 d . . . . .
H3A H 0.363897 0.738620 0.447317 0.065 Uiso 1 1 calc R U . . .
H3B H 0.497149 0.721229 0.455017 0.065 Uiso 1 1 calc R U . . .
C4 C 0.4216(3) 0.6250(3) 0.40909(12) 0.0552(9) Uani 1 1 d . . . . .
H4A H 0.400509 0.574510 0.429807 0.066 Uiso 1 1 calc R U . . .
H4B H 0.494509 0.606735 0.397586 0.066 Uiso 1 1 calc R U . . .
C5 C 0.2311(3) 0.9656(3) 0.35132(14) 0.0686(11) Uani 1 1 d . . . . .
H5A H 0.171346 0.934399 0.332476 0.082 Uiso 1 1 calc R U . . .
H5B H 0.221027 0.944176 0.381490 0.082 Uiso 1 1 calc R U . . .
C6 C 0.2120(4) 1.0756(3) 0.34929(17) 0.0942(15) Uani 1 1 d . . . . .
H6A H 0.218027 1.098147 0.319025 0.113 Uiso 1 1 calc R U . . .
H6B H 0.271235 1.108351 0.367795 0.113 Uiso 1 1 calc R U . . .
C7 C 0.0953(4) 1.1034(4) 0.3648(2) 0.1160(18) Uani 1 1 d . . . . .
H7A H 0.036686 1.064538 0.348725 0.139 Uiso 1 1 calc R U . . .
H7B H 0.092672 1.088097 0.396094 0.139 Uiso 1 1 calc R U . . .
C8 C 0.0702(6) 1.2104(4) 0.3577(3) 0.180(3) Uani 1 1 d . . . . .
H8A H 0.049976 1.222013 0.326835 0.271 Uiso 1 1 calc R U . . .
H8B H 0.136972 1.248443 0.366666 0.271 Uiso 1 1 calc R U . . .
H8C H 0.007475 1.229480 0.374997 0.271 Uiso 1 1 calc R U . . .
C9 C 0.3654(3) 0.9612(3) 0.29143(12) 0.0646(10) Uani 1 1 d . . . . .
H9A H 0.374344 1.032276 0.291604 0.078 Uiso 1 1 calc R U . . .
H9B H 0.297547 0.945696 0.272590 0.078 Uiso 1 1 calc R U . . .
C10 C 0.4684(3) 0.9159(3) 0.27154(13) 0.0723(11) Uani 1 1 d . . . . .
H10A H 0.465034 0.844814 0.274380 0.087 Uiso 1 1 calc R U . . .
H10B H 0.537903 0.938713 0.287601 0.087 Uiso 1 1 calc R U . . .
C11 C 0.4722(4) 0.9433(4) 0.22295(14) 0.0910(14) Uani 1 1 d . . . . .
H11A H 0.407404 0.913105 0.206479 0.109 Uiso 1 1 calc R U . . .
H11B H 0.464233 1.014222 0.219962 0.109 Uiso 1 1 calc R U . . .
C12 C 0.5805(4) 0.9118(5) 0.20310(17) 0.129(2) Uani 1 1 d . . . . .
H12A H 0.577348 0.929475 0.172256 0.193 Uiso 1 1 calc R U . . .
H12B H 0.589113 0.841721 0.205989 0.193 Uiso 1 1 calc R U . . .
H12C H 0.644796 0.944003 0.218288 0.193 Uiso 1 1 calc R U . . .
C13 C 0.2120(3) 0.6239(3) 0.38850(13) 0.0608(10) Uani 1 1 d . . . . .
H13A H 0.156580 0.636137 0.363884 0.073 Uiso 1 1 calc R U . . .
H13B H 0.203581 0.676220 0.409928 0.073 Uiso 1 1 calc R U . . .
C14 C 0.1800(3) 0.5279(3) 0.41003(14) 0.0709(12) Uani 1 1 d . . . . .
H14A H 0.232708 0.515047 0.435450 0.085 Uiso 1 1 calc R U . . .
H14B H 0.186562 0.474341 0.389067 0.085 Uiso 1 1 calc R U . . .
C15 C 0.0582(3) 0.5321(3) 0.42488(15) 0.0790(13) Uani 1 1 d . . . . .
H15A H 0.052749 0.585135 0.446180 0.095 Uiso 1 1 calc R U . . .
H15B H 0.006403 0.547217 0.399455 0.095 Uiso 1 1 calc R U . . .
C16 C 0.0202(4) 0.4373(3) 0.44564(16) 0.0886(15) Uani 1 1 d . . . . .
H16A H 0.019622 0.385424 0.424021 0.133 Uiso 1 1 calc R U . . .
H16B H -0.055573 0.445533 0.455807 0.133 Uiso 1 1 calc R U . . .
H16C H 0.072489 0.420731 0.470291 0.133 Uiso 1 1 calc R U . . .
C17 C 0.3485(3) 0.5511(3) 0.33882(13) 0.0635(10) Uani 1 1 d . . . . .
H17A H 0.282217 0.548224 0.317858 0.076 Uiso 1 1 calc R U . . .
H17B H 0.352650 0.488923 0.354706 0.076 Uiso 1 1 calc R U . . .
C18 C 0.4544(3) 0.5619(3) 0.31346(13) 0.0740(12) Uani 1 1 d . . . . .
H18A H 0.521565 0.561928 0.334005 0.089 Uiso 1 1 calc R U . . .
H18B H 0.451873 0.624346 0.297838 0.089 Uiso 1 1 calc R U . . .
C19 C 0.4642(4) 0.4777(4) 0.28001(18) 0.116(2) Uani 1 1 d . . . . .
H19A H 0.458039 0.415570 0.295563 0.139 Uiso 1 1 calc R U . . .
H19B H 0.399779 0.481818 0.258226 0.139 Uiso 1 1 calc R U . . .
C20 C 0.5683(5) 0.4771(5) 0.2571(2) 0.151(3) Uani 1 1 d . . . . .
H20A H 0.569128 0.420513 0.238028 0.226 Uiso 1 1 calc R U . . .
H20B H 0.632998 0.474294 0.278308 0.226 Uiso 1 1 calc R U . . .
H20C H 0.572646 0.535934 0.239666 0.226 Uiso 1 1 calc R U . . .
C21 C 0.6567(3) 0.3742(3) 0.42735(12) 0.0541(8) Uani 1 1 d . . . . .
C22 C 0.7087(3) 0.4237(3) 0.39350(14) 0.0693(11) Uani 1 1 d . . . . .
H22 H 0.724902 0.389407 0.367952 0.083 Uiso 1 1 calc R U . . .
C23 C 0.7369(3) 0.5219(3) 0.39680(18) 0.0856(14) Uani 1 1 d . . . . .
H23 H 0.771818 0.552229 0.373495 0.103 Uiso 1 1 calc R U . . .
C24 C 0.7149(3) 0.5759(3) 0.43336(17) 0.0824(13) Uani 1 1 d . . . . .
H24 H 0.735813 0.641921 0.435516 0.099 Uiso 1 1 calc R U . . .
C25 C 0.6611(3) 0.5304(3) 0.46685(15) 0.0715(11) Uani 1 1 d . . . . .
H25 H 0.644533 0.565847 0.492036 0.086 Uiso 1 1 calc R U . . .
C26 C 0.6314(3) 0.4321(3) 0.46339(13) 0.0623(10) Uani 1 1 d . . . . .
H26 H 0.592764 0.403442 0.486177 0.075 Uiso 1 1 calc R U . . .
C27 C 0.7346(3) 0.2014(3) 0.45915(13) 0.0557(9) Uani 1 1 d . . . . .
C28 C 0.8094(3) 0.2504(3) 0.48883(15) 0.0683(11) Uani 1 1 d . . . . .
H28 H 0.804168 0.318669 0.490532 0.082 Uiso 1 1 calc R U . . .
C29 C 0.8920(4) 0.2030(4) 0.51627(16) 0.0849(14) Uani 1 1 d . . . . .
H29 H 0.939733 0.239866 0.535725 0.102 Uiso 1 1 calc R U . . .
C30 C 0.9038(4) 0.1037(4) 0.51498(17) 0.0907(14) Uani 1 1 d . . . . .
H30 H 0.958166 0.071854 0.533676 0.109 Uiso 1 1 calc R U . . .
C31 C 0.8342(4) 0.0517(4) 0.48573(18) 0.0918(14) Uani 1 1 d . . . . .
H31 H 0.841523 -0.016435 0.484138 0.110 Uiso 1 1 calc R U . . .
C32 C 0.7526(3) 0.0995(3) 0.45828(16) 0.0778(12) Uani 1 1 d . . . . .
H32 H 0.707370 0.061975 0.438252 0.093 Uiso 1 1 calc R U . . .
C33 C 0.5050(3) 0.2307(3) 0.44422(12) 0.0503(8) Uani 1 1 d . . . . .
C34 C 0.4800(3) 0.1453(3) 0.46665(12) 0.0562(9) Uani 1 1 d . . . . .
H34 H 0.538890 0.100508 0.473338 0.067 Uiso 1 1 calc R U . . .
C35 C 0.3692(3) 0.1234(3) 0.47977(13) 0.0652(11) Uani 1 1 d . . . . .
H35 H 0.355791 0.064953 0.494689 0.078 Uiso 1 1 calc R U . . .
C36 C 0.2809(4) 0.1885(3) 0.47049(15) 0.0740(12) Uani 1 1 d . . . . .
H36 H 0.207602 0.175125 0.479380 0.089 Uiso 1 1 calc R U . . .
C37 C 0.3025(4) 0.2735(3) 0.44793(17) 0.0826(14) Uani 1 1 d . . . . .
H37 H 0.243213 0.317726 0.440987 0.099 Uiso 1 1 calc R U . . .
C38 C 0.4118(3) 0.2934(3) 0.43553(16) 0.0763(13) Uani 1 1 d . . . . .
H38 H 0.424057 0.351945 0.420527 0.092 Uiso 1 1 calc R U . . .
C39 C 0.6366(4) 0.2135(3) 0.37479(14) 0.0675(11) Uani 1 1 d . . . . .
C40 C 0.5445(4) 0.2197(3) 0.34450(15) 0.0813(13) Uani 1 1 d . . . . .
H40 H 0.475109 0.243093 0.353906 0.098 Uiso 1 1 calc R U . . .
C41 C 0.5505(5) 0.1920(4) 0.29978(16) 0.1009(16) Uani 1 1 d . . . . .
H41 H 0.486314 0.198771 0.280214 0.121 Uiso 1 1 calc R U . . .
C42 C 0.6492(6) 0.1558(5) 0.2852(2) 0.124(2) Uani 1 1 d . . . . .
H42 H 0.653935 0.137784 0.255636 0.149 Uiso 1 1 calc R U . . .
C43 C 0.7422(6) 0.1461(5) 0.3147(2) 0.139(2) Uani 1 1 d . . . . .
H43 H 0.810182 0.119836 0.305291 0.167 Uiso 1 1 calc R U . . .
C44 C 0.7361(5) 0.1746(4) 0.35813(17) 0.1134(18) Uani 1 1 d . . . . .
H44 H 0.801050 0.167737 0.377287 0.136 Uiso 1 1 calc R U . . .
B1 B 0.6336(4) 0.2556(3) 0.42640(15) 0.0559(9) Uani 1 1 d . . . . .
O3 O 0.6904(11) 0.802(2) 0.3657(8) 0.087(3) Uani 0.572(16) 1 d D . P A 1
C45 C 0.7379(11) 0.7743(15) 0.3245(5) 0.0954(19) Uani 0.572(16) 1 d D . P A 1
H45A H 0.730069 0.827743 0.303208 0.115 Uiso 0.572(16) 1 calc R U P A 1
H45B H 0.698555 0.716813 0.312026 0.115 Uiso 0.572(16) 1 calc R U P A 1
C46 C 0.8610(10) 0.7520(15) 0.3354(6) 0.110(3) Uani 0.572(16) 1 d D . P A 1
H46A H 0.872069 0.683196 0.343293 0.132 Uiso 0.572(16) 1 calc R U P A 1
H46B H 0.907538 0.767862 0.310849 0.132 Uiso 0.572(16) 1 calc R U P A 1
C47 C 0.8879(9) 0.8151(13) 0.3728(4) 0.110(3) Uani 0.572(16) 1 d D . P A 1
H47A H 0.934440 0.779652 0.395228 0.132 Uiso 0.572(16) 1 calc R U P A 1
H47B H 0.931319 0.871671 0.363537 0.132 Uiso 0.572(16) 1 calc R U P A 1
C48 C 0.7832(9) 0.8471(10) 0.3907(4) 0.0954(19) Uani 0.572(16) 1 d D . P A 1
H48A H 0.782140 0.828053 0.421654 0.115 Uiso 0.572(16) 1 calc R U P A 1
H48B H 0.776915 0.918308 0.388867 0.115 Uiso 0.572(16) 1 calc R U P A 1
O3A O 0.6748(14) 0.810(3) 0.3611(10) 0.087(3) Uani 0.428(16) 1 d D . P A 2
C45A C 0.7292(14) 0.757(2) 0.3270(8) 0.0954(19) Uani 0.428(16) 1 d D . P A 2
H45C H 0.702188 0.778859 0.297637 0.115 Uiso 0.428(16) 1 calc R U P A 2
H45D H 0.716609 0.686251 0.329332 0.115 Uiso 0.428(16) 1 calc R U P A 2
C46A C 0.8532(13) 0.7829(18) 0.3370(8) 0.110(3) Uani 0.428(16) 1 d D . P A 2
H46C H 0.893270 0.727743 0.351332 0.132 Uiso 0.428(16) 1 calc R U P A 2
H46D H 0.889360 0.797510 0.309689 0.132 Uiso 0.428(16) 1 calc R U P A 2
C47A C 0.8597(12) 0.8673(16) 0.3657(6) 0.110(3) Uani 0.428(16) 1 d D . P A 2
H47C H 0.878809 0.925940 0.349349 0.132 Uiso 0.428(16) 1 calc R U P A 2
H47D H 0.917575 0.857605 0.389764 0.132 Uiso 0.428(16) 1 calc R U P A 2
C48A C 0.7476(13) 0.8765(13) 0.3827(5) 0.0954(19) Uani 0.428(16) 1 d D . P A 2
H48C H 0.751886 0.863551 0.414337 0.115 Uiso 0.428(16) 1 calc R U P A 2
H48D H 0.718753 0.942887 0.377811 0.115 Uiso 0.428(16) 1 calc R U P A 2
O1 O 0.1261(3) 0.7597(2) 0.29839(11) 0.1085(11) Uani 0.857(5) 1 d D . P B 3
O2 O 0.2627(3) 0.72436(19) 0.25909(11) 0.1085(11) Uani 0.857(5) 1 d D . P B 3
N1 N 0.2269(2) 0.74937(12) 0.29383(9) 0.0683(11) Uani 0.857(5) 1 d D . P B 3
O1A O 0.2055(14) 0.7560(2) 0.3017(4) 0.1085(11) Uani 0.143(5) 1 d D . P B 4
O2A O 0.3233(11) 0.7172(3) 0.2548(4) 0.1085(11) Uani 0.143(5) 1 d D . P B 4
N1A N 0.2147(11) 0.7290(2) 0.2608(3) 0.0683(11) Uani 0.143(5) 1 d D . P B 4
 
loop_
 _atom_site_aniso_label
 _atom_site_aniso_U_11
 _atom_site_aniso_U_22
 _atom_site_aniso_U_33
 _atom_site_aniso_U_23
 _atom_site_aniso_U_13
 _atom_site_aniso_U_12
Pd1 0.04950(19) 0.0533(2) 0.0463(2) 0.00165(16) 0.00008(14) -0.00231(15)
N2 0.0586(17) 0.058(2) 0.0556(17) 0.0107(15) -0.0002(12) 0.0022(14)
N3 0.0529(17) 0.0553(16) 0.0389(16) -0.0021(12) -0.0016(13) -0.0058(14)
N4 0.0493(15) 0.0516(18) 0.0550(17) -0.0033(13) 0.0021(12) -0.0015(14)
C1 0.075(2) 0.061(3) 0.063(2) 0.0038(18) -0.0056(17) -0.004(2)
C2 0.073(2) 0.0553(19) 0.057(2) -0.0028(17) -0.0075(18) -0.004(2)
C3 0.060(2) 0.060(2) 0.043(2) 0.0037(14) 0.0003(16) -0.0023(18)
C4 0.055(2) 0.055(2) 0.055(2) 0.0044(17) -0.0007(15) -0.0003(18)
C5 0.068(2) 0.064(2) 0.073(3) 0.001(2) 0.002(2) 0.0087(19)
C6 0.109(3) 0.067(2) 0.107(4) -0.001(3) 0.006(3) 0.022(2)
C7 0.103(3) 0.098(4) 0.146(5) -0.030(4) -0.002(3) 0.030(3)
C8 0.157(6) 0.096(4) 0.283(10) -0.043(5) -0.031(6) 0.041(4)
C9 0.070(2) 0.066(3) 0.057(2) 0.0140(19) -0.0002(17) -0.003(2)
C10 0.070(2) 0.082(3) 0.064(2) 0.009(2) 0.0061(19) -0.006(2)
C11 0.097(3) 0.108(4) 0.069(2) 0.012(3) 0.016(2) -0.004(3)
C12 0.110(4) 0.185(6) 0.095(4) -0.006(4) 0.038(3) -0.003(4)
C13 0.0511(18) 0.065(2) 0.067(3) 0.006(2) 0.0040(17) -0.0045(18)
C14 0.060(2) 0.069(3) 0.085(3) 0.014(2) 0.013(2) -0.0003(19)
C15 0.064(2) 0.078(3) 0.098(3) 0.007(2) 0.024(2) -0.009(2)
C16 0.082(3) 0.082(3) 0.105(4) 0.010(3) 0.030(3) -0.012(2)
C17 0.073(2) 0.054(2) 0.064(2) -0.0065(17) 0.0058(18) 0.0010(19)
C18 0.076(2) 0.083(3) 0.064(3) -0.008(2) 0.009(2) 0.008(2)
C19 0.125(4) 0.115(4) 0.112(4) -0.043(3) 0.045(3) -0.004(3)
C20 0.157(5) 0.165(6) 0.138(5) -0.031(5) 0.076(4) 0.014(4)
C21 0.050(2) 0.0548(18) 0.056(2) 0.0033(15) -0.0051(16) -0.0001(17)
C22 0.060(2) 0.070(2) 0.079(3) 0.013(2) 0.010(2) -0.004(2)
C23 0.067(3) 0.068(2) 0.123(4) 0.026(2) 0.017(3) -0.003(2)
C24 0.061(3) 0.055(3) 0.129(4) 0.015(2) -0.009(2) -0.003(2)
C25 0.068(3) 0.052(2) 0.092(3) -0.003(2) -0.014(2) 0.0091(19)
C26 0.075(3) 0.053(2) 0.058(2) 0.0037(17) -0.001(2) 0.0024(19)
C27 0.052(2) 0.0515(19) 0.065(2) 0.0043(17) 0.0136(15) 0.0009(16)
C28 0.063(2) 0.064(3) 0.077(3) -0.002(2) -0.0011(17) 0.0078(18)
C29 0.076(3) 0.087(3) 0.089(3) -0.003(3) -0.014(2) 0.017(2)
C30 0.066(3) 0.086(3) 0.120(4) 0.016(3) 0.004(2) 0.019(2)
C31 0.062(3) 0.069(3) 0.144(4) 0.014(3) 0.007(2) 0.013(2)
C32 0.060(2) 0.053(2) 0.121(4) -0.003(2) 0.002(2) 0.0018(19)
C33 0.0568(17) 0.048(2) 0.045(2) -0.0048(16) 0.0002(15) -0.0010(14)
C34 0.0581(18) 0.051(2) 0.059(2) 0.0017(17) 0.0000(17) -0.0010(17)
C35 0.0614(19) 0.063(3) 0.072(3) 0.005(2) 0.0039(19) -0.0072(16)
C36 0.059(2) 0.068(3) 0.097(3) -0.004(2) 0.015(2) -0.0006(18)
C37 0.058(2) 0.065(3) 0.124(4) 0.007(2) 0.002(2) 0.003(2)
C38 0.0595(19) 0.060(3) 0.109(4) 0.016(2) 0.002(2) 0.0037(17)
C39 0.086(3) 0.064(3) 0.0533(19) -0.0004(19) 0.0128(16) -0.010(2)
C40 0.108(3) 0.075(3) 0.060(2) 0.008(2) -0.005(2) -0.022(3)
C41 0.160(4) 0.081(4) 0.061(2) 0.007(2) -0.004(3) -0.035(3)
C42 0.191(5) 0.110(5) 0.072(4) -0.007(4) 0.024(3) -0.023(4)
C43 0.169(5) 0.170(6) 0.082(3) -0.032(4) 0.038(3) 0.025(5)
C44 0.110(3) 0.157(5) 0.076(3) -0.024(3) 0.025(3) 0.019(3)
B1 0.0579(19) 0.056(2) 0.054(2) -0.0024(18) 0.0038(17) -0.0015(17)
O3 0.069(3) 0.095(4) 0.099(4) -0.009(4) 0.011(3) 0.000(4)
C45 0.082(2) 0.102(5) 0.103(3) -0.017(3) 0.007(2) 0.001(2)
C46 0.079(2) 0.117(8) 0.136(4) -0.018(4) 0.012(2) 0.001(3)
C47 0.079(2) 0.117(8) 0.136(4) -0.018(4) 0.012(2) 0.001(3)
C48 0.082(2) 0.102(5) 0.103(3) -0.017(3) 0.007(2) 0.001(2)
O3A 0.069(3) 0.095(4) 0.099(4) -0.009(4) 0.011(3) 0.000(4)
C45A 0.082(2) 0.102(5) 0.103(3) -0.017(3) 0.007(2) 0.001(2)
C46A 0.079(2) 0.117(8) 0.136(4) -0.018(4) 0.012(2) 0.001(3)
C47A 0.079(2) 0.117(8) 0.136(4) -0.018(4) 0.012(2) 0.001(3)
C48A 0.082(2) 0.102(5) 0.103(3) -0.017(3) 0.007(2) 0.001(2)
O1 0.0652(19) 0.183(3) 0.0756(16) -0.0243(16) -0.0095(14) 0.0054(16)
O2 0.0652(19) 0.183(3) 0.0756(16) -0.0243(16) -0.0095(14) 0.0054(16)
N1 0.0637(19) 0.077(3) 0.0626(18) 0.0064(18) -0.0076(18) -0.0003(18)
O1A 0.0652(19) 0.183(3) 0.0756(16) -0.0243(16) -0.0095(14) 0.0054(16)
O2A 0.0652(19) 0.183(3) 0.0756(16) -0.0243(16) -0.0095(14) 0.0054(16)
N1A 0.0637(19) 0.077(3) 0.0626(18) 0.0064(18) -0.0076(18) -0.0003(18)
 
_geom_special_details
;
 All esds (except the esd in the dihedral angle between two l.s. planes)
 are estimated using the full covariance matrix.  The cell esds are taken
 into account individually in the estimation of esds in distances, angles
 and torsion angles; correlations between esds in cell parameters are only
 used when they are defined by crystal symmetry.  An approximate (isotropic)
 treatment of cell esds is used for estimating esds involving l.s. planes.
;
 
loop_
 _geom_bond_atom_site_label_1
 _geom_bond_atom_site_label_2
 _geom_bond_distance
 _geom_bond_site_symmetry_2
 _geom_bond_publ_flag
Pd1 N3 2.020(3) . ?
Pd1 O1A 2.026(17) . ?
Pd1 N1 2.036(3) . ?
Pd1 N4 2.084(3) . ?
Pd1 N2 2.087(3) . ?
N2 C9 1.500(4) . ?
N2 C1 1.520(4) . ?
N2 C5 1.523(4) . ?
N3 C2 1.488(4) . ?
N3 C3 1.488(4) . ?
N3 H3 0.9800 . ?
N4 C17 1.498(4) . ?
N4 C13 1.510(4) . ?
N4 C4 1.514(4) . ?
C1 C2 1.507(5) . ?
C1 H1A 0.9700 . ?
C1 H1B 0.9700 . ?
C2 H2A 0.9700 . ?
C2 H2B 0.9700 . ?
C3 C4 1.513(5) . ?
C3 H3A 0.9700 . ?
C3 H3B 0.9700 . ?
C4 H4A 0.9700 . ?
C4 H4B 0.9700 . ?
C5 C6 1.510(5) . ?
C5 H5A 0.9700 . ?
C5 H5B 0.9700 . ?
C6 C7 1.513(6) . ?
C6 H6A 0.9700 . ?
C6 H6B 0.9700 . ?
C7 C8 1.495(7) . ?
C7 H7A 0.9700 . ?
C7 H7B 0.9700 . ?
C8 H8A 0.9600 . ?
C8 H8B 0.9600 . ?
C8 H8C 0.9600 . ?
C9 C10 1.506(5) . ?
C9 H9A 0.9700 . ?
C9 H9B 0.9700 . ?
C10 C11 1.517(5) . ?
C10 H10A 0.9700 . ?
C10 H10B 0.9700 . ?
C11 C12 1.494(6) . ?
C11 H11A 0.9700 . ?
C11 H11B 0.9700 . ?
C12 H12A 0.9600 . ?
C12 H12B 0.9600 . ?
C12 H12C 0.9600 . ?
C13 C14 1.512(5) . ?
C13 H13A 0.9700 . ?
C13 H13B 0.9700 . ?
C14 C15 1.516(5) . ?
C14 H14A 0.9700 . ?
C14 H14B 0.9700 . ?
C15 C16 1.509(5) . ?
C15 H15A 0.9700 . ?
C15 H15B 0.9700 . ?
C16 H16A 0.9600 . ?
C16 H16B 0.9600 . ?
C16 H16C 0.9600 . ?
C17 C18 1.499(5) . ?
C17 H17A 0.9700 . ?
C17 H17B 0.9700 . ?
C18 C19 1.533(6) . ?
C18 H18A 0.9700 . ?
C18 H18B 0.9700 . ?
C19 C20 1.434(6) . ?
C19 H19A 0.9700 . ?
C19 H19B 0.9700 . ?
C20 H20A 0.9600 . ?
C20 H20B 0.9600 . ?
C20 H20C 0.9600 . ?
C21 C26 1.388(5) . ?
C21 C22 1.393(5) . ?
C21 B1 1.631(5) . ?
C22 C23 1.375(6) . ?
C22 H22 0.9300 . ?
C23 C24 1.362(6) . ?
C23 H23 0.9300 . ?
C24 C25 1.369(5) . ?
C24 H24 0.9300 . ?
C25 C26 1.381(5) . ?
C25 H25 0.9300 . ?
C26 H26 0.9300 . ?
C27 C28 1.383(5) . ?
C27 C32 1.399(5) . ?
C27 B1 1.664(6) . ?
C28 C29 1.390(6) . ?
C28 H28 0.9300 . ?
C29 C30 1.356(6) . ?
C29 H29 0.9300 . ?
C30 C31 1.360(6) . ?
C30 H30 0.9300 . ?
C31 C32 1.386(6) . ?
C31 H31 0.9300 . ?
C32 H32 0.9300 . ?
C33 C34 1.382(5) . ?
C33 C38 1.394(5) . ?
C33 B1 1.659(6) . ?
C34 C35 1.406(4) . ?
C34 H34 0.9300 . ?
C35 C36 1.373(5) . ?
C35 H35 0.9300 . ?
C36 C37 1.370(6) . ?
C36 H36 0.9300 . ?
C37 C38 1.378(5) . ?
C37 H37 0.9300 . ?
C38 H38 0.9300 . ?
C39 C40 1.370(6) . ?
C39 C44 1.396(6) . ?
C39 B1 1.662(6) . ?
C40 C41 1.407(6) . ?
C40 H40 0.9300 . ?
C41 C42 1.350(7) . ?
C41 H41 0.9300 . ?
C42 C43 1.368(8) . ?
C42 H42 0.9300 . ?
C43 C44 1.373(7) . ?
C43 H43 0.9300 . ?
C44 H44 0.9300 . ?
O3 C48 1.419(10) . ?
O3 C45 1.442(12) . ?
C45 C46 1.486(13) . ?
C45 H45A 0.9700 . ?
C45 H45B 0.9700 . ?
C46 C47 1.435(11) . ?
C46 H46A 0.9700 . ?
C46 H46B 0.9700 . ?
C47 C48 1.433(9) . ?
C47 H47A 0.9700 . ?
C47 H47B 0.9700 . ?
C48 H48A 0.9700 . ?
C48 H48B 0.9700 . ?
O3A C48A 1.379(14) . ?
O3A C45A 1.436(13) . ?
C45A C46A 1.503(13) . ?
C45A H45C 0.9700 . ?
C45A H45D 0.9700 . ?
C46A C47A 1.436(12) . ?
C46A H46C 0.9700 . ?
C46A H46D 0.9700 . ?
C47A C48A 1.438(12) . ?
C47A H47C 0.9700 . ?
C47A H47D 0.9700 . ?
C48A H48C 0.9700 . ?
C48A H48D 0.9700 . ?
O1 N1 1.2004(10) . ?
O2 N1 1.2011(10) . ?
O1A N1A 1.3001(10) . ?
O2A N1A 1.3003(10) . ?
 
loop_
 _geom_angle_atom_site_label_1
 _geom_angle_atom_site_label_2
 _geom_angle_atom_site_label_3
 _geom_angle
 _geom_angle_site_symmetry_1
 _geom_angle_site_symmetry_3
 _geom_angle_publ_flag
N3 Pd1 O1A 171.0(3) . . ?
N3 Pd1 N1 178.48(12) . . ?
N3 Pd1 N4 85.06(11) . . ?
O1A Pd1 N4 93.75(10) . . ?
N1 Pd1 N4 94.31(9) . . ?
N3 Pd1 N2 85.28(12) . . ?
O1A Pd1 N2 94.26(10) . . ?
N1 Pd1 N2 95.57(9) . . ?
N4 Pd1 N2 166.27(11) . . ?
C9 N2 C1 110.7(3) . . ?
C9 N2 C5 109.2(3) . . ?
C1 N2 C5 110.3(3) . . ?
C9 N2 Pd1 115.5(2) . . ?
C1 N2 Pd1 105.7(2) . . ?
C5 N2 Pd1 105.2(2) . . ?
C2 N3 C3 116.4(3) . . ?
C2 N3 Pd1 107.5(2) . . ?
C3 N3 Pd1 107.6(2) . . ?
C2 N3 H3 108.4 . . ?
C3 N3 H3 108.4 . . ?
Pd1 N3 H3 108.4 . . ?
C17 N4 C13 109.7(3) . . ?
C17 N4 C4 109.1(3) . . ?
C13 N4 C4 110.6(3) . . ?
C17 N4 Pd1 115.9(2) . . ?
C13 N4 Pd1 105.1(2) . . ?
C4 N4 Pd1 106.2(2) . . ?
C2 C1 N2 109.6(3) . . ?
C2 C1 H1A 109.8 . . ?
N2 C1 H1A 109.8 . . ?
C2 C1 H1B 109.8 . . ?
N2 C1 H1B 109.8 . . ?
H1A C1 H1B 108.2 . . ?
N3 C2 C1 107.0(3) . . ?
N3 C2 H2A 110.3 . . ?
C1 C2 H2A 110.3 . . ?
N3 C2 H2B 110.3 . . ?
C1 C2 H2B 110.3 . . ?
H2A C2 H2B 108.6 . . ?
N3 C3 C4 106.6(3) . . ?
N3 C3 H3A 110.4 . . ?
C4 C3 H3A 110.4 . . ?
N3 C3 H3B 110.4 . . ?
C4 C3 H3B 110.4 . . ?
H3A C3 H3B 108.6 . . ?
C3 C4 N4 109.9(3) . . ?
C3 C4 H4A 109.7 . . ?
N4 C4 H4A 109.7 . . ?
C3 C4 H4B 109.7 . . ?
N4 C4 H4B 109.7 . . ?
H4A C4 H4B 108.2 . . ?
C6 C5 N2 117.1(3) . . ?
C6 C5 H5A 108.0 . . ?
N2 C5 H5A 108.0 . . ?
C6 C5 H5B 108.0 . . ?
N2 C5 H5B 108.0 . . ?
H5A C5 H5B 107.3 . . ?
C5 C6 C7 111.5(4) . . ?
C5 C6 H6A 109.3 . . ?
C7 C6 H6A 109.3 . . ?
C5 C6 H6B 109.3 . . ?
C7 C6 H6B 109.3 . . ?
H6A C6 H6B 108.0 . . ?
C8 C7 C6 111.7(5) . . ?
C8 C7 H7A 109.3 . . ?
C6 C7 H7A 109.3 . . ?
C8 C7 H7B 109.3 . . ?
C6 C7 H7B 109.3 . . ?
H7A C7 H7B 107.9 . . ?
C7 C8 H8A 109.5 . . ?
C7 C8 H8B 109.5 . . ?
H8A C8 H8B 109.5 . . ?
C7 C8 H8C 109.5 . . ?
H8A C8 H8C 109.5 . . ?
H8B C8 H8C 109.5 . . ?
N2 C9 C10 114.4(3) . . ?
N2 C9 H9A 108.7 . . ?
C10 C9 H9A 108.7 . . ?
N2 C9 H9B 108.7 . . ?
C10 C9 H9B 108.7 . . ?
H9A C9 H9B 107.6 . . ?
C9 C10 C11 110.9(3) . . ?
C9 C10 H10A 109.5 . . ?
C11 C10 H10A 109.5 . . ?
C9 C10 H10B 109.5 . . ?
C11 C10 H10B 109.5 . . ?
H10A C10 H10B 108.1 . . ?
C12 C11 C10 113.1(4) . . ?
C12 C11 H11A 109.0 . . ?
C10 C11 H11A 109.0 . . ?
C12 C11 H11B 109.0 . . ?
C10 C11 H11B 109.0 . . ?
H11A C11 H11B 107.8 . . ?
C11 C12 H12A 109.5 . . ?
C11 C12 H12B 109.5 . . ?
H12A C12 H12B 109.5 . . ?
C11 C12 H12C 109.5 . . ?
H12A C12 H12C 109.5 . . ?
H12B C12 H12C 109.5 . . ?
N4 C13 C14 117.9(3) . . ?
N4 C13 H13A 107.8 . . ?
C14 C13 H13A 107.8 . . ?
N4 C13 H13B 107.8 . . ?
C14 C13 H13B 107.8 . . ?
H13A C13 H13B 107.2 . . ?
C13 C14 C15 110.8(3) . . ?
C13 C14 H14A 109.5 . . ?
C15 C14 H14A 109.5 . . ?
C13 C14 H14B 109.5 . . ?
C15 C14 H14B 109.5 . . ?
H14A C14 H14B 108.1 . . ?
C16 C15 C14 113.3(4) . . ?
C16 C15 H15A 108.9 . . ?
C14 C15 H15A 108.9 . . ?
C16 C15 H15B 108.9 . . ?
C14 C15 H15B 108.9 . . ?
H15A C15 H15B 107.7 . . ?
C15 C16 H16A 109.5 . . ?
C15 C16 H16B 109.5 . . ?
H16A C16 H16B 109.5 . . ?
C15 C16 H16C 109.5 . . ?
H16A C16 H16C 109.5 . . ?
H16B C16 H16C 109.5 . . ?
N4 C17 C18 114.5(3) . . ?
N4 C17 H17A 108.6 . . ?
C18 C17 H17A 108.6 . . ?
N4 C17 H17B 108.6 . . ?
C18 C17 H17B 108.6 . . ?
H17A C17 H17B 107.6 . . ?
C17 C18 C19 111.1(4) . . ?
C17 C18 H18A 109.4 . . ?
C19 C18 H18A 109.4 . . ?
C17 C18 H18B 109.4 . . ?
C19 C18 H18B 109.4 . . ?
H18A C18 H18B 108.0 . . ?
C20 C19 C18 114.9(5) . . ?
C20 C19 H19A 108.5 . . ?
C18 C19 H19A 108.5 . . ?
C20 C19 H19B 108.5 . . ?
C18 C19 H19B 108.5 . . ?
H19A C19 H19B 107.5 . . ?
C19 C20 H20A 109.5 . . ?
C19 C20 H20B 109.5 . . ?
H20A C20 H20B 109.5 . . ?
C19 C20 H20C 109.5 . . ?
H20A C20 H20C 109.5 . . ?
H20B C20 H20C 109.5 . . ?
C26 C21 C22 115.1(4) . . ?
C26 C21 B1 122.0(3) . . ?
C22 C21 B1 122.8(3) . . ?
C23 C22 C21 121.8(4) . . ?
C23 C22 H22 119.1 . . ?
C21 C22 H22 119.1 . . ?
C24 C23 C22 121.6(5) . . ?
C24 C23 H23 119.2 . . ?
C22 C23 H23 119.2 . . ?
C23 C24 C25 118.2(5) . . ?
C23 C24 H24 120.9 . . ?
C25 C24 H24 120.9 . . ?
C24 C25 C26 120.3(4) . . ?
C24 C25 H25 119.9 . . ?
C26 C25 H25 119.9 . . ?
C25 C26 C21 122.8(4) . . ?
C25 C26 H26 118.6 . . ?
C21 C26 H26 118.6 . . ?
C28 C27 C32 113.5(4) . . ?
C28 C27 B1 124.7(4) . . ?
C32 C27 B1 121.8(4) . . ?
C27 C28 C29 123.5(4) . . ?
C27 C28 H28 118.3 . . ?
C29 C28 H28 118.3 . . ?
C30 C29 C28 120.7(5) . . ?
C30 C29 H29 119.7 . . ?
C28 C29 H29 119.7 . . ?
C29 C30 C31 118.5(5) . . ?
C29 C30 H30 120.7 . . ?
C31 C30 H30 120.7 . . ?
C30 C31 C32 120.4(5) . . ?
C30 C31 H31 119.8 . . ?
C32 C31 H31 119.8 . . ?
C31 C32 C27 123.4(5) . . ?
C31 C32 H32 118.3 . . ?
C27 C32 H32 118.3 . . ?
C34 C33 C38 114.8(3) . . ?
C34 C33 B1 123.5(3) . . ?
C38 C33 B1 121.7(4) . . ?
C33 C34 C35 122.7(4) . . ?
C33 C34 H34 118.7 . . ?
C35 C34 H34 118.7 . . ?
C36 C35 C34 119.8(4) . . ?
C36 C35 H35 120.1 . . ?
C34 C35 H35 120.1 . . ?
C37 C36 C35 119.0(4) . . ?
C37 C36 H36 120.5 . . ?
C35 C36 H36 120.5 . . ?
C36 C37 C38 120.0(4) . . ?
C36 C37 H37 120.0 . . ?
C38 C37 H37 120.0 . . ?
C37 C38 C33 123.6(4) . . ?
C37 C38 H38 118.2 . . ?
C33 C38 H38 118.2 . . ?
C40 C39 C44 114.7(4) . . ?
C40 C39 B1 123.0(4) . . ?
C44 C39 B1 122.2(4) . . ?
C39 C40 C41 122.8(5) . . ?
C39 C40 H40 118.6 . . ?
C41 C40 H40 118.6 . . ?
C42 C41 C40 120.2(6) . . ?
C42 C41 H41 119.9 . . ?
C40 C41 H41 119.9 . . ?
C41 C42 C43 118.7(6) . . ?
C41 C42 H42 120.6 . . ?
C43 C42 H42 120.6 . . ?
C42 C43 C44 120.7(6) . . ?
C42 C43 H43 119.7 . . ?
C44 C43 H43 119.7 . . ?
C43 C44 C39 122.9(6) . . ?
C43 C44 H44 118.6 . . ?
C39 C44 H44 118.6 . . ?
C21 B1 C33 110.3(3) . . ?
C21 B1 C39 110.0(3) . . ?
C33 B1 C39 107.7(3) . . ?
C21 B1 C27 108.4(3) . . ?
C33 B1 C27 109.8(3) . . ?
C39 B1 C27 110.5(3) . . ?
C48 O3 C45 104.6(8) . . ?
O3 C45 C46 106.2(12) . . ?
O3 C45 H45A 110.5 . . ?
C46 C45 H45A 110.5 . . ?
O3 C45 H45B 110.5 . . ?
C46 C45 H45B 110.5 . . ?
H45A C45 H45B 108.7 . . ?
C47 C46 C45 102.4(8) . . ?
C47 C46 H46A 111.3 . . ?
C45 C46 H46A 111.3 . . ?
C47 C46 H46B 111.3 . . ?
C45 C46 H46B 111.3 . . ?
H46A C46 H46B 109.2 . . ?
C48 C47 C46 109.1(8) . . ?
C48 C47 H47A 109.9 . . ?
C46 C47 H47A 109.9 . . ?
C48 C47 H47B 109.9 . . ?
C46 C47 H47B 109.9 . . ?
H47A C47 H47B 108.3 . . ?
O3 C48 C47 108.0(8) . . ?
O3 C48 H48A 110.1 . . ?
C47 C48 H48A 110.1 . . ?
O3 C48 H48B 110.1 . . ?
C47 C48 H48B 110.1 . . ?
H48A C48 H48B 108.4 . . ?
C48A O3A C45A 112.5(11) . . ?
O3A C45A C46A 101.4(10) . . ?
O3A C45A H45C 111.5 . . ?
C46A C45A H45C 111.5 . . ?
O3A C45A H45D 111.5 . . ?
C46A C45A H45D 111.5 . . ?
H45C C45A H45D 109.3 . . ?
C47A C46A C45A 109.0(11) . . ?
C47A C46A H46C 109.9 . . ?
C45A C46A H46C 109.9 . . ?
C47A C46A H46D 109.9 . . ?
C45A C46A H46D 109.9 . . ?
H46C C46A H46D 108.3 . . ?
C46A C47A C48A 105.5(10) . . ?
C46A C47A H47C 110.6 . . ?
C48A C47A H47C 110.6 . . ?
C46A C47A H47D 110.6 . . ?
C48A C47A H47D 110.6 . . ?
H47C C47A H47D 108.8 . . ?
O3A C48A C47A 108.8(10) . . ?
O3A C48A H48C 109.9 . . ?
C47A C48A H48C 109.9 . . ?
O3A C48A H48D 109.9 . . ?
C47A C48A H48D 109.9 . . ?
H48C C48A H48D 108.3 . . ?
O1 N1 O2 121.87(15) . . ?
O1 N1 Pd1 118.9(2) . . ?
O2 N1 Pd1 119.3(2) . . ?
N1A O1A Pd1 124.5(8) . . ?
O1A N1A O2A 107.71(12) . . ?
 
loop_
 _geom_torsion_atom_site_label_1
 _geom_torsion_atom_site_label_2
 _geom_torsion_atom_site_label_3
 _geom_torsion_atom_site_label_4
 _geom_torsion
 _geom_torsion_site_symmetry_1
 _geom_torsion_site_symmetry_2
 _geom_torsion_site_symmetry_3
 _geom_torsion_site_symmetry_4
 _geom_torsion_publ_flag
C9 N2 C1 C2 -160.9(3) . . . . ?
C5 N2 C1 C2 78.1(4) . . . . ?
Pd1 N2 C1 C2 -35.2(3) . . . . ?
C3 N3 C2 C1 -167.1(3) . . . . ?
Pd1 N3 C2 C1 -46.3(3) . . . . ?
N2 C1 C2 N3 54.9(4) . . . . ?
C2 N3 C3 C4 167.5(3) . . . . ?
Pd1 N3 C3 C4 46.8(3) . . . . ?
N3 C3 C4 N4 -54.1(4) . . . . ?
C17 N4 C4 C3 159.5(3) . . . . ?
C13 N4 C4 C3 -79.8(3) . . . . ?
Pd1 N4 C4 C3 33.8(3) . . . . ?
C9 N2 C5 C6 -56.8(5) . . . . ?
C1 N2 C5 C6 65.1(4) . . . . ?
Pd1 N2 C5 C6 178.7(3) . . . . ?
N2 C5 C6 C7 -178.5(4) . . . . ?
C5 C6 C7 C8 -173.1(5) . . . . ?
C1 N2 C9 C10 67.0(4) . . . . ?
C5 N2 C9 C10 -171.3(3) . . . . ?
Pd1 N2 C9 C10 -53.1(4) . . . . ?
N2 C9 C10 C11 172.5(4) . . . . ?
C9 C10 C11 C12 172.3(4) . . . . ?
C17 N4 C13 C14 56.4(4) . . . . ?
C4 N4 C13 C14 -64.0(4) . . . . ?
Pd1 N4 C13 C14 -178.3(3) . . . . ?
N4 C13 C14 C15 -179.5(3) . . . . ?
C13 C14 C15 C16 178.6(4) . . . . ?
C13 N4 C17 C18 169.6(3) . . . . ?
C4 N4 C17 C18 -69.1(4) . . . . ?
Pd1 N4 C17 C18 50.8(4) . . . . ?
N4 C17 C18 C19 -178.3(4) . . . . ?
C17 C18 C19 C20 -174.5(5) . . . . ?
C26 C21 C22 C23 2.6(6) . . . . ?
B1 C21 C22 C23 -174.0(4) . . . . ?
C21 C22 C23 C24 -0.2(7) . . . . ?
C22 C23 C24 C25 -1.4(7) . . . . ?
C23 C24 C25 C26 0.6(6) . . . . ?
C24 C25 C26 C21 2.0(6) . . . . ?
C22 C21 C26 C25 -3.5(5) . . . . ?
B1 C21 C26 C25 173.1(4) . . . . ?
C32 C27 C28 C29 -2.0(6) . . . . ?
B1 C27 C28 C29 179.0(4) . . . . ?
C27 C28 C29 C30 0.3(7) . . . . ?
C28 C29 C30 C31 1.1(7) . . . . ?
C29 C30 C31 C32 -0.7(7) . . . . ?
C30 C31 C32 C27 -1.2(7) . . . . ?
C28 C27 C32 C31 2.4(6) . . . . ?
B1 C27 C32 C31 -178.6(4) . . . . ?
C38 C33 C34 C35 -0.1(6) . . . . ?
B1 C33 C34 C35 -177.1(4) . . . . ?
C33 C34 C35 C36 -0.3(6) . . . . ?
C34 C35 C36 C37 0.9(7) . . . . ?
C35 C36 C37 C38 -1.1(7) . . . . ?
C36 C37 C38 C33 0.7(8) . . . . ?
C34 C33 C38 C37 -0.1(6) . . . . ?
B1 C33 C38 C37 177.0(4) . . . . ?
C44 C39 C40 C41 -2.0(7) . . . . ?
B1 C39 C40 C41 174.1(4) . . . . ?
C39 C40 C41 C42 1.4(8) . . . . ?
C40 C41 C42 C43 0.4(9) . . . . ?
C41 C42 C43 C44 -1.4(10) . . . . ?
C42 C43 C44 C39 0.7(10) . . . . ?
C40 C39 C44 C43 1.0(8) . . . . ?
B1 C39 C44 C43 -175.2(5) . . . . ?
C26 C21 B1 C33 45.1(5) . . . . ?
C22 C21 B1 C33 -138.6(4) . . . . ?
C26 C21 B1 C39 163.8(3) . . . . ?
C22 C21 B1 C39 -19.9(5) . . . . ?
C26 C21 B1 C27 -75.2(4) . . . . ?
C22 C21 B1 C27 101.1(4) . . . . ?
C34 C33 B1 C21 -148.4(4) . . . . ?
C38 C33 B1 C21 34.8(5) . . . . ?
C34 C33 B1 C39 91.4(4) . . . . ?
C38 C33 B1 C39 -85.3(4) . . . . ?
C34 C33 B1 C27 -29.0(5) . . . . ?
C38 C33 B1 C27 154.2(4) . . . . ?
C40 C39 B1 C21 -81.8(5) . . . . ?
C44 C39 B1 C21 94.1(5) . . . . ?
C40 C39 B1 C33 38.6(5) . . . . ?
C44 C39 B1 C33 -145.6(4) . . . . ?
C40 C39 B1 C27 158.6(4) . . . . ?
C44 C39 B1 C27 -25.6(6) . . . . ?
C28 C27 B1 C21 12.3(5) . . . . ?
C32 C27 B1 C21 -166.5(3) . . . . ?
C28 C27 B1 C33 -108.3(4) . . . . ?
C32 C27 B1 C33 72.9(4) . . . . ?
C28 C27 B1 C39 133.0(4) . . . . ?
C32 C27 B1 C39 -45.9(5) . . . . ?
C48 O3 C45 C46 31(3) . . . . ?
O3 C45 C46 C47 -29(2) . . . . ?
C45 C46 C47 C48 17(2) . . . . ?
C45 O3 C48 C47 -20(2) . . . . ?
C46 C47 C48 O3 2(2) . . . . ?
C48A O3A C45A C46A 12(4) . . . . ?
O3A C45A C46A C47A -17(3) . . . . ?
C45A C46A C47A C48A 15(3) . . . . ?
C45A O3A C48A C47A -4(4) . . . . ?
C46A C47A C48A O3A -7(3) . . . . ?
Pd1 O1A N1A O2A 0.00(2) . . . . ?
 
_refine_diff_density_max    0.447
_refine_diff_density_min   -0.547
_refine_diff_density_rms    0.066

_shelx_res_file
;
TITL shelxt in P 1 21/n 1
    02_decay.res
    created by SHELXL-2018/3 at 15:58:58 on 27-Mar-2020
CELL 0.534 11.6659 13.5715 30.1925 90 93.459 90
ZERR 4 0.000336 0.000437 0.000946 0 0.002829 0
LATT 1
SYMM 0.5-X,0.5+Y,0.5-Z
SFAC C H B N O Pd
DISP B 0 0 4.561
DISP C 0.001 0.001 6.94
DISP H -0 0 0.611
DISP N 0.003 0.002 10.693
DISP O 0.005 0.003 16.398
DISP Pd -2.504 0.615 1934.604
UNIT 192 292 4 16 12 4
DFIX 1.2 0.001 N1 O1 N1 O2
DFIX 1.3 0.001 O1A N1A N1A O2A
DANG 2.1 0.001 O1 O2 O1A O2A
FLAT 0.001 Pd1 O1 O2 N1 O1A O2A N1A
RIGU 0.001 0.002
EADP O3 O3A
EADP C45 C45A C48 C48A
EADP C46 C46A C47 C47A
EADP O1 O1A O2 O2A
EADP N1 N1A

L.S. 20
PLAN  5
SIZE 0.1 0.1 0.05
TEMP -8
BOND $H
list 4
CONF
fmap 2
acta
SHEL 999 0.8
OMIT 10 0 0
OMIT -1 2 3
OMIT 7 12 0
OMIT -2 1 2
REM <olex2.extras>
REM <HklSrc "%.\\02_decay.hkl">
REM </olex2.extras>

WGHT    0.050000
FVAR       0.24561   0.57186   0.85731
PD1   6    0.339930    0.775114    0.346606    11.00000    0.04950    0.05328 =
         0.04630    0.00165    0.00008   -0.00231
N2    4    0.346592    0.927483    0.337751    11.00000    0.05863    0.05845 =
         0.05561    0.01068   -0.00016    0.00215
N3    4    0.455000    0.798126    0.398287    11.00000    0.05289    0.05525 =
         0.03892   -0.00212   -0.00160   -0.00582
AFIX  13
H3    2    0.532199    0.787439    0.388088    11.00000   -1.20000
AFIX   0
N4    4    0.330601    0.632166    0.371329    11.00000    0.04931    0.05156 =
         0.05495   -0.00333    0.00209   -0.00145
C1    1    0.442613    0.963823    0.369949    11.00000    0.07526    0.06136 =
         0.06258    0.00375   -0.00558   -0.00398
AFIX  23
H1A   2    0.515663    0.958387    0.356407    11.00000   -1.20000
H1B   2    0.430157    1.032583    0.376994    11.00000   -1.20000
AFIX   0
C2    1    0.445219    0.903109    0.411787    11.00000    0.07302    0.05527 =
         0.05715   -0.00276   -0.00753   -0.00382
AFIX  23
H2A   2    0.510349    0.921732    0.431501    11.00000   -1.20000
H2B   2    0.375481    0.913278    0.427126    11.00000   -1.20000
AFIX   0
C3    1    0.433591    0.723111    0.432785    11.00000    0.05972    0.06033 =
         0.04260    0.00371    0.00031   -0.00228
AFIX  23
H3A   2    0.363897    0.738620    0.447317    11.00000   -1.20000
H3B   2    0.497149    0.721229    0.455017    11.00000   -1.20000
AFIX   0
C4    1    0.421632    0.625049    0.409093    11.00000    0.05488    0.05539 =
         0.05482    0.00438   -0.00066   -0.00034
AFIX  23
H4A   2    0.400509    0.574510    0.429807    11.00000   -1.20000
H4B   2    0.494509    0.606735    0.397586    11.00000   -1.20000
AFIX   0
C5    1    0.231050    0.965640    0.351324    11.00000    0.06840    0.06429 =
         0.07291    0.00095    0.00229    0.00873
AFIX  23
H5A   2    0.171346    0.934399    0.332476    11.00000   -1.20000
H5B   2    0.221027    0.944176    0.381490    11.00000   -1.20000
AFIX   0
C6    1    0.211969    1.075629    0.349286    11.00000    0.10900    0.06658 =
         0.10703   -0.00123    0.00630    0.02156
AFIX  23
H6A   2    0.218027    1.098147    0.319025    11.00000   -1.20000
H6B   2    0.271235    1.108351    0.367795    11.00000   -1.20000
AFIX   0
C7    1    0.095312    1.103384    0.364789    11.00000    0.10316    0.09757 =
         0.14626   -0.03034   -0.00160    0.03005
AFIX  23
H7A   2    0.036686    1.064538    0.348725    11.00000   -1.20000
H7B   2    0.092672    1.088097    0.396094    11.00000   -1.20000
AFIX   0
C8    1    0.070187    1.210399    0.357687    11.00000    0.15674    0.09591 =
         0.28305   -0.04316   -0.03074    0.04055
AFIX 137
H8A   2    0.049976    1.222013    0.326835    11.00000   -1.50000
H8B   2    0.136972    1.248443    0.366666    11.00000   -1.50000
H8C   2    0.007475    1.229480    0.374997    11.00000   -1.50000
AFIX   0
C9    1    0.365437    0.961213    0.291432    11.00000    0.07041    0.06650 =
         0.05650    0.01403   -0.00019   -0.00344
AFIX  23
H9A   2    0.374344    1.032276    0.291604    11.00000   -1.20000
H9B   2    0.297547    0.945696    0.272590    11.00000   -1.20000
AFIX   0
C10   1    0.468392    0.915933    0.271538    11.00000    0.07038    0.08234 =
         0.06433    0.00914    0.00605   -0.00595
AFIX  23
H10A  2    0.465034    0.844814    0.274380    11.00000   -1.20000
H10B  2    0.537903    0.938713    0.287601    11.00000   -1.20000
AFIX   0
C11   1    0.472155    0.943346    0.222946    11.00000    0.09713    0.10819 =
         0.06902    0.01235    0.01616   -0.00356
AFIX  23
H11A  2    0.407404    0.913105    0.206479    11.00000   -1.20000
H11B  2    0.464233    1.014222    0.219962    11.00000   -1.20000
AFIX   0
C12   1    0.580539    0.911819    0.203096    11.00000    0.10950    0.18504 =
         0.09496   -0.00615    0.03765   -0.00305
AFIX 137
H12A  2    0.577348    0.929475    0.172256    11.00000   -1.50000
H12B  2    0.589113    0.841721    0.205989    11.00000   -1.50000
H12C  2    0.644796    0.944003    0.218288    11.00000   -1.50000
AFIX   0
C13   1    0.212044    0.623857    0.388503    11.00000    0.05110    0.06475 =
         0.06670    0.00560    0.00396   -0.00450
AFIX  23
H13A  2    0.156580    0.636137    0.363884    11.00000   -1.20000
H13B  2    0.203581    0.676220    0.409928    11.00000   -1.20000
AFIX   0
C14   1    0.179980    0.527909    0.410031    11.00000    0.06045    0.06874 =
         0.08456    0.01403    0.01348   -0.00035
AFIX  23
H14A  2    0.232708    0.515047    0.435450    11.00000   -1.20000
H14B  2    0.186562    0.474341    0.389067    11.00000   -1.20000
AFIX   0
C15   1    0.058234    0.532094    0.424878    11.00000    0.06353    0.07805 =
         0.09756    0.00729    0.02369   -0.00853
AFIX  23
H15A  2    0.052749    0.585135    0.446180    11.00000   -1.20000
H15B  2    0.006403    0.547217    0.399455    11.00000   -1.20000
AFIX   0
C16   1    0.020237    0.437326    0.445637    11.00000    0.08162    0.08236 =
         0.10471    0.01000    0.02961   -0.01184
AFIX 137
H16A  2    0.019622    0.385424    0.424021    11.00000   -1.50000
H16B  2   -0.055573    0.445533    0.455807    11.00000   -1.50000
H16C  2    0.072489    0.420731    0.470291    11.00000   -1.50000
AFIX   0
C17   1    0.348505    0.551063    0.338817    11.00000    0.07303    0.05387 =
         0.06391   -0.00654    0.00584    0.00099
AFIX  23
H17A  2    0.282217    0.548224    0.317858    11.00000   -1.20000
H17B  2    0.352650    0.488923    0.354706    11.00000   -1.20000
AFIX   0
C18   1    0.454362    0.561851    0.313455    11.00000    0.07557    0.08308 =
         0.06407   -0.00827    0.00922    0.00816
AFIX  23
H18A  2    0.521565    0.561928    0.334005    11.00000   -1.20000
H18B  2    0.451873    0.624346    0.297838    11.00000   -1.20000
AFIX   0
C19   1    0.464206    0.477705    0.280008    11.00000    0.12522    0.11532 =
         0.11235   -0.04278    0.04541   -0.00444
AFIX  23
H19A  2    0.458039    0.415570    0.295563    11.00000   -1.20000
H19B  2    0.399779    0.481818    0.258226    11.00000   -1.20000
AFIX   0
C20   1    0.568345    0.477058    0.257112    11.00000    0.15738    0.16490 =
         0.13814   -0.03122    0.07614    0.01352
AFIX 137
H20A  2    0.569128    0.420513    0.238028    11.00000   -1.50000
H20B  2    0.632998    0.474294    0.278308    11.00000   -1.50000
H20C  2    0.572646    0.535934    0.239666    11.00000   -1.50000
AFIX   0

C21   1    0.656684    0.374199    0.427351    11.00000    0.05024    0.05478 =
         0.05619    0.00331   -0.00506   -0.00011
C22   1    0.708740    0.423725    0.393497    11.00000    0.05954    0.07036 =
         0.07880    0.01252    0.00984   -0.00372
AFIX  43
H22   2    0.724902    0.389407    0.367952    11.00000   -1.20000
AFIX   0
C23   1    0.736887    0.521910    0.396796    11.00000    0.06696    0.06796 =
         0.12335    0.02566    0.01715   -0.00315
AFIX  43
H23   2    0.771818    0.552229    0.373495    11.00000   -1.20000
AFIX   0
C24   1    0.714868    0.575897    0.433363    11.00000    0.06107    0.05497 =
         0.12941    0.01488   -0.00889   -0.00258
AFIX  43
H24   2    0.735813    0.641921    0.435516    11.00000   -1.20000
AFIX   0
C25   1    0.661112    0.530404    0.466848    11.00000    0.06837    0.05235 =
         0.09155   -0.00274   -0.01430    0.00914
AFIX  43
H25   2    0.644533    0.565847    0.492036    11.00000   -1.20000
AFIX   0
C26   1    0.631383    0.432090    0.463389    11.00000    0.07526    0.05307 =
         0.05797    0.00369   -0.00101    0.00239
AFIX  43
H26   2    0.592764    0.403442    0.486177    11.00000   -1.20000
AFIX   0
C27   1    0.734649    0.201439    0.459149    11.00000    0.05176    0.05155 =
         0.06504    0.00426    0.01356    0.00094
C28   1    0.809421    0.250411    0.488834    11.00000    0.06298    0.06372 =
         0.07743   -0.00215   -0.00107    0.00784
AFIX  43
H28   2    0.804168    0.318669    0.490532    11.00000   -1.20000
AFIX   0
C29   1    0.892026    0.203043    0.516275    11.00000    0.07628    0.08693 =
         0.08911   -0.00316   -0.01365    0.01705
AFIX  43
H29   2    0.939733    0.239866    0.535725    11.00000   -1.20000
AFIX   0
C30   1    0.903775    0.103710    0.514981    11.00000    0.06618    0.08605 =
         0.11982    0.01554    0.00405    0.01906
AFIX  43
H30   2    0.958166    0.071854    0.533676    11.00000   -1.20000
AFIX   0
C31   1    0.834226    0.051692    0.485728    11.00000    0.06202    0.06946 =
         0.14390    0.01431    0.00687    0.01284
AFIX  43
H31   2    0.841523   -0.016435    0.484138    11.00000   -1.20000
AFIX   0
C32   1    0.752570    0.099529    0.458278    11.00000    0.05986    0.05254 =
         0.12073   -0.00328    0.00206    0.00182
AFIX  43
H32   2    0.707370    0.061975    0.438252    11.00000   -1.20000
AFIX   0
C33   1    0.505025    0.230677    0.444222    11.00000    0.05675    0.04834 =
         0.04549   -0.00481    0.00022   -0.00097
C34   1    0.480039    0.145297    0.466649    11.00000    0.05809    0.05063 =
         0.05936    0.00173   -0.00001   -0.00104
AFIX  43
H34   2    0.538890    0.100508    0.473338    11.00000   -1.20000
AFIX   0
C35   1    0.369230    0.123384    0.479768    11.00000    0.06139    0.06266 =
         0.07165    0.00486    0.00390   -0.00722
AFIX  43
H35   2    0.355791    0.064953    0.494689    11.00000   -1.20000
AFIX   0
C36   1    0.280945    0.188504    0.470485    11.00000    0.05889    0.06776 =
         0.09657   -0.00352    0.01514   -0.00062
AFIX  43
H36   2    0.207602    0.175125    0.479380    11.00000   -1.20000
AFIX   0
C37   1    0.302460    0.273471    0.447931    11.00000    0.05847    0.06472 =
         0.12412    0.00656    0.00220    0.00334
AFIX  43
H37   2    0.243213    0.317726    0.440987    11.00000   -1.20000
AFIX   0
C38   1    0.411790    0.293395    0.435530    11.00000    0.05947    0.06036 =
         0.10881    0.01598    0.00199    0.00369
AFIX  43
H38   2    0.424057    0.351945    0.420527    11.00000   -1.20000
AFIX   0
C39   1    0.636571    0.213549    0.374795    11.00000    0.08627    0.06391 =
         0.05328   -0.00044    0.01278   -0.00982
C40   1    0.544513    0.219675    0.344504    11.00000    0.10752    0.07493 =
         0.06032    0.00814   -0.00511   -0.02195
AFIX  43
H40   2    0.475109    0.243093    0.353906    11.00000   -1.20000
AFIX   0
C41   1    0.550518    0.192043    0.299779    11.00000    0.15988    0.08062 =
         0.06101    0.00685   -0.00411   -0.03536
AFIX  43
H41   2    0.486314    0.198771    0.280214    11.00000   -1.20000
AFIX   0
C42   1    0.649224    0.155792    0.285190    11.00000    0.19137    0.10992 =
         0.07206   -0.00696    0.02386   -0.02271
AFIX  43
H42   2    0.653935    0.137784    0.255636    11.00000   -1.20000
AFIX   0
C43   1    0.742156    0.146068    0.314723    11.00000    0.16868    0.17030 =
         0.08191   -0.03180    0.03761    0.02496
AFIX  43
H43   2    0.810182    0.119836    0.305291    11.00000   -1.20000
AFIX   0
C44   1    0.736068    0.174621    0.358135    11.00000    0.10992    0.15664 =
         0.07590   -0.02365    0.02494    0.01885
AFIX  43
H44   2    0.801050    0.167737    0.377287    11.00000   -1.20000
AFIX   0
B1    3    0.633570    0.255647    0.426397    11.00000    0.05786    0.05566 =
         0.05433   -0.00243    0.00379   -0.00151

PART 1
O3    5    0.690423    0.802274    0.365719    21.00000    0.06910    0.09526 =
         0.09882   -0.00884    0.01142   -0.00046
C45   1    0.737851    0.774326    0.324523    21.00000    0.08206    0.10167 =
         0.10277   -0.01732    0.00736    0.00053
AFIX  23
H45A  2    0.730069    0.827743    0.303208    21.00000   -1.20000
H45B  2    0.698555    0.716813    0.312026    21.00000   -1.20000
AFIX   0
C46   1    0.861025    0.751996    0.335445    21.00000    0.07877    0.11672 =
         0.13629   -0.01813    0.01194    0.00139
AFIX  23
H46A  2    0.872069    0.683196    0.343293    21.00000   -1.20000
H46B  2    0.907538    0.767862    0.310849    21.00000   -1.20000
AFIX   0
C47   1    0.887924    0.815082    0.372774    21.00000    0.07877    0.11672 =
         0.13629   -0.01813    0.01194    0.00139
AFIX  23
H47A  2    0.934440    0.779652    0.395228    21.00000   -1.20000
H47B  2    0.931319    0.871671    0.363537    21.00000   -1.20000
AFIX   0
C48   1    0.783220    0.847142    0.390722    21.00000    0.08206    0.10167 =
         0.10277   -0.01732    0.00736    0.00053
AFIX  23
H48A  2    0.782140    0.828053    0.421654    21.00000   -1.20000
H48B  2    0.776915    0.918308    0.388867    21.00000   -1.20000
AFIX   0
SAME 0.02 0.04 O3 > C48
PART 0
PART 2
O3A   5    0.674767    0.809717    0.361089   -21.00000    0.06910    0.09526 =
         0.09882   -0.00884    0.01142   -0.00046
C45A  1    0.729172    0.756661    0.326977   -21.00000    0.08206    0.10167 =
         0.10277   -0.01732    0.00736    0.00053
AFIX  23
H45C  2    0.702188    0.778859    0.297637   -21.00000   -1.20000
H45D  2    0.716609    0.686251    0.329332   -21.00000   -1.20000
AFIX   0
C46A  1    0.853159    0.782865    0.337021   -21.00000    0.07877    0.11672 =
         0.13629   -0.01813    0.01194    0.00139
AFIX  23
H46C  2    0.893270    0.727743    0.351332   -21.00000   -1.20000
H46D  2    0.889360    0.797510    0.309689   -21.00000   -1.20000
AFIX   0
C47A  1    0.859687    0.867304    0.365728   -21.00000    0.07877    0.11672 =
         0.13629   -0.01813    0.01194    0.00139
AFIX  23
H47C  2    0.878809    0.925940    0.349349   -21.00000   -1.20000
H47D  2    0.917575    0.857605    0.389764   -21.00000   -1.20000
AFIX   0
C48A  1    0.747578    0.876483    0.382684   -21.00000    0.08206    0.10167 =
         0.10277   -0.01732    0.00736    0.00053
AFIX  23
H48C  2    0.751886    0.863551    0.414337   -21.00000   -1.20000
H48D  2    0.718753    0.942887    0.377811   -21.00000   -1.20000
AFIX   0

PART 0
PART 3
O1    5    0.126109    0.759690    0.298395    31.00000    0.06520    0.18302 =
         0.07556   -0.02435   -0.00947    0.00542
O2    5    0.262714    0.724359    0.259092    31.00000    0.06520    0.18302 =
         0.07556   -0.02435   -0.00947    0.00542
N1    4    0.226909    0.749369    0.293829    31.00000    0.06369    0.07729 =
         0.06265    0.00643   -0.00759   -0.00029
PART 0
PART 4
O1A   5    0.205499    0.756029    0.301731   -31.00000    0.06520    0.18302 =
         0.07556   -0.02435   -0.00947    0.00542
O2A   5    0.323318    0.717164    0.254809   -31.00000    0.06520    0.18302 =
         0.07556   -0.02435   -0.00947    0.00542
N1A   4    0.214726    0.728968    0.260793   -31.00000    0.06369    0.07729 =
         0.06265    0.00643   -0.00759   -0.00029
HKLF 4


REM  shelxt in P 1 21/n 1
REM wR2 = 0.1402, GooF = S = 0.899, Restrained GooF = 0.898 for all data
REM R1 = 0.0559 for 5273 Fo > 4sig(Fo) and 0.1033 for all 9723 data
REM 526 parameters refined using 490 restraints

END

WGHT      0.0499      0.0000

REM Highest difference peak  0.447,  deepest hole -0.547,  1-sigma level  0.066
Q1    1   0.3400  0.6668  0.3470  11.00000  0.05    0.45
Q2    1   0.8511  0.8114  0.3908  11.00000  0.05    0.33
Q3    1   0.9146  0.8429  0.3552  11.00000  0.05    0.28
Q4    1   0.2332  0.7739  0.2922  11.00000  0.05    0.27
Q5    1   0.5101  0.6064  0.3161  11.00000  0.05    0.27
;
_shelx_res_checksum    3134

_shelx_hkl_file
;
 -15   0   1    2.05    3.73
 -15   0   2   -0.00    4.40
 -15   0   3   29.76    9.00
 -15   0   4    0.00    4.05
 -15   0   5    0.87    4.86
 -15   0   6   -0.00    3.97
 -15   0   7    0.00    3.86
 -15   0   8   -0.00    3.88
 -15   0   9   38.18    9.34
 -15   0  10    1.34    3.87
 -15   0  11   -0.00    3.50
 -15   0  12    1.50    3.74
 -15   0  13    5.86    4.56
 -15   0  14   -0.00    3.33
 -15   0  15    7.57    4.54
 -15   0  16    4.90    3.89
 -15   0  17    1.87    3.45
 -15   0  18   -0.00    2.66
 -15   0  19    1.64    3.55
 -15   0  20   -0.00    2.99
 -15   0  21    1.06    3.39
 -15   1   1   14.21    6.61
 -15  -1   1    8.22    6.08
 -15   1   2   -0.00    4.92
 -15  -1   2    0.00    4.21
 -15   1   3   -0.00    4.19
 -15  -1   3    4.29    4.92
 -15   1   4    1.50    4.45
 -15  -1   4    1.02    4.09
 -15   1   5    4.89    4.89
 -15  -1   5   11.58    5.98
 -15   1   6   -0.00    3.32
 -15  -1   6    4.49    4.47
 -15   1   7    3.81    4.53
 -15  -1   7    0.00    4.08
 -15   1   8    3.41    4.05
 -15  -1   8    0.00    4.15
 -15   1   9   -0.00    3.27
 -15  -1   9    3.13    3.73
 -15   1  10   -0.00    3.14
 -15  -1  10    0.00    4.09
 -15   1  11    8.98    5.35
 -15  -1  11    8.06    4.87
 -15   1  12   -0.00    3.29
 -15  -1  12   -0.00    3.23
 -15   1  13    1.41    3.32
 -15  -1  13    1.51    3.23
 -15   1  14    2.49    3.68
 -15  -1  14    1.08    3.31
 -15   1  15    5.32    3.81
 -15  -1  15   -0.00    3.30
 -15   1  16   -0.00    3.22
 -15  -1  16    2.15    3.57
 -15   1  17   -0.00    3.59
 -15  -1  17    4.66    4.52
 -15   1  18    2.02    3.16
 -15  -1  18    2.59    3.40
 -15   1  19    3.52    3.36
 -15   1  20    0.92    3.10
 -15   1  21    1.81    2.81
 -15   1  22    2.53    2.58
 -15   1  23    3.17    2.92
 -15   2   1   -0.00    3.94
 -15  -2   1   -0.00    4.60
 -15   2   2    0.60    3.93
 -15  -2   2    3.78    4.67
 -15   2   3   26.25    7.90
 -15  -2   3    7.27    6.57
 -15   2   4    0.89    4.54
 -15  -2   4    4.46    5.78
 -15   2   5   16.89    6.35
 -15  -2   5   12.54    6.25
 -15   2   6    1.87    3.80
 -15  -2   6   -0.00    4.06
 -15   2   7    6.23    4.35
 -15  -2   7    5.04    6.63
 -15   2   8   -0.00    2.94
 -15  -2   8    0.66    4.20
 -15   2   9    5.60    4.26
 -15  -2   9   15.04    6.51
 -15   2  10   -0.00    3.16
 -15  -2  10    1.86    4.16
 -15   2  11    0.50    3.22
 -15  -2  11    0.63    4.38
 -15   2  12   -0.00    3.25
 -15  -2  12    0.00    3.78
 -15   2  13    0.95    3.06
 -15  -2  13    2.76    4.54
 -15   2  14    6.26    3.76
 -15  -2  14    8.61    4.65
 -15   2  15    8.71    4.36
 -15  -2  15   11.57    5.60
 -15   2  16   -0.00    2.99
 -15  -2  16    2.82    4.30
 -15   2  17    3.30    3.18
 -15   2  18   -0.00    2.95
 -15   2  19    6.96    3.66
 -15   2  20   -0.00    2.49
 -15   2  21    0.62    2.32
 -15   3   1   13.83    6.45
 -15  -3   1    0.12    4.31
 -15   3   2    3.85    3.95
 -15  -3   2    2.84    3.97
 -15   3   3    0.02    4.00
 -15  -3   3    0.11    4.88
 -15   3   4    2.51    4.63
 -15  -3   4   -0.00    4.69
 -15   3   5    0.00    4.19
 -15  -3   5    9.85    6.76
 -15   3   6    7.24    4.53
 -15  -3   6   -0.00    5.08
 -15   3   7    3.95    4.13
 -15  -3   7    0.74    4.43
 -15   3   8    0.00    3.02
 -15  -3   8    2.34    4.06
 -15   3   9   -0.00    2.96
 -15  -3   9   -0.00    4.55
 -15   3  10    1.94    3.34
 -15  -3  10    9.77    6.10
 -15   3  11   13.34    5.38
 -15  -3  11   24.10    7.97
 -15   3  12   -0.00    3.25
 -15  -3  12    4.16    4.88
 -15   3  13   -0.00    3.27
 -15  -3  13    2.50    4.84
 -15   3  14   -0.00    2.82
 -15   3  15    5.88    3.45
 -15   3  16    0.71    3.05
 -15   3  17    3.65    3.11
 -15   3  18    3.42    2.88
 -15   3  19    2.02    2.52
 -15   4   1   -0.00    3.82
 -15  -4   1    1.88    4.85
 -15   4   2    1.07    4.02
 -15  -4   2    2.94    5.62
 -15   4   3    4.24    4.94
 -15  -4   3    6.64    5.66
 -15   4   4    9.04    4.96
 -15  -4   4    9.57    6.79
 -15   4   5    8.10    4.89
 -15  -4   5    6.85    5.37
 -15   4   6    2.38    3.62
 -15  -4   6    2.55    5.54
 -15   4   7    8.58    4.42
 -15  -4   7   -0.00    4.81
 -15   4   8    5.31    4.13
 -15  -4   8    6.59    5.02
 -15   4   9    4.99    3.66
 -15  -4   9    7.90    6.01
 -15   4  10    5.80    4.05
 -15   4  11    3.20    3.30
 -15   4  12   -0.00    2.69
 -15   4  13    1.13    3.05
 -15   4  14    0.00    2.63
 -15   4  15    2.42    2.90
 -15   4  16   -0.00    2.56
 -15   4  17    1.83    2.53
 -15   4  18    1.53    2.94
 -15   5   1    4.13    4.26
 -15  -5   1    1.37    5.17
 -15   5   2    0.00    4.05
 -15  -5   2   17.78    7.56
 -15   5   3    1.96    4.84
 -15  -5   3    3.36    4.35
 -15   5   4    2.50    3.41
 -15  -5   4   -0.00    5.28
 -15   5   5    1.03    3.73
 -15   5   6    0.00    3.64
 -15   5   7    5.37    4.24
 -15   5   8    0.52    3.32
 -15   5   9    0.76    3.13
 -15   5  10    1.83    3.54
 -15   5  11    8.58    4.51
 -15   5  12    2.09    3.02
 -15   5  13    2.50    2.97
 -15   5  14   -0.00    2.16
 -15   5  15    0.52    2.22
 -15   5  16    4.04    2.97
 -15   5  17    4.63    3.09
 -15   6   7   -0.00    3.77
 -15   6   8    0.00    3.18
 -15   6   9    1.27    3.04
 -15   6  10    0.05    3.02
 -15   6  11   -0.00    2.96
 -15   6  12    4.48    3.66
 -15   6  13   -0.00    2.48
 -15   6  14    2.11    2.79
 -15   6  15    4.76    3.19
 -14   0   1   -0.00    4.52
 -14   0   2   19.93    7.25
 -14   0   3   -0.00    4.13
 -14   0   4    8.50    5.30
 -14   0   5   -0.00    3.74
 -14   0   6   -0.00    3.20
 -14   0   7    2.93    3.68
 -14   0   8    4.50    4.27
 -14   0   9    1.74    3.68
 -14   0  10    2.07    3.72
 -14   0  11    0.00    3.55
 -14   0  12   12.75    5.07
 -14   0  13   -0.00    3.27
 -14   0  14    6.25    4.01
 -14   0  15   -0.00    3.09
 -14   0  16    3.71    3.78
 -14   0  17    1.18    3.66
 -14   0  18    3.52    3.42
 -14   0  19    0.52    3.06
 -14   0  20   -0.00    3.05
 -14   0  21   -0.00    3.07
 -14   0  22    2.35    2.98
 -14   0  23   -0.00    2.90
 -14   0  24    9.52    4.17
 -14   0  25    1.40    2.87
 -14   0  26    0.02    2.51
 -14   0  27   -0.00    2.87
 -14   1   1   -0.00    4.10
 -14  -1   1    4.52    4.65
 -14   1   2    2.14    4.54
 -14  -1   2    1.08    3.36
 -14   1   3    1.37    4.07
 -14  -1   3   -0.00    4.66
 -14   1   4   -0.00    4.43
 -14  -1   4    4.63    5.22
 -14   1   5    5.03    5.00
 -14  -1   5    0.46    4.22
 -14   1   6   16.33    6.02
 -14  -1   6   11.31    5.75
 -14   1   7    2.89    3.69
 -14  -1   7   -0.00    4.21
 -14   1   8   -0.00    3.35
 -14  -1   8   -0.00    3.91
 -14   1   9    1.15    3.40
 -14  -1   9    0.76    3.26
 -14   1  10   16.09    5.76
 -14  -1  10   14.13    6.50
 -14   1  11   -0.00    3.43
 -14  -1  11   -0.00    3.70
 -14   1  12    7.14    4.15
 -14  -1  12    4.44    4.89
 -14   1  13   -0.00    3.27
 -14  -1  13    2.10    4.04
 -14   1  14    6.68    3.82
 -14  -1  14    7.84    4.32
 -14   1  15    0.00    2.81
 -14  -1  15   -0.00    3.39
 -14   1  16    4.29    3.71
 -14  -1  16    6.53    4.37
 -14   1  17   -0.00    2.41
 -14  -1  17    4.24    3.85
 -14   1  18    2.78    3.06
 -14  -1  18    2.32    3.37
 -14   1  19    0.12    2.41
 -14  -1  19   -0.00    3.08
 -14   1  20    3.15    3.38
 -14  -1  20    8.44    4.54
 -14   1  21    0.00    2.77
 -14  -1  21    0.91    3.09
 -14   1  22    2.31    2.67
 -14  -1  22    4.86    3.83
 -14   1  23    0.56    2.41
 -14  -1  23    7.90    4.13
 -14   1  24    0.69    2.60
 -14  -1  24    1.66    3.73
 -14  -1  25    1.67    3.24
 -14   2   1    0.29    3.94
 -14  -2   1   -0.00    4.13
 -14   2   2   18.98    6.97
 -14  -2   2   16.91    7.07
 -14   2   3    1.28    4.64
 -14  -2   3    8.10    5.15
 -14   2   4   14.34    5.88
 -14  -2   4    7.98    6.16
 -14   2   5    0.44    2.77
 -14  -2   5    0.09    3.83
 -14   2   6   17.75    6.18
 -14  -2   6   14.08    6.57
 -14   2   7   -0.00    3.00
 -14  -2   7    0.30    4.30
 -14   2   8   13.69    5.13
 -14  -2   8   12.40    5.79
 -14   2   9   -0.00    3.12
 -14  -2   9    4.24    5.05
 -14   2  10    1.05    3.15
 -14  -2  10   -0.00    3.93
 -14   2  11    1.51    3.22
 -14  -2  11   -0.00    3.52
 -14   2  12    3.84    3.91
 -14  -2  12    6.09    4.92
 -14   2  13    2.56    3.22
 -14  -2  13    0.51    4.04
 -14   2  14    5.58    3.50
 -14  -2  14    0.00    4.51
 -14   2  15    5.35    3.39
 -14  -2  15   -0.00    3.61
 -14   2  16    1.70    2.93
 -14  -2  16    3.11    3.79
 -14   2  17    0.00    2.90
 -14  -2  17    2.96    3.70
 -14   2  18    6.48    3.53
 -14  -2  18   10.62    5.01
 -14   2  19    7.23    3.26
 -14  -2  19    0.00    3.32
 -14   2  20    1.96    2.54
 -14  -2  20   -0.00    3.17
 -14   2  21    0.42    2.14
 -14  -2  21    4.70    3.96
 -14  -2  22    5.67    4.66
 -14  -2  23    1.41    3.66
 -14   3   1    1.17    3.14
 -14  -3   1    4.52    4.80
 -14   3   2    0.00    3.67
 -14  -3   2   -0.00    5.09
 -14   3   3    0.00    4.34
 -14  -3   3    3.71    4.69
 -14   3   4    0.00    3.97
 -14  -3   4   -0.00    4.47
 -14   3   5    1.22    4.19
 -14  -3   5   -0.00    4.38
 -14   3   6   12.60    5.15
 -14  -3   6   11.14    6.43
 -14   3   7    3.43    3.74
 -14  -3   7    6.28    5.13
 -14   3   8    0.00    3.15
 -14  -3   8    3.55    5.04
 -14   3   9   -0.00    2.81
 -14  -3   9    0.21    3.73
 -14   3  10   10.14    4.79
 -14  -3  10   10.91    6.38
 -14   3  11    5.35    3.94
 -14  -3  11   10.13    6.07
 -14   3  12    1.98    2.95
 -14  -3  12    0.00    4.57
 -14   3  13    2.21    2.85
 -14  -3  13    3.99    3.82
 -14   3  14   -0.00    2.78
 -14  -3  14    2.65    3.93
 -14   3  15    1.62    2.76
 -14  -3  15    1.11    4.00
 -14   3  16   13.90    4.54
 -14  -3  16    8.75    5.07
 -14   3  17    1.35    2.76
 -14  -3  17   -0.00    3.64
 -14   3  18    1.95    2.25
 -14  -3  18    5.64    4.08
 -14   3  19    3.35    2.47
 -14  -3  19    3.32    4.25
 -14   3  20    5.92    2.91
 -14  -3  20    9.08    4.89
 -14  -3  21    1.74    3.80
 -14   4   1    0.00    4.59
 -14  -4   1    0.00    5.58
 -14   4   2    4.09    4.21
 -14  -4   2    4.96    6.81
 -14   4   3    1.92    3.88
 -14  -4   3    1.67    4.17
 -14   4   4    2.50    4.01
 -14  -4   4   -0.00    3.85
 -14   4   5   -0.00    2.68
 -14  -4   5    0.00    4.31
 -14   4   6    0.00    2.93
 -14  -4   6   -0.00    3.79
 -14   4   7    3.42    3.53
 -14  -4   7    5.12    4.66
 -14   4   8    3.52    3.60
 -14  -4   8    4.31    5.33
 -14   4   9    9.30    4.20
 -14  -4   9   10.98    6.08
 -14   4  10    5.62    3.68
 -14  -4  10    5.65    5.48
 -14   4  11    3.68    3.18
 -14  -4  11   -0.00    4.19
 -14   4  12    7.62    3.60
 -14  -4  12   13.50    6.31
 -14   4  13   10.88    4.12
 -14  -4  13   14.15    6.68
 -14   4  14   10.98    4.19
 -14  -4  14   17.98    6.79
 -14   4  15   -0.00    2.46
 -14  -4  15    3.84    4.42
 -14   4  16    3.55    3.09
 -14  -4  16    2.80    4.33
 -14   4  17    1.30    2.13
 -14  -4  17    1.85    4.51
 -14   4  18    0.00    2.28
 -14  -4  18    0.00    3.82
 -14  -4  19   -0.00    3.95
 -14   5   1    7.78    4.92
 -14  -5   1   12.09    6.68
 -14   5   2   -0.00    4.04
 -14  -5   2    1.22    4.22
 -14   5   3    2.25    3.74
 -14  -5   3   -0.00    5.19
 -14   5   4    1.19    3.97
 -14  -5   4    3.75    5.31
 -14   5   5    5.77    4.70
 -14  -5   5    2.11    4.78
 -14   5   6    2.38    3.94
 -14  -5   6    6.85    5.70
 -14   5   7   -0.00    4.25
 -14  -5   7   -0.00    4.87
 -14   5   8   -0.00    3.57
 -14  -5   8   -0.00    5.53
 -14   5   9    4.41    3.90
 -14  -5   9    8.63    6.27
 -14   5  10    9.36    4.63
 -14  -5  10    5.78    5.42
 -14   5  11    0.00    2.72
 -14  -5  11    0.03    3.83
 -14   5  12    6.15    4.16
 -14  -5  12    4.79    5.23
 -14   5  13   -0.00    2.65
 -14  -5  13   -0.00    4.38
 -14   5  14   -0.00    2.48
 -14  -5  14    5.09    5.44
 -14   5  15    0.00    2.47
 -14  -5  15    2.82    5.05
 -14   5  16    6.43    3.19
 -14  -5  16    9.68    6.41
 -14   5  17    1.07    2.28
 -14  -5  17    2.32    4.55
 -14   5  18    0.82    1.89
 -14   6   1    8.41    5.36
 -14  -6   1    4.27    5.93
 -14   6   2    0.35    3.15
 -14  -6   2    7.41    6.24
 -14   6   3    8.52    4.46
 -14  -6   3    6.32    6.86
 -14   6   4   12.88    5.74
 -14  -6   4    5.12    5.78
 -14   6   5    0.71    3.05
 -14  -6   5    6.90    6.14
 -14   6   6    6.76    4.46
 -14  -6   6    1.09    5.45
 -14   6   7    7.31    4.52
 -14  -6   7    6.20    6.29
 -14   6   8    2.87    3.24
 -14  -6   8    5.48    5.50
 -14   6   9    0.33    2.84
 -14  -6   9    5.37    5.48
 -14   6  10    0.00    2.78
 -14  -6  10    0.70    4.21
 -14   6  11   -0.00    2.65
 -14  -6  11    0.78    4.70
 -14   6  12   -0.00    2.59
 -14  -6  12    1.07    4.29
 -14   6  13   -0.00    2.65
 -14  -6  13    0.43    4.37
 -14   6  14    4.44    3.19
 -14  -6  14   -0.00    4.44
 -14   7   1    1.35    3.63
 -14  -7   1    2.17    5.39
 -14   7   2    1.59    4.09
 -14  -7   2   -0.00    5.84
 -14   7   3   -0.00    3.85
 -14  -7   3   -0.00    5.73
 -14   7   4    1.47    3.69
 -14  -7   4   -0.00    6.20
 -14   7   5   15.26    5.78
 -14  -7   5   15.77    7.89
 -14   7   6    3.55    3.94
 -14  -7   6    1.83    5.01
 -14   7   7    0.69    3.35
 -14  -7   7    0.00    5.12
 -14   7   8   -0.00    2.96
 -14  -7   8    0.73    5.18
 -14  -7   9   -0.00    5.48
 -14  -7  10    0.00    4.29
 -14  -7  11    5.57    6.21
 -14  -8   1    0.00    6.39
 -14  -8   2   -0.00    5.72
 -14  -8   3   13.29    8.05
 -14  -8   4    1.51    5.77
 -14  -8   5    0.00    4.36
 -14  -8   6   -0.00    4.84
 -14  -8   7   14.27    7.95
  14   9  -1   -0.00    5.80
 -14  -9   1   -0.00    6.29
  14  10  -1    0.59    5.34
  14  10  -2    0.27    5.05
  14  11  -1   -0.00    5.01
  14  11  -2   -0.00    5.56
 -13   0   1   36.74    9.86
 -13   0   2   -0.00    4.36
 -13   0   3    5.86    5.15
 -13   0   4    1.27    4.32
 -13   0   5   10.48    5.26
 -13   0   6   -0.00    4.00
 -13   0   7   15.12    5.88
 -13   0   8    2.10    3.64
 -13   0   9    3.22    4.31
 -13   0  10    0.49    3.24
 -13   0  11   27.68    7.15
 -13   0  12    2.77    3.94
 -13   0  13   25.20    7.10
 -13   0  14   -0.00    3.27
 -13   0  15   -0.00    3.30
 -13   0  16    1.03    3.35
 -13   0  17   15.09    5.06
 -13   0  18   -0.00    2.98
 -13   0  19   -0.00    3.04
 -13   0  20    0.61    2.51
 -13   0  21   -0.00    2.62
 -13   0  22    0.13    2.82
 -13   0  23    2.58    2.92
 -13   0  24    1.32    2.80
 -13   0  25   -0.00    2.76
 -13   0  26   -0.00    2.83
 -13   0  27    7.28    3.49
 -13   0  28    0.68    2.50
 -13   0  29    3.86    2.89
 -13   0  30   -0.00    2.70
 -13   1   1   10.32    5.88
 -13  -1   1    1.75    4.27
 -13   1   2    7.06    5.16
 -13  -1   2    2.31    4.26
 -13   1   3    6.39    4.68
 -13  -1   3    4.82    5.39
 -13   1   4   -0.00    3.61
 -13  -1   4   -0.00    4.21
 -13   1   5   47.43   10.30
 -13  -1   5   49.67   11.00
 -13   1   6    6.28    4.22
 -13  -1   6    0.00    3.81
 -13   1   7    1.36    3.45
 -13  -1   7    6.24    4.93
 -13   1   8   -0.00    3.26
 -13  -1   8   -0.00    4.28
 -13   1   9   28.70    7.18
 -13  -1   9   20.62    7.11
 -13   1  10    1.82    3.51
 -13  -1  10    8.82    4.78
 -13   1  11    5.87    3.79
 -13  -1  11    9.77    4.99
 -13   1  12    3.31    3.72
 -13  -1  12    0.26    3.43
 -13   1  13    0.14    3.09
 -13  -1  13    6.42    4.10
 -13   1  14   -0.00    2.70
 -13  -1  14    2.87    3.78
 -13   1  15   33.56    7.15
 -13  -1  15   34.59    8.00
 -13   1  16    0.92    2.68
 -13  -1  16    3.00    3.21
 -13   1  17    0.00    2.61
 -13  -1  17    0.94    2.96
 -13   1  18   -0.00    3.00
 -13  -1  18    0.30    2.56
 -13   1  19   12.81    4.36
 -13  -1  19   13.81    5.19
 -13   1  20    0.16    2.91
 -13  -1  20    0.93    3.21
 -13   1  21    8.23    3.44
 -13  -1  21    0.98    3.18
 -13   1  22   -0.00    2.28
 -13  -1  22   -0.00    3.00
 -13   1  23    1.06    2.28
 -13  -1  23   -0.00    2.73
 -13   1  24    2.40    2.66
 -13  -1  24    5.34    3.46
 -13   1  25    1.37    2.89
 -13  -1  25    8.06    4.05
 -13   1  26    2.08    2.69
 -13  -1  26    0.02    3.00
 -13  -1  27    4.93    3.52
 -13  -1  28    0.49    2.85
 -13  -1  29    0.00    2.79
 -13   2   1   36.89    9.71
 -13  -2   1   49.84   11.11
 -13   2   2   -0.00    4.17
 -13  -2   2   -0.00    3.75
 -13   2   3    2.42    4.21
 -13  -2   3   11.70    6.23
 -13   2   4    4.98    4.29
 -13  -2   4   -0.00    4.16
 -13   2   5    0.00    3.91
 -13  -2   5   10.84    5.16
 -13   2   6    0.00    3.48
 -13  -2   6    4.51    4.86
 -13   2   7   24.05    6.62
 -13  -2   7   22.22    7.66
 -13   2   8    1.40    2.67
 -13  -2   8    0.79    3.64
 -13   2   9    2.02    3.13
 -13  -2   9    2.52    4.09
 -13   2  10    0.49    3.21
 -13  -2  10   -0.00    4.21
 -13   2  11   31.26    7.03
 -13  -2  11   20.66    7.18
 -13   2  12    1.44    3.08
 -13  -2  12    0.69    3.96
 -13   2  13   10.48    4.48
 -13  -2  13   19.95    6.40
 -13   2  14    0.16    2.78
 -13  -2  14    6.25    4.46
 -13   2  15   11.28    4.10
 -13  -2  15    7.86    4.52
 -13   2  16    4.48    2.88
 -13  -2  16    1.12    3.56
 -13   2  17    6.80    3.51
 -13  -2  17    6.38    4.72
 -13   2  18   -0.00    2.63
 -13  -2  18    7.00    4.61
 -13   2  19    4.98    2.80
 -13  -2  19    1.39    3.36
 -13   2  20    0.52    2.02
 -13  -2  20    0.70    3.07
 -13   2  21    0.40    2.20
 -13  -2  21    1.37    3.12
 -13   2  22    2.53    2.44
 -13  -2  22   -0.00    3.28
 -13   2  23   17.55    4.07
 -13  -2  23   12.96    4.96
 -13  -2  24    0.78    3.26
 -13  -2  25   -0.00    3.20
 -13  -2  26    3.35    3.89
 -13  -2  27   10.00    4.51
 -13   3   1    1.84    4.19
 -13  -3   1    0.00    5.62
 -13   3   2    2.73    3.86
 -13  -3   2    0.09    4.14
 -13   3   3    4.36    4.16
 -13  -3   3    0.00    4.60
 -13   3   4    0.00    3.81
 -13  -3   4   -0.00    4.70
 -13   3   5   18.40    6.45
 -13  -3   5   39.80    9.57
 -13   3   6    4.25    3.45
 -13  -3   6    5.85    5.17
 -13   3   7   -0.00    3.39
 -13  -3   7    3.99    4.82
 -13   3   8    0.00    2.72
 -13  -3   8   10.33    5.51
 -13   3   9   17.45    5.69
 -13  -3   9   14.25    6.70
 -13   3  10    5.59    4.02
 -13  -3  10    9.13    5.16
 -13   3  11   13.69    4.69
 -13  -3  11   13.69    5.99
 -13   3  12    0.19    2.48
 -13  -3  12    0.39    3.90
 -13   3  13    5.01    3.50
 -13  -3  13   -0.00    3.46
 -13   3  14    0.09    2.32
 -13  -3  14    3.93    3.71
 -13   3  15   25.66    5.38
 -13  -3  15   10.26    5.56
 -13   3  16    4.15    2.77
 -13  -3  16    8.15    4.90
 -13   3  17    1.09    1.92
 -13  -3  17   -0.00    4.26
 -13   3  18   -0.00    2.02
 -13  -3  18    1.41    3.15
 -13   3  19    8.55    3.03
 -13  -3  19   11.04    4.98
 -13   3  20    4.72    2.54
 -13  -3  20    4.91    4.33
 -13  -3  21   -0.00    3.16
 -13  -3  22    0.77    3.71
 -13  -3  23    1.26    3.45
 -13  -3  24    1.47    3.58
 -13  -3  25   13.25    5.22
 -13  -3  26   -0.00    2.90
 -13   4   1    9.99    5.23
  13   4  -1   19.68    7.50
 -13  -4   1    9.89    7.01
 -13   4   2    5.18    4.11
 -13  -4   2    6.31    5.66
 -13   4   3    3.84    3.92
 -13  -4   3    7.81    5.70
 -13   4   4    0.00    3.07
 -13  -4   4    1.80    4.53
 -13   4   5    0.00    3.50
 -13  -4   5    1.35    3.39
 -13   4   6    9.30    4.72
 -13  -4   6    3.42    5.42
 -13   4   7    7.09    4.33
 -13  -4   7   14.00    6.90
 -13   4   8    6.83    3.78
 -13  -4   8    0.45    4.70
 -13   4   9    3.40    3.13
 -13  -4   9   -0.00    4.29
 -13   4  10    0.59    2.23
 -13  -4  10    2.06    3.78
 -13   4  11    9.84    4.18
 -13  -4  11   -0.00    4.68
 -13   4  12    6.79    3.82
 -13  -4  12   18.85    6.50
 -13   4  13   19.73    4.86
 -13  -4  13    7.64    5.70
 -13   4  14    1.51    2.32
 -13  -4  14   -0.00    3.85
 -13   4  15   -0.00    2.18
 -13  -4  15   -0.00    4.01
 -13   4  16    4.95    2.80
 -13  -4  16    0.00    4.34
 -13   4  17    8.29    3.06
 -13  -4  17   14.28    6.12
 -13   4  18    2.94    2.16
 -13  -4  18   -0.00    3.96
 -13   4  19    0.00    1.71
 -13  -4  19    0.00    3.28
 -13  -4  20   -0.00    3.49
 -13  -4  21    7.67    4.65
 -13  -4  22    3.69    3.99
 -13  -4  23   16.51    6.29
 -13  -4  24    1.45    4.25
 -13   5   1    2.48    4.90
  13   5  -1   10.25    6.25
 -13  -5   1   18.64    7.24
 -13   5   2    4.49    4.38
  13   5  -2    5.16    4.65
 -13  -5   2    4.34    6.22
 -13   5   3    1.16    3.43
 -13  -5   3    7.57    6.15
 -13   5   4    0.00    3.90
 -13  -5   4    5.24    6.19
 -13   5   5    5.78    4.42
 -13  -5   5    8.16    6.09
 -13   5   6    3.17    3.67
 -13  -5   6    7.95    6.17
 -13   5   7    0.52    3.42
 -13  -5   7   -0.00    4.78
 -13   5   8    5.99    4.24
 -13  -5   8    0.22    3.80
 -13   5   9    5.04    3.80
 -13  -5   9    3.59    5.15
 -13   5  10   18.35    5.50
 -13  -5  10   16.92    6.89
 -13   5  11    4.65    3.39
 -13  -5  11    3.18    4.77
 -13   5  12    1.07    2.87
 -13  -5  12    0.17    3.09
 -13   5  13    0.72    2.77
 -13  -5  13   -0.00    4.51
 -13   5  14    2.51    2.60
 -13  -5  14   10.65    6.15
 -13   5  15   19.92    4.90
 -13  -5  15   22.15    7.25
 -13   5  16    4.42    2.48
 -13  -5  16    0.00    3.89
 -13   5  17   -0.00    1.75
 -13  -5  17    1.62    4.14
 -13   5  18    1.14    1.96
 -13  -5  18   -0.00    3.65
 -13  -5  19    0.08    3.48
 -13  -5  20    7.99    5.13
 -13  -5  21    1.09    4.52
 -13  -5  22    4.97    3.92
 -13   6   1    0.00    3.92
  13   6  -1    3.56    5.49
 -13  -6   1    0.00    5.82
 -13   6   2    2.17    4.18
  13   6  -2    6.63    5.52
 -13  -6   2    2.09    5.67
 -13   6   3    1.20    3.54
  13   6  -3    0.92    4.49
 -13  -6   3    0.54    4.86
 -13   6   4    8.48    4.67
 -13  -6   4    0.00    5.10
 -13   6   5   -0.00    2.99
 -13  -6   5    0.49    4.65
 -13   6   6    8.50    4.68
 -13  -6   6   13.81    6.87
 -13   6   7    2.59    3.62
 -13  -6   7    1.60    5.76
 -13   6   8    7.50    4.19
 -13  -6   8    7.59    5.87
 -13   6   9   -0.00    2.83
 -13  -6   9    3.85    4.14
 -13   6  10    5.65    3.61
 -13  -6  10   -0.00    5.18
 -13   6  11    2.96    2.93
 -13  -6  11   -0.00    3.80
 -13   6  12    9.29    3.99
 -13  -6  12    9.89    6.19
 -13   6  13    3.74    2.98
 -13  -6  13   10.60    6.40
 -13  -6  14    1.77    4.65
 -13  -6  15    4.41    5.20
 -13  -6  16    6.96    5.42
 -13  -6  17    4.40    5.50
 -13  -6  18    3.83    4.73
 -13  -6  19    6.94    5.29
 -13  -6  20   -0.00    4.31
 -13   7   1    1.27    3.90
  13   7  -1   -0.00    4.94
 -13  -7   1    2.08    5.42
 -13   7   2   -0.00    3.96
  13   7  -2    0.00    5.11
 -13  -7   2   -0.00    5.63
 -13   7   3   -0.00    4.01
  13   7  -3   -0.00    5.66
 -13  -7   3    1.08    5.23
 -13   7   4   24.83    7.39
 -13  -7   4   34.98    9.80
 -13   7   5   12.27    4.84
 -13  -7   5    7.29    6.96
 -13   7   6    8.02    4.23
 -13  -7   6    1.31    6.22
 -13   7   7    1.46    2.96
 -13  -7   7    3.26    5.16
 -13  -7   8    5.20    5.58
 -13  -7   9    7.41    6.12
 -13  -7  10   11.17    6.96
 -13  -7  11    0.63    5.02
 -13  -7  12   -0.00    5.22
 -13  -7  13    0.14    4.55
 -13  -7  14    2.15    5.03
 -13  -7  15   -0.00    4.61
 -13  -7  16    0.00    4.36
 -13  -7  17    1.50    4.01
 -13  -7  18    1.29    4.17
  13   8  -1    1.11    5.95
 -13  -8   1    2.46    6.03
  13   8  -2   14.22    7.99
 -13  -8   2    1.26    5.99
  13   8  -3    4.59    6.16
 -13  -8   3    8.11    7.34
  13   8  -4    3.67    6.04
 -13  -8   4    3.89    4.70
 -13  -8   5    1.42    5.37
 -13  -8   6    8.37    6.39
 -13  -8   7    6.20    5.37
 -13  -8   8   11.59    7.07
 -13  -8   9   -0.00    6.13
 -13  -8  10    0.26    5.38
 -13  -8  11    3.87    5.19
 -13  -8  12    0.00    4.10
 -13  -8  13    0.00    4.94
 -13  -8  14    6.06    6.16
 -13  -8  15    0.46    4.54
  13   9  -1    3.79    6.34
 -13  -9   1    0.13    5.80
  13   9  -2   -0.00    4.61
 -13  -9   2    7.52    7.48
  13   9  -3    6.06    5.37
 -13  -9   3    3.17    6.66
  13   9  -4   13.86    6.97
 -13  -9   4    1.49    6.84
  13   9  -5   -0.00    4.71
 -13  -9   5    2.77    5.35
 -13  -9   6    0.00    4.87
 -13  -9   7    4.10    6.12
 -13  -9   8    4.70    6.16
 -13  -9   9   -0.00    5.16
 -13  -9  10   13.47    6.97
 -13  -9  11    2.33    5.09
 -13  -9  12   -0.00    5.05
  13  10  -1    3.25    5.38
 -13 -10   1    0.77    5.49
  13  10  -2    2.44    5.12
 -13 -10   2    0.44    6.06
  13  10  -3   -0.00    4.70
 -13 -10   3   -0.00    5.81
  13  10  -4   -0.00    4.85
 -13 -10   4    5.12    5.31
  13  10  -5   -0.00    5.08
 -13 -10   5    7.88    6.86
  13  10  -6    0.00    5.29
 -13 -10   6    7.21    7.43
 -13 -10   7    4.23    6.12
 -13 -10   8    8.00    6.66
 -13 -10   9   -0.00    5.52
  13  11  -1   -0.00    4.93
 -13 -11   1    2.09    6.04
  13  11  -2    2.87    6.23
 -13 -11   2   -0.00    6.04
  13  11  -3   -0.00    5.06
 -13 -11   3   -0.00    6.13
  13  11  -4   -0.00    5.17
 -13 -11   4    1.49    4.66
  13  11  -5    0.00    5.23
  13  11  -6   -0.00    5.62
  13  12  -1   -0.00    5.73
  13  12  -2    1.72    5.55
  13  12  -3    0.00    6.03
  13  12  -4   -0.00    5.60
  13  12  -5    1.10    5.84
  13  12  -6    6.31    6.42
  13  12  -7   -0.00    6.37
 -12   0   1   -0.00    3.41
 -12   0   2   32.51    8.28
 -12   0   3   -0.00    3.53
 -12   0   4    5.09    4.72
 -12   0   5    1.74    3.68
 -12   0   6   84.99   14.64
 -12   0   7   -0.00    3.59
 -12   0   8   11.82    5.08
 -12   0   9    2.69    3.79
 -12   0  10   56.38   10.61
 -12   0  11    2.46    3.90
 -12   0  12   40.13    8.41
 -12   0  13   -0.00    2.82
 -12   0  14    0.22    2.82
 -12   0  15    0.01    2.55
 -12   0  16   33.47    7.32
 -12   0  17    0.00    2.51
 -12   0  18    4.42    3.02
 -12   0  19    2.19    2.81
 -12   0  20    8.35    3.72
 -12   0  21   -0.00    2.25
 -12   0  22   19.78    5.04
 -12   0  23   -0.00    2.19
 -12   0  24    1.56    2.52
 -12   0  25    0.77    2.50
 -12   0  26    3.13    2.82
 -12   0  27    1.36    2.47
 -12   0  28    4.88    3.21
 -12   0  29    1.38    2.68
 -12   0  30    0.15    2.57
 -12   0  31   -0.00    2.79
 -12   0  32    6.99    3.74
 -12   1   1    0.00    3.39
 -12  -1   1   -0.00    3.13
 -12   1   2   47.27    9.89
 -12  -1   2   25.27    8.44
 -12   1   3    0.00    3.70
 -12  -1   3    6.39    4.83
 -12   1   4   63.49   12.42
 -12  -1   4   70.03   12.99
 -12   1   5    1.44    3.27
 -12  -1   5    3.43    4.27
 -12   1   6    0.04    3.38
 -12  -1   6   -0.00    4.35
 -12   1   7    1.58    3.42
 -12  -1   7    3.53    4.61
 -12   1   8   59.06   11.00
 -12  -1   8   64.25   11.96
 -12   1   9    4.21    3.86
 -12  -1   9    0.00    3.70
 -12   1  10   16.48    5.28
 -12  -1  10    8.78    5.05
 -12   1  11   -0.00    2.72
 -12  -1  11    0.00    4.01
 -12   1  12    3.41    2.96
 -12  -1  12    3.93    3.56
 -12   1  13   -0.00    2.45
 -12  -1  13    2.40    3.68
 -12   1  14   45.88    8.91
 -12  -1  14   55.06   10.06
 -12   1  15    2.91    3.09
 -12  -1  15    4.00    3.64
 -12   1  16    0.14    2.63
 -12  -1  16    0.66    3.15
 -12   1  17    0.94    2.76
 -12  -1  17   -0.00    3.37
 -12   1  18   14.62    4.57
 -12  -1  18   12.04    4.62
 -12   1  19   -0.00    2.32
 -12  -1  19    5.10    3.48
 -12   1  20    8.41    3.48
 -12  -1  20    7.79    4.08
 -12   1  21    1.86    2.42
 -12  -1  21   -0.00    2.62
 -12   1  22   -0.00    2.28
 -12  -1  22    0.54    2.67
 -12   1  23    1.23    2.11
 -12  -1  23    3.12    3.54
 -12   1  24   11.22    3.37
 -12  -1  24    4.34    3.67
 -12   1  25   -0.00    2.25
 -12  -1  25    0.21    2.70
 -12   1  26    6.12    2.80
 -12  -1  26   10.23    4.11
 -12   1  27    3.33    2.68
 -12  -1  27    4.86    3.38
 -12   1  28    4.39    2.78
 -12  -1  28    5.40    3.51
 -12   1  29   -0.00    2.25
 -12  -1  29    1.12    3.12
 -12  -1  30    5.67    3.38
 -12  -1  31    0.63    3.24
 -12   2   1   10.98    5.15
 -12  -2   1    9.32    6.05
 -12   2   2   25.73    7.87
 -12  -2   2   24.18    7.56
 -12   2   3   -0.00    3.33
 -12  -2   3    4.02    5.07
 -12   2   4    5.89    4.27
 -12  -2   4   11.26    5.63
 -12   2   5    8.77    5.03
 -12  -2   5    2.23    4.82
 -12   2   6   51.43   10.24
 -12  -2   6   61.41   11.96
 -12   2   7   25.19    6.43
 -12  -2   7   15.28    6.42
 -12   2   8   10.38    4.66
 -12  -2   8    9.98    5.67
 -12   2   9   -0.00    2.89
 -12  -2   9    0.53    3.78
 -12   2  10   32.72    7.08
 -12  -2  10   13.93    6.25
 -12   2  11   16.42    4.88
 -12  -2  11    4.06    4.59
 -12   2  12   24.57    6.14
 -12  -2  12   24.40    7.07
 -12   2  13   -0.00    2.79
 -12  -2  13   -0.00    3.60
 -12   2  14    1.08    2.43
 -12  -2  14    2.33    3.52
 -12   2  15    2.90    2.83
 -12  -2  15    5.31    4.18
 -12   2  16   12.44    3.77
 -12  -2  16   15.54    5.47
 -12   2  17   -0.00    1.99
 -12  -2  17   -0.00    3.41
 -12   2  18    5.06    2.60
 -12  -2  18    6.41    3.77
 -12   2  19    2.14    2.17
 -12  -2  19    1.74    3.11
 -12   2  20    4.65    2.76
 -12  -2  20   12.85    4.51
 -12   2  21    5.07    2.72
 -12  -2  21    5.44    3.89
 -12   2  22   10.02    3.24
 -12  -2  22   11.30    4.65
 -12   2  23    0.00    1.75
 -12  -2  23   -0.00    3.02
 -12   2  24    0.25    1.91
 -12  -2  24   -0.00    3.22
 -12  -2  25    1.34    3.24
 -12  -2  26    7.65    4.15
 -12  -2  27    1.74    3.44
 -12  -2  28   -0.00    3.22
 -12  -2  29    1.31    3.37
 -12  -2  30    4.60    3.96
 -12   3   1   -0.00    3.96
  12   3  -1    1.16    4.43
 -12  -3   1    0.00    4.62
 -12   3   2   26.41    7.40
  12   3  -2   19.47    7.23
 -12  -3   2   32.65    8.98
 -12   3   3   10.17    4.87
 -12  -3   3   11.58    6.90
 -12   3   4   18.10    6.15
 -12  -3   4   16.92    7.13
 -12   3   5    4.14    4.44
 -12  -3   5    3.27    4.22
 -12   3   6    0.27    2.97
 -12  -3   6   -0.00    4.40
 -12   3   7    5.89    4.00
 -12  -3   7    0.00    4.77
 -12   3   8   37.51    7.88
 -12  -3   8   28.95    8.95
 -12   3   9   15.79    4.87
 -12  -3   9   18.13    6.43
 -12   3  10   29.19    6.66
 -12  -3  10   31.39    8.73
 -12   3  11   -0.00    2.63
 -12  -3  11    0.00    3.60
 -12   3  12   12.97    4.26
 -12  -3  12   10.66    5.26
 -12   3  13    3.49    2.69
 -12  -3  13    0.00    3.72
 -12   3  14   24.02    5.55
 -12  -3  14   28.44    7.87
 -12   3  15    4.47    2.89
 -12  -3  15   10.66    5.64
 -12   3  16    2.50    2.24
 -12  -3  16   -0.00    3.52
 -12   3  17    1.17    2.19
 -12  -3  17    4.64    3.74
 -12   3  18    3.74    2.29
 -12  -3  18    7.23    3.96
 -12   3  19    7.95    2.63
 -12  -3  19    8.29    4.71
 -12   3  20    4.56    2.17
 -12  -3  20    7.23    4.33
 -12   3  21   -0.00    1.67
 -12  -3  21    0.18    3.24
 -12  -3  22    1.52    3.83
 -12  -3  23    7.90    4.24
 -12  -3  24    8.91    4.95
 -12  -3  25    5.19    3.75
 -12  -3  26    0.00    3.42
 -12  -3  27    1.44    3.18
 -12  -3  28    9.75    4.73
 -12  -3  29    0.00    3.48
 -12   4   1    5.12    4.29
  12   4  -1    1.61    5.40
 -12  -4   1   12.58    6.54
 -12   4   2    9.74    5.16
  12   4  -2    2.74    4.47
 -12  -4   2    5.02    5.14
 -12   4   3    0.51    3.50
  12   4  -3    3.58    4.80
 -12  -4   3   -0.00    4.74
 -12   4   4   -0.00    3.88
  12   4  -4   -0.00    4.06
 -12  -4   4   -0.00    4.15
 -12   4   5    7.37    4.11
 -12  -4   5    7.68    5.67
 -12   4   6   41.52    7.64
 -12  -4   6    9.87    6.03
 -12   4   7   18.32    5.51
 -12  -4   7   21.95    7.48
 -12   4   8    1.06    2.63
 -12  -4   8    6.02    4.99
 -12   4   9    7.88    3.88
 -12  -4   9   13.41    5.83
 -12   4  10   18.65    5.30
 -12  -4  10    9.82    5.16
 -12   4  11   10.99    4.02
 -12  -4  11   22.31    7.12
 -12   4  12   23.25    5.62
 -12  -4  12   29.76    8.34
 -12   4  13    0.00    2.21
 -12  -4  13    4.07    4.65
 -12   4  14    0.00    1.93
 -12  -4  14    0.19    4.05
 -12   4  15    2.36    2.21
 -12  -4  15    6.29    4.41
 -12   4  16   12.54    3.67
 -12  -4  16   15.14    5.86
 -12   4  17   15.63    3.50
 -12  -4  17    5.73    5.11
 -12   4  18    6.62    2.46
 -12  -4  18    8.18    4.86
 -12   4  19   -0.00    1.49
 -12  -4  19    1.46    3.88
 -12  -4  20    4.86    3.94
 -12  -4  21    8.72    4.94
 -12  -4  22    7.95    4.81
 -12  -4  23   -0.00    3.86
 -12  -4  24   -0.00    3.65
 -12  -4  25    4.17    4.02
 -12  -4  26    3.51    4.11
 -12  -4  27    6.40    4.67
 -12   5   1    0.84    2.96
  12   5  -1    5.69    4.43
 -12  -5   1    1.36    4.37
 -12   5   2   17.42    6.35
  12   5  -2    2.24    4.74
 -12  -5   2    3.37    4.93
 -12   5   3   10.45    5.37
  12   5  -3    7.45    5.78
 -12  -5   3   21.99    8.10
 -12   5   4    6.39    4.80
  12   5  -4    1.79    4.84
 -12  -5   4   13.10    6.24
 -12   5   5    4.49    3.55
  12   5  -5    1.49    4.18
 -12  -5   5    0.86    3.98
 -12   5   6    0.18    3.21
 -12  -5   6    0.56    4.51
 -12   5   7    5.50    3.98
 -12  -5   7   -0.00    4.75
 -12   5   8   24.23    6.31
 -12  -5   8   21.68    7.54
 -12   5   9   22.55    5.89
 -12  -5   9   23.86    8.45
 -12   5  10    7.11    3.68
 -12  -5  10   13.04    6.24
 -12   5  11    0.41    2.33
 -12  -5  11    3.31    4.52
 -12   5  12   -0.00    2.31
 -12  -5  12    1.28    4.47
 -12   5  13   18.87    4.83
 -12  -5  13   22.91    7.22
 -12   5  14   13.63    3.99
 -12  -5  14   14.29    6.15
 -12   5  15    2.41    2.28
 -12  -5  15    7.77    5.55
 -12   5  16    0.79    1.92
 -12  -5  16    2.63    4.27
 -12   5  17    1.66    2.08
 -12  -5  17    8.59    4.86
 -12  -5  18    5.19    5.22
 -12  -5  19    4.88    4.30
 -12  -5  20    3.34    4.46
 -12  -5  21    0.74    3.63
 -12  -5  22    5.73    5.18
 -12  -5  23    7.87    4.91
 -12  -5  24    6.32    4.23
 -12  -5  25    0.22    3.69
 -12  -5  26   -0.00    3.87
 -12   6   1   20.50    6.91
  12   6  -1   14.64    7.36
 -12  -6   1   22.76    8.77
 -12   6   2   19.29    6.35
  12   6  -2    1.90    4.42
 -12  -6   2   14.15    6.81
 -12   6   3    2.97    4.02
  12   6  -3    0.00    4.38
 -12  -6   3   -0.00    5.45
 -12   6   4   -0.00    3.25
  12   6  -4    1.73    4.68
 -12  -6   4   -0.00    3.74
 -12   6   5   38.10    8.50
  12   6  -5   35.49   10.09
 -12  -6   5   33.83   10.26
 -12   6   6   15.64    5.43
  12   6  -6   10.56    6.53
 -12  -6   6   15.55    7.57
 -12   6   7   10.26    4.44
 -12  -6   7   14.31    6.70
 -12   6   8    2.25    2.67
 -12  -6   8    0.00    4.53
 -12   6   9    0.61    2.48
 -12  -6   9    1.91    4.88
 -12   6  10    4.32    3.23
 -12  -6  10    3.84    4.24
 -12   6  11   37.31    7.73
 -12  -6  11   59.82   11.85
 -12   6  12   12.80    3.91
 -12  -6  12    8.78    6.42
 -12  -6  13    0.44    3.31
 -12  -6  14   -0.00    3.73
 -12  -6  15    9.38    5.87
 -12  -6  16    4.50    5.72
 -12  -6  17    2.69    4.92
 -12  -6  18   -0.00    4.30
 -12  -6  19    0.59    3.94
 -12  -6  20   -0.00    3.70
 -12  -6  21    2.76    4.44
 -12  -6  22   -0.00    3.33
 -12  -6  23    1.17    3.93
 -12  -6  24    3.29    3.82
 -12   7   1    4.76    4.69
  12   7  -1    1.85    4.93
 -12  -7   1   11.51    7.30
 -12   7   2   11.93    5.22
  12   7  -2   10.40    7.18
 -12  -7   2    4.15    6.09
 -12   7   3   14.17    5.78
  12   7  -3   19.61    8.28
 -12  -7   3   19.81    8.31
 -12   7   4    1.83    3.25
  12   7  -4    2.59    4.80
 -12  -7   4    9.41    6.34
 -12   7   5    2.42    3.73
  12   7  -5   11.28    5.94
 -12  -7   5    5.19    5.82
  12   7  -6    2.26    4.45
 -12  -7   6    3.99    5.29
  12   7  -7   -0.00    4.18
 -12  -7   7    5.70    5.40
 -12  -7   8    5.15    5.40
 -12  -7   9   35.27   10.12
 -12  -7  10    4.39    4.95
 -12  -7  11    1.72    4.90
 -12  -7  12    0.00    5.07
 -12  -7  13   -0.00    4.86
 -12  -7  14    0.79    5.32
 -12  -7  15    7.29    6.00
 -12  -7  16   -0.00    4.95
 -12  -7  17    2.80    4.91
 -12  -7  18    0.87    4.21
 -12  -7  19    8.41    5.52
 -12  -7  20    0.00    4.20
 -12  -7  21   -0.00    4.85
 -12  -7  22   -0.00    4.38
  12   8  -1   13.58    7.11
 -12  -8   1   16.23    8.13
  12   8  -2    2.95    5.11
 -12  -8   2    2.33    5.73
  12   8  -3   -0.00    4.92
 -12  -8   3    2.95    4.67
  12   8  -4    4.02    5.12
 -12  -8   4   -0.00    4.52
  12   8  -5    0.85    4.71
 -12  -8   5   27.91    8.92
  12   8  -6    2.23    5.25
 -12  -8   6    7.17    6.40
  12   8  -7   24.29    8.54
 -12  -8   7   18.09    7.82
  12   8  -8    1.60    4.71
 -12  -8   8   -0.00    4.97
 -12  -8   9   -0.00    6.53
 -12  -8  10    1.79    5.36
 -12  -8  11   23.21    8.16
 -12  -8  12    3.18    5.22
 -12  -8  13    8.17    6.00
 -12  -8  14   -0.00    5.29
 -12  -8  15    7.27    6.77
 -12  -8  16    5.93    6.49
 -12  -8  17    0.00    4.89
 -12  -8  18    0.02    4.49
 -12  -8  19   -0.00    5.04
 -12  -8  20    3.01    5.15
  12   9  -1   -0.00    3.96
 -12  -9   1    1.02    5.66
  12   9  -2    1.43    5.23
 -12  -9   2    2.26    5.54
  12   9  -3   11.10    7.14
 -12  -9   3   23.07    8.87
  12   9  -4    0.00    5.37
 -12  -9   4    1.84    6.26
  12   9  -5    2.47    5.20
 -12  -9   5   -0.00    5.07
  12   9  -6   -0.00    4.72
 -12  -9   6   -0.00    3.91
  12   9  -7    3.09    6.20
 -12  -9   7    3.55    5.26
  12   9  -8    9.36    6.30
 -12  -9   8   -0.00    5.33
  12   9  -9   14.03    7.67
 -12  -9   9   28.59    9.62
 -12  -9  10    1.45    4.80
 -12  -9  11    5.22    5.74
 -12  -9  12   -0.00    6.22
 -12  -9  13    0.00    5.86
 -12  -9  14   -0.00    5.11
 -12  -9  15    6.27    5.67
 -12  -9  16   -0.00    4.86
 -12  -9  17    2.85    5.55
 -12  -9  18    0.95    4.14
  12  10  -1    5.57    5.79
 -12 -10   1   10.99    7.18
  12  10  -2    2.40    6.16
 -12 -10   2    0.00    5.78
  12  10  -3    3.44    6.00
 -12 -10   3    1.61    5.24
  12  10  -4    0.05    4.79
 -12 -10   4    0.62    5.05
  12  10  -5    6.75    6.47
 -12 -10   5    8.75    6.64
  12  10  -6    0.39    5.21
 -12 -10   6    8.38    6.48
  12  10  -7   12.93    6.84
 -12 -10   7    9.25    6.68
  12  10  -8    6.98    5.92
 -12 -10   8    2.13    5.60
  12  10  -9   13.00    7.12
 -12 -10   9    2.21    5.60
 -12 -10  10    1.42    5.80
 -12 -10  11   15.53    7.43
 -12 -10  12    3.16    5.57
 -12 -10  13    0.00    5.49
 -12 -10  14   -0.00    4.68
 -12 -10  15    8.47    6.87
  12  11  -1    6.46    6.31
 -12 -11   1    1.78    5.86
  12  11  -2    3.44    5.94
 -12 -11   2    0.00    7.06
  12  11  -3    7.94    6.72
 -12 -11   3    6.66    6.93
  12  11  -4    1.68    5.47
 -12 -11   4    1.72    4.26
  12  11  -5   11.31    7.52
 -12 -11   5   -0.00    6.00
  12  11  -6    5.88    7.10
 -12 -11   6    1.01    6.90
  12  11  -7    0.00    5.59
 -12 -11   7    5.10    7.52
  12  11  -8   -0.00    6.02
 -12 -11   8   -0.00    5.52
  12  11  -9    6.26    7.03
 -12 -11   9    5.66    5.92
  12  11 -10    1.50    5.85
 -12 -11  10    1.63    4.99
 -12 -11  11    1.80    6.54
 -12 -11  12    2.38    5.86
  12  12  -1    2.77    7.53
 -12 -12   1    9.74    7.47
  12  12  -2   -0.00    6.09
 -12 -12   2   -0.00    5.31
  12  12  -3   -0.00    7.17
 -12 -12   3    2.69    5.42
  12  12  -4    4.56    6.35
 -12 -12   4    0.32    6.01
  12  12  -5   16.18    7.64
 -12 -12   5    0.00    6.93
  12  12  -6    4.37    6.72
 -12 -12   6    4.18    6.25
  12  12  -7    7.02    7.43
 -12 -12   7    8.30    6.98
  12  12  -8    4.57    6.27
 -12 -12   8    2.39    6.15
  12  12  -9    3.63    5.71
 -12 -12   9   -0.00    5.54
  12  12 -10    1.77    5.62
 -12 -13   1   -0.00    7.35
  12  13  -2    3.07    6.53
 -12 -13   2    0.13    6.21
  12  13  -3    1.41    6.82
 -12 -13   3    2.03    4.81
  12  13  -4   -0.00    6.11
 -12 -13   4    0.80    6.13
  12  13  -5   -0.00    5.69
 -12 -13   5   -0.00    6.20
  12  13  -6    0.46    4.77
  12  13  -7    0.00    6.26
  12  13  -8    4.77    6.07
  12  13  -9    4.63    6.62
  12  13 -10    4.46    5.73
  12  13 -11    0.00    5.09
 -11   0   1  114.41   18.68
  11   0  -1  119.03   18.66
 -11   0   2    0.82    3.93
  11   0  -2   -0.00    3.86
 -11   0   3   61.54   10.56
  11   0  -3   31.30    8.68
 -11   0   4    0.00    3.50
  11   0  -4   -0.00    3.46
 -11   0   5  149.92   21.76
 -11   0   6   -0.00    4.18
 -11   0   7   -0.00    3.65
 -11   0   8   -0.00    3.46
 -11   0   9   45.52    9.13
 -11   0  10    0.34    3.58
 -11   0  11   92.11   14.50
 -11   0  12    0.00    3.46
 -11   0  13    4.67    3.39
 -11   0  14    0.52    2.31
 -11   0  15   28.10    6.35
 -11   0  16    3.63    3.22
 -11   0  17    8.30    4.04
 -11   0  18    0.00    2.28
 -11   0  19   11.57    4.01
 -11   0  20   -0.00    2.36
 -11   0  21   31.71    6.39
 -11   0  22    0.20    2.29
 -11   0  23   -0.00    2.39
 -11   0  24   -0.00    2.17
 -11   0  25   11.81    4.12
 -11   0  26   -0.00    2.40
 -11   0  27   17.69    4.91
 -11   0  28    0.47    2.88
 -11   0  29    0.71    2.88
 -11   0  30   -0.00    2.86
 -11   0  31   17.09    5.03
 -11   0  32   -0.00    2.67
 -11   0  33   -0.00    2.38
 -11   0  34    2.47    2.79
 -11   1   1   86.47   15.83
  11  -1  -1  120.15   17.29
  11   1  -1  102.09   16.78
 -11  -1   1   89.37   16.25
 -11   1   2   -0.00    3.67
  11  -1  -2    6.71    5.31
  11   1  -2   -0.00    4.07
 -11  -1   2    0.92    3.79
 -11   1   3   70.96   11.86
  11  -1  -3   39.75   10.37
  11   1  -3   55.54   11.39
 -11  -1   3   70.24   12.23
 -11   1   4   -0.00    3.58
  11   1  -4    0.44    3.76
 -11  -1   4   -0.00    4.01
 -11   1   5    4.07    3.64
  11   1  -5    4.07    4.18
 -11  -1   5    3.76    4.37
 -11   1   6    1.40    3.47
 -11  -1   6    0.00    3.78
 -11   1   7   61.15   10.10
 -11  -1   7   41.24    9.78
 -11   1   8   -0.00    3.41
 -11  -1   8   -0.00    3.96
 -11   1   9   19.14    5.52
 -11  -1   9   22.92    6.41
 -11   1  10    4.11    3.21
 -11  -1  10    1.82    3.63
 -11  -1  11   16.78    5.51
 -11   1  12    2.99    3.27
 -11  -1  12    3.73    3.84
 -11   1  13   51.42    9.19
 -11  -1  13   56.60   10.11
 -11   1  14   -0.00    2.47
 -11  -1  14    0.66    3.18
 -11   1  15    3.45    2.62
 -11  -1  15    2.70    2.98
 -11   1  16    3.69    2.84
 -11  -1  16    0.21    2.78
 -11   1  17   22.24    5.02
 -11  -1  17   19.70    5.35
 -11   1  18    1.95    2.42
 -11  -1  18   -0.00    2.74
 -11   1  19    8.07    3.22
 -11  -1  19    5.27    3.52
 -11   1  20   -0.00    2.08
 -11  -1  20   -0.00    2.64
 -11   1  21    1.03    1.98
 -11  -1  21    0.32    2.52
 -11   1  22    0.13    1.83
 -11  -1  22    1.58    2.98
 -11   1  23   27.38    5.53
 -11  -1  23   34.87    6.93
 -11   1  24   -0.00    2.12
 -11  -1  24   -0.00    2.83
 -11   1  25    1.81    2.29
 -11  -1  25    8.81    3.81
 -11   1  26    0.00    2.27
 -11  -1  26   -0.00    2.74
 -11   1  27    8.12    3.20
 -11  -1  27    6.59    3.81
 -11   1  28    2.43    2.38
 -11  -1  28   -0.00    2.76
 -11   1  29    5.34    2.90
 -11  -1  29    2.91    3.30
 -11   1  30    0.76    2.65
 -11  -1  30    1.07    3.04
 -11   1  31    3.20    2.68
 -11  -1  31    1.59    3.28
 -11   1  32    1.05    2.21
 -11  -1  32    0.95    3.18
 -11   1  33    8.43    3.51
 -11  -1  33    7.24    4.63
 -11   1  34    0.00    2.06
 -11   1  35    5.69    3.34
 -11   2   1   34.19    7.99
  11  -2  -1   28.33    7.73
  11   2  -1   22.25    7.58
 -11  -2   1   29.68    9.19
 -11   2   2   -0.00    3.51
  11  -2  -2   -0.00    3.33
  11   2  -2    5.63    4.46
 -11  -2   2    2.91    4.44
 -11   2   3   27.19    7.00
  11   2  -3    9.18    5.70
 -11  -2   3   12.85    6.03
 -11   2   4    7.09    4.51
  11   2  -4    7.62    4.70
 -11  -2   4    2.96    4.40
 -11   2   5   51.27   10.16
  11   2  -5   46.35   10.31
 -11  -2   5   68.99   12.13
 -11   2   6   19.42    5.97
  11   2  -6   25.37    7.00
 -11  -2   6   27.60    7.68
 -11   2   7   13.11    5.05
 -11  -2   7   13.66    5.96
 -11   2   8   14.30    4.80
 -11  -2   8   16.62    6.11
 -11   2   9   36.90    7.35
 -11  -2   9   30.04    8.04
 -11   2  10    1.93    2.93
 -11  -2  10   -0.00    3.68
 -11   2  11   33.72    6.99
 -11  -2  11   38.71    8.39
 -11   2  12    0.00    2.33
 -11  -2  12    3.29    3.83
 -11   2  13    0.90    2.60
 -11  -2  13    2.36    3.57
 -11   2  14    3.03    2.31
 -11  -2  14    1.99    3.38
 -11   2  15   19.18    4.65
 -11  -2  15   19.19    5.65
 -11   2  16    8.36    3.40
 -11  -2  16   22.27    5.69
 -11   2  17    3.03    2.58
 -11  -2  17    6.65    4.18
 -11   2  18   -0.00    1.96
 -11  -2  18    1.34    3.20
 -11   2  19   12.22    3.26
 -11  -2  19    8.54    4.25
 -11   2  20    3.63    2.18
 -11  -2  20    4.14    3.59
 -11   2  21   27.64    5.00
 -11  -2  21   24.83    6.49
 -11   2  22   -0.00    1.68
 -11  -2  22    1.08    2.93
 -11   2  23    0.17    1.60
 -11  -2  23    0.00    2.58
 -11   2  24    0.74    1.75
 -11  -2  24    3.31    3.60
 -11   2  25    6.57    2.59
 -11  -2  25   25.19    6.00
 -11   2  26    1.19    1.91
 -11  -2  26    0.00    3.45
 -11   2  27    9.61    3.04
 -11  -2  27    9.11    4.71
 -11   2  28    2.48    2.17
 -11  -2  28    2.48    3.44
 -11   2  29   -0.00    2.01
 -11  -2  29    1.96    2.92
 -11  -2  30   -0.00    3.33
 -11  -2  31   13.09    5.60
 -11  -2  32    2.37    3.46
 -11   3   1   13.93    5.74
 -11  -3   1   10.58    6.43
 -11   3   2   18.95    6.29
 -11  -3   2   24.21    7.68
 -11   3   3   51.43   10.74
  11   3  -3   52.72   11.50
 -11  -3   3   88.00   14.46
 -11   3   4    8.80    4.98
  11   3  -4   11.54    5.71
 -11  -3   4    8.75    5.50
 -11   3   5    6.84    3.98
  11   3  -5    5.04    4.37
 -11  -3   5   -0.00    5.21
 -11   3   6   17.15    5.45
  11   3  -6   19.13    6.56
 -11  -3   6   11.41    5.52
 -11   3   7   58.32    9.98
  11   3  -7   46.67   10.39
 -11  -3   7   54.13   11.17
 -11   3   8   12.12    4.21
 -11  -3   8    5.71    4.26
 -11   3   9   15.59    4.50
 -11  -3   9    6.98    5.08
 -11   3  10    3.23    2.68
 -11  -3  10    6.33    4.08
 -11   3  11   10.31    3.65
 -11  -3  11    8.53    5.19
 -11   3  12    5.44    3.11
 -11  -3  12   18.10    6.26
 -11   3  13   17.28    4.51
 -11  -3  13   21.11    6.29
 -11   3  14   -0.00    2.04
 -11  -3  14   -0.00    3.69
 -11   3  15    0.00    1.73
 -11  -3  15    4.84    3.96
 -11   3  16   -0.00    1.71
 -11  -3  16    0.00    3.59
 -11   3  17   12.97    3.43
 -11  -3  17   18.71    5.76
 -11   3  18    8.87    2.59
 -11  -3  18    1.51    3.59
 -11   3  19   10.60    2.76
 -11  -3  19   14.37    5.26
 -11   3  20    5.16    1.92
 -11  -3  20    6.83    4.03
 -11   3  21    1.68    1.42
 -11  -3  21   -0.00    3.15
 -11   3  22    6.30    1.94
 -11  -3  22    1.71    3.07
 -11  -3  23   36.60    8.11
 -11  -3  24    5.49    4.02
 -11  -3  25    6.60    4.39
 -11  -3  26   -0.00    3.79
 -11  -3  27   10.39    5.03
 -11  -3  28    0.00    3.40
 -11  -3  29    2.50    4.07
 -11  -3  30    1.59    3.42
 -11  -3  31   -0.00    3.86
 -11   4   1   40.69    9.11
  11   4  -1   36.04    9.83
 -11  -4   1   52.98   11.90
 -11   4   2    0.00    3.55
 -11  -4   2    1.06    4.41
 -11   4   3    5.51    3.74
 -11  -4   3    5.47    5.46
 -11   4   4    5.82    3.81
 -11  -4   4   -0.00    5.40
 -11   4   5   38.19    8.38
 -11  -4   5   50.82   11.29
 -11   4   6   17.94    5.41
 -11  -4   6   13.50    7.16
 -11   4   7    9.57    3.94
  11   4  -7   19.64    6.66
 -11  -4   7    6.96    5.04
 -11   4   8    5.01    3.38
  11   4  -8    3.49    4.54
 -11  -4   8    3.47    4.09
 -11   4   9   43.14    8.15
 -11  -4   9   51.28   10.92
 -11   4  10    7.79    3.33
 -11  -4  10    7.45    5.15
 -11   4  11   21.23    5.07
 -11  -4  11   20.04    6.83
 -11   4  12    2.01    2.32
 -11  -4  12   -0.00    4.46
 -11   4  13    0.52    1.91
 -11  -4  13    2.72    3.53
 -11   4  14    6.21    2.75
 -11  -4  14    9.24    5.16
 -11   4  15   15.93    3.72
 -11  -4  15   11.65    5.72
 -11   4  16   11.15    2.91
 -11  -4  16    8.30    4.83
 -11   4  17    1.05    1.42
 -11  -4  17    1.56    3.40
 -11   4  18    0.64    1.39
 -11  -4  18    0.82    3.37
 -11   4  19    2.44    1.60
 -11  -4  19    2.47    3.66
 -11   4  20    3.02    1.31
 -11  -4  20    1.16    3.83
 -11  -4  21   16.71    6.63
 -11  -4  22    8.83    4.81
 -11  -4  23   -0.00    3.36
 -11  -4  24   -0.00    3.78
 -11  -4  25   25.83    7.05
 -11  -4  26   10.88    5.53
 -11  -4  27    3.71    4.04
 -11  -4  28   -0.00    3.52
 -11  -4  29    2.37    3.87
 -11  -4  30   -0.00    3.95
 -11   5   1    1.15    3.58
  11   5  -1   -0.00    4.80
 -11  -5   1    3.21    5.62
 -11   5   2   39.01    8.69
  11   5  -2   28.35    9.06
 -11  -5   2   44.62   10.95
 -11   5   3   22.77    6.94
  11   5  -3   48.76   10.36
 -11  -5   3   32.31    9.68
 -11   5   4    0.59    3.17
  11   5  -4    0.09    4.42
 -11  -5   4    0.00    4.66
 -11   5   5    1.36    2.70
  11   5  -5    0.75    4.36
 -11  -5   5    5.10    4.98
 -11   5   6   17.75    5.59
 -11  -5   6   21.42    7.41
 -11  -5   7   43.50   10.47
 -11   5   8    8.31    3.77
 -11  -5   8    8.76    5.78
 -11   5   9   17.23    4.88
 -11  -5   9   20.20    7.19
 -11   5  10    0.00    2.50
 -11  -5  10   -0.00    4.47
 -11   5  11    9.03    3.55
 -11  -5  11   12.91    5.89
 -11   5  12   22.31    5.01
 -11  -5  12   22.68    7.22
 -11   5  13   27.19    5.75
 -11  -5  13   43.52    9.27
 -11   5  14    1.37    2.17
 -11  -5  14    1.79    4.27
 -11   5  15    0.00    1.75
 -11  -5  15   -0.00    4.54
 -11   5  16   -0.00    1.70
 -11  -5  16   -0.00    3.67
 -11  -5  17    4.96    4.71
 -11  -5  18   12.80    5.49
 -11  -5  19   23.66    7.53
 -11  -5  20   -0.00    3.39
 -11  -5  21    4.09    4.03
 -11  -5  22    0.00    3.66
 -11  -5  23   15.23    5.96
 -11  -5  24    0.00    4.32
 -11  -5  25    0.37    3.44
 -11  -5  26   -0.00    3.58
 -11  -5  27    1.32    3.92
 -11  -5  28    8.50    5.43
 -11   6   1    6.81    4.92
  11   6  -1   19.16    7.53
 -11  -6   1    2.36    5.35
 -11   6   2    2.42    3.48
  11   6  -2   -0.00    4.86
 -11  -6   2    0.06    4.53
 -11   6   3    7.80    4.62
  11   6  -3    6.91    5.72
 -11  -6   3    7.09    5.72
 -11   6   4   25.52    7.12
  11   6  -4   32.60    9.03
 -11  -6   4   29.11    9.25
 -11   6   5   18.43    5.81
  11   6  -5   24.48    7.64
 -11  -6   5   10.28    7.06
 -11   6   6    8.27    4.36
  11   6  -6   27.30    8.29
 -11  -6   6   19.18    7.34
 -11   6   7    2.06    3.30
  11   6  -7   16.83    6.51
 -11  -6   7   11.45    5.77
 -11   6   8   13.90    4.63
  11   6  -8   12.14    6.41
 -11  -6   8   17.46    6.90
 -11   6   9    7.43    3.52
  11   6  -9    6.92    5.56
 -11  -6   9    0.00    5.30
 -11   6  10   20.62    4.95
  11   6 -10   18.28    7.80
 -11  -6  10    0.00    4.78
 -11   6  11    8.08    3.45
 -11  -6  11    5.33    5.50
 -11  -6  12    3.94    5.11
 -11  -6  13    1.94    4.43
 -11  -6  14   11.20    6.20
 -11  -6  15    7.13    5.42
 -11  -6  16   12.10    5.60
 -11  -6  17    0.67    4.06
 -11  -6  18    5.93    4.38
 -11  -6  19    8.72    5.42
 -11  -6  20    0.91    3.74
 -11  -6  21    2.45    4.93
 -11  -6  22    1.71    3.88
 -11  -6  23    2.79    4.25
 -11  -6  24    4.07    4.11
 -11  -6  25    8.57    4.90
 -11  -6  26    8.55    5.54
 -11  -6  27    1.65    4.27
 -11   7   1    9.97    4.66
  11   7  -1    5.66    5.02
 -11  -7   1    8.17    5.91
 -11   7   2   26.74    7.51
  11   7  -2   28.81    8.95
 -11  -7   2   26.81    9.64
 -11   7   3    2.47    3.60
  11   7  -3    2.33    4.47
 -11  -7   3   -0.00    4.49
  11   7  -4   16.61    7.13
 -11  -7   4   15.00    7.46
  11   7  -5    3.75    5.57
 -11  -7   5   -0.00    4.09
  11   7  -6   24.94    8.51
 -11  -7   6   19.99    8.20
  11   7  -7   -0.00    5.29
 -11  -7   7   -0.00    4.70
  11   7  -8   51.17   11.50
 -11  -7   8   26.21    9.27
  11   7  -9    9.37    6.84
 -11  -7   9   26.50    8.43
  11   7 -10   -0.00    4.73
 -11  -7  10   -0.00    4.22
  11   7 -11    5.60    5.53
 -11  -7  11   -0.00    4.16
 -11  -7  12   26.38    9.06
 -11  -7  13    0.00    5.15
 -11  -7  14   -0.00    4.49
 -11  -7  15   -0.00    5.00
 -11  -7  16   -0.00    4.58
 -11  -7  17    5.90    5.58
 -11  -7  18    9.50    5.90
 -11  -7  19    3.95    5.14
 -11  -7  20    0.00    4.01
 -11  -7  21    2.46    4.54
 -11  -7  22    5.41    5.19
 -11  -7  23    0.24    4.11
 -11  -7  24    0.00    3.77
 -11  -7  25    1.81    4.95
  11   8  -1    0.00    4.56
 -11  -8   1   -0.00    5.42
  11   8  -2   10.54    6.38
 -11  -8   2    9.59    6.22
  11   8  -3    1.78    4.81
 -11  -8   3    2.44    4.81
  11   8  -4   31.59    9.83
 -11  -8   4   22.51    9.82
  11   8  -5    0.00    4.66
 -11  -8   5   -0.00    5.01
  11   8  -6   17.34    8.01
 -11  -8   6   15.71    7.95
  11   8  -7    4.49    4.87
 -11  -8   7    6.16    6.11
  11   8  -8    5.84    5.84
 -11  -8   8    0.87    5.21
  11   8  -9    0.00    5.04
 -11  -8   9   -0.00    5.50
  11   8 -10   23.33    8.48
 -11  -8  10   17.21    7.94
  11   8 -11    0.30    5.01
 -11  -8  11    1.79    4.39
 -11  -8  12    1.94    4.61
 -11  -8  13    1.36    4.24
 -11  -8  14    0.00    5.06
 -11  -8  15    5.88    5.13
 -11  -8  16   -0.00    4.73
 -11  -8  17    0.80    3.86
 -11  -8  18    3.16    4.89
 -11  -8  19    0.93    4.27
 -11  -8  20    8.27    5.77
 -11  -8  21   -0.00    4.75
 -11  -8  22   12.04    6.51
 -11  -8  23    9.74    5.64
 -11  -8  24    4.88    5.79
  11   9  -1    5.46    5.84
 -11  -9   1    0.00    6.86
  11   9  -2   35.31   10.92
 -11  -9   2   30.13   10.51
  11   9  -3   -0.00    5.55
 -11  -9   3    3.55    5.94
  11   9  -4   13.40    7.64
 -11  -9   4    9.13    7.04
  11   9  -5   -0.00    4.57
 -11  -9   5   -0.00    6.11
  11   9  -6   11.33    6.68
 -11  -9   6    9.84    6.64
  11   9  -7    2.60    4.96
 -11  -9   7   -0.00    5.48
  11   9  -8   12.41    7.31
 -11  -9   8   36.09    9.98
  11   9  -9   -0.00    4.98
 -11  -9   9    4.72    5.42
  11   9 -10    2.93    5.16
 -11  -9  10    5.39    5.57
  11   9 -11   -0.00    4.67
 -11  -9  11    6.72    4.94
  11   9 -12    9.10    6.05
 -11  -9  12    8.75    6.83
 -11  -9  13    1.90    4.69
 -11  -9  14    9.78    6.97
 -11  -9  15    8.15    5.73
 -11  -9  16   -0.00    5.38
 -11  -9  17   -0.00    5.01
 -11  -9  18   11.15    7.10
 -11  -9  19    1.15    4.46
 -11  -9  20    0.45    4.77
 -11  -9  21    1.54    4.85
 -11  -9  22    6.38    5.20
  11  10  -1   -0.00    4.50
 -11 -10   1   -0.00    4.78
  11  10  -2    1.07    5.09
 -11 -10   2    4.84    6.57
  11  10  -3    3.86    6.33
 -11 -10   3   -0.00    5.45
  11  10  -4    7.69    6.28
 -11 -10   4    2.14    5.27
  11  10  -5    0.00    5.15
 -11 -10   5    9.25    6.91
  11  10  -6   18.22    7.92
 -11 -10   6    8.71    6.38
  11  10  -7    0.24    4.76
 -11 -10   7    5.22    5.52
  11  10  -8    0.00    4.86
 -11 -10   8    8.55    6.72
  11  10  -9    2.02    5.44
 -11 -10   9   -0.00    5.41
  11  10 -10   14.62    6.95
 -11 -10  10   16.29    8.33
  11  10 -11    1.98    5.12
 -11 -10  11   -0.00    4.75
  11  10 -12    0.66    4.52
 -11 -10  12    3.36    5.57
  11  10 -13    3.98    5.98
 -11 -10  13   -0.00    4.66
 -11 -10  14   11.11    7.52
 -11 -10  15    0.37    4.85
 -11 -10  16   13.14    7.52
 -11 -10  17    0.24    4.13
 -11 -10  18    1.19    5.32
 -11 -10  19    0.00    5.16
 -11 -10  20   13.71    7.43
  11  11  -1    1.95    6.07
 -11 -11   1   -0.00    5.50
  11  11  -2    9.31    7.66
 -11 -11   2   11.49    7.80
  11  11  -3   -0.00    5.38
 -11 -11   3   -0.00    4.65
  11  11  -4   10.24    6.69
 -11 -11   4    3.78    5.56
  11  11  -5    1.79    5.30
 -11 -11   5   -0.00    5.44
  11  11  -6    0.58    5.29
 -11 -11   6    7.80    6.82
  11  11  -7    1.37    5.00
 -11 -11   7   -0.00    5.24
  11  11  -8   18.52    9.38
 -11 -11   8   30.02   10.90
  11  11  -9    0.76    5.35
 -11 -11   9   -0.00    5.34
  11  11 -10    0.97    4.99
 -11 -11  10    4.36    5.57
  11  11 -11    5.02    7.38
 -11 -11  11    3.28    5.01
  11  11 -12   24.54    9.69
 -11 -11  12   14.17    8.96
  11  11 -13    4.49    6.79
 -11 -11  13   -0.00    3.92
 -11 -11  14   11.95    7.88
 -11 -11  15    0.00    4.75
 -11 -11  16   -0.00    5.48
 -11 -11  17    4.44    5.60
  11  12  -1   -0.00    6.19
 -11 -12   1    0.38    5.73
  11  12  -2    6.53    6.47
 -11 -12   2    1.28    5.33
  11  12  -3    0.00    5.38
 -11 -12   3   -0.00    6.47
  11  12  -4   18.20    8.54
 -11 -12   4    8.85    6.61
  11  12  -5    0.60    5.58
 -11 -12   5    0.00    5.58
  11  12  -6    4.89    7.06
 -11 -12   6   22.03    9.33
  11  12  -7    5.16    5.77
 -11 -12   7    1.91    5.05
  11  12  -8   -0.00    4.48
 -11 -12   8   -0.00    5.56
  11  12  -9    1.09    5.30
 -11 -12   9    2.41    5.09
  11  12 -10    4.74    5.88
 -11 -12  10    2.24    5.23
  11  12 -11   -0.00    5.17
 -11 -12  11    2.37    5.89
  11  12 -12    0.56    5.71
 -11 -12  12    9.12    7.90
  11  12 -13   -0.00    6.10
 -11 -12  13   -0.00    4.36
  11  12 -14   -0.00    5.80
 -11 -12  14   -0.00    5.29
 -11 -12  15   -0.00    6.18
  11  13  -1   -0.00    6.36
 -11 -13   1    2.50    6.29
  11  13  -2    1.85    6.54
 -11 -13   2   -0.00    6.05
  11  13  -3    3.06    6.64
 -11 -13   3    0.41    6.41
  11  13  -4   16.64    8.45
 -11 -13   4   14.10    7.62
  11  13  -5    0.91    6.22
 -11 -13   5    1.59    5.97
  11  13  -6    0.16    5.56
 -11 -13   6    5.16    6.89
  11  13  -7    3.16    5.70
 -11 -13   7   -0.00    6.02
  11  13  -8   14.09    8.04
 -11 -13   8    9.00    7.38
  11  13  -9    3.96    6.09
 -11 -13   9    8.48    7.53
  11  13 -10    0.00    6.04
 -11 -13  10    0.00    6.22
  11  13 -11   -0.00    5.01
 -11 -13  11    1.65    5.71
  11  13 -12    2.99    6.10
 -11 -13  12    1.59    6.20
  11  13 -13   -0.00    6.17
  11  13 -14    0.00    6.93
 -11 -14   1    1.23    5.87
 -11 -14   2    4.99    7.04
 -11 -14   3    0.90    6.41
 -11 -14   4    6.17    9.19
 -11 -14   5    0.00    6.45
  11  14  -6    2.88    6.83
 -11 -14   6   -0.00    6.30
  11  14  -7   -0.00    5.30
 -11 -14   7    2.34    7.03
  11  14  -8   -0.00    5.79
 -11 -14   8    0.87    6.22
  11  14  -9    4.79    5.86
  11  14 -10    9.81    7.34
  11  14 -11    0.41    6.30
  11  14 -12    4.43    6.65
  11  14 -13   -0.00    6.98
 -11 -15   4    5.47    6.80
 -11 -15   5   -0.00    5.59
 -10   0   1    0.45    3.75
 -10   0   1    2.61    4.22
  10   0  -1   -0.00    3.82
 -10   0   2   17.27    6.07
 -10   0   2   30.62    7.18
  10   0  -2   26.57    7.21
 -10   0   3    1.05    3.90
 -10   0   3   -0.00    3.89
  10   0  -3    0.00    3.31
 -10   0   4  137.83   21.29
 -10   0   4  155.75   22.27
  10   0  -4  186.17   22.79
 -10   0   5   -0.00    3.87
  10   0  -5   -0.00    3.46
 -10   0   6   28.24    6.55
  10   0  -6   22.55    6.32
 -10   0   7   -0.00    3.36
  10   0  -7   -0.00    2.70
 -10   0   8   25.28    6.69
 -10   0   9   -0.00    3.33
 -10   0  10  138.87   19.44
 -10   0  11   -0.00    2.60
 -10   0  12    0.00    2.43
 -10   0  13   -0.00    2.49
 -10   0  14   18.03    4.70
 -10   0  15   -0.00    2.29
 -10   0  16   46.30    7.93
 -10   0  17    1.52    2.34
 -10   0  18   31.21    6.15
 -10   0  19    1.11    2.40
 -10   0  20   55.51    9.04
 -10   0  21    1.60    2.57
 -10   0  22    0.94    2.50
 -10   0  23    0.51    2.42
 -10   0  24   13.05    4.06
 -10   0  25    3.46    2.90
 -10   0  26   35.89    6.96
 -10   0  27    0.55    2.30
 -10   0  28    7.85    3.55
 -10   0  29    0.00    2.27
 -10   0  30    8.78    3.73
 -10   0  31   -0.00    2.42
 -10   0  32    5.95    3.88
 -10   0  33    2.86    2.59
 -10   0  34    3.12    3.03
 -10   0  35   -0.00    2.66
 -10   1   1   -0.00    3.49
 -10   1   1    2.63    3.60
  10  -1  -1   -0.00    3.87
  10   1  -1   -0.00    3.94
 -10  -1   1    1.27    3.35
 -10   1   2  167.29   23.34
 -10   1   2  188.21   24.46
  10  -1  -2  166.42   23.85
  10   1  -2  157.93   23.83
 -10  -1   2  184.36   24.14
 -10  -1   2  160.80   24.09
 -10   1   3   11.00    4.95
 -10   1   3   14.01    5.21
  10  -1  -3   11.00    4.97
  10   1  -3    8.24    4.98
 -10  -1   3   12.58    5.20
 -10  -1   3    8.26    5.13
 -10   1   4    3.39    3.85
  10  -1  -4    3.92    3.54
  10   1  -4    5.09    3.81
 -10  -1   4    0.00    3.40
 -10  -1   4    0.02    3.22
 -10   1   5   18.39    5.37
  10  -1  -5   18.93    5.53
  10   1  -5   10.72    5.07
 -10  -1   5   12.56    5.65
 -10  -1   5   11.11    5.64
 -10   1   6   83.22   14.52
  10  -1  -6   99.09   14.84
  10   1  -6  106.75   15.60
 -10  -1   6  106.54   16.17
 -10   1   7    0.00    3.32
  10  -1  -7    3.41    1.44
  10   1  -7    2.61    3.75
 -10  -1   7    5.86    4.55
 -10   1   8   63.30   10.81
  10   1  -8   62.47   11.14
 -10  -1   8   72.29   12.03
 -10   1   9    2.75    2.83
 -10  -1   9    2.56    3.38
 -10   1  10   -0.00    2.68
 -10  -1  10   -0.00    3.36
 -10   1  11   15.00    4.60
 -10  -1  11   10.39    4.55
 -10   1  12   87.85   13.44
 -10  -1  12   97.88   14.36
 -10   1  13   -0.00    2.55
 -10  -1  13    3.91    3.21
 -10   1  14   14.22    3.93
 -10  -1  14   12.37    4.24
 -10   1  15    0.38    2.29
 -10  -1  15   -0.00    2.66
 -10   1  16   30.45    5.84
 -10   1  17   -0.00    2.06
 -10  -1  17    1.10    2.52
 -10   1  18   30.86    5.59
 -10  -1  18   28.55    6.46
 -10   1  19    3.93    2.39
 -10  -1  19    5.28    3.21
 -10   1  20   -0.00    2.05
 -10  -1  20   -0.00    2.53
 -10   1  21    0.99    2.11
 -10  -1  21    0.47    2.80
 -10   1  22   69.00   10.49
 -10  -1  22   81.05   12.14
 -10   1  23    0.58    2.08
 -10  -1  23    0.31    2.89
 -10   1  24    5.73    2.74
 -10  -1  24    2.75    3.09
 -10   1  25    0.49    2.19
 -10  -1  25   -0.00    2.71
 -10   1  26    5.95    3.13
 -10  -1  26    6.81    3.81
 -10   1  27   -0.00    2.02
 -10  -1  27    0.45    3.03
 -10   1  28    9.32    3.61
 -10  -1  28   10.17    4.14
 -10   1  29    0.37    2.23
 -10  -1  29    0.79    2.31
 -10   1  30   -0.00    2.21
 -10  -1  30   -0.00    2.73
 -10   1  31    0.90    2.62
 -10  -1  31    3.02    3.31
 -10   1  32   13.11    4.24
 -10  -1  32    9.84    4.52
 -10   1  33    0.00    2.69
 -10  -1  33    3.21    3.21
 -10   1  34    0.00    2.78
 -10  -1  34    0.00    3.28
 -10   1  35    0.00    2.79
 -10   1  36    3.98    3.57
 -10   2   1    4.02    3.63
 -10   2   1    0.00    3.56
  10  -2  -1   10.69    4.60
  10   2  -1    1.96    3.40
 -10  -2   1   -0.00    4.17
 -10   2   2    3.55    3.33
 -10   2   2    1.86    3.30
  10  -2  -2    1.45    3.42
  10   2  -2    7.68    4.45
 -10  -2   2    2.96    4.52
 -10   2   3   -0.00    2.96
  10  -2  -3    1.03    3.58
  10   2  -3    0.00    4.50
 -10  -2   3   -0.00    3.87
 -10   2   4  183.83   23.72
  10  -2  -4  137.19   22.48
  10   2  -4  155.11   23.46
 -10  -2   4  221.44   24.56
 -10  -2   4  164.54   24.26
 -10   2   5   43.71    8.63
  10  -2  -5   48.77    9.03
  10   2  -5   53.36    9.95
 -10  -2   5   41.52    8.96
 -10  -2   5   44.22   10.02
 -10   2   6   34.64    7.78
  10  -2  -6   35.87    5.09
  10   2  -6   44.41    8.83
 -10  -2   6   39.98    8.43
 -10  -2   6   45.30    9.56
 -10   2   7   10.21    4.05
  10   2  -7    4.01    3.93
 -10  -2   7    8.33    4.75
 -10   2   8   15.83    5.05
  10   2  -8   19.02    5.85
 -10  -2   8   15.36    5.61
 -10   2   9   10.57    3.96
  10   2  -9   16.17    5.20
 -10  -2   9   12.67    5.52
 -10   2  10  105.07   14.09
 -10  -2  10   84.84   14.95
 -10   2  11   13.29    4.04
 -10  -2  11   15.70    5.42
 -10   2  12   -0.00    2.13
 -10  -2  12   -0.00    3.57
 -10   2  13   -0.00    2.21
 -10  -2  13   -0.00    3.26
 -10   2  14   29.79    5.68
 -10  -2  14   26.38    6.84
 -10   2  15   16.26    4.21
 -10  -2  15   26.95    6.17
 -10   2  16   10.09    3.10
 -10  -2  16   12.93    4.86
 -10   2  17    1.90    1.82
 -10  -2  17   -0.00    3.00
 -10   2  18    8.82    2.66
 -10  -2  18    8.55    4.04
 -10   2  19    6.67    2.28
 -10  -2  19    0.00    2.78
 -10   2  20   44.46    6.84
 -10  -2  20   51.67    9.44
 -10   2  21   -0.00    1.65
 -10  -2  21    4.36    3.41
 -10   2  22    2.00    1.70
 -10  -2  22    1.25    3.17
 -10   2  23    3.26    2.08
 -10  -2  23   -0.00    3.03
 -10   2  24   28.38    4.97
 -10  -2  24   24.41    6.35
 -10   2  25    2.09    2.14
 -10  -2  25    9.22    4.16
 -10   2  26   20.39    4.30
 -10  -2  26   21.68    6.10
 -10   2  27    0.56    1.97
 -10  -2  27   -0.00    3.38
 -10   2  28    4.55    2.39
 -10  -2  28   -0.00    3.16
 -10   2  29    0.13    1.91
 -10  -2  29    1.79    2.80
 -10   2  30   10.04    3.32
 -10  -2  30    8.49    4.19
 -10   2  31   -0.00    2.16
 -10  -2  31    0.00    2.86
 -10   2  32    1.08    2.28
 -10  -2  32    3.08    3.53
 -10   2  33   -0.00    2.34
 -10  -2  33    0.00    2.76
 -10   2  34    4.71    3.18
 -10  -2  34    9.72    4.50
 -10   2  35    0.12    2.41
 -10   2  36    2.54    3.21
 -10   3   1   13.27    5.80
  10  -3  -1   20.33    5.97
  10   3  -1    8.25    5.67
 -10  -3   1   23.93    7.52
 -10   3   2  118.50   16.76
  10  -3  -2   99.33   16.02
  10   3  -2  103.79   17.26
 -10  -3   2  103.03   17.66
 -10   3   3   49.67    9.84
  10  -3  -3   52.75    9.96
  10   3  -3   60.43   11.36
 -10  -3   3   46.56   11.08
 -10   3   4    0.00    3.21
  10  -3  -4    0.03    2.57
  10   3  -4   -0.00    3.31
 -10  -3   4    0.21    3.75
 -10   3   5    8.07    3.83
 -10   3   5   -0.00    3.33
  10   3  -5   14.07    5.67
 -10  -3   5    6.34    5.50
 -10   3   6   25.48    6.63
  10   3  -6   31.37    7.89
 -10  -3   6   31.22    7.95
 -10   3   7   12.04    4.43
  10   3  -7   12.26    5.93
 -10  -3   7   26.53    7.11
 -10   3   8   65.20   10.89
  10   3  -8   72.18   12.63
 -10  -3   8   72.54   12.88
 -10   3   9    2.73    2.65
  10   3  -9    4.63    4.03
 -10  -3   9    2.26    4.12
 -10   3  10    2.58    2.40
  10   3 -10    2.29    3.75
 -10  -3  10   -0.00    4.00
 -10   3  11   14.18    3.90
 -10  -3  11   12.33    5.33
 -10   3  12   32.69    6.35
 -10  -3  12   51.13    9.73
 -10   3  13    3.78    2.26
 -10  -3  13    3.45    4.10
 -10   3  14    4.63    2.33
 -10  -3  14    4.64    4.45
 -10   3  15    5.97    2.41
 -10  -3  15    2.64    3.47
 -10   3  16   32.89    5.01
 -10  -3  16   19.27    6.32
 -10   3  17   20.87    3.95
 -10  -3  17   27.67    6.98
 -10   3  18   16.88    3.30
 -10  -3  18   25.00    6.38
 -10   3  19    4.81    1.93
 -10  -3  19    8.74    4.57
 -10   3  20    1.09    1.35
 -10  -3  20    2.48    3.83
 -10   3  21    9.77    2.15
 -10  -3  21    8.23    4.69
 -10   3  22   33.04    4.77
 -10  -3  22   38.62    8.35
 -10   3  23    4.05    1.58
 -10  -3  23    6.67    4.31
 -10   3  24   -0.00    1.31
 -10  -3  24    2.61    3.27
 -10   3  25   -0.00    1.41
 -10  -3  25    1.89    4.15
 -10   3  26    7.34    2.29
 -10  -3  26   17.13    5.65
 -10   3  27   11.31    2.78
 -10  -3  27    6.67    4.36
 -10   3  28    5.58    2.29
 -10  -3  28   14.21    5.53
 -10   3  29    0.43    1.80
 -10  -3  29    3.57    3.63
 -10   3  30   -0.00    1.95
 -10  -3  30    0.00    3.08
 -10   3  31   -0.00    2.07
 -10  -3  31    3.53    3.67
 -10   3  32   10.05    3.34
 -10  -3  32    3.10    3.41
 -10   3  33    0.00    2.17
 -10  -3  33    0.85    3.53
 -10   3  34    1.06    2.39
 -10   3  35    2.42    2.63
 -10   3  36    2.83    2.72
 -10   4   1   -0.00    3.43
 -10   4   1   -0.00    3.62
 -10  -4   1    5.73    4.76
 -10   4   2   -0.00    3.08
 -10   4   2   -0.00    2.89
 -10  -4   2    3.45    4.50
 -10   4   3   12.76    4.76
 -10   4   3   13.11    5.01
  10   4  -3    6.77    5.72
 -10  -4   3   15.68    6.11
 -10   4   4  103.01   14.76
 -10   4   4   99.08   15.04
  10   4  -4   92.33   16.21
 -10  -4   4   87.60   16.48
 -10   4   5   56.86    8.89
  10   4  -5   22.70    8.03
 -10  -4   5   39.00    9.64
 -10   4   6   48.42    9.06
  10   4  -6   54.00   11.15
 -10  -4   6   58.05   11.38
 -10   4   7    3.12    2.68
  10   4  -7   -0.00    4.29
 -10  -4   7    0.98    4.26
 -10   4   8   72.94   11.91
  10   4  -8  116.63   15.93
 -10  -4   8   71.80   13.93
 -10   4   9    9.43    3.56
  10   4  -9    9.30    5.16
 -10  -4   9    9.57    5.08
 -10   4  10   28.36    5.49
  10   4 -10   26.96    7.59
 -10  -4  10   14.02    6.36
 -10   4  11    7.06    2.91
  10   4 -11    3.61    4.52
 -10  -4  11    5.52    4.42
 -10   4  12   -0.00    1.99
 -10  -4  12   -0.00    3.39
 -10   4  13    4.70    2.37
 -10  -4  13    4.18    3.96
 -10   4  14   23.19    4.48
 -10  -4  14   23.54    6.76
 -10   4  15   19.78    3.82
 -10  -4  15   19.71    6.55
 -10   4  16   11.11    2.63
 -10  -4  16   13.83    5.53
 -10   4  17    1.31    1.30
 -10  -4  17   -0.00    3.05
 -10   4  18    5.04    1.56
 -10  -4  18    0.00    2.95
 -10   4  19   11.77    2.01
 -10  -4  19    9.88    4.98
 -10  -4  20   51.85   10.37
 -10  -4  21   13.51    5.68
 -10  -4  22    0.83    3.22
 -10  -4  23    4.35    4.59
 -10  -4  24   23.56    7.27
 -10  -4  25   12.80    5.74
 -10  -4  26    3.80    4.57
 -10  -4  27    2.09    3.55
 -10  -4  28    1.03    4.00
 -10  -4  29    0.00    3.44
 -10  -4  30    5.78    4.35
 -10  -4  31    2.31    3.78
 -10  -4  32    8.57    4.75
 -10   5   1   58.84   10.63
 -10   5   1   46.56   10.05
 -10  -5   1   48.59   11.39
 -10   5   2  211.81   28.66
 -10   5   2  196.12   28.80
 -10  -5   2  271.16   32.84
 -10   5   3   18.45    5.79
 -10  -5   3    5.45    5.43
 -10   5   4   -0.00    3.10
 -10  -5   4   -0.00    4.08
 -10   5   5    7.69    4.18
 -10  -5   5   21.45    7.37
 -10   5   6   39.31    7.72
 -10  -5   6   34.31    9.40
 -10   5   7   53.14    9.29
  10   5  -7   48.66   11.22
 -10  -5   7   58.03   12.25
 -10   5   8   38.72    6.95
  10   5  -8   40.34    9.55
 -10  -5   8   20.97    7.75
 -10   5   9    1.32    2.53
  10   5  -9    4.54    4.87
 -10  -5   9   -0.00    4.35
 -10   5  10    1.54    2.56
  10   5 -10    0.57    4.27
 -10  -5  10    3.97    4.09
 -10   5  11   13.82    3.85
  10   5 -11   15.53    6.73
 -10  -5  11    9.71    5.64
 -10   5  12   42.84    7.14
  10   5 -12   34.39    9.46
 -10  -5  12   48.23   10.12
 -10   5  13   20.86    4.41
 -10   5  14    2.59    2.03
 -10  -5  14    0.00    3.76
 -10  -5  15    3.57    4.23
 -10  -5  16   -0.00    3.79
 -10  -5  17   27.43    7.94
 -10  -5  18   13.07    6.03
 -10  -5  19   -0.00    4.14
 -10  -5  20   -0.00    3.78
 -10  -5  21    0.00    4.34
 -10  -5  22   23.58    7.41
 -10  -5  23    8.60    5.02
 -10  -5  24    0.15    3.49
 -10  -5  25   -0.00    3.83
 -10  -5  26    7.41    4.91
 -10  -5  27    6.25    4.51
 -10  -5  28    2.90    4.89
 -10  -5  29   -0.00    4.49
 -10  -5  30   -0.00    3.45
 -10  -5  31   -0.00    4.20
 -10   6   1   -0.00    3.70
 -10   6   1   -0.00    3.53
  10   6  -1   -0.00    3.83
 -10  -6   1   -0.00    4.78
 -10   6   2    0.96    3.22
  10   6  -2    5.50    5.15
 -10  -6   2   12.95    6.95
 -10   6   3   15.21    5.68
  10   6  -3   27.89    8.26
 -10  -6   3   21.68    7.77
 -10   6   4   10.89    4.73
  10   6  -4   17.20    6.91
 -10  -6   4   22.87    7.63
 -10   6   5   22.05    5.92
  10   6  -5   15.49    7.07
 -10  -6   5   23.78    8.03
 -10   6   6   26.65    6.33
 -10  -6   6   25.67    8.31
 -10   6   7    0.64    2.46
 -10  -6   7    0.00    4.45
 -10   6   8    1.25    2.57
 -10  -6   8    0.00    4.58
 -10   6   9   51.34    8.63
 -10  -6   9   44.32   10.74
 -10  -6  10   27.04    8.05
 -10  -6  11   -0.00    4.75
 -10  -6  12    5.87    4.89
 -10  -6  13   21.33    7.22
 -10  -6  14    0.35    3.62
 -10  -6  15   23.85    7.40
 -10  -6  16    4.75    4.88
 -10  -6  17   -0.00    4.07
 -10  -6  18    9.04    5.48
 -10  -6  19   10.31    6.00
 -10  -6  20   15.54    6.55
 -10  -6  21    6.10    5.04
 -10  -6  22   -0.00    4.32
 -10  -6  23    5.59    4.92
 -10  -6  24    3.69    4.82
 -10  -6  25    3.24    5.00
 -10  -6  26   12.24    5.69
 -10  -6  27   -0.00    4.77
 -10  -6  28    0.00    4.42
 -10  -6  29    0.00    4.26
  10   7  -1  100.02   18.41
 -10  -7   1  111.19   19.80
  10   7  -2    9.66    7.21
 -10  -7   2    7.93    6.21
  10   7  -3   20.53    8.29
 -10  -7   3   12.28    6.72
  10   7  -4    7.32    6.19
 -10  -7   4    2.46    5.10
  10   7  -5   38.10   10.24
 -10  -7   5   28.18    9.67
  10   7  -6    2.24    4.84
 -10  -7   6    9.76    6.33
  10   7  -7   40.37   10.84
 -10  -7   7   62.51   12.79
  10   7  -8   11.11    6.34
 -10  -7   8    4.85    5.38
  10   7  -9   -0.00    4.91
 -10  -7   9    4.73    4.58
  10   7 -10    2.10    5.22
 -10  -7  10   -0.00    4.01
  10   7 -11    8.85    5.85
 -10  -7  11    0.00    4.97
  10   7 -12    3.15    4.91
 -10  -7  12    4.34    4.63
  10   7 -13   23.91    8.54
 -10  -7  13   21.94    7.85
  10   7 -14    4.02    4.21
 -10  -7  14    0.00    4.51
 -10  -7  15   -0.00    3.25
 -10  -7  16    8.95    5.52
 -10  -7  17   24.71    8.35
 -10  -7  18    0.62    3.65
 -10  -7  19    6.80    5.70
 -10  -7  20   -0.00    4.30
 -10  -7  21    5.95    4.96
 -10  -7  22    3.54    4.29
 -10  -7  23   12.57    6.53
 -10  -7  24   -0.00    4.13
 -10  -7  25    2.03    4.70
 -10  -7  26    2.61    4.41
 -10  -7  27   13.99    7.27
 -10  -7  28    2.31    4.46
  10   8  -1    4.69    5.77
 -10  -8   1    7.70    6.88
  10   8  -2    0.00    4.26
 -10  -8   2    5.05    6.07
  10   8  -3   52.93   11.82
 -10  -8   3   31.57   10.50
  10   8  -4   20.30    8.17
 -10  -8   4   10.20    6.88
  10   8  -5  102.13   15.70
 -10  -8   5   28.70   10.35
  10   8  -6    4.33    5.25
 -10  -8   6    0.00    5.16
  10   8  -7    2.36    4.89
 -10  -8   7    0.00    5.14
  10   8  -8    1.81    5.72
 -10  -8   8    4.45    5.43
  10   8  -9   14.59    6.86
 -10  -8   9   10.37    6.23
  10   8 -10    6.07    5.64
 -10  -8  10    5.14    4.98
  10   8 -11   44.74   10.45
 -10  -8  11    9.29    6.54
  10   8 -12    0.42    5.15
 -10  -8  12    1.69    4.34
  10   8 -13   -0.00    5.52
 -10  -8  13   12.81    6.61
  10   8 -14    0.77    4.68
 -10  -8  14    5.30    4.96
  10   8 -15   18.79    7.77
 -10  -8  15   22.42    8.30
 -10  -8  16    0.00    3.53
 -10  -8  17    2.39    4.56
 -10  -8  18    2.11    3.88
 -10  -8  19   15.59    6.91
 -10  -8  20   -0.00    3.85
 -10  -8  21    8.97    5.81
 -10  -8  22    5.41    5.65
 -10  -8  23    0.00    4.56
 -10  -8  24   -0.00    5.04
 -10  -8  25   13.12    5.79
 -10  -8  26    2.36    5.58
 -10  -8  27   11.03    5.95
  10   9  -1   29.24    9.02
 -10  -9   1   -0.00    6.00
  10   9  -2    3.79    6.26
 -10  -9   2    6.61    5.68
  10   9  -3   32.94   10.51
 -10  -9   3   40.48   11.53
  10   9  -4    0.00    4.93
 -10  -9   4    2.86    5.70
  10   9  -5    2.23    5.52
 -10  -9   5    2.45    6.12
  10   9  -6    0.88    4.89
 -10  -9   6    0.51    4.88
  10   9  -7   49.75   12.05
 -10  -9   7   38.35   11.53
  10   9  -8    1.95    5.55
 -10  -9   8    8.44    6.89
  10   9  -9    0.00    4.88
 -10  -9   9    4.88    5.72
  10   9 -10   11.14    6.86
 -10  -9  10    3.53    5.24
  10   9 -11   26.73    9.49
 -10  -9  11   35.02    9.82
  10   9 -12    2.15    5.44
 -10  -9  12   -0.00    4.42
  10   9 -13    0.55    4.23
 -10  -9  13    5.84    4.98
  10   9 -14    0.68    4.89
 -10  -9  14    2.88    5.08
  10   9 -15    3.17    5.07
 -10  -9  15    0.43    3.96
 -10  -9  16    5.58    5.31
 -10  -9  17   29.20    9.37
 -10  -9  18    6.42    5.64
 -10  -9  19   -0.00    4.42
 -10  -9  20    1.81    5.31
 -10  -9  21   14.08    6.91
 -10  -9  22    1.34    3.82
 -10  -9  23   10.48    6.86
 -10  -9  24   -0.00    4.30
 -10  -9  25   -0.00    4.65
  10  10  -1    5.63    6.04
 -10 -10   1   19.94    9.29
  10  10  -2    3.86    6.08
 -10 -10   2   -0.00    5.80
  10  10  -3   19.54    8.03
 -10 -10   3    1.47    5.75
  10  10  -4    4.57    5.82
 -10 -10   4    0.00    5.53
  10  10  -5   21.69    8.80
 -10 -10   5   38.10   11.04
  10  10  -6    8.53    7.12
 -10 -10   6    3.05    5.88
  10  10  -7    3.10    5.64
 -10 -10   7    4.59    6.50
  10  10  -8   -0.00    6.06
 -10 -10   8    4.86    5.35
  10  10  -9   24.91    9.17
 -10 -10   9   14.50    8.35
  10  10 -10   -0.00    6.08
 -10 -10  10   -0.00    4.66
  10  10 -11    2.81    6.03
 -10 -10  11    2.11    5.11
  10  10 -12    4.26    5.70
 -10 -10  12   -0.00    5.83
  10  10 -13   12.07    7.30
 -10 -10  13   22.61    8.48
  10  10 -14   -0.00    5.65
 -10 -10  14    3.12    5.34
  10  10 -15   17.20    7.68
 -10 -10  15    0.00    5.91
  10  10 -16   -0.00    5.14
 -10 -10  16    4.55    4.89
 -10 -10  17    4.49    5.29
 -10 -10  18    0.25    4.41
 -10 -10  19    3.01    5.34
 -10 -10  20    1.37    5.32
 -10 -10  21    3.29    5.12
 -10 -10  22    1.27    3.50
 -10 -10  23    3.22    4.36
  10  11  -1    6.92    6.51
 -10 -11   1    8.07    7.24
  10  11  -2    5.18    5.81
 -10 -11   2    4.81    5.88
  10  11  -3   17.95    8.13
 -10 -11   3    3.61    5.91
  10  11  -4    0.87    5.57
 -10 -11   4    8.32    7.19
  10  11  -5    2.20    4.75
 -10 -11   5    5.14    6.90
  10  11  -6   -0.00    5.67
 -10 -11   6    3.51    5.57
  10  11  -7   47.49   11.60
 -10 -11   7    4.12    6.83
  10  11  -8   -0.00    5.79
 -10 -11   8    1.58    5.21
  10  11  -9   -0.00    5.35
 -10 -11   9    0.00    5.36
  10  11 -10    0.16    5.08
 -10 -11  10   -0.00    4.90
  10  11 -11    6.44    7.26
 -10 -11  11   17.12    8.75
  10  11 -12    4.02    5.97
 -10 -11  12   -0.00    4.67
 -10 -11  13    5.36    5.97
  10  11 -14   -0.00    5.27
 -10 -11  14    1.73    4.74
  10  11 -15    1.33    5.45
 -10 -11  15   -0.00    4.78
  10  11 -16    5.52    6.09
 -10 -11  16    9.53    6.43
  10  11 -17   -0.00    6.42
 -10 -11  17    0.00    4.82
 -10 -11  18    0.65    3.98
 -10 -11  19    0.00    4.96
 -10 -11  20    8.40    6.30
 -10 -11  21    0.00    5.43
  10  12  -1    0.00    5.49
 -10 -12   1    3.96    5.97
  10  12  -2   -0.00    5.66
 -10 -12   2    1.36    6.52
  10  12  -3   20.17    8.86
 -10 -12   3   15.95    8.79
  10  12  -4    0.66    4.84
 -10 -12   4    6.29    7.26
  10  12  -5    9.45    7.38
 -10 -12   5   16.82    9.04
  10  12  -6   -0.00    5.99
 -10 -12   6    5.50    7.03
  10  12  -7   -0.00    4.92
 -10 -12   7   13.29    7.28
  10  12  -8    5.76    6.94
 -10 -12   8    3.49    6.35
  10  12  -9   22.97    8.78
 -10 -12   9    3.40    5.87
  10  12 -10    1.49    5.93
 -10 -12  10    4.03    5.91
  10  12 -11    0.00    6.18
 -10 -12  11    3.31    6.15
  10  12 -12    4.29    5.78
 -10 -12  12   -0.00    5.46
  10  12 -13    2.44    5.32
 -10 -12  13    0.68    5.71
  10  12 -14   -0.00    6.26
 -10 -12  14   -0.00    5.43
  10  12 -15    5.77    7.14
 -10 -12  15    3.57    6.52
  10  12 -16    1.89    6.33
 -10 -12  16   -0.00    5.25
  10  12 -17    5.51    5.61
 -10 -12  17   -0.00    6.80
 -10 -12  18    2.57    5.74
 -10 -12  19    0.00    4.96
  10  13  -1    8.91    7.35
 -10 -13   1    9.51    7.56
  10  13  -2   -0.00    5.62
 -10 -13   2    2.90    6.36
  10  13  -3    5.74    6.52
 -10 -13   3    5.58    7.69
  10  13  -4    4.95    6.82
 -10 -13   4    0.55    5.05
  10  13  -5    2.14    5.48
 -10 -13   5    3.33    5.85
  10  13  -6    0.63    5.85
 -10 -13   6    4.95    6.15
  10  13  -7    8.67    7.44
 -10 -13   7    5.89    5.86
  10  13  -8   -0.00    5.44
 -10 -13   8   -0.00    5.07
  10  13  -9   -0.00    4.90
 -10 -13   9    1.85    5.16
  10  13 -10    1.87    5.20
 -10 -13  10    0.17    5.23
  10  13 -11   -0.00    5.96
 -10 -13  11    9.84    7.15
  10  13 -12   13.17    8.23
 -10 -13  12    0.56    5.55
  10  13 -13    5.70    6.24
 -10 -13  13    5.88    7.05
  10  13 -14    0.95    6.58
 -10 -13  14    0.00    5.59
  10  13 -15   -0.00    5.09
 -10 -13  15   -0.00    6.74
  10  13 -16    7.01    7.24
 -10 -13  16    4.52    6.00
  10  13 -17    7.64    7.11
  10  13 -18   -0.00    5.07
  10  14  -1    1.70    6.76
 -10 -14   1    0.00    5.73
  10  14  -2    3.14    6.17
 -10 -14   2   -0.00    6.68
  10  14  -3    1.93    6.63
 -10 -14   3    4.33    6.58
  10  14  -4   -0.00    5.32
 -10 -14   4   -0.00    6.07
  10  14  -5    0.00    5.69
 -10 -14   5    1.29    5.58
  10  14  -6    2.86    5.87
 -10 -14   6   -0.00    5.53
  10  14  -7    1.03    5.43
 -10 -14   7   -0.00    6.31
  10  14  -8    6.99    7.24
 -10 -14   8   11.66    7.55
  10  14  -9    6.06    6.46
 -10 -14   9   -0.00    4.93
  10  14 -10   -0.00    6.10
 -10 -14  10    0.00    5.55
  10  14 -11    9.85    8.05
 -10 -14  11    9.19    6.99
  10  14 -12    3.51    6.91
 -10 -14  12   -0.00    5.62
  10  14 -13    0.00    5.20
 -10 -14  13    1.75    6.41
  10  14 -14    0.00    6.56
 -10 -14  14   -0.00    5.26
  10  14 -15    3.74    6.42
  10  14 -16   -0.00    5.65
  10  14 -17    3.62    6.38
  10  14 -18   -0.00    6.01
 -10 -15   4    0.00    6.51
 -10 -15   5   -0.00    5.37
 -10 -15   6    6.02    7.22
 -10 -15   7    5.64    6.65
 -10 -15   8   -0.00    5.80
 -10 -15   9    3.97    7.05
 -10 -15  10    0.75    6.02
 -10 -15  11   -0.00    6.01
  -9   0   1   16.73    5.38
   9   0  -1   18.07    5.97
  -9   0   2    1.01    3.28
   9   0  -2   -0.00    3.33
  -9   0   3  162.46   20.62
   9   0  -3  131.14   20.13
  -9   0   4   -0.00    3.25
   9   0  -4   -0.00    3.63
  -9   0   5   45.20    8.24
   9   0  -5   43.09    8.36
  -9   0   6    2.80    3.02
   9   0  -6   -0.00    3.11
  -9   0   7  143.96   20.07
   9   0  -7  160.89   20.60
  -9   0   8   -0.00    2.54
   9   0  -8   -0.00    2.56
   9   0  -8    0.29    1.12
   9   0  -9   60.13    9.70
   9   0 -10    0.48    2.17
  -9   0  12    2.50    2.57
  -9   0  13  134.05   17.98
  -9   0  14    0.00    2.32
  -9   0  15   36.76    6.68
  -9   0  16    2.13    2.52
  -9   0  17   27.72    5.70
  -9   0  18   -0.00    2.35
  -9   0  19   86.52   12.50
  -9   0  20    1.86    2.80
  -9   0  21   14.93    4.28
  -9   0  22   -0.00    1.90
  -9   0  23   61.33    9.72
  -9   0  24    0.19    2.25
  -9   0  25   22.25    5.41
  -9   0  26    1.71    2.36
  -9   0  27    0.29    2.16
  -9   0  28   -0.00    2.86
  -9   0  29   30.22    6.65
  -9   0  30   -0.00    2.84
  -9   0  31    7.45    4.18
  -9   0  32   -0.00    2.52
  -9   0  33   12.10    4.87
  -9   0  34   -0.00    2.91
  -9   0  35   17.50    6.09
  -9   0  36    0.56    3.17
  -9   1   1  418.67   50.85
   9  -1  -1  320.50   50.46
   9   1  -1  591.44   53.63
  -9  -1   1  422.87   51.39
  -9   1   2    2.16    3.64
   9  -1  -2    7.54    4.12
   9   1  -2    7.49    4.07
  -9  -1   2    0.00    3.69
  -9   1   3    3.19    3.68
   9  -1  -3    2.20    3.39
   9   1  -3    2.58    3.11
  -9  -1   3    4.76    3.81
  -9   1   4   70.96   10.80
   9  -1  -4   55.34   10.45
   9  -1  -4   61.32    9.49
   9   1  -4   74.97   11.53
  -9  -1   4   56.29   10.47
  -9   1   5  161.23   18.79
   9  -1  -5  129.12   18.35
   9  -1  -5  139.89   16.95
   9   1  -5  109.57   18.18
  -9  -1   5  118.54   18.17
  -9   1   6    0.75    2.95
   9  -1  -6   -0.00    2.94
   9  -1  -6    0.92    1.42
   9   1  -6    0.00    3.00
  -9  -1   6   -0.00    2.73
  -9   1   7   65.04    9.71
   9  -1  -7   50.07    9.24
   9   1  -7   52.32    9.75
  -9  -1   7   71.00   10.34
  -9   1   8    0.00    2.51
   9  -1  -8    0.80    2.24
   9   1  -8    4.92    3.25
  -9  -1   8    6.30    3.39
  -9  -1   8    7.55    3.75
   9  -1  -9   20.75    4.58
   9   1  -9   13.58    4.58
  -9  -1   9   13.39    4.48
  -9  -1   9   25.44    5.88
   9   1 -10   -0.00    2.61
  -9  -1  10    0.89    3.14
   9   1 -11   97.50   14.80
  -9  -1  11  116.27   15.81
  -9  -1  12    2.96    3.44
  -9  -1  13    4.52    3.16
  -9  -1  14    0.26    2.71
  -9   1  15   83.55   12.10
  -9  -1  15  100.06   13.55
  -9   1  16   12.45    3.45
  -9  -1  16   13.54    4.25
  -9   1  17   72.41    9.55
  -9  -1  17   54.56   10.18
  -9   1  18    1.84    2.02
  -9  -1  18    0.00    2.51
  -9   1  19    3.74    2.43
  -9  -1  19    7.56    3.68
  -9   1  20    8.48    3.00
  -9  -1  20    9.09    3.91
  -9   1  21   92.09   12.83
  -9  -1  21   99.16   14.23
  -9   1  22    0.49    1.76
  -9  -1  22    3.66    3.17
  -9   1  23    7.72    2.97
  -9  -1  23    5.03    2.99
  -9   1  24   -0.00    2.02
  -9  -1  24    0.98    2.38
  -9   1  25    9.86    3.42
  -9  -1  25   19.34    5.03
  -9   1  26    1.97    2.39
  -9  -1  26    1.97    2.82
  -9   1  27   31.94    6.36
  -9  -1  27   33.58    7.28
  -9   1  28    2.26    2.82
  -9  -1  28   -0.00    2.79
  -9   1  29   -0.00    2.65
  -9  -1  29    2.88    3.15
  -9   1  30   -0.00    2.71
  -9  -1  30   -0.00    3.04
  -9   1  31   16.09    4.83
  -9  -1  31   11.83    4.59
  -9   1  32   -0.00    2.65
  -9  -1  32    0.00    3.03
  -9   1  33    4.43    3.83
  -9  -1  33   -0.00    3.08
  -9   1  34   -0.00    3.02
  -9  -1  34    0.83    3.21
  -9   1  35   -0.00    2.90
  -9  -1  35   -0.00    3.13
  -9   1  36   -0.00    3.38
  -9  -1  36    1.10    3.25
  -9   2   1   59.02    9.09
  -9   2   1   38.74    8.37
   9  -2  -1   33.23    8.34
   9   2  -1   36.75    8.77
  -9  -2   1   54.61    9.71
  -9  -2   1   40.68    9.46
  -9   2   2    6.36    4.22
   9  -2  -2    5.14    3.83
   9   2  -2    4.84    4.23
  -9  -2   2    7.74    4.13
  -9  -2   2   15.26    5.72
  -9   2   3  139.21   19.36
   9  -2  -3  139.94   19.85
   9  -2  -3  136.30   18.54
   9   2  -3  155.17   20.88
  -9  -2   3  150.98   20.49
  -9  -2   3  139.45   21.09
  -9   2   4    8.60    3.77
   9  -2  -4    8.32    4.21
   9  -2  -4   14.67    3.49
   9   2  -4    6.38    4.21
  -9  -2   4    7.43    4.52
  -9  -2   4    7.80    4.72
  -9   2   5   24.09    5.32
   9  -2  -5   12.74    4.44
   9  -2  -5   17.33    3.43
   9   2  -5   15.13    5.33
  -9  -2   5   23.02    5.88
  -9  -2   5   11.79    5.22
  -9   2   6   -0.00    2.25
   9  -2  -6    3.80    3.03
   9  -2  -6    0.02    0.75
   9   2  -6   -0.00    3.24
  -9  -2   6    1.42    3.22
  -9  -2   6   -0.00    3.19
   9  -2  -7   53.32    9.86
   9   2  -7   67.35   11.39
  -9  -2   7   70.83   11.12
  -9  -2   7   87.79   12.70
   9  -2  -8   23.85    5.83
   9   2  -8   45.26    8.20
  -9  -2   8   40.71    7.60
  -9  -2   8   39.09    8.02
   9   2  -9   50.32    9.11
  -9  -2   9   41.99    8.25
  -9  -2   9   50.81    9.31
   9   2 -10    3.33    3.27
  -9  -2  10    0.73    2.74
  -9  -2  10    0.00    3.09
   9   2 -11   -0.00    2.92
  -9  -2  11    3.47    3.37
   9   2 -12   15.28    5.15
  -9  -2  12   18.48    5.49
   9   2 -13   44.59    8.49
  -9  -2  13   45.15    8.85
  -9  -2  14   42.84    8.56
  -9  -2  15   13.81    5.17
  -9  -2  16    4.05    3.18
  -9  -2  17   87.27   13.50
  -9   2  18    1.03    1.52
  -9  -2  18   -0.00    3.00
  -9   2  19  132.76   15.68
  -9  -2  19  109.20   17.64
  -9   2  20    6.75    2.39
  -9  -2  20    9.27    3.98
  -9   2  21    2.15    1.83
  -9  -2  21    3.77    3.05
  -9   2  22   15.71    3.20
  -9  -2  22    6.66    4.59
  -9   2  23   54.73    8.07
  -9  -2  23   55.74   10.18
  -9   2  24    1.00    1.94
  -9  -2  24    1.86    2.59
  -9   2  25   12.29    3.32
  -9  -2  25    8.71    4.17
  -9   2  26   -0.00    1.96
  -9  -2  26    3.90    3.15
  -9   2  27    1.48    2.36
  -9  -2  27    2.10    2.99
  -9   2  28   -0.00    2.17
  -9  -2  28    0.00    2.88
  -9   2  29    9.56    3.35
  -9  -2  29    8.29    4.37
  -9   2  30    0.42    2.43
  -9  -2  30    2.29    2.92
  -9   2  31   -0.00    2.29
  -9  -2  31   -0.00    2.73
  -9   2  32    0.88    2.26
  -9  -2  32    0.89    2.93
  -9   2  33    8.31    3.78
  -9  -2  33    8.61    4.56
  -9   2  34    1.02    2.90
  -9  -2  34    0.77    3.81
  -9   2  35    8.28    4.00
  -9  -2  35   12.82    5.25
  -9   2  36   -0.00    2.61
  -9   2  37   -0.00    2.65
  -9   3   1  190.00   25.40
  -9   3   1  190.00   26.15
   9  -3  -1  188.42   26.01
   9   3  -1  198.91   27.10
  -9  -3   1  204.06   27.89
  -9   3   2   50.13    7.84
  -9   3   2   50.05    8.48
   9  -3  -2   37.87    7.44
   9   3  -2   39.68    8.61
  -9  -3   2    4.72    6.21
  -9   3   3    2.46    2.88
  -9   3   3    2.20    3.15
   9  -3  -3    1.79    2.81
   9   3  -3    0.24    3.39
  -9  -3   3    5.00    4.24
  -9   3   4    5.19    3.13
  -9   3   4    0.00    2.52
  -9   3   4   10.40    4.65
   9  -3  -4    3.35    3.02
   9  -3  -4    7.50    2.59
   9   3  -4    6.91    4.65
  -9  -3   4    2.23    3.91
  -9  -3   4    8.31    4.96
  -9   3   5   53.73    8.97
  -9   3   5   77.21    9.71
   9  -3  -5   54.80    8.94
   9  -3  -5   57.48    7.09
   9   3  -5   56.78   10.56
  -9  -3   5   20.48    8.05
  -9  -3   5   55.36   10.84
  -9   3   6   46.90    7.95
   9   3  -6   39.44    9.26
  -9  -3   6   54.17    9.40
  -9  -3   6   41.32    9.42
  -9   3   7   18.52    4.86
   9   3  -7   32.84    7.52
  -9  -3   7   33.94    6.97
  -9  -3   7   28.01    7.44
  -9   3   8    2.40    2.23
   9   3  -8    0.00    3.81
  -9  -3   8    0.97    3.09
  -9  -3   8   -0.00    3.40
   9   3  -9   15.99    5.54
  -9  -3   9    9.20    4.32
  -9  -3   9    7.54    4.22
   9   3 -10    7.05    4.14
  -9  -3  10    8.14    4.09
  -9  -3  10    4.23    4.13
   9   3 -11  165.94   23.91
  -9  -3  11  185.26   24.57
   9   3 -12   34.25    7.61
  -9  -3  12   20.42    6.38
   9   3 -13   16.42    5.59
  -9  -3  13    9.16    4.77
   9   3 -14    1.34    3.53
  -9  -3  14   -0.00    3.15
  -9  -3  15   94.27   15.00
  -9  -3  16   13.26    5.35
  -9  -3  17   42.70    8.88
  -9  -3  18    2.54    4.04
  -9  -3  19    4.11    3.83
  -9   3  20   16.00    2.70
  -9  -3  20   17.20    5.62
  -9   3  21   62.35    7.96
  -9  -3  21   62.40   11.32
  -9   3  22    8.86    2.19
  -9  -3  22   20.75    5.77
  -9   3  23   12.18    2.65
  -9  -3  23    9.04    4.75
  -9   3  24    0.00    1.47
  -9  -3  24    3.33    3.59
  -9   3  25   12.39    3.03
  -9  -3  25   10.35    4.65
  -9   3  26    3.58    2.04
  -9  -3  26    3.49    3.63
  -9   3  27    5.97    2.60
  -9  -3  27   12.26    4.82
  -9   3  28    3.14    2.12
  -9  -3  28    4.93    3.94
  -9   3  29   -0.00    1.89
  -9  -3  29   -0.00    2.99
  -9   3  30    3.32    2.69
  -9  -3  30    0.00    3.17
  -9   3  31    5.16    2.92
  -9  -3  31   -0.00    3.34
  -9   3  32    0.00    2.03
  -9  -3  32    0.00    3.25
  -9   3  33    3.72    3.00
  -9  -3  33    1.58    3.84
  -9   3  34    0.51    2.34
  -9  -3  34   -0.00    3.07
  -9   3  35    3.60    2.93
  -9   3  36   -0.00    2.55
  -9   3  37   13.96    4.75
  -9   4   1    0.74    2.96
  -9   4   1    3.82    3.41
  -9   4   1    3.58    3.46
   9   4  -1    6.70    4.64
  -9  -4   1    4.18    5.04
  -9   4   2   93.65   11.89
  -9   4   2   57.77   10.24
  -9   4   2   47.29   10.22
   9   4  -2   60.91   11.87
  -9  -4   2   55.51   12.10
  -9   4   3   53.47    9.57
  -9   4   3   63.85   10.04
  -9   4   3   55.37    9.93
   9   4  -3   53.62   11.43
  -9  -4   3   57.56   11.64
  -9   4   4   76.49   10.88
  -9   4   4   71.13   10.51
  -9   4   4   46.48    9.95
   9   4  -4   44.15   11.20
  -9  -4   4  110.43   14.96
  -9   4   5   92.86   12.39
  -9   4   5   88.38   12.77
   9  -4  -5   72.40    9.83
   9   4  -5   92.66   14.71
  -9  -4   5   89.41   15.01
  -9   4   6    2.86    2.67
  -9   4   6   -0.00    2.45
   9   4  -6    0.98    3.77
  -9  -4   6    2.33    4.16
  -9   4   7   81.44   11.17
  -9   4   7   68.62   11.25
   9   4  -7   70.04   13.08
  -9  -4   7   80.58   13.76
  -9   4   8  108.56   14.78
   9   4  -8   97.51   16.75
  -9  -4   8  111.17   16.31
  -9  -4   8  105.53   17.06
  -9   4   9   62.44    9.65
   9   4  -9   69.53   12.40
  -9  -4   9   59.29   11.04
  -9  -4   9   70.47   12.59
   9   4 -10   -0.00    4.08
  -9  -4  10   -0.00    3.01
  -9  -4  10    0.00    3.24
   9   4 -11    6.56    4.93
  -9  -4  11   14.49    5.09
  -9  -4  11   11.51    5.27
   9   4 -12    0.00    3.88
  -9  -4  12    0.54    3.25
   9   4 -13   37.22    8.61
  -9  -4  13   41.00    8.98
   9   4 -14    7.68    4.76
  -9  -4  14    6.73    4.79
   9   4 -15   31.39    8.10
  -9  -4  15   43.58    8.99
  -9  -4  16    2.33    3.52
  -9  -4  17   28.20    7.34
  -9  -4  18   93.99   15.41
  -9  -4  19   62.97   11.82
  -9  -4  20   -0.00    3.37
  -9  -4  21    0.49    3.48
  -9  -4  22    7.64    4.72
  -9   4  23   41.63    5.58
  -9  -4  23   44.37    9.67
  -9  -4  24   12.88    5.62
  -9   4  25    6.38    2.06
  -9  -4  25    1.17    4.03
  -9   4  26    0.35    1.56
  -9  -4  26   -0.00    3.13
  -9   4  27    0.00    1.49
  -9  -4  27    5.21    4.15
  -9   4  28   16.08    3.35
  -9  -4  28    6.91    4.53
  -9   4  29   21.49    4.16
  -9  -4  29   14.50    6.03
  -9   4  30    4.92    2.26
  -9  -4  30   -0.00    3.75
  -9   4  31    5.84    2.53
  -9  -4  31   -0.00    3.87
  -9   4  32   -0.00    1.90
  -9  -4  32   -0.00    3.60
  -9   4  33    2.72    2.61
  -9  -4  33   10.23    4.89
  -9   4  34   -0.00    2.02
  -9   4  35    6.77    3.07
  -9   4  36    3.79    2.96
  -9   4  37    0.11    2.59
  -9   5   1  160.82   20.78
  -9   5   1  153.34   20.56
  -9   5   1  118.28   20.16
  -9  -5   1  155.95   23.43
  -9   5   2   73.06   12.44
  -9   5   2   79.03   12.63
  -9   5   2   74.25   12.62
   9   5  -2   86.60   15.09
  -9  -5   2   77.58   14.77
  -9   5   3   10.04    4.38
  -9   5   3    9.77    4.91
   9   5  -3   13.91    5.90
  -9  -5   3   17.68    6.84
  -9   5   4   75.04   11.62
  -9   5   4   72.35   11.82
   9   5  -4   66.46   13.56
  -9  -5   4   72.94   13.87
  -9   5   5   33.74    6.47
  -9   5   5   31.93    6.56
   9  -5  -5   22.02    4.01
   9   5  -5   27.49    8.29
  -9  -5   5   51.67    9.94
  -9   5   6   41.35    7.65
  -9   5   6   44.03    8.25
   9   5  -6   46.59   10.11
  -9   5   7   86.39   11.07
   9   5  -7   29.43   10.39
  -9  -5   7  102.07   14.62
  -9   5   8    3.61    2.80
   9   5  -8    0.00    4.22
  -9  -5   8   -0.00    5.01
  -9   5   9    3.51    2.64
   9   5  -9    0.00    3.93
  -9  -5   9   -0.00    4.45
  -9   5  10    0.87    2.19
   9   5 -10    7.33    5.11
  -9  -5  10    3.46    4.37
  -9   5  11   60.22    9.63
   9   5 -11   90.86   13.95
  -9  -5  11   67.58   12.61
  -9   5  12   37.45    5.82
   9   5 -12   23.70    7.75
  -9  -5  12   28.11    7.83
   9   5 -13    0.83    4.13
  -9  -5  13   -0.00    3.78
   9   5 -14   35.66    8.85
  -9  -5  14   32.32    8.57
   9   5 -15   17.93    6.83
  -9  -5  15   22.92    7.04
  -9   5  16   37.85    5.43
   9   5 -16   30.31    8.49
  -9  -5  16   33.21    8.49
  -9   5  17   48.64    6.63
  -9  -5  17   51.24   10.67
  -9   5  18    7.17    1.72
  -9  -5  18    5.13    3.96
  -9   5  19    0.21    1.02
  -9  -5  19    1.42    3.40
  -9  -5  20    5.90    4.78
  -9  -5  21    8.19    5.56
  -9  -5  22   29.17    8.54
  -9  -5  23    7.90    5.01
  -9  -5  24   -0.00    3.61
  -9  -5  25    1.32    3.76
  -9  -5  26   17.21    6.49
  -9  -5  27   12.83    5.75
  -9  -5  28   -0.00    3.86
  -9  -5  29   -0.00    4.08
  -9  -5  30    0.00    3.53
  -9  -5  31    0.76    3.78
  -9  -5  32    6.21    4.74
  -9   5  34   -0.00    2.25
  -9   5  35   -0.00    2.40
  -9   5  36    1.77    2.64
  -9   6   1   -0.00    3.38
  -9   6   1    0.33    3.16
  -9  -6   1    1.42    4.58
  -9   6   2  106.00   16.14
  -9   6   2  121.14   16.84
  -9  -6   2   91.14   17.87
  -9   6   3   33.93    7.47
  -9   6   3   36.27    7.80
  -9  -6   3   29.96    9.14
  -9   6   4   26.48    6.63
  -9   6   4   36.21    7.36
  -9  -6   4   33.30    9.49
  -9   6   5   30.97    6.93
  -9  -6   5   37.31    9.77
  -9   6   6   16.10    4.47
  -9  -6   6    8.88    5.51
  -9  -6   7   29.03    8.71
  -9  -6   8   75.55   14.25
   9   6  -9   12.18    6.22
  -9  -6   9   13.99    6.03
   9   6 -10    2.47    4.85
  -9  -6  10    2.46    3.88
   9   6 -11    0.00    4.52
  -9  -6  11   -0.00    4.29
   9   6 -12   34.35    9.35
  -9  -6  12   40.40    9.43
   9   6 -13   29.81    8.01
  -9  -6  13    0.00    3.57
   9   6 -14   43.17   10.41
  -9  -6  14   45.61   10.36
   9   6 -15   11.54    5.89
  -9  -6  15   11.62    6.71
   9   6 -16    0.00    3.71
  -9  -6  16    6.75    4.72
  -9  -6  17   12.67    6.34
  -9  -6  18   25.29    7.87
  -9  -6  19   12.23    5.93
  -9  -6  20    7.56    5.03
  -9  -6  21    0.00    3.37
  -9  -6  22    2.83    4.80
  -9  -6  23   16.77    6.86
  -9  -6  24    7.71    5.55
  -9  -6  25    6.07    5.32
  -9  -6  26    0.00    5.07
  -9  -6  27    2.06    4.27
  -9  -6  28   10.13    5.88
  -9  -6  29   12.23    5.89
  -9  -6  30    1.66    3.89
  -9  -6  31    4.13    5.07
  -9   7   1   11.89    5.17
   9   7  -1    9.54    6.25
  -9  -7   1   17.43    7.69
  -9   7   2    7.88    4.46
   9   7  -2    6.51    5.62
  -9  -7   2    7.24    6.50
  -9   7   3    1.41    3.30
   9   7  -3    6.30    5.46
  -9  -7   3    3.90    5.22
   9   7  -4   18.63    7.85
  -9  -7   4   32.22    9.18
   9   7  -5   15.42    6.79
  -9  -7   5    8.92    5.55
   9   7  -6   43.85   11.27
  -9  -7   6   52.18   11.76
   9   7  -7   11.37    5.86
  -9  -7   7    0.00    5.05
   9   7  -8    0.20    4.48
  -9  -7   8    0.85    4.64
  -9  -7   9   13.62    6.99
  -9  -7  10   23.01    7.57
  -9  -7  11   15.24    6.45
  -9  -7  12   66.08   13.43
  -9  -7  13    3.38    4.48
  -9  -7  14    3.16    3.67
  -9  -7  15   -0.00    4.52
  -9  -7  16   58.34   12.51
  -9  -7  17    5.69    5.42
  -9  -7  18    2.00    4.61
  -9  -7  19    2.47    3.92
  -9  -7  20    6.82    5.00
  -9  -7  21   15.66    6.79
  -9  -7  22   19.91    7.62
  -9  -7  23    3.92    4.28
  -9  -7  24   -0.00    4.91
  -9  -7  25   -0.00    4.77
  -9  -7  26   14.02    7.02
  -9  -7  27    5.06    5.12
  -9  -7  28    9.84    5.81
  -9  -7  29    0.69    4.60
  -9  -7  30    2.50    4.09
  -9   8   1   23.70    6.71
   9   8  -1   23.16    8.39
  -9  -8   1   15.04    7.87
  -9   8   2   35.32    7.86
   9   8  -2   24.29    8.72
  -9  -8   2   24.51    8.79
   9   8  -3    0.59    4.77
  -9  -8   3    1.12    5.42
   9   8  -4   70.06   14.68
  -9  -8   4   76.52   15.33
   9   8  -5    0.12    4.45
  -9  -8   5   -0.00    4.46
   9   8  -6    0.49    5.11
  -9  -8   6    2.48    4.63
   9   8  -7    1.87    5.55
  -9  -8   7    0.00    5.05
   9   8  -8   68.66   14.98
  -9  -8   8  102.62   16.92
   9   8  -9   11.65    7.12
  -9  -8   9    6.77    5.36
   9   8 -10   16.30    7.15
  -9  -8  10   16.42    6.95
   9   8 -11    2.52    5.70
  -9  -8  11    5.25    4.81
   9   8 -12   13.78    7.24
  -9  -8  12   15.32    6.94
   9   8 -13   -0.00    4.46
  -9  -8  13    5.66    4.99
   9   8 -14   27.64    8.40
  -9  -8  14   21.08    8.14
   9   8 -15    0.00    4.16
  -9  -8  15   -0.00    4.88
   9   8 -16    5.89    5.45
  -9  -8  16    0.00    4.62
   9   8 -17    8.22    6.17
  -9  -8  17    7.61    5.85
   9   8 -18   25.95    7.89
  -9  -8  18    5.07    5.28
  -9  -8  19    3.32    4.48
  -9  -8  20    9.88    6.52
  -9  -8  21    4.52    5.40
  -9  -8  22    2.32    5.36
  -9  -8  23    0.66    3.77
  -9  -8  24   15.69    7.57
  -9  -8  25    0.00    4.96
  -9  -8  26    8.74    5.92
  -9  -8  27   -0.00    4.90
  -9  -8  28    0.81    4.91
  -9  -8  29    2.52    3.89
  -9   9   1    1.44    4.56
   9   9  -1    8.20    6.14
  -9  -9   1    9.52    6.46
   9   9  -2   22.15    8.87
  -9  -9   2   32.44    9.77
   9   9  -3    6.60    5.63
  -9  -9   3    6.47    6.22
   9   9  -4   13.47    7.28
  -9  -9   4   25.45    8.65
   9   9  -5    0.00    4.68
  -9  -9   5    1.17    4.84
   9   9  -6   70.23   14.17
  -9  -9   6   56.99   14.02
   9   9  -7    1.63    4.96
  -9  -9   7   11.12    6.74
   9   9  -8    2.22    5.31
  -9  -9   8   -0.00    4.55
   9   9  -9    2.05    5.12
  -9  -9   9   -0.00    4.31
   9   9 -10    5.75    6.06
  -9  -9  10    6.04    5.74
   9   9 -11    2.34    4.64
  -9  -9  11   -0.00    5.47
   9   9 -12   27.11    9.21
  -9  -9  12   40.78   10.32
   9   9 -13    5.34    5.47
  -9  -9  13    4.17    5.41
   9   9 -14    5.52    5.88
  -9  -9  14    0.00    4.72
   9   9 -15   -0.00    4.98
  -9  -9  15    0.00    4.78
   9   9 -16   42.14   10.82
  -9  -9  16   39.33   10.71
   9   9 -17    0.34    4.90
  -9  -9  17    3.96    5.02
   9   9 -18    8.98    5.66
  -9  -9  18    0.69    4.69
   9   9 -19    6.51    5.77
  -9  -9  19   -0.00    5.07
  -9  -9  20   10.69    6.16
  -9  -9  21    1.32    4.20
  -9  -9  22   11.33    6.65
  -9  -9  23    2.53    5.23
  -9  -9  24   -0.00    4.60
  -9  -9  25    3.55    4.50
  -9  -9  26   15.53    7.62
  -9  -9  27    2.63    5.19
   9  10  -1    1.76    5.30
  -9 -10   1    7.73    6.62
   9  10  -2   27.92    9.28
  -9 -10   2   21.67    9.76
   9  10  -3   14.94    7.52
  -9 -10   3    4.56    5.11
   9  10  -4   51.25   12.01
  -9 -10   4   26.34    9.95
   9  10  -5   -0.00    5.19
  -9 -10   5    1.16    5.15
   9  10  -6    6.35    5.42
  -9 -10   6    7.80    6.56
   9  10  -7    0.25    4.10
  -9 -10   7    4.24    6.28
   9  10  -8   13.50    7.83
  -9 -10   8   19.68    8.03
   9  10  -9    7.73    5.44
  -9 -10   9    5.42    5.45
   9  10 -10   10.72    7.22
  -9 -10  10    4.80    5.61
   9  10 -11    7.40    5.76
  -9 -10  11    2.07    5.30
   9  10 -12    5.86    5.99
  -9 -10  12    0.00    6.08
   9  10 -13    0.00    5.05
  -9 -10  13    0.00    5.05
   9  10 -14   34.93   10.08
  -9 -10  14   25.58    9.45
   9  10 -15    1.53    5.68
  -9 -10  15   -0.00    4.40
   9  10 -16   -0.00    5.02
  -9 -10  16    0.00    4.55
   9  10 -17   -0.00    5.33
  -9 -10  17   -0.00    4.78
   9  10 -18   16.28    7.25
  -9 -10  18   20.38    8.35
   9  10 -19    6.41    5.63
  -9 -10  19    3.95    5.23
  -9 -10  20   10.39    6.49
  -9 -10  21    2.32    5.43
  -9 -10  22    5.10    5.14
  -9 -10  23   -0.00    4.88
  -9 -10  24   23.88    8.35
  -9 -10  25    0.88    5.29
  -9 -10  26    2.15    4.76
   9  11  -1   -0.00    5.63
  -9 -11   1   -0.00    5.35
   9  11  -2   48.36   12.59
  -9 -11   2   49.47   12.76
   9  11  -3    2.43    5.04
  -9 -11   3    4.99    5.87
   9  11  -4   13.64    7.67
  -9 -11   4   13.51    7.85
   9  11  -5    5.84    6.60
  -9 -11   5    0.65    5.67
   9  11  -6   14.77    7.92
  -9 -11   6   15.43    8.19
   9  11  -7    0.00    4.40
  -9 -11   7    0.00    5.22
   9  11  -8    2.71    6.04
  -9 -11   8    0.29    5.21
   9  11  -9    4.18    6.21
   9  11 -10   23.28    8.41
  -9 -11  10   11.39    8.04
   9  11 -11    3.54    5.45
  -9 -11  11    0.00    4.99
   9  11 -12    9.03    7.73
  -9 -11  12    0.00    4.97
   9  11 -13   -0.00    5.98
  -9 -11  13   10.57    6.15
   9  11 -14    1.65    5.25
  -9 -11  14    0.00    3.82
   9  11 -15    1.51    5.75
  -9 -11  15    2.96    5.87
   9  11 -16   32.16    9.99
  -9 -11  16   19.50    8.97
   9  11 -17   -0.00    4.87
  -9 -11  17    1.93    5.22
   9  11 -18    3.45    4.87
  -9 -11  18    3.77    4.98
   9  11 -19    7.03    6.69
  -9 -11  19    0.78    5.40
   9  11 -20   11.95    7.94
  -9 -11  20    2.72    5.44
  -9 -11  21   -0.00    4.19
  -9 -11  22    6.07    5.88
  -9 -11  23    0.55    4.71
  -9 -11  24    1.79    4.43
   9  12  -1   -0.00    5.67
  -9 -12   1   12.04    7.31
   9  12  -2   -0.00    5.60
  -9 -12   2    2.59    6.56
   9  12  -3    5.50    6.19
  -9 -12   3    0.80    5.99
   9  12  -4   18.60    8.40
  -9 -12   4   18.35    9.93
   9  12  -5   -0.00    5.60
  -9 -12   5    0.00    5.29
   9  12  -6   -0.00    4.92
  -9 -12   6    1.18    4.94
   9  12  -7   -0.00    5.21
  -9 -12   7    0.90    6.00
   9  12  -8   50.69   12.34
  -9 -12   8   10.93    8.05
   9  12  -9    0.17    5.41
  -9 -12   9    2.77    5.54
   9  12 -10    0.00    6.68
  -9 -12  10   -0.00    5.32
   9  12 -11    4.20    6.21
  -9 -12  11   -0.00    4.78
   9  12 -12    1.20    5.42
  -9 -12  12    3.72    5.93
   9  12 -13    5.06    5.74
  -9 -12  13    0.90    6.35
   9  12 -14    4.85    7.74
  -9 -12  14   18.17    8.47
   9  12 -15    0.53    5.80
  -9 -12  15   -0.00    5.65
   9  12 -16    2.62    6.04
  -9 -12  16    0.00    4.83
   9  12 -17    2.40    5.70
  -9 -12  17   -0.00    5.33
   9  12 -18    4.21    6.16
  -9 -12  18    0.00    5.06
   9  12 -19    1.80    5.98
  -9 -12  19   -0.00    4.92
   9  12 -20   21.43    8.84
  -9 -12  20    0.91    5.43
  -9 -12  21    1.61    5.75
  -9 -12  22   -0.00    4.85
   9  13  -1   10.03    7.12
  -9 -13   1    4.85    6.64
   9  13  -2    2.24    5.98
  -9 -13   2   -0.00    5.29
   9  13  -3    3.67    5.90
  -9 -13   3    1.63    6.33
   9  13  -4    0.98    6.09
  -9 -13   4    2.82    5.37
   9  13  -5   -0.00    6.04
  -9 -13   5    1.06    4.50
   9  13  -6   11.40    7.97
  -9 -13   6    1.25    4.74
   9  13  -7    0.30    6.25
  -9 -13   7    1.43    6.23
   9  13  -8    0.35    5.77
  -9 -13   8    3.31    5.96
   9  13  -9    3.44    6.48
  -9 -13   9    1.10    5.79
   9  13 -10    5.55    7.40
  -9 -13  10    4.93    5.98
   9  13 -11   -0.00    6.04
  -9 -13  11   -0.00    5.02
   9  13 -12    7.09    6.70
  -9 -13  12    1.11    4.80
   9  13 -13    5.37    6.73
  -9 -13  13    5.80    7.00
   9  13 -14    1.69    5.86
  -9 -13  14    3.44    6.59
   9  13 -15    5.51    6.46
  -9 -13  15    2.36    4.90
   9  13 -16    9.91    7.40
  -9 -13  16    5.79    7.05
   9  13 -17    5.68    6.59
  -9 -13  17    0.52    5.97
   9  13 -18    0.81    5.11
  -9 -13  18    4.19    5.86
   9  13 -19   -0.00    5.07
  -9 -13  19   -0.00    5.10
   9  13 -20    0.00    6.23
  -9 -13  20    1.91    6.57
   9  13 -21    0.00    5.00
   9  14  -1   -0.00    5.17
  -9 -14   1   -0.00    7.31
   9  14  -2    2.83    6.59
  -9 -14   2   13.32    8.81
   9  14  -3    8.11    7.35
  -9 -14   3   -0.00    5.67
   9  14  -4    7.20    7.49
  -9 -14   4    4.91    6.10
   9  14  -5    1.34    7.23
  -9 -14   5    3.80    5.93
   9  14  -6   -0.00    5.63
  -9 -14   6    1.57    5.88
   9  14  -7    2.95    6.26
  -9 -14   7    4.89    5.64
   9  14  -8    2.97    5.64
  -9 -14   8   -0.00    5.83
   9  14  -9   -0.00    5.18
  -9 -14   9    1.78    6.20
   9  14 -10    0.00    7.01
  -9 -14  10    0.00    6.89
   9  14 -11    1.90    4.97
  -9 -14  11   -0.00    5.00
   9  14 -12   -0.00    6.13
  -9 -14  12   -0.00    5.27
   9  14 -13    9.27    7.20
  -9 -14  13   -0.00    5.21
   9  14 -14    9.26    6.90
  -9 -14  14    0.26    5.62
   9  14 -15   -0.00    6.25
  -9 -14  15    1.90    5.86
   9  14 -16   -0.00    6.66
  -9 -14  16    1.50    6.16
   9  14 -17    0.73    5.61
  -9 -14  17   -0.00    5.75
   9  14 -18    0.47    5.75
   9  14 -19    3.25    6.04
   9  14 -20    1.05    5.27
   9  14 -21    0.00    5.42
   9  15  -1    0.00    6.28
   9  15  -2    1.73    5.35
   9  15  -3    5.37    7.32
   9  15  -4    7.82    7.65
   9  15  -5    5.83    6.57
  -9 -15   5    1.57    5.27
   9  15  -6   -0.00    5.13
  -9 -15   6    1.47    5.66
   9  15  -7    1.39    6.45
  -9 -15   7    5.57    6.91
   9  15  -8    2.24    6.96
  -9 -15   8    3.14    6.80
   9  15  -9   -0.00    6.33
  -9 -15   9    0.00    5.65
   9  15 -10    2.18    6.95
  -9 -15  10    6.44    7.15
   9  15 -11    0.00    5.67
  -9 -15  11    5.74    6.60
   9  15 -12    6.19    6.93
  -9 -15  12    8.90    7.00
   9  15 -13   -0.00    5.81
  -9 -15  13   -0.00    5.55
  -9 -15  14    3.10    5.59
  -9 -15  15   -0.00    5.83
  -9 -16  11    3.30    6.81
  -9 -16  12   -0.00    6.09
  -8   0   1    0.50    2.94
  -8   0   1   -0.00    3.64
   8   0  -1   -0.00    2.84
  -8   0   2  581.22   62.78
  -8   0   2  466.20   62.53
   8   0  -2  527.26   62.62
  -8   0   3    1.08    3.05
  -8   0   3    5.01    3.61
   8   0  -3    0.90    3.11
  -8   0   4   92.29   13.26
  -8   0   4   69.47   12.93
   8   0  -4  106.87   13.79
  -8   0   5   -0.00    2.61
  -8   0   5   -0.00    2.85
   8   0  -5   -0.00    2.58
  -8   0   6   84.89   12.94
  -8   0   6   89.80   13.64
   8   0  -6  101.63   13.59
  -8   0   7    0.00    2.33
  -8   0   7   -0.00    3.02
   8   0  -7    0.27    2.36
   8   0  -7    0.27    1.39
  -8   0   8  223.74   22.31
  -8   0   8  207.88   22.87
   8   0  -8  227.19   22.58
   8   0  -8  224.66   19.93
   8   0  -8  123.03   19.44
  -8   0   9   -0.00    2.12
  -8   0   9   -0.00    2.53
   8   0  -9    0.31    1.92
  -8   0  10    0.00    1.88
  -8   0  10    0.81    2.21
   8   0 -10   -0.00    1.97
  -8   0  11    0.21    1.97
  -8   0  11   -0.00    2.30
   8   0 -11   -0.00    1.99
  -8   0  12  198.49   23.63
  -8   0  12  192.71   24.35
   8   0 -12  190.22   23.77
  -8   0  13   -0.00    1.92
  -8   0  13   -0.00    2.51
   8   0 -13    1.46    1.97
  -8   0  18  104.51   14.39
  -8   0  19    0.44    1.90
  -8   0  20   11.37    3.58
  -8   0  21    2.70    2.54
  -8   0  22   53.94    8.87
  -8   0  23   -0.00    2.68
  -8   0  24   33.55    6.73
  -8   0  25    1.16    2.49
  -8   0  26    0.00    2.56
  -8   0  27   -0.00    2.86
  -8   0  28   67.50   11.25
  -8   0  29    0.68    2.57
  -8   0  30    8.24    4.04
  -8   0  31    0.00    3.06
  -8   0  32    7.64    4.31
  -8   0  33    0.34    3.16
  -8   0  34   16.35    5.66
  -8   0  35    1.55    3.14
  -8   0  36    5.19    3.87
  -8   0  37    0.00    3.18
  -8   1   1   85.98   12.54
  -8   1   1   71.61   12.62
   8  -1  -1   55.36   11.81
   8   1  -1  100.11   13.70
  -8  -1   1   92.18   13.24
  -8  -1   1   86.79   13.73
  -8   1   2    0.00    2.67
  -8   1   2    1.00    2.77
   8  -1  -2    3.14    3.04
   8   1  -2    5.60    3.56
  -8  -1   2    3.86    3.37
  -8  -1   2    6.05    3.95
  -8   1   3    9.52    3.72
  -8   1   3    6.46    3.34
   8  -1  -3    7.27    3.30
   8   1  -3    2.11    3.19
  -8  -1   3    0.68    2.93
  -8  -1   3    0.00    3.10
  -8   1   4   40.52    7.24
  -8   1   4   33.10    7.02
   8  -1  -4   34.22    6.94
   8  -1  -4   36.71    6.08
   8   1  -4   26.11    6.83
  -8  -1   4   45.71    7.70
  -8  -1   4   37.95    8.02
  -8   1   5   10.33    3.76
  -8   1   5    6.26    3.73
   8  -1  -5    6.68    3.22
   8  -1  -5    7.83    2.39
   8   1  -5    7.04    3.54
  -8  -1   5    4.50    3.32
  -8  -1   5    0.00    3.24
  -8   1   6   76.11   12.40
  -8   1   6   86.93   13.03
   8  -1  -6   85.03   12.72
   8  -1  -6  111.59   11.40
   8  -1  -6   79.69   10.98
   8   1  -6   91.46   13.30
  -8  -1   6   95.58   13.26
  -8  -1   6   83.75   13.64
  -8   1   7   11.62    3.42
  -8   1   7   10.22    3.40
   8  -1  -7    5.66    2.82
   8   1  -7    1.22    2.40
  -8  -1   7    2.73    2.89
  -8  -1   7    5.92    3.56
  -8   1   8    4.00    2.35
  -8   1   8    5.05    2.71
   8  -1  -8    1.39    2.04
   8   1  -8    5.37    3.08
  -8  -1   8    0.89    2.52
  -8  -1   8   -0.00    2.87
  -8   1   9   24.37    4.22
  -8   1   9   23.06    4.76
   8  -1  -9   18.80    4.00
   8   1  -9   13.25    4.45
  -8  -1   9   15.37    4.50
  -8  -1   9   11.20    4.47
  -8   1  10  149.59   18.46
  -8   1  10  159.90   19.41
   8  -1 -10  159.87   18.78
   8   1 -10  135.48   19.44
  -8  -1  10  140.97   19.27
  -8  -1  10  145.52   19.97
  -8   1  11    8.63    2.41
  -8   1  11    9.68    3.16
   8  -1 -11    8.38    2.57
   8   1 -11    9.39    3.62
  -8  -1  11   10.13    3.22
  -8   1  12   14.28    2.72
  -8   1  12   13.18    3.38
   8  -1 -12   11.77    2.79
   8   1 -12    9.66    3.83
  -8  -1  12   11.06    3.62
  -8   1  13   -0.00    1.86
   8   1 -13    1.38    2.44
  -8  -1  13   -0.00    2.21
  -8   1  14   71.12    9.57
   8   1 -14   63.49   10.17
  -8   1  15   44.58    7.12
   8   1 -15   54.71    8.37
  -8  -1  16   66.58   10.53
  -8  -1  17   -0.00    2.12
  -8  -1  18    4.22    3.04
  -8  -1  19    9.30    3.68
  -8   1  20   17.89    3.92
  -8  -1  20   18.14    4.68
  -8   1  21    1.12    1.93
  -8  -1  21   -0.00    2.65
  -8   1  22   67.09   10.04
  -8  -1  22   71.54   11.15
  -8   1  23   -0.00    2.17
  -8  -1  23    0.71    2.52
  -8   1  24    2.10    2.34
  -8  -1  24    4.14    3.48
  -8   1  25    0.00    2.16
  -8  -1  25    2.75    3.05
  -8   1  26   21.65    4.98
  -8  -1  26   15.34    5.18
  -8   1  27    0.26    2.00
  -8  -1  27    1.41    3.05
  -8   1  28   -0.00    2.48
  -8  -1  28    3.05    3.47
  -8   1  29    0.00    2.33
  -8  -1  29    0.00    3.02
  -8   1  30   31.12    7.04
  -8  -1  30   40.10    8.55
  -8   1  31    1.93    2.86
  -8  -1  31    0.00    3.31
  -8   1  32   17.28    5.23
  -8  -1  32   10.81    5.27
  -8   1  33   -0.00    3.00
  -8  -1  33    2.28    3.72
  -8   1  34    3.52    3.12
  -8  -1  34    3.02    4.25
  -8   1  35   -0.00    3.50
  -8  -1  35   -0.00    3.45
  -8   1  36   11.33    4.70
  -8  -1  36    9.79    5.08
  -8   1  37    2.61    3.51
  -8   2   1    0.58    2.71
  -8   2   1    0.39    2.88
   8  -2  -1    1.43    2.80
   8  -2  -1    0.36    2.24
   8   2  -1   -0.00    2.73
  -8  -2   1    0.07    3.02
  -8  -2   1    0.00    3.40
  -8   2   2   66.98   10.84
  -8   2   2   54.80   11.00
   8  -2  -2   65.12   11.15
   8  -2  -2   67.87   10.43
   8   2  -2   82.15   12.40
  -8  -2   2   89.50   12.42
  -8  -2   2   72.50   12.54
  -8   2   3   11.59    3.95
  -8   2   3    9.71    4.30
   8  -2  -3   10.32    4.26
   8  -2  -3   13.13    3.45
   8   2  -3    8.02    4.17
  -8  -2   3   11.62    4.45
  -8  -2   3    5.50    4.56
  -8   2   4   43.44    7.30
  -8   2   4   33.53    7.18
   8  -2  -4   53.14    7.99
   8  -2  -4   36.15    6.13
   8   2  -4   25.41    7.20
  -8  -2   4   53.51    8.64
  -8  -2   4   41.25    8.53
  -8   2   5    8.77    3.59
  -8   2   5    6.55    3.53
   8  -2  -5   10.13    3.51
   8  -2  -5   12.92    2.50
   8  -2  -5    5.91    1.97
   8   2  -5    9.74    4.26
  -8  -2   5   11.69    4.19
  -8  -2   5    6.86    3.76
  -8   2   6   76.83   12.45
  -8   2   6   96.25   13.30
   8  -2  -6   97.63   13.16
   8   2  -6   95.20   14.19
  -8  -2   6  103.42   14.05
  -8   2   7   42.22    6.58
  -8   2   7   35.73    6.67
   8  -2  -7   26.88    6.05
   8   2  -7   46.97    8.19
  -8  -2   7   45.05    7.72
  -8   2   8   98.19   14.98
  -8   2   8  124.09   15.85
   8  -2  -8  119.23   15.45
   8   2  -8  163.04   18.17
  -8  -2   8  123.43   16.70
  -8   2   9   13.29    3.09
  -8   2   9   13.83    3.45
   8  -2  -9    9.54    2.83
   8   2  -9   11.72    4.28
  -8  -2   9   11.92    4.19
  -8   2  10    1.02    1.46
  -8   2  10    1.27    1.89
   8  -2 -10   -0.00    1.62
   8   2 -10    1.95    2.91
  -8  -2  10   -0.00    2.32
  -8   2  11    0.41    1.12
  -8   2  11    2.15    1.30
  -8   2  11    3.65    2.03
   8   2 -11    2.00    3.11
  -8  -2  11    2.34    2.89
  -8   2  12   63.65    8.66
   8   2 -12   69.15   10.54
  -8  -2  12   51.59    9.40
  -8   2  13   35.36    5.72
   8   2 -13   44.28    7.90
  -8  -2  13   40.65    7.12
  -8   2  14   25.45    3.89
   8   2 -14   36.14    6.52
  -8  -2  14   13.67    4.43
  -8  -2  14   13.71    4.95
  -8   2  15   25.71    4.18
   8   2 -15   28.85    6.44
  -8  -2  15   26.22    6.15
  -8   2  16   35.03    4.86
   8   2 -16   34.40    7.09
  -8  -2  16   21.59    6.17
  -8   2  17   24.52    4.05
  -8  -2  17   28.75    6.66
  -8  -2  18  176.70   23.63
  -8  -2  19    0.00    2.68
  -8  -2  20    1.29    2.66
  -8   2  21    1.95    1.78
  -8  -2  21    0.00    2.41
  -8   2  22   29.77    5.15
  -8  -2  22   30.74    6.97
  -8   2  23    1.25    1.84
  -8  -2  23   -0.00    2.66
  -8   2  24    6.70    2.72
  -8  -2  24   11.59    4.13
  -8   2  25    2.11    2.18
  -8  -2  25   -0.00    2.64
  -8   2  26    1.24    2.25
  -8  -2  26    3.65    3.28
  -8   2  27    0.25    1.86
  -8  -2  27   -0.00    3.04
  -8   2  28   14.26    4.42
  -8  -2  28   31.06    6.87
  -8   2  29   -0.00    2.35
  -8  -2  29    2.65    3.28
  -8   2  30    3.21    2.68
  -8  -2  30    6.15    4.29
  -8   2  31   -0.00    2.95
  -8  -2  31   -0.00    2.90
  -8   2  32    5.23    3.29
  -8  -2  32    8.86    4.96
  -8   2  33    1.52    2.81
  -8  -2  33    0.00    3.53
  -8   2  34    3.27    3.44
  -8  -2  34    4.66    3.64
  -8   2  35    1.00    2.95
  -8  -2  35   -0.00    3.87
  -8   2  36   -0.00    2.59
  -8  -2  36    2.90    4.24
  -8   2  37    0.00    2.75
  -8   3   1  109.85   13.99
   8  -3  -1   84.92   13.55
   8  -3  -1   84.92   13.08
   8   3  -1   78.37   14.15
  -8  -3   1   94.73   14.44
  -8   3   2    1.81    2.71
  -8   3   2   -0.00    2.90
   8  -3  -2    1.22    2.75
   8  -3  -2    0.00    1.99
   8   3  -2    1.81    3.50
  -8  -3   2    1.57    3.11
  -8   3   3   50.27    8.23
  -8   3   3   61.97    8.38
  -8   3   3   40.66    7.98
   8  -3  -3   32.72    7.16
   8  -3  -3   40.42    6.78
   8   3  -3   29.07    8.02
  -8  -3   3   39.45    8.37
  -8   3   4  127.12   16.77
  -8   3   4  145.19   16.90
  -8   3   4   96.32   16.33
   8  -3  -4  135.73   17.02
   8  -3  -4  115.78   15.32
   8   3  -4  130.50   18.40
  -8  -3   4  115.03   17.47
  -8   3   5   19.13    4.39
  -8   3   5   22.32    4.41
  -8   3   5   23.18    5.21
   8  -3  -5   11.57    2.47
   8  -3  -5   15.22    2.52
   8   3  -5   22.35    6.01
  -8  -3   5    7.69    4.10
  -8   3   6   25.80    5.86
  -8   3   6   44.77    6.68
  -8   3   6   38.43    6.87
   8   3  -6   35.90    8.18
  -8  -3   6   50.86    8.38
  -8   3   7   20.96    4.12
  -8   3   7   19.38    4.19
  -8   3   7   14.72    4.18
   8   3  -7   19.58    5.83
  -8  -3   7   15.18    4.86
  -8   3   8    6.56    2.36
  -8   3   8    3.71    2.30
  -8   3   8    6.50    2.80
   8   3  -8    5.61    4.09
  -8  -3   8    4.47    3.19
  -8   3   9    1.26    1.66
  -8   3   9    0.90    1.92
  -8   3   9    3.02    2.16
   8   3  -9    1.39    3.36
  -8  -3   9    4.44    3.47
  -8   3  10   99.62   11.52
  -8   3  10   82.70   11.43
  -8   3  10   92.30   12.39
   8   3 -10  111.42   15.20
  -8  -3  10   99.39   14.15
  -8   3  11   99.82   13.20
   8   3 -11   93.79   15.28
  -8  -3  11  118.02   15.29
  -8   3  12    2.99    1.78
   8   3 -12    6.46    3.90
  -8  -3  12    5.92    3.77
  -8  -3  12    3.69    3.36
  -8   3  13   10.56    2.38
   8   3 -13   18.14    5.56
  -8  -3  13   11.20    4.17
  -8  -3  13    3.21    3.60
  -8   3  14   24.90    3.85
   8   3 -14   22.42    6.22
  -8  -3  14   23.43    5.99
  -8  -3  14   29.38    6.70
  -8   3  15   33.08    4.47
   8   3 -15   22.13    6.67
  -8  -3  15   41.30    8.01
  -8   3  16   85.25   10.01
   8   3 -16   93.19   13.62
  -8  -3  16   71.04   13.23
   8   3 -17    1.75    3.53
  -8  -3  17   -0.00    3.15
  -8   3  18    4.85    1.30
  -8  -3  18    3.68    4.09
  -8  -3  19   19.03    6.08
  -8  -3  20  115.28   17.42
  -8   3  21    7.13    2.06
  -8   3  21    7.69    2.20
  -8  -3  21   12.85    4.93
  -8   3  22   13.85    2.86
  -8  -3  22   15.61    5.31
  -8   3  23    2.79    1.69
  -8  -3  23    1.39    3.65
  -8   3  24   22.69    4.08
  -8  -3  24   18.00    6.12
  -8   3  25   18.41    3.77
  -8  -3  25   12.55    5.57
  -8   3  26    5.42    2.37
  -8  -3  26    0.00    4.03
  -8   3  27    0.32    2.05
  -8  -3  27    0.00    3.75
  -8   3  28    1.32    2.22
  -8  -3  28    1.20    3.32
  -8   3  29    1.07    1.99
  -8  -3  29    0.61    4.03
  -8   3  30   12.56    3.72
  -8  -3  30   13.50    5.61
  -8   3  31    1.89    2.17
  -8  -3  31    0.45    2.99
  -8   3  32   11.01    3.83
  -8  -3  32    6.12    4.19
  -8   3  33    0.00    2.17
  -8  -3  33    2.98    4.00
  -8   3  34    3.09    2.75
  -8  -3  34    1.62    3.77
  -8   3  35   -0.00    2.49
  -8  -3  35   -0.00    4.13
  -8   3  36   10.25    4.16
  -8   3  37    1.60    2.76
  -8   4   1   87.58   12.24
  -8   4   1   79.34   11.94
   8  -4  -1   71.78   11.33
   8   4  -1   58.59   12.40
  -8   4   2   29.19    6.19
  -8   4   2   21.37    5.74
   8  -4  -2   38.92    6.25
   8   4  -2   18.11    6.68
  -8   4   3   17.10    4.94
  -8   4   3   23.47    5.35
   8  -4  -3   23.67    4.68
   8   4  -3   22.19    6.76
  -8   4   4  163.09   19.96
  -8   4   4  151.87   19.81
   8  -4  -4  133.49   18.33
   8   4  -4  158.33   22.12
  -8  -4   4  168.35   21.51
  -8   4   5   13.66    3.65
  -8   4   5    9.00    3.36
   8  -4  -5    8.03    1.82
   8  -4  -5    5.41    1.59
   8   4  -5   12.52    5.20
  -8  -4   5   12.26    4.67
  -8   4   6   50.06    7.84
  -8   4   6   48.67    7.81
   8   4  -6   39.15    9.61
  -8  -4   6   58.22    9.82
  -8   4   7   91.12   12.57
  -8   4   7  108.62   12.98
  -8   4   7   72.81   12.66
   8   4  -7  105.48   15.61
  -8  -4   7  105.53   14.90
  -8   4   8   38.61    5.90
  -8   4   8   38.43    5.90
  -8   4   8   29.99    5.97
   8   4  -8   29.18    7.75
  -8  -4   8   36.30    7.60
  -8   4   9   10.27    2.64
  -8   4   9    8.67    2.95
   8   4  -9    3.83    4.80
  -8  -4   9   12.80    4.76
  -8  -4   9    7.57    4.63
  -8   4  10    2.91    1.53
  -8   4  10    4.48    2.13
   8   4 -10    0.00    3.58
  -8  -4  10    4.51    3.41
  -8  -4  10    1.14    3.48
  -8   4  11   10.40    2.76
   8   4 -11    6.74    4.74
  -8  -4  11    9.86    4.29
  -8  -4  11   14.98    5.30
  -8   4  12   96.90   12.26
   8   4 -12   83.52   14.80
  -8  -4  12  100.74   14.66
  -8  -4  12   99.01   15.58
  -8   4  13   17.71    3.32
   8   4 -13   14.82    5.78
  -8  -4  13   14.35    5.11
  -8  -4  13   19.98    5.84
  -8   4  14   55.02    7.25
  -8   4  14   51.18    7.16
   8   4 -14   55.74   10.59
  -8  -4  14   57.65    9.85
  -8  -4  14   68.69   11.31
  -8   4  15    0.53    1.00
  -8   4  15    0.00    1.11
   8   4 -15    1.62    3.69
  -8  -4  15    1.71    3.59
  -8   4  16   19.93    2.89
   8   4 -16   19.91    6.55
  -8  -4  16   19.75    5.98
   8   4 -17   21.41    6.45
  -8  -4  17   10.78    5.48
   8   4 -18   77.14   13.93
  -8  -4  18  102.76   15.30
  -8  -4  19    4.67    4.51
  -8   4  20   11.82    2.25
  -8  -4  20   19.65    6.12
  -8   4  21    1.01    1.38
  -8  -4  21    0.72    3.32
  -8  -4  22    8.34    4.81
  -8  -4  23   16.22    5.53
  -8  -4  24    0.00    3.84
  -8  -4  25   -0.00    3.56
  -8  -4  26    0.80    3.68
  -8  -4  27    0.00    3.54
  -8  -4  28    9.90    5.34
  -8  -4  29    8.10    4.77
  -8  -4  30   -0.00    4.36
  -8  -4  31   -0.00    3.97
  -8  -4  32    5.41    4.96
  -8  -4  33    3.29    4.86
  -8  -4  34   17.64    7.13
  -8  -4  35    3.34    3.75
  -8   4  36    0.27    2.51
  -8   4  37   -0.00    2.56
  -8   5   1   25.45    6.48
  -8   5   1   28.36    6.70
   8  -5  -1   37.23    6.77
   8   5  -1   34.25    8.79
  -8   5   2   29.20    6.68
  -8   5   2   36.70    7.18
   8  -5  -2   31.70    6.32
   8   5  -2   24.91    7.72
  -8   5   3   87.22   12.96
  -8   5   3   77.95   12.63
   8  -5  -3   91.69   12.18
   8   5  -3   77.55   14.50
  -8   5   4   21.13    4.83
  -8   5   4   17.63    4.75
   8  -5  -4   11.58    3.33
   8   5  -4   19.23    6.77
  -8   5   5   76.24   10.13
  -8   5   5   66.90    9.86
   8  -5  -5   53.83    7.84
   8   5  -5   81.94   13.02
  -8  -5   5   44.19   10.94
  -8   5   6   92.49   13.01
  -8   5   6   95.60   13.14
   8   5  -6  104.40   16.07
  -8  -5   6   74.62   14.80
  -8   5   7    4.11    2.65
  -8   5   7    2.50    2.55
   8   5  -7   -0.00    4.25
  -8  -5   7    1.29    3.62
  -8   5   8   10.62    3.12
  -8   5   8    3.35    2.69
   8   5  -8    0.00    4.21
  -8  -5   8    4.60    4.07
  -8   5   9    5.52    2.47
  -8   5   9    6.85    2.97
   8   5  -9    3.36    4.38
  -8  -5   9    7.06    4.43
  -8   5  10  223.70   25.49
   8   5 -10  188.08   27.73
  -8  -5  10  177.56   27.78
  -8   5  11   39.22    6.60
   8   5 -11   37.42    8.97
  -8  -5  11   48.09    9.73
  -8   5  12    0.93    1.77
   8   5 -12    2.03    4.20
  -8  -5  12    2.51    3.65
  -8   5  13    1.42    1.86
   8   5 -13   -0.00    4.03
  -8  -5  13   -0.00    3.87
  -8   5  14   12.90    2.97
   8   5 -14    9.53    5.36
  -8  -5  14   13.72    5.72
  -8   5  15   24.64    4.26
   8   5 -15   23.49    6.84
  -8  -5  15   25.73    7.72
  -8   5  16   66.87    8.69
   8   5 -16   57.66   11.53
  -8  -5  16   70.06   12.58
  -8   5  17    5.91    2.03
   8   5 -17    7.84    4.81
  -8  -5  17    7.58    4.80
  -8   5  18    4.32    1.90
   8   5 -18    5.78    4.40
  -8  -5  18    8.15    5.31
  -8   5  19   21.74    3.59
   8   5 -19   21.93    6.77
  -8  -5  19   16.37    6.57
  -8   5  20   24.79    4.16
  -8  -5  20   36.48    8.32
  -8  -5  21   18.26    6.37
  -8  -5  22   22.15    7.07
  -8  -5  23    1.47    3.82
  -8  -5  24   11.68    5.05
  -8  -5  25   14.36    5.84
  -8  -5  26    8.45    5.04
  -8  -5  27   -0.00    4.12
  -8  -5  28    0.43    3.53
  -8  -5  29   -0.00    4.05
  -8  -5  30    5.70    4.88
  -8  -5  31    0.71    3.65
  -8  -5  32   -0.00    4.76
  -8  -5  33    4.35    5.10
  -8  -5  34    3.33    4.37
  -8   6   1  100.79   15.58
  -8   6   1  111.17   15.90
  -8   6   1  104.39   15.78
  -8  -6   1   95.44   17.69
  -8   6   2   80.47   13.48
  -8   6   2   98.93   14.13
  -8   6   2   86.13   13.82
  -8  -6   2   95.36   16.45
  -8   6   3  116.01   16.21
  -8   6   3  125.89   16.53
   8   6  -3  111.74   18.34
  -8  -6   3   83.38   17.46
  -8   6   4   41.89    7.52
  -8   6   4   49.13    7.99
   8   6  -4   18.74    8.01
  -8  -6   4   31.25    8.99
  -8   6   5   28.39    6.24
  -8   6   5   36.34    6.71
   8  -6  -5   26.81    4.81
   8   6  -5   33.88    8.98
  -8  -6   5   26.32    7.95
  -8   6   6   30.39    5.60
   8  -6  -6   15.95    2.54
   8   6  -6   30.62    8.20
  -8  -6   6   31.88    8.34
  -8   6   7   31.29    5.62
  -8   6   7   34.38    6.51
   8   6  -7   30.02    8.03
  -8  -6   7    3.32    5.41
  -8   6   8   26.56    5.38
  -8   6   8   36.44    6.60
   8   6  -8   11.88    6.93
  -8  -6   8   34.21    8.34
  -8   6   9    0.28    2.04
   8   6  -9    0.84    4.37
  -8  -6   9    7.08    4.16
  -8   6  10    4.55    2.98
   8   6 -10    8.86    5.55
  -8  -6  10    6.09    4.79
  -8   6  11   21.19    5.01
   8   6 -11   20.08    7.13
  -8  -6  11   31.40    8.00
  -8   6  12   27.25    5.22
   8   6 -12   16.25    6.79
  -8  -6  12   18.55    7.04
  -8   6  13   10.84    3.64
   8   6 -13   25.04    7.36
  -8  -6  13   17.32    6.56
  -8   6  14   53.03    7.81
   8   6 -14   53.06   10.82
  -8  -6  14   32.63    9.41
  -8   6  15   25.81    4.83
   8   6 -15   21.14    7.01
  -8  -6  15   18.73    6.82
   8   6 -16    3.91    4.73
  -8  -6  16   -0.00    3.81
   8   6 -17   67.37   11.99
  -8  -6  17   41.53   10.60
   8   6 -18   26.94    8.06
  -8  -6  18   26.15    7.97
   8   6 -19    9.52    5.06
  -8  -6  19    5.79    4.58
   8   6 -20   10.21    5.39
  -8  -6  20    0.00    4.34
  -8  -6  21    0.79    4.08
  -8  -6  22    3.14    4.60
  -8  -6  23   28.33    8.24
  -8  -6  24    7.60    4.97
  -8  -6  25    7.47    5.21
  -8  -6  26    0.18    2.85
  -8  -6  27   25.18    7.61
  -8  -6  28    1.48    4.07
  -8  -6  29    4.67    5.24
  -8  -6  30    4.81    5.07
  -8  -6  31    0.00    4.70
  -8  -6  32    0.00    4.52
  -8  -6  33    8.37    6.13
  -8   7   1   69.25   12.95
  -8   7   1   93.89   13.73
   8   7  -1   90.22   15.91
  -8  -7   1   74.19   15.54
  -8   7   2    1.12    3.39
  -8   7   2    3.87    3.53
  -8  -7   2   -0.00    4.03
  -8   7   3   34.03    7.71
  -8   7   3   39.40    8.07
  -8  -7   3   46.49   10.77
  -8   7   4    2.95    3.43
  -8  -7   4    0.26    4.35
  -8   7   5   63.30   10.97
  -8  -7   5   79.57   14.38
  -8   7   6   14.44    4.83
  -8  -7   6   20.90    7.69
  -8   7   7    0.00    2.91
  -8  -7   7   -0.00    3.98
  -8  -7   8   -0.00    4.13
  -8  -7   9   30.37    8.46
  -8  -7  10   18.08    7.55
  -8  -7  11   40.42   10.12
  -8  -7  12    1.73    4.05
  -8  -7  13   14.91    6.55
  -8  -7  14    5.52    5.69
  -8  -7  15   74.06   14.26
  -8  -7  16    6.69    4.83
  -8  -7  17    9.93    6.07
  -8  -7  18    2.07    3.38
  -8  -7  19    4.25    5.25
  -8  -7  20    6.85    5.77
  -8  -7  21   39.12    9.77
  -8  -7  22    0.48    4.07
  -8  -7  23    3.37    4.43
  -8  -7  24    2.64    3.58
  -8  -7  25   22.01    7.81
  -8  -7  26    8.97    5.28
  -8  -7  27   10.22    5.41
  -8  -7  28   -0.00    3.85
  -8  -7  29    7.27    4.82
  -8  -7  30    3.81    4.86
  -8  -7  31    0.00    4.48
  -8  -7  32    0.36    4.39
  -8   8   1   98.09   14.89
   8   8  -1   85.53   16.65
  -8  -8   1   81.74   16.48
  -8   8   2    1.18    3.53
   8   8  -2   -0.00    6.09
  -8  -8   2    0.03    4.27
  -8   8   3   45.26    8.69
   8   8  -3   34.95   10.25
  -8  -8   3   34.07    9.60
  -8   8   4   26.01    6.53
   8   8  -4   18.85    7.68
  -8  -8   4   23.43    8.52
  -8   8   5    6.70    3.87
   8   8  -5   11.14    6.81
  -8  -8   5   -0.00    4.16
   8   8  -6   -0.00    5.14
  -8  -8   6    2.96    4.60
   8   8  -7   98.73   18.26
  -8  -8   7  118.03   19.14
   8   8  -8    2.70    5.91
  -8  -8   8    8.02    5.72
   8   8  -9    5.90    5.61
  -8  -8   9   13.68    5.74
   8   8 -10   14.68    6.43
  -8  -8  10   21.25    7.20
   8   8 -11    2.49    5.04
  -8  -8  11   10.18    5.93
   8   8 -12   -3.32    5.88
  -8  -8  12    0.00    4.55
   8   8 -13   29.93    8.85
  -8  -8  13   31.85    8.71
   8   8 -14   -0.00    4.82
  -8  -8  14   -0.00    3.80
   8   8 -15   15.89    6.77
  -8  -8  15    6.56    5.41
   8   8 -16    0.00    3.99
  -8  -8  16    5.82    4.86
   8   8 -17   21.10    7.84
  -8  -8  17   33.46    9.31
   8   8 -18    3.70    5.15
  -8  -8  18    2.95    5.28
   8   8 -19    3.98    5.30
  -8  -8  19   13.96    6.32
   8   8 -20    0.79    4.11
  -8  -8  20   -0.00    4.20
   8   8 -21    4.03    4.48
  -8  -8  21   -0.00    4.44
  -8  -8  22    6.76    5.58
  -8  -8  23   24.52    8.58
  -8  -8  24   12.23    6.34
  -8  -8  25    2.49    5.59
  -8  -8  26   -0.00    4.66
  -8  -8  27    9.76    6.32
  -8  -8  28    0.64    4.25
  -8  -8  29    7.52    5.82
  -8  -8  30   -0.00    4.50
  -8  -8  31    0.93    4.92
  -8   9   1  121.20   17.09
   8   9  -1   79.43   17.21
  -8  -9   1  104.14   19.04
  -8   9   2    4.05    4.58
   8   9  -2    7.51    6.53
  -8  -9   2    3.33    5.25
  -8   9   3   52.51    9.50
   8   9  -3   25.81    9.55
  -8  -9   3   31.28   10.20
  -8   9   4   10.62    4.73
   8   9  -4    3.58    6.56
  -8  -9   4    8.70    5.93
   8   9  -5   59.12   12.97
  -8  -9   5   45.58   12.28
   8   9  -6    2.15    5.00
  -8  -9   6   -0.00    4.71
   8   9  -7   10.58    6.87
  -8  -9   7    4.48    5.79
   8   9  -8   -0.00    4.32
  -8  -9   8   -0.00    3.79
   8   9  -9    4.51    5.56
  -8  -9   9   15.39    6.98
   8   9 -10    2.95    6.00
  -8  -9  10    2.83    5.77
   8   9 -11   79.26   16.24
  -8  -9  11   92.59   16.76
   8   9 -12    1.00    4.94
  -8  -9  12   -0.00    4.53
   8   9 -13   -0.00    4.77
  -8  -9  13   -0.00    4.77
   8   9 -14    9.72    6.31
  -8  -9  14    1.46    4.86
   8   9 -15   64.86   13.41
  -8  -9  15   65.61   14.11
   8   9 -16    3.94    5.47
  -8  -9  16    2.44    4.74
   8   9 -17    1.75    4.17
  -8  -9  17    3.18    4.99
   8   9 -18    8.53    5.88
  -8  -9  18    8.30    5.84
   8   9 -19   10.96    5.94
  -8  -9  19   29.65    8.96
   8   9 -20    2.52    4.62
  -8  -9  20    1.08    4.23
   8   9 -21    4.62    5.92
  -8  -9  21   20.67    7.68
   8   9 -22   -0.00    4.59
  -8  -9  22   -0.00    4.48
  -8  -9  23   -0.00    4.87
  -8  -9  24    1.12    4.71
  -8  -9  25   13.24    7.09
  -8  -9  26    4.10    5.45
  -8  -9  27    2.96    4.78
  -8  -9  28   -0.00    5.56
  -8  -9  29    3.39    5.62
   8  10  -1   36.06   10.19
  -8 -10   1   14.52    7.66
  -8  10   2    1.32    4.02
   8  10  -2    0.62    4.96
  -8 -10   2   -0.00    4.61
  -8  10   3   57.28   10.99
   8  10  -3   42.79   12.19
  -8 -10   3   62.66   13.71
   8  10  -4   21.21    8.07
  -8 -10   4   20.53    8.96
   8  10  -5    6.78    6.17
  -8 -10   5   -0.00    5.32
   8  10  -6   -0.00    5.38
  -8 -10   6    3.59    4.95
   8  10  -7   63.68   14.39
  -8 -10   7   74.27   15.23
   8  10  -8    3.19    5.64
  -8 -10   8    0.00    5.48
   8  10  -9   15.55    7.04
  -8 -10   9    3.22    5.27
   8  10 -10    0.00    5.20
  -8 -10  10   -0.00    4.73
   8  10 -11    0.24    5.32
  -8 -10  11   -0.00    5.23
   8  10 -12   -0.00    5.05
  -8 -10  12   -0.00    4.69
   8  10 -13   45.56   11.22
  -8 -10  13   33.02   10.42
   8  10 -14    3.33    5.37
  -8 -10  14    4.66    5.67
   8  10 -15   10.78    6.41
  -8 -10  15    8.26    6.03
   8  10 -16    0.00    4.76
  -8 -10  16    2.91    5.23
   8  10 -17   34.79    9.50
  -8 -10  17   24.28    9.30
   8  10 -18   -0.00    4.97
  -8 -10  18   -0.00    4.38
   8  10 -19   15.37    7.91
  -8 -10  19   28.41    9.11
   8  10 -20   -0.00    4.25
  -8 -10  20    6.24    5.40
   8  10 -21    3.57    5.88
  -8 -10  21    5.42    5.62
   8  10 -22    2.80    5.10
  -8 -10  22    5.28    5.61
  -8 -10  23   19.77    8.07
  -8 -10  24    0.00    5.27
  -8 -10  25    2.74    4.76
  -8 -10  26   -0.00    4.42
  -8 -10  27   -0.00    6.15
  -8 -10  28   -0.00    5.01
   8  11  -1   18.26    8.76
  -8 -11   1   39.25   11.52
   8  11  -2    4.09    6.06
  -8 -11   2    1.19    5.37
   8  11  -3   15.81    7.71
  -8 -11   3    0.60    5.22
   8  11  -4    2.32    5.74
  -8 -11   4    0.09    5.08
   8  11  -5   15.62    8.05
  -8 -11   5   26.71    9.47
   8  11  -6   -0.00    6.39
  -8 -11   6   -0.00    4.86
   8  11  -7    0.00    5.32
  -8 -11   7   -0.00    5.85
   8  11  -8   11.75    6.99
  -8 -11   8    6.47    6.13
   8  11  -9   16.23    7.99
  -8 -11   9   13.84    7.85
   8  11 -10    3.22    5.95
  -8 -11  10    5.71    5.64
   8  11 -11   25.02    9.42
  -8 -11  11   14.63    7.68
   8  11 -12    2.06    5.37
  -8 -11  12    1.47    4.88
   8  11 -13    2.05    6.02
  -8 -11  13    5.97    6.24
   8  11 -14   -0.00    5.08
  -8 -11  14    0.00    5.48
   8  11 -15   27.83    9.22
  -8 -11  15   43.28   11.59
   8  11 -16    3.90    5.08
  -8 -11  16    0.92    5.57
   8  11 -17    0.00    5.15
  -8 -11  17    5.78    5.73
   8  11 -18    5.80    5.57
  -8 -11  18    6.06    5.66
   8  11 -19    9.85    6.72
  -8 -11  19    8.88    6.97
   8  11 -20    0.00    5.33
  -8 -11  20   -0.00    4.72
   8  11 -21    1.14    4.72
  -8 -11  21    3.68    5.20
   8  11 -22    5.40    5.77
  -8 -11  22    2.82    5.72
   8  11 -23    4.52    6.72
  -8 -11  23    4.50    6.18
  -8 -11  24    3.54    5.46
  -8 -11  25    8.16    7.71
  -8 -11  26    0.70    5.41
   8  12  -1   -0.00    4.96
  -8 -12   1    0.00    6.11
   8  12  -2   -0.00    5.73
  -8 -12   2    0.00    5.64
   8  12  -3   36.23   11.66
  -8 -12   3   45.41   12.61
   8  12  -4    3.84    6.82
  -8 -12   4   -0.00    5.20
   8  12  -5   -0.00    5.47
  -8 -12   5    0.08    6.55
   8  12  -6    2.47    5.78
  -8 -12   6   -0.00    5.86
   8  12  -7   30.64   10.32
  -8 -12   7   23.64    9.25
   8  12  -8    6.12    6.42
  -8 -12   8    9.97    7.17
   8  12  -9    9.00    7.06
  -8 -12   9    6.63    7.15
   8  12 -10    0.14    5.57
  -8 -12  10    2.86    5.61
   8  12 -11    9.18    6.21
  -8 -12  11    9.16    6.63
   8  12 -12   -0.00    5.20
  -8 -12  12   -0.00    5.10
   8  12 -13   21.22    8.73
  -8 -12  13   29.75    9.87
   8  12 -14    3.38    4.95
  -8 -12  14    0.00    5.26
   8  12 -15    3.39    5.68
  -8 -12  15    0.00    5.09
   8  12 -16    0.21    4.82
  -8 -12  16    0.52    4.49
   8  12 -17    3.67    5.58
  -8 -12  17    0.66    4.41
   8  12 -18    7.24    6.70
  -8 -12  18   -0.00    5.60
   8  12 -19    6.56    6.52
  -8 -12  19    3.45    5.30
   8  12 -20   -0.00    4.88
  -8 -12  20    3.16    4.88
   8  12 -21   10.10    7.37
  -8 -12  21    4.16    4.36
   8  12 -22   -0.00    5.22
  -8 -12  22    1.82    5.71
   8  12 -23   11.83    7.05
  -8 -12  23    8.20    6.76
  -8 -12  24    4.53    6.65
   8  13  -1    1.94    5.34
  -8 -13   1   20.37    9.65
   8  13  -2   -0.00    5.36
  -8 -13   2    0.22    3.95
   8  13  -3    1.51    6.42
  -8 -13   3   -0.00    6.50
   8  13  -4   12.88    7.17
  -8 -13   4    7.40    7.14
   8  13  -5   31.57   10.49
  -8 -13   5   16.30    9.21
   8  13  -6    0.00    5.28
  -8 -13   6    0.00    5.13
   8  13  -7    3.31    6.39
  -8 -13   7    0.13    5.80
   8  13  -8   -0.00    6.01
  -8 -13   8    0.00    5.54
   8  13  -9   15.94    8.39
  -8 -13   9   13.08    7.86
   8  13 -10    1.14    6.57
  -8 -13  10    0.00    5.31
   8  13 -11   16.21    8.53
  -8 -13  11   13.57    7.08
   8  13 -12   -0.00    5.20
  -8 -13  12   -0.00    5.32
   8  13 -13    3.95    5.96
  -8 -13  13    2.60    5.11
   8  13 -14    8.19    6.89
  -8 -13  14    0.00    4.13
   8  13 -15   22.04    8.68
  -8 -13  15    5.38    6.88
   8  13 -16    0.00    5.52
  -8 -13  16   -0.00    4.66
   8  13 -17    5.65    6.06
  -8 -13  17   -0.00    5.47
   8  13 -18    0.79    5.23
  -8 -13  18   -0.00    6.75
   8  13 -19    1.88    5.70
  -8 -13  19    2.65    5.55
   8  13 -20    4.80    5.99
  -8 -13  20    0.56    4.49
   8  13 -21    6.05    6.35
  -8 -13  21    7.52    6.65
   8  13 -22    3.68    5.21
  -8 -13  22    1.10    4.20
   8  13 -23    2.94    6.16
  -8 -13  23   -0.00    5.45
   8  13 -24   -0.00    5.12
   8  14  -1   12.93    7.90
  -8 -14   1    4.31    5.67
   8  14  -2   16.25    8.87
  -8 -14   2    3.93    6.93
   8  14  -3    8.24    6.93
  -8 -14   3   -0.00    5.52
   8  14  -4    1.69    5.79
  -8 -14   4    9.42    6.64
   8  14  -5    0.00    5.68
  -8 -14   5    5.43    6.41
   8  14  -6    2.63    6.56
   8  14  -7    3.29    6.00
  -8 -14   7    8.58    7.49
   8  14  -8   18.21    8.91
  -8 -14   8   13.88    8.31
   8  14  -9    2.29    6.08
  -8 -14   9   11.90    7.18
   8  14 -10    2.71    6.50
  -8 -14  10   -0.00    5.00
   8  14 -11    0.00    5.90
  -8 -14  11    0.00    6.56
   8  14 -12    0.00    6.44
  -8 -14  12    4.86    6.54
   8  14 -13    6.86    6.96
  -8 -14  13    8.50    6.51
   8  14 -14    2.28    6.16
  -8 -14  14    4.87    6.57
   8  14 -15    3.39    5.86
  -8 -14  15   -0.00    5.57
   8  14 -16    1.91    5.70
  -8 -14  16    8.25    6.44
   8  14 -17   -0.00    4.33
  -8 -14  17   -0.00    5.50
   8  14 -18    6.36    6.11
  -8 -14  18    1.90    5.83
   8  14 -19    4.44    5.52
  -8 -14  19    0.00    5.03
   8  14 -20   -0.00    4.80
  -8 -14  20   -0.00    5.09
   8  14 -21   -0.00    6.06
   8  14 -22   17.07    8.07
   8  14 -23    3.55    5.50
   8  14 -24   -0.00    6.29
   8  15  -1    9.60    7.05
   8  15  -2    3.31    6.20
   8  15  -3   -0.00    6.74
   8  15  -4   -0.00    5.60
   8  15  -5    0.00    6.12
  -8 -15   5    7.71    6.92
   8  15  -6   -0.00    6.59
  -8 -15   6   -0.00    5.96
   8  15  -7    3.13    5.84
  -8 -15   7    3.67    7.08
   8  15  -8    0.00    5.46
  -8 -15   8    1.52    6.10
   8  15  -9    1.35    5.16
  -8 -15   9    0.00    6.12
   8  15 -10   -0.00    6.11
  -8 -15  10    2.61    5.81
   8  15 -11    1.06    7.41
  -8 -15  11    7.60    7.03
   8  15 -12    4.21    6.41
  -8 -15  12   -0.00    5.22
   8  15 -13   -0.00    5.59
  -8 -15  13    5.63    6.78
   8  15 -14    4.68    6.27
  -8 -15  14    0.56    5.33
   8  15 -15    0.25    5.31
  -8 -15  15    3.88    6.65
   8  15 -16    5.07    5.98
  -8 -15  16   -0.00    5.40
   8  15 -17   -0.00    5.96
  -8 -15  17    0.00    5.31
  -8 -15  18    0.68    6.59
  -8 -16  12   16.44    8.92
  -8 -16  13   -0.00    5.90
  -8 -16  14    0.19    5.70
  -8 -16  15    4.19    6.38
  -8 -16  16    8.16    6.74
  -7   0   1  909.75  104.64
  -7   0   1  793.67  104.69
   7   0  -1  932.20  104.97
   7   0  -1  979.38  104.45
  -7   0   2    2.42    3.05
  -7   0   2    0.67    3.04
   7   0  -2    1.02    2.95
   7   0  -2   -0.00    2.36
  -7   0   3   16.76    4.54
  -7   0   3    6.78    3.82
   7   0  -3   24.58    5.26
   7   0  -3   12.87    3.66
  -7   0   4   -0.00    2.40
  -7   0   4   -0.00    2.76
   7   0  -4    0.73    2.48
   7   0  -4    1.13    2.04
  -7   0   5   32.36    6.32
  -7   0   5   53.43    7.82
   7   0  -5   27.89    6.07
   7   0  -5   35.33    5.80
  -7   0   6    0.79    2.06
  -7   0   6    0.31    2.38
   7   0  -6    0.28    2.02
   7   0  -6    1.91    1.50
  -7   0   7  350.73   39.71
  -7   0   7  340.25   40.23
   7   0  -7  368.56   39.98
   7   0  -7  311.73   38.25
  -7   0   8    0.00    2.03
  -7   0   8    0.67    2.03
   7   0  -8    2.06    2.11
  -7   0   9   22.02    4.23
  -7   0   9   21.84    4.69
   7   0  -9   19.57    4.22
  -7   0  10    1.52    1.73
  -7   0  10   -0.00    2.22
   7   0 -10    0.55    1.76
  -7   0  11  339.39   38.99
  -7   0  11  323.06   39.53
   7   0 -11  335.91   39.17
  -7   0  12   -0.00    1.54
  -7   0  12   -0.00    1.99
   7   0 -12    0.05    1.80
  -7   0  13  117.80   14.16
  -7   0  13  107.80   14.66
   7   0 -13  109.16   14.27
  -7   0  14   -0.00    1.37
  -7   0  14    0.00    1.89
   7   0 -14    0.00    1.80
  -7   0  15    3.78    1.69
  -7   0  15    9.20    2.86
   7   0 -15    1.92    2.14
  -7   0  16    0.97    1.59
  -7   0  16    0.45    2.49
   7   0 -16   -0.00    2.03
  -7   0  17  493.29   55.87
   7   0 -17  465.52   55.02
  -7   0  20    0.00    2.70
  -7   0  21    9.53    3.63
  -7   0  22    0.35    2.22
  -7   0  23   45.97    8.14
  -7   0  24    0.52    2.14
  -7   0  25    3.02    2.83
  -7   0  26    1.22    2.51
  -7   0  27   61.90   10.66
  -7   0  28    2.09    2.86
  -7   0  29   13.74    4.88
  -7   0  30   -0.00    2.87
  -7   0  31   14.10    5.10
  -7   0  32    0.59    3.37
  -7   0  33   25.39    6.91
  -7   0  34    2.05    3.31
  -7   0  35    2.38    3.60
  -7   0  36   -0.00    3.01
  -7   0  37    4.98    4.25
  -7   0  38   -0.00    3.06
  -7   1   1    0.00    2.88
  -7   1   1    0.00    2.97
   7  -1  -1    3.29    2.90
   7  -1  -1    0.00    2.30
   7   1  -1    1.91    2.86
  -7  -1   1    2.10    3.04
  -7  -1   1    7.50    4.28
  -7   1   2   41.73    7.77
  -7   1   2   42.65    8.21
   7  -1  -2   45.94    8.29
   7  -1  -2   47.27    7.56
   7   1  -2   69.54    9.43
   7   1  -2   44.32    7.83
  -7  -1   2   54.68    8.74
  -7  -1   2   30.62    8.07
  -7   1   3  263.15   33.99
  -7   1   3  291.26   34.68
   7  -1  -3  280.68   34.42
   7  -1  -3  285.96   33.47
   7   1  -3  262.81   34.62
   7   1  -3  259.11   33.94
  -7  -1   3  301.33   34.92
  -7  -1   3  312.05   35.77
  -7   1   4   -0.00    2.47
  -7   1   4   -0.00    2.18
   7  -1  -4   -0.00    2.36
   7  -1  -4    0.31    1.49
   7  -1  -4    0.12    1.79
   7   1  -4   -0.00    2.59
   7   1  -4    0.10    1.97
  -7  -1   4    0.02    2.97
  -7  -1   4    0.82    2.83
  -7   1   5   91.06   12.24
  -7   1   5   85.02   12.50
   7  -1  -5   76.09   11.95
   7  -1  -5   77.10   10.95
   7  -1  -5   83.32   10.98
   7   1  -5   83.06   12.67
   7   1  -5   86.70   12.02
  -7  -1   5  110.97   13.33
  -7  -1   5  133.01   14.57
  -7   1   6    2.60    2.33
  -7   1   6    1.79    2.45
   7  -1  -6    2.36    2.22
   7  -1  -6    1.33    0.94
   7  -1  -6    0.00    0.83
   7   1  -6    2.46    2.86
   7   1  -6   -0.00    1.76
  -7  -1   6    0.70    2.57
  -7  -1   6    1.73    2.67
  -7   1   7   23.28    5.38
  -7   1   7   45.05    6.77
   7  -1  -7   41.19    6.17
   7   1  -7   42.21    6.93
   7   1  -7   29.70    5.61
  -7  -1   7   42.60    6.74
  -7  -1   7   43.97    7.32
  -7   1   8   17.33    3.76
  -7   1   8   17.71    4.14
   7  -1  -8   18.13    3.98
   7   1  -8   17.31    4.48
   7   1  -8   20.59    3.80
  -7  -1   8   24.16    4.68
  -7  -1   8   22.98    5.20
  -7   1   9  305.72   36.81
  -7   1   9  297.14   37.31
   7  -1  -9  312.03   37.00
   7   1  -9  325.52   38.27
   7   1  -9  345.16   36.82
  -7  -1   9  315.24   37.90
  -7  -1   9  308.75   38.35
  -7   1  10   28.18    4.34
  -7   1  10   25.21    4.74
   7  -1 -10   24.40    4.36
   7   1 -10   22.89    5.29
   7   1 -10   28.15    3.98
  -7  -1  10   30.03    5.32
  -7  -1  10   34.51    6.00
  -7   1  11   91.32   10.70
  -7   1  11   75.83   11.12
   7  -1 -11   84.31   10.76
   7   1 -11   99.90   12.55
  -7  -1  11   87.17   11.88
  -7  -1  11   80.65   12.36
  -7   1  12    1.44    1.11
  -7   1  12    1.98    1.76
   7  -1 -12    1.40    1.21
   7   1 -12   -0.00    2.45
  -7  -1  12    0.09    1.89
  -7  -1  12    0.55    2.28
  -7   1  13  180.14   20.70
  -7   1  13  179.45   21.73
   7  -1 -13  182.03   20.78
   7   1 -13  169.53   22.60
  -7  -1  13  195.51   22.53
  -7  -1  13  168.65   22.94
  -7   1  14    4.97    2.03
   7   1 -14    7.62    3.25
  -7  -1  14    3.18    2.37
  -7  -1  14    4.82    3.08
  -7   1  15  119.92   15.99
   7   1 -15  124.75   16.92
  -7  -1  15  124.80   16.65
  -7  -1  15  176.48   18.33
  -7   1  16   37.66    6.09
   7   1 -16   46.09    7.23
  -7  -1  16   40.95    6.65
  -7   1  17   32.33    5.20
   7   1 -17   28.63    5.73
  -7   1  18   -0.00    1.85
   7   1 -18   -0.00    2.54
  -7  -1  19  169.45   22.28
  -7  -1  20    2.70    2.93
  -7   1  21   78.82   10.71
  -7  -1  21   66.66   11.43
  -7   1  22    3.69    2.47
  -7  -1  22    2.40    2.71
  -7   1  23   36.99    7.01
  -7  -1  23   50.93    8.68
  -7   1  24   19.95    4.79
  -7  -1  24   14.81    4.94
  -7   1  25   66.16   10.22
  -7  -1  25   60.64   10.83
  -7   1  26    0.24    2.34
  -7  -1  26    0.17    3.02
  -7   1  27    3.03    2.96
  -7  -1  27    2.55    3.55
  -7   1  28    0.00    2.50
  -7  -1  28    1.05    2.78
  -7   1  29   44.54    8.44
  -7  -1  29   45.49    9.18
  -7   1  30   -0.00    2.49
  -7  -1  30    0.00    3.14
  -7   1  31   19.55    5.83
  -7  -1  31   30.88    7.40
  -7   1  32    2.43    3.22
  -7  -1  32    0.00    3.03
  -7   1  33    4.76    3.53
  -7  -1  33    3.86    3.65
  -7   1  34    0.56    2.66
  -7  -1  34    0.41    2.95
  -7   1  35    6.34    4.41
  -7  -1  35    8.46    4.57
  -7   1  36   -0.00    3.23
  -7  -1  36    3.06    3.62
  -7   1  37    1.68    3.08
  -7  -1  37   -0.00    3.37
  -7   1  38    2.41    3.74
  -7   2   1   42.50    7.65
  -7   2   1   45.61    8.39
   7  -2  -1   50.38    8.34
   7  -2  -1   46.07    7.63
   7  -2  -1   49.87    7.66
   7   2  -1   33.43    7.95
  -7  -2   1   26.46    7.36
  -7  -2   1   76.08   10.67
  -7   2   2   78.75    9.41
  -7   2   2   35.36    8.12
   7  -2  -2   56.95    9.18
   7  -2  -2   53.02    8.15
   7  -2  -2   42.05    7.72
   7   2  -2   49.84    9.32
  -7  -2   2   61.16    9.71
  -7  -2   2   59.39   10.14
  -7   2   3    9.91    3.29
  -7   2   3    5.41    3.45
   7  -2  -3    7.07    3.46
   7  -2  -3    7.71    2.68
   7  -2  -3    5.99    2.41
   7   2  -3   11.19    4.15
  -7  -2   3   13.13    4.37
  -7  -2   3    9.00    4.41
  -7   2   4    8.14    2.95
  -7   2   4    7.60    3.33
   7  -2  -4    5.72    2.98
   7  -2  -4    8.32    2.29
   7  -2  -4    6.88    2.06
   7   2  -4    6.36    3.73
  -7  -2   4    9.85    3.87
  -7  -2   4    0.00    3.81
  -7   2   5  299.63   33.45
  -7   2   5  300.16   33.92
   7  -2  -5  283.91   33.60
   7  -2  -5  295.88   31.92
   7  -2  -5  246.16   31.73
   7   2  -5  280.45   34.82
  -7  -2   5  298.14   34.56
  -7  -2   5  266.08   34.98
  -7   2   6   16.45    3.97
  -7   2   6   20.60    4.40
   7  -2  -6   17.67    4.18
   7   2  -6   22.15    5.58
  -7  -2   6   15.36    4.63
  -7  -2   6   24.31    5.79
  -7   2   7  270.43   32.95
  -7   2   7  279.92   33.37
   7  -2  -7  315.66   33.37
   7   2  -7  266.33   34.63
  -7  -2   7  276.57   34.29
  -7  -2   7  249.63   34.62
  -7   2   8    3.45    2.07
  -7   2   8    5.91    2.34
   7  -2  -8    2.93    1.78
   7   2  -8    4.33    3.23
  -7  -2   8    2.97    2.78
  -7  -2   8    6.96    3.53
  -7   2   9   69.49    9.51
  -7   2   9   78.74    9.56
  -7   2   9   84.41   10.28
   7   2  -9   77.37   11.70
  -7  -2   9   78.90   11.32
  -7  -2   9   58.01   11.05
  -7   2  10   23.35    3.10
  -7   2  10   18.62    2.93
  -7   2  10   18.15    3.63
   7   2 -10   20.26    5.12
  -7  -2  10   19.70    4.71
  -7  -2  10   12.93    4.83
  -7   2  11  163.05   18.32
   7   2 -11  146.52   20.09
  -7  -2  11  145.64   19.68
  -7  -2  11  135.26   20.13
  -7   2  12   40.34    5.58
   7   2 -12   35.68    7.25
  -7  -2  12   41.85    7.13
  -7  -2  12   43.36    8.01
  -7   2  13   67.29    8.93
   7   2 -13   86.17   11.64
  -7  -2  13   78.17   10.83
  -7  -2  13   73.48   11.54
  -7   2  14    4.11    1.32
   7   2 -14    1.38    2.79
  -7  -2  14    0.00    2.17
  -7   2  15   23.11    3.64
   7   2 -15   33.84    6.20
  -7  -2  15   28.22    5.61
  -7   2  16   95.10   11.46
   7   2 -16   94.93   13.62
  -7  -2  16   89.90   13.16
  -7   2  17   71.32    8.77
   7   2 -17   66.43   10.74
  -7  -2  17   61.69   10.24
  -7   2  18   45.48    6.15
   7   2 -18   43.60    8.04
  -7  -2  18   37.24    8.01
  -7   2  19    1.02    1.48
   7   2 -19   -0.00    2.62
  -7  -2  19    2.13    2.72
  -7  -2  20    6.98    4.05
  -7  -2  21   75.93   12.34
  -7   2  22    9.45    2.67
  -7  -2  22    9.56    4.28
  -7   2  23   38.57    6.33
  -7  -2  23   31.23    7.41
  -7   2  24    2.95    2.38
  -7  -2  24    4.35    3.43
  -7   2  25   15.14    4.09
  -7  -2  25   12.12    4.91
  -7   2  26    0.97    2.15
  -7  -2  26    0.14    3.07
  -7   2  27   12.05    3.97
  -7  -2  27    7.74    4.57
  -7   2  28   10.43    3.89
  -7  -2  28    5.81    4.39
  -7   2  29   12.39    4.19
  -7  -2  29    3.63    4.10
  -7   2  30    0.93    2.63
  -7  -2  30    2.39    3.90
  -7   2  31    3.14    3.36
  -7  -2  31    0.00    3.57
  -7   2  32    0.00    2.78
  -7  -2  32    0.73    3.86
  -7   2  33   12.51    4.69
  -7  -2  33   18.60    6.24
  -7   2  34    3.65    3.19
  -7  -2  34    0.15    4.31
  -7   2  35   -0.00    2.13
  -7  -2  35   -0.00    3.80
  -7   2  36   -0.00    2.63
  -7  -2  36   -0.00    4.21
  -7   2  37    6.24    3.71
  -7  -2  37    8.78    5.12
  -7   2  38    2.09    3.25
  -7   3   1   -0.00    2.42
  -7   3   1    3.32    2.72
  -7   3   1    1.23    3.05
   7  -3  -1   -0.00    2.38
   7  -3  -1    0.51    2.03
   7   3  -1   -0.00    3.15
  -7  -3   1   -0.00    3.12
  -7  -3   1    0.00    3.58
  -7   3   2  151.39   22.52
  -7   3   2  201.81   23.13
  -7   3   2  166.59   22.93
   7  -3  -2  159.07   22.71
   7  -3  -2  158.97   22.06
   7  -3  -2  180.70   22.22
   7   3  -2  182.12   24.37
  -7  -3   2  203.14   24.26
  -7  -3   2  257.38   26.53
  -7   3   3   43.30    7.84
  -7   3   3   57.04    8.25
  -7   3   3   40.41    8.00
   7  -3  -3   40.24    7.05
   7  -3  -3   48.02    7.26
   7   3  -3   70.07   10.49
  -7  -3   3   54.82    9.24
  -7  -3   3   50.79    9.72
  -7   3   4    6.02    2.88
  -7   3   4    5.79    2.70
  -7   3   4    8.19    3.43
   7  -3  -4    6.69    2.04
   7  -3  -4    5.69    1.95
   7   3  -4    6.26    3.94
  -7  -3   4    8.82    3.93
  -7  -3   4    4.96    4.35
  -7   3   5  108.04   12.53
  -7   3   5   96.89   12.73
   7  -3  -5   79.20   10.40
   7  -3  -5   87.94   10.42
   7   3  -5  116.57   15.00
  -7  -3   5  111.24   14.15
  -7  -3   5  127.35   15.51
  -7   3   6   23.72    4.46
  -7   3   6   25.79    4.55
  -7   3   6   20.86    4.72
   7   3  -6   35.40    7.08
  -7  -3   6   20.27    5.49
  -7  -3   6   22.56    5.92
  -7   3   7    3.70    1.92
  -7   3   7    1.91    1.73
  -7   3   7    4.53    2.29
   7   3  -7    3.75    3.41
  -7  -3   7    1.33    2.98
  -7  -3   7    3.88    3.32
  -7   3   8    0.06    1.46
  -7   3   8   -0.00    1.66
  -7   3   8   -0.00    1.79
   7   3  -8   -0.00    3.32
  -7  -3   8    0.00    2.40
  -7  -3   8    1.08    3.20
  -7   3   9  247.56   27.95
  -7   3   9  316.38   28.34
  -7   3   9  239.80   28.63
   7   3  -9  278.58   31.49
  -7  -3   9  267.64   30.72
  -7  -3   9  100.35   28.82
  -7   3  10   84.96    8.89
   7   3 -10   78.49   11.31
  -7  -3  10   27.92    8.81
  -7  -3  10   98.90   12.48
  -7   3  11    6.53    1.89
   7   3 -11    2.08    3.18
  -7  -3  11    6.68    3.43
  -7  -3  11    6.06    3.84
  -7   3  12    0.00    1.05
   7   3 -12   -0.00    3.20
  -7  -3  12    1.35    3.03
  -7   3  13   89.91   10.76
  -7   3  13   89.86   10.79
   7   3 -13  111.81   14.52
  -7  -3  13   98.03   13.55
   7   3 -14  103.16   15.64
  -7  -3  14  114.32   15.54
   7   3 -15  198.79   25.54
  -7  -3  15  189.66   24.93
   7   3 -16   26.93    6.68
  -7  -3  16   31.53    6.43
  -7  -3  16   29.05    6.85
   7   3 -17    1.86    3.13
  -7  -3  17    0.00    2.40
  -7  -3  17    1.42    2.73
  -7   3  18   26.71    3.86
   7   3 -18   27.54    6.56
  -7  -3  18   24.87    6.45
  -7   3  19  308.49   35.92
   7   3 -19  322.43   39.06
  -7  -3  19  308.67   39.38
  -7   3  20    1.29    1.61
   7   3 -20    1.42    3.33
  -7  -3  20   -0.00    2.55
  -7   3  21    7.73    2.45
  -7  -3  21    0.00    4.11
  -7   3  22    2.07    1.86
  -7  -3  22    0.00    3.26
  -7  -3  23   17.83    6.32
  -7  -3  24    4.92    4.07
  -7  -3  25   34.95    8.19
  -7  -3  26    2.42    3.69
  -7  -3  27    3.04    3.76
  -7  -3  28    0.88    3.27
  -7  -3  29   16.87    6.12
  -7  -3  30    0.00    3.51
  -7  -3  31   14.76    5.82
  -7  -3  32    5.76    4.29
  -7  -3  33   -0.00    3.59
  -7  -3  34    0.78    3.68
  -7  -3  35   11.42    5.50
  -7   3  36    0.32    2.85
  -7  -3  36    0.94    4.53
  -7   3  37    1.59    3.15
  -7   3  38   -0.00    3.42
  -7   4   1   75.76   11.05
  -7   4   1   80.80   11.23
  -7   4   1   47.38   10.24
   7  -4  -1   68.63   10.63
   7   4  -1   59.53   11.96
  -7  -4   1   78.48   12.25
  -7  -4   1   79.67   13.10
  -7   4   2  106.61   15.30
  -7   4   2   95.11   15.00
  -7   4   2  140.36   16.41
   7  -4  -2  106.96   14.81
   7   4  -2   97.11   16.55
  -7  -4   2  115.50   16.56
  -7  -4   2  120.25   17.73
  -7   4   3   18.13    4.32
  -7   4   3   15.78    4.26
  -7   4   3   14.23    4.57
   7  -4  -3   15.78    3.65
   7   4  -3   16.20    5.90
  -7  -4   3   13.87    4.94
  -7  -4   3   18.92    6.19
  -7   4   4   43.17    7.06
  -7   4   4   41.61    7.04
  -7   4   4   36.71    7.10
   7  -4  -4   39.75    5.95
   7  -4  -4   35.72    5.81
   7   4  -4   51.13    9.40
  -7  -4   4   39.55    8.11
  -7  -4   4   36.05    8.62
  -7   4   5   63.62   10.45
  -7   4   5   88.32   11.12
  -7   4   5   79.25   11.17
   7  -4  -5   78.18    9.18
   7  -4  -5   67.06    9.05
   7   4  -5  102.66   13.99
  -7  -4   5   89.26   12.63
  -7  -4   5   74.11   12.86
  -7   4   6   59.06    9.63
  -7   4   6   67.06    9.86
  -7   4   6   84.69   10.71
   7   4  -6   61.65   11.82
  -7  -4   6   81.57   11.92
  -7  -4   6   78.53   12.74
  -7   4   7   41.93    7.05
  -7   4   7   47.14    7.24
  -7   4   7   59.22    8.11
  -7   4   7   56.56    7.91
   7   4  -7   41.95    9.22
  -7  -4   7   50.98    9.07
  -7  -4   7   43.47    9.41
  -7   4   8   69.35    9.04
  -7   4   8   68.61    9.13
  -7   4   8   66.48    9.55
  -7   4   8   55.56    9.18
   7   4  -8   74.96   12.07
  -7  -4   8   71.42   11.26
  -7  -4   8   70.85   11.88
  -7   4   9   31.74    4.86
  -7   4   9   34.58    4.93
  -7   4   9   33.95    5.50
  -7   4   9   27.26    5.12
   7   4  -9   36.30    7.76
  -7  -4   9   39.30    7.44
  -7   4  10   -0.00    1.20
  -7   4  10    1.09    1.21
  -7   4  10    0.00    1.36
  -7   4  10    2.06    1.70
   7   4 -10    1.09    3.17
  -7  -4  10   -0.00    3.10
  -7   4  11  125.74   14.95
  -7   4  11  114.54   14.73
   7   4 -11  129.07   17.91
  -7  -4  11  111.94   16.84
  -7   4  12  150.98   17.83
  -7   4  12  130.36   17.60
   7   4 -12  172.36   21.50
  -7  -4  12  201.97   21.29
  -7   4  13  139.87   16.05
  -7   4  13  124.81   15.86
   7   4 -13  156.46   19.91
  -7  -4  13  137.05   18.68
  -7   4  14   37.60    4.56
   7   4 -14   40.16    7.84
  -7  -4  14   25.93    6.70
  -7  -4  14   14.65    6.15
  -7   4  15   50.93    6.68
   7   4 -15   71.44   10.96
  -7  -4  15   63.59    9.88
  -7  -4  15   46.97    9.99
  -7   4  16   30.00    4.43
   7   4 -16   48.90    8.70
  -7  -4  16   55.22    8.39
  -7  -4  16   34.06    8.02
  -7   4  17  173.11   19.70
   7   4 -17  166.80   23.30
  -7  -4  17  152.12   22.46
  -7  -4  17  166.11   23.85
  -7   4  18   20.08    3.45
   7   4 -18   21.49    6.63
  -7  -4  18   30.80    6.55
  -7  -4  18   26.77    6.84
  -7   4  19   13.43    2.80
   7   4 -19   18.62    5.91
  -7  -4  19   16.48    5.68
  -7   4  20   32.73    4.98
   7   4 -20   30.72    7.56
  -7  -4  20   27.91    7.48
  -7   4  21   40.32    5.67
   7   4 -21   44.67    8.63
  -7  -4  21   15.09    6.70
  -7  -4  22   64.86   12.16
  -7  -4  23   10.50    4.92
  -7  -4  24    5.75    4.51
  -7  -4  25    0.03    4.03
  -7  -4  26   16.17    6.43
  -7  -4  27   14.75    5.54
  -7  -4  28    8.70    4.93
  -7  -4  29   14.53    5.62
  -7  -4  30    1.26    3.47
  -7  -4  31    4.10    4.92
  -7  -4  32    0.00    4.36
  -7  -4  33   11.05    5.04
  -7  -4  34    2.26    4.03
  -7  -4  35    3.39    3.93
  -7  -4  36   -0.00    4.34
  -7   5   1    4.48    3.01
  -7   5   1    1.38    2.94
  -7   5   1    2.75    3.18
   7  -5  -1    2.39    2.38
   7   5  -1    1.24    3.89
  -7  -5   1    3.11    5.07
  -7   5   2    3.20    2.87
  -7   5   2    0.00    2.64
  -7   5   2    1.91    2.76
  -7   5   2   -0.00    2.51
   7  -5  -2    1.54    2.40
   7   5  -2    2.78    4.18
  -7  -5   2    0.00    3.79
  -7   5   3   45.24    7.73
  -7   5   3   44.81    7.80
  -7   5   3   35.39    7.67
  -7   5   3   43.26    7.93
   7  -5  -3   41.42    6.97
   7   5  -3   36.84    9.07
  -7  -5   3   51.67   10.17
  -7   5   4  127.75   16.95
  -7   5   4  126.32   16.94
  -7   5   4  138.06   17.68
  -7   5   4  102.36   16.63
   7  -5  -4  121.13   15.82
   7   5  -4  130.18   19.24
  -7  -5   4  142.35   18.74
  -7  -5   4  123.18   19.21
  -7   5   5   44.92    7.47
  -7   5   5   41.52    7.32
  -7   5   5   60.15    8.57
  -7   5   5   34.61    7.13
   7  -5  -5   43.04    6.10
   7  -5  -5   43.49    6.09
   7   5  -5   37.76    9.04
  -7  -5   5   39.14    8.36
  -7  -5   5   45.61    9.68
  -7   5   6    3.11    2.49
  -7   5   6    6.14    2.70
  -7   5   6    3.59    2.43
  -7   5   6   -0.00    2.28
   7   5  -6    1.71    4.00
  -7  -5   6    4.03    3.40
  -7   5   7   15.57    3.99
  -7   5   7   19.51    4.22
  -7   5   7   18.34    4.42
  -7   5   7   16.80    4.18
   7   5  -7   22.41    6.64
  -7  -5   7   21.09    5.84
  -7   5   8   86.32   11.91
  -7   5   8   97.23   12.22
  -7   5   8   82.07   12.48
   7   5  -8   84.88   14.62
  -7  -5   8   99.71   14.44
  -7   5   9  135.07   17.76
  -7   5   9  136.94   17.88
  -7   5   9  133.90   18.47
   7   5  -9  234.57   23.48
  -7  -5   9  165.61   20.81
  -7   5  10   40.69    6.46
  -7   5  10   53.80    6.70
  -7   5  10   38.99    6.98
   7   5 -10   52.57    9.90
  -7  -5  10   43.88    8.85
  -7   5  11  112.33   13.04
  -7   5  11  102.14   12.91
  -7   5  11   97.70   13.82
   7   5 -11  109.61   16.87
  -7  -5  11  123.60   16.53
  -7   5  12    1.21    1.79
   7   5 -12    2.30    3.51
  -7  -5  12    2.41    3.26
  -7  -5  12   -0.00    2.90
  -7   5  13   53.29    7.15
   7   5 -13   46.06    9.64
  -7  -5  13   47.88    9.03
  -7  -5  13   35.33    8.98
  -7   5  14   53.42    6.08
   7   5 -14   50.58    9.17
  -7  -5  14   11.02    5.91
  -7  -5  14   46.31    9.20
  -7   5  15  184.49   21.69
   7   5 -15  187.90   25.17
  -7  -5  15  176.97   24.22
  -7  -5  15  161.47   25.05
  -7   5  16    1.45    1.80
   7   5 -16    2.14    4.29
  -7  -5  16   -0.00    3.21
  -7  -5  16    0.82    3.50
  -7   5  17    6.19    2.14
   7   5 -17    3.44    4.31
  -7  -5  17   15.70    5.77
  -7   5  18    7.17    2.35
   7   5 -18    6.03    4.44
  -7  -5  18    8.28    5.26
  -7   5  19   28.44    4.99
   7   5 -19   32.62    8.20
  -7  -5  19   34.25    8.14
  -7   5  20   35.73    5.98
   7   5 -20   48.93    9.49
  -7  -5  20   30.78    8.25
   7   5 -21    7.06    4.59
  -7  -5  21   13.30    5.37
   7   5 -22   -0.00    3.56
  -7  -5  22   -0.00    3.44
  -7  -5  24   22.62    7.08
  -7  -5  25    9.94    5.34
  -7  -5  26    0.00    4.55
  -7  -5  27   -0.00    3.31
  -7  -5  28   -0.00    3.96
  -7  -5  29   14.46    6.04
  -7  -5  30   11.57    6.01
  -7  -5  31   13.44    6.39
  -7  -5  32    4.30    4.62
  -7  -5  33    4.99    5.21
  -7  -5  34   13.24    6.30
  -7  -5  35    0.00    3.99
  -7   6   1  101.71   13.64
  -7   6   1   92.99   13.42
  -7   6   1   64.36   12.76
   7  -6  -1   85.19   13.09
   7   6  -1   70.23   14.32
  -7  -6   1   85.75   15.44
  -7   6   2   47.74   10.33
  -7   6   2  100.33   12.41
  -7   6   2   76.83   12.05
   7  -6  -2   63.31   10.55
   7   6  -2   83.41   13.72
  -7   6   3   39.88    7.47
  -7   6   3   36.79    7.28
  -7   6   3   39.84    8.06
   7  -6  -3   40.94    6.89
   7   6  -3   23.36    8.05
  -7   6   4   15.79    4.49
  -7   6   4   15.78    4.44
  -7   6   4    5.52    3.64
   7  -6  -4   20.32    4.18
   7   6  -4   19.34    6.64
  -7   6   5   -0.00    2.49
  -7   6   5    0.53    2.27
  -7   6   5    2.73    2.66
   7  -6  -5    1.45    1.76
   7   6  -5   -0.00    3.76
  -7   6   6   90.95   13.12
  -7   6   6   98.96   13.43
  -7   6   6  104.29   14.30
   7  -6  -6   89.55   11.53
   7   6  -6   85.89   15.51
  -7   6   7  168.67   21.52
  -7   6   7  166.65   21.62
  -7   6   7  160.57   22.16
   7   6  -7  187.93   24.97
  -7   6   8   66.39   10.31
  -7   6   8   75.43   10.65
  -7   6   8   67.37   11.13
   7   6  -8   92.64   14.23
  -7   6   9    0.87    2.14
  -7   6   9    2.56    2.41
  -7   6   9    1.99    2.53
   7   6  -9    9.93    5.32
  -7  -6   9    2.05    4.16
  -7   6  10   83.44   12.06
  -7   6  10  100.51   13.22
   7   6 -10   91.31   15.39
  -7  -6  10   92.54   15.60
  -7   6  11  118.15   15.81
  -7   6  11  136.46   16.97
   7   6 -11  129.94   19.34
  -7  -6  11  123.45   19.68
  -7   6  12   10.10    3.39
   7   6 -12    3.78    4.76
  -7  -6  12   15.10    6.07
  -7   6  13    8.06    3.29
   7   6 -13   21.76    6.72
  -7  -6  13   20.13    6.41
  -7   6  14    9.62    3.24
   7   6 -14   18.62    6.51
  -7  -6  14    8.80    5.16
  -7   6  15    5.46    2.90
   7   6 -15    1.16    4.71
  -7  -6  15    2.63    4.12
  -7   6  16   57.61    8.85
   7   6 -16   58.48   11.98
  -7  -6  16   70.59   12.87
  -7   6  17   52.39    8.56
   7   6 -17   64.20   11.78
  -7  -6  17   76.92   13.20
  -7   6  18   93.53   12.36
   7   6 -18   95.86   15.61
  -7  -6  18   76.61   14.99
   7   6 -19    4.60    4.68
  -7  -6  19   13.75    5.94
   7   6 -20    0.47    3.56
  -7  -6  20    2.01    4.36
   7   6 -21    3.61    4.00
  -7  -6  21    6.34    5.08
  -7  -6  22   26.88    7.73
  -7  -6  23   22.08    7.50
  -7  -6  24   15.24    6.61
  -7  -6  25    0.42    3.79
  -7  -6  26   29.39    8.94
  -7  -6  27    8.92    6.67
  -7  -6  28   12.45    6.40
  -7  -6  29    2.05    3.59
  -7  -6  30   -0.00    4.01
  -7  -6  31    1.73    4.56
  -7  -6  32   14.41    8.27
  -7  -6  33    4.99    6.26
  -7  -6  34    6.69    6.03
  -7   7   1    4.45    3.76
  -7   7   1    4.38    3.66
  -7   7   2   28.61    6.96
  -7   7   2   30.71    6.97
  -7   7   3   14.06    4.77
  -7   7   3    9.79    4.32
  -7   7   3   11.65    4.94
  -7   7   4  249.74   32.33
  -7   7   4  253.51   32.34
  -7   7   4  268.77   33.61
  -7   7   5  107.23   14.92
  -7   7   5  103.04   14.86
  -7   7   5   94.15   15.44
   7  -7  -5  103.48   13.88
   7   7  -5   96.97   17.25
  -7   7   6    9.91    3.94
  -7   7   6    7.65    3.58
  -7   7   6    8.64    4.16
   7  -7  -6    9.74    3.67
   7  -7  -6    3.60    2.39
   7   7  -6   -0.00    4.38
  -7  -7   6   17.39    6.31
  -7   7   7   77.81   11.05
  -7   7   7   88.23   11.23
  -7   7   7   76.24   11.76
   7  -7  -7   74.30    9.02
   7   7  -7   21.80   10.41
  -7  -7   7   81.91   14.08
  -7   7   8   19.73    5.04
  -7   7   8   19.20    5.52
   7   7  -8   19.90    7.46
  -7  -7   8   14.15    6.47
  -7   7   9   31.94    6.23
  -7   7   9   33.46    7.17
   7   7  -9   30.67    8.96
  -7  -7   9   32.58    9.37
  -7   7  10  106.30   14.65
  -7   7  10  110.85   15.58
   7   7 -10  103.19   17.64
  -7  -7  10  104.45   17.86
  -7   7  11   31.70    7.01
   7   7 -11   44.75   10.28
  -7  -7  11   48.78   10.28
   7   7 -12    1.90    4.21
  -7  -7  12    2.27    4.56
  -7  -7  13   17.99    6.78
  -7  -7  14  136.67   21.56
  -7  -7  15   -0.00    3.90
  -7  -7  16    4.65    4.34
  -7  -7  17    1.13    5.18
  -7  -7  18    3.40    5.14
  -7  -7  19    0.00    4.21
  -7  -7  20   34.54   10.05
  -7  -7  21    3.42    4.83
   7   7 -22   -0.00    4.17
  -7  -7  22   -0.00    4.50
   7   7 -23    6.52    5.18
  -7  -7  23    4.06    4.47
  -7  -7  24   40.06   10.18
  -7  -7  25    2.89    4.85
  -7  -7  26   23.19    8.04
  -7  -7  27   -0.00    4.44
  -7  -7  28    2.26    4.57
  -7  -7  29    2.60    4.82
  -7  -7  30   14.02    6.66
  -7  -7  31    6.06    5.12
  -7  -7  32    0.71    4.01
  -7  -7  33    5.61    4.74
  -7   8   1   59.06   10.20
  -7   8   1   36.12    8.51
   7  -8  -1   52.11    9.40
   7   8  -1   46.17   10.99
  -7   8   2  101.82   15.96
  -7   8   2  110.34   15.85
   7  -8  -2  115.04   15.97
   7   8  -2   82.90   17.23
  -7   8   3   15.54    5.13
   7  -8  -3    7.71    4.16
   7   8  -3    1.50    4.81
  -7  -8   3    2.86    4.78
  -7   8   4   41.92    8.01
   7  -8  -4   33.35    7.34
   7   8  -4   36.07    9.70
  -7  -8   4   22.68    8.39
  -7   8   5   16.25    5.11
  -7  -8   5   12.80    6.38
  -7   8   6   30.87    6.71
  -7  -8   6   21.97    8.40
  -7   8   7    3.00    3.19
  -7  -8   7    1.98    4.50
  -7   8   8   67.92   11.11
  -7  -8   8   67.42   13.87
  -7   8   9    6.23    3.43
  -7  -8   9    3.28    4.82
  -7  -8  10   20.51    7.50
  -7  -8  11    7.95    5.85
   7   8 -12  145.19   23.14
  -7  -8  12  157.43   23.92
   7   8 -13    4.07    4.85
  -7  -8  13    0.67    4.65
   7   8 -14    6.63    6.27
  -7  -8  14   10.32    6.39
   7   8 -15    1.58    4.68
  -7  -8  15    3.60    4.76
   7   8 -16   73.32   13.52
  -7  -8  16   61.32   13.38
   7   8 -17   -0.00    5.10
  -7  -8  17    0.05    4.42
   7   8 -18   17.76    7.22
  -7  -8  18   15.74    7.14
   7   8 -19    0.60    4.37
  -7  -8  19   -0.00    4.82
   7   8 -20   15.41    6.75
  -7  -8  20   11.97    6.30
   7   8 -21    5.31    5.10
  -7  -8  21   -0.00    4.70
   7   8 -22    3.22    4.83
  -7  -8  22   13.49    6.52
   7   8 -23   15.06    6.68
  -7  -8  23   13.07    7.17
   7   8 -24    0.00    4.26
  -7  -8  24   -0.00    4.08
  -7  -8  25    2.88    4.41
  -7  -8  26   13.20    6.46
  -7  -8  27    3.31    4.31
  -7  -8  28   13.63    6.92
  -7  -8  29    0.00    4.72
  -7  -8  30   -0.00    4.27
  -7  -8  31    2.83    4.65
  -7  -8  32    9.06    6.64
  -7   9   1    3.50    4.53
   7   9  -1   -0.00    4.61
  -7  -9   1    0.24    4.02
  -7   9   2   44.45    9.06
   7   9  -2   52.60   11.51
  -7  -9   2   23.42    9.04
  -7   9   3    1.96    3.74
   7   9  -3   -0.00    5.03
  -7  -9   3    8.25    6.06
  -7   9   4   57.34   10.01
   7   9  -4   48.13   11.96
  -7  -9   4   39.51   11.38
  -7   9   5    5.98    4.08
   7   9  -5   -0.00    5.10
  -7  -9   5   10.12    6.61
  -7   9   6   30.37    7.11
   7   9  -6   50.10   10.76
  -7  -9   6    9.10    6.54
  -7   9   7   13.15    5.05
   7   9  -7   11.22    6.08
  -7  -9   7   19.65    7.90
   7   9  -8   19.17    8.37
  -7  -9   8   34.84    9.79
   7   9  -9    0.00    4.41
  -7  -9   9    0.00    4.25
   7   9 -10   77.75   15.39
  -7  -9  10   88.90   16.56
   7   9 -11    0.23    4.55
  -7  -9  11    3.72    5.31
   7   9 -12    3.54    5.05
  -7  -9  12    0.00    4.42
   7   9 -13    7.22    5.85
  -7  -9  13    8.29    6.24
   7   9 -14   70.31   14.24
  -7  -9  14   73.16   14.51
   7   9 -15    2.29    4.29
  -7  -9  15    1.84    4.33
   7   9 -16    6.24    6.14
  -7  -9  16   11.87    6.25
   7   9 -17   -0.00    4.08
  -7  -9  17    0.17    4.37
   7   9 -18   14.18    6.92
  -7  -9  18    6.30    6.34
   7   9 -19    0.29    5.09
  -7  -9  19    4.63    5.12
   7   9 -20   20.36    7.62
  -7  -9  20   29.52    9.39
   7   9 -21    0.00    4.18
  -7  -9  21    3.50    5.53
   7   9 -22   -0.00    4.62
  -7  -9  22    2.71    5.35
   7   9 -23    3.46    5.32
  -7  -9  23   -0.00    5.61
   7   9 -24   35.12    9.52
  -7  -9  24   18.57    8.15
   7   9 -25   -0.00    4.69
  -7  -9  25    2.39    4.77
  -7  -9  26    3.17    5.20
  -7  -9  27    8.98    6.26
  -7  -9  28   -0.00    4.68
  -7  -9  29    0.52    4.45
  -7  -9  30   -0.00    3.77
  -7  -9  31   -0.00    4.38
  -7  10   1   14.79    5.79
   7  10  -1   19.41    7.35
  -7 -10   1    5.46    6.06
  -7  10   2   39.97    9.27
   7  10  -2   44.92   11.37
  -7 -10   2   37.95   11.23
  -7  10   3    3.84    3.97
   7  10  -3    0.81    4.34
  -7 -10   3   -0.00    4.54
  -7  10   4   -0.00    4.16
   7  10  -4    2.08    5.93
  -7 -10   4   -0.00    5.23
  -7  10   5    0.27    3.76
   7  10  -5   -0.00    4.98
  -7 -10   5    3.72    5.63
  -7  10   6  128.94   18.91
   7  10  -6  118.78   20.97
  -7 -10   6  116.28   21.15
   7  10  -7    3.98    6.19
  -7 -10   7    0.16    4.92
   7  10  -8    8.57    7.51
  -7 -10   8    4.97    5.95
   7  10  -9   -0.00    4.94
  -7 -10   9   -0.00    5.55
   7  10 -10   15.20    6.79
  -7 -10  10   -0.00    4.91
   7  10 -11    4.20    4.79
  -7 -10  11    8.83    5.87
   7  10 -12   49.74   11.56
  -7 -10  12   39.51   11.11
   7  10 -13   -0.00    5.14
  -7 -10  13    1.92    4.91
   7  10 -14   13.99    6.73
  -7 -10  14    0.00    5.25
   7  10 -15    0.91    5.24
  -7 -10  15    5.64    5.58
   7  10 -16   25.99    9.26
  -7 -10  16   26.66    9.62
   7  10 -17   -0.00    4.35
  -7 -10  17    3.34    5.19
   7  10 -18   28.66    9.30
  -7 -10  18   46.51   11.79
   7  10 -19    1.23    4.16
  -7 -10  19    7.26    5.87
   7  10 -20    8.92    6.95
  -7 -10  20   11.25    6.75
   7  10 -21    3.68    5.28
  -7 -10  21    7.86    5.60
   7  10 -22   22.49    8.51
  -7 -10  22   23.83    8.66
   7  10 -23   -0.00    4.93
  -7 -10  23    1.00    5.64
   7  10 -24    3.55    5.05
  -7 -10  24    7.52    6.66
   7  10 -25   -0.00    4.68
  -7 -10  25    2.50    6.01
  -7 -10  26    7.82    6.52
  -7 -10  27   -0.00    6.04
  -7 -10  28    7.15    6.73
  -7 -10  29   -0.00    4.79
  -7 -10  30    7.63    6.44
   7  11  -1    6.70    6.31
  -7 -11   1   -0.00    5.57
   7  11  -2    1.95    5.15
  -7 -11   2   -0.00    4.59
   7  11  -3   -0.00    5.97
  -7 -11   3    0.54    6.28
  -7  11   4   42.18    9.23
   7  11  -4   23.86    9.01
  -7 -11   4   18.24    8.38
  -7  11   5   23.34    7.38
   7  11  -5   32.79    9.91
  -7 -11   5   17.98    8.32
   7  11  -6    0.18    5.44
  -7 -11   6   -0.00    4.54
   7  11  -7    2.58    5.61
  -7 -11   7    4.47    6.19
   7  11  -8    5.11    7.03
  -7 -11   8   12.64    7.63
   7  11  -9    1.33    5.11
  -7 -11   9   -0.00    5.11
   7  11 -10   32.59    9.25
  -7 -11  10   11.09    7.02
   7  11 -11    7.25    5.47
  -7 -11  11    0.11    4.41
   7  11 -12   -0.00    5.00
  -7 -11  12   -0.00    4.95
   7  11 -13   -0.00    5.63
  -7 -11  13    0.00    5.10
   7  11 -14   16.56    7.26
  -7 -11  14    5.37    6.60
   7  11 -15   -0.00    5.13
  -7 -11  15    0.81    4.25
   7  11 -16   11.70    6.41
  -7 -11  16    5.95    6.43
   7  11 -17    2.67    4.63
  -7 -11  17   -0.00    6.26
   7  11 -18   14.41    6.93
  -7 -11  18   11.55    7.47
   7  11 -19    4.39    5.70
  -7 -11  19    4.20    5.58
   7  11 -20   15.18    7.86
  -7 -11  20   32.37   10.32
   7  11 -21   -0.00    4.74
  -7 -11  21   -0.00    5.42
   7  11 -22   -0.00    4.51
  -7 -11  22   -0.00    5.51
   7  11 -23    1.01    5.08
  -7 -11  23    2.65    5.25
   7  11 -24   14.63    7.73
  -7 -11  24   12.28    7.22
   7  11 -25    0.15    4.88
  -7 -11  25   -0.00    4.67
   7  11 -26   -0.00    4.99
  -7 -11  26    8.13    6.42
  -7 -11  27    1.15    4.03
  -7 -11  28   -0.00    4.88
  -7  12   1    7.20    5.40
   7  12  -1    6.07    7.07
  -7 -12   1    3.52    5.69
  -7  12   2   19.97    7.37
   7  12  -2   20.01    9.10
  -7 -12   2   20.92    8.96
  -7  12   3    5.60    4.85
   7  12  -3    6.01    6.24
  -7 -12   3    0.00    5.81
   7  12  -4    0.00    5.42
  -7 -12   4   -0.00    5.91
   7  12  -5    1.71    6.10
  -7 -12   5    5.54    6.91
   7  12  -6   16.65    8.63
  -7 -12   6   37.98   11.26
   7  12  -7   -0.00    6.08
  -7 -12   7    2.44    5.60
   7  12  -8    3.96    6.64
  -7 -12   8   24.32    8.75
   7  12  -9    2.36    5.34
  -7 -12   9    1.17    5.06
   7  12 -10    4.73    5.60
  -7 -12  10    3.87    6.12
   7  12 -11   -0.00    4.84
  -7 -12  11   -0.00    5.17
   7  12 -12   28.00    8.93
  -7 -12  12   17.50    9.02
   7  12 -13   -0.00    5.24
  -7 -12  13   -0.00    5.29
   7  12 -14    1.23    5.08
  -7 -12  14    5.36    5.60
   7  12 -15    1.47    5.10
  -7 -12  15   -0.00    3.78
   7  12 -16   24.24    9.62
  -7 -12  16   20.91    8.84
   7  12 -17   -0.00    5.58
  -7 -12  17    1.76    6.32
   7  12 -18    9.37    6.63
  -7 -12  18    6.06    6.48
   7  12 -19   -0.00    5.01
  -7 -12  19    4.42    6.43
   7  12 -20   11.03    6.71
  -7 -12  20    0.00    5.37
   7  12 -21    4.82    5.51
  -7 -12  21    4.04    5.36
   7  12 -22   10.53    6.95
  -7 -12  22    8.40    6.89
   7  12 -23    1.75    4.86
  -7 -12  23    4.47    5.36
   7  12 -24    2.57    5.42
  -7 -12  24    2.22    6.59
   7  12 -25    8.76    7.04
  -7 -12  25   -0.00    5.94
   7  12 -26    3.26    5.46
  -7 -12  26    1.86    5.92
  -7 -12  27    0.00    5.57
  -7  13   1   -0.00    4.19
   7  13  -1    1.29    6.37
  -7 -13   1    5.42    7.65
  -7  13   2   15.35    7.13
   7  13  -2   10.15    7.68
  -7 -13   2   11.81    8.13
   7  13  -3   15.52    8.36
  -7 -13   3    9.85    7.16
   7  13  -4   49.26   12.62
  -7 -13   4   27.44   10.79
   7  13  -5    0.00    5.71
  -7 -13   5    7.15    6.84
   7  13  -6   -0.00    7.06
  -7 -13   6   -0.00    5.11
   7  13  -7   -0.00    6.30
  -7 -13   7   -0.00    3.93
   7  13  -8    0.00    6.64
  -7 -13   8    5.27    6.96
   7  13  -9   16.24    8.51
  -7 -13   9    4.28    6.13
   7  13 -10   13.32    7.69
  -7 -13  10   17.89    8.53
   7  13 -11    7.25    6.81
  -7 -13  11    0.00    5.82
   7  13 -12    4.26    5.34
  -7 -13  12   -0.00    5.77
   7  13 -13    0.28    4.74
  -7 -13  13    0.62    6.15
   7  13 -14   21.27    8.55
  -7 -13  14   30.57    9.98
   7  13 -15    2.05    4.82
  -7 -13  15   -0.00    5.52
   7  13 -16   -0.00    5.78
  -7 -13  16   -0.00    5.40
   7  13 -17    4.37    6.53
  -7 -13  17    3.29    5.34
   7  13 -18    3.74    5.76
  -7 -13  18   -0.00    5.21
   7  13 -19   -0.00    5.95
  -7 -13  19    0.00    5.79
   7  13 -20   34.71    9.59
  -7 -13  20    2.15    6.20
   7  13 -21    1.54    5.28
  -7 -13  21    7.54    7.16
   7  13 -22    0.00    5.24
  -7 -13  22   -0.00    5.25
   7  13 -23    0.73    5.59
  -7 -13  23   -0.00    6.07
   7  13 -24    0.00    5.29
  -7 -13  24    5.64    6.24
   7  13 -25    6.13    7.10
  -7 -13  25    0.00    5.57
   7  13 -26    5.19    6.09
   7  13 -27    3.82    5.63
   7  14  -1    9.24    7.04
  -7 -14   1    6.35    6.15
   7  14  -2   15.66    7.81
  -7 -14   2    5.92    7.57
   7  14  -3   -0.00    6.73
  -7 -14   3   -0.00    5.51
   7  14  -4    1.99    6.04
  -7 -14   4   -0.00    6.12
   7  14  -5    0.00    5.93
  -7 -14   5    3.43    5.66
   7  14  -6   11.02    7.93
  -7 -14   6   10.85    8.13
   7  14  -7   35.21   11.14
  -7 -14   7   26.23   10.68
   7  14  -8   12.41    8.01
  -7 -14   8   11.37    8.08
   7  14  -9    5.29    6.58
  -7 -14   9    4.38    6.66
   7  14 -10    1.08    5.98
  -7 -14  10   14.63    7.95
   7  14 -11    4.58    7.13
  -7 -14  11    9.23    7.23
   7  14 -12    2.37    5.70
  -7 -14  12    3.96    7.11
   7  14 -13   -0.00    4.89
  -7 -14  13    5.37    6.20
   7  14 -14    0.00    5.35
  -7 -14  14   -0.00    5.06
   7  14 -15    1.52    4.78
  -7 -14  15   -0.00    5.73
   7  14 -16   -0.00    5.19
  -7 -14  16    1.34    6.19
   7  14 -17   -0.00    6.00
  -7 -14  17    7.05    6.69
   7  14 -18    2.56    5.11
  -7 -14  18    3.41    4.40
   7  14 -19    0.00    5.09
  -7 -14  19   -0.00    5.76
   7  14 -20    0.28    5.42
  -7 -14  20    3.72    6.26
   7  14 -21    1.69    5.93
  -7 -14  21    1.00    5.43
   7  14 -22   -0.00    6.65
  -7 -14  22   -0.00    6.27
   7  14 -23   -0.00    5.32
  -7 -14  23    0.55    6.89
   7  14 -24   -0.00    5.38
   7  14 -25    0.00    6.27
   7  15  -1   -0.00    5.12
   7  15  -2    2.26    5.71
   7  15  -3    7.57    7.78
   7  15  -4    3.61    6.35
   7  15  -5    5.80    7.26
   7  15  -6    1.89    6.22
   7  15  -7    2.09    5.67
  -7 -15   7   -0.00    5.20
   7  15  -8    5.69    6.94
  -7 -15   8   -0.00    5.10
   7  15  -9   -0.00    5.31
  -7 -15   9   -0.00    5.55
   7  15 -10   -0.00    5.65
  -7 -15  10   -0.00    7.48
   7  15 -11    0.75    5.10
  -7 -15  11    0.26    4.35
   7  15 -12   -0.00    6.17
  -7 -15  12   -0.00    5.36
   7  15 -13    3.75    6.49
  -7 -15  13   -0.00    5.82
   7  15 -14    3.65    5.85
  -7 -15  14   -0.00    5.28
   7  15 -15    4.24    6.82
  -7 -15  15    1.70    4.80
   7  15 -16    1.63    5.52
  -7 -15  16   -0.00    6.71
   7  15 -17    3.65    5.80
  -7 -15  17    1.03    4.68
   7  15 -18    9.45    6.14
  -7 -15  18    2.74    5.78
   7  15 -19   -0.00    5.54
  -7 -15  19   -0.00    6.01
   7  15 -20    8.84    6.88
  -7 -15  20   -0.00    6.58
  -7 -15  21    1.95    5.85
   7  16  -1    0.73    6.35
   7  16  -2    0.57    6.10
   7  16  -3   -0.00    5.93
   7  16  -4    3.90    6.96
   7  16  -5    7.56    7.21
   7  16  -6    8.12    7.07
   7  16  -7    3.55    6.78
   7  16  -8    5.05    6.62
   7  16  -9    0.40    6.98
   7  16 -10    0.72    5.51
  -7 -16  14    5.66    5.84
  -7 -16  15    1.79    7.02
  -7 -16  16    5.93    7.31
  -7 -16  17    0.00    7.08
  -7 -16  18    2.34    6.23
  -7 -16  19   -0.00    6.39
  -6   0   1    0.40    2.90
  -6   0   1    0.10    3.14
   6   0  -1   -0.00    3.05
   6   0  -1    0.00    2.51
  -6   0   2  420.75   47.11
  -6   0   2  474.72   48.09
   6   0  -2  365.06   46.79
   6   0  -2  355.09   46.28
  -6   0   3    0.73    2.57
  -6   0   3   -0.00    2.64
   6   0  -3   -0.00    2.55
   6   0  -3    2.98    2.49
  -6   0   4   12.17    4.08
  -6   0   4   19.84    4.70
   6   0  -4   10.99    3.69
   6   0  -4   17.94    3.68
  -6   0   5    0.84    2.18
  -6   0   5   -0.00    2.53
   6   0  -5   -0.00    2.05
   6   0  -5    0.68    1.80
  -6   0   6 1313.89  151.01
  -6   0   6 1417.91  151.68
   6   0  -6 1342.35  151.12
   6   0  -6 1299.10  150.12
  -6   0   7   -0.00    2.07
  -6   0   7    0.00    2.16
   6   0  -7   -0.00    1.78
   6   0  -7    0.11    0.95
  -6   0   8   27.17    4.72
  -6   0   8   27.69    5.03
   6   0  -8   27.73    4.90
  -6   0   9    0.89    1.75
  -6   0   9    1.32    1.87
   6   0  -9   -0.00    1.70
  -6   0  10  201.22   24.97
  -6   0  10  222.87   25.61
   6   0 -10  212.09   25.27
  -6   0  11    0.10    1.28
  -6   0  11    0.44    1.61
   6   0 -11    0.67    1.82
  -6   0  12  308.31   36.88
  -6   0  12  315.37   37.48
   6   0 -12  332.41   37.19
  -6   0  13    0.95    1.40
  -6   0  13    1.81    1.84
   6   0 -13    0.00    1.80
  -6   0  14   99.46   11.55
  -6   0  14   68.82   11.59
   6   0 -14  100.23   11.74
  -6   0  15    0.12    1.28
  -6   0  15    0.00    1.70
   6   0 -15    0.20    1.73
  -6   0  16  288.30   33.40
  -6   0  16  285.24   34.01
   6   0 -16  276.90   33.38
  -6   0  17    1.91    2.32
   6   0 -17   -0.00    1.77
   6   0 -17    0.28    1.60
  -6   0  18  198.73   26.22
   6   0 -18  188.75   25.62
   6   0 -18  261.84   26.36
   6   0 -19    0.19    2.03
   6   0 -20    0.35    2.22
  -6   0  22  115.66   16.15
  -6   0  23    0.62    2.48
  -6   0  24   -0.00    2.61
  -6   0  25    1.43    2.65
  -6   0  26   60.40   10.51
  -6   0  27   -0.00    2.88
  -6   0  28   42.54    8.53
  -6   0  29   -0.00    2.52
  -6   0  30   16.12    5.48
  -6   0  31    1.66    3.24
  -6   0  32   64.69   11.75
  -6   0  33    3.82    3.66
  -6   0  34   -0.00    3.97
  -6   0  35    1.08    3.21
  -6   0  36   12.14    5.19
  -6   0  37    0.60    3.35
  -6   0  38    3.52    4.25
  -6   1   1   14.07    3.95
  -6   1   1    6.44    3.52
   6  -1  -1    5.73    3.08
   6  -1  -1    7.96    3.16
   6   1  -1    6.37    3.66
   6   1  -1    7.29    3.45
  -6  -1   1    7.29    3.70
  -6  -1   1    6.85    4.48
  -6   1   2  624.72   73.06
  -6   1   2  623.22   73.48
   6  -1  -2  625.45   73.34
   6  -1  -2  621.62   72.70
   6   1  -2  651.42   73.83
   6   1  -2  640.90   73.40
  -6  -1   2  619.12   73.62
  -6  -1   2  653.09   74.47
  -6   1   3   40.08    6.79
  -6   1   3   41.62    7.03
   6  -1  -3   40.69    6.94
   6  -1  -3   31.74    5.84
   6   1  -3   45.58    7.48
   6   1  -3   33.89    6.59
  -6  -1   3   47.78    7.52
  -6  -1   3   36.92    7.45
  -6   1   4  782.82  105.46
  -6   1   4  907.22  106.11
   6  -1  -4  966.55  106.07
   6  -1  -4  970.47  105.42
   6  -1  -4 1177.23  105.50
   6   1  -4  894.60  106.43
   6   1  -4  840.21  105.81
  -6  -1   4  862.01  106.22
  -6  -1   4  896.67  106.83
  -6   1   5  151.43   17.06
  -6   1   5  144.13   17.32
   6  -1  -5  126.84   16.80
   6  -1  -5  137.34   15.74
   6  -1  -5  145.52   15.75
   6   1  -5  129.03   17.51
   6   1  -5  112.11   16.61
  -6  -1   5  114.65   17.17
  -6  -1   5  104.89   17.28
  -6   1   6   91.35   12.33
  -6   1   6   83.11   12.51
   6  -1  -6  100.51   12.54
   6   1  -6   94.80   13.32
   6   1  -6  101.97   12.65
  -6  -1   6  107.45   13.35
  -6  -1   6   86.43   13.18
  -6   1   7  281.69   31.89
  -6   1   7  228.25   31.92
   6  -1  -7  283.92   32.00
   6   1  -7  271.71   32.97
   6   1  -7  293.10   32.15
  -6  -1   7  276.08   32.71
  -6  -1   7  267.75   33.05
  -6   1   8  744.22   86.73
  -6   1   8  716.47   87.04
   6  -1  -8  893.25   87.11
   6   1  -8  700.31   87.87
   6   1  -8  783.99   87.02
  -6  -1   8  741.95   87.71
  -6  -1   8  749.63   88.19
  -6   1   9    7.48    2.03
  -6   1   9   10.92    2.45
   6  -1  -9    7.62    2.18
   6   1  -9    9.87    3.51
   6   1  -9    8.17    2.18
  -6  -1   9   10.70    3.06
  -6  -1   9    6.84    3.10
  -6   1  10  111.34   13.16
  -6   1  10  108.88   13.62
   6  -1 -10  100.27   13.20
   6   1 -10  125.42   14.97
   6   1 -10  113.49   13.31
  -6  -1  10  130.39   14.75
  -6  -1  10  100.71   14.77
  -6   1  11   21.12    2.79
  -6   1  11   17.24    3.19
   6  -1 -11   16.72    2.80
   6   1 -11   15.84    4.05
  -6  -1  11   26.28    4.31
  -6  -1  11   12.66    3.92
  -6   1  12  311.00   36.84
  -6   1  12  270.41   37.34
   6  -1 -12  357.30   36.92
   6   1 -12  360.92   38.91
  -6  -1  12  346.56   38.50
  -6  -1  12  342.22   39.18
  -6   1  13   62.35    8.48
   6  -1 -13   66.25    7.80
   6   1 -13   59.62    9.40
  -6  -1  13   75.95    9.57
  -6  -1  13   64.36    9.80
  -6   1  14  187.71   20.24
   6  -1 -14  151.24   19.18
   6  -1 -14  172.04   19.27
   6   1 -14  163.70   21.03
  -6  -1  14  207.40   21.31
  -6  -1  14  187.23   21.77
  -6   1  15   13.53    2.83
   6  -1 -15   14.77    2.24
   6  -1 -15   12.87    2.14
   6   1 -15   11.49    3.58
  -6  -1  15   10.73    3.24
  -6  -1  15   11.99    3.74
  -6   1  16    5.92    2.06
   6  -1 -16    2.46    1.50
   6  -1 -16    2.77    1.43
   6   1 -16    6.60    3.16
  -6  -1  16    5.88    2.43
  -6  -1  16    5.21    3.26
  -6   1  17   10.29    2.47
   6  -1 -17    5.59    1.84
   6  -1 -17    6.46    1.83
   6   1 -17    4.60    2.61
  -6  -1  17    3.84    2.32
  -6  -1  17    8.82    3.68
  -6   1  18  255.33   30.50
   6  -1 -18  236.21   29.63
   6  -1 -18  270.97   29.83
   6   1 -18  242.53   31.07
  -6  -1  18  277.19   31.16
  -6   1  19   26.74    5.75
   6  -1 -19   39.66    5.65
   6   1 -19   39.69    6.84
  -6  -1  19   41.61    6.61
   6   1 -20    0.00    2.53
   6   1 -21    6.05    3.12
  -6  -1  21    0.11    2.40
  -6   1  22   12.70    3.48
  -6  -1  22    7.96    3.85
  -6   1  23    4.33    2.96
  -6  -1  23    6.29    3.46
  -6   1  24   35.11    6.57
  -6  -1  24   25.41    6.53
  -6   1  25    1.18    2.76
  -6  -1  25   -0.00    3.03
  -6   1  26    7.21    3.43
  -6  -1  26   -0.00    2.93
  -6   1  27    0.26    2.57
  -6  -1  27   -0.00    3.08
  -6   1  28   72.39   11.67
  -6  -1  28   67.28   12.06
  -6   1  29    0.00    2.73
  -6  -1  29    1.49    3.17
  -6   1  30   25.43    6.38
  -6  -1  30   23.20    6.55
  -6   1  31    0.66    3.01
  -6  -1  31    0.83    3.09
  -6   1  32   -0.00    2.53
  -6  -1  32   -0.00    3.71
  -6   1  33    0.00    2.45
  -6  -1  33   -0.00    3.34
  -6   1  34   37.60    8.05
  -6  -1  34   23.04    7.22
  -6   1  35    1.19    2.89
  -6  -1  35    0.56    3.34
  -6   1  36    3.53    3.48
  -6  -1  36    1.56    3.76
  -6   1  37    3.64    3.86
  -6  -1  37    1.06    3.45
  -6   1  38    6.16    4.29
  -6  -1  38    9.09    5.46
  -6   2   1    6.11    3.05
  -6   2   1    5.19    3.15
   6  -2  -1    3.42    3.01
   6  -2  -1    6.62    2.83
   6  -2  -1    5.79    2.62
   6   2  -1    5.89    3.73
   6   2  -1    3.15    3.35
  -6  -2   1    5.26    3.81
  -6  -2   1    0.00    3.55
  -6   2   2   23.15    4.66
  -6   2   2   21.30    4.97
   6  -2  -2   22.61    4.84
   6  -2  -2   15.76    3.91
   6  -2  -2   17.99    4.03
   6   2  -2   24.96    5.82
   6   2  -2   24.95    5.38
  -6  -2   2   10.44    4.68
  -6  -2   2   22.38    5.72
  -6   2   3    7.44    2.92
  -6   2   3    7.16    3.06
   6  -2  -3    3.39    2.52
   6  -2  -3    3.41    1.94
   6  -2  -3    4.49    2.10
   6   2  -3    7.16    3.63
   6   2  -3   -0.00    2.86
  -6  -2   3    6.96    3.65
  -6  -2   3    7.77    3.41
  -6   2   4   60.03    8.91
  -6   2   4   55.03    9.15
   6  -2  -4   61.40    9.14
   6  -2  -4   67.57    8.29
   6  -2  -4   65.84    8.22
   6   2  -4   57.05   10.15
   6   2  -4   65.19    9.88
  -6  -2   4   51.91    9.54
  -6  -2   4   77.60   11.04
  -6   2   5   16.15    3.56
  -6   2   5   16.23    3.91
   6  -2  -5   13.59    3.54
   6   2  -5   15.59    4.92
   6   2  -5   13.78    4.01
  -6  -2   5   23.39    4.99
  -6  -2   5   18.43    4.84
  -6   2   6  350.87   40.38
  -6   2   6  332.67   40.60
   6  -2  -6  340.93   40.51
   6   2  -6  324.24   41.94
   6   2  -6  373.20   41.62
  -6  -2   6  342.68   41.70
  -6  -2   6  384.80   42.69
  -6   2   7   63.81    8.16
  -6   2   7   57.91    8.28
   6  -2  -7   52.43    7.95
   6   2  -7   69.95   10.12
   6   2  -7   69.20    9.32
  -6  -2   7   60.68    9.39
  -6  -2   7   56.28    9.75
  -6   2   8    5.58    1.76
  -6   2   8    9.16    2.07
  -6   2   8    9.24    2.33
   6   2  -8    7.40    3.55
   6   2  -8    8.85    2.91
  -6  -2   8   11.51    3.70
  -6  -2   8   10.48    3.76
  -6   2   9    2.85    0.98
  -6   2   9    1.01    0.88
  -6   2   9    0.66    1.25
   6   2  -9    0.85    2.81
   6   2  -9    0.37    1.89
  -6  -2   9    1.40    2.30
  -6  -2   9    0.00    2.03
  -6   2  10  267.04   32.84
   6   2 -10  349.41   35.77
   6   2 -10  310.61   34.35
  -6  -2  10  271.00   34.60
  -6  -2  10  322.66   35.87
  -6   2  11  273.14   31.72
   6   2 -11  292.02   34.33
   6   2 -11  286.54   33.22
  -6  -2  11  277.15   33.83
  -6  -2  11  305.76   34.83
   6   2 -12  104.24   12.04
   6   2 -12   97.66   10.58
  -6  -2  12   43.02    9.99
  -6  -2  12   88.22   12.01
   6   2 -13   11.70    3.81
   6   2 -13   14.18    3.09
  -6  -2  13   17.96    4.26
  -6  -2  13   12.21    4.05
   6   2 -14  111.07   15.21
  -6  -2  14  100.17   14.61
  -6  -2  14  122.06   15.81
   6   2 -15   40.90    6.76
  -6  -2  15   22.08    5.66
  -6  -2  15   39.40    7.08
   6   2 -16   67.07   10.20
  -6  -2  16   57.44    9.61
  -6  -2  16   70.81   10.72
   6   2 -17   21.55    5.42
  -6  -2  17   27.56    5.49
   6   2 -18   15.65    4.80
  -6  -2  18   22.83    5.01
   6   2 -19   16.07    4.83
  -6  -2  19   15.31    4.37
  -6   2  20  169.62   22.23
   6   2 -20  194.37   24.04
  -6  -2  20  198.64   23.71
  -6  -2  20  170.11   24.13
  -6   2  21    3.82    2.44
   6   2 -21    0.00    2.59
  -6  -2  21   -0.00    2.98
  -6   2  22   34.90    6.63
   6   2 -22   42.53    7.95
  -6  -2  22   39.47    8.20
  -6  -2  23    1.37    3.46
  -6  -2  24   -0.00    3.16
  -6  -2  25   13.73    5.28
  -6  -2  26   49.95    9.95
  -6  -2  27    0.00    3.39
  -6  -2  28   23.05    7.11
  -6  -2  29    3.00    3.90
  -6  -2  30    9.13    4.59
  -6  -2  31   -0.00    3.45
  -6  -2  32   25.75    7.46
  -6  -2  33    1.16    4.18
  -6  -2  34    1.73    4.03
  -6   2  35   -0.00    2.61
  -6  -2  35    1.97    4.04
  -6   2  36   14.95    5.65
  -6  -2  36   22.58    6.96
  -6   2  37   -0.00    3.59
  -6  -2  37    1.49    4.50
  -6   2  38    6.53    4.03
  -6  -2  38    1.01    4.32
  -6   3   1    2.22    2.43
  -6   3   1    0.00    2.15
  -6   3   1    1.55    2.57
   6  -3  -1    1.67    2.02
   6  -3  -1    2.97    2.70
   6   3  -1    3.63    3.78
   6   3  -1    0.00    3.26
  -6  -3   1    1.16    3.64
  -6  -3   1    6.04    4.02
  -6   3   2  117.47   17.33
  -6   3   2  141.62   17.81
  -6   3   2  127.19   17.72
   6  -3  -2  128.80   17.18
   6  -3  -2  137.77   17.15
   6   3  -2  138.89   19.14
   6   3  -2  150.32   19.02
  -6  -3   2  147.93   18.91
  -6  -3   2  139.87   19.48
  -6   3   3  252.94   21.39
  -6   3   3  131.71   19.82
  -6   3   3  140.79   20.12
   6  -3  -3  149.80   19.43
   6  -3  -3  158.97   19.47
   6   3  -3  185.24   22.41
   6   3  -3  149.39   21.03
  -6  -3   3  149.00   21.02
  -6  -3   3  163.10   22.15
  -6   3   4   30.40    6.17
  -6   3   4   53.96    7.06
  -6   3   4   40.70    6.88
   6  -3  -4   42.96    5.82
   6  -3  -4   38.44    5.67
   6   3  -4   44.44    8.25
   6   3  -4   52.60    8.15
  -6  -3   4   37.54    7.66
  -6  -3   4   34.09    7.91
  -6   3   5    8.24    2.62
  -6   3   5   10.90    2.91
  -6   3   5    6.70    2.92
   6   3  -5   17.97    5.08
   6   3  -5    6.27    3.30
  -6  -3   5    4.66    3.23
  -6  -3   5   11.03    4.04
  -6   3   6   11.77    3.06
  -6   3   6   16.38    3.26
  -6   3   6   15.48    3.35
  -6   3   6   14.19    3.36
   6   3  -6   22.21    5.50
   6   3  -6   20.75    4.70
  -6  -3   6   14.60    4.39
  -6  -3   6   11.53    4.49
  -6   3   7   15.86    3.17
  -6   3   7   16.92    3.23
  -6   3   7   21.50    3.73
  -6   3   7   15.65    3.47
   6   3  -7   15.37    5.26
   6   3  -7   25.55    5.11
  -6  -3   7   15.84    4.97
  -6  -3   7   28.85    6.16
  -6   3   8  422.28   46.67
  -6   3   8  403.63   46.64
  -6   3   8  394.37   47.08
  -6   3   8  406.89   47.08
   6   3  -8  371.26   49.00
   6   3  -8  420.97   48.73
  -6  -3   8  434.42   49.11
  -6  -3   8  420.78   49.82
  -6   3   9   69.44    8.87
  -6   3   9   79.70    8.98
  -6   3   9   66.89    9.41
  -6   3   9   74.85    9.53
   6   3  -9   71.46   11.66
  -6  -3   9  111.92   12.54
  -6  -3   9  102.35   12.96
  -6   3  10   31.58    4.21
  -6   3  10   31.23    4.17
   6   3 -10   26.56    6.42
  -6  -3  10   25.27    5.79
  -6  -3  10   19.72    6.28
  -6   3  11    9.46    1.67
  -6   3  11   10.04    1.67
   6   3 -11   14.10    4.31
  -6  -3  11    9.11    3.54
  -6  -3  11   13.48    4.60
   6   3 -12   74.80   12.24
  -6  -3  12   86.18   12.18
  -6  -3  12   84.96   13.07
   6   3 -13  139.67   18.85
  -6  -3  13  132.16   18.31
  -6  -3  13  140.61   19.36
   6   3 -14  203.46   26.35
  -6  -3  14  197.61   25.77
  -6  -3  14  210.15   26.94
   6   3 -15   17.34    5.30
  -6  -3  15   29.72    5.71
  -6   3  16   21.74    3.45
   6   3 -16   26.92    6.17
  -6  -3  16   44.13    6.75
  -6   3  17   82.04   10.39
   6   3 -17   90.64   13.20
  -6  -3  17   83.26   12.62
  -6   3  18  120.50   15.57
   6   3 -18  108.92   17.75
  -6  -3  18  165.86   18.48
  -6  -3  18  138.92   18.96
  -6   3  19   35.88    6.17
   6   3 -19   49.15    8.86
  -6  -3  19   52.43    8.43
  -6  -3  19   53.09    9.38
  -6   3  20    0.73    2.05
   6   3 -20    9.80    4.56
  -6  -3  20    3.08    3.01
  -6  -3  20    4.23    3.82
  -6   3  21   -0.00    1.89
   6   3 -21   -0.00    2.87
  -6  -3  21    2.20    3.54
  -6   3  22   51.22    8.73
   6   3 -22   96.27   12.27
  -6  -3  22   49.24   10.51
   6   3 -23    8.80    4.67
  -6  -3  23   16.91    5.56
  -6  -3  24   78.86   13.62
  -6  -3  25    3.56    3.92
  -6  -3  26    4.30    4.39
  -6  -3  27    1.10    3.36
  -6  -3  28   29.02    8.00
  -6  -3  29   12.66    6.01
  -6  -3  30   28.04    7.77
  -6  -3  31    2.57    4.20
  -6  -3  32    1.27    4.45
  -6  -3  33    3.35    4.61
  -6  -3  34   11.05    5.90
  -6  -3  35    8.97    5.50
  -6  -3  36    0.00    4.21
  -6  -3  37    1.22    4.53
  -6   4   1  189.71   25.27
  -6   4   1  215.22   25.73
  -6   4   1  225.30   26.12
   6  -4  -1  202.11   25.31
   6  -4  -1  185.21   24.68
   6   4  -1  231.58   27.69
   6   4  -1  194.06   26.41
  -6  -4   1  194.31   26.24
  -6  -4   1  179.63   26.91
  -6   4   2   19.03    4.40
  -6   4   2   22.25    4.76
  -6   4   2   17.02    4.64
  -6   4   2   15.51    4.49
   6  -4  -2   25.77    4.60
   6  -4  -2   19.22    4.00
   6   4  -2    9.86    5.07
   6   4  -2   16.06    5.16
  -6  -4   2    5.21    3.98
  -6  -4   2   22.95    6.42
  -6   4   3    6.30    3.06
  -6   4   3    3.66    2.67
  -6   4   3    2.56    2.44
  -6   4   3    6.04    2.92
   6  -4  -3    4.67    2.44
   6  -4  -3    3.91    2.08
   6   4  -3   10.53    4.52
   6   4  -3    8.77    3.72
  -6  -4   3    0.00    3.12
  -6  -4   3    0.00    3.56
  -6   4   4   14.36    3.98
  -6   4   4   16.81    3.99
  -6   4   4   19.76    4.49
  -6   4   4   18.05    4.26
   6  -4  -4   18.51    3.37
   6  -4  -4   18.45    3.40
   6   4  -4   23.70    6.22
  -6  -4   4   19.68    5.40
  -6  -4   4    6.80    4.47
  -6   4   5  252.75   31.03
  -6   4   5  283.94   31.38
  -6   4   5  268.65   31.64
  -6   4   5  240.89   31.22
   6  -4  -5  268.35   29.70
   6  -4  -5  246.70   29.63
   6   4  -5  266.64   33.46
  -6  -4   5  282.10   33.02
  -6  -4   5  236.07   33.24
  -6   4   6  244.25   31.05
  -6   4   6  273.44   31.39
  -6   4   6  250.89   31.57
  -6   4   6  283.33   31.73
   6   4  -6  239.42   33.32
  -6  -4   6  301.64   33.63
  -6  -4   6  251.74   33.80
  -6   4   7   73.28   10.53
  -6   4   7   89.48   10.95
  -6   4   7   82.13   11.13
  -6   4   7   96.30   11.34
   6   4  -7   85.26   13.18
  -6  -4   7   65.23   12.01
  -6  -4   7   71.55   12.83
  -6   4   8    9.54    2.40
  -6   4   8    6.51    2.19
  -6   4   8    8.89    2.50
  -6   4   8    7.13    2.34
   6   4  -8    5.83    4.31
  -6  -4   8    4.36    3.56
  -6  -4   8    3.24    3.50
  -6   4   9   60.67    8.20
  -6   4   9   72.82    8.38
  -6   4   9   60.20    8.70
  -6   4   9   54.14    8.42
   6   4  -9   77.25   11.56
  -6  -4   9   74.37   10.88
  -6  -4   9   69.78   11.54
  -6   4  10   27.12    3.97
  -6   4  10   28.13    3.96
  -6   4  10   25.46    4.50
   6   4 -10   43.51    7.72
  -6  -4  10   44.06    7.21
  -6  -4  10   41.32    7.91
  -6   4  11  136.24   17.50
   6   4 -11  169.63   20.85
  -6  -4  11  172.77   20.35
  -6  -4  11  136.64   20.58
  -6   4  12  116.86   14.56
   6   4 -12  139.70   18.11
  -6  -4  12  129.97   17.22
  -6  -4  12  112.18   17.68
  -6   4  13   39.84    5.72
   6   4 -13   56.69    9.33
  -6  -4  13   48.83    8.22
  -6   4  14    3.88    1.45
   6   4 -14   -0.00    3.17
  -6  -4  14    1.34    3.36
  -6   4  15  126.91   16.23
   6   4 -15  148.19   19.77
  -6  -4  15  168.27   19.51
  -6   4  16  137.50   17.48
   6   4 -16  157.29   20.87
  -6  -4  16  168.76   20.51
  -6   4  17   13.23    2.71
   6   4 -17   10.26    4.60
  -6  -4  17    3.09    3.33
  -6  -4  17   13.53    5.16
  -6   4  18   61.70    8.13
   6   4 -18   61.25   10.93
  -6  -4  18   49.73    9.72
  -6  -4  18   53.86   11.04
  -6   4  19  123.06   15.84
   6   4 -19  111.12   18.06
  -6  -4  19  132.66   18.12
  -6  -4  19  145.37   19.70
  -6   4  20  133.21   17.25
   6   4 -20  149.43   20.16
  -6  -4  20  130.51   18.96
  -6  -4  20  135.43   20.21
  -6   4  21    2.57    2.42
   6   4 -21   10.49    4.90
  -6  -4  21    6.37    4.23
   6   4 -22   16.86    5.61
  -6  -4  22    5.20    4.16
   6   4 -23   -0.00    3.15
  -6  -4  23    3.94    4.13
   6   4 -24    1.82    3.58
  -6  -4  24    5.23    3.86
  -6  -4  25    3.94    4.14
  -6  -4  26   13.15    5.68
  -6  -4  27   11.98    5.67
  -6  -4  28   18.87    6.79
  -6  -4  29    3.41    3.38
  -6  -4  30   13.26    5.77
  -6  -4  31    3.48    3.81
  -6  -4  32   20.26    7.15
  -6  -4  33    0.00    4.24
  -6  -4  34    1.63    4.06
  -6  -4  35    5.86    5.08
  -6  -4  36    5.95    5.03
  -6  -4  37    2.09    4.63
  -6   5   1   10.18    4.19
  -6   5   1    9.40    3.93
  -6   5   1   14.23    4.64
  -6   5   1   13.25    4.43
   6  -5  -1   24.51    5.08
   6   5  -1   17.46    6.31
  -6  -5   1   16.22    5.27
  -6  -5   1   17.52    5.99
  -6   5   2  103.30   15.76
  -6   5   2  122.27   16.17
  -6   5   2  104.31   16.14
  -6   5   2  119.51   16.25
   6  -5  -2  146.69   16.38
   6   5  -2  106.83   17.75
  -6  -5   2  106.81   16.74
  -6  -5   2  116.84   18.07
  -6   5   3   99.33   18.08
  -6   5   3  157.81   19.32
  -6   5   3  154.20   19.63
   6  -5  -3  145.68   18.53
   6  -5  -3  157.36   18.39
   6   5  -3  168.31   21.68
  -6  -5   3  154.24   20.39
  -6  -5   3  152.72   21.39
  -6   5   4  114.45   17.74
  -6   5   4  176.17   18.85
  -6   5   4  175.61   19.38
   6  -5  -4  133.87   17.33
   6  -5  -4  135.86   17.15
   6   5  -4  118.36   19.66
  -6  -5   4  138.81   19.42
  -6  -5   4  121.77   19.86
  -6   5   5    4.32    2.48
  -6   5   5    3.08    2.38
  -6   5   5    4.23    2.58
   6  -5  -5    2.63    1.68
   6  -5  -5    1.87    1.45
   6   5  -5    5.95    4.27
  -6  -5   5    3.96    3.45
  -6  -5   5    3.91    3.88
  -6   5   6    0.00    2.13
  -6   5   6    1.69    2.01
  -6   5   6    4.55    2.61
   6  -5  -6    2.30    0.96
   6  -5  -6    0.81    0.95
   6   5  -6   -0.00    3.13
  -6  -5   6    3.73    3.19
  -6  -5   6    3.38    3.24
  -6   5   7   65.31    9.89
  -6   5   7   79.25   10.29
  -6   5   7   61.31   10.28
   6   5  -7   67.39   12.26
  -6  -5   7   85.22   12.35
  -6  -5   7   90.21   13.54
  -6   5   8   45.55    7.61
  -6   5   8   62.17    8.13
  -6   5   8   56.95    8.43
   6   5  -8   44.76    9.85
  -6  -5   8   59.86   10.05
  -6  -5   8   58.75   10.70
  -6   5   9   83.21   11.52
  -6   5   9   88.50   11.59
  -6   5   9   86.50   12.08
   6   5  -9   95.04   14.49
  -6  -5   9  100.39   14.12
  -6   5  10   38.57    6.45
  -6   5  10   54.49    6.87
  -6   5  10   46.60    7.18
   6   5 -10   35.41    8.66
  -6  -5  10   59.32    9.47
  -6  -5  10   48.95    9.85
  -6   5  11    1.28    1.58
  -6   5  11    2.82    1.76
  -6   5  11   -0.00    1.69
   6   5 -11    4.05    3.69
  -6  -5  11    3.99    3.78
  -6   5  12    8.95    2.09
  -6   5  12    6.04    1.79
  -6   5  12    5.83    2.33
   6   5 -12    2.63    3.82
  -6  -5  12    0.00    3.22
  -6   5  13  261.91   29.79
  -6   5  13  262.28   29.82
  -6   5  13  235.28   30.79
   6   5 -13  276.85   34.12
  -6  -5  13  299.29   33.72
  -6   5  14  273.00   35.40
   6   5 -14  340.02   39.22
  -6  -5  14  361.63   38.67
  -6   5  15    0.83    1.85
   6   5 -15    3.56    3.80
  -6  -5  15    1.65    2.94
  -6  -5  15    0.62    4.00
  -6   5  16   12.05    3.22
   6   5 -16   13.78    5.30
  -6  -5  16   18.98    5.37
  -6  -5  16   16.60    5.92
  -6   5  17    0.04    1.79
   6   5 -17   -0.00    3.84
  -6  -5  17    2.22    3.58
  -6  -5  17   -0.00    3.23
  -6   5  18  125.53   15.55
   6   5 -18  130.43   18.56
  -6  -5  18   95.81   17.75
  -6   5  19   29.71    5.08
   6   5 -19   30.15    7.49
  -6  -5  19    8.11    5.49
  -6   5  20   16.58    4.27
   6   5 -20   21.09    6.59
  -6  -5  20   21.14    6.66
   6   5 -21    5.16    4.51
  -6  -5  21    1.14    4.02
   6   5 -22    0.00    3.75
  -6  -5  22    0.26    4.25
   6   5 -23   52.86   10.37
  -6  -5  23   39.19    9.72
   6   5 -24   29.18    7.75
  -6  -5  24   29.63    8.40
   6   5 -25   18.11    6.83
  -6  -5  25   13.14    6.81
  -6  -5  26    0.00    4.25
  -6  -5  27   -0.00    3.72
  -6  -5  28   11.52    5.55
  -6  -5  29   17.96    6.91
  -6  -5  30   10.61    5.32
  -6  -5  31   -0.00    4.75
  -6  -5  32   -0.00    4.50
  -6  -5  33    7.31    5.51
  -6  -5  34    7.35    5.21
  -6  -5  35    5.63    4.89
  -6  -5  36    4.54    4.82
  -6   6   1  165.75   22.04
  -6   6   1  165.85   21.89
   6  -6  -1  157.25   21.73
   6  -6  -1  155.23   21.67
   6   6  -1  160.03   23.62
  -6  -6   1  186.97   24.73
  -6   6   2   44.68    7.66
  -6   6   2   28.07    6.78
  -6   6   2   39.07    7.84
   6  -6  -2   37.40    7.14
   6  -6  -2   44.36    7.54
   6   6  -2   28.63    8.12
  -6  -6   2   45.73    9.67
  -6   6   3    7.77    3.57
  -6   6   3   10.06    3.88
  -6   6   3    6.36    3.52
   6  -6  -3   10.99    3.97
   6  -6  -3    8.39    3.09
   6   6  -3    0.00    4.16
  -6  -6   3   11.83    5.41
  -6   6   4   18.56    4.86
  -6   6   4   21.45    5.67
   6  -6  -4   20.49    5.09
   6  -6  -4   22.66    4.82
   6   6  -4   22.25    6.92
  -6  -6   4   33.78    7.81
  -6   6   5   85.90   16.19
  -6   6   5  139.26   18.09
   6  -6  -5  140.86   17.22
   6  -6  -5  140.71   16.50
   6   6  -5  134.07   19.43
  -6  -6   5  173.89   21.22
  -6   6   6  117.57   13.91
  -6   6   6   94.55   13.97
   6  -6  -6   91.39   13.20
   6  -6  -6   97.35   12.31
   6  -6  -6   89.33   12.09
   6   6  -6   98.01   15.68
  -6  -6   6   87.25   15.74
  -6   6   7   75.12   10.34
  -6   6   7   63.78   10.68
   6  -6  -7   63.69    9.97
   6  -6  -7   68.29    8.59
   6  -6  -7   65.47    8.50
   6   6  -7   94.78   13.60
  -6  -6   7   78.67   13.29
  -6   6   8   16.54    4.32
  -6   6   8   18.40    4.83
   6  -6  -8   31.54    5.02
   6   6  -8   22.75    6.38
  -6  -6   8   24.17    7.25
  -6   6   9   91.27   14.40
  -6   6   9  114.92   15.49
   6  -6  -9  130.36   14.97
   6   6  -9  124.85   17.91
  -6   6  10   58.67   10.73
  -6   6  10   92.65   12.17
   6  -6 -10  105.60   11.58
   6   6 -10   89.56   14.25
  -6   6  11   67.15    9.85
  -6   6  11   73.81   10.67
   6  -6 -11   73.39    9.84
   6   6 -11   71.17   12.76
  -6   6  12   80.48   12.02
  -6   6  12   84.95   12.76
   6  -6 -12  118.48   12.45
   6   6 -12   80.82   14.84
  -6   6  13    2.25    1.98
  -6   6  13    3.92    2.64
   6   6 -13    2.30    4.45
  -6  -6  13    3.32    3.66
  -6   6  14    2.30    1.93
  -6   6  14    0.54    2.39
   6   6 -14    5.79    4.71
  -6  -6  14   -0.00    4.73
  -6   6  15   72.18   10.42
   6   6 -15   77.59   13.34
  -6  -6  15   64.11   12.81
  -6   6  16    9.94    3.34
   6   6 -16   12.58    5.48
  -6  -6  16   15.26    5.88
  -6   6  17   16.15    4.20
   6   6 -17   19.56    6.61
  -6  -6  17   30.01    7.56
  -6   6  18   63.04    9.51
   6   6 -18   54.53   11.60
  -6  -6  18   69.47   12.78
   6   6 -19   28.27    7.89
  -6  -6  19   29.79    8.23
   6   6 -20    3.19    4.57
  -6  -6  20    5.79    5.16
   6   6 -21   32.03    8.43
  -6  -6  21   35.93    8.86
  -6  -6  22    9.71    4.96
  -6  -6  23   23.21    7.47
  -6  -6  24    2.39    5.15
  -6  -6  25   31.51    8.71
   6   6 -26   26.13    7.63
  -6  -6  26   27.07    8.43
  -6  -6  27   14.38    6.30
  -6  -6  28    2.21    4.30
  -6  -6  29    0.88    4.25
  -6  -6  30    4.64    4.97
  -6  -6  31   14.25    6.28
  -6  -6  32   16.81    6.67
  -6  -6  33    7.39    5.36
  -6  -6  34   -0.00    4.46
  -6  -6  35    5.94    5.10
  -6   7   1   18.24    5.36
   6  -7  -1   14.01    4.41
   6  -7  -1   18.21    5.30
   6   7  -1   14.57    6.20
  -6  -7   1   17.30    6.86
  -6   7   2   16.32    4.74
   6  -7  -2    2.59    3.21
   6  -7  -2   14.42    4.29
   6   7  -2   16.88    5.76
  -6  -7   2   14.46    6.30
  -6   7   3  275.94   37.82
  -6   7   3  243.82   38.23
   6  -7  -3  328.25   38.16
   6  -7  -3  344.30   38.33
   6   7  -3  283.34   39.95
  -6  -7   3  456.87   43.71
  -6   7   4   71.55   12.34
  -6   7   4   76.34   13.23
   6  -7  -4   89.35   12.71
   6  -7  -4   81.22   12.22
   6   7  -4   82.66   14.72
  -6  -7   4  126.99   17.36
  -6   7   5   30.07    5.99
  -6   7   5   21.38    6.10
   6  -7  -5   31.76    5.91
   6  -7  -5   20.33    4.94
   6   7  -5   17.88    6.66
  -6  -7   5   29.33    8.45
  -6   7   6   17.84    5.03
  -6   7   6   17.74    5.51
   6  -7  -6   30.90    5.59
   6  -7  -6   21.44    4.59
   6   7  -6   17.82    6.48
  -6   7   7   16.88    4.88
  -6   7   7   26.55    6.32
   6  -7  -7   27.66    5.21
   6  -7  -7   22.59    4.20
   6   7  -7   12.89    6.25
  -6   7   8   43.42    7.67
  -6   7   8   41.28    7.98
   6  -7  -8   56.70    7.81
   6  -7  -8   33.37    5.77
   6   7  -8   58.36   10.57
  -6   7   9  140.04   19.46
  -6   7   9  159.66   20.58
   6  -7  -9  152.18   19.39
   6   7  -9  146.08   22.03
  -6   7  10    0.00    2.63
  -6   7  10    3.56    2.91
   6  -7 -10    0.00    2.30
   6   7 -10    0.00    4.02
  -6   7  11    1.22    2.56
  -6   7  11   -0.00    2.34
   6   7 -11   -0.00    4.72
  -6  -7  11   -0.00    4.08
  -6   7  12   21.12    4.80
  -6   7  12   15.06    4.99
   6   7 -12   31.13    8.10
  -6  -7  12   35.48    9.02
  -6   7  13  163.56   20.90
  -6   7  13  154.45   21.62
   6   7 -13  192.47   24.87
  -6  -7  13  160.91   24.61
  -6   7  14    3.91    3.39
   6   7 -14    2.18    4.68
  -6  -7  14    5.82    4.44
  -6   7  15    3.17    2.75
   6   7 -15   -0.00    4.56
  -6  -7  15    0.00    4.57
  -6  -7  16    2.58    4.58
  -6  -7  17    9.16    5.25
  -6  -7  18    3.46    5.08
  -6  -7  19   98.35   17.10
  -6  -7  20    9.48    5.36
  -6  -7  21   10.40    5.67
   6   7 -22    1.79    4.03
  -6  -7  22    2.29    4.70
   6   7 -23   21.34    7.46
  -6  -7  23   17.74    7.58
   6   7 -24    9.65    5.78
  -6  -7  24    6.94    5.24
   6   7 -25   25.02    7.69
  -6  -7  25   20.47    7.94
   6   7 -26    2.63    4.50
  -6  -7  26   -0.00    4.58
  -6  -7  27    3.76    4.05
  -6  -7  28    3.52    5.72
  -6  -7  29   27.51    9.19
  -6  -7  30    6.97    5.08
  -6  -7  31    5.88    6.05
  -6  -7  32    5.39    5.29
  -6  -7  33   14.80    6.66
  -6  -7  34    3.83    5.63
  -6   8   1  153.68   20.97
  -6   8   1  151.31   22.17
   6  -8  -1  158.90   20.67
  -6  -8   1  117.06   22.15
  -6   8   2   13.93    5.35
   6  -8  -2   13.57    4.87
  -6  -8   2    7.94    5.58
  -6   8   3   -0.00    2.66
   6  -8  -3   -0.00    2.52
  -6  -8   3   -0.00    5.21
  -6   8   4   -0.00    2.89
  -6   8   4   -0.00    3.48
   6  -8  -4   -0.00    2.68
  -6   8   5  240.92   33.84
  -6   8   5  276.81   35.42
   6  -8  -5  299.68   34.27
  -6   8   6    3.61    3.40
  -6   8   6   11.56    4.50
   6  -8  -6    4.15    3.15
  -6   8   7   92.67   15.16
   6  -8  -7  121.89   15.63
  -6   8   8    4.23    3.61
   6  -8  -8    0.54    2.63
  -6   8   9  162.02   20.14
   6  -8  -9  136.43   18.17
  -6  -8   9  156.87   23.16
  -6   8  10   37.89    7.79
   6  -8 -10   43.54    6.07
  -6  -8  10   40.06   10.19
  -6   8  11  120.67   15.31
  -6  -8  11   79.10   16.86
  -6   8  12   21.41    5.21
  -6  -8  12   13.45    7.51
  -6  -8  13    5.33    4.93
  -6  -8  14    4.48    4.88
  -6  -8  15  103.60   18.27
   6   8 -16    1.37    4.33
  -6  -8  16    1.61    4.67
   6   8 -17   39.50    9.58
  -6  -8  17   20.41    8.09
   6   8 -18   -0.00    4.43
  -6  -8  18   -0.00    4.74
   6   8 -19   23.69    7.60
  -6  -8  19   10.49    6.53
   6   8 -20    1.93    3.88
  -6  -8  20    2.21    4.61
   6   8 -21    8.92    5.98
  -6  -8  21   20.82    7.20
   6   8 -22   -0.00    4.14
  -6  -8  22    1.07    4.15
   6   8 -23    9.01    5.99
  -6  -8  23   10.24    5.83
   6   8 -24    0.00    4.52
  -6  -8  24    1.68    4.45
   6   8 -25   10.58    6.23
  -6  -8  25   24.90    8.14
   6   8 -26    0.86    4.61
  -6  -8  26   11.73    6.18
   6   8 -27   27.97    8.21
  -6  -8  27   14.55    7.38
  -6  -8  28    0.35    5.07
  -6  -8  29    4.05    5.58
  -6  -8  30   -0.00    5.30
  -6  -8  31    8.32    6.66
  -6  -8  32    1.20    4.33
  -6  -8  33   -0.00    5.33
  -6   9   1    2.91    3.94
   6   9  -1    6.59    5.70
  -6   9   2   10.23    5.12
   6  -9  -2   15.24    5.22
   6   9  -2   14.70    7.04
  -6   9   3  212.27   26.19
   6  -9  -3  170.68   24.91
  -6   9   4   16.60    5.59
   6  -9  -4   11.84    4.57
   6   9  -4    8.91    6.94
  -6   9   5    2.30    3.84
   6  -9  -5    2.15    3.35
   6   9  -5    0.00    5.07
  -6   9   6    8.60    4.74
   6  -9  -6   23.09    5.65
   6   9  -6   10.50    6.81
  -6  -9   6    8.72    6.70
  -6   9   7   14.63    5.43
   6   9  -7   26.93    7.80
  -6  -9   7    7.31    5.85
  -6   9   8    0.99    2.97
   6   9  -8   -0.00    4.35
  -6  -9   8   -0.00    4.62
  -6   9   9   85.31   13.88
   6   9  -9  103.49   16.60
  -6  -9   9   83.72   16.54
  -6   9  10    6.51    4.60
   6   9 -10    2.46    4.86
  -6  -9  10    6.89    5.64
  -6   9  11    0.82    3.05
   6   9 -11    0.00    4.94
  -6  -9  11   -0.00    4.58
   6   9 -12    7.47    5.39
  -6  -9  12    1.25    4.91
   6   9 -13  166.09   22.23
  -6  -9  13   99.27   20.34
   6   9 -14    9.16    6.20
  -6  -9  14    5.67    5.69
   6   9 -15   28.43    8.89
  -6  -9  15   31.98    9.99
   6   9 -16    0.00    4.68
  -6  -9  16    0.13    4.53
   6   9 -17   13.89    6.12
  -6  -9  17   12.57    6.77
   6   9 -18    0.07    4.16
  -6  -9  18   -0.00    5.22
   6   9 -19   15.02    7.74
  -6  -9  19   51.60   11.33
   6   9 -20    6.71    5.75
  -6  -9  20    3.48    4.76
   6   9 -21   -0.00    4.25
  -6  -9  21    2.24    4.49
   6   9 -22    6.60    5.72
  -6  -9  22    5.17    4.64
   6   9 -23   45.57   10.79
  -6  -9  23   34.84   10.51
   6   9 -24    0.59    4.53
  -6  -9  24    2.83    5.53
   6   9 -25   15.83    7.16
  -6  -9  25   26.70    8.62
   6   9 -26    2.57    5.40
  -6  -9  26   -0.00    5.02
   6   9 -27    1.41    4.33
  -6  -9  27   -0.00    5.09
   6   9 -28    4.07    4.92
  -6  -9  28   -0.00    4.39
  -6  -9  29    4.67    5.52
  -6  -9  30    2.08    4.70
  -6  -9  31    4.25    6.25
  -6  -9  32   -0.00    5.00
  -6  10   1   41.34    8.94
   6  10  -1   26.45    9.07
  -6  10   2   14.16    5.84
   6  10  -2    3.78    5.73
  -6  10   3    0.01    3.75
   6  10  -3   -0.00    5.45
  -6  10   4   17.22    5.79
   6  10  -4   11.84    7.48
  -6 -10   4   11.72    7.54
  -6  10   5   43.06    8.99
   6  10  -5   29.71    9.73
  -6 -10   5   37.91   10.34
  -6  10   6    1.52    3.68
   6  10  -6   -0.00    4.43
  -6 -10   6   -0.00    4.48
  -6  10   7   21.93    6.39
   6  10  -7    6.60    5.69
  -6 -10   7   17.49    6.87
  -6  10   8    0.22    3.71
   6  10  -8    2.58    5.25
  -6 -10   8   -0.00    4.11
  -6  10   9    2.32    3.95
   6  10  -9    2.35    4.82
  -6 -10   9    1.59    4.44
   6  10 -10   -0.00    4.93
  -6 -10  10   -0.00    4.32
   6  10 -11   93.40   18.04
  -6 -10  11  128.72   20.52
   6  10 -12    2.80    5.64
  -6 -10  12    3.65    4.92
   6  10 -13    4.55    4.91
  -6 -10  13   24.06    8.53
   6  10 -14    7.48    5.65
  -6 -10  14    0.00    5.76
   6  10 -15   46.71   12.15
  -6 -10  15   69.46   13.99
   6  10 -16    1.16    5.55
  -6 -10  16   -0.00    4.85
   6  10 -17   29.71    9.61
  -6 -10  17   30.61    9.88
   6  10 -18    3.79    5.48
  -6 -10  18    4.33    5.42
   6  10 -19    5.39    5.91
  -6 -10  19    3.26    5.68
   6  10 -20    0.14    4.42
  -6 -10  20    1.35    4.82
   6  10 -21   64.09   13.68
  -6 -10  21   58.19   13.98
   6  10 -22    1.48    4.72
  -6 -10  22    1.01    4.62
   6  10 -23    4.71    5.48
  -6 -10  23    4.18    6.11
   6  10 -24   -0.00    4.79
  -6 -10  24    0.91    5.32
   6  10 -25    6.34    6.32
  -6 -10  25    6.40    6.32
   6  10 -26   -0.00    4.69
  -6 -10  26    0.41    3.93
   6  10 -27    9.67    6.37
  -6 -10  27   14.96    7.33
   6  10 -28    0.41    4.96
  -6 -10  28    1.23    5.25
  -6 -10  29    2.57    5.01
  -6 -10  30   -0.00    4.52
  -6 -10  31   -0.00    5.05
   6  11  -1    8.17    6.28
  -6 -11   1   18.99    7.67
   6  11  -2    5.39    5.89
  -6 -11   2   -0.00    5.05
   6  11  -3   40.95   10.90
  -6 -11   3   40.34   11.80
  -6  11   4    1.01    3.94
   6  11  -4   -0.00    5.09
  -6 -11   4    1.07    5.12
  -6  11   5    2.22    3.93
   6  11  -5   -0.00    5.60
  -6 -11   5    2.55    5.49
  -6  11   6    3.31    4.22
   6  11  -6   -0.00    5.45
  -6 -11   6   -0.00    4.82
  -6  11   7    9.88    5.28
   6  11  -7   16.79    7.19
  -6 -11   7    3.74    5.86
  -6  11   8   10.95    5.50
   6  11  -8   21.20    8.36
  -6 -11   8   14.09    7.63
   6  11  -9   32.50   10.21
  -6 -11   9   61.80   12.87
   6  11 -10    3.92    5.32
  -6 -11  10   -0.00    5.37
   6  11 -11   -0.00    4.95
  -6 -11  11    0.23    5.19
   6  11 -12    6.50    5.56
  -6 -11  12    2.97    5.14
   6  11 -13   32.86    9.71
  -6 -11  13   15.61    8.51
   6  11 -14    3.06    5.32
  -6 -11  14   -0.00    4.07
   6  11 -15   36.08   10.23
  -6 -11  15   21.12    8.52
   6  11 -16   -0.00    5.00
  -6 -11  16    0.00    5.82
   6  11 -17   15.53    8.07
  -6 -11  17   22.58    9.04
   6  11 -18    5.79    5.89
  -6 -11  18   -0.00    5.19
   6  11 -19   22.10    8.44
  -6 -11  19    2.60    7.00
   6  11 -20    0.55    5.51
  -6 -11  20   -0.00    5.72
   6  11 -21   -0.00    4.57
  -6 -11  21    0.61    5.32
   6  11 -22    0.00    5.29
  -6 -11  22    2.50    5.57
   6  11 -23   20.32    8.70
  -6 -11  23   30.74    9.95
   6  11 -24   -0.00    4.49
  -6 -11  24    2.99    5.64
   6  11 -25    0.00    5.14
  -6 -11  25    3.68    4.72
   6  11 -26   -0.00    4.92
  -6 -11  26   -0.00    5.45
   6  11 -27    0.97    3.50
  -6 -11  27    1.91    5.86
   6  11 -28    2.08    5.13
  -6 -11  28   -0.00    5.17
   6  11 -29   14.61    7.38
  -6 -11  29    8.70    6.79
  -6 -11  30   -0.00    4.77
  -6  12   1   45.54   10.71
   6  12  -1   41.33   11.56
  -6 -12   1   42.46   12.69
  -6  12   2    3.48    4.39
   6  12  -2    1.33    5.69
  -6 -12   2   -0.00    4.30
  -6  12   3    3.06    3.98
   6  12  -3    2.23    5.41
  -6 -12   3    1.99    5.03
   6  12  -4   -0.00    5.67
  -6 -12   4   -0.00    4.84
   6  12  -5   31.77   10.10
  -6 -12   5   39.41   11.31
   6  12  -6   -0.00    4.64
  -6 -12   6    2.09    5.13
   6  12  -7    9.22    6.76
  -6 -12   7    6.51    6.75
   6  12  -8    3.18    5.24
  -6 -12   8    5.54    5.28
   6  12  -9    7.50    5.82
  -6 -12   9    6.10    5.28
   6  12 -10   -0.00    4.94
  -6 -12  10    9.28    6.89
   6  12 -11   31.58    9.58
  -6 -12  11   12.96    7.96
   6  12 -12    0.20    4.69
  -6 -12  12    3.84    5.67
   6  12 -13    0.44    4.95
  -6 -12  13    6.35    6.11
   6  12 -14    0.50    4.48
  -6 -12  14    3.15    5.53
   6  12 -15   35.56    9.97
  -6 -12  15   20.59    8.90
   6  12 -16   -0.00    5.26
  -6 -12  16   -0.00    4.78
   6  12 -17   10.04    7.77
  -6 -12  17   18.19    8.80
   6  12 -18   -0.00    4.52
  -6 -12  18   -0.00    4.44
   6  12 -19   -0.00    4.77
  -6 -12  19    3.32    5.19
   6  12 -20   -0.00    5.96
  -6 -12  20    6.06    7.21
   6  12 -21   14.32    7.21
  -6 -12  21   20.10    8.85
   6  12 -22    3.57    5.76
  -6 -12  22    3.77    5.85
   6  12 -23    1.11    5.08
  -6 -12  23   -0.00    4.63
   6  12 -24   -0.00    5.54
  -6 -12  24    0.00    5.65
   6  12 -25    5.51    6.27
  -6 -12  25    5.13    6.32
   6  12 -26    0.00    5.64
  -6 -12  26   -0.00    5.79
   6  12 -27   14.56    7.86
  -6 -12  27   10.32    7.09
   6  12 -28    0.00    5.48
  -6 -12  28    0.00    6.03
   6  12 -29   -0.00    4.39
  -6  13   1    0.51    4.35
   6  13  -1    1.65    6.70
  -6 -13   1    5.10    5.78
  -6  13   2    3.79    5.47
   6  13  -2    2.60    5.98
  -6 -13   2   -0.00    5.80
  -6  13   3   39.15   10.07
   6  13  -3   52.65   11.96
  -6 -13   3   21.18   10.07
  -6  13   4   12.37    6.22
   6  13  -4   16.64    7.96
  -6 -13   4    1.53    6.57
  -6  13   5    3.81    4.79
   6  13  -5   13.84    7.60
  -6 -13   5    3.71    6.56
   6  13  -6    3.87    6.74
  -6 -13   6   10.50    7.07
   6  13  -7   10.42    7.22
  -6 -13   7   15.24    8.02
   6  13  -8    7.64    6.76
  -6 -13   8    9.68    7.14
   6  13  -9   35.42   10.75
  -6 -13   9   34.33   11.39
   6  13 -10    3.97    6.39
  -6 -13  10    1.39    5.69
   6  13 -11    3.18    5.07
  -6 -13  11   -0.00    5.68
   6  13 -12    2.46    6.07
  -6 -13  12   10.74    7.46
   6  13 -13   12.33    7.27
  -6 -13  13   17.24    8.60
   6  13 -14    2.96    5.33
  -6 -13  14   -0.00    4.48
   6  13 -15   12.70    7.55
  -6 -13  15    0.36    4.97
   6  13 -16   -0.00    5.22
  -6 -13  16    0.28    4.97
   6  13 -17    7.82    6.02
  -6 -13  17    5.51    6.08
   6  13 -18    3.06    5.20
  -6 -13  18   11.18    7.83
   6  13 -19   20.54    8.27
  -6 -13  19    7.54    7.48
   6  13 -20    0.00    6.16
  -6 -13  20    8.81    7.02
   6  13 -21    2.36    6.05
  -6 -13  21    4.64    6.40
   6  13 -22   -0.00    5.23
  -6 -13  22   -0.00    6.65
   6  13 -23    6.51    6.69
  -6 -13  23    2.83    6.06
   6  13 -24    7.76    6.12
  -6 -13  24   -0.00    6.57
   6  13 -25    0.00    5.77
  -6 -13  25    4.96    5.97
   6  13 -26    6.79    6.65
  -6 -13  26    0.00    5.35
   6  13 -27    1.02    5.13
  -6 -13  27    1.12    6.06
   6  13 -28    1.00    4.94
   6  13 -29   -0.00    5.90
   6  13 -30    3.12    5.72
  -6  14   1   14.54    6.65
   6  14  -1   13.17    7.67
  -6  14   2    3.09    5.15
   6  14  -2   -0.00    6.26
  -6 -14   2   11.90    7.71
  -6  14   3    2.83    4.98
   6  14  -3    4.84    6.43
  -6 -14   3    0.91    5.92
  -6  14   4   14.13    6.26
   6  14  -4    3.63    5.84
  -6 -14   4    1.74    7.08
   6  14  -5   16.68    7.89
  -6 -14   5   10.41    8.39
   6  14  -6   14.80    7.86
  -6 -14   6    3.42    6.43
   6  14  -7    7.50    7.42
  -6 -14   7    1.33    5.72
   6  14  -8   -0.00    6.12
  -6 -14   8    6.77    6.76
   6  14  -9   18.13    7.89
  -6 -14   9    2.93    6.00
   6  14 -10    4.16    5.85
  -6 -14  10   11.55    7.11
   6  14 -11    6.97    6.67
  -6 -14  11    4.58    6.80
   6  14 -12    0.26    6.55
  -6 -14  12   14.95    7.89
   6  14 -13    1.28    5.27
  -6 -14  13   -0.00    6.68
   6  14 -14    3.13    6.19
  -6 -14  14   19.26    8.73
   6  14 -15    1.51    6.00
  -6 -14  15   -0.00    5.99
   6  14 -16    0.12    5.51
  -6 -14  16   -0.00    4.53
   6  14 -17    2.58    5.77
  -6 -14  17    3.28    6.03
   6  14 -18    2.61    5.84
  -6 -14  18   -0.00    5.84
   6  14 -19    8.40    7.34
  -6 -14  19   -0.00    6.56
   6  14 -20    0.88    5.32
  -6 -14  20    0.00    6.52
   6  14 -21    5.10    6.11
  -6 -14  21    2.30    5.43
   6  14 -22    3.16    5.41
  -6 -14  22    3.24    6.77
   6  14 -23    2.65    6.30
  -6 -14  23    1.84    6.99
   6  14 -24    1.79    5.77
  -6 -14  24   -0.00    5.17
   6  14 -25   -0.00    5.81
  -6 -14  25    3.64    6.28
   6  14 -26    6.88    6.47
  -6  15   1    1.06    5.29
   6  15  -1    4.87    5.40
  -6  15   2    3.98    4.89
   6  15  -2    5.78    6.93
   6  15  -3   15.20    8.48
   6  15  -4   -0.00    7.55
   6  15  -5    0.02    5.28
   6  15  -6   -0.00    5.82
   6  15  -7    3.08    5.95
   6  15  -8    9.03    7.01
  -6 -15   8    0.00    4.74
   6  15  -9    9.26    7.02
  -6 -15   9    0.00    6.63
   6  15 -10    6.79    6.41
  -6 -15  10    6.16    6.62
   6  15 -11   -0.00    5.07
  -6 -15  11    0.98    5.89
   6  15 -12    7.13    6.46
  -6 -15  12    3.68    6.89
   6  15 -13    2.89    5.92
  -6 -15  13    2.00    6.11
   6  15 -14    8.26    7.63
  -6 -15  14    4.87    6.29
   6  15 -15    2.86    5.65
  -6 -15  15   -0.00    5.44
   6  15 -16   -0.00    5.66
  -6 -15  16    3.84    6.48
   6  15 -17   -0.00    5.21
  -6 -15  17   -0.00    5.30
   6  15 -18    9.33    8.18
  -6 -15  18    2.92    6.00
   6  15 -19    5.74    7.19
  -6 -15  19    1.49    6.66
   6  15 -20   -0.00    5.09
  -6 -15  20    0.64    6.59
   6  15 -21   -0.00    5.74
  -6 -15  21    2.25    5.17
  -6 -15  22    0.00    6.55
  -6 -15  23    0.37    6.80
  -6  16   1    4.41    5.61
   6  16  -1    4.87    7.16
   6  16  -2    7.59    7.45
   6  16  -3   -0.00    6.77
   6  16  -4   -0.00    6.21
   6  16  -5    6.36    7.05
   6  16  -6   -0.00    7.25
   6  16  -7   -0.00    5.83
   6  16  -8    7.40    7.00
   6  16  -9    0.00    6.75
   6  16 -10   -0.00    5.85
   6  16 -11    0.00    5.52
   6  16 -12    4.10    6.14
   6  16 -13    0.44    4.84
   6  16 -14   -0.00    5.66
  -6 -16  18   -0.00    6.02
  -6 -16  19    1.30    6.45
  -6 -16  20    0.00    5.78
  -6 -16  21    1.73    5.89
  -5   0   1    2.80    2.70
  -5   0   1    0.84    3.17
   5   0  -1   -0.00    2.49
   5   0  -1    2.84    2.35
  -5   0   2   -0.00    2.38
  -5   0   2    1.66    2.38
   5   0  -2    0.72    2.15
   5   0  -2    0.00    2.05
  -5   0   3   94.09   12.43
  -5   0   3  104.01   13.01
   5   0  -3   90.67   12.34
   5   0  -3   81.30   11.74
  -5   0   4   -0.00    2.29
  -5   0   4    0.79    2.38
   5   0  -4   -0.00    2.16
   5   0  -4    1.84    1.74
  -5   0   5 2391.72  291.07
  -5   0   5 3246.86  292.29
   5   0  -5 2432.17  291.11
   5   0  -5 2545.67  290.64
  -5   0   6    0.40    1.90
  -5   0   6   -0.00    2.06
   5   0  -6    0.06    1.90
   5   0  -6   -0.00    1.18
  -5   0   7   63.91    9.05
  -5   0   7   75.58    9.50
   5   0  -7   67.34    9.31
  -5   0   8    0.30    1.57
  -5   0   8   -0.00    1.52
   5   0  -8    0.80    1.99
  -5   0   9  616.10   69.04
  -5   0   9  592.89   69.31
   5   0  -9  608.09   69.20
  -5   0  10   -0.00    1.35
  -5   0  10    0.23    1.61
   5   0 -10    1.10    1.77
  -5   0  11   12.33    3.08
  -5   0  11   28.23    4.11
   5   0 -11   24.97    3.78
  -5   0  12    0.00    1.24
  -5   0  12    0.00    1.74
   5   0 -12    0.00    1.55
  -5   0  13   13.94    2.84
  -5   0  13   11.23    2.89
   5   0 -13   11.72    2.94
  -5   0  14    0.00    1.29
  -5   0  14   -0.00    1.74
   5   0 -14   -0.00    1.66
  -5   0  15  131.16   17.10
  -5   0  15  153.57   17.76
   5   0 -15  127.53   17.04
   5   0 -15  144.59   17.27
  -5   0  16    0.26    1.67
   5   0 -16    0.11    1.59
   5   0 -16   -0.00    1.46
  -5   0  17   83.31   12.07
   5   0 -17   84.32   11.75
   5   0 -17   94.26   12.05
  -5   0  18   -0.00    2.30
   5   0 -18    0.52    1.78
   5   0 -18   -0.00    1.90
  -5   0  19  147.94   20.39
   5   0 -19  157.12   19.99
   5   0 -19  166.62   20.27
   5   0 -20    2.34    2.41
   5   0 -20   -0.00    1.41
   5   0 -21  240.64   28.71
   5   0 -21  220.29   28.61
  -5   0  22   -0.00    2.62
   5   0 -22    1.77    2.74
  -5   0  23   -0.00    2.36
   5   0 -23   -0.00    2.60
  -5   0  24    0.00    2.33
  -5   0  25   36.84    7.73
  -5   0  26    0.29    2.43
  -5   0  27   64.75   11.26
  -5   0  28    0.08    2.65
  -5   0  29   -0.00    3.09
  -5   0  30   -0.00    2.38
  -5   0  31   43.32    9.24
  -5   0  32   -0.00    3.38
  -5   0  33    0.22    2.93
  -5   0  34   -0.00    3.40
  -5   0  35   11.24    5.45
  -5   0  36    1.49    3.48
  -5   0  37   15.35    6.37
  -5   0  38    3.06    3.97
  -5   0  39    5.05    4.15
  -5   1   1  731.02   61.07
  -5   1   1  517.89   60.54
   5  -1  -1  493.60   60.30
   5  -1  -1  506.82   60.02
   5   1  -1  477.58   60.54
   5   1  -1  489.02   60.41
  -5  -1   1  493.26   60.62
  -5  -1   1  470.42   60.96
  -5   1   2    3.34    2.39
  -5   1   2    2.78    2.35
   5  -1  -2    7.28    2.87
   5  -1  -2    3.95    2.42
   5   1  -2    7.14    3.35
   5   1  -2    6.12    2.89
  -5  -1   2    0.00    2.71
  -5  -1   2    0.00    2.66
  -5   1   3  651.74   61.08
  -5   1   3  521.75   60.90
   5  -1  -3  515.44   60.73
   5  -1  -3  524.27   60.43
   5  -1  -3  520.53   60.15
   5   1  -3  504.41   61.25
   5   1  -3  508.35   60.94
  -5  -1   3  500.37   61.14
  -5  -1   3  485.30   61.47
  -5   1   4   14.91    3.34
  -5   1   4   14.11    3.47
   5  -1  -4   14.89    3.45
   5  -1  -4   12.75    2.47
   5  -1  -4   14.66    2.73
   5   1  -4   13.72    4.09
   5   1  -4   14.35    3.47
  -5  -1   4   13.48    3.95
  -5  -1   4   10.41    3.86
  -5   1   5   99.68   13.33
  -5   1   5  102.42   13.50
   5  -1  -5  111.83   13.49
   5   1  -5   99.90   14.15
   5   1  -5  107.13   13.76
  -5  -1   5  112.49   14.22
  -5  -1   5  113.14   14.57
  -5   1   6  822.80   80.83
  -5   1   6  617.38   80.59
   5  -1  -6  686.39   80.58
   5   1  -6  678.07   81.54
   5   1  -6  796.82   81.23
  -5  -1   6  690.20   81.35
  -5  -1   6  698.85   81.75
  -5   1   7  616.68   71.93
  -5   1   7  620.38   72.12
   5  -1  -7  671.09   72.09
   5   1  -7  622.40   73.15
   5   1  -7  667.94   72.58
  -5  -1   7  644.55   73.04
  -5  -1   7  592.29   73.21
  -5   1   8    0.41    1.12
  -5   1   8    0.22    1.17
   5  -1  -8    0.00    1.24
   5   1  -8   -0.00    2.29
   5   1  -8   -0.00    1.54
  -5  -1   8    0.74    1.87
  -5  -1   8    1.10    2.39
  -5   1   9   32.51    4.56
  -5   1   9   38.39    4.89
   5  -1  -9   34.99    4.66
   5   1  -9   33.26    6.04
   5   1  -9   42.11    5.27
  -5  -1   9   32.57    5.70
  -5  -1   9   43.10    6.56
  -5   1  10    0.47    0.75
  -5   1  10    1.25    1.11
   5  -1 -10    1.71    0.87
   5   1 -10    1.19    2.27
   5   1 -10    2.21    1.20
  -5  -1  10    2.52    2.06
  -5  -1  10    0.99    2.05
  -5   1  11  212.99   25.44
   5  -1 -11  230.64   25.18
   5   1 -11  227.20   26.81
  -5  -1  11  198.63   26.41
  -5  -1  11  224.98   27.13
  -5   1  12   14.94    2.62
   5  -1 -12   14.11    2.34
   5  -1 -12   17.64    2.38
   5   1 -12   15.44    3.79
  -5  -1  12   13.32    3.32
  -5  -1  12   16.06    3.79
  -5   1  13  433.11   48.92
   5  -1 -13  438.81   48.35
   5  -1 -13  384.54   48.30
   5   1 -13  455.14   50.00
  -5  -1  13  486.21   49.93
  -5  -1  13  429.67   50.24
   5  -1 -14    0.87    1.22
   5  -1 -14    4.20    1.47
   5   1 -14    0.37    1.98
  -5  -1  14   -0.00    1.66
  -5  -1  14   -0.00    2.25
   5  -1 -15   66.65    8.06
   5  -1 -15   62.90    8.06
   5   1 -15   64.65    9.23
  -5  -1  15   67.03    9.09
  -5  -1  15   41.84    8.80
   5  -1 -16    2.92    1.61
   5  -1 -16    3.45    1.67
   5   1 -16    3.33    2.29
  -5  -1  16    1.83    1.96
  -5  -1  16    2.37    2.48
   5  -1 -17   22.83    3.95
   5  -1 -17   30.23    4.34
   5   1 -17   20.80    4.75
  -5  -1  17   12.97    4.08
  -5  -1  17   34.22    5.93
   5  -1 -18    3.27    1.80
   5  -1 -18    2.31    1.92
   5   1 -18    0.43    2.12
  -5  -1  18    3.09    2.44
  -5  -1  18    1.75    2.72
   5  -1 -19  169.92   22.98
   5  -1 -19  213.45   23.49
   5   1 -19  187.31   24.01
   5   1 -19  207.18   24.35
  -5  -1  19  206.77   24.39
  -5  -1  19  160.36   24.15
  -5   1  20    6.17    2.75
   5  -1 -20    8.83    2.78
   5  -1 -20    5.05    2.70
   5   1 -20    4.99    2.90
   5   1 -20    5.30    3.12
  -5   1  21    5.97    2.95
   5  -1 -21    7.49    3.00
   5   1 -21    3.62    3.04
   5   1 -21    2.35    2.91
  -5   1  22    7.37    3.72
   5  -1 -22   13.35    3.93
   5   1 -22   15.87    4.76
  -5  -1  22   16.82    4.76
   5   1 -23   48.43    9.15
  -5  -1  23   59.86   10.05
   5   1 -24    0.00    3.00
  -5  -1  24    1.95    3.16
  -5  -1  25   19.22    5.81
  -5  -1  26    9.98    4.46
  -5  -1  27   66.43   11.93
  -5  -1  28   10.68    4.68
  -5  -1  29   55.26   10.83
  -5  -1  30   -0.00    3.17
  -5  -1  31   -0.00    3.24
  -5  -1  32    1.90    3.84
  -5  -1  33   56.08   11.20
  -5   1  34   -0.00    2.93
  -5  -1  34    1.19    2.69
  -5   1  35    9.13    5.20
  -5  -1  35    8.07    4.84
  -5   1  36    0.00    3.47
  -5  -1  36   -0.00    3.61
  -5   1  37    7.70    5.13
  -5  -1  37    7.40    5.16
  -5   1  38    5.43    4.88
  -5  -1  38    5.57    4.47
  -5   1  39    7.82    5.47
  -5  -1  39    6.63    4.79
  -5   2   1    7.48    3.17
  -5   2   1    7.56    3.35
   5  -2  -1    5.67    2.88
   5  -2  -1    5.97    2.60
   5  -2  -1    4.34    2.83
   5   2  -1   12.68    4.23
   5   2  -1    2.72    3.36
  -5  -2   1    3.36    3.38
  -5  -2   1    8.64    3.84
  -5   2   2   15.07    3.84
  -5   2   2   19.02    4.57
   5  -2  -2   22.57    4.38
   5  -2  -2   23.22    3.92
   5  -2  -2   14.80    3.54
   5   2  -2   11.71    4.55
   5   2  -2   14.41    4.46
  -5  -2   2   17.86    4.79
  -5  -2   2   15.78    4.83
  -5   2   3  184.29   22.63
  -5   2   3  199.82   23.07
   5  -2  -3  181.04   22.73
   5  -2  -3  187.28   22.12
   5  -2  -3  183.54   22.07
   5   2  -3  205.66   24.21
   5   2  -3  157.71   23.22
  -5  -2   3  178.33   23.48
  -5  -2   3  207.42   24.38
  -5   2   4   78.94   10.60
  -5   2   4   85.04   10.97
   5  -2  -4   79.30   10.71
   5  -2  -4   71.59    9.68
   5  -2  -4   82.54    9.74
   5   2  -4   87.10   12.17
   5   2  -4   74.10   11.42
  -5  -2   4  103.53   12.28
  -5  -2   4  105.50   12.80
  -5   2   5  571.47   69.69
  -5   2   5  598.05   69.36
  -5   2   5  684.98   69.80
   5  -2  -5  615.76   69.78
   5   2  -5  578.13   70.89
   5   2  -5  620.92   70.63
  -5  -2   5  580.81   70.58
  -5  -2   5  612.57   71.27
  -5   2   6    5.75    1.96
  -5   2   6    9.56    2.16
  -5   2   6    8.68    2.26
   5   2  -6   13.15    4.16
   5   2  -6    9.19    3.13
  -5  -2   6    6.04    3.31
  -5  -2   6    2.81    2.85
  -5   2   7  106.51   11.50
  -5   2   7   94.33   11.49
  -5   2   7  101.02   11.66
  -5   2   7   84.73   11.57
   5   2  -7   81.66   13.12
   5   2  -7   93.49   12.89
  -5  -2   7   97.37   13.21
  -5   2   8    8.25    1.71
  -5   2   8   10.39    1.77
   5   2  -8   10.31    3.65
   5   2  -8    8.66    3.02
  -5  -2   8    7.54    3.72
  -5  -2   8   14.88    3.98
   5   2  -9 1098.21   88.60
   5   2  -9  704.98   86.63
  -5  -2   9  729.37   86.99
  -5  -2   9  634.78   87.23
   5   2 -10    6.14    2.97
   5   2 -10    3.61    2.27
  -5  -2  10    1.97    2.46
  -5  -2  10    0.00    2.70
   5   2 -11    7.20    3.37
   5   2 -11    9.60    2.72
  -5  -2  11    4.35    2.85
  -5  -2  11    4.80    3.16
   5   2 -12   92.22   12.68
   5   2 -12   81.39   11.63
  -5  -2  12   90.72   12.30
  -5  -2  12   94.34   13.02
   5   2 -13   59.42    9.82
   5   2 -13   65.90    9.28
  -5  -2  13   70.15    9.95
  -5  -2  13   69.90   10.57
   5   2 -14   45.66    7.33
  -5  -2  14   32.59    6.53
  -5  -2  14   43.60    7.71
   5   2 -15  379.03   47.47
  -5  -2  15  416.92   47.45
  -5  -2  15  401.89   48.16
   5  -2 -16    1.52    1.23
   5  -2 -16    3.53    1.41
   5   2 -16    4.31    2.96
  -5  -2  16   -0.00    2.21
  -5  -2  16    3.50    2.87
  -5   2  17    6.43    2.28
   5  -2 -17    5.25    1.69
   5  -2 -17    6.57    1.93
   5   2 -17    7.17    3.27
  -5  -2  17    3.67    2.69
  -5  -2  17   10.24    3.75
  -5   2  18    0.13    1.67
   5  -2 -18    1.46    1.45
   5  -2 -18    0.00    1.33
   5   2 -18    1.58    2.37
  -5  -2  18    1.46    2.34
  -5  -2  18    0.00    2.32
  -5   2  19  129.48   15.97
   5  -2 -19  125.72   15.19
   5  -2 -19  107.06   15.07
   5   2 -19  114.92   16.78
  -5  -2  19  139.69   17.08
  -5   2  20   59.62    9.08
   5  -2 -20   63.11    8.54
   5   2 -20   54.87    9.75
  -5  -2  20   58.58    9.72
  -5   2  21    1.15    2.35
   5  -2 -21    1.80    2.08
   5   2 -21    6.26    3.58
  -5  -2  21    5.37    3.41
  -5  -2  21    6.45    3.73
  -5   2  22   11.91    3.92
   5   2 -22   14.89    4.87
   5   2 -22   14.25    4.80
  -5  -2  22   16.96    4.85
  -5  -2  22   12.99    4.66
   5   2 -23   14.49    4.82
  -5  -2  23   14.45    5.70
   5   2 -24    0.00    3.03
  -5  -2  24   -0.00    3.39
   5   2 -25  123.74   18.23
  -5  -2  25  125.45   18.68
  -5  -2  26   14.60    5.72
  -5  -2  27   66.35   12.21
  -5  -2  28    0.00    3.72
  -5  -2  29   39.40    9.25
  -5  -2  30    4.11    4.47
  -5  -2  31   46.38   10.20
  -5  -2  32   -0.00    3.59
  -5  -2  33    0.66    3.57
  -5  -2  34   -0.00    4.20
  -5  -2  35    8.07    5.63
  -5  -2  36    4.01    4.68
  -5  -2  37    3.21    4.31
  -5  -2  38    0.29    2.88
  -5   3   1  286.28   37.38
  -5   3   1  314.97   37.69
  -5   3   1  348.48   38.11
   5  -3  -1  305.45   37.43
   5  -3  -1  300.09   37.14
   5   3  -1  326.40   38.77
  -5  -3   1  323.64   38.76
  -5  -3   1  337.36   39.56
  -5   3   2   69.74    9.38
  -5   3   2   51.25    9.04
  -5   3   2   71.40    9.67
  -5   3   2   74.45    9.73
   5  -3  -2   64.45    9.02
   5  -3  -2   70.40    9.03
   5   3  -2   57.95   10.65
   5   3  -2   59.24   10.06
  -5  -3   2   62.12   10.30
  -5  -3   2   43.40   10.20
  -5   3   3  107.64   14.59
  -5   3   3  124.50   15.01
  -5   3   3  108.09   14.93
  -5   3   3  110.98   14.88
   5  -3  -3  107.94   14.19
   5  -3  -3  120.32   14.26
   5   3  -3  115.41   16.37
   5   3  -3  141.58   16.59
  -5  -3   3  115.81   15.97
  -5  -3   3   95.81   15.97
  -5   3   4    2.27    2.12
  -5   3   4    3.82    2.33
  -5   3   4    4.48    2.28
  -5   3   4    6.49    2.50
   5  -3  -4    5.51    1.62
   5  -3  -4    1.93    1.44
   5   3  -4    4.17    3.85
   5   3  -4    4.65    3.14
  -5  -3   4    2.12    2.85
  -5  -3   4    6.83    3.90
  -5   3   5  234.91   26.62
  -5   3   5  226.25   26.67
  -5   3   5  218.05   26.78
  -5   3   5  207.05   26.61
   5   3  -5  234.95   28.68
   5   3  -5  208.02   27.93
  -5  -3   5  241.59   28.34
  -5  -3   5  238.55   29.01
  -5   3   6  233.95   26.24
  -5   3   6  241.26   26.36
  -5   3   6  204.57   26.33
  -5   3   6  217.79   26.33
   5   3  -6  265.03   28.91
  -5  -3   6  226.32   28.06
  -5  -3   6  176.44   27.93
  -5   3   7   68.15    8.72
  -5   3   7   72.98    8.85
  -5   3   7   71.18    9.03
  -5   3   7   58.46    8.76
   5   3  -7   69.01   10.89
   5   3  -7   77.34   10.74
  -5  -3   7   66.45   10.49
  -5  -3   7   87.95   11.82
  -5   3   8  102.65   12.90
  -5   3   8  117.55   12.97
  -5   3   8   96.32   13.12
  -5   3   8  115.48   13.19
   5   3  -8  165.16   16.75
   5   3  -8  100.29   14.87
  -5  -3   8  107.31   15.17
  -5  -3   8  114.14   15.88
  -5   3   9   93.85   11.77
  -5   3   9  113.48   11.83
   5   3  -9   80.94   13.75
   5   3  -9   90.14   13.59
  -5  -3   9   97.77   13.86
  -5  -3   9   97.49   14.64
  -5   3  10   14.38    2.39
  -5   3  10   21.31    2.47
   5   3 -10   16.90    4.95
   5   3 -10   18.34    4.41
  -5  -3  10   26.03    5.11
  -5  -3  10   20.78    5.23
   5   3 -11    0.63    2.74
   5   3 -11   -0.00    2.24
  -5  -3  11    0.50    1.84
  -5  -3  11    0.00    2.66
   5   3 -12   12.64    4.69
   5   3 -12   33.53    5.43
  -5  -3  12   21.33    5.15
  -5  -3  12   27.52    6.10
  -5   3  13  209.01   25.08
   5   3 -13  225.81   28.11
  -5  -3  13  237.09   27.83
  -5  -3  13  306.86   29.78
  -5   3  14   21.57    3.30
   5   3 -14   17.88    5.27
  -5  -3  14   27.31    5.63
  -5  -3  14   23.72    5.91
  -5   3  15    9.19    2.16
   5   3 -15    6.26    3.73
  -5  -3  15   14.97    4.07
  -5  -3  15    7.54    4.27
  -5   3  16   41.42    6.21
   5  -3 -16   47.44    5.47
   5  -3 -16   41.86    5.44
   5   3 -16   37.65    7.86
  -5  -3  16   49.47    8.16
  -5  -3  16   46.48    8.76
  -5   3  17   83.44    9.73
   5  -3 -17   65.35    8.61
   5  -3 -17   68.75    8.70
   5   3 -17   70.22   11.39
  -5  -3  17   70.27   10.92
  -5   3  18    9.00    2.83
   5  -3 -18   12.16    2.47
   5  -3 -18    9.04    2.44
   5   3 -18   18.09    5.09
  -5  -3  18   14.47    4.34
  -5   3  19   -0.00    1.78
   5  -3 -19    0.76    1.51
   5   3 -19    1.83    3.08
  -5  -3  19    1.32    2.53
  -5   3  20    0.00    1.79
   5  -3 -20    0.65    1.74
   5   3 -20    3.14    3.33
  -5  -3  20    1.12    2.45
  -5  -3  20   -0.00    3.04
  -5   3  21   41.85    7.99
   5   3 -21   56.28    9.87
  -5  -3  21   55.35    9.41
  -5  -3  21   57.89   10.49
  -5   3  22   79.28   10.46
   5   3 -22   99.74   12.53
  -5  -3  22   28.41    8.78
  -5  -3  22   95.93   12.94
   5   3 -23  101.64   16.64
  -5  -3  23  113.23   16.50
  -5  -3  23  123.65   17.89
   5   3 -24   12.34    4.99
  -5  -3  24   12.65    5.56
   5   3 -25    4.53    4.18
  -5  -3  25    3.62    3.59
   5   3 -26   -0.00    2.99
  -5  -3  26    1.47    3.93
  -5  -3  27   35.26    8.75
  -5  -3  28   12.54    5.71
  -5  -3  29   39.86    9.95
  -5  -3  30    0.00    4.03
  -5  -3  31    2.13    4.15
  -5  -3  32    1.09    4.32
  -5  -3  33   18.62    7.25
  -5  -3  34   -0.00    4.90
  -5  -3  35    1.62    3.68
  -5  -3  36   -0.00    4.39
  -5  -3  37   11.21    5.93
  -5  -3  38    2.06    5.46
  -5   4   1   78.31   11.80
  -5   4   1   80.23   11.94
  -5   4   1   85.02   12.36
  -5   4   1   88.45   12.38
   5  -4  -1   97.26   12.29
   5  -4  -1   83.92   11.58
   5   4  -1   70.88   13.09
   5   4  -1   69.46   12.61
  -5  -4   1   86.13   13.02
  -5  -4   1   89.50   13.93
  -5   4   2   17.11    4.07
  -5   4   2    4.83    3.20
  -5   4   2   15.00    4.05
  -5   4   2   11.77    3.89
   5  -4  -2   12.39    3.45
   5  -4  -2   13.37    3.36
   5   4  -2   12.47    5.08
   5   4  -2    8.99    4.43
  -5  -4   2   14.06    4.91
  -5  -4   2   13.16    5.24
  -5   4   3   25.54    5.90
  -5   4   3   37.89    6.47
  -5   4   3   38.06    6.72
  -5   4   3   38.50    6.60
   5  -4  -3   41.03    6.17
   5  -4  -3   39.49    6.07
   5   4  -3   42.77    8.23
   5   4  -3   42.28    7.85
  -5  -4   3   40.23    7.67
  -5  -4   3   39.03    8.03
  -5   4   4   64.71    9.72
  -5   4   4   72.35    9.95
  -5   4   4   66.88   10.14
  -5   4   4   75.27   10.11
   5  -4  -4   59.39    9.03
   5  -4  -4   72.29    9.14
   5   4  -4   64.65   11.55
   5   4  -4   68.73   11.18
  -5  -4   4   87.71   11.80
  -5  -4   4   75.94   12.01
  -5   4   5  151.31   21.41
  -5   4   5  175.43   21.75
  -5   4   5  183.13   22.12
  -5   4   5  191.09   22.03
   5  -4  -5  181.00   20.63
   5  -4  -5  167.98   20.53
   5   4  -5  167.98   23.42
   5   4  -5  216.51   24.04
  -5  -4   5  196.13   23.57
  -5  -4   5  187.90   24.20
  -5   4   6   -0.00    1.61
  -5   4   6    0.30    1.74
  -5   4   6    2.09    2.29
   5   4  -6    0.06    3.17
   5   4  -6    2.61    2.95
  -5  -4   6    2.36    2.95
  -5  -4   6   -0.00    3.20
  -5   4   7    8.85    2.50
  -5   4   7    6.72    2.35
  -5   4   7   12.50    2.90
   5   4  -7    6.75    3.62
   5   4  -7    7.62    3.81
  -5  -4   7    2.09    2.97
  -5  -4   7    7.68    3.98
  -5   4   8   69.54    9.31
  -5   4   8   69.56    9.25
  -5   4   8   59.50    9.38
   5  -4  -8   82.44    9.49
   5   4  -8   89.62   12.24
   5   4  -8   84.94   11.78
  -5  -4   8   78.91   11.54
  -5  -4   8   54.05   11.24
  -5   4   9  101.73   12.80
  -5   4   9  103.58   13.21
   5  -4  -9  105.97   12.86
   5   4  -9  106.53   15.46
   5   4  -9  124.33   15.59
  -5  -4   9   98.85   14.89
  -5  -4   9  104.85   15.79
  -5   4  10  176.72   20.51
  -5   4  10  169.38   20.89
   5  -4 -10  177.04   20.47
   5   4 -10  203.04   23.92
  -5  -4  10  164.62   22.78
  -5  -4  10  166.38   23.64
  -5   4  11  209.20   24.74
  -5   4  11  193.68   25.20
   5  -4 -11  245.37   24.85
   5   4 -11  222.25   28.07
  -5  -4  11  190.12   27.15
  -5  -4  11  201.37   28.28
  -5   4  12    7.76    1.54
  -5   4  12    6.78    2.10
   5  -4 -12   10.23    1.63
   5   4 -12    9.11    4.10
  -5  -4  12   10.23    3.76
  -5  -4  12    5.76    3.90
  -5   4  13    1.58    0.90
  -5   4  13    2.86    1.68
   5  -4 -13    3.53    0.97
   5   4 -13    5.42    3.24
  -5  -4  13    2.39    3.01
  -5  -4  13    0.18    3.06
  -5   4  14   31.01    3.86
  -5   4  14   33.33    4.81
   5  -4 -14   27.29    3.76
   5   4 -14   26.02    6.50
  -5  -4  14   16.12    5.42
  -5  -4  14   39.87    7.98
  -5   4  15  326.01   36.52
  -5   4  15  335.31   37.45
   5  -4 -15  296.07   36.37
   5   4 -15  340.70   40.34
  -5  -4  15  373.55   40.06
  -5  -4  15  352.26   41.05
  -5   4  16   73.44    9.09
  -5   4  16   69.80    9.84
   5  -4 -16   79.53    9.13
   5   4 -16   44.39   10.84
  -5  -4  16   95.29   12.47
  -5   4  17  113.49   14.02
  -5   4  17  105.41   14.70
   5  -4 -17  122.31   14.07
   5   4 -17  118.41   17.21
  -5  -4  17  117.00   16.54
  -5   4  18    3.06    1.74
  -5   4  18    2.46    2.24
   5  -4 -18    5.56    1.85
   5   4 -18    8.26    4.34
  -5  -4  18    3.86    3.18
  -5   4  19  215.14   26.96
   5   4 -19  228.50   29.15
  -5  -4  19  231.19   28.67
  -5  -4  19  205.48   29.51
  -5   4  20    8.08    3.15
   5   4 -20    7.25    4.07
  -5  -4  20    3.88    3.44
  -5  -4  20    2.22    3.68
  -5   4  21   19.92    6.18
   5   4 -21   62.40    9.97
  -5  -4  21   98.97   11.20
  -5  -4  21   49.39    9.51
   5   4 -22    4.29    4.35
  -5  -4  22    1.05    2.96
   5   4 -23    1.01    3.50
  -5  -4  23    7.95    4.59
   5   4 -24    0.00    3.22
  -5  -4  24    4.30    3.78
   5   4 -25   53.72   10.16
  -5  -4  25   39.24    9.99
   5   4 -26   21.82    6.51
  -5  -4  26   17.40    6.96
   5   4 -27   16.00    5.95
  -5  -4  27   15.66    6.00
  -5  -4  28    0.83    4.19
  -5  -4  29   24.37    8.15
  -5  -4  30    9.53    5.70
  -5  -4  31    8.14    5.40
  -5  -4  32   12.04    5.92
  -5  -4  33    0.69    4.51
  -5  -4  34    7.06    5.12
  -5  -4  35   -0.00    4.92
  -5  -4  36    0.00    4.08
  -5  -4  37    0.00    5.16
  -5   5   1  244.11   27.88
   5  -5  -1  210.92   27.45
   5  -5  -1  216.06   27.56
   5  -5  -1  253.01   27.42
   5   5  -1  194.75   28.74
   5   5  -1  162.43   27.83
  -5  -5   1  230.09   28.69
  -5  -5   1  242.72   30.10
  -5   5   2   52.19    9.35
  -5   5   2   55.05    9.80
   5  -5  -2   52.88    9.21
   5  -5  -2   79.12   10.05
   5  -5  -2   62.88    9.15
   5   5  -2   68.67   11.61
   5   5  -2   64.38   11.07
  -5  -5   2   77.27   11.22
  -5  -5   2   53.78   10.91
  -5   5   3  170.27   21.75
  -5   5   3  206.87   22.92
   5  -5  -3  163.12   21.58
   5  -5  -3  168.76   21.45
   5  -5  -3  164.50   21.06
   5   5  -3  181.65   23.81
   5   5  -3  167.81   23.18
  -5  -5   3  173.44   23.06
  -5  -5   3  147.90   23.50
  -5   5   4   40.94    7.02
  -5   5   4   34.09    7.06
   5  -5  -4   85.90    8.49
   5  -5  -4   42.03    6.68
   5  -5  -4   44.92    6.48
   5   5  -4   37.01    8.38
   5   5  -4   36.67    8.17
  -5  -5   4   35.53    7.90
  -5  -5   4   22.56    7.73
  -5   5   5   23.42    4.47
  -5   5   5   17.32    4.54
   5  -5  -5   16.01    4.25
   5  -5  -5   22.21    3.90
   5  -5  -5   18.66    3.63
   5   5  -5   27.11    6.69
   5   5  -5   14.08    5.24
  -5  -5   5   25.78    6.14
  -5  -5   5   18.33    6.05
  -5   5   6   10.58    3.26
  -5   5   6   16.29    3.99
   5  -5  -6    9.71    3.02
   5  -5  -6   13.55    2.52
   5  -5  -6   10.19    2.37
   5   5  -6   12.09    5.11
   5   5  -6   14.86    4.95
  -5  -5   6   10.36    4.43
  -5  -5   6   13.31    5.21
  -5   5   7  273.43   34.41
  -5   5   7  268.79   34.84
   5  -5  -7  292.43   34.44
   5   5  -7  289.81   36.93
  -5  -5   7  421.62   39.50
  -5   5   8  150.52   16.99
  -5   5   8  131.45   17.15
   5  -5  -8  121.43   16.44
   5   5  -8  146.27   19.42
  -5  -5   8  115.00   18.04
  -5  -5   8  140.95   19.89
  -5   5   9   12.09    3.22
  -5   5   9   13.21    3.68
   5  -5  -9   19.99    3.51
   5   5  -9   13.93    5.07
  -5  -5   9   10.26    4.64
  -5  -5   9   23.57    6.36
  -5   5  10    0.59    1.87
  -5   5  10    2.43    2.03
   5  -5 -10    2.10    1.71
   5   5 -10   -0.00    3.60
  -5  -5  10    5.02    3.32
  -5  -5  10    1.11    3.50
  -5   5  11   10.21    2.87
  -5   5  11   14.66    3.40
   5  -5 -11   14.46    2.90
   5   5 -11   13.42    5.01
  -5  -5  11   16.33    4.95
  -5  -5  11    9.16    5.32
  -5   5  12  268.14   31.22
  -5   5  12  252.16   31.61
   5  -5 -12  263.28   30.97
   5   5 -12  285.46   34.56
  -5  -5  12  278.30   33.69
  -5  -5  12  261.51   34.64
  -5   5  13  290.78   33.50
  -5   5  13  266.46   33.96
   5  -5 -13  277.67   33.34
   5   5 -13  330.30   37.34
  -5  -5  13  318.48   36.41
  -5  -5  13  286.77   37.29
  -5   5  14   18.25    3.63
  -5   5  14   21.77    4.31
   5  -5 -14   20.92    3.58
   5   5 -14   13.18    5.68
  -5  -5  14   35.15    6.67
  -5   5  15    5.89    2.15
  -5   5  15    5.79    2.62
   5  -5 -15    4.06    1.81
   5   5 -15   -0.00    3.39
  -5  -5  15    2.20    2.83
  -5   5  16   57.61    7.81
  -5   5  16   48.58    8.20
   5  -5 -16   52.59    7.52
   5   5 -16   60.89   10.79
  -5  -5  16   68.17   10.51
  -5   5  17  117.58   13.75
  -5   5  17   90.25   14.12
   5   5 -17  122.92   17.12
  -5  -5  17  101.81   15.81
  -5   5  18   25.64    4.88
  -5   5  18   32.72    6.01
   5   5 -18   33.54    7.82
  -5  -5  18   24.25    7.69
  -5   5  19   84.22   12.62
   5   5 -19   77.31   14.20
  -5  -5  19  115.20   16.28
  -5   5  20    1.67    2.90
   5   5 -20    1.90    3.86
  -5  -5  20   -0.00    4.96
   5   5 -21    5.52    4.57
  -5  -5  21    3.69    4.18
   5   5 -22   56.22   11.06
  -5  -5  22   50.71   10.93
   5   5 -23   36.42    8.55
  -5  -5  23   27.24    7.98
   5   5 -24   19.43    6.94
  -5  -5  24   29.73    7.94
   5   5 -25   -0.00    4.32
  -5  -5  25    0.00    4.39
  -5  -5  26    2.62    4.30
  -5  -5  27   37.21    9.48
  -5  -5  28   31.41    9.04
  -5  -5  29   11.77    6.71
  -5  -5  30   -0.00    3.61
  -5  -5  31    3.54    4.12
  -5  -5  32    7.21    6.08
  -5  -5  33    7.37    6.40
  -5  -5  34    7.65    5.59
  -5  -5  35    0.52    4.37
  -5  -5  36    2.77    5.92
  -5  -5  37    2.93    5.45
  -5   6   1   21.58    5.20
   5  -6  -1   15.55    4.74
   5  -6  -1   15.87    4.78
   5   6  -1   19.99    6.32
   5   6  -1   16.01    5.74
  -5  -6   1   33.11    7.00
  -5  -6   1   14.47    5.79
  -5   6   2    1.44    2.86
   5  -6  -2    6.87    2.90
   5  -6  -2    0.00    2.24
   5   6  -2    0.00    3.72
   5   6  -2    0.00    3.01
  -5  -6   2    0.68    3.52
  -5  -6   2    0.78    3.45
  -5   6   3   82.72   12.09
  -5   6   3   81.39   12.70
   5  -6  -3   89.71   12.09
   5  -6  -3   79.16   11.91
   5  -6  -3   70.82   11.15
   5   6  -3   84.58   14.02
   5   6  -3   99.97   14.22
  -5  -6   3   82.96   13.20
  -5  -6   3   69.07   13.56
  -5   6   4  101.08   16.75
  -5   6   4  170.76   19.03
   5  -6  -4  176.05   18.02
   5  -6  -4  126.03   16.99
   5  -6  -4  104.39   16.25
   5   6  -4  129.41   19.18
  -5  -6   4  159.59   19.42
  -5  -6   4  125.23   19.49
  -5   6   5   90.67   15.06
  -5   6   5  110.47   16.08
   5  -6  -5  104.14   15.15
   5  -6  -5  119.06   15.17
   5  -6  -5  118.60   14.79
   5   6  -5  127.72   18.00
  -5  -6   5  142.78   17.80
  -5  -6   5  138.86   18.78
  -5   6   6   29.70    5.49
  -5   6   6   17.94    5.22
   5  -6  -6   17.12    4.63
   5  -6  -6   29.00    4.77
   5  -6  -6   29.71    4.55
   5   6  -6   19.71    6.72
  -5  -6   6   25.69    6.57
  -5  -6   6   27.04    7.33
  -5   6   7   85.84   11.73
  -5   6   7   66.34   11.59
   5  -6  -7   98.56   11.68
   5  -6  -7   76.41   10.40
   5  -6  -7   69.85   10.13
   5   6  -7   77.14   13.41
  -5  -6   7   89.88   13.25
  -5  -6   7  110.48   15.06
  -5   6   8   34.01    5.80
  -5   6   8   18.89    5.48
   5  -6  -8   25.27    5.24
   5  -6  -8   31.74    4.53
   5  -6  -8   32.20    4.36
   5   6  -8   29.49    7.41
  -5  -6   8   28.44    6.88
  -5  -6   8   34.55    8.14
  -5   6   9  123.26   14.73
  -5   6   9  104.23   14.89
   5  -6  -9   97.59   14.11
   5   6  -9  100.27   16.57
  -5  -6   9  116.97   16.33
  -5  -6   9  108.17   17.36
  -5   6  10  137.56   17.51
  -5   6  10  131.53   17.94
   5  -6 -10  132.04   17.18
   5   6 -10  142.79   20.22
  -5  -6  10  126.74   18.91
  -5  -6  10  150.92   21.08
  -5   6  11   95.84   13.46
  -5   6  11   88.98   13.77
   5  -6 -11  104.85   13.33
   5   6 -11  111.33   16.41
  -5  -6  11  114.38   15.84
  -5  -6  11  102.12   16.49
  -5   6  12   26.77    4.79
  -5   6  12   21.87    4.93
   5  -6 -12   23.52    4.24
   5   6 -12   13.72    5.67
  -5  -6  12   14.55    6.38
  -5   6  13    7.94    2.89
  -5   6  13    5.99    2.86
   5  -6 -13    6.50    2.40
   5   6 -13    3.34    3.68
  -5   6  14   98.13   13.71
  -5   6  14   83.27   13.94
   5  -6 -14  120.70   13.83
   5   6 -14  137.24   17.77
  -5   6  15   83.64   11.91
  -5   6  15   96.22   12.93
   5  -6 -15   88.99   11.81
   5   6 -15   91.05   14.97
  -5   6  16   -0.00    2.02
  -5   6  16    0.68    2.47
   5   6 -16   -0.00    3.90
  -5  -6  16    2.26    3.35
  -5   6  17   84.84   11.62
  -5   6  17   75.27   12.14
   5   6 -17   90.79   14.55
  -5  -6  17   97.68   15.54
  -5   6  18   20.92    5.29
   5   6 -18   20.16    6.87
  -5  -6  18   13.24    6.53
  -5   6  19   24.58    6.08
   5   6 -19   26.37    7.67
  -5  -6  19   37.35    8.74
   5   6 -20    5.04    4.57
  -5  -6  20    8.49    5.23
   5   6 -21   22.48    7.16
  -5  -6  21   13.76    6.00
  -5  -6  22   31.23    8.67
  -5  -6  23    1.10    4.17
  -5  -6  24    4.96    4.90
  -5  -6  25   13.21    6.01
   5   6 -26   30.38    8.76
  -5  -6  26   33.02    9.39
   5   6 -27   15.75    6.58
  -5  -6  27   14.04    6.48
   5   6 -28    0.57    3.93
  -5  -6  28    2.78    4.04
  -5  -6  29    3.05    4.34
  -5  -6  30   13.39    6.62
  -5  -6  31    3.86    4.66
  -5  -6  32    5.47    5.04
  -5  -6  33   -0.00    4.27
  -5  -6  34    0.00    4.67
  -5  -6  35    4.97    4.38
  -5  -6  36    5.89    6.14
  -5   7   1    8.86    4.21
  -5   7   1   16.09    5.50
   5  -7  -1   16.46    4.66
   5  -7  -1    7.40    3.81
   5   7  -1   14.92    6.51
  -5  -7   1   14.95    6.25
  -5   7   2  126.55   20.18
   5  -7  -2  170.68   20.89
   5  -7  -2  157.02   21.13
   5   7  -2  161.35   22.79
  -5  -7   2  160.43   23.21
  -5   7   3  146.28   18.65
   5  -7  -3  126.62   18.02
   5  -7  -3  126.46   18.32
   5   7  -3  151.79   20.86
  -5  -7   3  119.48   20.13
  -5   7   4  106.32   13.24
  -5   7   4   90.15   13.56
   5  -7  -4   87.14   12.35
   5  -7  -4   47.60   11.26
   5   7  -4  109.59   15.48
  -5  -7   4  124.58   16.77
  -5   7   5   15.58    4.74
  -5   7   5   20.75    5.60
   5  -7  -5   13.97    4.17
   5  -7  -5   14.37    4.24
   5   7  -5   14.64    5.85
  -5  -7   5    6.91    4.77
  -5   7   6   31.54    6.67
  -5   7   6   40.97    7.66
   5  -7  -6   34.82    6.47
   5  -7  -6   33.66    6.14
   5   7  -6   22.39    7.68
  -5  -7   6   42.15    9.52
  -5   7   7  147.34   19.31
  -5   7   7  147.18   19.94
   5  -7  -7  153.39   18.99
   5  -7  -7  126.14   18.08
   5   7  -7  143.49   21.29
  -5  -7   7  149.12   22.06
  -5   7   8  305.97   39.39
  -5   7   8  314.58   40.23
   5  -7  -8  330.41   39.30
   5  -7  -8  336.03   38.64
   5   7  -8  328.95   42.07
  -5  -7   8  341.28   42.91
  -5   7   9   41.41    7.14
  -5   7   9   38.34    7.49
   5  -7  -9   27.35    6.11
   5  -7  -9   40.97    5.96
   5   7  -9   28.86    8.19
  -5  -7   9   39.89    9.12
  -5   7  10   13.34    3.94
  -5   7  10    7.81    4.39
   5  -7 -10   14.29    3.80
   5  -7 -10   10.40    2.56
   5   7 -10    9.50    5.21
  -5  -7  10    5.61    4.93
  -5   7  11   18.05    4.41
  -5   7  11   11.44    4.18
   5  -7 -11   16.11    3.81
   5  -7 -11    8.85    2.11
   5  -7 -11   14.81    2.26
   5   7 -11   17.65    6.09
  -5   7  12  144.85   18.99
  -5   7  12  138.62   19.53
   5  -7 -12  139.22   18.61
   5   7 -12  166.44   22.09
  -5   7  13   98.32   12.99
  -5   7  13   78.28   12.98
   5  -7 -13   94.43   12.48
   5   7 -13   76.53   14.53
  -5   7  14    0.00    2.73
  -5   7  14    0.00    2.73
   5   7 -14    6.30    5.03
  -5  -7  14    0.42    3.66
  -5   7  15   46.42    8.20
  -5   7  15   48.44    8.66
   5   7 -15   54.00   10.95
  -5  -7  15   52.14   11.17
  -5   7  16   10.19    3.54
  -5   7  16    7.15    3.49
   5   7 -16    0.00    4.70
  -5  -7  16   13.98    5.98
  -5  -7  17    3.58    3.82
  -5  -7  18  132.62   21.20
  -5  -7  19    0.57    4.12
  -5  -7  20   14.51    5.92
  -5  -7  21    7.11    5.20
   5   7 -22   28.85    8.42
  -5  -7  22   33.39    9.08
   5   7 -23   21.04    7.11
  -5  -7  23   28.00    8.64
   5   7 -24   16.26    6.93
  -5  -7  24   19.06    7.99
   5   7 -25    2.32    4.21
  -5  -7  25    4.38    4.61
   5   7 -26    0.02    3.88
  -5  -7  26    2.50    4.62
   5   7 -27    9.17    6.20
  -5  -7  27   35.94    9.33
   5   7 -28   37.69    9.49
  -5  -7  28   27.03    9.01
   5   7 -29    1.45    3.77
  -5  -7  29   -0.00    4.80
  -5  -7  31    0.46    4.37
  -5  -7  32    5.04    5.43
  -5  -7  33    6.98    5.47
  -5  -7  34   21.65    8.75
  -5  -7  35   -0.00    4.96
  -5   8   1   16.30    5.81
  -5   8   1   19.39    6.55
   5  -8  -1   26.33    6.65
  -5  -8   1   17.80    7.20
  -5   8   2    9.86    4.57
  -5   8   2    8.78    4.86
   5  -8  -2   12.76    4.45
   5  -8  -2    8.94    4.57
   5   8  -2    7.22    5.52
  -5  -8   2   10.85    5.99
  -5   8   3    6.47    4.30
   5  -8  -3   20.39    5.28
   5  -8  -3   29.18    6.27
   5   8  -3   15.04    6.61
  -5  -8   3   17.05    7.18
  -5   8   4  416.46   47.93
   5  -8  -4  297.18   46.45
   5  -8  -4  423.58   47.93
   5   8  -4  499.02   51.34
  -5  -8   4  422.72   51.01
  -5   8   5   44.62    9.20
  -5   8   5   51.07    9.95
   5  -8  -5   52.24    9.02
   5  -8  -5   45.41    8.79
   5   8  -5   52.16   10.83
  -5  -8   5   63.90   12.18
  -5   8   6  118.37   17.65
  -5   8   6  118.13   18.39
   5  -8  -6  148.20   17.98
   5  -8  -6  109.05   16.99
   5   8  -6  139.46   20.33
  -5  -8   6  134.32   20.79
  -5   8   7   -0.00    2.96
  -5   8   7   -0.00    3.38
   5  -8  -7    5.24    3.20
   5  -8  -7   -0.00    2.34
   5   8  -7    1.53    4.08
  -5  -8   7   -0.00    4.34
  -5   8   8  107.22   14.99
  -5   8   8  102.36   15.75
   5  -8  -8   83.58   13.85
   5  -8  -8  107.51   14.18
  -5  -8   8  103.15   17.57
  -5   8   9  166.20   20.07
  -5   8   9  129.03   20.02
   5  -8  -9  141.11   19.06
   5  -8  -9  136.17   18.43
  -5   8  10   60.98   11.46
  -5   8  10   71.40   12.52
   5  -8 -10   85.66   11.90
   5  -8 -10   86.84   11.25
  -5   8  11   32.03    6.58
  -5   8  11   23.00    6.43
   5  -8 -11   27.05    5.80
   5  -8 -11   25.08    4.81
  -5   8  12   34.92    6.84
  -5   8  12   26.93    6.85
   5  -8 -12   27.15    4.83
  -5  -8  12   32.56    8.97
  -5   8  13    4.81    3.22
   5  -8 -13    1.13    1.57
  -5  -8  13    1.80    4.12
  -5   8  14  121.97   15.35
   5  -8 -14   94.22   11.85
  -5  -8  14  142.60   19.54
  -5   8  15    5.19    3.76
  -5  -8  15    3.03    5.19
  -5  -8  16    9.49    5.86
   5   8 -17   -0.00    4.81
  -5  -8  17   -0.00    3.95
   5   8 -18    0.00    4.17
  -5  -8  18   -0.00    3.83
   5   8 -19    4.16    5.23
  -5  -8  19    6.32    5.24
   5   8 -20   67.36   12.73
  -5  -8  20   49.12   11.99
   5   8 -21    2.35    4.21
  -5  -8  21   -0.00    4.57
   5   8 -22   10.40    5.85
  -5  -8  22    8.04    6.07
   5   8 -23    2.64    4.35
  -5  -8  23   11.16    5.46
   5   8 -24   23.86    8.02
  -5  -8  24   24.25    8.51
   5   8 -25    7.91    5.46
  -5  -8  25    0.00    4.54
   5   8 -26   20.45    7.29
  -5  -8  26    7.66    5.89
   5   8 -27    0.00    4.16
  -5  -8  27   -0.00    4.53
   5   8 -28   -0.00    4.16
  -5  -8  28    0.00    6.09
   5   8 -29   -0.00    4.66
  -5  -8  29   -0.00    3.71
   5   8 -30   10.97    6.68
  -5  -8  30   13.91    7.84
  -5  -8  31    0.00    5.68
  -5  -8  32   14.29    7.40
  -5  -8  33    3.13    4.73
  -5  -8  34    0.26    3.83
  -5   9   1    0.69    3.47
  -5  -9   1    0.08    4.06
  -5   9   2  170.87   23.52
   5  -9  -2  179.70   23.20
  -5  -9   2  145.47   25.11
  -5   9   3   23.41    6.76
   5  -9  -3   23.53    6.11
  -5  -9   3   21.43    7.98
  -5   9   4   -0.00    3.30
   5  -9  -4    0.00    3.12
  -5  -9   4   -0.00    4.79
  -5   9   5   13.66    4.89
   5  -9  -5    5.43    3.89
  -5  -9   5    0.00    4.76
  -5   9   6   56.03   10.73
   5  -9  -6   62.54   10.41
  -5   9   7   14.38    5.20
   5  -9  -7   14.17    4.85
  -5   9   8  139.15   20.10
   5  -9  -8  150.82   19.79
   5   9  -8  132.79   21.74
  -5   9   9    6.35    4.55
   5  -9  -9   13.66    4.39
   5   9  -9    5.93    5.72
  -5   9  10    5.99    4.04
   5   9 -10    1.62    4.61
  -5  -9  10    1.12    4.83
  -5   9  11   10.64    4.48
   5   9 -11    4.43    4.95
  -5  -9  11    6.44    5.68
  -5   9  12  168.51   22.96
   5   9 -12  165.43   25.14
  -5  -9  12  168.13   26.12
  -5   9  13    4.76    4.34
   5   9 -13    3.38    4.49
  -5  -9  13    2.13    5.50
  -5   9  14   33.72    7.71
   5   9 -14   31.23    9.01
  -5  -9  14   34.22    9.36
   5   9 -15    4.42    4.53
  -5  -9  15    6.96    5.77
   5   9 -16   22.50    7.74
  -5  -9  16   33.03    9.23
   5   9 -17   -0.00    5.01
  -5  -9  17    1.85    5.25
   5   9 -18   74.08   13.95
  -5  -9  18   58.36   13.73
   5   9 -19    8.78    6.12
  -5  -9  19    0.00    4.86
   5   9 -20    4.98    5.12
  -5  -9  20    1.21    5.24
   5   9 -21   -0.00    4.32
  -5  -9  21    0.26    3.22
   5   9 -22   62.84   13.10
  -5  -9  22   53.96   12.88
   5   9 -23    0.00    3.64
  -5  -9  23    0.76    4.35
   5   9 -24   21.21    7.46
  -5  -9  24   11.32    7.13
   5   9 -25    0.88    4.55
  -5  -9  25    0.00    4.40
   5   9 -26   11.18    5.82
  -5  -9  26    0.02    4.37
   5   9 -27    0.83    4.57
  -5  -9  27    4.90    5.67
   5   9 -28   19.54    8.04
  -5  -9  28   27.43    9.39
   5   9 -29    1.13    4.88
  -5  -9  29   -0.00    5.04
   5   9 -30   -0.00    3.60
  -5  -9  30   -0.00    5.21
  -5  -9  31    8.25    6.36
  -5  -9  32    2.64    6.03
  -5  -9  33   -0.00    4.88
  -5  10   1   17.06    5.96
   5  10  -1    8.25    6.49
  -5 -10   1    1.20    4.00
  -5  10   2   -0.00    3.20
   5  10  -2    3.63    4.66
  -5 -10   2   -0.00    5.50
  -5  10   3   -0.00    3.56
   5  10  -3   -0.00    4.52
  -5 -10   3    0.00    4.48
  -5  10   4   12.92    5.39
   5  10  -4    8.41    6.65
  -5  10   5    1.91    3.84
   5  10  -5    6.74    5.52
  -5  10   6   45.03    9.42
   5  10  -6   32.58    9.63
  -5  10   7   14.07    5.26
   5 -10  -7    4.94    3.87
   5  10  -7   10.57    6.40
  -5  10   8    8.37    4.88
   5  10  -8    5.43    5.30
  -5 -10   8    3.88    5.30
  -5  10   9    0.17    3.50
   5  10  -9    0.00    5.15
  -5 -10   9    3.57    4.48
  -5  10  10  146.18   20.66
   5  10 -10  167.32   23.47
  -5 -10  10  116.18   22.40
  -5  10  11    1.45    3.99
   5  10 -11    0.59    4.48
  -5 -10  11    0.00    4.95
  -5  10  12    1.66    4.70
   5  10 -12    9.55    5.78
  -5 -10  12    0.00    5.11
  -5  10  13    5.82    4.23
   5  10 -13   -0.00    4.64
  -5 -10  13    2.25    5.16
   5  10 -14   35.31    9.83
  -5 -10  14   43.98   11.16
   5  10 -15   -0.00    4.68
  -5 -10  15   -0.00    5.71
   5  10 -16   41.60   10.38
  -5 -10  16   24.58    9.08
   5  10 -17    4.75    5.18
  -5 -10  17    4.06    4.67
   5  10 -18    0.85    4.59
  -5 -10  18    5.85    5.26
   5  10 -19    2.58    4.62
  -5 -10  19    3.54    5.03
   5  10 -20   44.97   11.13
  -5 -10  20   45.51   11.60
   5  10 -21   -0.00    4.67
  -5 -10  21   -0.00    5.33
   5  10 -22   10.69    6.65
  -5 -10  22   13.79    7.52
   5  10 -23    3.31    5.57
  -5 -10  23    5.12    4.99
   5  10 -24    4.44    5.62
  -5 -10  24    5.96    6.02
   5  10 -25   -0.00    4.43
  -5 -10  25   -0.00    4.23
   5  10 -26   16.97    7.56
  -5 -10  26   18.62    8.20
   5  10 -27    2.68    4.73
  -5 -10  27   -0.00    6.19
  -5 -10  28    1.63    5.72
   5  10 -29    0.60    3.79
  -5 -10  29    2.47    6.58
   5  10 -30    6.57    6.24
  -5 -10  30   14.71    7.85
   5  10 -31    4.67    5.18
  -5 -10  31   -0.00    4.93
  -5 -10  32    3.67    6.54
   5  11  -1   15.25    7.99
   5  11  -2   91.26   17.32
  -5  11   3   18.14    6.55
   5  11  -3   15.29    7.82
  -5  11   4   -0.00    4.02
   5  11  -4    3.02    5.40
  -5  11   5    1.57    4.38
   5  11  -5   -0.00    5.31
  -5  11   6    0.00    4.05
   5  11  -6   12.54    6.66
  -5 -11   6   11.25    6.36
  -5  11   7   -0.00    4.71
   5  11  -7    0.35    4.26
  -5 -11   7    3.57    5.59
  -5  11   8   45.63    9.60
   5  11  -8   34.71   10.54
  -5 -11   8   44.21   11.74
  -5  11   9    7.00    5.09
   5  11  -9    5.37    5.85
  -5 -11   9    4.82    6.55
  -5  11  10    0.00    4.17
   5  11 -10    4.60    5.51
  -5 -11  10    1.28    4.71
  -5  11  11    6.38    4.88
   5  11 -11    4.27    5.04
  -5 -11  11    0.31    3.57
   5  11 -12   76.45   14.49
  -5 -11  12   60.71   14.48
   5  11 -13    3.30    5.76
  -5 -11  13   -0.00    5.10
   5  11 -14   33.76    9.83
  -5 -11  14   28.61    9.74
   5  11 -15   -0.00    5.08
  -5 -11  15    2.20    4.47
   5  11 -16   16.77    7.55
  -5 -11  16    9.62    7.20
   5  11 -17    2.33    5.18
  -5 -11  17   10.32    6.29
   5  11 -18   31.40    9.82
  -5 -11  18   27.67    9.97
   5  11 -19    6.50    5.29
  -5 -11  19    5.71    6.21
   5  11 -20   -0.00    5.75
  -5 -11  20    7.03    5.78
   5  11 -21    2.17    4.91
  -5 -11  21    0.00    5.04
   5  11 -22   22.46    9.46
  -5 -11  22   54.63   12.19
   5  11 -23   11.50    7.03
  -5 -11  23    2.72    4.79
   5  11 -24    0.00    4.61
  -5 -11  24    5.48    6.38
   5  11 -25    2.80    5.49
  -5 -11  25    3.44    5.28
   5  11 -26   16.70    7.51
  -5 -11  26    5.04    5.56
   5  11 -27   -0.00    4.60
  -5 -11  27   -0.00    4.55
   5  11 -28   12.23    7.12
  -5 -11  28    5.69    7.02
   5  11 -29    1.60    5.05
  -5 -11  29    7.51    7.03
   5  11 -30    1.74    4.43
  -5 -11  30    0.38    5.36
   5  11 -31   -0.00    4.95
  -5 -11  31    1.81    6.22
  -5  12   1    2.65    4.71
   5  12  -1   -0.00    6.57
  -5  12   2   -0.00    4.26
   5  12  -2   -0.00    5.35
  -5  12   3    4.28    4.18
   5  12  -3    3.00    5.41
  -5 -12   3    2.99    5.15
   5  12  -4   67.58   15.23
  -5 -12   4   86.74   16.83
   5  12  -5    2.42    5.68
  -5 -12   5    9.41    6.74
   5  12  -6    8.28    6.73
  -5 -12   6   10.66    7.12
   5  12  -7   -0.00    4.50
  -5 -12   7   -0.00    5.58
   5  12  -8    9.64    6.61
  -5 -12   8    0.12    4.89
   5  12  -9   12.47    6.41
  -5 -12   9    4.13    5.72
  -5  12  10   14.86    6.90
   5  12 -10   29.20    9.48
  -5 -12  10   28.92    9.59
   5  12 -11    2.39    5.25
  -5 -12  11    4.04    6.17
   5  12 -12    4.59    5.82
  -5 -12  12    1.53    4.76
   5  12 -13    0.64    4.56
  -5 -12  13   -0.00    5.56
   5  12 -14   18.47    8.18
  -5 -12  14   21.14    8.70
   5  12 -15    5.14    5.71
  -5 -12  15    5.97    7.29
   5  12 -16   25.60    9.25
  -5 -12  16   50.40   12.38
   5  12 -17    0.50    5.19
  -5 -12  17   -0.00    5.35
   5  12 -18   -0.00    4.70
  -5 -12  18    0.60    5.38
   5  12 -19    6.25    5.95
  -5 -12  19    8.90    7.06
   5  12 -20   32.63    9.87
  -5 -12  20   29.71   11.04
   5  12 -21    0.18    5.44
  -5 -12  21    0.47    5.94
   5  12 -22   11.54    7.15
  -5 -12  22    1.52    5.85
   5  12 -23   -0.00    5.80
  -5 -12  23    4.38    6.58
   5  12 -24   10.84    7.59
  -5 -12  24   -0.00    5.67
   5  12 -25    0.00    5.42
  -5 -12  25    0.00    4.67
   5  12 -26    1.99    5.30
  -5 -12  26    9.23    6.82
   5  12 -27    0.00    5.73
  -5 -12  27    3.13    5.36
   5  12 -28    3.53    5.59
  -5 -12  28   -0.00    5.44
   5  12 -29   -0.00    5.50
  -5 -12  29   -0.00    5.58
   5  12 -30   -0.00    5.40
  -5 -12  30   13.24    7.36
   5  12 -31    0.00    5.22
   5  12 -32    8.38    6.96
  -5  13   1   10.39    6.94
   5  13  -1   23.16    9.27
  -5 -13   1    7.69    7.22
  -5  13   2   28.10    9.29
   5  13  -2   41.53   11.50
  -5 -13   2   56.25   13.44
  -5  13   3    2.48    4.85
   5  13  -3    9.19    6.58
  -5 -13   3    9.63    6.43
  -5  13   4   26.62    7.87
   5  13  -4    7.21    6.69
  -5 -13   4    8.44    7.55
  -5  13   5   -0.00    4.38
   5  13  -5    3.95    5.99
  -5 -13   5   -0.00    5.67
  -5  13   6   73.93   13.62
   5  13  -6   51.10   13.69
  -5 -13   6   61.95   15.03
  -5  13   7   12.68    6.19
   5  13  -7    2.57    6.58
  -5 -13   7    5.48    7.18
  -5  13   8   46.25   10.21
   5  13  -8   25.29   10.02
  -5 -13   8   34.04   10.85
  -5  13   9   -0.00    4.75
   5  13  -9    6.57    6.60
  -5 -13   9    8.67    6.98
   5  13 -10    0.44    6.01
  -5 -13  10    3.98    5.40
   5  13 -11   15.13    7.56
  -5 -13  11   13.00    7.76
   5  13 -12   25.58    8.56
  -5 -13  12   22.18    8.76
   5  13 -13   -0.00    5.88
  -5 -13  13   -0.00    5.32
   5  13 -14    2.80    5.51
  -5 -13  14    4.33    4.82
   5  13 -15   -0.00    5.71
  -5 -13  15    9.10    6.50
   5  13 -16    3.57    5.89
  -5 -13  16    5.88    6.94
   5  13 -17   -0.00    5.63
  -5 -13  17   10.59    8.33
   5  13 -18    7.61    6.09
  -5 -13  18   19.76    8.82
   5  13 -19   -0.00    4.67
  -5 -13  19    1.61    6.08
   5  13 -20    2.94    4.95
  -5 -13  20   -0.00    6.01
   5  13 -21    5.58    6.12
  -5 -13  21    4.04    6.42
   5  13 -22   18.11    8.27
  -5 -13  22    4.33    7.14
   5  13 -23    3.41    5.55
  -5 -13  23    1.91    5.66
   5  13 -24    6.62    7.28
  -5 -13  24    6.28    7.15
   5  13 -25    1.87    5.08
  -5 -13  25   -0.00    6.47
   5  13 -26    0.61    5.67
  -5 -13  26    1.42    5.55
   5  13 -27    2.05    5.74
  -5 -13  27    2.17    4.88
   5  13 -28    1.86    5.64
  -5 -13  28    3.87    5.60
   5  13 -29    0.67    4.80
   5  13 -30    0.00    5.28
  -5  14   1   -0.00    4.55
   5  14  -1   -0.00    6.17
  -5  14   2    0.00    4.38
   5  14  -2   -0.00    5.88
  -5  14   3    3.84    4.97
   5  14  -3    1.33    5.34
  -5 -14   3    4.07    6.36
  -5  14   4   13.84    6.59
   5  14  -4   29.29    9.68
  -5 -14   4   17.19    8.44
  -5  14   5   21.79    8.35
   5  14  -5   13.54    8.04
  -5 -14   5   16.10    9.07
  -5  14   6    7.74    6.04
   5  14  -6   24.82    8.52
  -5 -14   6    6.46    6.40
  -5  14   7    1.46    5.19
   5  14  -7    5.72    6.35
  -5 -14   7   -0.00    5.59
   5  14  -8    4.66    6.57
  -5 -14   8    6.05    6.31
   5  14  -9   13.58    7.33
  -5 -14   9   -0.00    6.61
   5  14 -10   23.13    9.12
  -5 -14  10   21.82    9.00
   5  14 -11    1.85    5.03
  -5 -14  11    8.04    6.61
   5  14 -12    0.00    5.50
  -5 -14  12    4.14    5.73
   5  14 -13    0.87    5.35
  -5 -14  13    0.00    5.21
   5  14 -14   12.45    7.32
  -5 -14  14    0.27    5.42
   5  14 -15   10.46    7.21
  -5 -14  15   10.37    7.91
   5  14 -16    3.72    5.72
  -5 -14  16    5.30    6.95
   5  14 -17   -0.00    5.59
  -5 -14  17    3.16    6.40
   5  14 -18    0.02    5.42
  -5 -14  18    0.00    5.14
   5  14 -19    2.56    5.55
  -5 -14  19    2.52    6.78
   5  14 -20    5.39    5.81
  -5 -14  20    1.70    6.31
   5  14 -21    0.00    5.80
  -5 -14  21    0.91    5.54
   5  14 -22    9.48    7.42
  -5 -14  22    3.49    6.24
   5  14 -23   -0.00    5.37
  -5 -14  23    5.24    7.30
   5  14 -24   -0.00    4.92
  -5 -14  24    1.47    6.09
   5  14 -25    0.34    5.23
  -5 -14  25    5.67    7.57
   5  14 -26   20.61    8.85
  -5 -14  26    7.88    7.17
   5  14 -27    0.30    5.25
  -5 -14  27   -0.00    4.94
  -5  15   1    0.33    4.84
   5  15  -1    2.18    6.44
  -5  15   2    3.88    4.88
   5  15  -2    5.53    7.74
  -5  15   3   15.33    7.30
   5  15  -3   19.73    9.17
  -5  15   4   -0.00    4.96
   5  15  -4    2.86    5.94
  -5  15   5    1.35    5.10
   5  15  -5    0.19    5.81
  -5  15   6    2.90    5.37
   5  15  -6    8.54    6.34
   5  15  -7    0.92    5.75
   5  15  -8    2.92    5.32
   5  15  -9    2.95    5.43
   5  15 -10    4.92    7.11
  -5 -15  10    6.27    6.71
   5  15 -11    5.94    6.87
  -5 -15  11    9.87    7.43
   5  15 -12    4.92    6.16
  -5 -15  12   10.48    8.02
   5  15 -13   -0.00    6.25
  -5 -15  13    6.49    7.22
   5  15 -14    0.00    5.35
  -5 -15  14   -0.00    5.65
   5  15 -15   -0.00    5.64
  -5 -15  15    1.74    5.58
   5  15 -16   -0.00    5.10
  -5 -15  16   -0.00    4.95
   5  15 -17   13.32    7.90
  -5 -15  17    0.00    6.51
   5  15 -18    7.44    7.35
  -5 -15  18    0.00    4.85
   5  15 -19    5.23    6.91
  -5 -15  19   -0.00    6.42
   5  15 -20    1.30    6.24
  -5 -15  20    0.26    5.36
   5  15 -21    5.27    6.32
  -5 -15  21    8.64    7.10
   5  15 -22    0.52    5.81
  -5 -15  22    8.66    7.32
  -5 -15  23    5.49    6.29
  -5 -15  24    5.12    6.83
  -5 -15  25    0.00    5.95
  -5  16   1    1.19    5.04
   5  16  -1   -0.00    6.46
  -5  16   2    1.99    4.88
   5  16  -2    5.52    5.73
  -5  16   3   -0.00    5.43
   5  16  -3    5.90    6.75
  -5  16   4    3.82    6.01
   5  16  -4   10.24    7.82
   5  16  -5   12.64    7.87
   5  16  -6    0.00    5.24
   5  16  -7    5.18    6.04
   5  16  -8   -0.00    5.21
   5  16  -9    2.85    5.83
   5  16 -10    0.00    5.18
   5  16 -11    6.04    6.13
   5  16 -12    0.00    6.33
   5  16 -13    2.40    5.15
   5  16 -14   -0.00    5.14
   5  16 -15   -0.00    6.03
   5  16 -16    8.03    7.03
  -5  17   1    3.42    6.16
   5  17  -1   -0.00    6.87
  -5  17   2    6.21    6.17
   5  17  -2   14.78    8.70
   5  17  -3   14.04    9.20
   5  17  -4    0.36    5.56
   5  17  -5    0.00    5.97
   5  17  -6    2.42    6.59
  -4   0   1    0.23    1.97
  -4   0   1    1.24    2.33
   4   0  -1    0.45    2.04
   4   0  -1   -0.00    1.97
  -4   0   2   33.53    5.17
  -4   0   2   24.14    4.88
   4   0  -2   32.31    5.02
   4   0  -2   21.57    4.39
  -4   0   3    0.00    1.85
  -4   0   3    0.11    1.73
   4   0  -3   -0.00    1.67
   4   0  -3    0.26    1.59
  -4   0   4 1088.81  133.97
  -4   0   4 1207.70  134.26
   4   0  -4 1223.09  134.14
   4   0  -4 1226.22  133.73
  -4   0   5   -0.00    1.59
  -4   0   5    0.00    1.42
   4   0  -5    1.87    1.69
   4   0  -5   -0.00    0.97
  -4   0   6  717.11   79.68
  -4   0   6  665.25   79.76
   4   0  -6  725.25   79.84
  -4   0   7    0.47    1.42
  -4   0   7   -0.00    1.30
   4   0  -7   -0.00    1.52
  -4   0   8 3057.66  323.76
  -4   0   8 2778.16  323.85
   4   0  -8 2818.07  323.72
  -4   0   9    0.78    1.42
  -4   0   9   -0.00    1.63
   4   0  -9    0.94    1.69
  -4   0  10   22.12    3.77
  -4   0  10   30.69    4.26
   4   0 -10   19.84    3.76
  -4   0  11   -0.00    1.52
  -4   0  11    1.23    1.68
   4   0 -11    1.01    1.64
  -4   0  12    7.55    2.38
  -4   0  12   16.14    3.17
   4   0 -12   12.32    2.82
  -4   0  13    0.04    1.62
  -4   0  13   -0.00    1.79
   4   0 -13   -0.00    1.83
  -4   0  14 1631.42  174.23
   4   0 -14 1465.35  173.12
   4   0 -14 1545.74  173.75
  -4   0  15    0.00    1.85
   4   0 -15   -0.00    1.84
  -4   0  16   58.43    8.79
   4   0 -16   56.22    8.36
   4   0 -16   55.25    8.41
  -4   0  17    0.00    2.24
   4   0 -17    0.59    1.99
   4   0 -17   -0.00    2.06
   4   0 -18  174.72   21.16
   4   0 -18  156.34   21.02
   4   0 -19   -0.00    2.19
   4   0 -19    0.00    1.32
   4   0 -20  156.32   20.83
   4   0 -20  165.11   21.07
  -4   0  21   -0.00    2.36
   4   0 -21    0.00    2.47
   4   0 -21    0.26    1.35
  -4   0  22    7.96    4.39
   4   0 -22   29.18    5.63
   4   0 -22   16.98    4.30
   4   0 -23   -0.00    2.63
   4   0 -23   -0.00    2.37
   4   0 -24   33.75    7.24
   4   0 -25    1.24    3.11
   4   0 -26   63.64   11.07
  -4   0  30   51.16   10.70
  -4   0  31    1.37    3.42
  -4   0  32    3.04    3.95
  -4   0  33   -0.00    4.14
  -4   0  34   11.38    5.16
  -4   0  35    2.15    4.00
  -4   0  36   25.77    8.03
  -4   0  37    0.44    3.36
  -4   0  38    2.42    4.18
  -4   0  39    1.73    3.82
  -4   1   1   25.80    4.26
  -4   1   1   20.31    4.09
   4  -1  -1   24.42    4.48
   4  -1  -1   15.66    3.74
   4   1  -1   17.73    4.28
   4   1  -1   18.32    4.36
  -4  -1   1   20.34    4.71
  -4  -1   1   22.86    4.74
  -4   1   2 1019.54  124.78
  -4   1   2 1003.74  124.98
   4  -1  -2 1111.67  125.12
   4  -1  -2 1150.43  125.47
   4  -1  -2 1162.06  124.85
   4   1  -2 1273.18  126.02
   4   1  -2 1081.30  125.39
  -4  -1   2 1098.91  125.52
  -4  -1   2 1113.04  125.91
  -4   1   3   31.05    4.05
  -4   1   3   16.74    3.78
   4  -1  -3   17.24    3.75
   4  -1  -3   22.96    3.38
   4  -1  -3   15.77    3.16
   4   1  -3   29.08    4.93
   4   1  -3   35.66    4.87
  -4  -1   3   21.27    4.43
  -4  -1   3   20.12    4.38
  -4   1   4    2.89    1.65
  -4   1   4    4.71    1.92
   4  -1  -4    3.02    1.75
   4   1  -4    2.74    2.31
   4   1  -4    2.13    2.00
  -4  -1   4    4.29    2.33
  -4  -1   4    8.72    2.89
  -4   1   5   20.26    2.90
  -4   1   5   12.96    2.61
   4  -1  -5   15.93    2.74
   4   1  -5   13.31    3.42
   4   1  -5   15.93    3.19
  -4  -1   5   12.64    3.33
  -4  -1   5   13.27    3.44
  -4   1   6  389.49   47.91
  -4   1   6  456.40   48.02
   4  -1  -6  426.52   48.01
   4   1  -6  377.99   48.95
   4   1  -6  507.20   49.04
  -4  -1   6  389.51   48.88
  -4  -1   6  433.55   49.37
  -4   1   7   45.86    5.64
  -4   1   7   40.27    5.50
   4  -1  -7   49.45    5.74
   4   1  -7   51.52    7.21
   4   1  -7   53.02    6.66
  -4  -1   7   55.49    7.10
  -4  -1   7   52.76    7.29
   4   1  -8 1282.06  146.40
   4   1  -8 1359.36  146.01
  -4  -1   8 1308.75  146.30
  -4  -1   8 1203.77  146.50
   4   1  -9    1.26    2.12
   4   1  -9    0.88    1.31
  -4  -1   9    0.29    1.81
  -4  -1   9    0.23    1.89
   4  -1 -10  583.72   62.83
   4  -1 -10  569.59   62.86
   4   1 -10  508.80   64.10
  -4  -1  10  511.35   63.95
  -4  -1  10  527.30   64.41
   4  -1 -11  175.57   20.92
   4  -1 -11  183.58   21.01
   4   1 -11  187.45   22.33
  -4  -1  11  189.84   22.21
  -4  -1  11  179.19   22.50
   4  -1 -12  423.03   45.61
   4  -1 -12  508.41   45.92
   4   1 -12  434.39   46.94
  -4  -1  12  217.66   45.77
  -4  -1  12  536.19   47.95
   4  -1 -13  106.29   13.33
   4  -1 -13  110.85   13.45
   4   1 -13  113.53   14.48
  -4  -1  13  116.14   14.38
  -4  -1  13  103.24   14.64
   4  -1 -14   -0.00    1.51
   4  -1 -14    0.65    1.56
   4   1 -14    1.43    2.27
  -4  -1  14    0.05    1.80
  -4  -1  14   -0.00    2.19
   4  -1 -15   40.52    6.00
   4  -1 -15   38.12    6.04
   4   1 -15   39.67    6.67
  -4  -1  15   38.35    6.51
  -4  -1  15   45.72    7.34
   4  -1 -16  232.99   31.26
   4  -1 -16  304.67   31.85
   4   1 -16  264.45   32.39
  -4  -1  16  273.25   32.39
  -4  -1  16  269.57   32.80
  -4   1  17   -0.00    1.96
   4  -1 -17    0.00    1.80
   4  -1 -17   -0.00    1.76
   4   1 -17    0.00    2.02
   4   1 -17   -0.00    1.92
  -4  -1  17   -0.00    1.92
  -4  -1  17   -0.00    2.08
  -4   1  18  338.21   43.44
   4  -1 -18  363.38   43.14
   4  -1 -18  423.43   43.55
   4   1 -18  408.24   44.27
   4   1 -18  305.28   43.52
  -4  -1  18  368.48   44.40
  -4   1  19   23.18    5.07
   4  -1 -19   27.21    4.85
   4  -1 -19   17.73    4.30
   4   1 -19   14.63    4.46
   4   1 -19   20.72    4.82
  -4  -1  19   12.91    4.55
  -4   1  20   27.94    5.57
   4  -1 -20   20.46    4.69
   4   1 -20   17.60    5.02
   4   1 -20   20.51    5.20
  -4   1  21    4.74    3.01
   4  -1 -21    5.81    3.04
   4  -1 -21    4.67    3.01
   4   1 -21    9.56    4.02
   4   1 -21    7.91    3.51
  -4   1  22  253.06   34.56
   4  -1 -22  274.67   34.07
   4  -1 -22  284.24   34.16
   4   1 -22  301.43   35.04
   4   1 -22  273.12   34.73
   4  -1 -23    3.96    3.13
   4   1 -23   11.27    4.30
   4   1 -23    2.59    2.38
  -4  -1  23    7.35    3.82
   4  -1 -24   12.82    4.56
   4   1 -24    9.43    4.41
  -4  -1  24   17.14    4.97
   4  -1 -25   25.73    6.18
   4   1 -25   30.32    6.85
  -4  -1  25   26.39    6.84
   4   1 -26   63.36   11.60
  -4  -1  26   70.52   12.05
   4   1 -27    3.19    3.57
  -4  -1  27   -0.00    3.25
  -4  -1  28   41.51    9.00
  -4  -1  29    0.25    3.01
  -4  -1  30   -0.00    3.33
  -4  -1  31   -0.00    3.53
  -4  -1  32   38.79    9.10
  -4  -1  33    1.49    3.34
  -4  -1  34   12.55    5.36
  -4  -1  35    0.79    4.03
  -4  -1  36   -0.00    3.57
  -4  -1  37    0.00    3.48
  -4  -1  38    4.53    4.56
  -4   1  39   -0.00    3.73
  -4  -1  39   -0.00    3.84
  -4   2   1  116.17   12.21
  -4   2   1   89.60   11.85
   4  -2  -1   90.71   11.74
   4  -2  -1   86.09   11.50
   4  -2  -1   78.49   11.23
   4   2  -1   83.66   12.55
   4   2  -1   91.70   12.44
  -4  -2   1   75.82   12.09
  -4  -2   1   76.00   12.54
  -4   2   2  200.04   24.96
  -4   2   2  215.41   25.00
  -4   2   2  238.20   25.29
   4  -2  -2  209.86   25.04
   4  -2  -2  220.23   24.72
   4  -2  -2  211.43   24.59
   4   2  -2  220.82   26.15
   4   2  -2  197.60   25.67
  -4  -2   2  193.20   25.53
  -4  -2   2  159.01   25.52
  -4   2   3   13.61    3.07
  -4   2   3   16.34    3.28
  -4   2   3   14.02    3.14
  -4   2   3   20.98    3.57
   4  -2  -3   17.12    2.77
   4  -2  -3   17.84    2.86
   4   2  -3    4.09    3.44
   4   2  -3   15.96    4.05
  -4  -2   3   19.42    4.27
  -4  -2   3   13.61    3.98
  -4   2   4 1578.52  204.21
  -4   2   4 1960.52  204.42
  -4   2   4 1864.72  204.64
  -4   2   4 1813.79  204.46
   4   2  -4 1932.94  205.93
   4   2  -4 1881.47  205.60
  -4  -2   4 1786.70  205.42
  -4  -2   4 1851.04  205.98
  -4   2   5   41.04    5.63
  -4   2   5   38.55    5.58
  -4   2   5   44.45    5.73
  -4   2   5   43.73    5.72
   4   2  -5   42.31    7.06
   4   2  -5   44.15    6.88
  -4  -2   5   37.16    6.70
  -4  -2   5   48.62    7.41
  -4   2   6    7.15    1.68
  -4   2   6   10.57    1.78
  -4   2   6   10.24    1.74
  -4   2   6    8.70    1.72
   4   2  -6   13.76    3.68
   4   2  -6    9.61    3.18
  -4  -2   6   11.19    3.35
  -4  -2   6    2.86    2.92
   4   2  -7  381.36   43.16
   4   2  -7  376.16   42.87
  -4  -2   7  353.25   42.84
  -4  -2   7  344.37   43.25
   4   2  -8  727.67   91.69
   4   2  -8  781.18   91.57
  -4  -2   8 1014.48   92.34
  -4  -2   8  720.00   92.01
   4   2  -9  199.23   23.88
   4   2  -9  193.71   23.40
  -4  -2   9  174.77   23.30
  -4  -2   9  198.02   24.19
   4   2 -10   88.82   11.63
   4   2 -10   71.66   10.63
  -4  -2  10   87.94   11.23
  -4  -2  10   67.44   11.15
   4   2 -11   56.17    8.97
   4   2 -11   61.24    8.72
  -4  -2  11   58.15    8.81
  -4  -2  11   59.82    9.38
   4  -2 -12   -0.00    0.78
   4  -2 -12    0.87    0.98
   4   2 -12   -0.00    2.39
   4   2 -12    0.80    1.68
  -4  -2  12    2.08    2.33
  -4  -2  12    1.13    3.09
  -4   2  13   17.04    2.74
   4  -2 -13   13.63    2.42
   4  -2 -13   12.57    2.50
   4   2 -13   10.90    3.70
  -4  -2  13   16.46    4.01
  -4  -2  13   19.56    4.78
  -4   2  14  781.50   93.41
   4  -2 -14  801.90   93.00
   4  -2 -14  855.85   93.14
   4   2 -14  835.53   94.91
  -4  -2  14  820.08   94.68
  -4  -2  14  889.23   95.71
  -4   2  15   51.23    7.87
   4  -2 -15   61.86    7.80
   4  -2 -15   53.39    7.71
   4   2 -15   61.79    9.40
  -4  -2  15   62.42    9.19
  -4  -2  15   65.46    9.99
  -4   2  16   22.28    4.28
   4  -2 -16   31.20    4.43
   4  -2 -16   20.82    4.03
   4   2 -16   21.30    5.14
  -4  -2  16   18.86    4.71
  -4  -2  16   27.16    5.93
  -4   2  17    1.61    1.97
   4  -2 -17    3.02    1.87
   4  -2 -17    2.50    1.78
   4   2 -17    2.92    2.46
  -4  -2  17    0.78    2.20
  -4  -2  17    2.39    2.96
  -4   2  18  116.15   17.48
   4  -2 -18  144.84   17.46
   4  -2 -18  154.16   17.62
   4   2 -18  135.83   18.66
  -4  -2  18  152.11   18.83
  -4  -2  18  121.92   18.95
  -4   2  19  118.80   16.85
   4  -2 -19  126.01   16.45
   4  -2 -19  134.69   16.61
   4   2 -19  113.90   17.47
  -4  -2  19  140.33   17.85
  -4  -2  19  137.97   18.59
  -4   2  20   45.40    7.57
   4  -2 -20   39.39    6.76
   4  -2 -20   47.51    7.11
   4   2 -20   31.44    7.45
   4   2 -20   47.56    8.13
  -4  -2  20   33.35    7.28
  -4   2  21    3.13    2.90
   4  -2 -21    3.35    2.31
   4  -2 -21    4.68    2.76
   4   2 -21    4.75    3.56
   4   2 -21    2.44    3.09
  -4   2  22   14.55    4.29
   4  -2 -22    8.05    3.29
   4   2 -22    8.57    4.00
   4   2 -22    7.62    3.94
  -4  -2  22   13.50    4.75
   4  -2 -23    1.67    2.51
   4   2 -23    0.85    3.50
   4   2 -23    0.87    2.95
  -4  -2  23    2.28    3.06
   4  -2 -24  146.36   20.26
   4   2 -24  150.73   21.53
   4   2 -24  162.02   21.73
  -4  -2  24  155.61   22.03
   4   2 -25   30.49    7.00
  -4  -2  25   11.18    5.12
   4   2 -26   61.30   10.99
  -4  -2  26   51.75   10.89
   4   2 -27   -0.00    3.71
  -4  -2  27    1.85    3.74
   4   2 -28   43.26    9.26
  -4  -2  28   38.10    9.08
  -4  -2  30   89.22   15.47
  -4  -2  31    0.88    3.62
  -4  -2  32    0.14    3.47
  -4  -2  33    5.42    4.55
  -4  -2  34   10.22    6.01
  -4  -2  35    5.97    4.74
  -4  -2  36   10.55    6.30
  -4  -2  37    0.98    4.47
  -4  -2  38   -0.00    4.45
  -4  -2  39   -0.00    4.66
  -4   3   1   35.84    6.43
  -4   3   1   46.66    6.89
  -4   3   1   46.12    6.92
  -4   3   1   44.51    6.82
   4  -3  -1   33.83    6.27
   4  -3  -1   42.29    6.43
   4   3  -1   39.98    7.66
   4   3  -1   43.37    7.69
  -4  -3   1   35.56    7.18
  -4  -3   1   40.14    7.73
  -4   3   2  311.54   41.67
  -4   3   2  338.44   41.95
  -4   3   2  346.59   42.13
  -4   3   2  378.87   42.25
   4  -3  -2  335.29   41.65
   4  -3  -2  377.02   41.76
   4   3  -2  379.38   43.51
   4   3  -2  453.42   43.97
  -4  -3   2  357.53   42.93
  -4  -3   2  391.15   43.87
  -4   3   3    4.31    2.44
  -4   3   3    7.56    2.73
  -4   3   3   13.99    3.14
  -4   3   3   11.09    2.90
   4  -3  -3   13.78    2.59
   4  -3  -3    7.66    2.24
   4   3  -3    7.36    4.12
   4   3  -3    8.77    3.50
  -4  -3   3    8.64    3.61
  -4  -3   3   12.35    4.12
  -4   3   4    9.93    2.81
  -4   3   4   11.77    2.83
  -4   3   4   10.57    2.87
  -4   3   4   10.58    2.97
   4  -3  -4   14.74    2.35
   4  -3  -4   11.25    2.22
   4   3  -4    8.94    4.05
   4   3  -4   19.37    4.42
  -4  -3   4   13.25    3.99
  -4  -3   4   14.40    4.63
  -4   3   5   47.35    6.02
  -4   3   5   38.52    5.81
  -4   3   5   40.28    5.99
  -4   3   5   48.61    6.13
   4   3  -5   39.68    7.45
   4   3  -5   42.51    7.15
  -4  -3   5   49.20    7.52
  -4  -3   5   21.22    6.51
  -4   3   6   48.07    7.23
  -4   3   6   54.70    7.40
  -4   3   6   57.89    7.56
  -4   3   6   64.62    7.59
   4  -3  -6   48.73    7.31
   4   3  -6   61.19    9.35
   4   3  -6   70.76    9.45
  -4  -3   6   65.72    9.28
  -4  -3   6   61.11    9.57
  -4   3   7  565.99   57.30
  -4   3   7  473.63   57.24
  -4   3   7  510.88   57.45
   4  -3  -7  465.72   57.17
   4   3  -7  509.24   59.36
   4   3  -7  526.50   59.28
  -4  -3   7  477.28   58.92
  -4  -3   7  531.07   59.94
  -4   3   8   86.81   10.79
  -4   3   8   85.88   10.84
   4  -3  -8  112.84   10.88
   4   3  -8   80.62   12.80
   4   3  -8   77.04   12.43
  -4  -3   8   65.66   12.13
  -4  -3   8   96.25   13.70
  -4   3   9    0.01    0.98
  -4   3   9    1.28    1.23
   4  -3  -9   -0.00    1.05
   4   3  -9    3.19    3.45
   4   3  -9    4.36    3.00
  -4  -3   9   -0.00    2.75
  -4  -3   9   -0.00    3.20
  -4   3  10  230.91   26.39
  -4   3  10  210.23   26.55
   4  -3 -10  254.12   26.40
   4   3 -10  206.49   28.74
  -4  -3  10  223.38   28.62
  -4  -3  10  241.86   29.61
  -4   3  11  351.53   43.77
  -4   3  11  415.44   44.14
   4  -3 -11  389.97   43.78
   4   3 -11  394.53   46.55
   4   3 -11  412.41   46.24
  -4  -3  11  419.69   46.37
  -4  -3  11  419.33   47.24
  -4   3  12  351.41   37.58
  -4   3  12  304.56   37.74
   4  -3 -12  344.77   37.53
   4   3 -12  312.90   39.92
   4   3 -12  321.62   39.54
  -4  -3  12  301.50   39.52
  -4  -3  12  311.58   40.33
  -4   3  13  103.30   11.73
  -4   3  13   79.64   11.80
   4  -3 -13  103.97   11.70
   4   3 -13   88.49   13.68
   4   3 -13  113.77   13.83
  -4  -3  13   90.93   13.54
  -4  -3  13   85.16   13.98
  -4   3  14    7.43    2.06
  -4   3  14    6.29    2.15
   4  -3 -14    8.55    2.11
   4   3 -14    3.85    2.96
   4   3 -14    7.88    3.03
  -4  -3  14    8.75    3.59
  -4  -3  14   10.73    4.19
  -4   3  15   49.86    6.43
  -4   3  15   45.17    6.66
   4  -3 -15   42.85    6.23
   4   3 -15   32.36    7.57
  -4  -3  15   38.05    7.49
  -4  -3  15   50.13    8.84
  -4   3  16  251.16   33.23
  -4   3  16  300.51   33.92
   4  -3 -16  292.25   33.37
   4   3 -16  293.36   35.42
  -4  -3  16  273.75   34.96
  -4  -3  16  329.87   36.58
  -4   3  17   16.45    3.61
  -4   3  17   15.25    3.81
   4  -3 -17   14.15    3.54
   4   3 -17   15.51    4.77
  -4  -3  17   23.23    5.22
  -4  -3  17   14.39    5.14
  -4   3  18   51.64    8.17
  -4   3  18   63.13    9.02
   4  -3 -18   62.82    8.54
   4   3 -18   43.58    9.21
  -4  -3  18   58.45    9.55
  -4  -3  18   63.00   10.62
  -4   3  19    4.21    2.53
  -4   3  19    4.06    2.75
   4  -3 -19    4.09    2.58
   4   3 -19    8.10    3.71
  -4  -3  19    2.84    2.80
  -4   3  20   13.43    3.69
  -4   3  20   12.30    3.90
   4  -3 -20   15.50    3.80
   4  -3 -20    9.92    3.64
   4   3 -20    8.58    4.08
  -4  -3  20   12.90    4.32
  -4   3  21   49.81    8.84
  -4   3  21   64.43    9.98
   4  -3 -21   57.41    9.07
   4  -3 -21   73.83    9.61
   4   3 -21   45.22    9.91
  -4  -3  21   59.09   10.23
  -4  -3  21   65.39   11.39
  -4   3  22   56.10   10.81
   4  -3 -22   77.00   10.94
   4   3 -22   64.51   11.89
  -4  -3  22   89.80   12.54
  -4  -3  22   72.48   12.94
   4  -3 -23   70.72   10.25
   4   3 -23   66.11   11.53
   4   3 -23   67.87   11.28
  -4  -3  23   62.46   10.92
  -4  -3  23   43.96   10.85
   4   3 -24    7.81    4.42
  -4  -3  24    7.25    4.76
   4   3 -25    3.08    4.00
  -4  -3  25    0.00    3.60
   4   3 -26   60.34   12.14
  -4  -3  26   81.01   13.56
   4   3 -27    8.80    5.06
  -4  -3  27   11.31    5.29
   4   3 -28   75.39   13.55
  -4  -3  28   79.03   14.27
  -4  -3  29    5.41    4.23
  -4  -3  30    5.67    4.86
  -4  -3  31    0.10    3.96
  -4  -3  32   28.49    8.50
  -4  -3  33    5.18    5.17
  -4  -3  34    0.76    4.29
  -4  -3  35    0.00    4.12
  -4  -3  36    8.02    5.70
  -4  -3  37    4.13    4.72
  -4  -3  38    1.89    4.61
  -4  -3  39   -0.00    4.82
  -4   4   1   60.65    9.54
   4  -4  -1   54.91    9.25
   4  -4  -1   89.30   10.39
   4  -4  -1   64.75    9.33
   4   4  -1   62.88   10.86
   4   4  -1   67.15   10.93
  -4  -4   1   67.48   10.71
  -4  -4   1   55.44   10.73
  -4   4   2  139.54   18.87
  -4   4   2  153.48   19.48
   4  -4  -2  145.16   18.85
   4  -4  -2  155.48   18.99
   4  -4  -2  146.76   18.63
   4   4  -2  133.08   20.10
   4   4  -2  183.67   21.00
  -4  -4   2  163.70   20.36
  -4  -4   2  138.37   20.44
  -4   4   3   75.79   10.48
  -4   4   3   54.74   10.35
   4  -4  -3   63.06   10.09
   4  -4  -3   69.62   10.18
   4  -4  -3   83.16   10.20
   4   4  -3   75.13   12.13
   4   4  -3  113.76   13.19
  -4  -4   3   96.16   12.35
  -4  -4   3   94.96   12.92
  -4   4   4  363.80   39.13
  -4   4   4  312.11   39.22
   4  -4  -4  320.53   38.83
   4  -4  -4  327.23   38.55
   4  -4  -4  345.95   38.45
   4   4  -4  278.17   40.11
   4   4  -4  325.42   40.52
  -4  -4   4  329.93   40.34
  -4  -4   4  383.24   41.76
  -4   4   5    3.93    2.16
  -4   4   5    7.09    2.84
   4  -4  -5    5.03    2.39
   4  -4  -5    9.77    2.06
   4  -4  -5    6.29    1.89
   4   4  -5    2.63    4.11
   4   4  -5    1.88    2.79
  -4  -4   5    8.64    3.80
  -4  -4   5    1.84    3.41
  -4   4   6   90.62   12.18
  -4   4   6   87.65   12.46
   4  -4  -6   96.06   12.17
   4  -4  -6   97.26   11.15
   4  -4  -6   93.66   11.09
   4   4  -6   97.26   14.19
   4   4  -6  106.09   14.33
  -4  -4   6  105.91   14.12
  -4  -4   6   83.07   14.11
  -4   4   7    6.18    2.32
  -4   4   7    3.10    2.14
   4  -4  -7    8.01    2.32
   4   4  -7   10.10    4.43
   4   4  -7    8.39    4.32
  -4  -4   7    9.94    3.76
  -4  -4   7    8.79    4.13
  -4   4   8  100.67   13.33
  -4   4   8   99.77   13.57
   4  -4  -8  108.88   13.30
   4   4  -8  116.57   15.87
   4   4  -8  108.86   15.40
  -4  -4   8  137.24   16.88
  -4   4   9  247.14   34.43
  -4   4   9  312.67   34.96
   4  -4  -9  304.85   34.55
   4   4  -9  326.41   37.33
   4   4  -9  339.24   37.21
  -4  -4   9  318.16   36.75
  -4  -4   9  338.69   38.03
  -4   4  10  265.02   30.17
  -4   4  10  237.50   30.24
   4  -4 -10  252.22   29.96
   4   4 -10  265.50   32.67
   4   4 -10  251.24   32.15
  -4  -4  10  305.56   32.64
  -4  -4  10  264.04   33.17
  -4   4  11   32.44    5.04
  -4   4  11   31.77    5.25
   4  -4 -11   33.67    4.99
   4   4 -11   33.70    7.10
   4   4 -11   34.15    6.88
  -4  -4  11   42.24    7.25
  -4  -4  11   32.55    7.43
  -4   4  12   51.50    7.07
  -4   4  12   47.78    7.35
   4  -4 -12   53.41    7.07
   4   4 -12   52.52    9.39
   4   4 -12   46.54    8.72
  -4  -4  12   77.05   10.00
  -4  -4  12   40.32    9.22
  -4   4  13  110.69   13.96
  -4   4  13  109.80   14.40
   4  -4 -13  118.17   14.00
   4   4 -13  108.34   16.25
  -4  -4  13  113.25   15.93
  -4  -4  13  110.83   16.89
  -4   4  14  338.48   36.59
  -4   4  14  248.85   36.55
   4  -4 -14  315.51   36.38
   4   4 -14  348.77   39.29
  -4  -4  14  352.00   38.92
  -4  -4  14  328.80   39.84
  -4   4  15   99.03   13.02
  -4   4  15  109.90   13.65
   4  -4 -15  103.62   13.03
   4   4 -15   90.85   14.86
  -4  -4  15   98.09   14.74
  -4  -4  15  104.29   15.86
  -4   4  16   28.75    4.97
  -4   4  16   29.40    5.39
   4  -4 -16   31.53    4.92
   4   4 -16   28.80    6.60
  -4  -4  16   21.45    6.03
  -4  -4  16   23.41    6.75
  -4   4  17    4.69    2.28
  -4   4  17    3.82    2.53
   4  -4 -17    1.70    1.92
   4   4 -17    0.00    3.21
  -4  -4  17    4.11    3.06
  -4  -4  17    2.43    3.29
  -4   4  18   99.48   14.95
  -4   4  18  117.71   15.74
   4  -4 -18  129.85   15.32
   4   4 -18  104.82   16.76
  -4  -4  18  135.01   17.22
  -4   4  19   93.31   12.21
  -4   4  19   67.34   11.92
   4  -4 -19   98.44   12.22
   4   4 -19   85.78   13.68
  -4  -4  19   83.12   13.22
  -4   4  20   71.87   10.30
  -4   4  20   68.43   10.67
   4  -4 -20   68.28   10.10
   4   4 -20   79.45   12.35
  -4  -4  20   68.07   11.42
  -4  -4  20   49.38   11.55
  -4   4  21   23.31    5.43
  -4   4  21   21.66    5.72
   4   4 -21   23.94    6.43
  -4  -4  21   33.80    7.01
  -4  -4  21   35.14    7.99
  -4   4  22    2.42    2.84
   4   4 -22    4.20    4.14
  -4  -4  22    7.91    4.86
   4   4 -23   27.44    7.07
  -4  -4  23   22.77    7.13
   4   4 -24   72.26   13.11
  -4  -4  24   73.43   13.67
   4   4 -25   65.69   12.19
  -4  -4  25   59.39   12.34
   4   4 -26   64.50   13.60
  -4  -4  26  127.91   17.20
  -4  -4  27   -0.00    3.35
  -4  -4  28   35.01    9.46
  -4  -4  29   16.51    7.07
   4   4 -30    4.75    4.78
  -4  -4  30   12.04    6.02
  -4  -4  31    6.08    5.49
  -4  -4  32   -0.00    4.86
  -4  -4  33    4.10    4.15
  -4  -4  34   16.99    7.20
  -4  -4  35    5.66    5.80
  -4  -4  36    8.06    5.91
  -4  -4  37    3.69    5.03
  -4  -4  38    0.08    4.17
  -4   5   1   85.35   12.74
   4  -5  -1   84.95   12.70
   4   5  -1  103.48   14.85
   4   5  -1   92.50   14.16
  -4  -5   1   98.55   14.08
  -4  -5   1   80.20   14.28
  -4   5   2  323.36   39.02
   4  -5  -2  306.07   38.74
   4  -5  -2  303.46   38.91
   4  -5  -2  331.32   38.71
   4   5  -2  314.98   40.48
   4   5  -2  347.95   40.82
  -4  -5   2  337.44   40.30
  -4  -5   2  363.16   41.55
  -4   5   3  209.61   24.12
  -4   5   3  177.77   24.22
   4  -5  -3  153.06   23.29
   4  -5  -3  195.66   23.90
   4  -5  -3  208.27   23.64
   4   5  -3  181.34   25.33
   4   5  -3  186.86   25.33
  -4  -5   3  195.76   25.16
  -4  -5   3  241.63   26.91
  -4   5   4   34.39    5.96
  -4   5   4   17.00    5.37
   4  -5  -4   43.04    6.19
   4  -5  -4   32.10    5.68
   4  -5  -4   27.43    5.20
   4   5  -4   46.77    8.24
   4   5  -4   34.86    7.31
  -4  -5   4   36.44    7.11
  -4  -5   4   24.83    7.02
  -4   5   5   28.47    6.31
  -4   5   5   36.28    7.06
   4  -5  -5   48.23    6.94
   4  -5  -5   49.76    6.82
   4  -5  -5   43.68    6.35
   4   5  -5   46.42    8.60
   4   5  -5   43.89    8.39
  -4  -5   5   44.86    8.22
  -4  -5   5   46.30    9.21
  -4   5   6   84.06   12.21
  -4   5   6   86.72   12.57
   4  -5  -6   89.35   12.03
   4  -5  -6   90.03   11.64
   4  -5  -6   95.83   11.53
   4   5  -6   94.25   14.17
   4   5  -6   96.42   14.11
  -4  -5   6   81.72   13.41
  -4  -5   6   85.59   14.10
  -4   5   7  236.38   29.21
  -4   5   7  231.02   29.54
   4  -5  -7  252.40   29.15
   4  -5  -7  241.46   28.41
   4  -5  -7  232.63   28.19
   4   5  -7  251.99   31.39
   4   5  -7  270.45   31.42
  -4  -5   7  268.64   31.10
  -4  -5   7  230.83   31.71
  -4   5   8   40.42    6.74
  -4   5   8   43.87    7.08
   4  -5  -8   37.18    6.39
   4  -5  -8   44.95    5.71
   4  -5  -8   40.71    5.57
   4   5  -8   31.14    7.91
   4   5  -8   57.03    9.16
  -4  -5   8   60.35    9.20
  -4  -5   8   49.74    9.30
  -4   5   9   20.50    4.81
  -4   5   9   37.46    5.88
   4  -5  -9   30.77    5.08
   4   5  -9   35.03    7.22
   4   5  -9   25.14    6.28
  -4  -5   9   30.32    6.53
  -4  -5   9   38.13    7.84
  -4   5  10   28.55    5.22
  -4   5  10   25.52    5.32
   4  -5 -10   35.36    5.30
   4   5 -10   23.81    6.73
   4   5 -10   25.51    6.57
  -4  -5  10   35.40    6.97
  -4  -5  10   48.44    8.70
  -4   5  11  305.05   36.59
  -4   5  11  300.06   36.87
   4  -5 -11  316.92   36.37
   4   5 -11  322.89   39.17
  -4  -5  11  331.06   38.63
  -4  -5  11  281.49   39.15
  -4   5  12  335.59   38.60
  -4   5  12  330.86   38.96
   4  -5 -12  325.56   38.25
   4   5 -12  326.54   40.98
  -4  -5  12  341.92   40.54
  -4  -5  12  284.29   40.93
  -4   5  13   54.36    8.00
  -4   5  13   51.86    8.28
   4  -5 -13   45.30    7.61
   4   5 -13   51.11    9.98
  -4  -5  13   65.86   10.05
  -4  -5  13   90.28   12.33
  -4   5  14   22.20    4.12
  -4   5  14   14.69    4.08
   4  -5 -14   19.84    4.05
   4   5 -14   16.70    5.71
  -4  -5  14   21.05    5.55
  -4  -5  14   21.63    6.37
  -4   5  15   99.53   13.49
  -4   5  15  105.94   14.22
   4  -5 -15  104.02   13.48
   4   5 -15  106.83   15.92
  -4  -5  15   94.26   16.13
  -4   5  16  133.58   17.63
  -4   5  16  154.31   18.70
   4  -5 -16  142.33   17.64
   4   5 -16  126.81   19.69
  -4  -5  16  130.40   19.17
  -4   5  17  126.42   16.00
  -4   5  17  101.21   16.30
   4  -5 -17  123.02   15.85
   4   5 -17  121.44   17.97
  -4  -5  17  141.97   18.20
  -4   5  18  165.29   20.60
  -4   5  18  148.60   21.04
   4  -5 -18  161.02   20.36
   4   5 -18  169.00   22.93
  -4   5  19    0.87    2.25
  -4   5  19   -0.00    2.54
   4   5 -19    0.71    3.40
  -4  -5  19   -0.00    3.65
  -4   5  20    3.92    2.78
  -4   5  20    0.00    2.72
   4   5 -20   10.70    4.80
  -4  -5  20   -0.00    3.48
  -4   5  21   25.82    5.76
   4   5 -21   29.80    7.71
  -4  -5  21   22.47    7.30
   4   5 -22  142.87   16.47
  -4  -5  22   52.13   13.16
   4   5 -23    2.68    3.70
  -4  -5  23    4.95    4.73
   4   5 -24    6.49    4.68
  -4  -5  24    5.43    5.03
  -4  -5  25    2.58    4.72
  -4  -5  26    8.22    6.06
  -4  -5  27   37.43    9.86
   4   5 -28   25.07    7.95
  -4  -5  28   29.81    8.88
   4   5 -29    0.00    3.87
  -4  -5  29   17.89    6.72
   4   5 -30    2.61    4.56
  -4  -5  30    2.17    4.71
  -4  -5  31   12.58    6.77
  -4  -5  32   17.29    7.01
  -4  -5  33    8.80    5.79
  -4  -5  34    2.95    4.44
  -4  -5  35    0.60    4.57
  -4  -5  36    3.57    5.10
  -4  -5  37    0.00    5.18
  -4  -5  38   -0.00    5.18
  -4   6   1   61.18    8.95
   4  -6  -1   53.72    8.34
   4  -6  -1   23.20    7.14
   4  -6  -1   61.30    8.45
   4   6  -1   50.32    9.97
   4   6  -1   51.54    9.61
  -4  -6   1   57.18    9.50
  -4  -6   1   34.10    9.28
  -4   6   2   76.20   12.01
   4  -6  -2   66.72   11.45
   4  -6  -2   83.30   12.29
   4  -6  -2   84.05   11.75
   4   6  -2   81.47   13.55
   4   6  -2  125.23   15.10
  -4  -6   2   69.77   12.61
  -4  -6   2   87.67   14.13
  -4   6   3   92.86   13.16
   4  -6  -3   96.61   13.19
   4  -6  -3   90.10   13.22
   4  -6  -3   86.33   12.59
   4   6  -3   81.00   14.32
   4   6  -3   93.45   14.62
  -4  -6   3   92.27   14.18
  -4  -6   3  104.63   15.56
  -4   6   4  162.33   20.91
  -4   6   4  162.86   21.54
   4  -6  -4  159.39   20.70
   4  -6  -4  161.09   20.94
   4  -6  -4  167.66   20.42
   4   6  -4  143.33   22.10
   4   6  -4  173.81   22.79
  -4  -6   4  149.66   21.71
  -4  -6   4  160.81   23.02
  -4   6   5   88.36   12.91
  -4   6   5   96.56   13.62
   4  -6  -5   80.95   12.51
   4  -6  -5   87.09   12.60
   4  -6  -5   93.61   12.36
   4   6  -5   89.37   14.62
   4   6  -5   95.56   14.50
  -4  -6   5  104.54   14.53
  -4  -6   5   94.18   15.20
  -4   6   6   58.90    8.57
  -4   6   6   56.80    8.96
   4  -6  -6   53.97    8.17
   4  -6  -6   37.02    7.31
   4  -6  -6   49.90    7.48
   4   6  -6   49.78    9.80
   4   6  -6   45.74    9.40
  -4  -6   6   56.11    9.63
  -4  -6   6   51.60   10.09
  -4   6   7   -0.00    2.32
  -4   6   7    0.77    2.83
   4  -6  -7    1.62    2.10
   4  -6  -7    0.31    1.61
   4  -6  -7    0.00    1.43
   4   6  -7    1.40    3.39
   4   6  -7   -0.00    3.06
  -4  -6   7    5.48    3.67
  -4  -6   7    3.23    4.15
  -4   6   8  381.05   41.17
  -4   6   8  320.87   41.25
   4  -6  -8  313.74   40.46
   4  -6  -8  333.10   40.11
   4  -6  -8  325.28   39.86
   4   6  -8  315.11   42.66
  -4  -6   8  351.43   42.35
  -4  -6   8  561.30   46.90
  -4   6   9  384.77   47.47
  -4   6   9  417.83   48.24
   4  -6  -9  385.66   47.18
   4  -6  -9  443.86   46.83
   4  -6  -9  391.15   46.49
   4   6  -9  408.46   49.86
  -4  -6   9  384.53   48.91
  -4  -6   9  384.78   50.26
  -4   6  10    2.51    2.68
  -4   6  10    5.71    3.20
   4  -6 -10    4.63    2.54
   4  -6 -10    3.57    1.92
   4  -6 -10   10.87    2.13
   4   6 -10    9.10    4.39
  -4  -6  10   -0.00    3.25
  -4  -6  10    5.40    4.26
  -4   6  11    4.35    2.68
  -4   6  11   -0.00    2.09
   4  -6 -11    4.48    2.45
   4  -6 -11    1.19    1.30
   4  -6 -11    0.00    1.06
   4   6 -11    9.57    4.27
  -4  -6  11    2.85    3.14
  -4  -6  11    4.65    3.83
  -4   6  12    1.78    2.43
  -4   6  12    3.57    2.86
   4  -6 -12    2.33    2.34
   4  -6 -12    3.61    1.30
   4  -6 -12    3.66    1.21
   4   6 -12    9.81    4.88
  -4  -6  12    7.08    3.90
  -4  -6  12    6.79    4.44
  -4   6  13  114.15   16.60
  -4   6  13  131.90   17.33
   4  -6 -13  123.96   16.43
   4   6 -13  119.12   18.67
  -4  -6  13  174.28   19.55
  -4  -6  13  117.46   19.30
  -4   6  14  124.69   15.58
  -4   6  14  103.78   15.55
   4  -6 -14  113.52   15.03
   4   6 -14  105.03   17.30
  -4  -6  14  119.03   18.21
  -4   6  15  117.80   14.77
  -4   6  15   95.89   14.77
   4  -6 -15  103.97   14.20
   4   6 -15  103.20   16.57
  -4   6  16   34.96    6.47
  -4   6  16   46.22    7.60
   4  -6 -16   29.17    6.07
   4   6 -16   41.11    8.61
  -4   6  17   -0.00    2.26
  -4   6  17    1.81    2.75
   4  -6 -17    4.59    2.58
   4   6 -17    1.82    3.75
  -4   6  18   68.60   10.35
  -4   6  18   64.74   11.01
   4   6 -18   79.09   12.99
  -4  -6  18   59.60   12.70
  -4   6  19   95.70   12.45
  -4   6  19   64.06   12.14
   4   6 -19   86.00   14.07
  -4  -6  19   82.98   14.77
  -4   6  20   27.88    6.22
   4   6 -20   26.41    7.68
  -4  -6  20   35.80    8.81
   4   6 -21   22.20    7.25
  -4  -6  21   20.54    7.37
  -4  -6  22    1.86    4.29
  -4  -6  23    6.30    5.31
  -4  -6  24   12.30    5.87
   4   6 -25   35.63    8.81
  -4  -6  25   29.03    8.96
   4   6 -26   30.88    8.20
  -4  -6  26   12.84    6.83
   4   6 -27    0.25    2.95
  -4  -6  27    1.00    4.35
   4   6 -28    7.13    5.55
  -4  -6  28    3.35    4.33
   4   6 -29   16.84    6.45
  -4  -6  29   17.72    7.38
   4   6 -30    6.16    5.25
  -4  -6  30    1.69    4.58
   4   6 -31   11.41    5.88
  -4  -6  31    6.94    5.99
  -4  -6  32    1.46    5.56
  -4  -6  33   12.13    6.62
  -4  -6  34    1.36    4.99
  -4  -6  35   10.51    6.07
  -4  -6  36    8.76    5.62
  -4  -6  37   -0.00    4.39
  -4   7   1  318.22   40.69
  -4   7   1  361.50   42.23
   4  -7  -1  328.92   40.50
   4   7  -1  309.04   41.98
   4   7  -1  339.71   42.34
  -4  -7   1  333.28   42.99
  -4   7   2   44.45    7.90
  -4   7   2   42.81    8.33
   4  -7  -2   48.15    7.84
   4  -7  -2   29.93    7.34
   4   7  -2   32.70    8.53
   4   7  -2   38.33    8.71
  -4  -7   2   33.83    8.76
  -4   7   3   97.04   15.36
   4  -7  -3  114.49   15.71
   4  -7  -3  115.89   16.09
   4   7  -3  116.60   17.40
   4   7  -3  117.59   17.36
  -4  -7   3   99.72   17.16
  -4   7   4   10.37    4.21
   4  -7  -4   19.86    4.79
   4  -7  -4   11.48    4.06
   4   7  -4   16.04    5.67
   4   7  -4   24.40    6.37
  -4  -7   4   13.18    5.65
  -4   7   5  162.34   21.43
  -4   7   5  149.48   21.81
   4  -7  -5  163.80   21.13
   4  -7  -5  153.93   21.10
   4   7  -5  177.39   23.43
   4   7  -5  136.21   22.23
  -4  -7   5  208.90   25.00
  -4   7   6  198.89   27.19
  -4   7   6  209.26   27.93
   4  -7  -6  231.08   27.25
   4  -7  -6  214.71   27.05
   4   7  -6  205.61   28.93
  -4  -7   6  229.79   30.15
  -4   7   7  530.00   60.57
  -4   7   7  499.76   60.98
   4  -7  -7  524.46   60.14
   4  -7  -7  477.43   59.82
   4   7  -7  492.35   62.17
  -4  -7   7  560.52   63.82
  -4   7   8   -0.00    2.85
  -4   7   8   -0.00    2.97
   4  -7  -8    0.39    2.22
   4  -7  -8    1.73    2.32
   4   7  -8    1.17    3.57
  -4  -7   8    0.00    3.29
  -4   7   9   11.51    4.39
  -4   7   9   19.63    5.10
   4  -7  -9   16.35    4.16
   4  -7  -9   15.50    3.96
   4   7  -9   18.72    6.01
  -4  -7   9   23.33    7.22
  -4   7  10    9.61    3.87
  -4   7  10    6.21    3.22
   4  -7 -10    6.61    3.03
   4  -7 -10    5.12    2.57
   4   7 -10   10.00    4.84
  -4  -7  10    1.56    3.91
  -4   7  11  173.25   22.04
  -4   7  11  182.11   22.79
   4  -7 -11  145.30   21.11
   4  -7 -11  174.63   20.91
   4   7 -11  170.86   24.11
  -4  -7  11  163.13   24.54
  -4   7  12   21.46    5.41
  -4   7  12   19.62    5.41
   4  -7 -12   17.74    4.62
   4  -7 -12   17.70    3.94
   4   7 -12   26.48    7.11
  -4  -7  12   32.59    8.22
  -4   7  13   44.72    8.28
  -4   7  13   52.87    9.11
   4  -7 -13   53.67    8.15
   4  -7 -13   42.68    6.79
   4   7 -13   45.74    9.99
  -4   7  14    9.39    3.97
  -4   7  14    8.15    3.73
   4  -7 -14    0.00    2.61
   4  -7 -14    5.36    2.03
   4   7 -14    9.82    5.14
  -4   7  15   97.58   11.72
  -4   7  15   73.85   11.38
   4  -7 -15   50.71    9.74
   4  -7 -15   61.40    8.64
   4   7 -15   80.74   13.06
  -4   7  16   -0.00    2.76
  -4   7  16    2.96    3.31
   4  -7 -16    1.47    2.57
   4  -7 -16    1.48    1.39
   4   7 -16    3.19    4.46
  -4   7  17   34.27    6.18
  -4   7  17   22.86    5.95
   4  -7 -17   22.27    3.42
   4   7 -17   16.13    6.44
  -4  -7  17   11.44    5.74
  -4   7  18    0.59    2.93
   4  -7 -18    0.00    1.08
  -4  -7  18   -0.00    3.93
  -4   7  19   -0.00    2.85
   4  -7 -19    0.24    0.87
  -4  -7  19   -0.00    3.91
  -4  -7  20   -0.00    4.64
  -4  -7  21   46.20   11.09
   4   7 -22   47.58   10.27
  -4  -7  22   29.17    9.45
   4   7 -23   49.86   10.95
  -4  -7  23   46.11   11.21
   4   7 -24    1.37    4.53
  -4  -7  24    3.39    4.58
   4   7 -25   14.00    6.11
  -4  -7  25    5.02    4.39
   4   7 -26    7.39    5.12
  -4  -7  26   -0.00    5.07
   4   7 -27   10.83    6.01
  -4  -7  27   22.04    7.43
   4   7 -28   11.88    6.54
  -4  -7  28    0.00    4.52
   4   7 -29    7.54    5.51
  -4  -7  29    4.28    5.23
   4   7 -30    0.90    4.15
  -4  -7  30   -0.00    4.24
   4   7 -31    2.15    4.66
  -4  -7  31    7.01    5.53
   4   7 -32    0.00    4.40
  -4  -7  32    1.06    4.34
  -4  -7  33   26.44    9.21
  -4  -7  34    1.52    4.27
  -4  -7  35    4.94    5.05
  -4  -7  36    3.24    5.14
  -4   8   1   22.61    6.05
  -4   8   1   13.09    5.27
   4  -8  -1   19.78    5.55
   4   8  -1   18.81    6.81
   4   8  -1   26.69    6.94
  -4  -8   1   16.72    6.86
  -4   8   2   30.76    7.03
  -4   8   2   33.81    7.87
   4  -8  -2   38.29    7.37
   4   8  -2   24.53    7.71
  -4  -8   2   32.71    9.14
  -4   8   3  166.83   23.27
  -4   8   3  240.90   25.84
   4  -8  -3  158.13   22.69
   4  -8  -3  168.10   23.46
   4   8  -3  168.92   24.74
  -4  -8   3  153.57   25.00
  -4   8   4   14.82    5.48
   4  -8  -4   28.19    6.02
   4  -8  -4   30.04    6.60
   4   8  -4   25.07    7.51
  -4  -8   4   26.59    7.89
  -4   8   5   67.86   11.24
   4  -8  -5   59.25   10.24
   4  -8  -5   69.44   10.93
   4   8  -5   58.03   11.77
  -4  -8   5   62.78   12.70
  -4   8   6   52.32    8.72
   4  -8  -6   38.54    7.53
   4  -8  -6   35.83    7.47
   4   8  -6   24.56    8.35
  -4  -8   6   51.51   10.77
  -4   8   7    2.84    3.33
  -4   8   7    2.46    3.25
   4  -8  -7    5.34    3.01
   4  -8  -7    0.59    2.19
   4   8  -7    2.37    4.07
  -4  -8   7    3.34    4.56
  -4   8   8   45.00    8.08
  -4   8   8   32.90    7.86
   4  -8  -8   39.19    7.47
   4  -8  -8   38.57    7.27
   4   8  -8   32.06    8.76
  -4  -8   8   34.66    9.20
  -4   8   9  419.99   51.67
  -4   8   9  391.50   52.22
   4  -8  -9  454.74   51.45
   4  -8  -9  449.93   51.43
   4   8  -9  453.06   54.10
  -4  -8   9  381.37   54.14
  -4   8  10    4.35    3.49
  -4   8  10    5.95    3.80
   4  -8 -10    4.83    2.87
   4  -8 -10    6.24    3.46
   4   8 -10    7.52    5.27
  -4  -8  10    0.00    3.53
  -4   8  11   27.79    6.56
  -4   8  11   32.35    7.61
   4  -8 -11   31.19    6.34
   4  -8 -11   25.68    5.96
   4   8 -11   31.37    8.47
  -4  -8  11   42.00    9.91
  -4   8  12   -0.00    3.22
  -4   8  12   -0.00    3.39
   4  -8 -12    0.00    2.60
   4  -8 -12    1.66    2.53
  -4   8  13  138.07   21.14
  -4   8  13  130.32   21.54
   4  -8 -13  185.83   21.49
   4  -8 -13  174.85   20.52
  -4   8  14    8.41    4.29
   4  -8 -14    7.28    3.58
  -4   8  15   51.07    8.90
  -4  -8  15   34.21    9.40
  -4   8  16   -0.00    3.40
  -4  -8  16   -0.00    4.04
  -4   8  17    0.50    2.99
  -4  -8  17    3.72    4.53
  -4   8  18    9.71    4.31
   4   8 -18   11.08    5.36
  -4  -8  18    4.71    4.63
   4   8 -19   69.85   13.76
  -4  -8  19   74.84   14.48
   4   8 -20    4.21    4.59
  -4  -8  20    1.26    5.03
   4   8 -21   82.52   14.07
  -4  -8  21   54.84   13.61
   4   8 -22    2.80    4.96
  -4  -8  22    1.77    5.11
   4   8 -23    3.84    4.87
  -4  -8  23   20.30    8.19
   4   8 -24    6.57    5.65
  -4  -8  24   -0.00    4.96
   4   8 -25   28.90    8.81
  -4  -8  25   28.06    9.39
   4   8 -26    0.00    4.73
  -4  -8  26   -0.00    4.82
   4   8 -27    0.09    4.48
  -4  -8  27    3.39    4.92
   4   8 -28    1.31    4.65
  -4  -8  28    1.63    4.53
   4   8 -29   39.73   10.35
  -4  -8  29   28.39    9.78
   4   8 -30   -0.00    5.16
  -4  -8  30    1.64    5.14
   4   8 -31    9.50    6.86
  -4  -8  31   11.41    7.04
   4   8 -32   -0.00    4.72
  -4  -8  32    1.77    4.47
   4   8 -33    1.39    5.01
  -4  -8  33    0.51    4.78
  -4  -8  34   -0.00    4.94
  -4  -8  35    7.26    6.21
  -4   9   1  176.67   26.84
  -4   9   1  217.58   28.88
  -4  -9   1  231.27   30.47
  -4   9   2    3.29    4.00
  -4   9   2    1.72    3.77
   4  -9  -2   -0.00    2.76
  -4  -9   2    1.18    4.36
  -4   9   3   33.05    7.13
  -4   9   3   11.18    5.88
   4  -9  -3   23.48    6.26
  -4  -9   3   53.47   11.11
  -4   9   4    0.00    3.70
  -4   9   4    7.71    4.36
   4  -9  -4   -0.00    2.62
   4  -9  -4    0.00    3.11
  -4  -9   4    0.92    3.64
  -4   9   5  101.13   16.40
  -4   9   5  108.62   17.40
   4  -9  -5  107.22   15.97
   4  -9  -5  113.84   16.79
  -4  -9   5  119.43   19.36
  -4   9   6    2.43    3.46
   4  -9  -6    0.00    2.95
   4  -9  -6    4.76    3.87
  -4  -9   6    4.80    4.32
  -4   9   7  336.46   41.94
   4  -9  -7  330.52   41.18
  -4  -9   7  331.24   44.57
  -4   9   8    0.73    4.17
   4  -9  -8    4.23    3.38
  -4  -9   8    2.12    5.31
  -4   9   9   14.55    5.87
   4  -9  -9   27.16    5.94
  -4  -9   9   16.69    7.62
  -4   9  10    4.91    3.82
   4  -9 -10   -0.00    2.93
  -4   9  11  226.42   29.48
   4  -9 -11  253.54   29.25
   4   9 -11  180.99   30.39
  -4   9  12   -0.00    3.97
   4  -9 -12   -0.00    2.84
   4   9 -12   -0.00    4.02
  -4   9  13    7.58    5.05
   4   9 -13    8.89    5.95
  -4  -9  13    7.78    5.55
  -4   9  14   16.32    5.74
   4   9 -14   10.63    5.93
  -4  -9  14    8.78    6.18
  -4   9  15   47.48    9.90
   4   9 -15   48.35   11.56
  -4  -9  15   79.94   14.33
  -4   9  16   -0.00    4.15
   4   9 -16    0.00    4.45
  -4  -9  16    0.00    4.49
  -4   9  17  121.05   17.17
   4   9 -17  107.57   18.49
  -4  -9  17   92.99   18.71
   4   9 -18    1.04    4.49
  -4  -9  18    5.28    5.64
   4   9 -19   -0.00    4.31
  -4  -9  19   -0.00    3.88
   4   9 -20    0.65    4.11
  -4  -9  20    3.51    4.86
   4   9 -21   50.30   12.09
  -4  -9  21   64.09   13.32
   4   9 -22    1.24    4.66
  -4  -9  22    1.33    5.79
   4   9 -23   34.60    9.74
  -4  -9  23   33.55   10.43
   4   9 -24   -0.00    3.79
  -4  -9  24   -0.00    5.78
   4   9 -25    5.76    5.52
  -4  -9  25   -0.00    5.29
   4   9 -26   -0.00    4.17
  -4  -9  26    1.03    4.50
   4   9 -27   20.45    7.47
  -4  -9  27   15.90    8.03
   4   9 -28    1.06    4.25
  -4  -9  28    0.16    5.83
   4   9 -29    6.95    5.89
  -4  -9  29    3.90    6.21
   4   9 -30   10.67    6.30
  -4  -9  30    2.49    5.83
   4   9 -31    3.26    4.62
  -4  -9  31    4.08    5.90
   4   9 -32    3.44    4.65
  -4  -9  32    0.00    5.65
   4   9 -33    1.03    5.58
  -4  -9  33    1.03    5.40
  -4  -9  34    3.43    5.00
  -4  -9  35    1.22    4.56
  -4  10   1    1.24    4.34
   4  10  -1    3.24    5.26
  -4 -10   1   -0.00    4.76
  -4  10   2    4.81    4.24
   4  10  -2   -0.00    3.91
  -4 -10   2    1.48    4.88
  -4  10   3   34.46    8.63
   4  10  -3   34.95    9.64
  -4 -10   3   51.53   11.69
  -4  10   4    5.71    4.35
   4  10  -4    7.62    5.69
  -4 -10   4    0.00    4.40
  -4  10   5   26.59    6.92
   4  10  -5   19.27    7.39
  -4 -10   5   12.15    6.62
  -4  10   6   -0.00    3.95
   4  10  -6    1.51    5.06
  -4 -10   6    0.52    4.14
  -4  10   7   35.96    8.26
   4  10  -7   28.66    8.91
  -4 -10   7   31.47    9.22
  -4  10   8    6.99    4.61
   4 -10  -8    8.04    4.22
   4  10  -8    9.62    5.79
  -4  10   9   20.22    6.66
   4 -10  -9   15.43    5.34
   4  10  -9   14.67    7.16
  -4  10  10    0.54    3.48
   4 -10 -10    0.00    2.87
   4  10 -10    0.00    4.84
  -4  10  11   20.94    6.83
   4 -10 -11   42.43    7.56
   4  10 -11   17.83    7.80
  -4 -10  11   33.61    9.46
  -4  10  12   -0.00    4.03
   4  10 -12    0.36    4.08
  -4 -10  12    4.00    4.88
  -4  10  13   29.92    7.86
   4  10 -13   27.62    8.73
  -4 -10  13   35.78   10.09
  -4  10  14    0.00    3.69
   4  10 -14    2.84    4.76
  -4 -10  14    3.62    5.04
  -4  10  15   85.34   13.37
   4  10 -15   64.29   14.29
  -4 -10  15   59.92   14.26
  -4  10  16   16.34    6.04
   4  10 -16   10.38    6.71
  -4 -10  16   16.72    7.88
   4  10 -17    0.84    4.11
  -4 -10  17   -0.00    4.97
   4  10 -18    5.45    5.91
  -4 -10  18    3.27    4.79
   4  10 -19   72.88   13.53
  -4 -10  19   43.51   12.46
   4  10 -20    0.00    4.82
  -4 -10  20    3.97    5.11
   4  10 -21   17.76    7.21
  -4 -10  21   12.06    7.06
   4  10 -22    2.47    4.38
  -4 -10  22    3.94    5.30
   4  10 -23   15.39    7.59
  -4 -10  23   29.24    9.36
   4  10 -24    8.91    5.84
  -4 -10  24    1.04    5.28
   4  10 -25   20.66    8.07
  -4 -10  25   22.18    8.45
   4  10 -26    7.29    5.94
  -4 -10  26    1.75    3.95
   4  10 -27    1.36    5.09
  -4 -10  27   -0.00    5.11
   4  10 -28    5.34    5.12
  -4 -10  28    0.59    5.94
   4  10 -29   15.65    7.15
  -4 -10  29    3.95    6.51
   4  10 -30   -0.00    3.97
  -4 -10  30    1.03    5.57
   4  10 -31    5.25    5.57
  -4 -10  31    3.41    5.63
   4  10 -32    2.27    4.22
  -4 -10  32   -0.00    4.20
   4  10 -33    6.83    5.84
  -4 -10  33   10.91    7.78
   4  10 -34   -0.00    5.40
   4  11  -1   55.52   12.78
  -4 -11   1   52.49   12.96
   4  11  -2    3.18    5.04
  -4 -11   2    7.49    6.32
   4  11  -3    8.63    6.16
  -4 -11   3    0.00    4.93
  -4  11   4   20.15    6.68
   4  11  -4   14.07    6.47
  -4 -11   4    6.78    6.02
  -4  11   5   16.31    5.89
   4  11  -5    4.63    5.43
  -4 -11   5    3.40    5.70
  -4  11   6   10.65    5.38
   4  11  -6    4.48    4.52
  -4  11   7   61.48   11.55
   4  11  -7   52.23   12.54
  -4  11   8    4.95    5.01
   4  11  -8    7.44    5.58
  -4  11   9   -0.00    3.85
   4  11  -9    6.14    4.84
  -4  11  10    6.71    4.57
   4  11 -10    6.02    5.97
  -4 -11  10    3.91    5.38
  -4  11  11  127.07   18.11
   4  11 -11   87.43   17.68
  -4 -11  11  109.78   20.05
  -4  11  12    0.31    4.47
   4  11 -12   -0.00    4.86
  -4 -11  12   -0.00    4.38
  -4  11  13   31.51    8.34
   4  11 -13   25.73    8.64
  -4 -11  13   24.30    9.18
  -4  11  14   10.27    6.00
   4  11 -14    5.13    4.66
  -4 -11  14    8.41    6.47
   4  11 -15   33.88    9.52
  -4 -11  15   27.15    9.21
   4  11 -16   10.81    6.50
  -4 -11  16    1.23    4.46
   4  11 -17   52.95   12.64
  -4 -11  17   55.82   13.37
   4  11 -18    1.06    5.38
  -4 -11  18    2.24    5.22
   4  11 -19    4.37    5.07
  -4 -11  19    2.02    5.43
   4  11 -20   -0.00    5.06
  -4 -11  20   -0.00    5.52
   4  11 -21   49.91   11.31
  -4 -11  21   24.74    9.75
   4  11 -22    2.56    5.05
  -4 -11  22    0.78    5.45
   4  11 -23    7.28    6.16
  -4 -11  23    7.34    6.04
   4  11 -24   -0.00    4.83
  -4 -11  24    3.18    4.65
   4  11 -25   10.94    6.20
  -4 -11  25    0.98    5.61
   4  11 -26   -0.00    4.24
  -4 -11  26    0.00    5.08
   4  11 -27   10.49    6.68
  -4 -11  27    2.17    5.94
   4  11 -28   -0.00    4.53
  -4 -11  28    2.19    5.67
   4  11 -29    1.10    5.25
  -4 -11  29    3.87    6.00
   4  11 -30    0.00    5.19
  -4 -11  30   12.08    7.22
   4  11 -31    9.75    6.26
  -4 -11  31    0.35    5.59
   4  11 -32    0.70    5.11
  -4 -11  32    0.00    4.90
   4  11 -33    6.15    6.67
   4  11 -34    0.30    4.46
  -4  12   1   -0.00    4.60
   4  12  -1    8.77    6.48
  -4 -12   1    2.65    5.25
  -4  12   2    2.15    3.85
   4  12  -2    4.10    5.72
  -4 -12   2   -0.00    5.12
  -4  12   3   73.43   12.79
   4  12  -3   42.76   11.83
   4  12  -4   17.68    7.31
   4  12  -5   50.35   11.96
   4  12  -6    3.15    5.27
   4  12  -7    0.60    4.71
  -4 -12   7   -0.00    5.25
   4  12  -8    5.66    7.00
  -4 -12   8    9.46    6.49
   4  12  -9   78.18   15.32
  -4 -12   9   71.04   16.28
   4  12 -10   -0.00    5.22
  -4 -12  10   -0.00    4.87
   4  12 -11    7.46    6.19
  -4 -12  11    2.04    4.95
   4  12 -12    3.06    5.25
  -4 -12  12   11.46    7.66
   4  12 -13   25.78    8.90
  -4 -12  13   17.62    8.44
   4  12 -14    5.41    5.75
  -4 -12  14    7.43    6.42
   4  12 -15   21.95    8.93
  -4 -12  15   18.96    9.44
   4  12 -16   -0.00    4.02
  -4 -12  16   -0.00    4.88
   4  12 -17    0.00    5.82
  -4 -12  17    3.40    5.61
   4  12 -18   -0.00    5.61
  -4 -12  18    9.07    5.98
   4  12 -19   35.48   10.43
  -4 -12  19   29.84   11.15
  -4 -12  20    1.65    5.09
   4  12 -21   -0.00    4.78
  -4 -12  21    0.35    5.01
   4  12 -22   -0.00    4.88
  -4 -12  22   -0.00    5.36
   4  12 -23    3.90    5.64
  -4 -12  23    4.42    6.01
   4  12 -24   -0.00    5.44
  -4 -12  24    0.88    5.24
   4  12 -25   12.43    6.93
  -4 -12  25    8.07    6.88
   4  12 -26   -0.00    5.14
  -4 -12  26    4.28    5.64
   4  12 -27    2.26    5.39
  -4 -12  27   -0.00    5.50
   4  12 -28   -0.00    5.06
  -4 -12  28   -0.00    4.50
   4  12 -29   -0.00    5.88
  -4 -12  29    8.61    7.49
   4  12 -30    2.75    6.36
  -4 -12  30    0.93    5.59
   4  12 -31   -0.00    5.89
  -4 -12  31    2.13    5.67
   4  12 -32    0.00    5.52
   4  12 -33    0.45    3.96
  -4  13   1   38.50   10.50
   4  13  -1   63.06   13.08
  -4  13   2    3.67    4.86
   4  13  -2   -0.00    5.37
  -4  13   3   14.22    6.67
   4  13  -3   15.37    7.97
  -4  13   4   -0.00    4.19
   4  13  -4   -0.00    5.20
  -4  13   5   64.92   13.22
   4  13  -5   77.07   15.33
  -4 -13   5   68.57   15.62
  -4  13   6   13.05    6.60
   4  13  -6    6.60    6.67
  -4 -13   6   14.25    8.40
  -4  13   7   24.87    8.14
   4  13  -7   25.83    9.39
  -4 -13   7   16.73    9.50
  -4  13   8   -0.00    4.43
   4  13  -8    0.31    4.87
  -4 -13   8   -0.00    5.10
  -4  13   9    4.18    4.83
   4  13  -9    4.31    5.91
  -4 -13   9   -0.00    5.56
  -4  13  10    1.82    4.37
   4  13 -10    7.54    6.06
  -4 -13  10    0.00    4.71
  -4  13  11   27.92    9.22
   4  13 -11   53.00   12.19
  -4 -13  11   64.45   14.44
  -4  13  12   14.45    6.74
   4  13 -12    9.66    5.93
  -4 -13  12    8.71    6.89
   4  13 -13    7.79    6.23
  -4 -13  13    8.62    7.20
   4  13 -14   -0.00    5.10
  -4 -13  14   -0.00    5.54
   4  13 -15    2.81    5.16
  -4 -13  15    0.06    6.15
   4  13 -16    0.00    5.50
  -4 -13  16    3.85    6.09
   4  13 -17    5.60    6.40
  -4 -13  17   27.69   10.07
   4  13 -18    0.27    5.07
  -4 -13  18   -0.00    5.02
   4  13 -19   -0.00    5.69
  -4 -13  19    0.00    5.82
   4  13 -20   -0.00    5.66
  -4 -13  20    0.00    5.46
   4  13 -21    5.85    6.16
  -4 -13  21   12.67    7.99
   4  13 -22   -0.00    4.75
  -4 -13  22   -0.00    5.06
   4  13 -23    5.67    5.66
  -4 -13  23    2.45    6.98
   4  13 -24    6.07    5.90
  -4 -13  24    7.04    7.44
   4  13 -25    6.08    6.34
  -4 -13  25   -0.00    6.02
   4  13 -26   -0.00    6.01
  -4 -13  26    0.00    4.96
   4  13 -27   15.55    8.67
  -4 -13  27    3.80    6.16
   4  13 -28   -0.00    5.03
  -4 -13  28    5.03    6.49
   4  13 -29   -0.00    5.23
  -4 -13  29    0.32    4.75
   4  13 -30    7.36    6.81
  -4 -13  30   -0.00    6.35
  -4  14   1    0.00    4.29
   4  14  -1   -0.00    5.46
  -4  14   2   13.45    6.82
   4  14  -2   12.17    7.49
  -4  14   3   11.38    6.56
   4  14  -3   17.96    8.41
  -4  14   4   23.70    8.33
   4  14  -4   21.38    8.99
  -4  14   5   11.53    6.45
   4  14  -5   15.84    8.12
  -4 -14   5   18.93    8.46
  -4  14   6    7.06    5.84
   4  14  -6    0.82    4.67
  -4 -14   6   -0.00    4.71
  -4  14   7    5.77    5.75
   4  14  -7    6.93    6.22
  -4 -14   7    7.30    6.97
   4  14  -8   18.90    7.92
  -4 -14   8   17.45    8.18
  -4  14   9   25.51    8.36
   4  14  -9   22.23    8.74
  -4 -14   9   39.52   12.10
  -4  14  10    2.21    5.28
   4  14 -10    0.00    5.39
  -4 -14  10    2.79    6.01
   4  14 -11    3.54    4.76
  -4 -14  11    3.13    5.12
   4  14 -12    0.00    5.03
  -4 -14  12    6.18    5.66
   4  14 -13   11.90    6.46
  -4 -14  13    3.27    5.75
   4  14 -14    5.88    6.01
  -4 -14  14    7.38    7.31
   4  14 -15    1.57    5.66
  -4 -14  15   19.46    9.43
   4  14 -16   -0.00    5.64
  -4 -14  16    0.00    6.71
   4  14 -17    0.51    4.43
  -4 -14  17    5.11    5.50
   4  14 -18    9.34    6.74
  -4 -14  18   -0.00    5.96
   4  14 -19    1.00    5.53
  -4 -14  19   14.50    8.48
   4  14 -20    1.29    5.04
  -4 -14  20   -0.00    5.31
   4  14 -21   16.61    7.86
  -4 -14  21   10.89    7.52
   4  14 -22   -0.00    5.93
  -4 -14  22    5.38    6.08
   4  14 -23   10.47    7.02
  -4 -14  23    3.21    6.17
   4  14 -24    0.00    5.21
  -4 -14  24    1.97    5.96
   4  14 -25    3.47    6.29
  -4 -14  25    1.83    5.96
   4  14 -26   -0.00    4.28
  -4 -14  26    5.40    6.28
   4  14 -27    8.78    6.79
  -4 -14  27    0.81    4.96
  -4 -14  28    1.73    6.49
  -4  15   1   10.17    6.46
   4  15  -1    1.59    7.05
  -4  15   2   18.41    7.56
   4  15  -2    7.61    7.25
  -4  15   3    5.68    6.13
   4  15  -3    0.97    5.51
  -4  15   4    1.96    5.15
   4  15  -4   -0.00    6.16
  -4  15   5   -0.00    4.34
   4  15  -5    6.84    7.31
  -4  15   6   14.84    7.39
   4  15  -6   15.62    8.32
  -4  15   7    0.00    4.63
   4  15  -7    0.46    5.39
  -4  15   8   -0.00    4.18
   4  15  -8    2.00    5.91
  -4  15   9    2.73    5.29
   4  15  -9    2.55    5.43
   4  15 -10   -0.00    4.97
   4  15 -11   -0.00    4.80
   4  15 -12    0.32    4.92
   4  15 -13    0.34    5.89
   4  15 -14   -0.00    4.76
  -4 -15  14    1.20    6.06
   4  15 -15   -0.00    5.34
  -4 -15  15    2.01    5.91
   4  15 -16    5.32    5.93
  -4 -15  16   11.33    7.94
   4  15 -17   22.99    9.13
  -4 -15  17   14.75    8.48
   4  15 -18    0.57    4.87
  -4 -15  18    1.84    5.43
   4  15 -19   -0.00    4.84
  -4 -15  19    5.73    6.87
   4  15 -20   -0.00    5.53
  -4 -15  20    1.49    5.53
   4  15 -21   -0.00    5.31
  -4 -15  21   -0.00    6.41
   4  15 -22   10.36    7.84
  -4 -15  22    7.08    7.32
   4  15 -23   -0.00    6.45
  -4 -15  23   -0.00    5.81
  -4 -15  24    2.89    5.60
  -4 -15  25   -0.00    6.14
  -4 -15  26    0.00    6.47
  -4 -15  27    4.19    6.71
  -4  16   1   -0.00    5.11
   4  16  -1    2.89    6.01
  -4  16   2   -0.00    5.66
   4  16  -2   -0.00    5.73
  -4  16   3    8.11    6.08
   4  16  -3    2.05    5.97
  -4  16   4    8.42    6.06
   4  16  -4    7.88    6.95
  -4  16   5    6.86    6.05
   4  16  -5    2.84    5.85
  -4  16   6    6.23    5.29
   4  16  -6   -0.00    6.10
  -4  16   7    1.62    4.46
   4  16  -7   -0.00    5.22
   4  16  -8    2.48    5.89
   4  16  -9   -0.00    6.40
   4  16 -10    6.29    6.51
   4  16 -11   -0.00    4.81
   4  16 -12    0.94    5.54
   4  16 -13    9.77    6.31
   4  16 -14   11.18    6.77
   4  16 -15    0.50    5.16
   4  16 -16   -0.00    5.23
   4  16 -17   -0.00    4.47
  -4  17   1    0.51    5.39
   4  17  -1   15.92    8.46
  -4  17   2    4.20    5.34
   4  17  -2    0.00    7.47
  -4  17   3    3.39    5.16
   4  17  -3    0.00    6.31
  -4  17   4    3.86    5.17
   4  17  -4    3.16    5.61
  -4  17   5    0.37    5.39
   4  17  -5   -0.00    6.09
   4  17  -6    0.00    5.93
   4  17  -7    5.97    6.97
   4  17  -8    0.61    5.70
   4  17  -9    1.73    5.99
   4  17 -10   -0.00    5.45
  -4  18   1   -0.00    5.76
  -4  18   2   11.34    7.43
  -4  18   3    1.89    6.38
  -4  18   4    1.98    6.34
  -4  19   1    8.75    6.82
  -4  19   2   -0.00    6.75
  -3   0   1    0.11    1.92
  -3   0   1   -0.00    2.09
   3   0  -1   -0.00    1.96
   3   0  -1    1.46    1.88
  -3   0   2    0.00    1.91
  -3   0   2   -0.00    2.04
   3   0  -2    0.79    1.96
   3   0  -2    0.67    1.59
  -3   0   3 4867.82  560.31
  -3   0   3 5242.11  560.65
   3   0  -3 4815.40  560.21
   3   0  -3 5135.95  560.33
  -3   0   4   -0.00    1.51
  -3   0   4    0.83    1.36
   3   0  -4   -0.00    1.70
   3   0  -4   -0.00    0.96
  -3   0   5   86.60    9.82
  -3   0   5   75.88    9.68
   3   0  -5   75.24    9.81
  -3   0   6    0.00    1.17
  -3   0   6    0.62    1.21
   3   0  -6   -0.00    1.27
  -3   0   7  371.11   43.24
  -3   0   7  416.37   43.43
   3   0  -7  357.55   43.25
  -3   0   8   -0.00    1.12
  -3   0   8    0.37    1.24
   3   0  -8    0.20    1.21
  -3   0   9  863.37   91.31
  -3   0   9  865.98   91.74
   3   0  -9  723.44   91.09
  -3   0  10   -0.00    1.31
   3   0 -10   -0.00    1.55
  -3   0  11 1035.99  113.82
   3   0 -11  979.29  113.14
   3   0 -11  992.11  113.72
   3   0 -12    1.55    1.93
   3   0 -12   -0.00    1.83
   3   0 -13  528.00   62.03
   3   0 -13  550.65   62.31
   3   0 -14   -0.00    2.29
   3   0 -14   -0.00    1.91
   3   0 -15   45.76    8.46
   3   0 -15   84.70    9.71
   3   0 -16   -0.00    2.32
   3   0 -16    0.66    1.50
   3   0 -17  195.24   23.18
   3   0 -17  169.15   22.89
  -3   0  18    0.03    2.38
   3   0 -18    1.68    2.31
   3   0 -18   -0.00    1.16
  -3   0  19   40.57    7.77
   3   0 -19   46.42    7.80
   3   0 -19   37.85    7.04
  -3   0  20    0.16    2.48
   3   0 -20   -0.00    2.22
   3   0 -20    0.60    1.27
  -3   0  21    6.58    3.83
   3   0 -21    3.75    3.12
   3   0 -21    5.36    2.47
  -3   0  22   -0.00    3.05
   3   0 -22    0.00    2.73
   3   0 -22   -0.00    2.40
  -3   0  23  283.43   37.32
   3   0 -23  278.66   36.52
   3   0 -23  313.89   36.95
   3   0 -24   -0.00    3.17
   3   0 -24    0.00    3.08
   3   0 -25   72.32   12.39
   3   0 -25   76.23   12.39
   3   0 -26    3.09    4.03
   3   0 -27   51.30   10.08
   3   0 -28   -0.00    3.18
   3   0 -29   44.50    9.73
  -3   0  37    0.32    3.67
  -3   0  38   -0.00    4.34
  -3   0  39   20.72    7.50
  -3   0  40    0.91    3.69
  -3   1   1  892.92   99.90
  -3   1   1  917.56  100.05
   3  -1  -1  863.05   99.94
   3  -1  -1  770.40   99.85
   3  -1  -1 1053.93  100.09
   3   1  -1  855.04  100.41
   3   1  -1  853.51  100.31
  -3  -1   1  881.72  100.35
  -3  -1   1  846.09  100.52
  -3   1   2  611.74   64.54
  -3   1   2  577.88   64.54
   3  -1  -2  544.20   64.48
   3  -1  -2  559.06   64.23
   3  -1  -2  559.58   64.22
   3   1  -2  571.32   65.15
   3   1  -2  578.46   65.05
  -3  -1   2  514.40   64.88
  -3  -1   2  595.28   65.35
  -3   1   3    6.64    1.90
  -3   1   3    5.92    1.87
   3  -1  -3    7.61    2.03
   3  -1  -3    7.86    1.30
   3  -1  -3    8.92    1.29
   3   1  -3    8.06    3.15
   3   1  -3   10.42    2.82
  -3  -1   3    4.90    2.56
  -3  -1   3    5.68    2.67
  -3   1   4    6.23    1.47
  -3   1   4    4.16    1.17
  -3   1   4    4.34    1.19
   3  -1  -4    2.62    1.33
   3   1  -4    6.55    2.70
   3   1  -4    3.81    1.98
  -3  -1   4    4.53    2.23
  -3  -1   4    5.40    2.56
  -3   1   5 1882.77  204.57
   3   1  -5 1846.88  205.72
   3   1  -5 1904.37  205.65
  -3  -1   5 1728.59  205.57
  -3  -1   5 1674.37  205.69
   3   1  -6    1.67    2.02
   3   1  -6    1.26    1.50
  -3  -1   6    4.55    2.11
  -3  -1   6    3.51    2.15
   3   1  -7  165.94   21.01
   3   1  -7  179.06   20.79
  -3  -1   7  157.90   20.82
  -3  -1   7  205.90   21.54
   3  -1  -8  100.62   11.10
   3   1  -8   86.24   12.16
   3   1  -8   90.05   11.90
  -3  -1   8   84.07   12.07
  -3  -1   8  109.38   12.75
   3  -1  -9  849.29  101.51
   3  -1  -9  927.55  101.62
   3   1  -9 1061.69  102.96
  -3  -1   9  901.65  102.55
  -3  -1   9  855.41  102.83
   3  -1 -10   38.33    5.44
   3  -1 -10   44.97    5.67
   3   1 -10   43.33    6.50
  -3  -1  10   43.37    6.36
  -3  -1  10   35.58    6.46
   3  -1 -11  381.24   46.72
   3  -1 -11  458.15   47.00
   3   1 -11  416.39   47.70
  -3  -1  11  389.52   47.50
  -3  -1  11  401.11   47.92
   3  -1 -12    5.36    2.11
   3  -1 -12    3.95    2.05
   3   1 -12    6.09    2.84
  -3  -1  12    5.28    2.50
  -3  -1  12    3.47    2.72
   3  -1 -13   12.05    2.78
   3  -1 -13   10.31    2.68
   3   1 -13    9.09    3.47
  -3  -1  13    5.88    2.85
  -3  -1  13    3.87    2.96
  -3   1  14   18.44    3.61
   3  -1 -14   17.60    3.53
   3  -1 -14   13.58    3.42
   3   1 -14    8.86    3.36
  -3  -1  14   11.89    3.50
  -3  -1  14   18.71    4.55
  -3   1  15  372.12   42.25
   3  -1 -15  350.04   41.77
   3  -1 -15  283.02   41.45
   3   1 -15  361.05   42.52
   3   1 -15  415.82   43.09
  -3  -1  15  394.24   42.89
  -3  -1  15  384.15   43.11
  -3   1  16   10.21    3.17
   3  -1 -16    8.65    2.96
   3  -1 -16    8.66    3.10
   3   1 -16    8.99    3.53
   3   1 -16    8.02    3.47
  -3  -1  16    7.18    3.35
  -3   1  17  204.65   23.98
   3  -1 -17  169.74   23.16
   3  -1 -17  188.54   23.48
   3   1 -17  183.10   23.88
   3   1 -17  219.61   24.46
  -3  -1  17  165.92   24.06
  -3   1  18    0.00    2.12
   3  -1 -18    1.58    2.12
   3  -1 -18    3.02    2.47
   3   1 -18    2.18    2.66
   3   1 -18    2.56    2.72
  -3  -1  18    2.91    2.88
  -3   1  19   55.99    9.32
   3  -1 -19   61.23    9.15
   3  -1 -19   44.84    8.62
   3   1 -19   60.94    9.67
   3   1 -19   69.88   10.04
  -3  -1  19   51.33    9.60
  -3   1  20   61.66    9.83
   3  -1 -20   53.87    9.27
   3  -1 -20   54.36    9.21
   3   1 -20   55.73    9.61
   3   1 -20   56.38    9.69
  -3  -1  20   64.07   10.36
  -3   1  21  154.40   18.88
   3  -1 -21  135.27   17.91
   3  -1 -21  122.22   17.62
   3   1 -21  133.76   18.35
   3   1 -21  108.00   17.62
  -3  -1  21  133.81   18.82
  -3   1  22    4.39    3.33
   3  -1 -22   -0.00    2.62
   3  -1 -22    3.14    2.94
   3   1 -22    2.82    3.19
   3   1 -22   -0.00    2.03
  -3  -1  22    3.51    3.39
  -3   1  23    8.40    4.34
   3  -1 -23   11.32    4.22
   3  -1 -23   16.25    4.76
   3   1 -23   13.64    4.90
   3   1 -23   20.17    4.92
  -3  -1  23    7.02    4.26
   3  -1 -24    0.00    3.07
   3  -1 -24    1.80    3.02
   3   1 -24    1.25    3.13
   3   1 -24   -0.00    1.63
  -3  -1  24   -0.00    3.57
   3  -1 -25   50.98    9.47
   3   1 -25   73.09   11.20
   3   1 -25   43.96    9.05
  -3  -1  25   45.30    9.94
   3  -1 -26    8.85    4.34
   3   1 -26   12.30    5.02
   3   1 -26    6.71    3.41
  -3  -1  26   10.47    5.10
   3  -1 -27   69.71   11.89
   3   1 -27   79.15   12.67
  -3  -1  27   54.32   11.94
   3  -1 -28    5.60    4.06
   3   1 -28    0.00    3.32
  -3  -1  28    5.53    4.22
   3   1 -29    0.00    3.20
  -3  -1  29    0.50    3.01
   3   1 -30   21.77    6.85
  -3  -1  30   18.18    6.75
  -3  -1  31   30.54    8.23
  -3  -1  32    0.00    4.25
  -3  -1  33    2.11    3.59
  -3  -1  34   -0.00    4.22
  -3  -1  35    5.32    5.36
  -3  -1  36    0.00    4.31
  -3  -1  37   12.20    5.76
  -3  -1  38   -0.00    3.50
  -3  -1  39    2.87    4.05
  -3  -1  40    0.00    4.51
  -3   2   1  159.79   21.47
  -3   2   1  167.48   21.61
  -3   2   1  168.31   21.65
  -3   2   1  200.43   21.89
   3  -2  -1  186.62   21.66
   3  -2  -1  198.61   21.67
   3   2  -1  192.01   22.69
   3   2  -1  183.06   22.52
  -3  -2   1  186.08   22.42
  -3  -2   1  168.21   22.55
  -3   2   2   82.82    9.91
  -3   2   2   72.53    9.88
  -3   2   2   64.87    9.78
  -3   2   2   74.43    9.86
   3  -2  -2   75.88    9.67
   3  -2  -2   73.62    9.59
   3   2  -2   89.14   11.19
   3   2  -2   77.80   10.90
  -3  -2   2   91.24   11.08
  -3  -2   2   80.63   11.02
  -3   2   3 1124.92  140.65
  -3   2   3 1314.35  141.14
  -3   2   3 1282.53  140.92
  -3   2   3 1288.54  140.89
   3  -2  -3 1253.00  140.39
   3  -2  -3 1208.74  140.31
   3   2  -3 1353.52  142.12
   3   2  -3 1278.76  142.01
  -3  -2   3 1238.47  141.77
  -3  -2   3 1339.40  142.40
  -3   2   4    2.58    1.36
  -3   2   4    1.82    1.31
  -3   2   4    1.16    1.23
  -3   2   4    1.07    1.14
   3   2  -4    2.57    2.48
   3   2  -4    1.92    1.94
  -3  -2   4    3.59    2.44
  -3  -2   4    3.02    2.65
  -3   2   5    1.07    0.95
  -3   2   5    0.00    0.94
  -3   2   5    0.81    0.82
  -3   2   5    1.75    0.91
   3   2  -5    4.66    2.64
   3   2  -5    1.85    1.97
  -3  -2   5    0.19    2.16
  -3  -2   5    0.00    2.09
   3  -2  -6    5.84    1.17
   3   2  -6    4.92    2.58
   3   2  -6    7.09    2.67
  -3  -2   6    6.08    2.60
  -3  -2   6    2.81    2.53
   3  -2  -7  398.25   44.47
   3   2  -7  388.32   46.35
   3   2  -7  376.71   46.18
  -3  -2   7  378.08   46.09
  -3  -2   7  430.75   46.91
   3  -2  -8  738.11   83.47
   3   2  -8  959.40   86.02
   3   2  -8  726.31   85.18
  -3  -2   8  719.68   85.09
  -3  -2   8  651.14   85.40
  -3   2   9  516.13   54.13
  -3   2   9  465.73   54.00
   3  -2  -9  457.07   54.00
   3   2  -9  463.22   55.70
   3   2  -9  468.42   55.55
  -3  -2   9  454.80   55.53
  -3  -2   9  572.21   56.70
  -3   2  10    2.93    1.48
  -3   2  10    4.71    1.42
   3  -2 -10    2.80    1.49
   3   2 -10    5.04    3.04
   3   2 -10    5.40    2.77
  -3  -2  10    5.79    2.77
  -3  -2  10    5.76    3.11
  -3   2  11   36.19    5.27
  -3   2  11   41.46    5.34
   3  -2 -11   36.40    5.29
   3   2 -11   34.61    6.45
   3   2 -11   32.74    6.02
  -3  -2  11   34.69    6.38
  -3  -2  11   42.39    7.23
  -3   2  12   12.42    2.86
  -3   2  12   12.28    2.90
   3  -2 -12   15.88    2.99
   3   2 -12   16.60    4.21
  -3  -2  12   14.95    3.94
  -3  -2  12   16.49    4.53
  -3   2  13  451.06   47.92
  -3   2  13  410.49   47.77
   3  -2 -13  418.88   47.61
   3   2 -13  364.92   48.62
  -3  -2  13  392.82   48.62
  -3  -2  13  422.95   49.52
  -3   2  14   11.16    3.01
  -3   2  14    9.68    2.92
   3  -2 -14   12.24    2.95
   3   2 -14    7.98    3.51
  -3  -2  14   10.00    3.48
  -3  -2  14   12.73    4.19
  -3   2  15   20.19    4.35
  -3   2  15   24.88    4.58
   3  -2 -15   27.19    4.60
   3   2 -15   20.73    5.34
  -3  -2  15   24.28    5.21
  -3  -2  15   23.61    5.91
  -3   2  16   11.92    3.27
  -3   2  16    5.04    2.76
   3  -2 -16   14.10    3.20
   3   2 -16   14.42    4.46
  -3  -2  16   10.06    3.59
  -3  -2  16    9.08    3.81
  -3   2  17  149.31   19.41
  -3   2  17  147.51   19.57
   3  -2 -17  162.15   19.41
   3   2 -17  164.37   20.58
  -3  -2  17  136.24   19.85
  -3  -2  17  150.67   20.77
  -3   2  18    5.93    3.10
  -3   2  18   11.36    3.65
   3  -2 -18   21.91    4.26
   3   2 -18    7.75    3.56
   3   2 -18    9.99    3.58
  -3  -2  18    5.68    3.43
  -3  -2  18    8.01    3.72
  -3   2  19   40.98    7.27
  -3   2  19   51.44    8.05
   3  -2 -19   33.14    6.93
   3  -2 -19   42.11    7.10
   3   2 -19   35.97    7.67
   3   2 -19   37.81    7.67
  -3  -2  19   39.52    7.63
  -3  -2  19   54.53    9.19
  -3   2  20    4.32    2.71
  -3   2  20    0.98    2.68
   3  -2 -20    2.63    2.46
   3  -2 -20   -0.00    2.05
   3   2 -20    2.83    3.24
   3   2 -20    4.37    3.23
  -3  -2  20    0.00    3.33
  -3   2  21    1.75    2.77
  -3   2  21    2.87    2.60
   3  -2 -21    1.04    2.58
   3  -2 -21    4.74    2.81
   3   2 -21    5.22    3.51
   3   2 -21    3.47    2.97
  -3   2  22    2.03    2.79
  -3   2  22   -0.00    2.71
   3  -2 -22    0.35    2.67
   3  -2 -22    2.19    2.53
   3   2 -22    1.83    3.08
   3   2 -22    1.42    2.99
  -3   2  23  111.85   17.66
   3  -2 -23  133.34   17.61
   3  -2 -23  135.83   17.36
   3   2 -23  120.88   17.96
   3   2 -23  132.01   18.13
  -3  -2  23   95.43   17.46
   3  -2 -24   45.56    8.85
   3  -2 -24   46.43    8.74
   3   2 -24   57.05   10.07
   3   2 -24   53.91    9.73
  -3  -2  24   40.12    9.21
   3  -2 -25   46.72    8.91
   3   2 -25   45.37    9.44
  -3  -2  25   42.84    9.53
   3  -2 -26    9.11    4.76
   3   2 -26    5.23    4.69
  -3  -2  26    2.14    3.70
   3  -2 -27   58.96   10.23
   3   2 -27   66.68   11.64
  -3  -2  27   39.82    9.84
   3   2 -28    6.22    4.62
  -3  -2  28    0.10    3.67
   3   2 -29   84.35   15.82
  -3  -2  29  120.43   17.56
  -3  -2  30    5.04    4.10
  -3  -2  31   -0.00    3.56
  -3  -2  32    3.92    4.05
  -3  -2  33   22.71    7.40
  -3  -2  34    0.08    3.29
  -3  -2  35   33.12    9.17
  -3  -2  36   -0.00    3.70
  -3  -2  37   11.56    5.53
  -3  -2  38   -0.00    4.05
  -3  -2  39    6.32    5.80
  -3   3   1  413.20   52.69
   3  -3  -1  403.11   52.64
   3  -3  -1  478.16   53.01
   3  -3  -1  483.67   52.84
   3   3  -1  470.06   54.05
   3   3  -1  471.74   54.09
  -3  -3   1  478.15   53.80
  -3  -3   1  516.16   54.59
  -3   3   2  216.32   27.82
  -3   3   2  234.19   28.19
   3  -3  -2  219.55   27.79
   3  -3  -2  224.06   27.85
   3  -3  -2  249.01   27.80
   3   3  -2  250.33   29.35
   3   3  -2  202.97   28.80
  -3  -3   2  229.44   28.81
  -3  -3   2  416.04   31.53
  -3   3   3   40.48    5.98
  -3   3   3   37.01    6.10
   3  -3  -3   40.04    5.89
   3  -3  -3   37.60    5.69
   3  -3  -3   43.60    5.74
   3   3  -3   46.74    7.48
   3   3  -3   31.89    6.78
  -3  -3   3   49.94    7.42
  -3  -3   3   40.77    7.40
  -3   3   4   73.94    9.83
  -3   3   4   73.39   10.00
   3  -3  -4   71.19    9.77
   3  -3  -4   75.50    9.47
   3  -3  -4   85.49    9.52
   3   3  -4   80.14   11.38
   3   3  -4   75.01   11.13
  -3  -3   4   70.56   10.92
  -3  -3   4   83.76   11.74
  -3   3   5  477.06   57.28
  -3   3   5  519.75   57.54
   3  -3  -5  484.19   57.25
   3  -3  -5  509.72   56.64
   3  -3  -5  524.62   56.63
   3   3  -5  438.86   58.54
  -3  -3   5  488.77   59.23
  -3   3   6  575.45   64.39
  -3   3   6  533.42   64.38
   3  -3  -6  547.69   64.28
   3   3  -6  581.18   66.14
   3   3  -6  609.03   66.26
  -3  -3   6  622.75   66.05
  -3  -3   6  567.29   66.51
  -3   3   7  160.52   19.23
  -3   3   7  179.75   19.39
   3  -3  -7  144.84   19.04
   3   3  -7  164.41   21.07
   3   3  -7  201.12   21.49
  -3  -3   7  145.96   20.46
  -3  -3   7  179.17   21.67
  -3   3   8   25.15    4.21
  -3   3   8   23.15    4.16
   3  -3  -8   30.21    4.23
   3   3  -8   26.46    5.73
   3   3  -8   29.32    5.81
  -3  -3   8   36.00    5.93
  -3  -3   8   38.11    6.58
  -3   3   9  164.61   18.76
  -3   3   9  164.02   18.90
   3  -3  -9  153.81   18.63
   3   3  -9  145.13   20.29
   3   3  -9  173.06   20.59
  -3  -3   9  152.19   20.19
  -3  -3   9  138.95   20.56
  -3   3  10  475.13   49.71
  -3   3  10  417.24   49.70
   3  -3 -10  420.07   49.55
   3   3 -10  431.31   51.40
   3   3 -10  419.87   51.22
  -3  -3  10  444.31   51.31
  -3  -3  10  412.49   51.84
  -3   3  11  501.96   58.28
  -3   3  11  537.41   58.56
   3  -3 -11  527.19   58.31
   3   3 -11  498.45   60.02
   3   3 -11  486.98   59.77
  -3  -3  11  508.24   59.87
  -3  -3  11  470.71   60.39
  -3   3  12    2.18    1.78
  -3   3  12    0.00    1.73
   3  -3 -12   -0.00    1.73
   3   3 -12   -0.00    2.57
   3   3 -12    0.15    2.57
  -3  -3  12    1.73    2.62
  -3  -3  12    0.95    2.72
  -3   3  13   17.50    3.49
  -3   3  13   10.80    3.36
   3  -3 -13   16.61    3.56
   3   3 -13   19.19    4.90
   3   3 -13   22.08    4.77
  -3  -3  13   23.20    4.91
  -3  -3  13   14.29    5.08
  -3   3  14    1.48    1.93
  -3   3  14    2.07    2.38
   3  -3 -14    4.56    2.36
   3   3 -14    2.43    2.75
   3   3 -14    2.65    2.45
  -3  -3  14    1.53    2.50
  -3  -3  14    3.77    3.48
  -3   3  15  191.83   23.48
  -3   3  15  193.25   23.78
   3   3 -15  193.08   24.87
  -3  -3  15  182.61   24.43
  -3  -3  15  190.26   25.52
  -3   3  16   45.99    7.75
  -3   3  16   39.28    7.75
   3  -3 -16   56.93    8.06
   3   3 -16   55.02    9.24
  -3  -3  16   64.85    9.35
  -3  -3  16   54.87    9.85
  -3   3  17   64.31    8.50
  -3   3  17   35.85    7.73
   3  -3 -17   58.65    8.23
   3   3 -17   38.60    8.46
  -3  -3  17   61.86    9.28
  -3  -3  17   46.34    9.46
  -3   3  18    0.36    2.17
  -3   3  18    0.79    2.25
   3  -3 -18    3.20    2.39
   3   3 -18    9.03    4.05
  -3  -3  18    2.92    2.59
  -3  -3  18   -0.00    3.26
  -3   3  19    9.51    3.59
  -3   3  19   11.53    4.21
   3  -3 -19   17.66    4.11
   3   3 -19   11.02    4.27
  -3  -3  19   10.29    3.99
  -3  -3  19   17.37    5.36
  -3   3  20   33.67    6.93
  -3   3  20   27.50    6.68
   3  -3 -20   38.99    6.85
   3   3 -20   40.05    7.96
  -3  -3  20   35.08    7.14
  -3   3  21   74.82   11.81
  -3   3  21   63.58   11.87
   3  -3 -21   73.14   11.37
   3   3 -21   86.61   13.22
   3   3 -21   88.39   12.91
  -3  -3  21   77.37   12.37
  -3   3  22   55.18    9.79
  -3   3  22   50.04   10.09
   3  -3 -22   75.95   10.34
   3   3 -22   46.88   10.10
   3   3 -22   58.58   10.61
  -3  -3  22   65.70   10.79
  -3  -3  22   56.64   10.84
  -3   3  23    2.38    3.07
   3  -3 -23   10.22    3.92
   3   3 -23   11.69    5.14
  -3  -3  23    4.15    4.13
  -3   3  24   14.34    5.08
   3   3 -24   11.85    5.37
  -3  -3  24   13.66    5.69
  -3   3  25  144.04   20.20
   3   3 -25  142.39   20.96
  -3  -3  25  136.81   21.36
  -3   3  26   51.56   10.15
   3   3 -26   61.42   11.48
  -3  -3  26   58.44   11.74
  -3   3  27   93.84   15.19
   3   3 -27  126.87   17.40
  -3  -3  27   77.74   15.76
  -3  -3  28   11.55    5.98
  -3  -3  29    1.78    4.69
  -3  -3  30   23.59    7.69
   3   3 -31   66.37   12.59
  -3  -3  31   55.57   12.22
   3   3 -32    8.40    5.01
  -3  -3  32    1.84    3.25
  -3  -3  33    0.00    4.44
  -3  -3  34    1.06    3.80
  -3  -3  35    6.54    5.58
  -3  -3  36    0.21    4.44
  -3  -3  37    3.91    4.50
  -3  -3  38    1.58    4.66
  -3  -3  39   -0.00    4.31
  -3   4   1  116.06   14.77
   3  -4  -1  127.49   14.79
   3  -4  -1  106.23   14.79
   3  -4  -1  112.37   14.53
   3   4  -1  109.17   15.66
   3   4  -1  112.64   15.83
  -3  -4   1   88.19   15.34
  -3   4   2  145.99   18.26
   3  -4  -2  150.75   18.20
   3  -4  -2  133.84   18.15
   3  -4  -2  139.01   17.96
   3   4  -2  158.90   19.70
   3   4  -2  134.43   19.24
  -3  -4   2  143.17   19.12
  -3  -4   2  157.92   20.10
  -3   4   3  293.74   36.97
  -3   4   3  314.03   37.45
   3  -4  -3  291.02   36.87
   3  -4  -3  318.98   37.12
   3  -4  -3  322.34   36.93
   3   4  -3  302.75   38.31
   3   4  -3  351.69   38.85
  -3  -4   3  312.20   38.17
  -3  -4   3  365.44   39.49
  -3   4   4   39.10    6.61
  -3   4   4   40.60    6.80
   3  -4  -4   44.81    6.68
   3  -4  -4   50.88    6.83
   3  -4  -4   41.54    6.30
   3   4  -4   45.63    8.23
   3   4  -4   41.24    7.89
  -3  -4   4   42.23    7.78
  -3  -4   4   53.83    8.74
  -3   4   5   40.66    6.64
  -3   4   5   40.98    6.86
   3  -4  -5   41.03    6.61
   3  -4  -5   52.96    6.67
   3  -4  -5   46.91    6.33
   3   4  -5   45.33    8.10
   3   4  -5   46.95    8.26
  -3  -4   5   50.16    8.27
  -3  -4   5   37.76    8.21
  -3   4   6   73.78   10.66
  -3   4   6   73.59   10.86
   3  -4  -6   72.59   10.50
   3  -4  -6   86.69   10.41
   3  -4  -6   83.04   10.17
   3   4  -6  101.26   13.02
   3   4  -6   80.71   12.21
  -3  -4   6   87.59   12.07
  -3  -4   6   82.70   12.68
  -3   4   7  261.57   31.97
  -3   4   7  274.61   32.26
   3  -4  -7  263.28   31.83
   3  -4  -7  263.31   31.32
   3   4  -7  243.46   33.44
   3   4  -7  294.99   34.03
  -3  -4   7  264.15   33.25
  -3  -4   7  415.11   36.10
  -3   4   8  206.37   23.56
  -3   4   8  180.37   23.50
   3  -4  -8  192.55   23.26
   3  -4  -8  192.42   22.49
   3   4  -8  180.63   25.00
   3   4  -8  196.02   25.16
  -3  -4   8  196.93   24.88
  -3  -4   8  240.36   26.51
  -3   4   9  122.84   16.60
  -3   4   9  131.49   16.87
   3  -4  -9  131.83   16.54
   3  -4  -9  136.35   15.47
   3   4  -9  132.11   18.36
   3   4  -9  151.93   18.67
  -3  -4   9  124.93   17.91
  -3  -4   9  145.23   19.19
  -3   4  10   41.80    6.16
  -3   4  10   46.32    6.41
   3  -4 -10   50.40    6.29
   3  -4 -10   33.29    4.48
   3   4 -10   44.75    7.77
   3   4 -10   40.87    7.47
  -3  -4  10   43.25    7.47
  -3  -4  10   40.11    7.81
  -3   4  11  100.28   13.66
  -3   4  11   92.36   13.77
   3  -4 -11  106.21   13.69
   3   4 -11  114.60   15.60
   3   4 -11  106.33   15.28
  -3  -4  11  143.47   16.05
  -3  -4  11  112.74   16.16
  -3   4  12  265.15   31.94
  -3   4  12  267.60   32.39
   3  -4 -12  273.17   31.92
   3   4 -12  304.64   34.26
   3   4 -12  271.19   33.64
  -3  -4  12  273.37   33.58
  -3  -4  12  233.09   34.00
  -3   4  13  326.05   34.92
  -3   4  13  299.83   35.25
   3  -4 -13  278.89   34.56
   3   4 -13  289.15   36.45
   3   4 -13  291.79   36.32
  -3  -4  13  283.44   36.06
  -3  -4  13  264.22   36.88
  -3   4  14   29.01    4.91
  -3   4  14   22.60    4.82
   3  -4 -14   18.76    4.46
   3   4 -14   19.25    5.74
  -3  -4  14   24.59    5.90
  -3  -4  14   24.64    6.35
  -3   4  15  147.88   20.03
  -3   4  15  145.15   20.37
   3  -4 -15  144.69   19.91
   3   4 -15  164.89   21.93
  -3  -4  15  181.05   21.86
  -3  -4  15  256.89   24.83
  -3   4  16   38.70    6.79
  -3   4  16   43.26    7.36
   3  -4 -16   35.70    6.61
   3   4 -16   43.06    8.28
  -3  -4  16   52.89    8.56
  -3  -4  16   38.48    8.74
  -3   4  17   78.70   10.94
  -3   4  17   82.40   11.48
   3  -4 -17   65.84   10.49
   3   4 -17   68.03   11.88
  -3  -4  17   83.78   12.20
  -3  -4  17   61.88   12.28
  -3   4  18   70.14   11.73
  -3   4  18   87.45   12.63
   3  -4 -18   76.15   11.85
   3   4 -18  104.21   14.22
  -3  -4  18   87.55   13.11
  -3  -4  18   89.26   14.21
  -3   4  19   15.24    4.37
  -3   4  19   20.01    5.18
   3  -4 -19   11.54    4.09
   3   4 -19   13.87    5.38
  -3  -4  19   30.10    6.25
  -3   4  20   23.50    5.01
  -3   4  20    7.40    3.56
   3  -4 -20   19.29    4.67
   3   4 -20   12.80    5.04
  -3  -4  20    6.76    3.73
  -3   4  21    2.32    2.97
  -3   4  21    0.00    3.12
   3  -4 -21    2.21    3.09
   3   4 -21    0.29    3.20
  -3  -4  21   -0.00    4.08
  -3   4  22    1.37    2.95
  -3   4  22    0.96    2.92
   3  -4 -22    1.47    3.04
   3   4 -22    0.00    3.76
  -3  -4  22    3.04    3.78
  -3   4  23   81.84   12.91
   3   4 -23   75.52   13.70
  -3  -4  23   83.36   14.51
  -3   4  24   46.75    9.48
   3   4 -24   62.09   11.30
  -3   4  25   65.52   12.17
   3   4 -25   85.66   13.99
  -3  -4  25   79.70   14.55
  -3   4  26   -0.00    3.49
  -3  -4  26    0.00    3.46
  -3  -4  27   89.73   16.00
  -3  -4  28   21.01    7.51
   3   4 -29   26.60    7.99
  -3  -4  29   28.58    8.79
   3   4 -30   -0.00    4.99
  -3  -4  30   -0.00    4.24
   3   4 -31    1.43    4.11
  -3  -4  31   -0.00    3.52
   3   4 -32    0.00    4.05
  -3  -4  32    0.00    3.45
  -3  -4  33   16.86    7.33
  -3  -4  34    4.38    4.78
  -3  -4  35    3.15    4.46
  -3  -4  36    0.00    5.12
  -3  -4  37   -0.00    4.18
  -3  -4  38    1.55    4.25
  -3  -4  39   11.76    7.14
  -3   5   1  659.74   79.31
   3  -5  -1  649.72   79.13
   3   5  -1  686.05   80.62
   3   5  -1  764.96   81.26
  -3  -5   1  731.25   80.48
  -3  -5   1  662.08   80.98
  -3   5   2   13.91    4.01
   3  -5  -2   11.77    3.76
   3  -5  -2   24.65    4.77
   3   5  -2   14.51    5.02
   3   5  -2   20.07    5.42
  -3  -5   2    4.67    3.88
  -3  -5   2    8.58    5.11
[truncated: 814,613 more chars]
