# Supplementary material for: LED-pump-X-ray-multiprobe crystallography for sub-second timescales
Source: Commun Chem. 2022 Aug 26;5:102. doi: 10.1038/s42004-022-00716-1 (PMC9814726; doi:10.1038/s42004-022-00716-1)
Supplement: Supplementary file 10 — Supplementary Data 1 [file 42004_2022_716_MOESM10_ESM.zip › CIFs/4s_265K/265K_4s_t3_excit.cif]

 data_global

# SUBMISSION DETAILS
 
_publ_contact_author_name       'Hatcher, Lauren'
_publ_contact_author_address
;
School of Chemistry
Cardiff University
Main Building
Park Place 
Cardiff
CF10 3AT
United Kingdom
;
_publ_contact_author_email       'HatcherL1@cardiff.ac.uk'
_publ_requested_category          FM
_publ_section_comment
; 
?
;
_publ_section_references
;
Diamond General Data Aquisition (GDA) software: http://www.opengda.org/

XIA2: Winter, G. (2010) J. Appl. Cryst. 43, 186-190.
POINTLESS: Evans, P. (2006) Acta Cryst. D62, 72-82.
AIMLESS: Evans, P. R. and Murshudov, G. N. (2013) Acta Cryst. D69, 1204-1214.
DIALS: Winter, G., et al. Acta Cryst. (2018) D74, 85-97.
CCP4: Winn, M. D. et al. (2011) Acta Cryst. D67, 235-242.
   
SHELXL: Sheldrick G. M. (2015). Acta Cryst. C71, 3-8.
SHELXT:	Sheldrick, G. M. (2015). Acta Cryst. A71, 3-8.
 
OLEX2: Dolomanov, O.V.; Bourhis, L.J.; Gildea, R.J.; Howard, J.A.K.; Puschmann,
 H., OLEX2: A complete structure solution, refinement and analysis program 
 (2009). J. Appl. Cryst., 42, 339-341.

MERCURY: Macrae, C. F., Bruno, I. J., Chisholm, J. A., Edgington,
P. R., McCabe, P., Pidcock, E., Rodriguez-Monge, L., Taylor, R.,
van de Streek, J. & Wood, P. A. (2008). J. Appl. Cryst. 41, 466-470.
;

####
 
data_265K_4s_t3_excit
 
_audit_creation_method            'SHELXL-2018/3'
_shelx_SHELXL_version_number      '2018/3'
_chemical_name_systematic         
;
Nitro-(N,N,N',N'-tetrabutyldiethylenetriamine)palladium(II)
tetraphenylborate, tetrahydrofuran solvate
;
_chemical_name_common             ?
_chemical_melting_point           ?
_chemical_formula_moiety          
;
C20 H45 N4 O2 Pd, C24 H20 B, C4 H8 O
;
_chemical_formula_sum            'C48 H73 B N4 O3 Pd' 
_chemical_formula_weight          871.31

loop_
 _atom_type_symbol
 _atom_type_description
 _atom_type_scat_dispersion_real
 _atom_type_scat_dispersion_imag
 _atom_type_scat_source
 'C'  'C'   0.0010   0.0010
 'International Tables Vol C Tables 4.2.6.8 and 6.1.1.4'
 'H'  'H'   0.0000   0.0000
 'International Tables Vol C Tables 4.2.6.8 and 6.1.1.4'
 'B'  'B'   0.0000   0.0000
 'International Tables Vol C Tables 4.2.6.8 and 6.1.1.4'
 'N'  'N'   0.0030   0.0020
 'International Tables Vol C Tables 4.2.6.8 and 6.1.1.4'
 'O'  'O'   0.0050   0.0030
 'International Tables Vol C Tables 4.2.6.8 and 6.1.1.4'
 'Pd'  'Pd'  -2.5040   0.6150
 'International Tables Vol C Tables 4.2.6.8 and 6.1.1.4'
 
_space_group_crystal_system       monoclinic
_space_group_IT_number            14
_space_group_name_H-M_alt         'P 21/n'
_space_group_name_Hall            '-P 2yn'
 
_shelx_space_group_comment
;
The symmetry employed for this shelxl refinement is uniquely defined
by the following loop, which should always be used as a source of
symmetry information in preference to the above space-group names.
They are only intended as comments.
;
 
loop_
 _space_group_symop_operation_xyz
 'x, y, z'
 '-x+1/2, y+1/2, -z+1/2'
 '-x, -y, -z'
 'x-1/2, -y-1/2, z-1/2'
 
_cell_length_a                    11.6614(4)
_cell_length_b                    13.5712(5)
_cell_length_c                    30.1918(10)
_cell_angle_alpha                 90
_cell_angle_beta                  93.418(3)
_cell_angle_gamma                 90
_cell_volume                      4769.6(3)
_cell_formula_units_Z             4
_cell_measurement_temperature     265(2)
_cell_measurement_reflns_used     9954
_cell_measurement_theta_max       19.7825993692
_cell_measurement_theta_min       1.22423065228
 
_exptl_crystal_description        Plate
_exptl_crystal_colour             Yellow
_exptl_crystal_density_meas       ?
_exptl_crystal_density_method     ?
_exptl_crystal_density_diffrn     1.213          
_exptl_crystal_F_000              1856
_exptl_transmission_factor_min    ?
_exptl_transmission_factor_max    ?
_exptl_crystal_size_max           0.100
_exptl_crystal_size_mid           0.100
_exptl_crystal_size_min           0.050
_exptl_absorpt_coefficient_mu     0.202
_shelx_estimated_absorpt_T_min    0.980
_shelx_estimated_absorpt_T_max    0.990
_exptl_absorpt_correction_T_min   0.996250136596
_exptl_absorpt_correction_T_max   1.0
_exptl_absorpt_correction_type    empirical
_exptl_absorpt_process_details    
;
CCP4 7.0.048: AIMLESS, version 0.5.32 : 29/03/17
Scaling & analysis of unmerged intensities, absorption correction using spherical harmonics
;
_exptl_absorpt_special_details    ?
_diffrn_ambient_temperature       265(2)
_diffrn_radiation_wavelength      0.534
_diffrn_measurement_device_type   'Photon counting pixel array'
_diffrn_radiation_type            Synchrotron
_diffrn_measurement_method        'shutterless scans'
_diffrn_radiation_source          'Diamond Light Source Beamline I19-2'
_diffrn_radiation_monochromator   'Silicon 111'
_diffrn_detector_area_resol_mean  ?
_diffrn_reflns_number             32624
_diffrn_reflns_av_unetI/netI      0.1044
_diffrn_reflns_av_R_equivalents   0.0865
_diffrn_reflns_limit_h_min        -14
_diffrn_reflns_limit_h_max        14
_diffrn_reflns_limit_k_min        -15
_diffrn_reflns_limit_k_max        16
_diffrn_reflns_limit_l_min        -37
_diffrn_reflns_limit_l_max        37
_diffrn_reflns_theta_min          1.236
_diffrn_reflns_theta_max          19.495
_diffrn_reflns_theta_full         18.687
_diffrn_measured_fraction_theta_max   0.996
_diffrn_measured_fraction_theta_full  0.996
_diffrn_reflns_Laue_measured_fraction_max    0.996
_diffrn_reflns_Laue_measured_fraction_full   0.996
_diffrn_reflns_point_group_measured_fraction_max   0.996
_diffrn_reflns_point_group_measured_fraction_full  0.996
_reflns_number_total              9722
_reflns_number_gt                 5168
_reflns_threshold_expression      'I > 2\s(I)'
_reflns_Friedel_coverage          0.000
_reflns_Friedel_fraction_max      .
_reflns_Friedel_fraction_full     .
 
_reflns_special_details
;
 Reflections were merged by SHELXL according to the crystal
 class for the calculation of statistics and refinement.
 
 _reflns_Friedel_fraction is defined as the number of unique
 Friedel pairs measured divided by the number that would be
 possible theoretically, ignoring centric projections and
 systematic absences.
;
 
_computing_data_collection        'Diamond GDA (http://www.opengda.org/)'
_computing_cell_refinement        'DIALS (Winter, 2018)'
_computing_data_reduction         'XIA2 (Winter 2010)'
_computing_structure_solution     'SHELXT (Sheldrick, 2015)'
_computing_structure_refinement   'SHELXL (Sheldrick, 2015)'
_computing_molecular_graphics     'OLEX2 (Dolomanov et al., 2009)'
_computing_publication_material   'MERCURY (Macrae et al., 2008)'
_refine_special_details           ?
_refine_ls_structure_factor_coef  Fsqd
_refine_ls_matrix_type            full
_refine_ls_weighting_scheme       calc
_refine_ls_weighting_details
'w=1/[\s^2^(Fo^2^)+(0.0525P)^2^] where P=(Fo^2^+2Fc^2^)/3'
_atom_sites_solution_primary      ?
_atom_sites_solution_secondary    ?
_atom_sites_solution_hydrogens    geom
_refine_ls_hydrogen_treatment     constr
_refine_ls_extinction_method      none
_refine_ls_extinction_coef        .
_refine_ls_number_reflns          9722
_refine_ls_number_parameters      526
_refine_ls_number_restraints      490
_refine_ls_R_factor_all           0.1062
_refine_ls_R_factor_gt            0.0557
_refine_ls_wR_factor_ref          0.1406
_refine_ls_wR_factor_gt           0.1215
_refine_ls_goodness_of_fit_ref    0.901
_refine_ls_restrained_S_all       0.902
_refine_ls_shift/su_max           0.001
_refine_ls_shift/su_mean          0.000
 
loop_
 _atom_site_label
 _atom_site_type_symbol
 _atom_site_fract_x
 _atom_site_fract_y
 _atom_site_fract_z
 _atom_site_U_iso_or_equiv
 _atom_site_adp_type
 _atom_site_occupancy
 _atom_site_site_symmetry_order  
 _atom_site_calc_flag
 _atom_site_refinement_flags_posn
 _atom_site_refinement_flags_adp
 _atom_site_refinement_flags_occupancy
 _atom_site_disorder_assembly
 _atom_site_disorder_group
Pd1 Pd 0.33984(2) 0.77518(2) 0.34668(2) 0.05103(13) Uani 1 1 d . . . . .
N2 N 0.3464(2) 0.9270(2) 0.33788(10) 0.0600(8) Uani 1 1 d . . . . .
N3 N 0.4554(2) 0.7986(2) 0.39829(9) 0.0495(7) Uani 1 1 d . . . . .
H3 H 0.532524 0.788155 0.387966 0.059 Uiso 1 1 calc R U . . .
N4 N 0.3304(2) 0.6320(2) 0.37142(10) 0.0537(7) Uani 1 1 d . . . . .
C1 C 0.4427(3) 0.9632(3) 0.36976(13) 0.0669(10) Uani 1 1 d . . . . .
H1A H 0.515571 0.957253 0.356112 0.080 Uiso 1 1 calc R U . . .
H1B H 0.430689 1.032129 0.376651 0.080 Uiso 1 1 calc R U . . .
C2 C 0.4453(3) 0.9031(3) 0.41175(13) 0.0649(10) Uani 1 1 d . . . . .
H2A H 0.510356 0.921921 0.431437 0.078 Uiso 1 1 calc R U . . .
H2B H 0.375428 0.913186 0.427051 0.078 Uiso 1 1 calc R U . . .
C3 C 0.4344(3) 0.7230(3) 0.43263(12) 0.0549(9) Uani 1 1 d . . . . .
H3A H 0.365148 0.738625 0.447468 0.066 Uiso 1 1 calc R U . . .
H3B H 0.498417 0.720787 0.454642 0.066 Uiso 1 1 calc R U . . .
C4 C 0.4215(3) 0.6259(3) 0.40923(12) 0.0561(9) Uani 1 1 d . . . . .
H4A H 0.400388 0.575680 0.430100 0.067 Uiso 1 1 calc R U . . .
H4B H 0.494300 0.607190 0.397718 0.067 Uiso 1 1 calc R U . . .
C5 C 0.2312(3) 0.9656(3) 0.35119(14) 0.0712(11) Uani 1 1 d . . . . .
H5A H 0.171691 0.934815 0.332105 0.085 Uiso 1 1 calc R U . . .
H5B H 0.220477 0.943691 0.381235 0.085 Uiso 1 1 calc R U . . .
C6 C 0.2119(4) 1.0758(3) 0.34954(17) 0.0930(15) Uani 1 1 d . . . . .
H6A H 0.270941 1.108121 0.368337 0.112 Uiso 1 1 calc R U . . .
H6B H 0.218944 1.098847 0.319401 0.112 Uiso 1 1 calc R U . . .
C7 C 0.0957(4) 1.1042(4) 0.3646(2) 0.1163(18) Uani 1 1 d . . . . .
H7A H 0.037223 1.065205 0.348496 0.140 Uiso 1 1 calc R U . . .
H7B H 0.092466 1.089256 0.395891 0.140 Uiso 1 1 calc R U . . .
C8 C 0.0702(6) 1.2105(4) 0.3573(3) 0.174(3) Uani 1 1 d . . . . .
H8A H 0.034591 1.219730 0.328120 0.261 Uiso 1 1 calc R U . . .
H8B H 0.140456 1.247539 0.360118 0.261 Uiso 1 1 calc R U . . .
H8C H 0.019273 1.232962 0.379010 0.261 Uiso 1 1 calc R U . . .
C9 C 0.3657(3) 0.9610(3) 0.29169(13) 0.0658(10) Uani 1 1 d . . . . .
H9A H 0.374697 1.032038 0.291992 0.079 Uiso 1 1 calc R U . . .
H9B H 0.297861 0.945697 0.272790 0.079 Uiso 1 1 calc R U . . .
C10 C 0.4685(3) 0.9160(3) 0.27173(13) 0.0739(12) Uani 1 1 d . . . . .
H10A H 0.465578 0.844909 0.274809 0.089 Uiso 1 1 calc R U . . .
H10B H 0.538008 0.939263 0.287631 0.089 Uiso 1 1 calc R U . . .
C11 C 0.4720(4) 0.9426(4) 0.22290(14) 0.0955(15) Uani 1 1 d . . . . .
H11A H 0.407777 0.911302 0.206556 0.115 Uiso 1 1 calc R U . . .
H11B H 0.462772 1.013357 0.219640 0.115 Uiso 1 1 calc R U . . .
C12 C 0.5810(4) 0.9122(5) 0.20309(18) 0.133(2) Uani 1 1 d . . . . .
H12A H 0.578837 0.931840 0.172506 0.199 Uiso 1 1 calc R U . . .
H12B H 0.589257 0.841927 0.205096 0.199 Uiso 1 1 calc R U . . .
H12C H 0.645030 0.943280 0.218956 0.199 Uiso 1 1 calc R U . . .
C13 C 0.2110(3) 0.6238(3) 0.38860(13) 0.0613(10) Uani 1 1 d . . . . .
H13A H 0.202342 0.676089 0.410033 0.074 Uiso 1 1 calc R U . . .
H13B H 0.155586 0.636003 0.363957 0.074 Uiso 1 1 calc R U . . .
C14 C 0.1794(3) 0.5287(3) 0.40986(14) 0.0707(12) Uani 1 1 d . . . . .
H14A H 0.232605 0.515773 0.435127 0.085 Uiso 1 1 calc R U . . .
H14B H 0.186080 0.475325 0.388789 0.085 Uiso 1 1 calc R U . . .
C15 C 0.0582(3) 0.5315(3) 0.42508(15) 0.0782(13) Uani 1 1 d . . . . .
H15A H 0.005927 0.546784 0.399798 0.094 Uiso 1 1 calc R U . . .
H15B H 0.052687 0.584409 0.446468 0.094 Uiso 1 1 calc R U . . .
C16 C 0.0198(4) 0.4365(3) 0.44588(16) 0.0929(15) Uani 1 1 d . . . . .
H16A H 0.019643 0.384552 0.424311 0.139 Uiso 1 1 calc R U . . .
H16B H -0.056212 0.444705 0.455875 0.139 Uiso 1 1 calc R U . . .
H16C H 0.071738 0.420082 0.470650 0.139 Uiso 1 1 calc R U . . .
C17 C 0.3485(3) 0.5509(3) 0.33879(13) 0.0639(10) Uani 1 1 d . . . . .
H17A H 0.352554 0.488688 0.354619 0.077 Uiso 1 1 calc R U . . .
H17B H 0.282327 0.548168 0.317784 0.077 Uiso 1 1 calc R U . . .
C18 C 0.4543(3) 0.5618(3) 0.31359(14) 0.0774(12) Uani 1 1 d . . . . .
H18A H 0.521365 0.562067 0.334212 0.093 Uiso 1 1 calc R U . . .
H18B H 0.451778 0.624334 0.297979 0.093 Uiso 1 1 calc R U . . .
C19 C 0.4649(5) 0.4775(4) 0.28004(18) 0.121(2) Uani 1 1 d . . . . .
H19A H 0.458361 0.415392 0.295598 0.145 Uiso 1 1 calc R U . . .
H19B H 0.400624 0.481630 0.258186 0.145 Uiso 1 1 calc R U . . .
C20 C 0.5691(5) 0.4762(5) 0.2572(2) 0.152(3) Uani 1 1 d . . . . .
H20A H 0.566607 0.422918 0.236225 0.229 Uiso 1 1 calc R U . . .
H20B H 0.633309 0.467365 0.278203 0.229 Uiso 1 1 calc R U . . .
H20C H 0.577177 0.537470 0.241772 0.229 Uiso 1 1 calc R U . . .
C21 C 0.6564(3) 0.3741(3) 0.42727(13) 0.0544(9) Uani 1 1 d . . . . .
C22 C 0.7093(3) 0.4239(3) 0.39349(14) 0.0691(11) Uani 1 1 d . . . . .
H22 H 0.725848 0.389622 0.367974 0.083 Uiso 1 1 calc R U . . .
C23 C 0.7377(3) 0.5227(4) 0.39686(18) 0.0870(14) Uani 1 1 d . . . . .
H23 H 0.772823 0.553498 0.373693 0.104 Uiso 1 1 calc R U . . .
C24 C 0.7149(3) 0.5758(3) 0.43385(18) 0.0829(13) Uani 1 1 d . . . . .
H24 H 0.735789 0.641774 0.436180 0.099 Uiso 1 1 calc R U . . .
C25 C 0.6611(3) 0.5308(3) 0.46725(15) 0.0739(11) Uani 1 1 d . . . . .
H25 H 0.644536 0.565931 0.492546 0.089 Uiso 1 1 calc R U . . .
C26 C 0.6312(3) 0.4320(3) 0.46310(13) 0.0636(10) Uani 1 1 d . . . . .
H26 H 0.591961 0.403108 0.485699 0.076 Uiso 1 1 calc R U . . .
C27 C 0.7343(3) 0.2016(3) 0.45924(13) 0.0580(9) Uani 1 1 d . . . . .
C28 C 0.8089(4) 0.2506(3) 0.48879(14) 0.0687(11) Uani 1 1 d . . . . .
H28 H 0.804217 0.318876 0.490314 0.082 Uiso 1 1 calc R U . . .
C29 C 0.8911(4) 0.2026(4) 0.51649(16) 0.0861(14) Uani 1 1 d . . . . .
H29 H 0.938325 0.239085 0.536239 0.103 Uiso 1 1 calc R U . . .
C30 C 0.9028(4) 0.1031(4) 0.51491(18) 0.0925(15) Uani 1 1 d . . . . .
H30 H 0.956757 0.070834 0.533659 0.111 Uiso 1 1 calc R U . . .
C31 C 0.8336(4) 0.0516(4) 0.48519(19) 0.0941(15) Uani 1 1 d . . . . .
H31 H 0.841341 -0.016454 0.483045 0.113 Uiso 1 1 calc R U . . .
C32 C 0.7518(3) 0.1003(3) 0.45818(16) 0.0790(12) Uani 1 1 d . . . . .
H32 H 0.706046 0.063152 0.438193 0.095 Uiso 1 1 calc R U . . .
C33 C 0.5051(3) 0.2302(3) 0.44436(13) 0.0546(9) Uani 1 1 d . . . . .
C34 C 0.4791(3) 0.1458(3) 0.46686(12) 0.0565(9) Uani 1 1 d . . . . .
H34 H 0.537966 0.101148 0.473773 0.068 Uiso 1 1 calc R U . . .
C35 C 0.3694(3) 0.1232(3) 0.47988(14) 0.0692(11) Uani 1 1 d . . . . .
H35 H 0.356197 0.064585 0.494699 0.083 Uiso 1 1 calc R U . . .
C36 C 0.2805(4) 0.1889(3) 0.47053(15) 0.0739(12) Uani 1 1 d . . . . .
H36 H 0.206996 0.175841 0.479400 0.089 Uiso 1 1 calc R U . . .
C37 C 0.3030(4) 0.2731(3) 0.44803(17) 0.0813(13) Uani 1 1 d . . . . .
H37 H 0.243923 0.317453 0.440985 0.098 Uiso 1 1 calc R U . . .
C38 C 0.4125(3) 0.2933(3) 0.43560(15) 0.0747(12) Uani 1 1 d . . . . .
H38 H 0.424934 0.351922 0.420656 0.090 Uiso 1 1 calc R U . . .
C39 C 0.6368(4) 0.2131(3) 0.37474(14) 0.0699(11) Uani 1 1 d . . . . .
C40 C 0.5439(4) 0.2200(3) 0.34456(15) 0.0801(13) Uani 1 1 d . . . . .
H40 H 0.474585 0.243676 0.354003 0.096 Uiso 1 1 calc R U . . .
C41 C 0.5503(5) 0.1921(4) 0.29974(17) 0.1017(16) Uani 1 1 d . . . . .
H41 H 0.486662 0.199279 0.279952 0.122 Uiso 1 1 calc R U . . .
C42 C 0.6499(6) 0.1548(5) 0.2856(2) 0.127(2) Uani 1 1 d . . . . .
H42 H 0.654295 0.135519 0.256184 0.152 Uiso 1 1 calc R U . . .
C43 C 0.7434(6) 0.1459(5) 0.3147(2) 0.140(2) Uani 1 1 d . . . . .
H43 H 0.811612 0.120430 0.305052 0.168 Uiso 1 1 calc R U . . .
C44 C 0.7371(5) 0.1744(4) 0.35837(17) 0.1140(18) Uani 1 1 d . . . . .
H44 H 0.801887 0.167544 0.377622 0.137 Uiso 1 1 calc R U . . .
B1 B 0.6336(4) 0.2552(3) 0.42635(16) 0.0588(9) Uani 1 1 d . . . . .
O3 O 0.6906(12) 0.803(2) 0.3655(8) 0.089(3) Uani 0.538(17) 1 d D . P A 1
C45 C 0.7392(12) 0.7762(16) 0.3251(6) 0.0985(19) Uani 0.538(17) 1 d D . P A 1
H45A H 0.731841 0.830236 0.304134 0.118 Uiso 0.538(17) 1 calc R U P A 1
H45B H 0.699595 0.719329 0.312175 0.118 Uiso 0.538(17) 1 calc R U P A 1
C46 C 0.8630(12) 0.7526(18) 0.3353(7) 0.113(3) Uani 0.538(17) 1 d D . P A 1
H46A H 0.874190 0.683102 0.341699 0.135 Uiso 0.538(17) 1 calc R U P A 1
H46B H 0.909523 0.771346 0.311054 0.135 Uiso 0.538(17) 1 calc R U P A 1
C47 C 0.8883(10) 0.8126(14) 0.3741(4) 0.113(3) Uani 0.538(17) 1 d D . P A 1
H47A H 0.931472 0.774309 0.396487 0.135 Uiso 0.538(17) 1 calc R U P A 1
H47B H 0.934870 0.868522 0.366352 0.135 Uiso 0.538(17) 1 calc R U P A 1
C48 C 0.7842(10) 0.8466(11) 0.3913(4) 0.0985(19) Uani 0.538(17) 1 d D . P A 1
H48A H 0.779799 0.917824 0.389450 0.118 Uiso 0.538(17) 1 calc R U P A 1
H48B H 0.781385 0.827582 0.422233 0.118 Uiso 0.538(17) 1 calc R U P A 1
O3A O 0.6754(14) 0.809(3) 0.3610(10) 0.089(3) Uani 0.462(17) 1 d D . P A 2
C45A C 0.7283(14) 0.7569(19) 0.3267(7) 0.0985(19) Uani 0.462(17) 1 d D . P A 2
H45C H 0.701832 0.781197 0.297630 0.118 Uiso 0.462(17) 1 calc R U P A 2
H45D H 0.713410 0.686707 0.328212 0.118 Uiso 0.462(17) 1 calc R U P A 2
C46A C 0.8542(14) 0.7794(19) 0.3366(8) 0.113(3) Uani 0.462(17) 1 d D . P A 2
H46C H 0.892301 0.723662 0.351219 0.135 Uiso 0.462(17) 1 calc R U P A 2
H46D H 0.891240 0.792688 0.309282 0.135 Uiso 0.462(17) 1 calc R U P A 2
C47A C 0.8612(12) 0.8643(15) 0.3650(5) 0.113(3) Uani 0.462(17) 1 d D . P A 2
H47C H 0.880134 0.922581 0.348304 0.135 Uiso 0.462(17) 1 calc R U P A 2
H47D H 0.919576 0.854965 0.388858 0.135 Uiso 0.462(17) 1 calc R U P A 2
C48A C 0.7487(12) 0.8744(13) 0.3825(5) 0.0985(19) Uani 0.462(17) 1 d D . P A 2
H48C H 0.753442 0.861117 0.414125 0.118 Uiso 0.462(17) 1 calc R U P A 2
H48D H 0.720451 0.941039 0.377837 0.118 Uiso 0.462(17) 1 calc R U P A 2
O1 O 0.1260(3) 0.7601(3) 0.29844(11) 0.1114(11) Uani 0.832(5) 1 d D . P B 3
O2 O 0.2618(3) 0.72392(19) 0.25888(11) 0.1114(11) Uani 0.832(5) 1 d D . P B 3
N1 N 0.2267(3) 0.74932(12) 0.29370(10) 0.0681(11) Uani 0.832(5) 1 d D . P B 3
O1A O 0.2068(13) 0.7576(2) 0.3041(3) 0.1114(11) Uani 0.168(5) 1 d D . P B 4
O2A O 0.3188(11) 0.7172(3) 0.2552(4) 0.1114(11) Uani 0.168(5) 1 d D . P B 4
N1A N 0.2114(9) 0.7304(2) 0.2629(3) 0.0681(11) Uani 0.168(5) 1 d D . P B 4
 
loop_
 _atom_site_aniso_label
 _atom_site_aniso_U_11
 _atom_site_aniso_U_22
 _atom_site_aniso_U_33
 _atom_site_aniso_U_23
 _atom_site_aniso_U_13
 _atom_site_aniso_U_12
Pd1 0.0501(2) 0.0550(2) 0.0477(2) 0.00171(16) 0.00013(14) -0.00225(15)
N2 0.0621(17) 0.060(2) 0.0580(17) 0.0057(15) 0.0002(13) -0.0002(14)
N3 0.0516(16) 0.0578(17) 0.0388(16) -0.0012(12) -0.0009(13) -0.0032(14)
N4 0.0512(15) 0.0528(18) 0.0569(18) -0.0003(14) 0.0022(12) -0.0040(14)
C1 0.074(2) 0.058(3) 0.067(2) 0.0019(18) -0.0079(17) -0.006(2)
C2 0.075(3) 0.058(2) 0.061(2) -0.0037(17) -0.0069(19) -0.002(2)
C3 0.060(2) 0.062(2) 0.042(2) 0.0048(14) -0.0018(16) 0.0018(18)
C4 0.053(2) 0.060(2) 0.055(2) 0.0029(17) 0.0015(15) 0.0027(18)
C5 0.072(2) 0.070(2) 0.071(3) -0.001(2) 0.003(2) 0.010(2)
C6 0.101(3) 0.072(3) 0.105(4) -0.002(3) -0.004(3) 0.022(2)
C7 0.106(3) 0.098(4) 0.144(5) -0.028(4) -0.007(3) 0.038(3)
C8 0.157(6) 0.095(4) 0.266(9) -0.039(5) -0.025(6) 0.047(4)
C9 0.071(2) 0.066(3) 0.060(2) 0.012(2) -0.0002(17) -0.007(2)
C10 0.070(2) 0.087(3) 0.065(2) 0.006(2) 0.0041(19) -0.008(2)
C11 0.102(3) 0.118(4) 0.068(2) 0.012(3) 0.017(2) -0.009(3)
C12 0.109(4) 0.201(7) 0.091(4) -0.017(4) 0.031(3) -0.010(4)
C13 0.0498(18) 0.066(2) 0.068(3) 0.007(2) 0.0021(17) -0.0064(18)
C14 0.060(2) 0.072(3) 0.081(3) 0.014(2) 0.012(2) -0.0026(19)
C15 0.060(2) 0.077(3) 0.099(3) 0.001(2) 0.020(2) -0.009(2)
C16 0.082(3) 0.086(3) 0.114(4) 0.010(3) 0.031(3) -0.012(2)
C17 0.072(2) 0.056(2) 0.064(2) -0.0042(18) 0.0004(18) -0.001(2)
C18 0.075(3) 0.083(3) 0.075(3) -0.009(2) 0.009(2) 0.007(2)
C19 0.129(4) 0.115(4) 0.123(4) -0.042(3) 0.046(3) 0.000(3)
C20 0.158(5) 0.164(6) 0.143(6) -0.042(5) 0.074(4) 0.009(4)
C21 0.050(2) 0.0562(19) 0.057(2) 0.0063(15) -0.0022(16) 0.0002(17)
C22 0.060(2) 0.072(2) 0.077(3) 0.015(2) 0.012(2) -0.002(2)
C23 0.068(3) 0.072(3) 0.123(4) 0.024(2) 0.018(3) -0.005(2)
C24 0.060(3) 0.059(3) 0.128(4) 0.014(2) -0.008(2) -0.002(2)
C25 0.072(3) 0.058(2) 0.090(3) -0.003(2) -0.013(2) 0.006(2)
C26 0.072(3) 0.060(2) 0.059(2) 0.0026(18) -0.003(2) 0.001(2)
C27 0.054(2) 0.058(2) 0.063(2) -0.0017(18) 0.0150(15) 0.0039(16)
C28 0.065(2) 0.067(3) 0.073(3) -0.004(2) -0.0005(17) 0.0095(18)
C29 0.079(3) 0.089(3) 0.088(3) -0.005(3) -0.014(2) 0.018(2)
C30 0.068(3) 0.087(3) 0.122(4) 0.015(3) 0.000(2) 0.022(2)
C31 0.065(3) 0.073(3) 0.144(4) 0.013(3) 0.005(2) 0.011(2)
C32 0.057(2) 0.059(2) 0.120(4) -0.008(2) 0.004(2) 0.0028(19)
C33 0.0578(18) 0.051(2) 0.054(2) -0.0012(17) 0.0000(16) -0.0011(15)
C34 0.0584(18) 0.054(2) 0.057(2) 0.0026(17) -0.0016(17) 0.0014(17)
C35 0.065(2) 0.068(3) 0.074(3) 0.012(2) 0.005(2) -0.0027(17)
C36 0.060(2) 0.070(3) 0.093(3) 0.002(2) 0.011(2) -0.0016(18)
C37 0.061(2) 0.064(3) 0.119(4) 0.009(2) 0.002(2) 0.008(2)
C38 0.0632(19) 0.059(3) 0.101(4) 0.011(2) 0.000(2) 0.0032(17)
C39 0.085(3) 0.067(3) 0.059(2) -0.004(2) 0.0087(16) -0.010(2)
C40 0.104(3) 0.069(3) 0.066(2) 0.008(2) -0.007(2) -0.022(3)
C41 0.158(5) 0.080(4) 0.065(2) 0.006(3) -0.011(3) -0.034(3)
C42 0.191(5) 0.118(5) 0.073(4) -0.008(4) 0.019(3) -0.018(4)
C43 0.170(5) 0.170(6) 0.083(3) -0.037(4) 0.031(3) 0.027(5)
C44 0.112(3) 0.152(5) 0.079(3) -0.031(3) 0.022(3) 0.018(3)
B1 0.063(2) 0.057(2) 0.057(2) -0.0013(18) 0.0070(17) -0.0021(18)
O3 0.071(3) 0.098(4) 0.098(4) -0.005(4) 0.008(3) 0.000(4)
C45 0.085(3) 0.107(5) 0.103(3) -0.016(3) 0.005(2) 0.002(2)
C46 0.081(3) 0.117(8) 0.140(4) -0.009(4) 0.012(2) 0.004(3)
C47 0.081(3) 0.117(8) 0.140(4) -0.009(4) 0.012(2) 0.004(3)
C48 0.085(3) 0.107(5) 0.103(3) -0.016(3) 0.005(2) 0.002(2)
O3A 0.071(3) 0.098(4) 0.098(4) -0.005(4) 0.008(3) 0.000(4)
C45A 0.085(3) 0.107(5) 0.103(3) -0.016(3) 0.005(2) 0.002(2)
C46A 0.081(3) 0.117(8) 0.140(4) -0.009(4) 0.012(2) 0.004(3)
C47A 0.081(3) 0.117(8) 0.140(4) -0.009(4) 0.012(2) 0.004(3)
C48A 0.085(3) 0.107(5) 0.103(3) -0.016(3) 0.005(2) 0.002(2)
O1 0.068(2) 0.191(3) 0.0735(16) -0.0245(16) -0.0126(15) 0.0047(17)
O2 0.068(2) 0.191(3) 0.0735(16) -0.0245(16) -0.0126(15) 0.0047(17)
N1 0.068(2) 0.073(3) 0.062(2) 0.0084(19) -0.0094(19) -0.0007(18)
O1A 0.068(2) 0.191(3) 0.0735(16) -0.0245(16) -0.0126(15) 0.0047(17)
O2A 0.068(2) 0.191(3) 0.0735(16) -0.0245(16) -0.0126(15) 0.0047(17)
N1A 0.068(2) 0.073(3) 0.062(2) 0.0084(19) -0.0094(19) -0.0007(18)
 
_geom_special_details
;
 All esds (except the esd in the dihedral angle between two l.s. planes)
 are estimated using the full covariance matrix.  The cell esds are taken
 into account individually in the estimation of esds in distances, angles
 and torsion angles; correlations between esds in cell parameters are only
 used when they are defined by crystal symmetry.  An approximate (isotropic)
 treatment of cell esds is used for estimating esds involving l.s. planes.
;
 
loop_
 _geom_bond_atom_site_label_1
 _geom_bond_atom_site_label_2
 _geom_bond_distance
 _geom_bond_site_symmetry_2
 _geom_bond_publ_flag
Pd1 O1A 1.970(16) . ?
Pd1 N3 2.023(3) . ?
Pd1 N1 2.043(3) . ?
Pd1 N2 2.080(3) . ?
Pd1 N4 2.087(3) . ?
N2 C9 1.498(4) . ?
N2 C1 1.516(5) . ?
N2 C5 1.518(4) . ?
N3 C2 1.482(5) . ?
N3 C3 1.489(4) . ?
N3 H3 0.9800 . ?
N4 C17 1.500(4) . ?
N4 C4 1.515(4) . ?
N4 C13 1.519(4) . ?
C1 C2 1.507(5) . ?
C1 H1A 0.9700 . ?
C1 H1B 0.9700 . ?
C2 H2A 0.9700 . ?
C2 H2B 0.9700 . ?
C3 C4 1.499(5) . ?
C3 H3A 0.9700 . ?
C3 H3B 0.9700 . ?
C4 H4A 0.9700 . ?
C4 H4B 0.9700 . ?
C5 C6 1.513(5) . ?
C5 H5A 0.9700 . ?
C5 H5B 0.9700 . ?
C6 C7 1.505(6) . ?
C6 H6A 0.9700 . ?
C6 H6B 0.9700 . ?
C7 C8 1.486(7) . ?
C7 H7A 0.9700 . ?
C7 H7B 0.9700 . ?
C8 H8A 0.9600 . ?
C8 H8B 0.9600 . ?
C8 H8C 0.9600 . ?
C9 C10 1.503(5) . ?
C9 H9A 0.9700 . ?
C9 H9B 0.9700 . ?
C10 C11 1.521(5) . ?
C10 H10A 0.9700 . ?
C10 H10B 0.9700 . ?
C11 C12 1.496(6) . ?
C11 H11A 0.9700 . ?
C11 H11B 0.9700 . ?
C12 H12A 0.9600 . ?
C12 H12B 0.9600 . ?
C12 H12C 0.9600 . ?
C13 C14 1.497(5) . ?
C13 H13A 0.9700 . ?
C13 H13B 0.9700 . ?
C14 C15 1.513(5) . ?
C14 H14A 0.9700 . ?
C14 H14B 0.9700 . ?
C15 C16 1.513(5) . ?
C15 H15A 0.9700 . ?
C15 H15B 0.9700 . ?
C16 H16A 0.9600 . ?
C16 H16B 0.9600 . ?
C16 H16C 0.9600 . ?
C17 C18 1.495(5) . ?
C17 H17A 0.9700 . ?
C17 H17B 0.9700 . ?
C18 C19 1.538(6) . ?
C18 H18A 0.9700 . ?
C18 H18B 0.9700 . ?
C19 C20 1.433(6) . ?
C19 H19A 0.9700 . ?
C19 H19B 0.9700 . ?
C20 H20A 0.9600 . ?
C20 H20B 0.9600 . ?
C20 H20C 0.9600 . ?
C21 C26 1.383(5) . ?
C21 C22 1.397(5) . ?
C21 B1 1.635(6) . ?
C22 C23 1.384(6) . ?
C22 H22 0.9300 . ?
C23 C24 1.368(6) . ?
C23 H23 0.9300 . ?
C24 C25 1.363(6) . ?
C24 H24 0.9300 . ?
C25 C26 1.390(5) . ?
C25 H25 0.9300 . ?
C26 H26 0.9300 . ?
C27 C28 1.379(6) . ?
C27 C32 1.390(5) . ?
C27 B1 1.660(6) . ?
C28 C29 1.395(6) . ?
C28 H28 0.9300 . ?
C29 C30 1.359(6) . ?
C29 H29 0.9300 . ?
C30 C31 1.363(7) . ?
C30 H30 0.9300 . ?
C31 C32 1.386(6) . ?
C31 H31 0.9300 . ?
C32 H32 0.9300 . ?
C33 C34 1.376(5) . ?
C33 C38 1.391(5) . ?
C33 B1 1.659(6) . ?
C34 C35 1.394(5) . ?
C34 H34 0.9300 . ?
C35 C36 1.384(5) . ?
C35 H35 0.9300 . ?
C36 C37 1.363(5) . ?
C36 H36 0.9300 . ?
C37 C38 1.379(5) . ?
C37 H37 0.9300 . ?
C38 H38 0.9300 . ?
C39 C40 1.377(6) . ?
C39 C44 1.400(6) . ?
C39 B1 1.662(6) . ?
C40 C41 1.411(6) . ?
C40 H40 0.9300 . ?
C41 C42 1.358(7) . ?
C41 H41 0.9300 . ?
C42 C43 1.364(8) . ?
C42 H42 0.9300 . ?
C43 C44 1.381(7) . ?
C43 H43 0.9300 . ?
C44 H44 0.9300 . ?
O3 C45 1.422(13) . ?
O3 C48 1.432(10) . ?
C45 C46 1.492(14) . ?
C45 H45A 0.9700 . ?
C45 H45B 0.9700 . ?
C46 C47 1.443(12) . ?
C46 H46A 0.9700 . ?
C46 H46B 0.9700 . ?
C47 C48 1.425(10) . ?
C47 H47A 0.9700 . ?
C47 H47B 0.9700 . ?
C48 H48A 0.9700 . ?
C48 H48B 0.9700 . ?
O3A C48A 1.371(14) . ?
O3A C45A 1.423(13) . ?
C45A C46A 1.512(13) . ?
C45A H45C 0.9700 . ?
C45A H45D 0.9700 . ?
C46A C47A 1.436(12) . ?
C46A H46C 0.9700 . ?
C46A H46D 0.9700 . ?
C47A C48A 1.450(12) . ?
C47A H47C 0.9700 . ?
C47A H47D 0.9700 . ?
C48A H48C 0.9700 . ?
C48A H48D 0.9700 . ?
O1 N1 1.2004(10) . ?
O2 N1 1.2015(10) . ?
O1A N1A 1.3001(10) . ?
O2A N1A 1.3002(10) . ?
 
loop_
 _geom_angle_atom_site_label_1
 _geom_angle_atom_site_label_2
 _geom_angle_atom_site_label_3
 _geom_angle
 _geom_angle_site_symmetry_1
 _geom_angle_site_symmetry_3
 _geom_angle_publ_flag
O1A Pd1 N3 169.8(3) . . ?
N3 Pd1 N1 178.36(12) . . ?
O1A Pd1 N2 94.02(11) . . ?
N3 Pd1 N2 85.13(12) . . ?
N1 Pd1 N2 95.58(10) . . ?
O1A Pd1 N4 93.71(10) . . ?
N3 Pd1 N4 85.26(11) . . ?
N1 Pd1 N4 94.29(10) . . ?
N2 Pd1 N4 166.26(12) . . ?
C9 N2 C1 110.2(3) . . ?
C9 N2 C5 108.9(3) . . ?
C1 N2 C5 110.7(3) . . ?
C9 N2 Pd1 115.6(2) . . ?
C1 N2 Pd1 105.7(2) . . ?
C5 N2 Pd1 105.6(2) . . ?
C2 N3 C3 116.7(3) . . ?
C2 N3 Pd1 107.5(2) . . ?
C3 N3 Pd1 107.4(2) . . ?
C2 N3 H3 108.3 . . ?
C3 N3 H3 108.3 . . ?
Pd1 N3 H3 108.3 . . ?
C17 N4 C4 109.6(3) . . ?
C17 N4 C13 109.8(3) . . ?
C4 N4 C13 110.8(3) . . ?
C17 N4 Pd1 115.8(2) . . ?
C4 N4 Pd1 105.7(2) . . ?
C13 N4 Pd1 105.1(2) . . ?
C2 C1 N2 109.6(3) . . ?
C2 C1 H1A 109.7 . . ?
N2 C1 H1A 109.7 . . ?
C2 C1 H1B 109.7 . . ?
N2 C1 H1B 109.7 . . ?
H1A C1 H1B 108.2 . . ?
N3 C2 C1 106.6(3) . . ?
N3 C2 H2A 110.4 . . ?
C1 C2 H2A 110.4 . . ?
N3 C2 H2B 110.4 . . ?
C1 C2 H2B 110.4 . . ?
H2A C2 H2B 108.6 . . ?
N3 C3 C4 107.1(3) . . ?
N3 C3 H3A 110.3 . . ?
C4 C3 H3A 110.3 . . ?
N3 C3 H3B 110.3 . . ?
C4 C3 H3B 110.3 . . ?
H3A C3 H3B 108.6 . . ?
C3 C4 N4 110.7(3) . . ?
C3 C4 H4A 109.5 . . ?
N4 C4 H4A 109.5 . . ?
C3 C4 H4B 109.5 . . ?
N4 C4 H4B 109.5 . . ?
H4A C4 H4B 108.1 . . ?
C6 C5 N2 117.7(3) . . ?
C6 C5 H5A 107.9 . . ?
N2 C5 H5A 107.9 . . ?
C6 C5 H5B 107.9 . . ?
N2 C5 H5B 107.9 . . ?
H5A C5 H5B 107.2 . . ?
C7 C6 C5 112.2(4) . . ?
C7 C6 H6A 109.2 . . ?
C5 C6 H6A 109.2 . . ?
C7 C6 H6B 109.2 . . ?
C5 C6 H6B 109.2 . . ?
H6A C6 H6B 107.9 . . ?
C8 C7 C6 112.3(5) . . ?
C8 C7 H7A 109.1 . . ?
C6 C7 H7A 109.1 . . ?
C8 C7 H7B 109.1 . . ?
C6 C7 H7B 109.1 . . ?
H7A C7 H7B 107.9 . . ?
C7 C8 H8A 109.5 . . ?
C7 C8 H8B 109.5 . . ?
H8A C8 H8B 109.5 . . ?
C7 C8 H8C 109.5 . . ?
H8A C8 H8C 109.5 . . ?
H8B C8 H8C 109.5 . . ?
N2 C9 C10 114.6(3) . . ?
N2 C9 H9A 108.6 . . ?
C10 C9 H9A 108.6 . . ?
N2 C9 H9B 108.6 . . ?
C10 C9 H9B 108.6 . . ?
H9A C9 H9B 107.6 . . ?
C9 C10 C11 111.1(4) . . ?
C9 C10 H10A 109.4 . . ?
C11 C10 H10A 109.4 . . ?
C9 C10 H10B 109.4 . . ?
C11 C10 H10B 109.4 . . ?
H10A C10 H10B 108.0 . . ?
C12 C11 C10 113.2(4) . . ?
C12 C11 H11A 108.9 . . ?
C10 C11 H11A 108.9 . . ?
C12 C11 H11B 108.9 . . ?
C10 C11 H11B 108.9 . . ?
H11A C11 H11B 107.7 . . ?
C11 C12 H12A 109.5 . . ?
C11 C12 H12B 109.5 . . ?
H12A C12 H12B 109.5 . . ?
C11 C12 H12C 109.5 . . ?
H12A C12 H12C 109.5 . . ?
H12B C12 H12C 109.5 . . ?
C14 C13 N4 117.6(3) . . ?
C14 C13 H13A 107.9 . . ?
N4 C13 H13A 107.9 . . ?
C14 C13 H13B 107.9 . . ?
N4 C13 H13B 107.9 . . ?
H13A C13 H13B 107.2 . . ?
C13 C14 C15 111.5(3) . . ?
C13 C14 H14A 109.3 . . ?
C15 C14 H14A 109.3 . . ?
C13 C14 H14B 109.3 . . ?
C15 C14 H14B 109.3 . . ?
H14A C14 H14B 108.0 . . ?
C14 C15 C16 114.1(4) . . ?
C14 C15 H15A 108.7 . . ?
C16 C15 H15A 108.7 . . ?
C14 C15 H15B 108.7 . . ?
C16 C15 H15B 108.7 . . ?
H15A C15 H15B 107.6 . . ?
C15 C16 H16A 109.5 . . ?
C15 C16 H16B 109.5 . . ?
H16A C16 H16B 109.5 . . ?
C15 C16 H16C 109.5 . . ?
H16A C16 H16C 109.5 . . ?
H16B C16 H16C 109.5 . . ?
C18 C17 N4 114.5(3) . . ?
C18 C17 H17A 108.6 . . ?
N4 C17 H17A 108.6 . . ?
C18 C17 H17B 108.6 . . ?
N4 C17 H17B 108.6 . . ?
H17A C17 H17B 107.6 . . ?
C17 C18 C19 111.2(4) . . ?
C17 C18 H18A 109.4 . . ?
C19 C18 H18A 109.4 . . ?
C17 C18 H18B 109.4 . . ?
C19 C18 H18B 109.4 . . ?
H18A C18 H18B 108.0 . . ?
C20 C19 C18 115.5(5) . . ?
C20 C19 H19A 108.4 . . ?
C18 C19 H19A 108.4 . . ?
C20 C19 H19B 108.4 . . ?
C18 C19 H19B 108.4 . . ?
H19A C19 H19B 107.5 . . ?
C19 C20 H20A 109.5 . . ?
C19 C20 H20B 109.5 . . ?
H20A C20 H20B 109.5 . . ?
C19 C20 H20C 109.5 . . ?
H20A C20 H20C 109.5 . . ?
H20B C20 H20C 109.5 . . ?
C26 C21 C22 114.8(4) . . ?
C26 C21 B1 122.1(3) . . ?
C22 C21 B1 122.9(4) . . ?
C23 C22 C21 122.0(4) . . ?
C23 C22 H22 119.0 . . ?
C21 C22 H22 119.0 . . ?
C24 C23 C22 120.8(5) . . ?
C24 C23 H23 119.6 . . ?
C22 C23 H23 119.6 . . ?
C25 C24 C23 119.3(5) . . ?
C25 C24 H24 120.4 . . ?
C23 C24 H24 120.4 . . ?
C24 C25 C26 119.3(4) . . ?
C24 C25 H25 120.4 . . ?
C26 C25 H25 120.4 . . ?
C21 C26 C25 123.7(4) . . ?
C21 C26 H26 118.2 . . ?
C25 C26 H26 118.2 . . ?
C28 C27 C32 113.8(4) . . ?
C28 C27 B1 124.9(4) . . ?
C32 C27 B1 121.3(4) . . ?
C27 C28 C29 123.2(4) . . ?
C27 C28 H28 118.4 . . ?
C29 C28 H28 118.4 . . ?
C30 C29 C28 120.6(5) . . ?
C30 C29 H29 119.7 . . ?
C28 C29 H29 119.7 . . ?
C29 C30 C31 118.4(5) . . ?
C29 C30 H30 120.8 . . ?
C31 C30 H30 120.8 . . ?
C30 C31 C32 120.2(5) . . ?
C30 C31 H31 119.9 . . ?
C32 C31 H31 119.9 . . ?
C31 C32 C27 123.7(5) . . ?
C31 C32 H32 118.1 . . ?
C27 C32 H32 118.1 . . ?
C34 C33 C38 114.5(4) . . ?
C34 C33 B1 124.2(3) . . ?
C38 C33 B1 121.2(4) . . ?
C33 C34 C35 123.8(4) . . ?
C33 C34 H34 118.1 . . ?
C35 C34 H34 118.1 . . ?
C36 C35 C34 119.3(4) . . ?
C36 C35 H35 120.3 . . ?
C34 C35 H35 120.3 . . ?
C37 C36 C35 118.5(4) . . ?
C37 C36 H36 120.7 . . ?
C35 C36 H36 120.7 . . ?
C36 C37 C38 120.8(4) . . ?
C36 C37 H37 119.6 . . ?
C38 C37 H37 119.6 . . ?
C37 C38 C33 123.1(4) . . ?
C37 C38 H38 118.4 . . ?
C33 C38 H38 118.4 . . ?
C40 C39 C44 115.7(4) . . ?
C40 C39 B1 122.5(4) . . ?
C44 C39 B1 121.7(4) . . ?
C39 C40 C41 122.1(5) . . ?
C39 C40 H40 118.9 . . ?
C41 C40 H40 118.9 . . ?
C42 C41 C40 119.8(6) . . ?
C42 C41 H41 120.1 . . ?
C40 C41 H41 120.1 . . ?
C41 C42 C43 119.7(6) . . ?
C41 C42 H42 120.1 . . ?
C43 C42 H42 120.1 . . ?
C42 C43 C44 120.3(6) . . ?
C42 C43 H43 119.8 . . ?
C44 C43 H43 119.8 . . ?
C43 C44 C39 122.4(6) . . ?
C43 C44 H44 118.8 . . ?
C39 C44 H44 118.8 . . ?
C21 B1 C33 110.2(3) . . ?
C21 B1 C27 108.3(3) . . ?
C33 B1 C27 109.6(3) . . ?
C21 B1 C39 110.0(3) . . ?
C33 B1 C39 108.0(3) . . ?
C27 B1 C39 110.9(3) . . ?
C45 O3 C48 104.0(9) . . ?
O3 C45 C46 108.0(14) . . ?
O3 C45 H45A 110.1 . . ?
C46 C45 H45A 110.1 . . ?
O3 C45 H45B 110.1 . . ?
C46 C45 H45B 110.1 . . ?
H45A C45 H45B 108.4 . . ?
C47 C46 C45 101.2(9) . . ?
C47 C46 H46A 111.5 . . ?
C45 C46 H46A 111.5 . . ?
C47 C46 H46B 111.5 . . ?
C45 C46 H46B 111.5 . . ?
H46A C46 H46B 109.4 . . ?
C48 C47 C46 110.0(8) . . ?
C48 C47 H47A 109.7 . . ?
C46 C47 H47A 109.7 . . ?
C48 C47 H47B 109.7 . . ?
C46 C47 H47B 109.7 . . ?
H47A C47 H47B 108.2 . . ?
C47 C48 O3 107.8(9) . . ?
C47 C48 H48A 110.2 . . ?
O3 C48 H48A 110.2 . . ?
C47 C48 H48B 110.2 . . ?
O3 C48 H48B 110.2 . . ?
H48A C48 H48B 108.5 . . ?
C48A O3A C45A 112.4(11) . . ?
O3A C45A C46A 102.4(10) . . ?
O3A C45A H45C 111.3 . . ?
C46A C45A H45C 111.3 . . ?
O3A C45A H45D 111.3 . . ?
C46A C45A H45D 111.3 . . ?
H45C C45A H45D 109.2 . . ?
C47A C46A C45A 107.4(10) . . ?
C47A C46A H46C 110.2 . . ?
C45A C46A H46C 110.2 . . ?
C47A C46A H46D 110.2 . . ?
C45A C46A H46D 110.2 . . ?
H46C C46A H46D 108.5 . . ?
C46A C47A C48A 105.9(10) . . ?
C46A C47A H47C 110.6 . . ?
C48A C47A H47C 110.6 . . ?
C46A C47A H47D 110.6 . . ?
C48A C47A H47D 110.6 . . ?
H47C C47A H47D 108.7 . . ?
O3A C48A C47A 108.5(10) . . ?
O3A C48A H48C 110.0 . . ?
C47A C48A H48C 110.0 . . ?
O3A C48A H48D 110.0 . . ?
C47A C48A H48D 110.0 . . ?
H48C C48A H48D 108.4 . . ?
O1 N1 O2 121.80(15) . . ?
O1 N1 Pd1 118.5(2) . . ?
O2 N1 Pd1 119.7(2) . . ?
N1A O1A Pd1 125.7(7) . . ?
O1A N1A O2A 107.71(12) . . ?
 
loop_
 _geom_torsion_atom_site_label_1
 _geom_torsion_atom_site_label_2
 _geom_torsion_atom_site_label_3
 _geom_torsion_atom_site_label_4
 _geom_torsion
 _geom_torsion_site_symmetry_1
 _geom_torsion_site_symmetry_2
 _geom_torsion_site_symmetry_3
 _geom_torsion_site_symmetry_4
 _geom_torsion_publ_flag
C9 N2 C1 C2 -161.3(3) . . . . ?
C5 N2 C1 C2 78.2(4) . . . . ?
Pd1 N2 C1 C2 -35.7(3) . . . . ?
C3 N3 C2 C1 -167.2(3) . . . . ?
Pd1 N3 C2 C1 -46.6(3) . . . . ?
N2 C1 C2 N3 55.4(4) . . . . ?
C2 N3 C3 C4 166.9(3) . . . . ?
Pd1 N3 C3 C4 46.1(3) . . . . ?
N3 C3 C4 N4 -53.7(4) . . . . ?
C17 N4 C4 C3 158.9(3) . . . . ?
C13 N4 C4 C3 -79.9(4) . . . . ?
Pd1 N4 C4 C3 33.4(3) . . . . ?
C9 N2 C5 C6 -57.1(5) . . . . ?
C1 N2 C5 C6 64.2(5) . . . . ?
Pd1 N2 C5 C6 178.2(3) . . . . ?
N2 C5 C6 C7 -178.6(4) . . . . ?
C5 C6 C7 C8 -172.3(5) . . . . ?
C1 N2 C9 C10 66.9(4) . . . . ?
C5 N2 C9 C10 -171.5(3) . . . . ?
Pd1 N2 C9 C10 -52.9(4) . . . . ?
N2 C9 C10 C11 171.8(4) . . . . ?
C9 C10 C11 C12 171.6(4) . . . . ?
C17 N4 C13 C14 56.5(4) . . . . ?
C4 N4 C13 C14 -64.6(4) . . . . ?
Pd1 N4 C13 C14 -178.3(3) . . . . ?
N4 C13 C14 C15 -179.8(3) . . . . ?
C13 C14 C15 C16 178.6(4) . . . . ?
C4 N4 C17 C18 -68.6(4) . . . . ?
C13 N4 C17 C18 169.5(3) . . . . ?
Pd1 N4 C17 C18 50.8(4) . . . . ?
N4 C17 C18 C19 -178.5(4) . . . . ?
C17 C18 C19 C20 -174.4(5) . . . . ?
C26 C21 C22 C23 2.4(6) . . . . ?
B1 C21 C22 C23 -173.7(4) . . . . ?
C21 C22 C23 C24 0.0(7) . . . . ?
C22 C23 C24 C25 -1.5(7) . . . . ?
C23 C24 C25 C26 0.3(6) . . . . ?
C22 C21 C26 C25 -3.6(6) . . . . ?
B1 C21 C26 C25 172.5(4) . . . . ?
C24 C25 C26 C21 2.4(6) . . . . ?
C32 C27 C28 C29 -2.7(6) . . . . ?
B1 C27 C28 C29 178.8(4) . . . . ?
C27 C28 C29 C30 1.3(7) . . . . ?
C28 C29 C30 C31 1.0(7) . . . . ?
C29 C30 C31 C32 -1.5(7) . . . . ?
C30 C31 C32 C27 -0.1(7) . . . . ?
C28 C27 C32 C31 2.2(6) . . . . ?
B1 C27 C32 C31 -179.2(4) . . . . ?
C38 C33 C34 C35 0.4(6) . . . . ?
B1 C33 C34 C35 -176.6(4) . . . . ?
C33 C34 C35 C36 -0.8(6) . . . . ?
C34 C35 C36 C37 1.2(7) . . . . ?
C35 C36 C37 C38 -1.2(7) . . . . ?
C36 C37 C38 C33 0.9(8) . . . . ?
C34 C33 C38 C37 -0.5(6) . . . . ?
B1 C33 C38 C37 176.7(4) . . . . ?
C44 C39 C40 C41 -1.6(7) . . . . ?
B1 C39 C40 C41 174.2(4) . . . . ?
C39 C40 C41 C42 1.8(8) . . . . ?
C40 C41 C42 C43 -0.9(9) . . . . ?
C41 C42 C43 C44 0.1(11) . . . . ?
C42 C43 C44 C39 0.0(10) . . . . ?
C40 C39 C44 C43 0.8(8) . . . . ?
B1 C39 C44 C43 -175.1(5) . . . . ?
C26 C21 B1 C33 44.9(5) . . . . ?
C22 C21 B1 C33 -139.2(4) . . . . ?
C26 C21 B1 C27 -74.9(4) . . . . ?
C22 C21 B1 C27 101.0(4) . . . . ?
C26 C21 B1 C39 163.8(4) . . . . ?
C22 C21 B1 C39 -20.3(5) . . . . ?
C34 C33 B1 C21 -148.3(4) . . . . ?
C38 C33 B1 C21 34.8(5) . . . . ?
C34 C33 B1 C27 -29.3(5) . . . . ?
C38 C33 B1 C27 153.9(4) . . . . ?
C34 C33 B1 C39 91.5(5) . . . . ?
C38 C33 B1 C39 -85.3(5) . . . . ?
C28 C27 B1 C21 11.9(5) . . . . ?
C32 C27 B1 C21 -166.5(3) . . . . ?
C28 C27 B1 C33 -108.2(4) . . . . ?
C32 C27 B1 C33 73.3(4) . . . . ?
C28 C27 B1 C39 132.7(4) . . . . ?
C32 C27 B1 C39 -45.7(5) . . . . ?
C40 C39 B1 C21 -81.5(5) . . . . ?
C44 C39 B1 C21 94.2(5) . . . . ?
C40 C39 B1 C33 38.8(5) . . . . ?
C44 C39 B1 C33 -145.5(4) . . . . ?
C40 C39 B1 C27 158.8(4) . . . . ?
C44 C39 B1 C27 -25.5(6) . . . . ?
C48 O3 C45 C46 31(3) . . . . ?
O3 C45 C46 C47 -28(3) . . . . ?
C45 C46 C47 C48 14(2) . . . . ?
C46 C47 C48 O3 4(2) . . . . ?
C45 O3 C48 C47 -21(3) . . . . ?
C48A O3A C45A C46A 14(4) . . . . ?
O3A C45A C46A C47A -18(3) . . . . ?
C45A C46A C47A C48A 17(3) . . . . ?
C45A O3A C48A C47A -4(4) . . . . ?
C46A C47A C48A O3A -8(3) . . . . ?
Pd1 O1A N1A O2A 0.00(2) . . . . ?
 
_refine_diff_density_max    0.451
_refine_diff_density_min   -0.574
_refine_diff_density_rms    0.064

_shelx_res_file
;
TITL shelxt in P 1 21/n 1
    03_decay.res
    created by SHELXL-2018/3 at 16:03:21 on 27-Mar-2020
CELL 0.534 11.6614 13.5712 30.1918 90 93.418 90
ZERR 4 0.000353 0.000453 0.000974 0 0.002928 0
LATT 1
SYMM 0.5-X,0.5+Y,0.5-Z
SFAC C H B N O Pd
DISP B 0 0 4.561
DISP C 0.001 0.001 6.94
DISP H -0 0 0.611
DISP N 0.003 0.002 10.693
DISP O 0.005 0.003 16.398
DISP Pd -2.504 0.615 1934.604
UNIT 192 292 4 16 12 4
DFIX 1.2 0.001 N1 O1 N1 O2
DFIX 1.3 0.001 O1A N1A N1A O2A
DANG 2.1 0.001 O1 O2 O1A O2A
FLAT 0.001 Pd1 O1 O2 N1 O1A O2A N1A
RIGU 0.001 0.002
EADP O3 O3A
EADP C45 C45A C48 C48A
EADP C46 C46A C47 C47A
EADP O1 O1A O2 O2A
EADP N1 N1A

L.S. 20
PLAN  5
SIZE 0.1 0.1 0.05
TEMP -8
BOND $H
list 4
CONF
fmap 2
acta
SHEL 999 0.8
OMIT 10 0 0
OMIT -1 2 3
OMIT 7 12 0
OMIT -2 1 2
REM <olex2.extras>
REM <HklSrc "%.\\03_decay.hkl">
REM </olex2.extras>

WGHT    0.052500
FVAR       0.25037   0.53847   0.83230
PD1   6    0.339839    0.775182    0.346683    11.00000    0.05008    0.05495 =
         0.04771    0.00171    0.00013   -0.00225
N2    4    0.346399    0.927026    0.337880    11.00000    0.06206    0.05959 =
         0.05797    0.00567    0.00019   -0.00018
N3    4    0.455353    0.798557    0.398291    11.00000    0.05157    0.05782 =
         0.03877   -0.00118   -0.00089   -0.00321
AFIX  13
H3    2    0.532524    0.788155    0.387966    11.00000   -1.20000
AFIX   0
N4    4    0.330378    0.632004    0.371422    11.00000    0.05123    0.05283 =
         0.05687   -0.00035    0.00221   -0.00398
C1    1    0.442665    0.963217    0.369759    11.00000    0.07437    0.05793 =
         0.06694    0.00187   -0.00786   -0.00595
AFIX  23
H1A   2    0.515571    0.957253    0.356112    11.00000   -1.20000
H1B   2    0.430689    1.032129    0.376651    11.00000   -1.20000
AFIX   0
C2    1    0.445285    0.903065    0.411747    11.00000    0.07465    0.05810 =
         0.06060   -0.00372   -0.00686   -0.00235
AFIX  23
H2A   2    0.510356    0.921921    0.431437    11.00000   -1.20000
H2B   2    0.375428    0.913186    0.427051    11.00000   -1.20000
AFIX   0
C3    1    0.434395    0.723013    0.432627    11.00000    0.05976    0.06211 =
         0.04212    0.00479   -0.00177    0.00184
AFIX  23
H3A   2    0.365148    0.738625    0.447468    11.00000   -1.20000
H3B   2    0.498417    0.720787    0.454642    11.00000   -1.20000
AFIX   0
C4    1    0.421515    0.625907    0.409229    11.00000    0.05279    0.06026 =
         0.05499    0.00291    0.00153    0.00265
AFIX  23
H4A   2    0.400388    0.575680    0.430100    11.00000   -1.20000
H4B   2    0.494300    0.607190    0.397718    11.00000   -1.20000
AFIX   0
C5    1    0.231210    0.965633    0.351187    11.00000    0.07154    0.07035 =
         0.07148   -0.00053    0.00261    0.01022
AFIX  23
H5A   2    0.171691    0.934815    0.332105    11.00000   -1.20000
H5B   2    0.220477    0.943691    0.381235    11.00000   -1.20000
AFIX   0
C6    1    0.211934    1.075846    0.349538    11.00000    0.10087    0.07170 =
         0.10522   -0.00154   -0.00390    0.02191
AFIX  23
H6A   2    0.270941    1.108121    0.368337    11.00000   -1.20000
H6B   2    0.218944    1.098847    0.319401    11.00000   -1.20000
AFIX   0
C7    1    0.095661    1.104219    0.364573    11.00000    0.10579    0.09763 =
         0.14380   -0.02786   -0.00697    0.03759
AFIX  23
H7A   2    0.037223    1.065205    0.348496    11.00000   -1.20000
H7B   2    0.092466    1.089256    0.395891    11.00000   -1.20000
AFIX   0
C8    1    0.070245    1.210525    0.357312    11.00000    0.15710    0.09461 =
         0.26593   -0.03895   -0.02543    0.04742
AFIX 137
H8A   2    0.034591    1.219730    0.328120    11.00000   -1.50000
H8B   2    0.140456    1.247539    0.360118    11.00000   -1.50000
H8C   2    0.019273    1.232962    0.379010    11.00000   -1.50000
AFIX   0
C9    1    0.365709    0.960980    0.291694    11.00000    0.07114    0.06577 =
         0.05988    0.01154   -0.00019   -0.00695
AFIX  23
H9A   2    0.374697    1.032038    0.291992    11.00000   -1.20000
H9B   2    0.297861    0.945697    0.272790    11.00000   -1.20000
AFIX   0
C10   1    0.468488    0.915997    0.271734    11.00000    0.06959    0.08711 =
         0.06494    0.00643    0.00413   -0.00810
AFIX  23
H10A  2    0.465578    0.844909    0.274809    11.00000   -1.20000
H10B  2    0.538008    0.939263    0.287631    11.00000   -1.20000
AFIX   0
C11   1    0.471979    0.942644    0.222900    11.00000    0.10167    0.11784 =
         0.06839    0.01168    0.01686   -0.00911
AFIX  23
H11A  2    0.407777    0.911302    0.206556    11.00000   -1.20000
H11B  2    0.462772    1.013357    0.219640    11.00000   -1.20000
AFIX   0
C12   1    0.581039    0.912197    0.203091    11.00000    0.10872    0.20126 =
         0.09140   -0.01662    0.03066   -0.00961
AFIX 137
H12A  2    0.578837    0.931840    0.172506    11.00000   -1.50000
H12B  2    0.589257    0.841927    0.205096    11.00000   -1.50000
H12C  2    0.645030    0.943280    0.218956    11.00000   -1.50000
AFIX   0
C13   1    0.210954    0.623757    0.388602    11.00000    0.04977    0.06596 =
         0.06793    0.00679    0.00213   -0.00635
AFIX  23
H13A  2    0.202342    0.676089    0.410033    11.00000   -1.20000
H13B  2    0.155586    0.636003    0.363957    11.00000   -1.20000
AFIX   0
C14   1    0.179425    0.528680    0.409858    11.00000    0.05995    0.07173 =
         0.08120    0.01366    0.01152   -0.00264
AFIX  23
H14A  2    0.232605    0.515773    0.435127    11.00000   -1.20000
H14B  2    0.186080    0.475325    0.388789    11.00000   -1.20000
AFIX   0
C15   1    0.058167    0.531542    0.425076    11.00000    0.06040    0.07685 =
         0.09918    0.00103    0.01978   -0.00884
AFIX  23
H15A  2    0.005927    0.546784    0.399798    11.00000   -1.20000
H15B  2    0.052687    0.584409    0.446468    11.00000   -1.20000
AFIX   0
C16   1    0.019829    0.436536    0.445880    11.00000    0.08243    0.08581 =
         0.11363    0.00966    0.03125   -0.01151
AFIX 137
H16A  2    0.019643    0.384552    0.424311    11.00000   -1.50000
H16B  2   -0.056212    0.444705    0.455875    11.00000   -1.50000
H16C  2    0.071738    0.420082    0.470650    11.00000   -1.50000
AFIX   0
C17   1    0.348508    0.550908    0.338792    11.00000    0.07188    0.05572 =
         0.06373   -0.00423    0.00035   -0.00068
AFIX  23
H17A  2    0.352554    0.488688    0.354619    11.00000   -1.20000
H17B  2    0.282327    0.548168    0.317784    11.00000   -1.20000
AFIX   0
C18   1    0.454312    0.561834    0.313593    11.00000    0.07478    0.08275 =
         0.07522   -0.00948    0.00896    0.00726
AFIX  23
H18A  2    0.521365    0.562067    0.334212    11.00000   -1.20000
H18B  2    0.451778    0.624334    0.297979    11.00000   -1.20000
AFIX   0
C19   1    0.464876    0.477489    0.280039    11.00000    0.12905    0.11506 =
         0.12311   -0.04217    0.04585   -0.00022
AFIX  23
H19A  2    0.458361    0.415392    0.295598    11.00000   -1.20000
H19B  2    0.400624    0.481630    0.258186    11.00000   -1.20000
AFIX   0
C20   1    0.569094    0.476205    0.257172    11.00000    0.15811    0.16421 =
         0.14268   -0.04248    0.07380    0.00918
AFIX 137
H20A  2    0.566607    0.422918    0.236225    11.00000   -1.50000
H20B  2    0.633309    0.467365    0.278203    11.00000   -1.50000
H20C  2    0.577177    0.537470    0.241772    11.00000   -1.50000
AFIX   0

C21   1    0.656445    0.374078    0.427275    11.00000    0.04979    0.05624 =
         0.05663    0.00629   -0.00221    0.00022
C22   1    0.709290    0.423902    0.393490    11.00000    0.05984    0.07171 =
         0.07672    0.01499    0.01187   -0.00237
AFIX  43
H22   2    0.725848    0.389622    0.367974    11.00000   -1.20000
AFIX   0
C23   1    0.737733    0.522748    0.396858    11.00000    0.06788    0.07189 =
         0.12267    0.02449    0.01804   -0.00451
AFIX  43
H23   2    0.772823    0.553498    0.373693    11.00000   -1.20000
AFIX   0
C24   1    0.714858    0.575768    0.433849    11.00000    0.06000    0.05936 =
         0.12765    0.01420   -0.00847   -0.00241
AFIX  43
H24   2    0.735789    0.641774    0.436180    11.00000   -1.20000
AFIX   0
C25   1    0.661063    0.530825    0.467252    11.00000    0.07209    0.05781 =
         0.08951   -0.00303   -0.01341    0.00603
AFIX  43
H25   2    0.644536    0.565931    0.492546    11.00000   -1.20000
AFIX   0
C26   1    0.631169    0.431953    0.463103    11.00000    0.07168    0.05967 =
         0.05879    0.00264   -0.00283    0.00068
AFIX  43
H26   2    0.591961    0.403108    0.485699    11.00000   -1.20000
AFIX   0
C27   1    0.734295    0.201581    0.459243    11.00000    0.05446    0.05820 =
         0.06286   -0.00173    0.01504    0.00392
C28   1    0.808911    0.250563    0.488787    11.00000    0.06512    0.06705 =
         0.07343   -0.00362   -0.00055    0.00950
AFIX  43
H28   2    0.804217    0.318876    0.490314    11.00000   -1.20000
AFIX   0
C29   1    0.891098    0.202585    0.516494    11.00000    0.07872    0.08893 =
         0.08846   -0.00516   -0.01375    0.01823
AFIX  43
H29   2    0.938325    0.239085    0.536239    11.00000   -1.20000
AFIX   0
C30   1    0.902813    0.103058    0.514911    11.00000    0.06821    0.08724 =
         0.12150    0.01465    0.00015    0.02156
AFIX  43
H30   2    0.956757    0.070834    0.533659    11.00000   -1.20000
AFIX   0
C31   1    0.833626    0.051556    0.485193    11.00000    0.06513    0.07346 =
         0.14362    0.01308    0.00518    0.01148
AFIX  43
H31   2    0.841341   -0.016454    0.483045    11.00000   -1.20000
AFIX   0
C32   1    0.751828    0.100304    0.458178    11.00000    0.05741    0.05931 =
         0.12001   -0.00776    0.00426    0.00277
AFIX  43
H32   2    0.706046    0.063152    0.438193    11.00000   -1.20000
AFIX   0
C33   1    0.505118    0.230249    0.444363    11.00000    0.05782    0.05123 =
         0.05445   -0.00121   -0.00003   -0.00113
C34   1    0.479056    0.145756    0.466860    11.00000    0.05841    0.05396 =
         0.05664    0.00256   -0.00159    0.00140
AFIX  43
H34   2    0.537966    0.101148    0.473773    11.00000   -1.20000
AFIX   0
C35   1    0.369439    0.123192    0.479879    11.00000    0.06496    0.06838 =
         0.07437    0.01160    0.00545   -0.00275
AFIX  43
H35   2    0.356197    0.064585    0.494699    11.00000   -1.20000
AFIX   0
C36   1    0.280493    0.188873    0.470532    11.00000    0.05981    0.06988 =
         0.09296    0.00181    0.01119   -0.00161
AFIX  43
H36   2    0.206996    0.175841    0.479400    11.00000   -1.20000
AFIX   0
C37   1    0.303029    0.273116    0.448032    11.00000    0.06131    0.06357 =
         0.11879    0.00914    0.00250    0.00774
AFIX  43
H37   2    0.243923    0.317453    0.440985    11.00000   -1.20000
AFIX   0
C38   1    0.412464    0.293332    0.435604    11.00000    0.06324    0.05886 =
         0.10137    0.01114   -0.00010    0.00321
AFIX  43
H38   2    0.424934    0.351922    0.420656    11.00000   -1.20000
AFIX   0
C39   1    0.636756    0.213141    0.374740    11.00000    0.08476    0.06669 =
         0.05869   -0.00390    0.00874   -0.01012
C40   1    0.543854    0.219961    0.344557    11.00000    0.10437    0.06868 =
         0.06589    0.00755   -0.00711   -0.02178
AFIX  43
H40   2    0.474585    0.243676    0.354003    11.00000   -1.20000
AFIX   0
C41   1    0.550344    0.192122    0.299738    11.00000    0.15773    0.08033 =
         0.06494    0.00613   -0.01111   -0.03369
AFIX  43
H41   2    0.486662    0.199279    0.279952    11.00000   -1.20000
AFIX   0
C42   1    0.649889    0.154841    0.285587    11.00000    0.19130    0.11823 =
         0.07274   -0.00829    0.01906   -0.01847
AFIX  43
H42   2    0.654295    0.135519    0.256184    11.00000   -1.20000
AFIX   0
C43   1    0.743354    0.145863    0.314685    11.00000    0.16974    0.17031 =
         0.08325   -0.03689    0.03132    0.02691
AFIX  43
H43   2    0.811612    0.120430    0.305052    11.00000   -1.20000
AFIX   0
C44   1    0.737092    0.174361    0.358372    11.00000    0.11240    0.15195 =
         0.07948   -0.03078    0.02198    0.01772
AFIX  43
H44   2    0.801887    0.167544    0.377622    11.00000   -1.20000
AFIX   0
B1    3    0.633596    0.255182    0.426346    11.00000    0.06281    0.05651 =
         0.05746   -0.00132    0.00696   -0.00207

PART 1
O3    5    0.690630    0.802864    0.365532    21.00000    0.07141    0.09785 =
         0.09758   -0.00462    0.00797   -0.00050
C45   1    0.739245    0.776193    0.325136    21.00000    0.08535    0.10709 =
         0.10297   -0.01636    0.00479    0.00164
AFIX  23
H45A  2    0.731841    0.830236    0.304134    21.00000   -1.20000
H45B  2    0.699595    0.719329    0.312175    21.00000   -1.20000
AFIX   0
C46   1    0.862970    0.752578    0.335258    21.00000    0.08148    0.11712 =
         0.14032   -0.00855    0.01171    0.00359
AFIX  23
H46A  2    0.874190    0.683102    0.341699    21.00000   -1.20000
H46B  2    0.909523    0.771346    0.311054    21.00000   -1.20000
AFIX   0
C47   1    0.888261    0.812605    0.374084    21.00000    0.08148    0.11712 =
         0.14032   -0.00855    0.01171    0.00359
AFIX  23
H47A  2    0.931472    0.774309    0.396487    21.00000   -1.20000
H47B  2    0.934870    0.868522    0.366352    21.00000   -1.20000
AFIX   0
C48   1    0.784247    0.846562    0.391345    21.00000    0.08535    0.10709 =
         0.10297   -0.01636    0.00479    0.00164
AFIX  23
H48A  2    0.779799    0.917824    0.389450    21.00000   -1.20000
H48B  2    0.781385    0.827582    0.422233    21.00000   -1.20000
AFIX   0
SAME 0.02 0.04 O3 > C48
PART 0
PART 2
O3A   5    0.675424    0.808630    0.361037   -21.00000    0.07141    0.09785 =
         0.09758   -0.00462    0.00797   -0.00050
C45A  1    0.728298    0.756909    0.326680   -21.00000    0.08535    0.10709 =
         0.10297   -0.01636    0.00479    0.00164
AFIX  23
H45C  2    0.701832    0.781197    0.297630   -21.00000   -1.20000
H45D  2    0.713410    0.686707    0.328212   -21.00000   -1.20000
AFIX   0
C46A  1    0.854219    0.779382    0.336584   -21.00000    0.08148    0.11712 =
         0.14032   -0.00855    0.01171    0.00359
AFIX  23
H46C  2    0.892301    0.723662    0.351219   -21.00000   -1.20000
H46D  2    0.891240    0.792688    0.309282   -21.00000   -1.20000
AFIX   0
C47A  1    0.861199    0.864302    0.364975   -21.00000    0.08148    0.11712 =
         0.14032   -0.00855    0.01171    0.00359
AFIX  23
H47C  2    0.880134    0.922581    0.348304   -21.00000   -1.20000
H47D  2    0.919576    0.854965    0.388858   -21.00000   -1.20000
AFIX   0
C48A  1    0.748688    0.874388    0.382499   -21.00000    0.08535    0.10709 =
         0.10297   -0.01636    0.00479    0.00164
AFIX  23
H48C  2    0.753442    0.861117    0.414125   -21.00000   -1.20000
H48D  2    0.720451    0.941039    0.377837   -21.00000   -1.20000
AFIX   0

PART 0
PART 3
O1    5    0.125970    0.760136    0.298442    31.00000    0.06769    0.19089 =
         0.07351   -0.02448   -0.01257    0.00475
O2    5    0.261840    0.723920    0.258877    31.00000    0.06769    0.19089 =
         0.07351   -0.02448   -0.01257    0.00475
N1    4    0.226662    0.749317    0.293695    31.00000    0.06759    0.07346 =
         0.06175    0.00839   -0.00938   -0.00068
PART 0
PART 4
O1A   5    0.206798    0.757592    0.304050   -31.00000    0.06769    0.19089 =
         0.07351   -0.02448   -0.01257    0.00475
O2A   5    0.318823    0.717175    0.255233   -31.00000    0.06769    0.19089 =
         0.07351   -0.02448   -0.01257    0.00475
N1A   4    0.211369    0.730414    0.262901   -31.00000    0.06759    0.07346 =
         0.06175    0.00839   -0.00938   -0.00068
HKLF 4


REM  shelxt in P 1 21/n 1
REM wR2 = 0.1406, GooF = S = 0.901, Restrained GooF = 0.902 for all data
REM R1 = 0.0557 for 5168 Fo > 4sig(Fo) and 0.1062 for all 9722 data
REM 526 parameters refined using 490 restraints

END

WGHT      0.0523      0.0000

REM Highest difference peak  0.451,  deepest hole -0.574,  1-sigma level  0.064
Q1    1   0.3411  0.6649  0.3460  11.00000  0.05    0.45
Q2    1   0.8021  0.8537  0.3255  11.00000  0.05    0.30
Q3    1   0.1412  0.6858  0.2843  11.00000  0.05    0.28
Q4    1   0.2413  0.7657  0.2992  11.00000  0.05    0.28
Q5    1   0.4779  0.6418  0.3956  11.00000  0.05    0.27
;
_shelx_res_checksum   69139

_shelx_hkl_file
;
  15   0  -1    4.63    5.53
  15   0  -2    3.21    5.27
  15   0  -3   14.37    6.61
  15   0  -4    4.32    5.54
  15   0  -5    5.24    5.81
  15   0  -6   -0.00    4.92
  15   0  -7    0.00    4.68
  15   0  -8   -0.00    4.14
  15   0  -9    7.82    5.54
  15   0 -10   -0.00    3.40
  15   0 -11    0.47    4.47
  15   0 -12    0.00    3.83
  15   0 -13    7.18    4.75
  15   0 -14    2.43    4.23
  15   0 -15    3.83    4.43
  15   0 -16    0.00    3.27
  15   0 -17    0.53    3.29
  15   0 -18    0.00    3.20
  15   0 -19    7.88    4.65
  15   0 -20    0.53    3.03
  15   0 -21   -0.00    3.48
  15  -1  -1   10.33    7.10
  15   1  -1   16.99    7.46
  15  -1  -2   -0.00    5.35
  15   1  -2    6.94    5.34
  15  -1  -3    4.66    5.50
  15   1  -3    0.00    4.14
  15  -1  -4    0.00    4.46
  15   1  -4    0.00    4.60
  15  -1  -5   12.22    6.26
  15   1  -5   20.79    7.04
  15  -1  -6    0.00    4.92
  15   1  -6   -0.00    3.97
  15  -1  -7    6.54    5.25
  15   1  -7    9.72    5.69
  15  -1  -8    5.37    4.94
  15   1  -8    1.53    3.76
  15  -1  -9    1.11    4.73
  15   1  -9    0.13    3.62
  15  -1 -10   -0.00    4.80
  15   1 -10    5.90    4.43
  15  -1 -11   13.64    6.22
  15   1 -11    5.98    5.04
  15  -1 -12    0.00    3.62
  15   1 -12    0.00    3.34
  15  -1 -13    6.21    4.65
  15   1 -13    5.52    4.56
  15  -1 -14   -0.00    3.63
  15   1 -14   -0.00    3.54
  15  -1 -15   -0.00    4.28
  15   1 -15    2.51    3.72
  15  -1 -16    4.24    4.04
  15   1 -16   -0.00    3.32
  15  -1 -17    1.24    3.68
  15   1 -17    2.55    3.60
  15  -1 -18    0.00    3.96
  15   1 -18    2.39    3.31
  15   1 -19    1.98    3.56
  15   1 -20    1.81    3.44
  15   1 -21    5.66    3.99
  15   1 -22    1.47    3.08
  15  -2  -1   -0.00    5.21
  15   2  -1   -0.00    4.51
  15  -2  -2    0.85    4.91
  15   2  -2    0.76    3.91
  15  -2  -3   12.06    6.18
  15   2  -3    5.05    5.33
  15  -2  -4    5.16    5.83
  15   2  -4    0.00    4.98
  15  -2  -5    8.14    6.42
  15   2  -5   13.41    6.40
  15  -2  -6    1.47    5.12
  15   2  -6    0.59    4.14
  15  -2  -7    9.41    6.39
  15   2  -7    6.39    4.37
  15  -2  -8    0.00    4.92
  15   2  -8    4.58    3.49
  15  -2  -9    6.79    5.31
  15   2  -9    5.73    3.72
  15  -2 -10    3.77    4.84
  15   2 -10    4.67    3.82
  15  -2 -11    0.00    4.28
  15   2 -11    0.00    2.67
  15  -2 -12   -0.00    4.11
  15   2 -12    2.03    2.96
  15  -2 -13    1.10    4.52
  15   2 -13    5.96    3.55
  15  -2 -14    5.36    4.66
  15   2 -14    0.00    2.85
  15  -2 -15    6.32    5.26
  15   2 -15    5.45    4.38
  15  -2 -16    1.59    4.11
  15   2 -16    2.56    3.28
  15   2 -17    2.07    3.39
  15   2 -18    0.00    3.14
  15   2 -19    3.46    3.36
  15   2 -20    0.44    3.12
  15   2 -21    0.00    2.89
  15  -3  -1    3.22    6.01
  15   3  -1    3.14    5.02
  15  -3  -2    1.31    4.52
  15   3  -2    1.58    4.54
  15  -3  -3    3.25    5.23
  15   3  -3   -0.00    4.74
  15  -3  -4    1.82    3.96
  15   3  -4    1.26    3.90
  15  -3  -5   11.28    6.73
  15   3  -5    7.04    5.55
  15  -3  -6    0.00    4.20
  15   3  -6    0.00    4.64
  15  -3  -7    2.28    5.18
  15   3  -7    6.58    5.29
  15  -3  -8    2.89    5.70
  15   3  -8    7.16    4.81
  15  -3  -9    7.52    5.96
  15   3  -9    1.45    4.06
  15  -3 -10    2.81    5.23
  15   3 -10    5.06    4.49
  15  -3 -11   24.23    8.15
  15   3 -11   13.59    5.49
  15  -3 -12    4.78    4.67
  15   3 -12    3.96    3.81
  15  -3 -13   -0.00    5.67
  15   3 -13    1.38    3.05
  15   3 -14    5.41    3.41
  15   3 -15    0.00    2.98
  15   3 -16    0.00    3.07
  15   3 -17    0.00    2.84
  15   3 -18    0.09    2.54
  15   3 -19    0.00    2.68
  15  -4  -1    0.15    4.41
  15   4  -1   -0.00    5.22
  15  -4  -2    3.71    4.77
  15   4  -2    5.31    4.46
  15  -4  -3    0.00    5.83
  15   4  -3    0.00    4.50
  15  -4  -4    1.91    4.97
  15   4  -4    7.51    5.18
  15  -4  -5   12.17    7.33
  15   4  -5    8.26    5.69
  15  -4  -6    4.20    5.44
  15   4  -6   -0.00    4.20
  15  -4  -7    4.14    5.59
  15   4  -7    2.05    4.02
  15  -4  -8   -0.00    4.86
  15   4  -8   -0.00    3.80
  15  -4  -9    0.05    4.38
  15   4  -9   11.29    5.20
  15   4 -10    0.00    4.01
  15   4 -11    6.89    4.51
  15   4 -12    0.11    3.37
  15   4 -13    6.33    4.47
  15   4 -14    1.95    3.44
  15   4 -15    6.97    3.90
  15   4 -16   -0.00    2.88
  15   4 -17   -0.00    2.85
  15   4 -18    0.05    2.65
  15  -5  -1    3.90    6.17
  15   5  -1    5.66    5.31
  15  -5  -2    0.00    5.03
  15   5  -2    3.63    4.41
  15  -5  -3    0.00    5.41
  15   5  -3    0.00    3.93
  15  -5  -4    0.00    6.47
  15   5  -4   -0.00    4.31
  15   5  -5   -0.00    4.41
  15   5  -6    7.19    4.84
  15   5  -7    5.76    4.63
  15   5  -8   -0.00    3.43
  15   5  -9    2.19    3.66
  15   5 -10    5.19    4.07
  15   5 -11    2.31    3.16
  15   5 -12    0.00    2.96
  15   5 -13   -0.00    3.06
  15   5 -14    2.84    2.90
  15   5 -15    0.50    2.66
  15   5 -16    2.42    3.04
  15   5 -17    3.59    3.37
  15   6  -7   -0.00    3.88
  15   6  -8    3.87    3.81
  15   6  -9    5.24    4.30
  15   6 -10   10.29    4.59
  15   6 -11    3.51    3.66
  15   6 -12   -0.00    2.61
  15   6 -13    0.39    2.98
  15   6 -14    0.56    2.70
  14   0  -1   -0.00    5.15
  14   0  -2   32.09    9.31
  14   0  -3    0.83    3.07
  14   0  -4   26.21    8.03
  14   0  -5    0.32    4.25
  14   0  -6    5.15    4.94
  14   0  -7   -0.00    4.06
  14   0  -8    3.42    4.82
  14   0  -9    2.93    4.48
  14   0 -10    6.48    4.57
  14   0 -11   -0.00    3.64
  14   0 -12   16.93    5.90
  14   0 -13    0.00    3.81
  14   0 -14   10.61    4.91
  14   0 -15   -0.00    3.66
  14   0 -16    0.00    3.44
  14   0 -17    1.07    3.20
  14   0 -18    3.12    3.55
  14   0 -19    0.54    2.85
  14   0 -20    2.60    3.45
  14   0 -21    0.00    2.86
  14   0 -22    0.21    2.82
  14   0 -23    1.66    3.04
  14   0 -24   10.07    3.92
  14   0 -25   -0.00    2.78
  14   0 -26    1.61    2.75
  14   0 -27    0.50    3.05
  14  -1  -1    0.87    4.39
  14   1  -1   -0.00    3.87
  14  -1  -2   -0.00    4.58
  14   1  -2    0.03    4.13
  14  -1  -3    3.88    5.20
  14   1  -3    4.97    4.59
  14  -1  -4    8.07    5.39
  14   1  -4   13.65    5.78
  14  -1  -5    0.42    4.26
  14   1  -5   -0.00    3.92
  14  -1  -6    9.80    6.67
  14   1  -6   15.10    6.36
  14  -1  -7   -0.00    3.84
  14   1  -7    1.03    4.03
  14  -1  -8    3.56    4.28
  14   1  -8   -0.00    3.80
  14  -1  -9    0.90    3.94
  14   1  -9    1.72    4.01
  14  -1 -10   12.16    5.91
  14   1 -10   16.04    5.74
  14  -1 -11    1.99    3.39
  14   1 -11   -0.00    3.30
  14  -1 -12    4.54    4.54
  14   1 -12    1.45    3.56
  14  -1 -13   -0.00    3.82
  14   1 -13   -0.00    3.63
  14  -1 -14    0.00    3.83
  14   1 -14    1.07    3.97
  14  -1 -15   -0.00    3.67
  14   1 -15   -0.00    3.55
  14  -1 -16   -0.00    2.99
  14   1 -16    6.48    4.29
  14  -1 -17    2.01    3.43
  14   1 -17   -0.00    3.21
  14  -1 -18    7.35    4.48
  14   1 -18   -0.00    2.63
  14  -1 -19   -0.00    3.65
  14   1 -19    1.17    3.15
  14  -1 -20   10.86    4.87
  14   1 -20    3.52    3.31
  14  -1 -21   -0.00    2.66
  14   1 -21   -0.00    2.84
  14  -1 -22    0.00    2.58
  14   1 -22    4.84    3.29
  14  -1 -23    0.11    2.87
  14   1 -23   -0.00    2.50
  14  -1 -24    0.00    3.05
  14   1 -24   -0.00    2.29
  14  -1 -25   -0.00    3.38
  14  -2  -1    0.41    4.23
  14   2  -1    1.61    4.03
  14  -2  -2   18.06    7.36
  14   2  -2   21.82    7.07
  14  -2  -3    2.63    4.28
  14   2  -3    0.00    4.23
  14  -2  -4    4.64    5.46
  14   2  -4    2.46    5.16
  14  -2  -5    0.00    4.34
  14   2  -5    0.29    4.13
  14  -2  -6   18.60    6.90
  14   2  -6    7.99    4.55
  14  -2  -7   -0.00    4.06
  14   2  -7   -0.00    2.96
  14  -2  -8    9.50    5.94
  14   2  -8   14.00    5.08
  14  -2  -9    3.61    4.58
  14   2  -9    2.93    3.29
  14  -2 -10    1.10    4.03
  14   2 -10   -0.00    2.94
  14  -2 -11    1.05    3.99
  14   2 -11    0.00    3.18
  14  -2 -12   15.40    6.69
  14   2 -12    6.10    4.68
  14  -2 -13    1.19    3.29
  14   2 -13    0.00    3.41
  14  -2 -14    2.77    4.31
  14   2 -14    9.15    4.30
  14  -2 -15    5.74    4.62
  14   2 -15   -0.00    3.21
  14  -2 -16    0.43    3.20
  14   2 -16   -0.00    2.70
  14  -2 -17    1.08    3.79
  14   2 -17    0.64    2.96
  14  -2 -18    5.80    4.18
  14   2 -18    3.61    3.14
  14  -2 -19    1.16    3.48
  14   2 -19   -0.00    2.70
  14  -2 -20   -0.00    3.81
  14   2 -20    2.49    2.64
  14  -2 -21    4.87    3.89
  14   2 -21    0.00    2.40
  14  -2 -22    7.23    4.48
  14  -2 -23    0.53    3.16
  14  -3  -1    0.73    4.83
  14   3  -1    7.98    6.42
  14  -3  -2   -0.00    5.43
  14   3  -2    0.25    5.39
  14  -3  -3   -0.00    5.26
  14   3  -3    2.70    4.87
  14  -3  -4   -0.00    5.30
  14   3  -4    0.00    4.79
  14  -3  -5   -0.00    5.21
  14   3  -5    6.32    4.88
  14  -3  -6   13.59    7.23
  14   3  -6   36.00    8.13
  14  -3  -7    7.31    5.38
  14   3  -7    4.99    4.31
  14  -3  -8    3.10    5.02
  14   3  -8    0.00    2.83
  14  -3  -9    1.57    4.33
  14   3  -9    0.00    2.77
  14  -3 -10   13.43    6.25
  14   3 -10   13.12    5.13
  14  -3 -11    9.96    5.76
  14   3 -11    7.80    4.40
  14  -3 -12    1.66    4.46
  14   3 -12   -0.00    2.72
  14  -3 -13   -0.00    5.40
  14   3 -13    2.16    3.02
  14  -3 -14    0.00    4.27
  14   3 -14    0.00    2.99
  14  -3 -15    0.00    4.09
  14   3 -15    3.77    3.39
  14  -3 -16   20.24    6.28
  14   3 -16    9.69    4.07
  14  -3 -17   -0.00    3.50
  14   3 -17    0.53    2.84
  14  -3 -18    3.06    3.49
  14   3 -18   -0.00    2.41
  14  -3 -19    3.46    4.76
  14   3 -19   -0.00    1.95
  14  -3 -20   10.30    5.99
  14   3 -20    6.25    3.07
  14  -3 -21    3.07    4.07
  14  -4  -1   11.24    6.72
  14   4  -1    4.52    4.40
  14  -4  -2    6.35    6.26
  14   4  -2    6.54    4.87
  14  -4  -3   -0.00    5.62
  14   4  -3    5.00    4.66
  14  -4  -4    0.35    5.19
  14   4  -4    3.63    4.37
  14  -4  -5    1.90    4.25
  14   4  -5    1.05    4.60
  14  -4  -6    0.27    3.93
  14   4  -6    4.36    4.26
  14  -4  -7    9.04    5.83
  14   4  -7    0.00    3.59
  14  -4  -8   -0.00    4.28
  14   4  -8    3.52    4.00
  14  -4  -9    3.82    5.85
  14   4  -9    2.63    4.51
  14  -4 -10    7.07    5.67
  14   4 -10    5.46    4.35
  14  -4 -11    2.67    4.71
  14   4 -11    0.82    3.29
  14  -4 -12    8.59    6.22
  14   4 -12   11.60    4.66
  14  -4 -13   18.04    6.99
  14   4 -13   12.84    5.01
  14  -4 -14   16.71    7.39
  14   4 -14   18.43    5.38
  14  -4 -15    5.03    5.35
  14   4 -15    1.29    3.01
  14  -4 -16    8.42    6.08
  14   4 -16    5.12    3.22
  14  -4 -17   -0.00    5.06
  14   4 -17    2.58    3.06
  14  -4 -18    0.00    4.33
  14   4 -18    1.91    2.87
  14  -4 -19    2.24    4.41
  14  -5  -1    9.72    6.44
  14   5  -1    0.00    4.31
  14  -5  -2   -0.00    5.20
  14   5  -2   -0.00    3.98
  14  -5  -3   -0.00    4.22
  14   5  -3    3.88    4.83
  14  -5  -4    0.81    6.36
  14   5  -4   -0.00    3.94
  14  -5  -5   16.27    7.68
  14   5  -5    9.31    5.38
  14  -5  -6    3.17    5.98
  14   5  -6   10.08    5.17
  14  -5  -7   -0.00    5.60
  14   5  -7    0.01    4.11
  14  -5  -8   -0.00    4.51
  14   5  -8    0.73    4.00
  14  -5  -9    0.00    4.95
  14   5  -9    8.60    4.45
  14  -5 -10   11.26    6.84
  14   5 -10   16.50    5.40
  14  -5 -11    7.13    6.00
  14   5 -11   -0.00    2.85
  14  -5 -12    4.43    6.12
  14   5 -12    0.13    3.15
  14  -5 -13    2.38    4.38
  14   5 -13    2.04    3.14
  14  -5 -14   -0.00    4.21
  14   5 -14    3.99    3.29
  14  -5 -15   -0.00    5.07
  14   5 -15    4.79    3.24
  14  -5 -16    3.86    5.78
  14   5 -16    6.95    3.42
  14   5 -17    0.66    2.59
  14   5 -18    0.00    2.29
  14  -6  -1   13.88    7.38
  14   6  -1    2.68    5.08
  14  -6  -2    1.43    5.41
  14   6  -2    7.28    4.99
  14  -6  -3   10.03    6.18
  14   6  -3   -0.00    4.38
  14  -6  -4   13.13    8.42
  14   6  -4   14.06    5.98
  14  -6  -5    2.66    6.04
  14   6  -5   -0.00    4.45
  14  -6  -6    0.70    4.82
  14   6  -6    0.97    4.12
  14  -6  -7    6.56    6.12
  14   6  -7    3.55    4.33
  14  -6  -8   -0.00    5.23
  14   6  -8   -0.00    3.54
  14  -6  -9    0.00    4.62
  14   6  -9   -0.00    3.53
  14  -6 -10   -0.00    5.75
  14   6 -10    3.38    3.99
  14  -6 -11   -0.00    4.92
  14   6 -11    4.31    3.60
  14  -6 -12   -0.00    5.63
  14   6 -12   -0.00    2.76
  14  -6 -13    2.66    4.83
  14   6 -13    2.17    2.75
  14  -6 -14    0.00    4.71
  14   6 -14    1.10    2.25
  14  -7  -1   13.99    8.31
  14   7  -1    5.68    5.37
  14  -7  -2    0.61    4.91
  14   7  -2    4.32    4.07
  14  -7  -3   11.23    7.10
  14   7  -3    0.00    4.08
  14  -7  -4    0.00    4.32
  14   7  -4    2.21    3.94
  14  -7  -5   19.20    8.79
  14   7  -5   10.56    5.30
  14  -7  -6   -0.00    4.81
  14   7  -6   -0.00    3.69
  14  -7  -7    5.34    5.73
  14   7  -7    1.06    3.19
  14  -7  -8   -0.00    5.23
  14  -7  -9    1.78    5.73
  14  -7 -10   -0.00    5.41
  14  -7 -11    7.79    5.75
  14  -8  -1   17.65    8.75
  14  -8  -2    3.46    6.86
  14  -8  -3    2.07    6.30
  14  -8  -4    1.17    6.35
  14  -8  -5    0.00    5.31
  14  -8  -6    0.23    5.87
 -14   9   1    7.43    6.67
  14  -9  -1   12.48    9.12
 -14  10   1    3.03    5.81
 -14  10   2    1.07    6.53
 -14  11   1    8.02    6.91
 -14  11   2    3.09    5.85
  13   0  -1   36.50    9.99
  13   0  -2    7.09    5.69
  13   0  -3    9.74    5.78
  13   0  -4    2.41    5.31
  13   0  -5    8.95    5.55
  13   0  -6    2.10    4.46
  13   0  -7   19.34    6.53
  13   0  -8    0.00    3.73
  13   0  -9    8.82    5.17
  13   0 -10   -0.00    3.52
  13   0 -11   22.44    6.64
  13   0 -12    2.83    3.86
  13   0 -13   19.06    6.03
  13   0 -14   -0.00    3.35
  13   0 -15    0.00    2.97
  13   0 -16   -0.00    2.56
  13   0 -17   20.60    5.78
  13   0 -18    3.20    3.45
  13   0 -19    1.23    3.45
  13   0 -20   -0.00    2.78
  13   0 -21    0.09    2.42
  13   0 -22    0.00    2.66
  13   0 -23    9.26    4.00
  13   0 -24   -0.00    2.47
  13   0 -25   -0.00    2.61
  13   0 -26   -0.00    2.75
  13   0 -27    5.09    3.67
  13   0 -28    3.67    3.23
  13   0 -29    2.98    3.12
  13   0 -30    1.94    2.88
  13  -1  -1    4.61    5.13
  13   1  -1    8.63    5.84
  13  -1  -2   -0.00    4.49
  13   1  -2   -0.00    4.32
  13  -1  -3    9.82    5.83
  13   1  -3    5.93    5.36
  13  -1  -4    0.40    4.21
  13   1  -4    3.77    4.42
  13  -1  -5   52.10   11.57
  13   1  -5   63.27   11.52
  13  -1  -6    2.43    4.27
  13   1  -6   -0.00    4.11
  13  -1  -7    5.12    5.00
  13   1  -7   -0.00    4.33
  13  -1  -8    3.10    3.88
  13   1  -8    5.14    4.49
  13  -1  -9   33.40    8.31
  13   1  -9   33.94    7.82
  13  -1 -10   -0.00    3.48
  13   1 -10    2.11    4.09
  13  -1 -11    0.00    3.32
  13   1 -11    6.01    4.09
  13  -1 -12    0.94    3.53
  13   1 -12    4.49    3.89
  13  -1 -13    1.53    3.67
  13   1 -13    2.34    3.43
  13  -1 -14   -0.00    3.60
  13   1 -14    4.61    3.67
  13  -1 -15   19.97    6.30
  13   1 -15   19.17    5.58
  13  -1 -16   -0.00    3.60
  13   1 -16    0.12    2.68
  13  -1 -17    1.13    2.88
  13   1 -17    1.74    2.86
  13  -1 -18   -0.00    2.95
  13   1 -18    1.80    3.01
  13  -1 -19   10.78    4.43
  13   1 -19   11.52    4.06
  13  -1 -20    0.00    3.39
  13   1 -20   -0.00    2.45
  13  -1 -21    4.67    4.13
  13   1 -21    3.24    3.18
  13  -1 -22    0.51    2.55
  13   1 -22    0.00    2.74
  13  -1 -23    0.00    3.17
  13   1 -23   -0.00    2.46
  13  -1 -24    3.31    3.60
  13   1 -24    0.00    2.25
  13  -1 -25    4.43    3.74
  13   1 -25    2.76    2.56
  13  -1 -26   -0.00    3.18
  13   1 -26   -0.00    2.42
  13  -1 -27    3.47    3.49
  13  -1 -28   -0.00    2.93
  13  -1 -29    2.52    3.34
  13  -2  -1   27.60    8.63
  13   2  -1   17.81    7.27
  13  -2  -2    3.27    5.20
  13   2  -2    0.00    4.71
  13  -2  -3    1.77    4.92
  13   2  -3    9.52    5.27
  13  -2  -4    8.84    5.71
  13   2  -4    1.43    3.92
  13  -2  -5    4.99    5.33
  13   2  -5    3.40    4.23
  13  -2  -6   12.25    5.13
  13   2  -6    3.93    4.15
  13  -2  -7   19.36    6.77
  13   2  -7   25.24    6.39
  13  -2  -8    5.60    4.93
  13   2  -8    8.44    4.58
  13  -2  -9    1.80    3.98
  13   2  -9    1.10    3.39
  13  -2 -10    4.37    4.39
  13   2 -10    0.26    3.33
  13  -2 -11   19.41    7.02
  13   2 -11   16.77    5.63
  13  -2 -12    8.32    5.27
  13   2 -12    4.57    3.98
  13  -2 -13   18.33    6.43
  13   2 -13   13.78    5.00
  13  -2 -14    5.28    5.16
  13   2 -14    2.04    3.27
  13  -2 -15   -0.00    3.64
  13   2 -15    5.58    3.64
  13  -2 -16    2.61    4.04
  13   2 -16    0.02    2.72
  13  -2 -17    2.02    4.24
  13   2 -17    5.80    3.34
  13  -2 -18    0.00    3.65
  13   2 -18    2.16    3.10
  13  -2 -19   -0.00    3.88
  13   2 -19    4.78    3.35
  13  -2 -20    0.84    3.33
  13   2 -20   -0.00    2.39
  13  -2 -21    5.88    4.06
  13   2 -21    3.39    2.88
  13  -2 -22    0.00    3.45
  13   2 -22    2.52    2.80
  13  -2 -23   12.63    5.23
  13  -2 -24    1.16    3.36
  13  -2 -25    2.16    3.30
  13  -2 -26   -0.00    3.24
  13  -2 -27   10.11    4.77
  13  -3  -1    4.77    5.88
  13   3  -1    3.48    4.91
  13  -3  -2   -0.00    4.98
  13   3  -2    0.69    3.68
  13  -3  -3    1.22    5.43
  13   3  -3   16.69    6.16
  13  -3  -4   -0.00    5.19
  13   3  -4    3.93    4.47
  13  -3  -5   20.36    7.12
  13   3  -5   14.96    6.14
  13  -3  -6    5.22    5.96
  13   3  -6    9.46    4.51
  13  -3  -7    2.15    4.63
  13   3  -7    6.31    4.35
  13  -3  -8    6.88    6.28
  13   3  -8    3.12    3.77
  13  -3  -9    9.78    5.46
  13   3  -9    9.42    4.66
  13  -3 -10   10.58    6.21
  13   3 -10    1.94    3.02
  13  -3 -11   16.04    6.56
  13   3 -11   16.14    5.11
  13  -3 -12   -0.00    5.25
  13   3 -12    0.08    2.92
  13  -3 -13    4.19    5.19
  13   3 -13    2.05    2.63
  13  -3 -14    0.10    3.93
  13   3 -14    1.03    2.30
  13  -3 -15   30.91    7.92
  13   3 -15   14.62    4.25
  13  -3 -16    0.00    3.93
  13   3 -16    1.35    2.37
  13  -3 -17   -0.00    4.33
  13   3 -17    1.37    2.15
  13  -3 -18   -0.00    3.34
  13   3 -18    0.00    1.85
  13  -3 -19   28.79    7.06
  13   3 -19    8.12    3.00
  13  -3 -20    2.55    4.18
  13   3 -20    7.33    2.60
  13  -3 -21    1.95    3.99
  13  -3 -22   -0.00    3.53
  13  -3 -23    0.03    3.60
  13  -3 -24    2.84    3.79
  13  -3 -25    5.68    4.51
  13  -3 -26    4.38    4.27
 -13   4   1   10.25    6.63
  13  -4  -1   15.94    7.27
  13   4  -1    6.38    5.71
  13  -4  -2   17.01    7.35
  13   4  -2    7.50    5.40
  13  -4  -3    8.06    6.05
  13   4  -3    7.97    4.96
  13  -4  -4    0.00    5.20
  13   4  -4    0.81    4.24
  13  -4  -5   -0.00    5.29
  13   4  -5   -0.00    3.81
  13  -4  -6   10.51    6.53
  13   4  -6    8.66    5.04
  13  -4  -7   15.36    6.62
  13   4  -7   16.10    5.76
  13  -4  -8    4.89    4.48
  13   4  -8    2.37    3.44
  13  -4  -9    0.85    3.96
  13   4  -9    1.39    3.13
  13  -4 -10    4.24    4.73
  13   4 -10    0.69    3.14
  13  -4 -11   14.85    6.80
  13   4 -11    4.86    3.97
  13  -4 -12   13.46    6.98
  13   4 -12   13.41    4.99
  13  -4 -13   16.44    6.87
  13   4 -13    7.47    4.08
  13  -4 -14    2.35    4.17
  13   4 -14   -0.00    3.25
  13  -4 -15    4.62    4.82
  13   4 -15    0.18    2.57
  13  -4 -16    5.09    4.72
  13   4 -16    4.64    3.25
  13  -4 -17    0.00    4.18
  13   4 -17    6.03    3.16
  13  -4 -18    8.34    5.26
  13   4 -18    1.21    2.58
  13  -4 -19    0.00    3.94
  13   4 -19    3.17    2.42
  13  -4 -20   -0.00    3.75
  13  -4 -21    5.46    4.44
  13  -4 -22    6.01    4.85
  13  -4 -23    8.58    5.10
  13  -4 -24   -0.00    3.71
 -13   5   1    0.00    4.74
  13  -5  -1    4.58    5.50
  13   5  -1   10.59    5.54
 -13   5   2    7.26    6.10
  13  -5  -2    4.15    6.04
  13   5  -2    4.98    5.00
  13  -5  -3    9.74    6.55
  13   5  -3    5.81    4.58
  13  -5  -4    5.88    5.94
  13   5  -4    7.85    4.88
  13  -5  -5    4.32    6.18
  13   5  -5    5.71    4.49
  13  -5  -6   -0.00    4.96
  13   5  -6    0.41    3.57
  13  -5  -7    2.60    5.38
  13   5  -7   -0.00    3.80
  13  -5  -8    6.15    5.57
  13   5  -8    4.70    4.36
  13  -5  -9   10.58    6.49
  13   5  -9   11.30    4.83
  13  -5 -10    9.10    7.09
  13   5 -10   11.01    4.39
  13  -5 -11    7.01    5.84
  13   5 -11    3.65    3.69
  13  -5 -12   -0.00    4.78
  13   5 -12   -0.00    2.88
  13  -5 -13    1.63    5.06
  13   5 -13    3.32    2.92
  13  -5 -14    4.32    5.95
  13   5 -14   10.70    3.81
  13  -5 -15    5.40    6.14
  13   5 -15   16.63    4.39
  13  -5 -16    4.71    5.36
  13   5 -16    2.55    2.97
  13  -5 -17   -0.00    4.53
  13   5 -17    3.01    2.49
  13  -5 -18    4.64    4.78
  13   5 -18    0.00    1.77
  13  -5 -19    2.87    4.33
  13  -5 -20    3.53    4.52
  13  -5 -21   -0.00    3.89
  13  -5 -22    0.72    4.03
 -13   6   1    3.72    5.91
  13  -6  -1    7.73    6.42
  13   6  -1    3.65    4.42
 -13   6   2    0.00    5.20
  13  -6  -2    0.00    4.55
  13   6  -2   -0.00    4.26
  13  -6  -3    1.28    4.77
  13   6  -3   10.04    5.10
  13  -6  -4    2.88    5.72
  13   6  -4    8.63    4.84
  13  -6  -5    2.29    5.96
  13   6  -5   -0.00    4.37
  13  -6  -6    9.95    7.06
  13   6  -6   11.70    5.03
  13  -6  -7    3.80    5.45
  13   6  -7   12.47    5.10
  13  -6  -8    5.56    6.02
  13   6  -8    2.98    3.60
  13  -6  -9   -0.00    4.43
  13   6  -9    4.22    3.58
  13  -6 -10    4.73    5.75
  13   6 -10    5.00    3.64
  13  -6 -11    0.40    5.49
  13   6 -11    3.12    2.91
  13  -6 -12    6.48    5.99
  13   6 -12    9.52    4.03
  13  -6 -13    6.95    6.62
  13   6 -13    7.45    3.36
  13  -6 -14    1.40    4.32
  13  -6 -15    0.32    3.92
  13  -6 -16    3.32    4.89
  13  -6 -17    0.00    4.37
  13  -6 -18    0.00    4.16
  13  -6 -19    0.00    4.94
  13  -6 -20   -0.00    4.40
 -13   7   1    0.27    5.28
  13  -7  -1   -0.00    6.31
  13   7  -1    4.68    4.42
 -13   7   2    0.00    5.24
  13  -7  -2    0.35    5.28
  13   7  -2    0.00    4.44
 -13   7   3   -0.00    4.90
  13  -7  -3    1.96    5.54
  13   7  -3    0.44    3.97
  13  -7  -4    9.80    6.98
  13   7  -4    6.59    4.98
  13  -7  -5   12.48    8.09
  13   7  -5    7.91    3.98
  13  -7  -6   -0.00    5.56
  13   7  -6    0.60    3.06
  13  -7  -7   -0.00    4.45
  13  -7  -8    7.30    6.29
  13  -7  -9    7.99    6.63
  13  -7 -10    9.26    7.18
  13  -7 -11   -0.00    4.07
  13  -7 -12    5.52    5.70
  13  -7 -13   -0.00    5.63
  13  -7 -14    8.48    5.47
  13  -7 -15    0.21    5.31
  13  -7 -16    0.00    4.74
  13  -7 -17   -0.00    5.14
  13  -7 -18    0.00    4.80
 -13   8   1    2.15    5.54
  13  -8  -1   -0.00    5.25
 -13   8   2   10.64    7.55
  13  -8  -2   13.66    7.90
 -13   8   3    5.06    5.57
  13  -8  -3    5.27    7.47
 -13   8   4    1.64    6.40
  13  -8  -4    1.95    6.48
  13  -8  -5    5.52    6.85
  13  -8  -6   19.67    9.02
  13  -8  -7    1.30    5.26
  13  -8  -8    8.89    7.48
  13  -8  -9    3.61    6.61
  13  -8 -10   -0.00    6.38
  13  -8 -11    1.33    6.30
  13  -8 -12   13.78    6.82
  13  -8 -13   -0.00    5.05
  13  -8 -14    8.35    5.85
  13  -8 -15    5.20    5.85
 -13   9   1   -0.00    5.84
  13  -9  -1    0.51    5.53
 -13   9   2    6.03    6.59
  13  -9  -2    3.86    6.49
 -13   9   3    3.15    6.37
  13  -9  -3    6.57    7.75
 -13   9   4    8.20    7.76
  13  -9  -4    6.47    6.81
 -13   9   5    1.13    4.88
  13  -9  -5    7.97    6.27
  13  -9  -6   -0.00    5.65
  13  -9  -7   -0.00    4.95
  13  -9  -8    8.45    6.69
  13  -9  -9    2.98    6.48
  13  -9 -10   17.47    8.47
  13  -9 -11    0.00    6.85
  13  -9 -12   -0.00    5.58
 -13  10   1    3.61    6.40
  13 -10  -1    4.09    5.44
 -13  10   2   10.86    7.36
  13 -10  -2    8.54    7.66
 -13  10   3    0.00    6.37
  13 -10  -3    1.32    7.06
 -13  10   4    4.08    6.05
  13 -10  -4    6.04    7.08
 -13  10   5    2.47    6.38
  13 -10  -5    0.96    6.28
  13 -10  -6    0.00    5.61
  13 -10  -7    1.71    6.39
  13 -10  -8   11.23    7.82
  13 -10  -9   -0.00    6.72
 -13  11   1    1.95    6.08
  13 -11  -1    3.78    6.65
 -13  11   2    3.43    6.25
  13 -11  -2    3.84    5.79
 -13  11   3    0.00    6.09
  13 -11  -3    6.29    6.40
 -13  11   4   -0.00    5.49
  13 -11  -4    4.52    6.58
 -13  11   5   -0.00    5.96
 -13  11   6    0.41    5.53
 -13  12   1    0.00    5.99
 -13  12   2    0.00    6.77
 -13  12   3    2.50    6.77
 -13  12   4    0.81    6.31
 -13  12   5    8.40    7.66
 -13  12   6    4.79    7.03
 -13  12   7   -0.00    6.95
  12   0  -1    0.99    4.60
  12   0  -2   36.04    8.97
  12   0  -3    2.45    4.41
  12   0  -4    4.96    4.63
  12   0  -5    0.17    4.48
  12   0  -6   78.74   13.34
  12   0  -7   -0.00    3.86
  12   0  -8   19.76    6.47
  12   0  -9    0.53    3.38
  12   0 -10   55.71   10.22
  12   0 -11    0.00    3.05
  12   0 -12   30.20    7.06
  12   0 -13   -0.00    3.36
  12   0 -14    0.74    2.92
  12   0 -15    0.50    3.02
  12   0 -16   24.11    6.36
  12   0 -17    1.60    2.75
  12   0 -18    2.21    2.86
  12   0 -19    0.59    2.83
  12   0 -20    9.21    4.19
  12   0 -21    0.55    2.70
  12   0 -22    7.93    3.66
  12   0 -23   -0.00    2.57
  12   0 -24    0.00    2.69
  12   0 -25    0.48    2.54
  12   0 -26    1.47    2.70
  12   0 -27   -0.00    2.72
  12   0 -28    2.60    2.86
  12   0 -29    0.64    2.88
  12   0 -30    0.28    3.07
  12   0 -31    2.70    3.10
  12   0 -32    7.00    3.76
  12  -1  -1    1.36    4.75
  12   1  -1    0.63    4.65
  12  -1  -2   51.37   11.10
  12   1  -2   57.15   11.36
  12  -1  -3    3.85    4.91
  12   1  -3    0.00    4.13
  12  -1  -4   40.45    9.72
  12   1  -4   42.01    9.98
  12  -1  -5    0.00    3.95
  12   1  -5    1.23    4.66
  12  -1  -6   -0.00    4.34
  12   1  -6    0.00    4.11
  12  -1  -7    0.00    3.99
  12   1  -7    3.37    4.45
  12  -1  -8   70.67   12.28
  12   1  -8   64.47   11.57
  12  -1  -9    5.57    4.83
  12   1  -9    0.55    3.65
  12  -1 -10   21.13    6.80
  12   1 -10   25.19    6.45
  12  -1 -11    0.84    3.00
  12   1 -11   -0.00    2.79
  12  -1 -12    3.29    3.40
  12   1 -12    6.36    3.90
  12  -1 -13   -0.00    3.53
  12   1 -13   -0.00    3.08
  12  -1 -14   38.19    8.36
  12   1 -14   50.17    8.44
  12  -1 -15   -0.00    2.56
  12   1 -15    4.92    3.24
  12  -1 -16   -0.00    2.98
  12   1 -16    1.60    2.86
  12  -1 -17   -0.00    3.02
  12   1 -17   -0.00    2.54
  12  -1 -18   14.04    4.80
  12   1 -18   13.25    4.39
  12  -1 -19    0.00    2.79
  12   1 -19   -0.00    2.47
  12  -1 -20    6.97    3.95
  12   1 -20    9.98    3.66
  12  -1 -21   -0.00    3.54
  12   1 -21    0.74    2.56
  12  -1 -22    1.50    3.15
  12   1 -22    0.79    2.54
  12  -1 -23   -0.00    2.91
  12   1 -23    2.66    2.41
  12  -1 -24   12.17    4.54
  12   1 -24    9.37    3.28
  12  -1 -25    0.00    3.36
  12   1 -25   -0.00    2.33
  12  -1 -26    6.17    4.06
  12   1 -26    3.36    2.51
  12  -1 -27    0.00    3.40
  12   1 -27    6.76    3.01
  12  -1 -28    2.51    3.55
  12   1 -28    5.52    3.10
  12  -1 -29   -0.00    3.66
  12   1 -29    0.00    2.48
  12  -1 -30    3.57    3.50
  12  -1 -31    0.13    3.03
  12  -2  -1    4.72    5.58
  12   2  -1    3.05    4.38
  12  -2  -2   17.69    7.18
  12   2  -2   28.18    7.48
  12  -2  -3    0.00    4.26
  12   2  -3    0.43    3.75
  12  -2  -4   12.98    6.31
  12   2  -4   14.92    5.75
  12  -2  -5    5.46    5.31
  12   2  -5    8.84    4.81
  12  -2  -6   58.28   10.88
  12   2  -6   27.07    8.06
  12  -2  -7   12.82    6.43
  12   2  -7   13.99    5.03
  12  -2  -8    6.09    5.85
  12   2  -8   13.02    5.11
  12  -2  -9    7.67    5.21
  12   2  -9    3.26    3.77
  12  -2 -10   48.86    9.84
  12   2 -10   35.41    7.74
  12  -2 -11    7.94    5.92
  12   2 -11   12.86    4.50
  12  -2 -12   19.39    7.03
  12   2 -12   35.26    6.83
  12  -2 -13   -0.00    4.17
  12   2 -13   -0.00    2.67
  12  -2 -14    0.07    3.64
  12   2 -14    0.86    2.61
  12  -2 -15    0.00    3.43
  12   2 -15    5.59    3.41
  12  -2 -16   19.19    6.19
  12   2 -16   18.62    4.83
  12  -2 -17   -0.00    3.23
  12   2 -17    1.82    2.63
  12  -2 -18    3.18    3.52
  12   2 -18    8.24    3.21
  12  -2 -19    3.54    3.81
  12   2 -19    1.83    2.39
  12  -2 -20    1.26    3.56
  12   2 -20    5.39    2.79
  12  -2 -21    5.10    4.08
  12   2 -21    2.77    2.45
  12  -2 -22   13.31    5.14
  12   2 -22    9.80    3.39
  12  -2 -23    0.81    3.65
  12   2 -23    2.23    2.37
  12  -2 -24   -0.00    3.69
  12   2 -24    1.03    1.80
  12  -2 -25    2.79    3.52
  12  -2 -26    6.07    4.18
  12  -2 -27   -0.00    3.35
  12  -2 -28    0.16    3.15
  12  -2 -29    0.81    3.43
  12  -2 -30    0.00    3.15
 -12   3   1   -0.00    4.12
  12  -3  -1    2.37    4.50
  12   3  -1    0.22    4.24
 -12   3   2   39.96    9.61
  12  -3  -2   25.92    9.39
  12   3  -2   31.50    8.24
  12  -3  -3    7.08    5.36
  12   3  -3   14.04    5.81
  12  -3  -4   26.78    8.22
  12   3  -4   15.08    6.24
  12  -3  -5    8.57    5.28
  12   3  -5   11.52    5.23
  12  -3  -6    8.79    5.46
  12   3  -6    3.23    3.74
  12  -3  -7    5.38    4.93
  12   3  -7    1.31    3.29
  12  -3  -8   18.32    7.12
  12   3  -8   28.70    6.48
  12  -3  -9   22.48    7.08
  12   3  -9   11.40    4.35
  12  -3 -10   18.32    7.42
  12   3 -10   30.54    6.24
  12  -3 -11    0.00    4.47
  12   3 -11    1.09    2.36
  12  -3 -12   30.04    7.66
  12   3 -12    9.04    3.66
  12  -3 -13    4.55    5.16
  12   3 -13    2.04    2.51
  12  -3 -14   32.03    8.06
  12   3 -14   21.28    4.94
  12  -3 -15    5.28    4.45
  12   3 -15    5.08    2.65
  12  -3 -16   -0.00    3.31
  12   3 -16    3.23    2.73
  12  -3 -17    2.15    4.04
  12   3 -17   -0.00    2.28
  12  -3 -18    3.52    4.14
  12   3 -18    0.60    2.10
  12  -3 -19    2.05    3.84
  12   3 -19    3.63    2.36
  12  -3 -20   13.69    4.94
  12   3 -20    6.91    2.53
  12  -3 -21    1.58    3.51
  12   3 -21    0.00    1.73
  12  -3 -22    2.10    4.09
  12  -3 -23    8.44    4.67
  12  -3 -24   29.44    7.36
  12  -3 -25   -0.00    3.66
  12  -3 -26   -0.00    3.40
  12  -3 -27    1.27    3.83
  12  -3 -28   13.96    5.69
  12  -3 -29    1.88    4.16
 -12   4   1    9.37    5.63
  12  -4  -1   15.48    7.43
  12   4  -1    4.53    4.85
 -12   4   2   14.80    6.48
  12  -4  -2    3.63    4.43
  12   4  -2    5.59    4.42
 -12   4   3    3.10    4.76
  12  -4  -3    0.00    5.42
  12   4  -3    1.12    3.48
 -12   4   4    0.77    4.49
  12  -4  -4    0.00    4.84
  12   4  -4    2.61    4.30
  12  -4  -5    3.05    5.29
  12   4  -5    8.22    5.06
  12  -4  -6   34.80    9.61
  12   4  -6   33.33    7.92
  12  -4  -7   12.60    6.82
  12   4  -7   23.37    6.28
  12  -4  -8    0.00    5.34
  12   4  -8    5.28    3.81
  12  -4  -9   11.71    5.84
  12   4  -9    3.30    3.84
  12  -4 -10   21.56    7.42
  12   4 -10   19.40    5.41
  12  -4 -11    4.27    5.39
  12   4 -11   19.91    5.05
  12  -4 -12   24.94    7.78
  12   4 -12   22.61    5.54
  12  -4 -13    0.41    4.04
  12   4 -13    0.00    2.98
  12  -4 -14   -0.00    4.15
  12   4 -14   -0.00    2.47
  12  -4 -15    4.37    5.14
  12   4 -15    8.86    3.43
  12  -4 -16   20.63    6.91
  12   4 -16   14.70    3.96
  12  -4 -17   14.97    5.68
  12   4 -17   14.96    3.81
  12  -4 -18    1.75    4.01
  12   4 -18    8.28    2.84
  12  -4 -19    6.03    4.84
  12   4 -19    1.27    1.96
  12  -4 -20    4.46    4.62
  12  -4 -21    8.95    4.76
  12  -4 -22    2.70    3.78
  12  -4 -23    1.10    4.09
  12  -4 -24   -0.00    3.95
  12  -4 -25   -0.00    3.85
  12  -4 -26    7.51    4.82
  12  -4 -27    4.73    4.56
 -12   5   1    2.48    5.10
  12  -5  -1   -0.00    5.84
  12   5  -1    0.00    4.09
 -12   5   2    8.94    5.93
  12  -5  -2    4.31    6.39
  12   5  -2    6.56    4.85
 -12   5   3   17.96    7.21
  12  -5  -3    0.00    6.25
  12   5  -3   14.45    5.46
 -12   5   4   10.89    6.39
  12  -5  -4    4.98    5.64
  12   5  -4   23.38    6.43
 -12   5   5   10.29    6.37
  12  -5  -5    3.70    5.64
  12   5  -5    6.48    4.51
  12  -5  -6    0.00    3.95
  12   5  -6   -0.00    3.07
  12  -5  -7    5.45    5.40
  12   5  -7   10.09    4.63
  12  -5  -8   17.77    7.03
  12   5  -8   22.93    6.10
  12  -5  -9   37.48    9.19
  12   5  -9   19.05    5.62
  12  -5 -10   -0.00    4.79
  12   5 -10    6.89    3.62
  12  -5 -11    5.08    5.51
  12   5 -11    0.79    2.66
  12  -5 -12    0.40    4.22
  12   5 -12    1.70    2.81
  12  -5 -13   25.88    8.24
  12   5 -13   26.71    5.55
  12  -5 -14   20.68    7.26
  12   5 -14   20.25    4.72
  12  -5 -15    2.73    4.39
  12   5 -15    2.53    2.67
  12  -5 -16   -0.00    4.15
  12   5 -16    3.06    2.62
  12  -5 -17    0.00    3.96
  12   5 -17    2.62    1.96
  12  -5 -18   11.39    5.44
  12  -5 -19    9.14    5.62
  12  -5 -20    4.54    4.89
  12  -5 -21   -0.00    4.37
  12  -5 -22    2.11    4.67
  12  -5 -23    4.27    4.48
  12  -5 -24   -0.00    4.09
  12  -5 -25   -0.00    3.94
  12  -5 -26    1.87    4.40
 -12   6   1   21.93    8.22
  12  -6  -1   16.75    7.82
  12   6  -1   18.58    6.71
 -12   6   2    7.63    6.10
  12  -6  -2    7.35    6.70
  12   6  -2    8.96    5.12
 -12   6   3    1.12    4.50
  12  -6  -3    9.48    7.34
  12   6  -3   11.97    5.22
 -12   6   4   -0.00    4.91
  12  -6  -4   -0.00    4.61
  12   6  -4    0.00    3.39
 -12   6   5   27.83    9.09
  12  -6  -5   42.72   10.57
  12   6  -5   24.14    6.91
 -12   6   6    7.00    6.15
  12  -6  -6   25.21    8.73
  12   6  -6    9.17    4.72
  12  -6  -7   15.19    7.09
  12   6  -7   10.93    4.68
  12  -6  -8    1.58    4.39
  12   6  -8    0.00    3.43
  12  -6  -9    0.00    6.40
  12   6  -9    4.12    3.49
  12  -6 -10    0.00    5.20
  12   6 -10    3.94    3.21
  12  -6 -11   46.96   11.10
  12   6 -11   41.23    7.57
  12  -6 -12    4.21    4.93
  12   6 -12    9.20    3.64
  12  -6 -13   -0.00    4.19
  12  -6 -14    0.33    4.23
  12  -6 -15    5.18    5.37
  12  -6 -16    2.72    4.35
  12  -6 -17    4.31    4.68
  12  -6 -18    7.63    5.52
  12  -6 -19    0.00    4.13
  12  -6 -20    8.35    5.02
  12  -6 -21    2.53    5.21
  12  -6 -22    3.15    4.68
  12  -6 -23    1.74    4.60
  12  -6 -24    2.57    5.20
 -12   7   1    5.50    6.11
  12  -7  -1    0.00    4.80
  12   7  -1   12.35    5.85
 -12   7   2   10.13    6.64
  12  -7  -2   13.87    7.69
  12   7  -2    6.67    5.34
 -12   7   3    7.36    6.44
  12  -7  -3    6.48    7.10
  12   7  -3   17.45    5.95
 -12   7   4    6.36    6.24
  12  -7  -4    0.00    4.84
  12   7  -4    3.51    4.19
 -12   7   5    6.47    5.94
  12  -7  -5    0.23    5.88
 -12   7   6   -0.00    5.28
  12  -7  -6    0.70    4.71
 -12   7   7    1.40    4.72
  12  -7  -7   -0.00    5.85
  12  -7  -8   -0.00    6.07
  12  -7  -9   27.30    9.25
  12  -7 -10    0.00    5.02
  12  -7 -11    3.00    4.47
  12  -7 -12    1.60    4.12
  12  -7 -13   -0.00    4.77
  12  -7 -14   13.82    6.66
  12  -7 -15    1.69    5.31
  12  -7 -16    2.72    4.33
  12  -7 -17    0.10    5.28
  12  -7 -18   -0.00    4.29
  12  -7 -19    9.40    6.53
  12  -7 -20    1.14    3.95
  12  -7 -21    0.62    4.57
  12  -7 -22    4.41    5.11
 -12   8   1    8.28    6.64
  12  -8  -1   14.80    8.07
 -12   8   2    0.58    5.09
  12  -8  -2   -0.00    6.24
 -12   8   3    4.83    6.27
  12  -8  -3    1.04    5.74
 -12   8   4   -0.00    5.08
  12  -8  -4    0.00    4.91
 -12   8   5   27.54    9.18
  12  -8  -5   13.73    7.18
 -12   8   6   -0.00    5.92
  12  -8  -6    0.00    4.70
 -12   8   7   18.94    8.50
  12  -8  -7   25.58    9.35
 -12   8   8   -0.00    5.32
  12  -8  -8    0.08    5.56
  12  -8  -9    1.03    5.80
  12  -8 -10    3.27    5.07
  12  -8 -11    2.63    6.23
  12  -8 -12    0.00    5.22
  12  -8 -13    8.94    6.08
  12  -8 -14    7.64    5.01
  12  -8 -15   13.11    6.65
  12  -8 -16   -0.00    5.53
  12  -8 -17    1.79    5.13
  12  -8 -18    0.00    5.45
  12  -8 -19    2.92    5.52
  12  -8 -20    3.50    5.17
 -12   9   1    0.00    5.71
  12  -9  -1    6.95    6.63
 -12   9   2   -0.00    6.27
  12  -9  -2    1.92    6.22
 -12   9   3   25.84    9.60
  12  -9  -3    5.25    6.70
 -12   9   4    0.00    5.99
  12  -9  -4    2.89    5.68
 -12   9   5    0.00    5.57
  12  -9  -5    0.00    5.64
 -12   9   6    4.75    6.75
  12  -9  -6    2.90    6.08
 -12   9   7    3.14    5.86
  12  -9  -7    0.00    6.53
 -12   9   8    0.28    5.66
  12  -9  -8    0.34    5.35
 -12   9   9    6.79    8.00
  12  -9  -9   26.11    8.48
  12  -9 -10    2.26    4.99
  12  -9 -11    5.31    5.34
  12  -9 -12   -0.00    5.29
  12  -9 -13   -0.00    4.83
  12  -9 -14   -0.00    4.72
  12  -9 -15    0.00    4.95
  12  -9 -16   -0.00    4.50
  12  -9 -17   -0.00    5.36
  12  -9 -18   -0.00    4.70
 -12  10   1   15.33    8.18
  12 -10  -1   11.10    7.33
 -12  10   2   -0.00    6.31
  12 -10  -2   -0.00    6.44
 -12  10   3   17.13    8.37
  12 -10  -3    8.32    7.11
 -12  10   4    1.32    6.00
  12 -10  -4    0.00    5.20
 -12  10   5    8.86    7.51
  12 -10  -5    7.99    7.41
 -12  10   6   -0.00    6.00
  12 -10  -6    8.01    7.75
 -12  10   7   15.24    8.20
  12 -10  -7    5.30    7.15
 -12  10   8    0.00    4.77
  12 -10  -8    0.00    5.19
 -12  10   9    4.04    6.61
  12 -10  -9   15.45    7.72
  12 -10 -10   -0.00    4.82
  12 -10 -11   14.97    7.86
  12 -10 -12   -0.00    5.80
  12 -10 -13   -0.00    5.85
  12 -10 -14   -0.00    4.61
  12 -10 -15   -0.00    4.81
 -12  11   1    4.13    6.66
  12 -11  -1   -0.00    5.13
 -12  11   2    0.45    6.56
  12 -11  -2    2.00    5.63
 -12  11   3    6.20    6.66
  12 -11  -3    3.71    7.08
 -12  11   4    0.75    6.05
  12 -11  -4   -0.00    6.79
 -12  11   5   -0.00    6.08
  12 -11  -5    2.25    7.58
 -12  11   6    3.16    6.22
  12 -11  -6    2.16    6.33
 -12  11   7    2.88    5.93
  12 -11  -7   -0.00    5.66
 -12  11   8    4.00    6.65
  12 -11  -8   -0.00    5.02
 -12  11   9    5.40    7.43
  12 -11  -9    6.18    6.45
 -12  11  10   -0.00    6.17
  12 -11 -10   -0.00    5.41
  12 -11 -11    0.00    5.83
  12 -11 -12   -0.00    5.31
 -12  12   1    8.83    7.91
  12 -12  -1    2.53    6.65
 -12  12   2   -0.00    6.76
  12 -12  -2    2.22    6.70
 -12  12   3   -0.00    6.08
  12 -12  -3   -0.00    6.09
 -12  12   4    1.39    6.10
  12 -12  -4   -0.00    6.36
 -12  12   5    0.00    7.31
  12 -12  -5    3.24    6.06
 -12  12   6    7.37    7.58
  12 -12  -6    5.42    6.76
 -12  12   7    7.87    7.59
  12 -12  -7    2.95    7.46
 -12  12   8   -0.00    6.54
  12 -12  -8    3.65    7.07
 -12  12   9    0.65    6.17
  12 -12  -9    4.65    7.02
 -12  12  10    0.34    6.96
  12 -13  -1    5.40    7.17
 -12  13   2    1.59    7.11
  12 -13  -2   12.35    8.14
 -12  13   3    5.10    7.85
  12 -13  -3   -0.00    6.45
 -12  13   4    8.95    7.27
  12 -13  -4   -0.00    7.28
 -12  13   5    0.00    7.41
  12 -13  -5   12.21    8.30
 -12  13   6    7.48    7.39
 -12  13   7    0.00    6.56
 -12  13   8    0.00    6.35
 -12  13   9    8.14    8.25
 -12  13  10    3.65    7.19
 -12  13  11   -0.00    6.07
 -11   0   1   94.46   16.35
  11   0  -1  124.99   17.81
 -11   0   2    0.98    4.07
  11   0  -2   -0.00    3.71
 -11   0   3   33.53    8.66
  11   0  -3   48.82    9.88
 -11   0   4    0.00    3.68
  11   0  -4   -0.00    3.93
  11   0  -5  147.48   20.80
  11   0  -6    2.20    3.79
  11   0  -7    1.71    3.61
  11   0  -8    0.28    3.27
  11   0  -9   40.44    8.59
  11   0 -10    2.46    3.37
  11   0 -11   83.09   12.85
  11   0 -12   -0.00    3.29
  11   0 -13    0.73    3.12
  11   0 -14    0.66    2.74
  11   0 -15   16.64    4.79
  11   0 -16   -0.00    2.89
  11   0 -17    7.30    3.52
  11   0 -18    0.00    2.61
  11   0 -19   15.52    4.42
  11   0 -20   -0.00    2.50
  11   0 -21   35.65    6.66
  11   0 -22   -0.00    2.37
  11   0 -23   -0.00    2.57
  11   0 -24    0.00    2.68
  11   0 -25   13.06    4.20
  11   0 -26   -0.00    2.60
  11   0 -27   17.49    4.81
  11   0 -28   -0.00    2.70
  11   0 -29    0.00    2.60
  11   0 -30   -0.00    3.00
  11   0 -31    7.61    3.99
  11   0 -32    1.40    3.10
  11   0 -33    3.78    3.70
  11   0 -34    0.00    3.11
 -11   1   1  103.99   16.24
  11  -1  -1   99.15   16.15
  11   1  -1   90.19   15.30
 -11  -1   1   98.26   15.62
 -11   1   2    4.87    5.08
  11  -1  -2    5.15    5.07
  11   1  -2    0.00    3.98
 -11  -1   2    0.00    4.01
 -11   1   3   48.37   10.79
  11  -1  -3   53.75   11.10
  11   1  -3   64.17   11.35
 -11  -1   3   65.87   11.30
 -11   1   4   -0.00    4.04
  11  -1  -4    0.40    4.30
  11   1  -4    1.83    4.13
 -11   1   5    4.78    4.41
  11  -1  -5    1.68    4.15
  11   1  -5    7.78    4.86
  11  -1  -6    2.95    4.79
  11   1  -6    3.87    4.26
  11  -1  -7   58.93   11.91
  11   1  -7   83.55   12.38
  11  -1  -8    1.77    3.74
  11   1  -8    5.89    3.70
  11  -1  -9   27.48    7.62
  11   1  -9   52.71    8.60
  11  -1 -10   -0.00    2.93
  11   1 -10    1.12    3.17
  11  -1 -11   15.24    5.84
  11  -1 -12    4.11    3.45
  11   1 -12    1.55    3.09
  11  -1 -13   49.37    8.66
  11   1 -13   36.59    7.38
  11  -1 -14    1.04    2.74
  11   1 -14   -0.00    2.51
  11  -1 -15   -0.00    2.96
  11   1 -15   -0.00    2.88
  11  -1 -16   -0.00    2.56
  11   1 -16    1.29    2.69
  11  -1 -17   20.71    5.78
  11   1 -17   21.34    4.94
  11  -1 -18    5.28    3.52
  11   1 -18    0.53    2.49
  11  -1 -19   16.04    4.68
  11   1 -19    6.81    3.34
  11  -1 -20   -0.00    2.66
  11   1 -20   -0.00    2.10
  11  -1 -21    0.88    2.68
  11   1 -21   -0.00    2.13
  11  -1 -22   -0.00    2.73
  11   1 -22   -0.00    2.31
  11  -1 -23   36.61    7.07
  11   1 -23   26.70    5.57
  11  -1 -24   -0.00    2.78
  11   1 -24    0.00    2.35
  11  -1 -25    3.65    3.82
  11   1 -25    6.35    3.02
  11  -1 -26   -0.00    3.14
  11   1 -26    0.28    2.25
  11  -1 -27    6.45    4.57
  11   1 -27   12.18    3.73
  11  -1 -28   -0.00    3.59
  11   1 -28    0.00    2.52
  11  -1 -29    3.61    3.97
  11   1 -29    9.38    3.64
  11  -1 -30    0.00    3.53
  11   1 -30    0.68    2.51
  11  -1 -31    4.19    3.63
  11   1 -31    0.64    2.78
  11  -1 -32    0.00    3.31
  11   1 -32    1.21    2.86
  11  -1 -33    1.58    3.61
  11   1 -33    9.12    3.63
  11   1 -34   -0.00    2.88
  11   1 -35    0.73    2.95
 -11   2   1   21.59    7.40
  11  -2  -1   28.85    8.37
  11   2  -1   29.27    7.44
 -11  -2   1   38.86    8.52
 -11   2   2    0.00    4.11
  11  -2  -2    1.68    4.13
  11   2  -2    0.00    3.74
 -11  -2   2    0.00    3.64
 -11   2   3   18.81    6.64
  11  -2  -3   22.95    7.53
  11   2  -3   25.20    6.98
 -11   2   4    1.35    4.19
  11  -2  -4    7.82    6.07
  11   2  -4   10.42    4.74
 -11   2   5   45.46   10.30
  11  -2  -5   74.65   12.77
  11   2  -5   56.90   10.39
 -11   2   6   24.85    6.90
  11  -2  -6   26.64    7.81
  11   2  -6   11.30    5.10
  11  -2  -7   24.92    6.94
  11   2  -7   12.28    4.75
  11  -2  -8   22.32    6.77
  11   2  -8   16.38    5.15
  11  -2  -9   34.56    8.64
  11   2  -9   34.60    7.42
  11  -2 -10    8.27    5.21
  11   2 -10    0.00    2.89
  11  -2 -11   41.25    8.94
  11   2 -11   44.79    8.09
  11  -2 -12    1.84    3.34
  11   2 -12    1.46    2.83
  11  -2 -13   -0.00    4.04
  11   2 -13    0.91    2.58
  11  -2 -14    1.70    3.14
  11   2 -14    5.09    2.86
  11  -2 -15   21.05    6.24
  11   2 -15   25.82    5.23
  11  -2 -16   10.39    4.68
  11   2 -16    9.88    3.50
  11  -2 -17   10.19    4.74
  11   2 -17    5.79    2.84
  11  -2 -18   -0.00    3.02
  11   2 -18    1.91    2.14
  11  -2 -19   24.31    5.96
  11   2 -19   12.31    3.68
  11  -2 -20    0.00    3.42
  11   2 -20    2.36    2.07
  11  -2 -21   22.10    6.04
  11   2 -21   24.39    4.55
  11  -2 -22    0.33    3.06
  11   2 -22   -0.00    1.82
  11  -2 -23    0.00    2.93
  11   2 -23    0.00    2.04
  11  -2 -24    1.06    3.63
  11   2 -24    2.40    2.07
  11  -2 -25   10.09    4.70
  11   2 -25    7.37    2.60
  11  -2 -26    1.78    4.02
  11   2 -26    3.28    2.27
  11  -2 -27   11.07    5.07
  11   2 -27   15.86    3.73
  11  -2 -28    0.21    3.60
  11   2 -28    4.73    2.68
  11  -2 -29    7.72    4.63
  11   2 -29    2.66    2.54
  11  -2 -30    2.01    4.13
  11  -2 -31    5.78    4.78
  11  -2 -32    1.30    3.91
  11  -3  -1    6.85    4.95
  11   3  -1   13.59    6.25
  11  -3  -2   23.06    7.71
  11   3  -2   17.84    6.58
 -11   3   3   91.25   14.61
  11  -3  -3   72.10   13.90
  11   3  -3   69.50   12.61
 -11   3   4   18.05    6.59
  11  -3  -4    4.51    5.45
  11   3  -4    8.69    4.68
 -11   3   5    0.00    4.07
  11  -3  -5    4.49    4.89
  11   3  -5    5.41    4.32
 -11   3   6   19.12    6.60
  11  -3  -6   21.33    7.21
  11   3  -6   10.54    4.80
 -11   3   7   60.41   11.13
  11  -3  -7   57.64   11.27
  11   3  -7   45.70    9.01
  11  -3  -8    7.01    5.31
  11   3  -8   -0.00    2.80
  11  -3  -9    8.85    6.00
  11   3  -9   11.35    3.89
  11  -3 -10    4.12    4.80
  11   3 -10    3.77    2.60
  11  -3 -11    9.05    5.79
  11   3 -11    6.93    3.08
  11  -3 -12   12.35    5.32
  11   3 -12    5.93    2.95
  11  -3 -13   34.98    7.66
  11   3 -13   21.48    5.08
  11  -3 -14    0.86    3.23
  11   3 -14    0.00    2.29
  11  -3 -15   -0.00    3.31
  11   3 -15   -0.00    2.14
  11  -3 -16    0.00    3.58
  11   3 -16   -0.00    1.86
  11  -3 -17   10.32    4.29
  11   3 -17    9.03    2.86
  11  -3 -18    8.11    4.80
  11   3 -18    6.69    2.63
  11  -3 -19   13.87    5.13
  11   3 -19   11.91    3.04
  11  -3 -20    7.53    4.48
  11   3 -20    5.29    2.13
  11  -3 -21   -0.00    3.67
  11   3 -21    0.00    1.50
  11  -3 -22    2.52    4.00
  11   3 -22    9.26    2.16
  11  -3 -23   40.44    9.00
  11  -3 -24    4.16    4.10
  11  -3 -25    0.00    3.85
  11  -3 -26    1.68    4.13
  11  -3 -27   14.29    5.63
  11  -3 -28    3.15    4.46
  11  -3 -29    0.00    4.31
  11  -3 -30   -0.00    3.79
  11  -3 -31    0.00    3.34
 -11   4   1   29.08    8.80
  11  -4  -1   43.87   10.39
  11   4  -1   41.45    9.19
  11  -4  -2   -0.00    5.05
  11   4  -2    0.00    4.43
  11  -4  -3    9.49    5.69
  11   4  -3    0.82    3.34
  11  -4  -4    0.00    5.28
  11   4  -4   11.58    5.31
  11  -4  -5   69.82   13.56
  11   4  -5   70.82   11.69
  11  -4  -6   17.81    7.79
  11   4  -6    7.16    4.40
 -11   4   7   14.46    6.58
  11  -4  -7   13.64    6.74
  11   4  -7   12.40    5.29
 -11   4   8   10.56    5.58
  11  -4  -8    3.00    4.88
  11   4  -8    5.74    4.24
  11  -4  -9   45.97    9.93
  11   4  -9   34.97    7.36
  11  -4 -10    6.84    5.34
  11   4 -10    7.96    4.22
  11  -4 -11   29.39    8.56
  11   4 -11   23.95    5.46
  11  -4 -12    3.49    3.73
  11   4 -12    0.11    2.41
  11  -4 -13    0.81    4.21
  11   4 -13    3.80    2.84
  11  -4 -14    6.15    4.50
  11   4 -14    5.74    2.78
  11  -4 -15   22.49    6.77
  11   4 -15   23.94    4.67
  11  -4 -16   10.23    5.41
  11   4 -16    6.73    2.77
  11  -4 -17    1.33    4.21
  11   4 -17    3.92    2.15
  11  -4 -18    5.95    4.47
  11   4 -18    0.00    1.76
  11  -4 -19    0.00    3.86
  11   4 -19    3.01    1.62
  11  -4 -20    0.00    4.27
  11   4 -20    5.94    1.60
  11  -4 -21   11.89    5.43
  11  -4 -22    9.58    5.28
  11  -4 -23   -0.00    3.35
  11  -4 -24    7.51    5.28
  11  -4 -25   11.87    5.68
  11  -4 -26   10.73    5.63
  11  -4 -27   15.31    6.16
  11  -4 -28   -0.00    3.95
  11  -4 -29    0.00    4.07
  11  -4 -30    0.28    3.69
 -11   5   1    8.80    5.66
  11  -5  -1    2.23    5.75
  11   5  -1    3.44    4.02
 -11   5   2   41.69    9.85
  11  -5  -2   35.79    9.96
  11   5  -2   28.28    7.65
 -11   5   3   57.45   12.12
  11  -5  -3   42.63   11.52
  11   5  -3   60.41   10.52
 -11   5   4   -0.00    5.64
  11  -5  -4    0.00    4.33
  11   5  -4    4.95    4.07
 -11   5   5    0.54    4.33
  11  -5  -5   -0.00    4.85
  11   5  -5    0.00    3.07
  11  -5  -6   23.85    7.74
  11   5  -6    8.03    4.26
  11  -5  -7   47.06   10.97
  11  -5  -8   14.59    6.95
  11   5  -8   11.70    4.49
  11  -5  -9   32.29    8.65
  11   5  -9   14.20    4.72
  11  -5 -10   -0.00    4.92
  11   5 -10    0.60    2.34
  11  -5 -11    2.68    4.77
  11   5 -11   10.34    3.73
  11  -5 -12   20.45    7.44
  11   5 -12   32.97    5.98
  11  -5 -13   38.42    8.99
  11   5 -13   23.54    5.19
  11  -5 -14    0.00    4.49
  11   5 -14    1.89    2.20
  11  -5 -15   -0.00    4.90
  11   5 -15    1.02    2.27
  11  -5 -16    2.20    4.10
  11   5 -16    1.34    1.69
  11  -5 -17    0.91    4.21
  11  -5 -18   15.29    5.89
  11  -5 -19   13.81    6.62
  11  -5 -20    0.45    3.79
  11  -5 -21    0.00    4.47
  11  -5 -22    4.26    5.25
  11  -5 -23   29.76    8.22
  11  -5 -24    2.45    4.08
  11  -5 -25    2.50    4.28
  11  -5 -26    0.00    4.22
  11  -5 -27   -0.00    3.76
  11  -5 -28   18.89    6.94
 -11   6   1   15.22    7.27
  11  -6  -1   30.06    9.49
  11   6  -1   26.47    7.27
 -11   6   2    3.59    4.95
  11  -6  -2   -0.00    4.98
  11   6  -2    0.00    3.01
 -11   6   3   10.03    6.50
  11  -6  -3    5.96    6.06
  11   6  -3    0.00    3.43
 -11   6   4    9.03    7.13
  11  -6  -4   16.01    7.97
  11   6  -4   25.92    6.92
 -11   6   5   20.21    7.81
  11  -6  -5   20.60    7.63
  11   6  -5   11.88    5.34
 -11   6   6    6.74    6.43
  11  -6  -6   23.67    8.49
  11   6  -6   24.43    6.25
 -11   6   7    4.86    5.28
  11  -6  -7    0.00    5.16
  11   6  -7    5.13    3.73
 -11   6   8   15.32    7.27
  11  -6  -8   29.58    8.43
  11   6  -8    7.54    3.54
 -11   6   9    7.79    6.09
  11  -6  -9   10.95    6.25
  11   6  -9    8.72    3.72
 -11   6  10   32.42    8.67
  11  -6 -10   22.62    8.31
  11   6 -10   20.18    5.03
  11  -6 -11   13.71    6.43
  11  -6 -12   12.04    5.81
  11  -6 -13   -0.00    4.34
  11  -6 -14    8.78    5.44
  11  -6 -15   19.23    7.19
  11  -6 -16   20.89    7.09
  11  -6 -17    0.00    3.77
  11  -6 -18    0.00    5.07
  11  -6 -19   13.77    6.81
  11  -6 -20    9.68    6.37
  11  -6 -21    3.92    5.48
  11  -6 -22    2.34    4.34
  11  -6 -23    3.34    4.74
  11  -6 -24   -0.00    4.55
  11  -6 -25    3.14    4.86
  11  -6 -26    8.77    5.01
  11  -6 -27    0.26    4.31
 -11   7   1   18.16    7.66
  11  -7  -1   19.31    8.47
  11   7  -1   10.17    5.25
 -11   7   2   36.31    9.83
  11  -7  -2   37.92   10.65
  11   7  -2   21.42    6.71
 -11   7   3    0.00    4.66
  11  -7  -3    3.07    4.98
 -11   7   4   15.77    6.96
  11  -7  -4   13.81    8.09
 -11   7   5    2.24    5.76
  11  -7  -5   -0.00    6.04
 -11   7   6   12.91    7.66
  11  -7  -6    8.57    6.05
 -11   7   7    0.24    4.53
  11  -7  -7    3.26    4.78
 -11   7   8   31.97    9.53
  11  -7  -8   33.57    9.64
 -11   7   9   26.55    9.21
  11  -7  -9   27.33    9.77
 -11   7  10    1.14    5.49
  11  -7 -10   -0.00    5.41
 -11   7  11   -0.00    4.90
  11  -7 -11   -0.00    3.86
  11  -7 -12   24.42    8.79
  11  -7 -13    0.76    4.04
  11  -7 -14   15.59    7.11
  11  -7 -15   -0.00    4.25
  11  -7 -16    1.62    4.43
  11  -7 -17    7.97    6.35
  11  -7 -18   15.76    7.26
  11  -7 -19    8.49    5.52
  11  -7 -20   -0.00    5.18
  11  -7 -21    6.42    5.21
  11  -7 -22    1.84    4.95
  11  -7 -23   -0.00    4.88
  11  -7 -24   -0.00    3.88
  11  -7 -25   -0.00    4.49
 -11   8   1    4.02    6.25
  11  -8  -1    4.62    6.09
 -11   8   2    2.65    5.81
  11  -8  -2    3.22    4.99
 -11   8   3   -0.00    4.85
  11  -8  -3    1.22    5.62
 -11   8   4   35.60   10.50
  11  -8  -4   30.97   10.09
 -11   8   5   -0.00    5.25
  11  -8  -5   -0.00    5.61
 -11   8   6   22.99    8.85
  11  -8  -6   25.41    9.03
 -11   8   7   -0.00    5.15
  11  -8  -7   -0.00    4.37
 -11   8   8    0.71    5.82
  11  -8  -8    6.31    5.73
 -11   8   9   -0.00    5.66
  11  -8  -9    5.55    6.03
 -11   8  10   22.52    8.87
  11  -8 -10   10.77    6.84
 -11   8  11   -0.00    5.34
  11  -8 -11   -0.00    3.42
  11  -8 -12    0.97    4.56
  11  -8 -13   -0.00    5.11
  11  -8 -14   -0.00    5.21
  11  -8 -15   16.20    6.98
  11  -8 -16   20.41    7.73
  11  -8 -17    2.17    5.14
  11  -8 -18   -0.00    4.87
  11  -8 -19   -0.00    5.20
  11  -8 -20    2.17    5.23
  11  -8 -21   -0.00    5.52
  11  -8 -22    7.51    7.04
  11  -8 -23    0.80    4.64
  11  -8 -24    1.94    4.44
 -11   9   1    2.35    6.23
  11  -9  -1   -0.00    5.50
 -11   9   2   23.63    9.21
  11  -9  -2   19.77    8.78
 -11   9   3    0.00    5.67
  11  -9  -3    0.33    5.62
 -11   9   4   12.88    7.59
  11  -9  -4    8.63    7.27
 -11   9   5    1.29    5.79
  11  -9  -5    6.79    6.28
 -11   9   6    5.92    6.18
  11  -9  -6    9.79    6.83
 -11   9   7   -0.00    6.39
  11  -9  -7    0.00    5.71
 -11   9   8   28.37    9.65
  11  -9  -8   30.21    9.73
 -11   9   9    0.30    5.59
  11  -9  -9    0.00    5.29
 -11   9  10    3.74    5.57
  11  -9 -10   -0.00    4.00
 -11   9  11    0.00    4.87
  11  -9 -11    3.46    4.99
 -11   9  12   11.40    7.41
  11  -9 -12   15.76    7.20
  11  -9 -13    2.27    5.60
  11  -9 -14   14.10    7.33
  11  -9 -15    0.00    5.52
  11  -9 -16   -0.00    4.93
  11  -9 -17    4.80    5.99
  11  -9 -18   22.56    8.31
  11  -9 -19    0.93    5.13
  11  -9 -20    0.00    5.21
  11  -9 -21    2.64    4.70
  11  -9 -22    0.00    5.63
 -11  10   1    0.00    6.51
  11 -10  -1    5.03    6.02
 -11  10   2    9.76    6.89
  11 -10  -2   10.73    6.92
 -11  10   3   -0.00    5.79
  11 -10  -3   -0.00    6.41
 -11  10   4   14.55    7.78
  11 -10  -4    9.25    7.36
 -11  10   5    9.17    7.01
  11 -10  -5   -0.00    5.97
 -11  10   6   12.35    8.18
  11 -10  -6   16.62    7.33
 -11  10   7   -0.00    5.86
  11 -10  -7    7.81    7.02
 -11  10   8   -0.00    6.63
  11 -10  -8    0.00    4.69
 -11  10   9   -0.00    6.18
  11 -10  -9   -0.00    5.06
 -11  10  10   20.82    8.75
  11 -10 -10    7.68    6.90
 -11  10  11    1.23    5.61
  11 -10 -11    1.72    5.84
 -11  10  12    0.00    5.18
  11 -10 -12    5.55    6.02
 -11  10  13    0.05    5.36
  11 -10 -13    2.29    5.25
  11 -10 -14   16.48    7.68
  11 -10 -15    1.42    5.17
  11 -10 -16   15.54    7.68
  11 -10 -17    1.84    4.51
  11 -10 -18    0.00    6.41
  11 -10 -19   -0.00    5.80
  11 -10 -20    0.69    5.74
 -11  11   1   -0.00    6.40
  11 -11  -1    2.39    6.50
 -11  11   2    8.15    7.70
  11 -11  -2    8.16    6.41
 -11  11   3    0.40    5.30
  11 -11  -3   -0.00    6.30
 -11  11   4    6.90    7.79
  11 -11  -4    2.48    6.37
 -11  11   5    0.00    6.28
  11 -11  -5    0.00    6.49
 -11  11   6    3.24    6.53
  11 -11  -6    0.37    6.27
 -11  11   7   -0.00    6.33
  11 -11  -7    0.00    6.52
 -11  11   8   20.92    8.78
  11 -11  -8   21.45    9.68
 -11  11   9   -0.00    5.28
  11 -11  -9    5.25    6.12
 -11  11  10   -0.00    6.41
  11 -11 -10   -0.00    5.53
 -11  11  11    1.78    5.82
  11 -11 -11    6.07    6.64
 -11  11  12    5.15    6.51
  11 -11 -12   13.93    8.22
 -11  11  13    1.29    5.66
  11 -11 -13    8.66    7.11
  11 -11 -14    4.72    5.60
  11 -11 -15    0.00    5.42
  11 -11 -16   -0.00    5.25
  11 -11 -17    0.00    5.03
 -11  12   1   -0.00    7.22
  11 -12  -1    0.57    5.53
 -11  12   2   -0.00    6.32
  11 -12  -2    8.22    6.94
 -11  12   3    0.00    6.90
  11 -12  -3    3.00    5.75
 -11  12   4    2.14    7.12
  11 -12  -4   11.14    8.69
 -11  12   5    1.71    5.99
  11 -12  -5    2.01    6.22
 -11  12   6    6.21    7.68
  11 -12  -6   23.10    8.71
 -11  12   7    6.58    6.93
  11 -12  -7    0.87    5.14
 -11  12   8   -0.00    6.15
  11 -12  -8    5.36    6.79
 -11  12   9    0.74    6.12
  11 -12  -9   -0.00    6.87
 -11  12  10    3.64    7.20
  11 -12 -10   17.55    9.02
 -11  12  11    2.72    6.16
  11 -12 -11   -0.00    5.86
 -11  12  12    0.00    6.01
  11 -12 -12   -0.00    5.55
 -11  12  13   -0.00    5.65
  11 -12 -13    8.62    7.26
 -11  12  14    2.93    5.98
  11 -12 -14    0.00    6.91
  11 -12 -15    2.49    6.24
 -11  13   1    7.27    7.64
  11 -13  -1   -0.00    7.45
 -11  13   2    3.58    6.99
  11 -13  -2    5.24    7.05
 -11  13   3    0.00    7.52
  11 -13  -3    0.00    5.35
 -11  13   4   10.76    8.49
  11 -13  -4    9.71    7.73
 -11  13   5    0.00    7.08
  11 -13  -5    1.24    6.23
 -11  13   6   -0.00    5.83
  11 -13  -6    3.70    6.95
 -11  13   7    6.09    7.52
  11 -13  -7   -0.00    5.19
 -11  13   8   24.59    9.99
  11 -13  -8    9.60    8.04
 -11  13   9    0.39    5.92
  11 -13  -9    1.38    5.39
 -11  13  10    0.18    5.87
  11 -13 -10   -0.00    5.82
 -11  13  11   14.31    8.08
  11 -13 -11    3.76    8.00
 -11  13  12    0.00    6.93
  11 -13 -12   -0.00    5.31
 -11  13  13    0.00    6.15
 -11  13  14    4.54    7.66
  11 -14  -1    4.50    6.49
  11 -14  -2    0.00    5.40
  11 -14  -3    2.42    7.00
  11 -14  -4    2.58    6.03
  11 -14  -5   -0.00    7.43
  11 -14  -6   -0.00    5.88
 -11  14   7    4.23    6.61
  11 -14  -7    2.93    7.41
 -11  14   8    0.00    5.49
  11 -14  -8   -0.00    5.61
 -11  14   9    4.59    7.05
 -11  14  10    6.15    7.67
 -11  14  11    4.31    7.88
 -11  14  12    2.76    6.30
 -11  14  13    2.40    6.47
  11 -15  -4    4.04    7.34
  11 -15  -5   -0.00    5.90
 -10   0   1   -0.00    3.72
  10   0  -1   -0.00    3.94
  10   0  -1    0.00    3.50
 -10   0   2   30.15    7.14
  10   0  -2   14.62    5.90
  10   0  -2   33.29    7.83
 -10   0   3    0.00    3.88
  10   0  -3    1.69    4.08
  10   0  -3    2.70    4.22
 -10   0   4   92.15   17.15
  10   0  -4  171.80   18.96
  10   0  -4  156.09   19.32
 -10   0   5    6.59    4.62
  10   0  -5    2.72    3.99
 -10   0   6   22.68    6.54
  10   0  -6   27.99    7.07
 -10   0   7   -0.00    3.53
  10   0  -7    0.65    3.05
  10   0  -8   15.53    5.71
  10   0  -9    2.68    3.67
  10   0 -10  157.77   20.48
  10   0 -11    1.26    3.45
  10   0 -12   -0.00    2.71
  10   0 -13   -0.00    2.93
  10   0 -14   31.66    6.51
  10   0 -15   -0.00    2.60
  10   0 -16   46.42    7.87
  10   0 -17    0.00    2.41
  10   0 -18   26.82    5.58
  10   0 -19   -0.00    2.43
  10   0 -20   57.65    8.91
  10   0 -21    3.98    3.04
  10   0 -22    0.00    2.87
  10   0 -23    3.88    3.17
  10   0 -24   14.16    4.29
  10   0 -25    0.18    2.57
  10   0 -26   36.44    7.03
  10   0 -27    2.28    3.12
  10   0 -28   11.84    4.12
  10   0 -29    0.00    2.72
  10   0 -30    7.71    3.83
  10   0 -31   -0.00    2.72
  10   0 -32    4.08    3.55
  10   0 -33   -0.00    2.85
  10   0 -34    3.04    3.42
  10   0 -35    0.46    3.20
 -10   1   1    0.00    4.43
  10  -1  -1    6.33    4.71
  10   1  -1    0.03    3.66
  10   1  -1    2.11    3.69
 -10  -1   1   -0.00    3.90
 -10   1   2  165.25   22.64
  10  -1  -2  156.75   22.16
  10  -1  -2  177.03   23.53
  10   1  -2  159.84   21.88
  10   1  -2  206.21   23.74
 -10  -1   2  159.75   22.24
 -10   1   3    6.64    4.78
  10  -1  -3    3.47    3.86
  10  -1  -3   11.53    5.77
  10   1  -3   10.58    5.12
  10   1  -3   14.14    5.62
 -10  -1   3   10.45    4.94
 -10   1   4    1.05    3.74
  10  -1  -4    3.77    4.24
  10  -1  -4    1.43    4.27
  10   1  -4    0.00    3.97
 -10  -1   4    5.10    4.28
 -10   1   5   19.39    6.04
  10  -1  -5   19.37    6.11
  10  -1  -5   14.47    6.81
  10   1  -5   10.52    5.21
 -10  -1   5   12.66    5.06
 -10   1   6   85.29   14.25
  10  -1  -6   93.28   15.01
  10   1  -6  100.07   14.72
 -10  -1   6  116.84   14.70
 -10   1   7    2.45    3.92
  10  -1  -7    3.31    4.17
  10   1  -7    0.00    3.33
 -10  -1   7    3.12    1.49
 -10   1   8   61.26   10.33
  10  -1  -8   55.61   10.39
  10   1  -8   60.91   10.21
  10  -1  -9   -0.00    4.12
  10   1  -9    1.70    3.07
  10  -1 -10    4.91    4.08
  10   1 -10    1.94    3.24
  10  -1 -11   19.39    5.97
  10   1 -11   20.38    5.15
  10  -1 -12  105.04   14.52
  10   1 -12   89.36   13.01
  10  -1 -13   -0.00    2.65
  10   1 -13    4.81    2.99
  10  -1 -14   12.04    4.54
  10   1 -14   19.52    4.38
  10  -1 -15   -0.00    2.95
  10   1 -15    0.00    2.35
  10   1 -16   38.24    6.63
  10  -1 -17    0.46    2.86
  10   1 -17   -0.00    2.14
  10  -1 -18   26.61    6.41
  10   1 -18   37.43    6.05
  10  -1 -19    0.00    2.89
  10   1 -19    2.47    2.44
  10  -1 -20   -0.00    2.63
  10   1 -20   -0.00    2.23
  10  -1 -21    3.17    3.31
  10   1 -21    1.43    2.30
  10  -1 -22   74.25   11.20
  10   1 -22   70.42   10.00
  10  -1 -23   -0.00    2.84
  10   1 -23    1.38    2.34
  10  -1 -24    0.00    3.53
  10   1 -24    5.15    2.88
  10  -1 -25    1.77    3.32
  10   1 -25    0.00    2.14
  10  -1 -26    4.45    3.90
  10   1 -26    4.64    2.84
  10  -1 -27    0.00    3.40
  10   1 -27    2.88    2.73
  10  -1 -28    7.20    4.37
  10   1 -28   12.50    3.90
  10  -1 -29    1.85    3.12
  10   1 -29    0.43    2.29
  10  -1 -30   -0.00    2.91
  10   1 -30    0.46    2.53
  10  -1 -31   -0.00    3.34
  10   1 -31    2.01    2.85
  10  -1 -32   17.11    5.26
  10   1 -32    9.58    4.07
  10  -1 -33   -0.00    3.28
  10   1 -33   -0.00    2.73
  10  -1 -34    4.49    3.86
  10   1 -34   -0.00    2.75
  10   1 -35   -0.00    2.61
  10   1 -36    2.86    3.33
 -10   2   1    7.94    5.08
  10  -2  -1    0.58    4.50
  10   2  -1   -0.00    3.81
  10   2  -1    3.68    4.41
 -10  -2   1    2.49    4.11
 -10   2   2    2.28    4.02
  10  -2  -2    5.13    4.62
  10   2  -2    2.25    4.39
  10   2  -2    9.21    4.65
 -10  -2   2    3.71    4.23
 -10   2   3   -0.00    4.11
  10  -2  -3    0.00    5.26
  10   2  -3    0.57    3.14
 -10  -2   3   -0.00    3.49
 -10   2   4  163.40   19.74
  10  -2  -4   69.26   16.58
  10  -2  -4  154.95   20.18
  10   2  -4  164.83   19.04
 -10  -2   4  163.17   18.86
 -10   2   5   50.29   10.02
  10  -2  -5   58.37   10.03
  10  -2  -5   53.01   10.51
  10   2  -5   33.85    8.61
 -10  -2   5   59.86    9.54
 -10   2   6   28.11    7.47
  10  -2  -6   29.68    7.18
  10  -2  -6   45.16    9.34
  10   2  -6   39.26    7.51
 -10  -2   6   29.51    4.15
 -10   2   7    7.29    4.76
  10  -2  -7    9.56    5.22
  10   2  -7   10.53    4.59
 -10   2   8   15.74    5.81
  10  -2  -8   25.13    7.27
  10   2  -8   23.34    5.47
 -10   2   9   12.69    5.26
  10  -2  -9    9.73    5.30
  10   2  -9   10.06    4.05
  10  -2 -10   99.29   14.61
  10   2 -10   86.47   12.69
  10  -2 -11   13.94    5.71
  10   2 -11   17.40    4.67
  10  -2 -12   -0.00    3.69
  10   2 -12    0.00    2.40
  10  -2 -13    0.80    3.22
  10   2 -13   -0.00    2.25
  10  -2 -14   30.09    7.00
  10   2 -14   29.72    5.58
  10  -2 -15   22.52    6.51
  10   2 -15   31.99    5.37
  10  -2 -16    8.50    4.20
  10   2 -16    7.67    3.05
  10  -2 -17    0.00    2.89
  10   2 -17   -0.00    1.67
  10  -2 -18    7.15    4.47
  10   2 -18    7.12    2.78
  10  -2 -19    6.84    3.88
  10   2 -19    5.21    2.14
  10  -2 -20   48.43    8.80
  10   2 -20   42.58    6.35
  10  -2 -21    2.21    3.44
  10   2 -21    1.61    2.02
  10  -2 -22    4.12    3.67
  10   2 -22    5.65    2.31
  10  -2 -23    2.31    3.62
  10   2 -23    0.00    1.90
  10  -2 -24   20.78    5.99
  10   2 -24   21.35    4.21
  10  -2 -25    0.00    3.76
  10   2 -25    0.00    2.10
  10  -2 -26   21.89    6.51
  10   2 -26   25.59    4.70
  10  -2 -27    1.39    3.29
  10   2 -27   -0.00    2.23
  10  -2 -28    1.96    3.42
  10   2 -28    2.05    2.31
  10  -2 -29    4.62    3.68
  10   2 -29   -0.00    2.21
  10  -2 -30    7.70    4.41
  10   2 -30    5.40    2.76
  10  -2 -31    3.64    3.64
  10   2 -31    1.13    2.29
  10  -2 -32    1.85    3.71
  10   2 -32    0.61    1.99
  10  -2 -33    1.15    3.67
  10   2 -33    2.41    2.67
  10  -2 -34    6.63    4.42
  10   2 -34    7.04    3.38
  10   2 -35   -0.00    2.67
  10   2 -36    6.52    3.73
 -10   3   1   12.29    6.34
  10  -3  -1    8.66    6.27
  10   3  -1   12.30    5.61
 -10  -3   1   18.48    6.44
 -10   3   2   77.91   15.20
  10  -3  -2  101.57   16.84
  10   3  -2  112.04   15.77
 -10  -3   2  110.70   15.58
 -10   3   3   57.22   11.81
  10  -3  -3   76.94   13.38
  10   3  -3   59.02   11.00
 -10  -3   3   65.48   11.07
 -10   3   4    0.00    4.58
  10  -3  -4    0.00    3.85
  10   3  -4   -0.00    3.31
 -10  -3   4   -0.00    3.04
 -10   3   5   15.19    6.20
  10  -3  -5   11.21    5.34
  10   3  -5   10.19    4.29
  10   3  -5   11.96    4.89
 -10   3   6   39.99    8.92
  10  -3  -6   29.24    8.51
  10   3  -6   34.84    7.19
 -10   3   7   22.48    6.49
  10  -3  -7   25.19    7.01
  10   3  -7   11.99    4.34
 -10   3   8   74.66   12.76
  10  -3  -8   82.32   13.06
  10   3  -8   64.83   10.60
 -10   3   9    3.97    4.56
  10  -3  -9    6.07    4.96
  10   3  -9    1.56    2.34
 -10   3  10    0.73    4.02
  10  -3 -10    4.04    4.56
  10   3 -10    2.13    2.23
  10  -3 -11    6.12    4.49
  10   3 -11   13.85    3.75
  10  -3 -12   40.25    8.69
  10   3 -12   39.65    6.67
  10  -3 -13    0.00    3.40
  10   3 -13   -0.00    2.21
  10  -3 -14    2.80    3.77
  10   3 -14    3.68    2.16
  10  -3 -15    2.67    3.69
  10   3 -15    3.80    2.26
  10  -3 -16   27.54    7.23
  10   3 -16   31.65    5.09
  10  -3 -17   21.88    6.35
  10   3 -17   18.82    3.71
  10  -3 -18   16.05    5.94
  10   3 -18   21.70    3.63
  10  -3 -19    8.04    4.31
  10   3 -19    5.13    1.91
  10  -3 -20   -0.00    3.69
  10   3 -20    1.06    1.48
  10  -3 -21   16.29    5.66
  10   3 -21    9.86    2.33
  10  -3 -22   30.76    7.77
  10   3 -22   35.49    4.70
  10  -3 -23    3.36    3.81
  10   3 -23    7.31    1.91
  10  -3 -24    2.72    4.02
  10   3 -24    0.00    1.49
  10  -3 -25   -0.00    3.92
  10   3 -25    0.99    1.75
  10  -3 -26    5.34    5.07
  10   3 -26   12.66    2.91
  10  -3 -27   13.12    5.36
  10   3 -27   12.77    3.06
  10  -3 -28    7.94    4.52
  10   3 -28    5.36    2.32
  10  -3 -29    0.00    4.10
  10   3 -29    0.00    1.81
  10  -3 -30    0.36    3.49
  10   3 -30    0.00    1.79
  10  -3 -31    3.70    4.41
  10   3 -31    0.89    2.32
  10  -3 -32    1.79    3.74
  10   3 -32    9.53    3.26
  10  -3 -33   -0.00    3.78
  10   3 -33    0.37    2.46
  10   3 -34    0.84    2.59
  10   3 -35    0.00    2.80
  10   3 -36   -0.00    2.79
  10  -4  -1    2.81    5.66
  10   4  -1    2.45    4.05
  10   4  -1    6.76    4.11
  10  -4  -2    1.18    4.50
  10   4  -2   -0.00    3.44
  10   4  -2    2.47    3.43
 -10   4   3    8.62    5.71
  10  -4  -3   26.69    7.57
  10   4  -3    6.68    4.53
  10   4  -3    3.70    4.50
 -10   4   4   80.49   14.49
  10  -4  -4   84.44   15.01
  10   4  -4   86.67   13.06
 -10   4   5   46.73   10.42
  10  -4  -5   55.27   10.85
  10   4  -5   37.81    8.17
 -10   4   6   38.54    9.27
  10  -4  -6   15.57    7.94
  10   4  -6   43.00    7.98
 -10   4   7    4.73    5.33
  10  -4  -7    1.45    5.27
  10   4  -7   -0.00    3.00
 -10   4   8   46.92   11.42
  10  -4  -8   72.78   12.72
  10   4  -8   72.02   10.56
 -10   4   9    6.69    5.12
  10  -4  -9   11.44    6.24
  10   4  -9    5.53    3.43
 -10   4  10   27.15    7.95
  10  -4 -10   27.06    7.55
  10   4 -10   28.55    5.82
 -10   4  11    6.50    5.50
  10  -4 -11   14.64    5.63
  10   4 -11    7.47    3.22
  10  -4 -12    3.28    4.14
  10   4 -12   -0.00    1.98
  10  -4 -13    5.78    4.42
  10   4 -13    1.15    2.39
  10  -4 -14   22.65    6.92
  10   4 -14   19.43    4.15
  10  -4 -15    9.09    4.82
  10   4 -15   10.05    2.88
  10  -4 -16   16.71    5.90
  10   4 -16   13.57    3.12
  10  -4 -17   -0.00    3.68
  10   4 -17    1.57    1.71
  10  -4 -18    6.70    4.63
  10   4 -18    3.04    1.45
  10  -4 -19    8.49    4.85
  10   4 -19    8.63    1.66
  10  -4 -20   25.57    7.11
  10  -4 -21   20.68    6.59
  10  -4 -22    2.77    4.24
  10  -4 -23   13.12    5.34
  10  -4 -24   19.39    6.72
  10  -4 -25   13.14    6.15
  10  -4 -26    5.98    4.27
  10  -4 -27   -0.00    4.08
  10  -4 -28    0.87    3.99
  10  -4 -29    6.27    4.76
  10  -4 -30    0.00    4.33
  10  -4 -31    0.74    3.90
  10  -4 -32    0.00    4.08
  10  -5  -1   51.23   12.08
  10   5  -1   47.25    9.81
  10   5  -1   57.74   10.40
  10  -5  -2  218.74   29.43
  10   5  -2  215.73   26.47
  10   5  -2  194.18   26.39
  10  -5  -3   14.50    7.49
  10   5  -3   24.19    6.62
  10  -5  -4   -0.00    5.36
  10   5  -4    1.39    3.20
  10  -5  -5    1.69    4.63
  10   5  -5    0.79    2.90
  10  -5  -6   22.00    8.27
  10   5  -6   47.52    8.06
 -10   5   7   54.25   11.25
  10  -5  -7   80.82   13.18
  10   5  -7   39.41    8.19
 -10   5   8   37.92    9.19
  10  -5  -8   24.46    8.10
  10   5  -8   26.06    5.96
 -10   5   9    2.58    5.34
  10  -5  -9    2.94    5.15
  10   5  -9   -0.00    2.25
 -10   5  10    0.85    4.81
  10  -5 -10    1.87    4.10
  10   5 -10   -0.00    2.48
 -10   5  11   15.18    7.40
  10  -5 -11   19.91    6.44
  10   5 -11   17.87    4.56
 -10   5  12   32.04    9.15
  10  -5 -12   32.85    8.63
  10   5 -12   30.60    5.73
  10   5 -13   20.57    4.51
  10  -5 -14    0.00    4.33
  10   5 -14    1.18    1.66
  10  -5 -15    1.70    3.73
  10  -5 -16    6.75    5.00
  10  -5 -17   29.82    8.19
  10  -5 -18   17.34    6.27
  10  -5 -19    1.21    4.14
  10  -5 -20    2.55    4.25
  10  -5 -21   -0.00    4.88
  10  -5 -22   32.10    8.32
  10  -5 -23    2.94    5.06
  10  -5 -24    0.00    4.24
  10  -5 -25    0.38    3.75
  10  -5 -26    1.89    4.44
  10  -5 -27    8.61    5.78
  10  -5 -28    3.96    5.10
  10  -5 -29   -0.00    4.13
  10  -5 -30    0.00    4.49
  10  -5 -31    4.59    4.73
 -10   6   1    4.30    5.55
  10  -6  -1    0.00    5.59
  10   6  -1    0.00    4.05
  10   6  -1   -0.00    4.01
 -10   6   2    4.81    5.90
  10  -6  -2   11.85    6.65
  10   6  -2    2.85    4.47
 -10   6   3    6.18    6.04
  10  -6  -3   13.64    6.94
  10   6  -3    7.98    5.21
 -10   6   4    9.47    6.39
  10  -6  -4   17.14    7.01
  10   6  -4   21.50    5.77
 -10   6   5    9.46    6.31
  10  -6  -5   26.90    8.12
  10   6  -5   19.24    5.68
  10  -6  -6   21.79    8.65
  10   6  -6   37.54    7.33
  10  -6  -7    4.29    5.21
  10   6  -7    0.70    2.86
  10  -6  -8    0.00    5.30
  10   6  -8    1.48    2.71
  10  -6  -9   47.32   10.60
  10  -6 -10   37.95    9.54
  10  -6 -11    5.11    4.72
  10  -6 -12    1.98    4.88
  10  -6 -13   18.82    7.32
  10  -6 -14   -0.00    4.91
  10  -6 -15   14.98    6.17
  10  -6 -16    0.00    4.00
  10  -6 -17    3.64    4.38
  10  -6 -18   10.80    5.49
  10  -6 -19   16.38    6.91
  10  -6 -20    9.41    5.71
  10  -6 -21    4.30    5.31
  10  -6 -22    9.68    5.42
  10  -6 -23   -0.00    3.50
  10  -6 -24    2.02    3.78
  10  -6 -25    1.76    3.94
  10  -6 -26    3.27    5.06
  10  -6 -27   -0.00    4.05
  10  -6 -28    5.37    4.69
  10  -6 -29   10.68    6.20
 -10   7   1   44.20   12.41
  10  -7  -1  100.77   16.19
 -10   7   2    1.88    5.78
  10  -7  -2    0.00    5.84
 -10   7   3   31.53    9.20
  10  -7  -3   26.65    9.35
 -10   7   4    9.09    6.38
  10  -7  -4    0.00    4.95
 -10   7   5   41.48   10.36
  10  -7  -5   32.13    9.78
 -10   7   6    9.49    7.52
  10  -7  -6    8.09    5.42
 -10   7   7   29.31    8.86
  10  -7  -7    2.06    6.17
 -10   7   8   17.67    8.10
  10  -7  -8   10.64    6.20
 -10   7   9   -0.00    5.10
  10  -7  -9    1.78    4.89
 -10   7  10   -0.00    5.03
  10  -7 -10    1.29    4.28
 -10   7  11   10.03    6.56
  10  -7 -11   20.98    7.36
 -10   7  12    6.43    5.78
  10  -7 -12    4.82    5.03
 -10   7  13   25.26    8.79
  10  -7 -13   37.12    9.25
 -10   7  14   -0.00    4.84
  10  -7 -14    4.13    4.58
  10  -7 -15   -0.00    4.41
  10  -7 -16    4.40    5.28
  10  -7 -17   22.54    7.95
  10  -7 -18    2.77    4.72
  10  -7 -19    3.32    4.16
  10  -7 -20    0.06    4.24
  10  -7 -21    3.76    5.86
  10  -7 -22    0.00    4.39
  10  -7 -23   20.92    7.93
  10  -7 -24    2.75    5.15
  10  -7 -25    1.09    4.20
  10  -7 -26   -0.00    4.46
  10  -7 -27   11.57    6.37
  10  -7 -28    0.00    5.27
 -10   8   1    6.64    6.16
  10  -8  -1   12.64    7.49
 -10   8   2    0.00    6.07
  10  -8  -2   -0.00    5.23
 -10   8   3   28.38    9.68
  10  -8  -3   27.98   10.22
 -10   8   4   13.24    7.42
  10  -8  -4   11.79    7.15
 -10   8   5   23.32    9.08
  10  -8  -5   30.94    9.54
 -10   8   6    0.00    6.32
  10  -8  -6    9.51    6.48
 -10   8   7    4.12    6.31
  10  -8  -7    1.73    4.53
 -10   8   8    3.64    5.34
  10  -8  -8    3.41    4.94
 -10   8   9   10.65    6.76
  10  -8  -9    4.67    5.35
 -10   8  10    3.83    5.26
  10  -8 -10    1.80    4.87
 -10   8  11    8.85    6.83
  10  -8 -11   37.62   10.22
 -10   8  12    1.67    5.08
  10  -8 -12   -0.00    4.70
 -10   8  13    3.91    6.23
  10  -8 -13    1.88    4.72
 -10   8  14    0.65    5.02
  10  -8 -14    5.50    5.33
 -10   8  15   34.42    9.50
  10  -8 -15   18.59    7.97
  10  -8 -16    1.10    4.22
  10  -8 -17   -0.00    4.67
  10  -8 -18    0.00    4.97
  10  -8 -19   25.42    9.07
  10  -8 -20   -0.00    5.01
  10  -8 -21    6.67    5.80
  10  -8 -22    9.44    6.24
  10  -8 -23    8.79    5.98
  10  -8 -24    2.92    4.75
  10  -8 -25    7.20    6.40
  10  -8 -26    1.11    4.79
 -10   9   1   40.27   11.42
  10  -9  -1   49.02   11.96
 -10   9   2    7.99    6.60
  10  -9  -2    4.31    6.20
 -10   9   3   32.34    9.67
  10  -9  -3   30.65   10.11
 -10   9   4    0.00    5.83
  10  -9  -4    0.00    5.18
 -10   9   5    5.64    7.25
  10  -9  -5   13.38    7.59
 -10   9   6    0.00    5.79
  10  -9  -6   -0.00    5.39
 -10   9   7   51.74   12.53
  10  -9  -7   51.96   12.96
 -10   9   8    0.11    4.58
  10  -9  -8    3.04    5.87
 -10   9   9    1.55    5.59
  10  -9  -9   14.54    7.40
 -10   9  10   -0.00    5.90
  10  -9 -10   -0.00    4.27
 -10   9  11   23.42    9.05
  10  -9 -11   -0.00    5.19
 -10   9  12   -0.00    4.90
  10  -9 -12    0.06    5.25
 -10   9  13    3.21    5.75
  10  -9 -13   -0.00    5.94
 -10   9  14    5.31    6.65
  10  -9 -14    2.01    6.24
 -10   9  15    3.21    6.09
  10  -9 -15    1.40    4.80
  10  -9 -16    2.60    5.10
  10  -9 -17   29.43    9.47
  10  -9 -18    2.43    5.48
  10  -9 -19    4.58    5.50
  10  -9 -20   -0.00    5.70
  10  -9 -21    6.89    6.01
  10  -9 -22    0.17    3.81
  10  -9 -23    0.00    4.98
  10  -9 -24    1.68    4.91
  10  -9 -25   -0.00    5.57
 -10  10   1   15.41    8.03
  10 -10  -1   -0.00    6.74
 -10  10   2   -0.00    6.80
  10 -10  -2    1.01    4.85
 -10  10   3   17.74    9.14
  10 -10  -3   13.87    7.66
 -10  10   4   -0.00    5.19
  10 -10  -4    0.37    5.35
 -10  10   5   51.90   12.28
  10 -10  -5   25.77    9.74
 -10  10   6   -0.00    5.31
  10 -10  -6    1.55    5.39
 -10  10   7    5.37    5.79
  10 -10  -7   13.74    7.97
 -10  10   8   -0.00    5.58
  10 -10  -8   -0.00    5.92
 -10  10   9    5.03    6.36
  10 -10  -9   18.26    8.17
 -10  10  10   -0.00    5.20
  10 -10 -10    1.30    5.81
 -10  10  11    0.00    5.50
  10 -10 -11    1.76    5.40
 -10  10  12   -0.00    6.41
  10 -10 -12    4.04    5.13
 -10  10  13   25.90    9.81
  10 -10 -13   25.75    9.25
 -10  10  14    2.56    6.52
  10 -10 -14    2.87    6.60
 -10  10  15   17.65    8.16
  10 -10 -15   11.02    7.12
 -10  10  16    0.86    5.75
  10 -10 -16    0.00    5.44
  10 -10 -17   -0.00    5.81
  10 -10 -18    7.58    6.54
  10 -10 -19    4.13    6.50
  10 -10 -20    1.94    6.15
  10 -10 -21    0.26    6.23
  10 -10 -22    4.76    4.70
  10 -10 -23    0.00    5.65
 -10  11   1   11.43    8.12
  10 -11  -1    7.83    7.66
 -10  11   2    0.00    5.89
  10 -11  -2   -0.00    5.33
 -10  11   3   11.83    8.40
  10 -11  -3    0.00    5.79
 -10  11   4    1.25    6.06
  10 -11  -4    0.00    5.49
 -10  11   5   -0.00    5.67
  10 -11  -5    7.94    7.22
 -10  11   6    4.67    6.60
  10 -11  -6    4.97    5.99
 -10  11   7   46.43   11.70
  10 -11  -7   18.83    9.49
 -10  11   8    0.00    6.01
  10 -11  -8    5.17    7.14
 -10  11   9   -0.00    5.64
  10 -11  -9    0.06    5.25
 -10  11  10   -0.00    5.00
  10 -11 -10   -0.00    5.61
 -10  11  11    0.00    6.79
  10 -11 -11    4.58    5.76
 -10  11  12    0.84    5.21
  10 -11 -12    1.94    4.89
  10 -11 -13    0.00    4.36
 -10  11  14    3.80    7.18
  10 -11 -14   -0.00    5.12
 -10  11  15    7.12    6.46
  10 -11 -15    5.83    5.58
 -10  11  16    1.00    5.17
  10 -11 -16    3.93    5.88
 -10  11  17   12.34    8.45
  10 -11 -17    2.56    6.38
  10 -11 -18   -0.00    6.87
  10 -11 -19    0.00    6.05
  10 -11 -20    4.81    5.80
  10 -11 -21    5.24    5.98
 -10  12   1   -0.00    6.85
  10 -12  -1    2.16    6.32
 -10  12   2    5.32    7.09
  10 -12  -2    0.00    5.71
 -10  12   3   10.68    7.83
  10 -12  -3   12.52    7.98
 -10  12   4    5.39    6.25
  10 -12  -4    2.43    5.81
 -10  12   5   11.01    7.87
  10 -12  -5   22.51    9.28
 -10  12   6    2.11    5.97
  10 -12  -6   -0.00    6.05
 -10  12   7   -0.00    5.65
  10 -12  -7   -0.00    5.79
 -10  12   8    3.20    6.71
  10 -12  -8   -0.00    5.08
 -10  12   9   11.33    8.05
  10 -12  -9    5.87    7.32
 -10  12  10    2.96    5.72
  10 -12 -10    2.39    6.90
 -10  12  11   -0.00    7.08
  10 -12 -11    6.97    6.62
 -10  12  12    2.43    6.98
  10 -12 -12    0.00    5.83
 -10  12  13    5.21    6.96
  10 -12 -13    3.28    5.51
 -10  12  14   -0.00    7.09
  10 -12 -14   -0.00    4.51
 -10  12  15   28.67    9.77
  10 -12 -15   10.96    6.76
 -10  12  16   -0.00    6.63
  10 -12 -16    7.99    6.96
 -10  12  17   -0.00    6.27
  10 -12 -17    5.50    6.43
  10 -12 -18   -0.00    6.78
  10 -12 -19    6.69    6.01
 -10  13   1    4.44    6.96
  10 -13  -1    7.86    7.91
 -10  13   2    1.26    8.05
  10 -13  -2    5.74    7.28
 -10  13   3    0.81    5.37
  10 -13  -3    0.00    6.68
 -10  13   4    2.82    6.86
  10 -13  -4    0.00    5.87
 -10  13   5    1.68    5.87
  10 -13  -5    2.64    5.92
 -10  13   6    4.59    7.02
  10 -13  -6    3.77    6.74
 -10  13   7   16.63    8.66
  10 -13  -7   11.56    8.31
 -10  13   8   -0.00    6.39
  10 -13  -8    3.62    6.36
 -10  13   9    4.15    6.91
  10 -13  -9    6.09    7.11
 -10  13  10   -0.00    5.78
  10 -13 -10   -0.00    5.66
 -10  13  11    0.03    5.46
  10 -13 -11    1.20    5.19
 -10  13  12    8.56    7.56
  10 -13 -12    9.75    7.54
 -10  13  13    9.86    8.05
  10 -13 -13   10.04    7.67
 -10  13  14    0.00    6.84
  10 -13 -14    2.53    5.90
 -10  13  15   -0.00    6.24
  10 -13 -15   -0.00    5.61
 -10  13  16    0.00    5.89
  10 -13 -16    2.06    5.41
 -10  13  17   10.71    7.47
 -10  13  18   -0.00    6.51
 -10  14   1   -0.00    6.67
  10 -14  -1    0.00    6.39
 -10  14   2   -0.00    6.48
  10 -14  -2    0.67    7.51
 -10  14   3    6.38    7.13
  10 -14  -3   10.85    8.03
 -10  14   4    0.91    6.16
  10 -14  -4    3.03    5.81
 -10  14   5    0.00    5.21
  10 -14  -5    0.00    4.92
 -10  14   6    2.20    6.24
  10 -14  -6    0.46    6.38
 -10  14   7   -0.00    6.85
  10 -14  -7   -0.00    6.49
 -10  14   8    2.50    5.97
  10 -14  -8    9.32    7.74
 -10  14   9    2.75    5.75
  10 -14  -9    0.62    6.55
 -10  14  10   -0.00    6.06
  10 -14 -10    5.90    7.50
 -10  14  11    3.23    6.17
  10 -14 -11    2.08    6.27
 -10  14  12    5.21    6.28
  10 -14 -12   -0.00    6.24
 -10  14  13    2.71    7.13
  10 -14 -13   -0.00    5.88
 -10  14  14   -0.00    6.73
  10 -14 -14    2.59    6.92
 -10  14  15    2.02    7.39
 -10  14  16    3.18    7.32
 -10  14  17    3.60    7.42
 -10  14  18    0.00    6.69
  10 -15  -4    0.00    6.47
  10 -15  -5    3.52    6.80
  10 -15  -6   11.21    7.77
  10 -15  -7    1.26    6.36
  10 -15  -8   -0.00    6.44
  10 -15  -9   -0.00    6.63
  10 -15 -10    3.61    6.84
  10 -15 -11    0.00    6.60
  -9   0   1    4.85    5.04
   9   0  -1   15.61    5.96
  -9   0   2    2.89    4.21
   9   0  -2   -0.00    3.65
  -9   0   3  167.57   22.14
   9   0  -3  173.49   21.92
  -9   0   4   -0.00    3.44
   9   0  -4    0.38    3.52
  -9   0   5   44.69    7.32
   9   0  -5   13.63    5.09
  -9   0   6    0.00    3.61
   9   0  -6   -0.00    3.06
  -9   0   7  147.39   19.51
   9   0  -7  160.97   19.49
  -9   0   8    0.32    3.20
  -9   0   8   -0.00    1.28
   9   0  -8   -0.00    2.95
  -9   0   9  102.12   13.75
  -9   0  10   -0.00    2.76
   9   0 -12    0.57    2.33
   9   0 -13  142.76   17.92
   9   0 -14    2.20    2.50
   9   0 -15   46.26    7.61
   9   0 -16   -0.00    2.24
   9   0 -17   31.24    6.08
   9   0 -18    0.18    2.37
   9   0 -19   75.11   10.73
   9   0 -20    2.28    2.68
   9   0 -21   28.79    5.76
   9   0 -22   -0.00    2.42
   9   0 -23   69.33   10.40
   9   0 -24    2.75    2.63
   9   0 -25   32.86    6.54
   9   0 -26    0.00    2.49
   9   0 -27    0.76    2.43
   9   0 -28   -0.00    2.40
   9   0 -29   11.59    4.11
   9   0 -30    1.77    2.55
   9   0 -31    8.88    4.13
   9   0 -32    0.80    3.02
   9   0 -33    7.78    3.93
   9   0 -34   -0.00    3.10
   9   0 -35    7.13    4.35
   9   0 -36   -0.00    3.51
  -9   1   1  254.90   46.45
   9  -1  -1  502.73   48.88
   9   1  -1  484.89   48.23
  -9  -1   1  545.12   49.42
  -9   1   2    5.97    4.56
   9  -1  -2    9.48    5.08
   9   1  -2   13.02    4.98
  -9  -1   2    0.00    3.99
  -9   1   3    0.00    3.78
   9  -1  -3    2.57    3.92
   9   1  -3    2.21    3.63
  -9  -1   3    0.00    3.18
  -9   1   4   66.43   11.58
   9  -1  -4   86.11   12.10
   9   1  -4   76.39   11.18
  -9  -1   4   65.87   11.21
  -9  -1   4   70.11   10.03
  -9   1   5  131.08   18.50
   9  -1  -5  150.71   18.80
   9   1  -5  136.89   17.92
  -9  -1   5  131.92   18.06
  -9  -1   5  142.68   16.71
  -9   1   6    1.97    3.72
   9  -1  -6    0.01    3.33
   9   1  -6   -0.00    3.47
  -9  -1   6    0.00    3.09
  -9  -1   6    0.87    1.62
  -9   1   7   56.34    9.60
   9  -1  -7   61.44    9.61
   9   1  -7   50.10    8.55
  -9  -1   7   53.79    8.72
  -9   1   8    0.00    3.10
   9  -1  -8    3.57    3.14
   9  -1  -8    1.04    3.34
   9   1  -8    6.89    3.27
  -9  -1   8    0.00    2.29
  -9   1   9   18.16    5.44
   9  -1  -9   23.38    5.51
   9  -1  -9   22.56    5.76
  -9  -1   9   21.06    4.75
  -9   1  10    0.00    3.10
   9  -1 -10   -0.00    3.32
  -9   1  11  100.43   15.06
   9  -1 -11  135.83   16.32
   9  -1 -12    5.50    3.45
   9  -1 -13    8.77    3.90
   9  -1 -14   -0.00    2.47
   9  -1 -15  106.14   13.55
   9   1 -15   87.17   11.98
   9  -1 -16   12.57    4.17
   9   1 -16   13.90    3.55
   9  -1 -17   57.20    8.79
   9   1 -17   45.22    7.18
   9  -1 -18    2.13    3.11
   9   1 -18    1.68    2.48
   9  -1 -19    9.88    4.18
   9   1 -19    6.13    2.69
   9  -1 -20    6.72    3.73
   9   1 -20    3.74    2.74
   9  -1 -21   69.82   12.14
   9   1 -21  105.41   11.96
   9  -1 -22   -0.00    2.94
   9   1 -22   -0.00    2.12
   9  -1 -23    7.15    3.87
   9   1 -23   15.72    3.81
   9  -1 -24   -0.00    3.44
   9   1 -24    2.70    2.53
   9  -1 -25    9.86    3.98
   9   1 -25    5.13    2.90
   9  -1 -26    2.12    2.88
   9   1 -26    1.32    2.33
   9  -1 -27   30.97    6.86
   9   1 -27   33.99    6.25
   9  -1 -28   -0.00    2.71
   9   1 -28    0.04    2.20
   9  -1 -29   -0.00    2.76
   9   1 -29   -0.00    2.61
   9  -1 -30    0.26    3.36
   9   1 -30    0.76    2.82
   9  -1 -31    8.61    4.18
   9   1 -31    6.56    3.62
   9  -1 -32   -0.00    2.89
   9   1 -32   -0.00    2.93
   9  -1 -33    2.50    3.66
   9   1 -33    5.19    3.69
   9  -1 -34    2.17    3.44
   9   1 -34   -0.00    3.13
   9  -1 -35   -0.00    3.38
   9   1 -35    1.39    2.87
   9  -1 -36   -0.00    3.19
   9   1 -36    1.04    3.58
  -9   2   1   63.28   11.04
   9  -2  -1   97.77   12.30
   9  -2  -1   47.98   10.52
   9   2  -1   60.37    9.83
   9   2  -1   42.16    9.37
  -9  -2   1   48.10    9.77
  -9   2   2    1.92    4.15
   9  -2  -2    0.00    3.61
   9  -2  -2   12.12    5.75
   9   2  -2    3.17    3.80
  -9  -2   2    2.18    3.62
  -9   2   3  136.26   19.56
   9  -2  -3  151.07   19.29
   9  -2  -3  163.03   20.71
   9   2  -3  146.73   18.39
  -9  -2   3  126.63   18.42
  -9  -2   3  130.45   17.29
  -9   2   4    4.23    4.19
   9  -2  -4   -0.00    3.55
   9  -2  -4    8.51    4.93
   9   2  -4    3.75    3.59
  -9  -2   4    6.01    3.90
  -9  -2   4    8.10    2.64
  -9   2   5   15.33    5.49
   9  -2  -5   18.34    5.57
   9  -2  -5   19.85    5.77
   9   2  -5   11.62    4.49
  -9  -2   5   16.35    5.03
  -9  -2   5   17.07    3.37
  -9   2   6    1.58    3.65
   9  -2  -6    3.43    3.61
   9  -2  -6   -0.00    3.70
   9   2  -6    1.68    2.90
  -9  -2   6    0.72    2.45
  -9  -2   6    0.00    0.79
  -9   2   7   23.73    8.42
   9  -2  -7   71.88   10.05
   9  -2  -7   81.43   11.43
  -9  -2   7   64.05    8.94
  -9   2   8   45.52    8.66
   9  -2  -8   37.47    7.53
   9  -2  -8   38.97    8.16
  -9  -2   8   38.43    6.77
  -9   2   9   40.43    7.83
   9  -2  -9   29.01    6.80
   9  -2  -9   39.42    8.38
  -9   2  10   -0.00    3.44
   9  -2 -10    2.91    3.40
   9  -2 -10    0.00    3.27
  -9   2  11    0.00    3.32
   9  -2 -11    2.07    3.17
  -9   2  12    8.54    4.71
   9  -2 -12   25.70    5.91
   9  -2 -13   34.15    7.37
   9  -2 -14   33.34    7.28
   9  -2 -15   31.82    7.06
   9  -2 -16   -0.00    2.77
   9  -2 -17   49.19    8.97
   9  -2 -18    0.00    2.56
   9   2 -18    1.45    1.67
   9  -2 -19  106.40   15.80
   9   2 -19  115.11   13.34
   9  -2 -20   13.03    4.96
   9   2 -20    7.63    2.62
   9  -2 -21    3.22    3.75
   9   2 -21    4.45    2.25
   9  -2 -22    7.13    4.29
   9   2 -22    8.47    2.63
   9  -2 -23   32.10    7.76
   9   2 -23   48.01    6.55
   9  -2 -24    2.87    3.28
   9   2 -24    3.69    2.40
   9  -2 -25   14.69    5.26
   9   2 -25   13.23    3.41
   9  -2 -26   -0.00    2.90
   9   2 -26    0.00    2.27
   9  -2 -27    0.26    3.24
   9   2 -27    2.73    2.52
   9  -2 -28   -0.00    3.25
   9   2 -28   -0.00    2.21
   9  -2 -29   11.39    4.75
   9   2 -29   15.06    4.18
   9  -2 -30    4.82    4.07
   9   2 -30    0.00    2.60
   9  -2 -31    1.13    3.02
   9   2 -31   -0.00    2.69
   9  -2 -32    0.77    3.38
   9   2 -32    0.10    2.91
   9  -2 -33    4.29    3.86
   9   2 -33    3.49    3.12
   9  -2 -34    0.82    3.68
   9   2 -34   -0.00    2.59
   9  -2 -35   19.37    5.88
   9   2 -35    5.84    3.91
   9   2 -36    0.64    3.06
   9   2 -37   -0.00    2.98
  -9   3   1  201.86   28.15
   9  -3  -1  234.57   29.41
   9   3  -1  236.79   27.09
   9   3  -1  211.18   27.39
  -9  -3   1  208.04   27.21
  -9   3   2   44.24    9.86
   9  -3  -2   53.83   10.60
   9   3  -2   58.10    9.22
   9   3  -2   54.44    9.67
  -9  -3   2   37.86    8.56
  -9   3   3    3.08    4.33
   9  -3  -3    0.00    4.78
   9   3  -3   -0.00    2.63
   9   3  -3    2.75    3.75
  -9  -3   3   -0.00    3.29
  -9   3   4    4.33    4.72
   9  -3  -4    5.25    4.36
   9  -3  -4    4.25    4.84
   9   3  -4    4.46    3.36
   9   3  -4    3.05    3.27
   9   3  -4    8.94    4.45
  -9  -3   4    4.37    3.54
  -9  -3   4    9.94    2.71
  -9   3   5   75.17   11.69
   9  -3  -5   84.98   11.32
   9  -3  -5   64.57   11.20
   9   3  -5   44.00    8.29
   9   3  -5   54.69    8.95
  -9  -3   5   75.18    9.95
  -9  -3   5   47.09    6.80
  -9   3   6   54.68   10.44
   9  -3  -6   71.23   10.38
   9  -3  -6   36.71    9.44
   9   3  -6   50.99    8.32
  -9   3   7   35.18    8.27
   9  -3  -7   40.50    7.94
   9  -3  -7   37.93    8.32
   9   3  -7   30.49    6.05
  -9   3   8    5.15    4.67
   9  -3  -8    0.00    3.12
   9  -3  -8    8.90    4.61
   9   3  -8    4.12    2.75
  -9   3   9    8.09    4.98
   9  -3  -9   13.98    4.80
   9  -3  -9    5.63    4.42
  -9   3  10   17.27    5.80
   9  -3 -10    5.15    4.39
   9  -3 -10    7.09    4.64
  -9   3  11  178.42   24.78
   9  -3 -11  216.85   25.76
  -9   3  12    7.93    5.23
   9  -3 -12   34.95    7.33
  -9   3  13   10.14    5.10
   9  -3 -13    9.35    4.74
  -9   3  14   -0.00    3.90
   9  -3 -14    0.67    3.46
   9  -3 -15   65.94   11.15
   9  -3 -16   20.79    6.21
   9  -3 -17   52.81    9.76
   9  -3 -18    2.06    3.26
   9  -3 -19    1.57    3.33
   9  -3 -20   21.63    6.25
   9   3 -20   16.05    2.66
   9  -3 -21   69.25   11.37
   9   3 -21   61.10    7.48
   9  -3 -22   13.60    5.18
   9   3 -22    8.79    2.14
   9  -3 -23   12.82    5.41
   9   3 -23   10.81    2.46
   9  -3 -24    0.00    3.55
   9   3 -24    0.00    1.61
   9  -3 -25   19.16    6.12
   9   3 -25   12.42    3.28
   9  -3 -26    6.79    4.66
   9   3 -26    2.26    2.26
   9  -3 -27   14.70    5.80
   9   3 -27    6.65    2.79
   9  -3 -28    5.50    4.09
   9   3 -28    2.96    2.42
   9  -3 -29    0.00    3.72
   9   3 -29   -0.00    2.16
   9  -3 -30   -0.00    3.87
   9   3 -30    2.23    2.59
   9  -3 -31    8.31    4.81
   9   3 -31    5.90    3.07
   9  -3 -32    0.27    3.22
   9   3 -32   -0.00    2.08
   9  -3 -33    0.00    3.59
   9   3 -33    1.52    2.81
   9  -3 -34    0.00    3.71
   9   3 -34    0.58    2.61
   9   3 -35   -0.00    3.03
   9   3 -36    1.14    3.31
   9   3 -37    3.51    3.38
  -9   4   1    4.70    4.81
   9  -4  -1    0.00    4.11
   9   4  -1   -0.00    3.44
   9   4  -1    6.44    3.78
   9   4  -1    2.83    3.42
  -9   4   2   49.21   11.09
   9  -4  -2   50.87   11.51
   9   4  -2   60.14   10.02
   9   4  -2   56.39    9.76
   9   4  -2   71.97   10.86
  -9   4   3   82.73   12.97
   9  -4  -3   56.06   12.01
   9   4  -3   46.17    9.40
   9   4  -3   62.95   10.00
   9   4  -3   72.31   10.76
  -9   4   4   77.58   13.57
   9   4  -4   83.94   11.73
   9   4  -4   69.87   11.60
  -9   4   5   86.12   14.35
   9  -4  -5  120.53   16.12
   9   4  -5  103.64   12.63
   9   4  -5   93.29   12.74
  -9  -4   5   74.91    9.66
  -9   4   6    8.26    5.33
   9  -4  -6    0.72    3.84
   9   4  -6    1.68    2.86
   9   4  -6   -0.00    3.07
  -9   4   7   92.43   14.37
   9  -4  -7   87.11   14.30
   9   4  -7   85.48   11.46
   9   4  -7   77.11   11.75
  -9   4   8  101.92   15.92
   9  -4  -8  108.27   15.45
   9  -4  -8   92.31   15.87
   9   4  -8  105.77   13.78
  -9   4   9   78.72   13.46
   9  -4  -9   91.04   12.99
   9  -4  -9   79.46   13.24
   9   4  -9   66.71   10.48
  -9   4  10   -0.00    4.47
   9  -4 -10   -0.00    4.01
   9  -4 -10    0.00    3.86
  -9   4  11   16.00    5.74
   9  -4 -11    8.65    4.55
   9  -4 -11   11.58    5.28
  -9   4  12    0.00    3.96
   9  -4 -12    2.37    4.28
  -9   4  13   51.09   10.47
   9  -4 -13   61.88   11.09
  -9   4  14   13.97    5.70
   9  -4 -14   11.89    5.15
  -9   4  15   26.29    7.15
   9  -4 -15   23.72    7.08
   9  -4 -16   -0.00    3.69
   9  -4 -17   39.52    8.88
   9  -4 -18   91.95   14.73
   9  -4 -19   67.21   12.19
   9  -4 -20    3.49    3.91
   9  -4 -21    1.97    3.77
   9  -4 -22    8.19    4.59
   9  -4 -23   28.80    7.68
   9   4 -23   29.27    3.98
   9  -4 -24   12.63    5.74
   9  -4 -25   -0.00    3.38
   9   4 -25    3.23    1.77
   9  -4 -26    0.52    3.30
   9   4 -26    1.13    1.64
   9  -4 -27    0.00    4.18
   9   4 -27    0.51    1.76
   9  -4 -28    8.07    5.87
   9   4 -28    4.96    2.54
   9  -4 -29   10.47    5.19
   9   4 -29   10.39    3.11
   9  -4 -30    1.64    4.38
   9   4 -30    2.05    2.37
   9  -4 -31    4.32    5.00
   9   4 -31   -0.00    2.00
   9  -4 -32    0.00    4.15
   9   4 -32    0.71    2.41
   9  -4 -33    0.29    3.84
   9   4 -33    1.78    2.65
   9   4 -34    1.72    2.73
   9   4 -35    0.96    2.96
   9   4 -36    0.20    2.76
   9   4 -37    0.00    2.82
   9  -5  -1  123.22   20.37
   9   5  -1  127.47   18.11
   9   5  -1  157.39   18.64
   9   5  -1  122.12   18.19
  -9   5   2   63.08   12.81
   9  -5  -2   68.27   13.50
   9   5  -2   67.82   11.02
   9   5  -2   83.99   11.52
   9   5  -2   53.18   10.72
  -9   5   3   10.34    6.03
   9  -5  -3   13.15    7.01
   9   5  -3   14.34    4.87
   9   5  -3    4.69    4.06
  -9   5   4   69.07   13.56
   9  -5  -4   71.26   13.67
   9   5  -4   90.86   12.00
   9   5  -4   68.14   11.37
  -9   5   5   43.08    9.38
   9  -5  -5   42.68    9.56
   9   5  -5   43.30    7.28
   9   5  -5   36.72    7.05
  -9  -5   5   27.69    4.42
  -9   5   6   45.74   10.50
   9   5  -6   43.67    7.84
   9   5  -6   51.50    8.40
  -9   5   7  136.04   17.66
   9  -5  -7   91.58   15.80
   9   5  -7   89.31   13.33
  -9   5   8    4.22    5.59
   9  -5  -8    5.84    4.66
   9   5  -8    6.85    3.41
  -9   5   9   -0.00    5.24
   9  -5  -9    2.13    4.22
   9   5  -9    2.63    2.63
  -9   5  10    1.89    4.96
   9  -5 -10    4.70    4.83
   9   5 -10    6.61    3.01
  -9   5  11   76.01   12.87
   9  -5 -11   62.92   12.23
   9   5 -11   67.58    9.54
  -9   5  12   33.85    8.39
   9  -5 -12   38.39    9.22
   9   5 -12   31.62    5.43
  -9   5  13    0.00    4.51
   9  -5 -13    0.12    3.91
  -9   5  14   27.44    8.31
   9  -5 -14   30.90    8.03
  -9   5  15   31.89    8.52
   9  -5 -15   31.33    7.80
   9  -5 -16   21.06    7.41
   9   5 -16   36.39    4.96
   9  -5 -17    8.89    6.22
   9   5 -17   36.93    4.50
   9  -5 -18    0.31    4.12
   9   5 -18    6.92    1.80
   9  -5 -19    0.05    3.07
   9   5 -19    0.29    1.16
   9  -5 -20    8.77    5.11
   9  -5 -21   31.39    8.54
   9  -5 -22   26.81    7.71
   9  -5 -23    8.16    5.30
   9  -5 -24    0.47    3.40
   9  -5 -25   -0.00    4.35
   9  -5 -26   11.61    6.04
   9  -5 -27    3.06    4.45
   9  -5 -28    2.61    4.08
   9  -5 -29    1.92    4.15
   9  -5 -30    4.77    4.80
   9  -5 -31    1.56    4.68
   9  -5 -32    0.00    4.14
   9   5 -34    3.20    2.78
   9   5 -35    3.23    2.90
   9   5 -36    4.24    3.30
   9  -6  -1    4.29    5.53
   9   6  -1    1.50    3.91
   9   6  -1   -0.00    3.19
   9  -6  -2  118.98   19.29
   9   6  -2  114.97   15.97
   9   6  -2   99.25   15.82
   9  -6  -3   29.72    9.34
   9   6  -3   34.20    7.32
   9   6  -3   25.31    6.59
   9  -6  -4   34.68    9.48
   9   6  -4   28.16    6.67
   9   6  -4   23.23    6.59
   9  -6  -5   36.47    9.52
   9   6  -5   28.31    6.68
   9  -6  -6    6.24    5.53
   9   6  -6   10.06    4.13
   9  -6  -7   24.33    7.70
   9  -6  -8   93.85   15.95
  -9   6   9   11.12    6.31
   9  -6  -9   25.90    7.79
  -9   6  10    2.66    4.69
   9  -6 -10   -0.00    3.92
  -9   6  11    0.00    4.66
   9  -6 -11   -0.00    4.54
  -9   6  12   25.88    8.14
   9  -6 -12   32.44    8.50
  -9   6  13   28.04    8.13
   9  -6 -13   20.80    7.87
  -9   6  14   64.15   11.79
   9  -6 -14   42.72   10.35
  -9   6  15   29.48    8.19
   9  -6 -15   20.41    7.08
  -9   6  16    1.91    5.46
   9  -6 -16    3.02    4.54
   9  -6 -17    5.06    4.76
   9  -6 -18   32.39    8.75
   9  -6 -19   18.46    7.00
   9  -6 -20   12.06    5.94
   9  -6 -21    0.91    4.32
   9  -6 -22    5.96    5.63
   9  -6 -23   22.36    7.60
   9  -6 -24   10.50    5.93
   9  -6 -25    6.44    5.21
   9  -6 -26    1.47    4.17
   9  -6 -27    3.08    4.88
   9  -6 -28    5.95    5.12
   9  -6 -29   13.42    6.10
   9  -6 -30    6.19    4.92
   9  -6 -31    0.00    4.64
  -9   7   1   22.53    8.36
   9  -7  -1    7.51    6.96
   9   7  -1   14.01    5.66
  -9   7   2   15.17    7.27
   9  -7  -2    2.99    5.08
   9   7  -2   10.91    5.04
  -9   7   3    0.29    4.97
   9  -7  -3    1.04    5.41
   9   7  -3    0.00    3.44
  -9   7   4   29.75    9.23
   9  -7  -4   32.70    9.45
  -9   7   5    8.86    6.22
   9  -7  -5   25.52    8.59
  -9   7   6   46.68   11.16
   9  -7  -6   45.85   10.99
  -9   7   7    0.91    4.94
   9  -7  -7    6.22    5.53
  -9   7   8    4.85    5.22
   9  -7  -8    0.24    3.84
   9  -7  -9   11.77    6.26
   9  -7 -10   24.93    7.68
   9  -7 -11   16.87    6.81
   9  -7 -12   42.59   10.78
   9  -7 -13    3.15    5.10
   9  -7 -14    4.45    5.18
   9  -7 -15    1.60    4.99
   9  -7 -16   43.95   10.43
   9  -7 -17    2.66    4.84
   9  -7 -18   -0.00    4.73
   9  -7 -19   -0.00    3.95
   9  -7 -20   10.45    5.86
   9  -7 -21    8.37    6.13
   9  -7 -22   27.67    8.48
   9  -7 -23    0.86    4.31
   9  -7 -24    0.00    3.83
   9  -7 -25   -0.00    4.70
   9  -7 -26   23.37    7.99
   9  -7 -27    4.53    5.76
   9  -7 -28   -0.00    4.52
   9  -7 -29    7.19    5.70
   9  -7 -30    1.30    4.77
  -9   8   1   16.59    8.10
   9  -8  -1    0.00    6.10
   9   8  -1   32.87    7.49
  -9   8   2   22.61    8.65
   9  -8  -2   11.38    7.60
   9   8  -2   21.76    6.61
  -9   8   3    1.66    5.46
   9  -8  -3   -0.00    4.95
  -9   8   4   71.62   13.72
   9  -8  -4   44.43   11.93
  -9   8   5    8.13    6.72
   9  -8  -5   -0.00    5.57
  -9   8   6    0.00    4.79
   9  -8  -6    1.17    4.72
  -9   8   7    0.00    4.54
   9  -8  -7   -0.00    4.86
  -9   8   8   78.55   15.62
   9  -8  -8   89.47   16.34
  -9   8   9   19.15    8.03
   9  -8  -9   10.27    6.96
  -9   8  10   16.11    7.11
   9  -8 -10   22.65    7.71
  -9   8  11    2.97    5.27
   9  -8 -11   -0.00    5.03
  -9   8  12   19.04    7.81
   9  -8 -12   17.18    7.77
  -9   8  13   -0.00    4.99
   9  -8 -13    4.99    5.20
  -9   8  14   10.96    7.54
   9  -8 -14   39.03    9.68
  -9   8  15   -0.00    4.53
   9  -8 -15   -0.00    4.64
  -9   8  16    2.23    5.46
   9  -8 -16    2.86    5.74
  -9   8  17    0.00    4.47
   9  -8 -17   11.17    5.93
  -9   8  18   26.83    9.24
   9  -8 -18   43.36   10.21
   9  -8 -19    5.64    5.49
   9  -8 -20   16.40    7.05
   9  -8 -21    1.44    4.76
   9  -8 -22    4.70    5.70
   9  -8 -23    0.00    3.64
   9  -8 -24   11.62    6.64
   9  -8 -25    0.00    5.28
   9  -8 -26    0.00    4.41
   9  -8 -27   -0.00    4.80
   9  -8 -28    1.89    5.13
   9  -8 -29   -0.00    4.67
  -9   9   1    8.16    6.94
   9  -9  -1   -0.00    6.04
   9   9  -1   11.00    5.40
  -9   9   2   27.19    9.60
   9  -9  -2   25.86   10.12
  -9   9   3    5.55    6.23
   9  -9  -3   17.16    7.45
  -9   9   4    4.71    5.39
   9  -9  -4    0.00    5.02
  -9   9   5    3.38    5.59
   9  -9  -5    8.16    5.98
  -9   9   6   76.95   15.53
   9  -9  -6   90.92   16.72
  -9   9   7    3.78    5.77
   9  -9  -7   -0.00    4.50
  -9   9   8    0.71    5.46
   9  -9  -8   -0.00    4.66
  -9   9   9   -0.00    5.40
   9  -9  -9    0.43    5.18
  -9   9  10   10.47    7.20
   9  -9 -10   10.79    6.55
  -9   9  11   -0.00    5.37
   9  -9 -11    1.78    5.24
  -9   9  12   35.60    9.83
   9  -9 -12   18.59    8.97
  -9   9  13    2.97    5.48
   9  -9 -13   -0.00    4.95
  -9   9  14   -0.00    5.29
   9  -9 -14   -0.00    4.59
  -9   9  15    3.44    5.73
   9  -9 -15    4.43    5.05
  -9   9  16   53.01   11.99
   9  -9 -16   41.69   11.31
  -9   9  17    5.48    6.07
   9  -9 -17    1.70    4.98
  -9   9  18    0.97    5.77
   9  -9 -18   -0.00    5.19
  -9   9  19    2.96    6.25
   9  -9 -19    4.63    5.46
   9  -9 -20    8.57    5.61
   9  -9 -21    0.23    3.76
   9  -9 -22   11.34    6.84
   9  -9 -23    0.02    4.80
   9  -9 -24    1.03    5.75
   9  -9 -25    0.00    6.15
   9  -9 -26   15.38    7.01
   9  -9 -27    3.48    4.54
  -9  10   1    5.30    7.22
   9 -10  -1    8.18    6.98
  -9  10   2    8.56    7.03
   9 -10  -2   18.75    8.54
  -9  10   3    0.98    5.90
   9 -10  -3   12.84    7.49
  -9  10   4   45.89   12.03
   9 -10  -4   52.69   12.69
  -9  10   5    0.28    3.97
   9 -10  -5    3.74    5.69
  -9  10   6    2.15    5.83
   9 -10  -6    7.64    6.27
  -9  10   7    3.52    6.71
   9 -10  -7    2.66    5.97
  -9  10   8   31.02   10.22
   9 -10  -8   28.09    9.71
  -9  10   9   12.58    6.96
   9 -10  -9    0.83    5.31
  -9  10  10    8.88    7.18
   9 -10 -10    6.39    6.11
  -9  10  11    0.71    4.77
   9 -10 -11    0.00    5.70
  -9  10  12    2.93    6.29
   9 -10 -12   13.37    6.94
  -9  10  13    6.17    6.60
   9 -10 -13    3.58    5.13
  -9  10  14   26.50    9.24
   9 -10 -14   33.68   10.53
  -9  10  15   -0.00    5.52
   9 -10 -15   -0.00    5.41
  -9  10  16    4.55    6.19
   9 -10 -16    0.62    5.29
  -9  10  17    0.34    5.11
   9 -10 -17   -0.00    5.56
  -9  10  18   19.95    8.24
   9 -10 -18   25.98    8.80
  -9  10  19    0.00    6.06
   9 -10 -19    1.59    5.26
   9 -10 -20   13.35    6.83
   9 -10 -21   -0.00    5.21
   9 -10 -22    5.37    5.85
   9 -10 -23   -0.00    5.72
   9 -10 -24    4.46    5.24
   9 -10 -25    1.12    4.67
   9 -10 -26   -0.00    5.22
  -9  11   1   -0.00    5.46
   9 -11  -1   -0.00    6.93
  -9  11   2   26.40    9.94
   9 -11  -2   35.29   11.06
  -9  11   3    5.27    7.04
   9 -11  -3    1.69    5.22
  -9  11   4   23.44    9.29
   9 -11  -4   14.26    8.58
  -9  11   5    1.56    6.01
   9 -11  -5    0.00    5.44
  -9  11   6   15.14    8.30
   9 -11  -6   20.56    9.19
  -9  11   7   11.05    7.62
   9 -11  -7    0.81    5.61
  -9  11   8   -0.00    6.17
   9 -11  -8   -0.00    5.08
  -9  11   9   -0.00    6.03
  -9  11  10   13.10    8.27
   9 -11 -10   19.94    8.64
  -9  11  11    0.00    6.18
   9 -11 -11    2.51    5.56
  -9  11  12    6.93    6.96
   9 -11 -12   12.84    7.30
  -9  11  13   -0.00    5.98
   9 -11 -13    0.01    4.29
  -9  11  14    1.24    5.42
   9 -11 -14    2.02    5.66
  -9  11  15    4.63    6.07
   9 -11 -15   -0.00    5.50
  -9  11  16   33.24   10.15
   9 -11 -16   25.66    9.59
  -9  11  17   -0.00    5.29
   9 -11 -17    0.62    5.26
  -9  11  18    0.00    6.22
   9 -11 -18    0.00    4.67
  -9  11  19    3.83    5.87
   9 -11 -19    0.63    4.96
  -9  11  20   22.32    8.92
   9 -11 -20    9.17    7.28
   9 -11 -21   -0.00    5.04
   9 -11 -22    0.00    6.06
   9 -11 -23   -0.00    4.76
   9 -11 -24    5.54    5.89
  -9  12   1    4.16    6.24
   9 -12  -1    4.83    6.60
  -9  12   2   -0.00    5.27
   9 -12  -2   -0.00    6.00
  -9  12   3   -0.00    6.00
   9 -12  -3    0.00    5.52
  -9  12   4   27.70    9.69
   9 -12  -4   25.95   10.14
  -9  12   5    2.59    5.68
   9 -12  -5    1.97    6.19
  -9  12   6    3.63    6.28
   9 -12  -6    0.00    5.82
  -9  12   7    2.58    6.20
   9 -12  -7    5.62    6.35
  -9  12   8   29.87   10.35
   9 -12  -8   26.33   10.01
  -9  12   9    0.67    6.31
   9 -12  -9    1.82    6.08
  -9  12  10    0.00    6.37
   9 -12 -10   -0.00    5.21
  -9  12  11    5.81    6.72
   9 -12 -11    0.00    6.57
  -9  12  12   13.01    7.78
   9 -12 -12    6.25    7.12
  -9  12  13   -0.00    5.41
   9 -12 -13   11.06    7.73
  -9  12  14    6.44    7.11
   9 -12 -14   11.64    7.12
  -9  12  15   -0.00    5.66
   9 -12 -15   -0.00    5.89
  -9  12  16   -0.00    6.00
   9 -12 -16   -0.00    5.20
  -9  12  17    0.85    5.82
   9 -12 -17   -0.00    4.96
  -9  12  18    8.80    7.25
   9 -12 -18    4.26    6.50
  -9  12  19    0.19    5.96
   9 -12 -19   15.04    7.96
  -9  12  20    9.91    7.49
   9 -12 -20    0.00    5.35
   9 -12 -21    0.00    4.42
   9 -12 -22    0.00    6.12
  -9  13   1    0.00    5.61
   9 -13  -1    6.70    7.34
  -9  13   2   13.48    8.11
   9 -13  -2    5.13    6.78
  -9  13   3    0.00    5.49
   9 -13  -3    3.91    5.81
  -9  13   4    0.61    6.30
   9 -13  -4   -0.00    5.57
  -9  13   5    3.78    5.89
   9 -13  -5    2.78    6.87
  -9  13   6    9.98    7.87
   9 -13  -6   17.68    8.63
  -9  13   7   10.56    8.06
   9 -13  -7    2.51    5.65
  -9  13   8    6.65    6.61
   9 -13  -8    5.06    6.09
  -9  13   9    4.77    6.46
   9 -13  -9   -0.00    6.38
  -9  13  10   12.02    9.01
   9 -13 -10   10.19    7.57
  -9  13  11   -0.00    5.38
   9 -13 -11    5.75    5.33
  -9  13  12    4.57    6.40
   9 -13 -12   12.59    7.51
  -9  13  13    0.00    6.15
   9 -13 -13    2.39    5.46
  -9  13  14   -0.00    6.54
   9 -13 -14   -0.00    5.73
  -9  13  15   -0.00    5.85
   9 -13 -15    1.22    6.56
  -9  13  16    7.21    6.69
   9 -13 -16    3.52    6.47
  -9  13  17    0.00    5.51
   9 -13 -17    0.00    5.47
  -9  13  18   -0.00    5.91
   9 -13 -18    1.38    5.38
  -9  13  19    4.13    6.49
   9 -13 -19    6.88    7.09
  -9  13  20    9.07    8.18
   9 -13 -20    3.23    6.03
  -9  13  21    0.15    6.12
  -9  14   1    0.75    6.00
   9 -14  -1    6.61    7.55
  -9  14   2    6.30    6.86
   9 -14  -2    2.36    7.08
  -9  14   3    9.01    7.88
   9 -14  -3    6.34    7.27
  -9  14   4    1.25    5.95
   9 -14  -4    7.47    8.06
  -9  14   5    5.40    6.84
   9 -14  -5   -0.00    6.68
  -9  14   6    7.75    7.58
   9 -14  -6   -0.00    6.62
  -9  14   7   -0.00    6.36
   9 -14  -7    7.57    6.85
  -9  14   8    5.13    7.15
   9 -14  -8    4.01    6.52
  -9  14   9   -0.00    6.99
   9 -14  -9    2.67    6.40
  -9  14  10   12.24    8.45
   9 -14 -10    1.81    6.22
  -9  14  11    0.69    5.97
   9 -14 -11   -0.00    5.62
  -9  14  12   -0.00    6.56
   9 -14 -12    4.82    7.02
  -9  14  13    0.00    6.33
   9 -14 -13    0.49    5.84
  -9  14  14    3.24    6.75
   9 -14 -14    3.39    5.83
  -9  14  15   -0.00    5.73
   9 -14 -15    0.27    5.52
  -9  14  16    6.87    6.74
   9 -14 -16    3.11    6.16
  -9  14  17   -0.00    6.86
   9 -14 -17    6.26    7.95
  -9  14  18   -0.00    6.65
  -9  14  19    8.07    7.36
  -9  14  20   -0.00    6.44
  -9  14  21    1.03    6.27
  -9  15   1   -0.00    5.50
  -9  15   2    1.12    6.49
  -9  15   3   -0.00    6.00
  -9  15   4    0.00    6.77
  -9  15   5    0.00    5.04
   9 -15  -5   -0.00    6.78
  -9  15   6    5.85    7.43
   9 -15  -6    4.78    6.62
  -9  15   7   -0.00    6.01
   9 -15  -7    4.95    6.47
  -9  15   8   -0.00    6.21
   9 -15  -8    0.97    7.24
  -9  15   9   -0.00    6.06
   9 -15  -9   -0.00    5.75
  -9  15  10   -0.00    7.20
   9 -15 -10    2.58    7.18
  -9  15  11    7.14    8.43
   9 -15 -11    8.06    7.73
  -9  15  12    3.72    7.47
   9 -15 -12    0.30    5.28
  -9  15  13    0.54    6.37
   9 -15 -13    2.89    6.45
   9 -15 -14   -0.00    5.43
   9 -15 -15   -0.00    6.68
   9 -16 -11    0.00    6.91
   9 -16 -12    0.57    5.99
  -8   0   1    0.64    3.23
   8   0  -1    0.84    3.62
   8   0  -1   -0.00    3.14
  -8   0   2  530.17   59.68
   8   0  -2  578.55   59.81
   8   0  -2  490.23   59.90
  -8   0   3    1.76    3.26
   8   0  -3   -0.00    3.02
   8   0  -3    2.65    3.46
  -8   0   4   84.34   12.68
   8   0  -4   84.37   12.49
   8   0  -4  100.96   13.61
  -8   0   5    0.20    2.74
   8   0  -5   -0.00    2.96
   8   0  -5   -0.00    2.97
  -8   0   6   65.84   11.28
   8   0  -6   88.16   11.82
   8   0  -6  110.71   13.18
  -8   0   7    1.48    2.79
  -8   0   7   -0.00    1.42
   8   0  -7   -0.00    2.84
   8   0  -7   -0.00    2.81
  -8   0   8  223.65   23.33
  -8   0   8  190.12   20.80
  -8   0   8  179.13   20.69
   8   0  -8  242.13   23.29
   8   0  -8  198.01   23.48
  -8   0   9   -0.00    2.17
   8   0  -9   -0.00    2.24
   8   0  -9   -0.00    2.40
  -8   0  10    1.46    2.52
   8   0 -10    0.44    2.07
   8   0 -10    0.57    2.50
  -8   0  11   -0.00    2.20
   8   0 -11    0.14    1.97
   8   0 -11    1.34    2.60
  -8   0  12  183.44   21.91
   8   0 -12  188.22   21.71
   8   0 -12  200.46   22.65
  -8   0  13    0.00    2.05
   8   0 -13   -0.00    2.66
   8   0 -18  107.63   13.94
   8   0 -19   -0.00    2.35
   8   0 -20   12.82    3.75
   8   0 -21   -0.00    2.29
   8   0 -22   70.08   10.26
   8   0 -23    0.17    2.01
   8   0 -24   28.92    5.96
   8   0 -25    2.20    2.83
   8   0 -26    0.00    3.02
   8   0 -27    0.01    2.82
   8   0 -28   47.47    8.67
   8   0 -29    1.15    3.43
   8   0 -30    7.34    4.25
   8   0 -31   -0.00    3.08
   8   0 -32    7.09    4.36
   8   0 -33   -0.00    3.48
   8   0 -34   12.79    5.26
   8   0 -35   -0.00    3.31
   8   0 -36   -0.00    3.42
   8   0 -37    0.00    3.45
  -8   1   1  103.97   13.85
   8  -1  -1  113.11   13.88
   8  -1  -1   70.82   13.22
   8   1  -1   89.85   12.72
   8   1  -1   71.73   12.68
  -8  -1   1   77.37   12.84
  -8   1   2    6.96    3.95
   8  -1  -2    0.00    3.77
   8  -1  -2    3.29    4.13
   8   1  -2    5.45    3.65
   8   1  -2   10.45    4.27
  -8  -1   2    0.00    3.35
  -8   1   3    7.11    4.31
   8  -1  -3    4.17    3.57
   8  -1  -3    7.78    4.06
   8   1  -3    3.57    3.19
   8   1  -3    0.53    2.90
  -8  -1   3    5.37    3.40
  -8   1   4   45.21    8.07
   8  -1  -4   54.35    8.22
   8  -1  -4   33.57    7.64
   8   1  -4   37.92    6.95
   8   1  -4   27.05    6.80
  -8  -1   4   35.07    6.99
  -8  -1   4   41.76    6.39
  -8   1   5    9.22    4.13
   8  -1  -5    6.92    3.78
   8  -1  -5    3.56    3.75
   8   1  -5    3.89    3.04
   8   1  -5    4.30    3.42
  -8  -1   5   -0.00    2.84
  -8  -1   5    2.31    1.97
  -8   1   6  101.12   13.50
   8  -1  -6   97.20   13.16
   8  -1  -6   96.10   13.73
   8   1  -6   90.43   12.50
   8   1  -6  109.31   13.44
  -8  -1   6   97.15   12.76
  -8  -1   6   92.72   10.96
  -8  -1   6   87.84   10.84
  -8   1   7    5.42    3.42
   8  -1  -7    8.16    3.62
   8  -1  -7    3.74    3.39
   8   1  -7    8.10    3.23
   8   1  -7    3.69    3.14
  -8  -1   7    6.66    2.96
  -8   1   8    2.66    3.10
   8  -1  -8    4.10    3.09
   8  -1  -8    1.05    3.21
   8   1  -8    4.14    2.61
   8   1  -8    5.73    3.13
  -8  -1   8    3.47    2.71
  -8   1   9   15.28    4.59
   8  -1  -9   16.72    4.23
   8  -1  -9   16.40    4.71
   8   1  -9   12.29    3.51
   8   1  -9   14.12    3.99
  -8  -1   9   16.79    3.79
  -8   1  10  155.02   19.05
   8  -1 -10  146.84   18.57
   8  -1 -10  154.58   19.32
   8   1 -10  144.52   17.54
   8   1 -10  160.63   18.55
  -8  -1  10  156.25   17.85
  -8   1  11   10.16    4.06
   8  -1 -11    6.46    3.25
   8   1 -11    8.34    2.62
   8   1 -11   12.76    3.47
  -8  -1  11    7.19    2.64
  -8   1  12   13.99    4.45
   8  -1 -12   12.29    3.79
   8   1 -12   16.08    2.88
   8   1 -12   12.99    3.49
  -8  -1  12   10.81    2.86
  -8   1  13   -0.00    2.45
   8  -1 -13    1.14    2.38
   8   1 -13    0.00    2.10
  -8   1  14   59.82    9.88
   8   1 -14   80.19    9.57
  -8   1  15   61.05    8.75
   8   1 -15   51.30    7.51
   8  -1 -16   93.88   13.04
   8  -1 -17    0.26    2.77
   8  -1 -18    2.09    2.99
   8  -1 -19   11.36    4.21
   8  -1 -20   21.91    5.10
   8   1 -20   16.73    3.93
   8  -1 -21    0.82    2.67
   8   1 -21    1.58    2.04
   8  -1 -22   73.07   11.45
   8   1 -22   83.54   10.81
   8  -1 -23   -0.00    2.66
   8   1 -23    0.00    2.29
   8  -1 -24   17.30    4.90
   8   1 -24   12.46    3.93
   8  -1 -25    0.35    2.82
   8   1 -25   -0.00    2.44
   8  -1 -26   22.70    5.65
   8   1 -26   20.63    5.11
   8  -1 -27    0.00    2.78
   8   1 -27    0.00    2.63
   8  -1 -28    0.00    3.26
   8   1 -28    0.69    2.86
   8  -1 -29   -0.00    3.29
   8   1 -29    0.00    2.97
   8  -1 -30    6.67    4.31
   8   1 -30   17.30    4.91
   8  -1 -31    0.60    3.19
   8   1 -31    2.85    3.48
   8  -1 -32   20.43    6.12
   8   1 -32    7.08    4.49
   8  -1 -33   -0.00    3.58
   8   1 -33   -0.00    3.30
   8  -1 -34    0.53    3.84
   8   1 -34    4.78    4.02
   8  -1 -35    1.40    3.51
   8   1 -35    2.12    3.73
   8  -1 -36    7.87    5.13
   8   1 -36   16.48    5.50
   8   1 -37    0.00    3.55
  -8   2   1    0.36    3.36
   8  -2  -1    2.06    4.04
   8  -2  -1    0.59    3.76
   8   2  -1    1.26    2.85
   8   2  -1   -0.00    3.15
  -8  -2   1    4.45    3.62
  -8  -2   1    0.47    2.28
  -8   2   2   66.57   12.04
   8  -2  -2   74.57   12.01
   8  -2  -2   77.04   12.85
   8   2  -2   75.02   11.28
   8   2  -2   86.61   12.31
  -8  -2   2   70.33   11.48
  -8  -2   2   89.08   11.24
  -8   2   3    7.70    4.49
   8  -2  -3   14.09    5.09
   8  -2  -3   10.13    5.31
   8   2  -3    9.66    4.05
   8   2  -3   18.63    4.98
  -8  -2   3   15.24    4.40
  -8  -2   3   16.09    3.75
  -8   2   4   68.61    9.93
   8  -2  -4   40.41    7.86
   8  -2  -4   38.64    8.54
   8   2  -4   38.69    7.15
   8   2  -4   41.48    7.65
  -8  -2   4   45.40    7.65
  -8  -2   4   37.53    6.11
  -8   2   5    9.43    4.31
   8  -2  -5    5.36    3.81
   8  -2  -5    6.80    4.90
   8   2  -5    8.16    3.44
   8   2  -5    6.36    3.37
  -8  -2   5    9.51    3.41
  -8  -2   5    6.77    2.10
  -8  -2   5    5.38    1.88
  -8   2   6   76.66   11.36
   8  -2  -6   49.13    9.84
   8   2  -6  102.01   10.52
   8   2  -6   42.41    9.14
  -8  -2   6   92.75   10.53
  -8   2   7   39.32    7.69
   8  -2  -7   38.17    7.38
   8   2  -7   50.54    6.96
   8   2  -7   44.09    7.03
  -8  -2   7   30.40    6.25
  -8   2   8   62.93   13.74
   8  -2  -8  132.70   15.10
   8   2  -8  121.28   13.50
   8   2  -8  118.95   14.02
  -8  -2   8  108.00   13.44
  -8   2   9   11.64    4.54
   8  -2  -9   17.86    4.59
   8   2  -9   11.24    2.99
   8   2  -9    4.29    2.81
  -8  -2   9   13.20    3.22
  -8   2  10   -0.00    3.19
   8  -2 -10   -0.00    2.71
   8   2 -10    0.26    1.67
   8   2 -10    0.00    2.08
  -8  -2  10    0.73    1.60
  -8   2  11    0.92    3.76
   8  -2 -11    2.15    2.90
   8   2 -11    2.23    1.50
   8   2 -11    2.53    1.43
   8   2 -11    0.34    2.00
  -8   2  12   54.19    9.65
   8  -2 -12   63.65    9.38
   8   2 -12   62.65    8.18
  -8   2  13   47.21    8.00
   8  -2 -13   40.45    7.06
   8   2 -13   38.81    5.78
  -8   2  14   43.17    7.17
   8  -2 -14   28.56    5.81
   8  -2 -14   33.85    6.80
   8   2 -14   23.78    4.31
  -8   2  15   25.76    6.23
   8  -2 -15   51.59    7.83
   8   2 -15   24.73    4.13
  -8   2  16   35.70    7.31
   8  -2 -16   39.50    7.71
   8   2 -16   37.74    5.19
   8  -2 -17   21.63    5.95
   8   2 -17   29.38    4.21
   8  -2 -18  172.20   22.03
   8  -2 -19    3.96    3.44
   8  -2 -20    2.31    3.13
   8  -2 -21   -0.00    2.88
   8   2 -21    2.35    2.09
   8  -2 -22   45.41    7.76
   8   2 -22   26.71    5.04
   8  -2 -23   -0.00    3.17
   8   2 -23    0.89    1.95
   8  -2 -24    9.34    4.23
   8   2 -24    3.73    2.60
   8  -2 -25   -0.00    3.47
   8   2 -25    0.06    2.20
   8  -2 -26   -0.00    3.28
   8   2 -26    1.48    2.52
   8  -2 -27   -0.00    2.79
   8   2 -27   -0.00    2.24
   8  -2 -28   11.27    4.74
   8   2 -28   15.83    4.27
   8  -2 -29    1.81    3.60
   8   2 -29    3.34    2.97
   8  -2 -30    4.47    3.87
   8   2 -30    7.32    3.42
   8  -2 -31    0.00    3.05
   8   2 -31    0.57    2.35
   8  -2 -32    4.33    4.17
   8   2 -32    2.88    3.01
   8  -2 -33    4.82    4.18
   8   2 -33    0.56    3.11
   8  -2 -34    5.91    4.34
   8   2 -34    4.83    3.82
   8  -2 -35    2.04    3.75
   8   2 -35    0.00    3.18
   8  -2 -36    5.00    4.18
   8   2 -36    0.51    3.26
   8   2 -37    1.92    3.47
  -8   3   1  115.63   16.30
   8  -3  -1  111.07   15.60
   8   3  -1   94.92   14.21
  -8  -3   1   94.36   14.57
  -8  -3   1  108.45   14.13
  -8   3   2    0.98    3.91
   8  -3  -2    2.04    3.69
   8   3  -2    1.78    2.71
   8   3  -2    0.00    3.03
  -8  -3   2    2.55    3.21
  -8  -3   2    4.14    2.68
  -8   3   3   54.67    9.69
   8  -3  -3   33.29    8.41
   8   3  -3   52.45    8.13
   8   3  -3   57.92    8.35
   8   3  -3   51.76    8.48
  -8  -3   3   33.25    7.54
  -8  -3   3   46.84    7.18
  -8   3   4  145.43   19.74
   8  -3  -4  150.34   19.15
   8   3  -4  145.10   17.93
   8   3  -4  149.52   17.90
   8   3  -4  165.86   18.90
  -8  -3   4  129.19   17.79
  -8  -3   4  130.98   16.45
  -8   3   5   14.19    5.48
   8  -3  -5   11.77    4.89
   8   3  -5   17.56    4.35
   8   3  -5   14.11    3.99
   8   3  -5   21.50    4.96
  -8  -3   5   13.87    2.44
  -8  -3   5   11.20    2.27
  -8   3   6   41.69    8.67
   8  -3  -6   47.74    8.44
   8   3  -6   47.34    7.02
   8   3  -6   45.33    7.02
   8   3  -6   33.64    6.89
  -8   3   7   20.91    6.06
   8  -3  -7    2.94    3.71
   8   3  -7   16.33    3.65
   8   3  -7   18.01    3.97
   8   3  -7   20.65    4.38
  -8   3   8   12.54    5.18
   8  -3  -8    8.40    3.85
   8   3  -8    5.46    2.52
   8   3  -8    9.61    3.05
   8   3  -8    8.81    3.22
  -8   3   9    6.07    4.55
   8  -3  -9    5.65    3.95
   8   3  -9    3.12    1.99
   8   3  -9    3.06    2.10
   8   3  -9    4.91    2.48
  -8   3  10   93.56   13.79
   8  -3 -10  107.14   13.60
   8   3 -10   97.61   10.67
   8   3 -10   87.18   10.63
   8   3 -10   80.87   11.33
  -8   3  11   92.44   13.70
   8  -3 -11   97.66   13.10
   8   3 -11   83.49   10.92
  -8   3  12    0.54    3.69
   8  -3 -12    4.95    3.43
   8  -3 -12    0.00    3.36
   8   3 -12    2.43    1.99
  -8   3  13   13.60    5.06
   8  -3 -13   12.04    4.62
   8  -3 -13    7.71    4.42
   8   3 -13   10.18    2.43
  -8   3  14   26.79    6.68
   8  -3 -14   35.24    6.58
   8  -3 -14   21.04    6.36
   8   3 -14   26.20    3.91
  -8   3  15   37.29    7.54
   8  -3 -15   32.43    7.52
   8   3 -15   30.27    4.15
  -8   3  16   88.57   13.63
   8  -3 -16  103.10   14.22
   8   3 -16   91.54   10.19
  -8   3  17   -0.00    3.74
   8  -3 -17    1.12    3.26
   8  -3 -18    5.47    4.68
   8   3 -18    5.22    1.33
   8  -3 -19   12.67    5.08
   8  -3 -20  107.84   15.94
   8  -3 -21   11.00    4.38
   8   3 -21    5.85    1.96
   8   3 -21    5.70    1.96
   8  -3 -22    5.66    4.09
   8   3 -22   10.15    2.49
   8  -3 -23    3.03    3.76
   8   3 -23    2.05    1.79
   8  -3 -24   21.83    6.50
   8   3 -24   20.64    4.06
   8  -3 -25    7.68    4.57
   8   3 -25   11.48    3.13
   8  -3 -26    0.00    3.88
   8   3 -26    6.02    2.69
   8  -3 -27    1.00    3.45
   8   3 -27    1.11    2.15
   8  -3 -28   -0.00    3.99
   8   3 -28    0.17    2.28
   8  -3 -29    0.15    3.38
   8   3 -29    0.36    2.40
   8  -3 -30   21.67    6.21
   8   3 -30    3.55    3.08
   8  -3 -31    1.96    3.94
   8   3 -31   -0.00    2.36
   8  -3 -32    6.49    4.63
   8   3 -32    5.08    3.39
   8  -3 -33   -0.00    3.32
   8   3 -33   -0.00    2.73
   8  -3 -34    6.34    4.41
   8   3 -34    1.37    3.12
   8  -3 -35    5.76    4.04
   8   3 -35   -0.00    3.10
   8   3 -36    3.11    3.13
   8   3 -37   -0.00    3.07
  -8   4   1   76.16   13.62
   8   4  -1   84.73   12.44
   8   4  -1   76.56   11.90
  -8  -4   1   86.43   11.92
  -8   4   2   36.73    8.45
   8   4  -2   33.88    6.65
   8   4  -2   32.15    6.49
  -8  -4   2   23.88    5.40
  -8   4   3   22.84    6.87
   8   4  -3   22.14    5.66
   8   4  -3   23.85    5.17
  -8  -4   3   17.69    4.29
  -8   4   4  144.91   20.44
   8  -4  -4  176.84   20.35
   8   4  -4  153.43   18.44
   8   4  -4  152.63   18.28
  -8  -4   4  129.02   16.77
  -8   4   5   17.39    5.98
   8  -4  -5    8.57    4.64
   8   4  -5   11.84    3.78
   8   4  -5   10.65    3.48
  -8  -4   5    5.93    1.75
  -8  -4   5    8.40    1.86
  -8   4   6   49.25    9.34
   8  -4  -6    9.63    5.95
   8   4  -6   50.27    6.87
   8   4  -6   62.47    7.35
  -8   4   7  115.10   16.74
   8  -4  -7  100.97   15.29
   8   4  -7  102.91   13.55
   8   4  -7  120.07   13.87
   8   4  -7  107.26   14.22
  -8   4   8   40.63    8.72
   8  -4  -8   40.02    7.88
   8   4  -8   35.88    5.75
   8   4  -8   41.05    5.91
   8   4  -8   27.11    5.88
  -8   4   9    6.02    5.08
   8  -4  -9   13.42    5.26
   8  -4  -9   12.95    4.95
   8   4  -9   11.22    2.94
   8   4  -9   13.38    3.56
  -8   4  10   -0.00    4.12
   8  -4 -10    3.56    3.74
   8  -4 -10   11.67    4.60
   8   4 -10    1.56    1.63
   8   4 -10    4.26    2.60
  -8   4  11   12.06    5.35
   8  -4 -11   10.64    4.63
   8  -4 -11    5.91    4.21
   8   4 -11   12.20    3.06
  -8   4  12   90.88   14.39
   8  -4 -12   98.49   13.71
   8  -4 -12   96.55   14.53
   8   4 -12   88.47   11.12
  -8   4  13   12.08    5.55
   8  -4 -13   13.35    4.79
   8  -4 -13   14.30    5.65
   8   4 -13   12.01    2.79
  -8   4  14   43.07    9.81
   8  -4 -14   57.10    9.56
   8  -4 -14   59.35   10.51
   8   4 -14   59.21    6.84
   8   4 -14   49.86    6.67
  -8   4  15    9.61    4.60
   8  -4 -15    0.00    3.81
   8   4 -15    0.16    1.12
   8   4 -15    0.00    1.12
  -8   4  16    6.51    5.09
   8  -4 -16   24.71    7.05
   8   4 -16   20.50    2.73
  -8   4  17   32.75    7.27
   8  -4 -17   16.30    6.12
  -8   4  18   76.52   12.50
   8  -4 -18   70.86   12.59
   8  -4 -19   17.78    6.15
   8  -4 -20   12.62    5.44
   8   4 -20   12.39    2.27
   8  -4 -21   -0.00    3.58
   8   4 -21    0.00    1.50
   8  -4 -22   17.41    6.03
   8  -4 -23    9.37    5.24
   8  -4 -24    2.30    4.23
   8  -4 -25   -0.00    3.57
   8  -4 -26    2.18    4.44
   8  -4 -27    0.00    4.14
   8  -4 -28   10.63    5.59
   8  -4 -29    0.00    3.72
   8  -4 -30    0.00    4.04
   8  -4 -31   -0.00    3.83
   8  -4 -32    5.22    5.26
   8  -4 -33    3.02    4.59
   8  -4 -34    0.97    4.46
   8  -4 -35    5.35    4.68
   8   4 -35    1.40    2.83
   8   4 -36    0.00    2.83
   8   4 -37    1.78    3.21
  -8   5   1   38.58    9.14
   8   5  -1   34.18    7.27
   8   5  -1   33.02    6.95
  -8  -5   1   28.45    6.31
  -8   5   2   21.18    7.67
   8   5  -2   30.11    6.74
   8   5  -2   35.78    6.77
  -8  -5   2   27.79    5.72
  -8   5   3   73.40   13.56
   8   5  -3   79.82   11.73
   8   5  -3   86.92   11.94
  -8  -5   3   75.33   10.71
  -8   5   4   31.78    7.67
   8   5  -4   22.06    5.27
   8   5  -4   19.10    4.89
  -8  -5   4   12.73    3.55
  -8   5   5   77.68   12.47
   8  -5  -5   55.66   11.22
   8   5  -5   70.99    9.40
   8   5  -5   59.82    9.00
  -8  -5   5   49.51    7.01
  -8   5   6  119.95   16.17
   8  -5  -6   70.57   14.03
   8   5  -6   99.58   12.39
   8   5  -6   81.85   11.92
  -8   5   7    6.92    4.94
   8  -5  -7    0.00    4.23
   8   5  -7    7.24    2.99
   8   5  -7    2.93    2.76
  -8   5   8    8.30    5.18
   8  -5  -8    3.63    4.50
   8   5  -8    2.74    2.55
   8   5  -8    5.86    2.86
  -8   5   9   17.01    6.77
   8  -5  -9    9.28    5.39
   8   5  -9    8.23    3.00
   8   5  -9    7.25    3.29
  -8   5  10  183.62   24.95
   8  -5 -10  181.55   25.14
   8   5 -10  190.36   22.15
  -8   5  11   40.79    8.96
   8  -5 -11   38.61    9.09
   8   5 -11   34.12    6.06
  -8   5  12   -0.00    4.85
   8  -5 -12    3.81    4.48
   8   5 -12    0.00    1.92
  -8   5  13    0.58    3.91
   8  -5 -13    1.17    3.47
   8   5 -13   -0.00    1.79
  -8   5  14    4.56    5.10
   8  -5 -14    5.29    4.25
   8   5 -14    8.10    2.59
  -8   5  15   30.41    7.76
   8  -5 -15   24.53    7.32
   8   5 -15   22.40    3.94
  -8   5  16   74.31   12.47
   8  -5 -16   74.50   12.65
   8   5 -16   64.39    8.25
  -8   5  17    9.65    5.70
   8  -5 -17    6.95    4.68
   8   5 -17    8.91    2.26
  -8   5  18    0.00    4.36
   8  -5 -18    0.00    4.71
   8   5 -18    2.60    1.73
  -8   5  19   24.50    7.29
   8  -5 -19   15.09    6.85
   8   5 -19   20.35    3.38
   8  -5 -20   29.32    7.81
   8   5 -20   26.42    4.16
   8  -5 -21   20.74    6.83
   8  -5 -22    2.11    3.37
   8  -5 -23    0.38    4.54
   8  -5 -24    3.17    4.61
   8  -5 -25    7.58    5.46
   8  -5 -26   14.18    5.83
   8  -5 -27    3.69    4.69
   8  -5 -28   -0.00    4.53
   8  -5 -29    1.53    4.95
   8  -5 -30    6.63    6.02
   8  -5 -31    6.57    5.31
   8  -5 -32    8.71    5.76
   8  -5 -33    1.95    4.53
   8  -5 -34   -0.00    4.71
   8  -6  -1  104.92   17.41
   8   6  -1   95.01   14.62
   8   6  -1  106.69   14.84
   8   6  -1   99.36   14.92
   8  -6  -2  118.52   18.69
   8   6  -2  106.12   15.46
   8   6  -2  111.63   15.49
  -8   6   3  101.48   16.59
   8  -6  -3   74.27   15.49
   8   6  -3  101.79   14.16
   8   6  -3  115.27   14.59
  -8   6   4   41.42    9.69
   8  -6  -4   34.46    9.75
   8   6  -4   36.63    7.46
   8   6  -4   50.62    8.12
  -8   6   5   30.75    8.39
   8  -6  -5   13.29    6.15
   8   6  -5   25.07    5.72
   8   6  -5   23.03    5.37
  -8  -6   5   17.21    3.71
  -8   6   6   34.46    8.52
   8  -6  -6   41.87    8.93
   8   6  -6   44.98    6.41
  -8  -6   6   14.39    2.39
  -8   6   7   22.04    7.75
   8  -6  -7   51.80    9.99
   8   6  -7   31.04    6.20
   8   6  -7   30.69    6.69
  -8   6   8   23.79    8.24
   8  -6  -8   31.78    8.62
   8   6  -8   29.25    5.72
   8   6  -8   40.36    7.08
  -8   6   9    0.00    5.41
   8  -6  -9    2.70    4.44
   8   6  -9    4.21    2.90
  -8   6  10    6.13    5.76
   8  -6 -10    3.02    4.92
   8   6 -10    8.02    3.50
  -8   6  11   13.06    6.33
   8  -6 -11   11.54    6.27
   8   6 -11   20.11    4.67
  -8   6  12   20.27    7.75
   8  -6 -12   26.30    7.87
   8   6 -12   26.50    5.37
  -8   6  13   18.03    7.05
   8  -6 -13   18.03    6.79
   8   6 -13   17.62    4.21
  -8   6  14   31.99    8.76
   8  -6 -14   26.47    7.72
   8   6 -14   27.01    5.23
  -8   6  15   18.12    6.88
   8  -6 -15   19.80    6.68
   8   6 -15   12.47    3.51
  -8   6  16   -0.00    4.39
   8  -6 -16    5.04    4.75
  -8   6  17   75.40   12.55
   8  -6 -17   53.57   11.60
  -8   6  18   24.03    7.97
   8  -6 -18   25.48    7.70
  -8   6  19   12.18    6.32
   8  -6 -19   17.71    6.74
  -8   6  20    8.39    5.39
   8  -6 -20    0.00    4.58
   8  -6 -21   -0.00    3.87
   8  -6 -22    1.66    4.62
   8  -6 -23   44.76   10.08
   8  -6 -24    6.75    5.11
   8  -6 -25   13.62    6.52
   8  -6 -26   -0.00    4.33
   8  -6 -27   10.30    5.92
   8  -6 -28    3.26    4.73
   8  -6 -29    1.74    5.14
   8  -6 -30    1.09    4.45
   8  -6 -31    3.37    4.50
   8  -6 -32   -0.00    4.68
   8  -6 -33    0.00    4.69
  -8   7   1   32.68   11.73
   8  -7  -1   73.20   14.21
   8   7  -1   74.74   11.74
   8   7  -1   85.69   12.02
   8  -7  -2    0.00    4.73
   8   7  -2    1.82    3.82
   8   7  -2    6.58    4.50
   8  -7  -3    9.75    6.86
   8   7  -3   32.02    7.23
   8   7  -3   38.17    7.22
   8  -7  -4   -0.00    4.32
   8   7  -4    0.29    3.27
   8  -7  -5   82.28   14.43
   8   7  -5   66.06   11.04
   8  -7  -6   13.32    6.18
   8   7  -6   16.37    4.94
   8  -7  -7    2.85    4.65
   8  -7  -8    0.48    3.99
   8  -7  -9   46.63   11.13
   8  -7 -10   23.28    7.63
   8  -7 -11   38.54    9.67
   8  -7 -12    2.12    4.73
   8  -7 -13    8.04    5.93
   8  -7 -14   13.91    6.85
   8  -7 -15   57.11   11.68
   8  -7 -16   14.19    6.09
   8  -7 -17   12.29    6.11
   8  -7 -18    1.28    4.43
   8  -7 -19    0.00    4.74
   8  -7 -20   11.82    6.80
   8  -7 -21   18.24    7.41
   8  -7 -22    7.57    6.19
   8  -7 -23    2.53    4.19
   8  -7 -24   -0.00    4.00
   8  -7 -25   11.47    6.15
   8  -7 -26    9.23    5.97
   8  -7 -27    1.64    5.22
   8  -7 -28    0.31    3.81
   8  -7 -29    3.65    4.74
   8  -7 -30    2.60    4.65
   8  -7 -31   10.44    6.58
   8  -7 -32   -0.00    6.05
  -8   8   1   68.11   14.80
   8  -8  -1   72.46   15.18
   8   8  -1   97.77   13.83
  -8   8   2   -0.00    4.77
   8  -8  -2    2.11    4.87
   8   8  -2    2.94    3.85
  -8   8   3   21.55    8.33
   8  -8  -3   29.00    9.04
   8   8  -3   24.59    6.58
  -8   8   4   13.16    7.36
   8  -8  -4   20.73    7.71
   8   8  -4   19.46    6.11
  -8   8   5   -0.00    5.81
   8  -8  -5    0.29    5.52
   8   8  -5   -0.00    3.74
  -8   8   6    7.14    6.19
   8  -8  -6   -0.00    5.31
  -8   8   7   95.70   17.93
   8  -8  -7  135.34   19.96
  -8   8   8    5.99    6.34
   8  -8  -8    3.52    5.46
  -8   8   9    9.96    6.58
   8  -8  -9    4.60    5.42
  -8   8  10    9.46    6.19
   8  -8 -10    8.12    6.04
  -8   8  11    0.00    4.34
   8  -8 -11    7.63    5.48
  -8   8  12   -0.00    4.98
   8  -8 -12    0.00    4.71
  -8   8  13   49.68   10.52
   8  -8 -13   24.80    8.51
  -8   8  14    0.24    4.59
   8  -8 -14    2.70    4.30
  -8   8  15    0.00    5.30
   8  -8 -15   16.42    6.84
  -8   8  16   -0.00    5.35
   8  -8 -16    1.63    4.93
  -8   8  17   26.18    9.28
   8  -8 -17   43.43   10.11
  -8   8  18    1.91    4.87
   8  -8 -18    8.71    5.41
  -8   8  19   16.46    7.02
   8  -8 -19   10.40    6.86
  -8   8  20   -0.00    4.29
   8  -8 -20    0.00    4.57
  -8   8  21    0.00    4.70
   8  -8 -21    1.74    4.95
   8  -8 -22    1.31    4.25
   8  -8 -23   23.94    8.53
   8  -8 -24    1.54    5.03
   8  -8 -25    7.74    6.35
   8  -8 -26   -0.00    4.86
   8  -8 -27    6.47    5.77
   8  -8 -28    1.85    4.71
   8  -8 -29   23.49    8.51
   8  -8 -30   -0.00    4.26
   8  -8 -31    2.38    4.44
  -8   9   1   93.32   16.91
   8  -9  -1   87.00   16.96
   8   9  -1   91.24   14.78
  -8   9   2    3.33    5.58
   8  -9  -2    0.00    4.86
   8   9  -2    7.61    4.81
  -8   9   3   44.08   10.88
   8  -9  -3   32.98   10.60
   8   9  -3   42.70    8.94
  -8   9   4   10.11    7.32
   8  -9  -4   15.34    6.93
   8   9  -4    3.35    4.46
  -8   9   5   44.31   11.15
   8  -9  -5   43.61   11.43
  -8   9   6    0.71    4.97
   8  -9  -6  -10.70    7.31
  -8   9   7    7.47    6.45
   8  -9  -7   11.31    6.83
  -8   9   8    0.58    5.30
   8  -9  -8   -0.00    5.38
  -8   9   9    0.00    5.16
   8  -9  -9   18.57    7.82
  -8   9  10    9.09    6.13
   8  -9 -10    3.78    5.44
  -8   9  11   96.22   16.45
   8  -9 -11   84.16   16.16
  -8   9  12    0.01    5.00
   8  -9 -12    0.00    5.20
  -8   9  13    3.97    4.96
   8  -9 -13    0.28    5.02
  -8   9  14   10.98    6.70
   8  -9 -14    7.19    5.44
  -8   9  15   21.85    9.37
   8  -9 -15   51.61   11.11
  -8   9  16    1.03    4.95
   8  -9 -16   -0.00    4.63
  -8   9  17    3.70    5.90
   8  -9 -17    3.40    4.82
  -8   9  18    8.10    5.96
   8  -9 -18   21.80    7.10
  -8   9  19    9.35    6.40
   8  -9 -19   19.68    7.37
  -8   9  20    1.50    5.23
   8  -9 -20    1.50    4.75
  -8   9  21   34.42    9.31
   8  -9 -21   20.18    7.52
  -8   9  22    1.79    5.91
   8  -9 -22   -0.00    5.81
   8  -9 -23   -0.00    5.05
   8  -9 -24   -0.00    4.82
   8  -9 -25    6.65    6.31
   8  -9 -26    0.08    4.87
   8  -9 -27    7.03    5.52
   8  -9 -28    5.57    5.99
   8  -9 -29    0.00    4.98
  -8  10   1   11.91    7.70
   8 -10  -1   39.66   10.96
  -8  10   2   -0.00    6.09
   8 -10  -2    1.65    5.01
   8  10  -2   -0.00    3.67
  -8  10   3   31.58    9.92
   8 -10  -3   58.09   12.73
   8  10  -3   32.61    8.38
  -8  10   4   19.84    8.64
   8 -10  -4   14.02    7.62
  -8  10   5   11.31    7.45
   8 -10  -5    0.70    5.13
  -8  10   6    0.00    5.21
   8 -10  -6    0.00    4.54
  -8  10   7   73.42   15.03
   8 -10  -7   73.49   15.02
  -8  10   8    0.44    5.68
   8 -10  -8    0.68    4.67
  -8  10   9    0.00    5.86
   8 -10  -9    3.16    5.59
  -8  10  10   -0.00    5.62
   8 -10 -10   -0.00    6.27
  -8  10  11   12.40    6.99
   8 -10 -11    0.00    4.96
  -8  10  12   -0.00    5.20
   8 -10 -12    1.64    4.63
  -8  10  13   24.05    9.19
   8 -10 -13   27.20    9.56
  -8  10  14   -0.00    6.47
   8 -10 -14   -0.00    5.15
  -8  10  15    4.44    5.65
   8 -10 -15   -0.00    5.50
  -8  10  16    0.00    5.91
   8 -10 -16    1.36    4.85
  -8  10  17   38.86   10.68
   8 -10 -17   41.87   11.03
  -8  10  18    0.00    5.12
   8 -10 -18    2.49    5.37
  -8  10  19   23.21    8.53
   8 -10 -19   18.98    8.00
  -8  10  20    7.58    6.03
   8 -10 -20    0.95    4.92
  -8  10  21   10.95    7.14
   8 -10 -21   10.69    6.32
  -8  10  22   -0.00    6.09
   8 -10 -22   -0.00    5.58
   8 -10 -23    1.70    5.76
   8 -10 -24    0.00    5.16
   8 -10 -25    4.02    6.07
   8 -10 -26   -0.00    6.00
   8 -10 -27    2.05    5.24
   8 -10 -28   -0.00    5.69
  -8  11   1   35.20   10.93
   8 -11  -1   31.71   10.70
  -8  11   2   -0.00    6.14
   8 -11  -2    5.87    6.34
  -8  11   3    2.89    5.92
   8 -11  -3    5.31    6.59
  -8  11   4    0.13    5.66
   8 -11  -4   -0.00    5.04
  -8  11   5   18.48    7.96
   8 -11  -5   21.28    8.97
  -8  11   6    1.68    6.83
   8 -11  -6    4.63    6.14
  -8  11   7    4.40    5.74
   8 -11  -7   -0.00    5.27
  -8  11   8    4.64    7.16
   8 -11  -8    7.77    6.08
  -8  11   9   20.03    8.46
   8 -11  -9   12.42    7.66
  -8  11  10    3.16    6.09
   8 -11 -10    4.25    7.23
  -8  11  11   13.25    7.79
   8 -11 -11   19.32    8.61
  -8  11  12   -0.00    4.89
   8 -11 -12   -0.00    5.42
  -8  11  13   -0.00    4.62
   8 -11 -13    3.76    6.35
  -8  11  14    1.93    6.63
   8 -11 -14    4.56    6.14
  -8  11  15   23.37    9.33
   8 -11 -15   27.91   10.28
  -8  11  16    0.00    5.70
   8 -11 -16   -0.00    4.75
  -8  11  17    0.00    5.47
   8 -11 -17    1.68    5.06
  -8  11  18    2.09    5.94
   8 -11 -18   -0.00    5.19
  -8  11  19   15.06    7.67
   8 -11 -19   10.46    6.36
  -8  11  20   -0.00    5.82
   8 -11 -20   -0.00    5.42
  -8  11  21   10.29    7.17
   8 -11 -21    4.30    7.18
  -8  11  22    0.00    5.97
   8 -11 -22    0.25    5.40
  -8  11  23   -0.00    5.74
   8 -11 -23    2.63    6.10
   8 -11 -24   -0.00    6.14
   8 -11 -25    4.65    6.59
   8 -11 -26    2.09    6.62
  -8  12   1    0.00    6.92
   8 -12  -1    0.00    5.38
  -8  12   2    3.51    6.02
   8 -12  -2   -0.00    6.13
  -8  12   3   23.79   10.45
   8 -12  -3   37.96   11.48
  -8  12   4    0.00    4.99
   8 -12  -4    0.00    6.77
  -8  12   5    5.18    6.83
   8 -12  -5   -0.00    6.07
  -8  12   6    0.00    5.80
   8 -12  -6    0.55    4.89
  -8  12   7   32.00   10.39
   8 -12  -7   22.52    8.95
  -8  12   8    1.94    5.59
   8 -12  -8    3.48    5.83
  -8  12   9    0.00    6.35
   8 -12  -9   17.24    8.37
  -8  12  10    4.45    5.78
   8 -12 -10    4.66    6.42
  -8  12  11    5.26    6.32
   8 -12 -11    4.05    7.33
  -8  12  12   -0.00    5.24
   8 -12 -12    3.80    5.37
  -8  12  13   36.41   10.57
   8 -12 -13    9.14    7.63
  -8  12  14    0.00    6.55
   8 -12 -14    2.45    5.74
  -8  12  15    2.96    6.16
   8 -12 -15    4.35    5.65
  -8  12  16   -0.00    6.60
   8 -12 -16   11.41    8.00
  -8  12  17    8.24    7.11
   8 -12 -17    6.27    7.43
  -8  12  18    0.00    6.25
   8 -12 -18    1.67    5.68
  -8  12  19   19.01    8.18
   8 -12 -19    4.70    6.62
  -8  12  20   -0.00    5.70
   8 -12 -20    4.51    5.87
  -8  12  21    3.40    6.17
   8 -12 -21    0.00    6.01
  -8  12  22    0.45    5.54
   8 -12 -22    0.00    6.27
  -8  12  23    8.62    7.11
   8 -12 -23    0.00    5.98
   8 -12 -24    0.84    4.81
  -8  13   1   16.60    8.91
   8 -13  -1    2.97    5.70
  -8  13   2   -0.00    6.62
   8 -13  -2   -0.00    5.87
  -8  13   3    0.00    6.92
   8 -13  -3    5.81    7.13
  -8  13   4   22.55    9.78
   8 -13  -4   21.99    9.79
  -8  13   5   14.28    8.36
   8 -13  -5   28.78   10.77
  -8  13   6   11.04    7.86
   8 -13  -6    3.18    6.64
  -8  13   7    7.01    7.49
   8 -13  -7   -0.00    5.79
  -8  13   8    0.46    6.00
   8 -13  -8    4.64    5.74
  -8  13   9   12.14    8.54
   8 -13  -9   12.08    7.47
  -8  13  10    1.58    6.02
   8 -13 -10    2.46    5.92
  -8  13  11   14.43    8.18
   8 -13 -11    6.21    7.34
  -8  13  12    0.33    6.37
   8 -13 -12    6.11    6.84
  -8  13  13    3.44    5.77
   8 -13 -13   -0.00    5.82
  -8  13  14   -0.00    5.55
   8 -13 -14    0.00    5.86
  -8  13  15    9.73    8.27
   8 -13 -15    2.52    6.77
  -8  13  16   -0.00    6.11
   8 -13 -16    0.00    5.92
  -8  13  17   -0.00    6.15
   8 -13 -17    4.78    7.01
  -8  13  18    3.51    6.35
   8 -13 -18   -0.00    6.43
  -8  13  19    0.00    6.64
   8 -13 -19    2.31    6.41
  -8  13  20    2.11    6.19
   8 -13 -20    0.00    5.87
  -8  13  21    4.65    7.03
   8 -13 -21    6.82    8.33
  -8  13  22   -0.00    6.26
   8 -13 -22   -0.00    6.11
  -8  13  23    3.35    6.38
  -8  13  24    2.03    6.65
  -8  14   1    0.53    7.30
   8 -14  -1    5.83    6.94
  -8  14   2    6.52    7.08
   8 -14  -2    7.96    7.44
  -8  14   3    1.59    6.43
   8 -14  -3   -0.00    6.49
  -8  14   4   -0.00    6.81
   8 -14  -4   11.54    8.26
  -8  14   5    0.40    6.69
   8 -14  -5   -0.00    7.58
  -8  14   6    8.08    7.76
  -8  14   7    3.38    7.26
   8 -14  -7    3.09    6.49
  -8  14   8    0.14    6.84
   8 -14  -8    5.69    6.68
  -8  14   9    4.45    6.47
   8 -14  -9    0.17    4.74
  -8  14  10    7.45    7.02
   8 -14 -10    1.07    5.54
  -8  14  11    3.64    7.54
   8 -14 -11   -0.00    6.38
  -8  14  12    4.15    6.05
   8 -14 -12    8.40    6.63
  -8  14  13    2.22    6.11
   8 -14 -13    3.74    5.87
  -8  14  14   -0.00    5.89
   8 -14 -14   -0.00    5.54
  -8  14  15    2.74    7.12
   8 -14 -15    3.16    6.28
  -8  14  16   -0.00    6.52
   8 -14 -16    5.14    7.10
  -8  14  17    1.77    6.53
   8 -14 -17    1.29    4.65
  -8  14  18    0.00    5.59
   8 -14 -18   -0.00    6.64
  -8  14  19    0.00    7.00
   8 -14 -19    2.41    7.51
  -8  14  20   -0.00    6.69
   8 -14 -20    0.56    6.11
  -8  14  21    0.06    5.53
  -8  14  22    2.50    7.46
  -8  14  23    6.97    7.48
  -8  14  24    1.13    5.94
  -8  15   1    4.93    7.45
  -8  15   2   10.93    7.88
  -8  15   3   -0.00    7.70
  -8  15   4   -0.00    5.85
  -8  15   5   19.18    9.91
   8 -15  -5   10.23    8.56
  -8  15   6    2.67    6.54
   8 -15  -6    0.00    6.61
  -8  15   7   -0.00    7.12
   8 -15  -7    6.78    7.83
  -8  15   8    0.00    7.18
   8 -15  -8   -0.00    5.12
  -8  15   9    4.24    6.91
   8 -15  -9    0.00    5.12
  -8  15  10    0.00    6.68
   8 -15 -10    7.32    6.59
  -8  15  11    0.00    7.00
   8 -15 -11    0.72    6.23
  -8  15  12   -0.00    5.67
   8 -15 -12    1.80    6.71
  -8  15  13   -0.00    6.02
   8 -15 -13    0.29    6.36
  -8  15  14   -0.00    6.91
   8 -15 -14    0.00    6.30
  -8  15  15    5.63    7.29
   8 -15 -15    2.07    6.51
  -8  15  16   -0.00    6.45
   8 -15 -16   -0.00    5.77
  -8  15  17    7.97    7.92
   8 -15 -17   -0.00    6.78
   8 -15 -18    0.00    6.66
   8 -16 -12    0.64    6.45
   8 -16 -13    0.20    6.02
   8 -16 -14    4.99    6.58
   8 -16 -15    4.11    6.70
   8 -16 -16    1.22    6.85
  -7   0   1  900.71   96.39
  -7   0   1  796.76   95.42
   7   0  -1  999.81   96.63
   7   0  -1  890.63   96.87
  -7   0   2    0.73    3.54
  -7   0   2    1.12    2.55
   7   0  -2    2.68    3.31
   7   0  -2    0.35    3.35
  -7   0   3   15.55    4.62
  -7   0   3   16.36    3.98
   7   0  -3   16.65    4.64
   7   0  -3   11.08    4.57
  -7   0   4    3.24    2.78
  -7   0   4    0.00    2.05
   7   0  -4    0.52    2.87
   7   0  -4    0.31    2.44
  -7   0   5   39.32    6.40
  -7   0   5   26.91    4.83
   7   0  -5   27.82    5.81
   7   0  -5   36.15    6.57
  -7   0   6   -0.00    2.44
  -7   0   6   -0.00    1.56
   7   0  -6   -0.00    2.37
   7   0  -6    1.34    2.59
  -7   0   7  356.79   37.61
  -7   0   7  308.66   35.87
   7   0  -7  391.41   37.69
   7   0  -7  332.22   37.87
  -7   0   8    0.00    2.40
   7   0  -8   -0.00    2.19
   7   0  -8   -0.00    2.24
  -7   0   9   19.67    4.10
   7   0  -9   20.54    4.11
   7   0  -9   18.87    4.30
  -7   0  10    0.10    1.99
   7   0 -10   -0.00    1.94
   7   0 -10   -0.00    2.08
  -7   0  11  322.66   36.87
   7   0 -11  345.91   36.74
   7   0 -11  337.61   37.34
  -7   0  12   -0.00    2.08
   7   0 -12    1.53    1.87
   7   0 -12    2.23    2.16
  -7   0  13  112.16   13.38
   7   0 -13  105.82   13.03
   7   0 -13  116.87   13.90
  -7   0  14    0.49    2.06
   7   0 -14   -0.00    1.65
   7   0 -14   -0.00    1.91
  -7   0  15    4.92    2.44
   7   0 -15    2.83    2.04
   7   0 -15    6.18    2.66
  -7   0  16    0.85    2.03
   7   0 -16   -0.00    1.77
   7   0 -16    0.68    2.22
   7   0 -17  475.63   52.10
   7   0 -20    0.00    2.36
   7   0 -21    6.78    3.41
   7   0 -22   -0.00    2.86
   7   0 -23   59.99    9.53
   7   0 -24    3.46    3.37
   7   0 -25   -0.00    3.11
   7   0 -26    0.00    2.68
   7   0 -27   65.98   10.68
   7   0 -28   -0.00    3.07
   7   0 -29    9.30    4.55
   7   0 -30    0.70    3.51
   7   0 -31    6.44    4.51
   7   0 -32   -0.00    3.19
   7   0 -33   34.66    8.03
   7   0 -34    3.77    4.09
   7   0 -35    0.00    4.08
   7   0 -36   -0.00    3.87
   7   0 -37    2.74    4.60
   7   0 -38    0.63    3.72
  -7   1   1    1.22    3.14
   7  -1  -1    1.91    3.59
   7  -1  -1    0.00    3.98
   7   1  -1    4.02    3.19
   7   1  -1   -0.00    2.99
  -7  -1   1    0.62    3.12
  -7  -1   1    0.00    2.51
  -7   1   2   24.91    7.21
  -7   1   2   53.68    8.03
   7  -1  -2   62.42    8.90
   7  -1  -2   48.05    8.75
   7   1  -2   50.14    8.01
   7   1  -2   39.27    7.81
  -7  -1   2   51.19    8.15
  -7  -1   2   52.19    7.42
  -7   1   3  300.26   36.97
  -7   1   3  300.63   36.33
   7  -1  -3  397.34   37.76
   7  -1  -3  364.10   38.19
   7   1  -3  328.49   36.53
   7   1  -3  328.15   37.11
  -7  -1   3  307.34   36.50
  -7  -1   3  296.51   35.59
  -7   1   4    1.57    2.80
  -7   1   4   -0.00    2.23
   7  -1  -4   -0.00    2.82
   7  -1  -4    1.27    2.85
   7   1  -4    1.27    2.68
   7   1  -4    1.06    2.59
  -7  -1   4   -0.00    2.81
  -7  -1   4    0.00    1.72
  -7  -1   4    1.14    1.71
  -7   1   5   91.13   12.51
  -7   1   5   83.34   11.43
   7   1  -5   80.35   11.46
   7   1  -5   92.66   12.20
  -7  -1   5   87.48   11.67
  -7  -1   5   96.58   10.66
  -7  -1   5   82.66   10.41
  -7   1   6    0.00    2.86
  -7   1   6    0.36    1.77
   7  -1  -6    2.11    2.97
   7  -1  -6    0.00    2.91
   7   1  -6    2.30    2.59
   7   1  -6    0.29    2.40
  -7  -1   6    0.00    2.14
  -7  -1   6    2.24    1.06
  -7  -1   6    1.00    0.98
  -7   1   7   39.34    6.94
  -7   1   7   41.29    5.98
   7  -1  -7   39.30    6.72
   7  -1  -7   30.67    6.61
   7   1  -7   34.10    5.83
   7   1  -7   36.93    6.33
  -7  -1   7   44.76    6.26
  -7   1   8   18.73    4.64
  -7   1   8    7.70    2.72
   7  -1  -8   11.58    3.76
   7  -1  -8   19.10    4.72
   7   1  -8   19.62    3.65
   7   1  -8   27.62    4.51
  -7  -1   8   17.02    3.65
  -7   1   9  346.31   38.17
  -7   1   9  331.11   36.55
   7  -1  -9  351.18   37.87
   7  -1  -9  330.47   38.32
   7   1  -9  332.03   36.74
   7   1  -9  330.67   37.31
  -7  -1   9  350.29   36.95
  -7   1  10   14.73    4.43
  -7   1  10   18.12    3.17
   7  -1 -10   27.14    5.00
   7  -1 -10   24.63    5.24
   7   1 -10   25.07    3.78
   7   1 -10   22.05    4.16
  -7  -1  10   24.38    3.86
  -7   1  11   46.97   10.02
   7  -1 -11   79.37   10.50
   7  -1 -11   89.54   11.40
   7   1 -11   80.05    9.23
   7   1 -11   80.09    9.91
  -7  -1  11   92.25    9.52
  -7   1  12    2.63    2.71
   7  -1 -12    0.00    2.16
   7  -1 -12    3.65    2.74
   7   1 -12    0.00    1.20
   7   1 -12    0.00    1.59
  -7  -1  12    1.82    1.44
  -7   1  13  224.73   22.22
   7  -1 -13  192.91   21.33
   7  -1 -13  188.86   22.10
   7   1 -13  159.58   19.52
   7   1 -13  203.99   20.80
  -7  -1  13  193.35   19.69
  -7   1  14    3.44    2.63
   7  -1 -14    2.41    2.37
   7  -1 -14    5.93    3.10
   7   1 -14    4.98    2.08
  -7   1  15  154.23   16.47
   7  -1 -15  128.77   15.70
   7  -1 -15   98.84   15.86
   7   1 -15  136.85   15.15
  -7   1  16   26.98    5.63
   7  -1 -16   33.02    5.52
   7   1 -16   31.34    4.87
  -7   1  17   32.85    5.91
   7   1 -17   26.32    4.67
  -7   1  18   -0.00    2.92
   7   1 -18    0.00    1.89
   7  -1 -19  159.24   19.99
   7  -1 -20    5.38    3.16
   7  -1 -21   68.95    9.83
   7   1 -21   54.96    8.52
   7  -1 -22    1.87    2.99
   7   1 -22    1.88    2.34
   7  -1 -23   37.13    7.10
   7   1 -23   29.12    6.04
   7  -1 -24   25.15    5.82
   7   1 -24   16.54    4.47
   7  -1 -25   58.11    9.89
   7   1 -25   54.63    8.93
   7  -1 -26    3.25    3.70
   7   1 -26    0.00    2.63
   7  -1 -27   -0.00    3.31
   7   1 -27    1.89    2.95
   7  -1 -28   -0.00    3.17
   7   1 -28   -0.00    2.65
   7  -1 -29   35.54    7.78
   7   1 -29   32.56    7.28
   7  -1 -30    1.97    3.60
   7   1 -30    0.58    3.52
   7  -1 -31   16.54    5.96
   7   1 -31    9.39    4.55
   7  -1 -32   -0.00    3.83
   7   1 -32   -0.00    3.43
   7  -1 -33    4.19    4.17
   7   1 -33    7.01    4.05
   7  -1 -34    2.22    4.67
   7   1 -34   -0.00    3.42
   7  -1 -35    7.79    5.32
   7   1 -35    3.34    3.78
   7  -1 -36   -0.00    3.86
   7   1 -36    0.00    3.22
   7  -1 -37    5.64    4.62
   7   1 -37    1.61    4.08
   7   1 -38   -0.00    3.62
  -7   2   1   54.92    9.30
   7  -2  -1   73.18    9.80
   7  -2  -1   30.47    8.40
   7   2  -1   53.00    8.20
   7   2  -1   61.22    9.08
  -7  -2   1   39.74    7.91
  -7  -2   1   38.08    7.28
  -7  -2   1   48.02    7.66
  -7   2   2   61.27    9.76
   7  -2  -2   64.48    9.58
   7  -2  -2   52.76    9.48
   7   2  -2   39.65    7.66
   7   2  -2   48.27    8.35
  -7  -2   2   48.24    8.22
  -7  -2   2   45.96    7.51
  -7  -2   2   51.85    7.62
  -7   2   3    5.20    3.81
   7  -2  -3   14.40    4.49
   7  -2  -3    7.35    4.37
   7   2  -3   14.88    3.80
   7   2  -3    9.74    3.84
  -7  -2   3    4.42    2.99
  -7  -2   3    7.08    2.79
  -7  -2   3   13.41    3.04
  -7   2   4    4.56    3.68
   7  -2  -4    7.69    3.85
   7  -2  -4    4.49    3.94
   7   2  -4    4.81    2.68
   7   2  -4    4.64    3.20
  -7  -2   4    6.48    3.16
  -7  -2   4    5.96    2.15
  -7  -2   4    9.67    2.44
  -7   2   5  315.93   34.28
   7  -2  -5  297.00   33.46
   7  -2  -5  321.74   34.75
   7   2  -5  305.22   32.51
   7   2  -5  321.10   33.11
  -7  -2   5  296.06   32.67
  -7  -2   5  268.34   30.78
  -7  -2   5  278.33   30.80
  -7   2   6   18.90    5.45
   7  -2  -6   20.33    5.05
   7  -2  -6   17.74    5.48
   7   2  -6   16.93    3.93
   7   2  -6   13.50    3.81
  -7  -2   6   16.12    3.94
  -7   2   7  289.48   30.04
   7  -2  -7  245.66   28.98
   7  -2  -7  260.83   29.93
   7   2  -7  298.41   28.04
   7   2  -7  291.59   28.52
  -7  -2   7  174.84   27.26
  -7   2   8    0.00    2.98
   7  -2  -8    7.59    3.20
   7  -2  -8   10.59    3.99
   7   2  -8    5.07    2.31
   7   2  -8    3.90    2.24
  -7  -2   8    5.16    2.22
  -7   2   9   78.60   11.11
   7  -2  -9   78.63   10.75
   7  -2  -9   70.46   11.04
   7   2  -9   79.08    8.86
   7   2  -9   76.40    8.81
   7   2  -9   55.98    9.02
  -7   2  10   17.92    5.06
   7  -2 -10   24.88    5.14
   7  -2 -10   14.28    4.52
   7   2 -10   21.60    2.91
   7   2 -10   18.72    2.79
   7   2 -10   15.08    3.37
  -7   2  11  167.82   19.08
   7  -2 -11  161.58   18.46
   7  -2 -11  142.86   18.82
   7   2 -11  137.61   16.62
  -7   2  12   64.10    8.80
   7  -2 -12   48.22    7.58
   7  -2 -12   43.64    7.91
   7   2 -12   42.54    5.84
  -7   2  13   68.70   10.89
   7  -2 -13   80.89   10.67
   7  -2 -13   68.72   11.05
   7   2 -13   76.57    8.74
  -7   2  14    3.41    3.50
   7  -2 -14   -0.00    2.50
   7   2 -14    2.99    1.30
  -7   2  15   19.99    5.65
   7  -2 -15   35.66    5.95
   7   2 -15   29.61    3.89
  -7   2  16   82.57   12.72
   7  -2 -16   89.86   12.49
   7   2 -16   96.67   10.65
  -7   2  17   70.87   10.88
   7  -2 -17   71.93   10.43
   7   2 -17   73.10    8.69
  -7   2  18   46.82    8.49
   7  -2 -18   58.90    9.38
   7   2 -18   49.06    6.55
  -7   2  19    0.03    3.03
   7  -2 -19   -0.00    3.42
   7   2 -19    2.52    1.77
   7  -2 -20    6.60    3.87
   7  -2 -21   75.09   11.98
   7  -2 -22    9.35    3.99
   7   2 -22    2.92    2.38
   7  -2 -23   59.38    9.26
   7   2 -23   39.10    6.86
   7  -2 -24   -0.00    3.03
   7   2 -24    2.99    2.67
   7  -2 -25   12.27    5.09
   7   2 -25   15.48    4.20
   7  -2 -26    3.06    4.00
   7   2 -26    0.25    2.49
   7  -2 -27   10.72    5.33
   7   2 -27   17.30    4.46
   7  -2 -28   12.13    4.89
   7   2 -28    6.17    3.58
   7  -2 -29    5.85    4.44
   7   2 -29   11.29    4.36
   7  -2 -30   -0.00    3.41
   7   2 -30   -0.00    2.94
   7  -2 -31    7.75    5.15
   7   2 -31    9.45    3.96
   7  -2 -32   -0.00    3.93
   7   2 -32    2.20    3.14
   7  -2 -33   14.92    6.35
   7   2 -33    9.00    4.36
   7  -2 -34    2.98    4.37
   7   2 -34   -0.00    2.66
   7  -2 -35    0.00    3.88
   7   2 -35    0.22    3.13
   7  -2 -36    0.06    3.31
   7   2 -36    1.35    3.42
   7  -2 -37    4.47    5.11
   7   2 -37    5.61    4.64
   7   2 -38   -0.00    3.36
  -7   3   1   -0.00    3.62
   7  -3  -1   -0.00    3.49
   7  -3  -1    1.12    3.67
   7   3  -1    0.67    2.80
   7   3  -1    0.00    2.35
   7   3  -1    0.00    3.09
  -7  -3   1    0.82    2.80
  -7  -3   1    1.10    2.08
  -7   3   2  183.06   22.96
   7  -3  -2  185.81   22.47
   7  -3  -2  152.84   22.53
   7   3  -2  159.76   20.99
   7   3  -2  187.73   21.29
   7   3  -2  172.61   21.55
  -7  -3   2  179.21   21.59
  -7  -3   2  173.45   20.70
  -7  -3   2  171.37   20.46
  -7   3   3   62.39   10.17
   7  -3  -3   66.74    9.81
   7  -3  -3   55.73   10.22
   7   3  -3   42.32    7.88
   7   3  -3   48.09    7.90
   7   3  -3   61.60    8.86
  -7  -3   3   51.08    7.46
  -7  -3   3   50.76    7.38
  -7   3   4    6.17    4.14
   7  -3  -4   12.04    4.69
   7  -3  -4    6.41    3.83
   7   3  -4    9.08    3.32
   7   3  -4    7.00    3.03
   7   3  -4   12.95    3.47
  -7  -3   4    9.65    2.25
  -7  -3   4    4.48    1.98
  -7   3   5  131.34   14.17
   7  -3  -5  138.68   13.66
   7  -3  -5   87.94   12.90
   7   3  -5  114.21   11.21
   7   3  -5  120.19   11.27
   7   3  -5  117.35   11.84
  -7  -3   5   72.06    8.53
  -7  -3   5   62.85    8.46
  -7   3   6   21.10    6.35
   7  -3  -6   25.73    6.05
   7  -3  -6   31.14    6.79
   7   3  -6   25.50    4.55
   7   3  -6   20.66    4.31
   7   3  -6   23.15    4.85
  -7   3   7    0.14    3.23
   7  -3  -7    1.20    2.88
   7  -3  -7    5.50    4.28
   7   3  -7    0.00    1.68
   7   3  -7    2.02    1.88
   7   3  -7    3.59    2.39
  -7   3   8   -0.00    3.08
   7  -3  -8   -0.00    2.98
   7  -3  -8    0.00    2.79
   7   3  -8    1.01    1.74
   7   3  -8    0.11    1.82
   7   3  -8   -0.00    1.72
  -7   3   9  287.79   30.82
   7  -3  -9  231.99   29.49
   7  -3  -9  362.84   32.12
   7   3  -9  248.26   27.14
   7   3  -9  239.79   27.19
   7   3  -9  240.77   27.82
  -7   3  10   97.87   14.06
   7  -3 -10  137.87   14.41
   7  -3 -10   90.80   13.89
   7   3 -10   85.35   11.27
  -7   3  11    9.65    4.36
   7  -3 -11    6.00    3.66
   7  -3 -11   12.11    4.61
   7   3 -11    7.60    2.10
  -7   3  12    1.08    3.22
   7  -3 -12   -0.00    2.69
   7   3 -12   -0.00    1.22
  -7   3  13   96.20   13.77
   7  -3 -13  105.75   13.49
   7   3 -13   92.38   10.47
   7   3 -13   96.96   10.52
  -7   3  14  117.81   15.36
   7  -3 -14  100.00   14.33
  -7   3  15  178.79   23.59
   7  -3 -15  201.19   23.39
  -7   3  16   13.68    5.40
   7  -3 -16   32.54    6.17
   7  -3 -16   27.68    6.64
  -7   3  17    5.77    3.99
   7  -3 -17    4.91    3.64
   7  -3 -17    0.00    3.12
  -7   3  18   33.10    7.31
   7  -3 -18   22.55    6.72
   7   3 -18   34.90    4.34
  -7   3  19  343.49   38.24
   7  -3 -19  347.05   38.93
   7   3 -19  314.45   34.94
  -7   3  20   -0.00    3.88
   7  -3 -20   -0.00    3.84
   7   3 -20    0.75    1.83
   7  -3 -21    3.41    4.35
   7   3 -21    9.69    2.84
   7  -3 -22    4.28    4.17
   7   3 -22    0.90    2.25
   7  -3 -23   22.90    6.53
   7  -3 -24    5.35    4.15
   7  -3 -25   17.74    5.78
   7  -3 -26   -0.00    2.66
   7  -3 -27   -0.00    3.58
   7  -3 -28    0.08    3.46
   7  -3 -29   28.10    7.45
   7  -3 -30    1.82    4.27
   7  -3 -31   23.94    7.30
   7  -3 -32    3.29    4.51
   7  -3 -33    2.91    4.16
   7  -3 -34    5.32    4.83
   7  -3 -35   13.27    6.21
   7  -3 -36   -0.00    4.14
   7   3 -36    4.56    3.93
   7   3 -37    1.96    3.71
   7   3 -38   -0.00    2.88
  -7   4   1   79.33   13.66
   7  -4  -1  100.00   13.89
   7  -4  -1   61.52   13.26
   7   4  -1   85.29   12.45
   7   4  -1  101.88   12.76
   7   4  -1   96.31   12.93
  -7  -4   1   80.88   11.86
  -7   4   2   90.01   14.75
   7  -4  -2  124.21   15.34
   7  -4  -2  117.48   16.22
   7   4  -2  114.38   13.81
   7   4  -2  113.18   13.67
   7   4  -2   47.04   12.16
  -7  -4   2  132.07   13.52
  -7   4   3   18.16    6.04
   7  -4  -3   20.65    5.95
   7  -4  -3   12.98    5.58
   7   4  -3   18.93    4.51
   7   4  -3   24.80    5.01
   7   4  -3    7.45    3.70
  -7  -4   3   14.74    3.44
  -7   4   4   31.46    7.86
   7  -4  -4   47.73    8.18
   7  -4  -4   57.16    9.74
   7   4  -4   31.49    6.14
   7   4  -4   34.70    6.27
   7   4  -4   31.90    6.39
  -7  -4   4   37.89    5.48
  -7  -4   4   33.20    5.24
  -7   4   5   92.34   13.15
   7  -4  -5   77.05   11.64
   7  -4  -5   81.71   12.86
   7   4  -5   80.09   10.28
   7   4  -5  101.42   10.80
   7   4  -5   61.31   10.16
  -7  -4   5   78.21    8.52
  -7  -4   5   63.67    8.37
  -7   4   6   86.12   12.56
   7  -4  -6   85.91   11.59
   7  -4  -6   89.83   12.95
   7   4  -6   79.73    9.62
   7   4  -6   74.65    9.55
   7   4  -6   75.18    9.96
   7   4  -6   39.22    8.93
  -7   4   7    8.11    6.10
   7  -4  -7   41.77    7.87
   7  -4  -7   42.41    8.77
   7   4  -7   43.53    6.07
   7   4  -7   46.55    6.10
   7   4  -7   44.55    6.56
   7   4  -7   46.72    6.55
  -7   4   8   66.51   10.89
   7  -4  -8   66.48   10.29
   7  -4  -8   51.42   10.28
   7   4  -8   61.87    7.90
   7   4  -8   52.35    7.76
   7   4  -8   62.72    8.47
   7   4  -8   64.29    8.45
  -7   4   9   32.27    7.56
   7  -4  -9   34.44    7.01
   7   4  -9   37.79    4.81
   7   4  -9   37.11    4.87
   7   4  -9   26.13    5.04
   7   4  -9   27.46    5.05
  -7   4  10   -0.00    3.85
   7  -4 -10    0.00    3.03
   7   4 -10    0.77    1.25
   7   4 -10    0.00    1.28
   7   4 -10    1.85    1.79
   7   4 -10    2.09    1.81
  -7   4  11  154.28   18.84
   7  -4 -11  152.92   17.97
   7   4 -11  123.60   15.14
   7   4 -11  127.00   15.08
  -7   4  12  164.78   20.96
   7  -4 -12  164.69   20.18
   7   4 -12  150.50   17.35
   7   4 -12  153.99   17.29
  -7   4  13  135.50   19.07
   7  -4 -13  151.99   18.81
   7   4 -13  141.04   15.80
  -7   4  14   43.02    8.32
   7  -4 -14   30.15    6.82
   7  -4 -14   59.33    9.26
   7   4 -14   30.56    4.31
  -7   4  15   69.53   11.00
   7  -4 -15   59.83    9.64
   7  -4 -15   61.66   10.81
   7   4 -15   52.81    6.50
  -7   4  16   32.50    7.61
   7  -4 -16   24.04    6.48
   7  -4 -16   42.18    8.48
   7   4 -16   33.28    4.16
  -7   4  17  203.43   23.50
   7  -4 -17  182.98   22.37
   7  -4 -17  193.05   23.75
   7   4 -17  167.30   19.02
  -7   4  18   12.67    5.81
   7  -4 -18   22.20    5.89
   7  -4 -18   28.29    7.30
   7   4 -18   23.74    3.48
  -7   4  19   15.00    5.56
   7  -4 -19   14.01    5.57
   7   4 -19   17.68    3.17
  -7   4  20   46.80    8.86
   7  -4 -20   32.94    8.28
   7   4 -20   36.83    5.55
  -7   4  21   48.91    9.86
   7  -4 -21   54.86   10.59
   7   4 -21   50.40    7.14
   7  -4 -22   51.04   10.24
   7  -4 -23   12.22    5.90
   7  -4 -24    2.58    4.20
   7  -4 -25    3.31    3.91
   7  -4 -26    5.85    4.51
   7  -4 -27   10.55    5.24
   7  -4 -28    9.87    5.56
   7  -4 -29   11.90    5.12
   7  -4 -30   -0.00    3.80
   7  -4 -31    5.83    4.69
   7  -4 -32    2.94    4.47
   7  -4 -33    8.47    5.43
   7  -4 -34    3.09    5.21
   7  -4 -35    0.00    4.49
   7  -4 -36    4.36    4.87
  -7   5   1    0.48    4.36
   7  -5  -1    0.05    3.83
   7   5  -1    1.80    2.98
   7   5  -1    0.67    2.71
   7   5  -1    5.37    3.44
  -7  -5   1    2.32    2.82
  -7   5   2   -0.00    4.12
   7  -5  -2   -0.00    3.50
   7   5  -2    0.62    3.27
   7   5  -2    0.00    2.51
   7   5  -2   -0.00    2.67
   7   5  -2    2.39    3.35
  -7  -5   2    0.98    2.02
  -7   5   3   54.35   10.40
   7  -5  -3   49.25   10.38
   7   5  -3   38.25    7.72
   7   5  -3   48.72    8.12
   7   5  -3   62.09    9.12
   7   5  -3   52.23    8.63
  -7  -5   3   46.10    7.41
  -7   5   4  151.95   19.96
   7  -5  -4  183.72   19.78
   7  -5  -4  142.84   19.81
   7   5  -4  128.36   16.99
   7   5  -4  132.94   17.06
   7   5  -4  125.50   17.44
   7   5  -4  115.78   16.94
  -7  -5   4  135.77   16.10
  -7   5   5   48.22    9.67
   7  -5  -5   42.91    8.45
   7  -5  -5   43.04    9.36
   7   5  -5   40.05    7.13
   7   5  -5   56.01    7.66
   7   5  -5   44.32    7.76
   7   5  -5   46.18    7.57
  -7  -5   5   40.25    5.81
  -7  -5   5   40.61    5.76
  -7   5   6    9.08    5.35
   7  -5  -6    5.47    4.11
   7   5  -6    2.94    2.72
   7   5  -6    4.44    2.61
   7   5  -6    3.10    2.70
   7   5  -6    3.20    2.79
  -7   5   7   16.63    6.44
   7  -5  -7   20.55    5.68
   7   5  -7   17.28    4.09
   7   5  -7   15.77    4.11
   7   5  -7   22.29    4.82
  -7   5   8   95.82   14.82
   7  -5  -8   86.90   13.49
   7   5  -8   90.34   11.41
   7   5  -8   97.87   11.63
   7   5  -8   80.59   11.86
  -7   5   9  153.73   20.17
   7  -5  -9  128.71   18.62
   7   5  -9  137.77   16.27
   7   5  -9  137.93   16.35
   7   5  -9  146.42   17.24
  -7   5  10   48.67    9.89
   7  -5 -10   29.17    7.58
   7   5 -10   42.51    5.81
   7   5 -10   44.08    5.79
   7   5 -10   37.49    6.44
  -7   5  11  109.96   15.55
   7  -5 -11  110.44   14.72
   7   5 -11   91.00   11.18
   7   5 -11  100.08   11.22
   7   5 -11   95.46   12.19
  -7   5  12    4.89    4.81
   7  -5 -12    0.00    3.57
   7  -5 -12    6.93    4.37
   7   5 -12    0.11    1.85
  -7   5  13   56.19   10.35
   7  -5 -13   51.70    9.43
   7  -5 -13   44.63    9.70
   7   5 -13   50.98    7.07
  -7   5  14   54.55   10.74
   7  -5 -14   98.89   11.76
   7  -5 -14   49.29   10.78
   7   5 -14   51.71    7.51
  -7   5  15  198.63   25.21
   7  -5 -15  179.46   24.02
   7  -5 -15  208.51   26.06
   7   5 -15  189.79   21.48
  -7   5  16    1.08    3.94
   7  -5 -16    1.28    3.30
   7  -5 -16   -0.00    3.30
   7   5 -16    1.66    1.73
  -7   5  17    4.75    4.55
   7  -5 -17    1.12    3.82
   7   5 -17    4.61    2.13
  -7   5  18    5.01    4.50
   7  -5 -18    5.92    4.15
   7   5 -18    5.08    2.25
  -7   5  19   37.05    8.77
   7  -5 -19   24.13    7.76
   7   5 -19   35.90    5.40
  -7   5  20   47.44    9.59
   7  -5 -20   39.60    9.07
   7   5 -20   32.52    5.63
  -7   5  21   15.07    6.18
   7  -5 -21    7.41    4.54
  -7   5  22   -0.00    4.09
   7  -5 -22    0.00    4.44
   7  -5 -24   18.28    6.85
   7  -5 -25   10.87    5.74
   7  -5 -26    4.97    4.23
   7  -5 -27    6.96    5.14
   7  -5 -28    3.16    4.48
   7  -5 -29   10.03    5.99
   7  -5 -30   12.06    5.46
   7  -5 -31   15.34    6.27
   7  -5 -32    1.47    4.37
   7  -5 -33    4.78    4.66
   7  -5 -34   15.41    6.76
   7  -5 -35    0.00    4.15
  -7   6   1   91.88   15.16
   7  -6  -1   78.04   14.75
   7   6  -1   95.67   13.41
   7   6  -1  102.64   13.61
   7   6  -1   83.34   13.46
  -7  -6   1   78.89   12.54
  -7   6   2   61.76   12.10
   7   6  -2   71.37   10.51
   7   6  -2   74.04   10.79
   7   6  -2   59.82   10.60
  -7  -6   2   53.55    9.47
  -7   6   3   32.66    8.81
   7   6  -3   36.55    7.19
   7   6  -3   49.97    7.90
   7   6  -3   36.22    7.62
  -7  -6   3   34.53    6.57
  -7   6   4   19.91    7.20
   7   6  -4   15.38    4.70
   7   6  -4    7.43    3.83
   7   6  -4   16.59    5.00
  -7  -6   4   13.01    3.55
  -7   6   5    0.00    4.53
   7   6  -5    4.33    3.17
   7   6  -5    2.96    3.04
   7   6  -5   -0.00    2.77
  -7  -6   5    1.53    2.09
  -7   6   6  100.02   15.55
   7   6  -6   90.32   12.51
   7   6  -6  108.72   13.08
   7   6  -6   79.81   12.82
  -7  -6   6   90.67   10.83
  -7   6   7  185.45   24.76
   7   6  -7  176.70   21.43
   7   6  -7  178.90   21.72
   7   6  -7  183.74   22.46
  -7   6   8   34.04   10.15
   7   6  -8   72.05    9.16
   7   6  -8   62.10    8.95
   7   6  -8   69.38    9.94
  -7   6   9    3.64    4.53
   7  -6  -9    3.57    4.54
   7   6  -9    0.00    2.46
   7   6  -9    4.12    2.65
   7   6  -9    3.73    3.07
  -7   6  10  119.68   16.22
   7  -6 -10   88.92   15.18
   7   6 -10   91.61   11.66
   7   6 -10   82.35   12.21
  -7   6  11  117.55   18.69
   7  -6 -11  131.98   19.28
   7   6 -11  130.25   15.37
   7   6 -11  132.19   16.27
  -7   6  12    6.80    5.48
   7  -6 -12   13.34    6.00
   7   6 -12   14.11    3.83
  -7   6  13   20.18    6.72
   7  -6 -13   20.24    6.69
   7   6 -13   13.51    3.85
  -7   6  14   19.09    6.66
   7  -6 -14    9.84    5.67
   7   6 -14   16.47    4.01
  -7   6  15    3.96    4.49
   7  -6 -15    4.50    4.77
   7   6 -15    4.67    2.62
  -7   6  16   48.41   10.76
   7  -6 -16   65.02   11.88
   7   6 -16   55.11    8.03
  -7   6  17   58.17   12.15
   7  -6 -17   75.51   13.20
   7   6 -17   71.16    9.52
  -7   6  18   95.51   14.44
   7  -6 -18  106.06   15.34
   7   6 -18   66.25   10.15
  -7   6  19    2.67    4.44
   7  -6 -19    7.55    5.52
  -7   6  20    0.00    4.17
   7  -6 -20   -0.00    4.18
  -7   6  21    7.41    4.96
   7  -6 -21    3.83    4.65
   7  -6 -22   26.72    8.13
   7  -6 -23   21.71    7.40
   7  -6 -24    8.47    5.42
   7  -6 -25   -0.00    4.78
   7  -6 -26   26.53    8.06
   7  -6 -27   18.23    7.13
   7  -6 -28    5.73    5.42
   7  -6 -29    4.03    5.18
   7  -6 -30    1.83    4.44
   7  -6 -31    1.03    4.70
   7  -6 -32   18.10    7.14
   7  -6 -33   -0.00    4.24
   7  -6 -34    4.45    5.48
   7   7  -1    0.57    3.56
   7   7  -1    4.10    4.04
   7   7  -2   33.62    7.20
   7   7  -2   29.11    7.14
   7   7  -3   10.77    4.76
   7   7  -3    8.40    4.63
   7   7  -3   13.35    5.14
   7   7  -4  242.07   32.36
   7   7  -4  306.08   33.42
   7   7  -4  301.43   34.21
  -7   7   5  102.65   17.44
   7   7  -5  119.39   15.05
   7   7  -5  100.67   14.80
   7   7  -5   98.76   15.37
  -7  -7   5  112.27   14.56
  -7  -7   5  109.14   13.86
  -7   7   6    5.13    6.17
   7  -7  -6   11.50    5.96
   7   7  -6   18.08    4.60
   7   7  -6   16.85    4.76
   7   7  -6    8.03    4.63
  -7  -7   6   12.42    4.03
  -7  -7   6    9.12    2.93
  -7   7   7  112.19   15.30
   7  -7  -7   39.83   11.39
   7   7  -7   70.77   10.48
   7   7  -7   85.63   11.06
   7   7  -7   78.44   11.62
  -7  -7   7   64.97    8.53
  -7   7   8    9.54    6.31
   7  -7  -8   10.76    6.59
   7   7  -8   20.04    4.86
   7   7  -8   17.50    5.25
  -7   7   9   33.34    9.23
   7  -7  -9   31.65    8.96
   7   7  -9   30.58    6.10
   7   7  -9   35.49    7.23
  -7   7  10  107.10   16.57
   7  -7 -10   81.31   15.74
   7   7 -10  109.76   13.34
   7   7 -10   92.49   13.68
  -7   7  11   31.93    8.89
   7  -7 -11   18.06    7.42
   7   7 -11   38.14    6.77
  -7   7  12    4.33    5.54
   7  -7 -12    0.47    4.43
   7  -7 -13   29.37    8.26
   7  -7 -14  153.32   22.36
   7  -7 -15   -0.00    4.87
   7  -7 -16    7.84    5.29
   7  -7 -17    0.05    4.52
   7  -7 -18    0.00    4.45
   7  -7 -19    2.16    3.83
   7  -7 -20   39.68    9.97
   7  -7 -21    0.44    4.08
  -7   7  22    1.13    4.60
   7  -7 -22   -0.00    4.32
  -7   7  23    4.58    5.43
   7  -7 -23   12.60    5.70
   7  -7 -24   46.94   10.94
   7  -7 -25    1.81    4.71
   7  -7 -26    9.32    5.45
   7  -7 -27    4.13    4.87
   7  -7 -28   -0.00    5.14
   7  -7 -29    2.18    4.97
   7  -7 -30    6.77    6.07
   7  -7 -31    3.09    5.09
   7  -7 -32    0.34    5.32
   7  -7 -33    2.18    5.25
  -7   8   1   38.84   10.59
   7   8  -1   59.06   10.07
   7   8  -1   57.60   10.07
  -7  -8   1   41.88    8.67
  -7   8   2   92.24   16.38
   7   8  -2   94.94   14.49
  -7  -8   2   99.47   14.15
  -7   8   3    4.34    6.34
   7  -8  -3    6.54    5.91
   7   8  -3   11.37    4.97
  -7  -8   3    7.32    3.96
  -7   8   4   22.89    8.64
   7  -8  -4   34.35    9.50
   7   8  -4   38.65    7.76
  -7  -8   4   40.59    7.54
   7  -8  -5   19.78    7.41
   7   8  -5   12.56    4.94
   7  -8  -6   21.05    7.81
   7   8  -6   30.33    6.69
   7  -8  -7    4.42    5.46
   7   8  -7    1.73    3.29
   7  -8  -8   59.09   12.95
   7   8  -8   80.16   11.35
   7  -8  -9    0.39    4.66
   7   8  -9    5.95    3.81
   7  -8 -10    6.98    5.48
   7  -8 -11   -0.00    4.33
   7  -8 -12  118.41   19.49
  -7   8  13    1.69    6.05
   7  -8 -13    1.39    4.92
  -7   8  14   11.87    6.08
   7  -8 -14   16.31    6.98
  -7   8  15    2.73    5.48
   7  -8 -15   -0.00    4.32
  -7   8  16   59.70   12.37
   7  -8 -16   61.37   12.75
  -7   8  17   -0.00    4.36
   7  -8 -17   -0.00    5.21
  -7   8  18   16.88    7.39
   7  -8 -18   19.32    6.86
  -7   8  19   -0.00    4.60
   7  -8 -19    2.41    5.03
  -7   8  20   22.15    7.88
   7  -8 -20   16.34    7.13
  -7   8  21   -0.00    5.02
   7  -8 -21    2.28    4.25
  -7   8  22   22.33    8.21
   7  -8 -22   28.82    8.98
  -7   8  23   26.01    8.43
   7  -8 -23    7.87    6.38
  -7   8  24   11.55    6.67
   7  -8 -24    1.72    5.24
   7  -8 -25   -0.00    4.26
   7  -8 -26   10.60    6.55
   7  -8 -27   -0.00    3.98
   7  -8 -28    8.82    6.52
   7  -8 -29   -0.00    5.37
   7  -8 -30   -0.00    5.87
   7  -8 -31    0.16    4.45
   7  -8 -32    6.67    6.17
  -7   9   1    0.78    5.75
   7  -9  -1    0.51    4.32
   7   9  -1    0.59    4.27
  -7   9   2   34.05    9.77
   7  -9  -2   29.54    9.59
   7   9  -2   53.89    9.59
  -7   9   3    2.81    5.77
   7  -9  -3    4.14    6.19
   7   9  -3    6.78    4.89
  -7   9   4   58.28   12.71
   7  -9  -4   34.70   10.44
   7   9  -4   54.24    9.69
  -7   9   5    0.00    5.39
   7  -9  -5    0.00    4.57
   7   9  -5    0.00    3.70
  -7   9   6   15.48    7.90
   7  -9  -6   40.01    9.73
   7   9  -6   24.46    6.53
  -7   9   7   12.17    7.06
   7  -9  -7   10.23    6.77
   7   9  -7   21.90    6.15
  -7   9   8   39.87    9.97
   7  -9  -8   27.74    8.94
  -7   9   9    5.08    5.78
   7  -9  -9   -0.00    5.20
  -7   9  10   97.56   17.05
   7  -9 -10  100.10   17.48
  -7   9  11    3.48    6.10
   7  -9 -11    0.55    5.25
  -7   9  12    0.58    5.13
   7  -9 -12    4.37    5.04
  -7   9  13    3.07    6.03
   7  -9 -13   -0.00    4.53
  -7   9  14   87.78   15.10
   7  -9 -14   64.04   14.23
  -7   9  15    0.00    4.81
   7  -9 -15   -0.00    4.61
  -7   9  16    5.01    6.03
   7  -9 -16    6.47    5.59
  -7   9  17    0.00    5.37
   7  -9 -17    1.65    4.28
  -7   9  18   26.96    8.83
   7  -9 -18   31.36    9.94
  -7   9  19    2.54    4.83
   7  -9 -19   -0.00    4.51
  -7   9  20   28.81    8.84
   7  -9 -20   10.38    7.22
  -7   9  21    1.21    5.07
   7  -9 -21    8.93    6.15
  -7   9  22   -0.00    4.78
   7  -9 -22    0.00    4.82
  -7   9  23    6.06    6.35
   7  -9 -23   -0.00    4.09
  -7   9  24   16.98    8.04
   7  -9 -24   19.54    8.32
  -7   9  25    0.56    5.08
   7  -9 -25    3.73    5.35
   7  -9 -26    7.58    6.90
   7  -9 -27    2.20    4.91
   7  -9 -28    0.00    4.43
   7  -9 -29   -0.00    4.84
   7  -9 -30    4.38    6.10
   7  -9 -31   -0.00    4.41
  -7  10   1   18.80    9.20
   7 -10  -1   12.26    7.70
   7  10  -1   12.25    5.86
  -7  10   2   65.10   13.14
   7 -10  -2   41.36   11.41
   7  10  -2   41.75    9.46
  -7  10   3    2.21    5.06
   7 -10  -3    5.90    5.82
   7  10  -3    0.00    4.09
  -7  10   4    6.02    6.75
   7 -10  -4   -0.00    5.09
   7  10  -4    1.88    4.01
  -7  10   5    4.53    6.65
   7 -10  -5   -0.00    5.69
   7  10  -5   -0.00    4.02
  -7  10   6  137.42   21.49
   7 -10  -6  138.38   21.92
   7  10  -6  128.90   18.92
  -7  10   7    1.40    4.94
   7 -10  -7    0.00    4.94
  -7  10   8    0.00    5.57
   7 -10  -8    1.66    5.14
  -7  10   9   -0.00    5.01
   7 -10  -9   -0.00    5.27
  -7  10  10    3.69    6.43
   7 -10 -10   17.46    7.32
  -7  10  11   -0.00    5.71
   7 -10 -11   -0.00    5.09
  -7  10  12   44.99   11.29
   7 -10 -12   47.84   11.60
  -7  10  13   -0.00    4.60
   7 -10 -13   -0.00    5.36
  -7  10  14    8.57    6.69
   7 -10 -14    0.00    5.99
  -7  10  15    0.00    5.37
   7 -10 -15   -0.00    5.28
  -7  10  16   43.06   11.48
   7 -10 -16   40.96   11.17
  -7  10  17    5.83    6.01
   7 -10 -17   -0.00    5.34
  -7  10  18   20.52    8.25
   7 -10 -18   26.50    9.32
  -7  10  19    4.93    5.87
   7 -10 -19    3.80    6.39
  -7  10  20    0.00    5.67
   7 -10 -20    0.00    5.84
  -7  10  21   -0.00    5.43
   7 -10 -21    2.28    6.36
  -7  10  22   34.63   10.62
   7 -10 -22   28.00    9.59
  -7  10  23   -0.00    5.06
   7 -10 -23    2.31    5.11
  -7  10  24   -0.00    4.91
   7 -10 -24   -0.00    5.29
  -7  10  25    0.33    5.10
   7 -10 -25   -0.00    5.02
   7 -10 -26    1.65    4.25
   7 -10 -27   -0.00    4.04
   7 -10 -28    6.48    6.28
   7 -10 -29   -0.00    4.98
   7 -10 -30   -0.00    5.49
  -7  11   1    0.57    6.41
   7 -11  -1    1.79    5.61
  -7  11   2    2.31    5.53
   7 -11  -2    1.13    6.10
  -7  11   3    9.54    6.97
   7 -11  -3   -0.00    5.29
  -7  11   4   27.51   10.20
   7 -11  -4   41.62   11.12
   7  11  -4   30.17    8.11
  -7  11   5    6.53    7.54
   7 -11  -5   17.21    8.29
   7  11  -5   18.61    6.41
  -7  11   6   -0.00    5.76
   7 -11  -6    0.57    5.29
  -7  11   7   15.78    8.02
   7 -11  -7    2.73    6.42
  -7  11   8   13.41    7.94
   7 -11  -8    7.93    6.45
  -7  11   9    4.69    5.61
   7 -11  -9    3.66    5.17
  -7  11  10   24.32    9.44
   7 -11 -10   23.50    9.38
  -7  11  11   -0.00    4.86
   7 -11 -11   -0.00    5.65
  -7  11  12    4.55    6.74
   7 -11 -12    1.02    5.39
  -7  11  13   -0.00    5.22
   7 -11 -13    7.89    6.20
  -7  11  14   34.34    9.79
   7 -11 -14   19.23    8.51
  -7  11  15    5.04    6.10
   7 -11 -15    0.62    4.61
  -7  11  16   15.27    7.39
   7 -11 -16    4.95    6.22
  -7  11  17    3.85    6.28
   7 -11 -17    6.03    7.05
  -7  11  18    5.94    6.06
   7 -11 -18    0.00    5.97
  -7  11  19    0.00    5.69
   7 -11 -19    5.20    6.26
  -7  11  20   25.34    9.25
   7 -11 -20   28.32   10.22
  -7  11  21   -0.00    5.49
   7 -11 -21   -0.00    6.24
  -7  11  22    0.18    5.06
   7 -11 -22   -0.00    5.43
  -7  11  23   -0.00    5.69
   7 -11 -23   -0.00    5.29
  -7  11  24   16.18    8.36
   7 -11 -24   14.73    8.66
  -7  11  25   -0.00    5.92
   7 -11 -25    3.03    5.66
  -7  11  26    0.00    5.80
   7 -11 -26    2.84    5.34
   7 -11 -27    1.49    5.82
   7 -11 -28    1.19    6.01
  -7  12   1    4.18    6.75
   7 -12  -1   16.88    8.17
   7  12  -1    0.12    4.83
  -7  12   2    9.65    7.66
   7 -12  -2   25.54    9.46
   7  12  -2    9.33    6.07
  -7  12   3    0.00    6.72
   7 -12  -3    0.56    5.82
   7  12  -3    3.22    4.72
  -7  12   4   -0.00    5.45
   7 -12  -4    2.85    5.81
  -7  12   5   -0.00    5.40
   7 -12  -5    3.73    5.48
  -7  12   6   41.50   11.92
   7 -12  -6   37.79   11.51
  -7  12   7    8.54    6.26
   7 -12  -7    0.84    5.67
  -7  12   8   10.81    7.09
   7 -12  -8    0.00    5.65
  -7  12   9   -0.00    5.51
   7 -12  -9    6.73    5.98
  -7  12  10   10.20    7.01
   7 -12 -10    2.59    6.05
  -7  12  11    0.89    5.79
   7 -12 -11    7.79    6.19
  -7  12  12   25.42    9.67
   7 -12 -12   15.01    7.74
  -7  12  13    2.31    6.36
   7 -12 -13    4.08    5.52
  -7  12  14   10.01    7.14
   7 -12 -14    0.83    5.03
  -7  12  15    1.01    6.55
   7 -12 -15   -0.00    5.73
  -7  12  16   18.20    8.78
   7 -12 -16   26.10    9.79
  -7  12  17    0.00    6.29
   7 -12 -17   -0.00    5.36
  -7  12  18   15.17    7.64
   7 -12 -18    8.07    6.37
  -7  12  19    2.32    5.90
   7 -12 -19    0.00    5.69
  -7  12  20    0.00    6.18
   7 -12 -20   12.49    7.69
  -7  12  21    3.70    6.14
   7 -12 -21    1.20    5.71
  -7  12  22    9.34    7.08
   7 -12 -22    4.46    6.15
  -7  12  23   -0.00    5.32
   7 -12 -23    0.00    5.65
  -7  12  24    0.67    5.91
   7 -12 -24    0.00    6.52
  -7  12  25   -0.00    5.80
   7 -12 -25    0.63    5.56
  -7  12  26    5.75    6.69
   7 -12 -26    0.00    5.15
  -7  13   1   -0.00    7.01
   7 -13  -1   -0.00    6.14
   7  13  -1   -0.00    5.00
  -7  13   2    2.15    6.00
   7 -13  -2    3.46    6.86
   7  13  -2   10.76    6.61
  -7  13   3   11.65    8.80
   7 -13  -3    2.99    6.51
  -7  13   4   48.34   12.41
   7 -13  -4   29.77   11.32
  -7  13   5    0.43    6.84
   7 -13  -5    1.02    6.74
  -7  13   6    1.33    6.34
   7 -13  -6   -0.00    5.76
  -7  13   7    0.00    6.22
   7 -13  -7    3.28    6.22
  -7  13   8    4.94    7.14
   7 -13  -8    9.49    7.02
  -7  13   9   -0.00    5.69
   7 -13  -9    8.90    6.96
  -7  13  10   13.89    7.94
   7 -13 -10   18.02    8.58
  -7  13  11    0.98    5.89
   7 -13 -11    0.45    5.37
  -7  13  12    0.00    6.49
   7 -13 -12   -0.00    5.66
  -7  13  13    3.42    6.70
   7 -13 -13    1.96    5.74
  -7  13  14   30.23    9.95
   7 -13 -14    8.82    7.89
  -7  13  15    1.22    5.69
   7 -13 -15    4.84    6.11
  -7  13  16   -0.00    5.99
   7 -13 -16    5.17    5.38
  -7  13  17   -0.00    6.66
   7 -13 -17    1.28    5.81
  -7  13  18    0.25    5.50
   7 -13 -18   -0.00    4.52
  -7  13  19    1.96    5.59
   7 -13 -19   -0.00    5.82
  -7  13  20    0.43    6.32
   7 -13 -20    3.56    6.80
  -7  13  21    1.91    4.92
   7 -13 -21    5.88    5.67
  -7  13  22   -0.00    5.64
   7 -13 -22   -0.00    6.29
  -7  13  23    0.96    6.52
   7 -13 -23    0.00    6.49
  -7  13  24   10.61    7.52
   7 -13 -24    4.84    6.16
  -7  13  25   -0.00    5.21
   7 -13 -25    1.50    6.54
  -7  13  26    3.11    6.10
  -7  13  27    0.12    5.63
  -7  14   1    2.87    7.13
   7 -14  -1    0.14    6.44
  -7  14   2   21.83    9.49
   7 -14  -2   13.44    8.23
  -7  14   3   12.41    7.98
   7 -14  -3    6.76    6.67
  -7  14   4    0.00    6.12
   7 -14  -4    6.23    6.65
  -7  14   5    5.80    7.37
   7 -14  -5    0.00    5.25
  -7  14   6   13.98    9.30
   7 -14  -6   15.81    8.73
  -7  14   7   47.51   11.86
   7 -14  -7    7.69    7.57
  -7  14   8    4.78    6.25
   7 -14  -8    2.94    6.26
  -7  14   9   -0.00    5.82
   7 -14  -9    4.18    7.02
  -7  14  10    6.15    6.99
   7 -14 -10    6.25    7.19
  -7  14  11    2.56    6.33
   7 -14 -11    8.21    7.53
  -7  14  12    0.55    7.91
   7 -14 -12    6.58    7.11
  -7  14  13   -0.00    7.05
   7 -14 -13    4.05    6.49
  -7  14  14   -0.00    7.41
   7 -14 -14   -0.00    6.11
  -7  14  15    5.46    7.33
   7 -14 -15    1.42    5.64
  -7  14  16    2.99    6.58
   7 -14 -16   -0.00    5.63
  -7  14  17    8.62    7.87
   7 -14 -17   10.47    7.45
  -7  14  18    3.28    6.80
   7 -14 -18   -0.00    6.52
  -7  14  19    0.00    6.58
   7 -14 -19    3.20    6.63
  -7  14  20    0.71    6.21
   7 -14 -20    0.00    5.23
  -7  14  21    0.00    6.38
   7 -14 -21    0.45    5.44
  -7  14  22   -0.00    6.07
   7 -14 -22    5.03    6.30
  -7  14  23    1.81    5.67
   7 -14 -23   -0.00    6.35
  -7  14  24   -0.00    6.01
  -7  14  25   11.84    7.29
  -7  15   1    6.04    6.11
  -7  15   2    2.13    7.11
  -7  15   3   15.10    8.94
  -7  15   4    6.22    6.54
  -7  15   5    0.00    7.72
  -7  15   6   -0.00    6.86
  -7  15   7   -0.00    6.16
   7 -15  -7    0.00    4.69
  -7  15   8    1.61    5.73
   7 -15  -8   -0.00    6.57
  -7  15   9    2.78    5.83
   7 -15  -9    1.93    6.24
  -7  15  10    0.00    7.03
   7 -15 -10    9.12    7.86
  -7  15  11    0.00    5.49
   7 -15 -11    1.26    6.47
  -7  15  12   -0.00    7.19
   7 -15 -12   -0.00    5.84
  -7  15  13   10.62    8.86
   7 -15 -13    1.31    5.83
  -7  15  14    0.81    7.56
   7 -15 -14    3.29    7.21
  -7  15  15    0.00    7.01
   7 -15 -15   -0.00    5.70
  -7  15  16    0.00    6.58
   7 -15 -16    0.00    6.40
  -7  15  17    4.36    6.97
   7 -15 -17    9.93    7.42
  -7  15  18    3.13    6.59
   7 -15 -18    4.68    6.51
  -7  15  19    4.98    7.27
   7 -15 -19    0.00    5.50
  -7  15  20    2.72    6.73
   7 -15 -20    4.26    7.04
   7 -15 -21    2.91    6.07
  -7  16   1    2.19    6.64
  -7  16   2    2.79    7.83
  -7  16   3   -0.00    6.92
  -7  16   4   -0.00    7.32
  -7  16   5   -0.00    5.54
  -7  16   6    4.96    7.37
  -7  16   7    0.96    6.95
  -7  16   8   11.72    7.19
  -7  16   9    2.02    6.51
  -7  16  10    7.94    7.13
   7 -16 -14   -0.00    5.62
   7 -16 -15    5.08    7.35
   7 -16 -16   -0.00    5.85
   7 -16 -17    0.00    6.77
   7 -16 -18   -0.00    6.77
   7 -16 -19    0.20    4.96
  -6   0   1   -0.00    3.24
  -6   0   1    1.23    2.59
   6   0  -1   -0.00    3.44
   6   0  -1    0.69    2.99
  -6   0   2  378.83   39.45
  -6   0   2  387.69   39.07
   6   0  -2  399.30   39.54
   6   0  -2  249.79   38.72
  -6   0   3    0.00    2.62
  -6   0   3    2.23    2.49
   6   0  -3   -0.00    3.24
   6   0  -3    1.98    2.90
  -6   0   4   16.45    4.31
  -6   0   4   18.35    3.87
   6   0  -4   12.52    4.28
   6   0  -4   21.77    4.82
  -6   0   5   -0.00    2.52
  -6   0   5    0.75    1.82
   6   0  -5    1.99    2.46
   6   0  -5   -0.00    2.46
  -6   0   6 1315.95  139.62
  -6   0   6 1294.31  138.56
   6   0  -6 1303.24  139.48
   6   0  -6 1389.10  140.15
  -6   0   7   -0.00    2.19
  -6   0   7    1.46    1.01
   6   0  -7   -0.00    2.18
   6   0  -7    1.46    2.37
  -6   0   8   28.99    5.08
   6   0  -8   32.75    4.99
   6   0  -8   30.26    5.23
  -6   0   9   -0.00    1.87
   6   0  -9   -0.00    1.86
   6   0  -9   -0.00    1.96
  -6   0  10  227.46   25.06
   6   0 -10  205.38   24.67
   6   0 -10  247.80   25.47
  -6   0  11    1.69    2.11
   6   0 -11    0.82    1.75
   6   0 -11   -0.00    1.84
  -6   0  12  323.58   35.30
   6   0 -12  311.94   35.03
   6   0 -12  340.14   35.76
  -6   0  13   -0.00    1.76
   6   0 -13    2.32    1.72
   6   0 -13   -0.00    1.86
  -6   0  14  101.68   12.20
   6   0 -14   98.46   11.94
   6   0 -14  104.13   12.61
  -6   0  15    0.13    1.95
   6   0 -15   -0.00    1.61
   6   0 -15    1.22    1.99
  -6   0  16  308.29   31.52
   6   0 -16  274.84   31.24
   6   0 -16  268.27   31.78
  -6   0  17    0.72    2.23
  -6   0  17    1.55    1.95
   6   0 -17    0.43    2.33
  -6   0  18  178.12   20.66
  -6   0  18  158.00   20.50
   6   0 -18  210.72   21.65
  -6   0  19   -0.00    2.44
  -6   0  20    0.88    2.47
   6   0 -22   75.63   11.22
   6   0 -23    0.00    2.79
   6   0 -24    1.20    2.98
   6   0 -25    0.30    2.90
   6   0 -26   48.88    8.88
   6   0 -27   -0.00    2.86
   6   0 -28   31.98    7.33
   6   0 -29    1.46    3.19
   6   0 -30   16.87    5.77
   6   0 -31    4.72    4.21
   6   0 -32   41.26    9.00
   6   0 -33   -0.00    3.65
   6   0 -34    0.21    3.63
   6   0 -35   -0.00    3.20
   6   0 -36    5.01    4.51
   6   0 -37   -0.00    4.14
   6   0 -38    8.40    5.16
  -6   1   1   12.54    4.50
  -6   1   1   13.52    4.15
   6  -1  -1    8.48    4.11
   6  -1  -1    6.81    4.65
   6   1  -1   17.09    4.12
   6   1  -1    3.99    3.49
  -6  -1   1    6.03    3.62
  -6  -1   1    4.10    2.87
  -6   1   2  623.54   72.04
  -6   1   2  643.77   71.66
   6  -1  -2  673.19   72.08
   6  -1  -2  717.16   72.94
   6   1  -2  713.77   71.73
   6   1  -2  693.01   72.18
  -6  -1   2  606.35   71.46
  -6  -1   2  641.89   71.06
  -6   1   3   37.81    7.10
  -6   1   3   33.19    6.29
   6  -1  -3   43.72    7.11
   6  -1  -3   42.86    7.54
   6   1  -3   44.78    6.75
   6   1  -3   28.66    6.33
  -6  -1   3   42.43    6.78
  -6  -1   3   34.66    5.74
  -6   1   4  972.09   98.26
  -6   1   4  916.08   97.47
   6  -1  -4  973.09   98.06
   6  -1  -4  847.71   98.14
   6   1  -4 1159.57   97.90
   6   1  -4  935.87   97.68
  -6  -1   4  958.61   97.42
  -6  -1   4  946.73   96.76
  -6  -1   4  728.94   96.09
  -6   1   5  154.37   16.96
  -6   1   5  116.72   15.65
   6  -1  -5  131.66   16.37
   6  -1  -5  142.53   16.99
   6   1  -5  134.66   15.78
   6   1  -5  133.86   16.09
  -6  -1   5  143.71   15.94
  -6  -1   5  131.94   14.61
  -6  -1   5  120.76   14.49
  -6   1   6   48.14   11.10
  -6   1   6   97.03   11.52
   6  -1  -6   93.55   11.96
   6  -1  -6   95.64   12.55
   6   1  -6  100.04   11.40
   6   1  -6  107.15   11.91
  -6  -1   6  106.34   11.54
  -6   1   7  287.78   31.69
  -6   1   7  244.67   30.40
   6  -1  -7  294.91   31.43
   6  -1  -7  273.80   31.73
   6   1  -7  311.92   30.66
   6   1  -7  268.01   30.73
  -6  -1   7  273.57   30.48
  -6   1   8  885.27   84.64
  -6   1   8  720.59   83.02
   6  -1  -8  761.06   83.92
   6  -1  -8  987.52   85.24
   6   1  -8  768.44   82.93
   6   1  -8  844.74   83.52
  -6  -1   8  712.48   82.89
  -6   1   9   10.07    3.52
  -6   1   9   10.63    2.21
   6  -1  -9    5.81    2.96
   6  -1  -9   10.60    3.39
   6   1  -9    3.76    1.82
   6   1  -9    6.49    2.27
  -6  -1   9    9.96    2.27
  -6   1  10   79.17   13.28
  -6   1  10  126.69   12.52
   6  -1 -10  115.14   13.59
   6  -1 -10  127.50   14.42
   6   1 -10  102.51   12.19
   6   1 -10  116.90   12.81
  -6  -1  10  107.44   12.34
  -6   1  11   16.04    4.35
   6  -1 -11   30.21    4.59
   6  -1 -11   20.84    4.56
   6   1 -11   19.68    2.79
   6   1 -11   20.19    3.41
  -6  -1  11   20.94    2.96
  -6   1  12  345.82   35.66
   6  -1 -12  342.20   35.28
   6  -1 -12  368.35   36.23
   6   1 -12  311.15   33.57
   6   1 -12  357.32   34.41
  -6  -1  12  292.26   33.52
  -6   1  13   70.85    9.14
   6  -1 -13   69.52    8.76
   6  -1 -13   70.45    9.48
   6   1 -13   65.55    7.81
  -6  -1  13   59.20    6.98
  -6   1  14  176.39   20.51
   6  -1 -14  162.23   20.13
   6  -1 -14  190.41   21.09
   6   1 -14  187.90   19.53
  -6  -1  14  158.15   18.52
  -6  -1  14  187.95   18.61
  -6   1  15   10.79    3.40
   6  -1 -15    8.73    3.16
   6  -1 -15   13.18    3.82
   6   1 -15   10.77    2.61
  -6  -1  15    9.82    1.89
  -6  -1  15   11.69    1.96
  -6   1  16    6.46    2.99
   6  -1 -16    6.36    2.75
   6  -1 -16    5.78    3.03
   6   1 -16   10.33    2.55
  -6  -1  16    5.70    1.83
  -6  -1  16    5.62    1.72
  -6   1  17   10.43    3.50
   6  -1 -17    4.58    2.58
   6  -1 -17   11.02    3.62
   6   1 -17    7.17    2.55
  -6  -1  17    7.41    2.12
  -6  -1  17    7.18    2.04
  -6   1  18  281.86   29.47
   6  -1 -18  234.64   28.75
   6   1 -18  251.30   28.45
  -6  -1  18  256.49   27.67
  -6  -1  18  249.08   27.62
  -6   1  19   44.33    7.43
   6  -1 -19   34.97    6.61
   6   1 -19   52.61    7.05
  -6   1  20   -0.00    2.79
  -6   1  21    4.31    3.44
   6  -1 -21    1.43    2.88
   6  -1 -22   14.13    4.66
   6   1 -22   15.18    4.11
   6  -1 -23    6.37    4.36
   6   1 -23    3.06    3.01
   6  -1 -24   33.84    7.29
   6   1 -24   31.17    6.23
   6  -1 -25    1.30    3.50
   6   1 -25    2.22    2.89
   6  -1 -26    2.49    3.69
   6   1 -26    0.00    2.96
   6  -1 -27    0.57    3.62
   6   1 -27    0.36    2.66
   6  -1 -28   58.60   10.56
   6   1 -28   58.86   10.10
   6  -1 -29    7.53    4.63
   6   1 -29    0.03    2.66
   6  -1 -30   27.48    7.20
   6   1 -30   23.20    6.16
   6  -1 -31    3.47    4.47
   6   1 -31   -0.00    2.76
   6  -1 -32    7.23    4.35
   6   1 -32    5.13    3.97
   6  -1 -33   -0.00    4.51
   6   1 -33    0.60    3.23
   6  -1 -34   13.48    6.01
   6   1 -34   13.76    5.90
   6  -1 -35   -0.00    4.19
   6   1 -35    2.17    3.69
   6  -1 -36    9.12    5.23
   6   1 -36    1.59    3.57
   6  -1 -37    3.06    4.55
   6   1 -37    0.47    3.46
   6  -1 -38    3.94    4.86
   6   1 -38    1.74    4.48
  -6   2   1    5.76    4.14
  -6   2   1   14.26    4.55
   6  -2  -1    0.00    3.59
   6  -2  -1    7.72    4.39
   6   2  -1    3.19    3.04
   6   2  -1   12.41    4.06
  -6  -2   1    4.38    3.35
  -6  -2   1    6.03    2.83
  -6  -2   1    5.37    3.04
  -6   2   2   36.91    6.61
  -6   2   2    7.92    4.42
   6  -2  -2   35.18    6.34
   6  -2  -2   14.06    4.84
   6   2  -2   21.79    4.77
   6   2  -2   23.04    5.11
  -6  -2   2   25.85    5.05
  -6  -2   2   19.28    4.14
  -6  -2   2   22.94    4.31
  -6   2   3    3.49    3.69
  -6   2   3    6.53    3.36
   6  -2  -3    0.64    3.10
   6  -2  -3    2.89    3.66
   6   2  -3    7.01    2.75
   6   2  -3    4.59    3.26
  -6  -2   3    2.68    2.82
  -6  -2   3    5.43    2.23
  -6  -2   3    4.23    2.27
  -6   2   4   53.10    9.21
  -6   2   4   65.43    8.89
   6  -2  -4   62.55    9.30
   6  -2  -4   36.82    8.49
   6   2  -4   45.31    7.61
   6   2  -4   60.35    8.33
  -6  -2   4   55.34    8.14
  -6  -2   4   62.64    7.12
  -6  -2   4   57.34    7.04
  -6   2   5   13.41    4.90
  -6   2   5   10.03    3.61
   6  -2  -5   22.35    4.89
   6  -2  -5    7.00    3.78
   6   2  -5   15.81    3.31
   6   2  -5   11.45    3.34
  -6  -2   5    8.97    3.15
  -6   2   6  335.41   40.17
  -6   2   6  400.17   39.91
   6  -2  -6  332.97   39.69
   6  -2  -6  309.45   40.07
   6   2  -6  339.62   38.47
   6   2  -6  381.50   39.02
  -6  -2   6  370.54   38.82
  -6   2   7   47.35    9.23
  -6   2   7   65.72    9.11
   6  -2  -7   61.40    9.30
   6  -2  -7   56.03    9.59
   6   2  -7   64.65    7.82
   6   2  -7   76.21    8.15
   6   2  -7   57.00    8.05
  -6  -2   7   62.34    7.95
  -6   2   8    8.30    3.80
  -6   2   8    6.55    2.81
   6  -2  -8    4.41    3.15
   6  -2  -8   10.32    3.76
   6   2  -8   11.41    2.12
   6   2  -8    9.97    2.20
   6   2  -8    6.18    2.19
  -6   2   9   -0.00    3.00
  -6   2   9    0.39    1.87
   6  -2  -9    0.00    2.79
   6  -2  -9    3.61    2.90
   6   2  -9    1.34    1.04
   6   2  -9    0.73    0.91
   6   2  -9    0.79    1.32
  -6   2  10  145.63   28.88
  -6   2  10  274.45   29.22
   6  -2 -10  289.50   29.99
   6  -2 -10  273.30   30.58
   6   2 -10  295.60   27.92
  -6   2  11  262.26   33.11
  -6   2  11  327.13   32.56
   6  -2 -11  296.20   32.99
   6  -2 -11  306.37   33.94
   6   2 -11  285.59   30.84
  -6   2  12  110.62   14.77
  -6   2  12  107.14   13.58
   6  -2 -12  137.51   14.88
   6  -2 -12  104.70   14.98
  -6   2  13   15.49    4.77
  -6   2  13   15.54    3.29
   6  -2 -13   16.74    4.13
   6  -2 -13   16.44    4.91
  -6   2  14  118.28   14.71
   6  -2 -14  106.80   14.17
   6  -2 -14  107.49   14.84
  -6   2  15   36.22    6.93
   6  -2 -15   50.21    7.15
   6  -2 -15   31.23    6.92
  -6   2  16   52.62    9.23
   6  -2 -16   67.46    9.37
   6  -2 -16   65.19   10.02
  -6   2  17   27.56    6.08
   6  -2 -17   25.97    5.44
  -6   2  18   15.85    4.58
   6  -2 -18   13.71    4.28
  -6   2  19   10.07    4.49
   6  -2 -19   21.54    5.07
  -6   2  20  140.05   21.68
   6  -2 -20  190.73   22.16
   6  -2 -20  210.26   23.41
   6   2 -20  188.36   20.99
  -6   2  21    2.93    3.71
   6  -2 -21    3.61    3.56
   6   2 -21    1.78    2.25
  -6   2  22   39.49    7.57
   6  -2 -22   28.93    7.14
   6   2 -22   39.53    6.54
   6  -2 -23    1.16    3.31
   6  -2 -24   11.03    4.47
   6  -2 -25    7.51    4.47
   6  -2 -26   55.70   10.55
   6  -2 -27    1.76    3.47
   6  -2 -28   22.98    6.68
   6  -2 -29    2.95    3.82
   6  -2 -30    7.77    4.89
   6  -2 -31    2.83    3.86
   6  -2 -32   29.66    8.01
   6  -2 -33    0.00    4.24
   6  -2 -34    1.71    3.92
   6  -2 -35    4.01    4.84
   6   2 -35    0.00    3.69
   6  -2 -36   15.72    6.94
   6   2 -36   13.56    5.54
   6  -2 -37   -0.00    4.59
   6   2 -37   -0.00    4.14
   6  -2 -38    2.60    4.50
   6   2 -38    1.12    3.70
  -6   3   1    2.83    3.73
  -6   3   1    1.00    3.24
   6  -3  -1    3.18    3.65
   6  -3  -1    0.00    3.65
   6   3  -1    3.08    3.25
   6   3  -1    2.96    2.97
   6   3  -1    3.86    3.15
  -6  -3   1    1.88    2.56
  -6  -3   1    0.76    2.46
  -6   3   2  137.74   19.45
  -6   3   2  149.52   19.15
   6  -3  -2  130.96   18.87
   6  -3  -2  160.29   20.07
   6   3  -2  133.41   17.81
   6   3  -2  142.36   17.89
   6   3  -2  160.42   18.62
  -6  -3   2  160.88   17.78
  -6  -3   2  149.82   17.53
  -6   3   3  172.15   20.22
  -6   3   3  137.58   18.98
   6  -3  -3  154.46   19.39
   6  -3  -3  162.02   20.38
   6   3  -3  157.12   18.17
   6   3  -3  158.22   18.15
   6   3  -3  134.92   18.15
  -6  -3   3  144.79   17.33
  -6  -3   3  146.66   17.34
  -6   3   4   48.70    8.62
  -6   3   4   51.06    7.94
   6  -3  -4   47.36    8.01
   6  -3  -4   45.37    8.65
   6   3  -4   43.47    6.72
   6   3  -4   45.85    6.76
   6   3  -4   45.52    7.06
  -6  -3   4   44.03    5.85
  -6  -3   4   38.35    5.69
  -6   3   5    9.60    4.73
  -6   3   5   12.38    3.90
   6  -3  -5    9.21    4.08
   6  -3  -5    0.29    3.40
   6   3  -5   10.94    2.96
   6   3  -5   13.20    3.14
   6   3  -5   13.48    3.29
  -6   3   6    0.00    3.79
  -6   3   6    2.09    2.84
   6  -3  -6    7.48    3.82
   6  -3  -6   15.15    4.69
   6   3  -6   11.81    2.95
   6   3  -6   17.10    3.07
   6   3  -6    9.22    2.72
   6   3  -6   15.02    3.27
  -6   3   7   22.08    5.67
  -6   3   7   27.47    5.35
   6  -3  -7   22.40    5.28
   6  -3  -7    1.63    3.74
   6   3  -7   21.78    3.49
   6   3  -7   17.99    3.33
   6   3  -7   21.57    3.74
   6   3  -7   25.95    3.99
  -6   3   8  398.30   46.66
  -6   3   8  427.85   46.02
   6  -3  -8  442.30   46.54
   6  -3  -8  472.47   47.54
   6   3  -8  381.80   43.80
   6   3  -8  424.26   43.97
   6   3  -8  420.08   44.44
   6   3  -8  402.20   44.33
  -6   3   9   80.47   11.26
   6  -3  -9   86.00   10.98
   6   3  -9   60.37    7.73
   6   3  -9   72.02    7.84
   6   3  -9   78.21    8.54
   6   3  -9   75.66    8.50
  -6   3  10   35.60    6.84
   6  -3 -10   30.48    6.10
   6  -3 -10   28.96    6.82
   6   3 -10   27.98    3.94
   6   3 -10   30.82    4.01
  -6   3  11   22.78    5.18
   6  -3 -11   10.42    3.76
   6  -3 -11    6.70    3.79
   6   3 -11    9.91    1.71
   6   3 -11   11.60    1.77
  -6   3  12   83.32   12.08
   6  -3 -12   79.26   11.41
   6  -3 -12   82.29   12.29
  -6   3  13  153.36   18.53
   6  -3 -13  144.43   17.75
   6  -3 -13  121.09   18.11
  -6   3  14  175.97   22.33
   6  -3 -14  188.17   22.05
   6  -3 -14  173.60   22.77
  -6   3  15   16.14    5.38
   6  -3 -15   20.97    5.12
  -6   3  16   35.08    6.76
   6  -3 -16   23.53    5.68
   6   3 -16   23.72    3.38
  -6   3  17   88.38   12.57
   6  -3 -17   90.42   12.17
   6   3 -17   79.16    9.68
  -6   3  18  117.78   16.95
   6  -3 -18  148.42   17.06
   6  -3 -18  116.06   17.13
   6   3 -18  122.84   14.44
  -6   3  19   42.35    8.64
   6  -3 -19   50.70    8.45
   6  -3 -19   40.75    8.62
   6   3 -19   49.49    6.66
  -6   3  20    7.69    4.27
   6  -3 -20    7.00    3.73
   6  -3 -20    4.08    3.50
   6   3 -20    1.06    2.19
  -6   3  21   -0.00    3.78
   6  -3 -21   -0.00    3.23
   6   3 -21    0.45    2.33
  -6   3  22   51.23    9.53
   6  -3 -22   56.69    9.84
   6   3 -22   48.49    7.79
  -6   3  23   14.67    5.55
   6  -3 -23   17.93    5.75
   6  -3 -24   86.35   13.86
   6  -3 -25    0.00    3.28
   6  -3 -26    2.22    3.92
   6  -3 -27    1.19    3.73
   6  -3 -28   29.81    7.71
   6  -3 -29    8.88    5.29
   6  -3 -30   24.77    7.47
   6  -3 -31   -0.00    3.85
   6  -3 -32    0.19    4.32
   6  -3 -33    2.40    4.84
   6  -3 -34   10.94    6.33
   6  -3 -35   -0.00    4.80
   6  -3 -36   -0.00    4.24
   6  -3 -37    1.10    4.53
  -6   4   1  207.95   26.22
  -6   4   1  195.03   25.35
   6  -4  -1  212.05   25.55
   6  -4  -1  216.78   26.62
   6   4  -1  212.58   24.49
   6   4  -1  192.88   24.30
   6   4  -1  238.87   25.20
  -6  -4   1  200.04   24.04
  -6  -4   1  182.10   23.59
  -6   4   2   18.69    6.08
  -6   4   2   25.69    5.99
   6  -4  -2   31.24    6.41
   6  -4  -2   29.28    7.00
   6   4  -2   19.79    4.47
   6   4  -2   16.63    4.26
   6   4  -2   17.51    4.60
   6   4  -2   15.85    4.53
  -6  -4   2    9.61    3.45
  -6  -4   2   14.85    3.78
  -6   4   3    8.51    4.66
  -6   4   3    7.10    3.47
   6  -4  -3    0.00    3.32
   6  -4  -3   10.23    4.48
   6   4  -3    6.30    3.24
   6   4  -3    5.28    2.70
   6   4  -3    9.08    3.39
   6   4  -3    3.18    2.85
  -6  -4   3    5.02    2.38
  -6  -4   3    6.11    2.64
  -6   4   4   17.22    5.64
   6  -4  -4   12.64    4.69
   6  -4  -4   14.27    5.84
   6   4  -4    9.93    3.52
   6   4  -4   17.72    4.08
   6   4  -4   18.11    4.28
   6   4  -4   16.05    4.07
  -6  -4   4   21.62    3.44
  -6  -4   4   12.90    3.01
  -6   4   5  307.80   32.15
   6  -4  -5  272.17   30.82
   6  -4  -5  280.77   31.96
   6   4  -5  297.84   29.22
   6   4  -5  308.81   29.42
   6   4  -5  272.02   29.56
   6   4  -5  244.62   29.12
  -6  -4   5  240.65   27.44
  -6  -4   5  235.29   27.41
  -6   4   6  263.28   33.10
   6  -4  -6  305.91   33.03
   6  -4  -6  289.08   33.86
   6   4  -6  288.45   30.81
   6   4  -6  257.75   30.73
   6   4  -6  280.22   31.29
   6   4  -6  269.23   31.07
  -6   4   7  108.53   13.54
   6  -4  -7   98.90   12.57
   6  -4  -7   87.16   12.85
   6   4  -7   72.99    9.87
   6   4  -7   83.91   10.15
   6   4  -7   86.05   10.60
   6   4  -7   63.85    9.99
  -6   4   8    0.00    3.91
   6  -4  -8    7.36    4.01
   6  -4  -8    6.57    4.01
   6   4  -8    6.58    2.27
   6   4  -8    7.93    2.39
   6   4  -8    6.67    2.36
   6   4  -8    7.05    2.24
  -6   4   9   49.37   10.39
   6  -4  -9   62.09   10.41
   6   4  -9   60.07    8.07
   6   4  -9   76.00    8.29
   6   4  -9   75.72    8.86
   6   4  -9   73.40    8.67
  -6   4  10   46.38    8.07
   6  -4 -10   27.19    6.26
   6  -4 -10   26.79    6.99
   6   4 -10   30.46    4.09
   6   4 -10   32.52    4.03
   6   4 -10   34.02    4.83
  -6   4  11  166.66   20.75
   6  -4 -11  160.51   19.99
   6  -4 -11  167.56   21.20
   6   4 -11  149.81   17.48
  -6   4  12  119.65   15.75
   6  -4 -12  118.50   15.14
   6  -4 -12   86.49   15.25
   6   4 -12  111.48   12.55
  -6   4  13   38.72    8.23
   6  -4 -13   65.34    8.94
   6   4 -13   39.45    5.35
  -6   4  14    2.34    3.55
   6  -4 -14    0.84    2.86
   6   4 -14    0.98    1.42
  -6   4  15  159.13   18.80
   6  -4 -15  136.33   17.65
   6   4 -15  125.85   14.80
  -6   4  16  165.35   22.04
   6  -4 -16  170.77   21.63
   6   4 -16  171.17   18.97
  -6   4  17    9.89    5.06
   6  -4 -17   11.38    4.61
   6  -4 -17   12.98    5.38
   6   4 -17    8.57    2.44
  -6   4  18   45.79    9.75
   6  -4 -18   65.12    9.88
   6  -4 -18   57.03   10.50
   6   4 -18   54.87    7.47
  -6   4  19  120.78   16.63
   6  -4 -19  149.11   16.68
   6  -4 -19  124.31   17.02
   6   4 -19   93.24   13.24
  -6   4  20  153.29   19.02
   6  -4 -20  145.85   18.10
   6  -4 -20  133.22   18.80
   6   4 -20  113.28   15.51
  -6   4  21    8.28    5.15
   6  -4 -21    4.51    3.78
   6   4 -21   14.01    3.77
  -6   4  22    4.08    4.58
   6  -4 -22   14.01    5.21
  -6   4  23    0.94    4.31
   6  -4 -23   -0.00    3.16
  -6   4  24   -0.00    3.77
   6  -4 -24   -0.00    3.17
   6  -4 -25    4.76    4.44
   6  -4 -26    7.11    5.11
   6  -4 -27    8.85    5.13
   6  -4 -28   22.78    7.38
   6  -4 -29    1.56    3.85
   6  -4 -30   20.70    7.05
   6  -4 -31    1.33    4.98
   6  -4 -32   17.02    6.33
   6  -4 -33   11.50    6.01
   6  -4 -34   -0.00    4.52
   6  -4 -35    0.00    3.93
   6  -4 -36    2.03    4.57
   6  -4 -37    0.00    4.54
  -6   5   1   14.69    5.96
   6  -5  -1   18.72    5.87
   6  -5  -1   15.34    6.32
   6   5  -1   21.37    5.35
   6   5  -1   20.67    5.23
   6   5  -1   23.71    5.53
   6   5  -1   21.47    5.33
  -6  -5   1   17.40    4.40
  -6   5   2  100.43   15.42
   6  -5  -2   97.70   14.50
   6  -5  -2  114.87   16.23
   6   5  -2  105.75   13.49
   6   5  -2  119.67   14.03
   6   5  -2  102.06   14.06
  -6  -5   2   74.03   12.46
  -6   5   3  131.39   20.52
   6  -5  -3  166.25   20.58
   6  -5  -3  158.94   21.56
   6   5  -3  166.60   19.22
   6   5  -3  149.35   19.14
   6   5  -3  162.28   19.79
  -6  -5   3  146.58   18.47
  -6  -5   3  154.61   18.30
  -6   5   4  114.47   15.46
   6  -5  -4  109.88   14.62
   6  -5  -4  123.09   16.08
   6   5  -4  135.96   13.55
   6   5  -4   56.65   11.78
   6   5  -4   55.08   12.05
  -6  -5   4  114.11   12.30
  -6  -5   4  123.62   12.25
  -6   5   5    3.33    4.08
   6  -5  -5    2.39    3.13
   6  -5  -5    5.19    4.11
   6   5  -5    3.63    2.57
   6   5  -5    3.42    2.74
   6   5  -5    4.33    2.77
  -6  -5   5    4.64    1.95
  -6  -5   5    4.49    1.98
  -6   5   6    3.22    4.43
   6  -5  -6   -0.00    3.27
   6  -5  -6    2.51    4.03
   6   5  -6    0.79    2.26
   6   5  -6    1.62    2.16
   6   5  -6   -0.00    2.37
  -6  -5   6    1.51    1.00
  -6  -5   6    1.30    1.06
  -6   5   7   74.19   12.51
   6  -5  -7   91.01   12.42
   6  -5  -7   66.26   12.29
   6   5  -7   77.19   10.04
   6   5  -7   79.21   10.26
   6   5  -7   71.37   10.44
  -6   5   8   52.28   10.14
   6  -5  -8   44.18    9.20
   6  -5  -8   51.98   10.38
   6   5  -8   52.76    7.60
   6   5  -8   59.29    7.86
   6   5  -8   65.18    8.47
  -6   5   9  104.79   14.43
   6  -5  -9   86.51   13.39
   6  -5  -9  144.21   16.31
   6   5  -9   83.25   11.01
   6   5  -9   81.54   11.04
   6   5  -9   93.63   11.71
  -6   5  10   44.05    8.82
   6  -5 -10   48.67    8.75
   6  -5 -10   57.57   10.12
   6   5 -10   44.32    6.44
   6   5 -10   55.16    6.71
   6   5 -10   41.44    6.83
  -6   5  11    6.18    4.41
   6  -5 -11    1.47    3.03
   6   5 -11    1.37    1.90
   6   5 -11    1.21    1.63
   6   5 -11    1.01    1.92
  -6   5  12    1.43    3.76
   6  -5 -12    9.30    4.31
   6   5 -12    5.99    2.04
   6   5 -12    9.01    2.01
   6   5 -12    7.33    2.64
  -6   5  13  220.48   30.12
   6  -5 -13  288.79   30.41
   6   5 -13  250.59   26.30
   6   5 -13  234.59   26.27
   6   5 -13  256.66   27.51
  -6   5  14  319.64   36.32
   6  -5 -14  331.53   35.58
   6   5 -14  278.00   32.62
  -6   5  15    0.00    4.50
   6  -5 -15    2.36    3.84
   6  -5 -15    0.55    3.58
   6   5 -15    0.64    1.92
  -6   5  16   21.97    6.05
   6  -5 -16    8.96    4.45
   6  -5 -16   10.71    5.43
   6   5 -16    8.58    2.79
  -6   5  17    3.18    4.55
   6  -5 -17    4.09    3.96
   6  -5 -17    0.00    3.52
   6   5 -17    0.97    2.19
  -6   5  18  136.48   19.52
   6  -5 -18  149.88   20.30
   6   5 -18  132.96   16.42
  -6   5  19   30.39    8.01
   6  -5 -19   42.53    8.80
   6   5 -19   28.48    5.65
  -6   5  20   17.55    6.63
   6  -5 -20   20.22    6.86
   6   5 -20   23.90    4.79
  -6   5  21    0.21    4.10
   6  -5 -21   -0.00    4.05
  -6   5  22    1.21    4.59
   6  -5 -22    0.00    3.70
  -6   5  23   37.85    9.14
   6  -5 -23   39.11    9.38
  -6   5  24   29.82    7.92
   6  -5 -24   21.37    7.12
  -6   5  25   16.71    6.22
   6  -5 -25    5.31    4.48
   6  -5 -26   -0.00    3.84
   6  -5 -27    0.53    3.74
   6  -5 -28   12.26    5.62
   6  -5 -29   27.72    7.65
   6  -5 -30   11.39    5.61
   6  -5 -31    1.08    4.42
   6  -5 -32   -0.00    4.50
   6  -5 -33    7.07    6.50
   6  -5 -34    0.00    4.36
   6  -5 -35    0.00    5.61
   6  -5 -36    1.08    4.10
  -6   6   1  166.88   22.96
   6  -6  -1  172.22   23.60
   6   6  -1  150.86   20.64
   6   6  -1  186.81   21.49
  -6  -6   1  144.50   20.31
  -6  -6   1  182.95   21.32
  -6   6   2   51.26    9.86
   6  -6  -2   34.35    8.87
   6   6  -2   43.86    7.72
   6   6  -2   45.24    7.82
   6   6  -2   35.70    7.53
  -6  -6   2   32.58    6.84
  -6  -6   2   41.00    7.27
  -6   6   3    4.65    4.87
   6  -6  -3    9.21    5.41
   6   6  -3    7.27    3.65
   6   6  -3    5.62    3.49
   6   6  -3    8.82    3.73
  -6  -6   3    7.29    3.04
  -6  -6   3    4.46    2.85
  -6   6   4   21.65    6.95
   6  -6  -4   24.33    7.27
   6   6  -4   18.05    4.93
   6   6  -4   26.06    5.89
  -6  -6   4   20.76    4.79
  -6  -6   4   25.51    5.00
  -6   6   5  192.11   22.68
   6  -6  -5  157.00   21.95
   6   6  -5  181.54   19.70
   6   6  -5  154.30   20.01
  -6  -6   5  144.64   18.97
  -6  -6   5  140.96   18.27
  -6   6   6  103.05   15.67
   6  -6  -6  100.07   15.66
   6   6  -6  111.85   13.27
   6   6  -6  101.21   13.67
  -6  -6   6  108.04   12.99
  -6  -6   6  100.91   11.79
  -6  -6   6   79.82   11.41
  -6   6   7   89.60   12.86
   6  -6  -7   91.47   13.39
   6   6  -7   78.24    9.61
   6   6  -7   76.86   10.24
  -6  -6   7   68.71    9.21
  -6  -6   7   57.64    7.48
  -6  -6   7   55.40    7.42
  -6   6   8   10.76    5.77
   6  -6  -8   22.63    7.14
   6   6  -8   16.82    4.31
   6   6  -8   23.45    5.00
  -6  -6   8   18.73    4.19
  -6   6   9  136.92   19.17
   6   6  -9  139.92   16.31
   6   6  -9  121.51   16.63
  -6  -6   9  134.76   16.08
  -6   6  10  103.15   15.56
   6   6 -10   97.28   12.41
   6   6 -10   95.15   13.03
  -6  -6  10  100.71   12.33
  -6   6  11   69.52   11.66
   6   6 -11   68.15    8.73
   6   6 -11   61.14    9.21
  -6  -6  11   57.09    8.27
  -6   6  12   95.03   14.21
   6   6 -12   65.39   10.33
   6   6 -12   82.81   11.32
  -6  -6  12  102.78   10.77
  -6   6  13    6.73    5.26
   6  -6 -13    3.08    4.86
   6   6 -13    4.42    2.42
   6   6 -13   -0.00    2.06
  -6   6  14   -0.00    3.99
   6  -6 -14    3.34    4.95
   6   6 -14   -0.00    2.01
   6   6 -14    3.65    2.74
  -6   6  15   78.60   12.74
   6  -6 -15   71.10   12.48
   6   6 -15   58.81    9.19
  -6   6  16    6.49    5.09
   6  -6 -16    3.47    5.04
   6   6 -16    7.34    3.26
  -6   6  17   23.04    7.38
   6  -6 -17   25.36    7.40
   6   6 -17   19.11    4.78
  -6   6  18   65.44   11.59
   6  -6 -18   50.73   10.93
   6   6 -18   52.98    8.33
  -6   6  19   19.43    6.90
   6  -6 -19   14.98    7.16
  -6   6  20    5.46    5.22
   6  -6 -20    2.39    4.88
  -6   6  21   12.86    6.47
   6  -6 -21   19.84    7.00
   6  -6 -22   11.42    6.10
   6  -6 -23   28.91    8.66
   6  -6 -24    0.35    4.13
   6  -6 -25   19.26    7.33
  -6   6  26   36.49    8.69
   6  -6 -26   13.04    6.69
   6  -6 -27    8.03    5.09
   6  -6 -28    2.05    4.16
   6  -6 -29   -0.00    4.46
   6  -6 -30    0.00    3.96
   6  -6 -31   11.46    6.47
   6  -6 -32    3.57    5.67
   6  -6 -33   14.77    6.56
   6  -6 -34    1.75    4.09
   6  -6 -35    4.06    4.73
  -6   7   1   12.00    5.99
   6  -7  -1   13.04    6.18
   6   7  -1   13.84    4.84
  -6  -7   1    6.71    3.76
  -6  -7   1   12.29    4.51
  -6   7   2   12.07    6.29
   6  -7  -2   15.52    6.44
   6   7  -2   18.22    5.34
  -6  -7   2   17.02    4.75
  -6  -7   2   10.10    4.05
  -6   7   3  286.77   34.88
   6   7  -3  271.90   32.17
   6   7  -3  289.42   33.53
  -6  -7   3  317.85   32.58
  -6  -7   3  222.99   31.33
  -6   7   4   72.17   14.16
   6  -7  -4   77.38   14.92
   6   7  -4   92.44   13.04
   6   7  -4   94.97   13.73
  -6  -7   4   99.64   12.86
  -6  -7   4   83.92   12.15
  -6   7   5   11.30    6.23
   6  -7  -5   22.40    7.51
   6   7  -5   25.24    5.72
   6   7  -5   22.25    5.95
  -6  -7   5   29.58    5.64
  -6  -7   5   23.14    5.01
  -6   7   6   26.04    7.67
   6   7  -6   15.18    4.90
   6   7  -6   21.75    5.64
  -6  -7   6   24.84    5.30
  -6  -7   6   18.52    4.16
  -6   7   7    9.20    6.11
   6   7  -7   26.55    5.69
   6   7  -7   32.89    6.49
  -6  -7   7   24.99    5.26
  -6  -7   7   23.64    4.37
  -6   7   8   46.21   10.23
   6   7  -8   35.82    7.11
   6   7  -8   34.46    7.57
  -6  -7   8   57.36    7.77
  -6  -7   8   41.12    5.80
  -6   7   9  135.19   20.69
   6   7  -9  149.04   18.39
   6   7  -9  136.84   18.91
  -6  -7   9  160.81   18.32
  -6   7  10   -0.00    4.57
   6   7 -10    2.55    2.88
   6   7 -10    0.41    2.63
  -6  -7  10    0.00    2.50
  -6   7  11   -0.00    3.89
   6  -7 -11    2.07    4.14
   6   7 -11    0.00    2.93
   6   7 -11   -0.00    3.00
  -6   7  12   19.47    7.19
   6  -7 -12   26.28    7.71
   6   7 -12   13.85    4.45
   6   7 -12   21.26    5.18
  -6   7  13  206.35   24.77
   6  -7 -13  167.51   24.20
   6   7 -13  177.22   20.57
   6   7 -13  151.96   20.98
  -6   7  14    0.79    5.13
   6  -7 -14    0.00    4.61
   6   7 -14   11.77    4.14
  -6   7  15    0.49    4.26
   6  -7 -15    5.34    5.14
   6   7 -15    1.91    2.73
   6  -7 -16    3.59    4.67
   6  -7 -17    8.50    4.96
   6  -7 -18   12.99    6.56
   6  -7 -19   67.85   13.21
   6  -7 -20    8.99    5.55
   6  -7 -21    0.79    4.76
  -6   7  22    4.28    5.13
   6  -7 -22    0.17    3.96
  -6   7  23   18.37    7.39
   6  -7 -23   23.82    8.68
  -6   7  24    1.19    5.61
   6  -7 -24    8.26    6.07
  -6   7  25   25.72    8.43
   6  -7 -25   22.70    8.39
  -6   7  26    0.89    4.49
   6  -7 -26    0.05    3.50
   6  -7 -27   -0.00    4.63
   6  -7 -28    2.48    4.89
   6  -7 -29   17.34    7.47
   6  -7 -30    3.06    4.86
   6  -7 -31    4.00    5.56
   6  -7 -32    0.00    4.29
   6  -7 -33    4.18    4.91
   6  -7 -34    4.80    5.21
   6  -8  -1  148.91   22.81
   6   8  -1  159.17   20.48
   6   8  -1  139.29   20.90
  -6  -8   1  149.50   19.88
   6  -8  -2    7.40    5.76
   6   8  -2   10.47    4.73
  -6  -8   2    8.54    4.17
   6  -8  -3    1.37    4.41
   6   8  -3    0.00    3.59
  -6  -8   3    0.62    3.16
   6   8  -4    1.75    3.61
   6   8  -4    0.00    3.75
  -6  -8   4    0.74    2.92
   6   8  -5  237.38   31.94
   6   8  -5  243.69   32.97
  -6  -8   5  340.90   32.91
   6   8  -6    2.36    3.62
   6   8  -6    3.20    3.90
  -6  -8   6    5.60    3.81
   6   8  -7   86.19   13.81
  -6  -8   7  112.13   14.09
   6   8  -8    2.33    3.70
  -6  -8   8    6.26    3.80
   6  -8  -9  155.82   23.14
   6   8  -9  171.03   20.35
  -6  -8   9  150.96   18.26
   6  -8 -10   34.19    9.51
   6   8 -10   42.73    7.74
  -6  -8  10   33.97    5.10
   6  -8 -11  130.50   19.51
   6   8 -11  113.52   15.65
   6  -8 -12   29.82    8.54
   6   8 -12   23.44    5.85
   6  -8 -13    6.23    5.11
   6  -8 -14    3.64    5.46
   6  -8 -15  101.41   17.51
  -6   8  16    3.86    5.15
   6  -8 -16    0.00    4.38
  -6   8  17   46.30   10.38
   6  -8 -17   34.00    9.47
  -6   8  18    0.61    4.36
   6  -8 -18    0.00    4.45
  -6   8  19   22.16    8.49
   6  -8 -19   36.28    9.29
  -6   8  20   -0.00    4.79
   6  -8 -20    5.88    4.93
  -6   8  21   17.18    6.94
   6  -8 -21   16.40    7.64
  -6   8  22    4.28    5.41
   6  -8 -22    4.34    5.18
  -6   8  23    5.81    5.85
   6  -8 -23    0.00    5.84
  -6   8  24    2.69    4.88
   6  -8 -24    0.23    4.69
  -6   8  25   23.86    8.46
   6  -8 -25   17.27    7.46
  -6   8  26    4.97    5.97
   6  -8 -26    0.00    5.35
  -6   8  27   13.34    7.43
   6  -8 -27   16.91    7.45
   6  -8 -28    1.78    4.51
   6  -8 -29    1.98    4.76
   6  -8 -30    2.99    5.10
   6  -8 -31   11.68    6.57
   6  -8 -32    1.10    4.57
   6  -8 -33    9.59    7.61
  -6   9   1   10.79    6.67
   6   9  -1    0.00    3.88
  -6   9   2   20.01    8.14
   6   9  -2   23.32    6.62
  -6  -9   2   15.60    5.46
  -6   9   3  244.39   28.05
   6   9  -3  156.45   23.51
  -6  -9   3  187.63   23.69
  -6   9   4    3.81    6.04
   6   9  -4   12.81    4.92
  -6  -9   4    8.26    4.61
  -6   9   5    2.43    5.89
   6   9  -5    1.48    3.71
  -6  -9   5    0.00    3.17
  -6   9   6   22.17    7.29
   6  -9  -6   14.81    7.40
   6   9  -6   22.04    6.28
  -6  -9   6   17.30    5.69
  -6   9   7    8.71    5.83
   6  -9  -7   18.14    7.77
   6   9  -7   10.06    5.46
  -6   9   8    0.00    5.49
   6  -9  -8   -0.00    3.98
   6   9  -8   -0.00    3.56
  -6   9   9   73.87   15.14
   6  -9  -9   79.27   15.52
   6   9  -9  100.71   13.75
  -6   9  10    0.00    5.31
   6  -9 -10    4.64    5.85
   6   9 -10    4.05    4.20
  -6   9  11    3.99    5.37
   6  -9 -11    4.32    5.13
   6   9 -11    0.00    3.70
  -6   9  12   -0.00    4.70
   6  -9 -12    7.90    5.95
  -6   9  13   28.74    9.78
   6  -9 -13  100.57   14.98
  -6   9  14    2.50    5.78
   6  -9 -14   10.80    6.08
  -6   9  15   15.93    7.67
   6  -9 -15   28.67    8.82
  -6   9  16    9.17    6.33
   6  -9 -16    8.91    5.96
  -6   9  17    7.73    5.90
   6  -9 -17    8.51    6.63
  -6   9  18    9.55    6.38
   6  -9 -18    9.46    6.03
  -6   9  19   55.62   11.54
   6  -9 -19   39.37   10.94
  -6   9  20    3.83    6.33
   6  -9 -20    4.23    5.67
  -6   9  21    2.31    5.38
   6  -9 -21   -0.00    4.62
  -6   9  22    0.00    4.93
   6  -9 -22    4.89    5.31
  -6   9  23   29.87    9.60
   6  -9 -23   19.42    7.55
  -6   9  24    0.79    5.16
   6  -9 -24   -0.00    5.03
  -6   9  25    8.86    7.08
   6  -9 -25    7.63    6.40
  -6   9  26    0.00    5.25
   6  -9 -26    3.24    4.86
  -6   9  27    0.00    5.49
   6  -9 -27    3.34    5.61
  -6   9  28    3.15    6.22
   6  -9 -28   -0.00    5.80
   6  -9 -29   12.47    7.99
   6  -9 -30    0.00    4.88
   6  -9 -31    0.00    4.92
   6  -9 -32   -0.00    5.26
  -6  10   1   31.39    9.61
   6  10  -1   25.95    7.39
  -6  10   2    9.68    7.06
   6  10  -2   20.88    6.94
  -6  10   3    0.94    6.12
   6  10  -3    0.66    3.91
  -6  10   4    0.00    6.14
   6 -10  -4    0.80    5.25
   6  10  -4    9.88    5.32
  -6  10   5   35.51   10.04
   6 -10  -5   36.91   10.63
   6  10  -5   51.26    9.69
  -6  10   6    0.00    5.74
   6 -10  -6    2.79    5.07
   6  10  -6    0.00    4.20
  -6  10   7   22.42    8.34
   6 -10  -7   12.72    6.95
   6  10  -7   20.22    6.44
  -6  10   8   11.07    5.95
   6 -10  -8    3.52    5.66
   6  10  -8    2.82    4.17
  -6  10   9    0.00    5.37
   6 -10  -9    0.00    5.89
   6  10  -9   -0.00    3.47
  -6  10  10    2.44    5.30
   6 -10 -10    2.57    5.30
  -6  10  11  100.05   18.09
   6 -10 -11  114.25   19.25
  -6  10  12   -0.00    5.23
   6 -10 -12   -0.00    4.24
  -6  10  13   19.01    7.97
   6 -10 -13   15.53    7.43
  -6  10  14    2.14    5.18
   6 -10 -14    7.08    5.44
  -6  10  15   56.20   13.40
   6 -10 -15   87.08   15.72
  -6  10  16    4.79    5.76
   6 -10 -16   -0.00    4.45
  -6  10  17   40.18   10.80
   6 -10 -17   25.84    9.05
  -6  10  18    2.81    5.01
   6 -10 -18   -0.00    4.74
  -6  10  19    7.61    6.29
   6 -10 -19    0.00    5.33
  -6  10  20   -0.00    5.43
   6 -10 -20    1.99    5.77
  -6  10  21   58.82   12.63
   6 -10 -21   39.28   11.48
  -6  10  22    4.39    5.68
   6 -10 -22    0.00    6.09
  -6  10  23    5.91    6.03
   6 -10 -23    2.76    4.89
  -6  10  24   -0.00    5.08
   6 -10 -24    7.94    6.01
  -6  10  25   17.19    7.71
   6 -10 -25    7.37    6.06
  -6  10  26    0.00    4.93
   6 -10 -26    0.00    5.42
  -6  10  27    9.37    7.05
   6 -10 -27    2.97    5.44
  -6  10  28   -0.00    6.34
   6 -10 -28    7.28    6.01
   6 -10 -29    3.57    6.19
   6 -10 -30    0.66    4.95
   6 -10 -31    1.53    6.21
  -6  11   1    0.00    6.14
   6 -11  -1    6.51    6.57
  -6  11   2   -0.00    5.06
   6 -11  -2   -0.00    5.56
  -6  11   3   47.27   13.05
   6 -11  -3   62.99   13.81
  -6  11   4    0.00    6.06
   6 -11  -4    3.27    5.03
   6  11  -4    0.00    4.63
  -6  11   5    0.00    5.52
   6 -11  -5    4.50    6.24
   6  11  -5    1.30    4.94
  -6  11   6    0.20    4.94
   6 -11  -6   -0.00    5.57
   6  11  -6   -0.00    4.30
  -6  11   7    0.00    5.69
   6 -11  -7    9.99    7.42
   6  11  -7    4.67    4.75
  -6  11   8   15.02    8.13
   6 -11  -8    7.31    6.98
   6  11  -8    5.94    5.77
  -6  11   9   34.78   10.45
   6 -11  -9   41.53   12.02
  -6  11  10    1.40    6.08
   6 -11 -10   -0.00    5.17
  -6  11  11    2.25    4.55
   6 -11 -11    1.63    5.30
  -6  11  12    6.21    6.35
   6 -11 -12    6.03    6.82
  -6  11  13   42.70   11.45
   6 -11 -13   29.92   10.20
  -6  11  14    3.67    5.89
   6 -11 -14    0.00    5.00
  -6  11  15   19.43    8.18
   6 -11 -15   36.07   11.00
  -6  11  16   -0.00    5.13
   6 -11 -16    3.28    6.28
  -6  11  17   13.76    7.56
   6 -11 -17   18.65    8.62
  -6  11  18    0.00    4.97
   6 -11 -18    0.00    4.55
  -6  11  19   16.46    8.02
   6 -11 -19   15.34    8.41
  -6  11  20    3.58    5.86
   6 -11 -20    0.03    4.37
  -6  11  21    5.47    5.86
   6 -11 -21    2.36    5.01
  -6  11  22   -0.00    5.03
   6 -11 -22   -0.00    5.49
  -6  11  23   17.03    7.71
   6 -11 -23   17.48    8.60
  -6  11  24    6.13    6.07
   6 -11 -24   -0.00    6.02
  -6  11  25    7.80    7.33
   6 -11 -25    7.49    7.05
  -6  11  26    3.00    6.19
   6 -11 -26   -0.00    6.39
  -6  11  27    7.03    6.17
   6 -11 -27    0.00    5.06
  -6  11  28   -0.00    6.22
   6 -11 -28   -0.00    5.29
  -6  11  29    4.17    6.65
   6 -11 -29    0.00    6.13
   6 -11 -30   -0.00    5.71
  -6  12   1   28.06   10.44
   6 -12  -1   52.09   12.75
   6  12  -1   41.25   10.23
  -6  12   2    2.80    6.99
   6 -12  -2   -0.00    5.75
   6  12  -2    1.82    4.90
  -6  12   3    0.00    6.23
   6 -12  -3    6.90    6.61
   6  12  -3    0.00    5.03
  -6  12   4    1.76    5.61
   6 -12  -4    2.61    5.77
  -6  12   5   35.76   10.97
   6 -12  -5   29.26   10.36
  -6  12   6    0.00    6.15
   6 -12  -6   -0.00    5.39
  -6  12   7    3.06    6.72
   6 -12  -7    3.25    6.30
  -6  12   8    0.42    6.38
   6 -12  -8    5.12    6.72
  -6  12   9    7.02    6.75
   6 -12  -9    1.89    6.17
  -6  12  10    0.00    5.43
   6 -12 -10    3.60    6.17
  -6  12  11   27.77    9.30
   6 -12 -11   22.63    9.62
  -6  12  12    0.00    5.29
   6 -12 -12    0.00    5.38
  -6  12  13   12.20    7.58
   6 -12 -13    0.00    4.98
  -6  12  14   -0.00    5.53
   6 -12 -14   -0.00    4.65
  -6  12  15   21.66    8.41
   6 -12 -15   27.24    9.76
  -6  12  16    5.25    6.44
   6 -12 -16   11.82    7.06
  -6  12  17    2.33    6.22
   6 -12 -17    7.23    6.83
  -6  12  18   -0.00    5.06
   6 -12 -18    4.31    5.60
  -6  12  19    0.00    5.01
   6 -12 -19   -0.00    4.87
  -6  12  20   -0.00    5.55
   6 -12 -20    0.80    5.44
  -6  12  21   18.57    8.19
   6 -12 -21    6.23    6.28
  -6  12  22    3.87    6.04
   6 -12 -22    1.58    5.45
  -6  12  23    9.53    7.34
   6 -12 -23   -0.00    6.03
  -6  12  24    8.08    6.30
   6 -12 -24    0.00    5.44
  -6  12  25    7.44    7.16
   6 -12 -25    9.56    7.01
  -6  12  26   -0.00    6.26
   6 -12 -26   -0.00    5.53
  -6  12  27   12.70    7.69
   6 -12 -27    2.72    6.63
  -6  12  28    5.88    6.59
   6 -12 -28    0.21    5.09
  -6  12  29    1.21    6.38
  -6  13   1    7.89    8.44
   6 -13  -1   10.61    8.07
   6  13  -1    0.55    5.36
  -6  13   2   -0.00    5.50
   6 -13  -2    8.52    7.20
   6  13  -2   12.96    6.40
  -6  13   3   36.01   12.58
   6 -13  -3   57.52   14.13
   6  13  -3   62.00   12.42
  -6  13   4    6.01    6.79
   6 -13  -4    0.00    6.05
   6  13  -4    6.28    6.21
  -6  13   5    4.65    6.70
   6 -13  -5   14.22    8.24
   6  13  -5   11.32    6.80
  -6  13   6    4.43    6.59
   6 -13  -6   18.68    8.64
  -6  13   7   15.72    7.64
   6 -13  -7   15.14    8.80
  -6  13   8    2.15    5.58
   6 -13  -8    7.03    7.91
  -6  13   9   26.77   10.11
   6 -13  -9   38.87   11.62
  -6  13  10    1.34    5.82
   6 -13 -10    4.30    5.48
  -6  13  11   -0.00    5.71
   6 -13 -11    0.00    4.31
  -6  13  12    0.00    5.53
   6 -13 -12    6.53    6.63
  -6  13  13   15.50    7.76
   6 -13 -13   14.70    8.56
  -6  13  14   -0.00    6.49
   6 -13 -14   11.87    7.55
  -6  13  15   12.26    7.66
   6 -13 -15    6.91    6.43
  -6  13  16   -0.00    5.99
   6 -13 -16    6.41    7.07
  -6  13  17    0.85    5.60
   6 -13 -17    5.63    6.85
  -6  13  18   -0.00    5.56
   6 -13 -18    3.32    6.87
  -6  13  19    6.96    7.70
   6 -13 -19    8.45    7.51
  -6  13  20    2.70    6.37
   6 -13 -20    0.35    4.83
  -6  13  21   -0.00    5.74
   6 -13 -21    7.03    7.02
  -6  13  22    4.29    6.00
   6 -13 -22   -0.00    5.60
  -6  13  23   11.67    6.99
   6 -13 -23    6.52    7.00
  -6  13  24    4.04    6.72
   6 -13 -24    2.77    6.11
  -6  13  25    3.04    6.63
   6 -13 -25    2.10    6.18
  -6  13  26    7.11    7.47
   6 -13 -26   -0.00    6.14
  -6  13  27    0.36    6.40
   6 -13 -27    6.58    6.84
  -6  13  28    0.53    6.53
  -6  13  29   -0.00    5.81
  -6  13  30    2.55    6.32
  -6  14   1   19.13    9.02
   6  14  -1   10.85    7.16
  -6  14   2    9.90    8.42
   6 -14  -2    0.62    4.38
   6  14  -2    0.00    5.19
  -6  14   3   -0.00    5.82
   6 -14  -3    1.53    5.09
   6  14  -3   -0.00    5.33
  -6  14   4    9.35    7.48
   6 -14  -4   19.89    9.31
   6  14  -4    4.14    6.05
  -6  14   5   27.39   10.75
   6 -14  -5   24.95   10.78
  -6  14   6   15.99    9.13
   6 -14  -6    7.41    7.64
  -6  14   7   14.11    7.56
   6 -14  -7    9.02    7.07
  -6  14   8    2.58    7.11
   6 -14  -8   -0.00    6.81
  -6  14   9    0.00    5.35
   6 -14  -9   20.94    9.50
  -6  14  10   12.51    7.92
   6 -14 -10    5.82    7.02
  -6  14  11   14.19    8.65
   6 -14 -11    3.93    6.40
  -6  14  12    4.21    7.18
   6 -14 -12    4.16    6.23
  -6  14  13    0.05    5.70
   6 -14 -13   -0.00    5.99
  -6  14  14   -0.00    6.48
   6 -14 -14   -0.00    5.61
  -6  14  15    5.20    7.07
   6 -14 -15    3.67    6.40
  -6  14  16   17.03    8.93
   6 -14 -16   11.24    7.60
  -6  14  17    7.43    7.79
   6 -14 -17    7.80    7.09
  -6  14  18   -0.00    5.77
   6 -14 -18    0.87    5.77
  -6  14  19    5.51    7.00
   6 -14 -19   -0.00    6.25
  -6  14  20   -0.00    6.27
   6 -14 -20    0.97    5.74
  -6  14  21    6.67    6.85
   6 -14 -21    3.92    6.85
  -6  14  22    0.05    6.10
   6 -14 -22   -0.00    5.71
  -6  14  23   -0.00    6.10
   6 -14 -23    0.00    5.83
  -6  14  24    0.00    5.67
   6 -14 -24   -0.00    6.52
  -6  14  25   -0.00    5.76
   6 -14 -25   -0.00    5.80
  -6  14  26   -0.00    6.32
  -6  15   1   -0.00    6.80
   6  15  -1   -0.00    5.94
  -6  15   2    6.91    7.79
   6  15  -2    5.31    6.40
  -6  15   3    1.29    6.91
  -6  15   4    2.11    7.53
  -6  15   5    2.49    7.32
  -6  15   6    6.33    6.88
  -6  15   7   -0.00    5.75
  -6  15   8    8.18    7.61
   6 -15  -8   11.55    8.41
  -6  15   9    3.17    6.84
   6 -15  -9    2.77    7.12
  -6  15  10    0.42    6.55
   6 -15 -10   -0.00    5.55
  -6  15  11   -0.00    6.73
   6 -15 -11    0.58    5.68
  -6  15  12    0.00    6.72
   6 -15 -12    2.71    6.67
  -6  15  13    5.84    7.24
   6 -15 -13   -0.00    7.69
  -6  15  14    4.99    6.44
   6 -15 -14   -0.00    6.35
  -6  15  15    0.00    7.15
   6 -15 -15   -0.00    6.29
  -6  15  16   -0.00    6.16
   6 -15 -16   -0.00    6.31
  -6  15  17    1.00    6.80
   6 -15 -17    8.45    7.24
  -6  15  18    0.00    6.70
   6 -15 -18   -0.00    5.99
  -6  15  19   -0.00    6.68
   6 -15 -19   -0.00    6.97
  -6  15  20    0.33    6.07
   6 -15 -20   10.13    7.46
  -6  15  21   -0.00    5.95
   6 -15 -21   -0.00    7.39
   6 -15 -22   -0.00    6.75
   6 -15 -23    3.46    6.68
  -6  16   1    4.79    6.64
  -6  16   2   10.71    7.77
  -6  16   3   -0.00    7.88
  -6  16   4    1.92    7.67
  -6  16   5   -0.00    5.76
  -6  16   6    3.46    7.38
  -6  16   7    0.00    6.63
  -6  16   8   -0.00    7.22
  -6  16   9    1.68    6.34
  -6  16  10    3.50    7.13
  -6  16  11    4.30    7.31
  -6  16  12   -0.00    6.69
  -6  16  13    0.00    7.47
  -6  16  14   -0.00    5.24
   6 -16 -18   -0.00    6.43
   6 -16 -19   -0.00    6.87
   6 -16 -20   13.68    8.57
   6 -16 -21    2.36    7.14
  -5   0   1    3.62    2.87
  -5   0   1    2.02    2.54
   5   0  -1    2.68    2.82
   5   0  -1    4.09    3.05
  -5   0   2    4.53    2.79
  -5   0   2   -0.00    1.92
   5   0  -2   -0.00    2.62
   5   0  -2    0.75    2.78
  -5   0   3   92.39   11.83
  -5   0   3   85.12   11.26
   5   0  -3  100.73   12.00
   5   0  -3   90.50   12.05
  -5   0   4   -0.00    2.41
  -5   0   4   -0.00    1.89
   5   0  -4    0.13    2.57
   5   0  -4    0.79    2.41
  -5   0   5 2599.04  247.45
  -5   0   5 1962.42  246.19
   5   0  -5 2599.29  247.41
   5   0  -5 2680.76  247.83
  -5   0   6    1.50    2.40
  -5   0   6    0.33    1.19
   5   0  -6   -0.00    2.16
   5   0  -6   -0.00    2.03
  -5   0   7   62.04    8.35
   5   0  -7   63.56    8.20
   5   0  -7   66.73    8.50
  -5   0   8   -0.00    2.22
   5   0  -8   -0.00    1.81
   5   0  -8   -0.00    1.89
  -5   0   9  637.12   65.66
   5   0  -9  610.55   65.41
   5   0  -9  599.00   65.74
  -5   0  10    0.17    1.89
   5   0 -10    0.52    1.48
   5   0 -10    0.00    1.72
  -5   0  11   24.90    3.92
   5   0 -11   18.14    3.53
   5   0 -11   24.76    3.97
  -5   0  12   -0.00    1.74
   5   0 -12    1.71    1.77
   5   0 -12   -0.00    1.78
  -5   0  13   15.15    3.07
   5   0 -13   11.21    2.71
   5   0 -13   11.25    3.02
  -5   0  14    0.00    1.98
   5   0 -14    0.71    1.58
   5   0 -14    0.22    1.75
  -5   0  15  130.91   16.32
  -5   0  15  153.19   16.71
   5   0 -15  130.10   16.25
   5   0 -15  155.89   17.06
  -5   0  16    1.83    2.10
  -5   0  16   -0.00    1.89
   5   0 -16    0.37    2.02
  -5   0  17   92.33   11.54
  -5   0  17   86.61   11.54
   5   0 -17   92.59   12.02
  -5   0  18    0.68    2.03
  -5   0  18   -0.00    2.35
   5   0 -18    2.22    2.62
  -5   0  19  168.09   19.53
  -5   0  19  149.88   19.42
   5   0 -19  175.58   20.23
  -5   0  20    0.22    2.08
  -5   0  20   -0.00    2.32
  -5   0  21  252.42   29.23
  -5   0  21  252.70   29.30
  -5   0  22    0.84    3.03
   5   0 -22    1.62    3.04
  -5   0  23   -0.00    2.72
   5   0 -23    4.14    3.38
   5   0 -24    4.06    3.51
   5   0 -25   28.21    6.65
   5   0 -26    0.00    3.03
   5   0 -27   41.56    8.46
   5   0 -28    1.19    3.62
   5   0 -29    1.53    4.07
   5   0 -30    0.00    3.95
   5   0 -31   48.62   10.07
   5   0 -32    0.00    4.36
   5   0 -33   -0.00    3.84
   5   0 -34    0.00    3.88
   5   0 -35   10.18    5.85
   5   0 -36    3.45    5.08
   5   0 -37   18.39    6.93
   5   0 -38    0.00    5.11
   5   0 -39    2.24    4.49
  -5   1   1  481.29   50.72
  -5   1   1  528.29   50.69
   5  -1  -1  527.92   50.83
   5  -1  -1  518.73   51.36
   5   1  -1  261.65   48.87
   5   1  -1  566.55   50.98
  -5  -1   1  482.89   50.20
  -5  -1   1  544.77   50.17
  -5   1   2    6.71    3.55
  -5   1   2    4.91    3.23
   5  -1  -2    4.77    3.58
   5  -1  -2    7.01    3.55
   5   1  -2    3.85    2.60
   5   1  -2    7.03    3.20
  -5  -1   2    6.33    3.07
  -5  -1   2    4.76    2.57
  -5   1   3  543.14   57.92
  -5   1   3  555.87   57.59
   5  -1  -3  556.28   57.83
   5  -1  -3  506.45   58.02
   5   1  -3  410.66   56.64
   5   1  -3  553.02   57.52
  -5  -1   3  570.23   57.31
  -5  -1   3  556.52   56.92
  -5  -1   3  552.97   56.67
  -5   1   4   10.18    3.88
  -5   1   4   13.77    3.29
   5  -1  -4   15.59    4.12
   5  -1  -4   11.98    4.06
   5   1  -4   15.49    3.45
   5   1  -4   12.04    3.39
  -5  -1   4    7.34    3.03
  -5  -1   4   15.86    2.61
  -5  -1   4   13.43    2.58
  -5   1   5  109.99   14.31
  -5   1   5  105.86   13.74
   5  -1  -5  125.20   14.40
   5  -1  -5  130.57   14.86
   5   1  -5  120.25   13.55
   5   1  -5  110.87   13.64
  -5  -1   5  109.16   13.44
  -5   1   6  711.42   69.95
  -5   1   6  639.34   69.03
   5  -1  -6  692.67   69.58
   5  -1  -6  678.33   69.97
   5   1  -6  561.98   68.42
   5   1  -6  648.75   68.80
  -5  -1   6  670.98   68.66
  -5   1   7  644.90   65.80
  -5   1   7  659.12   65.02
   5  -1  -7  623.26   65.49
   5  -1  -7  611.43   65.85
   5   1  -7  656.80   64.46
   5   1  -7  665.98   64.70
  -5  -1   7  488.15   64.20
  -5   1   8    0.00    2.72
  -5   1   8   -0.00    1.75
   5  -1  -8    1.18    2.46
   5  -1  -8   -0.00    2.46
   5   1  -8    1.17    1.42
   5   1  -8    0.00    1.29
  -5  -1   8    0.00    1.45
  -5   1   9   23.92    5.28
  -5   1   9   39.63    4.60
   5  -1  -9   24.51    4.81
   5  -1  -9   45.80    6.12
   5   1  -9   22.14    3.65
   5   1  -9   39.14    4.21
  -5  -1   9   33.98    3.92
  -5   1  10    0.43    2.49
  -5   1  10    2.69    1.42
   5  -1 -10    0.60    2.19
   5  -1 -10    2.25    2.37
   5   1 -10    1.61    0.85
   5   1 -10    2.68    1.20
  -5  -1  10    1.57    0.93
  -5   1  11  228.42   26.90
   5  -1 -11  220.26   26.62
   5  -1 -11  262.96   27.50
   5   1 -11  225.33   25.62
  -5  -1  11  251.03   25.37
  -5   1  12   13.24    3.84
   5  -1 -12   15.42    3.62
   5  -1 -12   14.42    3.84
   5   1 -12   19.51    2.87
  -5  -1  12   17.31    2.51
  -5  -1  12   19.36    2.50
  -5   1  13  471.14   51.11
   5  -1 -13  488.60   50.97
   5  -1 -13  411.38   51.11
   5   1 -13  433.87   50.00
  -5  -1  13  452.14   49.50
  -5  -1  13  525.93   49.66
  -5   1  14    2.27    2.53
   5  -1 -14    2.14    2.25
   5  -1 -14    1.92    2.56
  -5  -1  14    1.78    1.47
  -5  -1  14    2.55    1.60
  -5   1  15   43.79    7.64
   5  -1 -15   66.90    8.14
   5  -1 -15   51.55    8.16
  -5  -1  15   58.44    6.85
  -5  -1  15   51.17    6.76
  -5   1  16    8.42    3.32
   5  -1 -16    2.19    2.27
   5  -1 -16    4.85    2.89
  -5  -1  16    3.24    1.81
  -5  -1  16    5.53    2.21
  -5   1  17   27.29    5.41
   5  -1 -17   29.50    5.27
   5  -1 -17   31.80    5.89
  -5  -1  17   24.48    4.30
  -5  -1  17   28.17    4.48
  -5   1  18    2.64    2.75
   5  -1 -18    6.27    2.95
   5  -1 -18    3.50    2.94
  -5  -1  18    0.00    1.83
  -5  -1  18    4.34    2.24
  -5   1  19  194.25   21.68
  -5   1  19  159.89   21.33
   5  -1 -19  193.61   21.59
  -5  -1  19  174.91   20.44
  -5  -1  19  171.57   20.45
  -5   1  20    6.13    3.61
  -5   1  20    2.47    3.09
   5   1 -20    5.11    2.89
  -5  -1  20    6.72    2.69
  -5  -1  20    6.76    2.86
  -5   1  21    1.72    3.29
  -5   1  21    2.61    3.14
   5   1 -21   -0.00    2.66
  -5  -1  21    9.00    3.24
  -5   1  22   23.50    5.18
   5  -1 -22   12.96    4.89
   5   1 -22   17.74    4.71
  -5  -1  22   12.13    3.95
  -5   1  23   32.90    7.17
   5  -1 -23   47.16    8.45
  -5   1  24    5.54    3.60
   5  -1 -24    4.08    3.72
   5  -1 -25   14.29    5.00
   5  -1 -26    7.80    3.87
   5  -1 -27   81.65   13.26
   5  -1 -28    8.72    4.99
   5  -1 -29   36.21    8.46
   5  -1 -30   -0.00    3.59
   5  -1 -31    0.73    3.70
   5  -1 -32   -0.00    3.61
   5  -1 -33   35.99    9.68
   5   1 -33   62.53   10.85
   5  -1 -34    0.00    3.74
   5   1 -34    0.05    4.11
   5  -1 -35    1.23    4.45
   5   1 -35   -0.00    3.40
   5  -1 -36    0.26    3.90
   5   1 -36    0.00    4.00
   5  -1 -37    4.55    5.33
   5   1 -37   14.09    5.81
   5  -1 -38   -0.00    5.24
   5   1 -38   -0.00    4.31
   5  -1 -39    2.83    5.46
   5   1 -39   10.23    5.38
  -5   2   1    2.58    3.52
  -5   2   1    6.91    3.62
   5  -2  -1   12.15    4.06
   5  -2  -1    5.05    4.14
   5   2  -1    7.71    3.12
   5   2  -1    9.56    3.69
  -5  -2   1    2.52    2.99
  -5  -2   1    7.22    2.87
  -5  -2   1    9.60    3.32
  -5   2   2   17.10    4.92
  -5   2   2   11.51    3.98
   5  -2  -2    9.14    3.90
   5  -2  -2   17.16    4.85
   5   2  -2   14.83    3.56
   5   2  -2   12.43    3.68
  -5  -2   2   12.99    3.89
  -5  -2   2   15.75    3.39
  -5  -2   2    8.35    2.93
  -5   2   3  208.08   24.28
  -5   2   3  241.34   24.29
   5  -2  -3  182.97   23.63
   5  -2  -3  203.77   24.39
   5   2  -3  174.99   22.53
   5   2  -3  268.63   23.73
  -5  -2   3  191.70   22.97
  -5  -2   3  190.28   22.20
  -5  -2   3  195.40   22.24
  -5   2   4   75.46   10.57
  -5   2   4   74.45   10.05
   5  -2  -4   33.25    8.89
   5  -2  -4   83.04   10.97
   5   2  -4   78.79    9.13
   5   2  -4   84.66    9.53
  -5  -2   4   80.14    9.34
  -5  -2   4   78.28    8.12
  -5  -2   4   64.76    7.98
  -5   2   5  611.23   64.20
  -5   2   5  683.60   64.06
   5  -2  -5  553.90   63.56
   5  -2  -5  654.22   64.65
   5   2  -5  558.78   62.60
   5   2  -5  632.79   62.51
   5   2  -5  469.80   62.30
  -5  -2   5  646.24   63.12
  -5   2   6   11.09    4.15
  -5   2   6   11.18    3.55
   5  -2  -6   10.30    3.64
   5  -2  -6    4.64    3.54
   5   2  -6   13.62    2.55
   5   2  -6    9.09    2.41
   5   2  -6    7.19    2.43
  -5   2   7   99.23   12.98
  -5   2   7  103.56   12.45
   5  -2  -7   89.76   12.43
   5  -2  -7  134.77   13.96
   5   2  -7  102.15   10.79
   5   2  -7   98.69   10.84
   5   2  -7   91.94   10.90
   5   2  -7   81.60   10.85
  -5   2   8    4.77    3.45
  -5   2   8    6.97    2.85
   5  -2  -8    8.86    3.68
   5  -2  -8   14.68    4.38
   5   2  -8    9.08    1.69
   5   2  -8   10.24    1.78
  -5   2   9  377.60   66.28
  -5   2   9  765.33   67.30
   5  -2  -9  775.52   67.70
   5  -2  -9  776.88   68.53
  -5   2  10    2.57    3.25
  -5   2  10    1.69    2.18
   5  -2 -10    2.78    2.71
   5  -2 -10    6.67    3.24
  -5   2  11    9.01    3.68
  -5   2  11    4.34    2.37
   5  -2 -11    3.77    2.60
   5  -2 -11    9.61    3.73
  -5   2  12   98.87   12.60
  -5   2  12   96.76   11.74
   5  -2 -12   89.50   12.06
   5  -2 -12   86.75   12.70
  -5   2  13   71.98   10.46
  -5   2  13   71.41    9.50
   5  -2 -13   73.31   10.17
   5  -2 -13   74.53   10.75
  -5   2  14   42.36    7.30
   5  -2 -14   49.91    7.20
   5  -2 -14   34.11    7.05
  -5   2  15  389.17   45.04
   5  -2 -15  431.33   45.02
   5  -2 -15  387.28   45.43
  -5   2  16    0.00    3.11
   5  -2 -16    3.17    2.75
   5  -2 -16    2.82    3.14
  -5  -2  16    0.00    1.21
  -5  -2  16    4.31    1.54
  -5   2  17    5.48    3.40
   5  -2 -17    7.89    3.26
   5  -2 -17    7.82    3.77
   5   2 -17    5.55    2.14
  -5  -2  17    4.36    1.66
  -5  -2  17    5.73    1.98
  -5   2  18    0.00    2.87
   5  -2 -18   -0.00    2.49
   5  -2 -18    0.80    2.75
   5   2 -18    1.15    1.79
  -5  -2  18   -0.00    1.48
  -5  -2  18    0.00    1.70
  -5   2  19  122.27   17.21
   5  -2 -19  152.10   17.66
   5   2 -19  120.55   16.18
  -5  -2  19  136.09   15.71
  -5  -2  19  144.14   15.87
  -5   2  20   62.13    9.83
   5  -2 -20   76.03   10.14
   5   2 -20   57.72    8.80
  -5  -2  20   56.34    8.18
  -5   2  21    3.95    3.36
   5  -2 -21    5.64    3.33
   5  -2 -21    4.40    3.38
   5   2 -21    0.79    2.59
  -5  -2  21    3.11    2.29
  -5   2  22    7.58    4.23
  -5   2  22   11.65    4.58
   5  -2 -22   14.88    4.60
   5  -2 -22   13.24    5.11
   5   2 -22    7.09    3.44
  -5   2  23   15.87    5.09
   5  -2 -23    6.18    4.62
  -5   2  24   -0.00    3.88
   5  -2 -24    0.66    3.78
  -5   2  25  105.83   14.44
   5  -2 -25   80.77   14.22
   5  -2 -26    2.14    3.88
   5  -2 -27   68.68   12.15
   5  -2 -28    0.00    4.02
   5  -2 -29   30.61    8.32
   5  -2 -30    1.79    4.24
   5  -2 -31   42.74    9.88
   5  -2 -32    4.20    4.62
   5  -2 -33    0.00    3.93
   5  -2 -34    1.11    3.94
   5  -2 -35    4.62    4.48
   5  -2 -36    1.28    4.08
   5  -2 -37    2.09    5.23
   5  -2 -38   -0.00    4.41
  -5   3   1  461.70   39.51
  -5   3   1  313.75   37.58
   5  -3  -1  302.94   37.40
   5  -3  -1  338.22   38.53
   5   3  -1  292.11   36.39
   5   3  -1  306.42   36.50
   5   3  -1  335.52   36.95
  -5  -3   1  298.36   36.26
  -5  -3   1  369.52   36.57
  -5   3   2   56.43   10.40
  -5   3   2   78.76   10.58
   5  -3  -2   56.35    9.99
   5  -3  -2   59.03   10.51
   5   3  -2   62.33    9.10
   5   3  -2   73.97    9.42
   5   3  -2   66.21    9.36
   5   3  -2   75.47    9.67
  -5  -3   2   63.55    8.69
  -5  -3   2   62.96    8.70
  -5   3   3  121.22   15.78
  -5   3   3  118.73   15.28
   5  -3  -3  101.78   14.95
   5  -3  -3   99.88   15.32
   5   3  -3  111.51   13.96
   5   3  -3  124.76   14.21
   5   3  -3  106.55   14.12
   5   3  -3  117.60   14.27
  -5  -3   3  114.92   13.47
  -5  -3   3  121.58   13.52
  -5   3   4    2.85    4.11
  -5   3   4    0.69    2.69
   5  -3  -4    3.00    3.75
   5  -3  -4    0.00    3.47
   5   3  -4    3.62    2.31
   5   3  -4    5.37    2.53
   5   3  -4    4.11    2.39
   5   3  -4    3.41    2.56
  -5  -3   4    4.89    1.76
  -5  -3   4    4.38    1.78
  -5   3   5  235.35   28.43
  -5   3   5  235.39   28.01
   5  -3  -5  237.36   27.94
   5  -3  -5  259.97   28.97
   5   3  -5  240.74   26.39
   5   3  -5  257.64   26.58
   5   3  -5  227.95   26.60
   5   3  -5  222.37   26.51
  -5   3   6  212.81   26.94
   5  -3  -6  213.65   26.58
   5  -3  -6  224.69   27.36
   5   3  -6  234.41   24.91
   5   3  -6  257.92   25.11
   5   3  -6  212.19   25.09
   5   3  -6  214.36   25.04
  -5   3   7   65.43   10.69
  -5   3   7   74.84   10.40
   5  -3  -7   73.21   10.44
   5  -3  -7   79.78   11.15
   5   3  -7   61.12    8.24
   5   3  -7   70.71    8.39
   5   3  -7   76.64    8.71
   5   3  -7   74.20    8.65
  -5   3   8   55.02   12.67
  -5   3   8  136.53   14.13
   5  -3  -8  102.93   13.55
   5  -3  -8  107.43   14.36
   5   3  -8  104.79   11.26
   5   3  -8  104.63   11.23
   5   3  -8   93.81   11.46
   5   3  -8  109.66   11.58
  -5   3   9   94.56   12.37
  -5   3   9   75.09   11.29
   5  -3  -9   92.52   11.90
   5  -3  -9   95.80   12.67
   5   3  -9   81.34    9.46
   5   3  -9   84.66    9.46
  -5   3  10   25.05    5.56
  -5   3  10   25.91    4.86
   5  -3 -10   25.09    5.10
   5  -3 -10   18.03    5.02
   5   3 -10   17.67    2.25
   5   3 -10   14.73    2.18
  -5   3  11   -0.00    3.17
  -5   3  11    0.00    2.31
   5  -3 -11    1.15    2.63
   5  -3 -11    4.69    3.19
  -5   3  12   17.24    5.07
  -5   3  12   24.12    4.97
   5  -3 -12   23.03    5.17
   5  -3 -12   29.07    6.14
  -5   3  13  213.47   23.14
   5  -3 -13  220.99   22.80
   5  -3 -13   93.98   21.33
   5   3 -13  197.08   19.71
  -5   3  14   30.59    6.30
   5  -3 -14   28.76    5.75
   5  -3 -14   28.95    6.19
   5   3 -14   22.66    3.43
  -5   3  15   25.92    5.49
   5  -3 -15   10.28    3.87
   5  -3 -15   11.24    4.50
   5   3 -15    9.95    2.32
  -5   3  16   63.98    8.95
   5  -3 -16   63.13    8.54
   5  -3 -16   44.28    8.28
   5   3 -16   39.00    5.80
  -5  -3  16   41.59    4.95
  -5  -3  16   41.71    4.98
  -5   3  17   74.19   11.36
   5  -3 -17   81.19   11.30
   5   3 -17   71.09    9.35
  -5  -3  17   70.91    8.54
  -5  -3  17   77.12    8.65
  -5   3  18    8.97    4.13
   5  -3 -18   19.76    4.96
   5   3 -18   13.22    3.18
  -5  -3  18   10.59    2.42
  -5  -3  18    9.30    2.48
  -5   3  19    4.23    4.22
   5  -3 -19    1.56    2.92
   5   3 -19    1.18    2.06
  -5  -3  19    1.26    1.74
  -5   3  20    1.97    2.97
   5  -3 -20    3.40    3.20
   5  -3 -20   -0.00    3.24
   5   3 -20    1.14    2.39
  -5   3  21   73.47   10.87
   5  -3 -21   65.77   10.05
   5  -3 -21   38.95    9.56
   5   3 -21   58.13    8.90
  -5   3  22   95.34   14.30
   5  -3 -22  164.46   16.04
   5  -3 -22   97.30   14.87
   5   3 -22   70.99   12.61
  -5   3  23  104.53   15.89
   5  -3 -23  121.92   15.99
   5  -3 -23  104.99   16.33
  -5   3  24    5.85    4.44
   5  -3 -24   12.18    5.43
  -5   3  25    0.42    3.67
   5  -3 -25    1.36    3.92
  -5   3  26    0.00    3.75
   5  -3 -26   -0.00    3.92
   5  -3 -27   47.17    9.93
   5  -3 -28    5.53    4.94
   5  -3 -29   38.13    8.93
   5  -3 -30    3.31    4.27
   5  -3 -31    0.23    4.14
   5  -3 -32    8.47    4.97
   5  -3 -33   11.94    5.90
   5  -3 -34   -0.00    4.09
   5  -3 -35    3.27    5.50
   5  -3 -36    2.41    4.52
   5  -3 -37    9.03    5.73
   5  -3 -38    0.00    3.48
  -5   4   1   91.07   13.30
  -5   4   1   76.55   12.29
   5  -4  -1   77.42   12.26
   5  -4  -1   90.72   13.64
   5   4  -1   70.65   11.03
   5   4  -1   86.66   11.59
   5   4  -1   87.82   11.88
   5   4  -1   81.90   11.60
  -5  -4   1   82.19   11.12
  -5  -4   1   85.29   11.08
  -5   4   2   -0.00    4.71
  -5   4   2    4.97    3.88
   5  -4  -2   19.23    5.33
   5  -4  -2   10.96    4.99
   5   4  -2   10.25    3.73
   5   4  -2   11.12    3.79
   5   4  -2    9.62    3.58
   5   4  -2   15.46    4.18
  -5  -4   2   15.31    3.60
  -5  -4   2   11.74    3.33
  -5   4   3   31.19    7.88
  -5   4   3   33.40    7.09
   5  -4  -3   36.97    7.36
   5  -4  -3   44.60    8.46
   5   4  -3   35.63    6.32
   5   4  -3   46.95    6.87
   5   4  -3   41.61    6.89
   5   4  -3   46.37    6.91
  -5  -4   3   41.88    6.15
  -5  -4   3   38.72    6.00
  -5   4   4   71.92   11.64
  -5   4   4   91.67   11.83
   5  -4  -4   78.41   11.27
   5  -4  -4   78.64   12.06
   5   4  -4   60.50    9.49
   5   4  -4   74.38    9.98
   5   4  -4   68.36   10.11
   5   4  -4   84.05   10.25
  -5  -4   4   73.32    9.18
  -5  -4   4   73.75    9.15
  -5   4   5  180.25   22.99
  -5   4   5  204.02   23.05
   5  -4  -5  165.43   22.20
   5  -4  -5  169.18   22.99
   5   4  -5  188.39   20.86
   5   4  -5  201.47   21.20
   5   4  -5  169.72   21.10
   5   4  -5  192.27   21.23
  -5  -4   5  185.33   19.77
  -5  -4   5  169.78   19.69
  -5   4   6    0.00    3.07
  -5   4   6    0.80    2.88
   5  -4  -6    0.00    3.26
   5  -4  -6    0.70    3.14
   5   4  -6    0.71    1.99
   5   4  -6    0.00    1.92
   5   4  -6    1.08    2.01
  -5   4   7   11.63    4.92
  -5   4   7    0.00    3.21
   5  -4  -7    6.85    3.97
   5  -4  -7   15.26    4.73
   5   4  -7    6.61    2.32
   5   4  -7    7.54    2.49
   5   4  -7    8.98    2.67
  -5   4   8   79.76   11.89
  -5   4   8   68.38   11.09
   5  -4  -8   72.47   11.12
   5  -4  -8   73.77   12.16
   5   4  -8   68.95    9.20
   5   4  -8   77.62    9.34
   5   4  -8   75.72    9.61
  -5  -4   8   88.22    9.36
  -5   4   9  110.46   15.46
  -5   4   9  103.84   14.73
   5  -4  -9  118.64   15.13
   5  -4  -9  109.65   15.80
   5   4  -9  114.19   12.71
   5   4  -9  107.26   13.04
  -5  -4   9  111.83   12.66
  -5   4  10  172.01   22.65
   5  -4 -10  204.76   22.68
   5  -4 -10  187.75   23.47
   5   4 -10  183.88   19.82
   5   4 -10  180.21   20.22
  -5  -4  10  174.81   19.71
  -5   4  11  202.26   27.34
   5  -4 -11  232.52   27.29
   5  -4 -11  206.77   27.92
   5   4 -11  201.38   24.39
   5   4 -11  206.29   24.92
  -5  -4  11  292.78   24.66
  -5   4  12   11.74    4.50
   5  -4 -12   10.69    4.32
   5  -4 -12    1.37    3.84
   5   4 -12   10.05    1.67
   5   4 -12    3.56    1.99
  -5  -4  12   10.62    1.61
  -5   4  13    1.31    3.52
   5  -4 -13    0.00    2.77
   5  -4 -13    1.13    3.03
   5   4 -13    1.82    0.94
   5   4 -13    2.58    1.72
  -5  -4  13    1.29    0.88
  -5   4  14   44.62    7.79
   5  -4 -14   38.77    6.93
   5  -4 -14   23.40    6.65
   5   4 -14   28.51    3.70
   5   4 -14   32.17    4.71
  -5  -4  14   29.26    3.70
  -5   4  15  340.04   42.01
   5  -4 -15  353.77   41.60
   5  -4 -15  372.45   42.85
   5   4 -15  422.29   38.79
   5   4 -15  347.94   39.46
  -5  -4  15  334.62   38.47
  -5   4  16   95.04   12.46
   5  -4 -16   75.12   11.11
   5   4 -16   66.35    8.23
   5   4 -16   64.34    9.04
  -5  -4  16   73.10    8.26
  -5   4  17  113.94   15.48
   5  -4 -17  117.92   15.22
   5   4 -17  113.25   12.25
   5   4 -17  101.35   13.01
  -5  -4  17   96.93   12.05
  -5   4  18    8.28    5.06
   5  -4 -18    2.60    3.60
   5   4 -18    0.00    2.20
  -5  -4  18    4.54    1.77
  -5   4  19  199.81   27.09
   5  -4 -19  249.07   27.51
   5  -4 -19  210.78   27.80
   5   4 -19  218.31   25.44
  -5   4  20    5.25    5.05
   5  -4 -20    6.82    3.87
   5  -4 -20    4.10    3.87
   5   4 -20    0.00    2.82
  -5   4  21   59.49   11.12
   5  -4 -21   63.34   11.70
   5   4 -21   74.74   10.27
  -5   4  22    6.04    4.89
   5  -4 -22    4.06    4.05
  -5   4  23    6.89    4.55
   5  -4 -23    0.34    3.62
  -5   4  24    2.18    4.05
   5  -4 -24   -0.00    3.47
  -5   4  25   50.79    9.62
   5  -4 -25   28.45    8.38
  -5   4  26   20.23    6.66
   5  -4 -26   21.26    7.02
  -5   4  27   10.10    5.33
   5  -4 -27   12.92    6.09
   5  -4 -28    2.86    3.70
   5  -4 -29   10.18    6.03
   5  -4 -30   10.21    5.78
   5  -4 -31   14.89    6.85
   5  -4 -32   10.18    5.94
   5  -4 -33    1.23    4.46
   5  -4 -34    9.68    6.40
   5  -4 -35    4.45    5.20
   5  -4 -36   -0.00    4.89
   5  -4 -37    5.56    5.39
  -5   5   1  208.45   24.74
  -5   5   1  317.95   26.58
   5  -5  -1  220.01   24.24
   5  -5  -1  230.01   25.71
   5   5  -1  183.96   22.57
  -5  -5   1  217.55   22.97
  -5  -5   1  210.58   22.95
  -5  -5   1  107.91   21.13
  -5   5   2   63.69   11.16
  -5   5   2   47.75    9.78
   5  -5  -2   65.39   10.65
   5  -5  -2   76.49   12.02
   5   5  -2   58.21    9.26
   5   5  -2   72.10   10.32
  -5  -5   2   57.84    9.14
  -5  -5   2   64.48    9.34
  -5  -5   2   68.48    9.09
  -5   5   3  151.63   21.83
  -5   5   3  172.89   21.87
   5  -5  -3  163.73   21.38
   5  -5  -3  178.91   22.82
   5   5  -3  167.12   20.17
   5   5  -3  187.83   21.10
  -5  -5   3  180.58   20.29
  -5  -5   3  168.20   19.99
  -5  -5   3  148.84   19.45
  -5   5   4   49.08    9.00
  -5   5   4   34.65    7.69
   5  -5  -4   46.09    8.32
   5  -5  -4   47.34    9.25
   5   5  -4   38.23    6.62
   5   5  -4   40.65    7.22
  -5  -5   4   45.71    6.98
  -5  -5   4   40.82    6.31
  -5  -5   4   37.89    6.05
  -5   5   5   20.59    6.41
  -5   5   5   20.22    5.59
   5  -5  -5   18.26    5.48
   5  -5  -5   23.01    6.51
   5   5  -5   23.28    4.56
   5   5  -5   33.32    5.57
  -5  -5   5   14.00    3.94
  -5  -5   5   26.13    4.08
  -5  -5   5   20.75    3.75
  -5   5   6   19.03    6.17
  -5   5   6    8.17    4.08
   5  -5  -6   24.50    5.72
   5  -5  -6   11.45    4.97
   5   5  -6   11.76    3.62
   5   5  -6   17.20    4.10
  -5  -5   6   13.00    3.47
  -5  -5   6   17.39    2.92
  -5  -5   6   17.87    2.91
  -5   5   7  308.75   34.95
   5  -5  -7  404.54   35.64
   5   5  -7  257.69   32.04
   5   5  -7  281.79   32.71
  -5  -5   7  283.21   32.16
  -5   5   8  143.58   19.06
   5  -5  -8  149.45   18.75
   5  -5  -8  145.53   19.71
   5   5  -8  131.29   16.44
   5   5  -8  148.41   17.13
  -5  -5   8  135.07   16.36
  -5   5   9   13.97    5.70
   5  -5  -9   18.24    5.16
   5  -5  -9   22.57    6.29
   5   5  -9   13.89    3.37
   5   5  -9   16.50    3.71
  -5  -5   9   12.30    3.21
  -5   5  10    4.07    3.50
   5  -5 -10    5.32    3.68
   5  -5 -10    0.12    3.80
   5   5 -10    4.74    2.24
   5   5 -10    3.18    2.30
  -5  -5  10    3.50    2.01
  -5   5  11   10.69    4.95
   5  -5 -11   21.26    5.25
   5  -5 -11    7.74    4.98
   5   5 -11   16.81    3.55
   5   5 -11   14.68    3.45
  -5  -5  11   16.86    3.17
  -5   5  12  268.76   32.73
   5  -5 -12  292.93   32.35
   5  -5 -12  280.08   33.58
   5   5 -12  270.30   29.64
   5   5 -12  245.90   30.00
  -5  -5  12  276.01   29.47
  -5   5  13  249.09   34.25
   5  -5 -13  317.94   34.53
   5  -5 -13  296.15   35.66
   5   5 -13  298.70   31.64
   5   5 -13  264.66   32.06
  -5  -5  13  300.23   31.51
  -5   5  14   18.62    6.02
   5  -5 -14   15.74    5.19
   5   5 -14   18.20    3.49
   5   5 -14   19.75    4.02
  -5  -5  14   16.58    3.22
  -5   5  15    3.69    4.22
   5  -5 -15   -0.00    3.16
   5   5 -15    4.13    2.02
   5   5 -15    4.09    2.56
  -5  -5  15    2.74    1.82
  -5   5  16   52.77   10.42
   5  -5 -16   77.38   10.59
   5   5 -16   56.59    7.35
   5   5 -16   49.54    7.94
  -5  -5  16   53.36    7.17
  -5   5  17   60.65   13.37
   5  -5 -17  123.29   15.06
   5   5 -17  105.88   11.81
   5   5 -17   93.97   12.52
  -5   5  18   31.37    8.02
   5  -5 -18   33.93    8.34
   5   5 -18   28.89    4.94
   5   5 -18   30.35    5.97
  -5   5  19   97.66   15.04
   5  -5 -19   78.15   14.55
   5   5 -19  102.33   13.03
  -5   5  20   -0.00    3.81
   5  -5 -20   -0.00    4.49
   5   5 -20   -0.00    2.55
  -5   5  21   10.07    5.04
   5  -5 -21    1.75    3.69
  -5   5  22   84.25   12.92
   5  -5 -22   53.17   11.41
  -5   5  23   34.25    8.21
   5  -5 -23   25.17    7.52
  -5   5  24   12.98    6.15
   5  -5 -24   28.72    7.44
  -5   5  25    3.23    4.38
   5  -5 -25    3.85    3.44
   5  -5 -26    2.05    4.12
   5  -5 -27   20.37    6.91
   5  -5 -28   13.27    6.85
   5  -5 -29   12.44    6.01
   5  -5 -30    0.82    4.06
   5  -5 -31   -0.00    4.42
   5  -5 -32    8.76    5.75
   5  -5 -33    9.75    7.00
   5  -5 -34    2.06    4.94
   5  -5 -35    0.38    4.47
   5  -5 -36    2.42    5.67
   5  -5 -37    0.00    5.58
  -5   6   1   18.36    6.77
  -5   6   1   16.28    6.00
   5  -6  -1   13.18    5.42
   5  -6  -1   28.27    7.39
   5   6  -1   26.73    5.81
  -5  -6   1   16.30    4.69
  -5  -6   1   17.71    4.99
  -5   6   2    0.00    4.16
  -5   6   2    0.87    3.01
   5  -6  -2    4.24    3.80
   5  -6  -2    1.98    4.17
   5   6  -2    2.19    2.82
  -5  -6   2    6.19    3.06
  -5  -6   2    0.48    2.71
  -5   6   3   85.60   13.77
  -5   6   3   96.20   13.53
   5  -6  -3   99.55   13.30
   5  -6  -3   80.91   13.88
   5   6  -3   67.80   11.21
   5   6  -3   91.83   12.48
  -5  -6   3   88.09   11.66
  -5  -6   3   72.74   11.22
  -5  -6   3   75.60   10.89
  -5   6   4  137.20   17.95
   5  -6  -4  151.54   17.82
   5  -6  -4  139.53   18.50
   5   6  -4  125.94   15.56
   5   6  -4   62.20   14.51
  -5  -6   4  147.07   15.89
  -5  -6   4  128.17   15.32
  -5  -6   4  130.79   14.96
  -5   6   5  108.50   16.18
   5  -6  -5  122.04   16.01
   5  -6  -5  127.71   17.20
   5   6  -5   89.75   13.73
   5   6  -5  115.79   14.89
  -5  -6   5  105.01   13.86
  -5  -6   5  102.56   13.52
  -5  -6   5  112.90   13.40
  -5   6   6   11.52    5.82
   5  -6  -6   20.29    6.03
   5  -6  -6   27.29    7.30
   5   6  -6   20.51    4.84
   5   6  -6   30.06    5.73
  -5  -6   6   26.87    5.01
  -5  -6   6   22.91    4.39
  -5  -6   6   26.57    4.37
  -5   6   7   88.32   13.86
   5  -6  -7   84.15   12.97
   5  -6  -7   96.78   14.61
   5   6  -7   69.29   11.12
   5   6  -7   77.54   11.65
  -5  -6   7   80.95   11.13
  -5  -6   7   84.94   10.43
  -5  -6   7   94.31   10.39
  -5   6   8   41.29    8.31
   5  -6  -8   26.96    6.67
   5  -6  -8   34.40    8.03
   5   6  -8   41.13    6.02
   5   6  -8   24.64    5.69
  -5  -6   8   33.39    5.45
  -5  -6   8   25.62    4.14
  -5  -6   8   25.58    3.99
  -5   6   9  135.10   17.48
   5  -6  -9  130.68   16.37
   5  -6  -9  117.46   17.36
   5   6  -9   98.76   13.95
   5   6  -9  105.29   14.58
  -5  -6   9  116.92   14.10
  -5   6  10  135.84   19.59
   5  -6 -10  161.36   19.50
   5  -6 -10  203.45   22.21
   5   6 -10  134.00   17.10
   5   6 -10  128.71   17.53
  -5  -6  10  139.79   16.91
  -5   6  11  106.05   15.80
   5  -6 -11  108.52   15.20
   5  -6 -11  108.95   16.50
   5   6 -11  106.72   13.26
   5   6 -11  106.37   13.79
  -5  -6  11   96.69   12.77
  -5   6  12   16.23    5.92
   5  -6 -12   21.16    6.63
   5   6 -12   22.75    4.55
   5   6 -12   19.13    4.53
  -5  -6  12   24.89    4.38
  -5   6  13    4.43    4.37
   5   6 -13    9.99    3.08
   5   6 -13    2.91    3.04
  -5  -6  13    3.33    2.33
  -5   6  14  102.16   15.76
   5   6 -14   96.84   12.62
   5   6 -14   96.36   13.21
  -5  -6  14  105.93   12.48
  -5   6  15   85.83   14.25
   5   6 -15   96.33   11.51
   5   6 -15   80.29   11.83
  -5  -6  15   85.45   10.98
  -5   6  16    0.04    4.12
   5  -6 -16    2.45    4.64
   5   6 -16    2.19    2.33
   5   6 -16    0.59    2.66
  -5   6  17   76.88   13.21
   5  -6 -17   74.46   13.48
   5   6 -17   89.70   10.32
   5   6 -17   57.41   10.29
  -5   6  18   21.58    6.92
   5  -6 -18   17.35    6.56
   5   6 -18   21.03    5.13
  -5   6  19   23.23    7.56
   5  -6 -19   43.28    9.38
   5   6 -19   26.82    6.38
  -5   6  20    2.77    4.65
   5  -6 -20    4.66    4.66
  -5   6  21   17.72    6.52
   5  -6 -21   11.96    5.83
   5  -6 -22   28.11    8.05
   5  -6 -23    0.04    4.41
   5  -6 -24    5.09    4.60
   5  -6 -25   10.47    5.37
  -5   6  26   42.43   10.07
   5  -6 -26   51.72   11.03
  -5   6  27   12.97    6.02
   5  -6 -27    5.27    4.65
  -5   6  28    1.46    4.47
   5  -6 -28    2.82    4.12
   5  -6 -29   -0.00    3.81
   5  -6 -30   34.74    9.36
   5  -6 -31   -0.00    5.21
   5  -6 -32   13.08    7.24
   5  -6 -33   -0.00    4.79
   5  -6 -34    5.16    5.46
   5  -6 -35    4.56    5.31
   5  -6 -36   13.17    7.37
  -5   7   1   11.98    6.04
   5  -7  -1   16.57    6.27
   5   7  -1   10.08    4.38
  -5  -7   1    9.25    4.10
  -5  -7   1   16.66    4.81
  -5   7   2  187.96   24.26
   5  -7  -2  162.32   23.95
   5   7  -2  204.45   22.46
  -5  -7   2  162.21   21.42
  -5  -7   2  156.55   21.73
  -5   7   3  137.71   19.19
   5  -7  -3  144.91   20.04
   5   7  -3  112.13   16.65
  -5  -7   3  139.25   17.06
  -5  -7   3  123.46   16.87
  -5   7   4   82.45   14.64
   5  -7  -4  113.12   16.64
   5   7  -4   92.19   13.39
   5   7  -4   72.68   13.27
  -5  -7   4  102.33   13.34
  -5  -7   4  116.29   13.82
  -5   7   5   25.05    7.14
   5  -7  -5   16.55    6.08
   5   7  -5   16.77    4.88
   5   7  -5   14.68    4.88
  -5  -7   5   12.82    4.27
  -5  -7   5   19.74    4.56
  -5   7   6   25.68    7.55
   5  -7  -6   31.75    8.31
   5   7  -6   29.61    6.26
   5   7  -6   25.35    6.24
  -5  -7   6   34.27    6.33
  -5  -7   6   29.04    5.70
  -5   7   7  150.73   20.66
   5  -7  -7  143.85   21.11
   5   7  -7  138.32   18.20
   5   7  -7  130.25   18.55
  -5  -7   7  148.77   18.05
  -5  -7   7  149.80   17.57
  -5   7   8  347.21   39.23
   5  -7  -8  324.38   39.73
   5   7  -8  289.41   36.09
   5   7  -8  299.65   36.95
  -5  -7   8  332.75   36.18
  -5  -7   8  327.76   35.47
  -5   7   9   45.70    9.35
   5  -7  -9   37.23    8.94
   5   7  -9   26.11    6.08
   5   7  -9   27.54    6.74
  -5  -7   9   44.62    6.66
  -5  -7   9   34.28    5.51
  -5   7  10   18.71    6.40
   5  -7 -10    3.88    4.73
   5   7 -10   19.55    4.70
   5   7 -10   16.96    4.74
  -5  -7  10   13.49    3.94
  -5  -7  10   12.35    2.82
  -5   7  11   10.13    5.43
   5   7 -11   17.07    4.49
   5   7 -11   18.24    5.01
  -5  -7  11   18.44    4.33
  -5  -7  11   15.39    2.51
  -5  -7  11   13.95    2.43
  -5   7  12  172.56   22.87
   5   7 -12  164.99   19.94
   5   7 -12  156.31   20.42
  -5  -7  12  159.38   19.43
  -5   7  13   63.86   12.93
   5   7 -13   87.72   11.37
   5   7 -13   61.76   11.05
  -5  -7  13   90.47   10.87
  -5   7  14    0.52    4.23
   5  -7 -14    3.69    5.22
   5   7 -14    1.68    2.91
   5   7 -14    2.00    3.37
  -5   7  15   56.40   11.10
   5  -7 -15   34.70    9.26
   5   7 -15   46.96    7.84
   5   7 -15   50.48    8.59
  -5   7  16    8.41    6.19
   5  -7 -16    4.30    5.02
   5   7 -16   11.16    3.95
   5   7 -16    9.38    4.09
   5  -7 -17    0.57    4.44
   5  -7 -18  120.30   19.15
   5  -7 -19   -0.00    4.37
   5  -7 -20    3.40    5.42
   5  -7 -21    0.26    3.73
  -5   7  22   23.06    8.10
   5  -7 -22   48.19   10.63
  -5   7  23   27.59    8.22
   5  -7 -23   22.54    8.01
  -5   7  24   19.91    7.34
   5  -7 -24   25.10    8.20
  -5   7  25    1.16    4.37
   5  -7 -25    5.68    5.37
  -5   7  26    1.43    4.46
   5  -7 -26    7.18    5.43
  -5   7  27   26.48    8.06
   5  -7 -27   10.94    5.66
  -5   7  28   34.00    9.15
   5  -7 -28   21.97    7.67
  -5   7  29    7.32    5.83
   5  -7 -29    0.00    4.82
   5  -7 -31   -0.00    4.92
   5  -7 -32    4.98    5.52
   5  -7 -33    6.95    5.70
   5  -7 -34   23.96    8.13
   5  -7 -35   -0.00    4.91
   5  -8  -1   16.33    6.77
   5   8  -1   17.09    5.83
   5   8  -1   21.50    6.66
  -5  -8   1   23.65    6.29
  -5   8   2   11.24    5.99
   5  -8  -2   11.81    5.95
   5   8  -2   15.56    5.14
   5   8  -2   10.45    5.14
  -5  -8   2    5.73    3.78
  -5  -8   2   19.50    5.54
  -5   8   3   16.17    7.18
   5  -8  -3   22.27    7.66
   5   8  -3   27.02    6.34
  -5  -8   3   12.55    4.94
  -5  -8   3   29.77    6.50
  -5   8   4  471.95   56.39
   5  -8  -4  460.44   56.96
   5   8  -4  425.71   53.78
  -5  -8   4  584.02   54.65
  -5  -8   4  462.12   54.12
  -5   8   5   51.95   11.26
   5  -8  -5   50.86   11.51
   5   8  -5   55.16    9.45
   5   8  -5   43.04    9.16
  -5  -8   5   41.90    8.34
  -5  -8   5   64.51    9.52
  -5   8   6  140.62   20.61
   5  -8  -6  157.94   21.96
   5   8  -6  120.44   18.10
   5   8  -6  126.41   18.88
  -5  -8   6  166.66   18.71
  -5  -8   6  139.20   18.06
  -5   8   7    5.77    5.05
   5  -8  -7    0.73    3.80
   5   8  -7   -0.00    3.34
   5   8  -7    2.20    3.86
  -5  -8   7   -0.00    2.70
  -5  -8   7   -0.00    2.84
   5   8  -8  112.65   15.40
   5   8  -8  109.63   16.18
  -5  -8   8  135.72   15.55
  -5  -8   8   96.95   14.31
   5   8  -9  130.56   19.05
   5   8  -9  138.00   19.93
  -5  -8   9  154.74   19.05
  -5  -8   9  175.11   18.86
   5   8 -10   76.76   11.79
   5   8 -10   81.54   12.73
  -5  -8  10   81.43   11.54
  -5  -8  10   77.54   10.68
   5   8 -11   27.10    6.40
   5   8 -11   27.84    6.69
  -5  -8  11   34.90    6.30
  -5  -8  11   25.01    4.82
   5  -8 -12   17.47    7.30
   5   8 -12   29.67    6.46
   5   8 -12   25.40    6.36
  -5  -8  12   23.48    4.40
   5  -8 -13    1.90    5.03
   5   8 -13    0.59    3.52
  -5  -8  13    0.78    1.69
   5  -8 -14  132.17   17.27
   5   8 -14  146.51   13.62
  -5  -8  14   64.93    8.37
   5  -8 -15   -0.00    3.88
   5   8 -15    0.52    3.54
   5  -8 -16   55.28   11.92
  -5   8  17    4.42    4.50
   5  -8 -17   -0.00    3.80
  -5   8  18    6.81    6.30
   5  -8 -18    4.88    5.75
  -5   8  19    0.00    4.73
   5  -8 -19   -0.00    4.26
  -5   8  20   53.94   11.91
   5  -8 -20   54.36   11.98
  -5   8  21    0.44    5.04
   5  -8 -21   -0.00    4.20
  -5   8  22    1.81    4.76
   5  -8 -22    2.82    5.15
  -5   8  23    0.00    4.57
   5  -8 -23    8.78    6.24
  -5   8  24   40.44    9.72
   5  -8 -24   14.41    7.99
  -5   8  25    0.43    4.81
   5  -8 -25    4.49    6.32
  -5   8  26   16.78    7.19
   5  -8 -26   10.94    5.97
  -5   8  27   -0.00    5.08
   5  -8 -27    2.07    4.72
  -5   8  28    2.47    4.60
   5  -8 -28    1.06    5.17
  -5   8  29    0.00    4.28
   5  -8 -29    0.00    5.15
  -5   8  30   28.75    9.20
   5  -8 -30   16.87    8.33
   5  -8 -31    2.73    4.77
   5  -8 -32    0.00    4.86
   5  -8 -33    0.72    3.81
   5  -8 -34   -0.00    3.68
   5  -9  -1    5.04    5.52
   5   9  -1    0.00    3.82
   5  -9  -2  182.86   26.00
   5   9  -2  188.85   23.46
  -5  -9   2  162.19   22.48
   5  -9  -3   28.45    8.35
   5   9  -3   11.15    5.39
  -5  -9   3   21.62    6.12
   5  -9  -4    0.00    4.42
   5   9  -4    1.41    3.90
  -5  -9   4   -0.00    3.47
   5  -9  -5    9.83    5.81
   5   9  -5   12.61    5.22
  -5  -9   5    6.66    3.92
   5   9  -6   73.85   11.22
  -5  -9   6   47.18    9.28
   5   9  -7   10.09    4.97
  -5  -9   7    6.87    3.91
  -5   9   8  138.58   21.09
   5   9  -8  138.89   19.14
  -5  -9   8  146.16   18.65
  -5   9   9    3.64    5.57
   5   9  -9   13.93    4.99
  -5  -9   9    6.96    4.03
  -5   9  10    2.64    5.53
   5  -9 -10   -0.00    5.28
   5   9 -10    3.48    4.76
  -5   9  11    5.81    5.37
   5  -9 -11   -0.00    4.55
   5   9 -11    9.21    4.52
  -5   9  12  190.20   25.77
   5  -9 -12  154.65   25.62
   5   9 -12  194.05   23.58
  -5   9  13   13.69    7.21
   5  -9 -13   16.91    6.93
   5   9 -13   11.68    5.33
  -5   9  14   28.92    9.49
   5  -9 -14   46.93   11.42
   5   9 -14   39.73    8.02
  -5   9  15    0.00    5.67
   5  -9 -15    2.36    5.85
  -5   9  16   21.90    8.00
   5  -9 -16   13.27    6.98
  -5   9  17    4.34    4.98
   5  -9 -17    0.67    5.01
  -5   9  18   76.91   14.43
   5  -9 -18   67.65   14.14
  -5   9  19    5.88    6.43
   5  -9 -19    2.68    5.17
  -5   9  20   -0.00    5.12
   5  -9 -20    3.05    5.38
  -5   9  21    1.09    4.75
   5  -9 -21   -0.00    4.15
  -5   9  22   57.02   11.48
   5  -9 -22   25.73    9.52
  -5   9  23   -0.00    5.52
   5  -9 -23    2.31    5.44
  -5   9  24   24.52    8.73
   5  -9 -24   36.32    9.62
  -5   9  25   -0.00    5.31
   5  -9 -25    1.69    4.52
  -5   9  26    9.09    6.32
   5  -9 -26    6.63    6.60
  -5   9  27    3.62    5.84
   5  -9 -27    2.96    5.41
  -5   9  28   19.03    8.02
   5  -9 -28   25.54    9.05
  -5   9  29    0.74    4.82
   5  -9 -29    0.00    4.88
  -5   9  30    0.00    4.81
   5  -9 -30    2.11    5.17
   5  -9 -31   -0.00    5.00
   5  -9 -32    4.55    5.79
   5  -9 -33   10.73    7.03
  -5  10   1    0.00    5.69
   5 -10  -1   12.05    6.89
   5  10  -1   12.57    5.86
  -5  10   2   -0.00    4.14
   5 -10  -2    6.79    5.68
   5  10  -2    0.34    4.56
  -5  10   3    2.41    5.97
   5 -10  -3    1.70    5.47
   5  10  -3   -0.00    4.10
  -5  10   4    9.56    6.32
   5  10  -4   11.91    5.55
  -5  10   5    5.54    6.72
   5  10  -5    3.20    4.82
  -5  10   6   25.18    8.59
   5  10  -6   43.44    8.86
  -5  10   7    4.74    6.07
   5  10  -7   10.14    5.64
  -5 -10   7    3.69    3.74
  -5  10   8    7.74    6.01
   5 -10  -8   -0.00    5.18
   5  10  -8    5.25    4.74
  -5  10   9    2.51    5.64
   5 -10  -9    0.23    4.48
   5  10  -9    5.89    4.63
  -5  10  10   49.52   13.94
   5 -10 -10  100.96   17.13
   5  10 -10  121.87   15.08
  -5  10  11    3.50    6.07
   5 -10 -11    0.00    5.72
   5  10 -11    1.29    4.27
  -5  10  12   -0.00    5.48
   5 -10 -12    2.31    4.93
   5  10 -12    5.16    4.68
  -5  10  13    1.78    5.21
   5 -10 -13    8.37    6.17
   5  10 -13   -0.00    4.00
  -5  10  14   52.45   11.99
   5 -10 -14   62.21   13.32
  -5  10  15   -0.00    5.17
   5 -10 -15    9.74    6.51
  -5  10  16    4.59    5.97
   5 -10 -16   34.00    9.68
  -5  10  17    7.43    6.77
   5 -10 -17    0.00    5.19
  -5  10  18    9.78    6.34
   5 -10 -18    3.37    5.70
  -5  10  19    5.12    6.46
   5 -10 -19    2.66    4.59
  -5  10  20   32.23    9.37
   5 -10 -20   15.92    7.91
  -5  10  21    1.34    5.73
   5 -10 -21   -0.00    5.41
  -5  10  22    0.00    6.53
   5 -10 -22   12.08    6.51
  -5  10  23    4.94    6.25
   5 -10 -23    5.58    5.57
  -5  10  24   10.09    7.41
   5 -10 -24    2.88    4.96
  -5  10  25    3.75    5.58
   5 -10 -25   -0.00    4.54
  -5  10  26    9.22    7.25
   5 -10 -26   19.63    8.86
  -5  10  27   -0.00    4.97
   5 -10 -27    1.44    5.23
   5 -10 -28    0.74    5.71
  -5  10  29    0.29    5.04
   5 -10 -29    3.21    6.38
  -5  10  30    6.03    6.11
   5 -10 -30    9.77    7.06
  -5  10  31    0.00    5.86
   5 -10 -31    2.94    4.96
   5 -10 -32    2.36    6.09
  -5  11   1   13.76    7.57
  -5  11   2  163.03   24.66
  -5  11   3   14.58    7.49
   5  11  -3   29.18    7.89
  -5  11   4    1.69    5.68
   5  11  -4   -0.00    4.55
  -5  11   5    0.00    5.70
   5  11  -5    5.92    5.10
  -5  11   6   -0.00    5.68
   5 -11  -6    4.22    5.95
   5  11  -6    6.04    5.64
  -5  11   7    0.00    5.72
   5 -11  -7    0.00    5.29
   5  11  -7   -0.00    4.74
  -5  11   8   41.01   10.86
   5 -11  -8   35.82   10.82
   5  11  -8   36.85    8.88
  -5  11   9    4.82    6.12
   5 -11  -9   10.82    7.01
   5  11  -9    0.62    4.18
  -5  11  10    0.93    5.58
   5 -11 -10    2.68    5.49
   5  11 -10    8.71    5.15
  -5  11  11    1.79    5.73
   5 -11 -11    1.13    5.10
   5  11 -11    4.95    5.00
  -5  11  12   43.04   11.33
   5 -11 -12   57.59   13.41
  -5  11  13    3.06    6.31
   5 -11 -13   -0.00    5.69
  -5  11  14   20.45    8.28
   5 -11 -14   10.50    7.09
  -5  11  15    8.98    6.59
   5 -11 -15   -0.00    6.31
  -5  11  16   19.84    8.34
   5 -11 -16   13.89    7.56
  -5  11  17   -0.00    5.08
   5 -11 -17    4.12    6.51
  -5  11  18   37.73   10.61
   5 -11 -18   30.79   10.61
  -5  11  19    0.00    5.41
   5 -11 -19   -0.00    5.03
  -5  11  20    0.00    6.47
   5 -11 -20    0.62    5.13
  -5  11  21   -0.00    5.10
   5 -11 -21    2.11    5.92
  -5  11  22   30.85   10.01
   5 -11 -22   23.35    9.66
  -5  11  23    2.48    5.94
   5 -11 -23   -0.00    5.00
  -5  11  24    9.92    7.15
   5 -11 -24   -0.00    5.94
  -5  11  25    1.25    6.11
   5 -11 -25    3.53    6.19
  -5  11  26   12.99    8.04
   5 -11 -26   13.03    7.65
  -5  11  27   -0.00    5.61
   5 -11 -27    0.51    5.85
  -5  11  28   15.58    8.48
   5 -11 -28   14.30    8.27
  -5  11  29    5.09    6.95
   5 -11 -29    1.86    4.88
  -5  11  30   -0.00    6.05
   5 -11 -30    1.21    4.97
  -5  11  31   -0.00    5.94
   5 -11 -31   -0.00    5.44
  -5  12   1    3.58    5.76
   5  12  -1    4.65    5.63
  -5  12   2    2.37    4.78
   5  12  -2    2.51    5.23
  -5  12   3    5.55    6.12
   5 -12  -3    6.49    5.98
   5  12  -3   -0.00    4.99
  -5  12   4   44.98   11.96
   5 -12  -4   52.34   12.70
  -5  12   5    9.60    6.55
   5 -12  -5    3.20    6.20
  -5  12   6    4.68    6.89
   5 -12  -6    7.73    7.18
  -5  12   7    1.05    5.83
   5 -12  -7    2.33    5.66
  -5  12   8    6.00    7.20
   5 -12  -8    3.41    6.08
  -5  12   9    0.00    6.27
   5 -12  -9    2.12    5.75
  -5  12  10   35.67   10.06
   5 -12 -10   24.99    9.81
   5  12 -10   24.41    8.11
  -5  12  11    8.77    7.07
   5 -12 -11    0.00    5.65
  -5  12  12    2.41    6.46
   5 -12 -12   -0.00    5.47
  -5  12  13    4.28    5.86
   5 -12 -13    4.98    6.77
  -5  12  14   10.26    6.78
   5 -12 -14   16.07    7.55
  -5  12  15    7.00    6.51
   5 -12 -15    6.61    6.91
  -5  12  16   35.49   10.65
   5 -12 -16   32.52   10.00
  -5  12  17    1.52    5.64
   5 -12 -17    0.08    4.38
  -5  12  18   -0.00    5.62
   5 -12 -18    0.62    5.06
  -5  12  19    4.40    6.32
   5 -12 -19   -0.00    5.84
  -5  12  20   14.92    8.41
   5 -12 -20   19.43    9.14
  -5  12  21   -0.00    5.11
   5 -12 -21   -0.00    6.21
  -5  12  22   -0.00    6.15
   5 -12 -22    9.92    6.87
  -5  12  23    0.08    5.77
   5 -12 -23    0.39    5.50
  -5  12  24   14.37    7.98
   5 -12 -24    4.87    5.82
  -5  12  25   -0.00    6.04
   5 -12 -25    2.16    6.67
  -5  12  26    5.09    6.30
   5 -12 -26   -0.00    5.08
  -5  12  27    0.00    5.40
   5 -12 -27    7.05    6.73
  -5  12  28    1.80    6.49
   5 -12 -28   -0.00    5.14
  -5  12  29   -0.00    5.91
   5 -12 -29   -0.00    5.84
  -5  12  30    0.00    5.69
   5 -12 -30    6.50    7.05
  -5  12  31   -0.00    6.22
  -5  12  32    2.44    6.72
  -5  13   1   11.22    7.91
   5 -13  -1   17.21    8.30
   5  13  -1   12.99    6.82
  -5  13   2   52.60   12.72
   5 -13  -2   40.46   12.38
   5  13  -2   51.08   11.69
  -5  13   3   12.38    7.02
   5 -13  -3    5.76    6.57
   5  13  -3   -0.00    4.76
  -5  13   4   19.66    8.06
   5 -13  -4   19.59    9.40
   5  13  -4   19.13    7.58
  -5  13   5   -0.00    6.92
   5 -13  -5   -0.00    6.12
   5  13  -5    1.60    5.27
  -5  13   6   55.54   13.15
   5 -13  -6   46.70   12.85
   5  13  -6   33.87    9.78
  -5  13   7   12.33    7.21
   5 -13  -7   22.03    9.24
   5  13  -7    8.57    6.47
  -5  13   8   40.88   11.41
   5 -13  -8   16.65    8.79
   5  13  -8   25.61    8.43
  -5  13   9    3.50    6.34
   5 -13  -9    0.51    5.88
   5  13  -9   -0.00    4.73
  -5  13  10   -0.00    6.29
   5 -13 -10   -0.00    5.11
  -5  13  11   11.13    7.41
   5 -13 -11    0.01    4.76
  -5  13  12    9.37    7.72
   5 -13 -12   25.17   10.22
  -5  13  13    2.47    5.40
   5 -13 -13    0.78    5.00
  -5  13  14    6.25    7.00
   5 -13 -14    0.00    6.33
  -5  13  15   -0.00    5.19
   5 -13 -15   -0.00    5.01
  -5  13  16    5.70    7.19
   5 -13 -16    4.46    6.14
  -5  13  17    2.16    5.78
   5 -13 -17   10.80    7.32
  -5  13  18   13.56    7.42
   5 -13 -18    5.92    6.39
  -5  13  19   -0.00    5.23
   5 -13 -19    4.76    6.15
  -5  13  20    6.74    6.33
   5 -13 -20   -0.00    5.71
  -5  13  21    0.20    6.00
   5 -13 -21    7.04    6.46
  -5  13  22   12.42    7.92
   5 -13 -22    0.59    6.55
  -5  13  23   -0.00    5.15
   5 -13 -23    4.84    7.05
  -5  13  24    6.72    7.41
   5 -13 -24   -0.00    5.61
  -5  13  25    0.00    6.30
   5 -13 -25    3.86    7.14
  -5  13  26    0.00    5.96
   5 -13 -26   -0.00    5.56
  -5  13  27   -0.00    5.76
   5 -13 -27   -0.00    5.92
  -5  13  28   -0.00    6.93
   5 -13 -28    7.87    7.00
  -5  13  29    0.00    6.39
  -5  13  30    0.00    7.30
  -5  14   1    0.00    6.77
   5  14  -1   -0.00    4.89
  -5  14   2    4.37    6.18
   5  14  -2    0.81    4.53
  -5  14   3    8.52    6.91
   5 -14  -3    0.92    5.09
   5  14  -3    0.48    5.02
  -5  14   4   30.91   10.53
   5 -14  -4   24.65    9.68
   5  14  -4   30.26    9.35
  -5  14   5    9.51    7.65
   5 -14  -5    8.91    7.01
   5  14  -5   10.22    6.35
  -5  14   6    5.88    6.27
   5 -14  -6   13.00    8.15
   5  14  -6    6.56    6.30
  -5  14   7   -0.00    7.11
   5 -14  -7   -0.00    5.20
   5  14  -7    4.03    5.44
  -5  14   8   -0.00    6.71
   5 -14  -8    2.04    6.43
  -5  14   9    0.00    6.08
   5 -14  -9    0.00    5.99
  -5  14  10   19.21    9.80
   5 -14 -10   22.95    9.87
  -5  14  11    0.10    6.63
   5 -14 -11    7.97    7.01
  -5  14  12    0.00    6.97
   5 -14 -12    2.77    5.68
  -5  14  13    4.73    6.14
   5 -14 -13   -0.00    5.12
  -5  14  14   19.64    8.77
   5 -14 -14    0.14    6.53
  -5  14  15   10.73    7.50
   5 -14 -15    4.14    6.14
  -5  14  16    7.65    6.70
   5 -14 -16    4.33    5.53
  -5  14  17   -0.00    4.97
   5 -14 -17   -0.00    5.43
  -5  14  18    7.36    6.18
   5 -14 -18   -0.00    5.47
  -5  14  19    3.87    7.18
   5 -14 -19    1.40    6.09
  -5  14  20    5.52    6.66
   5 -14 -20    6.05    6.20
  -5  14  21    1.53    5.50
   5 -14 -21    0.27    5.01
  -5  14  22    0.00    6.81
   5 -14 -22    2.95    5.86
  -5  14  23   -0.00    5.42
   5 -14 -23   -0.00    6.23
  -5  14  24   -0.00    6.32
   5 -14 -24   -0.00    6.03
  -5  14  25    5.68    6.33
   5 -14 -25    0.00    6.76
  -5  14  26    4.60    6.47
   5 -14 -26    5.05    6.50
   5 -14 -27    0.00    5.06
  -5  15   1    0.28    6.33
   5  15  -1    2.20    5.46
  -5  15   2   11.14    7.52
   5  15  -2   11.38    7.13
  -5  15   3   10.30    7.73
   5  15  -3    9.87    7.08
  -5  15   4   -0.00    5.96
   5  15  -4    7.30    5.93
  -5  15   5    0.00    5.91
   5  15  -5   -0.00    6.03
  -5  15   6    0.00    6.48
   5  15  -6    1.91    5.60
  -5  15   7    8.76    7.95
  -5  15   8    1.53    6.79
  -5  15   9   -0.00    7.99
  -5  15  10    0.00    6.12
   5 -15 -10   -0.00    5.97
  -5  15  11    4.96    6.30
   5 -15 -11    5.55    7.36
  -5  15  12   20.37    8.70
   5 -15 -12   15.13    8.48
  -5  15  13    2.51    6.69
   5 -15 -13    0.92    5.79
  -5  15  14   -0.00    6.59
   5 -15 -14   -0.00    5.55
  -5  15  15    5.83    7.33
   5 -15 -15    0.00    7.01
  -5  15  16    0.00    5.66
   5 -15 -16    1.49    6.85
  -5  15  17    1.13    6.22
   5 -15 -17   10.06    7.72
  -5  15  18    0.00    5.66
   5 -15 -18    0.00    6.12
  -5  15  19    2.01    6.60
   5 -15 -19    0.54    5.84
  -5  15  20    5.49    6.99
   5 -15 -20   -0.00    6.00
  -5  15  21    0.00    5.73
   5 -15 -21   11.96    8.06
  -5  15  22    0.15    5.97
   5 -15 -22   -0.00    6.87
   5 -15 -23   -0.00    5.90
   5 -15 -24    1.86    7.35
   5 -15 -25    0.04    6.63
  -5  16   1   -0.00    6.01
   5  16  -1    0.74    5.27
  -5  16   2    0.00    6.51
   5  16  -2   -0.00    4.87
  -5  16   3    2.49    6.46
   5  16  -3    9.19    7.22
  -5  16   4    5.52    6.40
   5  16  -4    0.19    5.12
  -5  16   5    0.00    6.46
  -5  16   6    3.77    6.68
  -5  16   7   -0.00    6.18
  -5  16   8    0.00    8.26
  -5  16   9   -0.00    6.76
  -5  16  10   -0.00    5.59
  -5  16  11    7.00    8.04
  -5  16  12    3.77    7.24
  -5  16  13    3.52    6.95
  -5  16  14    6.94    7.01
  -5  16  15   -0.00    6.41
  -5  16  16   -0.00    6.62
  -5  17   1   -0.00    7.05
   5  17  -1   -0.00    5.97
  -5  17   2    9.14    8.80
   5  17  -2    8.67    7.03
  -5  17   3   -0.00    7.65
  -5  17   4    4.78    7.71
  -5  17   5    0.79    6.46
  -5  17   6    0.28    6.91
  -4   0   1   -0.00    2.24
  -4   0   1    1.79    1.84
   4   0  -1   -0.00    2.35
   4   0  -1    1.16    2.65
  -4   0   2   31.20    4.94
  -4   0   2   26.95    4.50
   4   0  -2   32.83    5.08
   4   0  -2   20.92    4.59
  -4   0   3   -0.00    2.08
  -4   0   3    0.00    1.56
   4   0  -3   -0.00    1.91
   4   0  -3    0.20    1.80
  -4   0   4 1217.95  129.39
  -4   0   4 1263.32  128.97
   4   0  -4 1166.81  129.28
   4   0  -4 1251.21  129.54
  -4   0   5   -0.00    1.82
  -4   0   5   -0.00    0.97
   4   0  -5    0.28    1.85
   4   0  -5    0.15    1.47
  -4   0   6  735.31   74.37
   4   0  -6  700.70   74.16
   4   0  -6  667.23   74.27
  -4   0   7    0.00    1.67
   4   0  -7   -0.00    1.51
   4   0  -7    1.06    1.45
  -4   0   8 3121.12  314.98
   4   0  -8 3197.49  314.88
   4   0  -8 2728.59  314.81
  -4   0   9    0.76    1.78
   4   0  -9    0.17    1.59
   4   0  -9   -0.00    1.68
  -4   0  10   26.48    4.05
   4   0 -10   20.08    3.74
   4   0 -10   31.75    4.32
  -4   0  11    0.44    1.98
   4   0 -11    0.00    1.72
   4   0 -11    0.06    1.84
  -4   0  12   17.25    3.34
   4   0 -12   12.64    2.97
   4   0 -12   14.33    3.29
  -4   0  13    0.00    2.14
   4   0 -13    1.64    1.79
   4   0 -13   -0.00    2.03
  -4   0  14 1528.34  165.85
  -4   0  14 1591.48  166.58
   4   0 -14 1626.25  166.85
  -4   0  15    0.72    1.98
   4   0 -15    0.43    2.03
  -4   0  16   50.10    7.73
  -4   0  16   59.92    8.11
   4   0 -16   55.26    8.15
  -4   0  17    0.98    2.17
  -4   0  17   -0.00    2.19
   4   0 -17    0.41    2.18
  -4   0  18  182.27   20.66
  -4   0  18  162.25   20.51
  -4   0  19   -0.00    2.52
  -4   0  19   -0.00    2.42
  -4   0  20  149.67   18.84
  -4   0  20  155.48   19.02
  -4   0  21    5.05    3.17
  -4   0  21   -0.00    2.79
   4   0 -21    0.00    2.33
  -4   0  22   17.31    4.88
  -4   0  22   24.87    5.42
   4   0 -22   15.79    5.12
  -4   0  23    0.35    2.82
  -4   0  23    2.92    3.37
  -4   0  24   43.65    8.10
  -4   0  25   -0.00    3.19
  -4   0  26   69.97   11.42
   4   0 -29   -0.00    3.33
   4   0 -30   49.70   10.08
   4   0 -31    1.92    3.51
   4   0 -32    1.16    3.40
   4   0 -33    0.00    4.06
   4   0 -34   13.32    5.75
   4   0 -35   -0.00    4.20
   4   0 -36   32.20    8.76
   4   0 -37   -0.00    3.70
   4   0 -38   -0.00    4.31
   4   0 -39    2.65    4.93
  -4   1   1   21.42    4.55
  -4   1   1   15.39    4.01
   4  -1  -1   19.31    4.50
   4  -1  -1   18.28    4.40
   4   1  -1   21.52    3.96
   4   1  -1   22.07    4.33
  -4  -1   1    8.45    3.37
  -4  -1   1   17.71    3.55
  -4   1   2 1094.10  120.20
   4  -1  -2 1082.86  120.28
   4  -1  -2 1258.93  121.03
   4   1  -2 1108.56  119.68
   4   1  -2 1119.37  120.00
  -4  -1   2 1102.29  119.80
  -4  -1   2 1266.49  120.44
  -4  -1   2 1107.33  119.51
  -4   1   3   31.03    5.03
  -4   1   3    9.42    3.59
   4  -1  -3   30.98    5.03
   4  -1  -3   19.97    4.60
   4   1  -3   30.16    4.06
   4   1  -3   22.62    3.98
  -4  -1   3   26.30    4.00
  -4  -1   3   23.74    3.40
  -4  -1   3   21.11    3.32
  -4   1   4    0.00    2.47
  -4   1   4    4.36    2.09
   4  -1  -4    2.53    2.38
   4  -1  -4    4.23    2.38
   4   1  -4    3.28    1.73
   4   1  -4    4.03    1.79
  -4  -1   4    3.56    1.86
  -4   1   5   11.02    3.27
  -4   1   5    9.11    2.73
   4  -1  -5   20.31    3.63
   4  -1  -5    7.91    3.05
   4   1  -5   15.35    2.53
   4   1  -5   12.84    2.44
  -4  -1   5   18.33    2.69
  -4   1   6  429.55   47.73
  -4   1   6  454.74   47.36
   4  -1  -6  405.51   47.49
   4  -1  -6  454.49   47.98
   4   1  -6  423.43   46.51
   4   1  -6  476.44   46.59
  -4  -1   6  430.32   46.54
  -4   1   7   49.82    7.00
  -4   1   7   52.67    6.47
   4  -1  -7   50.21    6.85
   4  -1  -7   52.53    7.23
   4   1  -7   59.24    5.56
   4   1  -7   48.73    5.38
  -4  -1   7   36.54    5.43
  -4   1   8 1294.88  137.73
  -4   1   8 1361.29  137.31
   4  -1  -8 1357.79  137.65
   4  -1  -8 1180.84  137.77
  -4   1   9   -0.00    2.43
  -4   1   9   -0.00    1.48
   4  -1  -9    1.55    2.10
   4  -1  -9    0.37    2.12
  -4   1  10  557.77   59.40
   4  -1 -10  554.63   59.19
   4  -1 -10  577.08   59.69
  -4  -1  10  540.87   57.86
  -4  -1  10  553.00   57.91
  -4   1  11  193.10   21.42
   4  -1 -11  207.30   21.36
   4  -1 -11  177.70   21.49
  -4  -1  11  192.28   20.00
  -4  -1  11  171.49   19.93
  -4   1  12  472.57   52.92
   4  -1 -12  629.92   53.46
   4  -1 -12  506.22   53.45
  -4  -1  12  444.39   51.67
  -4  -1  12  489.09   51.83
  -4   1  13  106.49   13.60
   4  -1 -13  104.53   13.48
   4  -1 -13  103.80   13.90
  -4  -1  13  120.49   12.67
  -4  -1  13  108.00   12.65
  -4   1  14    4.09    2.56
   4  -1 -14    0.92    2.17
   4  -1 -14   -0.00    2.54
  -4  -1  14    1.65    1.70
  -4  -1  14    1.36    1.83
  -4   1  15   43.67    7.34
   4  -1 -15   48.36    7.29
   4  -1 -15   49.10    7.83
  -4  -1  15   51.04    6.66
  -4  -1  15   44.81    6.52
  -4   1  16  243.70   30.23
   4  -1 -16  270.18   30.38
   4  -1 -16  252.70   30.78
  -4  -1  16  263.48   29.54
  -4  -1  16  294.49   29.80
  -4   1  17   -0.00    2.79
  -4   1  17    1.07    2.40
   4  -1 -17   -0.00    2.29
   4  -1 -17   -0.00    2.64
   4   1 -17    4.09    2.46
  -4  -1  17    1.10    2.03
  -4  -1  17   -0.00    2.03
  -4   1  18  236.75   34.76
  -4   1  18  325.10   35.84
   4  -1 -18  334.22   36.25
   4   1 -18  334.30   35.45
  -4  -1  18  343.51   34.93
  -4  -1  18  312.98   34.71
  -4   1  19   27.45    5.43
  -4   1  19   31.33    5.95
   4  -1 -19   18.47    5.38
   4   1 -19   18.04    4.59
  -4  -1  19   14.45    4.10
  -4  -1  19   22.40    4.66
  -4   1  20   20.28    5.19
  -4   1  20   28.35    6.02
   4   1 -20   19.36    4.95
  -4  -1  20   23.94    5.14
  -4   1  21    4.24    3.29
  -4   1  21   10.22    4.09
   4   1 -21    8.87    3.57
  -4  -1  21    5.31    3.10
  -4  -1  21    4.01    2.93
  -4   1  22  275.22   33.13
  -4   1  22  282.91   33.29
   4   1 -22  286.18   33.32
  -4  -1  22  284.34   32.58
  -4  -1  22  277.42   32.42
  -4   1  23    6.29    4.11
  -4   1  23   13.06    4.66
   4  -1 -23    2.29    3.36
  -4  -1  23   11.98    4.33
  -4   1  24   21.80    5.70
   4  -1 -24   17.04    5.37
  -4  -1  24   12.30    4.56
  -4   1  25   25.21    6.52
   4  -1 -25   27.83    7.27
  -4  -1  25   28.58    6.51
  -4   1  26   81.23   12.05
   4  -1 -26   60.41   11.69
  -4   1  27   -0.00    3.39
   4  -1 -27   -0.00    3.81
   4  -1 -28   36.06    8.71
   4  -1 -29   -0.00    3.90
   4  -1 -30   -0.00    4.73
   4  -1 -31    0.00    4.14
   4  -1 -32   31.71    8.55
   4  -1 -33    2.67    3.65
   4  -1 -34    2.24    5.16
   4  -1 -35   -0.00    4.33
   4  -1 -36   13.21    6.90
   4  -1 -37    0.47    4.25
   4  -1 -38   14.06    6.33
   4  -1 -39    0.88    4.62
   4   1 -39   -0.00    4.09
  -4   2   1   81.61   11.76
  -4   2   1   88.34   11.63
   4  -2  -1   77.14   11.30
   4  -2  -1   83.73   11.82
   4   2  -1   79.94   10.86
  -4  -2   1   90.45   11.01
  -4  -2   1   86.03   10.62
  -4  -2   1   86.16   10.62
  -4   2   2  234.74   24.53
  -4   2   2  227.23   24.24
   4  -2  -2  190.59   23.82
   4  -2  -2  237.73   24.76
   4   2  -2  208.81   23.12
   4   2  -2  222.78   23.20
   4   2  -2  141.25   22.65
  -4  -2   2  214.11   23.32
  -4  -2   2  206.35   22.79
  -4  -2   2  220.62   22.85
  -4   2   3   17.46    4.55
  -4   2   3   17.31    3.84
   4  -2  -3   15.77    4.13
   4  -2  -3   20.90    4.57
   4   2  -3   13.29    3.10
   4   2  -3   17.78    3.23
   4   2  -3   11.50    2.90
   4   2  -3   18.04    3.37
  -4  -2   3   12.99    2.49
  -4  -2   3   14.76    2.61
  -4   2   4 1842.96  200.58
  -4   2   4 1878.31  200.37
   4  -2  -4 1801.61  200.22
   4  -2  -4 1726.01  200.56
   4   2  -4 1712.10  199.14
   4   2  -4 1921.17  199.14
   4   2  -4 1943.92  199.51
   4   2  -4 2344.87  199.77
  -4   2   5   36.86    6.64
  -4   2   5   38.24    6.38
   4  -2  -5   37.92    6.58
   4  -2  -5   46.55    7.03
   4   2  -5   36.50    5.17
   4   2  -5   40.85    5.23
   4   2  -5   45.27    5.34
   4   2  -5   45.00    5.37
  -4   2   6   10.33    3.95
  -4   2   6   15.38    3.51
   4  -2  -6   15.25    3.99
   4  -2  -6   12.94    3.95
   4   2  -6   16.25    2.20
   4   2  -6   15.44    2.21
   4   2  -6   11.13    2.03
   4   2  -6   11.77    2.09
  -4   2   7  390.45   41.30
  -4   2   7  384.97   40.94
   4  -2  -7  374.82   40.98
   4  -2  -7  333.91   41.21
  -4   2   8  844.40   85.07
  -4   2   8  762.15   84.47
   4  -2  -8  772.39   85.21
  -4   2   9  202.86   24.07
  -4   2   9  218.08   23.82
   4  -2  -9  192.29   23.70
   4  -2  -9  218.99   24.60
  -4   2  10   74.54   10.78
  -4   2  10  102.72   10.88
   4  -2 -10   71.36   10.41
   4  -2 -10   72.93   10.89
  -4   2  11   59.41    9.17
  -4   2  11   59.43    8.51
   4  -2 -11   64.80    9.05
   4  -2 -11   70.41    9.76
  -4   2  12    0.94    3.01
  -4   2  12    0.00    2.00
   4  -2 -12    3.31    2.65
   4  -2 -12    0.00    2.73
  -4  -2  12    1.46    0.97
  -4  -2  12    0.00    1.12
  -4   2  13   19.20    4.68
   4  -2 -13   19.90    4.38
   4  -2 -13    3.91    3.38
   4   2 -13   12.34    2.50
  -4  -2  13   13.61    2.38
  -4  -2  13   17.52    2.69
  -4   2  14  822.49   91.52
   4  -2 -14  826.07   91.37
   4  -2 -14  878.06   92.29
   4   2 -14  891.78   90.30
  -4  -2  14  817.41   89.72
  -4  -2  14  872.12   89.84
  -4   2  15   48.11    8.74
   4  -2 -15   64.36    9.11
   4  -2 -15   62.90    9.64
   4   2 -15   64.21    7.91
  -4  -2  15   59.23    7.49
  -4  -2  15   56.54    7.54
  -4   2  16   26.91    5.23
   4  -2 -16   12.78    4.04
   4  -2 -16   15.20    4.88
   4   2 -16   13.96    3.43
  -4  -2  16   12.62    3.02
  -4  -2  16   23.30    3.73
  -4   2  17   -0.00    2.71
   4  -2 -17    1.36    2.47
   4  -2 -17    0.65    2.90
   4   2 -17    3.51    2.27
  -4  -2  17    2.98    1.99
  -4  -2  17    0.00    1.85
  -4   2  18  139.03   18.68
   4  -2 -18  193.09   19.41
   4  -2 -18  130.92   18.93
   4   2 -18  127.13   17.57
  -4  -2  18  147.61   17.45
  -4  -2  18  157.96   17.56
  -4   2  19  147.71   18.46
   4  -2 -19  130.58   17.86
   4  -2 -19  141.72   18.94
   4   2 -19  133.65   17.40
  -4  -2  19  160.00   17.29
  -4  -2  19  133.70   16.93
  -4   2  20   48.13    8.22
  -4   2  20   48.87    8.27
   4  -2 -20   35.76    7.28
   4   2 -20   44.01    7.50
  -4  -2  20   36.52    6.68
  -4  -2  20   47.44    7.12
  -4   2  21    0.78    3.20
  -4   2  21    3.31    3.58
   4  -2 -21    5.80    3.24
   4   2 -21    2.61    3.00
  -4  -2  21    2.88    2.80
  -4  -2  21    1.84    2.62
  -4   2  22   10.18    4.52
  -4   2  22   15.89    5.18
   4  -2 -22    3.89    3.99
   4   2 -22    3.74    3.89
  -4  -2  22   15.23    4.12
  -4   2  23    0.00    3.13
  -4   2  23   -0.00    3.62
   4  -2 -23   -0.00    3.60
  -4  -2  23    0.96    2.86
  -4   2  24  142.75   20.13
  -4   2  24  164.76   20.72
   4  -2 -24  146.17   20.84
  -4  -2  24  149.82   19.23
  -4   2  25   19.95    6.42
   4  -2 -25    9.22    5.24
  -4   2  26   79.99   11.71
   4  -2 -26   36.61    9.52
  -4   2  27    0.00    3.70
   4  -2 -27    2.04    4.41
  -4   2  28   21.95    7.29
   4  -2 -28   39.38    8.53
   4  -2 -30   69.86   12.76
   4  -2 -31    6.47    4.72
   4  -2 -32    3.00    4.65
   4  -2 -33    3.57    4.81
   4  -2 -34    0.73    5.02
   4  -2 -35   -0.00    4.87
   4  -2 -36   16.53    6.71
   4  -2 -37    2.21    4.98
   4  -2 -38    0.84    4.18
   4  -2 -39    0.00    5.22
  -4   3   1   39.69    7.62
  -4   3   1   36.39    6.99
   4  -3  -1   40.07    7.14
   4  -3  -1   46.06    7.82
   4   3  -1   33.88    6.04
   4   3  -1   35.20    6.15
   4   3  -1   40.77    6.53
   4   3  -1   35.77    6.32
  -4  -3   1   40.14    6.14
  -4  -3   1   44.63    6.24
  -4   3   2  332.42   39.62
  -4   3   2  321.56   39.37
   4  -3  -2  397.18   39.79
   4  -3  -2  342.72   39.94
   4   3  -2  330.32   38.23
   4   3  -2  365.24   38.61
   4   3  -2  347.40   38.62
   4   3  -2  366.73   38.64
  -4  -3   2  327.67   38.00
  -4  -3   2  368.63   38.15
  -4   3   3    7.98    4.09
  -4   3   3   10.27    3.41
   4  -3  -3    6.23    3.42
   4  -3  -3    7.26    3.82
   4   3  -3    6.68    2.60
   4   3  -3    9.33    2.98
   4   3  -3   10.36    2.95
   4   3  -3   10.07    2.96
  -4  -3   3   13.00    2.66
  -4  -3   3    8.02    2.35
  -4   3   4   12.35    4.56
  -4   3   4   12.22    3.93
   4  -3  -4   12.04    4.31
   4  -3  -4   16.26    4.60
   4   3  -4   13.35    2.93
   4   3  -4   12.07    3.03
   4   3  -4   16.16    3.16
   4   3  -4   11.57    3.01
  -4  -3   4    9.47    2.14
  -4  -3   4   11.82    2.24
  -4   3   5   52.87    7.88
  -4   3   5   42.78    7.06
   4  -3  -5   54.53    8.17
   4   3  -5   46.93    5.70
   4   3  -5   44.77    5.77
   4   3  -5   38.15    5.61
   4   3  -5   28.31    5.32
  -4   3   6   44.04    8.81
  -4   3   6   79.75    9.75
   4  -3  -6   64.42    8.97
   4  -3  -6   72.49    9.97
   4   3  -6   51.43    7.09
   4   3  -6   61.06    7.41
   4   3  -6   64.26    7.35
  -4  -3   6   55.13    7.14
  -4   3   7  542.90   55.75
  -4   3   7  471.84   55.11
   4  -3  -7  525.60   55.38
   4  -3  -7  550.08   56.27
   4   3  -7  463.54   53.20
   4   3  -7  493.60   53.40
   4   3  -7  496.99   53.58
  -4  -3   7  548.16   53.47
  -4   3   8   95.43   12.61
  -4   3   8   96.53   12.14
   4  -3  -8   98.75   12.29
   4  -3  -8   97.35   12.95
   4   3  -8   81.91    9.91
   4   3  -8   93.71   10.09
  -4  -3   8   84.49    9.86
  -4   3   9    1.61    3.56
  -4   3   9    1.72    2.59
   4  -3  -9    0.29    2.75
   4  -3  -9    2.11    3.25
   4   3  -9    0.00    1.22
   4   3  -9    2.53    1.31
  -4  -3   9    0.52    1.16
  -4   3  10  236.77   28.28
   4  -3 -10  239.01   27.90
   4  -3 -10  262.46   28.99
   4   3 -10  251.32   25.56
   4   3 -10  222.33   25.74
  -4  -3  10  241.07   25.51
  -4   3  11  450.28   47.37
  -4   3  11  404.88   46.59
   4  -3 -11  446.88   46.91
   4  -3 -11  435.40   47.64
   4   3 -11  437.11   44.39
   4   3 -11  404.35   44.62
  -4  -3  11  407.54   44.30
  -4   3  12  348.04   38.47
  -4   3  12  363.55   38.10
   4  -3 -12  326.79   37.87
   4  -3 -12  330.31   38.72
   4   3 -12  324.66   35.68
   4   3 -12  325.66   35.97
  -4  -3  12  347.57   35.70
  -4   3  13   95.63   14.32
  -4   3  13   95.30   13.81
   4  -3 -13  104.64   14.19
   4  -3 -13  107.84   15.08
   4   3 -13  117.55   12.30
   4   3 -13  112.17   12.59
  -4  -3  13  105.23   12.16
  -4   3  14    4.86    3.63
  -4   3  14    1.76    2.64
   4  -3 -14   10.86    3.84
   4  -3 -14    4.10    3.34
   4   3 -14   13.16    2.39
   4   3 -14    6.51    2.18
  -4  -3  14    5.50    2.03
  -4   3  15   40.38    7.81
   4  -3 -15   49.16    7.93
   4  -3 -15   38.64    8.08
   4   3 -15   44.31    6.13
   4   3 -15   46.36    6.46
  -4  -3  15   45.70    6.15
  -4   3  16  274.28   33.59
   4  -3 -16  295.75   33.63
   4  -3 -16  303.46   34.60
   4   3 -16  299.28   31.91
   4   3 -16  269.10   32.04
  -4  -3  16  293.42   31.75
  -4   3  17   19.54    5.38
   4  -3 -17   17.89    4.84
   4  -3 -17   17.53    5.58
   4   3 -17   14.39    3.53
   4   3 -17   16.06    4.00
  -4  -3  17   21.78    4.01
  -4   3  18   66.74   10.13
   4  -3 -18   59.19    9.49
   4  -3 -18   69.20   10.63
   4   3 -18   54.59    8.00
   4   3 -18   52.30    8.36
  -4  -3  18   54.66    8.02
  -4   3  19    5.83    3.75
   4  -3 -19    8.43    3.68
   4   3 -19    1.13    2.12
   4   3 -19    6.05    3.11
  -4  -3  19    5.38    2.23
  -4  -3  19    6.90    3.06
  -4   3  20   14.01    5.08
   4  -3 -20   17.91    5.13
   4   3 -20   17.35    4.09
   4   3 -20   13.00    4.15
  -4  -3  20   12.33    3.63
  -4  -3  20   13.36    3.95
  -4   3  21   66.36   10.63
   4  -3 -21   58.62    9.89
   4  -3 -21   61.81   10.67
   4   3 -21   60.08    8.84
   4   3 -21   60.37    9.53
  -4  -3  21   54.93    8.55
  -4  -3  21   55.15    8.69
  -4   3  22   82.95   12.52
   4  -3 -22   85.26   12.23
   4  -3 -22   63.19   12.20
   4   3 -22   69.59   11.29
  -4  -3  22   75.28   10.64
  -4   3  23   55.39   10.64
  -4   3  23   78.13   11.59
   4  -3 -23   60.71   10.46
   4  -3 -23   51.63   10.79
  -4  -3  23   65.38    9.55
  -4   3  24    3.73    4.36
   4  -3 -24    4.12    4.15
  -4   3  25    5.31    4.72
   4  -3 -25   14.57    5.83
  -4   3  26   76.11   12.45
   4  -3 -26   59.56   11.92
  -4   3  27   13.35    5.92
   4  -3 -27   20.29    6.88
  -4   3  28   45.78   10.62
   4  -3 -28   68.00   12.43
   4  -3 -29    2.65    5.07
   4  -3 -30    9.23    5.43
   4  -3 -31    2.19    4.46
   4  -3 -32   52.20   11.61
   4  -3 -33    8.48    5.64
   4  -3 -34    2.42    3.92
   4  -3 -35    1.99    5.11
   4  -3 -36    6.15    5.37
   4  -3 -37    0.13    4.23
   4  -3 -38    8.75    6.12
   4  -3 -39   -0.00    5.49
  -4   4   1   60.74   10.99
  -4   4   1   81.87   11.52
   4  -4  -1   75.31   11.17
   4  -4  -1   63.98   11.25
   4   4  -1   71.98   10.08
  -4  -4   1   67.88    9.80
  -4  -4   1   76.63   10.16
  -4  -4   1   79.25    9.95
  -4   4   2  151.75   20.44
  -4   4   2  174.86   20.63
   4  -4  -2  169.40   20.32
   4  -4  -2  153.80   20.65
   4   4  -2  147.22   18.79
   4   4  -2  165.26   19.44
  -4  -4   2  163.08   18.94
  -4  -4   2  158.70   18.88
  -4  -4   2  158.60   18.67
  -4   4   3  104.16   11.89
   4  -4  -3   74.61   10.35
   4  -4  -3   83.48   11.38
   4   4  -3   76.12    9.13
   4   4  -3   58.44    8.93
  -4  -4   3   73.15    8.98
  -4  -4   3   66.96    8.68
  -4  -4   3   39.22    7.89
  -4   4   4  333.11   39.53
  -4   4   4  391.22   39.97
   4  -4  -4  353.02   39.33
   4  -4  -4  375.06   40.36
   4   4  -4  327.26   37.67
   4   4  -4  329.75   38.04
  -4  -4   4  328.36   37.67
  -4  -4   4  335.34   37.37
  -4  -4   4  361.88   37.36
  -4   4   5    6.08    4.24
  -4   4   5    8.06    4.04
   4  -4  -5    5.09    3.67
   4  -4  -5   11.39    4.43
   4   4  -5    6.78    2.67
   4   4  -5    8.42    2.81
  -4  -4   5    4.34    2.59
  -4  -4   5    5.03    1.94
  -4  -4   5    5.74    1.87
  -4   4   6   82.94   12.64
  -4   4   6   84.75   12.68
   4  -4  -6  102.75   12.84
   4  -4  -6   90.47   13.25
   4   4  -6   80.20   10.77
   4   4  -6   90.22   11.25
  -4  -4   6   90.75   10.88
  -4  -4   6   92.91    9.80
  -4  -4   6   85.66    9.74
  -4   4   7    7.01    3.97
  -4   4   7    9.31    3.91
   4  -4  -7    6.72    3.95
   4  -4  -7    0.00    3.89
   4   4  -7    5.24    2.38
   4   4  -7    7.96    2.63
  -4  -4   7    8.14    2.43
  -4   4   8  124.65   16.14
  -4   4   8  125.90   15.68
   4  -4  -8  175.88   16.60
   4  -4  -8  122.69   16.43
   4   4  -8  107.48   13.39
   4   4  -8  111.74   13.68
  -4  -4   8  104.77   13.25
  -4   4   9  332.31   39.47
  -4   4   9  363.44   39.37
   4  -4  -9  349.24   39.04
   4  -4  -9  374.97   40.45
   4   4  -9  357.07   37.17
   4   4  -9  342.15   37.33
  -4  -4   9  318.92   36.88
  -4   4  10  269.45   28.77
  -4   4  10  253.24   28.08
   4  -4 -10  119.70   26.19
   4  -4 -10  262.00   29.20
   4   4 -10  273.95   25.93
   4   4 -10  252.04   26.08
  -4  -4  10  242.75   25.57
  -4   4  11   35.48    7.02
  -4   4  11   38.52    6.82
   4  -4 -11   29.46    6.30
   4  -4 -11   32.58    6.87
   4   4 -11   32.36    4.71
   4   4 -11   27.16    4.72
  -4  -4  11   27.99    4.39
  -4   4  12   46.39    8.30
  -4   4  12   54.98    8.18
   4  -4 -12   14.59    6.03
   4  -4 -12   61.06    9.45
   4   4 -12   61.73    6.28
   4   4 -12   35.57    5.92
  -4  -4  12   48.89    5.88
  -4   4  13  102.17   15.28
   4  -4 -13  121.92   15.38
   4  -4 -13  118.83   16.17
   4   4 -13  115.33   13.08
   4   4 -13  111.06   13.49
  -4  -4  13  105.98   12.94
  -4   4  14  330.80   38.33
   4  -4 -14  341.22   37.98
   4  -4 -14  356.66   39.26
   4   4 -14  321.44   35.69
   4   4 -14  349.18   36.39
  -4  -4  14  307.65   35.57
  -4   4  15  109.10   15.05
   4  -4 -15   98.85   14.40
   4  -4 -15  104.93   15.51
   4   4 -15  102.48   12.56
   4   4 -15   97.18   12.98
  -4  -4  15  114.63   12.70
  -4   4  16   18.34    5.99
   4  -4 -16   31.76    6.42
   4  -4 -16   38.24    7.42
   4   4 -16   25.98    4.72
   4   4 -16   29.61    5.23
  -4  -4  16   23.44    4.54
  -4   4  17    7.75    4.22
   4  -4 -17    6.65    3.92
   4  -4 -17    3.79    3.70
   4   4 -17    2.82    2.28
   4   4 -17    5.09    2.76
  -4  -4  17    2.69    2.58
  -4   4  18  148.90   18.10
   4  -4 -18  149.45   17.73
   4   4 -18  121.07   15.39
   4   4 -18  122.89   16.01
  -4  -4  18  114.44   15.20
  -4   4  19   86.01   13.18
   4  -4 -19   96.02   13.18
   4   4 -19   75.07   11.09
   4   4 -19   71.26   11.44
  -4  -4  19   98.85   11.54
  -4   4  20   87.27   12.47
   4  -4 -20   56.53   10.55
   4  -4 -20   58.40   11.40
   4   4 -20   71.77    9.95
   4   4 -20   61.53   10.17
  -4  -4  20   77.62   10.05
  -4   4  21   23.73    6.83
   4  -4 -21   28.50    6.60
   4  -4 -21   18.24    6.46
   4   4 -21   30.68    5.68
   4   4 -21   17.17    5.50
  -4   4  22    8.95    4.81
   4  -4 -22    4.47    4.59
   4   4 -22    7.38    3.63
  -4   4  23   32.69    7.78
   4  -4 -23   27.44    8.38
  -4   4  24   72.15   12.46
   4  -4 -24   70.80   13.30
  -4   4  25   81.98   12.13
   4  -4 -25   36.86   10.11
  -4   4  26   89.94   12.15
   4  -4 -26   20.79    7.93
   4  -4 -27    2.67    5.08
   4  -4 -28   29.74    8.55
   4  -4 -29   16.15    6.93
  -4   4  30    7.60    5.25
   4  -4 -30    7.20    5.64
   4  -4 -31    4.67    5.37
   4  -4 -32    0.90    4.68
   4  -4 -33    2.51    5.61
   4  -4 -34   10.70    6.28
   4  -4 -35   -0.00    5.49
   4  -4 -36    1.78    5.21
   4  -4 -37    1.38    4.54
   4  -4 -38   -0.00    5.17
  -4   5   1  115.41   14.86
  -4   5   1   86.67   13.42
   4  -5  -1   97.13   13.43
   4  -5  -1   90.59   14.19
   4   5  -1   91.21   12.40
  -4  -5   1   77.03   11.98
  -4   5   2  328.93   39.13
  -4   5   2  350.53   39.14
   4  -5  -2  337.56   38.65
   4  -5  -2  369.99   39.97
   4   5  -2  312.02   37.25
  -4  -5   2  290.21   36.97
  -4  -5   2  329.44   37.53
  -4  -5   2  372.06   37.33
  -4   5   3  176.31   24.28
  -4   5   3  194.01   24.47
   4  -5  -3  198.07   24.23
   4  -5  -3  214.88   25.44
   4   5  -3  174.69   22.60
   4   5  -3  190.55   23.29
  -4  -5   3  189.30   22.78
  -4  -5   3  210.23   23.04
  -4  -5   3  207.18   22.60
  -4   5   4   44.64    8.08
  -4   5   4   26.75    6.88
   4  -5  -4   52.12    8.18
   4  -5  -4   42.33    8.22
   4   5  -4   32.41    6.10
   4   5  -4   39.60    6.62
  -4  -5   4   51.38    6.57
  -4  -5   4   29.82    5.59
  -4  -5   4   21.59    5.03
  -4   5   5   60.80    9.83
  -4   5   5   36.68    8.17
   4  -5  -5   52.18    8.93
   4  -5  -5   58.65   10.00
   4   5  -5   42.01    7.28
   4   5  -5   44.12    7.61
  -4  -5   5   55.34    7.45
  -4  -5   5   47.87    7.04
  -4  -5   5   50.14    6.81
  -4   5   6   86.77   13.44
  -4   5   6   92.23   13.55
   4  -5  -6   94.39   13.34
   4  -5  -6   83.70   13.87
   4   5  -6  100.47   12.00
   4   5  -6   79.90   11.89
  -4  -5   6   90.11   11.58
  -4  -5   6   98.33   11.29
  -4  -5   6   91.05   11.00
  -4   5   7  235.68   30.62
  -4   5   7  261.20   30.84
   4  -5  -7  255.63   30.41
   4  -5  -7  244.80   31.36
   4   5  -7  239.06   28.69
   4   5  -7  250.09   29.18
  -4  -5   7  267.65   28.72
  -4  -5   7  252.76   27.97
  -4  -5   7  271.93   27.91
  -4   5   8   42.60    8.72
  -4   5   8   37.86    7.94
   4  -5  -8   42.93    7.98
   4  -5  -8   47.33    9.34
   4   5  -8   39.87    6.61
   4   5  -8   46.51    7.07
  -4  -5   8   44.18    6.53
  -4  -5   8   46.99    5.60
  -4  -5   8   44.22    5.45
  -4   5   9   28.91    6.95
  -4   5   9   21.25    6.05
   4  -5  -9   38.60    7.05
   4  -5  -9   30.99    7.35
   4   5  -9   31.41    5.23
   4   5  -9   30.60    5.41
  -4  -5   9   31.06    5.03
  -4   5  10   32.85    6.88
  -4   5  10   25.29    6.15
   4  -5 -10   31.16    6.41
   4  -5 -10    4.69    4.82
   4   5 -10   23.46    4.61
   4   5 -10   30.79    5.00
  -4  -5  10   25.70    4.27
  -4   5  11  291.19   36.37
   4  -5 -11  343.56   36.33
   4  -5 -11  295.62   36.97
   4   5 -11  296.93   34.05
   4   5 -11  305.23   34.45
  -4  -5  11  315.38   33.87
  -4   5  12  327.90   39.58
   4  -5 -12  329.38   38.82
   4  -5 -12  335.57   40.26
   4   5 -12  337.50   37.07
   4   5 -12  323.00   37.36
  -4  -5  12  351.02   36.90
  -4   5  13   46.21    8.94
   4  -5 -13   48.56    8.37
   4  -5 -13    7.86    6.55
   4   5 -13   50.48    6.72
   4   5 -13   60.12    7.50
  -4  -5  13   49.66    6.45
  -4   5  14   19.12    5.90
   4  -5 -14   21.68    5.74
   4  -5 -14   27.74    6.63
   4   5 -14   17.94    4.14
   4   5 -14   24.96    4.84
  -4  -5  14   19.08    4.08
  -4   5  15  105.96   17.17
   4  -5 -15  165.65   18.33
   4  -5 -15  138.41   18.73
   4   5 -15  125.56   15.42
   4   5 -15  121.09   15.92
  -4  -5  15  125.43   15.25
  -4   5  16  127.67   18.80
   4  -5 -16  149.42   18.90
   4   5 -16  142.15   16.83
   4   5 -16  138.52   17.49
  -4  -5  16  137.57   16.63
  -4   5  17  125.25   16.34
   4  -5 -17  120.23   15.64
   4   5 -17  104.20   13.33
   4   5 -17  102.26   14.03
  -4  -5  17   95.04   13.08
  -4   5  18  155.63   19.95
   4   5 -18  144.28   17.37
   4   5 -18  149.43   18.38
  -4  -5  18  129.53   17.03
  -4   5  19    0.94    3.92
   4  -5 -19    0.00    4.11
   4   5 -19   -0.00    2.45
   4   5 -19    1.74    2.85
  -4   5  20    4.78    4.63
   4  -5 -20    0.00    3.54
   4   5 -20    0.96    2.61
   4   5 -20    3.42    3.39
  -4   5  21   33.18    8.22
   4  -5 -21   17.82    6.82
   4   5 -21   33.19    6.12
  -4   5  22  135.22   20.77
   4  -5 -22  174.81   22.51
  -4   5  23    9.46    5.53
   4  -5 -23   15.51    6.34
  -4   5  24    5.72    4.98
   4  -5 -24    2.98    4.33
   4  -5 -25    0.00    3.47
   4  -5 -26   20.51    7.49
   4  -5 -27   19.03    7.62
  -4   5  28   25.19    7.77
   4  -5 -28   19.65    7.05
  -4   5  29    7.55    4.84
   4  -5 -29    6.18    5.08
  -4   5  30    3.45    4.41
   4  -5 -30   -0.00    4.56
   4  -5 -31   15.01    7.90
   4  -5 -32    5.54    5.77
   4  -5 -33   11.89    6.93
   4  -5 -34   -0.00    5.15
   4  -5 -35    1.64    5.15
   4  -5 -36    0.00    4.73
   4  -5 -37    6.38    5.30
   4  -5 -38    6.59    5.17
  -4   6   1   53.88   10.87
  -4   6   1   58.37   10.58
   4  -6  -1   61.16   10.42
   4  -6  -1   61.62   11.38
   4   6  -1   64.14    9.81
  -4  -6   1   61.21    9.50
  -4  -6   1   75.87   10.37
  -4  -6   1   54.35    8.92
  -4   6   2   72.58   12.33
  -4   6   2   38.54   10.40
   4  -6  -2   83.74   12.36
   4  -6  -2   76.23   12.83
   4   6  -2   76.12   10.95
  -4  -6   2   82.59   11.00
  -4  -6   2   88.61   11.41
  -4  -6   2   83.65   10.74
  -4   6   3  106.23   14.31
  -4   6   3   85.01   13.22
   4  -6  -3   95.71   13.25
   4  -6  -3   86.65   14.15
   4   6  -3   70.50   11.58
  -4  -6   3   89.64   11.77
  -4  -6   3   72.79   11.53
  -4  -6   3   86.95   11.43
  -4   6   4  166.12   21.20
  -4   6   4  176.48   21.33
   4  -6  -4  143.83   20.03
   4  -6  -4  152.57   21.33
   4   6  -4  156.07   19.08
   4   6  -4  161.43   19.83
  -4  -6   4  153.56   18.89
  -4  -6   4  147.71   18.96
  -4  -6   4  145.96   18.38
  -4   6   5   78.70   13.49
  -4   6   5  115.90   14.71
   4  -6  -5  114.78   14.23
   4  -6  -5  101.53   14.73
   4   6  -5   90.27   12.17
   4   6  -5   72.14   12.14
  -4  -6   5   74.19   11.49
  -4  -6   5   87.33   11.82
  -4  -6   5   95.12   11.63
  -4   6   6   56.65    9.98
  -4   6   6   58.21    9.56
   4  -6  -6   50.89    9.13
   4  -6  -6   41.94    9.31
   4   6  -6   42.03    7.56
   4   6  -6   47.15    8.01
  -4  -6   6   49.90    7.56
  -4  -6   6   47.35    7.25
  -4  -6   6   40.27    6.65
  -4   6   7    0.00    4.04
  -4   6   7    0.00    3.81
   4  -6  -7   -0.00    3.37
   4  -6  -7    0.03    3.90
   4   6  -7   -0.00    2.72
   4   6  -7    0.44    2.52
  -4  -6   7    0.29    2.28
  -4  -6   7    0.00    1.92
  -4  -6   7   -0.00    1.85
  -4   6   8  377.70   38.36
   4  -6  -8  338.99   37.00
   4  -6  -8  230.55   36.73
   4   6  -8  258.80   34.78
   4   6  -8  326.08   36.00
  -4  -6   8  343.30   35.26
  -4  -6   8  334.33   34.66
  -4   6   9  391.70   47.90
   4  -6  -9  441.99   47.69
   4  -6  -9  366.41   48.27
   4   6  -9  430.01   45.94
   4   6  -9  383.05   46.19
  -4  -6   9  402.26   45.48
  -4  -6   9  446.42   45.05
  -4   6  10    8.90    4.78
   4  -6 -10    5.88    3.95
   4  -6 -10    4.42    4.69
   4   6 -10    6.47    3.41
   4   6 -10    4.14    3.04
  -4  -6  10    3.90    2.58
  -4  -6  10    5.51    2.10
  -4   6  11    3.13    4.21
   4  -6 -11    2.90    3.58
   4  -6 -11   -0.00    3.58
   4   6 -11    0.00    2.51
   4   6 -11    3.10    3.11
  -4  -6  11    2.16    2.36
  -4  -6  11    1.21    1.47
  -4   6  12    5.41    4.51
   4  -6 -12    0.00    3.01
   4  -6 -12    3.77    3.98
   4   6 -12    0.00    2.66
   4   6 -12    4.36    3.00
  -4  -6  12    5.91    2.97
  -4  -6  12    4.47    1.39
  -4  -6  12    3.36    1.26
  -4   6  13  117.20   18.65
   4  -6 -13  130.27   19.48
   4   6 -13  159.31   17.24
   4   6 -13  137.73   17.35
  -4  -6  13  128.15   16.42
  -4   6  14  146.59   18.37
   4  -6 -14  129.73   18.69
   4   6 -14  115.92   15.19
   4   6 -14  109.83   15.52
  -4  -6  14  118.85   14.93
  -4   6  15  101.10   15.74
   4   6 -15  105.90   13.65
   4   6 -15   91.03   13.83
  -4  -6  15  114.76   13.53
  -4   6  16   41.67    9.02
   4   6 -16   47.43    7.26
   4   6 -16   38.32    7.34
  -4  -6  16   38.51    6.74
  -4   6  17    7.24    4.92
   4   6 -17    6.30    3.42
   4   6 -17    3.28    3.47
  -4  -6  17    3.18    2.75
  -4   6  18   75.98   12.31
   4  -6 -18   65.09   11.88
   4   6 -18   67.10    9.59
   4   6 -18   47.89    9.50
  -4   6  19   94.82   14.12
   4  -6 -19   88.15   14.33
   4   6 -19   63.07   10.68
   4   6 -19   80.55   12.05
  -4   6  20   40.51    8.84
   4  -6 -20   31.27    8.34
   4   6 -20   24.33    5.72
  -4   6  21   33.21    8.52
   4  -6 -21   45.63    9.63
   4  -6 -22    0.00    4.45
   4  -6 -23   11.79    6.03
   4  -6 -24    3.07    4.68
  -4   6  25   30.71    8.67
   4  -6 -25   33.45    9.07
  -4   6  26   21.23    7.24
   4  -6 -26   20.96    8.15
  -4   6  27   -0.00    4.17
   4  -6 -27    1.29    4.39
  -4   6  28   14.54    6.57
   4  -6 -28    7.09    5.76
  -4   6  29   21.06    7.22
   4  -6 -29   24.23    8.12
  -4   6  30    5.57    5.52
   4  -6 -30    2.71    5.30
  -4   6  31    2.64    5.06
   4  -6 -31    3.14    5.34
   4  -6 -32    1.99    5.41
   4  -6 -33    0.00    4.17
   4  -6 -34    8.63    6.67
   4  -6 -35    4.81    5.31
   4  -6 -36    4.12    6.18
   4  -6 -37    0.33    4.41
  -4   7   1  357.76   40.19
  -4   7   1  299.48   39.08
   4  -7  -1  285.30   39.62
   4   7  -1  337.50   38.12
   4   7  -1  350.03   39.18
  -4  -7   1  329.56   37.78
  -4   7   2   46.38    9.75
  -4   7   2   53.74    9.79
   4  -7  -2   32.85    8.83
   4   7  -2   37.70    7.66
   4   7  -2   41.11    8.71
  -4  -7   2   45.58    7.95
  -4  -7   2   51.14    8.53
  -4   7   3  114.36   15.83
   4  -7  -3  102.02   16.20
   4   7  -3   79.03   13.37
  -4  -7   3   99.90   13.69
  -4  -7   3  114.70   14.46
  -4   7   4   13.61    6.67
  -4   7   4   14.18    5.33
   4  -7  -4   11.78    6.01
   4   7  -4   18.81    5.18
  -4  -7   4   16.27    4.51
  -4  -7   4   19.53    4.92
  -4   7   5  146.90   22.98
  -4   7   5  178.53   23.60
   4  -7  -5  184.79   24.59
   4   7  -5  163.68   21.86
  -4  -7   5  196.71   21.96
  -4  -7   5  190.22   22.11
  -4   7   6  228.72   28.69
   4  -7  -6  197.21   28.72
   4   7  -6  218.72   26.74
   4   7  -6  228.49   27.51
  -4  -7   6  213.14   26.30
  -4  -7   6  249.45   26.83
  -4   7   7  547.54   58.89
   4  -7  -7  518.03   59.49
   4   7  -7  511.30   56.54
   4   7  -7  530.87   57.53
  -4  -7   7  483.08   55.99
  -4  -7   7  495.13   56.08
  -4   7   8    4.54    4.45
   4  -7  -8    0.35    3.43
   4   7  -8    0.15    2.73
   4   7  -8    0.30    2.74
  -4  -7   8   -0.00    2.80
  -4  -7   8    0.00    2.27
  -4   7   9   10.69    5.62
   4  -7  -9   14.28    6.22
   4   7  -9   16.90    4.78
   4   7  -9   16.38    4.88
  -4  -7   9   22.18    4.66
  -4  -7   9   15.39    3.81
  -4   7  10   15.03    5.76
   4  -7 -10    9.88    5.76
   4   7 -10    8.14    3.83
   4   7 -10    5.40    3.61
  -4  -7  10   12.01    3.86
  -4  -7  10   10.22    3.34
  -4   7  11  157.49   22.41
   4  -7 -11  208.73   24.71
   4   7 -11  134.67   19.88
   4   7 -11  160.33   20.89
  -4  -7  11  161.60   19.88
  -4  -7  11  184.79   19.57
  -4   7  12   15.23    6.47
   4  -7 -12   26.93    7.95
   4   7 -12   18.23    5.19
   4   7 -12   23.42    5.63
  -4  -7  12   20.94    4.76
  -4  -7  12   22.25    4.14
  -4   7  13   47.68    9.64
   4   7 -13   38.12    7.34
   4   7 -13   46.92    8.07
  -4  -7  13   35.82    6.76
  -4  -7  13   36.80    5.81
  -4   7  14    0.00    4.41
   4   7 -14    4.41    3.80
   4   7 -14    4.97    3.55
  -4  -7  14    5.17    3.24
  -4  -7  14    7.89    2.22
  -4   7  15   85.21   13.78
   4   7 -15   85.26   11.56
   4   7 -15   66.69   11.55
  -4  -7  15   98.04   11.46
  -4  -7  15   67.04    9.15
  -4   7  16    6.98    5.30
   4   7 -16   -0.00    3.03
   4   7 -16    4.06    3.29
  -4  -7  16    4.70    3.30
  -4  -7  16    2.09    1.62
  -4   7  17   33.79    8.12
   4  -7 -17   20.41    7.50
   4   7 -17   24.31    5.76
   4   7 -17   17.21    5.62
  -4  -7  17   18.39    3.13
   4  -7 -18    4.28    5.04
   4   7 -18    2.87    3.37
  -4  -7  18    1.50    1.23
   4  -7 -19   -0.00    4.30
   4   7 -19    0.00    3.36
   4  -7 -20    0.00    4.36
   4  -7 -21   48.19   10.79
  -4   7  22   54.54   10.83
   4  -7 -22   36.40   10.20
  -4   7  23   42.38   10.62
   4  -7 -23   63.64   12.33
  -4   7  24   -0.00    4.53
   4  -7 -24    0.00    4.18
  -4   7  25    5.82    5.54
   4  -7 -25    7.67    6.03
  -4   7  26   -0.00    4.54
   4  -7 -26    1.14    4.53
  -4   7  27   22.22    7.91
   4  -7 -27   25.68    8.18
  -4   7  28    3.55    5.26
   4  -7 -28    7.11    5.95
  -4   7  29    7.21    5.73
   4  -7 -29    2.17    4.60
  -4   7  30    2.45    5.02
   4  -7 -30    0.27    4.32
  -4   7  31    8.71    6.12
   4  -7 -31    6.51    5.70
  -4   7  32    2.54    5.15
   4  -7 -32    3.89    5.64
   4  -7 -33   16.19    7.90
   4  -7 -34    3.92    6.16
   4  -7 -35   -0.00    5.25
   4  -7 -36    0.00    4.77
  -4   8   1   11.38    5.94
  -4   8   1    8.90    5.17
   4  -8  -1   15.20    6.32
   4   8  -1   18.89    5.48
   4   8  -1   18.08    5.89
  -4  -8   1   13.47    4.66
  -4   8   2   25.87    7.85
   4  -8  -2   41.08    9.25
   4   8  -2   28.39    7.10
   4   8  -2   39.14    8.11
  -4  -8   2   32.60    6.84
  -4   8   3  145.66   21.70
   4  -8  -3  162.05   22.94
   4   8  -3  148.86   20.51
   4   8  -3  137.48   20.90
  -4  -8   3  183.78   20.72
  -4  -8   3  166.79   21.23
  -4   8   4   19.22    6.89
   4  -8  -4   17.40    7.24
   4   8  -4   36.61    7.29
  -4  -8   4   29.57    6.16
  -4  -8   4   25.73    6.39
  -4   8   5   68.76   12.62
   4  -8  -5   99.25   15.03
   4   8  -5   69.20   11.41
  -4  -8   5   64.82   10.79
  -4  -8   5   78.07   11.58
  -4   8   6   44.74    9.47
   4  -8  -6   39.37    9.43
   4   8  -6   27.35    7.01
  -4  -8   6   42.82    7.44
  -4  -8   6   33.70    6.97
  -4   8   7    3.32    4.90
   4  -8  -7    4.20    4.93
   4   8  -7    1.40    3.44
   4   8  -7    1.62    3.01
  -4  -8   7    1.47    2.90
  -4  -8   7    0.43    2.79
  -4   8   8   43.13    9.28
   4  -8  -8   41.54    9.48
   4   8  -8   37.50    7.27
   4   8  -8   20.01    6.33
  -4  -8   8   37.79    6.92
  -4  -8   8   23.12    5.76
  -4   8   9  476.64   52.17
   4  -8  -9  417.25   52.19
   4   8  -9  436.30   49.36
   4   8  -9  424.99   50.22
  -4  -8   9  441.98   48.94
  -4  -8   9  425.31   48.89
  -4   8  10    0.00    4.77
   4  -8 -10    7.63    5.39
   4   8 -10    0.00    3.45
   4   8 -10    5.77    3.49
  -4  -8  10    1.46    3.23
  -4  -8  10    7.08    3.23
  -4   8  11   27.37    7.67
   4  -8 -11   25.81    8.24
   4   8 -11   22.61    5.99
   4   8 -11   13.66    5.57
  -4  -8  11   34.13    6.29
  -4  -8  11   33.27    5.93
   4   8 -12    3.50    3.97
   4   8 -12    0.57    3.13
  -4  -8  12    2.78    2.86
  -4  -8  12    1.69    2.56
   4   8 -13  157.11   18.50
   4   8 -13  135.54   18.52
  -4  -8  13  116.26   16.86
  -4  -8  13  134.28   16.61
   4   8 -14   11.80    4.86
  -4  -8  14    7.38    3.83
   4  -8 -15   51.90   11.43
   4   8 -15   41.29    8.43
   4  -8 -16   -0.00    4.39
   4   8 -16   -0.00    3.46
   4  -8 -17    4.30    5.22
   4   8 -17    3.02    4.08
  -4   8  18    8.73    5.58
   4  -8 -18   16.12    6.62
   4   8 -18   11.56    5.04
  -4   8  19   70.49   13.55
   4  -8 -19   68.72   13.94
  -4   8  20    3.81    5.10
   4  -8 -20    4.86    5.23
  -4   8  21   65.39   12.95
   4  -8 -21   56.71   12.61
  -4   8  22    0.00    4.45
   4  -8 -22   10.01    6.07
  -4   8  23   28.90    8.36
   4  -8 -23    8.95    6.96
  -4   8  24    3.09    4.95
   4  -8 -24    2.18    5.46
  -4   8  25   49.21   11.76
   4  -8 -25   54.49   12.41
  -4   8  26    1.15    4.84
   4  -8 -26    1.25    4.57
  -4   8  27    0.87    4.85
   4  -8 -27   -0.00    4.81
  -4   8  28   -0.00    4.91
   4  -8 -28    0.61    4.59
  -4   8  29   39.97   10.61
   4  -8 -29   35.63   10.29
  -4   8  30    4.14    4.44
   4  -8 -30    0.02    4.44
  -4   8  31   14.51    7.03
   4  -8 -31    5.94    6.44
  -4   8  32    0.29    4.92
   4  -8 -32    2.51    5.51
   4  -8 -33    2.39    4.62
   4  -8 -34   -0.00    4.55
   4  -8 -35   15.07    7.88
   4  -9  -1  203.61   28.59
   4   9  -1  217.89   26.61
   4   9  -1  190.86   26.91
   4  -9  -2    1.14    4.78
   4   9  -2    0.00    3.78
   4   9  -2    2.46    3.25
  -4  -9   2    2.52    3.26
   4  -9  -3    9.33    6.29
   4   9  -3   26.94    7.10
   4   9  -3   34.08    7.81
  -4  -9   3   33.98    6.81
   4  -9  -4    0.00    4.36
   4   9  -4    0.00    4.17
   4   9  -4    0.00    3.84
  -4  -9   4    3.12    3.39
  -4  -9   4   -0.00    3.21
   4  -9  -5   97.98   17.78
   4   9  -5   96.35   15.63
   4   9  -5  104.34   16.74
  -4  -9   5  118.78   15.77
  -4  -9   5  130.49   16.80
   4  -9  -6   -0.00    4.41
   4   9  -6   -0.00    3.73
  -4  -9   6    0.34    3.54
  -4  -9   6    0.00    3.33
   4  -9  -7  303.87   40.05
   4   9  -7  297.56   37.22
  -4  -9   7  336.39   37.08
   4  -9  -8    1.66    4.39
   4   9  -8    2.24    3.89
  -4  -9   8   -0.00    3.44
   4  -9  -9   36.86    9.63
   4   9  -9   20.82    6.48
  -4  -9   9   30.62    6.73
   4   9 -10    2.66    4.05
  -4  -9  10    1.17    3.03
   4   9 -11  233.36   29.75
  -4  -9  11  250.72   29.24
  -4   9  12    1.96    4.97
   4   9 -12   -0.00    3.75
  -4  -9  12   -0.00    2.91
  -4   9  13    5.85    5.47
   4  -9 -13    0.87    4.75
   4   9 -13   15.79    5.33
  -4   9  14   20.06    7.25
   4  -9 -14    1.12    5.64
   4   9 -14   18.78    5.81
  -4   9  15   51.58   11.03
   4  -9 -15   22.77    9.26
   4   9 -15   51.08    9.24
  -4   9  16    0.00    5.22
   4  -9 -16    6.53    6.16
   4   9 -16    0.00    4.11
  -4   9  17  117.80   19.05
   4  -9 -17  129.73   19.97
   4   9 -17  104.79   16.40
  -4   9  18    6.15    5.59
   4  -9 -18   -0.00    4.94
  -4   9  19    2.10    4.99
   4  -9 -19    1.76    4.76
  -4   9  20    0.79    4.78
   4  -9 -20    0.72    4.83
  -4   9  21   49.21   10.50
   4  -9 -21   14.66    7.95
  -4   9  22    1.49    6.03
   4  -9 -22   -0.00    5.45
  -4   9  23   50.06   11.27
   4  -9 -23   23.89    9.97
  -4   9  24   -0.00    4.56
   4  -9 -24   -0.00    4.08
  -4   9  25    8.79    6.13
   4  -9 -25    4.28    5.02
  -4   9  26    3.52    5.30
   4  -9 -26    1.23    4.12
  -4   9  27   34.76    9.63
   4  -9 -27   26.20    8.86
  -4   9  28    2.75    5.03
   4  -9 -28   -0.00    4.73
  -4   9  29    3.57    5.18
   4  -9 -29    3.76    5.72
  -4   9  30   11.76    6.85
   4  -9 -30   10.16    6.69
  -4   9  31    7.28    6.48
   4  -9 -31    0.00    6.42
  -4   9  32    0.00    5.86
   4  -9 -32    5.85    5.48
  -4   9  33   12.05    6.97
   4  -9 -33    1.03    5.79
   4  -9 -34    6.27    6.14
  -4  10   1    3.69    5.64
   4 -10  -1    1.82    5.00
   4  10  -1   -0.00    4.05
  -4  10   2    3.95    5.16
   4 -10  -2    2.03    5.19
   4  10  -2    0.00    3.84
  -4  10   3   47.84   11.52
   4 -10  -3   46.64   11.80
   4  10  -3   57.25   10.69
  -4  10   4    6.34    6.50
   4 -10  -4    4.39    5.43
   4  10  -4    9.19    5.42
  -4  10   5   25.88    8.29
   4 -10  -5   31.55    9.05
   4  10  -5   18.16    6.78
  -4  10   6    3.23    5.06
   4 -10  -6    0.00    4.88
   4  10  -6    1.19    4.27
  -4  10   7   11.61    6.75
   4 -10  -7   16.30    7.34
   4  10  -7   10.60    5.50
  -4  10   8    2.51    5.09
   4  10  -8   10.99    5.60
  -4 -10   8    4.70    4.20
  -4  10   9   12.60    6.55
   4  10  -9   12.87    5.54
  -4 -10   9   18.76    5.50
  -4  10  10   -0.00    5.00
   4  10 -10    1.85    4.40
  -4 -10  10   -0.00    3.44
  -4  10  11   18.72    7.38
   4 -10 -11   33.04    9.61
   4  10 -11   19.39    6.82
  -4 -10  11   29.75    6.59
  -4  10  12    1.09    5.51
   4 -10 -12    2.75    5.08
   4  10 -12   -0.00    4.24
  -4  10  13   19.69    8.02
   4 -10 -13   23.10    8.16
   4  10 -13   33.96    8.11
  -4  10  14   -0.00    5.56
   4 -10 -14   -0.00    5.26
   4  10 -14    1.22    4.36
  -4  10  15   62.12   13.97
   4 -10 -15   59.47   14.31
   4  10 -15   88.21   13.19
  -4  10  16   12.77    6.82
   4 -10 -16    9.81    7.35
   4  10 -16   15.11    6.16
  -4  10  17    4.28    5.79
   4 -10 -17    0.00    5.51
  -4  10  18    5.67    5.65
   4 -10 -18   -0.00    5.64
  -4  10  19   27.85    8.84
   4 -10 -19   27.73    9.15
  -4  10  20    3.41    4.82
   4 -10 -20   -0.00    4.70
  -4  10  21    8.66    6.35
   4 -10 -21    2.90    5.14
  -4  10  22    0.00    5.59
   4 -10 -22    3.46    6.03
  -4  10  23   31.39    9.51
   4 -10 -23   30.17   10.45
  -4  10  24    3.83    5.50
   4 -10 -24    0.84    5.48
  -4  10  25   19.50    8.22
   4 -10 -25   18.27    8.89
  -4  10  26    1.49    4.94
   4 -10 -26    0.00    6.03
  -4  10  27    0.00    5.55
   4 -10 -27    0.79    4.72
  -4  10  28   -0.00    4.85
   4 -10 -28    1.21    6.33
  -4  10  29   27.84    8.93
   4 -10 -29    5.15    5.99
  -4  10  30    4.14    6.26
   4 -10 -30    1.06    5.41
  -4  10  31   -0.00    5.00
   4 -10 -31    6.08    5.45
  -4  10  32   -0.00    5.15
   4 -10 -32    0.00    6.23
  -4  10  33   12.29    6.81
   4 -10 -33   -0.00    6.71
  -4  10  34    3.72    5.90
  -4  11   1   80.84   14.43
   4 -11  -1   52.40   13.56
  -4  11   2    2.15    5.35
   4 -11  -2    1.12    5.41
  -4  11   3    6.21    6.86
   4 -11  -3    7.79    6.24
  -4  11   4   22.41    8.71
   4 -11  -4   18.18    8.31
   4  11  -4    8.27    5.67
  -4  11   5   12.97    7.35
   4 -11  -5   21.71    9.05
   4  11  -5   18.69    6.97
  -4  11   6    0.00    5.31
   4  11  -6   12.94    6.53
  -4  11   7   51.95   12.35
   4  11  -7   54.05   11.04
  -4  11   8    1.37    4.89
   4  11  -8    7.31    5.11
  -4  11   9    1.84    5.48
   4  11  -9    1.95    4.99
  -4  11  10    5.72    5.85
   4 -11 -10   -0.00    5.76
   4  11 -10    0.00    4.46
  -4  11  11   95.96   18.16
   4 -11 -11  113.73   19.67
   4  11 -11  111.44   17.06
  -4  11  12   -0.00    4.66
   4 -11 -12    1.06    4.91
   4  11 -12    1.11    4.88
  -4  11  13   36.67   10.47
   4 -11 -13   25.61    9.37
   4  11 -13   36.30    8.92
  -4  11  14    6.03    6.80
   4 -11 -14    9.15    6.75
   4  11 -14    9.83    6.04
  -4  11  15   34.13    9.91
   4 -11 -15   25.73    9.43
  -4  11  16    0.00    6.35
   4 -11 -16   -0.00    5.56
  -4  11  17   64.92   13.39
   4 -11 -17   45.81   12.37
  -4  11  18    6.23    6.45
   4 -11 -18    2.45    6.67
  -4  11  19    4.44    5.86
   4 -11 -19   -0.00    6.30
  -4  11  20   -0.00    4.98
   4 -11 -20   -0.00    5.75
  -4  11  21    8.04    7.31
   4 -11 -21   33.33   10.20
  -4  11  22    4.77    5.51
   4 -11 -22    0.00    5.11
  -4  11  23   16.77    7.49
   4 -11 -23    6.58    6.59
  -4  11  24   -0.00    5.68
   4 -11 -24    5.29    5.78
  -4  11  25    0.00    5.32
   4 -11 -25    0.30    4.60
  -4  11  26   -0.00    5.65
   4 -11 -26    1.41    5.53
  -4  11  27    9.62    6.91
   4 -11 -27    5.25    6.46
  -4  11  28   -0.00    5.45
   4 -11 -28    0.96    4.99
  -4  11  29    0.00    5.59
   4 -11 -29   -0.00    5.75
  -4  11  30    2.69    6.29
   4 -11 -30    3.21    5.66
  -4  11  31    0.00    6.27
   4 -11 -31    5.05    6.91
  -4  11  32   -0.00    5.28
   4 -11 -32    4.03    5.86
  -4  11  33   14.35    7.76
  -4  11  34   -0.00    5.75
  -4  12   1    1.01    5.60
   4 -12  -1   -0.00    5.29
   4  12  -1   -0.00    5.05
  -4  12   2    3.24    5.71
   4 -12  -2    0.00    5.34
   4  12  -2    3.31    5.34
  -4  12   3   83.69   15.35
   4  12  -3   66.99   13.18
  -4  12   4   26.59    9.35
  -4  12   5   30.20    9.59
  -4  12   6   -0.00    6.84
  -4  12   7    0.00    6.06
   4 -12  -7    2.86    5.85
  -4  12   8    4.15    6.66
   4 -12  -8    9.06    7.00
  -4  12   9   63.02   14.63
   4 -12  -9   90.48   16.92
  -4  12  10    4.57    6.66
   4 -12 -10    1.64    5.68
  -4  12  11    0.40    5.50
   4 -12 -11    6.39    6.06
  -4  12  12    5.65    6.48
   4 -12 -12    0.46    5.04
  -4  12  13   33.24   10.36
   4 -12 -13   27.71   10.47
  -4  12  14   14.76    7.47
   4 -12 -14   17.50    8.04
  -4  12  15   21.60    8.86
   4 -12 -15   17.39    8.95
  -4  12  16   -0.00    4.75
   4 -12 -16    0.61    5.13
  -4  12  17    2.87    6.11
   4 -12 -17   -0.00    5.19
  -4  12  18    0.00    6.06
   4 -12 -18    4.73    6.01
  -4  12  19   36.38   10.82
   4 -12 -19   16.11    8.81
   4 -12 -20   -0.00    5.79
  -4  12  21   10.40    6.75
   4 -12 -21    0.33    4.98
  -4  12  22    0.96    5.44
   4 -12 -22    2.85    6.91
  -4  12  23   10.04    7.47
   4 -12 -23    0.00    5.51
  -4  12  24    7.02    6.14
   4 -12 -24    6.18    7.10
  -4  12  25    6.68    6.85
   4 -12 -25    5.52    6.73
  -4  12  26   -0.00    5.85
   4 -12 -26    0.00    5.75
  -4  12  27   -0.00    4.65
   4 -12 -27    1.65    5.98
  -4  12  28    5.48    6.72
   4 -12 -28    0.00    6.09
  -4  12  29   11.08    7.57
   4 -12 -29    6.62    6.17
  -4  12  30   -0.00    5.82
   4 -12 -30   -0.00    7.60
  -4  12  31   11.79    7.40
   4 -12 -31    8.30    7.29
  -4  12  32    5.47    6.95
  -4  12  33    5.13    6.93
  -4  13   1   48.32   12.57
   4  13  -1   57.93   12.40
  -4  13   2    6.68    5.99
   4  13  -2    6.73    5.32
  -4  13   3    8.85    7.11
   4  13  -3    7.30    5.78
  -4  13   4    0.00    7.01
   4  13  -4    0.00    5.01
  -4  13   5   38.64   12.11
   4 -13  -5   62.89   14.07
   4  13  -5   51.60   11.56
  -4  13   6    7.26    6.91
   4 -13  -6   16.75    8.30
   4  13  -6   14.80    6.92
  -4  13   7   26.19    9.27
   4 -13  -7   18.25    8.89
   4  13  -7   12.60    7.04
  -4  13   8    0.00    6.07
   4 -13  -8    0.02    5.47
   4  13  -8   -0.00    4.02
  -4  13   9   -0.00    5.44
   4 -13  -9    0.00    5.45
   4  13  -9    1.12    5.07
  -4  13  10    1.51    5.85
   4 -13 -10    0.00    5.66
   4  13 -10    2.08    5.52
  -4  13  11   57.79   13.10
   4 -13 -11   26.42   10.86
   4  13 -11   49.42   10.75
  -4  13  12    9.74    6.75
   4 -13 -12    7.11    6.69
   4  13 -12    6.79    5.72
  -4  13  13    1.12    6.09
   4 -13 -13    0.70    5.03
  -4  13  14   -0.00    5.25
   4 -13 -14   -0.00    5.49
  -4  13  15    7.96    7.15
   4 -13 -15    0.66    5.54
  -4  13  16    5.32    6.38
   4 -13 -16    0.00    6.08
  -4  13  17   15.48    8.07
   4 -13 -17    5.56    6.69
  -4  13  18    4.07    5.92
   4 -13 -18    0.68    4.83
  -4  13  19    2.13    5.11
   4 -13 -19    3.58    6.33
  -4  13  20   -0.00    6.12
   4 -13 -20    0.00    5.39
  -4  13  21    7.03    7.07
   4 -13 -21   15.86    8.09
  -4  13  22    2.20    7.10
   4 -13 -22    1.22    5.26
  -4  13  23   10.73    7.82
   4 -13 -23    4.99    7.02
  -4  13  24    0.00    6.46
   4 -13 -24    4.57    5.90
  -4  13  25   -0.00    6.02
   4 -13 -25   13.86    8.45
  -4  13  26    0.98    4.90
   4 -13 -26    2.89    6.51
  -4  13  27    2.96    6.78
   4 -13 -27    5.99    6.49
  -4  13  28    1.41    5.61
   4 -13 -28    1.06    5.57
  -4  13  29    2.51    6.08
   4 -13 -29   -0.00    5.79
  -4  13  30   -0.00    6.96
   4 -13 -30    1.29    5.02
  -4  14   1   -0.00    7.15
   4  14  -1    5.17    5.60
  -4  14   2   -0.00    5.69
   4  14  -2    0.00    4.87
  -4  14   3   22.51    9.77
   4  14  -3   20.42    8.52
  -4  14   4   15.07    8.78
   4  14  -4   12.41    6.99
  -4  14   5    8.07    7.28
   4 -14  -5    7.29    6.97
   4  14  -5    7.31    6.37
  -4  14   6    0.00    6.67
   4 -14  -6    1.86    5.98
   4  14  -6   -0.00    5.34
  -4  14   7   -0.00    5.70
   4 -14  -7   -0.00    5.66
   4  14  -7    5.94    5.68
  -4  14   8   10.88    7.67
   4 -14  -8   26.56   10.17
  -4  14   9   43.41   11.21
   4 -14  -9   28.63   10.60
   4  14  -9   16.91    8.11
  -4  14  10   10.14    7.10
   4 -14 -10    1.11    6.09
   4  14 -10    4.32    5.12
  -4  14  11    6.07    6.44
   4 -14 -11    1.81    5.92
  -4  14  12    5.11    6.85
   4 -14 -12    4.90    5.93
  -4  14  13    8.37    7.08
   4 -14 -13   12.66    7.76
  -4  14  14    3.68    7.12
   4 -14 -14   -0.00    5.88
  -4  14  15   -0.00    5.89
   4 -14 -15    1.91    5.11
  -4  14  16   -0.00    6.42
   4 -14 -16    1.02    6.11
  -4  14  17   -0.00    5.98
   4 -14 -17    0.97    4.54
  -4  14  18    0.00    5.59
   4 -14 -18    8.45    7.13
  -4  14  19    4.57    6.14
   4 -14 -19    5.16    7.28
  -4  14  20    0.00    6.24
   4 -14 -20   -0.00    5.87
  -4  14  21    6.78    8.05
   4 -14 -21    8.93    7.96
  -4  14  22    3.50    6.80
   4 -14 -22    0.00    6.70
  -4  14  23   16.97    9.06
   4 -14 -23    2.98    6.55
  -4  14  24   -0.00    6.78
   4 -14 -24   -0.00    5.40
  -4  14  25    0.00    7.11
   4 -14 -25    0.00    6.44
  -4  14  26    0.00    6.78
   4 -14 -26   -0.00    5.50
  -4  14  27   -0.00    6.53
   4 -14 -27    9.50    7.10
   4 -14 -28   -0.00    5.94
  -4  15   1   13.97    7.37
   4  15  -1    2.24    5.95
  -4  15   2   15.47    8.00
   4  15  -2    5.75    6.16
  -4  15   3    0.00    6.59
   4  15  -3    5.27    6.84
  -4  15   4    2.14    6.85
   4  15  -4    0.69    6.06
  -4  15   5    6.72    7.01
   4  15  -5    7.83    6.73
  -4  15   6   10.31    8.47
   4  15  -6   12.26    7.13
  -4  15   7    5.61    6.41
   4  15  -7    1.79    5.35
  -4  15   8   -0.00    6.49
   4  15  -8    7.46    6.15
  -4  15   9    7.95    7.12
   4  15  -9    3.01    6.00
  -4  15  10    0.00    5.92
  -4  15  11   -0.00    5.90
  -4  15  12    0.99    7.48
  -4  15  13    1.59    5.95
  -4  15  14    0.00    5.67
   4 -15 -14    3.55    6.40
  -4  15  15   -0.00    5.61
   4 -15 -15   -0.00    6.34
  -4  15  16    1.71    6.90
   4 -15 -16    0.00    6.57
  -4  15  17   11.06    8.46
   4 -15 -17   -0.00    6.01
  -4  15  18    3.01    6.68
   4 -15 -18   -0.00    5.77
  -4  15  19   -0.00    5.74
   4 -15 -19    1.07    5.85
  -4  15  20    5.03    6.95
   4 -15 -20   -0.00    6.60
  -4  15  21    5.46    6.81
   4 -15 -21   -0.00    6.41
  -4  15  22    0.00    6.82
   4 -15 -22    0.53    6.62
  -4  15  23   -0.00    6.51
   4 -15 -23   -0.00    6.25
   4 -15 -24   -0.00    5.70
   4 -15 -25   -0.00    6.08
   4 -15 -26    2.10    7.16
   4 -15 -27   -0.00    6.11
  -4  16   1    0.89    5.25
   4  16  -1    5.08    6.31
  -4  16   2   -0.00    6.56
   4  16  -2   -0.00    5.76
  -4  16   3    3.46    6.68
   4  16  -3    4.42    5.78
  -4  16   4    6.70    8.14
   4  16  -4   10.34    6.90
  -4  16   5    4.77    7.89
   4  16  -5    4.55    6.62
  -4  16   6    4.45    7.59
   4  16  -6    3.84    7.43
  -4  16   7    0.00    6.40
   4  16  -7    5.48    6.52
  -4  16   8    1.97    6.77
  -4  16   9    3.76    5.27
  -4  16  10    2.72    6.09
  -4  16  11   -0.00    5.98
  -4  16  12    4.88    7.16
  -4  16  13    5.07    6.57
  -4  16  14    0.00    6.74
  -4  16  15   -0.00    6.21
  -4  16  16    1.38    6.88
  -4  16  17   -0.00    6.80
  -4  17   1    3.10    6.81
   4  17  -1   12.79    8.16
  -4  17   2    6.04    8.05
   4  17  -2    3.77    6.86
  -4  17   3    3.54    6.88
   4  17  -3    4.37    6.03
  -4  17   4    3.41    7.05
   4  17  -4   -0.00    5.47
  -4  17   5    1.82    6.58
   4  17  -5   -0.00    5.39
  -4  17   6    1.21    7.33
  -4  17   7    2.68    6.20
  -4  17   8    1.50    5.81
  -4  17   9   -0.00    6.45
  -4  17  10   -0.00    7.48
   4  18  -1   -0.00    6.50
   4  18  -2   10.35    7.71
   4  18  -3    8.67    6.95
   4  18  -4    5.34    6.88
   4  19  -1    0.00    5.36
   4  19  -2    6.72    6.40
  -3   0   1    1.03    2.32
  -3   0   1    0.11    1.94
   3   0  -1    0.00    2.19
   3   0  -1    1.08    2.22
  -3   0   2    0.39    2.03
  -3   0   2    0.65    1.72
   3   0  -2    0.51    2.27
   3   0  -2   -0.00    2.18
  -3   0   3 5280.92  547.96
  -3   0   3 5210.55  547.85
   3   0  -3 5285.55  548.01
   3   0  -3 5199.46  548.11
  -3   0   4    1.10    1.83
  -3   0   4    0.14    1.08
   3   0  -4    0.00    1.70
   3   0  -4    0.66    1.36
  -3   0   5   89.27    9.81
   3   0  -5   88.16    9.70
   3   0  -5   76.28    9.60
  -3   0   6    0.13    1.51
   3   0  -6    0.00    1.32
   3   0  -6   -0.00    1.22
  -3   0   7  378.17   42.50
   3   0  -7  400.81   42.49
   3   0  -7  422.82   42.64
  -3   0   8    0.17    1.45
   3   0  -8    0.47    1.30
   3   0  -8    0.54    1.34
  -3   0   9  782.20   87.94
   3   0  -9  874.66   88.11
   3   0  -9  857.26   88.46
  -3   0  10    0.35    1.56
   3   0 -10    1.53    1.67
  -3   0  11 1036.20  110.75
  -3   0  11 1031.47  111.51
   3   0 -11 1078.55  111.26
  -3   0  12   -0.00    2.11
  -3   0  12    0.36    2.13
  -3   0  13  553.05   60.68
  -3   0  13  577.09   61.00
  -3   0  14    0.40    2.29
  -3   0  14    0.00    2.21
  -3   0  15  125.61   13.79
  -3   0  15   91.35   13.26
  -3   0  16    0.37    2.53
  -3   0  16   -0.00    2.33
  -3   0  17  186.96   22.29
  -3   0  17  187.39   22.34
  -3   0  18    0.34    2.45
  -3   0  18    0.37    2.21
   3   0 -18    0.58    2.53
  -3   0  19   40.10    7.81
  -3   0  19   55.21    8.43
   3   0 -19   57.36    8.81
  -3   0  20   -0.00    2.76
  -3   0  20    0.78    2.38
   3   0 -20    1.70    2.52
  -3   0  21    3.10    3.06
  -3   0  21    3.99    3.24
   3   0 -21    3.53    3.49
  -3   0  22   -0.00    2.78
  -3   0  22    1.80    3.74
   3   0 -22    0.00    2.70
  -3   0  23  296.96   35.80
  -3   0  23  311.94   35.90
   3   0 -23  303.59   36.66
  -3   0  24    0.71    3.02
  -3   0  24    0.00    3.43
  -3   0  25   82.50   13.07
  -3   0  25   88.41   13.37
  -3   0  26    3.49    3.57
  -3   0  27   61.20   10.94
  -3   0  28    1.51    3.94
  -3   0  29   36.05    8.48
   3   0 -36    1.29    3.99
   3   0 -37    0.00    4.09
   3   0 -38    3.05    4.41
   3   0 -39    5.93    5.44
   3   0 -40    4.15    5.04
  -3   1   1  890.43   91.38
  -3   1   1  890.21   91.29
   3  -1  -1  970.06   91.48
   3  -1  -1  881.11   91.54
   3   1  -1  915.12   90.77
   3   1  -1  968.86   91.05
  -3  -1   1  884.92   90.82
  -3  -1   1  811.08   90.78
  -3  -1   1  666.60   90.28
  -3   1   2  597.48   63.90
  -3   1   2  568.39   63.68
   3  -1  -2  567.44   63.71
   3  -1  -2  668.47   64.22
   3   1  -2  599.57   63.16
   3   1  -2  627.56   63.35
  -3  -1   2  584.45   63.22
  -3  -1   2  599.04   62.97
  -3  -1   2  572.48   62.91
  -3   1   3   10.15    3.20
  -3   1   3   11.78    2.71
   3  -1  -3    9.52    2.91
   3  -1  -3   10.33    3.01
   3   1  -3   10.83    2.15
   3   1  -3    9.45    2.07
  -3  -1   3    5.61    1.98
  -3  -1   3    8.88    1.28
  -3  -1   3    6.09    1.22
  -3   1   4    7.10    2.81
  -3   1   4    5.95    2.30
   3  -1  -4    7.25    2.58
   3  -1  -4    4.99    2.44
   3   1  -4    3.62    1.46
   3   1  -4    5.47    1.29
   3   1  -4    4.41    1.29
  -3  -1   4    4.78    1.54
  -3   1   5 2036.32  188.09
  -3   1   5 1856.69  187.70
   3  -1  -5 1832.63  187.83
   3  -1  -5 1723.61  187.92
   3   1  -5 1700.07  186.59
  -3   1   6    3.85    2.41
  -3   1   6    1.95    1.76
   3  -1  -6    0.00    1.85
   3  -1  -6    4.17    2.17
  -3   1   7  176.83   20.55
  -3   1   7  188.33   20.32
   3  -1  -7  189.77   20.48
   3  -1  -7  171.67   20.64
  -3   1   8  101.02   10.98
  -3   1   8   97.95   10.55
   3  -1  -8   95.18   10.75
   3  -1  -8   66.01   10.54
  -3  -1   8   85.61    9.47
  -3   1   9  486.00   86.19
   3  -1  -9  951.44   87.16
   3  -1  -9  930.36   87.56
  -3  -1   9  844.96   85.86
  -3  -1   9  959.40   86.00
  -3   1  10   46.52    6.49
   3  -1 -10   45.54    6.42
   3  -1 -10   45.00    6.69
  -3  -1  10   43.33    5.45
  -3  -1  10   40.80    5.51
  -3   1  11  420.90   46.47
   3  -1 -11  384.71   46.24
   3  -1 -11  481.51   47.15
  -3  -1  11  412.10   45.57
  -3  -1  11  451.29   45.70
  -3   1  12    6.04    2.95
   3  -1 -12    5.46    2.61
   3  -1 -12    5.20    3.09
  -3  -1  12    5.93    2.14
  -3  -1  12    2.65    2.08
  -3   1  13    7.03    3.47
   3  -1 -13    9.80    3.12
   3  -1 -13   15.03    3.85
  -3  -1  13    5.14    2.27
  -3  -1  13    5.73    2.48
  -3   1  14    8.78    3.90
   3  -1 -14   18.59    4.21
   3  -1 -14   19.16    4.79
   3   1 -14   18.73    3.78
  -3  -1  14   15.51    3.54
  -3  -1  14   17.32    3.69
  -3   1  15  414.48   45.80
  -3   1  15  390.97   45.97
   3  -1 -15  404.79   45.75
   3  -1 -15  363.27   45.86
   3   1 -15  434.59   45.60
  -3  -1  15  381.20   45.01
  -3  -1  15  501.91   45.57
  -3   1  16    8.49    3.44
  -3   1  16    5.33    3.30
   3  -1 -16    5.24    3.19
   3   1 -16    6.93    2.71
  -3  -1  16    4.60    2.59
  -3  -1  16    3.09    2.59
  -3   1  17  198.33   22.58
  -3   1  17  196.12   22.66
   3  -1 -17  174.76   22.58
   3   1 -17  167.67   21.84
  -3  -1  17  177.35   21.68
  -3  -1  17  195.81   21.88
  -3   1  18    0.79    2.61
  -3   1  18    2.48    2.99
   3  -1 -18    3.80    2.87
   3   1 -18    3.58    2.69
  -3  -1  18    2.83    2.57
  -3  -1  18    1.43    2.47
  -3   1  19   75.82   10.20
  -3   1  19   62.32    9.79
   3  -1 -19   69.03   10.34
   3   1 -19   50.46    9.05
  -3  -1  19   66.19    9.36
  -3  -1  19   47.47    8.58
  -3   1  20   59.41    9.67
  -3   1  20   76.32   10.36
   3  -1 -20   63.00   10.04
   3   1 -20   39.44    8.74
  -3  -1  20   58.62    9.18
  -3  -1  20   60.18    9.16
  -3   1  21  135.36   17.80
  -3   1  21  149.79   18.21
   3  -1 -21  120.32   17.85
   3   1 -21  119.35   17.57
  -3  -1  21  134.34   17.37
  -3  -1  21  140.49   17.31
  -3   1  22    3.06    3.26
  -3   1  22    0.39    2.88
   3  -1 -22    0.17    3.30
   3   1 -22   -0.00    2.92
  -3  -1  22    2.00    3.05
  -3  -1  22    1.07    2.89
  -3   1  23   13.33    4.89
  -3   1  23    9.93    4.44
   3  -1 -23    7.46    4.26
   3   1 -23    2.74    4.12
  -3  -1  23   13.97    4.65
  -3  -1  23    7.40    3.72
  -3   1  24   -0.00    3.66
  -3   1  24    0.00    3.32
   3  -1 -24    0.21    3.70
  -3  -1  24    3.10    3.50
  -3  -1  24   -0.00    2.80
  -3   1  25   29.56    8.04
  -3   1  25   61.52    9.87
   3  -1 -25   44.27    8.99
  -3  -1  25   65.17    9.75
  -3   1  26    8.05    4.99
  -3   1  26    9.16    4.65
   3  -1 -26    5.72    4.25
  -3  -1  26   23.79    5.97
  -3   1  27   59.83   11.53
   3  -1 -27   76.24   12.42
  -3  -1  27   69.16   11.70
  -3   1  28    1.35    3.83
   3  -1 -28    0.02    4.16
  -3  -1  28    0.40    3.67
  -3   1  29    0.00    4.77
   3  -1 -29   -0.00    3.76
  -3   1  30   16.41    5.97
   3  -1 -30    7.58    4.87
   3  -1 -31   23.03    7.59
   3  -1 -32    4.67    4.75
   3  -1 -33    1.64    4.96
   3  -1 -34    0.00    4.02
   3  -1 -35    3.36    4.47
   3  -1 -36    0.91    4.07
   3  -1 -37    2.42    5.45
   3  -1 -38   -0.00    4.02
   3  -1 -39    4.43    6.22
  -3   2   1  183.90   22.71
  -3   2   1  194.45   22.69
   3  -2  -1  189.48   22.58
   3  -2  -1  209.42   23.16
   3   2  -1  179.07   21.76
   3   2  -1  203.47   22.02
   3   2  -1  187.42   21.94
   3   2  -1  220.78   22.17
  -3  -2   1  186.86   21.71
  -3  -2   1  200.63   21.76
  -3   2   2   75.12   10.77
  -3   2   2   86.34   10.84
   3  -2  -2  103.26   11.09
   3  -2  -2   79.73   10.95
   3   2  -2   85.74    9.81
   3   2  -2   78.00    9.84
   3   2  -2   73.00    9.73
   3   2  -2   86.11    9.92
  -3  -2   2   77.17    9.49
  -3  -2   2   78.37    9.50
  -3   2   3 1360.20  138.96
  -3   2   3 1314.89  138.84
   3  -2  -3 1328.90  138.72
   3  -2  -3 1293.57  139.04
   3   2  -3 1150.89  137.47
   3   2  -3 1562.20  138.33
   3   2  -3 1272.53  137.67
   3   2  -3 1495.21  137.97
  -3  -2   3 1240.31  137.16
  -3  -2   3 1311.41  137.19
  -3   2   4    0.81    2.68
  -3   2   4    2.55    2.44
   3  -2  -4   -0.00    2.45
   3  -2  -4    3.64    2.87
   3   2  -4    0.00    1.35
   3   2  -4    1.45    1.36
   3   2  -4    2.12    1.31
   3   2  -4    2.84    1.40
  -3   2   5    3.20    2.72
  -3   2   5    0.00    2.31
   3  -2  -5    1.83    2.48
   3  -2  -5    0.00    2.38
   3   2  -5    1.80    1.17
   3   2  -5    1.48    1.19
   3   2  -5    1.14    0.93
   3   2  -5   -0.00    0.92
  -3   2   6    8.04    3.14
  -3   2   6    9.46    2.81
   3  -2  -6    3.29    2.72
   3  -2  -6    8.16    3.42
  -3  -2   6    7.47    1.31
  -3   2   7  434.85   47.00
  -3   2   7  444.29   46.90
   3  -2  -7  409.58   46.68
   3  -2  -7  504.50   47.70
  -3  -2   7  422.05   45.00
  -3   2   8  739.18   75.65
   3  -2  -8  795.00   75.72
   3  -2  -8  661.67   75.81
  -3  -2   8  689.10   73.70
  -3   2   9  496.37   51.52
  -3   2   9  504.42   51.45
   3  -2  -9  480.74   51.31
   3  -2  -9  508.60   52.00
   3   2  -9  474.23   49.68
   3   2  -9  475.24   49.63
  -3  -2   9  440.67   49.60
  -3   2  10    5.34    3.01
  -3   2  10    8.19    2.90
   3  -2 -10    6.35    2.97
   3  -2 -10    1.32    2.65
   3   2 -10    4.63    1.78
   3   2 -10    6.64    1.61
  -3  -2  10    4.33    1.81
  -3   2  11   30.78    6.07
  -3   2  11   28.69    5.57
   3  -2 -11   34.29    6.05
   3  -2 -11   39.52    6.67
   3   2 -11   31.22    4.67
   3   2 -11   37.98    4.82
  -3  -2  11   33.88    4.72
  -3   2  12   18.80    4.55
   3  -2 -12   11.31    3.91
   3  -2 -12   18.83    4.55
   3   2 -12   15.91    3.26
   3   2 -12   17.30    3.28
  -3  -2  12   17.27    3.24
  -3   2  13  388.09   45.90
   3  -2 -13  408.86   45.86
   3  -2 -13  426.58   46.72
   3   2 -13  353.93   44.64
   3   2 -13  478.84   45.20
  -3  -2  13  444.75   44.86
  -3   2  14    8.12    3.97
   3  -2 -14   21.74    4.53
   3  -2 -14    9.93    4.24
   3   2 -14   15.98    3.49
   3   2 -14   12.47    3.23
  -3  -2  14   13.93    3.22
  -3   2  15   23.93    5.60
   3  -2 -15   25.57    5.34
   3  -2 -15   19.57    5.51
   3   2 -15   33.13    5.09
   3   2 -15   25.96    4.86
  -3  -2  15   23.98    4.71
  -3   2  16   15.23    4.61
   3  -2 -16   15.64    4.23
   3  -2 -16    8.85    4.18
   3   2 -16   11.41    3.34
   3   2 -16   14.89    3.88
  -3  -2  16    9.61    3.16
  -3   2  17  169.68   20.84
   3  -2 -17  193.85   21.02
   3  -2 -17  177.55   21.59
   3   2 -17  146.42   19.60
   3   2 -17  149.92   19.86
  -3  -2  17  173.45   19.76
  -3   2  18   17.53    4.77
   3  -2 -18    4.59    3.23
   3  -2 -18    7.92    4.02
   3   2 -18   12.14    3.55
   3   2 -18   10.45    3.67
  -3  -2  18    6.86    3.27
  -3   2  19   38.31    8.00
  -3   2  19   51.87    8.60
   3  -2 -19   42.51    7.88
   3  -2 -19   51.74    8.94
   3   2 -19   54.24    7.94
   3   2 -19   46.09    7.93
  -3  -2  19   34.95    6.92
  -3  -2  19   57.86    7.99
  -3   2  20    0.77    3.21
  -3   2  20    2.86    3.17
   3  -2 -20    0.67    3.26
   3   2 -20    1.40    2.59
   3   2 -20    7.56    3.46
  -3  -2  20    3.19    2.60
  -3  -2  20    1.30    2.72
  -3   2  21    1.75    3.72
  -3   2  21    4.13    3.76
   3   2 -21   -0.00    2.69
   3   2 -21    4.72    3.40
  -3  -2  21    1.57    2.82
  -3  -2  21    7.83    3.69
  -3   2  22    6.03    3.77
  -3   2  22    0.00    3.33
   3   2 -22    4.98    3.84
  -3  -2  22    0.06    2.51
  -3  -2  22   -0.00    2.91
  -3   2  23  146.70   18.07
  -3   2  23  126.61   17.34
   3  -2 -23  115.03   17.67
   3   2 -23  133.81   17.49
  -3  -2  23   96.95   15.70
  -3  -2  23  125.06   16.36
  -3   2  24   47.96    9.58
  -3   2  24   56.49   10.09
   3  -2 -24   45.59    9.89
  -3  -2  24   54.87    9.30
  -3  -2  24   53.37    9.30
  -3   2  25   43.62    8.93
   3  -2 -25   33.58    8.79
  -3  -2  25   40.59    8.11
  -3   2  26    2.22    4.52
   3  -2 -26    5.55    4.48
  -3  -2  26    9.63    4.67
  -3   2  27   65.64   11.13
   3  -2 -27   34.49   10.14
  -3  -2  27   59.01   10.06
  -3   2  28    4.39    4.30
   3  -2 -28    1.45    4.58
  -3   2  29   97.91   16.26
   3  -2 -29  104.45   16.81
   3  -2 -30   -0.00    4.76
   3  -2 -31    1.09    5.06
   3  -2 -32    3.23    4.49
   3  -2 -33   19.34    7.19
   3  -2 -34   -0.00    4.27
   3  -2 -35   17.61    7.77
   3  -2 -36    7.41    5.86
   3  -2 -37    0.00    5.49
   3  -2 -38    2.97    5.72
   3  -2 -39    4.81    5.68
  -3   3   1  452.94   51.13
  -3   3   1  485.49   51.32
   3  -3  -1  452.52   50.82
   3  -3  -1  496.09   51.72
   3   3  -1  433.56   49.92
  -3  -3   1  446.01   49.99
  -3  -3   1  472.08   50.13
  -3  -3   1  480.11   50.00
  -3   3   2  233.45   25.69
  -3   3   2  209.72   25.27
   3  -3  -2  243.34   25.45
   3  -3  -2  134.28   24.53
   3   3  -2  214.14   24.15
   3   3  -2  201.89   24.28
  -3  -3   2  223.72   24.17
  -3  -3   2  232.81   24.24
  -3  -3   2  253.36   24.23
  -3   3   3   23.28    6.50
  -3   3   3   40.09    7.00
   3  -3  -3   56.47    7.63
   3  -3  -3   43.19    7.42
   3   3  -3   43.38    6.01
   3   3  -3   52.48    6.38
  -3  -3   3   37.48    5.82
  -3  -3   3   42.04    5.71
  -3  -3   3   49.03    5.79
  -3   3   4   74.90   10.95
  -3   3   4   71.72   10.74
   3  -3  -4   61.32   10.37
   3  -3  -4   83.38   11.53
   3   3  -4   87.78    9.69
   3   3  -4   82.98    9.82
  -3  -3   4   69.52    9.43
  -3  -3   4   82.17    9.21
  -3  -3   4   86.38    9.20
  -3   3   5  457.16   55.50
  -3   3   5  740.64   57.07
   3  -3  -5  701.09   56.59
   3  -3  -5  520.67   56.28
   3   3  -5  456.94   54.02
   3   3  -5  491.77   54.27
  -3  -3   5  469.42   54.01
  -3  -3   5  501.28   53.42
  -3  -3   5  517.69   53.42
  -3   3   6  609.95   61.98
  -3   3   6  577.15   61.76
   3  -3  -6  521.94   61.30
   3  -3  -6  590.23   62.39
   3   3  -6  546.12   59.98
   3   3  -6  529.39   60.04
  -3  -3   6  614.80   60.07
  -3   3   7  157.38   20.74
  -3   3   7  178.91   20.92
   3  -3  -7  175.55   20.73
   3  -3  -7  160.02   21.17
   3   3  -7  170.52   19.14
   3   3  -7  181.60   19.26
  -3  -3   7  177.49   19.07
  -3   3   8   26.92    5.64
  -3   3   8   27.04    5.51
   3  -3  -8   18.89    5.00
   3  -3  -8   30.26    6.15
   3   3  -8   28.03    3.98
   3   3  -8   23.99    3.94
  -3  -3   8   29.56    3.90
  -3   3   9  166.35   19.92
  -3   3   9  141.83   19.47
   3  -3  -9  194.26   20.12
   3  -3  -9  155.58   20.11
   3   3  -9  160.94   18.05
   3   3  -9  171.99   18.24
  -3  -3   9  155.52   17.94
  -3   3  10  436.56   51.48
  -3   3  10  438.74   51.44
   3  -3 -10  457.71   51.39
   3  -3 -10  465.05   52.18
   3   3 -10  493.49   49.90
   3   3 -10  463.44   49.98
  -3  -3  10  472.43   49.78
  -3   3  11  514.80   57.20
  -3   3  11  520.79   57.12
   3  -3 -11  540.89   57.15
   3  -3 -11  465.81   57.40
   3   3 -11  472.14   55.28
   3   3 -11  570.34   55.80
  -3  -3  11  543.53   55.44
  -3   3  12    0.80    3.32
  -3   3  12    0.88    2.47
   3  -3 -12    1.52    2.99
   3  -3 -12    0.99    3.50
   3   3 -12    0.00    1.80
   3   3 -12    3.42    2.25
  -3  -3  12    2.19    2.33
  -3   3  13   26.11    5.46
  -3   3  13   17.56    4.69
   3  -3 -13   24.26    5.18
   3  -3 -13   17.46    5.25
   3   3 -13   20.69    3.82
   3   3 -13   15.76    3.78
  -3  -3  13   18.92    3.93
  -3   3  14    3.67    3.33
  -3   3  14    2.47    2.85
   3  -3 -14    6.96    3.59
   3  -3 -14    0.84    3.31
   3   3 -14    2.26    2.36
   3   3 -14    1.52    2.21
  -3  -3  14    5.97    2.62
  -3   3  15  207.80   24.33
   3  -3 -15  192.52   23.82
   3  -3 -15  178.26   24.52
   3   3 -15  206.55   22.77
   3   3 -15  193.85   22.94
  -3   3  16   50.89    8.42
   3  -3 -16   60.14    9.34
   3   3 -16   41.54    6.85
   3   3 -16   33.80    6.76
  -3  -3  16   49.65    7.11
  -3   3  17   51.31    9.35
   3  -3 -17   58.83    9.40
   3  -3 -17   52.07    9.88
   3   3 -17   62.01    8.66
   3   3 -17   46.71    8.37
  -3  -3  17   69.04    8.71
  -3   3  18    3.04    3.50
   3  -3 -18    4.54    3.32
   3  -3 -18    3.46    3.42
   3   3 -18    6.86    3.35
   3   3 -18    1.43    2.65
  -3  -3  18    3.33    2.67
  -3   3  19   16.20    5.05
   3  -3 -19    3.54    3.30
   3  -3 -19   16.81    5.30
   3   3 -19   21.01    4.61
   3   3 -19   14.10    4.40
  -3  -3  19   20.81    4.52
  -3   3  20   52.17    8.73
   3  -3 -20   27.81    6.82
   3   3 -20   42.22    7.24
   3   3 -20   41.42    7.65
  -3  -3  20   33.00    6.57
  -3   3  21   84.95   13.03
  -3   3  21   78.77   12.71
   3  -3 -21  101.25   13.15
   3   3 -21   83.56   12.04
   3   3 -21   55.21   11.42
  -3  -3  21   92.01   11.94
  -3   3  22   74.74   11.44
  -3   3  22   61.57   10.71
   3  -3 -22   72.63   10.75
   3  -3 -22   42.05   10.16
   3   3 -22   61.06   10.02
   3   3 -22   52.91   10.04
  -3  -3  22   58.45    9.58
  -3   3  23   17.78    5.86
   3  -3 -23    1.61    4.55
   3   3 -23    7.04    3.97
  -3  -3  23    4.93    3.78
  -3   3  24   13.62    5.84
   3  -3 -24   12.52    5.91
   3   3 -24   17.70    5.62
  -3   3  25  132.28   20.06
   3  -3 -25  145.56   21.34
   3   3 -25  156.17   19.99
  -3   3  26   75.38   11.86
   3  -3 -26   38.58   10.37
   3   3 -26   49.65    9.83
  -3   3  27  115.72   16.65
   3  -3 -27   81.19   15.70
   3   3 -27  108.59   15.51
   3  -3 -28    7.57    5.85
   3  -3 -29    2.72    4.81
   3  -3 -30   22.62    8.41
  -3   3  31   55.86   11.55
   3  -3 -31   54.96   11.73
  -3   3  32    5.54    5.27
   3  -3 -32    8.79    5.52
   3  -3 -33    1.35    4.24
   3  -3 -34   -0.00    4.83
   3  -3 -35    5.65    5.82
   3  -3 -36    0.09    4.35
   3  -3 -37    4.84    5.17
   3  -3 -38    0.28    4.62
   3  -3 -39    2.22    5.49
  -3   4   1   96.92   16.07
  -3   4   1  137.94   16.90
   3  -4  -1  179.21   17.45
   3  -4  -1  105.59   16.50
   3   4  -1  117.29   15.40
  -3  -4   1  137.15   15.58
  -3  -4   1  120.00   15.58
  -3  -4   1  138.65   15.56
  -3   4   2  164.97   19.80
  -3   4   2  160.91   19.74
   3  -4  -2  156.10   19.42
   3  -4  -2  154.37   19.97
   3   4  -2  142.77   18.22
  -3  -4   2  147.99   18.24
  -3  -4   2  166.04   18.61
  -3  -4   2  161.74   18.29
  -3   4   3  346.08   38.54
  -3   4   3  344.15   38.60
   3  -4  -3  338.97   38.27
   3  -4  -3  372.08   39.24
   3   4  -3  320.48   36.92
   3   4  -3  299.77   37.15
  -3  -4   3  316.78   36.89
  -3  -4   3  353.29   37.12
  -3  -4   3  362.63   37.03
  -3   4   4   43.73    7.78
  -3   4   4   39.80    7.37
   3  -4  -4   46.35    7.56
   3  -4  -4   45.66    8.02
   3   4  -4   42.37    6.19
   3   4  -4   41.81    6.48
  -3  -4   4   40.18    5.96
  -3  -4   4   28.45    5.61
  -3  -4   4   47.48    5.94
  -3   4   5   38.91    7.71
  -3   4   5   32.75    7.62
   3  -4  -5   53.46    8.16
   3  -4  -5   44.79    8.31
   3   4  -5   42.54    6.45
   3   4  -5   51.74    6.91
  -3  -4   5   43.96    6.37
  -3  -4   5   54.12    6.42
  -3  -4   5   39.30    5.85
  -3   4   6   78.66   11.74
  -3   4   6   90.30   11.89
   3  -4  -6   81.36   11.40
   3  -4  -6   75.27   11.94
   3   4  -6   82.54   10.21
   3   4  -6   80.37   10.37
  -3  -4   6   73.44    9.87
  -3  -4   6   77.23    9.57
  -3  -4   6   83.60    9.53
  -3   4   7  269.59   30.66
  -3   4   7  273.16   30.52
   3  -4  -7  293.71   30.45
   3  -4  -7  119.18   28.94
   3   4  -7  279.07   28.84
   3   4  -7  271.20   28.99
  -3  -4   7  276.99   28.63
  -3  -4   7  289.31   28.13
  -3   4   8  220.54   24.77
  -3   4   8  194.79   24.07
   3  -4  -8  215.09   24.06
   3  -4  -8  208.54   24.96
   3   4  -8  192.89   22.43
   3   4  -8  182.25   22.49
  -3  -4   8  192.39   22.24
  -3  -4   8  203.97   21.53
  -3   4   9  117.80   17.67
  -3   4   9  175.36   18.63
   3  -4  -9  121.79   17.46
   3  -4  -9  180.97   19.46
   3   4  -9  161.63   16.60
   3   4  -9  140.14   16.53
  -3  -4   9  132.49   16.10
  -3  -4   9  134.59   15.05
  -3   4  10   36.68    7.29
  -3   4  10   50.51    7.57
   3  -4 -10   47.69    7.30
   3  -4 -10   25.19    6.70
   3   4 -10   46.18    5.80
   3   4 -10   49.04    6.12
  -3  -4  10   41.96    5.49
  -3  -4  10   28.20    3.73
  -3   4  11  120.63   15.84
  -3   4  11  119.43   15.61
   3  -4 -11  133.08   15.70
   3  -4 -11  103.49   15.98
   3   4 -11  115.97   13.93
   3   4 -11  112.07   14.11
  -3  -4  11  110.24   13.72
  -3   4  12  298.59   33.79
  -3   4  12  308.30   33.74
   3  -4 -12  274.77   33.18
   3  -4 -12  262.31   33.85
   3   4 -12  296.91   31.88
   3   4 -12  281.67   32.10
  -3  -4  12  280.75   31.61
  -3   4  13  308.00   34.74
  -3   4  13  316.59   34.68
   3  -4 -13  292.94   34.35
   3  -4 -13  275.75   35.03
   3   4 -13  285.72   32.76
   3   4 -13  300.46   33.33
  -3  -4  13  292.74   32.70
  -3   4  14   18.37    5.80
   3  -4 -14   28.91    6.00
   3  -4 -14   22.36    6.20
   3   4 -14   26.42    4.77
   3   4 -14   19.08    4.61
  -3  -4  14   23.92    4.67
  -3   4  15  156.42   19.50
   3   4 -15  137.57   17.40
   3   4 -15  151.19   18.11
  -3  -4  15  144.50   17.55
  -3   4  16   38.00    7.76
   3  -4 -16   45.28    8.07
   3  -4 -16   43.28    8.51
   3   4 -16   40.43    6.69
   3   4 -16   30.56    6.63
  -3  -4  16   50.33    7.11
  -3   4  17   71.01   11.96
   3  -4 -17   76.01   11.83
   3  -4 -17   82.10   13.07
   3   4 -17   80.81   10.94
   3   4 -17   76.34   11.40
  -3  -4  17   84.53   11.03
  -3   4  18   94.67   13.59
   3  -4 -18   96.56   13.36
   3  -4 -18   78.01   13.67
   3   4 -18   78.38   11.76
   3   4 -18   86.37   12.52
  -3  -4  18   93.53   12.10
  -3   4  19   23.27    6.05
   3  -4 -19   15.26    4.92
   3   4 -19   21.11    4.84
   3   4 -19   20.95    5.42
  -3  -4  19   10.43    4.21
  -3   4  20    8.27    4.44
   3  -4 -20   12.35    4.54
   3   4 -20    7.14    3.82
   3   4 -20   14.35    4.76
  -3  -4  20   15.24    4.58
  -3   4  21    0.00    3.43
   3  -4 -21   -0.00    3.91
   3   4 -21    0.08    3.02
   3   4 -21    0.46    3.40
  -3  -4  21   -0.00    3.02
  -3   4  22   -0.00    4.38
   3  -4 -22    0.07    4.11
   3   4 -22    6.89    3.96
  -3  -4  22    3.20    3.50
  -3   4  23   67.73   11.62
   3  -4 -23   58.27   11.41
   3   4 -23   48.03    9.51
  -3   4  24   35.23    9.30
   3   4 -24   68.08   10.07
  -3   4  25   56.95   11.44
   3  -4 -25   45.81   11.20
   3   4 -25   71.89   11.10
   3  -4 -26    0.42    4.46
   3   4 -26   -0.00    3.77
   3  -4 -27   37.19    9.59
   3  -4 -28   11.24    6.47
  -3   4  29   36.92    9.04
   3  -4 -29   16.81    7.32
  -3   4  30    6.96    5.38
   3  -4 -30    4.59    4.86
  -3   4  31    4.64    5.46
   3  -4 -31    0.72    4.93
  -3   4  32    8.16    6.13
   3  -4 -32   -0.00    4.68
   3  -4 -33    3.61    5.49
   3  -4 -34    4.72    5.72
   3  -4 -35    3.25    5.81
   3  -4 -36   -0.00    4.42
   3  -4 -37    7.19    5.87
   3  -4 -38    1.06    5.49
   3  -4 -39    7.56    5.98
  -3   5   1  702.54   73.65
  -3   5   1  697.97   73.69
   3  -5  -1  675.63   72.99
   3  -5  -1  628.47   73.66
   3   5  -1  638.89   71.98
  -3  -5   1  658.49   71.94
  -3   5   2    9.64    5.33
  -3   5   2   14.02    4.64
   3  -5  -2   26.36    5.99
   3  -5  -2    9.07    4.99
   3   5  -2   12.25    4.00
  -3  -5   2   14.60    4.12
  -3  -5   2   10.06    3.83
  -3   5   3   25.48    5.86
  -3   5   3   13.48    4.86
   3  -5  -3    8.30    4.67
   3  -5  -3    5.72    4.01
   3   5  -3   15.09    4.15
  -3  -5   3   10.44    3.55
  -3  -5   3   13.15    3.93
  -3   5   4  188.21   21.64
   3  -5  -4  173.87   21.02
   3  -5  -4  141.96   21.11
   3   5  -4  139.96   19.42
   3   5  -4  151.17   19.95
  -3  -5   4  191.38   19.85
  -3  -5   4  174.98   19.75
  -3   5   5  341.11   40.47
  -3   5   5  338.53   40.46
   3  -5  -5  385.77   40.41
   3  -5  -5  390.88   41.65
   3   5  -5  343.44   39.01
   3   5  -5  328.48   39.20
  -3  -5   5  331.66   38.65
  -3  -5   5  369.41   38.92
  -3   5   6  223.49   28.68
  -3   5   6  260.17   29.06
   3  -5  -6  234.06   28.31
   3  -5  -6  286.96   30.24
   3   5  -6  239.42   27.21
   3   5  -6  280.89   28.00
  -3  -5   6  248.27   27.02
  -3  -5   6  189.79   26.48
  -3   5   7  182.48   22.09
  -3   5   7  184.64   21.86
   3  -5  -7  163.89   21.12
   3  -5  -7  198.40   22.87
   3   5  -7  143.22   19.64
   3   5  -7  172.58   20.42
  -3  -5   7  165.27   19.73
  -3  -5   7  177.01   19.74
  -3   5   8   36.12    7.80
  -3   5   8   37.37    7.38
   3  -5  -8   26.47    6.54
   3  -5  -8   29.88    7.56
   3   5  -8   29.01    5.84
   3   5  -8   38.59    6.49
  -3  -5   8   37.69    5.93
  -3  -5   8   38.21    5.61
  -3   5   9    8.01    4.50
  -3   5   9    9.41    4.37
   3  -5  -9   15.50    4.66
   3  -5  -9    4.80    3.90
   3   5  -9   12.82    3.87
   3   5  -9    5.95    3.04
  -3  -5   9   13.44    3.58
[truncated: 810,118 more chars]
