# Supplementary material for: LED-pump-X-ray-multiprobe crystallography for sub-second timescales
Source: Commun Chem. 2022 Aug 26;5:102. doi: 10.1038/s42004-022-00716-1 (PMC9814726; doi:10.1038/s42004-022-00716-1)
Supplement: Supplementary file 10 — Supplementary Data 1 [file 42004_2022_716_MOESM10_ESM.zip › CIFs/4s_265K/265K_4s_t4_excit.cif]

 data_global

# SUBMISSION DETAILS
 
_publ_contact_author_name       'Hatcher, Lauren'
_publ_contact_author_address
;
School of Chemistry
Cardiff University
Main Building
Park Place 
Cardiff
CF10 3AT
United Kingdom
;
_publ_contact_author_email       'HatcherL1@cardiff.ac.uk'
_publ_requested_category          FM
_publ_section_comment
; 
?
;
_publ_section_references
;
Diamond General Data Aquisition (GDA) software: http://www.opengda.org/

XIA2: Winter, G. (2010) J. Appl. Cryst. 43, 186-190.
POINTLESS: Evans, P. (2006) Acta Cryst. D62, 72-82.
AIMLESS: Evans, P. R. and Murshudov, G. N. (2013) Acta Cryst. D69, 1204-1214.
DIALS: Winter, G., et al. Acta Cryst. (2018) D74, 85-97.
CCP4: Winn, M. D. et al. (2011) Acta Cryst. D67, 235-242.
   
SHELXL: Sheldrick G. M. (2015). Acta Cryst. C71, 3-8.
SHELXT:	Sheldrick, G. M. (2015). Acta Cryst. A71, 3-8.
 
OLEX2: Dolomanov, O.V.; Bourhis, L.J.; Gildea, R.J.; Howard, J.A.K.; Puschmann,
 H., OLEX2: A complete structure solution, refinement and analysis program 
 (2009). J. Appl. Cryst., 42, 339-341.

MERCURY: Macrae, C. F., Bruno, I. J., Chisholm, J. A., Edgington,
P. R., McCabe, P., Pidcock, E., Rodriguez-Monge, L., Taylor, R.,
van de Streek, J. & Wood, P. A. (2008). J. Appl. Cryst. 41, 466-470.
;

####
 
data_265K_4s_t4_excit
 
_audit_creation_method            'SHELXL-2018/3'
_shelx_SHELXL_version_number      '2018/3'
_chemical_name_systematic         
;
Nitro-(N,N,N',N'-tetrabutyldiethylenetriamine)palladium(II)
tetraphenylborate, tetrahydrofuran solvate
;
_chemical_name_common             ?
_chemical_melting_point           ?
_chemical_formula_moiety          
;
C20 H45 N4 O2 Pd, C24 H20 B, C4 H8 O
;
_chemical_formula_sum            'C48 H73 B N4 O3 Pd' 
_chemical_formula_weight          871.31

loop_
 _atom_type_symbol
 _atom_type_description
 _atom_type_scat_dispersion_real
 _atom_type_scat_dispersion_imag
 _atom_type_scat_source
 'C'  'C'   0.0010   0.0010
 'International Tables Vol C Tables 4.2.6.8 and 6.1.1.4'
 'H'  'H'   0.0000   0.0000
 'International Tables Vol C Tables 4.2.6.8 and 6.1.1.4'
 'B'  'B'   0.0000   0.0000
 'International Tables Vol C Tables 4.2.6.8 and 6.1.1.4'
 'N'  'N'   0.0030   0.0020
 'International Tables Vol C Tables 4.2.6.8 and 6.1.1.4'
 'O'  'O'   0.0050   0.0030
 'International Tables Vol C Tables 4.2.6.8 and 6.1.1.4'
 'Pd'  'Pd'  -2.5040   0.6150
 'International Tables Vol C Tables 4.2.6.8 and 6.1.1.4'
 
_space_group_crystal_system       monoclinic
_space_group_IT_number            14
_space_group_name_H-M_alt         'P 21/n'
_space_group_name_Hall            '-P 2yn'
 
_shelx_space_group_comment
;
The symmetry employed for this shelxl refinement is uniquely defined
by the following loop, which should always be used as a source of
symmetry information in preference to the above space-group names.
They are only intended as comments.
;
 
loop_
 _space_group_symop_operation_xyz
 'x, y, z'
 '-x+1/2, y+1/2, -z+1/2'
 '-x, -y, -z'
 'x-1/2, -y-1/2, z-1/2'
 
_cell_length_a                    11.6606(3)
_cell_length_b                    13.5729(4)
_cell_length_c                    30.1974(9)
_cell_angle_alpha                 90
_cell_angle_beta                  93.390(3)
_cell_angle_gamma                 90
_cell_volume                      4770.9(3)
_cell_formula_units_Z             4
_cell_measurement_temperature     265(2)
_cell_measurement_reflns_used     9930
_cell_measurement_theta_max       20.2752294737
_cell_measurement_theta_min       1.23142459294
 
_exptl_crystal_description        Plate
_exptl_crystal_colour             Yellow
_exptl_crystal_density_meas       ?
_exptl_crystal_density_method     ?
_exptl_crystal_density_diffrn     1.213          
_exptl_crystal_F_000              1856
_exptl_transmission_factor_min    ?
_exptl_transmission_factor_max    ?
_exptl_crystal_size_max           0.100
_exptl_crystal_size_mid           0.100
_exptl_crystal_size_min           0.050
_exptl_absorpt_coefficient_mu     0.202
_shelx_estimated_absorpt_T_min    0.980
_shelx_estimated_absorpt_T_max    0.990
_exptl_absorpt_correction_T_min   0.996286250199
_exptl_absorpt_correction_T_max   1.0
_exptl_absorpt_correction_type    empirical
_exptl_absorpt_process_details    
;
CCP4 7.0.048: AIMLESS, version 0.5.32 : 29/03/17
Scaling & analysis of unmerged intensities, absorption correction using spherical harmonics
;
_exptl_absorpt_special_details    ?
_diffrn_ambient_temperature       265(2)
_diffrn_radiation_wavelength      0.534
_diffrn_measurement_device_type   'Photon counting pixel array'
_diffrn_radiation_type            Synchrotron
_diffrn_measurement_method        'shutterless scans'
_diffrn_radiation_source          'Diamond Light Source Beamline I19-2'
_diffrn_radiation_monochromator   'Silicon 111'
_diffrn_detector_area_resol_mean  ?
_diffrn_reflns_number             32636
_diffrn_reflns_av_unetI/netI      0.1031
_diffrn_reflns_av_R_equivalents   0.0858
_diffrn_reflns_limit_h_min        -14
_diffrn_reflns_limit_h_max        14
_diffrn_reflns_limit_k_min        -15
_diffrn_reflns_limit_k_max        16
_diffrn_reflns_limit_l_min        -37
_diffrn_reflns_limit_l_max        37
_diffrn_reflns_theta_min          1.381
_diffrn_reflns_theta_max          19.495
_diffrn_reflns_theta_full         18.687
_diffrn_measured_fraction_theta_max   0.996
_diffrn_measured_fraction_theta_full  0.995
_diffrn_reflns_Laue_measured_fraction_max    0.996
_diffrn_reflns_Laue_measured_fraction_full   0.995
_diffrn_reflns_point_group_measured_fraction_max   0.996
_diffrn_reflns_point_group_measured_fraction_full  0.995
_reflns_number_total              9723
_reflns_number_gt                 5120
_reflns_threshold_expression      'I > 2\s(I)'
_reflns_Friedel_coverage          0.000
_reflns_Friedel_fraction_max      .
_reflns_Friedel_fraction_full     .
 
_reflns_special_details
;
 Reflections were merged by SHELXL according to the crystal
 class for the calculation of statistics and refinement.
 
 _reflns_Friedel_fraction is defined as the number of unique
 Friedel pairs measured divided by the number that would be
 possible theoretically, ignoring centric projections and
 systematic absences.
;
 
_computing_data_collection        'Diamond GDA (http://www.opengda.org/)'
_computing_cell_refinement        'DIALS (Winter, 2018)'
_computing_data_reduction         'XIA2 (Winter 2010)'
_computing_structure_solution     'SHELXT (Sheldrick, 2015)'
_computing_structure_refinement   'SHELXL (Sheldrick, 2015)'
_computing_molecular_graphics     'OLEX2 (Dolomanov et al., 2009)'
_computing_publication_material   'MERCURY (Macrae et al., 2008)'
_refine_special_details           ?
_refine_ls_structure_factor_coef  Fsqd
_refine_ls_matrix_type            full
_refine_ls_weighting_scheme       calc
_refine_ls_weighting_details
'w=1/[\s^2^(Fo^2^)+(0.0537P)^2^] where P=(Fo^2^+2Fc^2^)/3'
_atom_sites_solution_primary      ?
_atom_sites_solution_secondary    ?
_atom_sites_solution_hydrogens    geom
_refine_ls_hydrogen_treatment     constr
_refine_ls_extinction_method      none
_refine_ls_extinction_coef        .
_refine_ls_number_reflns          9723
_refine_ls_number_parameters      526
_refine_ls_number_restraints      490
_refine_ls_R_factor_all           0.1096
_refine_ls_R_factor_gt            0.0556
_refine_ls_wR_factor_ref          0.1424
_refine_ls_wR_factor_gt           0.1226
_refine_ls_goodness_of_fit_ref    0.913
_refine_ls_restrained_S_all       0.911
_refine_ls_shift/su_max           0.001
_refine_ls_shift/su_mean          0.000
 
loop_
 _atom_site_label
 _atom_site_type_symbol
 _atom_site_fract_x
 _atom_site_fract_y
 _atom_site_fract_z
 _atom_site_U_iso_or_equiv
 _atom_site_adp_type
 _atom_site_occupancy
 _atom_site_site_symmetry_order  
 _atom_site_calc_flag
 _atom_site_refinement_flags_posn
 _atom_site_refinement_flags_adp
 _atom_site_refinement_flags_occupancy
 _atom_site_disorder_assembly
 _atom_site_disorder_group
Pd1 Pd 0.33983(2) 0.77522(2) 0.34678(2) 0.05226(13) Uani 1 1 d . . . . .
N2 N 0.3466(3) 0.9272(2) 0.33774(10) 0.0617(8) Uani 1 1 d . . . . .
N3 N 0.4548(2) 0.7985(2) 0.39826(9) 0.0503(7) Uani 1 1 d . . . . .
H3 H 0.532074 0.788175 0.387958 0.060 Uiso 1 1 calc R U . . .
N4 N 0.3307(2) 0.6316(2) 0.37136(10) 0.0544(7) Uani 1 1 d . . . . .
C1 C 0.4422(3) 0.9635(3) 0.37005(13) 0.0682(10) Uani 1 1 d . . . . .
H1A H 0.515457 0.958495 0.356581 0.082 Uiso 1 1 calc R U . . .
H1B H 0.429362 1.032176 0.377224 0.082 Uiso 1 1 calc R U . . .
C2 C 0.4446(3) 0.9025(3) 0.41167(13) 0.0657(10) Uani 1 1 d . . . . .
H2A H 0.509432 0.921131 0.431494 0.079 Uiso 1 1 calc R U . . .
H2B H 0.374587 0.912301 0.426937 0.079 Uiso 1 1 calc R U . . .
C3 C 0.4340(3) 0.7231(3) 0.43275(12) 0.0551(9) Uani 1 1 d . . . . .
H3A H 0.364600 0.738570 0.447542 0.066 Uiso 1 1 calc R U . . .
H3B H 0.497943 0.721069 0.454783 0.066 Uiso 1 1 calc R U . . .
C4 C 0.4215(3) 0.6256(3) 0.40924(12) 0.0569(9) Uani 1 1 d . . . . .
H4A H 0.400277 0.575274 0.430067 0.068 Uiso 1 1 calc R U . . .
H4B H 0.494440 0.606972 0.397812 0.068 Uiso 1 1 calc R U . . .
C5 C 0.2310(3) 0.9660(3) 0.35161(14) 0.0722(11) Uani 1 1 d . . . . .
H5A H 0.170941 0.934684 0.332964 0.087 Uiso 1 1 calc R U . . .
H5B H 0.221355 0.944728 0.381831 0.087 Uiso 1 1 calc R U . . .
C6 C 0.2120(4) 1.0754(3) 0.34950(17) 0.0949(15) Uani 1 1 d . . . . .
H6A H 0.217767 1.097762 0.319216 0.114 Uiso 1 1 calc R U . . .
H6B H 0.271344 1.108191 0.367900 0.114 Uiso 1 1 calc R U . . .
C7 C 0.0952(4) 1.1029(4) 0.3652(2) 0.1183(19) Uani 1 1 d . . . . .
H7A H 0.036457 1.064303 0.349101 0.142 Uiso 1 1 calc R U . . .
H7B H 0.092623 1.087313 0.396476 0.142 Uiso 1 1 calc R U . . .
C8 C 0.0703(6) 1.2107(4) 0.3583(3) 0.180(3) Uani 1 1 d . . . . .
H8A H 0.050046 1.222597 0.327471 0.270 Uiso 1 1 calc R U . . .
H8B H 0.137194 1.248473 0.367294 0.270 Uiso 1 1 calc R U . . .
H8C H 0.007597 1.229712 0.375666 0.270 Uiso 1 1 calc R U . . .
C9 C 0.3657(3) 0.9605(3) 0.29138(13) 0.0679(11) Uani 1 1 d . . . . .
H9A H 0.298018 0.944534 0.272520 0.081 Uiso 1 1 calc R U . . .
H9B H 0.374219 1.031590 0.291401 0.081 Uiso 1 1 calc R U . . .
C10 C 0.4682(3) 0.9158(3) 0.27184(13) 0.0767(12) Uani 1 1 d . . . . .
H10A H 0.465198 0.844693 0.274725 0.092 Uiso 1 1 calc R U . . .
H10B H 0.537578 0.938914 0.287899 0.092 Uiso 1 1 calc R U . . .
C11 C 0.4718(4) 0.9434(4) 0.22298(15) 0.0967(15) Uani 1 1 d . . . . .
H11A H 0.407542 0.912602 0.206468 0.116 Uiso 1 1 calc R U . . .
H11B H 0.463240 1.014218 0.219923 0.116 Uiso 1 1 calc R U . . .
C12 C 0.5809(4) 0.9125(5) 0.20352(18) 0.132(2) Uani 1 1 d . . . . .
H12A H 0.578307 0.929941 0.172670 0.198 Uiso 1 1 calc R U . . .
H12B H 0.590012 0.842430 0.206516 0.198 Uiso 1 1 calc R U . . .
H12C H 0.644628 0.945084 0.218852 0.198 Uiso 1 1 calc R U . . .
C13 C 0.2122(3) 0.6237(3) 0.38869(13) 0.0636(10) Uani 1 1 d . . . . .
H13A H 0.204325 0.675589 0.410384 0.076 Uiso 1 1 calc R U . . .
H13B H 0.156582 0.636802 0.364232 0.076 Uiso 1 1 calc R U . . .
C14 C 0.1797(3) 0.5276(3) 0.40977(14) 0.0726(12) Uani 1 1 d . . . . .
H14A H 0.232664 0.514075 0.435020 0.087 Uiso 1 1 calc R U . . .
H14B H 0.186124 0.474577 0.388528 0.087 Uiso 1 1 calc R U . . .
C15 C 0.0585(3) 0.5309(3) 0.42488(16) 0.0826(13) Uani 1 1 d . . . . .
H15A H 0.053011 0.584023 0.446113 0.099 Uiso 1 1 calc R U . . .
H15B H 0.006433 0.545837 0.399535 0.099 Uiso 1 1 calc R U . . .
C16 C 0.0201(4) 0.4368(3) 0.44578(17) 0.0963(16) Uani 1 1 d . . . . .
H16A H 0.018932 0.384748 0.424258 0.144 Uiso 1 1 calc R U . . .
H16B H -0.055640 0.445578 0.456040 0.144 Uiso 1 1 calc R U . . .
H16C H 0.072353 0.420187 0.470393 0.144 Uiso 1 1 calc R U . . .
C17 C 0.3485(3) 0.5510(3) 0.33883(13) 0.0648(11) Uani 1 1 d . . . . .
H17A H 0.282308 0.548466 0.317827 0.078 Uiso 1 1 calc R U . . .
H17B H 0.352245 0.488683 0.354614 0.078 Uiso 1 1 calc R U . . .
C18 C 0.4545(3) 0.5616(3) 0.31362(14) 0.0779(13) Uani 1 1 d . . . . .
H18A H 0.521549 0.561116 0.334213 0.093 Uiso 1 1 calc R U . . .
H18B H 0.452500 0.624405 0.298226 0.093 Uiso 1 1 calc R U . . .
C19 C 0.4641(5) 0.4782(4) 0.27995(18) 0.120(2) Uani 1 1 d . . . . .
H19A H 0.457062 0.415854 0.295252 0.144 Uiso 1 1 calc R U . . .
H19B H 0.400085 0.483139 0.258065 0.144 Uiso 1 1 calc R U . . .
C20 C 0.5690(5) 0.4771(5) 0.2572(2) 0.158(3) Uani 1 1 d . . . . .
H20A H 0.563845 0.428074 0.234283 0.237 Uiso 1 1 calc R U . . .
H20B H 0.632184 0.461977 0.277902 0.237 Uiso 1 1 calc R U . . .
H20C H 0.580886 0.540640 0.244266 0.237 Uiso 1 1 calc R U . . .
C21 C 0.6569(3) 0.3739(3) 0.42725(13) 0.0576(9) Uani 1 1 d . . . . .
C22 C 0.7092(3) 0.4236(3) 0.39363(14) 0.0699(11) Uani 1 1 d . . . . .
H22 H 0.725323 0.389302 0.368075 0.084 Uiso 1 1 calc R U . . .
C23 C 0.7382(3) 0.5223(4) 0.39684(18) 0.0850(14) Uani 1 1 d . . . . .
H23 H 0.773583 0.552470 0.373598 0.102 Uiso 1 1 calc R U . . .
C24 C 0.7157(3) 0.5763(3) 0.43365(17) 0.0818(12) Uani 1 1 d . . . . .
H24 H 0.736799 0.642270 0.436021 0.098 Uiso 1 1 calc R U . . .
C25 C 0.6612(3) 0.5302(3) 0.46685(15) 0.0726(11) Uani 1 1 d . . . . .
H25 H 0.644300 0.565319 0.492107 0.087 Uiso 1 1 calc R U . . .
C26 C 0.6312(3) 0.4324(3) 0.46310(14) 0.0641(10) Uani 1 1 d . . . . .
H26 H 0.591743 0.403947 0.485732 0.077 Uiso 1 1 calc R U . . .
C27 C 0.7342(3) 0.2014(3) 0.45920(13) 0.0587(9) Uani 1 1 d . . . . .
C28 C 0.8092(4) 0.2508(3) 0.48861(15) 0.0702(11) Uani 1 1 d . . . . .
H28 H 0.804330 0.319157 0.489976 0.084 Uiso 1 1 calc R U . . .
C29 C 0.8917(4) 0.2035(4) 0.51632(16) 0.0877(14) Uani 1 1 d . . . . .
H29 H 0.939180 0.240166 0.535869 0.105 Uiso 1 1 calc R U . . .
C30 C 0.9029(4) 0.1038(4) 0.51486(17) 0.0920(14) Uani 1 1 d . . . . .
H30 H 0.956596 0.071742 0.533742 0.110 Uiso 1 1 calc R U . . .
C31 C 0.8336(4) 0.0515(4) 0.48504(19) 0.0931(15) Uani 1 1 d . . . . .
H31 H 0.841787 -0.016498 0.482953 0.112 Uiso 1 1 calc R U . . .
C32 C 0.7519(3) 0.0996(3) 0.45815(16) 0.0811(13) Uani 1 1 d . . . . .
H32 H 0.706158 0.062341 0.438228 0.097 Uiso 1 1 calc R U . . .
C33 C 0.5052(3) 0.2308(3) 0.44408(12) 0.0527(8) Uani 1 1 d . . . . .
C34 C 0.4791(3) 0.1459(3) 0.46675(12) 0.0589(10) Uani 1 1 d . . . . .
H34 H 0.538028 0.101254 0.473637 0.071 Uiso 1 1 calc R U . . .
C35 C 0.3695(3) 0.1235(3) 0.47984(13) 0.0673(11) Uani 1 1 d . . . . .
H35 H 0.356253 0.064744 0.494571 0.081 Uiso 1 1 calc R U . . .
C36 C 0.2810(4) 0.1888(3) 0.47082(15) 0.0739(12) Uani 1 1 d . . . . .
H36 H 0.207846 0.175755 0.480099 0.089 Uiso 1 1 calc R U . . .
C37 C 0.3024(4) 0.2735(3) 0.44788(17) 0.0836(14) Uani 1 1 d . . . . .
H37 H 0.243145 0.317695 0.440733 0.100 Uiso 1 1 calc R U . . .
C38 C 0.4120(3) 0.2928(3) 0.43550(16) 0.0773(13) Uani 1 1 d . . . . .
H38 H 0.424315 0.351242 0.420410 0.093 Uiso 1 1 calc R U . . .
C39 C 0.6365(4) 0.2140(3) 0.37489(14) 0.0698(11) Uani 1 1 d . . . . .
C40 C 0.5441(5) 0.2202(3) 0.34452(15) 0.0830(13) Uani 1 1 d . . . . .
H40 H 0.474777 0.244041 0.353892 0.100 Uiso 1 1 calc R U . . .
C41 C 0.5500(6) 0.1921(4) 0.29997(17) 0.1019(16) Uani 1 1 d . . . . .
H41 H 0.485895 0.198780 0.280390 0.122 Uiso 1 1 calc R U . . .
C42 C 0.6492(6) 0.1554(5) 0.2855(2) 0.126(2) Uani 1 1 d . . . . .
H42 H 0.653401 0.136635 0.255998 0.151 Uiso 1 1 calc R U . . .
C43 C 0.7431(6) 0.1460(5) 0.3147(2) 0.139(2) Uani 1 1 d . . . . .
H43 H 0.811484 0.120417 0.305171 0.167 Uiso 1 1 calc R U . . .
C44 C 0.7357(5) 0.1746(4) 0.35795(17) 0.1127(18) Uani 1 1 d . . . . .
H44 H 0.800422 0.167270 0.377183 0.135 Uiso 1 1 calc R U . . .
B1 B 0.6340(4) 0.2550(3) 0.42669(16) 0.0587(9) Uani 1 1 d . . . . .
O3 O 0.6903(11) 0.803(2) 0.3653(8) 0.091(3) Uani 0.596(16) 1 d D . P A 1
C45 C 0.7386(11) 0.7734(15) 0.3252(6) 0.0985(19) Uani 0.596(16) 1 d D . P A 1
H45A H 0.730487 0.825458 0.303192 0.118 Uiso 0.596(16) 1 calc R U P A 1
H45B H 0.699738 0.715083 0.313329 0.118 Uiso 0.596(16) 1 calc R U P A 1
C46 C 0.8632(10) 0.7518(14) 0.3360(6) 0.114(3) Uani 0.596(16) 1 d D . P A 1
H46A H 0.875241 0.683282 0.344204 0.137 Uiso 0.596(16) 1 calc R U P A 1
H46B H 0.909669 0.767694 0.311348 0.137 Uiso 0.596(16) 1 calc R U P A 1
C47 C 0.8877(9) 0.8167(13) 0.3732(4) 0.114(3) Uani 0.596(16) 1 d D . P A 1
H47A H 0.934129 0.782480 0.396015 0.137 Uiso 0.596(16) 1 calc R U P A 1
H47B H 0.930651 0.873365 0.363731 0.137 Uiso 0.596(16) 1 calc R U P A 1
C48 C 0.7833(9) 0.8485(10) 0.3906(4) 0.0985(19) Uani 0.596(16) 1 d D . P A 1
H48A H 0.776983 0.919658 0.388667 0.118 Uiso 0.596(16) 1 calc R U P A 1
H48B H 0.781488 0.829565 0.421522 0.118 Uiso 0.596(16) 1 calc R U P A 1
O3A O 0.6751(17) 0.809(3) 0.3610(12) 0.091(3) Uani 0.404(16) 1 d D . P A 2
C45A C 0.7283(16) 0.756(2) 0.3271(9) 0.0985(19) Uani 0.404(16) 1 d D . P A 2
H45C H 0.700915 0.778121 0.297793 0.118 Uiso 0.404(16) 1 calc R U P A 2
H45D H 0.715726 0.685621 0.329530 0.118 Uiso 0.404(16) 1 calc R U P A 2
C46A C 0.8530(15) 0.7824(18) 0.3369(9) 0.114(3) Uani 0.404(16) 1 d D . P A 2
H46C H 0.892893 0.728827 0.352498 0.137 Uiso 0.404(16) 1 calc R U P A 2
H46D H 0.890101 0.794630 0.309508 0.137 Uiso 0.404(16) 1 calc R U P A 2
C47A C 0.8562(13) 0.8690(16) 0.3638(6) 0.114(3) Uani 0.404(16) 1 d D . P A 2
H47C H 0.871842 0.926417 0.345957 0.137 Uiso 0.404(16) 1 calc R U P A 2
H47D H 0.916233 0.863468 0.387290 0.137 Uiso 0.404(16) 1 calc R U P A 2
C48A C 0.7466(14) 0.8782(14) 0.3821(6) 0.0985(19) Uani 0.404(16) 1 d D . P A 2
H48C H 0.753137 0.866077 0.413804 0.118 Uiso 0.404(16) 1 calc R U P A 2
H48D H 0.716075 0.943995 0.377033 0.118 Uiso 0.404(16) 1 calc R U P A 2
O1 O 0.1261(3) 0.7597(3) 0.29835(11) 0.1102(11) Uani 0.816(5) 1 d D . P B 3
O2 O 0.2626(3) 0.72378(19) 0.25900(12) 0.1102(11) Uani 0.816(5) 1 d D . P B 3
N1 N 0.2269(3) 0.74913(13) 0.29374(10) 0.0695(11) Uani 0.816(5) 1 d D . P B 3
O1A O 0.2033(12) 0.7569(2) 0.3029(3) 0.1102(11) Uani 0.184(5) 1 d D . P B 4
O2A O 0.3188(10) 0.7171(3) 0.2552(4) 0.1102(11) Uani 0.184(5) 1 d D . P B 4
N1A N 0.2106(9) 0.7296(2) 0.2619(3) 0.0695(11) Uani 0.184(5) 1 d D . P B 4
 
loop_
 _atom_site_aniso_label
 _atom_site_aniso_U_11
 _atom_site_aniso_U_22
 _atom_site_aniso_U_33
 _atom_site_aniso_U_23
 _atom_site_aniso_U_13
 _atom_site_aniso_U_12
Pd1 0.0518(2) 0.0558(2) 0.0488(2) 0.00155(16) -0.00041(14) -0.00246(15)
N2 0.0651(18) 0.062(2) 0.0574(17) 0.0065(15) -0.0003(13) 0.0006(14)
N3 0.0529(17) 0.0552(16) 0.0424(16) -0.0009(12) -0.0007(13) -0.0046(14)
N4 0.0520(15) 0.0555(19) 0.0555(18) -0.0032(14) 0.0016(12) -0.0055(14)
C1 0.081(3) 0.058(3) 0.065(2) -0.0006(18) -0.0062(18) -0.006(2)
C2 0.080(3) 0.056(2) 0.060(2) -0.0048(17) -0.0077(19) -0.001(2)
C3 0.059(2) 0.062(2) 0.044(2) 0.0059(14) -0.0002(16) 0.0020(18)
C4 0.057(2) 0.061(2) 0.052(2) 0.0049(17) 0.0008(15) -0.0005(19)
C5 0.076(2) 0.064(2) 0.077(3) -0.001(2) 0.005(2) 0.007(2)
C6 0.110(3) 0.065(2) 0.109(4) -0.002(3) 0.001(3) 0.020(3)
C7 0.108(3) 0.098(4) 0.147(5) -0.034(4) -0.006(3) 0.032(3)
C8 0.156(6) 0.100(4) 0.279(10) -0.046(5) -0.027(6) 0.049(4)
C9 0.079(3) 0.067(3) 0.058(2) 0.010(2) 0.0027(18) 0.000(2)
C10 0.070(3) 0.091(3) 0.069(2) 0.008(2) 0.004(2) -0.001(2)
C11 0.100(3) 0.119(4) 0.072(3) 0.010(3) 0.015(2) -0.006(3)
C12 0.111(4) 0.191(7) 0.098(4) -0.006(4) 0.032(3) -0.002(4)
C13 0.0547(18) 0.065(2) 0.071(3) 0.005(2) 0.0051(18) -0.0053(18)
C14 0.062(2) 0.074(3) 0.082(3) 0.015(2) 0.011(2) -0.004(2)
C15 0.065(2) 0.083(3) 0.102(4) 0.004(3) 0.022(2) -0.010(2)
C16 0.081(3) 0.088(3) 0.123(4) 0.010(3) 0.031(3) -0.014(2)
C17 0.074(2) 0.056(2) 0.065(3) -0.0063(18) 0.0052(19) -0.003(2)
C18 0.077(3) 0.091(3) 0.066(3) -0.006(2) 0.009(2) 0.004(2)
C19 0.129(4) 0.121(4) 0.112(4) -0.038(3) 0.042(3) -0.002(3)
C20 0.165(5) 0.169(7) 0.148(6) -0.031(5) 0.079(5) 0.012(5)
C21 0.051(2) 0.0585(19) 0.063(2) 0.0045(15) 0.0000(17) 0.0000(17)
C22 0.058(2) 0.073(2) 0.078(3) 0.012(2) 0.007(2) -0.008(2)
C23 0.066(3) 0.072(2) 0.118(4) 0.022(2) 0.014(3) -0.008(2)
C24 0.061(3) 0.059(3) 0.124(3) 0.015(2) -0.009(2) 0.000(2)
C25 0.071(3) 0.058(2) 0.087(3) -0.003(2) -0.015(2) 0.008(2)
C26 0.070(3) 0.057(2) 0.064(2) 0.0046(18) 0.000(2) 0.0032(19)
C27 0.055(2) 0.056(2) 0.066(2) 0.0037(18) 0.0155(15) 0.0034(16)
C28 0.066(2) 0.066(3) 0.078(3) -0.003(2) 0.0011(17) 0.0107(18)
C29 0.079(3) 0.087(3) 0.095(3) -0.003(3) -0.015(2) 0.016(2)
C30 0.073(3) 0.085(3) 0.117(4) 0.018(3) 0.002(2) 0.018(2)
C31 0.064(3) 0.073(3) 0.142(4) 0.013(3) 0.005(2) 0.013(2)
C32 0.060(2) 0.058(2) 0.125(4) -0.003(2) 0.001(2) 0.0047(19)
C33 0.0564(17) 0.053(2) 0.048(2) -0.0004(17) -0.0028(16) 0.0002(15)
C34 0.0632(19) 0.056(2) 0.057(2) 0.0042(18) 0.0006(18) 0.0011(18)
C35 0.065(2) 0.065(3) 0.071(3) 0.010(2) 0.004(2) -0.0031(17)
C36 0.060(2) 0.064(3) 0.098(3) -0.001(2) 0.010(2) -0.0017(18)
C37 0.064(2) 0.060(3) 0.128(4) 0.007(2) 0.007(3) 0.005(2)
C38 0.0632(19) 0.063(3) 0.106(4) 0.016(2) 0.002(2) 0.0066(18)
C39 0.088(3) 0.064(3) 0.058(2) -0.003(2) 0.0107(16) -0.011(2)
C40 0.110(3) 0.070(3) 0.067(2) 0.004(2) -0.007(2) -0.023(3)
C41 0.159(4) 0.079(4) 0.066(2) 0.005(3) -0.007(3) -0.035(3)
C42 0.190(5) 0.110(5) 0.078(4) -0.007(4) 0.021(3) -0.021(4)
C43 0.170(5) 0.165(6) 0.084(3) -0.031(4) 0.035(3) 0.026(5)
C44 0.113(3) 0.148(5) 0.079(3) -0.023(3) 0.023(3) 0.017(3)
B1 0.060(2) 0.059(2) 0.058(2) -0.0027(18) 0.0060(17) -0.0018(18)
O3 0.075(3) 0.101(4) 0.097(4) -0.009(4) 0.011(3) 0.002(4)
C45 0.090(3) 0.106(5) 0.100(3) -0.017(3) 0.006(2) 0.003(2)
C46 0.086(3) 0.119(8) 0.137(4) -0.010(4) 0.012(2) 0.005(3)
C47 0.086(3) 0.119(8) 0.137(4) -0.010(4) 0.012(2) 0.005(3)
C48 0.090(3) 0.106(5) 0.100(3) -0.017(3) 0.006(2) 0.003(2)
O3A 0.075(3) 0.101(4) 0.097(4) -0.009(4) 0.011(3) 0.002(4)
C45A 0.090(3) 0.106(5) 0.100(3) -0.017(3) 0.006(2) 0.003(2)
C46A 0.086(3) 0.119(8) 0.137(4) -0.010(4) 0.012(2) 0.005(3)
C47A 0.086(3) 0.119(8) 0.137(4) -0.010(4) 0.012(2) 0.005(3)
C48A 0.090(3) 0.106(5) 0.100(3) -0.017(3) 0.006(2) 0.003(2)
O1 0.065(2) 0.189(3) 0.0756(16) -0.0219(16) -0.0095(15) 0.0041(17)
O2 0.065(2) 0.189(3) 0.0756(16) -0.0219(16) -0.0095(15) 0.0041(17)
N1 0.064(2) 0.080(3) 0.063(2) 0.0099(19) -0.0072(19) -0.0018(19)
O1A 0.065(2) 0.189(3) 0.0756(16) -0.0219(16) -0.0095(15) 0.0041(17)
O2A 0.065(2) 0.189(3) 0.0756(16) -0.0219(16) -0.0095(15) 0.0041(17)
N1A 0.064(2) 0.080(3) 0.063(2) 0.0099(19) -0.0072(19) -0.0018(19)
 
_geom_special_details
;
 All esds (except the esd in the dihedral angle between two l.s. planes)
 are estimated using the full covariance matrix.  The cell esds are taken
 into account individually in the estimation of esds in distances, angles
 and torsion angles; correlations between esds in cell parameters are only
 used when they are defined by crystal symmetry.  An approximate (isotropic)
 treatment of cell esds is used for estimating esds involving l.s. planes.
;
 
loop_
 _geom_bond_atom_site_label_1
 _geom_bond_atom_site_label_2
 _geom_bond_distance
 _geom_bond_site_symmetry_2
 _geom_bond_publ_flag
Pd1 N3 2.017(3) . ?
Pd1 O1A 2.025(15) . ?
Pd1 N1 2.043(3) . ?
Pd1 N2 2.082(3) . ?
Pd1 N4 2.091(3) . ?
N2 C9 1.500(4) . ?
N2 C1 1.520(5) . ?
N2 C5 1.529(4) . ?
N3 C2 1.475(5) . ?
N3 C3 1.491(4) . ?
N3 H3 0.9800 . ?
N4 C17 1.494(4) . ?
N4 C13 1.510(4) . ?
N4 C4 1.514(4) . ?
C1 C2 1.505(5) . ?
C1 H1A 0.9700 . ?
C1 H1B 0.9700 . ?
C2 H2A 0.9700 . ?
C2 H2B 0.9700 . ?
C3 C4 1.505(5) . ?
C3 H3A 0.9700 . ?
C3 H3B 0.9700 . ?
C4 H4A 0.9700 . ?
C4 H4B 0.9700 . ?
C5 C6 1.502(5) . ?
C5 H5A 0.9700 . ?
C5 H5B 0.9700 . ?
C6 C7 1.515(6) . ?
C6 H6A 0.9700 . ?
C6 H6B 0.9700 . ?
C7 C8 1.503(7) . ?
C7 H7A 0.9700 . ?
C7 H7B 0.9700 . ?
C8 H8A 0.9600 . ?
C8 H8B 0.9600 . ?
C8 H8C 0.9600 . ?
C9 C10 1.493(5) . ?
C9 H9A 0.9700 . ?
C9 H9B 0.9700 . ?
C10 C11 1.525(5) . ?
C10 H10A 0.9700 . ?
C10 H10B 0.9700 . ?
C11 C12 1.493(6) . ?
C11 H11A 0.9700 . ?
C11 H11B 0.9700 . ?
C12 H12A 0.9600 . ?
C12 H12B 0.9600 . ?
C12 H12C 0.9600 . ?
C13 C14 1.509(5) . ?
C13 H13A 0.9700 . ?
C13 H13B 0.9700 . ?
C14 C15 1.511(5) . ?
C14 H14A 0.9700 . ?
C14 H14B 0.9700 . ?
C15 C16 1.504(6) . ?
C15 H15A 0.9700 . ?
C15 H15B 0.9700 . ?
C16 H16A 0.9600 . ?
C16 H16B 0.9600 . ?
C16 H16C 0.9600 . ?
C17 C18 1.497(5) . ?
C17 H17A 0.9700 . ?
C17 H17B 0.9700 . ?
C18 C19 1.531(6) . ?
C18 H18A 0.9700 . ?
C18 H18B 0.9700 . ?
C19 C20 1.437(6) . ?
C19 H19A 0.9700 . ?
C19 H19B 0.9700 . ?
C20 H20A 0.9600 . ?
C20 H20B 0.9600 . ?
C20 H20C 0.9600 . ?
C21 C26 1.389(5) . ?
C21 C22 1.390(5) . ?
C21 B1 1.635(6) . ?
C22 C23 1.383(6) . ?
C22 H22 0.9300 . ?
C23 C24 1.370(6) . ?
C23 H23 0.9300 . ?
C24 C25 1.370(5) . ?
C24 H24 0.9300 . ?
C25 C26 1.376(5) . ?
C25 H25 0.9300 . ?
C26 H26 0.9300 . ?
C27 C28 1.383(6) . ?
C27 C32 1.397(5) . ?
C27 B1 1.650(6) . ?
C28 C29 1.394(6) . ?
C28 H28 0.9300 . ?
C29 C30 1.360(6) . ?
C29 H29 0.9300 . ?
C30 C31 1.372(7) . ?
C30 H30 0.9300 . ?
C31 C32 1.380(6) . ?
C31 H31 0.9300 . ?
C32 H32 0.9300 . ?
C33 C34 1.384(5) . ?
C33 C38 1.387(5) . ?
C33 B1 1.654(6) . ?
C34 C35 1.394(5) . ?
C34 H34 0.9300 . ?
C35 C36 1.376(5) . ?
C35 H35 0.9300 . ?
C36 C37 1.373(6) . ?
C36 H36 0.9300 . ?
C37 C38 1.378(5) . ?
C37 H37 0.9300 . ?
C38 H38 0.9300 . ?
C39 C40 1.376(6) . ?
C39 C44 1.398(6) . ?
C39 B1 1.663(6) . ?
C40 C41 1.404(6) . ?
C40 H40 0.9300 . ?
C41 C42 1.355(7) . ?
C41 H41 0.9300 . ?
C42 C43 1.371(8) . ?
C42 H42 0.9300 . ?
C43 C44 1.371(7) . ?
C43 H43 0.9300 . ?
C44 H44 0.9300 . ?
O3 C45 1.425(12) . ?
O3 C48 1.427(10) . ?
C45 C46 1.499(13) . ?
C45 H45A 0.9700 . ?
C45 H45B 0.9700 . ?
C46 C47 1.443(11) . ?
C46 H46A 0.9700 . ?
C46 H46B 0.9700 . ?
C47 C48 1.421(9) . ?
C47 H47A 0.9700 . ?
C47 H47B 0.9700 . ?
C48 H48A 0.9700 . ?
C48 H48B 0.9700 . ?
O3A C48A 1.388(15) . ?
O3A C45A 1.423(13) . ?
C45A C46A 1.510(14) . ?
C45A H45C 0.9700 . ?
C45A H45D 0.9700 . ?
C46A C47A 1.427(13) . ?
C46A H46C 0.9700 . ?
C46A H46D 0.9700 . ?
C47A C48A 1.429(12) . ?
C47A H47C 0.9700 . ?
C47A H47D 0.9700 . ?
C48A H48C 0.9700 . ?
C48A H48D 0.9700 . ?
O1 N1 1.2002(10) . ?
O2 N1 1.2015(10) . ?
O1A N1A 1.3002(10) . ?
O2A N1A 1.3003(10) . ?
 
loop_
 _geom_angle_atom_site_label_1
 _geom_angle_atom_site_label_2
 _geom_angle_atom_site_label_3
 _geom_angle
 _geom_angle_site_symmetry_1
 _geom_angle_site_symmetry_3
 _geom_angle_publ_flag
N3 Pd1 O1A 169.9(3) . . ?
N3 Pd1 N1 178.27(12) . . ?
N3 Pd1 N2 85.25(12) . . ?
O1A Pd1 N2 94.05(11) . . ?
N1 Pd1 N2 95.55(10) . . ?
N3 Pd1 N4 85.29(11) . . ?
O1A Pd1 N4 93.61(10) . . ?
N1 Pd1 N4 94.17(9) . . ?
N2 Pd1 N4 166.65(11) . . ?
C9 N2 C1 111.0(3) . . ?
C9 N2 C5 109.5(3) . . ?
C1 N2 C5 109.7(3) . . ?
C9 N2 Pd1 115.5(2) . . ?
C1 N2 Pd1 105.7(2) . . ?
C5 N2 Pd1 105.3(2) . . ?
C2 N3 C3 116.5(3) . . ?
C2 N3 Pd1 107.5(2) . . ?
C3 N3 Pd1 107.6(2) . . ?
C2 N3 H3 108.3 . . ?
C3 N3 H3 108.3 . . ?
Pd1 N3 H3 108.3 . . ?
C17 N4 C13 109.9(3) . . ?
C17 N4 C4 109.8(3) . . ?
C13 N4 C4 110.3(3) . . ?
C17 N4 Pd1 116.0(2) . . ?
C13 N4 Pd1 104.9(2) . . ?
C4 N4 Pd1 105.7(2) . . ?
C2 C1 N2 109.5(3) . . ?
C2 C1 H1A 109.8 . . ?
N2 C1 H1A 109.8 . . ?
C2 C1 H1B 109.8 . . ?
N2 C1 H1B 109.8 . . ?
H1A C1 H1B 108.2 . . ?
N3 C2 C1 107.2(3) . . ?
N3 C2 H2A 110.3 . . ?
C1 C2 H2A 110.3 . . ?
N3 C2 H2B 110.3 . . ?
C1 C2 H2B 110.3 . . ?
H2A C2 H2B 108.5 . . ?
N3 C3 C4 106.8(3) . . ?
N3 C3 H3A 110.4 . . ?
C4 C3 H3A 110.4 . . ?
N3 C3 H3B 110.4 . . ?
C4 C3 H3B 110.4 . . ?
H3A C3 H3B 108.6 . . ?
C3 C4 N4 110.6(3) . . ?
C3 C4 H4A 109.5 . . ?
N4 C4 H4A 109.5 . . ?
C3 C4 H4B 109.5 . . ?
N4 C4 H4B 109.5 . . ?
H4A C4 H4B 108.1 . . ?
C6 C5 N2 117.3(3) . . ?
C6 C5 H5A 108.0 . . ?
N2 C5 H5A 108.0 . . ?
C6 C5 H5B 108.0 . . ?
N2 C5 H5B 108.0 . . ?
H5A C5 H5B 107.2 . . ?
C5 C6 C7 111.3(4) . . ?
C5 C6 H6A 109.4 . . ?
C7 C6 H6A 109.4 . . ?
C5 C6 H6B 109.4 . . ?
C7 C6 H6B 109.4 . . ?
H6A C6 H6B 108.0 . . ?
C8 C7 C6 111.5(5) . . ?
C8 C7 H7A 109.3 . . ?
C6 C7 H7A 109.3 . . ?
C8 C7 H7B 109.3 . . ?
C6 C7 H7B 109.3 . . ?
H7A C7 H7B 108.0 . . ?
C7 C8 H8A 109.5 . . ?
C7 C8 H8B 109.5 . . ?
H8A C8 H8B 109.5 . . ?
C7 C8 H8C 109.5 . . ?
H8A C8 H8C 109.5 . . ?
H8B C8 H8C 109.5 . . ?
C10 C9 N2 114.4(3) . . ?
C10 C9 H9A 108.7 . . ?
N2 C9 H9A 108.7 . . ?
C10 C9 H9B 108.7 . . ?
N2 C9 H9B 108.7 . . ?
H9A C9 H9B 107.6 . . ?
C9 C10 C11 110.5(4) . . ?
C9 C10 H10A 109.5 . . ?
C11 C10 H10A 109.5 . . ?
C9 C10 H10B 109.5 . . ?
C11 C10 H10B 109.5 . . ?
H10A C10 H10B 108.1 . . ?
C12 C11 C10 112.6(4) . . ?
C12 C11 H11A 109.1 . . ?
C10 C11 H11A 109.1 . . ?
C12 C11 H11B 109.1 . . ?
C10 C11 H11B 109.1 . . ?
H11A C11 H11B 107.8 . . ?
C11 C12 H12A 109.5 . . ?
C11 C12 H12B 109.5 . . ?
H12A C12 H12B 109.5 . . ?
C11 C12 H12C 109.5 . . ?
H12A C12 H12C 109.5 . . ?
H12B C12 H12C 109.5 . . ?
C14 C13 N4 117.7(3) . . ?
C14 C13 H13A 107.9 . . ?
N4 C13 H13A 107.9 . . ?
C14 C13 H13B 107.9 . . ?
N4 C13 H13B 107.9 . . ?
H13A C13 H13B 107.2 . . ?
C13 C14 C15 111.4(3) . . ?
C13 C14 H14A 109.4 . . ?
C15 C14 H14A 109.4 . . ?
C13 C14 H14B 109.4 . . ?
C15 C14 H14B 109.4 . . ?
H14A C14 H14B 108.0 . . ?
C16 C15 C14 114.2(4) . . ?
C16 C15 H15A 108.7 . . ?
C14 C15 H15A 108.7 . . ?
C16 C15 H15B 108.7 . . ?
C14 C15 H15B 108.7 . . ?
H15A C15 H15B 107.6 . . ?
C15 C16 H16A 109.5 . . ?
C15 C16 H16B 109.5 . . ?
H16A C16 H16B 109.5 . . ?
C15 C16 H16C 109.5 . . ?
H16A C16 H16C 109.5 . . ?
H16B C16 H16C 109.5 . . ?
N4 C17 C18 114.5(3) . . ?
N4 C17 H17A 108.6 . . ?
C18 C17 H17A 108.6 . . ?
N4 C17 H17B 108.6 . . ?
C18 C17 H17B 108.6 . . ?
H17A C17 H17B 107.6 . . ?
C17 C18 C19 111.2(4) . . ?
C17 C18 H18A 109.4 . . ?
C19 C18 H18A 109.4 . . ?
C17 C18 H18B 109.4 . . ?
C19 C18 H18B 109.4 . . ?
H18A C18 H18B 108.0 . . ?
C20 C19 C18 115.0(5) . . ?
C20 C19 H19A 108.5 . . ?
C18 C19 H19A 108.5 . . ?
C20 C19 H19B 108.5 . . ?
C18 C19 H19B 108.5 . . ?
H19A C19 H19B 107.5 . . ?
C19 C20 H20A 109.5 . . ?
C19 C20 H20B 109.5 . . ?
H20A C20 H20B 109.5 . . ?
C19 C20 H20C 109.5 . . ?
H20A C20 H20C 109.5 . . ?
H20B C20 H20C 109.5 . . ?
C26 C21 C22 114.6(4) . . ?
C26 C21 B1 121.9(3) . . ?
C22 C21 B1 123.3(4) . . ?
C23 C22 C21 122.3(4) . . ?
C23 C22 H22 118.8 . . ?
C21 C22 H22 118.8 . . ?
C24 C23 C22 121.2(4) . . ?
C24 C23 H23 119.4 . . ?
C22 C23 H23 119.4 . . ?
C25 C24 C23 118.0(5) . . ?
C25 C24 H24 121.0 . . ?
C23 C24 H24 121.0 . . ?
C24 C25 C26 120.5(4) . . ?
C24 C25 H25 119.8 . . ?
C26 C25 H25 119.8 . . ?
C25 C26 C21 123.4(4) . . ?
C25 C26 H26 118.3 . . ?
C21 C26 H26 118.3 . . ?
C28 C27 C32 113.9(4) . . ?
C28 C27 B1 124.5(4) . . ?
C32 C27 B1 121.6(4) . . ?
C27 C28 C29 123.3(4) . . ?
C27 C28 H28 118.3 . . ?
C29 C28 H28 118.3 . . ?
C30 C29 C28 120.2(5) . . ?
C30 C29 H29 119.9 . . ?
C28 C29 H29 119.9 . . ?
C29 C30 C31 118.8(5) . . ?
C29 C30 H30 120.6 . . ?
C31 C30 H30 120.6 . . ?
C30 C31 C32 120.0(5) . . ?
C30 C31 H31 120.0 . . ?
C32 C31 H31 120.0 . . ?
C31 C32 C27 123.6(5) . . ?
C31 C32 H32 118.2 . . ?
C27 C32 H32 118.2 . . ?
C34 C33 C38 113.9(3) . . ?
C34 C33 B1 123.6(3) . . ?
C38 C33 B1 122.4(4) . . ?
C33 C34 C35 123.6(4) . . ?
C33 C34 H34 118.2 . . ?
C35 C34 H34 118.2 . . ?
C36 C35 C34 119.6(4) . . ?
C36 C35 H35 120.2 . . ?
C34 C35 H35 120.2 . . ?
C37 C36 C35 118.9(4) . . ?
C37 C36 H36 120.6 . . ?
C35 C36 H36 120.6 . . ?
C36 C37 C38 119.7(4) . . ?
C36 C37 H37 120.2 . . ?
C38 C37 H37 120.2 . . ?
C37 C38 C33 124.3(4) . . ?
C37 C38 H38 117.9 . . ?
C33 C38 H38 117.9 . . ?
C40 C39 C44 114.3(4) . . ?
C40 C39 B1 123.4(4) . . ?
C44 C39 B1 122.2(4) . . ?
C39 C40 C41 122.7(5) . . ?
C39 C40 H40 118.6 . . ?
C41 C40 H40 118.6 . . ?
C42 C41 C40 120.1(6) . . ?
C42 C41 H41 120.0 . . ?
C40 C41 H41 120.0 . . ?
C41 C42 C43 119.4(6) . . ?
C41 C42 H42 120.3 . . ?
C43 C42 H42 120.3 . . ?
C44 C43 C42 119.6(6) . . ?
C44 C43 H43 120.2 . . ?
C42 C43 H43 120.2 . . ?
C43 C44 C39 123.9(6) . . ?
C43 C44 H44 118.1 . . ?
C39 C44 H44 118.1 . . ?
C21 B1 C27 108.7(3) . . ?
C21 B1 C33 110.1(3) . . ?
C27 B1 C33 110.3(3) . . ?
C21 B1 C39 109.2(3) . . ?
C27 B1 C39 111.1(3) . . ?
C33 B1 C39 107.4(3) . . ?
C45 O3 C48 104.6(8) . . ?
O3 C45 C46 107.3(12) . . ?
O3 C45 H45A 110.3 . . ?
C46 C45 H45A 110.3 . . ?
O3 C45 H45B 110.3 . . ?
C46 C45 H45B 110.3 . . ?
H45A C45 H45B 108.5 . . ?
C47 C46 C45 101.2(8) . . ?
C47 C46 H46A 111.5 . . ?
C45 C46 H46A 111.5 . . ?
C47 C46 H46B 111.5 . . ?
C45 C46 H46B 111.5 . . ?
H46A C46 H46B 109.4 . . ?
C48 C47 C46 109.8(8) . . ?
C48 C47 H47A 109.7 . . ?
C46 C47 H47A 109.7 . . ?
C48 C47 H47B 109.7 . . ?
C46 C47 H47B 109.7 . . ?
H47A C47 H47B 108.2 . . ?
C47 C48 O3 108.1(8) . . ?
C47 C48 H48A 110.1 . . ?
O3 C48 H48A 110.1 . . ?
C47 C48 H48B 110.1 . . ?
O3 C48 H48B 110.1 . . ?
H48A C48 H48B 108.4 . . ?
C48A O3A C45A 113.4(12) . . ?
O3A C45A C46A 101.3(11) . . ?
O3A C45A H45C 111.5 . . ?
C46A C45A H45C 111.5 . . ?
O3A C45A H45D 111.5 . . ?
C46A C45A H45D 111.5 . . ?
H45C C45A H45D 109.3 . . ?
C47A C46A C45A 107.4(11) . . ?
C47A C46A H46C 110.2 . . ?
C45A C46A H46C 110.2 . . ?
C47A C46A H46D 110.2 . . ?
C45A C46A H46D 110.2 . . ?
H46C C46A H46D 108.5 . . ?
C46A C47A C48A 107.3(12) . . ?
C46A C47A H47C 110.2 . . ?
C48A C47A H47C 110.2 . . ?
C46A C47A H47D 110.2 . . ?
C48A C47A H47D 110.2 . . ?
H47C C47A H47D 108.5 . . ?
O3A C48A C47A 106.9(11) . . ?
O3A C48A H48C 110.3 . . ?
C47A C48A H48C 110.3 . . ?
O3A C48A H48D 110.3 . . ?
C47A C48A H48D 110.3 . . ?
H48C C48A H48D 108.6 . . ?
O1 N1 O2 121.84(15) . . ?
O1 N1 Pd1 118.6(2) . . ?
O2 N1 Pd1 119.6(2) . . ?
N1A O1A Pd1 124.4(7) . . ?
O1A N1A O2A 107.70(12) . . ?
 
loop_
 _geom_torsion_atom_site_label_1
 _geom_torsion_atom_site_label_2
 _geom_torsion_atom_site_label_3
 _geom_torsion_atom_site_label_4
 _geom_torsion
 _geom_torsion_site_symmetry_1
 _geom_torsion_site_symmetry_2
 _geom_torsion_site_symmetry_3
 _geom_torsion_site_symmetry_4
 _geom_torsion_publ_flag
C9 N2 C1 C2 -160.5(3) . . . . ?
C5 N2 C1 C2 78.4(4) . . . . ?
Pd1 N2 C1 C2 -34.7(3) . . . . ?
C3 N3 C2 C1 -167.4(3) . . . . ?
Pd1 N3 C2 C1 -46.7(3) . . . . ?
N2 C1 C2 N3 54.9(4) . . . . ?
C2 N3 C3 C4 167.0(3) . . . . ?
Pd1 N3 C3 C4 46.3(3) . . . . ?
N3 C3 C4 N4 -53.6(4) . . . . ?
C17 N4 C4 C3 159.0(3) . . . . ?
C13 N4 C4 C3 -79.6(4) . . . . ?
Pd1 N4 C4 C3 33.3(3) . . . . ?
C9 N2 C5 C6 -56.6(5) . . . . ?
C1 N2 C5 C6 65.4(5) . . . . ?
Pd1 N2 C5 C6 178.7(3) . . . . ?
N2 C5 C6 C7 -178.6(4) . . . . ?
C5 C6 C7 C8 -173.5(5) . . . . ?
C1 N2 C9 C10 66.7(4) . . . . ?
C5 N2 C9 C10 -172.0(3) . . . . ?
Pd1 N2 C9 C10 -53.4(4) . . . . ?
N2 C9 C10 C11 172.7(4) . . . . ?
C9 C10 C11 C12 172.0(4) . . . . ?
C17 N4 C13 C14 55.9(5) . . . . ?
C4 N4 C13 C14 -65.4(4) . . . . ?
Pd1 N4 C13 C14 -178.8(3) . . . . ?
N4 C13 C14 C15 -179.3(4) . . . . ?
C13 C14 C15 C16 179.4(4) . . . . ?
C13 N4 C17 C18 169.8(3) . . . . ?
C4 N4 C17 C18 -68.6(4) . . . . ?
Pd1 N4 C17 C18 51.1(4) . . . . ?
N4 C17 C18 C19 -178.0(4) . . . . ?
C17 C18 C19 C20 -174.3(5) . . . . ?
C26 C21 C22 C23 3.0(6) . . . . ?
B1 C21 C22 C23 -173.3(4) . . . . ?
C21 C22 C23 C24 -0.4(7) . . . . ?
C22 C23 C24 C25 -1.4(7) . . . . ?
C23 C24 C25 C26 0.5(6) . . . . ?
C24 C25 C26 C21 2.3(6) . . . . ?
C22 C21 C26 C25 -4.0(6) . . . . ?
B1 C21 C26 C25 172.4(4) . . . . ?
C32 C27 C28 C29 -2.9(6) . . . . ?
B1 C27 C28 C29 178.8(4) . . . . ?
C27 C28 C29 C30 1.1(7) . . . . ?
C28 C29 C30 C31 1.5(7) . . . . ?
C29 C30 C31 C32 -2.0(7) . . . . ?
C30 C31 C32 C27 0.0(7) . . . . ?
C28 C27 C32 C31 2.4(6) . . . . ?
B1 C27 C32 C31 -179.2(4) . . . . ?
C38 C33 C34 C35 0.3(6) . . . . ?
B1 C33 C34 C35 -177.3(4) . . . . ?
C33 C34 C35 C36 -1.1(6) . . . . ?
C34 C35 C36 C37 1.9(7) . . . . ?
C35 C36 C37 C38 -1.8(7) . . . . ?
C36 C37 C38 C33 1.0(8) . . . . ?
C34 C33 C38 C37 -0.2(7) . . . . ?
B1 C33 C38 C37 177.4(4) . . . . ?
C44 C39 C40 C41 -1.9(7) . . . . ?
B1 C39 C40 C41 175.0(4) . . . . ?
C39 C40 C41 C42 1.3(8) . . . . ?
C40 C41 C42 C43 0.0(9) . . . . ?
C41 C42 C43 C44 -0.4(10) . . . . ?
C42 C43 C44 C39 -0.3(10) . . . . ?
C40 C39 C44 C43 1.4(8) . . . . ?
B1 C39 C44 C43 -175.6(5) . . . . ?
C26 C21 B1 C27 -75.3(4) . . . . ?
C22 C21 B1 C27 100.7(4) . . . . ?
C26 C21 B1 C33 45.6(5) . . . . ?
C22 C21 B1 C33 -138.4(4) . . . . ?
C26 C21 B1 C39 163.3(4) . . . . ?
C22 C21 B1 C39 -20.7(5) . . . . ?
C28 C27 B1 C21 12.1(5) . . . . ?
C32 C27 B1 C21 -166.1(3) . . . . ?
C28 C27 B1 C33 -108.7(4) . . . . ?
C32 C27 B1 C33 73.1(4) . . . . ?
C28 C27 B1 C39 132.3(4) . . . . ?
C32 C27 B1 C39 -46.0(5) . . . . ?
C34 C33 B1 C21 -148.5(4) . . . . ?
C38 C33 B1 C21 34.1(5) . . . . ?
C34 C33 B1 C27 -28.6(5) . . . . ?
C38 C33 B1 C27 154.1(4) . . . . ?
C34 C33 B1 C39 92.7(4) . . . . ?
C38 C33 B1 C39 -84.6(5) . . . . ?
C40 C39 B1 C21 -81.7(5) . . . . ?
C44 C39 B1 C21 94.9(5) . . . . ?
C40 C39 B1 C27 158.4(4) . . . . ?
C44 C39 B1 C27 -24.9(6) . . . . ?
C40 C39 B1 C33 37.6(5) . . . . ?
C44 C39 B1 C33 -145.7(4) . . . . ?
C48 O3 C45 C46 30(3) . . . . ?
O3 C45 C46 C47 -28(2) . . . . ?
C45 C46 C47 C48 16.5(19) . . . . ?
C46 C47 C48 O3 1(2) . . . . ?
C45 O3 C48 C47 -19(2) . . . . ?
C48A O3A C45A C46A 14(4) . . . . ?
O3A C45A C46A C47A -19(4) . . . . ?
C45A C46A C47A C48A 18(3) . . . . ?
C45A O3A C48A C47A -4(4) . . . . ?
C46A C47A C48A O3A -9(3) . . . . ?
Pd1 O1A N1A O2A 0.00(2) . . . . ?
 
_refine_diff_density_max    0.410
_refine_diff_density_min   -0.550
_refine_diff_density_rms    0.064

_shelx_res_file
;
TITL shelxt in P 1 21/n 1
    04_decay.res
    created by SHELXL-2018/3 at 16:07:44 on 27-Mar-2020
CELL 0.534 11.6606 13.5729 30.1974 90 93.39 90
ZERR 4 0.000342 0.000436 0.000921 0 0.00286 0
LATT 1
SYMM 0.5-X,0.5+Y,0.5-Z
SFAC C H B N O Pd
DISP B 0 0 4.561
DISP C 0.001 0.001 6.94
DISP H -0 0 0.611
DISP N 0.003 0.002 10.693
DISP O 0.005 0.003 16.398
DISP Pd -2.504 0.615 1934.604
UNIT 192 292 4 16 12 4
DFIX 1.2 0.001 N1 O1 N1 O2
DFIX 1.3 0.001 O1A N1A N1A O2A
DANG 2.1 0.001 O1 O2 O1A O2A
FLAT 0.001 Pd1 O1 O2 N1 O1A O2A N1A
RIGU 0.001 0.002
EADP O3 O3A
EADP C45 C45A C48 C48A
EADP C46 C46A C47 C47A
EADP O1 O1A O2 O2A
EADP N1 N1A

L.S. 20
PLAN  5
SIZE 0.1 0.1 0.05
TEMP -8
BOND $H
list 4
CONF
fmap 2
acta
SHEL 999 0.8
OMIT 10 0 0
OMIT -1 2 3
OMIT 7 12 0
OMIT -2 1 2
REM <olex2.extras>
REM <HklSrc "%.\\04_decay.hkl">
REM </olex2.extras>

WGHT    0.053700
FVAR       0.24474   0.59611   0.81630
PD1   6    0.339829    0.775223    0.346781    11.00000    0.05176    0.05585 =
         0.04878    0.00155   -0.00041   -0.00246
N2    4    0.346627    0.927164    0.337743    11.00000    0.06507    0.06219 =
         0.05737    0.00645   -0.00034    0.00061
N3    4    0.454843    0.798482    0.398256    11.00000    0.05291    0.05519 =
         0.04239   -0.00092   -0.00071   -0.00459
AFIX  13
H3    2    0.532074    0.788175    0.387958    11.00000   -1.20000
AFIX   0
N4    4    0.330682    0.631612    0.371363    11.00000    0.05199    0.05547 =
         0.05552   -0.00320    0.00163   -0.00554
C1    1    0.442206    0.963543    0.370055    11.00000    0.08068    0.05796 =
         0.06467   -0.00060   -0.00624   -0.00600
AFIX  23
H1A   2    0.515457    0.958495    0.356581    11.00000   -1.20000
H1B   2    0.429362    1.032176    0.377224    11.00000   -1.20000
AFIX   0
C2    1    0.444578    0.902454    0.411673    11.00000    0.08003    0.05554 =
         0.06001   -0.00483   -0.00768   -0.00145
AFIX  23
H2A   2    0.509432    0.921131    0.431494    11.00000   -1.20000
H2B   2    0.374587    0.912301    0.426937    11.00000   -1.20000
AFIX   0
C3    1    0.433979    0.723073    0.432753    11.00000    0.05875    0.06221 =
         0.04397    0.00591   -0.00022    0.00204
AFIX  23
H3A   2    0.364600    0.738570    0.447542    11.00000   -1.20000
H3B   2    0.497943    0.721069    0.454783    11.00000   -1.20000
AFIX   0
C4    1    0.421495    0.625554    0.409240    11.00000    0.05691    0.06106 =
         0.05248    0.00492    0.00076   -0.00054
AFIX  23
H4A   2    0.400277    0.575274    0.430067    11.00000   -1.20000
H4B   2    0.494440    0.606972    0.397812    11.00000   -1.20000
AFIX   0
C5    1    0.230995    0.965963    0.351606    11.00000    0.07582    0.06430 =
         0.07663   -0.00100    0.00512    0.00743
AFIX  23
H5A   2    0.170941    0.934684    0.332964    11.00000   -1.20000
H5B   2    0.221355    0.944728    0.381831    11.00000   -1.20000
AFIX   0
C6    1    0.211983    1.075352    0.349505    11.00000    0.11021    0.06546 =
         0.10854   -0.00188    0.00132    0.01998
AFIX  23
H6A   2    0.217767    1.097762    0.319216    11.00000   -1.20000
H6B   2    0.271344    1.108191    0.367900    11.00000   -1.20000
AFIX   0
C7    1    0.095199    1.102916    0.365203    11.00000    0.10796    0.09822 =
         0.14711   -0.03448   -0.00621    0.03228
AFIX  23
H7A   2    0.036457    1.064303    0.349101    11.00000   -1.20000
H7B   2    0.092623    1.087313    0.396476    11.00000   -1.20000
AFIX   0
C8    1    0.070256    1.210658    0.358283    11.00000    0.15617    0.09960 =
         0.27914   -0.04553   -0.02741    0.04903
AFIX 137
H8A   2    0.050046    1.222597    0.327471    11.00000   -1.50000
H8B   2    0.137194    1.248473    0.367294    11.00000   -1.50000
H8C   2    0.007597    1.229712    0.375666    11.00000   -1.50000
AFIX   0
C9    1    0.365699    0.960499    0.291377    11.00000    0.07855    0.06654 =
         0.05841    0.01044    0.00268   -0.00011
AFIX  23
H9A   2    0.298018    0.944534    0.272520    11.00000   -1.20000
H9B   2    0.374219    1.031590    0.291401    11.00000   -1.20000
AFIX   0
C10   1    0.468235    0.915809    0.271841    11.00000    0.07050    0.09065 =
         0.06885    0.00831    0.00368   -0.00082
AFIX  23
H10A  2    0.465198    0.844693    0.274725    11.00000   -1.20000
H10B  2    0.537578    0.938914    0.287899    11.00000   -1.20000
AFIX   0
C11   1    0.471810    0.943416    0.222978    11.00000    0.10038    0.11899 =
         0.07184    0.01036    0.01526   -0.00645
AFIX  23
H11A  2    0.407542    0.912602    0.206468    11.00000   -1.20000
H11B  2    0.463240    1.014218    0.219923    11.00000   -1.20000
AFIX   0
C12   1    0.580930    0.912454    0.203517    11.00000    0.11081    0.19056 =
         0.09791   -0.00650    0.03245   -0.00161
AFIX 137
H12A  2    0.578307    0.929941    0.172670    11.00000   -1.50000
H12B  2    0.590012    0.842430    0.206516    11.00000   -1.50000
H12C  2    0.644628    0.945084    0.218852    11.00000   -1.50000
AFIX   0
C13   1    0.212166    0.623676    0.388694    11.00000    0.05474    0.06513 =
         0.07115    0.00470    0.00512   -0.00534
AFIX  23
H13A  2    0.204325    0.675589    0.410384    11.00000   -1.20000
H13B  2    0.156582    0.636802    0.364232    11.00000   -1.20000
AFIX   0
C14   1    0.179706    0.527616    0.409767    11.00000    0.06249    0.07378 =
         0.08248    0.01506    0.01149   -0.00359
AFIX  23
H14A  2    0.232664    0.514075    0.435020    11.00000   -1.20000
H14B  2    0.186124    0.474577    0.388528    11.00000   -1.20000
AFIX   0
C15   1    0.058511    0.530855    0.424880    11.00000    0.06513    0.08259 =
         0.10218    0.00370    0.02153   -0.00985
AFIX  23
H15A  2    0.053011    0.584023    0.446113    11.00000   -1.20000
H15B  2    0.006433    0.545837    0.399535    11.00000   -1.20000
AFIX   0
C16   1    0.020064    0.436844    0.445782    11.00000    0.08056    0.08842 =
         0.12277    0.01017    0.03085   -0.01415
AFIX 137
H16A  2    0.018932    0.384748    0.424258    11.00000   -1.50000
H16B  2   -0.055640    0.445578    0.456040    11.00000   -1.50000
H16C  2    0.072353    0.420187    0.470393    11.00000   -1.50000
AFIX   0
C17   1    0.348473    0.550954    0.338833    11.00000    0.07386    0.05594 =
         0.06464   -0.00631    0.00518   -0.00330
AFIX  23
H17A  2    0.282308    0.548466    0.317827    11.00000   -1.20000
H17B  2    0.352245    0.488683    0.354614    11.00000   -1.20000
AFIX   0
C18   1    0.454476    0.561649    0.313621    11.00000    0.07730    0.09087 =
         0.06610   -0.00558    0.00950    0.00428
AFIX  23
H18A  2    0.521549    0.561116    0.334213    11.00000   -1.20000
H18B  2    0.452500    0.624405    0.298226    11.00000   -1.20000
AFIX   0
C19   1    0.464141    0.478203    0.279954    11.00000    0.12949    0.12120 =
         0.11245   -0.03807    0.04202   -0.00175
AFIX  23
H19A  2    0.457062    0.415854    0.295252    11.00000   -1.20000
H19B  2    0.400085    0.483139    0.258065    11.00000   -1.20000
AFIX   0
C20   1    0.568963    0.477135    0.257214    11.00000    0.16486    0.16899 =
         0.14788   -0.03077    0.07901    0.01248
AFIX 137
H20A  2    0.563845    0.428074    0.234283    11.00000   -1.50000
H20B  2    0.632184    0.461977    0.277902    11.00000   -1.50000
H20C  2    0.580886    0.540640    0.244266    11.00000   -1.50000
AFIX   0

C21   1    0.656860    0.373930    0.427245    11.00000    0.05105    0.05847 =
         0.06294    0.00454   -0.00002   -0.00003
C22   1    0.709207    0.423607    0.393632    11.00000    0.05848    0.07348 =
         0.07816    0.01193    0.00658   -0.00771
AFIX  43
H22   2    0.725323    0.389302    0.368075    11.00000   -1.20000
AFIX   0
C23   1    0.738198    0.522283    0.396839    11.00000    0.06646    0.07166 =
         0.11783    0.02188    0.01404   -0.00781
AFIX  43
H23   2    0.773583    0.552470    0.373598    11.00000   -1.20000
AFIX   0
C24   1    0.715699    0.576318    0.433649    11.00000    0.06056    0.05875 =
         0.12433    0.01472   -0.00903    0.00000
AFIX  43
H24   2    0.736799    0.642270    0.436021    11.00000   -1.20000
AFIX   0
C25   1    0.661181    0.530239    0.466850    11.00000    0.07080    0.05818 =
         0.08664   -0.00297   -0.01474    0.00783
AFIX  43
H25   2    0.644300    0.565319    0.492107    11.00000   -1.20000
AFIX   0
C26   1    0.631200    0.432388    0.463101    11.00000    0.07012    0.05707 =
         0.06447    0.00462   -0.00017    0.00323
AFIX  43
H26   2    0.591743    0.403947    0.485732    11.00000   -1.20000
AFIX   0
C27   1    0.734159    0.201371    0.459203    11.00000    0.05547    0.05620 =
         0.06597    0.00373    0.01546    0.00338
C28   1    0.809169    0.250842    0.488613    11.00000    0.06568    0.06627 =
         0.07840   -0.00347    0.00107    0.01067
AFIX  43
H28   2    0.804330    0.319157    0.489976    11.00000   -1.20000
AFIX   0
C29   1    0.891659    0.203480    0.516317    11.00000    0.07860    0.08662 =
         0.09547   -0.00286   -0.01460    0.01559
AFIX  43
H29   2    0.939180    0.240166    0.535869    11.00000   -1.20000
AFIX   0
C30   1    0.902896    0.103838    0.514856    11.00000    0.07293    0.08527 =
         0.11748    0.01780    0.00227    0.01756
AFIX  43
H30   2    0.956596    0.071742    0.533742    11.00000   -1.20000
AFIX   0
C31   1    0.833645    0.051477    0.485039    11.00000    0.06445    0.07327 =
         0.14152    0.01336    0.00531    0.01285
AFIX  43
H31   2    0.841787   -0.016498    0.482953    11.00000   -1.20000
AFIX   0
C32   1    0.751921    0.099642    0.458147    11.00000    0.06049    0.05764 =
         0.12451   -0.00330    0.00112    0.00474
AFIX  43
H32   2    0.706158    0.062341    0.438228    11.00000   -1.20000
AFIX   0
C33   1    0.505164    0.230792    0.444078    11.00000    0.05637    0.05326 =
         0.04776   -0.00041   -0.00284    0.00019
C34   1    0.479116    0.145866    0.466749    11.00000    0.06320    0.05573 =
         0.05739    0.00421    0.00060    0.00113
AFIX  43
H34   2    0.538028    0.101254    0.473637    11.00000   -1.20000
AFIX   0
C35   1    0.369473    0.123459    0.479838    11.00000    0.06535    0.06532 =
         0.07108    0.01007    0.00390   -0.00307
AFIX  43
H35   2    0.356253    0.064744    0.494571    11.00000   -1.20000
AFIX   0
C36   1    0.280959    0.188776    0.470818    11.00000    0.05986    0.06439 =
         0.09810   -0.00062    0.01023   -0.00167
AFIX  43
H36   2    0.207846    0.175755    0.480099    11.00000   -1.20000
AFIX   0
C37   1    0.302350    0.273531    0.447879    11.00000    0.06384    0.05959 =
         0.12761    0.00715    0.00664    0.00516
AFIX  43
H37   2    0.243145    0.317695    0.440733    11.00000   -1.20000
AFIX   0
C38   1    0.412006    0.292815    0.435501    11.00000    0.06324    0.06253 =
         0.10564    0.01609    0.00194    0.00655
AFIX  43
H38   2    0.424315    0.351242    0.420410    11.00000   -1.20000
AFIX   0
C39   1    0.636528    0.213997    0.374886    11.00000    0.08825    0.06421 =
         0.05760   -0.00289    0.01071   -0.01140
C40   1    0.544089    0.220227    0.344517    11.00000    0.10980    0.07021 =
         0.06744    0.00436   -0.00708   -0.02315
AFIX  43
H40   2    0.474777    0.244041    0.353892    11.00000   -1.20000
AFIX   0
C41   1    0.550035    0.192140    0.299973    11.00000    0.15914    0.07885 =
         0.06609    0.00479   -0.00684   -0.03480
AFIX  43
H41   2    0.485895    0.198780    0.280390    11.00000   -1.20000
AFIX   0
C42   1    0.649162    0.155356    0.285482    11.00000    0.19041    0.10978 =
         0.07805   -0.00660    0.02135   -0.02084
AFIX  43
H42   2    0.653401    0.136635    0.255998    11.00000   -1.20000
AFIX   0
C43   1    0.743137    0.145985    0.314669    11.00000    0.17042    0.16535 =
         0.08418   -0.03099    0.03470    0.02631
AFIX  43
H43   2    0.811484    0.120417    0.305171    11.00000   -1.20000
AFIX   0
C44   1    0.735694    0.174554    0.357951    11.00000    0.11349    0.14801 =
         0.07859   -0.02268    0.02287    0.01678
AFIX  43
H44   2    0.800422    0.167270    0.377183    11.00000   -1.20000
AFIX   0
B1    3    0.633998    0.255048    0.426690    11.00000    0.05954    0.05872 =
         0.05818   -0.00265    0.00600   -0.00182

PART 1
O3    5    0.690315    0.803340    0.365274    21.00000    0.07495    0.10064 =
         0.09741   -0.00889    0.01063    0.00164
C45   1    0.738629    0.773407    0.325164    21.00000    0.08978    0.10571 =
         0.10003   -0.01677    0.00606    0.00318
AFIX  23
H45A  2    0.730487    0.825458    0.303192    21.00000   -1.20000
H45B  2    0.699738    0.715083    0.313329    21.00000   -1.20000
AFIX   0
C46   1    0.863224    0.751752    0.335977    21.00000    0.08588    0.11928 =
         0.13702   -0.01030    0.01213    0.00461
AFIX  23
H46A  2    0.875241    0.683282    0.344204    21.00000   -1.20000
H46B  2    0.909669    0.767694    0.311348    21.00000   -1.20000
AFIX   0
C47   1    0.887657    0.816713    0.373179    21.00000    0.08588    0.11928 =
         0.13702   -0.01030    0.01213    0.00461
AFIX  23
H47A  2    0.934129    0.782480    0.396015    21.00000   -1.20000
H47B  2    0.930651    0.873365    0.363731    21.00000   -1.20000
AFIX   0
C48   1    0.783259    0.848505    0.390596    21.00000    0.08978    0.10571 =
         0.10003   -0.01677    0.00606    0.00318
AFIX  23
H48A  2    0.776983    0.919658    0.388667    21.00000   -1.20000
H48B  2    0.781488    0.829565    0.421522    21.00000   -1.20000
AFIX   0
SAME 0.02 0.04 O3 > C48
PART 0
PART 2
O3A   5    0.675072    0.808797    0.361015   -21.00000    0.07495    0.10064 =
         0.09741   -0.00889    0.01063    0.00164
C45A  1    0.728296    0.756007    0.327082   -21.00000    0.08978    0.10571 =
         0.10003   -0.01677    0.00606    0.00318
AFIX  23
H45C  2    0.700915    0.778121    0.297793   -21.00000   -1.20000
H45D  2    0.715726    0.685621    0.329530   -21.00000   -1.20000
AFIX   0
C46A  1    0.853031    0.782408    0.336901   -21.00000    0.08588    0.11928 =
         0.13702   -0.01030    0.01213    0.00461
AFIX  23
H46C  2    0.892893    0.728827    0.352498   -21.00000   -1.20000
H46D  2    0.890101    0.794630    0.309508   -21.00000   -1.20000
AFIX   0
C47A  1    0.856250    0.869006    0.363762   -21.00000    0.08588    0.11928 =
         0.13702   -0.01030    0.01213    0.00461
AFIX  23
H47C  2    0.871842    0.926417    0.345957   -21.00000   -1.20000
H47D  2    0.916233    0.863468    0.387290   -21.00000   -1.20000
AFIX   0
C48A  1    0.746589    0.878207    0.382099   -21.00000    0.08978    0.10571 =
         0.10003   -0.01677    0.00606    0.00318
AFIX  23
H48C  2    0.753137    0.866077    0.413804   -21.00000   -1.20000
H48D  2    0.716075    0.943995    0.377033   -21.00000   -1.20000
AFIX   0

PART 0
PART 3
O1    5    0.126115    0.759721    0.298354    31.00000    0.06454    0.18871 =
         0.07564   -0.02188   -0.00949    0.00407
O2    5    0.262571    0.723782    0.259000    31.00000    0.06454    0.18871 =
         0.07564   -0.02188   -0.00949    0.00407
N1    4    0.226901    0.749126    0.293741    31.00000    0.06415    0.08035 =
         0.06267    0.00991   -0.00715   -0.00184
PART 0
PART 4
O1A   5    0.203338    0.756871    0.302896   -31.00000    0.06454    0.18871 =
         0.07564   -0.02188   -0.00949    0.00407
O2A   5    0.318776    0.717062    0.255181   -31.00000    0.06454    0.18871 =
         0.07564   -0.02188   -0.00949    0.00407
N1A   4    0.210614    0.729575    0.261887   -31.00000    0.06415    0.08035 =
         0.06267    0.00991   -0.00715   -0.00184
HKLF 4


REM  shelxt in P 1 21/n 1
REM wR2 = 0.1424, GooF = S = 0.913, Restrained GooF = 0.911 for all data
REM R1 = 0.0556 for 5120 Fo > 4sig(Fo) and 0.1096 for all 9723 data
REM 526 parameters refined using 490 restraints

END

WGHT      0.0537      0.0000

REM Highest difference peak  0.410,  deepest hole -0.550,  1-sigma level  0.064
Q1    1   0.3384  0.6660  0.3474  11.00000  0.05    0.41
Q2    1   0.4252  0.7222  0.3186  11.00000  0.05    0.35
Q3    1   0.8524  0.7825  0.3929  11.00000  0.05    0.33
Q4    1   0.1918  0.7733  0.3244  11.00000  0.05    0.29
Q5    1   0.1380  0.7187  0.2746  11.00000  0.05    0.28
;
_shelx_res_checksum   26964

_shelx_hkl_file
;
 -15   0   1    2.59    4.53
 -15   0   2    1.94    4.47
 -15   0   3   29.75    8.17
 -15   0   4    7.53    5.77
 -15   0   5    3.50    4.69
 -15   0   6   -0.00    4.39
 -15   0   7   -0.00    4.15
 -15   0   8    3.03    4.14
 -15   0   9   21.26    6.84
 -15   0  10    2.46    4.04
 -15   0  11   -0.00    3.74
 -15   0  12   -0.00    3.60
 -15   0  13    3.69    3.86
 -15   0  14    3.94    3.78
 -15   0  15    9.45    4.25
 -15   0  16    2.10    3.63
 -15   0  17    5.26    3.95
 -15   0  18    1.93    3.48
 -15   0  19    2.66    3.34
 -15   0  20    1.01    2.93
 -15   0  21    6.01    3.60
 -15   1   1   10.55    5.72
 -15  -1   1    5.92    5.44
 -15   1   2    1.44    4.19
 -15  -1   2    3.01    4.72
 -15   1   3    0.00    3.40
 -15  -1   3    1.07    4.61
 -15   1   4    3.15    4.16
 -15  -1   4    0.60    4.00
 -15   1   5    0.00    4.57
 -15  -1   5   13.88    5.91
 -15   1   6    3.80    4.55
 -15  -1   6    8.07    5.30
 -15   1   7    4.84    4.43
 -15  -1   7    7.54    4.96
 -15   1   8   -0.00    3.67
 -15  -1   8    1.86    4.54
 -15   1   9    0.80    3.66
 -15  -1   9   -0.00    4.21
 -15   1  10    0.29    3.07
 -15  -1  10    3.01    4.28
 -15   1  11    9.25    4.45
 -15  -1  11    9.23    4.96
 -15   1  12    4.64    4.04
 -15  -1  12    0.00    3.74
 -15   1  13    5.80    4.15
 -15  -1  13    2.30    4.33
 -15   1  14   -0.00    3.22
 -15  -1  14    0.00    3.72
 -15   1  15    4.58    3.86
 -15  -1  15    0.00    3.23
 -15   1  16    0.00    3.29
 -15  -1  16   -0.00    4.10
 -15   1  17    7.37    4.28
 -15  -1  17    4.06    3.73
 -15   1  18   -0.00    3.08
 -15  -1  18   -0.00    3.63
 -15   1  19    0.34    3.15
 -15   1  20    0.08    2.92
 -15   1  21    0.00    3.14
 -15   1  22    0.00    2.89
 -15   2   1   -0.00    4.63
 -15  -2   1    0.00    5.01
 -15   2   2    0.47    3.85
 -15  -2   2    2.25    4.65
 -15   2   3    5.61    5.56
 -15  -2   3   12.88    6.15
 -15   2   4    1.78    4.48
 -15  -2   4   -0.00    4.59
 -15   2   5    4.67    4.66
 -15  -2   5    4.50    5.20
 -15   2   6   -0.00    3.87
 -15  -2   6   -0.00    4.95
 -15   2   7    4.06    4.00
 -15  -2   7    7.52    4.77
 -15   2   8   -0.00    3.59
 -15  -2   8   -0.00    4.65
 -15   2   9    2.42    3.94
 -15  -2   9    2.50    4.64
 -15   2  10   -0.00    3.60
 -15  -2  10    3.64    4.33
 -15   2  11    2.73    3.70
 -15  -2  11   -0.00    4.30
 -15   2  12   -0.00    3.15
 -15  -2  12    0.91    3.28
 -15   2  13    7.62    4.06
 -15  -2  13    2.79    4.07
 -15   2  14    4.44    3.53
 -15  -2  14    3.86    3.80
 -15   2  15   13.50    4.43
 -15  -2  15    4.33    4.30
 -15   2  16    1.71    3.01
 -15   2  17    4.15    3.36
 -15   2  18    1.42    3.36
 -15   2  19    7.46    3.75
 -15   2  20   -0.00    2.55
 -15   3   1    1.66    4.26
 -15  -3   1    8.46    6.29
 -15   3   2    4.20    4.50
 -15  -3   2    0.00    4.72
 -15   3   3    4.89    4.62
 -15  -3   3   -0.00    4.34
 -15   3   4   -0.00    3.97
 -15  -3   4    2.37    4.54
 -15   3   5   11.04    5.17
 -15  -3   5    1.06    3.81
 -15   3   6    0.00    4.35
 -15  -3   6    9.66    5.54
 -15   3   7    0.00    4.42
 -15  -3   7   10.03    5.92
 -15   3   8    1.65    3.97
 -15  -3   8    9.79    5.43
 -15   3   9    2.86    3.63
 -15  -3   9   -0.00    4.02
 -15   3  10    0.00    3.59
 -15  -3  10    2.35    4.61
 -15   3  11   20.36    5.39
 -15  -3  11    5.29    5.22
 -15   3  12    1.38    3.18
 -15  -3  12    2.47    4.05
 -15   3  13    0.00    2.88
 -15   3  14    0.00    2.96
 -15   3  15    7.41    3.81
 -15   3  16    3.77    3.10
 -15   3  17    2.73    3.03
 -15   3  18    2.07    2.90
 -15   3  19    0.44    2.53
 -15   4   1    0.00    4.19
 -15  -4   1   -0.00    4.44
 -15   4   2    0.68    4.13
 -15  -4   2    1.88    4.49
 -15   4   3   11.68    5.10
 -15  -4   3    0.00    4.74
 -15   4   4    7.51    4.67
 -15  -4   4    0.00    5.11
 -15   4   5    0.00    4.12
 -15  -4   5   -0.00    5.60
 -15   4   6    1.48    4.14
 -15  -4   6    0.81    4.85
 -15   4   7    4.29    3.70
 -15  -4   7    1.43    4.57
 -15   4   8   10.04    4.73
 -15  -4   8    6.98    5.55
 -15   4   9    2.76    3.88
 -15  -4   9    7.10    5.81
 -15   4  10    8.53    4.49
 -15   4  11    0.43    3.09
 -15   4  12    1.33    3.23
 -15   4  13    5.33    3.73
 -15   4  14    5.85    3.55
 -15   4  15   10.10    4.15
 -15   4  16   -0.00    2.84
 -15   4  17    2.02    3.02
 -15   4  18    4.56    2.81
 -15   5   1   -0.00    4.35
 -15  -5   1    2.21    5.30
 -15   5   2    0.48    3.66
 -15  -5   2    0.00    4.51
 -15   5   3    0.00    3.93
 -15  -5   3   -0.00    4.46
 -15   5   4    1.47    3.56
 -15  -5   4    1.85    4.10
 -15   5   5   -0.00    3.13
 -15   5   6    0.00    3.25
 -15   5   7    3.10    3.81
 -15   5   8    0.16    2.94
 -15   5   9    0.00    3.75
 -15   5  10    3.96    3.68
 -15   5  11   11.96    4.67
 -15   5  12   -0.00    2.73
 -15   5  13    1.73    3.03
 -15   5  14   -0.00    2.85
 -15   5  15    0.00    2.95
 -15   5  16    4.22    3.01
 -15   5  17    2.64    2.64
 -15   6   7   -0.00    3.01
 -15   6   8   -0.00    2.93
 -15   6   9    0.54    2.96
 -15   6  10    0.69    3.21
 -15   6  11    1.18    2.99
 -15   6  12    1.51    3.09
 -15   6  13    2.25    2.90
 -15   6  14    2.16    2.93
 -15   6  15    0.47    2.44
 -14   0   1    3.38    4.78
 -14   0   2   22.05    7.45
 -14   0   3    0.11    3.95
 -14   0   4   24.15    7.67
 -14   0   5    1.25    3.97
 -14   0   6    8.65    5.26
 -14   0   7   -0.00    3.87
 -14   0   8    3.96    4.57
 -14   0   9    4.94    4.44
 -14   0  10   -0.00    3.54
 -14   0  11   -0.00    3.89
 -14   0  12    9.32    4.50
 -14   0  13    0.93    3.39
 -14   0  14   10.57    4.34
 -14   0  15    1.41    3.61
 -14   0  16    6.23    3.93
 -14   0  17   -0.00    2.81
 -14   0  18    4.41    3.78
 -14   0  19    0.59    3.16
 -14   0  20    0.47    3.12
 -14   0  21    2.14    3.06
 -14   0  22   -0.00    3.12
 -14   0  23    0.35    2.91
 -14   0  24    4.22    3.50
 -14   0  25    0.00    3.20
 -14   0  26   -0.00    3.15
 -14   0  27    0.00    2.67
 -14   1   1    1.72    3.89
 -14  -1   1    0.00    4.71
 -14   1   2    0.00    3.95
 -14  -1   2   -0.00    4.60
 -14   1   3    1.85    4.42
 -14  -1   3    1.35    4.90
 -14   1   4    0.00    3.57
 -14  -1   4    3.97    4.59
 -14   1   5    2.04    3.42
 -14  -1   5    1.55    3.92
 -14   1   6   16.29    5.65
 -14  -1   6   11.06    6.34
 -14   1   7    0.00    3.72
 -14  -1   7    5.26    4.63
 -14   1   8    2.01    3.69
 -14  -1   8    1.20    3.39
 -14   1   9    2.59    3.67
 -14  -1   9   -0.00    4.22
 -14   1  10   15.67    5.44
 -14  -1  10    8.92    5.16
 -14   1  11    0.00    3.48
 -14  -1  11    7.46    3.99
 -14   1  12    1.92    3.46
 -14  -1  12    5.19    4.31
 -14   1  13   -0.00    3.37
 -14  -1  13    0.00    3.59
 -14   1  14    0.52    3.41
 -14  -1  14    0.35    3.37
 -14   1  15    0.20    3.03
 -14  -1  15   -0.00    3.51
 -14   1  16    8.50    4.22
 -14  -1  16    3.73    4.06
 -14   1  17    1.09    2.92
 -14  -1  17   -0.00    3.31
 -14   1  18    0.32    2.87
 -14  -1  18   -0.00    2.86
 -14   1  19    1.06    3.01
 -14  -1  19   -0.00    3.48
 -14   1  20    5.53    3.42
 -14  -1  20    1.13    3.14
 -14   1  21   -0.00    2.65
 -14  -1  21   -0.00    3.32
 -14   1  22    0.30    2.71
 -14  -1  22    4.70    4.19
 -14   1  23    1.52    2.59
 -14  -1  23    2.36    3.56
 -14   1  24   -0.00    2.48
 -14  -1  24   -0.00    2.93
 -14  -1  25    2.87    3.53
 -14   2   1    0.34    4.31
 -14  -2   1   -0.00    3.77
 -14   2   2   24.17    6.99
 -14  -2   2   15.87    6.28
 -14   2   3    1.16    4.51
 -14  -2   3    3.93    5.40
 -14   2   4    6.06    4.65
 -14  -2   4    7.57    4.75
 -14   2   5    0.00    3.90
 -14  -2   5   -0.00    4.08
 -14   2   6    7.39    4.92
 -14  -2   6    7.00    4.73
 -14   2   7   -0.00    3.43
 -14  -2   7    5.53    4.80
 -14   2   8    0.00    3.21
 -14  -2   8    1.81    4.27
 -14   2   9   -0.00    3.47
 -14  -2   9    0.57    4.47
 -14   2  10    4.10    3.43
 -14  -2  10   -0.00    3.80
 -14   2  11    0.27    3.29
 -14  -2  11    1.10    4.27
 -14   2  12    3.29    3.72
 -14  -2  12    4.39    4.55
 -14   2  13   -0.00    2.96
 -14  -2  13    0.00    4.13
 -14   2  14    3.35    3.33
 -14  -2  14    0.00    3.93
 -14   2  15    0.00    2.61
 -14  -2  15   -0.00    3.76
 -14   2  16    3.83    3.42
 -14  -2  16    0.00    3.57
 -14   2  17   -0.00    2.59
 -14  -2  17   -0.00    3.51
 -14   2  18    7.27    3.37
 -14  -2  18    0.71    4.01
 -14   2  19    5.55    3.23
 -14  -2  19    2.56    3.40
 -14   2  20   -0.00    2.54
 -14  -2  20   -0.00    3.70
 -14   2  21    1.67    2.80
 -14  -2  21    6.27    4.38
 -14  -2  22    0.00    3.75
 -14  -2  23    0.00    3.07
 -14   3   1   -0.00    4.06
 -14  -3   1    5.53    5.74
 -14   3   2   -0.00    4.33
 -14  -3   2    2.40    4.33
 -14   3   3    2.12    4.36
 -14  -3   3    4.01    4.81
 -14   3   4    0.00    4.37
 -14  -3   4   -0.00    5.05
 -14   3   5    5.69    4.60
 -14  -3   5    8.94    5.24
 -14   3   6   10.15    5.00
 -14  -3   6    6.65    5.18
 -14   3   7    1.70    3.52
 -14  -3   7    2.63    5.02
 -14   3   8    2.99    3.38
 -14  -3   8    2.50    4.26
 -14   3   9    4.36    3.66
 -14  -3   9   -0.00    5.17
 -14   3  10    6.20    3.79
 -14  -3  10    5.97    5.47
 -14   3  11    7.85    4.29
 -14  -3  11   23.62    6.87
 -14   3  12   -0.00    3.07
 -14  -3  12    1.31    4.64
 -14   3  13    1.00    2.89
 -14  -3  13    0.80    3.73
 -14   3  14    1.03    2.97
 -14  -3  14    1.49    4.00
 -14   3  15    0.00    2.82
 -14  -3  15    4.88    4.48
 -14   3  16    6.60    3.43
 -14  -3  16    3.22    4.73
 -14   3  17    0.00    2.55
 -14  -3  17    4.86    4.65
 -14   3  18    0.00    2.39
 -14  -3  18    0.11    3.60
 -14   3  19    0.00    2.39
 -14  -3  19   -0.00    3.91
 -14   3  20   14.85    3.68
 -14  -3  20    7.83    5.53
 -14  -3  21    0.65    3.16
 -14   4   1    2.16    4.53
 -14  -4   1    3.14    4.73
 -14   4   2    0.00    3.50
 -14  -4   2    0.00    5.02
 -14   4   3    1.38    3.14
 -14  -4   3    3.74    4.73
 -14   4   4    4.87    4.60
 -14  -4   4   13.36    6.26
 -14   4   5    0.37    3.44
 -14  -4   5   -0.00    4.16
 -14   4   6    3.58    3.84
 -14  -4   6    4.78    4.62
 -14   4   7    6.93    4.42
 -14  -4   7    1.96    4.83
 -14   4   8    5.46    4.42
 -14  -4   8    4.25    4.80
 -14   4   9    3.97    4.01
 -14  -4   9   10.48    5.66
 -14   4  10    6.69    4.15
 -14  -4  10    9.06    5.22
 -14   4  11    1.64    3.27
 -14  -4  11    0.93    4.34
 -14   4  12   13.28    4.55
 -14  -4  12    7.03    5.91
 -14   4  13    6.06    3.84
 -14  -4  13   13.94    5.91
 -14   4  14    9.25    3.93
 -14  -4  14   15.85    6.42
 -14   4  15    3.79    3.03
 -14  -4  15   -0.00    3.98
 -14   4  16    0.81    2.82
 -14  -4  16    2.73    4.00
 -14   4  17   -0.00    2.68
 -14  -4  17   -0.00    4.30
 -14   4  18    6.32    2.90
 -14  -4  18    0.00    4.11
 -14  -4  19    1.36    3.74
 -14   5   1    5.67    4.51
 -14  -5   1    9.37    6.66
 -14   5   2   -0.00    3.46
 -14  -5   2   -0.00    4.79
 -14   5   3    1.24    3.29
 -14  -5   3    3.48    5.38
 -14   5   4   -0.00    3.67
 -14  -5   4   -0.00    4.23
 -14   5   5    8.10    3.97
 -14  -5   5    9.30    5.73
 -14   5   6    4.73    3.45
 -14  -5   6    7.28    5.57
 -14   5   7   -0.00    2.96
 -14  -5   7    0.37    4.86
 -14   5   8    1.00    3.16
 -14  -5   8   -0.00    4.81
 -14   5   9    2.08    2.94
 -14  -5   9    0.00    5.22
 -14   5  10    0.00    3.03
 -14  -5  10   10.08    6.24
 -14   5  11    1.14    2.89
 -14  -5  11    1.36    4.54
 -14   5  12    0.00    3.18
 -14  -5  12    3.31    4.45
 -14   5  13    0.00    2.65
 -14  -5  13    3.56    3.97
 -14   5  14    0.16    2.54
 -14  -5  14    4.70    4.41
 -14   5  15    1.88    2.69
 -14  -5  15    8.01    5.30
 -14   5  16    1.17    2.53
 -14  -5  16    4.92    4.87
 -14   5  17    0.96    2.32
 -14   5  18    0.00    2.09
 -14   6   1    5.66    3.88
 -14  -6   1   -0.00    5.43
 -14   6   2    5.06    4.29
 -14  -6   2    0.00    4.27
 -14   6   3    3.51    4.00
 -14  -6   3    6.89    6.39
 -14   6   4    4.02    4.34
 -14  -6   4    8.77    6.35
 -14   6   5   -0.00    3.12
 -14  -6   5    2.18    5.52
 -14   6   6    4.08    3.65
 -14  -6   6    3.24    5.87
 -14   6   7    6.93    4.02
 -14  -6   7   -0.00    5.16
 -14   6   8    0.56    3.14
 -14  -6   8    2.29    4.15
 -14   6   9   -0.00    2.80
 -14  -6   9    1.75    4.05
 -14   6  10    3.61    3.16
 -14  -6  10    1.69    3.87
 -14   6  11    2.34    3.02
 -14  -6  11    3.33    4.48
 -14   6  12    1.55    2.89
 -14  -6  12   -0.00    3.90
 -14   6  13    0.75    2.57
 -14  -6  13    3.19    4.08
 -14   6  14    0.50    2.44
 -14  -6  14   -0.00    4.43
 -14   7   1    0.00    4.38
 -14  -7   1   -0.00    5.34
 -14   7   2    0.00    3.71
 -14  -7   2    0.00    5.56
 -14   7   3   -0.00    3.84
 -14  -7   3   -0.00    4.74
 -14   7   4    0.00    3.67
 -14  -7   4    0.63    5.31
 -14   7   5    1.62    3.82
 -14  -7   5    0.00    5.65
 -14   7   6    4.38    4.18
 -14  -7   6    0.00    5.77
 -14   7   7    4.56    3.91
 -14  -7   7    4.74    5.86
 -14   7   8    1.05    2.92
 -14  -7   8    0.00    4.81
 -14  -7   9   -0.00    3.67
 -14  -7  10   -0.00    4.01
 -14  -8   1    5.77    6.55
 -14  -8   2    3.07    6.70
 -14  -8   3    6.06    6.85
 -14  -8   4    0.17    5.06
 -14  -8   5    0.00    5.15
 -14  -8   6   -0.00    4.95
  14   9  -1    3.75    5.57
 -14  -9   1   -0.00    5.89
  14  10  -1   -0.00    5.55
  14  10  -2    0.69    4.90
  14  11  -1   -0.00    5.61
  14  11  -2    3.42    6.33
 -13   0   1   48.60   10.34
 -13   0   2    1.33    4.33
 -13   0   3    3.84    4.62
 -13   0   4   -0.00    3.75
 -13   0   5    0.00    3.66
 -13   0   6   -0.00    3.85
 -13   0   7   33.05    7.79
 -13   0   8    0.00    3.48
 -13   0   9    2.63    3.88
 -13   0  10    0.00    3.36
 -13   0  11   26.23    6.68
 -13   0  12    1.80    2.87
 -13   0  13   15.27    4.93
 -13   0  14    1.25    2.80
 -13   0  15    1.39    2.65
 -13   0  16    0.00    2.85
 -13   0  17   11.85    4.61
 -13   0  18    1.25    3.16
 -13   0  19    3.15    3.12
 -13   0  20    0.00    2.67
 -13   0  21   -0.00    2.71
 -13   0  22    0.58    2.82
 -13   0  23    5.88    3.62
 -13   0  24   -0.00    2.75
 -13   0  25    1.06    2.43
 -13   0  26   -0.00    2.46
 -13   0  27    1.14    2.66
 -13   0  28    1.53    2.53
 -13   0  29    3.12    3.01
 -13   0  30    1.43    2.95
 -13   1   1    6.31    5.13
 -13  -1   1    2.89    4.92
 -13   1   2    6.50    4.60
 -13  -1   2   -0.00    4.25
 -13   1   3   -0.00    4.01
 -13  -1   3    0.00    4.78
 -13   1   4    1.34    3.88
 -13  -1   4   -0.00    3.86
 -13   1   5   52.86    9.61
 -13  -1   5   36.65    8.93
 -13   1   6    1.12    3.81
 -13  -1   6    1.52    4.22
 -13   1   7    3.56    4.68
 -13  -1   7    4.02    4.32
 -13   1   8    0.58    3.19
 -13  -1   8   -0.00    3.72
 -13   1   9   17.98    5.85
 -13  -1   9   21.59    6.35
 -13   1  10   -0.00    3.64
 -13  -1  10    2.24    3.81
 -13   1  11    5.64    3.91
 -13  -1  11    8.64    4.49
 -13   1  12   -0.00    3.35
 -13  -1  12    3.15    3.71
 -13   1  13    2.32    3.42
 -13  -1  13    2.55    4.08
 -13   1  14   -0.00    2.76
 -13  -1  14    0.00    3.04
 -13   1  15   28.99    6.18
 -13  -1  15   22.55    6.07
 -13   1  16    1.33    2.66
 -13  -1  16    0.00    3.37
 -13   1  17    0.54    2.46
 -13  -1  17    3.70    3.73
 -13   1  18    0.33    2.53
 -13  -1  18    0.00    3.11
 -13   1  19    3.64    3.02
 -13  -1  19    6.07    3.73
 -13   1  20    2.83    2.75
 -13  -1  20   -0.00    3.02
 -13   1  21    9.07    3.45
 -13  -1  21    2.49    3.16
 -13   1  22    0.03    2.43
 -13  -1  22   -0.00    2.85
 -13   1  23    2.98    2.72
 -13  -1  23    1.08    2.96
 -13   1  24   -0.00    2.62
 -13  -1  24   -0.00    2.87
 -13   1  25    9.46    3.38
 -13  -1  25    2.07    3.09
 -13  -1  26    0.00    2.75
 -13  -1  27    4.54    3.49
 -13  -1  28    0.44    2.97
 -13  -1  29    0.00    3.08
 -13   2   1   21.90    6.93
 -13  -2   1   30.19    8.85
 -13   2   2    4.13    4.15
 -13  -2   2    0.00    4.19
 -13   2   3    3.42    3.69
 -13  -2   3   15.19    5.63
 -13   2   4    2.17    3.84
 -13  -2   4    4.47    4.49
 -13   2   5    3.64    3.82
 -13  -2   5    5.04    4.60
 -13   2   6   -0.00    3.22
 -13  -2   6    4.51    4.25
 -13   2   7   21.53    5.97
 -13  -2   7   18.57    6.60
 -13   2   8    0.00    3.16
 -13  -2   8   -0.00    3.68
 -13   2   9    4.63    3.62
 -13  -2   9    3.28    4.42
 -13   2  10    0.75    3.42
 -13  -2  10    2.17    4.06
 -13   2  11   21.54    5.59
 -13  -2  11   19.11    6.63
 -13   2  12    1.86    3.44
 -13  -2  12    3.49    4.43
 -13   2  13    8.40    4.17
 -13  -2  13   15.29    5.25
 -13   2  14    0.97    2.79
 -13  -2  14    2.41    4.38
 -13   2  15    2.47    3.24
 -13  -2  15    0.00    3.97
 -13   2  16    3.20    3.26
 -13  -2  16    5.19    4.36
 -13   2  17    7.05    3.49
 -13  -2  17    4.75    4.07
 -13   2  18    2.87    2.84
 -13  -2  18   -0.00    2.94
 -13   2  19    4.52    2.98
 -13  -2  19    8.57    4.36
 -13   2  20   -0.00    2.52
 -13  -2  20   -0.00    2.74
 -13   2  21    6.88    2.95
 -13  -2  21    6.82    4.05
 -13   2  22   -0.00    2.29
 -13  -2  22    1.73    3.28
 -13  -2  23   14.31    4.96
 -13  -2  24   -0.00    3.11
 -13  -2  25    0.38    2.89
 -13  -2  26   -0.00    3.27
 -13  -2  27    8.13    4.32
 -13   3   1    2.06    4.38
 -13  -3   1    0.00    4.45
 -13   3   2   -0.00    3.76
 -13  -3   2    3.04    4.41
 -13   3   3    7.92    4.89
 -13  -3   3    1.07    4.56
 -13   3   4    0.00    3.94
 -13  -3   4    0.88    4.09
 -13   3   5   14.49    5.56
 -13  -3   5   25.25    7.45
 -13   3   6    5.45    4.48
 -13  -3   6   11.60    6.02
 -13   3   7   -0.00    3.23
 -13  -3   7    2.17    3.99
 -13   3   8    4.00    3.63
 -13  -3   8   -0.00    4.82
 -13   3   9    9.24    4.37
 -13  -3   9   21.54    6.72
 -13   3  10    4.88    3.65
 -13  -3  10    9.36    5.19
 -13   3  11   10.95    4.17
 -13  -3  11    5.43    4.59
 -13   3  12    0.99    2.94
 -13  -3  12   -0.00    3.57
 -13   3  13    0.00    2.55
 -13  -3  13    2.83    3.55
 -13   3  14    1.84    2.77
 -13  -3  14    0.76    3.93
 -13   3  15   20.79    4.75
 -13  -3  15   12.08    5.35
 -13   3  16    3.98    3.01
 -13  -3  16    2.43    4.14
 -13   3  17    2.46    2.55
 -13  -3  17    2.97    3.78
 -13   3  18    4.03    2.63
 -13  -3  18    3.48    3.97
 -13   3  19    8.70    3.05
 -13  -3  19    3.08    3.81
 -13   3  20    4.84    2.56
 -13  -3  20    8.28    4.49
 -13  -3  21    0.00    3.44
 -13  -3  22    3.96    3.86
 -13  -3  23    1.70    3.76
 -13  -3  24    0.00    3.28
 -13  -3  25    9.25    4.75
 -13  -3  26    6.30    3.94
 -13   4   1   16.82    5.76
  13   4  -1   17.01    6.95
 -13  -4   1   16.57    6.36
 -13   4   2    6.21    4.57
 -13  -4   2    7.51    5.47
 -13   4   3   10.16    4.96
 -13  -4   3    7.57    5.98
 -13   4   4    0.00    3.11
 -13  -4   4    2.80    5.49
 -13   4   5    0.00    3.14
 -13  -4   5    4.21    4.31
 -13   4   6    4.72    3.87
 -13  -4   6    4.08    4.97
 -13   4   7   15.50    5.31
 -13  -4   7    8.16    5.88
 -13   4   8    1.48    3.65
 -13  -4   8    0.00    4.22
 -13   4   9    2.58    3.30
 -13  -4   9   -0.00    3.89
 -13   4  10    0.00    3.15
 -13  -4  10    1.17    3.87
 -13   4  11    9.42    3.94
 -13  -4  11   17.48    6.36
 -13   4  12    5.82    3.71
 -13  -4  12    9.04    4.82
 -13   4  13   10.87    4.09
 -13  -4  13   19.12    6.48
 -13   4  14    1.44    2.76
 -13  -4  14   -0.00    3.77
 -13   4  15    0.30    2.48
 -13  -4  15    0.64    3.96
 -13   4  16    4.86    3.08
 -13  -4  16    8.80    4.91
 -13   4  17    3.39    2.63
 -13  -4  17    4.73    4.21
 -13   4  18    2.70    2.47
 -13  -4  18    1.95    3.80
 -13   4  19    6.16    2.47
 -13  -4  19    0.00    3.92
 -13  -4  20   -0.00    3.26
 -13  -4  21    4.19    4.15
 -13  -4  22    2.85    4.08
 -13  -4  23    5.15    4.12
 -13  -4  24    0.27    3.53
 -13   5   1    5.48    4.67
  13   5  -1    3.64    5.53
 -13  -5   1   11.32    5.97
 -13   5   2    0.88    4.04
  13   5  -2    5.37    4.93
 -13  -5   2    2.00    5.79
 -13   5   3    7.74    4.04
 -13  -5   3    2.12    5.21
 -13   5   4    0.00    3.30
 -13  -5   4    2.89    5.20
 -13   5   5    7.39    4.12
 -13  -5   5   10.96    5.96
 -13   5   6    0.00    2.59
 -13  -5   6    2.70    4.72
 -13   5   7    0.24    2.73
 -13  -5   7    0.00    4.30
 -13   5   8    3.81    3.28
 -13  -5   8    0.00    4.51
 -13   5   9    6.09    3.49
 -13  -5   9    7.59    5.17
 -13   5  10   10.89    4.24
 -13  -5  10    7.90    5.06
 -13   5  11   10.08    4.02
 -13  -5  11    5.04    4.41
 -13   5  12   -0.00    2.89
 -13  -5  12    1.59    4.13
 -13   5  13   -0.00    2.60
 -13  -5  13    1.05    4.49
 -13   5  14   10.40    3.54
 -13  -5  14   -0.00    4.18
 -13   5  15   12.64    3.91
 -13  -5  15   15.29    5.91
 -13   5  16    3.85    2.62
 -13  -5  16    0.60    3.98
 -13   5  17    0.61    2.03
 -13  -5  17    2.37    4.39
 -13   5  18   -0.00    1.89
 -13  -5  18   -0.00    3.83
 -13  -5  19    8.01    4.94
 -13  -5  20    3.51    4.02
 -13  -5  21    0.00    4.35
 -13  -5  22   -0.00    4.10
 -13   6   1    5.88    4.40
  13   6  -1    8.25    5.83
 -13  -6   1   -0.00    5.17
 -13   6   2    2.23    3.33
  13   6  -2   -0.00    5.01
 -13  -6   2   -0.00    4.96
 -13   6   3    1.08    3.21
 -13  -6   3    5.53    5.38
 -13   6   4    0.00    3.66
 -13  -6   4   13.98    6.35
 -13   6   5    1.89    3.32
 -13  -6   5    1.44    4.39
 -13   6   6   15.22    5.16
 -13  -6   6   11.22    6.54
 -13   6   7    6.68    3.81
 -13  -6   7   10.11    5.19
 -13   6   8    7.17    3.97
 -13  -6   8    7.14    5.63
 -13   6   9    1.11    2.78
 -13  -6   9   -0.00    4.05
 -13   6  10    1.89    2.91
 -13  -6  10    2.67    4.61
 -13   6  11    0.75    2.42
 -13  -6  11    0.00    4.52
 -13   6  12    2.08    3.04
 -13  -6  12    8.52    5.40
 -13   6  13    2.08    2.55
 -13  -6  13    4.51    5.22
 -13  -6  14    4.65    4.26
 -13  -6  15    1.04    3.32
 -13  -6  16    3.03    4.30
 -13  -6  17    0.00    4.26
 -13  -6  18    5.01    4.32
 -13  -6  19    2.24    4.54
 -13  -6  20   -0.00    4.34
 -13   7   1    1.36    4.19
  13   7  -1    0.00    4.67
 -13  -7   1   -0.00    5.63
 -13   7   2    0.10    4.17
  13   7  -2    2.18    4.89
 -13  -7   2    1.82    5.20
 -13   7   3    1.33    3.54
  13   7  -3    7.24    5.86
 -13  -7   3    0.00    4.79
 -13   7   4   13.16    5.37
 -13  -7   4   10.30    5.93
 -13   7   5    5.93    3.99
 -13  -7   5    9.88    6.13
 -13   7   6    1.48    3.40
 -13  -7   6    0.37    4.27
 -13   7   7   -0.00    2.94
 -13  -7   7   -0.00    3.83
 -13  -7   8   -0.00    4.65
 -13  -7   9    9.51    5.38
 -13  -7  10   22.85    7.42
 -13  -7  11    2.80    4.33
 -13  -7  12    0.00    3.88
 -13  -7  13   -0.00    4.61
 -13  -7  14    2.19    4.24
 -13  -7  15    3.43    4.40
 -13  -7  16    0.22    3.83
 -13  -7  17    0.00    4.34
 -13  -7  18   -0.00    4.61
  13   8  -1    3.43    5.82
 -13  -8   1    2.55    6.38
  13   8  -2   16.24    7.07
 -13  -8   2   14.90    7.70
  13   8  -3   -0.00    5.03
 -13  -8   3    0.00    5.59
  13   8  -4    7.74    6.01
 -13  -8   4    0.00    5.69
 -13  -8   5    6.76    6.49
 -13  -8   6   12.19    6.76
 -13  -8   7   -0.00    4.31
 -13  -8   8    2.85    5.36
 -13  -8   9    3.84    5.26
 -13  -8  10    4.83    5.85
 -13  -8  11    0.18    4.26
 -13  -8  12    5.04    5.13
 -13  -8  13   -0.00    4.52
 -13  -8  14    0.00    4.06
 -13  -8  15   -0.00    4.23
  13   9  -1    3.82    4.97
 -13  -9   1   -0.00    5.72
  13   9  -2   -0.00    4.57
 -13  -9   2   -0.00    5.72
  13   9  -3   -0.00    5.20
 -13  -9   3    3.82    5.77
  13   9  -4    2.82    5.64
 -13  -9   4    5.87    6.45
  13   9  -5    4.21    5.23
 -13  -9   5    1.18    5.33
 -13  -9   6    4.75    5.29
 -13  -9   7    0.00    4.66
 -13  -9   8    3.17    5.27
 -13  -9   9    4.49    5.25
 -13  -9  10    9.94    5.91
 -13  -9  11   -0.00    4.73
 -13  -9  12    2.58    4.83
  13  10  -1    1.54    5.31
 -13 -10   1    0.62    5.70
  13  10  -2    0.00    5.37
 -13 -10   2    5.84    6.22
  13  10  -3    3.26    5.45
 -13 -10   3   -0.00    6.46
  13  10  -4    0.00    5.14
 -13 -10   4    6.02    6.06
  13  10  -5    0.00    5.47
 -13 -10   5   -0.00    5.60
 -13 -10   6   -0.00    5.84
 -13 -10   7    1.47    5.61
 -13 -10   8    2.78    5.84
 -13 -10   9    0.00    4.83
  13  11  -1    0.00    5.47
 -13 -11   1    0.46    5.64
  13  11  -2    3.69    5.64
 -13 -11   2   16.71    8.57
  13  11  -3   -0.00    4.96
 -13 -11   3    0.41    5.07
  13  11  -4   -0.00    5.58
 -13 -11   4    0.21    4.64
  13  11  -5    3.39    6.59
  13  11  -6   -0.00    5.75
  13  12  -1    0.00    6.47
  13  12  -2    2.84    6.35
  13  12  -3    0.00    5.34
  13  12  -4   -0.00    5.32
  13  12  -5    2.32    6.74
  13  12  -6    2.31    5.72
  13  12  -7    3.10    7.09
 -12   0   1    5.84    4.36
 -12   0   2   10.92    5.35
 -12   0   3   -0.00    3.95
 -12   0   4    2.84    3.71
 -12   0   5    0.67    4.11
 -12   0   6   77.53   12.61
 -12   0   7   -0.00    3.67
 -12   0   8   10.15    4.73
 -12   0   9    7.00    4.23
 -12   0  10   48.13    8.73
 -12   0  11   -0.00    2.69
 -12   0  12   45.08    8.45
 -12   0  13    0.51    2.97
 -12   0  14   -0.00    2.99
 -12   0  15    0.00    2.78
 -12   0  16   17.47    5.02
 -12   0  17   -0.00    2.78
 -12   0  18   -0.00    2.82
 -12   0  19   -0.00    2.67
 -12   0  20   11.10    3.82
 -12   0  21    1.54    2.89
 -12   0  22   11.55    3.91
 -12   0  23   -0.00    2.54
 -12   0  24    0.31    2.45
 -12   0  25   -0.00    2.73
 -12   0  26    4.80    3.02
 -12   0  27    0.00    2.53
 -12   0  28    3.76    2.89
 -12   0  29   -0.00    2.41
 -12   0  30    0.44    2.85
 -12   0  31    1.94    2.96
 -12   0  32    4.51    3.44
 -12   1   1    2.72    4.28
 -12  -1   1    3.74    4.07
 -12   1   2   38.29    8.60
 -12  -1   2   33.43    8.44
 -12   1   3    0.00    3.97
 -12  -1   3    7.25    4.67
 -12   1   4   41.00    9.58
 -12  -1   4   65.83   10.94
 -12   1   5    0.45    3.59
 -12  -1   5    4.44    3.75
 -12   1   6    0.77    3.64
 -12  -1   6    3.90    3.93
 -12   1   7    5.44    3.87
 -12  -1   7    3.10    4.59
 -12   1   8   74.03   11.16
 -12  -1   8   56.24   10.90
 -12   1   9    1.98    3.75
 -12  -1   9    0.44    3.82
 -12   1  10   17.07    5.23
 -12  -1  10   15.90    5.41
 -12   1  11    0.35    3.09
 -12  -1  11   -0.00    3.69
 -12   1  12    3.57    3.27
 -12  -1  12    6.42    4.00
 -12   1  13    0.90    3.02
 -12  -1  13    3.54    3.31
 -12   1  14   54.71    8.34
 -12  -1  14   39.97    8.41
 -12   1  15   -0.00    2.67
 -12  -1  15    0.00    3.31
 -12   1  16    0.00    2.58
 -12  -1  16   -0.00    3.15
 -12   1  17    1.36    2.74
 -12  -1  17    1.46    2.86
 -12   1  18   18.10    4.59
 -12  -1  18   17.61    4.88
 -12   1  19    0.27    2.30
 -12  -1  19    0.02    2.58
 -12   1  20    7.50    3.32
 -12  -1  20   11.99    3.99
 -12   1  21    2.13    2.56
 -12  -1  21   -0.00    2.54
 -12   1  22   -0.00    2.25
 -12  -1  22    0.50    3.04
 -12   1  23    0.00    2.11
 -12  -1  23    0.00    2.71
 -12   1  24    6.54    2.98
 -12  -1  24   12.20    4.14
 -12   1  25    0.14    2.02
 -12  -1  25   -0.00    2.80
 -12   1  26    0.90    2.40
 -12  -1  26    5.45    3.37
 -12   1  27    2.51    2.51
 -12  -1  27    0.77    2.88
 -12   1  28    5.38    2.84
 -12  -1  28   -0.00    3.13
 -12   1  29    0.00    2.06
 -12  -1  29   -0.00    2.92
 -12  -1  30    5.02    3.75
 -12  -1  31    2.24    3.40
 -12   2   1   -0.00    3.39
 -12  -2   1    6.10    4.84
 -12   2   2   13.61    5.75
 -12  -2   2   30.96    7.64
 -12   2   3    2.61    3.83
 -12  -2   3    5.89    4.75
 -12   2   4    7.27    4.62
 -12  -2   4    3.94    4.15
 -12   2   5   -0.00    3.30
 -12  -2   5    9.25    5.16
 -12   2   6   56.90    9.71
 -12  -2   6   43.85    9.67
 -12   2   7   10.38    4.40
 -12  -2   7    9.19    4.93
 -12   2   8    5.52    3.68
 -12  -2   8    4.72    4.74
 -12   2   9   -0.00    2.64
 -12  -2   9   10.95    5.17
 -12   2  10   21.09    5.43
 -12  -2  10   14.38    6.07
 -12   2  11   14.14    4.77
 -12  -2  11    4.96    4.25
 -12   2  12   22.69    5.49
 -12  -2  12   23.65    6.53
 -12   2  13    0.00    2.80
 -12  -2  13    0.24    3.03
 -12   2  14   -0.00    2.58
 -12  -2  14    2.03    3.48
 -12   2  15    0.98    2.62
 -12  -2  15    0.04    3.39
 -12   2  16   22.17    4.78
 -12  -2  16   17.03    5.38
 -12   2  17    1.05    2.57
 -12  -2  17    1.81    3.27
 -12   2  18    3.25    2.73
 -12  -2  18    0.00    3.06
 -12   2  19    0.00    2.12
 -12  -2  19    6.13    3.98
 -12   2  20    1.99    2.11
 -12  -2  20    2.28    3.33
 -12   2  21    4.11    2.61
 -12  -2  21    8.04    4.21
 -12   2  22   12.55    3.32
 -12  -2  22    9.05    4.25
 -12   2  23   -0.00    2.07
 -12  -2  23    2.36    3.42
 -12   2  24   -0.00    2.07
 -12  -2  24    3.14    3.33
 -12  -2  25    5.02    3.94
 -12  -2  26   27.18    6.26
 -12  -2  27    0.00    3.00
 -12  -2  28   -0.00    3.20
 -12  -2  29   -0.00    3.19
 -12  -2  30    1.64    3.23
 -12   3   1   -0.00    4.44
  12   3  -1    2.84    4.37
 -12  -3   1    0.00    4.83
 -12   3   2   25.40    6.85
  12   3  -2   22.21    7.34
 -12  -3   2   27.37    8.08
 -12   3   3   17.52    5.44
 -12  -3   3   20.28    6.65
 -12   3   4   24.08    6.52
 -12  -3   4   26.18    7.23
 -12   3   5    0.00    3.39
 -12  -3   5    2.10    5.02
 -12   3   6    0.56    3.22
 -12  -3   6    3.77    4.67
 -12   3   7    0.00    3.21
 -12  -3   7   -0.00    3.89
 -12   3   8   47.42    8.26
 -12  -3   8   38.39    8.88
 -12   3   9    3.66    3.46
 -12  -3   9   12.36    5.51
 -12   3  10   23.23    5.74
 -12  -3  10   27.38    6.99
 -12   3  11    0.37    2.71
 -12  -3  11    1.91    3.93
 -12   3  12    7.60    3.52
 -12  -3  12   10.02    4.68
 -12   3  13    2.31    2.58
 -12  -3  13    4.31    4.00
 -12   3  14   24.43    4.99
 -12  -3  14   19.12    6.08
 -12   3  15    7.69    3.35
 -12  -3  15    5.32    3.99
 -12   3  16    1.86    2.45
 -12  -3  16    1.86    3.44
 -12   3  17    1.52    2.03
 -12  -3  17    2.61    3.56
 -12   3  18    3.48    2.23
 -12  -3  18    0.00    3.08
 -12   3  19    4.89    2.28
 -12  -3  19    7.30    4.11
 -12   3  20    5.91    2.31
 -12  -3  20    0.00    3.80
 -12   3  21   -0.00    1.65
 -12  -3  21    0.00    3.32
 -12  -3  22    0.56    3.16
 -12  -3  23    1.90    3.37
 -12  -3  24   21.94    5.96
 -12  -3  25    5.82    4.09
 -12  -3  26    0.00    3.17
 -12  -3  27    0.90    3.48
 -12  -3  28    4.89    4.19
 -12  -3  29    0.00    3.75
 -12   4   1   13.83    5.91
  12   4  -1   24.55    7.46
 -12  -4   1   18.59    6.89
 -12   4   2    5.10    3.82
  12   4  -2    0.00    4.67
 -12  -4   2   17.17    7.15
 -12   4   3    2.78    3.95
  12   4  -3    0.00    4.05
 -12  -4   3    4.08    4.88
 -12   4   4    0.00    3.52
  12   4  -4   -0.00    4.44
 -12  -4   4   -0.00    4.21
 -12   4   5   12.62    4.75
 -12  -4   5    3.15    4.77
 -12   4   6   25.10    6.26
 -12  -4   6   26.34    7.58
 -12   4   7   22.47    5.59
 -12  -4   7   20.04    6.50
 -12   4   8    1.11    3.19
 -12  -4   8    0.00    3.58
 -12   4   9   12.92    4.48
 -12  -4   9    9.34    5.23
 -12   4  10   13.70    4.49
 -12  -4  10   17.62    6.34
 -12   4  11    4.80    3.48
 -12  -4  11    6.72    5.13
 -12   4  12   26.46    5.61
 -12  -4  12   25.36    7.07
 -12   4  13   -0.00    2.42
 -12  -4  13    2.83    3.65
 -12   4  14    0.60    2.33
 -12  -4  14   -0.00    3.78
 -12   4  15    6.02    2.95
 -12  -4  15    3.07    3.87
 -12   4  16    9.48    3.24
 -12  -4  16    8.74    4.63
 -12   4  17   12.87    3.16
 -12  -4  17    0.00    3.81
 -12   4  18    5.32    2.29
 -12  -4  18    5.97    4.24
 -12   4  19    0.18    1.66
 -12  -4  19    1.40    3.55
 -12  -4  20    7.15    4.71
 -12  -4  21    6.28    4.92
 -12  -4  22   11.52    4.85
 -12  -4  23    2.13    3.94
 -12  -4  24    0.00    2.94
 -12  -4  25    1.92    4.08
 -12  -4  26    5.65    4.30
 -12  -4  27    0.24    3.37
 -12   5   1    1.80    3.57
  12   5  -1    4.53    5.29
 -12  -5   1   10.65    5.91
 -12   5   2    8.07    4.86
  12   5  -2    8.99    5.86
 -12  -5   2   11.26    5.62
 -12   5   3   13.40    5.16
  12   5  -3    8.41    5.71
 -12  -5   3    2.49    5.02
 -12   5   4   12.57    4.94
  12   5  -4    6.20    5.88
 -12  -5   4   14.54    6.48
 -12   5   5    2.61    3.74
  12   5  -5    5.24    4.98
 -12  -5   5    3.00    4.22
 -12   5   6    1.82    3.02
 -12  -5   6   -0.00    2.98
 -12   5   7    5.19    3.15
 -12  -5   7    8.50    5.33
 -12   5   8   14.46    4.63
 -12  -5   8   20.99    6.53
 -12   5   9   28.68    5.83
 -12  -5   9   17.18    6.63
 -12   5  10    9.62    3.82
 -12  -5  10    6.70    5.02
 -12   5  11    0.09    2.34
 -12  -5  11   -0.00    4.29
 -12   5  12    2.17    2.63
 -12  -5  12    4.48    4.67
 -12   5  13   18.65    4.48
 -12  -5  13   17.21    6.15
 -12   5  14   12.33    3.83
 -12  -5  14   21.35    6.34
 -12   5  15    1.27    2.13
 -12  -5  15    5.81    4.79
 -12   5  16    1.42    2.03
 -12  -5  16    3.32    4.53
 -12   5  17    4.00    2.27
 -12  -5  17    1.34    4.36
 -12  -5  18    8.88    5.01
 -12  -5  19    3.05    4.18
 -12  -5  20    3.54    4.43
 -12  -5  21    2.11    4.50
 -12  -5  22    2.94    4.16
 -12  -5  23    1.94    4.72
 -12  -5  24    3.90    4.57
 -12  -5  25   10.70    4.94
 -12  -5  26   -0.00    3.72
 -12   6   1   16.94    5.59
  12   6  -1   16.21    6.83
 -12  -6   1   16.74    7.36
 -12   6   2    7.52    4.96
  12   6  -2    5.95    5.50
 -12  -6   2   12.85    6.59
 -12   6   3    1.61    3.57
  12   6  -3    2.14    4.73
 -12  -6   3    0.00    5.28
 -12   6   4    2.69    3.43
  12   6  -4   -0.00    4.55
 -12  -6   4   -0.00    5.05
 -12   6   5   19.98    5.52
  12   6  -5   12.30    6.54
 -12  -6   5   21.43    7.65
 -12   6   6   11.90    4.73
  12   6  -6   16.42    6.75
 -12  -6   6   24.45    7.38
 -12   6   7   11.95    4.35
 -12  -6   7    7.05    5.45
 -12   6   8    3.34    3.14
 -12  -6   8   10.62    5.65
 -12   6   9    2.66    2.91
 -12  -6   9    6.20    5.36
 -12   6  10    3.30    2.94
 -12  -6  10   -0.00    3.71
 -12   6  11   22.31    5.34
 -12  -6  11   33.42    8.54
 -12   6  12    5.16    3.08
 -12  -6  12    3.01    4.43
 -12  -6  13   -0.00    3.67
 -12  -6  14    0.00    5.28
 -12  -6  15   13.67    5.80
 -12  -6  16    5.54    5.37
 -12  -6  17    0.00    3.83
 -12  -6  18   -0.00    3.78
 -12  -6  19    2.40    4.41
 -12  -6  20    7.34    5.03
 -12  -6  21    1.45    4.06
 -12  -6  22    0.42    3.88
 -12  -6  23    0.62    4.38
 -12  -6  24   -0.00    4.88
 -12   7   1    1.90    4.09
  12   7  -1    0.00    4.96
 -12  -7   1    6.01    5.60
 -12   7   2    3.59    4.27
  12   7  -2    0.00    5.32
 -12  -7   2    3.13    5.28
 -12   7   3   12.43    5.00
  12   7  -3   33.17    8.64
 -12  -7   3   11.86    7.19
 -12   7   4    1.80    3.34
  12   7  -4    2.18    4.69
 -12  -7   4    7.84    5.64
 -12   7   5   -0.00    3.49
  12   7  -5    2.05    4.70
 -12  -7   5    8.22    4.93
  12   7  -6    3.22    5.34
 -12  -7   6   -0.00    4.55
  12   7  -7    3.11    5.13
 -12  -7   7    5.74    4.67
 -12  -7   8    0.00    4.61
 -12  -7   9   15.43    6.46
 -12  -7  10    1.17    4.48
 -12  -7  11    1.54    3.91
 -12  -7  12    2.43    3.72
 -12  -7  13    0.00    4.84
 -12  -7  14   -0.00    4.69
 -12  -7  15    9.64    6.14
 -12  -7  16   -0.00    4.27
 -12  -7  17   -0.00    4.97
 -12  -7  18    1.12    4.55
 -12  -7  19    9.92    5.83
 -12  -7  20    0.00    4.44
 -12  -7  21   -0.00    4.78
 -12  -7  22   -0.00    4.11
  12   8  -1   26.64    8.49
 -12  -8   1    8.80    7.31
  12   8  -2   -0.00    4.40
 -12  -8   2    0.00    5.41
  12   8  -3    6.13    5.80
 -12  -8   3    7.43    6.50
  12   8  -4    3.49    5.04
 -12  -8   4    1.94    4.96
  12   8  -5    3.83    5.12
 -12  -8   5   16.93    6.98
  12   8  -6   13.94    6.53
 -12  -8   6    1.17    4.47
  12   8  -7   10.89    7.01
 -12  -8   7   12.01    6.05
  12   8  -8    0.00    5.42
 -12  -8   8   -0.00    4.21
 -12  -8   9   -0.00    4.06
 -12  -8  10    0.00    4.08
 -12  -8  11    4.43    5.44
 -12  -8  12    0.52    3.37
 -12  -8  13    9.69    5.43
 -12  -8  14    1.57    4.66
 -12  -8  15    7.86    5.95
 -12  -8  16    1.34    4.70
 -12  -8  17    2.49    5.47
 -12  -8  18    0.00    4.37
 -12  -8  19    2.06    3.76
 -12  -8  20    6.16    5.46
  12   9  -1   -0.00    4.89
 -12  -9   1   -0.00    5.99
  12   9  -2   -0.00    5.38
 -12  -9   2    0.50    5.53
  12   9  -3   18.36    8.01
 -12  -9   3   15.76    7.15
  12   9  -4   -0.00    6.23
 -12  -9   4   -0.00    4.76
  12   9  -5    6.46    6.16
 -12  -9   5   -0.00    4.44
  12   9  -6   -0.00    5.10
 -12  -9   6    1.85    4.68
  12   9  -7    6.53    5.97
 -12  -9   7    3.36    5.09
  12   9  -8    0.78    5.43
 -12  -9   8    0.24    4.21
 -12  -9   9   10.54    6.01
 -12  -9  10    0.75    3.73
 -12  -9  11    4.46    5.47
 -12  -9  12    1.48    4.62
 -12  -9  13    2.56    5.59
 -12  -9  14    0.00    4.82
 -12  -9  15    2.37    5.25
 -12  -9  16    2.39    5.65
 -12  -9  17   -0.00    4.72
 -12  -9  18    3.76    5.38
  12  10  -1    4.80    6.35
 -12 -10   1   23.97    9.27
  12  10  -2   -0.00    5.11
 -12 -10   2    3.83    5.88
  12  10  -3    3.53    6.28
 -12 -10   3    5.54    5.57
  12  10  -4    3.84    6.30
 -12 -10   4   -0.00    6.66
  12  10  -5    2.73    6.36
 -12 -10   5    1.40    5.41
  12  10  -6    2.13    6.44
 -12 -10   6    1.44    5.21
  12  10  -7    0.60    5.67
 -12 -10   7    5.85    5.86
  12  10  -8   -0.00    5.39
 -12 -10   8    2.04    4.52
  12  10  -9    2.46    5.00
 -12 -10   9    0.00    5.46
 -12 -10  10    0.00    5.78
 -12 -10  11    5.31    5.58
 -12 -10  12    1.73    5.04
 -12 -10  13    0.00    5.24
 -12 -10  14    1.36    4.50
 -12 -10  15   -0.00    5.19
  12  11  -1    0.00    6.73
 -12 -11   1    0.00    5.50
  12  11  -2   -0.00    6.78
 -12 -11   2   -0.00    6.36
  12  11  -3   -0.00    5.71
 -12 -11   3   -0.00    6.22
  12  11  -4    0.00    5.59
 -12 -11   4    1.47    5.08
  12  11  -5   -0.00    6.29
 -12 -11   5    0.92    5.30
  12  11  -6    5.35    6.44
 -12 -11   6   -0.00    5.41
  12  11  -7    2.29    6.92
 -12 -11   7   -0.00    5.55
  12  11  -8   -0.00    6.85
 -12 -11   8   -0.00    6.05
  12  11  -9   12.67    7.31
 -12 -11   9   -0.00    5.28
  12  11 -10   -0.00    5.40
 -12 -11  10    2.78    6.05
 -12 -11  11    0.62    5.40
 -12 -11  12   -0.00    6.14
  12  12  -1    0.40    6.52
 -12 -12   1    2.34    6.33
  12  12  -2    0.26    6.62
 -12 -12   2   -0.00    4.33
  12  12  -3    0.00    6.02
 -12 -12   3   -0.00    5.91
  12  12  -4    2.63    5.88
 -12 -12   4    1.50    4.67
  12  12  -5    4.96    6.42
 -12 -12   5   13.71    7.71
  12  12  -6    0.00    6.55
 -12 -12   6    6.06    6.63
  12  12  -7    6.00    7.59
 -12 -12   7   -0.00    5.44
  12  12  -8    3.95    7.05
 -12 -12   8   -0.00    6.31
  12  12  -9    1.29    5.83
 -12 -12   9   -0.00    4.99
  12  12 -10    3.66    6.55
 -12 -13   1    0.53    5.52
  12  13  -2   -0.00    7.42
 -12 -13   2    0.71    5.61
  12  13  -3    5.56    7.05
 -12 -13   3    6.25    6.43
  12  13  -4    2.14    5.88
 -12 -13   4    4.04    6.36
  12  13  -5    1.61    6.45
 -12 -13   5    2.20    6.43
  12  13  -6    1.71    6.20
  12  13  -7    0.00    7.00
  12  13  -8    1.30    6.59
  12  13  -9    4.38    6.45
  12  13 -10   -0.00    5.59
  12  13 -11    0.00    6.39
 -11   0   1  113.35   16.18
  11   0  -1   91.65   15.13
 -11   0   2    0.00    3.94
  11   0  -2   -0.00    4.03
 -11   0   3   49.12    9.71
  11   0  -3   52.63    9.72
 -11   0   4    1.54    4.05
  11   0  -4    2.52    4.18
 -11   0   5  126.62   17.62
 -11   0   6   -0.00    3.39
 -11   0   7   -0.00    3.17
 -11   0   8   -0.00    3.25
 -11   0   9   28.07    6.40
 -11   0  10   -0.00    3.14
 -11   0  11   63.51   10.24
 -11   0  12    4.87    3.49
 -11   0  13    5.02    3.28
 -11   0  14   -0.00    3.04
 -11   0  15   12.71    4.25
 -11   0  16    0.00    2.74
 -11   0  17   13.78    3.99
 -11   0  18    1.54    2.61
 -11   0  19    9.35    3.43
 -11   0  20    0.00    2.65
 -11   0  21   28.65    5.78
 -11   0  22   -0.00    2.15
 -11   0  23    0.79    2.42
 -11   0  24    0.00    2.38
 -11   0  25    9.15    3.50
 -11   0  26    0.21    2.64
 -11   0  27    7.32    3.58
 -11   0  28    7.10    3.52
 -11   0  29    1.19    3.18
 -11   0  30   -0.00    2.55
 -11   0  31    5.34    3.21
 -11   0  32   -0.00    2.78
 -11   0  33    0.99    2.74
 -11   0  34    0.53    2.92
 -11   1   1  106.16   15.86
  11  -1  -1  125.01   16.41
  11   1  -1  105.02   16.05
 -11  -1   1   89.67   15.33
 -11   1   2    0.00    3.60
  11  -1  -2    2.75    4.19
  11   1  -2    0.00    4.37
 -11  -1   2    3.92    4.27
 -11   1   3   53.91    9.89
  11  -1  -3   43.11    9.03
  11   1  -3   56.33   10.10
 -11  -1   3   44.43    9.42
 -11   1   4   -0.00    3.40
  11   1  -4   -0.00    4.04
 -11  -1   4    2.55    3.81
 -11   1   5    0.00    3.32
  11   1  -5    4.56    4.50
 -11  -1   5    1.49    3.83
 -11   1   6    3.85    4.05
 -11  -1   6    4.75    4.16
 -11   1   7   50.50    8.68
 -11  -1   7   34.90    8.02
 -11   1   8   -0.00    3.37
 -11  -1   8   -0.00    3.77
 -11   1   9   27.08    6.02
 -11  -1   9   22.99    6.25
 -11   1  10    1.13    3.17
 -11  -1  10    2.87    3.22
 -11  -1  11    8.50    4.16
 -11   1  12    0.81    2.56
 -11  -1  12    5.44    4.14
 -11   1  13   40.58    6.72
 -11  -1  13   26.77    6.61
 -11   1  14    1.29    2.57
 -11  -1  14    0.00    3.44
 -11   1  15    0.52    2.51
 -11  -1  15   -0.00    2.48
 -11   1  16   -0.00    2.54
 -11  -1  16    0.00    2.79
 -11   1  17   14.61    4.10
 -11  -1  17   14.10    4.44
 -11   1  18    0.81    2.29
 -11  -1  18    1.12    2.44
 -11   1  19    4.15    2.86
 -11  -1  19   13.70    4.29
 -11   1  20   -0.00    2.18
 -11  -1  20    0.50    2.87
 -11   1  21    3.17    2.31
 -11  -1  21    2.64    2.83
 -11   1  22   -0.00    2.07
 -11  -1  22   -0.00    2.84
 -11   1  23   27.54    5.34
 -11  -1  23   41.61    7.06
 -11   1  24   -0.00    2.21
 -11  -1  24    1.29    3.15
 -11   1  25    3.91    2.49
 -11  -1  25    9.13    3.79
 -11   1  26    0.05    2.24
 -11  -1  26   -0.00    2.77
 -11   1  27    4.83    2.82
 -11  -1  27    4.39    3.43
 -11   1  28    0.21    2.36
 -11  -1  28    0.90    3.19
 -11   1  29    9.33    3.48
 -11  -1  29    5.97    4.10
 -11   1  30   -0.00    2.34
 -11  -1  30    1.21    3.12
 -11   1  31    0.33    2.24
 -11  -1  31   -0.00    3.10
 -11   1  32   -0.00    2.54
 -11  -1  32    1.53    3.27
 -11   1  33    4.04    2.98
 -11  -1  33    6.87    3.73
 -11   1  34   -0.00    2.65
 -11   1  35   -0.00    2.59
 -11   2   1   26.65    6.66
  11  -2  -1   30.36    7.23
  11   2  -1   25.73    7.26
 -11  -2   1   16.87    6.74
 -11   2   2   -0.00    3.47
  11  -2  -2   -0.00    3.62
  11   2  -2    0.00    4.16
 -11  -2   2    3.23    4.73
 -11   2   3   11.35    5.31
  11   2  -3   20.07    6.48
 -11  -2   3   15.95    6.42
 -11   2   4    6.01    4.60
  11   2  -4    3.78    3.97
 -11  -2   4    3.16    4.40
 -11   2   5   60.36   10.08
  11   2  -5   55.38   10.30
 -11  -2   5   62.51   11.09
 -11   2   6   29.79    6.73
  11   2  -6   28.54    7.12
 -11  -2   6   25.86    6.87
 -11   2   7    7.28    4.16
 -11  -2   7   14.38    5.35
 -11   2   8   16.50    5.33
 -11  -2   8   34.52    7.39
 -11   2   9   46.61    7.89
 -11  -2   9   36.88    8.29
 -11   2  10    8.53    3.70
 -11  -2  10    7.30    4.42
 -11   2  11   37.49    6.51
 -11  -2  11   29.42    7.20
 -11   2  12    0.00    2.63
 -11  -2  12    0.86    2.82
 -11   2  13   -0.00    2.78
 -11  -2  13   -0.00    2.91
 -11   2  14    0.00    2.39
 -11  -2  14    2.90    3.36
 -11   2  15   28.08    5.23
 -11  -2  15   26.03    6.46
 -11   2  16    6.65    2.86
 -11  -2  16   12.14    4.41
 -11   2  17    2.95    2.62
 -11  -2  17    0.00    2.90
 -11   2  18   -0.00    2.05
 -11  -2  18   -0.00    3.08
 -11   2  19   13.87    3.52
 -11  -2  19   19.75    5.29
 -11   2  20    1.65    2.14
 -11  -2  20    5.56    3.42
 -11   2  21   21.91    4.16
 -11  -2  21   25.35    6.18
 -11   2  22    0.17    1.74
 -11  -2  22    1.09    2.66
 -11   2  23    0.23    1.76
 -11  -2  23   -0.00    2.69
 -11   2  24   -0.00    1.88
 -11  -2  24    0.00    3.35
 -11   2  25    8.21    2.64
 -11  -2  25   10.93    4.48
 -11   2  26   -0.00    1.99
 -11  -2  26   -0.00    2.84
 -11   2  27   11.42    3.23
 -11  -2  27   19.20    5.53
 -11   2  28    0.34    2.13
 -11  -2  28    0.58    3.04
 -11   2  29    1.05    2.19
 -11  -2  29    4.35    3.69
 -11  -2  30    1.29    3.67
 -11  -2  31    6.04    3.88
 -11  -2  32   -0.00    3.26
 -11   3   1   16.23    6.17
 -11  -3   1   28.81    7.27
 -11   3   2   20.58    6.08
 -11  -3   2   12.77    5.86
 -11   3   3   63.69    9.84
  11   3  -3   26.57    8.38
 -11  -3   3   56.42   10.81
 -11   3   4   12.17    5.07
  11   3  -4   16.69    6.13
 -11  -3   4    8.44    5.11
 -11   3   5    5.74    4.03
  11   3  -5    4.47    4.69
 -11  -3   5    5.65    4.46
 -11   3   6    9.55    4.79
  11   3  -6   11.72    5.48
 -11  -3   6   14.91    5.98
 -11   3   7   51.43    8.67
  11   3  -7   44.77    9.43
 -11  -3   7   47.13    9.92
 -11   3   8    2.15    3.25
 -11  -3   8    5.00    4.13
 -11   3   9   15.90    4.39
 -11  -3   9    9.81    4.92
 -11   3  10    3.68    2.95
 -11  -3  10   -0.00    3.65
 -11   3  11   10.75    3.77
 -11  -3  11   14.26    5.36
 -11   3  12    8.94    3.51
 -11  -3  12   14.00    4.83
 -11   3  13   20.56    4.46
 -11  -3  13   15.06    5.36
 -11   3  14   -0.00    2.32
 -11  -3  14    3.11    3.46
 -11   3  15   -0.00    2.08
 -11  -3  15   -0.00    3.66
 -11   3  16   -0.00    2.01
 -11  -3  16    2.43    3.68
 -11   3  17   12.66    3.05
 -11  -3  17    8.13    4.59
 -11   3  18    5.69    2.28
 -11  -3  18   11.00    4.84
 -11   3  19   14.61    3.05
 -11  -3  19   14.47    5.18
 -11   3  20    4.29    1.88
 -11  -3  20    3.40    3.59
 -11   3  21    2.02    1.64
 -11  -3  21   -0.00    3.19
 -11   3  22    8.01    2.02
 -11  -3  22   12.62    4.84
 -11  -3  23   29.91    7.33
 -11  -3  24    7.94    4.74
 -11  -3  25    0.00    3.26
 -11  -3  26    0.00    3.40
 -11  -3  27    9.76    5.11
 -11  -3  28   13.79    5.42
 -11  -3  29    5.78    4.19
 -11  -3  30    2.04    3.86
 -11  -3  31    1.99    3.50
 -11   4   1   42.20    8.02
  11   4  -1   29.28    8.11
 -11  -4   1   19.90    7.94
 -11   4   2   -0.00    4.00
 -11  -4   2   -0.00    4.77
 -11   4   3    5.63    4.12
 -11  -4   3    4.70    5.03
 -11   4   4    3.23    3.49
 -11  -4   4    1.27    4.00
 -11   4   5   56.26    9.60
 -11  -4   5   57.03   11.18
 -11   4   6   15.87    4.93
 -11  -4   6   14.74    5.88
 -11   4   7    9.37    4.30
  11   4  -7   10.16    5.22
 -11  -4   7   11.28    5.28
 -11   4   8    0.72    3.06
  11   4  -8   -0.00    4.12
 -11  -4   8    3.53    4.13
 -11   4   9   33.22    6.46
 -11  -4   9   25.58    7.05
 -11   4  10   13.34    4.47
 -11  -4  10   16.43    5.73
 -11   4  11   22.79    5.17
 -11  -4  11   25.89    7.10
 -11   4  12   -0.00    2.48
 -11  -4  12    0.54    3.46
 -11   4  13    3.50    2.82
 -11  -4  13    2.92    4.04
 -11   4  14    3.68    2.50
 -11  -4  14    0.95    3.40
 -11   4  15   16.24    3.72
 -11  -4  15   16.28    6.13
 -11   4  16    4.70    2.37
 -11  -4  16   13.51    5.10
 -11   4  17    3.15    2.01
 -11  -4  17    2.66    3.88
 -11   4  18   -0.00    1.67
 -11  -4  18   -0.00    3.72
 -11   4  19    2.34    1.37
 -11  -4  19   -0.00    3.33
 -11   4  20    4.04    1.39
 -11  -4  20    6.63    4.51
 -11  -4  21   14.09    5.28
 -11  -4  22    4.41    4.37
 -11  -4  23    2.47    4.37
 -11  -4  24    6.73    4.62
 -11  -4  25   17.14    6.03
 -11  -4  26    5.21    4.58
 -11  -4  27    7.83    4.71
 -11  -4  28    0.30    3.78
 -11  -4  29   -0.00    3.79
 -11  -4  30    1.82    3.83
 -11   5   1   -0.00    3.60
  11   5  -1    0.41    4.27
 -11  -5   1   -0.00    4.14
 -11   5   2   27.76    7.58
  11   5  -2   42.02    9.09
 -11  -5   2   32.98    8.86
 -11   5   3   31.48    7.31
  11   5  -3   46.48    9.46
 -11  -5   3   26.16    7.91
 -11   5   4    4.42    3.93
  11   5  -4    3.98    5.12
 -11  -5   4    5.85    4.98
 -11   5   5    2.64    3.82
  11   5  -5    5.96    4.56
 -11  -5   5   -0.00    4.30
 -11   5   6    7.56    3.79
 -11  -5   6   13.71    5.28
 -11  -5   7   42.28    9.51
 -11   5   8   13.08    4.22
 -11  -5   8   12.64    6.03
 -11   5   9   17.48    4.88
 -11  -5   9   30.82    7.90
 -11   5  10    0.31    2.40
 -11  -5  10    1.24    3.37
 -11   5  11    5.19    2.90
 -11  -5  11    7.67    4.63
 -11   5  12   23.25    4.97
 -11  -5  12   26.58    7.26
 -11   5  13   29.26    5.19
 -11  -5  13   20.42    7.14
 -11   5  14    0.00    2.00
 -11  -5  14    1.59    3.91
 -11   5  15    0.00    1.79
 -11  -5  15   -0.00    3.92
 -11   5  16   -0.00    1.61
 -11  -5  16    3.31    4.19
 -11  -5  17    2.41    4.00
 -11  -5  18   23.10    6.66
 -11  -5  19   10.11    5.24
 -11  -5  20    2.08    3.88
 -11  -5  21    1.86    3.93
 -11  -5  22    2.30    4.45
 -11  -5  23   16.50    5.91
 -11  -5  24    1.35    4.17
 -11  -5  25    2.34    4.37
 -11  -5  26    5.38    4.19
 -11  -5  27   -0.00    3.91
 -11  -5  28    5.60    4.76
 -11   6   1    6.37    4.24
  11   6  -1   43.71    9.07
 -11  -6   1   10.33    5.91
 -11   6   2    4.40    3.74
  11   6  -2    0.00    4.27
 -11  -6   2    0.00    4.92
 -11   6   3    2.58    3.33
  11   6  -3    3.75    5.47
 -11  -6   3    2.48    4.46
 -11   6   4   17.99    5.52
  11   6  -4   18.22    7.00
 -11  -6   4   31.88    8.41
 -11   6   5   14.76    5.01
  11   6  -5   21.03    7.44
 -11  -6   5   11.97    6.07
 -11   6   6    7.14    3.84
  11   6  -6    6.00    5.53
 -11  -6   6   16.79    6.59
 -11   6   7    5.38    3.27
  11   6  -7    6.24    5.71
 -11  -6   7    4.14    5.06
 -11   6   8    6.32    3.46
  11   6  -8    0.00    5.25
 -11  -6   8    1.98    4.97
 -11   6   9    0.24    2.32
  11   6  -9    4.83    5.05
 -11  -6   9   -0.00    4.09
 -11   6  10    7.92    3.41
  11   6 -10   26.23    8.01
 -11  -6  10    0.00    4.68
 -11   6  11    6.07    2.98
 -11  -6  11    8.64    5.23
 -11  -6  12    1.99    4.41
 -11  -6  13    2.76    4.53
 -11  -6  14   10.74    6.09
 -11  -6  15    9.73    5.61
 -11  -6  16   12.28    5.89
 -11  -6  17   -0.00    4.33
 -11  -6  18    5.10    4.98
 -11  -6  19    9.02    5.00
 -11  -6  20    0.00    4.04
 -11  -6  21    9.32    5.10
 -11  -6  22    3.99    4.86
 -11  -6  23   -0.00    4.11
 -11  -6  24    3.92    4.49
 -11  -6  25   -0.00    5.12
 -11  -6  26    7.85    5.27
 -11  -6  27    0.49    4.02
 -11   7   1    4.45    3.91
  11   7  -1   14.02    6.50
 -11  -7   1    3.58    5.32
 -11   7   2   18.47    5.95
  11   7  -2    5.23    5.83
 -11  -7   2   16.00    6.96
  11   7  -3    5.16    5.73
 -11  -7   3    6.74    4.94
  11   7  -4   17.10    7.32
 -11  -7   4   14.01    6.68
  11   7  -5    5.69    5.36
 -11  -7   5    4.34    4.71
  11   7  -6   14.28    7.18
 -11  -7   6   22.88    7.37
  11   7  -7   -0.00    4.42
 -11  -7   7    0.11    4.43
  11   7  -8   27.12    9.34
 -11  -7   8   47.66   10.06
  11   7  -9   24.74    8.13
 -11  -7   9   16.31    6.70
  11   7 -10   -0.00    4.23
 -11  -7  10    0.39    3.78
 -11  -7  11   -0.00    4.69
 -11  -7  12    9.96    5.72
 -11  -7  13    3.59    5.18
 -11  -7  14    0.72    4.54
 -11  -7  15    0.16    3.91
 -11  -7  16   -0.00    4.37
 -11  -7  17    5.56    5.19
 -11  -7  18   11.36    5.94
 -11  -7  19    6.80    5.14
 -11  -7  20    0.00    4.99
 -11  -7  21   -0.00    4.67
 -11  -7  22    8.26    5.76
 -11  -7  23    8.81    5.66
 -11  -7  24    2.79    4.83
 -11  -7  25   -0.00    5.12
  11   8  -1    1.82    5.22
 -11  -8   1   -0.00    4.64
  11   8  -2    6.93    5.94
 -11  -8   2    9.40    6.15
  11   8  -3    1.88    5.31
 -11  -8   3   -0.00    5.02
  11   8  -4   36.17    9.85
 -11  -8   4   29.27    8.95
  11   8  -5    2.45    5.68
 -11  -8   5    4.36    5.60
  11   8  -6   18.80    7.51
 -11  -8   6    9.40    5.85
  11   8  -7    1.35    5.34
 -11  -8   7    3.00    4.61
  11   8  -8    1.69    4.79
 -11  -8   8    0.03    3.77
  11   8  -9    7.62    5.85
 -11  -8   9    4.36    4.99
  11   8 -10    6.76    6.27
 -11  -8  10    9.95    6.23
  11   8 -11    0.44    4.89
 -11  -8  11    0.00    5.02
 -11  -8  12    0.00    4.81
 -11  -8  13    6.98    6.20
 -11  -8  14    0.00    4.76
 -11  -8  15    2.78    4.64
 -11  -8  16   10.32    6.24
 -11  -8  17    0.94    4.48
 -11  -8  18   -0.00    4.24
 -11  -8  19   -0.00    4.79
 -11  -8  20    1.05    4.47
 -11  -8  21    0.25    5.51
 -11  -8  22    7.38    5.79
 -11  -8  23    0.00    5.01
 -11  -8  24   -0.00    4.45
  11   9  -1    0.00    6.07
 -11  -9   1   15.19    6.77
  11   9  -2   29.59    9.57
 -11  -9   2   29.22    9.41
  11   9  -3   -0.00    5.56
 -11  -9   3    0.55    4.90
  11   9  -4   14.07    7.90
 -11  -9   4   13.38    6.53
  11   9  -5    5.88    5.88
 -11  -9   5    3.48    5.23
  11   9  -6   15.38    7.28
 -11  -9   6    0.00    5.06
  11   9  -7    1.79    4.85
 -11  -9   7    0.71    5.04
  11   9  -8   26.78    8.94
 -11  -9   8   22.37    8.00
  11   9  -9    0.87    4.95
 -11  -9   9    1.66    4.30
  11   9 -10    0.00    4.91
 -11  -9  10    0.21    4.12
  11   9 -11    3.79    5.61
 -11  -9  11   -0.00    4.60
  11   9 -12    9.65    6.28
 -11  -9  12    3.40    5.53
 -11  -9  13    1.77    5.38
 -11  -9  14    4.66    5.02
 -11  -9  15    2.09    4.41
 -11  -9  16   -0.00    5.56
 -11  -9  17    0.62    4.87
 -11  -9  18   26.98    8.47
 -11  -9  19   -0.00    5.23
 -11  -9  20    5.52    5.48
 -11  -9  21    3.27    5.20
 -11  -9  22   10.02    6.71
  11  10  -1    4.37    5.57
 -11 -10   1   -0.00    4.17
  11  10  -2    0.00    5.70
 -11 -10   2    2.88    6.03
  11  10  -3   -0.00    5.79
 -11 -10   3   -0.00    5.09
  11  10  -4   12.39    7.63
 -11 -10   4   -0.00    4.88
  11  10  -5    0.00    5.45
 -11 -10   5    4.81    5.53
  11  10  -6   13.54    7.24
 -11 -10   6    9.70    7.54
  11  10  -7    0.00    5.12
 -11 -10   7    2.83    5.58
  11  10  -8    0.00    5.41
 -11 -10   8    1.74    5.92
  11  10  -9    5.24    6.08
 -11 -10   9   10.75    6.91
  11  10 -10    0.00    4.97
 -11 -10  10   17.33    7.45
  11  10 -11   -0.00    5.25
 -11 -10  11    0.02    4.24
  11  10 -12    4.73    5.72
 -11 -10  12    0.00    4.53
  11  10 -13    0.32    5.61
 -11 -10  13    4.40    5.16
 -11 -10  14    4.52    5.84
 -11 -10  15    0.00    5.13
 -11 -10  16   12.21    6.67
 -11 -10  17   -0.00    5.79
 -11 -10  18    0.23    5.32
 -11 -10  19    0.33    4.69
 -11 -10  20    6.38    5.40
  11  11  -1    4.29    6.50
 -11 -11   1    0.00    5.32
  11  11  -2    0.00    6.29
 -11 -11   2   15.77    7.36
  11  11  -3   12.20    6.91
 -11 -11   3   -0.00    4.77
  11  11  -4    0.00    6.16
 -11 -11   4    5.90    6.51
  11  11  -5    2.91    5.99
 -11 -11   5    0.76    4.61
  11  11  -6    0.74    6.50
 -11 -11   6   -0.00    5.84
  11  11  -7    3.04    5.71
 -11 -11   7   -0.00    5.05
  11  11  -8   19.37    8.46
 -11 -11   8    1.36    5.21
  11  11  -9    7.28    6.53
 -11 -11   9   -0.00    5.81
  11  11 -10    1.97    5.04
 -11 -11  10   -0.00    5.96
  11  11 -11    0.00    4.88
 -11 -11  11   -0.00    5.47
  11  11 -12   29.70    9.51
 -11 -11  12    3.83    5.79
  11  11 -13    0.30    6.38
 -11 -11  13   -0.00    6.20
 -11 -11  14    6.35    6.17
 -11 -11  15   -0.00    5.04
 -11 -11  16   -0.00    5.68
 -11 -11  17    5.49    5.46
  11  12  -1    1.02    5.53
 -11 -12   1    4.43    5.14
  11  12  -2    2.55    5.89
 -11 -12   2    1.91    5.03
  11  12  -3    0.00    6.14
 -11 -12   3    1.58    5.49
  11  12  -4   15.12    7.85
 -11 -12   4    6.66    6.00
  11  12  -5   -0.00    5.88
 -11 -12   5    0.00    6.40
  11  12  -6    3.20    6.44
 -11 -12   6    6.94    6.39
  11  12  -7    2.78    6.68
 -11 -12   7   -0.00    5.49
  11  12  -8    0.63    4.74
 -11 -12   8    3.61    5.45
  11  12  -9    2.77    6.58
 -11 -12   9    0.00    5.85
  11  12 -10    0.00    5.58
 -11 -12  10   -0.00    6.77
  11  12 -11   -0.00    5.69
 -11 -12  11    2.70    6.13
  11  12 -12    0.00    6.08
 -11 -12  12    7.94    6.45
  11  12 -13    6.54    6.89
 -11 -12  13   -0.00    6.13
  11  12 -14    1.19    6.28
 -11 -12  14    5.28    6.51
 -11 -12  15   -0.00    5.42
  11  13  -1    3.93    7.49
 -11 -13   1   -0.00    5.21
  11  13  -2    6.37    6.86
 -11 -13   2    1.61    6.79
  11  13  -3   -0.00    6.28
 -11 -13   3    1.60    5.23
  11  13  -4    0.00    6.44
 -11 -13   4    3.90    6.43
  11  13  -5    0.94    6.08
 -11 -13   5    6.63    6.95
  11  13  -6    0.00    5.67
 -11 -13   6    2.14    5.91
  11  13  -7   10.74    6.95
 -11 -13   7    0.00    5.88
  11  13  -8    9.10    6.57
 -11 -13   8    0.00    6.51
  11  13  -9   -0.00    5.74
 -11 -13   9   -0.00    6.29
  11  13 -10    3.30    6.12
 -11 -13  10    2.80    6.02
  11  13 -11   -0.00    6.88
 -11 -13  11    0.00    6.09
  11  13 -12    9.61    7.70
 -11 -13  12   -0.00    5.58
  11  13 -13    6.13    6.21
  11  13 -14    5.47    6.23
 -11 -14   1    0.00    5.74
 -11 -14   2   -0.00    5.38
 -11 -14   3   -0.00    6.28
 -11 -14   4   -0.00    5.47
 -11 -14   5    0.00    5.39
 -11 -14   6    0.00    5.77
  11  14  -7    5.46    6.54
 -11 -14   7    0.79    5.95
  11  14  -8   -0.00    6.31
 -11 -14   8   -0.00    5.59
  11  14  -9    0.00    5.92
  11  14 -10    2.96    7.10
  11  14 -11    0.00    5.86
  11  14 -12   -0.00    6.57
 -11 -15   4    1.85    5.53
 -10   0   1   -0.00    3.67
 -10   0   1    3.33    4.41
  10   0  -1   -0.00    3.88
 -10   0   2   27.72    6.89
 -10   0   2   29.85    7.21
  10   0  -2   23.03    6.48
 -10   0   3    0.38    3.53
 -10   0   3   -0.00    3.36
  10   0  -3    1.48    4.12
 -10   0   4  113.57   16.39
 -10   0   4  141.11   17.53
  10   0  -4  119.27   16.86
 -10   0   5    4.59    3.86
  10   0  -5    0.00    4.02
 -10   0   6   17.53    5.65
  10   0  -6   26.35    6.00
 -10   0   7    0.00    3.31
  10   0  -7   -0.00    3.22
 -10   0   8   34.36    7.09
 -10   0   9    0.00    2.92
 -10   0  10  145.52   18.61
 -10   0  11   -0.00    2.94
 -10   0  12    3.84    3.24
 -10   0  13   -0.00    2.62
 -10   0  14   25.14    5.26
 -10   0  15    0.82    2.26
 -10   0  16   42.84    7.14
 -10   0  17   -0.00    2.39
 -10   0  18   22.60    4.96
 -10   0  19   -0.00    2.43
 -10   0  20   58.83    8.71
 -10   0  21    0.25    2.23
 -10   0  22    1.45    2.74
 -10   0  23    0.96    2.59
 -10   0  24    8.41    3.53
 -10   0  25    0.12    2.21
 -10   0  26   50.93    8.17
 -10   0  27    1.39    2.82
 -10   0  28    1.92    2.91
 -10   0  29    0.00    2.52
 -10   0  30    6.97    3.36
 -10   0  31    0.96    2.61
 -10   0  32    3.61    3.12
 -10   0  33    3.81    3.26
 -10   0  34    2.02    3.26
 -10   0  35    2.49    3.18
 -10   1   1   -0.00    3.86
 -10   1   1    1.53    3.77
  10  -1  -1    0.25    3.86
  10   1  -1   -0.00    4.08
 -10  -1   1    2.09    3.07
 -10   1   2  165.80   20.19
 -10   1   2  163.37   20.80
  10  -1  -2  147.56   20.22
  10   1  -2  151.74   20.55
 -10  -1   2  145.08   20.14
 -10  -1   2  153.33   20.80
 -10   1   3   11.22    4.70
 -10   1   3    7.19    4.75
  10  -1  -3    5.20    4.16
  10   1  -3   16.93    5.39
 -10  -1   3   14.68    5.23
 -10  -1   3    6.90    4.45
 -10   1   4    0.00    3.64
  10  -1  -4    0.00    3.62
  10   1  -4    2.88    3.69
 -10  -1   4    0.08    3.19
 -10  -1   4    3.82    4.34
 -10   1   5   11.00    4.65
  10  -1  -5    8.55    4.28
  10   1  -5   22.98    5.91
 -10  -1   5   13.88    5.24
 -10  -1   5   19.03    5.89
 -10   1   6   90.62   12.74
  10  -1  -6   79.76   12.16
  10   1  -6   78.01   12.46
 -10  -1   6   96.93   13.46
 -10   1   7    3.07    3.05
  10  -1  -7    1.97    1.30
  10   1  -7   -0.00    3.41
 -10  -1   7    2.94    3.82
 -10   1   8   62.53    9.37
  10   1  -8   51.29    9.23
 -10  -1   8   56.51    9.83
 -10   1   9    0.86    2.81
 -10  -1   9    2.47    3.01
 -10   1  10    2.45    2.76
 -10  -1  10   -0.00    2.98
 -10   1  11   14.41    4.03
 -10  -1  11   12.15    4.53
 -10   1  12   94.25   12.04
 -10  -1  12   79.19   12.44
 -10   1  13    3.48    2.60
 -10  -1  13    0.00    2.91
 -10   1  14   14.29    3.89
 -10  -1  14   11.98    4.23
 -10   1  15    0.00    2.32
 -10  -1  15   -0.00    2.71
 -10   1  16   37.03    6.16
 -10   1  17    0.69    1.99
 -10  -1  17    3.44    2.73
 -10   1  18   30.86    5.06
 -10  -1  18   22.41    5.41
 -10   1  19    0.00    2.09
 -10  -1  19    0.38    2.43
 -10   1  20   -0.00    2.14
 -10  -1  20   -0.00    2.71
 -10   1  21    0.40    1.93
 -10  -1  21    0.00    2.88
 -10   1  22   68.85    9.92
 -10  -1  22   85.89   11.41
 -10   1  23    2.57    2.52
 -10  -1  23   -0.00    3.03
 -10   1  24    4.98    2.76
 -10  -1  24    2.08    3.30
 -10   1  25   -0.00    1.97
 -10  -1  25   -0.00    3.00
 -10   1  26    5.98    2.79
 -10  -1  26    6.11    3.41
 -10   1  27    3.69    2.39
 -10  -1  27    1.52    2.74
 -10   1  28    7.92    3.24
 -10  -1  28   12.24    4.31
 -10   1  29    0.28    2.28
 -10  -1  29    2.89    3.16
 -10   1  30    2.05    2.46
 -10  -1  30    3.29    3.21
 -10   1  31   -0.00    2.33
 -10  -1  31    0.76    2.96
 -10   1  32    9.14    3.67
 -10  -1  32   18.27    5.09
 -10   1  33    2.27    2.74
 -10  -1  33    1.77    3.19
 -10   1  34    0.00    2.58
 -10  -1  34    2.87    3.11
 -10   1  35    2.41    3.12
 -10   1  36    0.00    2.53
 -10   2   1    5.13    4.12
 -10   2   1    0.34    3.29
  10  -2  -1    0.00    3.93
  10   2  -1    0.43    3.86
 -10  -2   1    0.00    4.28
 -10   2   2    4.54    3.91
  10  -2  -2    4.76    4.07
  10   2  -2    5.41    4.51
 -10  -2   2   -0.00    3.77
 -10   2   3    2.79    3.41
  10  -2  -3    1.15    3.21
  10   2  -3    0.00    4.32
 -10  -2   3    1.10    4.21
 -10   2   4  129.37   17.97
  10  -2  -4  133.17   17.84
  10   2  -4  134.83   18.56
 -10  -2   4  155.76   18.88
 -10  -2   4  129.06   18.75
 -10   2   5   31.46    7.25
  10  -2  -5   42.59    7.78
  10   2  -5   51.76    9.05
 -10  -2   5   63.07    9.23
 -10  -2   5   36.73    8.44
 -10   2   6   37.03    6.83
  10  -2  -6   24.80    3.73
  10   2  -6   39.46    7.51
 -10  -2   6   38.84    7.34
 -10  -2   6   36.78    7.68
 -10   2   7   11.76    4.07
  10   2  -7   14.61    4.97
 -10  -2   7    7.65    4.80
 -10   2   8   18.50    4.58
  10   2  -8   17.44    5.36
 -10  -2   8   14.77    5.45
 -10   2   9   13.67    4.19
  10   2  -9    3.03    3.71
 -10  -2   9    9.22    4.60
 -10   2  10   88.99   11.55
 -10  -2  10   74.48   12.24
 -10   2  11   11.84    3.82
 -10  -2  11    9.93    4.31
 -10   2  12    0.86    2.40
 -10  -2  12   -0.00    2.98
 -10   2  13    2.59    2.15
 -10  -2  13   -0.00    2.80
 -10   2  14   23.92    4.50
 -10  -2  14   20.15    5.65
 -10   2  15   17.54    3.90
 -10  -2  15   18.44    5.41
 -10   2  16    7.80    2.85
 -10  -2  16    6.92    3.71
 -10   2  17    0.16    1.93
 -10  -2  17    0.00    2.86
 -10   2  18    5.52    2.39
 -10  -2  18    7.58    3.62
 -10   2  19    4.72    2.09
 -10  -2  19    3.34    3.16
 -10   2  20   30.12    5.09
 -10  -2  20   53.20    8.14
 -10   2  21    2.95    2.07
 -10  -2  21    6.88    3.82
 -10   2  22    2.87    1.91
 -10  -2  22   11.09    4.21
 -10   2  23   -0.00    1.87
 -10  -2  23   -0.00    3.32
 -10   2  24   21.65    4.05
 -10  -2  24   22.55    5.60
 -10   2  25    2.85    2.09
 -10  -2  25    2.56    3.42
 -10   2  26   21.16    4.06
 -10  -2  26   16.82    5.18
 -10   2  27    2.00    2.07
 -10  -2  27   -0.00    3.04
 -10   2  28    2.27    2.19
 -10  -2  28    8.12    3.97
 -10   2  29    0.79    2.02
 -10  -2  29   -0.00    3.47
 -10   2  30    4.72    2.74
 -10  -2  30    2.23    3.50
 -10   2  31   -0.00    2.48
 -10  -2  31   -0.00    3.57
 -10   2  32    1.23    2.31
 -10  -2  32    2.86    3.28
 -10   2  33    1.19    2.55
 -10  -2  33    2.37    3.59
 -10   2  34    2.44    2.87
 -10  -2  34    0.00    3.69
 -10   2  35    0.59    2.59
 -10   2  36    4.65    3.18
 -10   3   1   10.36    5.02
  10  -3  -1    7.57    4.63
  10   3  -1   11.69    5.79
 -10  -3   1   19.14    6.67
 -10   3   2   92.17   13.34
  10  -3  -2   92.54   13.25
  10   3  -2   75.32   13.47
 -10  -3   2   94.31   14.87
 -10   3   3   48.48    9.44
  10  -3  -3   56.04    9.56
  10   3  -3   63.90   10.85
 -10  -3   3   59.76   11.04
 -10   3   4    2.33    3.60
  10  -3  -4    0.91    3.07
  10   3  -4   -0.00    4.15
 -10  -3   4    5.42    4.39
 -10   3   5    8.56    3.90
 -10   3   5    6.72    3.96
  10   3  -5   12.26    5.24
 -10  -3   5   19.82    5.91
 -10   3   6   36.09    6.65
  10   3  -6   13.14    6.17
 -10  -3   6   32.97    7.16
 -10   3   7   16.76    4.79
  10   3  -7    7.15    4.75
 -10  -3   7    9.04    4.86
 -10   3   8   70.71   10.02
  10   3  -8   76.26   11.73
 -10  -3   8   56.11   10.87
 -10   3   9    2.63    2.78
  10   3  -9    7.27    4.57
 -10  -3   9    9.06    4.70
 -10   3  10    1.51    2.46
  10   3 -10    1.00    3.60
 -10  -3  10    0.00    3.04
 -10   3  11   13.96    3.74
 -10  -3  11   21.84    5.60
 -10   3  12   39.78    6.01
 -10  -3  12   28.21    7.31
 -10   3  13    2.10    2.17
 -10  -3  13    0.00    3.68
 -10   3  14    1.55    2.00
 -10  -3  14    7.49    4.19
 -10   3  15    1.73    1.75
 -10  -3  15    2.30    3.54
 -10   3  16   25.92    4.38
 -10  -3  16   35.46    7.11
 -10   3  17   19.72    3.57
 -10  -3  17   23.72    6.08
 -10   3  18   25.43    3.91
 -10  -3  18   26.14    6.51
 -10   3  19    5.51    1.81
 -10  -3  19    6.69    4.21
 -10   3  20    0.17    1.29
 -10  -3  20   -0.00    3.51
 -10   3  21   11.65    2.23
 -10  -3  21    6.44    4.39
 -10   3  22   35.36    4.63
 -10  -3  22   37.39    7.85
 -10   3  23    5.32    1.71
 -10  -3  23    6.04    4.43
 -10   3  24    0.48    1.58
 -10  -3  24   -0.00    3.62
 -10   3  25    0.18    1.40
 -10  -3  25    1.49    3.18
 -10   3  26    7.75    2.28
 -10  -3  26    6.77    4.52
 -10   3  27    6.08    2.26
 -10  -3  27    5.05    3.86
 -10   3  28   10.51    2.72
 -10  -3  28    4.67    4.13
 -10   3  29    1.56    1.94
 -10  -3  29   -0.00    3.44
 -10   3  30    0.82    1.95
 -10  -3  30    1.03    3.38
 -10   3  31    0.41    2.03
 -10  -3  31   -0.00    3.55
 -10   3  32    3.11    2.46
 -10  -3  32   15.48    5.03
 -10   3  33    0.00    2.07
 -10  -3  33    0.00    3.58
 -10   3  34    2.55    2.80
 -10   3  35    0.00    2.44
 -10   3  36    3.69    3.39
 -10   4   1    2.33    3.72
 -10   4   1    6.73    3.85
 -10  -4   1   -0.00    4.12
 -10   4   2   -0.00    4.00
 -10   4   2    2.98    3.72
 -10  -4   2    1.05    3.98
 -10   4   3   14.45    4.49
 -10   4   3    7.01    4.12
  10   4  -3    6.57    5.39
 -10  -4   3   11.78    5.67
 -10   4   4   78.56   12.57
  10   4  -4   88.91   14.03
 -10  -4   4  104.55   14.97
 -10   4   5   36.09    7.26
  10   4  -5   40.54    8.77
 -10  -4   5   30.36    8.17
 -10   4   6   35.40    7.48
  10   4  -6   43.62    9.39
 -10  -4   6   59.37   10.40
 -10   4   7    0.00    2.71
  10   4  -7    1.86    4.21
 -10  -4   7    1.50    3.86
 -10   4   8   72.68    9.86
  10   4  -8   55.15   10.84
 -10  -4   8   57.90   11.02
 -10   4   9    5.17    3.30
  10   4  -9    0.00    4.41
 -10  -4   9    5.97    4.21
 -10   4  10   24.45    4.78
  10   4 -10   22.25    6.76
 -10  -4  10   12.36    5.54
 -10   4  11    9.55    3.30
  10   4 -11    5.53    4.45
 -10  -4  11    8.21    4.78
 -10   4  12    0.47    2.10
 -10  -4  12   -0.00    4.14
 -10   4  13    0.00    2.09
 -10  -4  13    5.47    4.11
 -10   4  14   24.68    4.48
 -10  -4  14   28.86    6.87
 -10   4  15   10.92    2.91
 -10  -4  15   17.13    5.80
 -10   4  16    9.96    2.55
 -10  -4  16   17.80    5.50
 -10   4  17    1.88    1.56
 -10  -4  17    0.00    3.34
 -10   4  18    4.38    1.45
 -10  -4  18    3.59    4.02
 -10   4  19    6.33    1.35
 -10  -4  19    8.22    4.65
 -10  -4  20   24.24    6.69
 -10  -4  21   13.29    5.30
 -10  -4  22    3.35    4.42
 -10  -4  23    3.67    4.08
 -10  -4  24   13.16    5.32
 -10  -4  25   13.22    5.04
 -10  -4  26    3.31    3.68
 -10  -4  27   -0.00    3.98
 -10  -4  28    1.78    3.88
 -10  -4  29    1.95    3.83
 -10  -4  30    6.48    3.99
 -10  -4  31    0.00    3.24
 -10  -4  32   -0.00    4.55
 -10   5   1   49.95    9.12
 -10   5   1   41.37    8.80
 -10  -5   1   51.91   10.78
 -10   5   2  203.58   24.83
 -10   5   2  198.78   25.09
 -10  -5   2  194.46   26.85
 -10   5   3   22.84    5.85
 -10  -5   3   15.62    6.48
 -10   5   4    1.58    3.21
 -10  -5   4   -0.00    3.99
 -10   5   5    2.49    3.11
 -10  -5   5   11.95    5.03
 -10   5   6   37.93    6.96
 -10  -5   6   28.61    7.88
 -10   5   7   34.22    7.06
  10   5  -7   49.88    9.56
 -10  -5   7   65.87   10.84
 -10   5   8   19.28    4.82
  10   5  -8   22.45    6.96
 -10  -5   8   20.93    6.44
 -10   5   9    0.00    2.36
  10   5  -9    1.59    4.01
 -10  -5   9   -0.00    3.45
 -10   5  10    1.15    2.47
  10   5 -10   -0.00    4.63
 -10  -5  10   -0.00    3.92
 -10   5  11   25.67    4.57
  10   5 -11    9.10    5.57
 -10  -5  11   10.34    5.52
 -10   5  12   30.21    5.46
  10   5 -12   49.30    9.44
 -10  -5  12   30.06    7.98
 -10   5  13   10.24    3.06
 -10   5  14    1.12    1.97
 -10  -5  14    4.57    3.95
 -10  -5  15    7.21    4.62
 -10  -5  16    0.81    3.96
 -10  -5  17   18.17    6.69
 -10  -5  18   18.00    6.27
 -10  -5  19    1.16    3.83
 -10  -5  20   -0.00    4.19
 -10  -5  21   10.19    5.38
 -10  -5  22   16.76    5.77
 -10  -5  23    8.71    4.72
 -10  -5  24    7.02    4.94
 -10  -5  25    0.00    3.22
 -10  -5  26   -0.00    4.03
 -10  -5  27    3.79    4.43
 -10  -5  28    0.00    3.72
 -10  -5  29   -0.00    3.42
 -10  -5  30    0.00    3.80
 -10  -5  31    3.91    4.29
 -10   6   1    1.04    4.02
 -10   6   1    3.37    3.47
  10   6  -1    1.11    4.88
 -10  -6   1   -0.00    4.50
 -10   6   2   13.63    4.59
  10   6  -2    2.93    5.19
 -10  -6   2    6.80    4.93
 -10   6   3    7.60    4.01
  10   6  -3   18.96    6.85
 -10  -6   3   18.09    6.28
 -10   6   4    7.52    3.99
  10   6  -4   11.70    6.30
 -10  -6   4   10.87    5.76
 -10   6   5   16.81    5.10
  10   6  -5   17.05    6.83
 -10  -6   5   23.45    7.21
 -10   6   6   26.05    6.01
 -10  -6   6   37.39    8.62
 -10   6   7    3.76    2.92
 -10  -6   7    4.18    4.50
 -10   6   8    1.29    2.70
 -10  -6   8   -0.00    4.23
 -10   6   9   30.95    6.23
 -10  -6   9   59.93   10.67
 -10  -6  10   29.53    7.79
 -10  -6  11    4.82    4.99
 -10  -6  12    2.09    4.09
 -10  -6  13   16.50    6.95
 -10  -6  14    9.34    4.98
 -10  -6  15   33.37    8.89
 -10  -6  16   11.18    5.51
 -10  -6  17    3.58    5.06
 -10  -6  18   12.28    6.36
 -10  -6  19   11.25    5.98
 -10  -6  20    5.34    5.33
 -10  -6  21    1.26    4.01
 -10  -6  22   -0.00    3.67
 -10  -6  23    2.39    3.83
 -10  -6  24    0.02    3.81
 -10  -6  25    1.79    4.44
 -10  -6  26    1.11    3.94
 -10  -6  27    0.29    3.87
 -10  -6  28    1.22    4.15
 -10  -6  29   11.76    5.27
  10   7  -1   90.90   14.35
 -10  -7   1   52.78   12.22
  10   7  -2    1.79    4.80
 -10  -7   2    9.70    6.14
  10   7  -3   16.13    7.35
 -10  -7   3   25.61    8.04
  10   7  -4    3.03    6.00
 -10  -7   4    3.58    4.98
  10   7  -5   44.55   10.62
 -10  -7   5   51.87   10.75
  10   7  -6    2.18    5.04
 -10  -7   6    1.72    4.32
  10   7  -7   42.10   10.22
 -10  -7   7   38.56    9.45
  10   7  -8   17.29    7.17
 -10  -7   8   13.45    6.16
  10   7  -9    1.54    4.73
 -10  -7   9   -0.00    3.53
  10   7 -10    0.50    4.97
 -10  -7  10   -0.00    5.26
  10   7 -11   17.20    6.79
 -10  -7  11   14.64    6.49
  10   7 -12    4.78    5.86
 -10  -7  12    7.53    4.84
  10   7 -13   34.12    9.45
 -10  -7  13   40.26    9.53
  10   7 -14    2.99    5.24
 -10  -7  14    3.93    5.05
 -10  -7  15   -0.00    4.42
 -10  -7  16    3.35    4.38
 -10  -7  17   28.56    8.42
 -10  -7  18    6.77    5.15
 -10  -7  19    0.00    4.22
 -10  -7  20    0.00    4.90
 -10  -7  21   -0.00    4.75
 -10  -7  22    3.09    4.51
 -10  -7  23   15.50    6.38
 -10  -7  24   -0.00    4.18
 -10  -7  25    1.59    4.40
 -10  -7  26   -0.00    4.60
 -10  -7  27   13.15    5.72
 -10  -7  28    0.00    4.98
  10   8  -1    0.00    5.93
 -10  -8   1   21.61    7.98
  10   8  -2    9.00    6.98
 -10  -8   2   10.51    6.18
  10   8  -3   35.11    9.71
 -10  -8   3   26.50    8.80
  10   8  -4   15.03    7.50
 -10  -8   4    7.20    5.44
  10   8  -5   40.22   10.19
 -10  -8   5   38.65    9.61
  10   8  -6   15.66    6.80
 -10  -8   6    6.90    5.05
  10   8  -7    3.26    5.54
 -10  -8   7    5.93    5.42
  10   8  -8    2.07    5.66
 -10  -8   8    0.00    4.75
  10   8  -9   10.50    6.36
 -10  -8   9   16.33    7.21
  10   8 -10   -0.00    4.87
 -10  -8  10    0.00    4.75
  10   8 -11   12.37    7.09
 -10  -8  11    7.55    5.36
  10   8 -12    2.70    5.43
 -10  -8  12    0.00    4.80
  10   8 -13    1.65    5.52
 -10  -8  13    1.90    4.35
  10   8 -14    3.15    5.12
 -10  -8  14    7.06    5.72
  10   8 -15   15.96    7.58
 -10  -8  15   20.68    7.57
 -10  -8  16   -0.00    4.26
 -10  -8  17   -0.00    4.22
 -10  -8  18    6.34    5.28
 -10  -8  19   19.00    7.64
 -10  -8  20    3.09    4.83
 -10  -8  21    3.43    4.87
 -10  -8  22    0.28    5.17
 -10  -8  23    6.25    6.25
 -10  -8  24   -0.00    4.34
 -10  -8  25   10.62    6.93
 -10  -8  26    3.93    4.64
  10   9  -1   20.79    8.17
 -10  -9   1   10.20    5.95
  10   9  -2   -0.00    5.10
 -10  -9   2   -0.00    4.68
  10   9  -3   22.23    8.17
 -10  -9   3   17.48    8.08
  10   9  -4   -0.00    5.20
 -10  -9   4    2.73    4.52
  10   9  -5    3.54    6.25
 -10  -9   5    1.41    4.74
  10   9  -6   -0.00    5.06
 -10  -9   6   -0.00    4.74
  10   9  -7   38.74    9.74
 -10  -9   7   36.56    9.89
  10   9  -8    3.87    6.03
 -10  -9   8    2.70    5.23
  10   9  -9   10.44    6.88
 -10  -9   9    0.00    5.19
  10   9 -10    0.00    4.83
 -10  -9  10    0.00    4.64
  10   9 -11   32.48    9.21
 -10  -9  11   23.14    8.17
  10   9 -12   -0.00    5.52
 -10  -9  12    0.94    4.29
  10   9 -13   -0.00    6.07
 -10  -9  13    0.00    4.66
  10   9 -14   10.17    6.61
 -10  -9  14   -0.00    5.14
  10   9 -15    1.81    5.12
 -10  -9  15   -0.00    4.77
 -10  -9  16   -0.00    4.11
 -10  -9  17   38.06   10.06
 -10  -9  18    2.68    6.11
 -10  -9  19    1.31    4.67
 -10  -9  20    1.99    4.62
 -10  -9  21    7.43    5.67
 -10  -9  22    0.06    5.05
 -10  -9  23   15.00    6.85
 -10  -9  24    2.59    4.27
 -10  -9  25    0.57    3.92
  10  10  -1    7.20    6.31
 -10 -10   1    2.52    5.44
  10  10  -2   -0.00    5.44
 -10 -10   2    1.70    5.02
  10  10  -3    0.00    5.83
 -10 -10   3    2.70    5.86
  10  10  -4    5.51    6.41
 -10 -10   4    0.00    5.18
  10  10  -5   28.25    9.80
 -10 -10   5   24.41    9.30
  10  10  -6   -0.00    5.54
 -10 -10   6    2.14    5.86
  10  10  -7    2.15    5.65
 -10 -10   7    0.97    4.83
  10  10  -8    1.45    5.51
 -10 -10   8   -0.00    4.46
  10  10  -9   19.83    8.73
 -10 -10   9   22.12    8.18
  10  10 -10    0.00    5.92
 -10 -10  10    1.15    5.09
  10  10 -11    4.35    5.98
 -10 -10  11   -0.00    5.59
  10  10 -12    6.75    6.27
 -10 -10  12    0.00    5.14
  10  10 -13   20.95    8.25
 -10 -10  13   16.75    7.48
  10  10 -14    6.69    6.56
 -10 -10  14   -0.00    5.06
  10  10 -15    6.76    6.35
 -10 -10  15   15.64    7.17
  10  10 -16    5.59    6.02
 -10 -10  16    5.03    5.28
 -10 -10  17   -0.00    5.99
 -10 -10  18    4.16    5.10
 -10 -10  19   12.98    7.66
 -10 -10  20    0.42    4.97
 -10 -10  21    8.47    6.67
 -10 -10  22    1.86    4.78
 -10 -10  23   13.69    6.61
  10  11  -1   21.16    8.44
 -10 -11   1    6.71    6.01
  10  11  -2    1.61    5.55
 -10 -11   2   -0.00    5.39
  10  11  -3    4.32    6.12
 -10 -11   3   12.02    7.38
  10  11  -4   -0.00    5.20
 -10 -11   4   -0.00    5.11
  10  11  -5    0.00    6.03
 -10 -11   5    0.96    5.17
  10  11  -6    1.86    5.44
 -10 -11   6   10.23    6.54
  10  11  -7   38.03   11.06
 -10 -11   7   25.03    9.85
  10  11  -8    4.69    7.24
 -10 -11   8    1.53    5.00
  10  11  -9    0.00    4.95
 -10 -11   9   -0.00    4.77
  10  11 -10    0.00    6.01
 -10 -11  10   -0.00    5.63
  10  11 -11    7.37    6.69
 -10 -11  11   14.06    6.63
  10  11 -12    0.35    5.96
 -10 -11  12    1.22    5.46
 -10 -11  13    4.27    6.72
  10  11 -14   -0.00    5.55
 -10 -11  14    0.55    5.55
  10  11 -15   -0.00    5.96
 -10 -11  15   -0.00    4.66
  10  11 -16    3.30    5.80
 -10 -11  16   -0.00    3.86
  10  11 -17    4.76    6.02
 -10 -11  17    4.70    6.57
 -10 -11  18    2.50    5.33
 -10 -11  19    6.15    5.98
 -10 -11  20   -0.00    5.71
 -10 -11  21    6.82    6.90
  10  12  -1    0.79    6.04
 -10 -12   1    3.31    5.84
  10  12  -2   -0.00    6.07
 -10 -12   2    0.10    6.10
  10  12  -3    7.92    6.57
 -10 -12   3    3.85    5.86
  10  12  -4    0.00    5.70
 -10 -12   4    0.39    5.61
  10  12  -5    8.30    7.51
 -10 -12   5   16.53    7.35
  10  12  -6    2.18    6.37
 -10 -12   6    1.64    5.80
  10  12  -7    0.00    5.44
 -10 -12   7    2.10    5.62
  10  12  -8    3.23    6.99
 -10 -12   8    0.54    5.39
  10  12  -9    9.94    6.93
 -10 -12   9    6.78    7.73
  10  12 -10    5.15    6.80
 -10 -12  10   -0.00    5.20
  10  12 -11    0.00    5.62
 -10 -12  11    1.08    5.44
  10  12 -12    3.85    5.99
 -10 -12  12    5.29    6.45
  10  12 -13   -0.00    4.94
 -10 -12  13   -0.00    6.37
  10  12 -14    0.43    5.65
 -10 -12  14    7.84    6.73
  10  12 -15    6.83    7.04
 -10 -12  15   12.34    7.77
  10  12 -16    7.41    6.90
 -10 -12  16    2.05    5.75
  10  12 -17    2.70    5.35
 -10 -12  17   -0.00    5.93
 -10 -12  18   -0.00    5.49
 -10 -12  19   13.99    7.33
  10  13  -1    6.10    6.55
 -10 -13   1    3.52    6.18
  10  13  -2    0.58    5.41
 -10 -13   2    0.55    5.35
  10  13  -3   -0.00    4.75
 -10 -13   3    0.00    6.43
  10  13  -4    0.32    5.78
 -10 -13   4   -0.00    5.64
  10  13  -5    3.33    6.30
 -10 -13   5    1.35    6.43
  10  13  -6    2.73    7.09
 -10 -13   6   -0.00    5.79
  10  13  -7    5.20    7.04
 -10 -13   7    5.24    6.19
  10  13  -8   -0.00    6.60
 -10 -13   8    1.77    6.26
  10  13  -9    9.14    6.88
 -10 -13   9   -0.00    5.51
  10  13 -10    2.78    6.03
 -10 -13  10    0.00    5.29
  10  13 -11    5.95    6.47
 -10 -13  11    2.12    5.94
  10  13 -12   12.95    7.26
 -10 -13  12    4.94    6.97
  10  13 -13    9.70    7.98
 -10 -13  13   25.16    9.31
  10  13 -14   -0.00    6.59
 -10 -13  14    2.11    5.83
  10  13 -15    0.31    5.90
 -10 -13  15    2.75    6.53
  10  13 -16    4.35    6.72
 -10 -13  16    0.00    5.99
  10  13 -17    4.54    6.18
  10  13 -18    0.07    5.75
  10  14  -1   -0.00    6.43
 -10 -14   1   -0.00    5.66
  10  14  -2   -0.00    6.34
 -10 -14   2    3.63    5.80
  10  14  -3    6.75    5.96
 -10 -14   3    1.18    5.32
  10  14  -4   -0.00    6.23
 -10 -14   4    6.72    6.39
  10  14  -5    4.18    6.77
 -10 -14   5   -0.00    6.49
  10  14  -6    7.59    6.68
 -10 -14   6    3.66    6.10
  10  14  -7    1.59    5.43
 -10 -14   7    1.96    5.66
  10  14  -8    0.80    5.56
 -10 -14   8    4.93    5.70
  10  14  -9    4.71    6.78
 -10 -14   9    2.17    7.27
  10  14 -10   -0.00    6.03
 -10 -14  10    0.05    5.81
  10  14 -11    5.18    7.12
 -10 -14  11    0.00    4.82
  10  14 -12   -0.00    6.90
 -10 -14  12    0.00    5.78
  10  14 -13    3.17    6.42
 -10 -14  13    0.00    5.89
  10  14 -14    7.80    7.10
  10  14 -15    8.67    6.99
  10  14 -16    2.82    6.37
  10  14 -17    0.25    5.32
  10  14 -18    2.66    5.79
 -10 -15   4    3.17    6.56
 -10 -15   5    1.96    6.26
 -10 -15   6    0.00    5.27
 -10 -15   7   -0.00    5.76
 -10 -15   8    0.53    6.48
 -10 -15   9    4.50    6.15
 -10 -15  10    5.43    6.99
  -9   0   1   11.41    4.85
   9   0  -1   20.02    6.01
  -9   0   2    6.52    4.01
   9   0  -2    1.59    3.33
  -9   0   3  186.81   19.90
   9   0  -3  122.53   18.82
  -9   0   4   -0.00    3.28
   9   0  -4    0.00    3.35
  -9   0   5   50.45    8.13
   9   0  -5   42.67    7.92
  -9   0   6    0.48    2.84
   9   0  -6    0.05    3.29
  -9   0   7  164.84   18.15
   9   0  -7  124.88   17.64
  -9   0   8   -0.00    2.67
   9   0  -8   -0.00    3.07
   9   0  -8    0.00    1.22
   9   0  -9   78.00   10.84
   9   0 -10   -0.00    2.35
  -9   0  12   -0.00    2.22
  -9   0  13  131.51   16.33
  -9   0  14    2.46    2.67
  -9   0  15   25.28    5.11
  -9   0  16   -0.00    2.37
  -9   0  17   23.69    4.96
  -9   0  18    2.11    2.50
  -9   0  19   67.04    9.50
  -9   0  20   -0.00    2.43
  -9   0  21   15.34    4.01
  -9   0  22    0.88    2.43
  -9   0  23   53.14    8.22
  -9   0  24    0.27    2.23
  -9   0  25   31.66    5.94
  -9   0  26    2.15    2.53
  -9   0  27   -0.00    2.38
  -9   0  28    0.31    2.43
  -9   0  29   19.10    4.93
  -9   0  30    1.50    2.76
  -9   0  31    0.00    2.87
  -9   0  32    0.00    3.06
  -9   0  33    8.76    3.99
  -9   0  34    0.75    3.06
  -9   0  35    3.88    3.59
  -9   0  36    0.00    3.05
  -9   1   1  387.76   41.64
   9  -1  -1  340.09   41.70
   9   1  -1  350.13   41.97
  -9  -1   1  370.86   41.98
  -9   1   2    5.79    3.82
   9  -1  -2    6.83    4.23
   9   1  -2    4.92    3.93
  -9  -1   2    3.43    4.11
  -9   1   3    2.93    3.30
   9  -1  -3    0.80    2.92
   9   1  -3    2.59    3.57
  -9  -1   3    5.61    3.67
  -9   1   4   59.82    9.86
   9  -1  -4   65.74   10.39
   9  -1  -4   74.91    9.52
   9   1  -4   61.43   10.41
  -9  -1   4   78.68   11.04
  -9   1   5  135.35   16.80
   9  -1  -5  103.91   16.33
   9  -1  -5  164.02   16.02
   9   1  -5  122.90   17.11
  -9  -1   5  122.82   16.98
  -9   1   6   -0.00    2.81
   9  -1  -6   -0.00    3.13
   9  -1  -6    1.21    1.64
   9   1  -6   -0.00    3.18
  -9  -1   6    1.72    3.23
  -9   1   7   55.41    8.14
   9  -1  -7   51.76    8.04
   9   1  -7   38.71    8.11
  -9  -1   7   60.43    8.76
   9  -1  -8    4.92    2.83
   9   1  -8    0.00    2.70
  -9  -1   8    3.03    3.09
  -9  -1   8    3.23    3.22
   9  -1  -9   18.22    4.22
   9   1  -9   20.46    5.01
  -9  -1   9   20.63    4.85
  -9  -1   9   25.54    5.64
   9   1 -10   -0.00    2.83
  -9  -1  10   -0.00    2.52
   9   1 -11  105.12   14.75
  -9  -1  11  131.72   15.68
  -9  -1  12    2.19    3.20
  -9  -1  13    7.50    3.43
  -9  -1  14   -0.00    2.39
  -9   1  15   81.20   10.66
  -9  -1  15   87.35   11.79
  -9   1  16   16.87    3.74
  -9  -1  16   17.70    4.83
  -9   1  17   56.14    7.65
  -9  -1  17   52.41    8.56
  -9   1  18    2.92    2.22
  -9  -1  18    1.00    2.89
  -9   1  19    6.65    2.64
  -9  -1  19    3.04    3.09
  -9   1  20    5.48    2.54
  -9  -1  20    3.00    2.98
  -9   1  21   68.75    9.22
  -9  -1  21   70.62   10.26
  -9   1  22    0.28    1.97
  -9  -1  22    0.55    2.73
  -9   1  23    7.58    2.69
  -9  -1  23    5.49    3.36
  -9   1  24    0.00    2.05
  -9  -1  24    2.43    3.26
  -9   1  25    7.47    2.99
  -9  -1  25    7.10    3.47
  -9   1  26    0.00    2.29
  -9  -1  26    3.66    3.06
  -9   1  27   15.55    4.23
  -9  -1  27   16.95    4.96
  -9   1  28    2.26    2.63
  -9  -1  28    0.09    2.70
  -9   1  29   -0.00    2.33
  -9  -1  29   -0.00    2.81
  -9   1  30    0.93    2.39
  -9  -1  30    0.13    2.77
  -9   1  31    6.78    3.44
  -9  -1  31    5.53    3.71
  -9   1  32   -0.00    3.04
  -9  -1  32    0.27    2.79
  -9   1  33    0.00    3.02
  -9  -1  33    6.24    3.66
  -9   1  34   -0.00    3.42
  -9  -1  34    0.91    3.40
  -9   1  35    2.31    3.52
  -9  -1  35    0.00    3.64
  -9   1  36   -0.00    3.50
  -9   2   1   57.21    8.64
  -9   2   1   49.40    8.93
   9  -2  -1   57.42    9.25
   9   2  -1   45.88    8.90
  -9  -2   1   32.92    8.05
  -9  -2   1   42.73    8.88
  -9   2   2   10.88    4.11
   9  -2  -2    3.05    3.62
   9   2  -2    8.55    4.88
  -9  -2   2    0.00    3.43
  -9  -2   2    8.22    4.85
  -9   2   3  133.54   17.42
   9  -2  -3  111.06   17.16
   9  -2  -3  149.90   16.97
   9   2  -3  155.98   18.94
  -9  -2   3  135.74   18.19
  -9  -2   3  148.99   19.15
  -9   2   4    8.81    3.82
   9  -2  -4    0.00    3.15
   9  -2  -4    6.73    2.69
   9   2  -4    8.44    4.37
  -9  -2   4    5.12    4.07
  -9  -2   4    9.45    4.68
  -9   2   5   19.45    4.73
   9  -2  -5   20.49    4.91
   9  -2  -5   21.70    3.62
   9   2  -5   17.61    5.74
  -9  -2   5   16.00    5.22
  -9  -2   5   18.22    5.65
  -9   2   6   -0.00    2.69
   9  -2  -6   -0.00    2.63
   9   2  -6   -0.00    3.44
  -9  -2   6    0.00    2.83
  -9  -2   6    4.57    3.35
   9  -2  -7   71.70    9.64
   9   2  -7   71.26   10.65
  -9  -2   7   60.17   10.01
  -9  -2   7   63.35   10.72
   9  -2  -8   29.77    5.77
   9   2  -8   30.29    6.96
  -9  -2   8   44.34    7.16
  -9  -2   8   38.04    7.24
   9   2  -9   48.00    7.68
  -9  -2   9   29.59    6.43
  -9  -2   9   33.68    7.19
   9   2 -10   -0.00    3.21
  -9  -2  10    2.90    3.11
  -9  -2  10   -0.00    3.17
   9   2 -11    1.61    3.15
  -9  -2  11    1.49    3.11
   9   2 -12   16.32    4.67
  -9  -2  12    7.84    4.12
  -9  -2  13   41.91    7.92
  -9  -2  14   36.09    7.08
  -9  -2  15   22.42    5.61
  -9  -2  16   -0.00    2.82
  -9  -2  17   40.34    7.62
  -9   2  18   -0.00    1.71
  -9  -2  18   -0.00    2.82
  -9   2  19  100.60   12.21
  -9  -2  19  116.28   14.78
  -9   2  20    8.84    2.48
  -9  -2  20   11.49    4.19
  -9   2  21    2.34    1.81
  -9  -2  21    0.69    3.24
  -9   2  22   12.81    2.79
  -9  -2  22    8.94    3.72
  -9   2  23   28.90    5.16
  -9  -2  23   66.60    8.73
  -9   2  24    1.01    2.04
  -9  -2  24   -0.00    3.30
  -9   2  25    2.36    2.20
  -9  -2  25    9.57    4.01
  -9   2  26   -0.00    1.92
  -9  -2  26    0.00    2.76
  -9   2  27    1.10    2.21
  -9  -2  27   -0.00    2.86
  -9   2  28   -0.00    2.48
  -9  -2  28   -0.00    2.80
  -9   2  29    5.79    2.99
  -9  -2  29   13.64    4.37
  -9   2  30    1.00    2.62
  -9  -2  30   -0.00    3.77
  -9   2  31    0.00    2.55
  -9  -2  31    3.02    3.62
  -9   2  32    0.72    2.75
  -9  -2  32    0.69    3.23
  -9   2  33    0.71    2.99
  -9  -2  33    0.66    3.28
  -9   2  34    0.00    2.95
  -9  -2  34    0.80    3.44
  -9   2  35    7.39    3.64
  -9  -2  35   -0.00    3.51
  -9   2  36    0.42    2.97
  -9   2  37    4.11    3.40
  -9   3   1  219.19   23.16
  -9   3   1  173.29   23.04
   9  -3  -1  168.14   22.81
   9   3  -1  168.20   23.52
  -9  -3   1  191.55   24.64
  -9   3   2   47.57    8.03
  -9   3   2   47.47    8.48
   9  -3  -2   45.88    8.17
   9   3  -2   38.29    8.44
  -9  -3   2   37.00    8.57
  -9   3   3    5.00    3.41
  -9   3   3    2.79    3.42
   9  -3  -3   -0.00    2.92
   9   3  -3    5.24    4.35
  -9  -3   3    0.00    3.67
  -9   3   4    5.71    3.31
  -9   3   4    0.00    2.89
  -9   3   4    2.24    3.21
   9  -3  -4    3.76    3.35
   9  -3  -4    6.43    2.41
   9   3  -4    8.07    4.89
  -9  -3   4    6.47    4.39
  -9  -3   4    0.00    3.44
  -9   3   5   60.36    8.79
  -9   3   5   72.31    9.08
   9  -3  -5   65.57    9.14
   9  -3  -5   50.71    6.86
   9   3  -5   58.49   10.46
  -9  -3   5   51.82    9.43
  -9  -3   5   52.46    9.93
  -9   3   6   61.44    8.12
   9   3  -6   46.58    9.20
  -9  -3   6   49.21    8.54
  -9  -3   6   36.54    8.70
  -9   3   7   26.33    4.92
   9   3  -7   16.40    5.65
  -9  -3   7   26.76    6.18
  -9  -3   7   30.68    6.76
  -9   3   8    3.55    2.52
   9   3  -8    1.94    3.61
  -9  -3   8    2.47    3.31
  -9  -3   8   -0.00    3.41
   9   3  -9    4.00    3.91
  -9  -3   9   12.94    4.77
  -9  -3   9   12.86    4.59
   9   3 -10    3.62    3.87
  -9  -3  10    0.00    3.46
  -9  -3  10    9.59    4.23
   9   3 -11  155.18   20.38
  -9  -3  11  158.65   20.63
   9   3 -12   26.67    6.61
  -9  -3  12   27.99    6.80
   9   3 -13   13.63    5.38
  -9  -3  13   22.45    5.73
  -9  -3  14    3.80    3.71
  -9  -3  15   78.10   12.10
  -9  -3  16   11.81    4.74
  -9  -3  17   46.74    8.66
  -9  -3  18    0.60    3.17
  -9  -3  19   -0.00    2.82
  -9   3  20   11.55    2.07
  -9  -3  20    4.43    3.72
  -9   3  21   60.93    7.46
  -9  -3  21   84.58   11.46
  -9   3  22    5.48    1.73
  -9  -3  22   11.82    4.57
  -9   3  23    5.20    1.84
  -9  -3  23   15.31    5.12
  -9   3  24   -0.00    1.43
  -9  -3  24    1.62    3.00
  -9   3  25   11.09    2.73
  -9  -3  25    7.94    4.20
  -9   3  26    0.00    1.97
  -9  -3  26    1.69    3.53
  -9   3  27    4.60    2.47
  -9  -3  27    0.00    3.88
  -9   3  28    1.00    2.27
  -9  -3  28    0.33    2.88
  -9   3  29    0.00    2.35
  -9  -3  29    0.76    3.63
  -9   3  30    1.82    2.41
  -9  -3  30    2.37    3.75
  -9   3  31    4.93    3.02
  -9  -3  31   11.41    4.66
  -9   3  32    0.00    2.26
  -9  -3  32    1.96    3.41
  -9   3  33    2.85    3.05
  -9  -3  33   -0.00    3.30
  -9   3  34   -0.00    2.62
  -9  -3  34    0.53    3.51
  -9   3  35    1.76    2.86
  -9   3  36    0.00    2.61
  -9   3  37    1.57    2.97
  -9   4   1    1.49    3.33
  -9   4   1    7.81    3.80
  -9   4   1    1.12    2.95
   9   4  -1   -0.00    4.05
  -9  -4   1    5.00    4.21
  -9   4   2   57.04    8.89
  -9   4   2   46.40    8.34
  -9   4   2   48.23    8.92
   9   4  -2   57.91   10.46
  -9  -4   2   57.47   10.39
  -9   4   3   49.82    8.85
  -9   4   3   62.74    9.09
  -9   4   3   52.23    9.16
   9   4  -3   64.94   10.81
  -9  -4   3   51.24   10.36
  -9   4   4   60.90    9.68
  -9   4   4   63.71   10.26
   9   4  -4   61.70   11.22
  -9  -4   4   96.29   13.02
  -9   4   5   86.63   10.94
  -9   4   5   86.91   11.46
   9  -4  -5   69.60    8.70
   9   4  -5   92.15   13.26
  -9  -4   5   73.93   12.56
  -9   4   6    1.86    2.71
  -9   4   6    1.06    2.81
   9   4  -6    0.00    3.60
  -9  -4   6    4.70    4.01
  -9   4   7   72.76    9.61
  -9   4   7   61.56    9.76
   9   4  -7   77.76   11.97
  -9  -4   7   68.29   11.79
  -9   4   8   96.79   12.62
   9   4  -8   98.38   14.77
  -9  -4   8   97.87   13.84
  -9  -4   8   88.49   14.34
  -9   4   9   58.97    8.49
   9   4  -9   70.19   11.18
  -9  -4   9   40.50    9.06
  -9  -4   9   77.00   11.37
   9   4 -10   -0.00    4.02
  -9  -4  10    0.72    3.55
  -9  -4  10   -0.00    3.38
   9   4 -11    7.77    4.72
  -9  -4  11   13.04    4.59
  -9  -4  11    0.00    3.33
   9   4 -12    0.99    4.10
  -9  -4  12    1.31    3.46
   9   4 -13   34.76    8.25
  -9  -4  13   39.03    8.46
   9   4 -14   10.89    4.96
  -9  -4  14   10.66    5.33
  -9  -4  15   29.80    7.12
  -9  -4  16    3.06    3.95
  -9  -4  17   35.56    8.00
  -9  -4  18   70.69   11.87
  -9  -4  19   55.06   10.37
  -9  -4  20    1.64    3.57
  -9  -4  21    3.14    3.70
  -9  -4  22    3.03    3.82
  -9   4  23   26.73    3.74
  -9  -4  23   41.39    7.76
  -9  -4  24   19.25    5.93
  -9   4  25    1.31    1.56
  -9  -4  25   -0.00    4.32
  -9   4  26    0.00    1.51
  -9  -4  26   -0.00    3.28
  -9   4  27    0.09    1.53
  -9  -4  27    0.49    3.06
  -9   4  28    4.62    2.18
  -9  -4  28    2.04    3.80
  -9   4  29    9.27    2.70
  -9  -4  29   12.36    4.89
  -9   4  30    1.25    2.11
  -9  -4  30    0.00    4.25
  -9   4  31    2.35    2.37
  -9  -4  31    3.57    4.25
  -9   4  32   -0.00    2.21
  -9  -4  32    6.07    4.22
  -9   4  33    3.24    2.51
  -9  -4  33    0.00    3.44
  -9   4  34    0.97    2.19
  -9   4  35    2.36    2.67
  -9   4  36    2.15    2.99
  -9   4  37   -0.00    3.02
  -9   5   1  164.80   18.06
  -9   5   1  135.06   17.22
  -9   5   1  107.89   16.88
  -9  -5   1  110.00   18.36
  -9   5   2   56.67    9.25
  -9   5   2   61.40    9.46
  -9   5   2   45.35    9.06
   9   5  -2   67.44   11.53
  -9  -5   2   53.00   11.01
  -9   5   3    8.68    4.34
  -9   5   3    8.38    4.05
   9   5  -3   14.51    5.80
  -9  -5   3    4.35    4.93
  -9   5   4   81.34   11.92
  -9   5   4   86.89   12.21
   9   5  -4   82.87   13.78
  -9  -5   4   81.13   13.77
  -9   5   5   39.18    6.51
  -9   5   5   40.30    6.91
   9  -5  -5   26.24    4.10
   9   5  -5   32.22    8.11
  -9  -5   5   31.89    7.99
  -9   5   6   35.89    7.04
   9   5  -6   50.09    9.91
  -9   5   7   84.44   10.91
   9   5  -7   52.63   11.77
  -9  -5   7   89.91   13.46
  -9   5   8    6.17    3.03
   9   5  -8    3.94    5.12
  -9  -5   8    3.97    4.15
  -9   5   9   -0.00    1.80
   9   5  -9    1.73    4.62
  -9  -5   9   -0.00    4.17
  -9   5  10    6.09    2.58
   9   5 -10    5.83    4.96
  -9  -5  10   -0.00    3.88
  -9   5  11   51.29    7.81
   9   5 -11   58.69   10.98
  -9  -5  11   69.57   11.48
  -9   5  12   23.72    4.50
   9   5 -12   32.86    7.71
  -9  -5  12   27.73    7.51
   9   5 -13   -0.00    3.89
  -9  -5  13   -0.00    3.97
   9   5 -14   25.19    7.08
  -9  -5  14   22.14    6.95
   9   5 -15   25.52    7.26
  -9  -5  15   20.79    6.76
  -9   5  16   28.85    4.28
  -9  -5  16   26.22    7.12
  -9   5  17   36.16    5.03
  -9  -5  17   57.29    9.74
  -9   5  18    7.42    1.87
  -9  -5  18    6.55    5.52
  -9   5  19   -0.00    1.07
  -9  -5  19    7.06    4.26
  -9  -5  20    0.00    3.87
  -9  -5  21   13.61    5.30
  -9  -5  22   17.53    6.15
  -9  -5  23    5.18    4.58
  -9  -5  24   -0.00    4.13
  -9  -5  25    2.22    3.98
  -9  -5  26   16.40    5.94
  -9  -5  27    8.99    4.67
  -9  -5  28    7.63    4.44
  -9  -5  29    1.03    3.08
  -9  -5  30   -0.00    3.31
  -9  -5  31    6.00    3.78
  -9  -5  32    3.24    4.78
  -9   5  34   -0.00    2.00
  -9   5  35    0.45    2.21
  -9   5  36    3.46    2.92
  -9   6   1    0.04    3.54
  -9   6   1    0.00    3.51
  -9  -6   1   -0.00    4.23
  -9   6   2   95.88   12.77
  -9   6   2   64.31   11.88
  -9  -6   2   99.42   15.19
  -9   6   3   25.25    6.46
  -9   6   3   31.00    6.94
  -9  -6   3   43.48    9.14
  -9   6   4   39.74    6.78
  -9   6   4   20.25    5.53
  -9  -6   4   25.79    7.68
  -9   6   5   20.37    5.14
  -9  -6   5   23.09    7.16
  -9   6   6    3.59    3.30
  -9  -6   6   25.59    7.03
  -9  -6   7   19.72    6.72
  -9  -6   8   66.52   12.46
   9   6  -9    8.23    5.35
  -9  -6   9    5.69    5.40
   9   6 -10   -0.00    4.33
  -9  -6  10   -0.00    4.29
   9   6 -11    1.97    4.98
  -9  -6  11    5.97    4.67
   9   6 -12   26.65    8.12
  -9  -6  12   41.12    8.86
   9   6 -13   20.84    7.35
  -9  -6  13    6.18    4.94
   9   6 -14   28.51    7.98
  -9  -6  14   28.91    7.93
   9   6 -15    0.00    4.52
  -9  -6  15   16.43    6.55
   9   6 -16    0.03    4.07
  -9  -6  16    6.21    5.03
  -9  -6  17   19.27    6.64
  -9  -6  18   34.79    8.85
  -9  -6  19    6.09    5.03
  -9  -6  20    6.09    5.15
  -9  -6  21    3.76    4.76
  -9  -6  22   13.71    6.14
  -9  -6  23    6.98    4.84
  -9  -6  24    8.25    4.78
  -9  -6  25    6.40    4.71
  -9  -6  26    3.32    4.26
  -9  -6  27   -0.00    3.89
  -9  -6  28    5.09    4.98
  -9  -6  29    4.13    4.61
  -9  -6  30    5.83    4.75
  -9  -6  31    0.00    3.66
  -9   7   1   17.06    5.73
   9   7  -1   18.46    7.46
  -9  -7   1   20.81    7.32
  -9   7   2    3.31    4.09
   9   7  -2    9.79    6.09
  -9  -7   2    3.74    5.04
  -9   7   3    5.70    4.11
   9   7  -3   -0.00    5.62
  -9  -7   3    1.90    4.76
   9   7  -4   20.19    7.51
  -9  -7   4   24.54    7.52
   9   7  -5   12.03    6.43
  -9  -7   5    8.55    5.37
   9   7  -6   62.44   11.71
  -9  -7   6   42.39   10.80
   9   7  -7   -0.00    5.15
  -9  -7   7    1.64    4.53
   9   7  -8   -0.00    4.16
  -9  -7   8   -0.00    4.22
  -9  -7   9   20.73    7.41
  -9  -7  10   12.22    6.22
  -9  -7  11   23.40    7.32
  -9  -7  12   59.32   12.07
  -9  -7  13    2.16    4.36
  -9  -7  14   11.16    6.47
  -9  -7  15    6.59    5.05
  -9  -7  16   38.39    9.40
  -9  -7  17    3.12    5.16
  -9  -7  18    5.79    4.36
  -9  -7  19    2.06    3.62
  -9  -7  20    4.96    5.47
  -9  -7  21   13.89    5.81
  -9  -7  22   17.04    6.71
  -9  -7  23    0.00    4.15
  -9  -7  24    4.01    4.30
  -9  -7  25   -0.00    3.86
  -9  -7  26   19.73    7.06
  -9  -7  27    1.19    4.64
  -9  -7  28    1.89    4.38
  -9  -7  29    2.92    4.01
  -9  -7  30    5.00    5.13
  -9   8   1   21.98    6.43
   9   8  -1   17.94    7.51
  -9  -8   1   11.13    5.97
  -9   8   2   28.29    6.56
   9   8  -2   10.43    6.58
  -9  -8   2   13.46    6.76
   9   8  -3    0.68    5.62
  -9  -8   3    0.00    4.90
   9   8  -4   48.64   11.44
  -9  -8   4   58.32   11.87
   9   8  -5    1.71    5.00
  -9  -8   5    1.65    4.70
   9   8  -6   11.19    6.31
  -9  -8   6    0.49    4.82
   9   8  -7    6.33    5.91
  -9  -8   7    0.00    4.84
   9   8  -8   78.02   13.60
  -9  -8   8   56.53   12.16
   9   8  -9    8.31    6.39
  -9  -8   9   16.47    7.13
   9   8 -10   15.39    7.29
  -9  -8  10    8.83    5.86
   9   8 -11    8.55    6.33
  -9  -8  11   12.16    6.45
   9   8 -12   20.39    7.73
  -9  -8  12   20.17    8.27
   9   8 -13   -0.00    5.40
  -9  -8  13    0.09    4.74
   9   8 -14   20.75    7.44
  -9  -8  14   30.81    8.56
   9   8 -15    2.04    4.63
  -9  -8  15    3.02    4.84
   9   8 -16    4.91    4.54
  -9  -8  16   -0.00    4.97
   9   8 -17    9.39    5.27
  -9  -8  17    0.69    4.54
   9   8 -18   32.82    8.56
  -9  -8  18   15.16    7.00
  -9  -8  19    3.06    4.62
  -9  -8  20   10.58    5.49
  -9  -8  21    3.86    5.18
  -9  -8  22   -0.00    4.15
  -9  -8  23   -0.00    3.77
  -9  -8  24    9.93    5.16
  -9  -8  25   -0.00    4.18
  -9  -8  26    0.85    5.13
  -9  -8  27    5.52    5.37
  -9  -8  28    0.00    4.37
  -9  -8  29   -0.00    4.41
  -9   9   1    0.32    4.26
   9   9  -1    9.02    6.52
  -9  -9   1    0.28    5.00
   9   9  -2   51.48   10.98
  -9  -9   2   30.09   10.03
   9   9  -3   -0.00    4.80
  -9  -9   3   10.01    5.88
   9   9  -4    0.72    5.45
  -9  -9   4   16.31    6.95
   9   9  -5    8.65    6.38
  -9  -9   5   -0.00    4.96
   9   9  -6   83.65   14.21
  -9  -9   6   56.99   13.27
   9   9  -7    3.57    5.37
  -9  -9   7    0.00    5.37
   9   9  -8    2.73    5.10
  -9  -9   8   -0.00    5.24
   9   9  -9    0.00    5.36
  -9  -9   9   11.18    6.10
   9   9 -10   15.73    7.22
  -9  -9  10    8.24    5.55
   9   9 -11   -0.00    5.10
  -9  -9  11    0.00    4.84
   9   9 -12   37.38    9.76
  -9  -9  12   20.65    7.88
   9   9 -13    7.57    6.27
  -9  -9  13   -0.00    5.14
   9   9 -14   -0.00    4.41
  -9  -9  14    0.00    5.27
   9   9 -15    0.44    4.56
  -9  -9  15    4.43    5.35
   9   9 -16   39.84   10.40
  -9  -9  16   63.92   12.37
   9   9 -17    2.31    4.65
  -9  -9  17   -0.00    4.97
   9   9 -18    6.17    5.81
  -9  -9  18   -0.00    5.17
   9   9 -19    8.78    5.37
  -9  -9  19    0.42    4.97
  -9  -9  20    3.98    5.73
  -9  -9  21    0.00    4.84
  -9  -9  22   21.01    7.38
  -9  -9  23    6.07    5.00
  -9  -9  24   -0.00    4.76
  -9  -9  25   -0.00    4.75
  -9  -9  26   11.65    6.09
  -9  -9  27   -0.00    4.41
   9  10  -1    2.38    5.45
  -9 -10   1    0.00    4.97
   9  10  -2   19.76    7.84
  -9 -10   2   11.14    6.51
   9  10  -3    0.32    5.02
  -9 -10   3    3.71    6.04
   9  10  -4   42.76   10.65
  -9 -10   4   32.15    9.94
   9  10  -5   -0.00    5.26
  -9 -10   5   -0.00    5.55
   9  10  -6    0.00    5.28
  -9 -10   6    5.24    5.31
   9  10  -7   -0.00    6.12
  -9 -10   7    6.14    5.34
   9  10  -8    8.87    7.00
  -9 -10   8   20.17    7.88
   9  10  -9    9.50    6.54
  -9 -10   9    3.77    5.69
   9  10 -10    0.00    6.12
  -9 -10  10    0.96    4.38
   9  10 -11   -0.00    5.67
  -9 -10  11   -0.00    4.92
   9  10 -12   15.11    6.91
  -9 -10  12   28.88    8.74
   9  10 -13   -0.00    5.33
  -9 -10  13    0.00    5.70
   9  10 -14   31.39    9.25
  -9 -10  14    7.56    7.71
   9  10 -15    7.09    5.65
  -9 -10  15    1.87    5.13
   9  10 -16   -0.00    4.62
  -9 -10  16    0.00    5.13
   9  10 -17    4.28    4.98
  -9 -10  17    2.45    4.01
   9  10 -18   33.03    9.07
  -9 -10  18   15.94    7.93
   9  10 -19    2.97    5.19
  -9 -10  19    1.84    4.50
  -9 -10  20    5.80    6.07
  -9 -10  21   -0.00    4.86
  -9 -10  22    2.33    5.23
  -9 -10  23    0.00    4.67
  -9 -10  24    7.86    6.10
  -9 -10  25   -0.00    4.26
  -9 -10  26    0.75    4.20
   9  11  -1    0.06    5.15
  -9 -11   1    7.17    5.56
   9  11  -2   45.68   10.77
  -9 -11   2   19.94    8.69
   9  11  -3    5.21    6.83
  -9 -11   3    0.00    5.16
   9  11  -4    9.59    8.01
  -9 -11   4   15.26    7.40
   9  11  -5   -0.00    5.68
  -9 -11   5   -0.00    4.86
   9  11  -6   20.24    8.22
  -9 -11   6   22.65    8.29
   9  11  -7   -0.00    5.92
  -9 -11   7   -0.00    4.86
   9  11  -8    0.00    6.11
  -9 -11   8    0.00    5.55
   9  11  -9    1.18    6.32
   9  11 -10   28.85    9.42
  -9 -11  10   18.73    8.56
   9  11 -11    0.00    5.77
  -9 -11  11    1.35    5.33
   9  11 -12    0.00    5.56
  -9 -11  12   14.53    6.98
   9  11 -13    1.35    5.10
  -9 -11  13    1.72    5.38
   9  11 -14    2.53    5.45
  -9 -11  14    1.43    5.66
   9  11 -15    0.00    4.83
  -9 -11  15    0.00    5.45
   9  11 -16   16.09    7.27
  -9 -11  16   28.59    8.77
   9  11 -17    2.09    4.95
  -9 -11  17   -0.00    6.34
   9  11 -18   -0.00    5.23
  -9 -11  18    2.85    5.15
   9  11 -19   -0.00    5.46
  -9 -11  19   -0.00    5.01
   9  11 -20    0.00    5.90
  -9 -11  20    3.31    5.07
  -9 -11  21    1.75    5.45
  -9 -11  22    4.80    5.57
  -9 -11  23   -0.00    4.38
  -9 -11  24   -0.00    4.76
   9  12  -1    4.33    5.51
  -9 -12   1    6.47    5.94
   9  12  -2   -0.00    5.61
  -9 -12   2    0.00    5.12
   9  12  -3    0.00    5.82
  -9 -12   3    6.10    7.00
   9  12  -4   21.03    8.48
  -9 -12   4   18.08    8.11
   9  12  -5    2.62    5.60
  -9 -12   5   -0.00    4.75
   9  12  -6   -0.00    4.65
  -9 -12   6    2.05    5.29
   9  12  -7    0.83    5.80
  -9 -12   7   -0.00    5.36
   9  12  -8   29.55    9.45
  -9 -12   8   15.31    8.58
   9  12  -9    2.08    6.04
  -9 -12   9    0.77    5.83
   9  12 -10    4.86    6.23
  -9 -12  10    3.78    6.02
   9  12 -11   -0.00    6.11
  -9 -12  11    6.76    6.30
   9  12 -12    3.19    6.31
  -9 -12  12    1.24    4.80
   9  12 -13    3.71    5.56
  -9 -12  13    4.11    6.24
   9  12 -14   12.58    7.26
  -9 -12  14    3.71    5.72
   9  12 -15   -0.00    5.93
  -9 -12  15    3.15    5.75
   9  12 -16    2.14    5.47
  -9 -12  16    0.28    5.38
   9  12 -17   -0.00    5.13
  -9 -12  17    0.30    5.65
   9  12 -18   -0.00    5.20
  -9 -12  18    0.00    5.56
   9  12 -19    1.97    5.65
  -9 -12  19    7.02    5.32
   9  12 -20   14.92    6.97
  -9 -12  20    6.66    6.09
  -9 -12  21    0.32    4.61
  -9 -12  22   -0.00    4.36
   9  13  -1    0.00    5.13
  -9 -13   1    6.07    6.39
   9  13  -2    0.00    5.91
  -9 -13   2    0.21    5.59
   9  13  -3   -0.00    6.22
  -9 -13   3    0.75    4.71
   9  13  -4    0.00    6.53
  -9 -13   4    0.57    5.95
   9  13  -5    2.19    5.62
  -9 -13   5    5.25    5.70
   9  13  -6   10.53    7.60
  -9 -13   6    2.52    5.82
   9  13  -7    1.78    6.66
  -9 -13   7    5.90    6.31
   9  13  -8    0.36    5.79
  -9 -13   8    4.30    6.01
   9  13  -9   -0.00    6.56
  -9 -13   9   -0.00    6.54
   9  13 -10    7.77    7.71
  -9 -13  10    6.51    6.72
   9  13 -11    6.46    6.90
  -9 -13  11    1.40    5.91
   9  13 -12    0.00    5.54
  -9 -13  12    9.50    7.32
   9  13 -13    6.09    6.06
  -9 -13  13    0.07    4.88
   9  13 -14   -0.00    5.36
  -9 -13  14    1.38    6.18
   9  13 -15    0.00    5.20
  -9 -13  15    0.00    5.35
   9  13 -16    7.89    6.71
  -9 -13  16   10.97    7.10
   9  13 -17    0.00    5.15
  -9 -13  17   -0.00    5.45
   9  13 -18    1.36    5.68
  -9 -13  18    0.31    5.03
   9  13 -19   -0.00    5.52
  -9 -13  19    0.97    5.72
   9  13 -20    7.01    6.54
  -9 -13  20    6.42    6.27
   9  13 -21   -0.00    5.87
   9  14  -1   -0.00    6.77
  -9 -14   1    8.58    5.87
   9  14  -2    9.29    6.79
  -9 -14   2    0.69    5.82
   9  14  -3    0.59    6.16
  -9 -14   3    8.99    8.66
   9  14  -4    8.88    7.96
  -9 -14   4   12.69    8.05
   9  14  -5   -0.00    6.47
  -9 -14   5    1.98    6.19
   9  14  -6   -0.00    7.09
  -9 -14   6   -0.00    5.20
   9  14  -7    6.33    7.02
  -9 -14   7    0.53    5.51
   9  14  -8    3.80    7.79
  -9 -14   8    0.59    6.17
   9  14  -9   14.27    7.91
  -9 -14   9    3.58    6.81
   9  14 -10    6.11    6.43
  -9 -14  10    0.00    6.30
   9  14 -11    0.00    5.90
  -9 -14  11   -0.00    5.12
   9  14 -12    4.78    7.50
  -9 -14  12    4.75    6.17
   9  14 -13   -0.00    5.88
  -9 -14  13    2.68    5.67
   9  14 -14   10.39    6.94
  -9 -14  14    0.45    5.39
   9  14 -15    0.87    5.37
  -9 -14  15   -0.00    6.15
   9  14 -16    0.64    5.07
  -9 -14  16    1.69    5.75
   9  14 -17   -0.00    5.50
  -9 -14  17    0.88    5.25
   9  14 -18    5.25    5.93
   9  14 -19   -0.00    4.89
   9  14 -20   -0.00    4.98
   9  14 -21   -0.00    5.30
   9  15  -1   11.08    7.47
   9  15  -2   -0.00    5.65
   9  15  -3    0.68    5.84
   9  15  -4    9.16    7.93
   9  15  -5    3.85    6.82
  -9 -15   5   -0.00    5.94
   9  15  -6    1.70    5.41
  -9 -15   6   -0.00    6.42
   9  15  -7   11.25    7.71
  -9 -15   7   -0.00    6.29
   9  15  -8    4.30    6.50
  -9 -15   8    2.26    6.47
   9  15  -9    0.72    6.38
  -9 -15   9    2.05    5.80
   9  15 -10    4.27    6.62
  -9 -15  10    0.92    6.97
   9  15 -11    6.29    6.73
  -9 -15  11    0.64    6.15
   9  15 -12   -0.00    5.09
  -9 -15  12    8.35    7.11
   9  15 -13   -0.00    7.09
  -9 -15  13   -0.00    6.71
  -9 -15  14   -0.00    6.51
  -9 -15  15    2.03    6.11
  -9 -16  10   -0.00    6.36
  -9 -16  11   -0.00    6.27
  -9 -16  12   -0.00    6.87
  -8   0   1   -0.00    3.05
  -8   0   1   -0.00    3.21
   8   0  -1    1.35    3.32
  -8   0   2  513.10   55.62
  -8   0   2  454.25   55.76
   8   0  -2  537.62   56.05
  -8   0   3    2.06    3.46
  -8   0   3   -0.00    2.99
   8   0  -3    0.54    2.55
  -8   0   4   90.60   11.95
  -8   0   4   68.02   11.74
   8   0  -4  108.23   12.81
  -8   0   5    0.26    2.79
  -8   0   5    2.62    3.18
   8   0  -5    1.29    2.85
  -8   0   6  108.01   12.83
  -8   0   6   81.03   12.59
   8   0  -6   97.43   12.67
  -8   0   7    1.41    2.85
  -8   0   7    0.89    2.60
   8   0  -7    0.79    2.40
   8   0  -7    0.24    1.43
  -8   0   8  205.58   19.14
  -8   0   8  182.09   19.49
   8   0  -8  223.58   19.63
   8   0  -8  183.09   17.07
   8   0  -8  121.37   16.78
  -8   0   9    0.65    2.21
  -8   0   9    0.00    2.33
   8   0  -9   -0.00    1.95
  -8   0  10   -0.00    2.23
  -8   0  10    1.01    2.27
   8   0 -10   -0.00    2.11
  -8   0  11    0.94    2.09
  -8   0  11   -0.00    2.15
   8   0 -11    0.00    2.02
  -8   0  12  178.16   19.97
  -8   0  12  172.29   20.63
   8   0 -12  174.39   20.11
  -8   0  13    1.87    2.48
   8   0 -13   -0.00    1.99
  -8   0  18   88.68   11.57
  -8   0  19    0.40    2.12
  -8   0  20    4.37    2.58
  -8   0  21    0.00    2.17
  -8   0  22   44.01    7.06
  -8   0  23    0.02    2.14
  -8   0  24   11.46    3.81
  -8   0  25    0.09    2.16
  -8   0  26    0.40    2.51
  -8   0  27    2.02    2.77
  -8   0  28   38.68    7.24
  -8   0  29    0.30    3.18
  -8   0  30    2.23    3.93
  -8   0  31   -0.00    2.88
  -8   0  32   10.93    4.64
  -8   0  33    0.33    3.31
  -8   0  34   17.11    4.98
  -8   0  35    4.72    4.01
  -8   0  36    0.00    3.84
  -8   0  37   -0.00    3.24
  -8   1   1   92.21   10.98
  -8   1   1   59.94   10.54
   8  -1  -1   74.50   10.92
   8   1  -1   67.39   10.76
  -8  -1   1   82.97   11.18
  -8  -1   1   43.12   10.31
  -8   1   2    9.07    3.67
  -8   1   2    4.70    3.18
   8  -1  -2    4.43    3.65
   8   1  -2    4.15    3.79
  -8  -1   2    5.23    3.78
  -8  -1   2    5.20    3.62
  -8   1   3    3.13    3.11
  -8   1   3    7.23    3.41
   8  -1  -3    5.05    3.25
   8   1  -3    5.24    3.57
  -8  -1   3    5.09    3.41
  -8  -1   3    0.00    2.81
  -8   1   4   37.59    6.54
  -8   1   4   31.62    6.40
   8  -1  -4   39.39    6.68
   8  -1  -4   29.68    5.41
   8   1  -4   39.75    7.13
  -8  -1   4   43.27    7.21
  -8  -1   4   42.95    7.41
  -8   1   5    6.48    3.31
  -8   1   5    6.31    3.12
   8  -1  -5    7.69    3.28
   8  -1  -5    9.83    2.54
   8   1  -5    6.57    3.44
  -8  -1   5    9.16    3.95
  -8  -1   5    8.05    4.07
  -8   1   6   74.61   10.54
  -8   1   6   86.63   11.17
   8  -1  -6   82.17   10.79
   8  -1  -6   94.28    9.42
   8  -1  -6   65.08    9.03
   8   1  -6   71.91   10.95
  -8  -1   6   87.26   11.34
  -8  -1   6   86.54   11.72
  -8   1   7    4.44    2.77
  -8   1   7    1.48    2.65
   8  -1  -7    6.95    2.84
   8   1  -7    0.00    2.63
  -8  -1   7    7.84    3.23
  -8  -1   7    4.96    3.33
  -8   1   8    2.19    2.36
  -8   1   8    2.39    2.70
   8  -1  -8    3.46    2.51
   8   1  -8    2.69    2.88
  -8  -1   8    4.14    3.00
  -8  -1   8    2.51    3.14
  -8   1   9   17.54    3.51
  -8   1   9   17.49    3.93
   8  -1  -9   12.82    3.32
   8   1  -9   10.79    4.02
  -8  -1   9   14.89    3.98
  -8  -1   9   18.67    4.84
  -8   1  10  141.95   15.26
  -8   1  10  147.39   16.00
   8  -1 -10  157.54   15.59
   8   1 -10  120.83   16.08
  -8  -1  10   89.95   15.34
  -8   1  11    7.77    2.40
  -8   1  11    4.85    2.51
   8  -1 -11    7.86    2.36
   8   1 -11    9.13    3.28
  -8  -1  11    3.82    2.66
  -8   1  12   10.20    2.21
  -8   1  12   11.78    2.94
   8  -1 -12    9.09    2.42
   8   1 -12    8.52    3.49
  -8  -1  12    7.58    3.05
  -8   1  13   -0.00    1.88
   8   1 -13   -0.00    2.51
  -8  -1  13   -0.00    2.20
  -8   1  14   68.03    8.70
   8   1 -14   62.29    9.15
  -8   1  15   47.94    6.73
  -8  -1  16   63.09    9.36
  -8  -1  17    1.84    2.53
  -8  -1  18    4.55    2.81
  -8  -1  19    4.14    3.36
  -8   1  20   12.17    3.19
  -8  -1  20   17.08    4.39
  -8   1  21    2.49    2.27
  -8  -1  21   -2.74    2.84
  -8   1  22   51.31    7.50
  -8  -1  22   53.42    8.36
  -8   1  23   -0.00    2.10
  -8  -1  23    0.54    2.59
  -8   1  24    5.94    3.12
  -8  -1  24    3.81    3.24
  -8   1  25    1.41    2.33
  -8  -1  25    3.96    2.99
  -8   1  26    7.78    3.44
  -8  -1  26    8.47    3.71
  -8   1  27    1.74    2.62
  -8  -1  27    0.36    3.02
  -8   1  28   -0.00    2.72
  -8  -1  28    0.00    2.75
  -8   1  29   -0.00    2.69
  -8  -1  29    3.07    3.12
  -8   1  30    9.30    3.95
  -8  -1  30    9.33    4.26
  -8   1  31    0.00    2.66
  -8  -1  31    1.56    3.41
  -8   1  32    4.13    3.59
  -8  -1  32   10.46    4.62
  -8   1  33    0.19    2.88
  -8  -1  33    0.00    3.53
  -8   1  34    2.46    3.24
  -8  -1  34    0.22    3.45
  -8   1  35   -0.00    3.46
  -8  -1  35    0.00    3.13
  -8   1  36   10.27    4.48
  -8  -1  36    8.42    5.05
  -8   1  37   -0.00    3.18
  -8   2   1   -0.00    2.60
  -8   2   1    3.09    2.83
   8  -2  -1    2.26    2.90
   8  -2  -1    0.00    2.23
   8   2  -1   -0.00    2.96
  -8  -2   1    0.00    3.23
  -8  -2   1   -0.00    3.79
  -8   2   2   60.74    9.66
  -8   2   2   53.14   10.18
   8  -2  -2   64.06    9.93
   8  -2  -2   77.78    9.77
   8   2  -2   77.94   11.13
  -8  -2   2   88.12   11.30
  -8  -2   2   61.70   10.96
  -8   2   3    6.79    3.34
  -8   2   3    8.78    3.90
   8  -2  -3    9.43    3.53
   8  -2  -3   13.82    3.44
   8   2  -3   13.31    4.90
  -8  -2   3   18.44    5.07
  -8  -2   3    7.41    4.77
  -8   2   4   38.26    6.44
  -8   2   4   37.91    6.69
   8  -2  -4   40.02    6.61
   8  -2  -4   34.03    5.48
   8   2  -4   43.56    7.66
  -8  -2   4   28.76    6.66
  -8  -2   4   38.81    7.58
  -8   2   5    8.96    3.45
  -8   2   5   13.06    3.68
   8  -2  -5    9.16    3.23
   8  -2  -5    5.55    1.95
   8  -2  -5    6.69    1.92
   8   2  -5    6.02    3.72
  -8  -2   5    3.00    3.31
  -8  -2   5    3.12    3.64
  -8   2   6   74.08   11.16
  -8   2   6  116.47   12.42
   8  -2  -6   79.71   11.36
   8   2  -6   83.95   12.53
  -8  -2   6  103.85   12.63
  -8   2   7   40.48    5.99
  -8   2   7   30.31    5.82
   8  -2  -7   37.98    5.96
   8   2  -7   37.21    7.18
  -8  -2   7   37.66    6.66
  -8   2   8  116.47   13.85
  -8   2   8  116.05   14.25
   8  -2  -8  101.50   13.68
   8   2  -8  137.48   15.75
  -8  -2   8  121.66   14.98
  -8   2   9   11.26    2.84
  -8   2   9    7.12    2.79
   8  -2  -9    7.79    2.52
   8   2  -9   14.05    4.52
  -8  -2   9    9.14    3.88
  -8   2  10   -0.00    1.43
  -8   2  10   -0.00    1.84
   8  -2 -10    1.39    1.47
   8   2 -10    3.40    3.07
  -8  -2  10    0.98    2.66
  -8   2  11    3.39    1.37
  -8   2  11    0.00    1.29
  -8   2  11    2.36    1.95
   8   2 -11    0.00    3.12
  -8  -2  11    0.00    2.56
  -8   2  12   55.95    7.08
   8   2 -12   52.16    8.51
  -8  -2  12   46.20    7.87
  -8   2  13   35.71    5.09
   8   2 -13   32.43    6.48
  -8  -2  13   39.21    6.35
  -8   2  14   25.19    3.81
   8   2 -14   31.22    5.72
  -8  -2  14   14.64    5.10
  -8   2  15   21.56    3.55
   8   2 -15   20.67    5.09
  -8  -2  15   28.31    5.79
  -8   2  16   35.05    4.74
   8   2 -16   27.79    6.46
  -8  -2  16   36.94    6.76
  -8   2  17   22.73    3.49
  -8  -2  17   21.10    5.26
  -8  -2  18  183.52   22.53
  -8  -2  19    3.14    3.20
  -8  -2  20    1.24    3.02
  -8   2  21    0.77    1.82
  -8  -2  21    3.80    3.35
  -8   2  22   19.98    4.18
  -8  -2  22   40.48    6.68
  -8   2  23    0.12    1.78
  -8  -2  23    5.40    3.32
  -8   2  24    4.89    2.56
  -8  -2  24    6.16    3.83
  -8   2  25   -0.00    2.14
  -8  -2  25   -0.00    3.03
  -8   2  26    3.97    2.54
  -8  -2  26    0.34    2.89
  -8   2  27    0.71    2.35
  -8  -2  27    0.69    2.91
  -8   2  28   13.17    3.64
  -8  -2  28    2.88    3.93
  -8   2  29    2.01    2.51
  -8  -2  29    4.21    3.57
  -8   2  30    0.48    2.56
  -8  -2  30    1.07    3.04
  -8   2  31    0.14    2.45
  -8  -2  31    1.06    3.87
  -8   2  32    0.86    2.90
  -8  -2  32    5.58    4.04
  -8   2  33    0.45    2.98
  -8  -2  33    0.02    3.33
  -8   2  34    0.00    3.02
  -8  -2  34   11.74    5.13
  -8   2  35    1.60    2.99
  -8  -2  35    1.20    3.50
  -8   2  36   -0.00    2.82
  -8  -2  36    0.17    3.30
  -8   2  37   -0.00    3.23
  -8   3   1   86.00   11.55
   8  -3  -1   78.20   11.65
   8  -3  -1   66.78   10.81
   8   3  -1  102.35   13.46
  -8  -3   1   87.25   12.66
  -8   3   2    1.86    2.66
  -8   3   2   -0.00    3.04
   8  -3  -2    0.00    2.81
   8  -3  -2    1.06    2.03
   8   3  -2    0.00    3.93
  -8  -3   2    0.00    3.48
  -8   3   3   40.08    7.22
  -8   3   3   46.52    7.25
  -8   3   3   30.63    6.83
   8  -3  -3   39.74    7.03
   8  -3  -3   45.33    6.46
   8   3  -3   48.53    8.49
  -8  -3   3   40.87    7.95
  -8   3   4  157.39   17.60
  -8   3   4  141.10   17.11
  -8   3   4  123.11   17.25
   8  -3  -4  130.95   17.26
   8  -3  -4  138.62   16.07
   8   3  -4  145.43   18.74
  -8  -3   4  148.18   18.34
  -8   3   5   11.90    3.57
  -8   3   5   16.09    3.83
  -8   3   5   16.23    4.26
   8  -3  -5   10.13    2.11
   8  -3  -5   10.91    2.17
   8   3  -5   20.61    5.39
  -8  -3   5   24.91    5.18
  -8   3   6   35.59    6.08
  -8   3   6   36.01    6.17
  -8   3   6   45.29    7.01
   8   3  -6   47.05    8.27
  -8  -3   6   43.69    7.42
  -8   3   7   23.46    4.07
  -8   3   7   20.47    4.09
  -8   3   7   13.14    3.94
   8   3  -7   24.08    5.77
  -8  -3   7   26.58    5.51
  -8   3   8    5.01    2.12
  -8   3   8    6.11    2.52
  -8   3   8    3.14    2.44
   8   3  -8    4.30    4.02
  -8  -3   8    0.52    3.04
  -8   3   9    0.00    1.83
  -8   3   9    3.29    2.13
  -8   3   9    2.35    2.15
   8   3  -9    3.86    3.46
  -8  -3   9    0.41    3.00
  -8   3  10   84.28    9.70
  -8   3  10   85.32    9.76
  -8   3  10   77.63   10.41
   8   3 -10   82.58   12.37
  -8  -3  10   91.58   12.09
  -8   3  11   82.62   10.58
   8   3 -11   74.65   12.41
  -8  -3  11  113.38   12.87
  -8   3  12    3.03    1.81
   8   3 -12    3.61    3.82
  -8  -3  12    0.00    3.16
  -8  -3  12    0.98    3.91
  -8   3  13    9.66    2.20
   8   3 -13    5.24    4.00
  -8  -3  13    8.90    4.04
  -8  -3  13    8.03    4.22
  -8   3  14   19.02    2.94
   8   3 -14   22.61    5.68
  -8  -3  14   22.08    4.94
  -8  -3  14    8.97    4.85
  -8   3  15   26.22    3.54
   8   3 -15   31.81    6.74
  -8  -3  15   23.04    6.10
  -8   3  16   72.48    8.06
   8   3 -16   71.98   11.12
  -8  -3  16   72.18   11.34
   8   3 -17    0.00    3.07
  -8  -3  17    1.72    3.10
  -8   3  18    4.92    1.26
  -8  -3  18    7.20    3.83
  -8  -3  19   11.74    4.37
  -8  -3  20   91.43   13.37
  -8   3  21    3.19    1.61
  -8   3  21    5.66    1.89
  -8  -3  21    3.73    3.31
  -8   3  22    8.20    2.05
  -8  -3  22    2.60    3.24
  -8   3  23    2.31    1.62
  -8  -3  23   -0.00    3.01
  -8   3  24   12.87    3.04
  -8  -3  24   18.71    5.49
  -8   3  25   12.78    3.11
  -8  -3  25   11.33    4.95
  -8   3  26    2.72    2.11
  -8  -3  26    5.56    4.24
  -8   3  27    1.18    2.09
  -8  -3  27    1.48    3.55
  -8   3  28   -0.00    2.15
  -8  -3  28   -0.00    3.57
  -8   3  29    0.00    2.18
  -8  -3  29    2.13    3.50
  -8   3  30    1.76    2.39
  -8  -3  30    0.21    3.58
  -8   3  31    0.56    2.22
  -8  -3  31   -0.00    4.03
  -8   3  32    8.53    3.33
  -8  -3  32    5.87    4.44
  -8   3  33    0.00    2.30
  -8  -3  33   -0.00    3.55
  -8   3  34    1.31    2.63
  -8  -3  34    4.65    4.17
  -8   3  35    0.13    2.79
  -8  -3  35    2.23    3.91
  -8   3  36    6.80    3.57
  -8   3  37    2.30    3.21
  -8   4   1   72.04   11.30
  -8   4   1   95.27   11.97
   8  -4  -1   73.45   11.02
   8   4  -1   89.97   13.23
  -8   4   2   27.24    5.98
  -8   4   2   39.16    6.42
   8  -4  -2   35.09    5.84
   8   4  -2   19.22    6.62
  -8   4   3   13.58    4.25
  -8   4   3   19.96    4.53
   8  -4  -3   15.99    3.63
   8   4  -3   21.51    6.09
  -8   4   4  160.18   17.41
  -8   4   4  125.43   16.79
   8  -4  -4  127.64   15.80
   8   4  -4  143.17   19.05
  -8  -4   4  154.37   18.46
  -8   4   5    9.43    3.52
  -8   4   5   12.67    3.38
   8  -4  -5    7.15    1.68
   8  -4  -5    6.81    1.67
   8   4  -5    0.00    3.80
  -8  -4   5    6.73    3.79
  -8   4   6   52.51    7.99
  -8   4   6   54.05    7.96
   8   4  -6   51.88    9.69
  -8  -4   6   73.68   10.21
  -8   4   7  102.08   11.99
  -8   4   7  108.97   12.10
  -8   4   7   72.22   11.77
   8   4  -7  104.94   14.57
  -8  -4   7   95.28   13.49
  -8   4   8   41.01    5.79
  -8   4   8   36.24    5.63
  -8   4   8   35.05    6.05
   8   4  -8   34.90    7.93
  -8  -4   8   42.33    7.63
  -8   4   9   10.42    2.70
  -8   4   9    7.43    2.70
   8   4  -9   12.52    5.05
  -8  -4   9    7.03    4.09
  -8  -4   9    9.86    4.37
  -8   4  10    1.31    1.93
   8   4 -10   -0.00    3.52
  -8  -4  10    0.00    3.40
  -8  -4  10    1.55    3.33
  -8   4  11   11.20    2.76
   8   4 -11    3.06    4.02
  -8  -4  11   14.05    4.55
  -8  -4  11   15.38    4.98
  -8   4  12   90.27   10.81
   8   4 -12   99.67   13.82
  -8  -4  12   78.84   12.58
  -8  -4  12   99.59   14.13
  -8   4  13   20.89    3.12
   8   4 -13   16.26    5.78
  -8  -4  13   15.85    4.77
  -8  -4  13    2.55    4.32
  -8   4  14   47.27    5.90
  -8   4  14   45.45    5.84
   8   4 -14   61.56    9.85
  -8  -4  14   41.90    7.90
  -8  -4  14   48.38    9.14
  -8   4  15    0.50    1.18
  -8   4  15    0.00    1.19
   8   4 -15    1.44    3.94
  -8  -4  15    2.19    3.57
  -8   4  16   21.73    2.79
   8   4 -16   12.58    5.55
  -8  -4  16   22.18    5.92
   8   4 -17   21.54    5.93
  -8  -4  17    7.16    4.14
   8   4 -18   83.74   12.30
  -8  -4  18   72.34   12.13
  -8  -4  19    7.00    4.62
  -8   4  20   12.65    2.22
  -8  -4  20    9.19    4.90
  -8   4  21    0.00    1.32
  -8  -4  21   -5.85    4.46
  -8  -4  22    5.73    3.97
  -8  -4  23   14.17    4.97
  -8  -4  24    0.95    3.06
  -8  -4  25    2.07    3.71
  -8  -4  26   -0.00    3.46
  -8  -4  27    3.49    4.10
  -8  -4  28    6.44    4.57
  -8  -4  29    4.27    4.40
  -8  -4  30    0.69    3.51
  -8  -4  31    0.00    3.53
  -8  -4  32    9.76    4.86
  -8  -4  33    8.51    4.98
  -8  -4  34   11.42    6.14
  -8  -4  35   -0.00    4.35
  -8   4  36    0.00    2.73
  -8   4  37   -0.00    2.66
  -8   5   1   33.15    6.98
  -8   5   1   43.35    7.40
   8  -5  -1   35.40    6.71
   8   5  -1   38.39    8.61
  -8   5   2   28.68    5.74
  -8   5   2   25.37    5.38
   8  -5  -2   16.20    4.40
   8   5  -2   25.96    7.07
  -8   5   3   82.24   11.39
  -8   5   3   77.06   11.24
   8  -5  -3   77.24   10.41
   8   5  -3   85.81   13.50
  -8   5   4   15.39    4.75
  -8   5   4   19.48    4.73
   8  -5  -4   23.36    3.99
   8   5  -4   15.79    5.96
  -8   5   5   77.95    9.18
  -8   5   5   62.36    8.71
   8  -5  -5   47.59    6.89
   8   5  -5   69.74   11.22
  -8  -5   5   58.95   10.94
  -8   5   6   91.07   12.61
  -8   5   6   99.67   12.75
   8   5  -6  101.60   15.28
  -8  -5   6  113.06   15.76
  -8   5   7    7.61    2.95
   8   5  -7    5.92    4.62
  -8  -5   7    6.70    4.68
  -8   5   8    8.56    2.94
  -8   5   8    6.52    2.90
   8   5  -8   11.51    4.96
  -8  -5   8    2.27    3.53
  -8   5   9    7.15    2.85
  -8   5   9   10.21    3.23
   8   5  -9    6.59    5.47
  -8  -5   9   12.82    5.20
  -8   5  10  202.87   23.80
   8   5 -10  206.80   26.48
  -8  -5  10  215.62   26.87
  -8   5  11   34.04    5.71
   8   5 -11   38.01    8.63
  -8  -5  11   34.78    8.55
  -8   5  12    0.00    2.07
   8   5 -12    4.33    4.88
  -8  -5  12   -0.00    4.54
  -8   5  13   -0.00    1.77
   8   5 -13    0.00    4.36
  -8  -5  13    0.00    3.64
  -8   5  14    9.53    2.62
   8   5 -14    8.85    4.77
  -8  -5  14   13.15    5.38
  -8   5  15   19.72    3.39
   8   5 -15   13.39    5.74
  -8  -5  15   27.48    6.82
  -8   5  16   58.46    7.20
   8   5 -16   54.97   10.33
  -8  -5  16   58.36   10.73
  -8   5  17    8.83    2.28
   8   5 -17   15.75    5.62
  -8  -5  17   19.30    5.92
  -8   5  18    5.72    1.83
   8   5 -18    4.65    4.33
  -8  -5  18    3.57    4.52
  -8   5  19   19.60    3.23
   8   5 -19   17.01    6.17
  -8  -5  19   21.19    6.56
  -8   5  20   21.98    3.64
  -8  -5  20   30.33    7.04
  -8  -5  21   17.79    5.89
  -8  -5  22   10.59    5.15
  -8  -5  23    0.00    3.07
  -8  -5  24   10.45    5.22
  -8  -5  25   16.31    5.70
  -8  -5  26   15.04    5.44
  -8  -5  27    6.98    4.37
  -8  -5  28    0.37    3.55
  -8  -5  29    5.68    4.31
  -8  -5  30    7.97    5.23
  -8  -5  31    4.08    4.85
  -8  -5  32    9.78    5.20
  -8  -5  33   -0.00    4.15
  -8  -5  34    0.00    3.95
  -8   6   1   87.42   12.83
  -8   6   1   90.06   12.88
  -8   6   1   83.60   12.97
  -8  -6   1  101.68   15.35
  -8   6   2   97.21   13.00
  -8   6   2  106.26   13.25
  -8   6   2   73.02   12.39
  -8  -6   2   76.50   14.22
  -8   6   3   84.42   12.52
  -8   6   3  105.61   12.94
   8   6  -3   91.10   14.86
  -8  -6   3   70.60   13.66
  -8   6   4   34.49    6.74
  -8   6   4   37.90    6.85
   8   6  -4   34.80    8.64
  -8  -6   4   30.48    8.16
  -8   6   5   25.53    5.48
  -8   6   5   21.91    5.30
   8  -6  -5   24.38    4.16
   8   6  -5   29.27    7.89
  -8  -6   5   16.54    6.42
  -8   6   6   31.68    5.36
   8  -6  -6   14.69    2.30
   8   6  -6   31.55    7.90
  -8  -6   6   31.39    7.85
  -8   6   7   25.24    5.14
   8   6  -7   38.65    8.44
  -8  -6   7   11.22    5.82
  -8   6   8   22.90    4.94
  -8   6   8   27.80    5.69
   8   6  -8   42.60    8.54
  -8  -6   8   21.60    6.96
  -8   6   9    1.24    2.43
   8   6  -9   -0.00    4.55
  -8  -6   9    2.32    3.57
  -8   6  10   13.80    3.65
   8   6 -10    0.00    5.19
  -8  -6  10    7.93    5.10
  -8   6  11   20.84    4.35
   8   6 -11   24.41    7.31
  -8  -6  11    9.83    5.96
  -8   6  12   22.08    4.55
   8   6 -12   19.61    6.83
  -8  -6  12   22.58    6.95
  -8   6  13   22.09    4.34
   8   6 -13   23.24    6.79
  -8  -6  13   17.27    6.53
  -8   6  14   33.35    5.45
   8   6 -14   37.54    8.42
  -8  -6  14   30.95    7.91
  -8   6  15   12.82    3.22
   8   6 -15    8.99    5.20
  -8  -6  15   20.17    6.47
   8   6 -16    7.72    5.14
  -8  -6  16    4.67    4.82
   8   6 -17   73.06   12.25
  -8  -6  17   66.50   12.13
   8   6 -18   11.13    5.77
  -8  -6  18   19.67    6.78
   8   6 -19    8.04    5.46
  -8  -6  19   10.74    5.31
  -8  -6  20    3.59    4.48
  -8  -6  21    0.18    3.52
  -8  -6  22    3.15    4.37
  -8  -6  23   19.89    6.52
  -8  -6  24    2.55    4.27
  -8  -6  25   11.18    5.30
  -8  -6  26   -0.00    3.18
  -8  -6  27    4.94    4.10
  -8  -6  28    3.80    4.27
  -8  -6  29    2.04    4.13
  -8  -6  30    0.00    4.70
  -8  -6  31   -0.00    4.14
  -8  -6  32   -0.00    4.70
  -8  -6  33    1.72    4.58
  -8   7   1   93.78   13.19
  -8   7   1   77.41   12.51
   8   7  -1   95.80   15.56
  -8  -7   1   92.24   15.31
  -8   7   2    5.15    3.85
  -8   7   2    1.49    3.35
  -8  -7   2   -0.00    5.22
  -8   7   3   35.70    7.38
  -8   7   3   37.05    7.29
  -8  -7   3   46.32    9.76
  -8   7   4   -0.00    3.44
  -8  -7   4   -0.00    3.95
  -8   7   5   78.03   10.83
  -8  -7   5   54.57   12.35
  -8   7   6   14.30    4.69
  -8  -7   6   15.51    6.22
  -8  -7   7    0.00    3.98
  -8  -7   8    3.38    4.65
  -8  -7   9   41.95    9.85
  -8  -7  10   22.81    7.35
  -8  -7  11   33.20    8.57
  -8  -7  12    6.73    4.87
  -8  -7  13    9.17    5.41
  -8  -7  14   12.28    6.16
  -8  -7  15   40.78    9.43
  -8  -7  16    9.57    5.21
  -8  -7  17    3.23    4.01
  -8  -7  18   -0.00    4.11
  -8  -7  19    0.65    4.45
  -8  -7  20    5.79    4.61
  -8  -7  21   18.40    6.53
  -8  -7  22    3.78    4.75
  -8  -7  23   -0.00    3.85
  -8  -7  24   -0.00    3.71
  -8  -7  25   18.60    6.30
  -8  -7  26    2.39    3.93
  -8  -7  27    2.49    4.20
  -8  -7  28    0.00    4.15
  -8  -7  29    3.83    3.66
  -8  -7  30   -0.00    3.45
  -8  -7  31   16.89    6.62
  -8  -7  32    1.50    4.37
  -8   8   1   82.79   11.95
   8   8  -1   64.51   13.26
  -8  -8   1   63.64   13.33
  -8   8   2   -0.00    4.15
   8   8  -2    1.08    4.82
  -8  -8   2    0.00    4.89
  -8   8   3   39.26    7.30
   8   8  -3   15.45    8.31
  -8  -8   3   35.58    9.22
  -8   8   4   14.25    4.85
   8   8  -4    7.82    7.05
  -8  -8   4    9.58    6.49
  -8   8   5    4.89    3.67
   8   8  -5    5.76    5.76
  -8  -8   5    3.39    4.75
   8   8  -6   -0.00    5.01
  -8  -8   6    4.47    5.11
   8   8  -7   82.83   15.53
  -8  -8   7  104.29   16.37
   8   8  -8    1.91    5.69
  -8  -8   8    1.25    3.98
   8   8  -9    9.92    5.97
  -8  -8   9    9.11    5.41
   8   8 -10   12.99    6.36
  -8  -8  10   12.20    5.81
   8   8 -11    0.00    4.78
  -8  -8  11    5.61    5.51
   8   8 -12    0.56    4.34
  -8  -8  12    3.70    5.06
   8   8 -13   31.56    8.90
  -8  -8  13   48.21   10.23
   8   8 -14   -0.00    4.72
  -8  -8  14    3.22    4.73
   8   8 -15   13.86    6.14
  -8  -8  15    2.40    4.91
   8   8 -16    0.29    4.52
  -8  -8  16    2.45    5.15
   8   8 -17   17.35    7.05
  -8  -8  17   33.84    8.42
   8   8 -18    7.73    5.45
  -8  -8  18   -0.00    4.38
   8   8 -19    6.94    5.53
  -8  -8  19    8.68    5.27
   8   8 -20   -0.00    4.55
  -8  -8  20   -0.00    3.99
   8   8 -21    4.03    5.43
  -8  -8  21    0.00    5.15
  -8  -8  22    6.89    4.84
  -8  -8  23   16.20    6.63
  -8  -8  24   -0.00    4.43
  -8  -8  25    5.52    5.39
  -8  -8  26    4.39    5.21
  -8  -8  27    0.00    5.48
  -8  -8  28    8.99    5.48
  -8  -8  29    2.85    5.00
  -8  -8  30    1.96    3.22
  -8   9   1  106.92   14.61
   8   9  -1   88.02   15.71
  -8  -9   1   73.10   15.26
  -8   9   2    3.96    4.27
   8   9  -2    8.21    6.29
  -8  -9   2    5.19    5.19
  -8   9   3   42.12    8.25
   8   9  -3   33.41    9.94
  -8  -9   3   42.75   10.43
  -8   9   4   10.63    5.03
   8   9  -4    3.40    5.67
  -8  -9   4    2.58    4.83
   8   9  -5   53.72   11.31
  -8  -9   5   43.54   10.86
   8   9  -6   -0.00    4.61
  -8  -9   6    0.00    5.08
   8   9  -7   10.12    7.33
  -8  -9   7    0.87    4.12
   8   9  -8   -0.00    5.06
  -8  -9   8   -0.00    4.84
   8   9  -9    6.48    5.71
  -8  -9   9   -0.00    4.75
   8   9 -10    9.45    5.86
  -8  -9  10   12.54    6.39
   8   9 -11   74.82   13.79
  -8  -9  11   75.94   14.29
   8   9 -12   -0.00    4.95
  -8  -9  12   -0.00    4.97
   8   9 -13    2.64    4.65
  -8  -9  13    1.35    4.89
   8   9 -14   -0.00    4.55
  -8  -9  14    0.45    4.71
   8   9 -15   49.38   11.06
  -8  -9  15   65.84   12.46
   8   9 -16    0.00    4.91
  -8  -9  16   -0.00    4.74
   8   9 -17   -0.00    4.26
  -8  -9  17    2.90    4.78
   8   9 -18    5.82    5.75
  -8  -9  18    9.59    5.76
   8   9 -19   29.53    8.36
  -8  -9  19   19.82    7.17
   8   9 -20    0.29    4.55
  -8  -9  20    0.00    5.18
   8   9 -21   15.45    7.20
  -8  -9  21   22.54    7.48
   8   9 -22    5.45    5.30
  -8  -9  22    0.26    4.98
  -8  -9  23    5.50    4.98
  -8  -9  24   -0.00    4.85
  -8  -9  25   21.52    7.17
  -8  -9  26    3.98    5.63
  -8  -9  27   -0.00    4.76
  -8  -9  28    0.00    4.37
  -8  -9  29    3.67    5.16
   8  10  -1   14.00    7.18
  -8 -10   1   19.54    8.72
  -8  10   2    0.00    4.34
   8  10  -2    0.74    4.97
  -8 -10   2   -0.00    5.52
  -8  10   3   50.04    9.11
   8  10  -3   47.68   10.86
  -8 -10   3   23.72    9.90
   8  10  -4   24.33    9.41
  -8 -10   4    6.26    5.70
   8  10  -5    3.28    5.94
  -8 -10   5    3.02    5.20
   8  10  -6   -0.00    4.92
  -8 -10   6    0.00    6.05
   8  10  -7   66.99   13.40
  -8 -10   7   61.99   13.23
   8  10  -8   -0.00    5.46
  -8 -10   8    2.08    4.62
   8  10  -9   13.24    6.97
  -8 -10   9    1.52    5.61
   8  10 -10    0.00    4.83
  -8 -10  10    1.06    4.49
   8  10 -11    2.83    5.41
  -8 -10  11   -0.00    4.83
   8  10 -12    0.21    4.78
  -8 -10  12    2.28    4.58
   8  10 -13   42.76    9.88
  -8 -10  13   34.24    9.97
   8  10 -14   -0.00    4.96
  -8 -10  14   -0.00    4.68
   8  10 -15    3.44    5.15
  -8 -10  15    0.03    4.33
   8  10 -16   -0.00    4.93
  -8 -10  16    1.58    5.31
   8  10 -17   45.62    9.97
  -8 -10  17   21.41    8.80
   8  10 -18    0.00    5.09
  -8 -10  18    1.64    4.81
   8  10 -19   17.01    7.38
  -8 -10  19   10.75    6.44
   8  10 -20    2.18    5.77
  -8 -10  20    0.93    3.70
   8  10 -21    7.51    6.37
  -8 -10  21    3.65    4.89
   8  10 -22    1.98    5.14
  -8 -10  22    4.55    4.99
  -8 -10  23    7.32    6.05
  -8 -10  24    4.85    5.40
  -8 -10  25   -0.00    4.03
  -8 -10  26   -0.00    5.03
  -8 -10  27   10.70    6.26
  -8 -10  28   -0.00    4.84
   8  11  -1   26.43    9.20
  -8 -11   1   24.12    9.07
   8  11  -2    1.96    5.77
  -8 -11   2    4.73    5.73
   8  11  -3    7.00    6.70
  -8 -11   3   14.59    7.77
   8  11  -4    0.00    5.13
  -8 -11   4    1.07    6.27
   8  11  -5   14.34    7.39
  -8 -11   5   19.99    8.17
   8  11  -6    1.98    6.35
  -8 -11   6    1.54    4.86
   8  11  -7    0.00    6.07
  -8 -11   7    7.40    6.19
   8  11  -8    0.00    5.32
  -8 -11   8    3.13    5.57
   8  11  -9   21.17    8.16
  -8 -11   9   28.40    9.31
   8  11 -10    3.02    5.30
  -8 -11  10    1.64    4.83
   8  11 -11   12.41    6.27
  -8 -11  11    5.66    6.00
   8  11 -12    3.70    5.61
  -8 -11  12    1.56    5.30
   8  11 -13    2.30    5.02
  -8 -11  13   -0.00    4.89
   8  11 -14    0.44    4.74
  -8 -11  14   -0.00    5.10
   8  11 -15   37.48    9.97
  -8 -11  15   34.76   10.18
   8  11 -16    0.00    4.61
  -8 -11  16    6.39    6.18
   8  11 -17    0.18    5.34
  -8 -11  17    1.00    5.26
   8  11 -18   -0.00    5.44
  -8 -11  18    0.00    4.98
   8  11 -19    6.22    6.40
  -8 -11  19    2.13    5.44
   8  11 -20    6.96    6.18
  -8 -11  20    2.23    4.77
   8  11 -21    7.92    6.36
  -8 -11  21    0.00    5.38
   8  11 -22    3.59    6.16
  -8 -11  22   -0.00    5.45
   8  11 -23    3.26    6.21
  -8 -11  23   -0.00    5.42
  -8 -11  24    1.91    5.26
  -8 -11  25   14.89    7.72
  -8 -11  26   -0.00    5.56
   8  12  -1    0.00    5.76
  -8 -12   1    1.06    5.41
   8  12  -2    1.18    5.38
  -8 -12   2    6.10    6.02
   8  12  -3   35.58   10.99
  -8 -12   3   45.33   11.86
   8  12  -4   -0.00    5.21
  -8 -12   4    2.33    5.81
   8  12  -5    1.80    6.08
  -8 -12   5    2.62    5.61
   8  12  -6    3.49    5.78
  -8 -12   6    1.69    5.26
   8  12  -7   17.37    8.50
  -8 -12   7   11.67    6.87
   8  12  -8   10.74    6.61
  -8 -12   8    5.13    6.16
   8  12  -9   16.97    7.88
  -8 -12   9    6.72    6.04
   8  12 -10    4.56    6.35
  -8 -12  10    3.87    5.91
   8  12 -11    6.69    5.82
  -8 -12  11    5.21    5.27
   8  12 -12    0.47    4.23
  -8 -12  12    4.99    6.02
   8  12 -13   16.11    7.35
  -8 -12  13   15.16    7.63
   8  12 -14    3.86    5.24
  -8 -12  14    0.03    5.99
   8  12 -15    1.72    5.62
  -8 -12  15   -0.00    4.58
   8  12 -16    2.45    5.02
  -8 -12  16    7.98    5.93
   8  12 -17    7.89    6.22
  -8 -12  17    0.00    5.62
   8  12 -18    2.05    5.43
  -8 -12  18    0.99    4.46
   8  12 -19   10.95    7.35
  -8 -12  19    0.79    5.02
   8  12 -20    0.00    5.67
  -8 -12  20   -0.00    6.15
   8  12 -21    5.64    6.31
  -8 -12  21    5.16    6.03
   8  12 -22    1.39    6.19
  -8 -12  22   -0.00    5.08
   8  12 -23   16.32    7.91
  -8 -12  23   -0.00    5.65
  -8 -12  24    6.26    5.83
   8  13  -1    2.97    6.86
  -8 -13   1    0.92    5.33
   8  13  -2    7.81    7.50
  -8 -13   2   -0.00    5.74
   8  13  -3    0.00    7.07
  -8 -13   3    2.77    5.87
   8  13  -4   27.47    9.20
  -8 -13   4    3.38    5.98
   8  13  -5   29.53   10.46
  -8 -13   5   24.68    9.85
   8  13  -6    1.00    5.20
  -8 -13   6    7.02    6.99
   8  13  -7   -0.00    6.22
  -8 -13   7   -0.00    4.89
   8  13  -8    0.00    6.91
  -8 -13   8    3.81    6.40
   8  13  -9    5.41    6.91
  -8 -13   9    2.96    6.33
   8  13 -10    5.76    6.53
  -8 -13  10    0.30    5.34
   8  13 -11   14.56    7.22
  -8 -13  11    5.44    6.90
   8  13 -12    4.21    5.48
  -8 -13  12   -0.00    5.28
   8  13 -13   -0.00    5.10
  -8 -13  13    0.00    5.50
   8  13 -14    0.00    5.95
  -8 -13  14    9.21    7.44
   8  13 -15    3.98    6.51
  -8 -13  15    9.37    7.12
   8  13 -16    2.63    5.94
  -8 -13  16    2.26    6.50
   8  13 -17    5.62    5.59
  -8 -13  17    0.00    6.05
   8  13 -18    1.63    5.39
  -8 -13  18    0.00    4.88
   8  13 -19    0.00    5.36
  -8 -13  19    0.00    5.31
   8  13 -20    8.07    6.96
  -8 -13  20    2.57    6.38
   8  13 -21    5.99    6.54
  -8 -13  21    5.16    7.03
   8  13 -22   -0.00    5.70
  -8 -13  22    0.00    4.09
   8  13 -23    0.50    6.30
   8  13 -24   -0.00    5.54
   8  14  -1   11.21    8.58
  -8 -14   1    5.04    6.45
   8  14  -2    1.24    6.23
  -8 -14   2    6.56    7.13
   8  14  -3    0.00    6.60
  -8 -14   3   13.69    8.20
   8  14  -4    0.00    6.18
  -8 -14   4    2.33    6.55
   8  14  -5    0.00    5.88
  -8 -14   5    0.11    5.32
   8  14  -6   -0.00    6.46
   8  14  -7    4.36    7.61
  -8 -14   7    4.28    5.72
   8  14  -8   24.30    9.14
  -8 -14   8   11.50    7.22
   8  14  -9    3.00    6.46
  -8 -14   9    1.37    6.06
   8  14 -10    0.00    5.51
  -8 -14  10   11.63    8.15
   8  14 -11   -0.00    5.55
  -8 -14  11    9.45    6.70
   8  14 -12   -0.00    5.55
  -8 -14  12   -0.00    5.71
   8  14 -13    7.05    6.41
  -8 -14  13   15.73    7.91
   8  14 -14    0.93    4.76
  -8 -14  14   -0.00    5.21
   8  14 -15    0.01    5.28
  -8 -14  15    1.75    5.05
   8  14 -16   -0.00    5.60
  -8 -14  16   -0.00    6.23
   8  14 -17    0.00    5.68
  -8 -14  17   -0.00    6.07
   8  14 -18    0.57    5.52
  -8 -14  18    1.38    5.35
   8  14 -19   -0.00    4.89
  -8 -14  19   -0.00    4.70
   8  14 -20   -0.00    5.71
  -8 -14  20   -0.00    5.91
   8  14 -21    4.59    5.72
   8  14 -22    3.73    5.90
   8  14 -23    2.44    5.67
   8  14 -24   -0.00    6.69
   8  15  -1   11.47    8.43
   8  15  -2    3.39    6.60
   8  15  -3    2.55    6.22
   8  15  -4    4.12    7.22
   8  15  -5    1.32    6.89
  -8 -15   5    7.25    7.07
   8  15  -6   -0.00    7.55
  -8 -15   6    5.56    6.37
   8  15  -7    0.51    5.67
  -8 -15   7   10.00    6.14
   8  15  -8    3.50    6.71
  -8 -15   8    4.25    6.35
   8  15  -9   -0.00    6.61
  -8 -15   9    0.75    6.13
   8  15 -10    4.23    6.31
  -8 -15  10   -0.00    7.00
   8  15 -11    2.36    5.50
  -8 -15  11   -0.00    6.77
   8  15 -12    1.50    6.17
  -8 -15  12    4.63    5.59
   8  15 -13    1.42    5.61
  -8 -15  13    2.43    6.84
   8  15 -14    0.00    5.71
  -8 -15  14    4.20    6.69
   8  15 -15    1.21    5.52
  -8 -15  15    3.20    6.56
   8  15 -16   -0.00    6.38
  -8 -15  16    7.28    7.53
   8  15 -17   -0.00    5.62
  -8 -15  17    1.42    6.43
  -8 -15  18    0.20    5.71
  -8 -16  12    8.81    7.75
  -8 -16  13   -0.00    6.64
  -8 -16  14    4.15    7.08
  -8 -16  15   -0.00    6.36
  -8 -16  16   -0.00    5.71
  -7   0   1  926.44   99.87
  -7   0   1  842.55  100.04
   7   0  -1  926.70  100.12
   7   0  -1 1006.81   99.77
  -7   0   2    2.33    3.13
  -7   0   2    2.30    3.05
   7   0  -2   -0.00    3.10
   7   0  -2    0.00    2.29
  -7   0   3   21.89    5.04
  -7   0   3   22.83    5.20
   7   0  -3   14.27    4.38
   7   0  -3   23.94    4.43
  -7   0   4   -0.00    2.77
  -7   0   4    0.00    2.35
   7   0  -4   -0.00    2.28
   7   0  -4   -0.00    2.02
  -7   0   5   47.41    6.72
  -7   0   5   36.33    6.57
   7   0  -5   28.82    5.96
   7   0  -5   41.37    5.71
  -7   0   6    0.00    2.37
  -7   0   6   -0.00    2.13
   7   0  -6   -0.00    2.28
   7   0  -6   -0.00    1.50
  -7   0   7  329.81   33.94
  -7   0   7  290.54   34.15
   7   0  -7  313.65   33.96
   7   0  -7  295.32   32.61
  -7   0   8   -0.00    1.88
  -7   0   8    0.13    2.02
   7   0  -8    0.97    2.26
  -7   0   9   14.98    3.49
  -7   0   9   21.30    4.08
   7   0  -9   15.58    3.54
  -7   0  10   -0.00    1.88
  -7   0  10    0.00    2.12
   7   0 -10   -0.00    1.82
  -7   0  11  323.81   35.22
  -7   0  11  333.91   35.87
   7   0 -11  314.75   35.33
  -7   0  12   -0.00    1.83
  -7   0  12    2.16    2.20
   7   0 -12    0.39    1.86
  -7   0  13  105.97   11.83
  -7   0  13  104.19   12.50
   7   0 -13   91.43   11.84
  -7   0  14    1.17    1.59
  -7   0  14   -0.00    1.89
   7   0 -14   -0.00    1.90
  -7   0  15    4.10    2.04
  -7   0  15    3.94    2.40
   7   0 -15    5.00    2.24
  -7   0  16   -0.00    1.74
  -7   0  16    0.02    1.93
   7   0 -16    0.63    1.92
  -7   0  17  469.42   51.15
  -7   0  20    0.61    2.13
  -7   0  21    4.63    3.02
  -7   0  22    0.00    2.53
  -7   0  23   47.49    7.80
  -7   0  24    0.00    2.51
  -7   0  25   -0.00    2.63
  -7   0  26   -0.00    2.61
  -7   0  27   39.83    7.61
  -7   0  28    0.00    3.30
  -7   0  29    6.04    3.95
  -7   0  30    0.13    2.81
  -7   0  31   16.52    5.18
  -7   0  32    1.21    3.44
  -7   0  33   22.16    6.07
  -7   0  34   -0.00    3.47
  -7   0  35   -0.00    3.61
  -7   0  36    7.36    4.42
  -7   0  37    9.77    4.94
  -7   0  38    0.00    4.20
  -7   1   1    1.49    2.67
  -7   1   1    3.97    3.05
   7  -1  -1    0.97    2.93
   7  -1  -1    1.66    2.28
   7   1  -1    2.84    3.43
  -7  -1   1    0.93    3.38
  -7  -1   1    5.53    3.75
  -7   1   2   49.18    7.72
  -7   1   2   38.46    7.48
   7  -1  -2   57.08    8.12
   7  -1  -2   44.61    6.99
   7   1  -2   68.87    8.91
   7   1  -2   40.49    7.43
  -7  -1   2   57.23    8.44
  -7  -1   2   47.87    8.17
  -7   1   3  304.87   32.45
  -7   1   3  252.27   32.42
   7  -1  -3  285.56   32.50
   7  -1  -3  248.11   31.49
   7   1  -3  284.12   32.89
   7   1  -3  320.68   32.70
  -7  -1   3  301.34   32.97
  -7  -1   3  339.20   33.90
  -7   1   4    0.63    2.62
  -7   1   4    1.54    2.82
   7  -1  -4    1.52    2.63
   7  -1  -4    0.44    1.77
   7  -1  -4   -0.00    1.85
   7   1  -4   -0.00    2.75
   7   1  -4   -0.00    2.15
  -7  -1   4    0.00    2.68
  -7  -1   4    2.10    3.07
  -7   1   5   87.81   11.21
  -7   1   5   84.90   11.42
   7  -1  -5   83.59   11.18
   7  -1  -5   77.53   10.13
   7  -1  -5   83.15   10.16
   7   1  -5   84.52   11.77
   7   1  -5   82.19   11.00
  -7  -1   5  110.46   12.24
  -7  -1   5  123.48   13.12
  -7   1   6    0.00    2.29
  -7   1   6    0.16    2.20
   7  -1  -6    3.52    2.40
   7  -1  -6    2.13    1.08
   7  -1  -6    0.75    0.91
   7   1  -6    1.94    2.84
   7   1  -6   -0.00    1.77
  -7  -1   6    1.59    2.59
  -7  -1   6    0.91    2.92
  -7   1   7   29.86    5.39
  -7   1   7   41.07    5.91
   7  -1  -7   32.49    5.42
   7   1  -7   31.47    5.99
   7   1  -7   33.84    5.18
  -7  -1   7   40.48    6.04
  -7  -1   7   38.69    6.54
  -7   1   8   22.37    3.75
  -7   1   8   15.97    3.71
   7  -1  -8   11.31    3.36
   7   1  -8   20.29    4.37
   7   1  -8   21.94    3.47
  -7  -1   8   24.37    4.37
  -7  -1   8   16.87    4.54
  -7   1   9  300.75   32.23
  -7   1   9  301.49   32.74
   7  -1  -9  288.05   32.32
   7   1  -9  298.10   33.35
   7   1  -9  290.27   32.06
  -7  -1   9  298.75   33.09
  -7  -1   9  304.55   33.77
  -7   1  10   24.58    3.70
  -7   1  10   24.25    4.12
   7  -1 -10   22.52    3.78
   7   1 -10   24.22    4.83
   7   1 -10   22.66    3.31
  -7  -1  10   26.48    4.69
  -7  -1  10   17.02    4.80
  -7   1  11   74.74    8.57
  -7   1  11   76.44    9.21
   7  -1 -11   63.59    8.59
   7   1 -11   80.93   10.14
  -7  -1  11   81.71    9.78
  -7  -1  11   74.09   10.24
  -7   1  12    0.38    1.16
  -7   1  12    0.00    1.66
   7  -1 -12    0.67    1.33
   7   1 -12    0.00    2.66
  -7  -1  12    1.49    2.18
  -7  -1  12    4.85    2.69
  -7   1  13  138.47   16.88
  -7   1  13  179.07   18.01
   7  -1 -13  162.29   17.02
   7   1 -13  164.47   18.79
  -7  -1  13  206.56   18.90
  -7  -1  13  166.47   19.16
  -7   1  14   10.18    2.30
   7   1 -14    4.85    2.85
  -7  -1  14    6.07    2.58
  -7  -1  14    5.75    3.14
  -7   1  15  135.68   13.38
   7   1 -15   93.77   13.71
  -7  -1  15  100.26   13.51
  -7  -1  15  121.37   14.47
  -7   1  16   26.52    4.52
   7   1 -16   35.81    5.76
  -7  -1  16   33.99    5.25
  -7   1  17   28.53    4.52
   7   1 -17   27.11    5.17
  -7   1  18   -0.00    1.73
   7   1 -18    0.00    2.54
  -7  -1  19  113.20   14.61
  -7  -1  20    1.39    2.68
  -7   1  21   54.38    7.64
  -7  -1  21   50.07    8.40
  -7   1  22    1.01    2.24
  -7  -1  22    0.23    2.33
  -7   1  23   22.10    4.68
  -7  -1  23   16.22    4.78
  -7   1  24   12.92    3.77
  -7  -1  24   16.51    4.53
  -7   1  25   47.47    7.82
  -7  -1  25   51.32    8.62
  -7   1  26   -0.00    2.28
  -7  -1  26   -0.00    3.07
  -7   1  27    0.00    2.68
  -7  -1  27    0.72    3.22
  -7   1  28   -0.00    2.69
  -7  -1  28   -0.00    3.44
  -7   1  29   23.66    5.69
  -7  -1  29   30.66    6.83
  -7   1  30    2.22    3.07
  -7  -1  30    2.57    3.59
  -7   1  31   15.02    4.65
  -7  -1  31   10.12    4.83
  -7   1  32    1.91    3.39
  -7  -1  32    0.53    3.46
  -7   1  33    4.57    3.39
  -7  -1  33    4.06    4.27
  -7   1  34    0.41    3.02
  -7  -1  34    2.50    3.62
  -7   1  35    3.74    3.56
  -7  -1  35   10.27    4.79
  -7   1  36    0.00    2.83
  -7  -1  36    0.00    3.59
  -7   1  37    0.00    3.37
  -7  -1  37    1.12    3.86
  -7   1  38    0.20    3.23
  -7   2   1   56.59    7.82
  -7   2   1   46.68    7.82
   7  -2  -1   41.44    7.44
   7  -2  -1   46.56    7.15
   7  -2  -1   54.28    7.35
   7   2  -1   53.89    8.46
  -7  -2   1   36.13    7.51
  -7  -2   1   31.52    8.05
  -7   2   2   59.58    7.98
  -7   2   2   43.46    7.75
   7  -2  -2   44.10    7.65
   7  -2  -2   49.96    7.36
   7  -2  -2   47.41    7.18
   7   2  -2   50.10    8.54
  -7  -2   2   60.03    8.89
  -7  -2   2   52.68    8.99
  -7   2   3   12.56    3.54
  -7   2   3   10.01    3.71
   7  -2  -3   13.68    3.65
   7  -2  -3   13.57    3.06
   7  -2  -3    8.23    2.70
   7   2  -3    9.33    3.98
  -7  -2   3   12.85    4.30
  -7  -2   3    6.91    3.88
  -7   2   4    8.68    2.82
  -7   2   4    4.10    2.68
   7  -2  -4    3.75    2.67
   7  -2  -4    3.56    1.94
   7  -2  -4    5.99    2.07
   7   2  -4    8.04    3.93
  -7  -2   4    5.96    3.42
  -7  -2   4   11.60    4.20
  -7   2   5  260.91   28.59
  -7   2   5  250.37   28.89
   7  -2  -5  263.54   28.77
   7  -2  -5  261.42   27.33
   7  -2  -5  235.22   27.25
   7   2  -5  286.61   30.19
  -7  -2   5  253.75   29.45
  -7  -2   5  281.52   30.48
  -7   2   6   17.36    3.61
  -7   2   6   12.07    3.54
   7  -2  -6   16.56    3.63
   7   2  -6   23.92    5.11
  -7  -2   6   19.62    4.57
  -7  -2   6   15.09    4.89
  -7   2   7  249.21   27.33
  -7   2   7  242.40   27.59
   7  -2  -7  254.80   27.42
   7   2  -7  240.51   28.76
  -7  -2   7  245.90   28.37
  -7  -2   7  237.34   28.96
  -7   2   8    3.11    1.90
  -7   2   8    4.05    2.30
   7  -2  -8    4.98    1.95
   7   2  -8    3.29    2.94
  -7  -2   8    7.69    3.17
  -7  -2   8    2.91    2.95
  -7   2   9   71.11    8.58
  -7   2   9   80.13    8.64
  -7   2   9   73.81    9.09
   7   2  -9   65.31   10.26
  -7  -2   9   68.00    9.95
  -7  -2   9   60.95   10.41
  -7   2  10   19.82    2.78
  -7   2  10   21.19    2.79
  -7   2  10   17.89    3.40
   7   2 -10   14.50    4.77
  -7  -2  10   22.67    4.59
  -7  -2  10   22.15    5.27
  -7   2  11  159.02   17.50
   7   2 -11  143.20   19.02
  -7  -2  11  178.23   19.08
  -7  -2  11  143.65   19.30
  -7   2  12   40.29    5.09
   7   2 -12   33.44    6.69
  -7  -2  12   39.17    6.52
  -7  -2  12   42.80    7.27
  -7   2  13   71.35    7.84
   7   2 -13   48.75    9.25
  -7  -2  13   67.39    9.36
  -7  -2  13   74.40   10.23
  -7   2  14    2.41    1.23
   7   2 -14    3.71    2.97
  -7  -2  14    0.00    2.51
  -7   2  15   26.56    3.54
   7   2 -15   26.22    5.42
  -7  -2  15   26.30    5.22
  -7   2  16   87.24   10.46
   7   2 -16  108.18   12.76
  -7  -2  16  100.97   12.30
  -7   2  17   59.81    7.27
   7   2 -17   61.79    9.16
  -7  -2  17   60.39    8.79
  -7   2  18   46.05    6.09
   7   2 -18   47.16    7.78
  -7  -2  18   51.32    8.21
  -7   2  19    0.00    1.69
   7   2 -19    1.84    3.28
  -7  -2  19    7.98    3.56
  -7  -2  20   10.99    4.07
  -7  -2  21   41.16    7.68
  -7   2  22    4.78    2.17
  -7  -2  22    5.39    3.54
  -7   2  23   37.68    5.94
  -7  -2  23   37.03    7.40
  -7   2  24    2.48    2.07
  -7  -2  24   -0.00    3.47
  -7   2  25   13.51    3.64
  -7  -2  25   14.03    4.92
  -7   2  26    0.00    1.78
  -7  -2  26   -0.00    3.88
  -7   2  27   13.37    3.97
  -7  -2  27   12.89    4.70
  -7   2  28    7.27    3.10
  -7  -2  28    3.48    3.54
  -7   2  29    6.29    3.27
  -7  -2  29    6.82    4.18
  -7   2  30   -0.00    2.22
  -7  -2  30    1.88    3.36
  -7   2  31    0.00    2.86
  -7  -2  31   10.34    5.16
  -7   2  32    0.71    2.67
  -7  -2  32    0.00    4.19
  -7   2  33   11.02    4.08
  -7  -2  33    8.63    4.87
  -7   2  34    2.33    3.06
  -7  -2  34   -0.00    3.61
  -7   2  35    2.21    3.19
  -7  -2  35   -0.00    3.73
  -7   2  36    3.05    3.20
  -7  -2  36    1.34    3.62
  -7   2  37    1.75    3.46
  -7  -2  37    1.92    4.30
  -7   2  38    1.17    3.21
  -7   3   1    0.00    2.39
  -7   3   1   -0.00    2.46
  -7   3   1    0.00    2.53
   7  -3  -1    0.45    2.61
   7  -3  -1   -0.00    2.00
   7   3  -1    0.98    3.72
  -7  -3   1    4.59    3.88
  -7  -3   1   -0.00    3.08
  -7   3   2  154.48   19.73
  -7   3   2  180.50   19.84
  -7   3   2  129.06   19.40
   7  -3  -2  163.35   19.91
   7  -3  -2  184.45   19.49
   7  -3  -2  179.14   19.20
   7   3  -2  170.90   21.16
  -7  -3   2  177.16   20.85
  -7  -3   2  127.20   20.41
  -7   3   3   41.09    7.52
  -7   3   3   57.00    8.00
  -7   3   3   49.89    8.12
   7  -3  -3   52.79    7.26
   7  -3  -3   53.38    7.19
   7   3  -3   61.46    9.44
  -7  -3   3   52.76    8.83
  -7  -3   3   68.30    9.92
  -7   3   4   10.98    3.22
  -7   3   4    7.02    2.83
  -7   3   4    6.19    2.69
   7  -3  -4    7.28    1.99
   7  -3  -4    3.72    1.87
   7   3  -4    2.17    3.49
  -7  -3   4    8.85    3.78
  -7  -3   4   11.28    5.05
  -7   3   5  130.32   11.17
  -7   3   5   92.21   10.37
  -7   3   5  106.45   11.13
   7  -3  -5   69.37    8.55
   7  -3  -5   69.76    8.54
   7   3  -5  100.61   12.49
  -7  -3   5  112.22   12.15
  -7  -3   5  109.64   13.14
  -7   3   6   18.57    3.81
  -7   3   6   27.33    4.32
  -7   3   6   17.33    4.18
   7   3  -6   24.50    5.77
  -7  -3   6   18.03    4.99
  -7  -3   6   31.09    6.26
  -7   3   7    0.87    1.68
  -7   3   7    1.90    1.85
  -7   3   7    6.17    2.34
   7   3  -7    3.03    3.40
  -7  -3   7    1.06    2.54
  -7  -3   7    2.47    3.36
  -7   3   8   -0.00    1.57
  -7   3   8    1.08    1.78
  -7   3   8   -0.00    1.69
   7   3  -8    2.77    3.39
  -7  -3   8    1.01    2.80
  -7  -3   8    0.78    2.67
  -7   3   9  237.12   26.61
  -7   3   9  260.82   26.76
  -7   3   9  245.32   27.25
   7   3  -9  245.45   29.29
  -7  -3   9  245.62   28.80
  -7   3  10   79.51    8.16
   7   3 -10   95.45   11.13
  -7  -3  10   32.49    8.51
  -7  -3  10   64.86   10.29
  -7   3  11    6.39    1.86
   7   3 -11    5.26    3.58
  -7  -3  11    3.01    3.22
  -7  -3  11   12.89    4.29
  -7   3  12    0.89    1.11
   7   3 -12   -0.00    3.25
  -7  -3  12   -0.00    2.56
  -7   3  13   93.50    9.57
  -7   3  13   79.81    9.51
   7   3 -13   90.75   12.45
  -7  -3  13   90.58   11.99
   7   3 -14   84.16   12.71
  -7  -3  14  100.94   12.71
   7   3 -15  154.78   20.41
  -7  -3  15  176.68   20.42
   7   3 -16   22.41    5.41
  -7  -3  16   25.77    5.37
  -7  -3  16   13.44    4.71
   7   3 -17    2.65    3.53
  -7  -3  17   -0.00    2.78
  -7  -3  17    2.83    3.12
  -7   3  18   30.45    3.99
   7   3 -18   33.02    6.71
  -7  -3  18   31.05    6.59
  -7   3  19  303.70   33.20
   7   3 -19  326.52   35.94
  -7  -3  19  309.12   36.20
  -7   3  20    0.34    1.65
   7   3 -20    1.17    3.62
  -7  -3  20    3.20    3.56
  -7   3  21    5.14    2.04
  -7  -3  21   -0.00    2.93
  -7   3  22    0.00    1.77
  -7  -3  22   -0.00    2.95
  -7  -3  23   19.13    5.79
  -7  -3  24    0.00    3.58
  -7  -3  25   21.99    6.18
  -7  -3  26   -0.00    3.41
  -7  -3  27    4.34    4.07
  -7  -3  28    4.81    3.84
  -7  -3  29   19.28    6.17
  -7  -3  30    3.44    4.34
  -7  -3  31    9.43    5.46
  -7  -3  32    8.52    4.74
  -7  -3  33    8.66    5.24
  -7  -3  34    1.35    3.87
  -7  -3  35   12.31    5.21
  -7   3  36    0.69    3.13
  -7  -3  36    2.51    4.63
  -7   3  37    2.64    3.13
  -7   3  38   -0.00    2.78
  -7   4   1   70.72   10.45
  -7   4   1   82.27   10.71
  -7   4   1   44.84    9.89
   7  -4  -1   92.03   10.73
   7   4  -1   81.09   12.15
  -7  -4   1   71.36   11.50
  -7  -4   1   86.47   12.70
  -7   4   2   98.74   13.53
  -7   4   2  105.36   13.67
  -7   4   2  109.94   14.15
   7  -4  -2  103.10   13.22
   7   4  -2   96.17   14.96
  -7  -4   2  105.64   14.70
  -7  -4   2  126.60   16.08
  -7   4   3   13.22    4.00
  -7   4   3   22.27    4.39
  -7   4   3   22.42    4.52
   7  -4  -3   15.27    3.38
   7   4  -3   14.61    5.30
  -7  -4   3   18.32    4.91
  -7  -4   3   10.40    4.88
  -7   4   4   39.15    6.21
  -7   4   4   36.93    6.10
  -7   4   4   42.35    6.60
   7  -4  -4   38.36    5.26
   7  -4  -4   34.04    5.09
   7   4  -4   33.16    7.58
  -7  -4   4   39.39    7.26
  -7  -4   4   24.30    6.92
  -7   4   5   72.98    9.19
  -7   4   5   72.92    9.21
  -7   4   5   95.52   10.09
   7  -4  -5   63.58    7.54
   7  -4  -5   54.70    7.44
   7   4  -5   81.69   11.54
  -7  -4   5   82.14   10.83
  -7  -4   5   89.75   12.02
  -7   4   6   80.16    9.73
  -7   4   6   73.03    9.61
  -7   4   6   72.06    9.87
   7   4  -6   65.29   11.41
  -7  -4   6   80.45   11.26
  -7  -4   6   67.18   11.60
  -7   4   7   47.19    6.38
  -7   4   7   43.21    6.23
  -7   4   7   46.98    6.71
  -7   4   7   42.53    6.47
   7   4  -7   38.35    8.15
  -7  -4   7   36.41    7.41
  -7  -4   7   53.94    9.13
  -7   4   8   54.60    7.51
  -7   4   8   59.09    7.59
  -7   4   8   63.69    8.15
  -7   4   8   64.51    8.10
   7   4  -8   47.10    9.54
  -7  -4   8   72.03    9.92
  -7  -4   8   53.02    9.95
  -7   4   9   28.75    4.21
  -7   4   9   32.10    4.32
  -7   4   9   25.68    4.60
  -7   4   9   26.11    4.53
   7   4  -9   28.78    6.87
  -7  -4   9   43.20    6.96
  -7   4  10    0.11    1.15
  -7   4  10    0.68    1.10
  -7   4  10    1.63    1.81
  -7   4  10    0.64    1.61
   7   4 -10    2.16    3.83
  -7  -4  10    0.66    2.88
  -7   4  11  123.89   13.99
  -7   4  11  125.56   13.92
   7   4 -11  115.03   16.42
  -7  -4  11  109.69   15.63
  -7   4  12  146.68   16.05
  -7   4  12  139.07   15.93
   7   4 -12  150.67   18.99
  -7  -4  12  140.92   18.18
  -7   4  13  129.81   14.01
   7   4 -13  112.48   16.45
  -7  -4  13  121.44   16.26
  -7   4  14   31.15    4.01
   7   4 -14   37.34    7.33
  -7  -4  14   42.52    7.03
  -7  -4  14   17.28    6.16
  -7   4  15   53.26    6.59
   7   4 -15   60.49    9.74
  -7  -4  15   69.77    9.68
  -7  -4  15   76.43   10.72
  -7   4  16   25.36    3.55
   7   4 -16   54.59    8.08
  -7  -4  16   34.77    6.57
  -7  -4  16   27.43    6.70
  -7   4  17  155.04   17.19
   7   4 -17  158.35   20.49
  -7  -4  17  197.75   20.55
  -7  -4  17  138.64   20.31
  -7   4  18   21.02    3.26
   7   4 -18   28.06    6.51
  -7  -4  18   19.96    5.82
  -7   4  19   18.58    3.10
   7   4 -19   16.75    5.53
  -7  -4  19   16.40    5.46
  -7   4  20   31.24    4.59
   7   4 -20   36.93    7.44
  -7  -4  20   23.11    6.53
  -7   4  21   39.43    5.54
   7   4 -21   49.26    8.45
  -7  -4  21   24.15    7.07
  -7  -4  22   28.32    7.23
  -7  -4  23    3.92    3.86
  -7  -4  24    1.26    3.05
  -7  -4  25    0.00    3.63
  -7  -4  26    8.52    4.49
  -7  -4  27    6.64    5.26
  -7  -4  28    1.03    4.15
  -7  -4  29    8.17    4.47
  -7  -4  30    2.19    4.09
  -7  -4  31    3.65    4.89
  -7  -4  32    5.47    5.01
  -7  -4  33    3.18    4.58
  -7  -4  34    0.70    3.77
  -7  -4  35    3.27    4.44
  -7  -4  36    1.50    4.27
  -7   5   1    3.45    3.10
  -7   5   1    1.93    2.78
  -7   5   1    4.81    3.35
   7  -5  -1    2.23    2.47
   7   5  -1   -0.00    3.81
  -7  -5   1    0.00    3.91
  -7   5   2    0.91    2.77
  -7   5   2    0.51    2.40
  -7   5   2    0.00    2.61
  -7   5   2    1.96    2.96
   7  -5  -2   -0.00    2.19
   7   5  -2    0.10    3.90
  -7  -5   2    2.04    4.07
  -7   5   3   55.41    7.65
  -7   5   3   45.48    7.31
  -7   5   3   36.58    7.36
  -7   5   3   40.49    7.26
   7  -5  -3   38.27    6.43
   7   5  -3   44.27    9.00
  -7  -5   3   41.59    8.80
  -7   5   4  145.72   15.67
  -7   5   4  120.99   15.25
  -7   5   4  103.63   15.31
  -7   5   4  115.03   15.33
   7  -5  -4  114.48   14.28
   7   5  -4  122.13   17.38
  -7  -5   4  132.17   16.66
  -7  -5   4  131.63   17.74
  -7   5   5   29.17    6.00
  -7   5   5   40.37    6.44
  -7   5   5   46.23    7.11
  -7   5   5   34.86    6.50
   7  -5  -5   38.98    5.22
   7  -5  -5   39.72    5.15
   7   5  -5   40.90    8.47
  -7  -5   5   39.42    7.62
  -7  -5   5   38.65    8.13
  -7   5   6    7.65    2.83
  -7   5   6    0.59    2.34
  -7   5   6    0.00    2.19
  -7   5   6    1.16    2.37
   7   5  -6    1.27    3.79
  -7  -5   6    8.33    4.16
  -7   5   7   13.65    3.44
  -7   5   7   17.43    3.66
  -7   5   7    9.48    3.31
   7   5  -7   20.73    6.04
  -7  -5   7   24.42    5.55
  -7   5   8   82.39   10.94
  -7   5   8   98.12   11.27
  -7   5   8   88.40   11.64
   7   5  -8   79.31   13.34
  -7  -5   8  100.10   13.27
  -7   5   9  114.92   13.73
  -7   5   9  137.29   13.99
  -7   5   9  120.20   14.46
   7   5  -9   65.67   15.18
  -7  -5   9  144.44   16.65
  -7   5  10   39.25    5.77
  -7   5  10   46.56    5.82
  -7   5  10   46.67    6.53
   7   5 -10   46.26    8.94
  -7  -5  10   34.87    7.53
  -7   5  11   84.68   10.59
  -7   5  11   97.50   10.69
  -7   5  11   91.06   11.50
   7   5 -11   97.46   14.16
  -7  -5  11  125.60   14.32
  -7   5  12    0.47    1.76
   7   5 -12    0.00    3.79
  -7  -5  12   -0.00    3.31
  -7  -5  12    1.29    3.99
  -7   5  13   37.26    5.69
   7   5 -13   45.53    8.55
  -7  -5  13   41.51    7.75
  -7  -5  13   49.28    8.81
  -7   5  14   47.72    5.97
   7   5 -14   48.51    8.87
  -7  -5  14   23.92    7.26
  -7  -5  14   50.41    9.25
  -7   5  15  166.13   19.59
   7   5 -15  189.63   22.95
  -7  -5  15  179.95   22.21
  -7  -5  15  197.98   23.63
  -7   5  16    0.01    1.57
   7   5 -16   -0.00    3.79
  -7  -5  16    0.00    3.56
  -7  -5  16    2.91    3.77
  -7   5  17    3.10    1.99
   7   5 -17    8.39    4.71
  -7  -5  17    7.06    5.09
  -7   5  18    1.88    1.86
   7   5 -18    0.00    3.77
  -7  -5  18    0.62    4.22
  -7   5  19   35.64    5.13
   7   5 -19   29.09    7.56
  -7  -5  19   33.55    7.76
  -7   5  20   21.64    4.54
   7   5 -20   43.42    8.15
  -7  -5  20   53.26    8.55
   7   5 -21    7.17    4.91
  -7  -5  21    8.12    4.29
   7   5 -22    4.37    4.35
  -7  -5  22    7.58    4.69
  -7  -5  24   11.93    5.15
  -7  -5  25   10.70    5.18
  -7  -5  26    4.35    4.12
  -7  -5  27    0.00    3.38
  -7  -5  28    3.27    3.98
  -7  -5  29    3.61    4.46
  -7  -5  30   16.00    5.96
  -7  -5  31   12.72    5.81
  -7  -5  32   -0.00    4.09
  -7  -5  33    2.78    4.14
  -7  -5  34    5.99    5.58
  -7  -5  35    4.85    5.21
  -7   6   1   94.21   12.48
  -7   6   1  100.76   12.39
  -7   6   1   64.47   11.89
   7  -6  -1   78.68   11.71
   7   6  -1   84.14   13.89
  -7  -6   1   81.41   13.89
  -7   6   2   51.16    9.15
  -7   6   2   59.04    9.33
  -7   6   2   60.06   10.00
   7  -6  -2   67.01    9.40
   7   6  -2   80.77   12.21
  -7   6   3   33.19    6.52
  -7   6   3   50.74    7.27
  -7   6   3   36.60    7.05
   7  -6  -3   37.51    6.44
   7   6  -3   28.24    7.98
  -7   6   4   12.30    3.97
  -7   6   4    9.49    3.67
  -7   6   4   13.14    4.40
   7  -6  -4   13.32    3.49
   7   6  -4   13.78    5.42
  -7   6   5    1.00    2.81
  -7   6   5   -0.00    2.20
  -7   6   5    1.21    2.60
   7  -6  -5   -0.00    1.71
   7   6  -5    2.58    4.23
  -7   6   6   76.87   11.16
  -7   6   6   87.84   11.39
  -7   6   6   87.34   12.08
   7  -6  -6   84.46    9.92
   7   6  -6   93.40   14.09
  -7   6   7  155.02   18.32
  -7   6   7  147.29   18.21
  -7   6   7  157.37   19.13
   7   6  -7  152.38   20.97
  -7   6   8   61.67    8.82
  -7   6   8   67.44    8.96
  -7   6   8   63.16    9.46
   7   6  -8   64.25   11.57
  -7   6   9    0.80    2.50
  -7   6   9    1.50    2.06
  -7   6   9    5.51    3.10
   7   6  -9    1.10    4.03
  -7  -6   9   -0.00    4.35
  -7   6  10   75.50   10.06
  -7   6  10   82.14   10.81
   7   6 -10   91.04   13.69
  -7  -6  10   75.96   13.27
  -7   6  11  107.48   13.73
  -7   6  11  124.97   14.76
   7   6 -11  126.46   17.36
  -7  -6  11  132.62   17.84
  -7   6  12   14.26    3.56
   7   6 -12    4.50    4.49
  -7  -6  12   12.80    6.04
  -7   6  13   15.08    3.50
   7   6 -13    9.91    5.63
  -7  -6  13    9.05    4.92
  -7   6  14   11.21    3.36
   7   6 -14   12.57    5.87
  -7  -6  14   23.43    6.41
  -7   6  15    5.52    2.63
   7   6 -15    5.12    5.54
  -7  -6  15    0.00    3.58
  -7   6  16   53.55    8.02
   7   6 -16   71.96   11.39
  -7  -6  16   65.20   11.32
  -7   6  17   60.58    8.58
   7   6 -17   58.13   11.19
  -7  -6  17   81.58   12.82
  -7   6  18   73.29    9.89
   7   6 -18   74.85   12.68
  -7  -6  18   81.73   13.00
   7   6 -19    5.17    4.76
  -7  -6  19    9.55    4.55
   7   6 -20    2.16    4.39
  -7  -6  20    4.27    3.69
   7   6 -21    0.00    3.85
  -7  -6  21    1.43    3.11
  -7  -6  22   22.69    6.89
  -7  -6  23   15.06    5.59
  -7  -6  24    3.34    4.27
  -7  -6  25    1.06    4.48
  -7  -6  26   18.90    6.55
  -7  -6  27    6.85    4.65
  -7  -6  28    7.69    5.16
  -7  -6  29    2.47    4.28
  -7  -6  30   -0.00    3.29
  -7  -6  31   -0.00    3.50
  -7  -6  32   12.31    5.82
  -7  -6  33   -0.00    4.11
  -7  -6  34    0.00    4.26
  -7   7   1    5.86    3.78
  -7   7   1    0.86    3.08
  -7   7   2   18.26    5.54
  -7   7   2   27.84    5.95
  -7   7   3    9.94    4.35
  -7   7   3   10.34    4.32
  -7   7   3   11.98    5.00
  -7   7   4  257.42   30.97
  -7   7   4  296.57   31.53
  -7   7   4  245.28   31.66
  -7   7   5  102.57   13.54
  -7   7   5   96.92   13.35
  -7   7   5   96.89   14.02
   7  -7  -5   93.94   12.40
   7   7  -5  108.90   16.31
  -7   7   6    8.35    3.73
  -7   7   6    9.99    3.90
  -7   7   6   11.22    4.33
   7  -7  -6   17.02    4.36
   7  -7  -6   11.66    3.03
   7   7  -6    6.79    5.66
  -7  -7   6    0.00    4.72
  -7   7   7   75.29   10.22
  -7   7   7   84.08   10.49
  -7   7   7   62.24   10.57
   7  -7  -7   66.09    8.42
   7   7  -7   73.91   12.88
  -7  -7   7   65.63   12.36
  -7   7   8   14.67    4.04
  -7   7   8   14.84    4.69
   7   7  -8   12.99    6.33
  -7  -7   8   22.43    6.75
  -7   7   9   35.57    6.26
  -7   7   9   28.28    6.32
   7   7  -9   35.13    8.74
  -7  -7   9   52.36    9.77
  -7   7  10  105.96   13.09
  -7   7  10   96.61   13.68
   7   7 -10  117.36   16.36
  -7  -7  10   89.45   15.59
  -7   7  11   33.93    6.34
   7   7 -11   26.61    8.07
  -7  -7  11   37.21    8.89
   7   7 -12    0.66    3.99
  -7  -7  12    1.00    4.30
  -7  -7  13   34.78    8.99
  -7  -7  14  179.03   24.46
  -7  -7  15    0.00    3.64
  -7  -7  16    2.51    4.17
  -7  -7  17    1.75    4.28
  -7  -7  18   12.57    5.86
  -7  -7  19    3.36    3.92
  -7  -7  20   24.53    6.99
  -7  -7  21    1.06    3.75
   7   7 -22    0.00    3.98
  -7  -7  22    7.05    4.41
   7   7 -23    1.20    4.35
  -7  -7  23    2.51    4.44
  -7  -7  24   27.73    7.76
  -7  -7  25    2.74    4.05
  -7  -7  26    3.00    4.14
  -7  -7  27    1.86    3.68
  -7  -7  28    0.00    4.95
  -7  -7  29    0.00    4.20
  -7  -7  30    1.19    4.13
  -7  -7  31    0.94    4.01
  -7  -7  32    2.69    4.57
  -7  -7  33    3.89    4.78
  -7   8   1   46.92    8.85
  -7   8   1   36.17    8.23
   7  -8  -1   61.95    9.27
   7   8  -1   36.81    9.85
  -7   8   2  104.05   15.31
   7  -8  -2  122.73   15.61
   7   8  -2   99.64   17.04
  -7   8   3    9.24    4.17
   7  -8  -3    8.26    4.18
   7   8  -3    7.42    6.15
  -7  -8   3    0.00    4.24
  -7   8   4   37.25    7.09
   7  -8  -4   29.40    6.58
   7   8  -4   26.76    8.82
  -7  -8   4   37.99    9.28
  -7   8   5   14.50    4.96
  -7  -8   5    9.56    6.26
  -7   8   6   24.44    5.59
  -7  -8   6   15.85    7.18
  -7   8   7    0.00    2.91
  -7  -8   7    0.00    4.50
  -7   8   8   61.57    9.88
  -7  -8   8   82.41   13.72
  -7   8   9    5.72    3.63
  -7  -8   9    0.00    5.32
  -7  -8  10   17.81    6.60
  -7  -8  11    5.31    5.73
  -7  -8  12   86.24   15.05
   7   8 -13    3.54    4.53
  -7  -8  13   -0.00    4.47
   7   8 -14    7.35    5.25
  -7  -8  14   -0.00    4.67
   7   8 -15    4.47    5.36
  -7  -8  15    2.61    4.19
   7   8 -16   59.41   12.15
  -7  -8  16   68.38   12.50
   7   8 -17   -0.00    4.56
  -7  -8  17    0.42    3.33
   7   8 -18    7.34    5.62
  -7  -8  18    1.86    4.42
   7   8 -19    2.20    4.29
  -7  -8  19    0.00    4.37
   7   8 -20   11.94    6.23
  -7  -8  20   18.75    6.61
   7   8 -21    5.62    5.41
  -7  -8  21    0.46    4.30
   7   8 -22   11.59    6.18
  -7  -8  22    9.78    5.57
   7   8 -23   13.46    6.26
  -7  -8  23   11.40    6.03
   7   8 -24    0.00    4.29
  -7  -8  24    2.60    3.86
  -7  -8  25   -0.00    3.80
  -7  -8  26   11.42    5.67
  -7  -8  27   -0.00    4.37
  -7  -8  28    9.06    5.15
  -7  -8  29    0.17    4.67
  -7  -8  30   -0.00    4.60
  -7  -8  31    1.37    4.86
  -7  -8  32    4.61    5.02
  -7   9   1   -0.00    3.98
   7   9  -1    5.84    5.97
  -7  -9   1    0.25    5.36
  -7   9   2   39.37    8.14
   7   9  -2   36.77    9.57
  -7  -9   2   31.95    9.24
  -7   9   3    2.41    4.08
   7   9  -3    3.77    5.50
  -7  -9   3    1.89    5.23
  -7   9   4   52.61    9.23
   7   9  -4   41.35   11.09
  -7  -9   4   53.87   11.79
  -7   9   5    2.32    3.81
   7   9  -5   -0.00    5.11
  -7  -9   5   -0.00    4.59
  -7   9   6   22.64    6.13
   7   9  -6   30.53    9.29
  -7  -9   6   29.94    8.76
  -7   9   7    9.54    4.66
   7   9  -7   19.25    6.74
  -7  -9   7    7.49    5.94
   7   9  -8   12.77    6.88
  -7  -9   8   50.77    9.93
   7   9  -9    0.00    5.04
  -7  -9   9    0.00    5.25
   7   9 -10  104.71   16.04
  -7  -9  10   80.25   15.55
   7   9 -11    0.73    4.53
  -7  -9  11    0.44    4.89
   7   9 -12    3.48    5.17
  -7  -9  12    5.05    5.60
   7   9 -13    0.00    4.78
  -7  -9  13   -0.00    4.95
   7   9 -14   53.16   11.66
  -7  -9  14   67.74   12.94
   7   9 -15   -0.00    4.73
  -7  -9  15   -0.00    4.73
   7   9 -16    1.73    5.23
  -7  -9  16   17.48    7.11
   7   9 -17    2.51    5.22
  -7  -9  17   -0.00    4.00
   7   9 -18   24.84    7.65
  -7  -9  18   18.38    7.07
   7   9 -19    0.00    4.99
  -7  -9  19    0.77    4.27
   7   9 -20   12.65    6.78
  -7  -9  20    9.32    5.47
   7   9 -21   -0.00    4.65
  -7  -9  21    2.17    4.28
   7   9 -22    1.63    5.18
  -7  -9  22    0.14    4.30
   7   9 -23    0.10    4.80
  -7  -9  23    2.12    4.40
   7   9 -24   16.06    7.15
  -7  -9  24   16.69    7.41
   7   9 -25    3.34    5.11
  -7  -9  25   -0.00    4.42
  -7  -9  26    0.00    4.55
  -7  -9  27    5.67    4.94
  -7  -9  28    5.87    4.99
  -7  -9  29    1.61    4.12
  -7  -9  30    1.05    4.73
  -7  -9  31   -0.00    3.95
  -7  10   1    6.51    4.98
   7  10  -1   10.11    6.83
  -7 -10   1    3.83    6.01
  -7  10   2   46.01    8.99
   7  10  -2   38.33   10.57
  -7 -10   2   32.81   10.10
  -7  10   3    4.95    4.75
   7  10  -3   -0.00    5.87
  -7 -10   3   -0.00    5.16
  -7  10   4    0.00    4.21
   7  10  -4   -0.00    5.02
  -7 -10   4    3.28    5.14
  -7  10   5    4.19    4.14
   7  10  -5    0.00    6.25
  -7 -10   5    2.39    5.33
  -7  10   6  133.52   17.55
   7  10  -6  112.73   18.95
  -7 -10   6  120.30   19.77
   7  10  -7    0.00    4.80
  -7 -10   7    8.46    6.39
   7  10  -8   14.05    6.14
  -7 -10   8    0.90    4.50
   7  10  -9    4.53    4.44
  -7 -10   9    1.81    4.55
   7  10 -10    2.65    4.96
  -7 -10  10    1.06    4.52
   7  10 -11    0.00    4.72
  -7 -10  11    0.00    4.80
   7  10 -12   42.30   10.13
  -7 -10  12   48.03   11.19
   7  10 -13    0.00    4.23
  -7 -10  13    0.22    4.44
   7  10 -14   12.14    6.97
  -7 -10  14   -0.00    4.84
   7  10 -15   -0.00    5.49
  -7 -10  15    0.00    5.11
   7  10 -16   29.30    9.11
  -7 -10  16   14.65    7.25
   7  10 -17    0.00    4.90
  -7 -10  17    0.04    4.98
   7  10 -18   20.00    7.51
  -7 -10  18   33.07    9.35
   7  10 -19    4.09    5.00
  -7 -10  19   14.57    6.63
   7  10 -20   -0.00    5.24
  -7 -10  20    2.36    4.51
   7  10 -21    4.32    5.19
  -7 -10  21    2.95    4.87
   7  10 -22   32.84    9.21
  -7 -10  22   24.46    8.34
   7  10 -23    0.00    5.01
  -7 -10  23    3.39    5.03
   7  10 -24   -0.00    5.13
  -7 -10  24    0.00    4.92
   7  10 -25    0.00    4.72
  -7 -10  25   -0.00    4.88
  -7 -10  26    6.22    6.04
  -7 -10  27    1.33    4.85
  -7 -10  28    0.00    5.36
  -7 -10  29    3.70    4.47
   7  11  -1    5.93    5.82
  -7 -11   1    0.00    4.25
   7  11  -2    2.85    6.15
  -7 -11   2   -0.00    5.17
   7  11  -3    4.22    5.90
  -7 -11   3    0.00    5.27
  -7  11   4   31.21    7.55
   7  11  -4   26.83    9.20
  -7 -11   4   37.29   10.03
  -7  11   5   16.81    5.78
   7  11  -5   11.40    7.14
  -7 -11   5    5.30    6.22
   7  11  -6    1.03    5.65
  -7 -11   6    0.00    5.32
   7  11  -7   20.49    7.59
  -7 -11   7   15.56    7.62
   7  11  -8    9.18    5.95
  -7 -11   8   12.01    6.87
   7  11  -9   -0.00    5.31
  -7 -11   9    2.67    5.42
   7  11 -10   25.81    7.98
  -7 -11  10   12.13    6.96
   7  11 -11   10.34    6.28
  -7 -11  11   14.34    6.88
   7  11 -12   -0.00    4.73
  -7 -11  12    0.82    5.46
   7  11 -13    0.00    4.79
  -7 -11  13    2.55    5.72
   7  11 -14   18.85    8.11
  -7 -11  14   22.05    8.23
   7  11 -15    3.97    5.55
  -7 -11  15    4.14    4.68
   7  11 -16    8.06    6.52
  -7 -11  16    0.00    4.91
   7  11 -17   -0.00    5.25
  -7 -11  17    6.15    5.89
   7  11 -18    0.00    5.83
  -7 -11  18   16.17    7.28
   7  11 -19    1.66    5.50
  -7 -11  19   -0.00    4.61
   7  11 -20   13.61    7.26
  -7 -11  20   29.23    8.83
   7  11 -21    2.87    5.06
  -7 -11  21   -0.00    5.57
   7  11 -22    2.23    5.32
  -7 -11  22   -0.00    5.23
   7  11 -23   -0.00    6.17
  -7 -11  23    2.28    5.65
   7  11 -24   18.80    7.75
  -7 -11  24    5.67    5.53
   7  11 -25   -0.00    4.80
  -7 -11  25    5.03    5.54
   7  11 -26    5.07    6.16
  -7 -11  26    2.08    5.95
  -7 -11  27    2.29    5.17
  -7 -11  28    1.54    5.08
  -7  12   1    1.00    4.94
   7  12  -1    5.33    6.50
  -7 -12   1    4.34    5.61
  -7  12   2   14.10    5.67
   7  12  -2   31.78    9.56
  -7 -12   2    6.02    6.92
  -7  12   3    0.67    4.38
   7  12  -3   -0.00    6.95
  -7 -12   3   -0.00    4.72
   7  12  -4    1.11    5.63
  -7 -12   4    0.00    5.68
   7  12  -5    3.42    6.40
  -7 -12   5    7.17    6.63
   7  12  -6   16.88    7.86
  -7 -12   6   33.38    9.80
   7  12  -7   -0.00    5.04
  -7 -12   7    0.27    4.70
   7  12  -8    9.80    6.32
  -7 -12   8   17.96    8.52
   7  12  -9   -0.00    5.26
  -7 -12   9    1.10    4.92
   7  12 -10    0.00    5.22
  -7 -12  10    5.21    5.88
   7  12 -11    7.74    5.79
  -7 -12  11    0.00    5.07
   7  12 -12   31.81    9.17
  -7 -12  12   21.12    8.46
   7  12 -13    1.46    4.76
  -7 -12  13    6.42    6.06
   7  12 -14   -0.00    4.82
  -7 -12  14   -0.00    5.11
   7  12 -15    0.00    5.02
  -7 -12  15    8.20    6.59
   7  12 -16   22.99    8.61
  -7 -12  16   28.53    9.50
   7  12 -17   -0.00    6.05
  -7 -12  17    3.89    5.30
   7  12 -18    8.25    7.23
  -7 -12  18    2.45    5.77
   7  12 -19    1.72    5.61
  -7 -12  19    5.89    5.52
   7  12 -20    1.50    5.89
  -7 -12  20    4.88    5.70
   7  12 -21    8.71    6.44
  -7 -12  21    6.89    5.98
   7  12 -22    6.09    5.95
  -7 -12  22    2.96    5.68
   7  12 -23   -0.00    5.41
  -7 -12  23    1.12    5.00
   7  12 -24    0.00    5.24
  -7 -12  24    0.96    5.18
   7  12 -25   -0.00    5.88
  -7 -12  25    0.05    5.20
   7  12 -26    4.87    6.42
  -7 -12  26    2.73    5.82
  -7  13   1   -0.00    4.38
   7  13  -1    1.84    6.65
  -7 -13   1   -0.00    5.61
  -7  13   2    3.44    5.32
   7  13  -2    5.63    6.84
  -7 -13   2    6.86    6.62
   7  13  -3    5.62    7.36
  -7 -13   3    9.79    8.01
   7  13  -4   40.73   10.77
  -7 -13   4   41.40   11.98
   7  13  -5    8.40    6.97
  -7 -13   5   -0.00    5.86
   7  13  -6    0.00    5.18
  -7 -13   6   -0.00    6.82
   7  13  -7   -0.00    5.22
  -7 -13   7    2.38    6.13
   7  13  -8    3.22    6.47
  -7 -13   8    0.53    5.11
   7  13  -9    0.19    6.06
  -7 -13   9    3.31    6.21
   7  13 -10   15.57    7.61
  -7 -13  10    7.38    6.82
   7  13 -11    8.62    6.56
  -7 -13  11   -0.00    5.45
   7  13 -12    0.01    5.06
  -7 -13  12   -0.00    6.17
   7  13 -13    1.65    5.62
  -7 -13  13    6.58    6.54
   7  13 -14   18.32    7.84
  -7 -13  14    7.41    7.09
   7  13 -15    2.84    5.83
  -7 -13  15    6.43    5.82
   7  13 -16    1.15    6.18
  -7 -13  16   -0.00    5.88
   7  13 -17    4.71    6.71
  -7 -13  17    0.00    4.70
   7  13 -18    4.69    6.27
  -7 -13  18   -0.00    5.08
   7  13 -19    1.41    5.59
  -7 -13  19    0.00    5.54
   7  13 -20    5.01    5.95
  -7 -13  20   -0.00    5.41
   7  13 -21    2.54    5.22
  -7 -13  21   -0.00    5.24
   7  13 -22    0.69    5.70
  -7 -13  22   -0.00    6.00
   7  13 -23   11.64    7.48
  -7 -13  23    4.93    5.89
   7  13 -24    2.43    5.92
  -7 -13  24    0.00    6.45
   7  13 -25    9.18    7.01
  -7 -13  25   11.01    6.92
   7  13 -26    2.65    5.71
   7  13 -27   -0.00    6.14
   7  14  -1   13.55    7.70
  -7 -14   1    2.14    6.01
   7  14  -2   17.89    8.91
  -7 -14   2   13.68    8.19
   7  14  -3    4.71    6.68
  -7 -14   3    5.73    6.50
   7  14  -4    1.56    6.92
  -7 -14   4    2.63    5.47
   7  14  -5   -0.00    6.90
  -7 -14   5   10.21    7.47
   7  14  -6    7.63    7.74
  -7 -14   6   11.89    8.30
   7  14  -7    9.04    6.98
  -7 -14   7   13.79    7.12
   7  14  -8    2.93    5.84
  -7 -14   8    0.00    5.62
   7  14  -9    0.48    5.09
  -7 -14   9    1.83    6.87
   7  14 -10    2.96    6.63
  -7 -14  10   18.15    8.37
   7  14 -11    6.45    5.96
  -7 -14  11   -0.00    6.06
   7  14 -12    3.19    6.39
  -7 -14  12    4.79    6.11
   7  14 -13    0.00    5.81
  -7 -14  13    0.00    5.46
   7  14 -14    0.87    5.60
  -7 -14  14    2.14    5.46
   7  14 -15    2.13    5.75
  -7 -14  15    3.56    5.91
   7  14 -16   -0.00    5.69
  -7 -14  16    0.00    5.06
   7  14 -17    8.98    7.47
  -7 -14  17    2.23    5.57
   7  14 -18    3.94    5.87
  -7 -14  18    4.31    6.28
   7  14 -19   -0.00    5.80
  -7 -14  19   -0.00    5.21
   7  14 -20   -0.00    5.73
  -7 -14  20   -0.00    5.94
   7  14 -21    1.07    5.50
  -7 -14  21    1.20    5.78
   7  14 -22   12.12    7.42
  -7 -14  22   -0.00    4.72
   7  14 -23    4.99    7.00
  -7 -14  23   -0.00    5.55
   7  14 -24    3.32    7.36
   7  14 -25   -0.00    5.61
   7  15  -1   -0.00    5.70
   7  15  -2   -0.00    7.09
   7  15  -3   12.10    8.24
   7  15  -4    4.21    6.77
   7  15  -5    1.28    6.18
   7  15  -6   -0.00    7.12
  -7 -15   6   10.59    7.43
   7  15  -7    0.00    6.14
  -7 -15   7    7.31    6.93
   7  15  -8    3.18    6.19
  -7 -15   8    0.00    6.12
   7  15  -9    1.88    5.89
  -7 -15   9    7.18    6.40
   7  15 -10   -0.00    5.42
  -7 -15  10    1.84    5.64
   7  15 -11    2.32    5.55
  -7 -15  11   -0.00    6.69
   7  15 -12    8.11    6.62
  -7 -15  12   12.57    7.80
   7  15 -13    5.67    6.48
  -7 -15  13    0.84    5.20
   7  15 -14    3.92    6.06
  -7 -15  14    2.89    6.58
   7  15 -15    3.60    6.17
  -7 -15  15    4.44    6.57
   7  15 -16    2.17    5.46
  -7 -15  16    1.56    6.04
   7  15 -17    1.00    6.04
  -7 -15  17    4.00    6.80
   7  15 -18   -0.00    6.30
  -7 -15  18   -0.00    5.97
   7  15 -19    5.58    6.42
  -7 -15  19    4.18    6.41
   7  15 -20    1.53    6.05
  -7 -15  20    0.00    5.69
  -7 -15  21    0.95    4.96
   7  16  -1    0.00    6.72
   7  16  -2    0.16    6.79
   7  16  -3    1.64    6.71
   7  16  -4    0.00    5.44
   7  16  -5   -0.00    6.71
   7  16  -6    0.00    6.23
   7  16  -7    1.31    6.34
   7  16  -8    0.40    4.91
   7  16  -9   -0.00    6.51
   7  16 -10    0.00    5.43
  -7 -16  14    1.95    5.47
  -7 -16  15   -0.00    6.58
  -7 -16  16   -0.00    6.13
  -7 -16  17    3.85    7.93
  -7 -16  18    2.19    6.72
  -7 -16  19   -0.00    5.08
  -6   0   1    1.62    3.05
  -6   0   1    2.24    3.14
   6   0  -1   -0.00    3.02
   6   0  -1   -0.00    2.31
  -6   0   2  365.09   43.55
  -6   0   2  524.36   44.98
   6   0  -2  366.45   43.67
   6   0  -2  377.52   43.35
  -6   0   3    0.25    2.84
  -6   0   3    2.72    2.90
   6   0  -3    0.71    2.63
   6   0  -3    0.00    2.24
  -6   0   4   20.44    4.36
  -6   0   4   22.07    4.63
   6   0  -4   14.11    3.94
   6   0  -4   14.13    3.39
  -6   0   5    0.00    2.46
  -6   0   5   -0.00    2.44
   6   0  -5   -0.00    2.31
   6   0  -5    2.20    1.84
  -6   0   6 1258.12  128.22
  -6   0   6 1207.92  128.48
   6   0  -6 1204.66  128.16
   6   0  -6 1185.49  127.30
  -6   0   7   -0.00    1.92
  -6   0   7    2.57    2.31
   6   0  -7    3.34    2.43
   6   0  -7    0.22    1.00
  -6   0   8   22.76    4.33
  -6   0   8   34.33    5.07
   6   0  -8   30.77    4.72
  -6   0   9   -0.00    1.93
  -6   0   9   -0.00    1.72
   6   0  -9   -0.00    1.75
  -6   0  10  182.91   21.94
  -6   0  10  223.62   22.68
   6   0 -10  200.13   22.20
  -6   0  11   -0.00    1.64
  -6   0  11    0.00    1.86
   6   0 -11   -0.00    1.90
  -6   0  12  288.32   31.96
  -6   0  12  291.64   32.42
   6   0 -12  306.26   32.22
  -6   0  13   -0.00    1.41
  -6   0  13    0.75    1.78
   6   0 -13    0.00    1.61
  -6   0  14  100.81   10.46
  -6   0  14   70.71   10.48
   6   0 -14   88.35   10.49
  -6   0  15   -0.00    1.64
  -6   0  15    0.38    1.76
   6   0 -15   -0.00    1.74
  -6   0  16  248.40   28.71
  -6   0  16  303.90   29.58
   6   0 -16  248.85   28.73
  -6   0  17   -0.00    2.19
   6   0 -17    0.79    2.03
   6   0 -17    0.14    1.78
  -6   0  18  169.28   21.90
   6   0 -18  184.98   21.52
   6   0 -18  215.50   21.80
   6   0 -19    0.85    2.42
   6   0 -20    2.90    2.72
  -6   0  22  105.32   13.82
  -6   0  23   -0.00    2.62
  -6   0  24    1.10    2.51
  -6   0  25    1.29    2.82
  -6   0  26   49.27    8.49
  -6   0  27   -0.00    3.00
  -6   0  28   19.95    5.43
  -6   0  29   -0.00    3.18
  -6   0  30   13.81    4.90
  -6   0  31   -0.00    3.20
  -6   0  32   64.25   10.84
  -6   0  33    0.61    3.50
  -6   0  34    0.00    3.27
  -6   0  35   -0.00    3.13
  -6   0  36    3.06    3.81
  -6   0  37   -0.00    3.72
  -6   0  38    5.10    4.18
  -6   1   1   14.41    3.53
  -6   1   1    9.74    3.62
   6  -1  -1    6.87    3.58
   6  -1  -1    5.28    2.86
   6   1  -1    6.70    3.60
   6   1  -1    6.24    3.31
  -6  -1   1    5.38    3.66
  -6  -1   1    2.65    3.29
  -6   1   2  587.78   63.27
  -6   1   2  614.08   63.77
   6  -1  -2  573.64   63.45
   6  -1  -2  577.58   62.93
   6   1  -2  544.92   63.68
   6   1  -2  612.75   63.68
  -6  -1   2  558.77   63.64
  -6  -1   2  620.11   64.41
  -6   1   3   36.30    5.89
  -6   1   3   37.31    6.14
   6  -1  -3   35.85    5.98
   6  -1  -3   32.83    5.26
   6   1  -3   37.65    6.39
   6   1  -3   33.03    5.92
  -6  -1   3   37.73    6.39
  -6  -1   3   32.38    6.43
  -6   1   4  740.81   90.25
  -6   1   4  813.49   90.70
   6  -1  -4  868.30   90.67
   6  -1  -4  882.10   90.18
   6  -1  -4  862.40   89.91
   6   1  -4  902.82   91.32
   6   1  -4  840.50   90.75
  -6  -1   4  930.16   91.35
  -6  -1   4  831.33   91.42
  -6   1   5  128.59   14.84
  -6   1   5  110.92   14.82
   6  -1  -5  119.17   14.79
   6  -1  -5  131.94   13.90
   6  -1  -5  133.94   13.88
   6   1  -5  109.96   15.23
   6   1  -5  120.69   14.89
  -6  -1   5  132.78   15.44
  -6  -1   5  112.96   15.49
  -6   1   6   89.55   10.56
  -6   1   6   74.63   10.55
   6  -1  -6   79.07   10.46
   6   1  -6   89.51   11.31
   6   1  -6   90.21   10.63
  -6  -1   6   83.96   10.98
  -6  -1   6   97.42   11.70
  -6   1   7  261.25   27.82
  -6   1   7  218.59   27.82
   6  -1  -7  276.94   27.94
   6   1  -7  260.34   28.72
   6   1  -7  242.95   27.81
  -6  -1   7  277.26   28.57
  -6  -1   7  243.84   28.85
  -6   1   8  693.68   67.77
  -6   1   8  694.65   68.17
   6  -1  -8  673.64   67.84
   6   1  -8  724.36   69.09
   6   1  -8  687.64   67.97
  -6  -1   8  709.47   68.78
  -6  -1   8  346.14   67.93
  -6   1   9    4.32    1.79
  -6   1   9   10.14    2.31
   6  -1  -9    7.39    2.11
   6   1  -9    8.22    3.11
   6   1  -9    9.19    2.13
  -6  -1   9    7.21    2.75
  -6  -1   9   11.61    3.27
  -6   1  10   88.06   10.82
  -6   1  10  103.36   11.40
   6  -1 -10  100.82   11.02
   6   1 -10  120.09   12.69
   6   1 -10   92.23   10.95
  -6  -1  10  104.85   12.10
  -6  -1  10  104.93   12.65
  -6   1  11   18.82    2.46
  -6   1  11   18.09    2.96
   6  -1 -11   17.92    2.55
   6   1 -11   17.73    4.16
  -6  -1  11   19.68    3.70
  -6  -1  11   11.11    3.52
  -6   1  12  272.42   31.21
  -6   1  12  299.86   31.84
   6  -1 -12  304.04   31.26
   6   1 -12  323.97   33.04
  -6  -1  12  319.82   32.72
  -6  -1  12  317.93   33.28
  -6   1  13   58.13    6.64
   6  -1 -13   51.53    5.86
   6   1 -13   49.94    7.44
  -6  -1  13   57.03    7.40
  -6  -1  13   49.59    7.63
  -6   1  14  163.29   17.96
   6  -1 -14  159.32   17.22
   6   1 -14  166.57   18.88
  -6  -1  14  159.65   18.60
  -6  -1  14  164.59   19.20
  -6   1  15   10.19    2.43
   6  -1 -15    9.64    1.83
   6  -1 -15   12.68    1.91
   6   1 -15    6.07    2.96
  -6  -1  15   10.89    3.01
  -6  -1  15   13.68    3.54
  -6   1  16    5.69    2.07
   6  -1 -16    7.24    1.73
   6  -1 -16    4.74    1.63
   6   1 -16    3.65    2.71
  -6  -1  16    8.84    2.75
  -6  -1  16    8.00    3.02
  -6   1  17    7.59    2.32
   6  -1 -17    5.48    1.76
   6  -1 -17    6.10    1.94
   6   1 -17    2.63    2.67
  -6  -1  17    6.10    2.68
  -6  -1  17    7.46    3.03
  -6   1  18  256.04   27.10
   6  -1 -18  225.99   26.22
   6  -1 -18  244.56   26.37
   6   1 -18  244.61   27.62
  -6  -1  18  252.24   27.47
  -6   1  19   23.56    5.00
   6   1 -19   38.27    6.23
  -6  -1  19   47.00    6.22
   6   1 -20    2.33    3.00
   6   1 -21    0.00    2.76
  -6  -1  21    2.78    3.05
  -6   1  22    9.38    3.15
  -6  -1  22   12.06    4.19
  -6   1  23    6.42    2.94
  -6  -1  23    6.12    3.47
  -6   1  24   25.16    5.16
  -6  -1  24   22.71    5.79
  -6   1  25    0.72    2.25
  -6  -1  25    3.68    3.25
  -6   1  26    6.32    3.38
  -6  -1  26    6.63    3.74
  -6   1  27    2.21    2.66
  -6  -1  27    0.00    3.18
  -6   1  28   49.48    8.51
  -6  -1  28   51.35    9.25
  -6   1  29    1.98    2.93
  -6  -1  29   -0.00    3.35
  -6   1  30   18.21    5.08
  -6  -1  30   10.46    4.71
  -6   1  31    0.00    2.79
  -6  -1  31    1.84    3.24
  -6   1  32    2.08    3.08
  -6  -1  32    0.00    3.35
  -6   1  33   -0.00    2.88
  -6  -1  33    1.14    4.34
  -6   1  34   16.18    5.29
  -6  -1  34   16.22    6.08
  -6   1  35   -0.00    3.18
  -6  -1  35    2.53    3.62
  -6   1  36    1.28    3.79
  -6  -1  36    4.42    4.47
  -6   1  37    1.59    3.25
  -6  -1  37   13.46    5.77
  -6   1  38    3.17    3.45
  -6  -1  38    4.04    4.87
  -6   2   1    4.74    2.67
  -6   2   1    7.83    3.17
   6  -2  -1    6.66    3.16
   6  -2  -1    4.45    2.51
   6  -2  -1    5.89    2.80
   6   2  -1    7.93    3.93
   6   2  -1    5.01    3.26
  -6  -2   1    9.31    4.18
  -6  -2   1    5.30    3.66
  -6   2   2   20.90    4.26
  -6   2   2   21.10    4.58
   6  -2  -2   20.32    4.35
   6  -2  -2   17.02    3.77
   6  -2  -2   17.54    3.77
   6   2  -2   23.85    5.09
   6   2  -2   25.62    4.93
  -6  -2   2   34.45    5.94
  -6  -2   2    6.30    3.85
  -6   2   3    3.61    2.51
  -6   2   3    1.68    2.67
   6  -2  -3    4.94    2.54
   6  -2  -3    5.05    2.10
   6  -2  -3    1.69    1.87
   6   2  -3    2.31    3.13
   6   2  -3    0.00    2.49
  -6  -2   3    6.69    3.65
  -6  -2   3    5.65    3.85
  -6   2   4   51.90    7.68
  -6   2   4   70.37    8.47
   6  -2  -4   50.14    7.74
   6  -2  -4   58.61    7.11
   6  -2  -4   57.10    7.05
   6   2  -4   56.21    8.88
   6   2  -4   61.85    8.62
  -6  -2   4   45.20    8.41
  -6  -2   4   95.68   10.43
  -6   2   5   15.31    3.23
  -6   2   5    8.69    3.02
   6  -2  -5   18.20    3.48
   6   2  -5   14.65    4.52
   6   2  -5   10.46    3.53
  -6  -2   5   13.60    3.82
  -6  -2   5    9.39    3.94
  -6   2   6  315.79   33.72
  -6   2   6  308.71   33.96
   6  -2  -6  317.12   33.87
   6   2  -6  301.26   35.17
   6   2  -6  328.28   34.71
  -6  -2   6  281.63   34.60
  -6  -2   6  308.60   35.42
  -6   2   7   70.07    7.80
  -6   2   7   59.14    7.84
   6  -2  -7   57.43    7.67
   6   2  -7   61.24    9.27
   6   2  -7   58.18    8.49
  -6  -2   7   67.70    9.05
  -6  -2   7   66.83    9.63
  -6   2   8    6.50    1.79
  -6   2   8    7.76    1.96
  -6   2   8    7.00    2.07
   6   2  -8   12.63    3.85
   6   2  -8    7.64    2.69
  -6  -2   8    5.63    3.19
  -6  -2   8    8.87    3.82
  -6   2   9    0.89    1.03
  -6   2   9    1.61    1.02
  -6   2   9   -0.00    1.32
   6   2  -9    0.79    2.86
   6   2  -9    0.75    2.00
  -6  -2   9    3.18    2.73
  -6  -2   9    0.00    2.71
  -6   2  10  260.32   28.34
   6   2 -10  277.35   30.44
   6   2 -10  262.61   29.44
  -6  -2  10  272.84   30.03
  -6  -2  10  269.96   30.67
  -6   2  11  272.59   29.55
   6   2 -11  313.42   32.01
   6   2 -11  270.58   30.76
  -6  -2  11  305.03   31.57
  -6  -2  11  276.13   32.04
   6   2 -12   90.71   10.88
   6   2 -12  101.02   10.01
  -6  -2  12   47.49    9.63
  -6  -2  12   87.53   11.26
   6   2 -13   12.98    3.85
   6   2 -13   13.25    2.76
  -6  -2  13   14.55    3.65
  -6  -2  13    9.62    3.60
   6   2 -14   98.73   13.74
  -6  -2  14  112.20   13.74
  -6  -2  14  120.13   14.49
   6   2 -15   35.06    5.80
  -6  -2  15   19.76    4.72
  -6  -2  15   28.88    5.60
   6   2 -16   55.34    8.51
  -6  -2  16   57.03    8.32
  -6  -2  16   59.50    8.93
   6   2 -17   29.59    5.71
  -6  -2  17   26.67    5.32
   6   2 -18   19.59    4.60
  -6  -2  18   14.84    4.21
   6   2 -19   13.37    4.53
  -6  -2  19   16.89    4.12
  -6   2  20  171.15   20.86
   6   2 -20  233.19   23.01
  -6  -2  20  191.71   22.02
  -6  -2  20  155.10   22.15
  -6   2  21    2.45    2.32
   6   2 -21    0.00    3.37
  -6  -2  21    2.86    3.40
  -6   2  22   31.94    5.59
   6   2 -22   33.70    6.61
  -6  -2  22   29.76    6.77
  -6  -2  23    2.06    3.06
  -6  -2  24   12.48    5.16
  -6  -2  25   11.91    4.65
  -6  -2  26   43.44    8.45
  -6  -2  27    0.94    3.77
  -6  -2  28   12.06    5.25
  -6  -2  29    4.07    3.61
  -6  -2  30    7.89    4.54
  -6  -2  31    6.00    4.25
  -6  -2  32   16.84    5.86
  -6  -2  33    0.00    3.52
  -6  -2  34    4.66    4.46
  -6   2  35   -0.00    2.72
  -6  -2  35   -0.00    3.24
  -6   2  36   10.35    4.44
  -6  -2  36    7.35    5.32
  -6   2  37    0.00    3.20
  -6  -2  37   -0.00    4.32
  -6   2  38    2.11    3.33
  -6  -2  38    5.23    4.82
  -6   3   1    0.00    2.68
  -6   3   1    1.63    2.45
  -6   3   1    3.34    2.76
   6  -3  -1    2.92    2.42
   6  -3  -1    0.55    2.17
   6   3  -1    0.24    3.44
   6   3  -1    5.25    3.51
  -6  -3   1    0.00    3.68
  -6  -3   1    2.77    3.36
  -6   3   2  110.24   15.95
  -6   3   2  148.00   16.48
  -6   3   2  125.39   16.39
   6  -3  -2  151.46   16.15
   6  -3  -2  136.18   15.81
   6   3  -2  114.55   17.03
   6   3  -2  143.90   17.52
  -6  -3   2  140.19   17.34
  -6  -3   2  144.96   18.08
  -6   3   3  185.80   17.78
  -6   3   3  142.09   17.23
  -6   3   3  142.13   17.49
   6  -3  -3  144.77   16.73
   6  -3  -3  139.59   16.62
   6   3  -3  159.56   19.03
   6   3  -3  148.62   18.34
  -6  -3   3  117.07   17.76
  -6  -3   3  142.96   18.87
  -6   3   4   37.60    5.79
  -6   3   4   47.11    6.20
  -6   3   4   36.08    6.03
   6  -3  -4   39.10    5.10
   6  -3  -4   35.56    5.03
   6   3  -4   35.74    7.37
   6   3  -4   38.95    6.72
  -6  -3   4   44.26    7.02
  -6  -3   4   36.54    7.54
  -6   3   5   10.05    2.78
  -6   3   5   10.81    2.80
  -6   3   5   10.56    3.00
   6   3  -5    9.36    3.86
   6   3  -5   10.24    3.76
  -6  -3   5    7.44    3.66
  -6  -3   5   19.04    4.90
  -6   3   6   11.73    2.76
  -6   3   6   15.00    2.86
  -6   3   6   11.31    2.89
   6   3  -6   15.02    4.33
   6   3  -6   14.24    3.81
  -6  -3   6   11.61    3.82
  -6  -3   6    8.50    3.94
  -6   3   7   17.46    3.17
  -6   3   7   20.60    3.28
  -6   3   7   17.15    3.37
  -6   3   7   17.66    3.46
   6   3  -7   26.03    5.47
   6   3  -7   16.51    4.38
  -6  -3   7   19.24    4.74
  -6  -3   7   31.14    6.03
  -6   3   8  382.57   40.11
  -6   3   8  372.66   40.10
  -6   3   8  368.84   40.52
  -6   3   8  353.50   40.42
   6   3  -8  357.14   42.41
   6   3  -8  376.69   41.82
  -6  -3   8  422.09   42.38
  -6  -3   8  427.95   43.28
  -6   3   9   56.87    6.78
  -6   3   9   60.39    6.84
  -6   3   9   64.67    7.42
  -6   3   9   69.78    7.47
   6   3  -9   86.00   10.28
  -6  -3   9   36.94    8.26
  -6  -3   9  101.14   11.05
  -6   3  10   24.43    3.48
  -6   3  10   28.91    3.54
   6   3 -10   29.40    5.88
  -6  -3  10   20.52    5.00
  -6  -3  10   24.57    5.83
  -6   3  11   10.35    1.58
  -6   3  11    8.81    1.50
   6   3 -11   10.71    3.75
  -6  -3  11   10.12    3.58
  -6  -3  11    7.95    3.70
   6   3 -12   87.66   11.66
  -6  -3  12   78.90   11.01
  -6  -3  12   78.00   11.68
   6   3 -13  155.38   19.03
  -6  -3  13  177.47   18.98
  -6  -3  13  126.00   18.81
   6   3 -14  184.68   22.28
  -6  -3  14  183.72   22.02
  -6  -3  14  183.77   22.70
   6   3 -15   15.93    4.72
  -6  -3  15   19.77    4.64
  -6   3  16   21.71    3.29
   6   3 -16   41.10    6.64
  -6  -3  16   38.87    6.13
  -6   3  17   65.59    8.39
   6   3 -17   86.01   11.29
  -6  -3  17   89.41   10.92
  -6   3  18  133.01   14.44
   6   3 -18  129.38   16.62
  -6  -3  18  136.93   16.44
  -6  -3  18   97.66   16.23
  -6   3  19   43.94    5.90
   6   3 -19   44.78    7.84
  -6  -3  19   45.47    7.48
  -6  -3  19   30.54    7.40
  -6   3  20    3.25    2.33
   6   3 -20    4.45    3.84
  -6  -3  20    4.96    3.36
  -6  -3  20    1.26    3.38
  -6   3  21    0.55    2.04
   6   3 -21   -0.00    3.95
  -6  -3  21    1.32    3.16
  -6   3  22   54.42    8.40
   6   3 -22   68.01   10.38
  -6  -3  22   66.02   10.58
   6   3 -23    8.32    4.59
  -6  -3  23    8.77    4.31
  -6  -3  24   67.98   11.25
  -6  -3  25    0.71    3.51
  -6  -3  26    2.95    3.67
  -6  -3  27   -0.00    3.78
  -6  -3  28   11.83    5.46
  -6  -3  29    0.30    3.29
  -6  -3  30   22.02    6.66
  -6  -3  31    0.80    3.94
  -6  -3  32    1.68    3.79
  -6  -3  33    7.35    5.06
  -6  -3  34    7.03    5.10
  -6  -3  35    0.01    3.84
  -6  -3  36    3.25    4.31
  -6  -3  37    2.06    4.11
  -6   4   1  190.33   21.88
  -6   4   1  201.81   22.08
  -6   4   1  194.89   22.30
   6  -4  -1  179.70   21.59
   6  -4  -1  163.45   21.17
   6   4  -1  166.19   22.92
   6   4  -1  176.54   22.80
  -6  -4   1  196.09   22.88
  -6  -4   1  196.38   23.77
  -6   4   2   13.84    3.84
  -6   4   2   10.84    3.70
  -6   4   2   16.20    4.16
  -6   4   2   18.85    4.32
   6  -4  -2   13.22    3.52
   6  -4  -2   16.36    3.51
   6   4  -2   13.14    5.08
   6   4  -2   12.49    4.47
  -6  -4   2   16.10    4.95
  -6  -4   2   14.24    5.20
  -6   4   3    0.00    2.52
  -6   4   3    6.51    2.75
  -6   4   3   10.10    3.39
  -6   4   3    8.83    3.32
   6  -4  -3    3.67    2.12
   6  -4  -3    7.06    2.35
   6   4  -3    5.54    4.54
   6   4  -3    9.36    3.55
  -6  -4   3    3.38    3.32
  -6  -4   3    7.28    4.55
  -6   4   4    6.13    2.91
  -6   4   4    9.60    3.29
  -6   4   4   14.71    3.69
  -6   4   4   10.77    3.34
   6  -4  -4   16.60    2.77
   6  -4  -4   14.79    2.79
   6   4  -4   15.55    5.12
  -6  -4   4   14.48    4.51
  -6  -4   4   13.61    4.95
  -6   4   5  282.32   27.66
  -6   4   5  299.19   27.85
  -6   4   5  274.53   28.09
  -6   4   5  242.16   27.67
   6  -4  -5  237.23   26.18
   6  -4  -5  212.12   26.10
   6   4  -5  290.82   30.03
  -6  -4   5  275.23   29.19
  -6  -4   5  256.20   29.93
  -6   4   6  228.36   27.82
  -6   4   6  261.26   28.10
  -6   4   6  243.08   28.32
  -6   4   6  268.51   28.39
   6   4  -6  252.63   30.25
  -6  -4   6  261.85   29.67
  -6  -4   6  275.80   30.89
  -6   4   7   75.95    9.19
  -6   4   7   70.79    9.18
  -6   4   7   73.66    9.54
  -6   4   7   68.21    9.28
   6   4  -7   74.80   11.40
  -6  -4   7   76.33   11.04
  -6  -4   7   96.54   12.46
  -6   4   8    4.71    1.91
  -6   4   8    6.12    2.08
  -6   4   8    8.88    2.43
  -6   4   8    6.52    2.17
   6   4  -8    1.21    3.61
  -6  -4   8   12.67    4.18
  -6  -4   8    4.73    3.73
  -6   4   9   54.59    7.24
  -6   4   9   67.31    7.40
  -6   4   9   58.96    7.74
  -6   4   9   57.82    7.61
   6   4  -9   55.08    9.74
  -6  -4   9   73.58    9.85
  -6  -4   9   80.18   10.89
  -6   4  10   30.95    3.75
  -6   4  10   26.71    3.61
  -6   4  10   24.67    4.15
   6   4 -10   37.60    6.87
  -6  -4  10   43.06    6.78
  -6  -4  10   35.31    6.97
  -6   4  11  134.21   15.49
   6   4 -11  159.71   18.43
  -6  -4  11  134.52   17.39
  -6  -4  11  142.23   18.52
  -6   4  12  109.84   11.98
   6   4 -12  101.37   14.38
  -6  -4  12   92.35   13.74
  -6  -4  12  109.22   15.02
  -6   4  13   34.28    4.62
   6   4 -13   35.85    7.28
  -6  -4  13   43.62    7.03
  -6   4  14    0.00    1.26
   6   4 -14    2.14    3.33
  -6  -4  14    4.06    3.25
  -6   4  15  128.35   14.89
   6   4 -15  134.80   17.66
  -6  -4  15  161.23   17.79
  -6   4  16  159.80   17.79
   6   4 -16  159.37   20.46
  -6  -4  16  164.08   20.09
  -6   4  17   12.61    2.60
   6   4 -17    7.72    4.34
  -6  -4  17    4.54    3.39
  -6  -4  17    6.46    4.16
  -6   4  18   51.38    6.86
   6   4 -18   57.65    9.53
  -6  -4  18   51.76    8.71
  -6  -4  18   51.14    9.45
  -6   4  19  105.39   12.62
   6   4 -19  123.52   15.68
  -6  -4  19  131.89   15.10
  -6  -4  19   73.14   14.27
  -6   4  20  139.76   15.93
   6   4 -20  146.34   18.54
  -6  -4  20  145.12   17.80
  -6  -4  20  102.94   17.67
  -6   4  21    4.92    2.57
   6   4 -21    8.71    5.01
  -6  -4  21    4.59    3.73
   6   4 -22   10.69    5.20
  -6  -4  22    6.22    4.11
   6   4 -23    0.00    3.83
  -6  -4  23   -0.00    3.42
   6   4 -24    1.33    3.85
  -6  -4  24    3.73    4.32
  -6  -4  25    5.39    4.33
  -6  -4  26   13.33    5.63
  -6  -4  27    7.55    5.19
  -6  -4  28    8.96    4.96
  -6  -4  29    1.17    4.15
  -6  -4  30   14.15    5.57
  -6  -4  31    0.00    4.00
  -6  -4  32    9.25    5.15
  -6  -4  33    2.34    4.35
  -6  -4  34    3.33    4.55
  -6  -4  35    1.90    4.40
  -6  -4  36    2.41    5.30
  -6  -4  37    0.41    4.76
  -6   5   1   10.17    4.32
  -6   5   1   14.82    4.05
  -6   5   1   10.11    3.83
  -6   5   1   15.89    4.21
   6  -5  -1   14.91    3.79
   6   5  -1   20.62    6.06
  -6  -5   1    6.01    3.73
  -6  -5   1   14.75    5.87
  -6   5   2   88.21   13.34
  -6   5   2  114.77   13.92
  -6   5   2   92.36   13.80
   6  -5  -2  117.57   13.62
   6   5  -2  101.01   15.31
  -6  -5   2  121.90   15.10
  -6  -5   2  114.69   15.96
  -6   5   3  128.64   16.80
  -6   5   3  150.81   17.17
  -6   5   3  136.73   17.48
   6  -5  -3  132.24   16.50
   6  -5  -3  138.23   16.34
   6   5  -3  137.41   18.87
  -6  -5   3  149.94   18.25
  -6  -5   3  142.84   19.32
  -6   5   4  121.61   15.11
  -6   5   4  138.80   15.34
  -6   5   4  142.40   15.90
   6  -5  -4  118.14   14.41
   6  -5  -4  115.83   14.21
   6   5  -4  107.14   16.71
  -6  -5   4  125.83   16.31
  -6  -5   4  104.23   16.95
  -6   5   5    7.64    2.79
  -6   5   5    2.57    2.36
  -6   5   5    4.77    2.85
   6  -5  -5    3.68    1.83
   6  -5  -5    4.47    1.72
   6   5  -5    2.02    3.54
  -6  -5   5    1.79    3.25
  -6  -5   5    1.55    3.82
  -6   5   6    0.00    2.13
  -6   5   6    1.87    2.09
  -6   5   6    1.70    2.03
   6  -5  -6    1.43    0.98
   6  -5  -6    0.94    1.02
   6   5  -6    0.21    3.61
  -6  -5   6    0.07    3.13
  -6  -5   6   -0.00    3.81
  -6   5   7   63.06    8.72
  -6   5   7   66.45    8.80
  -6   5   7   68.10    9.26
   6   5  -7   64.29   11.01
  -6  -5   7   80.21   10.84
  -6  -5   7   67.53   11.18
  -6   5   8   46.64    6.93
  -6   5   8   52.65    7.10
  -6   5   8   58.64    7.74
   6   5  -8   53.28    9.42
  -6  -5   8   49.97    8.73
  -6  -5   8   59.04    9.81
  -6   5   9   84.93   10.06
  -6   5   9   87.72   10.02
  -6   5   9  100.02   10.77
   6   5  -9   98.01   13.00
  -6  -5   9   87.78   12.13
  -6  -5   9   34.61   10.80
  -6   5  10   38.65    5.80
  -6   5  10   44.46    5.91
  -6   5  10   49.71    6.55
   6   5 -10   51.23    8.68
  -6  -5  10   41.17    7.74
  -6  -5  10   50.74    8.87
  -6   5  11    2.36    1.90
  -6   5  11    2.23    1.47
  -6   5  11    0.00    1.82
   6   5 -11    4.67    4.21
  -6  -5  11    3.82    3.19
  -6   5  12    4.97    1.93
  -6   5  12    6.07    1.72
  -6   5  12    5.88    2.19
   6   5 -12    3.39    3.93
  -6  -5  12   14.86    4.38
  -6   5  13  230.14   26.24
  -6   5  13  245.84   26.27
  -6   5  13  244.20   27.28
   6   5 -13  335.34   31.05
  -6  -5  13  321.26   30.26
  -6   5  14  267.73   30.91
   6   5 -14  288.53   33.69
  -6  -5  14  315.53   33.40
  -6   5  15    0.57    1.86
   6   5 -15   -0.00    3.55
  -6  -5  15    0.00    3.93
  -6  -5  15   -0.00    3.08
  -6   5  16    7.42    2.61
   6   5 -16    8.76    4.51
  -6  -5  16    9.77    4.21
  -6  -5  16   21.98    5.84
  -6   5  17    0.00    2.01
   6   5 -17    3.57    3.94
  -6  -5  17    0.03    3.18
  -6  -5  17   -0.00    3.26
  -6   5  18  112.75   13.85
   6   5 -18  148.51   17.43
  -6  -5  18   96.24   15.94
  -6   5  19   28.90    4.57
   6   5 -19   16.91    5.86
  -6  -5  19    6.90    4.90
  -6   5  20   13.85    3.67
   6   5 -20   17.77    5.69
  -6  -5  20    9.78    5.31
   6   5 -21    5.75    4.09
  -6  -5  21    3.00    3.94
   6   5 -22    1.56    4.49
  -6  -5  22   -0.00    3.64
   6   5 -23   62.73   10.52
  -6  -5  23   42.85    9.53
   6   5 -24   30.83    7.26
  -6  -5  24   18.87    6.40
   6   5 -25    9.95    5.03
  -6  -5  25   11.30    5.58
  -6  -5  26    0.00    5.39
  -6  -5  27    0.90    3.57
  -6  -5  28    4.48    4.49
  -6  -5  29   21.93    6.78
  -6  -5  30    5.02    5.05
  -6  -5  31    1.57    4.26
  -6  -5  32    0.46    4.58
  -6  -5  33   12.72    6.23
  -6  -5  34    5.29    5.31
  -6  -5  35    3.11    4.94
  -6  -5  36    1.43    5.05
  -6   6   1  149.84   19.12
  -6   6   1  170.66   19.53
   6  -6  -1  158.07   19.38
   6  -6  -1  148.76   19.11
   6   6  -1  135.45   20.58
  -6  -6   1  153.09   21.22
  -6   6   2   31.29    6.74
  -6   6   2   33.27    6.86
  -6   6   2   59.70    8.52
   6  -6  -2   49.12    7.53
   6  -6  -2   38.05    6.71
   6   6  -2   45.31    9.04
  -6  -6   2   33.58    8.65
  -6   6   3    9.15    3.72
  -6   6   3    4.19    3.14
  -6   6   3    8.75    3.58
   6  -6  -3    3.27    2.71
   6  -6  -3    3.72    2.68
   6   6  -3    6.41    4.90
  -6  -6   3    2.68    4.18
  -6   6   4   26.37    5.01
  -6   6   4   19.43    4.79
   6  -6  -4    9.70    3.74
   6  -6  -4   19.70    4.12
   6   6  -4   14.28    5.69
  -6  -6   4    6.05    4.70
  -6   6   5  128.14   16.80
  -6   6   5  138.44   17.57
   6  -6  -5  129.16   16.78
   6  -6  -5  147.99   16.37
   6   6  -5  142.62   19.13
  -6  -6   5  144.95   19.62
  -6   6   6  103.03   12.67
  -6   6   6  102.60   13.29
   6  -6  -6  102.86   12.60
   6  -6  -6   95.17   11.58
   6  -6  -6   88.05   11.38
   6   6  -6  101.79   14.90
  -6  -6   6  116.13   15.79
  -6   6   7   74.88    8.87
  -6   6   7   66.62    9.22
   6  -6  -7   69.27    8.64
   6  -6  -7   51.75    6.97
   6  -6  -7   57.82    6.99
   6   6  -7   72.61   11.12
  -6  -6   7   58.94   11.05
  -6   6   8   15.17    3.72
  -6   6   8   12.70    3.80
   6  -6  -8   19.81    3.97
   6   6  -8   15.54    5.47
  -6  -6   8   15.00    5.63
  -6   6   9  114.52   14.60
  -6   6   9  135.48   15.48
   6  -6  -9  136.13   14.75
   6   6  -9   90.43   16.19
  -6   6  10   75.52   10.07
  -6   6  10   79.31   10.75
   6  -6 -10   81.26   10.13
   6   6 -10   91.76   13.03
  -6   6  11   60.73    7.93
  -6   6  11   58.09    8.38
   6  -6 -11   58.28    7.76
   6   6 -11   54.03   10.27
  -6   6  12   66.87    9.56
  -6   6  12   73.99   10.19
   6  -6 -12   95.68    9.80
   6   6 -12   62.30   11.73
  -6   6  13    6.78    2.47
  -6   6  13    0.00    2.11
   6   6 -13   -0.00    4.38
  -6  -6  13    0.80    3.64
  -6   6  14   -0.00    1.90
  -6   6  14   -0.00    2.29
   6   6 -14    5.39    4.59
  -6  -6  14    2.01    3.45
  -6   6  15   61.69    9.02
   6   6 -15   73.49   11.66
  -6  -6  15   64.50   11.45
  -6   6  16   17.76    3.78
   6   6 -16   10.02    4.86
  -6  -6  16    1.74    4.06
  -6   6  17   18.03    4.40
   6   6 -17   21.36    6.79
  -6  -6  17   28.78    6.92
  -6   6  18   41.06    6.54
   6   6 -18   50.86    9.23
  -6  -6  18   27.75    7.65
   6   6 -19   30.23    7.17
  -6  -6  19   12.48    5.53
   6   6 -20    5.23    4.63
  -6  -6  20    3.68    4.54
   6   6 -21   32.54    7.84
  -6  -6  21   12.98    5.83
  -6  -6  22    7.78    4.72
  -6  -6  23   13.16    5.85
  -6  -6  24   -0.00    3.84
  -6  -6  25   23.32    7.44
   6   6 -26   20.13    7.14
  -6  -6  26   26.58    7.57
  -6  -6  27    5.93    5.01
  -6  -6  28    1.43    4.09
  -6  -6  29    0.00    4.61
  -6  -6  30    0.83    3.81
  -6  -6  31   10.29    6.45
  -6  -6  32    6.48    5.29
  -6  -6  33    5.88    5.72
  -6  -6  34   -0.00    4.89
  -6  -6  35   -0.00    5.31
  -6   7   1   21.25    5.37
   6  -7  -1   14.70    4.52
   6  -7  -1    9.88    4.39
   6   7  -1   24.61    7.29
  -6  -7   1   17.03    6.30
  -6   7   2   19.89    4.95
   6  -7  -2   12.15    4.17
   6  -7  -2    7.19    3.68
   6   7  -2    3.72    5.26
  -6  -7   2    0.00    4.82
  -6   7   3  301.41   33.77
  -6   7   3  237.89   33.84
   6  -7  -3  283.79   33.42
   6  -7  -3  321.41   33.75
   6   7  -3  265.31   35.28
  -6  -7   3  364.14   37.41
  -6   7   4   70.62   10.87
  -6   7   4   84.72   11.94
   6  -7  -4   68.70   10.72
   6  -7  -4   71.26   10.58
   6   7  -4   97.44   13.78
  -6  -7   4   91.02   14.10
  -6   7   5   20.87    5.17
  -6   7   5   24.67    5.74
   6  -7  -5   23.88    5.05
   6  -7  -5   24.72    4.83
   6   7  -5   29.63    7.22
  -6  -7   5   17.06    6.53
  -6   7   6   18.02    4.82
  -6   7   6   27.77    5.85
   6  -7  -6   20.10    4.59
   6  -7  -6   25.53    4.50
   6   7  -6   19.88    6.82
  -6   7   7   23.66    4.82
  -6   7   7   15.03    4.59
   6  -7  -7   15.90    4.13
   6  -7  -7   16.61    3.49
   6   7  -7   17.24    6.31
  -6   7   8   30.60    6.19
  -6   7   8   46.62    7.31
   6  -7  -8   50.16    6.79
   6  -7  -8   34.07    5.05
   6   7  -8   30.33    7.81
  -6   7   9  138.91   17.77
  -6   7   9  154.39   18.67
   6  -7  -9  147.26   17.73
   6   7  -9  154.05   20.35
  -6   7  10    0.71    2.63
  -6   7  10    0.00    2.56
   6  -7 -10    0.00    2.44
   6   7 -10   -0.00    4.75
  -6   7  11    2.52    2.63
  -6   7  11   -0.00    2.40
   6   7 -11    0.00    4.75
  -6  -7  11    1.07    3.87
  -6   7  12   23.10    4.88
  -6   7  12   18.27    4.78
   6   7 -12   17.32    6.68
  -6  -7  12   20.61    6.72
  -6   7  13  141.71   17.41
  -6   7  13  153.62   18.27
   6   7 -13  150.37   20.36
  -6  -7  13  134.72   20.34
  -6   7  14   -0.00    2.43
   6   7 -14    0.00    4.88
  -6  -7  14    4.02    4.65
  -6   7  15    2.18    3.04
   6   7 -15    1.37    4.51
  -6  -7  15   -0.00    3.48
  -6  -7  16    0.00    3.70
  -6  -7  17    2.74    4.00
  -6  -7  18    0.49    3.74
  -6  -7  19   61.17   11.55
  -6  -7  20   10.03    4.83
  -6  -7  21    0.00    3.38
   6   7 -22    1.82    4.52
  -6  -7  22    0.00    4.67
   6   7 -23   27.03    7.55
  -6  -7  23   28.17    8.40
   6   7 -24    8.59    5.82
  -6  -7  24    1.12    4.57
   6   7 -25   12.13    6.31
  -6  -7  25   18.05    6.63
   6   7 -26   -0.00    3.95
  -6  -7  26   -0.00    4.57
  -6  -7  27    2.91    4.16
  -6  -7  28    4.99    4.93
  -6  -7  29    9.57    5.64
  -6  -7  30    0.00    4.35
  -6  -7  31    0.00    5.23
  -6  -7  32   -0.00    4.87
  -6  -7  33    2.02    4.13
  -6  -7  34   -0.00    4.78
  -6   8   1  166.43   20.04
  -6   8   1  149.39   20.66
   6  -8  -1  139.41   19.12
  -6  -8   1  155.57   22.32
  -6   8   2    9.89    4.51
   6  -8  -2   16.79    4.76
  -6  -8   2    6.87    5.33
  -6   8   3    0.41    3.29
   6  -8  -3   -0.00    2.86
  -6  -8   3   -0.00    4.86
  -6   8   4    0.55    3.16
  -6   8   4    0.92    3.55
   6  -8  -4    0.00    2.78
  -6   8   5  250.32   28.81
  -6   8   5  214.29   29.20
   6  -8  -5  256.65   28.61
  -6   8   6    3.51    3.37
   6  -8  -6    3.78    3.48
  -6   8   7   97.20   13.66
   6  -8  -7  103.35   13.56
  -6   8   8    2.50    3.55
   6  -8  -8    3.92    3.23
  -6   8   9  126.68   16.59
   6  -8  -9  131.13   15.27
  -6  -8   9  134.60   19.88
  -6   8  10   38.29    6.38
   6  -8 -10   25.33    4.03
  -6  -8  10   17.61    7.25
  -6   8  11  100.58   13.24
  -6  -8  11   94.41   16.03
  -6   8  12   23.35    5.36
  -6  -8  12   23.29    7.48
  -6  -8  13    0.00    3.96
  -6  -8  14    3.45    4.22
  -6  -8  15   89.64   15.07
   6   8 -16   -0.00    4.82
  -6  -8  16   -0.00    3.76
   6   8 -17   33.10    8.86
  -6  -8  17   32.86    8.23
   6   8 -18    0.00    4.86
  -6  -8  18   -0.00    4.46
   6   8 -19   18.61    6.95
  -6  -8  19   14.28    6.39
   6   8 -20    3.67    4.76
  -6  -8  20    4.25    3.98
   6   8 -21   18.38    6.77
  -6  -8  21   12.59    5.77
   6   8 -22    3.88    4.78
  -6  -8  22   -0.00    3.40
   6   8 -23    7.12    5.65
  -6  -8  23    4.71    4.70
   6   8 -24    2.03    4.33
  -6  -8  24   -0.00    3.94
   6   8 -25   16.73    6.53
  -6  -8  25    7.34    5.48
   6   8 -26    4.99    5.43
  -6  -8  26    1.49    4.72
   6   8 -27   19.45    7.39
  -6  -8  27   11.07    6.70
  -6  -8  28    1.44    4.56
  -6  -8  29   -0.00    4.47
  -6  -8  30   -0.00    5.01
  -6  -8  31    8.48    5.18
  -6  -8  32    0.00    5.09
  -6  -8  33    4.81    5.10
  -6   9   1    8.35    4.85
   6   9  -1   15.47    6.55
  -6   9   2   12.27    5.07
   6   9  -2   14.82    7.35
  -6   9   3  216.79   21.94
   6  -9  -3  183.35   20.90
   6   9  -3   94.52   20.79
  -6   9   4   11.28    5.03
   6  -9  -4   13.05    4.80
   6   9  -4   11.91    6.77
  -6   9   5    2.63    3.39
   6  -9  -5    2.88    3.90
   6   9  -5    0.00    4.45
  -6   9   6   12.19    5.13
   6  -9  -6   16.23    4.85
   6   9  -6    9.18    5.54
  -6  -9   6    8.21    5.16
  -6   9   7   22.12    5.71
   6   9  -7   10.20    5.70
  -6  -9   7    2.26    5.51
  -6   9   8    3.56    4.37
   6   9  -8    1.49    4.33
  -6  -9   8    2.42    4.88
  -6   9   9  104.37   13.54
   6   9  -9   87.48   14.84
  -6  -9   9   76.80   15.01
  -6   9  10    2.42    3.44
   6   9 -10   -0.00    5.14
  -6  -9  10    1.54    4.92
  -6   9  11    2.83    3.73
   6   9 -11    0.00    4.93
  -6  -9  11    2.49    4.67
   6   9 -12    4.64    5.07
  -6  -9  12    0.11    4.99
   6   9 -13   76.22   13.82
  -6  -9  13   74.31   14.17
   6   9 -14    9.01    6.57
  -6  -9  14    0.00    4.40
   6   9 -15   26.54    7.52
  -6  -9  15   12.95    5.84
   6   9 -16    9.54    6.16
  -6  -9  16    6.48    5.57
   6   9 -17    8.19    5.66
  -6  -9  17   18.11    6.91
   6   9 -18    0.00    4.74
  -6  -9  18    2.32    4.35
   6   9 -19   38.62    9.36
  -6  -9  19   25.20    8.39
   6   9 -20   -0.00    4.68
  -6  -9  20    2.74    4.50
   6   9 -21    1.46    5.12
  -6  -9  21    4.50    4.65
   6   9 -22   -0.00    5.07
  -6  -9  22   -0.00    3.64
   6   9 -23   37.06    9.54
  -6  -9  23   38.47    9.59
   6   9 -24    6.00    5.86
  -6  -9  24    3.23    4.61
   6   9 -25   14.21    6.36
  -6  -9  25    3.75    5.34
   6   9 -26    5.10    4.75
  -6  -9  26    0.00    3.98
   6   9 -27    0.00    4.54
  -6  -9  27    1.92    5.67
   6   9 -28    2.30    5.08
  -6  -9  28   -0.00    5.45
  -6  -9  29    0.75    5.01
  -6  -9  30    0.00    4.38
  -6  -9  31    5.56    5.68
  -6  -9  32    2.33    5.10
  -6  10   1   49.95    9.31
   6  10  -1   32.70    9.65
  -6  10   2   19.42    6.27
   6  10  -2   10.80    7.10
  -6  10   3    1.50    3.85
   6  10  -3   -0.00    5.66
  -6  10   4    9.46    4.86
   6  10  -4   15.83    7.33
  -6 -10   4    1.98    5.93
  -6  10   5   58.66    9.47
   6  10  -5   37.10   10.18
  -6 -10   5   31.97    9.93
  -6  10   6    4.10    3.84
   6  10  -6    6.69    5.32
  -6 -10   6    1.32    5.00
  -6  10   7   29.97    6.64
   6  10  -7    8.42    6.02
  -6 -10   7   16.93    7.01
  -6  10   8   -0.00    3.75
   6  10  -8    0.56    4.36
  -6 -10   8    2.84    5.22
  -6  10   9    0.27    3.89
   6  10  -9    3.38    4.96
  -6 -10   9    0.00    4.68
   6  10 -10    2.88    5.30
  -6 -10  10    0.77    4.59
   6  10 -11  102.10   16.70
  -6 -10  11  100.93   17.20
   6  10 -12    0.26    5.03
  -6 -10  12   -0.00    3.53
   6  10 -13   11.69    6.08
  -6 -10  13    8.68    6.10
   6  10 -14    5.33    5.81
  -6 -10  14    4.20    5.02
   6  10 -15   49.06   11.52
  -6 -10  15   50.56   11.79
   6  10 -16   -0.00    5.60
  -6 -10  16    1.68    5.13
   6  10 -17   19.00    7.98
  -6 -10  17   31.56    8.83
   6  10 -18   10.29    6.22
  -6 -10  18    2.91    5.12
   6  10 -19    5.21    5.35
  -6 -10  19    0.00    5.42
   6  10 -20    4.68    5.44
  -6 -10  20    1.52    4.32
   6  10 -21   37.31    9.58
  -6 -10  21   18.21    7.57
   6  10 -22   -0.00    4.96
  -6 -10  22    0.00    5.17
   6  10 -23    4.86    5.11
  -6 -10  23    2.47    5.19
   6  10 -24    1.35    4.71
  -6 -10  24    1.02    4.10
   6  10 -25   14.20    6.71
  -6 -10  25   12.40    6.79
   6  10 -26    3.13    5.13
  -6 -10  26    0.80    5.48
   6  10 -27   13.17    6.87
  -6 -10  27    9.77    6.74
   6  10 -28    0.00    5.55
  -6 -10  28    4.69    5.64
  -6 -10  29    0.30    5.61
  -6 -10  30   -0.00    5.35
  -6 -10  31    8.20    5.51
   6  11  -1   -0.00    6.75
  -6 -11   1    4.29    6.07
   6  11  -2    5.25    5.59
  -6 -11   2    4.28    5.72
   6  11  -3   35.30   10.47
  -6 -11   3   37.25   10.85
  -6  11   4    3.36    4.09
   6  11  -4    1.77    5.91
  -6 -11   4    0.00    4.80
  -6  11   5    1.33    4.14
   6  11  -5    2.26    5.23
  -6 -11   5   -0.00    5.71
  -6  11   6    0.00    3.98
   6  11  -6    4.31    5.90
  -6 -11   6   -0.00    4.75
  -6  11   7   10.74    5.28
   6  11  -7    6.35    5.90
  -6 -11   7   15.70    7.83
  -6  11   8   11.53    5.06
   6  11  -8   12.44    6.45
  -6 -11   8    6.49    5.82
   6  11  -9   29.96    8.77
  -6 -11   9   32.86   10.14
   6  11 -10    3.70    5.30
  -6 -11  10    5.61    6.14
   6  11 -11    0.63    5.35
  -6 -11  11    0.90    4.56
   6  11 -12    6.04    6.56
  -6 -11  12   -0.00    4.93
   6  11 -13   18.72    8.42
  -6 -11  13   27.52    8.64
   6  11 -14    0.49    5.85
  -6 -11  14   -0.00    5.08
   6  11 -15    8.77    6.79
  -6 -11  15    8.02    6.08
   6  11 -16    3.64    5.05
  -6 -11  16   -0.00    5.11
   6  11 -17    3.46    6.04
  -6 -11  17    9.69    6.34
   6  11 -18   -0.00    5.26
  -6 -11  18   -0.00    5.06
   6  11 -19   16.98    6.88
  -6 -11  19    0.83    4.77
   6  11 -20   -0.00    5.62
  -6 -11  20    2.89    4.52
   6  11 -21    0.00    5.20
  -6 -11  21    0.00    5.09
   6  11 -22   -0.00    4.90
  -6 -11  22    5.70    6.42
   6  11 -23   19.48    8.59
  -6 -11  23   35.74    9.76
   6  11 -24   -0.00    5.44
  -6 -11  24    3.09    6.40
   6  11 -25    0.00    5.35
  -6 -11  25    2.65    5.47
   6  11 -26   -0.00    4.82
  -6 -11  26    4.37    6.27
   6  11 -27    0.33    4.65
  -6 -11  27    0.00    5.43
   6  11 -28    2.99    5.04
  -6 -11  28    5.38    6.07
   6  11 -29   15.09    7.03
  -6 -11  29    1.40    5.53
  -6 -11  30    0.00    6.59
  -6  12   1   46.69    9.64
   6  12  -1   31.40   10.13
  -6 -12   1   29.43    9.53
  -6  12   2    0.85    4.37
   6  12  -2    8.95    6.43
  -6 -12   2   -0.00    6.48
  -6  12   3    4.73    5.25
   6  12  -3    3.56    5.74
  -6 -12   3   -0.00    5.41
   6  12  -4   -0.00    5.10
  -6 -12   4   -0.00    6.20
   6  12  -5   53.12   11.46
  -6 -12   5   26.48    9.34
   6  12  -6    6.37    6.42
  -6 -12   6    2.78    6.01
   6  12  -7    1.54    6.05
  -6 -12   7    6.88    6.23
   6  12  -8   -0.00    5.35
  -6 -12   8   -0.00    5.31
   6  12  -9    7.51    5.68
  -6 -12   9    5.04    5.96
   6  12 -10    0.00    4.82
  -6 -12  10    8.73    6.33
   6  12 -11   31.84    9.72
  -6 -12  11   42.09   11.05
   6  12 -12    1.85    6.14
  -6 -12  12   -0.00    5.64
   6  12 -13    0.00    5.72
  -6 -12  13   -0.00    5.51
   6  12 -14    5.86    5.30
  -6 -12  14    8.08    5.84
   6  12 -15   12.73    7.52
  -6 -12  15    2.45    5.18
   6  12 -16    0.15    5.48
  -6 -12  16    2.60    5.04
   6  12 -17    5.29    5.78
  -6 -12  17    3.97    5.50
   6  12 -18   -0.00    5.71
  -6 -12  18   -0.00    5.17
   6  12 -19    1.96    5.66
  -6 -12  19    0.79    5.83
   6  12 -20   -0.00    5.56
  -6 -12  20   -0.00    4.58
   6  12 -21    8.70    6.74
  -6 -12  21   17.56    7.90
   6  12 -22    0.00    5.93
  -6 -12  22    0.00    4.97
   6  12 -23    0.62    4.73
  -6 -12  23    2.94    5.50
   6  12 -24    4.00    6.73
  -6 -12  24   -0.00    6.22
   6  12 -25    6.28    5.92
  -6 -12  25    2.15    6.09
   6  12 -26    0.20    5.29
  -6 -12  26   -0.00    5.36
   6  12 -27   13.12    7.04
  -6 -12  27    8.57    6.44
   6  12 -28    0.00    5.76
  -6 -12  28   -0.00    5.87
   6  12 -29    2.30    5.53
  -6  13   1    5.12    5.03
   6  13  -1    2.32    6.34
  -6 -13   1    5.88    6.08
  -6  13   2    0.22    4.93
   6  13  -2    0.62    6.00
  -6 -13   2   13.86    7.32
  -6  13   3   36.34    9.09
   6  13  -3   38.05   11.09
  -6 -13   3   28.61   10.31
  -6  13   4    7.32    5.40
   6  13  -4   13.62    7.46
  -6 -13   4    0.00    6.63
  -6  13   5    1.50    4.78
   6  13  -5    4.16    7.06
  -6 -13   5    4.93    6.51
   6  13  -6    9.25    6.80
  -6 -13   6    6.44    6.72
   6  13  -7    4.72    7.28
  -6 -13   7    0.00    5.22
   6  13  -8   16.35    7.76
  -6 -13   8    6.90    6.33
   6  13  -9   51.90   11.59
  -6 -13   9   43.60   11.81
   6  13 -10   14.26    7.04
  -6 -13  10    3.30    5.40
   6  13 -11   -0.00    4.84
  -6 -13  11   -0.00    4.75
   6  13 -12   14.49    7.60
  -6 -13  12   12.14    6.38
   6  13 -13   18.72    8.46
  -6 -13  13    4.67    6.03
   6  13 -14    0.00    5.11
  -6 -13  14   -0.00    5.28
   6  13 -15    5.26    6.97
  -6 -13  15    0.00    5.56
   6  13 -16   -0.00    5.50
  -6 -13  16   -0.00    5.53
   6  13 -17    2.40    5.58
  -6 -13  17    3.94    5.88
   6  13 -18   15.06    7.55
  -6 -13  18    0.00    4.60
   6  13 -19    0.00    6.17
  -6 -13  19    0.00    6.37
   6  13 -20    9.05    7.13
  -6 -13  20    0.87    5.00
   6  13 -21    0.00    6.48
  -6 -13  21    1.25    6.60
   6  13 -22    0.00    5.71
  -6 -13  22   -0.00    5.44
   6  13 -23    0.00    5.87
  -6 -13  23    4.95    6.38
   6  13 -24    0.00    5.91
  -6 -13  24   -0.00    5.96
   6  13 -25    9.89    7.05
  -6 -13  25   -0.00    5.45
   6  13 -26    2.80    6.32
  -6 -13  26   -0.00    6.52
   6  13 -27   -0.00    5.99
  -6 -13  27   -0.00    5.39
   6  13 -28   -0.00    5.58
   6  13 -29    5.56    6.54
   6  13 -30   -0.00    5.43
  -6  14   1   25.11    7.85
   6  14  -1   17.20    8.54
  -6  14   2    0.00    4.87
   6  14  -2    4.47    6.77
  -6 -14   2   -0.00    6.19
  -6  14   3    1.13    5.18
   6  14  -3    4.83    6.96
  -6 -14   3   -0.00    5.38
  -6  14   4    1.80    4.95
   6  14  -4   13.00    7.58
  -6 -14   4    3.43    6.09
   6  14  -5   21.35    9.10
  -6 -14   5   28.07    9.84
   6  14  -6   15.75    7.80
  -6 -14   6    6.63    7.37
   6  14  -7    0.00    5.79
  -6 -14   7   10.68    7.90
   6  14  -8   -0.00    5.75
  -6 -14   8    0.46    5.51
   6  14  -9    6.75    6.58
  -6 -14   9    3.09    6.70
   6  14 -10    2.44    6.09
  -6 -14  10    0.00    6.51
   6  14 -11    3.35    6.15
  -6 -14  11    0.00    5.40
   6  14 -12    1.26    5.39
  -6 -14  12   -0.00    5.91
   6  14 -13   -0.00    6.14
  -6 -14  13   -0.00    5.48
   6  14 -14    2.99    5.22
  -6 -14  14    0.00    5.48
   6  14 -15   13.39    7.06
  -6 -14  15    8.13    6.87
   6  14 -16    7.95    6.69
  -6 -14  16    4.54    6.17
   6  14 -17    9.13    6.56
  -6 -14  17    1.25    5.80
   6  14 -18    0.67    5.31
  -6 -14  18   -0.00    5.90
   6  14 -19    1.95    5.97
  -6 -14  19    0.00    6.10
   6  14 -20    1.10    6.40
  -6 -14  20    0.00    5.42
   6  14 -21    7.91    6.97
  -6 -14  21   12.06    7.39
   6  14 -22   -0.00    5.92
  -6 -14  22    0.00    5.72
   6  14 -23    4.36    6.98
  -6 -14  23   10.55    7.25
   6  14 -24   -0.00    5.80
  -6 -14  24    3.18    6.08
   6  14 -25    0.37    5.18
  -6 -14  25    3.39    6.29
   6  14 -26    8.42    6.51
  -6  15   1    0.90    5.07
   6  15  -1    0.28    6.58
  -6  15   2    6.36    6.53
   6  15  -2    8.85    7.05
   6  15  -3    0.00    7.30
   6  15  -4    1.24    6.52
   6  15  -5    7.65    7.02
   6  15  -6   -0.00    5.64
   6  15  -7    3.73    7.05
   6  15  -8    0.00    5.73
  -6 -15   8    3.87    6.32
   6  15  -9    2.22    5.39
  -6 -15   9    4.68    6.87
   6  15 -10    0.00    5.44
  -6 -15  10   -0.00    6.79
   6  15 -11   -0.00    5.42
  -6 -15  11   -0.00    5.42
   6  15 -12    4.11    5.46
  -6 -15  12    4.30    6.27
   6  15 -13    9.92    6.82
  -6 -15  13    2.18    6.10
   6  15 -14    2.58    6.29
  -6 -15  14    7.59    6.72
   6  15 -15    0.00    6.02
  -6 -15  15   -0.00    4.46
   6  15 -16   10.77    7.19
  -6 -15  16    4.61    6.59
   6  15 -17    5.53    6.31
  -6 -15  17   -0.00    6.22
   6  15 -18    7.16    7.09
  -6 -15  18    3.75    6.01
   6  15 -19    1.26    6.56
  -6 -15  19   -0.00    4.78
   6  15 -20    0.00    5.70
  -6 -15  20    3.29    6.63
   6  15 -21    0.00    5.95
  -6 -15  21   -0.00    5.77
  -6 -15  22   -0.00    6.01
  -6 -15  23   10.51    7.08
   6  16  -1    0.00    6.86
   6  16  -2    3.74    6.58
   6  16  -3   -0.00    7.01
   6  16  -4    5.24    7.04
   6  16  -5   -0.00    6.23
   6  16  -6    5.90    7.33
   6  16  -7    0.24    6.01
   6  16  -8   -0.00    5.50
   6  16  -9    1.72    6.56
   6  16 -10    3.20    6.03
   6  16 -11    0.00    5.60
   6  16 -12    0.00    5.53
   6  16 -13    0.00    5.45
   6  16 -14    2.23    6.78
  -6 -16  18   -0.00    5.94
  -6 -16  19    8.74    7.01
  -6 -16  20    1.34    5.17
  -6 -16  21    8.47    7.52
  -5   0   1    4.49    2.95
  -5   0   1    0.89    2.45
   5   0  -1    2.13    2.27
   5   0  -1    3.10    2.43
  -5   0   2    0.58    2.51
  -5   0   2   -0.00    2.38
   5   0  -2   -0.00    2.26
   5   0  -2    0.96    2.26
  -5   0   3   87.11   11.56
  -5   0   3   95.17   11.85
   5   0  -3   93.47   11.63
   5   0  -3   95.28   11.32
  -5   0   4    2.70    2.28
  -5   0   4   -0.00    2.25
   5   0  -4    0.00    2.31
   5   0  -4    2.73    1.81
  -5   0   5 2306.58  219.71
  -5   0   5 1521.03  219.03
   5   0  -5 2247.57  219.60
   5   0  -5 2403.33  219.17
  -5   0   6    0.86    2.13
  -5   0   6   -0.00    2.15
   5   0  -6    1.74    2.34
   5   0  -6   -0.00    1.04
  -5   0   7   58.70    7.93
  -5   0   7   72.48    8.43
   5   0  -7   64.35    8.17
  -5   0   8    0.00    1.79
  -5   0   8   -0.00    1.76
   5   0  -8    0.70    1.83
  -5   0   9  621.97   62.88
  -5   0   9  551.81   63.01
   5   0  -9  595.92   62.97
  -5   0  10    0.00    1.65
  -5   0  10   -0.00    1.49
   5   0 -10   -0.00    1.64
  -5   0  11   12.91    2.90
  -5   0  11   24.85    3.67
   5   0 -11   22.38    3.44
  -5   0  12    0.33    1.61
  -5   0  12   -0.00    1.66
   5   0 -12   -0.00    1.70
  -5   0  13    7.79    2.19
  -5   0  13   10.63    2.66
   5   0 -13    7.85    2.43
  -5   0  14   -0.00    1.41
  -5   0  14   -0.00    1.76
   5   0 -14    0.00    1.81
  -5   0  15  126.34   15.07
  -5   0  15  141.70   15.59
   5   0 -15  125.84   15.04
   5   0 -15  130.05   15.23
  -5   0  16    0.04    1.84
   5   0 -16    0.57    1.88
   5   0 -16   -0.00    1.72
  -5   0  17   73.29   10.64
   5   0 -17   78.47   10.35
   5   0 -17   99.89   10.79
  -5   0  18   -0.00    1.95
   5   0 -18    0.00    1.98
   5   0 -18   -0.00    1.80
  -5   0  19  165.06   19.18
   5   0 -19  167.62   18.68
   5   0 -19  144.14   18.46
   5   0 -20    0.01    2.04
   5   0 -20    0.38    2.35
   5   0 -21  213.66   25.42
   5   0 -21  229.24   25.68
  -5   0  22   -0.00    2.76
   5   0 -22    0.95    2.50
  -5   0  23   -0.00    2.99
   5   0 -23   -0.00    2.63
  -5   0  24   -0.00    3.22
  -5   0  25   17.05    5.10
  -5   0  26    0.00    3.02
  -5   0  27   34.58    7.22
  -5   0  28    0.00    2.97
  -5   0  29   -0.00    3.27
  -5   0  30    5.77    4.00
  -5   0  31   50.25    9.44
  -5   0  32    1.17    3.67
  -5   0  33   -0.00    3.88
  -5   0  34    0.00    3.93
  -5   0  35   10.14    5.91
  -5   0  36    0.46    4.42
  -5   0  37   11.51    5.90
  -5   0  38   -0.00    3.95
  -5   0  39    9.92    5.40
  -5   1   1  480.12   51.28
  -5   1   1  487.58   51.62
   5  -1  -1  481.10   51.48
   5  -1  -1  480.50   51.15
   5   1  -1  459.07   51.71
   5   1  -1  464.76   51.57
  -5  -1   1  444.36   51.59
  -5  -1   1  473.60   52.08
  -5   1   2    5.11    2.48
  -5   1   2    4.54    2.75
   5  -1  -2    5.79    2.86
   5  -1  -2    5.44    2.27
   5   1  -2    3.88    2.96
   5   1  -2    2.62    2.79
  -5  -1   2    4.17    2.96
  -5  -1   2    4.44    3.03
  -5   1   3  470.34   54.35
  -5   1   3  504.11   54.72
   5  -1  -3  519.41   54.64
   5  -1  -3  546.48   54.46
   5  -1  -3  507.13   54.10
   5   1  -3  497.54   55.09
   5   1  -3  499.66   54.84
  -5  -1   3  514.54   55.10
  -5  -1   3  494.43   55.27
  -5   1   4    9.87    3.09
  -5   1   4   15.11    3.26
   5  -1  -4   11.42    2.97
   5  -1  -4   12.26    2.32
   5  -1  -4   12.20    2.44
   5   1  -4   18.26    3.98
   5   1  -4   12.67    3.14
  -5  -1   4   14.96    3.86
  -5  -1   4   15.33    3.90
  -5   1   5  110.74   12.56
  -5   1   5  104.85   12.60
   5  -1  -5   99.56   12.45
   5   1  -5  104.43   13.22
   5   1  -5  111.46   12.88
  -5  -1   5  105.10   13.05
  -5  -1   5  121.52   13.73
  -5   1   6  654.80   68.55
  -5   1   6  593.75   68.56
   5  -1  -6  634.53   68.52
   5   1  -6  678.29   69.53
   5   1  -6  757.21   69.13
  -5  -1   6  614.85   69.09
  -5  -1   6  614.57   69.50
  -5   1   7  563.54   62.89
  -5   1   7  610.84   63.17
   5  -1  -7  599.98   63.02
   5   1  -7  562.27   63.93
   5   1  -7  608.83   63.43
  -5  -1   7  613.24   63.86
  -5  -1   7  626.98   64.33
  -5   1   8    0.00    1.39
  -5   1   8    1.00    1.35
   5  -1  -8   -0.00    1.41
   5   1  -8   -0.00    2.37
   5   1  -8   -0.00    1.67
  -5  -1   8    0.95    2.31
  -5  -1   8   -0.00    2.17
  -5   1   9   21.09    3.22
  -5   1   9   30.18    3.59
   5  -1  -9   30.85    3.42
   5   1  -9   24.46    4.65
   5   1  -9   30.06    3.90
  -5  -1   9   18.20    4.18
  -5  -1   9   36.31    5.19
  -5   1  10    1.30    0.85
  -5   1  10    3.38    1.18
   5  -1 -10    2.74    0.93
   5   1 -10    3.34    2.34
   5   1 -10    3.53    1.32
  -5  -1  10    3.73    2.23
  -5  -1  10    1.31    2.01
  -5   1  11  212.35   24.04
   5  -1 -11  222.97   23.80
   5   1 -11  240.25   25.28
  -5  -1  11  255.56   25.24
  -5  -1  11  217.45   25.34
  -5   1  12   15.36    2.46
   5  -1 -12   16.19    2.17
   5  -1 -12   15.12    2.16
   5   1 -12   10.80    3.29
  -5  -1  12   14.51    3.29
  -5  -1  12   16.78    3.76
  -5   1  13  402.43   44.45
   5  -1 -13  411.99   43.96
   5  -1 -13  420.28   44.02
   5   1 -13  405.33   45.22
  -5  -1  13  439.96   45.22
  -5  -1  13  422.83   45.64
   5  -1 -14    0.00    1.32
   5  -1 -14    2.26    1.49
   5   1 -14    0.00    2.13
  -5  -1  14    2.13    1.97
  -5  -1  14    1.48    2.22
   5  -1 -15   60.84    6.96
   5  -1 -15   50.80    6.85
   5   1 -15   62.75    8.13
  -5  -1  15   63.96    8.01
  -5  -1  15   49.85    8.12
   5  -1 -16    2.73    1.68
   5  -1 -16    4.10    1.84
   5   1 -16    4.09    2.56
  -5  -1  16    4.28    2.32
  -5  -1  16    3.61    2.97
   5  -1 -17   19.25    3.34
   5  -1 -17   19.55    3.45
   5   1 -17   21.18    4.23
  -5  -1  17    8.52    3.32
  -5  -1  17   32.62    5.18
   5  -1 -18    1.86    1.83
   5  -1 -18    2.35    2.17
   5   1 -18    0.00    2.40
  -5  -1  18    2.46    2.24
  -5  -1  18    3.77    3.04
   5  -1 -19  156.31   18.21
   5  -1 -19  161.48   18.37
   5   1 -19  151.70   18.99
   5   1 -19  167.07   19.32
  -5  -1  19  157.23   19.08
  -5   1  20    4.15    2.53
   5  -1 -20    2.27    2.13
   5  -1 -20    0.00    2.24
   5   1 -20    1.42    2.71
   5   1 -20    2.93    2.63
  -5   1  21    1.98    2.38
   5  -1 -21    4.34    2.45
   5   1 -21    0.00    2.62
   5   1 -21    3.27    2.95
  -5   1  22    7.72    3.66
   5  -1 -22   10.35    3.55
   5   1 -22   13.02    4.02
  -5  -1  22   13.25    4.29
   5   1 -23   55.45    8.74
  -5  -1  23   52.64    8.92
   5   1 -24    5.15    3.53
  -5  -1  24    0.90    3.09
  -5  -1  25   18.02    5.14
  -5  -1  26    7.31    3.83
  -5  -1  27   68.64   11.17
  -5  -1  28   12.71    5.26
  -5  -1  29   31.34    7.28
  -5  -1  30   -0.00    3.69
  -5  -1  31    3.53    4.35
  -5  -1  32    0.00    4.08
  -5  -1  33   22.98    6.81
  -5   1  34    0.45    3.33
  -5  -1  34    3.67    4.63
  -5   1  35    5.43    4.41
  -5  -1  35    8.11    5.18
  -5   1  36    1.13    3.42
  -5  -1  36   -0.00    4.22
  -5   1  37    9.09    4.64
  -5  -1  37    5.93    4.82
  -5   1  38    4.18    4.25
  -5  -1  38   -0.00    4.29
  -5   1  39    6.13    5.31
  -5  -1  39    2.84    4.58
  -5   2   1    7.52    3.20
  -5   2   1    4.55    2.85
   5  -2  -1   11.07    3.28
   5  -2  -1    4.68    2.52
   5  -2  -1    5.80    2.63
   5   2  -1    5.48    3.75
   5   2  -1    9.50    3.81
  -5  -2   1    6.77    3.56
  -5  -2   1    6.07    3.91
  -5   2   2   16.70    3.73
  -5   2   2   16.74    3.83
   5  -2  -2   26.09    4.35
   5  -2  -2   20.35    3.65
   5  -2  -2   11.73    3.21
   5   2  -2   17.27    4.82
   5   2  -2   22.49    4.58
  -5  -2   2   19.98    4.73
  -5  -2   2   15.76    4.43
  -5   2   3  177.72   19.70
  -5   2   3  170.75   19.89
   5  -2  -3  155.43   19.65
   5  -2  -3  178.96   19.27
   5  -2  -3  175.37   19.22
   5   2  -3  179.96   20.86
   5   2  -3  181.33   20.59
  -5  -2   3  171.56   20.58
  -5  -2   3  165.83   20.96
  -5   2   4   77.89    9.32
  -5   2   4   73.26    9.47
   5  -2  -4   76.33    9.39
   5  -2  -4   65.93    8.40
   5  -2  -4   78.27    8.50
   5   2  -4   72.14   10.60
   5   2  -4   79.78   10.26
  -5  -2   4  118.83   11.17
  -5  -2   4   74.97   10.73
  -5   2   5  471.31   61.35
  -5   2   5  575.14   61.29
  -5   2   5  626.23   61.60
   5  -2  -5  574.74   61.76
   5   2  -5  605.32   62.87
   5   2  -5  635.87   62.56
  -5  -2   5  604.24   62.49
  -5  -2   5  597.75   63.10
  -5   2   6   11.41    2.27
  -5   2   6    8.68    2.26
  -5   2   6    9.34    2.28
   5   2  -6    6.79    3.68
   5   2  -6    8.89    2.96
  -5  -2   6    6.95    3.34
  -5  -2   6   14.74    4.25
  -5   2   7   89.95    9.59
  -5   2   7   89.91    9.65
  -5   2   7   82.87    9.71
  -5   2   7   72.15    9.63
   5   2  -7   85.82   11.52
   5   2  -7   96.41   11.05
  -5  -2   7   95.56   11.29
  -5   2   8    8.88    1.66
  -5   2   8   11.97    1.77
   5   2  -8    4.88    3.08
   5   2  -8   12.43    3.25
  -5  -2   8    6.69    3.21
  -5  -2   8   12.65    3.92
   5   2  -9  635.76   71.63
   5   2  -9  681.10   71.31
  -5  -2   9  651.47   71.48
  -5  -2   9  695.57   72.20
   5   2 -10    0.00    2.89
   5   2 -10    2.07    2.02
  -5  -2  10    6.68    2.90
  -5  -2  10    2.44    2.67
   5   2 -11    4.02    2.85
   5   2 -11    5.98    2.34
  -5  -2  11    3.07    2.53
  -5  -2  11    4.98    2.86
   5   2 -12   69.78   10.61
   5   2 -12   94.59   10.41
  -5  -2  12   85.42   10.73
  -5  -2  12   74.87   10.95
   5   2 -13   74.67    9.39
   5   2 -13   62.29    8.28
  -5  -2  13   60.24    8.83
  -5  -2  13   62.69    9.33
   5   2 -14   38.30    6.40
  -5  -2  14   38.32    6.14
  -5  -2  14   35.19    6.47
   5   2 -15  395.77   41.66
  -5  -2  15  346.67   41.13
  -5  -2  15  383.55   42.04
   5  -2 -16    1.26    1.20
   5  -2 -16    2.53    1.42
   5   2 -16    0.00    2.52
  -5  -2  16    0.00    2.18
  -5  -2  16    4.85    2.90
  -5   2  17    6.20    2.03
   5  -2 -17    4.60    1.53
   5  -2 -17    4.39    1.73
   5   2 -17    6.02    3.24
  -5  -2  17    6.10    2.87
  -5  -2  17    7.20    3.30
  -5   2  18    0.80    1.86
   5  -2 -18   -0.00    1.35
   5  -2 -18    0.20    1.56
   5   2 -18    0.00    2.64
  -5  -2  18   -0.00    2.65
  -5  -2  18   -0.00    2.85
  -5   2  19  124.56   14.92
   5  -2 -19  123.77   14.30
   5  -2 -19  115.98   14.24
   5   2 -19  114.53   15.73
  -5  -2  19  152.87   16.16
  -5   2  20   55.80    7.91
   5  -2 -20   58.16    7.32
   5   2 -20   56.22    8.64
  -5  -2  20   42.79    7.97
  -5   2  21    5.11    2.66
   5  -2 -21    0.00    1.98
   5   2 -21    1.68    2.71
  -5  -2  21    5.28    3.29
  -5  -2  21    6.66    3.62
  -5   2  22   17.67    4.07
   5   2 -22   12.48    4.43
   5   2 -22   12.90    4.45
  -5  -2  22   15.10    4.43
  -5  -2  22    5.77    3.78
   5   2 -23    7.49    3.92
  -5  -2  23    5.34    4.24
   5   2 -24    3.89    3.73
  -5  -2  24   -0.00    2.97
   5   2 -25  100.14   14.57
  -5  -2  25  111.26   15.48
  -5  -2  26    5.44    3.97
  -5  -2  27   53.74   10.00
  -5  -2  28    1.32    4.22
  -5  -2  29   30.03    7.79
  -5  -2  30    2.48    3.73
  -5  -2  31   31.29    7.98
  -5  -2  32    0.00    3.61
  -5  -2  33    4.13    4.09
  -5  -2  34    0.27    3.85
  -5  -2  35   10.77    5.60
  -5  -2  36    0.00    4.55
  -5  -2  37    1.91    4.33
  -5  -2  38    0.47    4.23
  -5   3   1  256.03   31.73
  -5   3   1  284.55   31.94
  -5   3   1  296.89   32.25
   5  -3  -1  288.09   31.84
   5  -3  -1  300.88   31.73
   5   3  -1  226.23   32.49
   5   3  -1  336.59   33.42
  -5  -3   1  303.36   32.99
  -5  -3   1  293.68   33.47
  -5   3   2   51.59    8.20
  -5   3   2   63.39    8.56
  -5   3   2   65.86    8.79
  -5   3   2   64.19    8.68
   5  -3  -2   57.35    8.07
   5  -3  -2   67.30    8.15
   5   3  -2   54.62    9.48
   5   3  -2   62.89    9.46
  -5  -3   2   68.21    9.62
  -5  -3   2   71.38   10.21
  -5   3   3  103.69   12.64
  -5   3   3  101.31   12.70
  -5   3   3  107.36   13.02
  -5   3   3   92.74   12.71
   5  -3  -3  119.88   12.42
   5  -3  -3   99.77   12.15
   5   3  -3   98.32   14.07
   5   3  -3  116.79   14.00
  -5  -3   3  118.49   13.99
  -5  -3   3   92.63   14.00
  -5   3   4    5.56    2.22
  -5   3   4    5.83    2.51
  -5   3   4    2.80    2.17
  -5   3   4    1.86    2.32
   5  -3  -4    2.58    1.49
   5  -3  -4    1.91    1.47
   5   3  -4    3.01    3.59
   5   3  -4   10.10    3.56
  -5  -3   4    6.38    3.70
  -5  -3   4    0.00    3.09
  -5   3   5  208.62   23.41
  -5   3   5  212.97   23.50
  -5   3   5  209.52   23.65
  -5   3   5  196.03   23.52
   5   3  -5  216.78   25.28
   5   3  -5  219.58   24.86
  -5  -3   5  236.26   25.00
  -5  -3   5  219.07   25.61
  -5   3   6  213.23   23.92
  -5   3   6  235.58   24.08
  -5   3   6  208.60   24.14
  -5   3   6  205.02   24.06
   5   3  -6  253.27   26.30
  -5  -3   6  240.74   25.72
  -5  -3   6  203.95   25.97
  -5   3   7   62.81    7.42
  -5   3   7   62.21    7.44
  -5   3   7   65.57    7.69
  -5   3   7   60.27    7.58
   5   3  -7   70.07    9.74
   5   3  -7   52.45    8.71
  -5  -3   7   74.65    9.48
  -5  -3   7   58.63    9.45
  -5   3   8  100.44   10.98
  -5   3   8  102.86   10.99
  -5   3   8   91.63   11.17
  -5   3   8  102.96   11.21
   5   3  -8   93.85   13.14
   5   3  -8  102.92   12.88
  -5  -3   8  100.27   12.97
  -5  -3   8   98.29   13.57
  -5   3   9   71.25    8.72
  -5   3   9   80.26    8.73
   5   3  -9   87.26   11.20
   5   3  -9   92.81   10.88
  -5  -3   9   71.25   10.47
  -5  -3   9   97.08   11.93
  -5   3  10   17.80    2.35
  -5   3  10   19.72    2.36
   5   3 -10   18.88    4.75
   5   3 -10   24.48    4.56
  -5  -3  10   19.16    4.55
  -5  -3  10   19.95    5.03
   5   3 -11    3.22    2.95
   5   3 -11    0.63    1.86
  -5  -3  11    4.70    3.17
  -5  -3  11    2.37    2.85
   5   3 -12   19.73    5.05
   5   3 -12   23.40    4.71
  -5  -3  12   32.96    5.52
  -5  -3  12   28.22    5.65
  -5   3  13  197.29   21.82
   5   3 -13  199.60   24.28
  -5  -3  13  211.83   24.16
  -5  -3  13  279.40   25.74
  -5   3  14   19.55    2.75
   5   3 -14   16.14    4.62
  -5  -3  14   17.96    4.33
  -5  -3  14   15.06    4.77
  -5   3  15    8.34    2.12
   5   3 -15    9.28    3.72
  -5  -3  15   18.90    4.36
  -5  -3  15   13.24    4.03
  -5   3  16   41.31    5.35
   5  -3 -16   44.34    4.50
   5  -3 -16   30.19    4.43
   5   3 -16   43.84    7.42
  -5  -3  16   64.79    7.87
  -5  -3  16   47.68    7.71
  -5   3  17   66.80    8.31
   5  -3 -17   66.08    7.53
   5  -3 -17   59.45    7.51
   5   3 -17   68.96   10.04
  -5  -3  17   79.49   10.09
  -5   3  18    8.14    2.68
   5  -3 -18   10.71    2.13
   5  -3 -18    8.73    2.33
   5   3 -18    3.86    3.34
  -5  -3  18    3.77    3.43
  -5   3  19   -0.00    1.85
   5  -3 -19    1.59    1.65
   5   3 -19    0.37    3.14
  -5  -3  19    4.76    3.00
  -5   3  20    0.00    1.81
   5   3 -20    0.00    3.38
  -5  -3  20   -0.00    2.62
  -5  -3  20    0.81    3.35
  -5   3  21   43.99    7.52
   5   3 -21   58.72    9.09
  -5  -3  21   56.88    8.75
  -5  -3  21   45.39    9.08
  -5   3  22   70.74    8.73
   5   3 -22  100.33   11.22
  -5  -3  22   24.09    7.50
  -5  -3  22   64.08   10.14
   5   3 -23  112.73   14.78
  -5  -3  23  118.80   14.57
  -5  -3  23   75.11   14.17
   5   3 -24   13.07    4.97
  -5  -3  24    6.62    4.88
   5   3 -25    3.59    3.68
  -5  -3  25    2.01    3.63
   5   3 -26    3.73    3.91
  -5  -3  26   -0.00    3.71
  -5  -3  27   32.54    8.01
  -5  -3  28   -0.00    4.74
  -5  -3  29   37.16    8.29
  -5  -3  30    0.00    4.17
  -5  -3  31    2.63    4.69
  -5  -3  32    2.91    4.65
  -5  -3  33   19.88    6.65
  -5  -3  34    3.43    3.90
  -5  -3  35   -0.00    4.45
  -5  -3  36    0.44    3.93
  -5  -3  37    5.33    4.82
  -5  -3  38    1.17    4.41
  -5   4   1   78.73   11.10
  -5   4   1   85.15   11.20
  -5   4   1   76.13   11.26
  -5   4   1   81.19   11.30
   5  -4  -1   87.37   11.11
   5  -4  -1   91.21   11.03
   5   4  -1   85.47   12.76
   5   4  -1   83.39   12.37
  -5  -4   1   78.97   11.97
  -5  -4   1  102.62   13.37
  -5   4   2   10.27    3.39
  -5   4   2    9.58    3.32
  -5   4   2   15.83    3.95
  -5   4   2   17.18    3.77
   5  -4  -2   11.95    3.14
   5  -4  -2    9.39    3.20
   5   4  -2   18.05    5.30
   5   4  -2    8.39    4.17
  -5  -4   2   12.79    4.35
  -5  -4   2    7.60    4.61
  -5   4   3   26.16    5.54
  -5   4   3   42.92    6.08
  -5   4   3   47.13    6.46
  -5   4   3   38.26    6.00
   5  -4  -3   38.60    5.55
   5  -4  -3   35.30    5.38
   5   4  -3   36.58    7.51
   5   4  -3   39.45    7.07
  -5  -4   3   29.26    6.59
  -5  -4   3   32.42    7.45
  -5   4   4   71.83    8.71
  -5   4   4   65.98    8.64
  -5   4   4   53.28    8.62
  -5   4   4   70.93    8.93
   5  -4  -4   64.47    8.02
   5  -4  -4   63.28    7.90
   5   4  -4   64.55   10.39
   5   4  -4   60.83    9.70
  -5  -4   4   70.94   10.08
  -5  -4   4   54.45   10.04
  -5   4   5  131.37   18.77
  -5   4   5  173.60   19.22
  -5   4   5  161.23   19.41
  -5   4   5  176.11   19.48
   5  -4  -5  165.74   18.22
   5  -4  -5  170.93   18.20
   5   4  -5  165.96   20.96
   5   4  -5  196.35   21.04
  -5  -4   5  187.61   20.85
  -5  -4   5  199.38   21.82
  -5   4   6    0.00    1.87
  -5   4   6    1.02    1.79
  -5   4   6    0.00    1.89
   5   4  -6   -0.00    3.24
   5   4  -6    2.86    2.82
  -5  -4   6    2.66    3.22
  -5  -4   6    0.00    3.57
  -5   4   7    6.27    2.25
  -5   4   7    5.96    2.15
  -5   4   7    9.90    2.55
   5   4  -7    4.39    3.51
   5   4  -7    8.83    3.76
  -5  -4   7    9.17    3.76
  -5  -4   7    7.36    4.30
  -5   4   8   76.70    8.91
  -5   4   8   84.74    9.04
  -5   4   8   65.32    9.00
   5   4  -8   78.90   11.12
   5   4  -8   65.74   10.36
  -5  -4   8   80.27   10.84
  -5  -4   8   62.17   10.86
  -5   4   9  106.17   12.37
  -5   4   9  107.85   12.72
   5  -4  -9  115.24   12.49
   5   4  -9  115.32   14.80
   5   4  -9  122.33   14.61
  -5  -4   9   97.91   14.11
  -5  -4   9  104.93   15.02
  -5   4  10  165.61   17.91
  -5   4  10  166.41   18.27
   5  -4 -10  154.98   17.83
   5   4 -10  173.42   20.59
  -5  -4  10  171.14   20.09
  -5  -4  10  171.51   20.96
  -5   4  11  181.06   21.74
  -5   4  11  186.48   22.23
   5  -4 -11  246.62   21.94
   5   4 -11  201.38   24.52
  -5  -4  11  211.00   24.31
  -5  -4  11  187.59   24.75
  -5   4  12    6.92    1.44
  -5   4  12    7.40    2.03
   5  -4 -12    9.03    1.48
   5   4 -12    9.63    4.39
  -5  -4  12    9.94    3.85
  -5  -4  12   10.21    3.97
  -5   4  13    1.20    0.89
  -5   4  13    0.00    1.36
   5  -4 -13    1.23    0.82
   5   4 -13    0.16    3.13
  -5  -4  13    2.92    2.91
  -5  -4  13    1.75    2.69
  -5   4  14   29.26    3.39
  -5   4  14   31.99    4.32
   5  -4 -14   23.33    3.32
   5   4 -14   26.17    6.04
  -5  -4  14   26.47    5.75
  -5  -4  14   41.57    7.28
  -5   4  15  340.11   33.65
  -5   4  15  309.61   34.32
   5  -4 -15  290.15   33.48
   5   4 -15  335.31   36.86
  -5  -4  15  328.04   36.28
  -5  -4  15  360.11   37.60
  -5   4  16   71.14    7.69
  -5   4  16   59.74    8.25
   5  -4 -16   64.51    7.58
   5   4 -16   54.69   10.00
  -5  -4  16   67.56   10.00
  -5   4  17   95.92   11.45
  -5   4  17   93.72   12.11
   5  -4 -17  101.79   11.44
   5   4 -17  112.02   14.50
  -5  -4  17  117.17   14.16
  -5   4  18    0.49    2.06
   5  -4 -18    2.22    1.72
   5   4 -18    1.94    3.83
  -5  -4  18    3.08    3.36
  -5   4  19  202.98   23.58
   5   4 -19  202.09   25.34
  -5  -4  19  224.95   25.24
  -5  -4  19  191.19   25.62
  -5   4  20    2.70    2.85
   5   4 -20    7.24    4.53
  -5  -4  20    6.31    3.71
  -5  -4  20    5.00    3.62
  -5   4  21   40.93    7.55
   5   4 -21   59.27    9.77
  -5  -4  21   93.35   10.48
  -5  -4  21   38.40    8.94
   5   4 -22    8.07    4.25
  -5  -4  22    2.81    3.94
   5   4 -23    0.00    3.84
  -5  -4  23    7.40    4.52
   5   4 -24    6.10    4.50
  -5  -4  24    2.57    3.43
   5   4 -25   39.53    7.75
  -5  -4  25   19.13    7.00
   5   4 -26   12.24    5.32
  -5  -4  26   14.75    6.20
   5   4 -27   14.70    5.62
  -5  -4  27   20.60    6.42
  -5  -4  28   -0.00    4.15
  -5  -4  29   27.73    7.88
  -5  -4  30    9.19    5.42
  -5  -4  31   19.36    6.80
  -5  -4  32    4.32    4.68
  -5  -4  33   -0.00    4.01
  -5  -4  34   11.04    5.87
  -5  -4  35   11.74    5.87
  -5  -4  36    4.80    5.11
  -5  -4  37    0.00    4.07
  -5   5   1  236.09   25.90
   5  -5  -1  201.28   25.52
   5  -5  -1  201.66   25.51
   5  -5  -1  262.36   25.76
   5   5  -1  200.52   26.97
   5   5  -1  214.28   26.94
  -5  -5   1  228.02   26.72
  -5  -5   1  221.30   27.71
  -5   5   2   48.82    8.13
  -5   5   2   56.02    8.94
   5  -5  -2   44.05    7.92
   5  -5  -2   74.82    8.72
   5  -5  -2   58.10    8.03
   5   5  -2   62.66   10.36
   5   5  -2   58.96    9.55
  -5  -5   2   53.76    9.21
  -5  -5   2   66.43   10.62
  -5   5   3  155.22   18.53
  -5   5   3  204.79   19.80
   5  -5  -3  149.35   18.37
   5  -5  -3  159.13   18.35
   5  -5  -3  137.31   17.80
   5   5  -3  145.61   20.06
   5   5  -3  160.05   19.98
  -5  -5   3  162.13   19.81
  -5  -5   3  140.37   20.18
  -5   5   4   39.70    6.12
  -5   5   4   41.20    6.58
   5  -5  -4   34.87    5.89
   5  -5  -4   34.67    5.52
   5  -5  -4   39.27    5.48
   5   5  -4   26.34    6.92
   5   5  -4   40.44    7.40
  -5  -5   4   43.39    7.47
  -5  -5   4   21.76    7.02
  -5   5   5   25.45    4.48
  -5   5   5   10.88    3.69
   5  -5  -5   18.02    3.74
   5  -5  -5   17.76    3.41
   5  -5  -5   24.04    3.59
   5   5  -5   11.60    5.66
   5   5  -5   24.50    5.44
  -5  -5   5   15.92    4.72
  -5  -5   5   18.79    5.56
  -5   5   6    7.39    2.99
  -5   5   6    9.56    3.25
   5  -5  -6    7.80    2.88
   5  -5  -6   14.37    2.43
   5  -5  -6   13.33    2.37
   5   5  -6   12.68    4.62
   5   5  -6   12.96    4.36
  -5  -5   6   17.10    4.89
  -5  -5   6   25.07    6.14
  -5   5   7  261.33   25.73
  -5   5   7  246.46   26.08
   5  -5  -7  252.50   25.61
   5   5  -7  267.41   28.11
  -5  -5   7  129.16   25.81
  -5   5   8  127.91   14.97
  -5   5   8  123.25   15.26
   5  -5  -8  123.03   14.78
   5   5  -8  137.25   17.32
  -5  -5   8  130.89   16.57
  -5  -5   8  127.95   17.62
  -5   5   9    9.78    2.94
  -5   5   9   19.58    3.59
   5  -5  -9   12.62    2.87
   5   5  -9   14.70    5.08
  -5  -5   9   10.41    4.12
  -5  -5   9   19.78    5.42
  -5   5  10    1.97    1.96
  -5   5  10    2.45    2.10
   5  -5 -10    1.33    1.73
   5   5 -10    1.91    3.62
  -5  -5  10    0.00    3.08
  -5  -5  10    4.16    3.60
  -5   5  11    9.54    2.92
  -5   5  11   15.14    3.29
   5  -5 -11   15.06    2.85
   5   5 -11   18.02    5.30
  -5  -5  11   21.12    5.01
  -5  -5  11   18.46    5.85
  -5   5  12  268.59   29.67
  -5   5  12  297.95   30.33
   5  -5 -12  252.46   29.46
   5   5 -12  272.53   32.31
  -5  -5  12  296.49   32.06
  -5  -5  12  270.83   32.82
  -5   5  13  275.39   30.62
  -5   5  13  265.89   31.15
   5  -5 -13  292.33   30.60
   5   5 -13  318.11   33.91
  -5  -5  13  289.69   32.98
  -5  -5  13  263.63   33.67
  -5   5  14   17.18    3.07
  -5   5  14   15.78    3.70
   5  -5 -14   16.70    2.97
   5   5 -14   14.79    5.31
  -5  -5  14    8.31    4.40
  -5   5  15    3.83    1.88
  -5   5  15    4.71    2.34
   5  -5 -15    2.67    1.79
   5   5 -15    7.13    4.82
  -5  -5  15    2.93    3.58
  -5   5  16   58.42    7.35
  -5   5  16   64.59    8.21
   5  -5 -16   51.84    7.08
   5   5 -16   58.75    9.95
  -5  -5  16   56.40    9.33
  -5   5  17   95.21   11.33
  -5   5  17   77.07   11.71
   5   5 -17  142.25   15.38
  -5  -5  17  103.62   13.79
  -5   5  18   28.78    4.47
  -5   5  18   29.16    5.32
   5   5 -18   25.22    6.78
  -5  -5  18   16.16    5.81
  -5   5  19   89.02   11.28
   5   5 -19   79.97   12.73
  -5  -5  19   70.69   12.82
  -5   5  20    0.00    2.59
   5   5 -20    1.56    4.49
  -5  -5  20    0.29    3.32
   5   5 -21    6.06    4.42
  -5  -5  21    2.11    3.59
   5   5 -22   52.04   10.13
  -5  -5  22   56.32   10.40
   5   5 -23   32.42    7.37
  -5  -5  23   19.40    6.75
   5   5 -24   18.95    6.46
  -5  -5  24    7.49    5.50
   5   5 -25   -0.00    4.00
  -5  -5  25    1.72    4.28
  -5  -5  26    1.67    3.53
  -5  -5  27    3.39    4.62
  -5  -5  28   30.80    8.58
  -5  -5  29    8.62    5.19
  -5  -5  30   -0.00    4.64
  -5  -5  31   -0.00    4.56
  -5  -5  32   10.76    5.96
  -5  -5  33    8.00    6.04
  -5  -5  34    0.50    4.56
  -5  -5  35   -0.00    4.99
  -5  -5  36    3.63    5.47
  -5  -5  37   -0.00    4.78
  -5   6   1   26.78    5.28
   5  -6  -1   26.38    5.24
   5  -6  -1   18.87    4.76
   5   6  -1   16.72    6.31
   5   6  -1   17.79    5.57
  -5  -6   1   27.26    6.32
  -5  -6   1   20.68    6.61
  -5   6   2    0.00    2.56
   5  -6  -2    1.97    2.53
   5  -6  -2    3.05    2.54
   5   6  -2    1.95    4.34
   5   6  -2    0.00    2.91
  -5  -6   2    3.16    3.59
  -5  -6   2    3.15    3.68
  -5   6   3   61.56   10.53
  -5   6   3   72.78   11.21
   5  -6  -3  100.40   11.35
   5  -6  -3   77.83   10.86
   5  -6  -3   84.85   10.57
   5   6  -3   76.16   12.67
  -5  -6   3   87.64   12.32
  -5  -6   3   82.34   13.04
  -5   6   4  114.31   15.94
  -5   6   4  138.76   16.96
   5  -6  -4  152.84   16.45
   5  -6  -4  125.31   15.93
   5  -6  -4  126.03   15.54
   5   6  -4  130.66   17.92
  -5  -6   4  135.97   17.57
  -5  -6   4  134.86   18.67
  -5   6   5   80.03   12.06
  -5   6   5   95.56   12.86
   5  -6  -5   88.96   12.19
   5  -6  -5  116.65   12.41
   5  -6  -5  103.47   11.82
   5   6  -5   86.89   13.94
  -5  -6   5   85.23   13.43
  -5  -6   5  110.70   15.34
  -5   6   6   16.92    4.35
  -5   6   6    9.50    4.13
   5  -6  -6   26.71    4.69
   5  -6  -6   30.39    4.46
   5  -6  -6   24.33    3.91
   5   6  -6   28.56    6.77
  -5  -6   6   23.20    6.02
  -5  -6   6   23.58    6.36
  -5   6   7   68.53   10.21
  -5   6   7   75.99   10.73
   5  -6  -7   79.80   10.28
   5  -6  -7   78.43    9.51
   5  -6  -7   78.60    9.37
   5   6  -7   83.36   12.48
  -5  -6   7   85.25   11.82
  -5  -6   7   75.46   12.63
  -5   6   8   21.38    4.65
  -5   6   8   24.51    5.15
   5  -6  -8   35.21    5.06
   5  -6  -8   27.30    3.83
   5  -6  -8   23.16    3.57
   5   6  -8   31.22    6.87
  -5  -6   8   18.94    5.61
  -5  -6   8   41.46    8.05
  -5   6   9   92.63   12.48
  -5   6   9  105.11   13.19
   5  -6  -9  106.08   12.56
   5   6  -9  103.80   14.90
  -5  -6   9  105.10   14.28
  -5  -6   9   96.74   15.13
  -5   6  10  133.57   15.55
  -5   6  10  128.73   15.99
   5  -6 -10  125.37   15.29
   5   6 -10  112.54   17.22
  -5  -6  10  137.16   17.22
  -5  -6  10  143.08   18.71
  -5   6  11   97.56   11.82
  -5   6  11   87.31   12.03
   5  -6 -11   87.04   11.38
   5   6 -11  111.32   14.52
  -5  -6  11   99.30   13.56
  -5  -6  11   85.54   14.32
  -5   6  12   21.85    4.13
  -5   6  12   24.38    4.58
   5  -6 -12   15.63    3.57
   5   6 -12   15.28    5.39
  -5  -6  12   10.14    5.68
  -5   6  13    5.23    2.59
  -5   6  13    3.42    2.95
   5  -6 -13    6.05    2.48
   5   6 -13    4.16    4.19
  -5   6  14   92.56   11.45
  -5   6  14   94.05   12.08
   5  -6 -14   88.37   11.15
   5   6 -14   92.03   14.02
  -5   6  15   81.98   10.22
  -5   6  15   90.93   11.05
   5  -6 -15   76.20    9.89
   5   6 -15   65.03   12.10
  -5   6  16   -0.00    2.07
  -5   6  16    4.10    2.65
   5   6 -16    2.52    4.12
  -5  -6  16    0.06    2.95
  -5   6  17   80.90   10.17
  -5   6  17   77.98   10.78
   5   6 -17   73.47   12.39
  -5  -6  17   72.96   12.74
  -5   6  18   13.70    4.16
   5   6 -18   34.63    7.27
  -5  -6  18   18.82    6.40
  -5   6  19   29.88    5.74
   5   6 -19   25.30    7.15
  -5  -6  19   24.54    7.11
   5   6 -20    1.18    4.11
  -5  -6  20   -0.00    3.43
   5   6 -21   17.10    5.79
  -5  -6  21   11.74    5.16
  -5  -6  22   15.62    6.21
  -5  -6  23    4.41    4.61
  -5  -6  24    9.24    5.78
  -5  -6  25   17.95    6.44
   5   6 -26   30.80    7.71
  -5  -6  26   11.41    6.53
   5   6 -27   11.11    5.59
  -5  -6  27    5.51    5.30
   5   6 -28   -0.00    4.10
  -5  -6  28    2.38    5.25
  -5  -6  29    3.09    4.81
  -5  -6  30   11.74    6.58
  -5  -6  31    4.61    4.38
  -5  -6  32    4.30    5.10
  -5  -6  33   -0.00    4.86
  -5  -6  34    4.87    6.29
  -5  -6  35   -0.00    4.60
  -5  -6  36    5.72    5.57
  -5   7   1    8.44    4.02
   5  -7  -1    7.47    3.59
   5  -7  -1   11.53    4.08
   5   7  -1   22.68    6.40
  -5  -7   1   12.13    5.69
  -5   7   2  180.33   21.91
   5  -7  -2  173.34   21.61
   5  -7  -2  176.49   21.96
   5   7  -2  191.24   23.93
  -5  -7   2  172.70   23.97
  -5   7   3  112.15   15.64
   5  -7  -3  136.22   15.87
   5  -7  -3  122.77   15.89
   5   7  -3  123.03   17.59
  -5  -7   3  106.62   17.72
  -5   7   4  109.52   12.41
  -5   7   4   84.83   12.49
   5  -7  -4   81.57   11.48
   5  -7  -4   62.81   11.00
   5   7  -4   91.55   13.55
  -5  -7   4   91.62   14.42
  -5   7   5   13.84    4.60
  -5   7   5   17.41    4.78
   5  -7  -5   20.17    4.52
   5  -7  -5   17.52    4.52
   5   7  -5   17.18    6.04
  -5  -7   5   13.92    5.85
  -5   7   6   23.31    5.35
  -5   7   6   24.46    6.02
   5  -7  -6   28.89    5.61
   5  -7  -6   32.43    5.41
   5   7  -6   44.26    8.20
  -5  -7   6   22.46    6.71
  -5   7   7  130.98   17.11
  -5   7   7  129.86   17.58
   5  -7  -7  149.47   17.11
   5  -7  -7  136.30   16.47
   5   7  -7  148.16   19.26
  -5  -7   7  131.39   19.57
  -5   7   8  287.43   34.16
  -5   7   8  307.65   35.03
   5  -7  -8  310.09   34.12
   5  -7  -8  289.27   33.37
   5   7  -8  313.69   36.47
  -5  -7   8  344.71   37.88
  -5   7   9   29.24    5.56
  -5   7   9   27.17    6.01
   5  -7  -9   22.34    5.11
   5  -7  -9   30.58    4.61
   5   7  -9   31.34    7.72
  -5  -7   9   32.91    7.75
  -5   7  10   16.21    3.93
  -5   7  10   12.40    4.00
   5  -7 -10   12.47    3.66
   5  -7 -10   10.40    2.56
   5   7 -10   23.43    6.69
  -5  -7  10   10.10    5.34
  -5   7  11   11.97    3.86
  -5   7  11   16.36    4.25
   5  -7 -11   11.12    3.58
   5  -7 -11   11.37    2.09
   5  -7 -11   12.50    2.07
   5   7 -11   13.46    5.45
  -5   7  12  152.78   17.94
  -5   7  12  138.19   18.24
   5  -7 -12  155.92   17.58
   5   7 -12  126.18   19.41
  -5   7  13   81.00   11.17
  -5   7  13   82.78   11.71
   5  -7 -13   82.27   10.78
   5   7 -13   88.43   13.63
  -5   7  14    0.53    2.81
  -5   7  14    5.48    3.10
   5   7 -14    0.00    4.39
  -5  -7  14   -0.00    3.88
  -5   7  15   56.46    7.77
  -5   7  15   39.51    7.75
   5   7 -15   50.10   10.01
  -5  -7  15   37.40    9.12
  -5   7  16   10.27    3.30
  -5   7  16    8.21    3.62
   5   7 -16    0.69    4.87
  -5  -7  16    4.63    3.97
  -5  -7  17    0.67    3.47
  -5  -7  18  128.82   18.77
  -5  -7  19    1.98    4.56
  -5  -7  20    1.47    3.91
  -5  -7  21    5.60    5.23
   5   7 -22   30.88    7.76
  -5  -7  22   20.21    7.03
   5   7 -23   13.78    6.09
  -5  -7  23    9.25    5.60
   5   7 -24   22.27    6.73
  -5  -7  24   10.63    6.36
   5   7 -25    0.53    4.11
  -5  -7  25    0.59    4.44
   5   7 -26   -0.00    4.46
  -5  -7  26    1.82    4.27
   5   7 -27    8.49    5.93
  -5  -7  27   19.18    7.56
   5   7 -28   26.14    7.87
  -5  -7  28   16.06    7.50
   5   7 -29    4.70    5.53
  -5  -7  29   -0.00    4.45
  -5  -7  31    0.00    5.45
  -5  -7  32    8.09    5.83
  -5  -7  33    2.17    5.47
  -5  -7  34   15.46    7.45
  -5  -7  35    3.66    5.75
  -5   8   1   14.88    5.26
  -5   8   1   27.12    6.57
   5  -8  -1   22.29    6.14
  -5  -8   1   22.51    7.43
  -5   8   2    8.38    4.12
  -5   8   2   15.38    5.08
   5  -8  -2    7.94    3.99
   5  -8  -2    8.24    4.04
   5   8  -2    8.15    5.43
  -5  -8   2    5.65    4.74
  -5   8   3    7.19    4.07
   5  -8  -3   19.93    5.05
   5  -8  -3    8.54    4.33
   5   8  -3   18.27    7.08
  -5  -8   3   11.41    6.21
  -5   8   4  420.88   46.11
   5  -8  -4  375.19   45.45
   5  -8  -4  401.04   45.96
   5   8  -4  407.11   47.76
  -5  -8   4  457.81   49.40
  -5   8   5   46.87    8.08
  -5   8   5   50.19    8.72
   5  -8  -5   39.07    7.63
   5  -8  -5   52.04    8.13
   5   8  -5   41.99    9.52
  -5  -8   5   39.06    9.45
  -5   8   6  119.06   15.87
  -5   8   6  100.06   16.07
   5  -8  -6  155.35   16.32
   5  -8  -6  111.93   15.44
   5   8  -6  110.33   17.50
  -5  -8   6  135.09   18.71
  -5   8   7    5.22    3.85
  -5   8   7    2.25    3.05
   5  -8  -7   -0.00    2.52
   5  -8  -7   -0.00    2.49
   5   8  -7   -0.00    5.01
  -5  -8   7    2.54    4.83
  -5   8   8   89.46   13.27
  -5   8   8  106.25   14.38
   5  -8  -8  103.36   13.37
   5  -8  -8   96.43   12.83
  -5   8   9  143.91   17.12
  -5   8   9  144.28   17.83
   5  -8  -9  149.16   16.92
   5  -8  -9  108.59   15.76
  -5   8  10   79.16   10.71
  -5   8  10   57.00   10.59
   5  -8 -10   83.78   10.64
   5  -8 -10   67.46    9.47
  -5   8  11   33.15    6.32
  -5   8  11   21.42    5.81
   5  -8 -11   30.74    5.57
   5  -8 -11   22.96    4.44
  -5   8  12   34.70    6.74
  -5   8  12   29.88    6.51
   5  -8 -12   26.12    4.41
  -5  -8  12   22.74    6.97
  -5   8  13    0.00    3.53
   5  -8 -13    0.75    1.61
  -5  -8  13    2.40    4.21
  -5   8  14  121.92   12.14
   5  -8 -14   64.31    8.18
  -5  -8  14  133.28   15.86
  -5   8  15    2.07    3.17
  -5  -8  15    3.53    4.60
  -5  -8  16    9.77    5.23
   5   8 -17    2.66    4.25
  -5  -8  17    0.00    3.47
   5   8 -18    3.85    4.68
  -5  -8  18    0.00    4.16
   5   8 -19   -0.00    4.02
  -5  -8  19    6.84    4.48
   5   8 -20   56.91   11.26
  -5  -8  20   55.51   11.18
   5   8 -21    0.30    4.75
  -5  -8  21    1.20    4.83
   5   8 -22   10.30    6.02
  -5  -8  22    3.54    5.25
   5   8 -23    3.19    4.67
  -5  -8  23    4.32    4.91
   5   8 -24   24.71    7.78
  -5  -8  24   12.78    6.66
   5   8 -25    1.31    4.58
  -5  -8  25   -0.00    4.17
   5   8 -26   14.98    6.58
  -5  -8  26   22.21    7.01
   5   8 -27    2.32    4.66
  -5  -8  27   -0.00    4.02
   5   8 -28   -0.00    4.12
  -5  -8  28    0.57    4.56
   5   8 -29    6.02    5.47
  -5  -8  29    0.28    4.29
   5   8 -30   16.70    6.62
  -5  -8  30    5.78    5.05
  -5  -8  31    7.06    5.95
  -5  -8  32    2.28    4.91
  -5  -8  33    0.00    5.29
  -5  -8  34    1.55    4.56
  -5   9   1    0.00    3.24
  -5  -9   1    0.21    4.16
  -5   9   2  166.31   20.99
   5  -9  -2  160.87   20.49
  -5  -9   2  150.44   22.88
  -5   9   3   12.37    5.03
   5  -9  -3   24.24    5.78
  -5  -9   3   16.92    6.85
  -5   9   4   -0.00    3.35
   5  -9  -4    0.15    2.88
  -5  -9   4   -0.00    4.24
  -5   9   5    5.67    3.97
   5  -9  -5    5.08    3.56
  -5  -9   5   10.72    5.93
  -5   9   6   41.73    8.42
   5  -9  -6   52.63    8.53
  -5   9   7    6.70    4.24
   5  -9  -7   11.21    4.27
  -5   9   8  139.93   17.45
   5  -9  -8  138.55   17.02
   5   9  -8  102.33   18.16
  -5   9   9   13.11    4.58
   5  -9  -9   13.06    4.39
   5   9  -9    7.04    6.01
  -5   9  10    0.43    3.17
   5   9 -10    7.96    5.42
  -5  -9  10    0.64    4.38
  -5   9  11   -0.00    3.38
   5   9 -11    4.57    4.46
  -5  -9  11    1.24    4.95
  -5   9  12  168.90   21.23
   5   9 -12  164.23   23.03
  -5  -9  12  168.17   23.83
  -5   9  13    4.70    4.17
   5   9 -13   10.96    6.01
  -5  -9  13    2.27    4.70
  -5   9  14   42.87    8.03
   5   9 -14   33.19    8.95
  -5  -9  14   40.17    9.60
   5   9 -15    3.64    4.90
  -5  -9  15    1.84    4.51
   5   9 -16   27.79    7.60
  -5  -9  16   11.34    6.01
   5   9 -17   -0.00    3.98
  -5  -9  17   -0.00    4.77
   5   9 -18   51.06   10.85
  -5  -9  18   59.45   12.69
   5   9 -19   11.40    6.40
  -5  -9  19    8.32    5.69
   5   9 -20    1.08    4.38
  -5  -9  20    2.68    5.22
   5   9 -21    0.35    4.42
  -5  -9  21    2.38    4.85
   5   9 -22   21.62    8.11
  -5  -9  22   47.93   10.07
   5   9 -23   -0.00    5.66
  -5  -9  23   -0.00    5.07
   5   9 -24    4.73    5.76
  -5  -9  24   13.85    6.59
   5   9 -25   -0.00    5.24
  -5  -9  25    1.58    4.68
   5   9 -26    4.00    5.20
  -5  -9  26   10.93    5.87
   5   9 -27    1.90    5.27
  -5  -9  27    4.75    5.24
   5   9 -28   14.33    6.99
  -5  -9  28   20.43    7.76
   5   9 -29    1.03    4.77
  -5  -9  29   -0.00    4.23
   5   9 -30    1.76    4.63
  -5  -9  30   -0.00    5.26
  -5  -9  31   -0.00    4.67
  -5  -9  32    0.00    4.78
  -5  -9  33   -0.00    4.72
  -5  10   1    7.06    5.08
   5  10  -1   23.37    7.20
  -5 -10   1    0.00    5.17
  -5  10   2    0.00    3.62
   5  10  -2    1.26    4.88
  -5 -10   2    0.23    4.55
  -5  10   3    2.31    3.89
   5  10  -3   -0.00    4.63
  -5 -10   3   -0.00    5.96
  -5  10   4   13.06    5.07
   5  10  -4    0.00    4.61
  -5  10   5    0.13    4.05
   5  10  -5    1.13    4.46
  -5  10   6   30.57    7.65
   5  10  -6   35.84    8.90
  -5  10   7    3.92    4.42
   5 -10  -7    0.00    3.54
   5  10  -7    6.87    5.94
  -5  10   8   14.19    5.24
   5  10  -8   -0.00    4.65
  -5 -10   8   -0.00    4.44
  -5  10   9    3.59    4.16
   5  10  -9    0.00    5.37
  -5 -10   9    1.25    4.51
  -5  10  10  115.31   15.80
   5  10 -10   90.94   17.05
  -5 -10  10  128.54   18.96
  -5  10  11    0.97    3.68
   5  10 -11    1.69    5.67
  -5 -10  11    2.35    4.49
  -5  10  12   12.78    5.12
   5  10 -12    5.58    5.56
  -5 -10  12    3.06    5.32
  -5  10  13    0.44    3.67
   5  10 -13   -0.00    5.18
  -5 -10  13   -0.00    4.63
   5  10 -14   50.67   11.36
  -5 -10  14   60.31   12.60
   5  10 -15    0.00    5.18
  -5 -10  15    0.73    4.45
   5  10 -16   29.90    9.13
  -5 -10  16   33.18    9.24
   5  10 -17    3.38    5.34
  -5 -10  17    1.19    4.71
   5  10 -18    0.00    4.35
  -5 -10  18   10.56    5.83
   5  10 -19    2.60    4.97
  -5 -10  19    0.16    4.59
   5  10 -20   31.21    8.94
  -5 -10  20   38.14   10.00
   5  10 -21    1.15    5.01
  -5 -10  21    0.00    5.09
   5  10 -22   12.79    6.76
  -5 -10  22    9.39    5.41
   5  10 -23    9.97    5.96
  -5 -10  23    4.57    5.33
   5  10 -24    0.78    5.16
  -5 -10  24    0.00    4.78
   5  10 -25    5.49    5.63
  -5 -10  25   -0.00    4.23
   5  10 -26   11.69    6.75
  -5 -10  26   22.94    8.28
   5  10 -27    3.26    4.62
  -5 -10  27   -0.00    4.87
  -5 -10  28   -0.00    4.68
   5  10 -29    1.38    5.69
  -5 -10  29    0.46    6.00
   5  10 -30   12.07    6.83
  -5 -10  30   15.63    7.57
   5  10 -31    0.85    5.52
  -5 -10  31    0.00    5.18
  -5 -10  32   -0.00    5.09
   5  11  -1   13.58    6.67
   5  11  -2   94.63   16.32
  -5  11   3    7.31    4.94
   5  11  -3   10.02    6.41
  -5  11   4    3.88    4.37
   5  11  -4    0.59    4.84
  -5  11   5    1.68    5.01
   5  11  -5   -0.00    4.76
  -5  11   6    0.00    3.83
   5  11  -6    8.48    6.03
  -5 -11   6    6.48    5.84
  -5  11   7   -0.00    4.24
   5  11  -7    0.53    5.13
  -5 -11   7    2.24    4.72
  -5  11   8   17.13    6.68
   5  11  -8   24.70    8.07
  -5 -11   8   46.72   10.61
  -5  11   9    2.81    3.75
   5  11  -9    2.10    5.25
  -5 -11   9    7.92    6.05
  -5  11  10    3.94    4.52
   5  11 -10   -0.00    5.44
  -5 -11  10    4.02    4.82
  -5  11  11   -0.00    3.85
   5  11 -11    1.43    5.35
  -5 -11  11   -0.00    4.98
   5  11 -12   44.01   10.37
  -5 -11  12   43.19   10.92
   5  11 -13    0.00    5.35
  -5 -11  13   -0.00    5.15
   5  11 -14   24.17    8.05
  -5 -11  14   13.19    6.93
   5  11 -15   -0.00    5.72
  -5 -11  15   -0.00    5.29
   5  11 -16   16.57    7.14
  -5 -11  16    8.60    6.42
   5  11 -17    0.00    5.66
  -5 -11  17   -0.00    4.83
   5  11 -18   36.32    9.85
  -5 -11  18   24.45    8.46
   5  11 -19    4.11    5.66
  -5 -11  19   -0.00    5.08
   5  11 -20    3.93    5.04
  -5 -11  20    2.15    5.01
   5  11 -21    4.26    5.31
  -5 -11  21    2.36    5.80
   5  11 -22   30.48    8.68
  -5 -11  22   24.61    8.69
   5  11 -23   -0.00    4.62
  -5 -11  23   -0.00    4.58
   5  11 -24   14.40    6.77
  -5 -11  24    0.00    6.50
   5  11 -25   -0.00    4.87
  -5 -11  25    0.87    5.73
   5  11 -26   10.69    6.07
  -5 -11  26    5.16    5.55
   5  11 -27    3.01    5.81
  -5 -11  27    1.13    5.52
   5  11 -28   15.93    7.34
  -5 -11  28   -0.00    4.95
   5  11 -29   -0.00    5.59
  -5 -11  29    1.57    5.38
   5  11 -30    0.00    5.08
  -5 -11  30    2.34    5.27
   5  11 -31   -0.00    5.31
  -5 -11  31    0.65    5.36
  -5  12   1    3.88    4.61
   5  12  -1    5.74    6.42
  -5  12   2    4.41    4.97
   5  12  -2   -0.00    6.13
  -5  12   3    3.90    5.14
   5  12  -3    8.63    6.70
  -5 -12   3    6.30    6.59
   5  12  -4   60.72   12.71
  -5 -12   4   57.98   13.50
   5  12  -5    5.37    6.07
  -5 -12   5    7.01    6.15
   5  12  -6    9.96    6.20
  -5 -12   6    0.00    5.57
   5  12  -7   -0.00    5.33
  -5 -12   7    0.00    4.28
   5  12  -8    0.00    5.64
  -5 -12   8    1.90    4.95
   5  12  -9    4.68    5.63
  -5 -12   9   13.54    6.24
  -5  12  10   34.86    8.07
   5  12 -10   25.59    8.58
  -5 -12  10   24.35    8.75
   5  12 -11    0.35    5.33
  -5 -12  11    0.43    4.64
   5  12 -12    0.00    5.70
  -5 -12  12    3.11    5.03
   5  12 -13   -0.00    4.71
  -5 -12  13   -0.00    5.43
   5  12 -14   20.69    7.46
  -5 -12  14   12.45    6.87
   5  12 -15    0.00    5.69
  -5 -12  15    0.00    4.44
   5  12 -16   18.11    7.86
  -5 -12  16   12.31    7.49
   5  12 -17   -0.00    5.52
  -5 -12  17    1.58    6.35
   5  12 -18    0.86    5.36
  -5 -12  18   -0.00    5.47
   5  12 -19    7.95    6.05
  -5 -12  19    2.13    4.98
   5  12 -20   40.48    9.90
  -5 -12  20   22.76    9.46
   5  12 -21   -0.00    4.99
  -5 -12  21    2.71    6.18
   5  12 -22    0.00    4.86
  -5 -12  22   -0.00    5.75
   5  12 -23    0.85    5.11
  -5 -12  23    0.00    5.34
   5  12 -24    9.62    6.61
  -5 -12  24    7.81    6.50
   5  12 -25   -0.00    5.11
  -5 -12  25    1.78    5.09
   5  12 -26    5.33    5.33
  -5 -12  26    3.76    6.53
   5  12 -27    1.17    5.31
  -5 -12  27    4.55    5.52
   5  12 -28   -0.00    5.11
  -5 -12  28    8.15    6.40
   5  12 -29   -0.00    6.03
  -5 -12  29    3.80    5.82
   5  12 -30    5.53    6.16
  -5 -12  30    4.63    5.58
   5  12 -31    6.01    6.33
   5  12 -32    1.52    5.96
  -5  13   1   11.10    6.05
   5  13  -1   14.89    8.04
  -5 -13   1   10.18    7.68
  -5  13   2   40.85   10.05
   5  13  -2   38.54   10.74
  -5 -13   2   43.53   11.71
  -5  13   3    5.86    6.07
   5  13  -3    8.95    6.84
  -5 -13   3    3.12    6.36
  -5  13   4   15.69    7.16
   5  13  -4    4.87    7.19
  -5 -13   4   25.42    9.60
  -5  13   5    0.00    4.76
   5  13  -5    2.16    6.39
  -5 -13   5    3.50    5.71
  -5  13   6   35.17    9.14
   5  13  -6   45.81   11.13
  -5 -13   6   50.90   12.21
  -5  13   7   10.43    6.20
   5  13  -7    4.66    5.85
  -5 -13   7    9.42    7.13
  -5  13   8   25.99    8.30
   5  13  -8   25.89    8.79
  -5 -13   8   39.91   10.95
  -5  13   9    1.12    4.73
   5  13  -9    2.10    5.54
  -5 -13   9   -0.00    5.49
   5  13 -10    0.11    5.13
  -5 -13  10   -0.00    5.13
   5  13 -11    4.99    6.78
  -5 -13  11   11.54    6.85
   5  13 -12   37.18   10.36
  -5 -13  12   42.67   10.95
   5  13 -13    4.98    5.92
  -5 -13  13    2.05    4.97
   5  13 -14    7.31    6.09
  -5 -13  14    2.91    5.97
   5  13 -15    0.63    5.85
  -5 -13  15    1.73    5.25
   5  13 -16    3.64    5.42
  -5 -13  16    8.09    5.88
   5  13 -17    5.61    6.55
  -5 -13  17   -0.00    5.20
   5  13 -18   10.60    7.00
  -5 -13  18   10.21    7.27
   5  13 -19    5.82    6.84
  -5 -13  19   -0.00    4.78
   5  13 -20    0.00    5.43
  -5 -13  20    5.13    6.07
   5  13 -21   -0.00    6.02
  -5 -13  21    1.18    5.42
   5  13 -22   16.78    8.70
  -5 -13  22   16.71    8.11
   5  13 -23    1.16    5.36
  -5 -13  23   -0.00    5.57
   5  13 -24    4.04    5.65
  -5 -13  24    4.23    6.09
   5  13 -25    1.53    5.52
  -5 -13  25   14.48    7.46
   5  13 -26   -0.00    5.42
  -5 -13  26   -0.00    6.72
   5  13 -27   -0.00    5.13
  -5 -13  27   -0.00    6.35
   5  13 -28    2.86    6.36
  -5 -13  28   -0.00    5.11
   5  13 -29    0.00    4.79
   5  13 -30    0.00    6.28
  -5  14   1   -0.00    4.84
   5  14  -1   -0.00    5.54
  -5  14   2    0.35    5.06
   5  14  -2    0.57    5.81
  -5  14   3   -0.00    5.65
   5  14  -3    2.02    6.34
  -5 -14   3   10.90    7.63
  -5  14   4    8.54    6.50
   5  14  -4    7.84    7.28
  -5 -14   4   26.56    9.65
  -5  14   5   21.85    7.50
   5  14  -5   21.35    7.62
  -5 -14   5    0.00    6.56
  -5  14   6   11.29    6.32
   5  14  -6   12.56    7.59
  -5 -14   6   10.14    8.11
  -5  14   7    3.09    5.24
   5  14  -7   -0.00    6.33
  -5 -14   7    2.02    5.41
   5  14  -8    7.64    6.00
  -5 -14   8    7.36    6.67
   5  14  -9    0.00    6.25
  -5 -14   9    3.93    6.22
   5  14 -10   27.13    9.41
  -5 -14  10   30.34   10.51
   5  14 -11    7.26    6.44
  -5 -14  11    7.53    6.29
   5  14 -12    0.20    5.20
  -5 -14  12    0.00    5.32
   5  14 -13   -0.00    5.83
  -5 -14  13    3.52    5.85
   5  14 -14   10.35    7.45
  -5 -14  14    5.12    5.98
   5  14 -15    0.16    5.85
  -5 -14  15    2.87    5.93
   5  14 -16    3.35    6.39
  -5 -14  16   10.52    7.24
   5  14 -17    4.31    6.15
  -5 -14  17    0.34    5.60
   5  14 -18    0.65    5.40
  -5 -14  18    0.79    5.75
   5  14 -19    0.00    5.81
  -5 -14  19    4.23    5.94
   5  14 -20    0.92    6.14
  -5 -14  20    3.52    5.81
   5  14 -21    3.96    6.01
  -5 -14  21    0.75    5.83
   5  14 -22    9.60    6.88
  -5 -14  22    2.81    6.24
   5  14 -23    0.65    5.74
  -5 -14  23    0.00    6.35
   5  14 -24   -0.00    5.86
  -5 -14  24   -0.00    5.72
   5  14 -25    0.48    5.63
  -5 -14  25   11.28    7.22
   5  14 -26    0.00    5.73
  -5 -14  26   -0.00    6.63
  -5 -14  27    0.00    5.12
  -5  15   1   10.26    6.43
   5  15  -1    1.75    5.62
  -5  15   2    4.98    5.64
   5  15  -2   10.43    7.52
  -5  15   3    8.34    6.47
   5  15  -3   11.32    7.12
  -5  15   4    0.61    5.19
   5  15  -4    5.10    6.41
  -5  15   5    5.38    5.47
   5  15  -5   -0.00    6.53
  -5  15   6    8.12    5.80
   5  15  -6   -0.00    5.44
   5  15  -7    9.51    6.81
   5  15  -8    2.20    5.77
   5  15  -9    5.90    5.78
   5  15 -10    1.14    6.01
  -5 -15  10    0.00    5.93
   5  15 -11   21.44    8.55
  -5 -15  11    0.99    5.22
   5  15 -12    8.88    7.52
  -5 -15  12    2.46    6.41
   5  15 -13   -0.00    5.52
  -5 -15  13    0.10    4.31
   5  15 -14    4.32    6.80
  -5 -15  14    1.68    5.33
   5  15 -15   -0.00    6.06
  -5 -15  15   10.67    7.25
   5  15 -16    3.92    6.76
  -5 -15  16   -0.00    6.42
   5  15 -17    2.32    5.52
  -5 -15  17    0.03    5.30
   5  15 -18    7.94    7.39
  -5 -15  18    3.41    7.30
   5  15 -19    3.92    6.57
  -5 -15  19    3.28    5.78
   5  15 -20   -0.00    5.10
  -5 -15  20   -0.00    5.61
   5  15 -21   -0.00    5.59
  -5 -15  21    1.88    4.90
   5  15 -22    0.23    6.43
  -5 -15  22    0.00    5.23
  -5 -15  23    0.77    6.03
  -5 -15  24    5.16    7.13
  -5 -15  25    1.26    5.63
  -5  16   1    0.35    5.02
   5  16  -1    0.00    6.14
  -5  16   2    1.56    4.58
   5  16  -2    2.18    6.06
  -5  16   3   -0.00    5.44
   5  16  -3   -0.00    7.00
  -5  16   4    0.00    5.52
   5  16  -4    0.00    4.91
   5  16  -5    1.85    5.75
   5  16  -6    0.00    5.76
   5  16  -7    3.90    7.29
   5  16  -8   -0.00    6.23
   5  16  -9    1.77    5.83
   5  16 -10   -0.00    5.48
   5  16 -11   -0.00    6.71
   5  16 -12    5.69    6.30
   5  16 -13    3.38    6.58
   5  16 -14   -0.00    6.22
   5  16 -15   10.77    7.41
   5  16 -16    0.52    5.49
  -5  17   1    0.20    5.31
   5  17  -1   11.73    7.47
  -5  17   2    0.00    6.13
   5  17  -2    8.87    7.73
   5  17  -3   19.10    9.04
   5  17  -4    0.00    7.07
   5  17  -5    8.85    6.70
   5  17  -6    2.86    6.05
  -4   0   1   -0.00    2.47
  -4   0   1    0.00    2.17
   4   0  -1    1.09    2.28
   4   0  -1    0.00    1.94
  -4   0   2   27.74    4.30
  -4   0   2   20.54    4.25
   4   0  -2   25.00    4.18
   4   0  -2   21.67    3.89
  -4   0   3    2.16    1.96
  -4   0   3    0.19    1.94
   4   0  -3    1.17    1.78
   4   0  -3   -0.00    1.44
  -4   0   4 1119.50  123.38
  -4   0   4 1149.38  123.51
   4   0  -4 1246.58  123.50
   4   0  -4 1166.63  123.05
  -4   0   5   -0.00    1.72
  -4   0   5    0.00    1.62
   4   0  -5    0.00    1.63
   4   0  -5   -0.00    1.01
  -4   0   6  646.73   69.80
  -4   0   6  625.08   69.94
   4   0  -6  711.36   70.03
  -4   0   7    0.14    1.36
  -4   0   7   -0.00    1.31
   4   0  -7    0.00    1.63
  -4   0   8 2958.58  293.65
  -4   0   8 2645.83  293.68
   4   0  -8 2795.96  293.67
  -4   0   9    0.00    1.52
  -4   0   9    0.00    1.58
   4   0  -9    0.00    1.67
  -4   0  10   19.15    3.59
  -4   0  10   35.79    4.21
   4   0 -10   24.76    3.79
  -4   0  11    0.96    1.76
  -4   0  11   -0.00    1.77
   4   0 -11   -0.00    1.73
  -4   0  12   14.27    2.85
  -4   0  12   16.40    3.18
   4   0 -12   16.43    3.12
  -4   0  13    0.31    1.60
  -4   0  13    0.00    1.94
   4   0 -13   -0.00    1.91
  -4   0  14 1487.60  155.78
   4   0 -14 1455.63  155.00
   4   0 -14 1470.88  155.51
  -4   0  15    1.44    2.02
   4   0 -15   -0.00    1.89
  -4   0  16   50.50    7.44
   4   0 -16   46.61    7.05
   4   0 -16   57.18    7.34
  -4   0  17    0.52    1.79
   4   0 -17   -0.00    2.07
   4   0 -17   -0.00    1.87
   4   0 -18  158.80   19.93
   4   0 -18  185.20   20.26
   4   0 -19   -0.00    2.21
   4   0 -19    0.00    2.24
   4   0 -20  145.93   19.33
   4   0 -20  182.05   19.82
  -4   0  21   -0.00    2.31
   4   0 -21    0.00    2.69
   4   0 -21   -0.00    2.46
  -4   0  22   14.25    4.29
   4   0 -22   15.53    4.25
   4   0 -22   12.54    4.01
   4   0 -23   -0.00    2.57
   4   0 -23    0.38    2.70
   4   0 -24   40.94    7.53
   4   0 -25    1.99    3.26
   4   0 -26   75.20   11.42
  -4   0  30   34.73    8.04
  -4   0  31   -0.00    3.15
  -4   0  32    0.00    2.95
  -4   0  33    5.61    4.19
  -4   0  34   12.14    5.13
  -4   0  35    0.00    4.00
  -4   0  36   30.22    8.05
  -4   0  37   -0.00    3.70
  -4   0  38    1.65    4.58
  -4   0  39    0.00    4.06
  -4   1   1   21.50    3.69
  -4   1   1   18.23    3.74
   4  -1  -1   20.23    3.91
   4  -1  -1   14.73    3.34
   4   1  -1   23.31    4.32
   4   1  -1   12.10    3.55
  -4  -1   1   20.34    4.20
  -4  -1   1   24.41    4.51
  -4   1   2  994.43  113.78
  -4   1   2  985.56  113.97
   4  -1  -2  985.87  113.90
   4  -1  -2 1110.25  114.40
   4  -1  -2 1156.70  113.86
   4   1  -2 1358.83  115.08
   4   1  -2 1062.66  114.40
  -4  -1   2 1100.52  114.53
  -4  -1   2 1084.70  114.75
  -4   1   3   29.07    3.86
  -4   1   3   20.37    3.67
   4  -1  -3   21.60    3.80
   4  -1  -3   19.45    3.25
   4  -1  -3   20.36    3.27
   4   1  -3   27.31    4.64
   4   1  -3   33.05    4.52
  -4  -1   3   32.33    4.72
  -4  -1   3   23.17    4.56
  -4   1   4    2.31    1.49
  -4   1   4    2.68    1.65
   4  -1  -4    1.84    1.55
   4   1  -4    2.70    2.36
   4   1  -4    3.82    2.13
  -4  -1   4   -0.00    1.85
  -4  -1   4    2.72    2.17
  -4   1   5   15.71    2.50
  -4   1   5   11.86    2.34
   4  -1  -5   14.97    2.49
   4   1  -5   18.56    3.55
   4   1  -5   15.23    3.00
  -4  -1   5   12.60    3.05
  -4  -1   5   15.71    3.56
  -4   1   6  389.99   43.41
  -4   1   6  452.21   43.51
   4  -1  -6  397.35   43.45
   4   1  -6  409.19   44.49
   4   1  -6  461.21   44.24
  -4  -1   6  364.88   44.15
  -4  -1   6  400.41   44.57
  -4   1   7   49.77    4.99
  -4   1   7   41.86    4.84
   4  -1  -7   40.19    4.98
   4   1  -7   47.95    6.34
   4   1  -7   40.35    5.66
  -4  -1   7   42.81    5.97
  -4  -1   7   45.02    6.36
   4   1  -8 1203.05  129.03
   4   1  -8 1264.88  128.73
  -4  -1   8 1298.86  129.08
  -4  -1   8 1104.75  129.08
   4   1  -9    0.51    2.16
   4   1  -9    1.25    1.50
  -4  -1   9    2.93    2.09
  -4  -1   9    0.02    1.74
   4  -1 -10  504.43   55.27
   4  -1 -10  546.91   55.35
   4   1 -10  498.40   56.44
  -4  -1  10  578.66   56.56
  -4  -1  10  517.80   56.74
   4  -1 -11  171.32   18.91
   4  -1 -11  170.89   18.94
   4   1 -11  186.78   20.15
  -4  -1  11  188.53   20.01
  -4  -1  11  181.51   20.35
   4  -1 -12  424.92   43.52
   4  -1 -12  453.72   43.66
   4   1 -12  426.11   44.59
  -4  -1  12  294.64   43.97
  -4  -1  12  445.25   45.02
   4  -1 -13   91.11   11.19
   4  -1 -13   98.26   11.35
   4   1 -13   99.24   12.19
  -4  -1  13  112.69   12.30
  -4  -1  13  104.80   12.65
   4  -1 -14    0.48    1.41
   4  -1 -14    0.24    1.63
   4   1 -14   -0.00    2.30
  -4  -1  14    0.26    1.90
  -4  -1  14    0.00    2.08
   4  -1 -15   43.33    5.93
   4  -1 -15   42.82    6.00
   4   1 -15   54.04    6.96
  -4  -1  15   51.61    6.77
  -4  -1  15   30.75    6.43
   4  -1 -16  229.16   27.94
   4  -1 -16  279.31   28.31
   4   1 -16  244.13   28.72
  -4  -1  16  245.69   28.70
  -4  -1  16  293.18   29.59
  -4   1  17    0.81    1.85
   4  -1 -17    0.34    2.05
   4  -1 -17   -0.00    2.14
   4   1 -17    0.06    1.90
   4   1 -17   -0.00    2.20
  -4  -1  17   -0.00    2.20
  -4  -1  17    1.12    2.24
  -4   1  18  281.22   35.99
   4  -1 -18  302.61   35.73
   4  -1 -18  354.22   36.09
   4   1 -18  416.76   37.18
   4   1 -18  316.60   36.57
  -4  -1  18  311.15   36.80
  -4   1  19   24.13    4.69
   4  -1 -19   20.10    4.26
   4  -1 -19   20.11    4.30
   4   1 -19   13.86    4.35
   4   1 -19   26.44    5.08
  -4  -1  19   24.69    5.14
  -4   1  20   28.56    5.46
   4  -1 -20   31.08    5.33
   4   1 -20   28.40    5.60
   4   1 -20   19.29    5.13
  -4   1  21    4.30    2.99
   4  -1 -21    9.83    3.25
   4  -1 -21    3.29    2.82
   4   1 -21    3.48    3.09
   4   1 -21    4.12    2.88
  -4   1  22  264.50   31.17
   4  -1 -22  261.39   30.53
   4  -1 -22  278.78   30.71
   4   1 -22  263.26   31.14
   4   1 -22  264.85   31.05
   4  -1 -23    6.72    3.55
   4   1 -23    4.23    3.86
   4   1 -23    6.29    3.55
  -4  -1  23    6.32    4.09
   4  -1 -24   12.81    4.15
   4   1 -24   11.40    4.37
  -4  -1  24   10.53    4.93
   4  -1 -25   21.65    5.35
   4   1 -25   26.55    6.30
  -4  -1  25   18.44    6.03
   4   1 -26   72.80   11.47
  -4  -1  26   66.83   11.46
   4   1 -27    0.00    3.56
  -4  -1  27    1.26    3.75
  -4  -1  28   28.13    7.21
  -4  -1  29    3.79    3.90
  -4  -1  30    1.23    3.68
  -4  -1  31    2.81    4.30
  -4  -1  32   40.65    8.91
  -4  -1  33    0.58    3.79
  -4  -1  34    4.27    4.81
  -4  -1  35    0.00    4.75
  -4  -1  36    7.85    5.33
  -4  -1  37    2.51    4.44
  -4  -1  38    4.25    3.97
  -4  -1  39   -0.00    4.77
  -4   2   1   73.92    9.56
  -4   2   1   83.73    9.92
   4  -2  -1   81.01    9.79
   4  -2  -1   72.84    9.45
   4  -2  -1   69.99    9.35
   4   2  -1   86.10   10.80
   4   2  -1   77.18   10.31
  -4  -2   1   77.40   10.38
  -4  -2   1   71.31   10.47
  -4   2   2  187.34   22.35
  -4   2   2  198.25   22.30
  -4   2   2  161.60   22.18
   4  -2  -2  220.16   22.65
   4  -2  -2  204.58   22.11
   4  -2  -2  202.74   22.03
   4   2  -2  190.67   23.18
   4   2  -2  234.57   23.45
  -4  -2   2  190.23   23.01
  -4  -2   2  252.53   24.03
  -4   2   3   10.66    2.68
  -4   2   3   13.93    2.78
  -4   2   3   15.26    2.86
  -4   2   3   14.74    2.93
   4  -2  -3   12.39    2.27
   4  -2  -3   20.48    2.60
   4   2  -3   13.97    3.83
   4   2  -3   14.81    3.60
  -4  -2   3    0.00    3.11
  -4  -2   3   22.63    4.43
  -4   2   4 1542.80  183.02
  -4   2   4 1780.55  183.08
  -4   2   4 1766.66  183.36
  -4   2   4 1834.50  183.30
   4   2  -4 1722.91  184.34
   4   2  -4 1812.15  184.20
  -4  -2   4 1721.11  184.01
  -4  -2   4 1889.67  184.80
  -4   2   5   32.74    4.64
  -4   2   5   37.81    4.71
  -4   2   5   35.06    4.71
  -4   2   5   37.35    4.72
   4   2  -5   30.65    5.89
   4   2  -5   43.35    6.01
  -4  -2   5   43.43    6.11
  -4  -2   5   51.69    6.82
  -4   2   6   15.59    2.12
  -4   2   6   15.54    2.08
  -4   2   6   11.03    1.95
  -4   2   6   12.68    2.03
   4   2  -6   12.13    3.61
   4   2  -6   10.79    3.21
  -4  -2   6   18.65    4.00
  -4  -2   6   12.79    3.74
   4   2  -7  305.09   36.75
   4   2  -7  372.43   36.88
  -4  -2   7  333.39   36.75
  -4  -2   7  324.87   37.14
   4   2  -8  713.89   87.36
   4   2  -8  786.16   87.35
  -4  -2   8 1093.34   88.21
  -4  -2   8  760.16   87.82
   4   2  -9  187.50   21.40
   4   2  -9  182.38   21.04
  -4  -2   9  184.34   21.18
  -4  -2   9  183.51   21.61
   4   2 -10   65.25    9.39
   4   2 -10   65.41    9.01
  -4  -2  10   80.74    9.58
  -4  -2  10   70.28    9.76
   4   2 -11   58.62    8.81
   4   2 -11   64.04    8.52
  -4  -2  11   61.81    8.68
  -4  -2  11   72.99    9.43
   4  -2 -12    0.38    0.83
   4  -2 -12    1.36    1.12
   4   2 -12    0.00    2.58
   4   2 -12    1.27    1.97
  -4  -2  12    0.00    2.30
  -4  -2  12    0.27    2.68
  -4   2  13   19.17    2.77
   4  -2 -13   17.03    2.59
   4  -2 -13   14.25    2.65
   4   2 -13   11.35    3.92
  -4  -2  13   20.72    4.18
  -4  -2  13   18.48    4.47
  -4   2  14  736.36   80.71
   4  -2 -14  731.86   80.32
   4  -2 -14  758.84   80.39
   4   2 -14  787.27   82.04
  -4  -2  14  859.39   82.13
  -4  -2  14  780.66   82.49
  -4   2  15   50.69    7.12
   4  -2 -15   58.17    6.95
   4  -2 -15   51.95    6.89
   4   2 -15   59.14    8.47
  -4  -2  15   54.75    8.15
  -4  -2  15   65.54    9.11
  -4   2  16   21.91    3.90
   4  -2 -16   16.90    3.42
   4  -2 -16   21.03    3.62
   4   2 -16   20.18    4.78
  -4  -2  16   27.93    4.92
  -4  -2  16   29.96    5.60
  -4   2  17    0.00    1.74
   4  -2 -17    0.55    1.81
   4  -2 -17    2.00    1.96
   4   2 -17    1.71    2.82
  -4  -2  17    2.85    2.78
  -4  -2  17    0.00    2.95
  -4   2  18  131.77   16.58
   4  -2 -18  151.21   16.43
   4  -2 -18  137.00   16.26
   4   2 -18  124.13   17.19
  -4  -2  18  160.44   17.68
  -4  -2  18  131.59   17.81
  -4   2  19  113.51   15.31
   4  -2 -19  126.36   15.11
   4  -2 -19  132.83   15.25
   4   2 -19  158.73   16.88
  -4  -2  19  136.76   16.35
  -4  -2  19   99.81   16.10
  -4   2  20   37.73    6.47
   4  -2 -20   45.72    6.47
   4  -2 -20   45.24    6.46
   4   2 -20   27.11    6.59
   4   2 -20   38.40    7.11
  -4  -2  20   41.46    7.16
  -4   2  21    2.32    2.67
   4  -2 -21    5.03    2.74
   4  -2 -21    5.07    2.56
   4   2 -21    4.56    3.35
   4   2 -21    3.15    3.15
  -4   2  22   19.73    4.67
   4  -2 -22   10.55    3.64
   4   2 -22    7.69    4.17
   4   2 -22   15.51    4.60
  -4  -2  22    9.19    4.26
   4  -2 -23    2.18    2.96
   4   2 -23    4.64    3.71
   4   2 -23   -0.00    2.74
  -4  -2  23    0.62    2.92
   4  -2 -24  150.90   17.92
   4   2 -24  134.24   18.62
   4   2 -24  146.80   18.53
  -4  -2  24  130.43   18.89
   4   2 -25   23.30    6.20
  -4  -2  25   22.08    6.15
   4   2 -26   60.01   10.36
  -4  -2  26   57.04   10.31
   4   2 -27    7.37    4.27
  -4  -2  27    3.03    3.86
   4   2 -28   25.94    6.95
  -4  -2  28   34.68    7.85
  -4  -2  30   81.54   13.52
  -4  -2  31    3.05    4.01
  -4  -2  32    3.42    4.14
  -4  -2  33    4.05    4.30
  -4  -2  34    4.62    4.30
  -4  -2  35    1.52    4.13
  -4  -2  36    4.62    4.64
  -4  -2  37    0.00    3.38
  -4  -2  38    0.80    4.37
  -4  -2  39   -0.00    5.10
  -4   3   1   27.33    5.44
  -4   3   1   56.18    6.39
  -4   3   1   40.35    6.10
  -4   3   1   35.69    5.78
   4  -3  -1   32.19    5.58
   4  -3  -1   43.03    5.83
   4   3  -1   35.40    7.07
   4   3  -1   38.62    6.76
  -4  -3   1   38.40    6.66
  -4  -3   1   40.40    7.13
  -4   3   2  312.72   36.54
  -4   3   2  310.97   36.61
  -4   3   2  327.98   36.85
  -4   3   2  343.56   36.89
   4  -3  -2  329.20   36.44
   4  -3  -2  351.92   36.53
   4   3  -2  319.56   37.86
   4   3  -2  428.59   38.53
  -4  -3   2  339.80   37.55
  -4  -3   2  337.32   38.17
  -4   3   3    3.61    2.21
  -4   3   3    6.99    2.43
  -4   3   3    7.09    2.46
  -4   3   3   11.17    2.70
   4  -3  -3    8.53    2.20
   4  -3  -3   11.14    2.33
   4   3  -3    5.27    3.90
   4   3  -3    9.04    3.52
  -4  -3   3    5.58    3.07
  -4  -3   3    6.46    3.88
  -4   3   4   13.62    2.86
  -4   3   4   11.95    2.78
  -4   3   4   12.78    2.86
  -4   3   4   10.38    2.73
   4  -3  -4   13.57    2.26
   4  -3  -4   12.07    2.11
   4   3  -4   13.26    4.20
   4   3  -4   11.71    3.68
  -4  -3   4   15.38    3.92
  -4  -3   4   16.25    4.60
  -4   3   5   38.81    5.61
  -4   3   5   43.80    5.80
  -4   3   5   41.77    5.82
  -4   3   5   39.67    5.68
   4   3  -5   45.15    7.30
   4   3  -5   48.06    7.12
  -4  -3   5   74.35    7.98
  -4  -3   5   48.23    7.58
  -4   3   6   54.12    6.82
  -4   3   6   60.28    6.99
  -4   3   6   60.28    7.02
  -4   3   6   58.77    6.97
   4  -3  -6   48.68    6.86
   4   3  -6   54.01    8.44
   4   3  -6   60.90    8.48
  -4  -3   6   51.61    8.12
  -4  -3   6   80.60    9.66
  -4   3   7  489.66   52.06
  -4   3   7  485.12   52.18
  -4   3   7  463.93   52.29
   4  -3  -7  513.54   52.22
   4   3  -7  488.80   53.92
   4   3  -7  550.47   54.04
  -4  -3   7  496.24   53.73
  -4  -3   7  465.42   54.17
  -4   3   8   75.15    9.24
  -4   3   8   85.78    9.38
   4  -3  -8   87.81    9.26
   4   3  -8   82.24   11.32
   4   3  -8   79.15   10.95
  -4  -3   8   77.39   11.00
  -4  -3   8   96.65   11.85
  -4   3   9    1.07    1.15
  -4   3   9    0.00    1.21
   4  -3  -9   -0.00    1.06
   4   3  -9    1.36    3.04
   4   3  -9   -0.00    2.41
  -4  -3   9    0.00    2.70
  -4  -3   9    0.94    2.61
  -4   3  10  217.07   23.93
  -4   3  10  215.86   24.10
   4  -3 -10  236.66   23.94
   4   3 -10  233.40   26.34
  -4  -3  10  232.56   26.03
  -4  -3  10  235.74   26.70
  -4   3  11  377.18   40.09
  -4   3  11  370.76   40.29
   4  -3 -11  372.12   40.04
   4   3 -11  424.41   42.71
   4   3 -11  392.93   42.14
  -4  -3  11  385.79   42.14
  -4  -3  11  409.16   42.97
  -4   3  12  314.32   33.51
  -4   3  12  312.13   33.77
   4  -3 -12  305.60   33.47
   4   3 -12  330.27   35.83
   4   3 -12  317.74   35.36
  -4  -3  12  354.80   35.74
  -4  -3  12  313.30   36.10
  -4   3  13  103.04   11.12
  -4   3  13   93.25   11.32
   4  -3 -13  100.41   11.07
   4   3 -13   86.88   12.91
   4   3 -13  100.58   12.77
  -4  -3  13   97.64   12.85
  -4  -3  13   98.27   13.45
  -4   3  14    6.38    1.86
  -4   3  14    9.05    2.36
   4  -3 -14    6.45    2.04
   4   3 -14    2.63    3.09
   4   3 -14    6.44    2.94
  -4  -3  14    9.18    3.45
  -4  -3  14    6.55    3.80
  -4   3  15   44.65    5.94
  -4   3  15   46.28    6.28
   4  -3 -15   44.95    5.99
   4   3 -15   41.60    7.45
  -4  -3  15   47.94    7.48
  -4  -3  15   44.76    7.93
  -4   3  16  247.79   28.26
  -4   3  16  247.44   28.62
   4  -3 -16  258.70   28.32
   4   3 -16  270.48   30.19
  -4  -3  16  266.59   29.90
  -4  -3  16  279.77   30.89
  -4   3  17   11.95    3.00
  -4   3  17   16.49    3.57
   4  -3 -17   17.20    3.44
   4   3 -17   18.98    4.72
  -4  -3  17   11.57    4.11
  -4  -3  17   15.49    5.07
  -4   3  18   50.01    7.01
  -4   3  18   53.14    7.52
   4  -3 -18   49.87    7.00
   4   3 -18   56.08    8.78
  -4  -3  18   41.30    7.85
  -4  -3  18   47.80    8.71
  -4   3  19    6.34    2.73
  -4   3  19    3.98    2.62
   4  -3 -19    7.10    2.93
   4   3 -19   12.00    4.11
  -4  -3  19    6.58    3.23
  -4   3  20   18.08    3.86
  -4   3  20   12.07    3.76
   4  -3 -20   10.83    3.47
   4  -3 -20   11.03    3.54
   4   3 -20    9.97    4.28
  -4  -3  20   12.62    4.24
  -4   3  21   61.72    8.18
  -4   3  21   51.66    8.25
   4  -3 -21   49.87    7.65
   4  -3 -21   55.44    7.83
   4   3 -21   48.32    8.75
  -4  -3  21   60.17    9.13
  -4  -3  21   33.93    8.65
  -4   3  22   64.59   10.23
   4  -3 -22   55.90    9.31
   4   3 -22   76.79   11.15
  -4  -3  22   78.96   11.05
  -4  -3  22   75.80   11.70
   4  -3 -23   60.07    8.83
   4   3 -23   58.22    9.92
   4   3 -23   72.07   10.54
  -4  -3  23   53.02    9.61
  -4  -3  23   55.14   10.29
   4   3 -24    0.00    3.66
  -4  -3  24    4.15    3.89
   4   3 -25   11.21    4.95
  -4  -3  25    6.49    4.99
   4   3 -26   88.44   12.37
  -4  -3  26   57.46   11.58
   4   3 -27   10.30    4.65
  -4  -3  27    7.97    4.80
   4   3 -28   73.96   12.03
  -4  -3  28   61.79   12.05
  -4  -3  29    2.35    4.16
  -4  -3  30    4.68    5.03
  -4  -3  31    7.38    5.39
  -4  -3  32   59.76   11.75
  -4  -3  33    8.46    5.98
  -4  -3  34   -0.00    3.99
  -4  -3  35    1.40    4.24
  -4  -3  36    5.81    5.72
  -4  -3  37    0.00    4.85
  -4  -3  38    6.05    5.89
  -4  -3  39   -0.00    4.20
  -4   4   1   81.21    9.53
   4  -4  -1   56.72    8.79
   4  -4  -1   61.24    8.97
   4  -4  -1   73.67    8.98
   4   4  -1   62.52   10.20
   4   4  -1   63.45    9.93
  -4  -4   1   67.47    9.94
  -4  -4   1   60.45   10.40
  -4   4   2  140.51   17.44
  -4   4   2  140.89   17.77
   4  -4  -2  144.83   17.44
   4  -4  -2  157.38   17.50
   4  -4  -2  155.59   17.29
   4   4  -2  142.74   18.83
   4   4  -2  146.70   18.70
  -4  -4   2  154.12   18.52
  -4  -4   2  156.52   19.34
  -4   4   3   77.97    9.33
  -4   4   3   68.26    9.48
   4  -4  -3   64.82    9.02
   4  -4  -3   60.84    8.85
   4  -4  -3   68.20    8.79
   4   4  -3   64.42   10.54
   4   4  -3  112.92   11.82
  -4  -4   3   76.84   10.51
  -4  -4   3   71.89   11.00
  -4   4   4  303.93   34.79
  -4   4   4  314.73   35.16
   4  -4  -4  291.07   34.71
   4  -4  -4  334.01   34.65
   4  -4  -4  330.22   34.48
   4   4  -4  312.55   36.32
   4   4  -4  348.97   36.60
  -4  -4   4  307.08   36.04
  -4  -4   4  338.11   37.05
  -4   4   5    6.93    2.60
  -4   4   5    4.79    2.35
   4  -4  -5    6.99    2.57
   4  -4  -5   10.92    2.12
   4  -4  -5    4.84    1.88
   4   4  -5    4.60    4.07
   4   4  -5   10.52    3.87
  -4  -4   5    3.77    3.75
  -4  -4   5    1.52    3.31
  -4   4   6   81.55    9.94
  -4   4   6   77.36   10.07
   4  -4  -6   90.20   10.04
   4  -4  -6   80.74    8.97
   4  -4  -6   80.22    8.94
   4   4  -6   88.03   11.85
   4   4  -6   86.18   11.53
  -4  -4   6   75.10   11.14
  -4  -4   6   80.72   12.04
  -4   4   7    6.76    2.46
  -4   4   7    8.90    2.47
   4  -4  -7    7.86    2.32
   4   4  -7    9.50    4.09
   4   4  -7   12.12    3.83
  -4  -4   7    5.06    3.61
  -4  -4   7    4.24    4.19
  -4   4   8   96.10   11.39
  -4   4   8  104.44   11.74
   4  -4  -8  115.68   11.55
   4   4  -8  110.43   13.68
   4   4  -8  116.74   13.52
  -4  -4   8   49.83   11.85
  -4  -4   8  115.44   14.23
  -4   4   9  300.38   34.73
  -4   4   9  332.85   35.05
   4  -4  -9  296.20   34.58
   4   4  -9  369.44   37.24
   4   4  -9  354.60   36.82
  -4  -4   9  347.15   36.61
  -4  -4   9  352.38   37.63
  -4   4  10  258.18   26.99
  -4   4  10  221.67   27.02
   4  -4 -10  248.28   26.78
   4   4 -10  230.22   28.81
   4   4 -10  227.27   28.56
  -4  -4  10  333.05   29.55
  -4  -4  10  247.35   29.43
  -4   4  11   25.04    4.00
  -4   4  11   31.72    4.45
   4  -4 -11   25.17    3.93
   4   4 -11   30.63    6.10
   4   4 -11   30.68    5.80
  -4  -4  11   24.10    5.48
  -4  -4  11   26.15    6.21
  -4   4  12   58.16    6.94
  -4   4  12   51.25    7.16
   4  -4 -12   49.89    6.77
   4   4 -12   58.37    9.07
   4   4 -12   51.11    8.41
  -4  -4  12   67.63    9.02
  -4  -4  12   60.29    9.55
  -4   4  13  114.78   12.43
  -4   4  13  101.49   12.69
   4  -4 -13   97.82   12.26
   4   4 -13  109.93   14.61
  -4  -4  13  111.82   14.26
  -4  -4  13  122.93   15.37
  -4   4  14  324.48   34.59
  -4   4  14  310.65   34.92
   4  -4 -14  311.07   34.43
   4   4 -14  315.32   36.67
  -4  -4  14  317.81   36.35
  -4  -4  14  347.64   37.55
  -4   4  15   97.66   12.03
  -4   4  15   95.85   12.40
   4  -4 -15  101.74   11.97
   4   4 -15  118.08   14.48
  -4  -4  15   98.51   13.73
  -4  -4  15  115.85   14.93
  -4   4  16   23.32    4.24
  -4   4  16   22.16    4.51
   4  -4 -16   31.01    4.56
   4   4 -16   27.65    6.44
  -4  -4  16   25.81    5.79
  -4  -4  16   29.53    6.87
  -4   4  17    5.35    2.33
  -4   4  17    5.28    2.65
   4  -4 -17    2.84    2.42
   4   4 -17    2.79    3.30
  -4  -4  17    4.15    3.35
  -4  -4  17    0.00    3.22
  -4   4  18  123.46   14.76
  -4   4  18  107.69   14.96
   4  -4 -18  132.06   14.85
   4   4 -18  114.71   16.34
  -4  -4  18  138.72   16.62
  -4   4  19   93.28   11.13
  -4   4  19   81.63   11.34
   4  -4 -19   80.33   10.86
   4   4 -19   65.38   12.07
  -4  -4  19  103.47   12.84
  -4   4  20   67.24    9.11
  -4   4  20   50.97    9.08
   4  -4 -20   64.40    9.03
   4   4 -20   74.90   10.96
  -4  -4  20   77.21   10.66
  -4  -4  20   62.34   10.86
  -4   4  21   23.64    4.81
  -4   4  21   17.91    5.05
   4   4 -21   34.15    6.91
  -4  -4  21   26.11    6.10
  -4  -4  21   13.61    5.89
  -4   4  22    7.12    3.48
   4   4 -22    0.00    3.46
  -4  -4  22    0.74    3.94
   4   4 -23   24.62    6.50
  -4  -4  23   24.10    6.86
   4   4 -24   74.06   11.60
  -4  -4  24   58.49   11.64
   4   4 -25   48.81    9.36
  -4  -4  25   37.59    8.92
   4   4 -26   68.73   11.79
  -4  -4  26   75.68   12.88
  -4  -4  27    0.31    4.73
  -4  -4  28   45.46    9.71
  -4  -4  29   15.27    6.46
   4   4 -30    7.23    5.12
  -4  -4  30    9.42    5.27
  -4  -4  31   -0.00    4.84
  -4  -4  32    7.33    4.79
  -4  -4  33    6.88    5.04
  -4  -4  34   11.14    6.45
  -4  -4  35   -0.00    3.69
  -4  -4  36    2.10    5.21
  -4  -4  37   -0.00    5.23
  -4  -4  38    1.47    4.51
  -4   5   1   77.05   11.29
   4  -5  -1   88.58   11.46
   4   5  -1   91.66   12.91
   4   5  -1   84.95   12.42
  -4  -5   1   84.44   12.20
  -4  -5   1   90.95   13.28
  -4   5   2  298.25   34.38
   4  -5  -2  304.03   34.28
   4  -5  -2  311.96   34.47
   4  -5  -2  319.86   34.19
   4   5  -2  279.15   35.52
   4   5  -2  329.73   35.98
  -4  -5   2  288.95   35.15
  -4  -5   2  324.74   36.48
  -4   5   3  173.64   20.70
  -4   5   3  175.98   21.15
   4  -5  -3  175.20   20.66
   4  -5  -3  175.71   20.68
   4  -5  -3  167.35   20.26
   4   5  -3  175.66   22.11
   4   5  -3  195.55   22.43
  -4  -5   3  170.84   21.60
  -4  -5   3  210.92   23.34
  -4   5   4   39.60    5.83
  -4   5   4   23.22    5.44
   4  -5  -4   50.62    6.04
   4  -5  -4   31.27    5.37
   4  -5  -4   25.89    4.83
   4   5  -4   43.24    7.55
   4   5  -4   21.67    6.10
  -4  -5   4   37.53    6.98
  -4  -5   4   30.21    7.02
  -4   5   5   47.70    7.11
  -4   5   5   42.78    7.20
   4  -5  -5   55.67    7.10
   4  -5  -5   56.88    6.93
   4  -5  -5   46.48    6.44
   4   5  -5   41.90    8.35
   4   5  -5   40.29    7.96
  -4  -5   5   40.53    8.05
  -4  -5   5   50.50    8.94
  -4   5   6   82.90   10.71
  -4   5   6   81.89   10.99
   4  -5  -6   79.62   10.51
   4  -5  -6   82.31   10.18
   4  -5  -6   88.95   10.07
   4   5  -6   81.08   12.22
   4   5  -6  102.95   12.71
  -4  -5   6   87.15   12.11
  -4  -5   6   73.22   12.48
  -4   5   7  250.22   26.54
  -4   5   7  219.76   26.61
   4  -5  -7  235.72   26.27
   4  -5  -7  227.77   25.65
   4  -5  -7  243.25   25.59
   4   5  -7  243.94   28.30
   4   5  -7  234.47   28.00
  -4  -5   7  219.69   27.57
  -4  -5   7  244.74   28.90
  -4   5   8   39.10    5.89
  -4   5   8   33.23    5.97
   4  -5  -8   55.40    6.23
   4  -5  -8   37.74    4.91
   4  -5  -8   40.60    4.84
   4   5  -8   36.70    7.72
   4   5  -8   37.30    7.18
  -4  -5   8   38.84    7.27
  -4  -5   8   27.13    7.17
  -4   5   9   26.62    4.99
  -4   5   9   35.19    5.58
   4  -5  -9   34.39    5.09
   4   5  -9   37.11    7.16
   4   5  -9   36.14    6.76
  -4  -5   9   39.31    6.69
  -4  -5   9   23.64    6.42
  -4   5  10   33.07    5.15
  -4   5  10   19.04    4.68
   4  -5 -10   29.27    4.64
   4   5 -10   42.55    7.17
   4   5 -10   33.19    6.54
  -4  -5  10   32.16    6.46
  -4  -5  10   34.21    7.13
  -4   5  11  290.82   32.36
  -4   5  11  287.88   32.65
   4  -5 -11  297.14   32.15
   4   5 -11  275.61   34.22
  -4  -5  11  312.16   34.11
  -4  -5  11  298.40   34.99
  -4   5  12  314.54   33.72
  -4   5  12  293.53   33.96
   4  -5 -12  319.92   33.53
   4   5 -12  316.66   35.94
  -4  -5  12  312.55   35.40
  -4  -5  12  259.54   35.71
  -4   5  13   46.06    6.65
  -4   5  13   42.41    6.90
   4  -5 -13   44.44    6.53
   4   5 -13   50.54    8.76
  -4  -5  13   46.93    8.12
  -4  -5  13   77.00   10.33
  -4   5  14   17.64    3.60
  -4   5  14   18.40    3.93
   4  -5 -14   16.78    3.59
   4   5 -14   21.64    5.98
  -4  -5  14   15.58    4.76
  -4  -5  14   19.98    5.68
  -4   5  15  113.40   12.42
  -4   5  15  113.62   12.93
   4  -5 -15  113.12   12.23
   4   5 -15  113.15   14.68
  -4  -5  15   48.33   12.32
  -4  -5  15  109.47   15.03
  -4   5  16  168.88   16.99
  -4   5  16  135.68   17.15
   4  -5 -16  133.07   16.42
   4   5 -16  115.31   18.06
  -4  -5  16  148.15   18.44
  -4   5  17   95.82   11.97
  -4   5  17   79.03   12.20
   4  -5 -17  103.33   11.91
   4   5 -17   79.13   13.50
  -4  -5  17  119.09   14.11
  -4   5  18  154.39   18.21
  -4   5  18  162.21   18.97
   4  -5 -18  152.07   18.02
   4   5 -18  140.03   19.86
  -4   5  19    1.29    2.43
  -4   5  19    2.62    2.74
   4   5 -19   -0.00    3.34
  -4  -5  19    1.57    3.41
  -4   5  20    4.17    2.77
  -4   5  20    0.86    2.76
   4   5 -20    0.00    3.84
  -4  -5  20   -0.00    3.96
  -4   5  21   34.55    5.72
   4   5 -21   32.91    7.18
  -4  -5  21   12.72    5.97
   4   5 -22  132.33   14.83
  -4  -5  22   51.19   12.22
   4   5 -23    8.62    4.95
  -4  -5  23    9.67    5.55
   4   5 -24    2.75    3.80
  -4  -5  24    3.25    3.86
  -4  -5  25   -0.00    4.01
  -4  -5  26    9.38    5.28
  -4  -5  27   28.87    8.22
   4   5 -28    8.97    5.48
  -4  -5  28   19.62    7.02
   4   5 -29    9.29    5.30
  -4  -5  29    4.05    4.75
   4   5 -30   -0.00    4.51
  -4  -5  30   -0.00    4.40
  -4  -5  31   17.10    6.61
  -4  -5  32    9.83    5.30
  -4  -5  33   13.38    6.38
  -4  -5  34   -0.00    4.28
  -4  -5  35    5.56    4.97
  -4  -5  36   -0.00    4.41
  -4  -5  37   12.64    6.64
  -4  -5  38    1.97    3.96
  -4   6   1   52.54    7.82
   4  -6  -1   43.56    7.24
   4  -6  -1   29.05    6.77
   4  -6  -1   44.41    7.04
   4   6  -1   46.98    9.31
   4   6  -1   40.60    8.27
  -4  -6   1   51.87    8.52
  -4  -6   1   57.87    9.66
  -4   6   2   56.49   10.15
   4  -6  -2   93.20   11.01
   4  -6  -2   77.01   10.79
   4  -6  -2   80.00   10.37
   4   6  -2   72.88   11.87
   4   6  -2   93.92   12.39
  -4  -6   2   69.89   11.41
  -4  -6   2   72.09   12.25
  -4   6   3   74.87   10.95
   4  -6  -3   90.40   11.13
   4  -6  -3   73.76   10.90
   4  -6  -3   73.38   10.42
   4   6  -3   79.38   12.34
   4   6  -3   87.79   12.41
  -4  -6   3   88.93   12.19
  -4  -6   3   83.22   12.95
  -4   6   4  138.94   17.60
  -4   6   4  140.67   18.20
   4  -6  -4  157.86   17.69
   4  -6  -4  123.34   17.34
   4  -6  -4  158.06   17.41
   4   6  -4  137.29   18.97
   4   6  -4  148.40   19.07
  -4  -6   4  156.09   18.94
  -4  -6   4  148.85   19.90
  -4   6   5   87.60   11.70
  -4   6   5   86.68   12.16
   4  -6  -5   82.15   11.47
   4  -6  -5   89.68   11.68
   4  -6  -5   94.36   11.31
   4   6  -5   94.00   13.32
   4   6  -5   85.32   12.98
  -4  -6   5   90.97   12.88
  -4  -6   5   95.40   13.98
  -4   6   6   42.36    6.98
  -4   6   6   33.90    6.72
   4  -6  -6   44.50    6.76
   4  -6  -6   46.59    6.67
   4  -6  -6   45.02    6.27
   4   6  -6   42.76    8.33
   4   6  -6   30.44    7.35
  -4  -6   6   48.89    8.24
  -4  -6   6   63.54    9.93
  -4   6   7    0.42    2.38
  -4   6   7    0.39    2.43
   4  -6  -7   -0.00    2.26
   4  -6  -7    1.12    1.97
   4  -6  -7   -0.00    1.64
   4   6  -7    1.67    3.32
   4   6  -7   -0.00    3.28
  -4  -6   7    0.21    3.30
  -4  -6   7    0.00    3.75
  -4   6   8  337.95   36.02
  -4   6   8  297.39   36.20
   4  -6  -8  351.47   35.91
   4  -6  -8  305.91   35.21
   4  -6  -8  333.02   35.30
   4   6  -8  325.80   37.73
  -4  -6   8  354.32   37.52
  -4  -6   8  258.74   37.57
  -4   6   9  367.54   41.79
  -4   6   9  357.78   42.26
   4  -6  -9  392.52   41.74
   4  -6  -9  385.53   41.12
   4  -6  -9  381.14   41.10
   4   6  -9  360.43   43.61
  -4  -6   9  416.12   43.55
  -4  -6   9  368.76   44.37
  -4   6  10    3.98    2.99
  -4   6  10    3.49    2.98
   4  -6 -10    2.17    2.34
   4  -6 -10    4.59    1.90
   4   6 -10    4.68    3.65
  -4  -6  10    1.64    3.10
  -4  -6  10    8.87    4.60
  -4   6  11    1.89    2.63
  -4   6  11    2.52    2.62
   4  -6 -11    0.00    2.10
   4  -6 -11    0.83    1.31
   4  -6 -11    2.25    1.25
   4   6 -11    1.95    3.57
  -4  -6  11    0.00    3.16
  -4  -6  11   -0.00    2.98
  -4   6  12   10.69    3.23
  -4   6  12    0.00    2.56
   4  -6 -12    7.07    2.64
   4  -6 -12    3.03    1.31
   4  -6 -12    4.33    1.30
   4   6 -12    8.02    4.76
  -4  -6  12    6.48    3.83
  -4  -6  12    2.34    3.48
  -4   6  13  113.53   15.73
  -4   6  13  125.07   16.29
   4  -6 -13  127.12   15.60
   4   6 -13  131.08   17.97
  -4  -6  13  182.87   18.41
  -4  -6  13  140.13   18.69
  -4   6  14  114.27   14.16
  -4   6  14  118.93   14.73
   4  -6 -14  101.78   13.74
   4   6 -14  149.76   17.29
  -4  -6  14  101.60   16.26
  -4   6  15   92.01   12.10
  -4   6  15   90.98   12.54
   4  -6 -15   99.38   12.02
   4   6 -15   89.18   13.91
  -4   6  16   29.97    5.51
  -4   6  16   33.80    6.08
   4  -6 -16   24.28    5.22
   4   6 -16   43.29    8.26
  -4   6  17    3.01    2.73
  -4   6  17    5.75    3.34
   4  -6 -17    1.60    2.54
   4   6 -17    3.94    4.06
  -4   6  18   55.92    8.84
  -4   6  18   54.33    9.27
   4   6 -18   81.71   11.74
  -4  -6  18   67.94   11.39
  -4   6  19   77.08   10.36
  -4   6  19   70.78   10.86
   4   6 -19   86.22   12.65
  -4  -6  19   56.24   11.80
  -4   6  20   30.51    5.83
   4   6 -20   27.51    7.41
  -4  -6  20   25.92    7.66
   4   6 -21   12.50    5.36
  -4  -6  21    7.30    5.45
  -4  -6  22    7.06    4.83
  -4  -6  23   15.51    6.04
  -4  -6  24    5.84    4.99
   4   6 -25   37.24    8.60
  -4  -6  25   29.99    8.44
   4   6 -26   16.27    6.22
  -4  -6  26   27.87    8.25
   4   6 -27   -0.00    4.75
  -4  -6  27   -0.00    4.26
   4   6 -28   16.48    6.82
  -4  -6  28    8.05    5.57
   4   6 -29   26.99    7.57
  -4  -6  29   13.02    6.84
   4   6 -30    5.39    5.29
  -4  -6  30    2.28    5.02
   4   6 -31   -0.00    4.78
  -4  -6  31    0.00    4.47
  -4  -6  32    0.46    4.56
  -4  -6  33    1.91    4.38
  -4  -6  34    0.54    4.31
  -4  -6  35    0.00    5.29
  -4  -6  36   -0.00    5.52
  -4  -6  37   -0.00    4.94
  -4   7   1  278.23   34.39
  -4   7   1  292.57   35.23
   4  -7  -1  299.19   34.35
   4   7  -1  295.60   35.91
   4   7  -1  313.43   36.10
  -4  -7   1  334.23   37.28
  -4   7   2   23.67    6.14
  -4   7   2   42.03    7.68
   4  -7  -2   36.43    6.55
   4  -7  -2   54.18    7.82
   4   7  -2   29.66    7.99
   4   7  -2   35.03    7.65
  -4  -7   2   57.80    9.62
  -4   7   3   96.12   13.73
   4  -7  -3   93.84   13.41
   4  -7  -3   89.67   13.78
   4   7  -3  136.74   16.32
   4   7  -3  109.24   15.28
  -4  -7   3  124.43   16.62
  -4   7   4   16.77    4.61
   4  -7  -4   16.82    4.36
   4  -7  -4   14.70    4.23
   4   7  -4   13.99    5.55
   4   7  -4   15.93    5.39
  -4  -7   4   18.86    6.39
  -4   7   5  179.26   21.28
   4  -7  -5  173.76   20.95
   4  -7  -5  173.87   21.04
   4   7  -5  159.33   22.25
   4   7  -5  167.86   22.30
  -4  -7   5  187.35   23.68
  -4   7   6  196.53   23.76
  -4   7   6  176.37   23.94
   4  -7  -6  232.04   23.88
   4  -7  -6  188.71   23.45
   4   7  -6  219.24   25.63
  -4  -7   6  185.17   25.71
  -4   7   7  428.98   51.61
  -4   7   7  433.08   52.18
   4  -7  -7  548.30   51.96
   4  -7  -7  449.17   51.36
   4   7  -7  496.75   53.74
  -4  -7   7  474.06   54.47
  -4   7   8    0.06    2.82
  -4   7   8    0.96    3.14
   4  -7  -8    0.64    2.78
   4  -7  -8    0.00    2.03
   4   7  -8   -0.00    3.39
  -4  -7   8   -0.00    3.73
  -4   7   9   16.60    4.15
  -4   7   9    9.20    3.90
   4  -7  -9   15.06    3.95
   4  -7  -9   15.85    3.67
   4   7  -9   10.42    5.12
  -4  -7   9   11.09    5.20
  -4   7  10    9.38    3.68
  -4   7  10   10.90    4.05
   4  -7 -10    8.24    3.18
   4  -7 -10    8.38    2.93
   4   7 -10    8.55    4.76
  -4  -7  10   12.42    5.69
  -4   7  11  165.94   19.56
  -4   7  11  142.78   19.57
   4  -7 -11  146.07   18.73
   4  -7 -11  177.55   18.52
   4   7 -11  143.54   20.72
  -4  -7  11  161.95   21.93
  -4   7  12   21.92    5.03
  -4   7  12   13.89    4.77
   4  -7 -12   16.69    4.12
   4  -7 -12   18.35    3.60
   4   7 -12   14.77    5.61
  -4  -7  12   26.93    7.17
  -4   7  13   45.23    7.23
  -4   7  13   42.26    7.52
   4  -7 -13   30.67    6.13
   4  -7 -13   39.58    5.54
   4   7 -13   35.71    8.38
  -4   7  14    4.40    3.51
  -4   7  14    3.49    3.37
   4  -7 -14    3.36    2.69
   4  -7 -14    4.32    1.95
   4   7 -14    2.35    4.16
  -4   7  15   70.39    9.84
  -4   7  15   70.76   10.22
   4  -7 -15   68.18    9.43
   4  -7 -15   56.33    7.88
   4   7 -15   96.23   12.64
  -4   7  16    0.00    2.84
  -4   7  16    2.21    3.28
   4  -7 -16    1.34    2.81
   4  -7 -16    1.22    1.41
   4   7 -16    0.07    4.58
  -4   7  17   17.92    4.87
  -4   7  17   22.35    5.40
   4  -7 -17   15.61    2.72
   4   7 -17   19.15    6.62
  -4  -7  17   13.13    5.72
  -4   7  18    2.57    3.32
   4  -7 -18    0.43    1.06
  -4  -7  18   -0.00    4.10
  -4   7  19    2.43    3.27
  -4  -7  19    7.15    4.67
  -4  -7  20   -0.00    4.11
  -4  -7  21   50.18   10.41
   4   7 -22   28.93    8.10
  -4  -7  22   44.27    9.40
   4   7 -23   48.27    9.73
  -4  -7  23   32.06    9.28
   4   7 -24    0.00    3.88
  -4  -7  24   -0.00    5.49
   4   7 -25    6.02    5.15
  -4  -7  25    2.92    4.55
   4   7 -26    3.32    5.09
  -4  -7  26    4.22    4.81
   4   7 -27   18.00    7.14
  -4  -7  27   21.57    7.59
   4   7 -28    9.01    5.73
  -4  -7  28    0.00    4.89
   4   7 -29   -0.00    4.66
  -4  -7  29    7.96    5.79
   4   7 -30    5.56    5.11
  -4  -7  30   -0.00    4.57
   4   7 -31   12.43    6.10
  -4  -7  31    6.91    6.54
   4   7 -32    9.22    5.88
  -4  -7  32   -0.00    5.42
  -4  -7  33    7.81    5.82
  -4  -7  34    7.25    6.25
  -4  -7  35    3.85    4.80
  -4  -7  36    4.30    6.14
  -4   8   1   10.58    4.37
  -4   8   1    9.35    4.65
   4  -8  -1    8.48    3.94
   4   8  -1   16.87    6.10
   4   8  -1   11.77    4.95
  -4  -8   1   13.84    5.75
  -4   8   2   27.29    6.84
  -4   8   2   34.81    7.30
   4  -8  -2   31.81    6.44
   4   8  -2   26.94    7.44
  -4  -8   2   41.79    8.86
  -4   8   3  138.27   19.64
  -4   8   3  130.42   19.93
   4  -8  -3  163.58   19.77
   4  -8  -3  185.07   20.78
   4   8  -3  153.73   21.09
  -4  -8   3  187.21   22.79
  -4   8   4   21.50    5.78
   4  -8  -4   23.18    5.42
   4  -8  -4   26.94    6.01
   4   8  -4   19.69    6.80
  -4  -8   4   24.72    7.12
  -4   8   5   55.67    9.49
   4  -8  -5   52.68    8.98
   4  -8  -5   71.09   10.16
   4   8  -5   65.09   11.04
  -4  -8   5   60.75   11.58
  -4   8   6   37.77    6.95
   4  -8  -6   38.01    6.62
   4  -8  -6   27.87    6.25
   4   8  -6   33.64    8.11
  -4  -8   6   29.66    8.09
  -4   8   7    0.37    2.93
  -4   8   7    2.90    3.51
   4  -8  -7   -0.00    2.92
   4  -8  -7    1.41    2.77
   4   8  -7    0.00    3.87
  -4  -8   7    0.99    4.14
  -4   8   8   34.95    6.62
  -4   8   8   26.14    6.37
   4  -8  -8   29.46    6.06
   4  -8  -8   28.15    6.02
   4   8  -8   28.00    7.43
  -4  -8   8   29.81    8.31
  -4   8   9  385.90   46.15
  -4   8   9  429.44   47.40
   4  -8  -9  410.97   46.01
   4  -8  -9  418.24   46.07
   4   8  -9  406.46   48.12
  -4  -8   9  441.34   49.55
  -4   8  10    3.70    3.48
  -4   8  10    3.99    3.70
   4  -8 -10    0.00    2.79
   4  -8 -10    4.13    3.03
   4   8 -10    0.00    4.16
  -4  -8  10    0.00    4.07
  -4   8  11   20.81    5.42
  -4   8  11   22.39    5.77
   4  -8 -11   22.68    5.06
   4  -8 -11   18.15    4.64
   4   8 -11   20.99    6.43
  -4  -8  11   24.84    7.34
  -4   8  12   -0.00    3.35
  -4   8  12    1.75    3.28
   4  -8 -12    0.00    2.70
   4  -8 -12    4.44    2.68
  -4   8  13  119.85   17.51
  -4   8  13  134.69   18.30
   4  -8 -13  144.33   17.27
   4  -8 -13  145.68   16.72
  -4   8  14    9.70    4.23
   4  -8 -14    7.03    3.64
  -4   8  15   52.63    8.90
  -4  -8  15   48.15   10.32
  -4   8  16    3.26    3.63
  -4  -8  16   -0.00    3.65
  -4   8  17    5.53    3.82
  -4  -8  17   -0.00    3.15
  -4   8  18   13.21    4.83
   4   8 -18    8.06    5.43
  -4  -8  18    8.96    5.21
   4   8 -19   66.05   12.67
  -4  -8  19   72.36   13.38
   4   8 -20    1.17    4.25
  -4  -8  20   -0.00    4.47
   4   8 -21   65.46   11.40
  -4  -8  21   41.80   10.28
   4   8 -22    8.49    5.60
  -4  -8  22    5.06    5.06
   4   8 -23   11.36    5.94
  -4  -8  23   15.83    6.79
   4   8 -24    3.48    5.12
  -4  -8  24    5.86    5.28
   4   8 -25   43.04    9.09
  -4  -8  25   18.86    7.45
   4   8 -26   -0.00    4.55
  -4  -8  26    2.40    4.19
   4   8 -27    4.51    4.95
  -4  -8  27    0.00    5.54
   4   8 -28    6.43    5.86
  -4  -8  28   -0.00    4.80
   4   8 -29   19.54    7.34
  -4  -8  29   22.38    7.94
   4   8 -30    0.36    4.67
  -4  -8  30   -0.00    5.35
   4   8 -31    4.40    4.95
  -4  -8  31   13.87    7.22
   4   8 -32    0.07    4.45
  -4  -8  32   -0.00    5.22
  -4  -8  33    2.47    5.17
  -4  -8  34    0.00    5.25
  -4  -8  35    9.18    6.39
  -4   9   1  195.14   26.83
  -4   9   1  256.74   28.83
  -4  -9   1  223.15   29.44
  -4   9   2   -0.00    3.52
  -4   9   2    1.30    3.56
   4  -9  -2   -0.00    3.26
  -4  -9   2    4.79    5.15
  -4   9   3   18.86    5.64
  -4   9   3   11.90    5.48
   4  -9  -3   31.15    6.23
  -4  -9   3   14.79    6.58
  -4   9   4    5.15    4.16
  -4   9   4    0.00    2.97
   4  -9  -4    3.57    3.26
   4  -9  -4   -0.00    3.18
  -4  -9   4    1.98    4.51
  -4   9   5   89.62   14.81
  -4   9   5  127.62   16.63
   4  -9  -5  106.55   14.76
   4  -9  -5  120.88   15.80
  -4  -9   5  109.96   17.30
  -4   9   6    0.00    3.74
   4  -9  -6    2.85    3.44
   4  -9  -6    2.89    3.73
  -4  -9   6    1.31    3.95
  -4   9   7  306.35   37.88
   4  -9  -7  350.88   37.84
  -4  -9   7  319.19   40.53
  -4   9   8    2.56    3.90
   4  -9  -8    0.53    3.32
  -4  -9   8   -0.00    5.08
  -4   9   9   18.86    6.01
   4  -9  -9   36.16    6.55
  -4  -9   9   23.62    7.55
  -4   9  10    0.00    3.74
   4  -9 -10    5.04    3.51
  -4   9  11  205.23   26.40
   4  -9 -11  227.25   26.02
  -4   9  12    5.01    4.08
   4  -9 -12    0.00    3.04
   4   9 -12   -0.00    4.65
  -4   9  13    6.20    4.29
   4   9 -13    9.74    5.29
  -4  -9  13    3.83    5.46
  -4   9  14   10.52    5.09
   4   9 -14   17.02    6.07
  -4  -9  14   10.25    5.40
  -4   9  15   46.35    8.70
   4   9 -15   42.73    9.77
  -4  -9  15   35.99    9.28
  -4   9  16    3.66    4.25
   4   9 -16   -0.00    5.20
  -4  -9  16    1.54    4.61
  -4   9  17  115.95   14.80
   4   9 -17   91.62   15.89
  -4  -9  17   84.32   16.02
   4   9 -18    4.32    5.34
  -4  -9  18   -0.00    4.97
   4   9 -19    5.75    5.61
  -4  -9  19    0.89    4.51
   4   9 -20    2.89    5.05
  -4  -9  20   -0.00    4.84
   4   9 -21   53.82   11.21
  -4  -9  21   52.49   11.55
   4   9 -22    1.79    4.45
  -4  -9  22   -0.00    5.44
   4   9 -23   38.63    9.50
  -4  -9  23   36.04   10.00
   4   9 -24   -0.00    4.82
  -4  -9  24    2.87    4.82
   4   9 -25   12.97    6.04
  -4  -9  25    7.73    5.41
   4   9 -26   -0.00    4.09
  -4  -9  26   -0.00    4.82
   4   9 -27   37.88    9.45
  -4  -9  27   16.35    8.17
   4   9 -28    7.02    5.70
  -4  -9  28    1.76    5.04
   4   9 -29    8.36    5.94
  -4  -9  29    4.31    5.28
   4   9 -30   -0.00    5.18
  -4  -9  30    3.71    6.32
   4   9 -31    5.96    5.22
  -4  -9  31    2.88    5.89
   4   9 -32    1.83    4.87
  -4  -9  32    0.00    5.37
   4   9 -33    9.50    6.76
  -4  -9  33    8.65    6.50
  -4  -9  34    9.37    6.49
  -4  10   1   -0.00    3.62
   4  10  -1    0.97    4.61
  -4 -10   1    0.00    4.55
  -4  10   2    4.52    4.36
   4  10  -2    3.80    4.68
  -4 -10   2    2.30    4.99
  -4  10   3   33.84    7.72
   4  10  -3   33.88    8.51
  -4 -10   3   33.99    9.39
  -4  10   4    6.04    4.58
   4  10  -4   10.05    5.45
  -4 -10   4    3.65    5.36
  -4  10   5   15.56    5.71
   4  10  -5   15.99    7.22
  -4 -10   5   17.03    6.94
  -4  10   6    1.56    4.10
   4  10  -6    0.00    4.75
  -4 -10   6    3.06    4.82
  -4  10   7   15.38    5.30
   4  10  -7    6.52    5.92
  -4 -10   7   23.94    8.08
  -4  10   8   10.78    5.16
   4 -10  -8   10.79    4.44
   4  10  -8    8.07    5.84
  -4  10   9    7.79    4.77
   4 -10  -9   11.57    4.32
   4  10  -9   14.52    6.26
  -4  10  10    5.46    4.56
   4 -10 -10   -0.00    3.25
   4  10 -10   -0.00    4.69
  -4  10  11   25.84    6.72
   4 -10 -11   27.13    6.16
   4  10 -11   17.82    7.22
  -4 -10  11   23.97    8.32
  -4  10  12   -0.00    4.38
   4  10 -12    8.14    5.61
  -4 -10  12   -0.00    4.61
  -4  10  13   34.21    7.61
   4  10 -13   14.78    7.10
  -4 -10  13   12.97    7.51
  -4  10  14   -0.00    4.31
   4  10 -14    3.11    5.50
  -4 -10  14    9.25    5.74
  -4  10  15   89.96   12.08
   4  10 -15   60.98   12.05
  -4 -10  15   35.93   10.90
  -4  10  16   23.54    6.50
   4  10 -16   20.26    7.07
  -4 -10  16   12.42    6.36
   4  10 -17    2.83    4.45
  -4 -10  17    0.00    5.22
   4  10 -18   -0.00    4.91
  -4 -10  18    4.43    5.85
   4  10 -19   43.10   10.09
  -4 -10  19   29.73    9.93
   4  10 -20    3.33    5.15
  -4 -10  20   -0.00    5.99
   4  10 -21   10.24    6.86
  -4 -10  21   12.55    7.36
   4  10 -22    2.27    4.75
  -4 -10  22   -0.00    5.54
   4  10 -23   15.07    6.95
  -4 -10  23   13.91    6.53
   4  10 -24   -0.00    5.28
  -4 -10  24    5.23    5.13
   4  10 -25   28.80    8.84
  -4 -10  25   23.21    8.85
   4  10 -26    6.61    6.21
  -4 -10  26    5.05    6.02
   4  10 -27   -0.00    5.57
  -4 -10  27   -0.00    4.70
   4  10 -28   -0.00    4.47
  -4 -10  28    3.59    5.70
   4  10 -29   24.18    8.24
  -4 -10  29    9.43    6.93
   4  10 -30    1.41    4.83
  -4 -10  30   -0.00    4.86
   4  10 -31    4.03    5.62
  -4 -10  31   -0.00    5.31
   4  10 -32    0.00    4.98
  -4 -10  32    1.29    4.71
   4  10 -33    3.62    6.05
  -4 -10  33   12.22    7.30
   4  10 -34   -0.00    5.50
   4  11  -1   70.69   13.76
  -4 -11   1   97.58   16.48
   4  11  -2   -0.00    5.22
  -4 -11   2    4.45    6.57
   4  11  -3    4.93    5.07
  -4 -11   3    0.95    5.16
  -4  11   4   25.12    6.59
   4  11  -4   11.33    6.26
  -4 -11   4    7.42    6.48
  -4  11   5   10.29    5.66
   4  11  -5   12.86    6.45
  -4 -11   5    8.87    6.04
  -4  11   6    4.26    4.72
   4  11  -6    1.03    4.67
  -4  11   7   52.89    9.67
   4  11  -7   39.06    9.90
  -4  11   8    0.00    4.00
   4  11  -8    6.16    5.86
  -4  11   9    0.85    4.22
   4  11  -9    0.00    4.69
  -4  11  10    0.00    3.89
   4  11 -10    1.80    5.32
  -4 -11  10    1.79    4.72
  -4  11  11   95.48   15.10
   4  11 -11  118.04   17.40
  -4 -11  11   89.55   17.17
  -4  11  12    6.73    5.27
   4  11 -12   -0.00    5.24
  -4 -11  12    1.15    4.89
  -4  11  13   30.57    7.54
   4  11 -13   26.67    8.30
  -4 -11  13   23.71    8.42
  -4  11  14   10.21    5.71
   4  11 -14   10.23    6.43
  -4 -11  14    9.88    6.50
   4  11 -15   38.63    9.74
  -4 -11  15   22.12    8.75
   4  11 -16   -0.00    5.40
  -4 -11  16    3.58    5.78
   4  11 -17   64.10   13.08
  -4 -11  17   69.31   13.95
   4  11 -18    3.60    5.33
  -4 -11  18    3.53    5.82
   4  11 -19    4.74    5.34
  -4 -11  19    0.00    4.49
   4  11 -20   -0.00    4.33
  -4 -11  20    4.78    6.03
   4  11 -21   19.09    7.77
  -4 -11  21   33.13    9.51
   4  11 -22    2.76    5.31
  -4 -11  22    0.72    4.79
   4  11 -23    5.22    5.99
  -4 -11  23    4.90    5.81
   4  11 -24    5.40    5.87
  -4 -11  24    0.09    4.86
   4  11 -25    6.87    5.69
  -4 -11  25    0.79    5.33
   4  11 -26   -0.00    5.49
  -4 -11  26    2.56    6.25
   4  11 -27   10.23    6.19
  -4 -11  27   -0.00    5.49
   4  11 -28    0.22    4.22
  -4 -11  28    0.41    5.22
   4  11 -29    0.00    5.02
  -4 -11  29    0.00    5.61
   4  11 -30    1.91    6.04
  -4 -11  30    0.64    5.58
   4  11 -31    8.85    7.19
  -4 -11  31    8.45    6.71
   4  11 -32    0.00    5.39
  -4 -11  32   -0.00    5.84
   4  11 -33    7.80    6.26
   4  11 -34   -0.00    5.37
  -4  12   1    0.00    4.22
   4  12  -1    0.00    5.85
  -4 -12   1    1.94    5.24
  -4  12   2    2.24    4.40
   4  12  -2   -0.00    5.69
  -4 -12   2    0.00    4.84
  -4  12   3   35.78    8.99
   4  12  -3   49.71   11.28
   4  12  -4   23.69    8.17
   4  12  -5   27.62    8.87
   4  12  -6    7.54    5.69
   4  12  -7   -0.00    5.10
  -4 -12   7    4.28    5.74
   4  12  -8    4.39    5.94
  -4 -12   8    4.23    5.49
   4  12  -9   62.71   12.89
  -4 -12   9   71.14   14.14
   4  12 -10   -0.00    4.83
  -4 -12  10   -0.00    5.19
   4  12 -11    6.75    6.20
  -4 -12  11    3.03    5.38
   4  12 -12    9.07    6.52
  -4 -12  12    7.26    5.67
   4  12 -13   27.20    9.04
  -4 -12  13   17.98    7.52
   4  12 -14   15.08    6.69
  -4 -12  14    6.27    6.14
   4  12 -15   11.77    7.03
  -4 -12  15   14.01    7.43
   4  12 -16   -0.00    4.95
  -4 -12  16   -0.00    5.22
   4  12 -17    3.28    5.20
  -4 -12  17    7.39    6.13
   4  12 -18    4.41    5.79
  -4 -12  18    4.86    5.86
   4  12 -19   21.16    8.49
  -4 -12  19   14.59    7.54
  -4 -12  20   -0.00    5.93
   4  12 -21    0.57    5.47
  -4 -12  21    4.34    6.38
   4  12 -22    0.29    4.48
  -4 -12  22   -0.00    6.38
   4  12 -23   14.42    7.11
  -4 -12  23   -0.00    5.47
   4  12 -24   12.29    6.57
  -4 -12  24    4.96    6.28
   4  12 -25   10.44    7.15
  -4 -12  25    0.00    6.00
   4  12 -26    0.00    6.15
  -4 -12  26   -0.00    4.21
   4  12 -27   -0.00    5.99
  -4 -12  27   -0.00    4.95
   4  12 -28    0.58    5.87
  -4 -12  28   -0.00    5.63
   4  12 -29    1.38    5.68
  -4 -12  29    2.64    6.43
   4  12 -30    0.61    6.01
  -4 -12  30    0.00    5.45
   4  12 -31   11.03    7.64
  -4 -12  31    0.01    5.35
   4  12 -32   -0.00    5.58
   4  12 -33    3.76    5.61
  -4  13   1   30.30    9.07
   4  13  -1   53.16   11.71
  -4  13   2    1.65    5.28
   4  13  -2   -0.00    5.47
  -4  13   3    3.77    5.76
   4  13  -3    3.78    5.81
  -4  13   4    5.84    5.68
   4  13  -4    4.38    5.62
  -4  13   5   33.85    9.67
   4  13  -5   55.67   11.35
  -4 -13   5   59.12   12.96
  -4  13   6    9.21    5.81
   4  13  -6    0.00    5.33
  -4 -13   6    0.00    5.64
  -4  13   7   14.51    6.40
   4  13  -7   17.88    7.42
  -4 -13   7   14.26    8.15
  -4  13   8    6.18    5.57
   4  13  -8   -0.00    5.40
  -4 -13   8   -0.00    5.26
  -4  13   9   -0.00    4.24
   4  13  -9   -0.00    5.76
  -4 -13   9   -0.00    4.19
  -4  13  10    4.21    5.66
   4  13 -10    0.00    5.11
  -4 -13  10    9.37    6.42
  -4  13  11   33.56    8.79
   4  13 -11   43.48   10.38
  -4 -13  11   29.70    9.67
  -4  13  12   13.21    5.71
   4  13 -12    8.43    6.23
  -4 -13  12    3.20    5.67
   4  13 -13   21.94    7.62
  -4 -13  13    8.83    6.59
   4  13 -14   -0.00    5.44
  -4 -13  14   -0.00    4.26
   4  13 -15    2.72    5.48
  -4 -13  15    6.69    5.85
   4  13 -16    3.94    5.01
  -4 -13  16    7.24    6.83
   4  13 -17   12.04    7.17
  -4 -13  17   14.95    8.37
   4  13 -18    0.00    5.81
  -4 -13  18    0.63    5.49
   4  13 -19    0.00    5.09
  -4 -13  19   11.41    7.16
   4  13 -20    1.07    5.04
  -4 -13  20    2.30    6.22
   4  13 -21   17.70    7.54
  -4 -13  21   10.74    7.83
   4  13 -22    0.00    5.73
  -4 -13  22    1.90    6.50
   4  13 -23    5.85    6.50
  -4 -13  23    5.26    5.93
   4  13 -24    5.91    6.23
  -4 -13  24    2.32    5.95
   4  13 -25    3.67    5.86
  -4 -13  25    4.02    6.52
   4  13 -26   -0.00    6.41
  -4 -13  26   -0.00    5.78
   4  13 -27    0.00    5.86
  -4 -13  27    6.67    7.54
   4  13 -28    0.00    4.91
  -4 -13  28    6.90    7.08
   4  13 -29    1.90    5.77
  -4 -13  29   -0.00    6.57
   4  13 -30    0.00    5.38
  -4 -13  30   -0.00    5.76
  -4  14   1   -0.00    5.81
   4  14  -1    1.81    5.50
  -4  14   2    1.60    5.18
   4  14  -2   -0.00    6.64
  -4  14   3   11.21    6.23
   4  14  -3    8.95    7.16
  -4  14   4   13.07    6.37
   4  14  -4   23.16    8.43
  -4  14   5    6.86    6.02
   4  14  -5   18.15    7.58
  -4 -14   5   11.06    6.84
  -4  14   6   -0.00    4.99
   4  14  -6    3.25    6.28
  -4 -14   6    0.42    6.25
  -4  14   7    7.55    5.93
   4  14  -7    5.04    6.08
  -4 -14   7    4.33    5.45
   4  14  -8    8.07    7.06
  -4 -14   8    7.57    6.94
  -4  14   9   33.16    8.81
   4  14  -9   30.86   10.27
  -4 -14   9   26.42    9.76
  -4  14  10    0.81    4.98
   4  14 -10    1.29    6.20
  -4 -14  10   11.91    6.95
   4  14 -11   -0.00    6.23
  -4 -14  11    3.39    5.81
   4  14 -12    2.91    5.82
  -4 -14  12    1.28    6.46
   4  14 -13    6.96    6.77
  -4 -14  13   12.75    7.98
   4  14 -14    0.00    5.48
  -4 -14  14    2.88    6.33
   4  14 -15   13.21    7.34
  -4 -14  15    4.79    5.87
   4  14 -16   -0.00    6.23
  -4 -14  16    0.81    5.39
   4  14 -17    0.79    5.76
  -4 -14  17   -0.00    4.93
   4  14 -18    0.00    6.42
  -4 -14  18   -0.00    5.82
   4  14 -19   11.89    7.08
  -4 -14  19    6.27    6.13
   4  14 -20    3.99    6.32
  -4 -14  20    0.00    5.83
   4  14 -21    5.37    6.53
  -4 -14  21    5.83    6.49
   4  14 -22    0.00    5.65
  -4 -14  22   -0.00    5.88
   4  14 -23    1.02    5.52
  -4 -14  23    8.25    7.06
   4  14 -24    7.43    6.59
  -4 -14  24   -0.00    6.46
   4  14 -25   -0.00    5.57
  -4 -14  25    9.25    6.91
   4  14 -26    4.81    5.81
  -4 -14  26    1.92    6.22
   4  14 -27    1.74    5.23
  -4 -14  27    9.28    7.58
  -4 -14  28    3.25    6.57
  -4  15   1    0.00    5.08
   4  15  -1    0.60    5.13
  -4  15   2   13.88    6.35
   4  15  -2    5.98    6.53
  -4  15   3    3.90    5.99
   4  15  -3   -0.00    4.65
  -4  15   4    0.61    5.02
   4  15  -4   -0.00    5.87
  -4  15   5   -0.00    5.11
   4  15  -5    5.20    6.02
  -4  15   6    4.92    5.98
   4  15  -6    7.22    6.00
  -4  15   7    3.05    5.91
   4  15  -7   13.41    7.09
  -4  15   8   -0.00    5.76
   4  15  -8    0.00    5.76
  -4  15   9    4.68    5.58
   4  15  -9    0.52    5.28
   4  15 -10    3.40    5.84
   4  15 -11    5.25    6.57
   4  15 -12   -0.00    5.62
   4  15 -13    2.69    5.78
   4  15 -14   -0.00    5.88
  -4 -15  14    1.66    5.97
   4  15 -15    0.99    5.63
  -4 -15  15    1.50    6.19
   4  15 -16    7.90    6.39
  -4 -15  16   13.54    8.32
   4  15 -17    7.32    6.98
  -4 -15  17    9.56    6.81
   4  15 -18    0.00    6.32
  -4 -15  18   -0.00    6.16
   4  15 -19    0.00    6.32
  -4 -15  19   -0.00    5.57
   4  15 -20   -0.00    6.03
  -4 -15  20    2.50    5.77
   4  15 -21   -0.00    6.74
  -4 -15  21   -0.00    5.83
   4  15 -22    3.49    6.24
  -4 -15  22    0.00    5.77
  -4 -15  23    4.28    5.24
  -4 -15  24    2.60    5.71
  -4 -15  25   -0.00    6.42
  -4 -15  26   -0.00    7.51
  -4 -15  27    3.46    5.57
  -4  16   1    3.63    5.90
   4  16  -1   -0.00    5.73
  -4  16   2    3.39    6.01
   4  16  -2    1.25    6.61
  -4  16   3    9.64    6.85
   4  16  -3    2.47    7.80
  -4  16   4    6.71    6.24
   4  16  -4   20.97    8.70
  -4  16   5    0.00    5.35
   4  16  -5   -0.00    6.55
  -4  16   6    0.00    5.01
   4  16  -6    2.71    6.03
  -4  16   7    4.09    6.17
   4  16  -7   -0.00    5.46
   4  16  -8    1.74    5.76
   4  16  -9   -0.00    5.61
   4  16 -10    8.53    6.83
   4  16 -11   -0.00    5.90
   4  16 -12    9.47    6.82
   4  16 -13    0.00    5.04
   4  16 -14    6.50    6.32
   4  16 -15   -0.00    5.26
   4  16 -16    1.44    5.82
   4  16 -17    0.00    5.66
  -4  17   1    7.96    7.37
   4  17  -1    8.66    7.09
  -4  17   2    6.26    6.43
   4  17  -2    1.44    6.19
  -4  17   3    0.00    5.69
   4  17  -3    3.80    6.89
  -4  17   4    0.00    5.03
   4  17  -4    1.25    6.44
  -4  17   5    3.78    5.88
   4  17  -5    6.44    6.74
   4  17  -6    6.59    6.02
   4  17  -7    7.15    6.83
   4  17  -8   11.03    7.12
   4  17  -9   -0.00    5.77
   4  17 -10    0.00    6.73
  -4  18   1   -0.00    6.22
  -4  18   2    0.87    6.68
  -4  18   3   -0.00    6.00
  -4  18   4    3.36    6.51
  -4  19   1    0.11    6.70
  -4  19   2    4.06    5.86
  -3   0   1   -0.00    1.99
  -3   0   1    0.09    1.99
   3   0  -1    1.89    2.21
   3   0  -1    0.00    1.93
  -3   0   2   -0.00    2.21
  -3   0   2    1.11    1.97
   3   0  -2   -0.00    1.72
   3   0  -2   -0.00    1.60
  -3   0   3 4811.33  511.92
  -3   0   3 4929.13  512.11
   3   0  -3 4840.41  511.83
   3   0  -3 4982.83  511.89
  -3   0   4   -0.00    1.67
  -3   0   4   -0.00    1.33
   3   0  -4   -0.00    1.65
   3   0  -4    1.10    1.02
  -3   0   5   87.76    9.47
  -3   0   5   77.62    9.41
   3   0  -5   84.68    9.54
  -3   0   6    0.57    1.27
  -3   0   6    0.00    1.19
   3   0  -6   -0.00    1.43
  -3   0   7  408.14   42.02
  -3   0   7  408.59   42.10
   3   0  -7  371.46   41.97
  -3   0   8    0.00    1.29
  -3   0   8    3.06    1.40
   3   0  -8   -0.00    1.47
  -3   0   9  775.01   81.23
  -3   0   9  797.63   81.63
   3   0  -9  742.11   81.18
  -3   0  10   -0.00    1.51
   3   0 -10   -0.00    1.38
  -3   0  11 1096.68  107.70
   3   0 -11  968.55  106.87
   3   0 -11  995.89  107.65
   3   0 -12   -0.00    1.83
   3   0 -12    0.00    1.91
   3   0 -13  525.78   57.39
   3   0 -13  543.03   57.54
   3   0 -14    2.15    2.32
   3   0 -14    0.36    1.95
   3   0 -15   56.96    8.92
   3   0 -15   85.54    9.51
   3   0 -16    0.18    2.16
   3   0 -16   -0.00    2.25
   3   0 -17  199.52   21.48
   3   0 -17  165.61   21.07
  -3   0  18   -0.00    1.76
   3   0 -18   -0.00    2.19
   3   0 -18   -0.00    2.42
  -3   0  19   47.04    7.87
   3   0 -19   45.30    7.43
   3   0 -19   49.35    7.66
  -3   0  20    0.70    2.75
   3   0 -20    0.81    2.46
   3   0 -20    3.39    2.88
  -3   0  21    1.25    2.56
   3   0 -21    3.23    2.90
   3   0 -21    3.41    2.88
  -3   0  22   -0.00    2.53
   3   0 -22    0.22    2.80
   3   0 -22   -0.00    2.96
  -3   0  23  273.76   33.98
   3   0 -23  270.63   33.35
   3   0 -23  318.33   33.81
   3   0 -24    0.00    2.93
   3   0 -24    0.00    3.15
   3   0 -25   68.09   11.67
   3   0 -25   97.25   12.67
   3   0 -26    3.14    3.85
   3   0 -27   62.36   10.56
   3   0 -28    2.13    3.72
   3   0 -29   35.84    7.64
  -3   0  37    0.31    3.46
  -3   0  38   -0.00    4.49
  -3   0  39   15.40    6.33
  -3   0  40   -0.00    4.46
  -3   1   1  852.63   92.55
  -3   1   1  862.07   92.66
   3  -1  -1  824.78   92.56
   3  -1  -1  823.47   92.71
   3  -1  -1 1145.52   92.91
   3   1  -1  846.58   93.03
   3   1  -1  861.06   93.02
  -3  -1   1  878.11   93.05
  -3  -1   1  803.58   93.07
  -3   1   2  593.15   57.61
  -3   1   2  559.40   57.60
   3  -1  -2  500.20   57.47
   3  -1  -2  522.24   57.31
   3  -1  -2  526.30   57.29
   3   1  -2  539.70   58.10
   3   1  -2  553.42   58.08
  -3  -1   2  518.81   57.98
  -3  -1   2  603.05   58.42
  -3   1   3   10.10    1.97
  -3   1   3    6.70    1.80
   3  -1  -3    7.46    1.97
   3  -1  -3    7.07    1.13
   3  -1  -3    5.88    1.12
   3   1  -3    8.46    3.00
   3   1  -3    6.24    2.36
  -3  -1   3    5.47    2.45
  -3  -1   3   13.10    3.09
  -3   1   4    6.54    1.46
  -3   1   4    4.22    1.19
  -3   1   4    5.66    1.27
   3  -1  -4    5.08    1.49
   3   1  -4    5.78    2.49
   3   1  -4    5.02    2.03
  -3  -1   4    8.25    2.49
  -3  -1   4    3.62    2.36
  -3   1   5 1774.99  187.82
   3   1  -5 1884.39  188.87
   3   1  -5 1829.72  188.71
  -3  -1   5 1837.97  188.83
  -3  -1   5 1683.04  188.84
   3   1  -6    2.19    2.02
   3   1  -6    2.98    1.64
  -3  -1   6    0.00    2.03
  -3  -1   6    3.74    1.96
   3   1  -7  154.23   18.00
   3   1  -7  177.06   17.93
  -3  -1   7  145.08   17.85
  -3  -1   7  166.70   18.27
   3  -1  -8   93.22    9.69
   3   1  -8   88.50   10.70
   3   1  -8   78.30   10.32
  -3  -1   8   89.94   10.65
  -3  -1   8   89.55   10.90
   3  -1  -9  792.47   92.73
   3  -1  -9  932.56   92.88
   3   1  -9  982.79   93.92
  -3  -1   9  949.15   93.79
  -3  -1   9  884.27   94.02
   3  -1 -10   35.01    4.87
   3  -1 -10   40.14    5.03
   3   1 -10   39.10    5.84
  -3  -1  10   47.17    5.92
  -3  -1  10   44.54    6.13
   3  -1 -11  397.61   43.87
   3  -1 -11  450.31   44.06
   3   1 -11  389.53   44.57
  -3  -1  11  410.35   44.60
  -3  -1  11  399.24   44.89
   3  -1 -12    5.97    2.05
   3  -1 -12    1.33    2.04
   3   1 -12    8.26    2.69
  -3  -1  12    7.97    2.67
  -3  -1  12    6.15    2.65
   3  -1 -13    5.94    2.25
   3  -1 -13    9.55    2.56
   3   1 -13    7.19    3.09
  -3  -1  13    2.40    2.39
  -3  -1  13    5.60    2.80
  -3   1  14   19.43    3.70
   3  -1 -14   16.68    3.45
   3  -1 -14   14.13    3.53
   3   1 -14   23.24    4.31
  -3  -1  14   13.91    3.66
  -3  -1  14   17.44    4.14
  -3   1  15  399.07   40.14
   3  -1 -15  329.31   39.47
   3  -1 -15  306.04   39.37
   3   1 -15  385.69   40.33
   3   1 -15  432.97   41.04
  -3  -1  15  381.59   40.42
  -3  -1  15  371.07   40.65
  -3   1  16    9.73    3.07
   3  -1 -16    9.50    2.98
   3  -1 -16    7.92    3.06
   3   1 -16    4.85    3.04
   3   1 -16    8.30    3.23
  -3  -1  16    9.72    3.43
  -3   1  17  187.56   20.64
   3  -1 -17  158.42   19.98
   3  -1 -17  196.29   20.44
   3   1 -17  142.23   20.21
   3   1 -17  176.28   20.69
  -3  -1  17  182.37   21.12
  -3   1  18    0.31    2.25
   3  -1 -18    0.00    2.24
   3  -1 -18    1.86    2.36
   3   1 -18    0.96    2.78
   3   1 -18    0.00    2.18
  -3  -1  18    3.01    2.96
  -3   1  19   53.25    8.78
   3  -1 -19   61.06    8.64
   3  -1 -19   70.44    9.02
   3   1 -19   66.39    9.35
   3   1 -19   56.27    8.88
  -3  -1  19   47.29    8.78
  -3   1  20   47.72    8.11
   3  -1 -20   63.65    8.47
   3  -1 -20   45.33    7.85
   3   1 -20   52.16    8.47
   3   1 -20   47.47    8.09
  -3  -1  20   51.10    8.53
  -3   1  21  122.42   16.79
   3  -1 -21  130.67   16.55
   3  -1 -21  143.56   16.69
   3   1 -21  118.67   16.63
   3   1 -21  132.97   16.87
  -3  -1  21  131.65   17.41
  -3   1  22    0.00    2.97
   3  -1 -22    2.72    3.16
   3  -1 -22    0.73    2.75
   3   1 -22    0.28    2.95
   3   1 -22    1.14    2.86
  -3  -1  22    0.34    2.71
  -3   1  23   10.09    3.92
   3  -1 -23   12.58    4.46
   3  -1 -23    9.77    3.95
   3   1 -23    4.23    3.76
   3   1 -23   13.34    4.44
  -3  -1  23    4.97    3.75
   3  -1 -24    0.48    3.16
   3  -1 -24    0.00    2.93
   3   1 -24    1.52    3.37
   3   1 -24   -0.00    3.05
  -3  -1  24    0.89    2.97
   3  -1 -25   52.69    9.22
   3   1 -25   66.25   10.11
   3   1 -25   43.66    8.98
  -3  -1  25   58.53    9.79
   3  -1 -26   14.23    5.02
   3   1 -26   16.11    5.39
   3   1 -26   15.04    5.02
  -3  -1  26   11.07    4.62
   3  -1 -27   57.55    9.44
   3   1 -27   56.86    9.72
  -3  -1  27   33.85    8.45
   3  -1 -28   -0.00    3.47
   3   1 -28    1.75    3.67
  -3  -1  28   -0.00    3.30
   3   1 -29    0.00    3.59
  -3  -1  29    4.23    4.23
   3   1 -30   21.76    6.12
  -3  -1  30   11.71    5.12
  -3  -1  31   31.40    7.97
  -3  -1  32    0.14    3.02
  -3  -1  33    0.00    4.37
  -3  -1  34    0.00    4.44
  -3  -1  35    5.19    4.78
  -3  -1  36    3.32    4.67
  -3  -1  37    6.94    5.91
  -3  -1  38    0.48    3.81
  -3  -1  39    0.53    4.12
  -3   2   1  158.85   20.13
  -3   2   1  167.91   20.21
  -3   2   1  168.38   20.30
  -3   2   1  187.82   20.39
   3  -2  -1  194.05   20.30
   3  -2  -1  201.38   20.30
   3   2  -1  209.89   21.38
   3   2  -1  180.54   21.02
  -3  -2   1  181.09   20.95
  -3  -2   1  183.83   21.29
  -3   2   2   79.20    8.64
  -3   2   2   64.29    8.49
  -3   2   2   63.47    8.56
  -3   2   2   69.38    8.58
   3  -2  -2   72.65    8.36
   3  -2  -2   67.01    8.30
   3   2  -2   74.23    9.69
   3   2  -2   70.25    9.37
  -3  -2   2   81.31    9.53
  -3  -2   2   81.71    9.89
  -3   2   3 1088.60  127.21
  -3   2   3 1198.23  127.53
  -3   2   3 1265.41  127.46
  -3   2   3 1289.78  127.49
   3  -2  -3 1180.14  126.96
   3  -2  -3 1194.45  126.92
   3   2  -3 1352.93  128.59
   3   2  -3 1177.70  128.28
  -3  -2   3 1255.64  128.24
  -3  -2   3 1284.26  128.73
  -3   2   4    0.82    1.27
  -3   2   4    1.83    1.24
  -3   2   4    2.79    1.26
  -3   2   4    3.45    1.30
   3   2  -4    2.98    2.66
   3   2  -4    3.67    2.14
  -3  -2   4    1.02    2.52
  -3  -2   4    2.77    2.53
  -3   2   5    2.42    1.15
  -3   2   5    1.64    1.10
  -3   2   5    1.90    0.97
  -3   2   5    0.51    0.90
   3   2  -5    3.40    2.54
   3   2  -5    1.51    2.10
  -3  -2   5    4.05    2.38
  -3  -2   5    1.48    2.36
   3  -2  -6    6.55    1.15
   3   2  -6    5.20    2.73
   3   2  -6    4.81    2.34
  -3  -2   6    4.47    2.55
  -3  -2   6    0.00    2.02
   3   2  -7  406.01   44.92
   3   2  -7  383.01   44.72
  -3  -2   7  410.60   44.78
  -3  -2   7  465.61   45.46
   3  -2  -8  698.84   75.10
   3   2  -8  900.29   77.23
   3   2  -8  713.11   76.64
  -3  -2   8  701.08   76.53
  -3  -2   8  684.15   76.91
  -3   2   9  448.80   46.49
  -3   2   9  445.30   46.45
   3  -2  -9  423.66   46.43
   3   2  -9  453.51   47.98
   3   2  -9  428.91   47.79
  -3  -2   9  429.87   47.78
  -3  -2   9  473.17   48.46
  -3   2  10    3.91    1.61
  -3   2  10    6.24    1.51
   3  -2 -10    5.03    1.65
   3   2 -10    2.05    2.52
   3   2 -10    3.52    2.47
  -3  -2  10    4.20    2.47
  -3  -2  10    7.95    3.12
  -3   2  11   30.95    4.44
  -3   2  11   35.28    4.54
   3  -2 -11   33.29    4.57
   3   2 -11   36.12    5.78
   3   2 -11   31.14    5.36
  -3  -2  11   32.74    5.56
  -3  -2  11   34.33    6.11
  -3   2  12   16.60    2.99
  -3   2  12   13.79    2.80
   3  -2 -12   12.40    2.86
   3   2 -12   15.80    3.98
  -3  -2  12   21.40    4.12
  -3  -2  12   15.47    4.34
  -3   2  13  439.93   44.96
  -3   2  13  458.87   45.08
   3  -2 -13  438.04   44.81
   3   2 -13  367.44   45.63
  -3  -2  13  346.57   45.41
  -3  -2  13  417.57   46.40
  -3   2  14   11.35    2.94
  -3   2  14   12.86    2.89
   3  -2 -14    9.44    2.90
   3   2 -14   16.67    3.90
  -3  -2  14   18.22    4.06
  -3  -2  14   12.46    3.79
  -3   2  15   20.15    3.75
  -3   2  15   25.77    4.12
   3  -2 -15   16.34    3.59
   3   2 -15   13.37    4.07
  -3  -2  15   15.60    4.03
  -3  -2  15   16.73    4.57
  -3   2  16   12.82    3.19
  -3   2  16    9.27    2.86
   3  -2 -16    5.63    2.69
   3   2 -16   12.65    3.78
  -3  -2  16   12.45    3.51
  -3  -2  16   15.12    4.40
  -3   2  17  138.33   17.01
  -3   2  17  145.15   17.27
   3  -2 -17  140.16   16.85
   3   2 -17  151.36   18.02
  -3  -2  17  143.59   17.69
  -3  -2  17  137.26   18.16
  -3   2  18   11.54    3.40
  -3   2  18    4.99    2.90
   3  -2 -18   13.06    3.45
   3   2 -18   16.52    4.35
  -3  -2  18    9.94    3.55
  -3  -2  18   16.96    4.73
  -3   2  19   47.19    7.23
  -3   2  19   35.90    7.02
   3  -2 -19   41.62    6.93
   3  -2 -19   42.12    6.89
   3   2 -19   41.18    7.57
   3   2 -19   50.37    7.83
  -3  -2  19   49.73    7.82
  -3  -2  19   44.25    8.14
  -3   2  20    4.68    2.86
  -3   2  20    2.32    2.61
   3  -2 -20    2.79    2.54
   3  -2 -20    1.26    2.47
   3   2 -20    0.00    3.10
   3   2 -20    0.60    2.82
  -3  -2  20    4.69    3.26
  -3   2  21    1.93    2.86
  -3   2  21    0.50    3.03
   3  -2 -21    5.60    3.15
   3  -2 -21    2.35    2.75
   3   2 -21    4.45    3.50
   3   2 -21    4.64    3.31
  -3   2  22    0.94    2.69
  -3   2  22    1.02    2.63
   3  -2 -22    2.66    2.84
   3  -2 -22    1.02    2.95
   3   2 -22   -0.00    3.17
   3   2 -22   -0.00    3.00
  -3   2  23   92.48   15.48
   3  -2 -23  130.67   15.79
   3  -2 -23  134.48   15.61
   3   2 -23  107.16   15.89
   3   2 -23  115.49   15.88
  -3  -2  23  120.01   16.60
   3  -2 -24   52.30    8.54
   3  -2 -24   53.72    8.36
   3   2 -24   55.75    9.19
   3   2 -24   43.31    8.41
  -3  -2  24   29.20    8.27
   3  -2 -25   39.64    7.83
   3   2 -25   51.08    8.96
  -3  -2  25   34.10    8.17
   3  -2 -26    2.90    3.71
   3   2 -26   10.13    4.93
  -3  -2  26    2.72    4.46
   3  -2 -27   50.69    8.98
   3   2 -27   54.97    9.66
  -3  -2  27   29.78    8.65
   3   2 -28    4.50    4.35
  -3  -2  28    3.79    4.29
   3   2 -29  114.58   17.27
  -3  -2  29  120.51   17.60
  -3  -2  30    4.44    4.37
  -3  -2  31    0.00    3.77
  -3  -2  32    1.98    4.18
  -3  -2  33   14.20    5.88
  -3  -2  34    1.56    3.85
  -3  -2  35   16.33    6.95
  -3  -2  36    9.96    5.32
  -3  -2  37    3.05    4.60
  -3  -2  38   -0.00    5.02
  -3  -2  39    4.39    5.34
  -3   3   1  425.83   48.60
   3  -3  -1  391.61   48.46
   3  -3  -1  468.09   48.75
   3  -3  -1  486.89   48.68
   3   3  -1  473.17   49.80
   3   3  -1  486.36   49.89
  -3  -3   1  452.00   49.35
  -3  -3   1  468.27   50.06
  -3   3   2  198.17   23.90
  -3   3   2  254.73   24.47
   3  -3  -2  205.63   23.90
   3  -3  -2  231.27   24.04
   3  -3  -2  217.87   23.83
   3   3  -2  213.53   25.10
   3   3  -2  211.33   24.99
  -3  -3   2  224.09   24.86
  -3  -3   2  191.32   25.05
  -3   3   3   44.40    5.91
  -3   3   3   45.48    6.03
   3  -3  -3   39.49    5.73
   3  -3  -3   42.51    5.67
   3  -3  -3   36.69    5.46
   3   3  -3   60.22    7.61
   3   3  -3   47.21    6.99
  -3  -3   3   46.65    6.87
  -3  -3   3   49.12    7.40
  -3   3   4   72.80    9.28
  -3   3   4   76.59    9.48
   3  -3  -4   79.52    9.38
   3  -3  -4   72.22    8.99
   3  -3  -4   83.67    9.02
   3   3  -4   79.85   10.64
   3   3  -4   88.75   10.80
  -3  -3   4   91.09   10.77
  -3  -3   4   82.70   11.04
  -3   3   5  422.97   49.21
  -3   3   5  505.92   49.55
   3  -3  -5  456.35   49.25
   3  -3  -5  478.67   48.71
   3  -3  -5  485.27   48.71
   3   3  -5  421.47   50.41
  -3  -3   5  338.74   49.91
  -3  -3   5  520.95   51.35
  -3   3   6  493.62   57.18
  -3   3   6  536.86   57.38
   3  -3  -6  558.00   57.27
   3   3  -6  555.83   58.80
   3   3  -6  582.64   58.88
  -3  -3   6  557.13   58.60
  -3  -3   6  557.14   59.20
  -3   3   7  159.41   17.48
  -3   3   7  165.34   17.57
   3  -3  -7  144.26   17.31
   3   3  -7  151.38   18.92
   3   3  -7  204.94   19.46
  -3  -3   7  156.17   18.80
  -3  -3   7  163.41   19.32
  -3   3   8   27.74    3.96
  -3   3   8   28.80    3.98
   3  -3  -8   29.30    3.85
   3   3  -8   25.71    5.30
   3   3  -8   24.81    5.16
  -3  -3   8   21.05    4.89
  -3  -3   8   32.95    5.86
  -3   3   9  149.00   16.72
  -3   3   9  168.93   16.95
   3  -3  -9  155.59   16.69
   3   3  -9  159.27   18.42
   3   3  -9  103.75   17.53
  -3  -3   9  158.57   18.27
  -3  -3   9  160.81   18.75
  -3   3  10  501.71   48.62
  -3   3  10  410.14   48.52
   3  -3 -10  463.74   48.48
   3   3 -10  409.63   49.84
   3   3 -10  457.03   50.03
  -3  -3  10  470.43   49.98
  -3  -3  10  471.78   50.62
  -3   3  11  490.30   52.92
  -3   3  11  503.77   53.11
   3  -3 -11  501.68   52.91
   3   3 -11  484.78   54.40
   3   3 -11  494.28   54.35
  -3  -3  11  532.61   54.49
  -3  -3  11  453.72   54.71
  -3   3  12    0.36    1.84
  -3   3  12    1.23    1.96
   3  -3 -12    2.58    2.21
   3   3 -12    1.43    2.77
   3   3 -12   -0.00    2.20
  -3  -3  12   -0.00    2.50
  -3  -3  12   -0.00    2.98
  -3   3  13   15.43    3.46
  -3   3  13   21.60    3.76
   3  -3 -13   19.07    3.65
   3   3 -13   25.28    5.13
   3   3 -13   12.73    4.05
  -3  -3  13   30.96    5.32
  -3  -3  13   15.99    4.49
  -3   3  14    1.62    2.06
  -3   3  14    0.77    2.03
   3  -3 -14    0.00    2.08
   3   3 -14    4.99    3.09
   3   3 -14    4.75    2.91
  -3  -3  14    5.20    3.25
  -3  -3  14    3.55    3.47
  -3   3  15  192.79   22.22
  -3   3  15  208.96   22.66
   3   3 -15  175.69   23.26
  -3  -3  15  189.10   23.21
  -3  -3  15  215.74   24.41
  -3   3  16   45.87    6.93
  -3   3  16   46.68    7.19
   3  -3 -16   46.64    6.95
   3   3 -16   37.43    7.58
  -3  -3  16   73.71    8.90
  -3  -3  16   50.55    8.63
  -3   3  17   65.96    7.65
  -3   3  17   44.85    7.34
   3  -3 -17   45.03    7.04
   3   3 -17   37.11    7.64
  -3  -3  17   44.45    7.65
  -3  -3  17   47.59    8.57
  -3   3  18    2.47    2.49
  -3   3  18    3.52    2.80
   3  -3 -18    3.16    2.63
   3   3 -18    3.16    3.31
  -3  -3  18    4.65    3.31
  -3  -3  18    1.80    3.00
  -3   3  19   14.20    3.85
  -3   3  19   15.68    4.38
   3  -3 -19   26.15    4.63
   3   3 -19   16.52    4.77
  -3  -3  19   16.23    4.46
  -3  -3  19    8.16    4.24
  -3   3  20   40.56    6.55
  -3   3  20   31.39    6.54
   3  -3 -20   41.16    6.48
   3   3 -20   39.41    7.45
  -3  -3  20   25.30    6.37
  -3   3  21   71.65   10.75
  -3   3  21   70.13   11.02
   3  -3 -21   79.26   10.62
   3   3 -21   79.63   11.82
   3   3 -21   57.59   10.93
  -3  -3  21   98.24   12.09
  -3   3  22   46.80    8.14
  -3   3  22   49.26    8.80
   3  -3 -22   52.81    8.30
   3   3 -22   44.49    8.85
   3   3 -22   48.49    8.91
  -3  -3  22   59.17    9.42
  -3  -3  22   64.85   10.17
  -3   3  23    7.21    3.78
   3  -3 -23    7.41    3.70
   3   3 -23    0.00    3.76
  -3  -3  23    0.00    4.22
  -3   3  24    6.81    4.17
   3   3 -24   20.41    5.89
  -3  -3  24    7.26    4.88
  -3   3  25  145.01   17.69
   3   3 -25  120.78   18.01
  -3  -3  25  122.68   18.49
  -3   3  26   43.72    8.70
   3   3 -26   53.43   10.10
  -3  -3  26   52.35   10.09
  -3   3  27   83.07   12.78
   3   3 -27   81.52   13.38
  -3  -3  27   78.66   13.81
  -3  -3  28    6.95    5.50
  -3  -3  29    7.07    5.02
  -3  -3  30   23.66    7.20
   3   3 -31   47.92   10.44
  -3  -3  31   50.20   10.60
   3   3 -32    4.57    4.45
  -3  -3  32    6.06    5.61
  -3  -3  33   -0.00    4.74
  -3  -3  34   -0.00    2.98
  -3  -3  35    3.88    4.99
  -3  -3  36   -0.00    4.40
  -3  -3  37    2.37    4.76
  -3  -3  38    0.00    4.27
  -3  -3  39    0.00    4.21
  -3   4   1  142.44   13.94
   3  -4  -1  121.95   13.50
   3  -4  -1   96.87   13.30
   3  -4  -1  127.37   13.49
   3   4  -1  111.37   14.53
   3   4  -1  116.39   14.52
  -3  -4   1   60.68   13.09
  -3  -4   1  130.04   15.16
  -3   4   2  133.85   17.21
   3  -4  -2  142.32   17.27
   3  -4  -2  151.74   17.45
   3  -4  -2  141.33   17.12
   3   4  -2  167.95   18.75
   3   4  -2  163.65   18.73
  -3  -4   2  164.28   18.42
  -3  -4   2  149.11   18.93
  -3   4   3  292.36   33.95
  -3   4   3  326.57   34.46
   3  -4  -3  300.23   33.97
   3  -4  -3  328.18   34.20
   3  -4  -3  327.08   34.03
   3   4  -3  258.19   34.72
   3   4  -3  321.62   35.42
  -3  -4   3  313.25   35.04
  -3  -4   3  329.14   35.85
  -3   4   4   48.01    6.37
  -3   4   4   45.66    6.50
   3  -4  -4   44.46    6.29
   3  -4  -4   48.05    6.35
   3  -4  -4   44.62    5.98
   3   4  -4   39.71    7.30
   3   4  -4   39.70    7.39
  -3  -4   4   42.34    7.31
  -3  -4   4   40.09    7.65
  -3   4   5   40.03    5.81
  -3   4   5   39.39    5.96
   3  -4  -5   39.09    5.71
   3  -4  -5   34.13    5.33
   3  -4  -5   44.51    5.44
   3   4  -5   37.92    7.01
   3   4  -5   46.79    7.30
  -3  -4   5   39.51    6.86
  -3  -4   5   49.09    7.81
  -3   4   6   81.56   10.02
  -3   4   6   90.40   10.42
   3  -4  -6   68.92    9.75
   3  -4  -6   76.93    9.58
   3  -4  -6   81.78    9.53
   3   4  -6   97.41   11.97
   3   4  -6   88.06   11.51
  -3  -4   6   99.96   11.52
  -3  -4   6   80.09   11.65
  -3   4   7  246.54   28.43
  -3   4   7  258.52   28.75
   3  -4  -7  248.43   28.35
   3  -4  -7  270.13   27.98
   3   4  -7  261.92   30.07
   3   4  -7  283.61   30.22
  -3  -4   7  280.08   29.90
  -3  -4   7  231.38   30.12
  -3   4   8  169.26   20.41
  -3   4   8  199.90   20.80
   3  -4  -8  172.72   20.25
   3  -4  -8  181.86   19.65
   3   4  -8  183.43   22.01
   3   4  -8  182.09   21.93
  -3  -4   8  189.06   21.82
  -3  -4   8  196.45   22.64
  -3   4   9  118.99   14.83
  -3   4   9  118.67   14.92
   3  -4  -9  135.39   14.81
   3  -4  -9  122.51   13.80
   3   4  -9  137.11   16.63
   3   4  -9  179.49   17.22
  -3  -4   9  127.77   16.14
  -3  -4   9  143.92   17.08
  -3   4  10   47.43    5.34
  -3   4  10   35.84    5.10
   3  -4 -10   43.04    5.03
   3  -4 -10   23.85    3.36
   3   4 -10   45.13    6.87
   3   4 -10   44.72    6.77
  -3  -4  10   48.57    6.88
  -3  -4  10   35.23    6.72
  -3   4  11  114.50   13.04
  -3   4  11   89.36   12.92
   3  -4 -11  112.93   12.90
   3   4 -11  104.26   14.39
   3   4 -11  116.47   14.51
  -3  -4  11  126.22   14.59
  -3  -4  11  113.00   15.06
  -3   4  12  264.00   30.36
  -3   4  12  272.68   30.74
   3  -4 -12  265.29   30.25
   3   4 -12  312.52   32.42
   3   4 -12  289.77   32.00
  -3  -4  12  285.55   31.84
  -3  -4  12  269.80   32.50
  -3   4  13  309.63   31.74
  -3   4  13  304.26   32.05
   3  -4 -13  255.77   31.33
   3   4 -13  262.82   32.90
   3   4 -13  316.57   33.30
  -3  -4  13  287.88   32.91
  -3  -4  13  275.77   33.64
  -3   4  14   18.74    3.79
  -3   4  14   15.69    3.92
   3  -4 -14   15.86    3.72
   3   4 -14   22.61    5.27
  -3  -4  14   23.48    5.17
  -3  -4  14   15.97    5.26
  -3   4  15  128.88   16.14
  -3   4  15  127.63   16.41
   3  -4 -15  117.83   15.99
   3   4 -15  136.90   17.66
  -3  -4  15  166.21   17.97
  -3  -4  15  191.63   19.50
  -3   4  16   47.46    6.64
  -3   4  16   49.31    7.05
   3  -4 -16   35.13    6.21
   3   4 -16   34.16    7.23
  -3  -4  16   38.41    7.17
  -3  -4  16   36.37    7.70
  -3   4  17   74.95   10.06
  -3   4  17   62.76   10.12
   3  -4 -17   81.29   10.18
   3   4 -17   64.60   10.95
  -3  -4  17   87.86   11.48
  -3  -4  17   75.46   12.11
  -3   4  18   76.75   11.07
  -3   4  18   89.22   11.80
   3  -4 -18   74.67   11.03
   3   4 -18   91.93   12.70
  -3  -4  18   93.67   12.50
  -3  -4  18   89.36   13.26
  -3   4  19    8.93    3.86
  -3   4  19   15.70    4.32
   3  -4 -19   16.92    4.22
   3   4 -19   17.29    5.18
  -3  -4  19   15.03    4.29
  -3   4  20   15.11    4.17
  -3   4  20    8.97    4.14
   3  -4 -20   12.54    4.13
   3   4 -20   15.37    4.92
  -3  -4  20   12.31    4.30
  -3   4  21    0.91    2.97
  -3   4  21   -0.00    2.77
   3  -4 -21    0.57    3.06
   3   4 -21   -0.00    3.39
  -3  -4  21    0.00    3.53
  -3   4  22    4.40    3.15
   3  -4 -22    3.76    3.43
   3   4 -22    1.16    3.79
  -3  -4  22    0.64    3.08
  -3   4  23   73.71   11.15
   3   4 -23   78.94   12.20
  -3  -4  23   71.51   12.37
  -3   4  24   52.64    9.32
   3   4 -24   64.15   10.90
  -3   4  25   72.67   10.57
   3   4 -25   60.41   10.94
  -3  -4  25   46.20   10.50
  -3  -4  26    0.00    4.39
  -3  -4  27   62.12   11.67
  -3  -4  28   11.78    5.95
   3   4 -29   20.05    6.89
  -3  -4  29   24.81    7.72
   3   4 -30    3.36    4.45
  -3  -4  30    5.30    4.98
   3   4 -31    0.97    3.95
  -3  -4  31    0.00    5.53
   3   4 -32    7.37    5.41
  -3  -4  32   -0.00    3.63
  -3  -4  33    9.33    5.76
  -3  -4  34    0.00    5.13
  -3  -4  35   -0.00    5.45
  -3  -4  36   -0.00    5.05
  -3  -4  37   -0.00    5.01
  -3  -4  38   -0.00    5.83
  -3  -4  39    3.91    5.30
  -3   5   1  599.68   67.90
   3  -5  -1  637.66   68.00
   3   5  -1  616.14   69.00
   3   5  -1  634.19   69.31
  -3  -5   1  631.90   68.72
  -3  -5   1  667.53   69.92
  -3   5   2   13.90    3.95
   3  -5  -2    9.87    3.52
   3  -5  -2   13.57    3.82
   3   5  -2   13.26    4.93
   3   5  -2    9.15    4.22
  -3  -5   2    7.29    4.30
  -3  -5   2   13.14    4.90
  -3   5   3   12.89    3.63
   3  -5  -3   11.38    3.57
   3  -5  -3    7.02    3.30
   3   5  -3    3.54    4.17
   3   5  -3   12.20    4.36
  -3  -5   3    8.60    4.26
  -3  -5   3    6.80    4.13
  -3   5   4  157.82   19.43
  -3   5   4  140.77   19.59
   3  -5  -4  173.90   19.56
   3  -5  -4  170.80   19.61
   3   5  -4  234.99   21.94
   3   5  -4  158.20   20.61
  -3  -5   4  185.95   20.79
  -3  -5   4  144.78   20.92
  -3   5   5  320.82   37.25
  -3   5   5  346.95   37.76
   3  -5  -5  314.41   37.06
   3  -5  -5  337.02   37.23
   3   5  -5  331.69   38.57
   3   5  -5  357.08   38.81
  -3  -5   5  342.56   38.32
  -3  -5   5  396.74   39.93
  -3   5   6  192.71   23.24
  -3   5   6  146.06   23.03
   3  -5  -6  222.67   23.24
   3  -5  -6  234.08   23.29
   3   5  -6  207.94   24.83
   3   5  -6  209.10   24.79
  -3  -5   6  246.57   24.83
  -3  -5   6  198.90   25.11
  -3   5   7  145.65   18.72
  -3   5   7  195.20   19.66
   3  -5  -7  157.41   18.68
   3  -5  -7  167.62   18.65
   3   5  -7  131.43   19.88
   3   5  -7  185.23   20.67
  -3  -5   7  157.32   19.95
  -3  -5   7  173.84   21.12
  -3   5   8   26.82    5.10
  -3   5   8   25.67    5.31
   3  -5  -8   32.63    5.10
   3  -5  -8   29.47    4.77
   3   5  -8   34.09    6.63
   3   5  -8   28.75    6.20
  -3  -5   8   31.55    6.37
  -3  -5   8   29.00    6.84
  -3   5   9   11.75    3.38
  -3   5   9    0.00    2.68
   3  -5  -9   11.85    3.09
   3  -5  -9    5.84    2.30
   3   5  -9   10.04    4.49
   3   5  -9   12.57    4.23
  -3  -5   9    6.60    4.00
  -3  -5   9    9.79    4.12
  -3   5  10  278.01   30.60
  -3   5  10  246.98   30.57
   3  -5 -10  268.93   30.26
   3  -5 -10  289.32   29.81
   3   5 -10  255.61   31.86
   3   5 -10  297.47   32.23
  -3  -5  10  265.52   31.55
  -3  -5  10  267.95   32.51
  -3   5  11  308.47   33.04
  -3   5  11  271.28   33.02
   3  -5 -11  308.67   32.79
   3  -5 -11  294.15   32.10
   3   5 -11  252.91   34.06
   3   5 -11  310.87   34.57
  -3  -5  11  311.34   34.28
  -3  -5  11  309.90   35.25
[truncated: 809,277 more chars]
