# Supplementary material for: LED-pump-X-ray-multiprobe crystallography for sub-second timescales
Source: Commun Chem. 2022 Aug 26;5:102. doi: 10.1038/s42004-022-00716-1 (PMC9814726; doi:10.1038/s42004-022-00716-1)
Supplement: Supplementary file 10 — Supplementary Data 1 [file 42004_2022_716_MOESM10_ESM.zip › CIFs/4s_265K/265K_4s_t5_excit.cif]

 data_global

# SUBMISSION DETAILS
 
_publ_contact_author_name       'Hatcher, Lauren'
_publ_contact_author_address
;
School of Chemistry
Cardiff University
Main Building
Park Place 
Cardiff
CF10 3AT
United Kingdom
;
_publ_contact_author_email       'HatcherL1@cardiff.ac.uk'
_publ_requested_category          FM
_publ_section_comment
; 
?
;
_publ_section_references
;
Diamond General Data Aquisition (GDA) software: http://www.opengda.org/

XIA2: Winter, G. (2010) J. Appl. Cryst. 43, 186-190.
POINTLESS: Evans, P. (2006) Acta Cryst. D62, 72-82.
AIMLESS: Evans, P. R. and Murshudov, G. N. (2013) Acta Cryst. D69, 1204-1214.
DIALS: Winter, G., et al. Acta Cryst. (2018) D74, 85-97.
CCP4: Winn, M. D. et al. (2011) Acta Cryst. D67, 235-242.
   
SHELXL: Sheldrick G. M. (2015). Acta Cryst. C71, 3-8.
SHELXT:	Sheldrick, G. M. (2015). Acta Cryst. A71, 3-8.
 
OLEX2: Dolomanov, O.V.; Bourhis, L.J.; Gildea, R.J.; Howard, J.A.K.; Puschmann,
 H., OLEX2: A complete structure solution, refinement and analysis program 
 (2009). J. Appl. Cryst., 42, 339-341.

MERCURY: Macrae, C. F., Bruno, I. J., Chisholm, J. A., Edgington,
P. R., McCabe, P., Pidcock, E., Rodriguez-Monge, L., Taylor, R.,
van de Streek, J. & Wood, P. A. (2008). J. Appl. Cryst. 41, 466-470.
;

####
 
data_265K_4s_t5_excit
 
_audit_creation_method            'SHELXL-2018/3'
_shelx_SHELXL_version_number      '2018/3'
_chemical_name_systematic         
;
Nitro-(N,N,N',N'-tetrabutyldiethylenetriamine)palladium(II)
tetraphenylborate, tetrahydrofuran solvate
;
_chemical_name_common             ?
_chemical_melting_point           ?
_chemical_formula_moiety          
;
C20 H45 N4 O2 Pd, C24 H20 B, C4 H8 O
;
_chemical_formula_sum            'C48 H73 B N4 O3 Pd' 
_chemical_formula_weight          871.31

loop_
 _atom_type_symbol
 _atom_type_description
 _atom_type_scat_dispersion_real
 _atom_type_scat_dispersion_imag
 _atom_type_scat_source
 'C'  'C'   0.0010   0.0010
 'International Tables Vol C Tables 4.2.6.8 and 6.1.1.4'
 'H'  'H'   0.0000   0.0000
 'International Tables Vol C Tables 4.2.6.8 and 6.1.1.4'
 'B'  'B'   0.0000   0.0000
 'International Tables Vol C Tables 4.2.6.8 and 6.1.1.4'
 'N'  'N'   0.0030   0.0020
 'International Tables Vol C Tables 4.2.6.8 and 6.1.1.4'
 'O'  'O'   0.0050   0.0030
 'International Tables Vol C Tables 4.2.6.8 and 6.1.1.4'
 'Pd'  'Pd'  -2.5040   0.6150
 'International Tables Vol C Tables 4.2.6.8 and 6.1.1.4'
 
_space_group_crystal_system       monoclinic
_space_group_IT_number            14
_space_group_name_H-M_alt         'P 21/n'
_space_group_name_Hall            '-P 2yn'
 
_shelx_space_group_comment
;
The symmetry employed for this shelxl refinement is uniquely defined
by the following loop, which should always be used as a source of
symmetry information in preference to the above space-group names.
They are only intended as comments.
;
 
loop_
 _space_group_symop_operation_xyz
 'x, y, z'
 '-x+1/2, y+1/2, -z+1/2'
 '-x, -y, -z'
 'x-1/2, -y-1/2, z-1/2'
 
_cell_length_a                    11.6567(4)
_cell_length_b                    13.5715(4)
_cell_length_c                    30.1943(10)
_cell_angle_alpha                 90
_cell_angle_beta                  93.361(3)
_cell_angle_gamma                 90
_cell_volume                      4768.5(3)
_cell_formula_units_Z             4
_cell_measurement_temperature     265(2)
_cell_measurement_reflns_used     9856
_cell_measurement_theta_max       18.5080121672
_cell_measurement_theta_min       1.22856295412
 
_exptl_crystal_description        Plate
_exptl_crystal_colour             Yellow
_exptl_crystal_density_meas       ?
_exptl_crystal_density_method     ?
_exptl_crystal_density_diffrn     1.214          
_exptl_crystal_F_000              1856
_exptl_transmission_factor_min    ?
_exptl_transmission_factor_max    ?
_exptl_crystal_size_max           0.100
_exptl_crystal_size_mid           0.100
_exptl_crystal_size_min           0.050
_exptl_absorpt_coefficient_mu     0.202
_shelx_estimated_absorpt_T_min    0.980
_shelx_estimated_absorpt_T_max    0.990
_exptl_absorpt_correction_T_min   0.995417398047
_exptl_absorpt_correction_T_max   1.0
_exptl_absorpt_correction_type    empirical
_exptl_absorpt_process_details    
;
CCP4 7.0.048: AIMLESS, version 0.5.32 : 29/03/17
Scaling & analysis of unmerged intensities, absorption correction using spherical harmonics
;
_exptl_absorpt_special_details    ?
_diffrn_ambient_temperature       265(2)
_diffrn_radiation_wavelength      0.534
_diffrn_measurement_device_type   'Photon counting pixel array'
_diffrn_radiation_type            Synchrotron
_diffrn_measurement_method        'shutterless scans'
_diffrn_radiation_source          'Diamond Light Source Beamline I19-2'
_diffrn_radiation_monochromator   'Silicon 111'
_diffrn_detector_area_resol_mean  ?
_diffrn_reflns_number             32555
_diffrn_reflns_av_unetI/netI      0.1053
_diffrn_reflns_av_R_equivalents   0.0837
_diffrn_reflns_limit_h_min        -14
_diffrn_reflns_limit_h_max        14
_diffrn_reflns_limit_k_min        -15
_diffrn_reflns_limit_k_max        16
_diffrn_reflns_limit_l_min        -37
_diffrn_reflns_limit_l_max        37
_diffrn_reflns_theta_min          1.381
_diffrn_reflns_theta_max          19.495
_diffrn_reflns_theta_full         18.687
_diffrn_measured_fraction_theta_max   0.996
_diffrn_measured_fraction_theta_full  0.995
_diffrn_reflns_Laue_measured_fraction_max    0.996
_diffrn_reflns_Laue_measured_fraction_full   0.995
_diffrn_reflns_point_group_measured_fraction_max   0.996
_diffrn_reflns_point_group_measured_fraction_full  0.995
_reflns_number_total              9717
_reflns_number_gt                 4906
_reflns_threshold_expression      'I > 2\s(I)'
_reflns_Friedel_coverage          0.000
_reflns_Friedel_fraction_max      .
_reflns_Friedel_fraction_full     .
 
_reflns_special_details
;
 Reflections were merged by SHELXL according to the crystal
 class for the calculation of statistics and refinement.
 
 _reflns_Friedel_fraction is defined as the number of unique
 Friedel pairs measured divided by the number that would be
 possible theoretically, ignoring centric projections and
 systematic absences.
;
 
_computing_data_collection        'Diamond GDA (http://www.opengda.org/)'
_computing_cell_refinement        'DIALS (Winter, 2018)'
_computing_data_reduction         'XIA2 (Winter 2010)'
_computing_structure_solution     'SHELXT (Sheldrick, 2015)'
_computing_structure_refinement   'SHELXL (Sheldrick, 2015)'
_computing_molecular_graphics     'OLEX2 (Dolomanov et al., 2009)'
_computing_publication_material   'MERCURY (Macrae et al., 2008)'
_refine_special_details           ?
_refine_ls_structure_factor_coef  Fsqd
_refine_ls_matrix_type            full
_refine_ls_weighting_scheme       calc
_refine_ls_weighting_details
'w=1/[\s^2^(Fo^2^)+(0.0494P)^2^] where P=(Fo^2^+2Fc^2^)/3'
_atom_sites_solution_primary      ?
_atom_sites_solution_secondary    ?
_atom_sites_solution_hydrogens    geom
_refine_ls_hydrogen_treatment     constr
_refine_ls_extinction_method      none
_refine_ls_extinction_coef        .
_refine_ls_number_reflns          9717
_refine_ls_number_parameters      526
_refine_ls_number_restraints      490
_refine_ls_R_factor_all           0.1100
_refine_ls_R_factor_gt            0.0526
_refine_ls_wR_factor_ref          0.1341
_refine_ls_wR_factor_gt           0.1134
_refine_ls_goodness_of_fit_ref    0.886
_refine_ls_restrained_S_all       0.886
_refine_ls_shift/su_max           0.001
_refine_ls_shift/su_mean          0.000
 
loop_
 _atom_site_label
 _atom_site_type_symbol
 _atom_site_fract_x
 _atom_site_fract_y
 _atom_site_fract_z
 _atom_site_U_iso_or_equiv
 _atom_site_adp_type
 _atom_site_occupancy
 _atom_site_site_symmetry_order  
 _atom_site_calc_flag
 _atom_site_refinement_flags_posn
 _atom_site_refinement_flags_adp
 _atom_site_refinement_flags_occupancy
 _atom_site_disorder_assembly
 _atom_site_disorder_group
Pd1 Pd 0.33981(2) 0.77529(2) 0.34684(2) 0.05234(13) Uani 1 1 d . . . . .
N2 N 0.3467(2) 0.9271(2) 0.33804(10) 0.0615(8) Uani 1 1 d . . . . .
N3 N 0.4547(2) 0.7983(2) 0.39828(9) 0.0499(7) Uani 1 1 d . . . . .
H3 H 0.531881 0.787693 0.387911 0.060 Uiso 1 1 calc R U . . .
N4 N 0.3309(2) 0.6320(2) 0.37147(10) 0.0532(7) Uani 1 1 d . . . . .
C1 C 0.4429(3) 0.9633(3) 0.37010(13) 0.0684(11) Uani 1 1 d . . . . .
H1A H 0.515921 0.957649 0.356495 0.082 Uiso 1 1 calc R U . . .
H1B H 0.430611 1.032079 0.377137 0.082 Uiso 1 1 calc R U . . .
C2 C 0.4453(3) 0.9029(3) 0.41178(13) 0.0659(10) Uani 1 1 d . . . . .
H2A H 0.510558 0.921330 0.431443 0.079 Uiso 1 1 calc R U . . .
H2B H 0.375563 0.913177 0.427173 0.079 Uiso 1 1 calc R U . . .
C3 C 0.4341(3) 0.7231(3) 0.43272(12) 0.0554(9) Uani 1 1 d . . . . .
H3A H 0.364911 0.738675 0.447624 0.066 Uiso 1 1 calc R U . . .
H3B H 0.498326 0.721001 0.454647 0.066 Uiso 1 1 calc R U . . .
C4 C 0.4213(3) 0.6256(3) 0.40905(12) 0.0564(9) Uani 1 1 d . . . . .
H4A H 0.494164 0.607000 0.397533 0.068 Uiso 1 1 calc R U . . .
H4B H 0.400036 0.575257 0.429829 0.068 Uiso 1 1 calc R U . . .
C5 C 0.2309(3) 0.9654(3) 0.35155(13) 0.0695(11) Uani 1 1 d . . . . .
H5A H 0.171198 0.934494 0.332586 0.083 Uiso 1 1 calc R U . . .
H5B H 0.220356 0.943814 0.381662 0.083 Uiso 1 1 calc R U . . .
C6 C 0.2124(4) 1.0754(3) 0.34961(16) 0.0926(14) Uani 1 1 d . . . . .
H6A H 0.218909 1.098143 0.319400 0.111 Uiso 1 1 calc R U . . .
H6B H 0.271655 1.107883 0.368236 0.111 Uiso 1 1 calc R U . . .
C7 C 0.0951(4) 1.1032(4) 0.36510(19) 0.1205(19) Uani 1 1 d . . . . .
H7A H 0.036662 1.064323 0.348977 0.145 Uiso 1 1 calc R U . . .
H7B H 0.092250 1.087733 0.396383 0.145 Uiso 1 1 calc R U . . .
C8 C 0.0698(6) 1.2101(4) 0.3581(3) 0.176(3) Uani 1 1 d . . . . .
H8A H 0.025105 1.218668 0.330654 0.264 Uiso 1 1 calc R U . . .
H8B H 0.140557 1.245889 0.357062 0.264 Uiso 1 1 calc R U . . .
H8C H 0.027312 1.234330 0.382137 0.264 Uiso 1 1 calc R U . . .
C9 C 0.3657(3) 0.9605(3) 0.29167(12) 0.0662(10) Uani 1 1 d . . . . .
H9A H 0.297951 0.944628 0.272853 0.079 Uiso 1 1 calc R U . . .
H9B H 0.374159 1.031638 0.291755 0.079 Uiso 1 1 calc R U . . .
C10 C 0.4683(3) 0.9161(3) 0.27189(13) 0.0744(12) Uani 1 1 d . . . . .
H10A H 0.465775 0.845031 0.275071 0.089 Uiso 1 1 calc R U . . .
H10B H 0.537637 0.939786 0.287736 0.089 Uiso 1 1 calc R U . . .
C11 C 0.4716(4) 0.9424(4) 0.22320(14) 0.0952(15) Uani 1 1 d . . . . .
H11A H 0.407093 0.911166 0.206996 0.114 Uiso 1 1 calc R U . . .
H11B H 0.462601 1.013084 0.219903 0.114 Uiso 1 1 calc R U . . .
C12 C 0.5802(4) 0.9116(5) 0.20307(17) 0.135(2) Uani 1 1 d . . . . .
H12A H 0.577228 0.930658 0.172399 0.203 Uiso 1 1 calc R U . . .
H12B H 0.588662 0.841436 0.205338 0.203 Uiso 1 1 calc R U . . .
H12C H 0.644507 0.943138 0.218552 0.203 Uiso 1 1 calc R U . . .
C13 C 0.2119(3) 0.6237(3) 0.38850(13) 0.0624(10) Uani 1 1 d . . . . .
H13A H 0.203318 0.675912 0.410004 0.075 Uiso 1 1 calc R U . . .
H13B H 0.156737 0.636309 0.363849 0.075 Uiso 1 1 calc R U . . .
C14 C 0.1795(3) 0.5282(3) 0.40968(14) 0.0730(12) Uani 1 1 d . . . . .
H14A H 0.232533 0.514921 0.434943 0.088 Uiso 1 1 calc R U . . .
H14B H 0.186019 0.475003 0.388528 0.088 Uiso 1 1 calc R U . . .
C15 C 0.0579(3) 0.5315(3) 0.42488(16) 0.0827(13) Uani 1 1 d . . . . .
H15A H 0.052286 0.584728 0.446068 0.099 Uiso 1 1 calc R U . . .
H15B H 0.005708 0.546257 0.399535 0.099 Uiso 1 1 calc R U . . .
C16 C 0.0198(4) 0.4375(3) 0.44588(16) 0.0936(15) Uani 1 1 d . . . . .
H16A H 0.020557 0.384928 0.424603 0.140 Uiso 1 1 calc R U . . .
H16B H -0.056694 0.445542 0.455520 0.140 Uiso 1 1 calc R U . . .
H16C H 0.071107 0.421863 0.470920 0.140 Uiso 1 1 calc R U . . .
C17 C 0.3484(3) 0.5510(3) 0.33891(12) 0.0644(10) Uani 1 1 d . . . . .
H17A H 0.282010 0.548317 0.317994 0.077 Uiso 1 1 calc R U . . .
H17B H 0.352456 0.488755 0.354735 0.077 Uiso 1 1 calc R U . . .
C18 C 0.4545(3) 0.5621(3) 0.31352(13) 0.0768(12) Uani 1 1 d . . . . .
H18A H 0.521822 0.561576 0.333991 0.092 Uiso 1 1 calc R U . . .
H18B H 0.452296 0.624827 0.298092 0.092 Uiso 1 1 calc R U . . .
C19 C 0.4634(4) 0.4780(4) 0.27976(18) 0.123(2) Uani 1 1 d . . . . .
H19A H 0.455457 0.415786 0.295080 0.147 Uiso 1 1 calc R U . . .
H19B H 0.399490 0.483436 0.257812 0.147 Uiso 1 1 calc R U . . .
C20 C 0.5680(5) 0.4761(5) 0.2572(2) 0.158(3) Uani 1 1 d . . . . .
H20A H 0.564601 0.423931 0.235701 0.237 Uiso 1 1 calc R U . . .
H20B H 0.631514 0.465001 0.278323 0.237 Uiso 1 1 calc R U . . .
H20C H 0.577979 0.537948 0.242544 0.237 Uiso 1 1 calc R U . . .
C21 C 0.6565(3) 0.3742(3) 0.42713(12) 0.0533(8) Uani 1 1 d . . . . .
C22 C 0.7095(3) 0.4237(3) 0.39333(14) 0.0676(11) Uani 1 1 d . . . . .
H22 H 0.726201 0.389384 0.367832 0.081 Uiso 1 1 calc R U . . .
C23 C 0.7378(3) 0.5225(3) 0.39684(17) 0.0872(14) Uani 1 1 d . . . . .
H23 H 0.772739 0.553362 0.373662 0.105 Uiso 1 1 calc R U . . .
C24 C 0.7152(3) 0.5753(3) 0.43371(17) 0.0826(12) Uani 1 1 d . . . . .
H24 H 0.736164 0.641344 0.436011 0.099 Uiso 1 1 calc R U . . .
C25 C 0.6615(3) 0.5303(3) 0.46722(15) 0.0754(12) Uani 1 1 d . . . . .
H25 H 0.645264 0.565494 0.492529 0.090 Uiso 1 1 calc R U . . .
C26 C 0.6315(3) 0.4321(3) 0.46323(13) 0.0640(10) Uani 1 1 d . . . . .
H26 H 0.592596 0.403253 0.485922 0.077 Uiso 1 1 calc R U . . .
C27 C 0.7344(3) 0.2015(3) 0.45917(13) 0.0597(9) Uani 1 1 d . . . . .
C28 C 0.8088(3) 0.2504(3) 0.48845(14) 0.0688(11) Uani 1 1 d . . . . .
H28 H 0.804093 0.318693 0.489914 0.083 Uiso 1 1 calc R U . . .
C29 C 0.8913(4) 0.2025(4) 0.51615(16) 0.0860(14) Uani 1 1 d . . . . .
H29 H 0.938610 0.239198 0.535751 0.103 Uiso 1 1 calc R U . . .
C30 C 0.9031(4) 0.1038(4) 0.51482(17) 0.0914(14) Uani 1 1 d . . . . .
H30 H 0.957166 0.071905 0.533614 0.110 Uiso 1 1 calc R U . . .
C31 C 0.8338(4) 0.0516(4) 0.48524(18) 0.0928(14) Uani 1 1 d . . . . .
H31 H 0.841423 -0.016433 0.483465 0.111 Uiso 1 1 calc R U . . .
C32 C 0.7523(3) 0.0997(3) 0.45789(16) 0.0823(13) Uani 1 1 d . . . . .
H32 H 0.707271 0.062467 0.437708 0.099 Uiso 1 1 calc R U . . .
C33 C 0.5056(3) 0.2304(3) 0.44436(12) 0.0538(8) Uani 1 1 d . . . . .
C34 C 0.4791(3) 0.1455(3) 0.46678(12) 0.0584(10) Uani 1 1 d . . . . .
H34 H 0.537597 0.100456 0.473470 0.070 Uiso 1 1 calc R U . . .
C35 C 0.3700(3) 0.1239(3) 0.47984(13) 0.0701(11) Uani 1 1 d . . . . .
H35 H 0.357109 0.065377 0.494791 0.084 Uiso 1 1 calc R U . . .
C36 C 0.2802(3) 0.1885(3) 0.47085(15) 0.0731(12) Uani 1 1 d . . . . .
H36 H 0.206819 0.174860 0.479729 0.088 Uiso 1 1 calc R U . . .
C37 C 0.3026(4) 0.2734(3) 0.44842(16) 0.0822(13) Uani 1 1 d . . . . .
H37 H 0.243628 0.318073 0.441686 0.099 Uiso 1 1 calc R U . . .
C38 C 0.4127(3) 0.2935(3) 0.43564(15) 0.0770(13) Uani 1 1 d . . . . .
H38 H 0.425043 0.351871 0.420517 0.092 Uiso 1 1 calc R U . . .
C39 C 0.6372(4) 0.2133(3) 0.37476(14) 0.0678(11) Uani 1 1 d . . . . .
C40 C 0.5449(4) 0.2198(3) 0.34436(15) 0.0826(13) Uani 1 1 d . . . . .
H40 H 0.475615 0.243797 0.353730 0.099 Uiso 1 1 calc R U . . .
C41 C 0.5509(5) 0.1919(4) 0.29973(17) 0.1027(16) Uani 1 1 d . . . . .
H41 H 0.486903 0.198924 0.280091 0.123 Uiso 1 1 calc R U . . .
C42 C 0.6502(6) 0.1546(5) 0.2853(2) 0.127(2) Uani 1 1 d . . . . .
H42 H 0.654779 0.135104 0.255936 0.152 Uiso 1 1 calc R U . . .
C43 C 0.7433(6) 0.1462(5) 0.31475(19) 0.139(2) Uani 1 1 d . . . . .
H43 H 0.811772 0.120816 0.305261 0.167 Uiso 1 1 calc R U . . .
C44 C 0.7369(4) 0.1747(4) 0.35815(17) 0.1135(18) Uani 1 1 d . . . . .
H44 H 0.801871 0.167969 0.377307 0.136 Uiso 1 1 calc R U . . .
B1 B 0.6335(4) 0.2555(3) 0.42642(16) 0.0585(9) Uani 1 1 d . . . . .
O3 O 0.6913(11) 0.802(2) 0.3658(8) 0.091(3) Uani 0.534(15) 1 d D . P A 1
C45 C 0.7397(10) 0.7773(14) 0.3247(5) 0.0967(19) Uani 0.534(15) 1 d D . P A 1
H45A H 0.736094 0.833204 0.304640 0.116 Uiso 0.534(15) 1 calc R U P A 1
H45B H 0.698160 0.722719 0.310537 0.116 Uiso 0.534(15) 1 calc R U P A 1
C46 C 0.8618(10) 0.7491(14) 0.3362(6) 0.108(3) Uani 0.534(15) 1 d D . P A 1
H46A H 0.868412 0.679989 0.344129 0.130 Uiso 0.534(15) 1 calc R U P A 1
H46B H 0.910403 0.762806 0.311945 0.130 Uiso 0.534(15) 1 calc R U P A 1
C47 C 0.8899(9) 0.8112(13) 0.3735(4) 0.108(3) Uani 0.534(15) 1 d D . P A 1
H47A H 0.935519 0.866562 0.364379 0.130 Uiso 0.534(15) 1 calc R U P A 1
H47B H 0.934718 0.774525 0.395967 0.130 Uiso 0.534(15) 1 calc R U P A 1
C48 C 0.7862(10) 0.8461(10) 0.3913(4) 0.0967(19) Uani 0.534(15) 1 d D . P A 1
H48A H 0.782148 0.917340 0.389233 0.116 Uiso 0.534(15) 1 calc R U P A 1
H48B H 0.784075 0.827439 0.422219 0.116 Uiso 0.534(15) 1 calc R U P A 1
O3A O 0.6752(13) 0.809(3) 0.3611(9) 0.091(3) Uani 0.466(15) 1 d D . P A 2
C45A C 0.7293(11) 0.7558(16) 0.3271(6) 0.0967(19) Uani 0.466(15) 1 d D . P A 2
H45C H 0.701086 0.776866 0.297732 0.116 Uiso 0.466(15) 1 calc R U P A 2
H45D H 0.718183 0.685335 0.329925 0.116 Uiso 0.466(15) 1 calc R U P A 2
C46A C 0.8541(11) 0.7843(14) 0.3365(7) 0.108(3) Uani 0.466(15) 1 d D . P A 2
H46C H 0.896342 0.728744 0.349445 0.130 Uiso 0.466(15) 1 calc R U P A 2
H46D H 0.888047 0.801624 0.308964 0.130 Uiso 0.466(15) 1 calc R U P A 2
C47A C 0.8623(11) 0.8647(14) 0.3658(5) 0.108(3) Uani 0.466(15) 1 d D . P A 2
H47C H 0.883047 0.924044 0.350277 0.130 Uiso 0.466(15) 1 calc R U P A 2
H47D H 0.919949 0.852255 0.389611 0.130 Uiso 0.466(15) 1 calc R U P A 2
C48A C 0.7489(12) 0.8752(12) 0.3833(5) 0.0967(19) Uani 0.466(15) 1 d D . P A 2
H48C H 0.753096 0.861409 0.414919 0.116 Uiso 0.466(15) 1 calc R U P A 2
H48D H 0.721060 0.942042 0.378825 0.116 Uiso 0.466(15) 1 calc R U P A 2
O1 O 0.1263(3) 0.7599(3) 0.29855(11) 0.1093(11) Uani 0.786(4) 1 d D . P B 3
O2 O 0.2623(3) 0.72441(19) 0.25884(12) 0.1093(11) Uani 0.786(4) 1 d D . P B 3
N1 N 0.2270(3) 0.74942(12) 0.29369(10) 0.0701(12) Uani 0.786(4) 1 d D . P B 3
O1A O 0.2025(11) 0.7576(2) 0.3037(3) 0.1093(11) Uani 0.214(4) 1 d D . P B 4
O2A O 0.3167(9) 0.7182(3) 0.2554(3) 0.1093(11) Uani 0.214(4) 1 d D . P B 4
N1A N 0.2088(8) 0.7307(2) 0.2626(3) 0.0701(12) Uani 0.214(4) 1 d D . P B 4
 
loop_
 _atom_site_aniso_label
 _atom_site_aniso_U_11
 _atom_site_aniso_U_22
 _atom_site_aniso_U_33
 _atom_site_aniso_U_23
 _atom_site_aniso_U_13
 _atom_site_aniso_U_12
Pd1 0.0518(2) 0.0558(2) 0.0490(2) 0.00148(16) -0.00033(14) -0.00245(15)
N2 0.0639(17) 0.064(2) 0.0563(17) 0.0054(15) -0.0015(13) -0.0008(14)
N3 0.0521(16) 0.0566(17) 0.0406(16) -0.0026(12) -0.0007(13) -0.0042(14)
N4 0.0492(15) 0.0547(19) 0.0554(18) -0.0021(13) 0.0008(12) -0.0028(14)
C1 0.079(2) 0.058(3) 0.067(2) 0.0048(18) -0.0099(18) -0.007(2)
C2 0.081(3) 0.0545(19) 0.060(2) -0.0015(17) -0.0098(19) -0.004(2)
C3 0.060(2) 0.064(2) 0.041(2) 0.0045(14) -0.0020(16) -0.0003(18)
C4 0.053(2) 0.060(2) 0.056(2) 0.0059(17) -0.0014(15) 0.0002(18)
C5 0.075(2) 0.065(2) 0.068(3) 0.001(2) 0.003(2) 0.008(2)
C6 0.109(3) 0.067(2) 0.100(4) -0.001(3) -0.001(3) 0.018(2)
C7 0.111(3) 0.100(4) 0.149(5) -0.028(4) -0.006(3) 0.036(3)
C8 0.161(6) 0.100(4) 0.262(9) -0.044(5) -0.035(6) 0.048(4)
C9 0.073(2) 0.065(3) 0.060(2) 0.011(2) 0.0018(18) -0.006(2)
C10 0.070(2) 0.085(3) 0.068(2) 0.006(2) 0.007(2) -0.008(2)
C11 0.101(3) 0.117(4) 0.068(2) 0.007(3) 0.015(2) -0.007(3)
C12 0.108(4) 0.207(7) 0.094(4) -0.014(4) 0.033(3) -0.007(4)
C13 0.0503(18) 0.066(2) 0.070(3) 0.005(2) 0.0020(17) -0.0059(18)
C14 0.061(2) 0.073(3) 0.085(3) 0.014(2) 0.011(2) -0.002(2)
C15 0.065(2) 0.076(3) 0.109(4) 0.001(3) 0.024(2) -0.008(2)
C16 0.085(3) 0.084(3) 0.115(4) 0.009(3) 0.034(3) -0.009(2)
C17 0.071(2) 0.058(2) 0.063(2) -0.0043(17) 0.0002(18) 0.003(2)
C18 0.077(3) 0.085(3) 0.068(3) -0.009(2) 0.008(2) 0.009(2)
C19 0.133(4) 0.120(4) 0.120(4) -0.045(3) 0.045(3) -0.001(3)
C20 0.165(5) 0.166(6) 0.150(6) -0.038(5) 0.079(5) 0.011(4)
C21 0.050(2) 0.0539(19) 0.055(2) 0.0040(15) -0.0025(16) 0.0011(16)
C22 0.058(2) 0.072(2) 0.073(3) 0.010(2) 0.0093(19) -0.005(2)
C23 0.070(3) 0.071(2) 0.122(4) 0.022(2) 0.017(3) -0.007(2)
C24 0.062(3) 0.061(3) 0.124(3) 0.014(2) -0.010(2) -0.001(2)
C25 0.078(3) 0.053(2) 0.093(3) -0.003(2) -0.011(2) 0.007(2)
C26 0.076(3) 0.055(2) 0.061(2) 0.0013(18) 0.002(2) 0.003(2)
C27 0.054(2) 0.058(2) 0.068(2) 0.0027(18) 0.0142(15) 0.0024(17)
C28 0.066(2) 0.066(3) 0.074(3) -0.0041(19) 0.0034(17) 0.0100(18)
C29 0.078(3) 0.086(3) 0.093(3) -0.009(3) -0.015(2) 0.015(2)
C30 0.074(3) 0.085(3) 0.115(4) 0.013(3) 0.000(2) 0.022(2)
C31 0.068(3) 0.074(3) 0.137(4) 0.011(3) 0.005(2) 0.013(2)
C32 0.064(3) 0.060(2) 0.123(4) -0.002(2) 0.001(2) 0.004(2)
C33 0.0600(17) 0.052(2) 0.049(2) -0.0031(17) -0.0022(16) -0.0012(15)
C34 0.0601(19) 0.055(2) 0.060(2) 0.0026(18) -0.0007(18) 0.0000(17)
C35 0.065(2) 0.073(3) 0.073(3) 0.008(2) 0.004(2) -0.0048(17)
C36 0.059(2) 0.072(3) 0.090(3) 0.000(2) 0.013(2) -0.0041(18)
C37 0.063(2) 0.062(3) 0.122(4) 0.007(2) 0.005(2) 0.003(2)
C38 0.0634(19) 0.061(3) 0.106(4) 0.017(2) 0.003(2) 0.0037(18)
C39 0.085(2) 0.060(3) 0.059(2) -0.0020(19) 0.0104(16) -0.011(2)
C40 0.105(3) 0.075(3) 0.066(2) 0.007(2) -0.006(2) -0.021(3)
C41 0.160(4) 0.082(4) 0.065(2) 0.004(2) -0.008(3) -0.036(3)
C42 0.192(5) 0.116(5) 0.075(4) -0.010(4) 0.022(3) -0.023(4)
C43 0.171(5) 0.168(6) 0.081(3) -0.033(4) 0.034(3) 0.019(5)
C44 0.112(3) 0.155(5) 0.076(3) -0.024(3) 0.023(3) 0.022(3)
B1 0.064(2) 0.054(2) 0.058(2) 0.0007(18) 0.0064(17) -0.0012(18)
O3 0.073(3) 0.102(4) 0.099(4) -0.008(4) 0.011(3) -0.001(4)
C45 0.085(3) 0.104(5) 0.102(3) -0.014(3) 0.007(2) 0.002(2)
C46 0.082(2) 0.108(8) 0.136(4) -0.010(4) 0.013(2) 0.003(3)
C47 0.082(2) 0.108(8) 0.136(4) -0.010(4) 0.013(2) 0.003(3)
C48 0.085(3) 0.104(5) 0.102(3) -0.014(3) 0.007(2) 0.002(2)
O3A 0.073(3) 0.102(4) 0.099(4) -0.008(4) 0.011(3) -0.001(4)
C45A 0.085(3) 0.104(5) 0.102(3) -0.014(3) 0.007(2) 0.002(2)
C46A 0.082(2) 0.108(8) 0.136(4) -0.010(4) 0.013(2) 0.003(3)
C47A 0.082(2) 0.108(8) 0.136(4) -0.010(4) 0.013(2) 0.003(3)
C48A 0.085(3) 0.104(5) 0.102(3) -0.014(3) 0.007(2) 0.002(2)
O1 0.064(2) 0.187(3) 0.0752(17) -0.0210(16) -0.0104(15) -0.0003(18)
O2 0.064(2) 0.187(3) 0.0752(17) -0.0210(16) -0.0104(15) -0.0003(18)
N1 0.065(2) 0.082(3) 0.063(2) 0.012(2) -0.0074(19) -0.0052(19)
O1A 0.064(2) 0.187(3) 0.0752(17) -0.0210(16) -0.0104(15) -0.0003(18)
O2A 0.064(2) 0.187(3) 0.0752(17) -0.0210(16) -0.0104(15) -0.0003(18)
N1A 0.065(2) 0.082(3) 0.063(2) 0.012(2) -0.0074(19) -0.0052(19)
 
_geom_special_details
;
 All esds (except the esd in the dihedral angle between two l.s. planes)
 are estimated using the full covariance matrix.  The cell esds are taken
 into account individually in the estimation of esds in distances, angles
 and torsion angles; correlations between esds in cell parameters are only
 used when they are defined by crystal symmetry.  An approximate (isotropic)
 treatment of cell esds is used for estimating esds involving l.s. planes.
;
 
loop_
 _geom_bond_atom_site_label_1
 _geom_bond_atom_site_label_2
 _geom_bond_distance
 _geom_bond_site_symmetry_2
 _geom_bond_publ_flag
Pd1 N3 2.015(3) . ?
Pd1 O1A 2.018(13) . ?
Pd1 N1 2.045(3) . ?
Pd1 N2 2.079(3) . ?
Pd1 N4 2.086(3) . ?
N2 C9 1.501(4) . ?
N2 C1 1.519(4) . ?
N2 C5 1.524(4) . ?
N3 C2 1.483(4) . ?
N3 C3 1.486(4) . ?
N3 H3 0.9800 . ?
N4 C17 1.497(4) . ?
N4 C4 1.505(4) . ?
N4 C13 1.511(4) . ?
C1 C2 1.501(5) . ?
C1 H1A 0.9700 . ?
C1 H1B 0.9700 . ?
C2 H2A 0.9700 . ?
C2 H2B 0.9700 . ?
C3 C4 1.507(5) . ?
C3 H3A 0.9700 . ?
C3 H3B 0.9700 . ?
C4 H4A 0.9700 . ?
C4 H4B 0.9700 . ?
C5 C6 1.509(5) . ?
C5 H5A 0.9700 . ?
C5 H5B 0.9700 . ?
C6 C7 1.518(6) . ?
C6 H6A 0.9700 . ?
C6 H6B 0.9700 . ?
C7 C8 1.493(7) . ?
C7 H7A 0.9700 . ?
C7 H7B 0.9700 . ?
C8 H8A 0.9600 . ?
C8 H8B 0.9600 . ?
C8 H8C 0.9600 . ?
C9 C10 1.494(5) . ?
C9 H9A 0.9700 . ?
C9 H9B 0.9700 . ?
C10 C11 1.516(5) . ?
C10 H10A 0.9700 . ?
C10 H10B 0.9700 . ?
C11 C12 1.495(6) . ?
C11 H11A 0.9700 . ?
C11 H11B 0.9700 . ?
C12 H12A 0.9600 . ?
C12 H12B 0.9600 . ?
C12 H12C 0.9600 . ?
C13 C14 1.503(5) . ?
C13 H13A 0.9700 . ?
C13 H13B 0.9700 . ?
C14 C15 1.517(5) . ?
C14 H14A 0.9700 . ?
C14 H14B 0.9700 . ?
C15 C16 1.503(5) . ?
C15 H15A 0.9700 . ?
C15 H15B 0.9700 . ?
C16 H16A 0.9600 . ?
C16 H16B 0.9600 . ?
C16 H16C 0.9600 . ?
C17 C18 1.501(5) . ?
C17 H17A 0.9700 . ?
C17 H17B 0.9700 . ?
C18 C19 1.538(6) . ?
C18 H18A 0.9700 . ?
C18 H18B 0.9700 . ?
C19 C20 1.431(6) . ?
C19 H19A 0.9700 . ?
C19 H19B 0.9700 . ?
C20 H20A 0.9600 . ?
C20 H20B 0.9600 . ?
C20 H20C 0.9600 . ?
C21 C26 1.388(5) . ?
C21 C22 1.396(5) . ?
C21 B1 1.633(5) . ?
C22 C23 1.384(5) . ?
C22 H22 0.9300 . ?
C23 C24 1.363(6) . ?
C23 H23 0.9300 . ?
C24 C25 1.365(5) . ?
C24 H24 0.9300 . ?
C25 C26 1.382(5) . ?
C25 H25 0.9300 . ?
C26 H26 0.9300 . ?
C27 C28 1.373(5) . ?
C27 C32 1.398(5) . ?
C27 B1 1.662(6) . ?
C28 C29 1.397(6) . ?
C28 H28 0.9300 . ?
C29 C30 1.347(6) . ?
C29 H29 0.9300 . ?
C30 C31 1.366(6) . ?
C30 H30 0.9300 . ?
C31 C32 1.385(6) . ?
C31 H31 0.9300 . ?
C32 H32 0.9300 . ?
C33 C34 1.380(5) . ?
C33 C38 1.393(5) . ?
C33 B1 1.651(6) . ?
C34 C35 1.385(4) . ?
C34 H34 0.9300 . ?
C35 C36 1.380(5) . ?
C35 H35 0.9300 . ?
C36 C37 1.370(5) . ?
C36 H36 0.9300 . ?
C37 C38 1.388(5) . ?
C37 H37 0.9300 . ?
C38 H38 0.9300 . ?
C39 C40 1.376(6) . ?
C39 C44 1.394(6) . ?
C39 B1 1.665(6) . ?
C40 C41 1.406(6) . ?
C40 H40 0.9300 . ?
C41 C42 1.359(7) . ?
C41 H41 0.9300 . ?
C42 C43 1.366(8) . ?
C42 H42 0.9300 . ?
C43 C44 1.373(6) . ?
C43 H43 0.9300 . ?
C44 H44 0.9300 . ?
O3 C45 1.434(13) . ?
O3 C48 1.438(10) . ?
C45 C46 1.496(14) . ?
C45 H45A 0.9700 . ?
C45 H45B 0.9700 . ?
C46 C47 1.427(11) . ?
C46 H46A 0.9700 . ?
C46 H46B 0.9700 . ?
C47 C48 1.432(10) . ?
C47 H47A 0.9700 . ?
C47 H47B 0.9700 . ?
C48 H48A 0.9700 . ?
C48 H48B 0.9700 . ?
O3A C48A 1.390(14) . ?
O3A C45A 1.431(13) . ?
C45A C46A 1.516(13) . ?
C45A H45C 0.9700 . ?
C45A H45D 0.9700 . ?
C46A C47A 1.404(11) . ?
C46A H46C 0.9700 . ?
C46A H46D 0.9700 . ?
C47A C48A 1.459(11) . ?
C47A H47C 0.9700 . ?
C47A H47D 0.9700 . ?
C48A H48C 0.9700 . ?
C48A H48D 0.9700 . ?
O1 N1 1.1999(10) . ?
O2 N1 1.2012(10) . ?
O1A N1A 1.3001(10) . ?
O2A N1A 1.3004(10) . ?
 
loop_
 _geom_angle_atom_site_label_1
 _geom_angle_atom_site_label_2
 _geom_angle_atom_site_label_3
 _geom_angle
 _geom_angle_site_symmetry_1
 _geom_angle_site_symmetry_3
 _geom_angle_publ_flag
N3 Pd1 O1A 169.2(2) . . ?
N3 Pd1 N1 178.20(12) . . ?
N3 Pd1 N2 85.20(12) . . ?
O1A Pd1 N2 94.02(10) . . ?
N1 Pd1 N2 95.61(9) . . ?
N3 Pd1 N4 85.08(11) . . ?
O1A Pd1 N4 93.75(10) . . ?
N1 Pd1 N4 94.39(9) . . ?
N2 Pd1 N4 166.38(11) . . ?
C9 N2 C1 110.6(3) . . ?
C9 N2 C5 109.1(3) . . ?
C1 N2 C5 110.6(3) . . ?
C9 N2 Pd1 115.3(2) . . ?
C1 N2 Pd1 105.8(2) . . ?
C5 N2 Pd1 105.2(2) . . ?
C2 N3 C3 116.5(3) . . ?
C2 N3 Pd1 107.7(2) . . ?
C3 N3 Pd1 107.8(2) . . ?
C2 N3 H3 108.2 . . ?
C3 N3 H3 108.2 . . ?
Pd1 N3 H3 108.2 . . ?
C17 N4 C4 109.7(3) . . ?
C17 N4 C13 109.4(3) . . ?
C4 N4 C13 110.8(3) . . ?
C17 N4 Pd1 116.0(2) . . ?
C4 N4 Pd1 106.0(2) . . ?
C13 N4 Pd1 104.9(2) . . ?
C2 C1 N2 109.5(3) . . ?
C2 C1 H1A 109.8 . . ?
N2 C1 H1A 109.8 . . ?
C2 C1 H1B 109.8 . . ?
N2 C1 H1B 109.8 . . ?
H1A C1 H1B 108.2 . . ?
N3 C2 C1 106.9(3) . . ?
N3 C2 H2A 110.3 . . ?
C1 C2 H2A 110.3 . . ?
N3 C2 H2B 110.3 . . ?
C1 C2 H2B 110.3 . . ?
H2A C2 H2B 108.6 . . ?
N3 C3 C4 106.6(3) . . ?
N3 C3 H3A 110.4 . . ?
C4 C3 H3A 110.4 . . ?
N3 C3 H3B 110.4 . . ?
C4 C3 H3B 110.4 . . ?
H3A C3 H3B 108.6 . . ?
N4 C4 C3 110.6(3) . . ?
N4 C4 H4A 109.5 . . ?
C3 C4 H4A 109.5 . . ?
N4 C4 H4B 109.5 . . ?
C3 C4 H4B 109.5 . . ?
H4A C4 H4B 108.1 . . ?
C6 C5 N2 117.0(3) . . ?
C6 C5 H5A 108.1 . . ?
N2 C5 H5A 108.1 . . ?
C6 C5 H5B 108.1 . . ?
N2 C5 H5B 108.1 . . ?
H5A C5 H5B 107.3 . . ?
C5 C6 C7 111.2(4) . . ?
C5 C6 H6A 109.4 . . ?
C7 C6 H6A 109.4 . . ?
C5 C6 H6B 109.4 . . ?
C7 C6 H6B 109.4 . . ?
H6A C6 H6B 108.0 . . ?
C8 C7 C6 111.8(5) . . ?
C8 C7 H7A 109.2 . . ?
C6 C7 H7A 109.2 . . ?
C8 C7 H7B 109.2 . . ?
C6 C7 H7B 109.2 . . ?
H7A C7 H7B 107.9 . . ?
C7 C8 H8A 109.5 . . ?
C7 C8 H8B 109.5 . . ?
H8A C8 H8B 109.5 . . ?
C7 C8 H8C 109.5 . . ?
H8A C8 H8C 109.5 . . ?
H8B C8 H8C 109.5 . . ?
C10 C9 N2 114.6(3) . . ?
C10 C9 H9A 108.6 . . ?
N2 C9 H9A 108.6 . . ?
C10 C9 H9B 108.6 . . ?
N2 C9 H9B 108.6 . . ?
H9A C9 H9B 107.6 . . ?
C9 C10 C11 111.1(3) . . ?
C9 C10 H10A 109.4 . . ?
C11 C10 H10A 109.4 . . ?
C9 C10 H10B 109.4 . . ?
C11 C10 H10B 109.4 . . ?
H10A C10 H10B 108.0 . . ?
C12 C11 C10 113.5(4) . . ?
C12 C11 H11A 108.9 . . ?
C10 C11 H11A 108.9 . . ?
C12 C11 H11B 108.9 . . ?
C10 C11 H11B 108.9 . . ?
H11A C11 H11B 107.7 . . ?
C11 C12 H12A 109.5 . . ?
C11 C12 H12B 109.5 . . ?
H12A C12 H12B 109.5 . . ?
C11 C12 H12C 109.5 . . ?
H12A C12 H12C 109.5 . . ?
H12B C12 H12C 109.5 . . ?
C14 C13 N4 117.9(3) . . ?
C14 C13 H13A 107.8 . . ?
N4 C13 H13A 107.8 . . ?
C14 C13 H13B 107.8 . . ?
N4 C13 H13B 107.8 . . ?
H13A C13 H13B 107.2 . . ?
C13 C14 C15 111.5(3) . . ?
C13 C14 H14A 109.3 . . ?
C15 C14 H14A 109.3 . . ?
C13 C14 H14B 109.3 . . ?
C15 C14 H14B 109.3 . . ?
H14A C14 H14B 108.0 . . ?
C16 C15 C14 114.1(3) . . ?
C16 C15 H15A 108.7 . . ?
C14 C15 H15A 108.7 . . ?
C16 C15 H15B 108.7 . . ?
C14 C15 H15B 108.7 . . ?
H15A C15 H15B 107.6 . . ?
C15 C16 H16A 109.5 . . ?
C15 C16 H16B 109.5 . . ?
H16A C16 H16B 109.5 . . ?
C15 C16 H16C 109.5 . . ?
H16A C16 H16C 109.5 . . ?
H16B C16 H16C 109.5 . . ?
N4 C17 C18 114.2(3) . . ?
N4 C17 H17A 108.7 . . ?
C18 C17 H17A 108.7 . . ?
N4 C17 H17B 108.7 . . ?
C18 C17 H17B 108.7 . . ?
H17A C17 H17B 107.6 . . ?
C17 C18 C19 110.7(4) . . ?
C17 C18 H18A 109.5 . . ?
C19 C18 H18A 109.5 . . ?
C17 C18 H18B 109.5 . . ?
C19 C18 H18B 109.5 . . ?
H18A C18 H18B 108.1 . . ?
C20 C19 C18 114.9(5) . . ?
C20 C19 H19A 108.5 . . ?
C18 C19 H19A 108.5 . . ?
C20 C19 H19B 108.5 . . ?
C18 C19 H19B 108.5 . . ?
H19A C19 H19B 107.5 . . ?
C19 C20 H20A 109.5 . . ?
C19 C20 H20B 109.5 . . ?
H20A C20 H20B 109.5 . . ?
C19 C20 H20C 109.5 . . ?
H20A C20 H20C 109.5 . . ?
H20B C20 H20C 109.5 . . ?
C26 C21 C22 115.1(4) . . ?
C26 C21 B1 121.8(3) . . ?
C22 C21 B1 123.0(3) . . ?
C23 C22 C21 121.6(4) . . ?
C23 C22 H22 119.2 . . ?
C21 C22 H22 119.2 . . ?
C24 C23 C22 121.1(4) . . ?
C24 C23 H23 119.5 . . ?
C22 C23 H23 119.5 . . ?
C23 C24 C25 119.3(5) . . ?
C23 C24 H24 120.4 . . ?
C25 C24 H24 120.4 . . ?
C24 C25 C26 119.5(4) . . ?
C24 C25 H25 120.3 . . ?
C26 C25 H25 120.3 . . ?
C25 C26 C21 123.4(4) . . ?
C25 C26 H26 118.3 . . ?
C21 C26 H26 118.3 . . ?
C28 C27 C32 114.0(4) . . ?
C28 C27 B1 124.6(4) . . ?
C32 C27 B1 121.4(4) . . ?
C27 C28 C29 123.2(4) . . ?
C27 C28 H28 118.4 . . ?
C29 C28 H28 118.4 . . ?
C30 C29 C28 120.8(5) . . ?
C30 C29 H29 119.6 . . ?
C28 C29 H29 119.6 . . ?
C29 C30 C31 118.5(5) . . ?
C29 C30 H30 120.8 . . ?
C31 C30 H30 120.8 . . ?
C30 C31 C32 120.3(5) . . ?
C30 C31 H31 119.9 . . ?
C32 C31 H31 119.9 . . ?
C31 C32 C27 123.2(5) . . ?
C31 C32 H32 118.4 . . ?
C27 C32 H32 118.4 . . ?
C34 C33 C38 114.3(3) . . ?
C34 C33 B1 124.4(3) . . ?
C38 C33 B1 121.2(4) . . ?
C33 C34 C35 123.6(4) . . ?
C33 C34 H34 118.2 . . ?
C35 C34 H34 118.2 . . ?
C36 C35 C34 120.5(4) . . ?
C36 C35 H35 119.8 . . ?
C34 C35 H35 119.8 . . ?
C37 C36 C35 117.9(4) . . ?
C37 C36 H36 121.1 . . ?
C35 C36 H36 121.1 . . ?
C36 C37 C38 120.6(4) . . ?
C36 C37 H37 119.7 . . ?
C38 C37 H37 119.7 . . ?
C37 C38 C33 123.2(4) . . ?
C37 C38 H38 118.4 . . ?
C33 C38 H38 118.4 . . ?
C40 C39 C44 114.8(4) . . ?
C40 C39 B1 122.7(4) . . ?
C44 C39 B1 122.3(4) . . ?
C39 C40 C41 122.8(5) . . ?
C39 C40 H40 118.6 . . ?
C41 C40 H40 118.6 . . ?
C42 C41 C40 119.9(6) . . ?
C42 C41 H41 120.0 . . ?
C40 C41 H41 120.0 . . ?
C41 C42 C43 118.8(6) . . ?
C41 C42 H42 120.6 . . ?
C43 C42 H42 120.6 . . ?
C42 C43 C44 120.8(6) . . ?
C42 C43 H43 119.6 . . ?
C44 C43 H43 119.6 . . ?
C43 C44 C39 122.8(6) . . ?
C43 C44 H44 118.6 . . ?
C39 C44 H44 118.6 . . ?
C21 B1 C33 110.4(3) . . ?
C21 B1 C27 108.5(3) . . ?
C33 B1 C27 109.6(3) . . ?
C21 B1 C39 109.8(3) . . ?
C33 B1 C39 108.0(3) . . ?
C27 B1 C39 110.5(3) . . ?
C45 O3 C48 103.4(9) . . ?
O3 C45 C46 106.0(13) . . ?
O3 C45 H45A 110.5 . . ?
C46 C45 H45A 110.5 . . ?
O3 C45 H45B 110.5 . . ?
C46 C45 H45B 110.5 . . ?
H45A C45 H45B 108.7 . . ?
C47 C46 C45 101.7(8) . . ?
C47 C46 H46A 111.4 . . ?
C45 C46 H46A 111.4 . . ?
C47 C46 H46B 111.4 . . ?
C45 C46 H46B 111.4 . . ?
H46A C46 H46B 109.3 . . ?
C46 C47 C48 109.4(8) . . ?
C46 C47 H47A 109.8 . . ?
C48 C47 H47A 109.8 . . ?
C46 C47 H47B 109.8 . . ?
C48 C47 H47B 109.8 . . ?
H47A C47 H47B 108.2 . . ?
C47 C48 O3 107.6(8) . . ?
C47 C48 H48A 110.2 . . ?
O3 C48 H48A 110.2 . . ?
C47 C48 H48B 110.2 . . ?
O3 C48 H48B 110.2 . . ?
H48A C48 H48B 108.5 . . ?
C48A O3A C45A 112.8(10) . . ?
O3A C45A C46A 101.3(9) . . ?
O3A C45A H45C 111.5 . . ?
C46A C45A H45C 111.5 . . ?
O3A C45A H45D 111.5 . . ?
C46A C45A H45D 111.5 . . ?
H45C C45A H45D 109.3 . . ?
C47A C46A C45A 110.2(10) . . ?
C47A C46A H46C 109.6 . . ?
C45A C46A H46C 109.6 . . ?
C47A C46A H46D 109.6 . . ?
C45A C46A H46D 109.6 . . ?
H46C C46A H46D 108.1 . . ?
C46A C47A C48A 106.0(10) . . ?
C46A C47A H47C 110.5 . . ?
C48A C47A H47C 110.5 . . ?
C46A C47A H47D 110.5 . . ?
C48A C47A H47D 110.5 . . ?
H47C C47A H47D 108.7 . . ?
O3A C48A C47A 107.9(9) . . ?
O3A C48A H48C 110.1 . . ?
C47A C48A H48C 110.1 . . ?
O3A C48A H48D 110.1 . . ?
C47A C48A H48D 110.1 . . ?
H48C C48A H48D 108.4 . . ?
O1 N1 O2 121.90(15) . . ?
O1 N1 Pd1 118.2(2) . . ?
O2 N1 Pd1 119.9(2) . . ?
N1A O1A Pd1 124.3(6) . . ?
O1A N1A O2A 107.70(12) . . ?
 
loop_
 _geom_torsion_atom_site_label_1
 _geom_torsion_atom_site_label_2
 _geom_torsion_atom_site_label_3
 _geom_torsion_atom_site_label_4
 _geom_torsion
 _geom_torsion_site_symmetry_1
 _geom_torsion_site_symmetry_2
 _geom_torsion_site_symmetry_3
 _geom_torsion_site_symmetry_4
 _geom_torsion_publ_flag
C9 N2 C1 C2 -160.8(3) . . . . ?
C5 N2 C1 C2 78.1(4) . . . . ?
Pd1 N2 C1 C2 -35.3(3) . . . . ?
C3 N3 C2 C1 -167.6(3) . . . . ?
Pd1 N3 C2 C1 -46.4(3) . . . . ?
N2 C1 C2 N3 54.9(4) . . . . ?
C2 N3 C3 C4 167.3(3) . . . . ?
Pd1 N3 C3 C4 46.1(3) . . . . ?
C17 N4 C4 C3 159.3(3) . . . . ?
C13 N4 C4 C3 -79.9(3) . . . . ?
Pd1 N4 C4 C3 33.3(3) . . . . ?
N3 C3 C4 N4 -53.5(4) . . . . ?
C9 N2 C5 C6 -57.2(5) . . . . ?
C1 N2 C5 C6 64.7(4) . . . . ?
Pd1 N2 C5 C6 178.4(3) . . . . ?
N2 C5 C6 C7 -178.4(4) . . . . ?
C5 C6 C7 C8 -172.9(5) . . . . ?
C1 N2 C9 C10 66.5(4) . . . . ?
C5 N2 C9 C10 -171.6(3) . . . . ?
Pd1 N2 C9 C10 -53.5(4) . . . . ?
N2 C9 C10 C11 172.0(3) . . . . ?
C9 C10 C11 C12 172.2(4) . . . . ?
C17 N4 C13 C14 56.4(4) . . . . ?
C4 N4 C13 C14 -64.6(4) . . . . ?
Pd1 N4 C13 C14 -178.5(3) . . . . ?
N4 C13 C14 C15 -179.9(3) . . . . ?
C13 C14 C15 C16 179.3(4) . . . . ?
C4 N4 C17 C18 -68.9(4) . . . . ?
C13 N4 C17 C18 169.4(3) . . . . ?
Pd1 N4 C17 C18 51.0(4) . . . . ?
N4 C17 C18 C19 -177.9(4) . . . . ?
C17 C18 C19 C20 -173.6(5) . . . . ?
C26 C21 C22 C23 2.0(5) . . . . ?
B1 C21 C22 C23 -173.7(4) . . . . ?
C21 C22 C23 C24 0.3(7) . . . . ?
C22 C23 C24 C25 -1.5(7) . . . . ?
C23 C24 C25 C26 0.3(6) . . . . ?
C24 C25 C26 C21 2.2(6) . . . . ?
C22 C21 C26 C25 -3.3(5) . . . . ?
B1 C21 C26 C25 172.4(4) . . . . ?
C32 C27 C28 C29 -3.1(6) . . . . ?
B1 C27 C28 C29 178.7(4) . . . . ?
C27 C28 C29 C30 1.1(7) . . . . ?
C28 C29 C30 C31 1.0(7) . . . . ?
C29 C30 C31 C32 -1.0(7) . . . . ?
C30 C31 C32 C27 -1.1(7) . . . . ?
C28 C27 C32 C31 3.1(6) . . . . ?
B1 C27 C32 C31 -178.6(4) . . . . ?
C38 C33 C34 C35 -0.2(6) . . . . ?
B1 C33 C34 C35 -177.1(4) . . . . ?
C33 C34 C35 C36 -0.2(6) . . . . ?
C34 C35 C36 C37 0.6(6) . . . . ?
C35 C36 C37 C38 -0.5(7) . . . . ?
C36 C37 C38 C33 0.1(7) . . . . ?
C34 C33 C38 C37 0.2(6) . . . . ?
B1 C33 C38 C37 177.2(4) . . . . ?
C44 C39 C40 C41 -1.3(6) . . . . ?
B1 C39 C40 C41 174.4(4) . . . . ?
C39 C40 C41 C42 1.5(8) . . . . ?
C40 C41 C42 C43 -0.8(9) . . . . ?
C41 C42 C43 C44 0.1(10) . . . . ?
C42 C43 C44 C39 0.0(10) . . . . ?
C40 C39 C44 C43 0.6(8) . . . . ?
B1 C39 C44 C43 -175.2(5) . . . . ?
C26 C21 B1 C33 45.3(5) . . . . ?
C22 C21 B1 C33 -139.3(4) . . . . ?
C26 C21 B1 C27 -74.8(4) . . . . ?
C22 C21 B1 C27 100.6(4) . . . . ?
C26 C21 B1 C39 164.4(3) . . . . ?
C22 C21 B1 C39 -20.2(5) . . . . ?
C34 C33 B1 C21 -148.7(4) . . . . ?
C38 C33 B1 C21 34.6(5) . . . . ?
C34 C33 B1 C27 -29.2(5) . . . . ?
C38 C33 B1 C27 154.1(4) . . . . ?
C34 C33 B1 C39 91.2(4) . . . . ?
C38 C33 B1 C39 -85.5(4) . . . . ?
C28 C27 B1 C21 12.1(5) . . . . ?
C32 C27 B1 C21 -166.0(3) . . . . ?
C28 C27 B1 C33 -108.5(4) . . . . ?
C32 C27 B1 C33 73.4(4) . . . . ?
C28 C27 B1 C39 132.6(4) . . . . ?
C32 C27 B1 C39 -45.5(5) . . . . ?
C40 C39 B1 C21 -81.5(5) . . . . ?
C44 C39 B1 C21 94.0(5) . . . . ?
C40 C39 B1 C33 39.0(5) . . . . ?
C44 C39 B1 C33 -145.5(4) . . . . ?
C40 C39 B1 C27 158.9(4) . . . . ?
C44 C39 B1 C27 -25.7(6) . . . . ?
C48 O3 C45 C46 34(3) . . . . ?
O3 C45 C46 C47 -32(2) . . . . ?
C45 C46 C47 C48 18.1(19) . . . . ?
C46 C47 C48 O3 2(2) . . . . ?
C45 O3 C48 C47 -23(3) . . . . ?
C48A O3A C45A C46A 10(3) . . . . ?
O3A C45A C46A C47A -14(3) . . . . ?
C45A C46A C47A C48A 12(2) . . . . ?
C45A O3A C48A C47A -3(3) . . . . ?
C46A C47A C48A O3A -6(2) . . . . ?
Pd1 O1A N1A O2A 0.00(2) . . . . ?
 
_refine_diff_density_max    0.544
_refine_diff_density_min   -0.635
_refine_diff_density_rms    0.062

_shelx_res_file
;
TITL shelxt in P 1 21/n 1
    05_decay.res
    created by SHELXL-2018/3 at 16:12:18 on 27-Mar-2020
CELL 0.534 11.6567 13.5715 30.1943 90 93.361 90
ZERR 4 0.000359 0.000448 0.000955 0 0.002963 0
LATT 1
SYMM 0.5-X,0.5+Y,0.5-Z
SFAC C H B N O Pd
DISP B 0 0 4.561
DISP C 0.001 0.001 6.94
DISP H -0 0 0.611
DISP N 0.003 0.002 10.693
DISP O 0.005 0.003 16.398
DISP Pd -2.504 0.615 1934.604
UNIT 192 292 4 16 12 4
DFIX 1.2 0.001 N1 O1 N1 O2
DFIX 1.3 0.001 O1A N1A N1A O2A
DANG 2.1 0.001 O1 O2 O1A O2A
FLAT 0.001 Pd1 O1 O2 N1 O1A O2A N1A
RIGU 0.001 0.002
EADP O3 O3A
EADP C45 C45A C48 C48A
EADP C46 C46A C47 C47A
EADP O1 O1A O2 O2A
EADP N1 N1A

L.S. 20
PLAN  5
SIZE 0.1 0.1 0.05
TEMP -8
BOND $H
list 4
CONF
fmap 2
acta
SHEL 999 0.8
OMIT 10 0 0
OMIT -1 2 3
OMIT 7 12 0
OMIT -2 1 2
REM <olex2.extras>
REM <HklSrc "%.\\05_decay.hkl">
REM </olex2.extras>

WGHT    0.049400
FVAR       0.24926   0.53440   0.78609
PD1   6    0.339808    0.775288    0.346837    11.00000    0.05179    0.05581 =
         0.04903    0.00148   -0.00033   -0.00245
N2    4    0.346662    0.927068    0.338044    11.00000    0.06391    0.06365 =
         0.05632    0.00544   -0.00150   -0.00083
N3    4    0.454731    0.798261    0.398282    11.00000    0.05211    0.05660 =
         0.04063   -0.00264   -0.00074   -0.00420
AFIX  13
H3    2    0.531881    0.787693    0.387911    11.00000   -1.20000
AFIX   0
N4    4    0.330874    0.632037    0.371471    11.00000    0.04925    0.05469 =
         0.05538   -0.00213    0.00077   -0.00285
C1    1    0.442865    0.963279    0.370103    11.00000    0.07883    0.05825 =
         0.06654    0.00482   -0.00989   -0.00721
AFIX  23
H1A   2    0.515921    0.957649    0.356495    11.00000   -1.20000
H1B   2    0.430611    1.032079    0.377137    11.00000   -1.20000
AFIX   0
C2    1    0.445308    0.902857    0.411780    11.00000    0.08139    0.05451 =
         0.06025   -0.00147   -0.00979   -0.00420
AFIX  23
H2A   2    0.510558    0.921330    0.431443    11.00000   -1.20000
H2B   2    0.375563    0.913177    0.427173    11.00000   -1.20000
AFIX   0
C3    1    0.434145    0.723145    0.432718    11.00000    0.06000    0.06422 =
         0.04137    0.00448   -0.00204   -0.00032
AFIX  23
H3A   2    0.364911    0.738675    0.447624    11.00000   -1.20000
H3B   2    0.498326    0.721001    0.454647    11.00000   -1.20000
AFIX   0
C4    1    0.421298    0.625636    0.409046    11.00000    0.05310    0.05958 =
         0.05599    0.00588   -0.00140    0.00025
AFIX  23
H4A   2    0.494164    0.607000    0.397533    11.00000   -1.20000
H4B   2    0.400036    0.575257    0.429829    11.00000   -1.20000
AFIX   0
C5    1    0.230859    0.965422    0.351546    11.00000    0.07457    0.06550 =
         0.06838    0.00132    0.00320    0.00772
AFIX  23
H5A   2    0.171198    0.934494    0.332586    11.00000   -1.20000
H5B   2    0.220356    0.943814    0.381662    11.00000   -1.20000
AFIX   0
C6    1    0.212445    1.075438    0.349613    11.00000    0.10945    0.06746 =
         0.09990   -0.00117   -0.00118    0.01808
AFIX  23
H6A   2    0.218909    1.098143    0.319400    11.00000   -1.20000
H6B   2    0.271655    1.107883    0.368236    11.00000   -1.20000
AFIX   0
C7    1    0.095140    1.103178    0.365102    11.00000    0.11108    0.10017 =
         0.14857   -0.02840   -0.00586    0.03633
AFIX  23
H7A   2    0.036662    1.064323    0.348977    11.00000   -1.20000
H7B   2    0.092250    1.087733    0.396383    11.00000   -1.20000
AFIX   0
C8    1    0.069764    1.210053    0.358115    11.00000    0.16085    0.10041 =
         0.26156   -0.04384   -0.03496    0.04826
AFIX 137
H8A   2    0.025105    1.218668    0.330654    11.00000   -1.50000
H8B   2    0.140557    1.245889    0.357062    11.00000   -1.50000
H8C   2    0.027312    1.234330    0.382137    11.00000   -1.50000
AFIX   0
C9    1    0.365723    0.960532    0.291671    11.00000    0.07323    0.06526 =
         0.05989    0.01063    0.00184   -0.00578
AFIX  23
H9A   2    0.297951    0.944628    0.272853    11.00000   -1.20000
H9B   2    0.374159    1.031638    0.291755    11.00000   -1.20000
AFIX   0
C10   1    0.468256    0.916109    0.271889    11.00000    0.07046    0.08528 =
         0.06771    0.00643    0.00731   -0.00771
AFIX  23
H10A  2    0.465775    0.845031    0.275071    11.00000   -1.20000
H10B  2    0.537637    0.939786    0.287736    11.00000   -1.20000
AFIX   0
C11   1    0.471606    0.942362    0.223196    11.00000    0.10138    0.11705 =
         0.06836    0.00738    0.01531   -0.00663
AFIX  23
H11A  2    0.407093    0.911166    0.206996    11.00000   -1.20000
H11B  2    0.462601    1.013084    0.219903    11.00000   -1.20000
AFIX   0
C12   1    0.580223    0.911649    0.203070    11.00000    0.10843    0.20688 =
         0.09411   -0.01361    0.03335   -0.00691
AFIX 137
H12A  2    0.577228    0.930658    0.172399    11.00000   -1.50000
H12B  2    0.588662    0.841436    0.205338    11.00000   -1.50000
H12C  2    0.644507    0.943138    0.218552    11.00000   -1.50000
AFIX   0
C13   1    0.211931    0.623728    0.388499    11.00000    0.05029    0.06641 =
         0.07046    0.00493    0.00204   -0.00595
AFIX  23
H13A  2    0.203318    0.675912    0.410004    11.00000   -1.20000
H13B  2    0.156737    0.636309    0.363849    11.00000   -1.20000
AFIX   0
C14   1    0.179549    0.528232    0.409675    11.00000    0.06122    0.07302 =
         0.08544    0.01428    0.01094   -0.00226
AFIX  23
H14A  2    0.232533    0.514921    0.434943    11.00000   -1.20000
H14B  2    0.186019    0.475003    0.388528    11.00000   -1.20000
AFIX   0
C15   1    0.057866    0.531472    0.424877    11.00000    0.06509    0.07616 =
         0.10909    0.00069    0.02430   -0.00758
AFIX  23
H15A  2    0.052286    0.584728    0.446068    11.00000   -1.20000
H15B  2    0.005708    0.546257    0.399535    11.00000   -1.20000
AFIX   0
C16   1    0.019766    0.437455    0.445878    11.00000    0.08544    0.08379 =
         0.11495    0.00875    0.03396   -0.00925
AFIX 137
H16A  2    0.020557    0.384928    0.424603    11.00000   -1.50000
H16B  2   -0.056694    0.445542    0.455520    11.00000   -1.50000
H16C  2    0.071107    0.421863    0.470920    11.00000   -1.50000
AFIX   0
C17   1    0.348350    0.550972    0.338910    11.00000    0.07136    0.05805 =
         0.06336   -0.00426    0.00019    0.00332
AFIX  23
H17A  2    0.282010    0.548317    0.317994    11.00000   -1.20000
H17B  2    0.352456    0.488755    0.354735    11.00000   -1.20000
AFIX   0
C18   1    0.454517    0.562100    0.313517    11.00000    0.07715    0.08520 =
         0.06843   -0.00891    0.00805    0.00890
AFIX  23
H18A  2    0.521822    0.561576    0.333991    11.00000   -1.20000
H18B  2    0.452296    0.624827    0.298092    11.00000   -1.20000
AFIX   0
C19   1    0.463360    0.478019    0.279756    11.00000    0.13324    0.11992 =
         0.11997   -0.04534    0.04520   -0.00130
AFIX  23
H19A  2    0.455457    0.415786    0.295080    11.00000   -1.20000
H19B  2    0.399490    0.483436    0.257812    11.00000   -1.20000
AFIX   0
C20   1    0.567971    0.476064    0.257227    11.00000    0.16549    0.16595 =
         0.15000   -0.03777    0.07874    0.01059
AFIX 137
H20A  2    0.564601    0.423931    0.235701    11.00000   -1.50000
H20B  2    0.631514    0.465001    0.278323    11.00000   -1.50000
H20C  2    0.577979    0.537948    0.242544    11.00000   -1.50000
AFIX   0

C21   1    0.656473    0.374162    0.427131    11.00000    0.05001    0.05387 =
         0.05550    0.00402   -0.00251    0.00105
C22   1    0.709483    0.423665    0.393333    11.00000    0.05827    0.07221 =
         0.07298    0.00957    0.00928   -0.00490
AFIX  43
H22   2    0.726201    0.389384    0.367832    11.00000   -1.20000
AFIX   0
C23   1    0.737768    0.522501    0.396842    11.00000    0.06990    0.07094 =
         0.12208    0.02190    0.01658   -0.00731
AFIX  43
H23   2    0.772739    0.553362    0.373662    11.00000   -1.20000
AFIX   0
C24   1    0.715211    0.575340    0.433708    11.00000    0.06165    0.06059 =
         0.12376    0.01406   -0.01034   -0.00068
AFIX  43
H24   2    0.736164    0.641344    0.436011    11.00000   -1.20000
AFIX   0
C25   1    0.661528    0.530327    0.467215    11.00000    0.07814    0.05338 =
         0.09270   -0.00260   -0.01149    0.00745
AFIX  43
H25   2    0.645264    0.565494    0.492529    11.00000   -1.20000
AFIX   0
C26   1    0.631531    0.432086    0.463233    11.00000    0.07580    0.05485 =
         0.06122    0.00127    0.00234    0.00283
AFIX  43
H26   2    0.592596    0.403253    0.485922    11.00000   -1.20000
AFIX   0
C27   1    0.734427    0.201476    0.459170    11.00000    0.05440    0.05805 =
         0.06780    0.00267    0.01417    0.00244
C28   1    0.808811    0.250377    0.488446    11.00000    0.06614    0.06575 =
         0.07431   -0.00410    0.00339    0.00997
AFIX  43
H28   2    0.804093    0.318693    0.489914    11.00000   -1.20000
AFIX   0
C29   1    0.891267    0.202487    0.516145    11.00000    0.07758    0.08573 =
         0.09250   -0.00861   -0.01479    0.01510
AFIX  43
H29   2    0.938610    0.239198    0.535751    11.00000   -1.20000
AFIX   0
C30   1    0.903079    0.103797    0.514819    11.00000    0.07415    0.08483 =
         0.11456    0.01314    0.00040    0.02172
AFIX  43
H30   2    0.957166    0.071905    0.533614    11.00000   -1.20000
AFIX   0
C31   1    0.833814    0.051643    0.485245    11.00000    0.06791    0.07360 =
         0.13662    0.01102    0.00477    0.01322
AFIX  43
H31   2    0.841423   -0.016433    0.483465    11.00000   -1.20000
AFIX   0
C32   1    0.752292    0.099710    0.457895    11.00000    0.06389    0.05956 =
         0.12309   -0.00231    0.00133    0.00432
AFIX  43
H32   2    0.707271    0.062467    0.437708    11.00000   -1.20000
AFIX   0
C33   1    0.505620    0.230420    0.444358    11.00000    0.05999    0.05194 =
         0.04879   -0.00308   -0.00222   -0.00120
C34   1    0.479053    0.145549    0.466777    11.00000    0.06009    0.05456 =
         0.06015    0.00262   -0.00066   -0.00004
AFIX  43
H34   2    0.537597    0.100456    0.473470    11.00000   -1.20000
AFIX   0
C35   1    0.369970    0.123898    0.479843    11.00000    0.06461    0.07263 =
         0.07308    0.00803    0.00393   -0.00480
AFIX  43
H35   2    0.357109    0.065377    0.494791    11.00000   -1.20000
AFIX   0
C36   1    0.280198    0.188530    0.470846    11.00000    0.05867    0.07151 =
         0.09020    0.00020    0.01336   -0.00406
AFIX  43
H36   2    0.206819    0.174860    0.479729    11.00000   -1.20000
AFIX   0
C37   1    0.302643    0.273449    0.448415    11.00000    0.06265    0.06244 =
         0.12153    0.00655    0.00469    0.00320
AFIX  43
H37   2    0.243628    0.318073    0.441686    11.00000   -1.20000
AFIX   0
C38   1    0.412709    0.293479    0.435641    11.00000    0.06345    0.06099 =
         0.10629    0.01677    0.00297    0.00367
AFIX  43
H38   2    0.425043    0.351871    0.420517    11.00000   -1.20000
AFIX   0
C39   1    0.637213    0.213251    0.374761    11.00000    0.08505    0.06044 =
         0.05860   -0.00197    0.01041   -0.01074
C40   1    0.544900    0.219836    0.344356    11.00000    0.10546    0.07541 =
         0.06558    0.00720   -0.00587   -0.02082
AFIX  43
H40   2    0.475615    0.243797    0.353730    11.00000   -1.20000
AFIX   0
C41   1    0.550873    0.191885    0.299728    11.00000    0.15982    0.08165 =
         0.06482    0.00447   -0.00786   -0.03552
AFIX  43
H41   2    0.486903    0.198924    0.280091    11.00000   -1.20000
AFIX   0
C42   1    0.650208    0.154572    0.285311    11.00000    0.19185    0.11594 =
         0.07496   -0.01041    0.02169   -0.02294
AFIX  43
H42   2    0.654779    0.135104    0.255936    11.00000   -1.20000
AFIX   0
C43   1    0.743267    0.146166    0.314749    11.00000    0.17105    0.16826 =
         0.08089   -0.03313    0.03440    0.01900
AFIX  43
H43   2    0.811772    0.120816    0.305261    11.00000   -1.20000
AFIX   0
C44   1    0.736903    0.174673    0.358154    11.00000    0.11202    0.15472 =
         0.07582   -0.02358    0.02289    0.02161
AFIX  43
H44   2    0.801871    0.167969    0.377307    11.00000   -1.20000
AFIX   0
B1    3    0.633545    0.255483    0.426420    11.00000    0.06422    0.05380 =
         0.05766    0.00074    0.00640   -0.00120

PART 1
O3    5    0.691285    0.802279    0.365791    21.00000    0.07295    0.10151 =
         0.09916   -0.00766    0.01118   -0.00114
C45   1    0.739657    0.777295    0.324687    21.00000    0.08459    0.10369 =
         0.10195   -0.01388    0.00692    0.00198
AFIX  23
H45A  2    0.736094    0.833204    0.304640    21.00000   -1.20000
H45B  2    0.698160    0.722719    0.310537    21.00000   -1.20000
AFIX   0
C46   1    0.861819    0.749111    0.336214    21.00000    0.08176    0.10828 =
         0.13564   -0.00992    0.01277    0.00337
AFIX  23
H46A  2    0.868412    0.679989    0.344129    21.00000   -1.20000
H46B  2    0.910403    0.762806    0.311945    21.00000   -1.20000
AFIX   0
C47   1    0.889857    0.811161    0.373458    21.00000    0.08176    0.10828 =
         0.13564   -0.00992    0.01277    0.00337
AFIX  23
H47A  2    0.935519    0.866562    0.364379    21.00000   -1.20000
H47B  2    0.934718    0.774525    0.395967    21.00000   -1.20000
AFIX   0
C48   1    0.786193    0.846081    0.391265    21.00000    0.08459    0.10369 =
         0.10195   -0.01388    0.00692    0.00198
AFIX  23
H48A  2    0.782148    0.917340    0.389233    21.00000   -1.20000
H48B  2    0.784075    0.827439    0.422219    21.00000   -1.20000
AFIX   0
SAME 0.02 0.04 O3 > C48
PART 0
PART 2
O3A   5    0.675215    0.808996    0.361086   -21.00000    0.07295    0.10151 =
         0.09916   -0.00766    0.01118   -0.00114
C45A  1    0.729324    0.755831    0.327081   -21.00000    0.08459    0.10369 =
         0.10195   -0.01388    0.00692    0.00198
AFIX  23
H45C  2    0.701086    0.776866    0.297732   -21.00000   -1.20000
H45D  2    0.718183    0.685335    0.329925   -21.00000   -1.20000
AFIX   0
C46A  1    0.854143    0.784303    0.336493   -21.00000    0.08176    0.10828 =
         0.13564   -0.00992    0.01277    0.00337
AFIX  23
H46C  2    0.896342    0.728744    0.349445   -21.00000   -1.20000
H46D  2    0.888047    0.801624    0.308964   -21.00000   -1.20000
AFIX   0
C47A  1    0.862273    0.864660    0.365791   -21.00000    0.08176    0.10828 =
         0.13564   -0.00992    0.01277    0.00337
AFIX  23
H47C  2    0.883047    0.924044    0.350277   -21.00000   -1.20000
H47D  2    0.919949    0.852255    0.389611   -21.00000   -1.20000
AFIX   0
C48A  1    0.748945    0.875245    0.383348   -21.00000    0.08459    0.10369 =
         0.10195   -0.01388    0.00692    0.00198
AFIX  23
H48C  2    0.753096    0.861409    0.414919   -21.00000   -1.20000
H48D  2    0.721060    0.942042    0.378825   -21.00000   -1.20000
AFIX   0

PART 0
PART 3
O1    5    0.126286    0.759948    0.298550    31.00000    0.06439    0.18671 =
         0.07516   -0.02103   -0.01037   -0.00029
O2    5    0.262270    0.724408    0.258838    31.00000    0.06439    0.18671 =
         0.07516   -0.02103   -0.01037   -0.00029
N1    4    0.226980    0.749417    0.293695    31.00000    0.06465    0.08171 =
         0.06261    0.01163   -0.00745   -0.00523
PART 0
PART 4
O1A   5    0.202528    0.757634    0.303675   -31.00000    0.06439    0.18671 =
         0.07516   -0.02103   -0.01037   -0.00029
O2A   5    0.316711    0.718198    0.255408   -31.00000    0.06439    0.18671 =
         0.07516   -0.02103   -0.01037   -0.00029
N1A   4    0.208757    0.730738    0.262560   -31.00000    0.06465    0.08171 =
         0.06261    0.01163   -0.00745   -0.00523
HKLF 4


REM  shelxt in P 1 21/n 1
REM wR2 = 0.1341, GooF = S = 0.886, Restrained GooF = 0.886 for all data
REM R1 = 0.0526 for 4906 Fo > 4sig(Fo) and 0.1100 for all 9717 data
REM 526 parameters refined using 490 restraints

END

WGHT      0.0495      0.0000

REM Highest difference peak  0.544,  deepest hole -0.635,  1-sigma level  0.062
Q1    1   0.3409  0.6653  0.3467  11.00000  0.05    0.54
Q2    1   0.3395  0.8950  0.3480  11.00000  0.05    0.30
Q3    1   0.2954  0.9619  0.3415  11.00000  0.05    0.26
Q4    1   0.3369  0.5921  0.3631  11.00000  0.05    0.25
Q5    1   0.7838  0.8660  0.3152  11.00000  0.05    0.24
;
_shelx_res_checksum   88390

_shelx_hkl_file
;
  15   0  -1    3.75    5.55
  15   0  -2   -0.00    4.93
  15   0  -3   11.18    5.85
  15   0  -4    0.07    4.52
  15   0  -5   10.92    6.04
  15   0  -6    2.84    5.02
  15   0  -7    7.59    5.55
  15   0  -8    0.78    5.01
  15   0  -9   16.66    6.57
  15   0 -10    3.21    4.72
  15   0 -11   -0.00    4.12
  15   0 -12    7.62    5.17
  15   0 -13    5.41    4.91
  15   0 -14    3.31    4.35
  15   0 -15    3.39    4.35
  15   0 -16    0.00    3.84
  15   0 -17    0.00    4.06
  15   0 -18    0.00    3.72
  15   0 -19    9.07    4.68
  15   0 -20   -0.00    3.62
  15   0 -21   -0.00    3.78
  15  -1  -1   16.07    6.99
  15   1  -1    4.82    5.29
  15  -1  -2    0.00    4.62
  15   1  -2    5.03    5.24
  15  -1  -3    0.00    5.24
  15   1  -3    1.22    4.88
  15  -1  -4    2.33    6.57
  15   1  -4   -0.00    5.31
  15  -1  -5   19.46    7.18
  15   1  -5    7.77    6.61
  15  -1  -6   -0.00    5.58
  15   1  -6    0.51    5.11
  15  -1  -7   15.32    6.39
  15   1  -7    7.95    5.03
  15  -1  -8    0.68    4.30
  15   1  -8    3.82    3.92
  15  -1  -9   -0.00    4.45
  15   1  -9    0.96    4.41
  15  -1 -10   -0.00    4.78
  15   1 -10    3.42    3.90
  15  -1 -11    4.42    4.84
  15   1 -11   13.59    5.24
  15  -1 -12    0.28    4.37
  15   1 -12    0.00    4.32
  15  -1 -13    1.92    4.45
  15   1 -13    1.08    4.45
  15  -1 -14    1.87    3.77
  15   1 -14    1.80    4.18
  15  -1 -15    0.00    4.28
  15   1 -15    0.00    4.27
  15  -1 -16    1.41    4.37
  15   1 -16   -0.00    3.96
  15  -1 -17    3.71    4.59
  15   1 -17    6.37    4.79
  15  -1 -18   -0.00    3.85
  15   1 -18    0.00    3.62
  15   1 -19    2.27    3.76
  15   1 -20    1.59    3.72
  15   1 -21    2.41    3.53
  15   1 -22    3.26    3.49
  15  -2  -1    0.00    5.38
  15   2  -1   -0.00    5.22
  15  -2  -2    8.40    5.90
  15   2  -2    0.73    4.10
  15  -2  -3    0.00    5.78
  15   2  -3   12.96    6.50
  15  -2  -4    0.24    4.53
  15   2  -4    1.37    4.53
  15  -2  -5    2.57    5.87
  15   2  -5   -0.00    4.09
  15  -2  -6   -0.00    5.12
  15   2  -6    0.00    4.22
  15  -2  -7    6.55    6.14
  15   2  -7    2.96    3.98
  15  -2  -8    5.17    6.35
  15   2  -8   -0.00    4.36
  15  -2  -9    4.13    5.55
  15   2  -9    8.03    5.14
  15  -2 -10    0.00    4.99
  15   2 -10    0.90    3.94
  15  -2 -11    0.00    4.50
  15   2 -11    3.49    4.09
  15  -2 -12    0.32    4.72
  15   2 -12    1.58    3.65
  15  -2 -13    5.55    5.16
  15   2 -13    5.27    4.19
  15  -2 -14    0.00    4.79
  15   2 -14    9.39    4.33
  15  -2 -15    4.87    4.92
  15   2 -15    6.62    4.41
  15   2 -16    3.64    3.66
  15   2 -17    9.14    4.50
  15   2 -18   -0.00    3.38
  15   2 -19    6.29    3.84
  15   2 -20    2.68    3.24
  15  -3  -1   14.79    8.45
  15   3  -1    4.26    5.39
  15  -3  -2    2.15    5.39
  15   3  -2    2.13    5.20
  15  -3  -3    1.49    6.01
  15   3  -3   -0.00    4.78
  15  -3  -4   -0.00    5.86
  15   3  -4    1.12    4.98
  15  -3  -5   10.95    7.12
  15   3  -5    2.15    5.08
  15  -3  -6    8.83    6.79
  15   3  -6    4.87    5.42
  15  -3  -7    2.59    5.73
  15   3  -7    9.62    5.81
  15  -3  -8   -0.00    5.15
  15   3  -8    3.46    4.63
  15  -3  -9   -0.00    5.36
  15   3  -9    0.00    4.19
  15  -3 -10    5.75    5.53
  15   3 -10    2.45    4.67
  15  -3 -11   17.64    7.56
  15   3 -11   13.73    5.57
  15  -3 -12   -0.00    5.08
  15   3 -12    1.72    3.75
  15   3 -13    0.00    3.15
  15   3 -14    3.44    3.89
  15   3 -15    2.62    3.69
  15   3 -16    5.32    3.82
  15   3 -17    0.40    3.43
  15   3 -18    0.00    3.20
  15   3 -19   -0.00    3.13
  15  -4  -1   -0.00    4.62
  15   4  -1    2.98    4.92
  15  -4  -2   -0.00    6.05
  15   4  -2   15.79    6.58
  15  -4  -3   -0.00    4.78
  15   4  -3    2.58    4.57
  15  -4  -4    5.06    6.92
  15   4  -4   10.69    5.89
  15  -4  -5    9.12    7.27
  15   4  -5   16.84    6.20
  15  -4  -6    2.20    6.37
  15   4  -6   -0.00    4.11
  15  -4  -7    4.47    5.96
  15   4  -7    0.00    3.82
  15  -4  -8    2.42    6.23
  15   4  -8    5.84    4.76
  15  -4  -9    3.02    6.05
  15   4  -9    0.00    4.00
  15   4 -10    9.35    4.69
  15   4 -11   -0.00    3.21
  15   4 -12    3.87    4.24
  15   4 -13    0.00    3.29
  15   4 -14    3.91    3.94
  15   4 -15    9.26    4.31
  15   4 -16   -0.00    3.14
  15   4 -17    6.12    3.59
  15   4 -18   -0.00    2.93
  15  -5  -1   -0.00    6.12
  15   5  -1    1.28    4.43
  15  -5  -2    1.07    4.60
  15   5  -2    1.54    4.82
  15  -5  -3    0.80    4.92
  15   5  -3    4.15    5.00
  15   5  -4    0.00    4.76
  15   5  -5    0.55    3.85
  15   5  -6   10.42    5.49
  15   5  -7    0.00    3.92
  15   5  -8    2.81    4.07
  15   5  -9   -0.00    3.42
  15   5 -10    6.85    4.37
  15   5 -11    3.85    3.49
  15   5 -12    0.00    3.30
  15   5 -13    0.00    3.07
  15   5 -14    2.27    3.22
  15   5 -15    0.94    2.93
  15   5 -16    1.78    3.26
  15   5 -17    4.92    3.35
  15   6  -7    1.78    4.03
  15   6  -8    0.74    3.67
  15   6  -9    1.19    4.11
  15   6 -10   -0.00    3.59
  15   6 -11    0.18    3.70
  15   6 -12   -0.00    3.66
  15   6 -13    3.65    3.99
  15   6 -14    0.72    3.45
  14   0  -1   -0.00    4.94
  14   0  -2   23.55    7.68
  14   0  -3   -0.00    4.22
  14   0  -4   34.89    9.35
  14   0  -5    0.24    4.51
  14   0  -6   11.67    5.76
  14   0  -7   -0.00    4.92
  14   0  -8   15.64    6.77
  14   0  -9   -0.00    4.28
  14   0 -10    0.00    4.09
  14   0 -11   -0.00    4.25
  14   0 -12    8.46    5.12
  14   0 -13    0.00    3.81
  14   0 -14    2.57    3.98
  14   0 -15    2.20    3.84
  14   0 -16   -0.00    3.76
  14   0 -17   -0.00    3.59
  14   0 -18    3.86    4.12
  14   0 -19   -0.00    3.98
  14   0 -20    0.00    3.48
  14   0 -21    0.79    3.34
  14   0 -22    1.86    3.65
  14   0 -23    0.70    3.45
  14   0 -24    7.56    4.22
  14   0 -25    1.97    3.47
  14   0 -26   -0.00    3.46
  14   0 -27    4.58    3.56
  14  -1  -1    7.29    6.42
  14   1  -1    0.77    4.70
  14  -1  -2    6.17    6.09
  14   1  -2    0.00    5.17
  14  -1  -3    4.56    5.84
  14   1  -3   -0.00    4.72
  14  -1  -4    3.91    5.55
  14   1  -4    8.20    5.24
  14  -1  -5    0.75    5.16
  14   1  -5    0.00    3.93
  14  -1  -6   15.08    6.75
  14   1  -6   12.96    5.97
  14  -1  -7    0.67    5.06
  14   1  -7    5.35    4.53
  14  -1  -8    3.24    4.70
  14   1  -8   -0.00    3.80
  14  -1  -9    8.22    5.24
  14   1  -9   -0.00    4.54
  14  -1 -10   14.77    6.01
  14   1 -10   16.77    5.87
  14  -1 -11    0.70    4.37
  14   1 -11    0.95    4.54
  14  -1 -12    6.40    4.41
  14   1 -12    1.57    3.96
  14  -1 -13    2.69    4.63
  14   1 -13    3.67    4.01
  14  -1 -14    1.95    4.28
  14   1 -14    4.10    4.43
  14  -1 -15    1.31    3.72
  14   1 -15    0.35    3.42
  14  -1 -16    5.12    4.70
  14   1 -16    8.47    4.68
  14  -1 -17    0.00    3.95
  14   1 -17   -0.00    3.30
  14  -1 -18    0.97    4.25
  14   1 -18    0.00    3.01
  14  -1 -19   -0.00    3.87
  14   1 -19   -0.00    3.33
  14  -1 -20    5.74    4.31
  14   1 -20    3.33    3.29
  14  -1 -21    1.13    3.95
  14   1 -21    3.24    3.37
  14  -1 -22    4.41    3.83
  14   1 -22    1.19    2.95
  14  -1 -23   -0.00    3.58
  14   1 -23    0.00    3.38
  14  -1 -24    6.76    4.13
  14   1 -24    0.88    3.09
  14  -1 -25    2.81    3.52
  14  -2  -1   -0.00    4.60
  14   2  -1   -0.00    4.80
  14  -2  -2   24.12    8.11
  14   2  -2   25.97    8.04
  14  -2  -3    0.98    5.44
  14   2  -3    0.00    5.23
  14  -2  -4    3.66    5.75
  14   2  -4    3.70    5.32
  14  -2  -5    1.71    5.16
  14   2  -5    5.58    5.19
  14  -2  -6    5.33    4.76
  14   2  -6    9.82    5.61
  14  -2  -7    9.87    5.91
  14   2  -7    0.00    3.92
  14  -2  -8    6.00    5.58
  14   2  -8    8.71    5.32
  14  -2  -9    0.00    4.73
  14   2  -9   -0.00    3.24
  14  -2 -10   -0.00    5.23
  14   2 -10    1.58    3.71
  14  -2 -11    1.43    4.73
  14   2 -11   -0.00    3.67
  14  -2 -12    9.87    6.17
  14   2 -12    5.76    4.44
  14  -2 -13   -0.00    4.15
  14   2 -13    0.00    3.03
  14  -2 -14    3.03    4.71
  14   2 -14    3.90    3.41
  14  -2 -15    0.12    4.33
  14   2 -15   -0.00    3.25
  14  -2 -16    0.03    4.00
  14   2 -16    1.81    3.19
  14  -2 -17    1.72    4.37
  14   2 -17    2.78    3.50
  14  -2 -18   11.74    5.60
  14   2 -18    0.00    3.46
  14  -2 -19    6.02    4.72
  14   2 -19    0.00    3.35
  14  -2 -20    2.57    4.17
  14   2 -20    0.00    3.24
  14  -2 -21    0.13    3.28
  14   2 -21    0.71    2.86
  14  -2 -22    0.00    3.88
  14  -2 -23    1.51    3.60
  14  -3  -1   -0.00    5.69
  14   3  -1    1.28    4.45
  14  -3  -2   -0.00    5.32
  14   3  -2    5.10    5.42
  14  -3  -3    9.88    6.91
  14   3  -3   -0.00    4.53
  14  -3  -4    3.61    6.01
  14   3  -4   -0.00    3.84
  14  -3  -5   -0.00    5.76
  14   3  -5    2.79    4.93
  14  -3  -6   10.42    5.80
  14   3  -6   14.89    6.06
  14  -3  -7    8.27    5.71
  14   3  -7    4.62    4.54
  14  -3  -8    2.43    5.15
  14   3  -8    0.00    3.65
  14  -3  -9    4.03    5.15
  14   3  -9    5.79    4.33
  14  -3 -10    0.70    5.52
  14   3 -10   11.36    4.84
  14  -3 -11    0.00    4.48
  14   3 -11    8.48    4.24
  14  -3 -12    4.22    5.64
  14   3 -12    0.73    3.54
  14  -3 -13   -0.00    4.89
  14   3 -13   -0.00    3.20
  14  -3 -14    0.00    4.45
  14   3 -14   -0.00    3.26
  14  -3 -15   10.35    5.67
  14   3 -15    0.54    3.37
  14  -3 -16   10.17    5.95
  14   3 -16    9.07    4.10
  14  -3 -17    0.42    4.66
  14   3 -17   -0.00    2.94
  14  -3 -18   -0.00    4.75
  14   3 -18   -0.00    2.80
  14  -3 -19   -0.00    3.58
  14   3 -19    0.00    2.72
  14  -3 -20   12.28    5.31
  14   3 -20    6.44    3.27
  14  -3 -21    1.53    3.98
  14  -4  -1   10.74    6.52
  14   4  -1    3.34    4.73
  14  -4  -2    0.00    6.12
  14   4  -2    2.12    4.84
  14  -4  -3    1.31    5.57
  14   4  -3    1.73    4.91
  14  -4  -4   -0.00    5.44
  14   4  -4    8.24    5.60
  14  -4  -5    0.00    4.70
  14   4  -5    0.00    3.96
  14  -4  -6    5.08    5.18
  14   4  -6    4.10    3.84
  14  -4  -7    0.00    5.13
  14   4  -7    6.02    4.72
  14  -4  -8   14.02    6.75
  14   4  -8    3.12    4.31
  14  -4  -9    1.95    5.27
  14   4  -9    5.58    4.27
  14  -4 -10    6.69    6.35
  14   4 -10    8.00    4.74
  14  -4 -11    2.60    5.58
  14   4 -11   -0.00    3.50
  14  -4 -12   21.82    7.90
  14   4 -12   11.84    4.88
  14  -4 -13    0.00    4.25
  14   4 -13   24.60    5.73
  14  -4 -14    0.00    4.99
  14   4 -14   14.67    4.90
  14  -4 -15    0.63    4.80
  14   4 -15    3.19    3.53
  14  -4 -16    0.91    5.10
  14   4 -16    5.44    3.63
  14  -4 -17   -0.00    4.23
  14   4 -17    0.00    2.96
  14  -4 -18   -0.00    4.32
  14   4 -18    0.00    2.35
  14  -4 -19    0.00    3.87
  14  -5  -1    7.74    6.63
  14   5  -1    7.02    4.94
  14  -5  -2    0.45    6.26
  14   5  -2    0.90    4.04
  14  -5  -3    7.35    7.41
  14   5  -3    5.66    5.08
  14  -5  -4   -0.00    5.22
  14   5  -4   -0.00    4.02
  14  -5  -5   14.40    6.50
  14   5  -5   14.69    6.12
  14  -5  -6    6.01    6.16
  14   5  -6    4.27    4.93
  14  -5  -7   -0.00    5.41
  14   5  -7   -0.00    4.03
  14  -5  -8    2.76    4.56
  14   5  -8    0.00    4.51
  14  -5  -9   12.00    7.12
  14   5  -9   11.41    4.93
  14  -5 -10    6.92    6.53
  14   5 -10   18.00    5.36
  14  -5 -11    0.32    5.64
  14   5 -11    7.45    3.97
  14  -5 -12    0.22    5.02
  14   5 -12    1.53    3.23
  14  -5 -13   -0.00    4.20
  14   5 -13   -0.00    3.01
  14  -5 -14    1.50    4.59
  14   5 -14   -0.00    2.79
  14  -5 -15    2.45    5.80
  14   5 -15    3.79    3.16
  14  -5 -16   10.69    6.55
  14   5 -16    2.07    3.31
  14   5 -17    3.05    2.91
  14   5 -18    1.62    2.86
  14  -6  -1    0.00    6.15
  14   6  -1    5.78    4.61
  14  -6  -2   -0.00    5.47
  14   6  -2    3.82    4.71
  14  -6  -3    4.89    6.68
  14   6  -3    3.29    4.74
  14  -6  -4    5.50    6.18
  14   6  -4    2.08    5.13
  14  -6  -5    2.13    5.20
  14   6  -5   -0.00    3.47
  14  -6  -6    3.46    5.48
  14   6  -6    0.65    4.16
  14  -6  -7   13.59    7.92
  14   6  -7    3.78    4.67
  14  -6  -8   -0.00    5.22
  14   6  -8    0.00    4.15
  14  -6  -9    0.00    4.68
  14   6  -9    2.96    4.14
  14  -6 -10    7.03    6.38
  14   6 -10    1.35    3.87
  14  -6 -11    0.00    4.52
  14   6 -11    0.00    3.30
  14  -6 -12    7.25    5.77
  14   6 -12    4.27    3.92
  14  -6 -13    0.39    4.54
  14   6 -13    1.61    3.59
  14  -6 -14    0.00    5.08
  14   6 -14    0.71    3.50
  14  -7  -1    3.18    6.90
  14   7  -1    5.19    5.46
  14  -7  -2    5.00    6.43
  14   7  -2    0.00    4.03
  14  -7  -3   -0.00    7.02
  14   7  -3    1.11    4.65
  14  -7  -4    3.23    6.55
  14   7  -4    0.80    3.86
  14  -7  -5    2.40    6.65
  14   7  -5    3.45    4.78
  14  -7  -6   16.98    8.12
  14   7  -6   -0.00    4.27
  14  -7  -7   -0.00    5.09
  14   7  -7    1.58    4.27
  14  -7  -8    1.49    5.81
  14  -7  -9    0.00    5.56
  14  -7 -10    5.90    6.05
  14  -8  -1   11.59    7.90
  14  -8  -2    4.33    5.52
  14  -8  -3   -0.00    6.38
  14  -8  -4    6.35    6.99
  14  -8  -5    0.00    6.55
  14  -8  -6   -0.00    6.80
 -14   9   1    4.18    6.69
 -14  10   1   -0.00    6.10
 -14  11   1    5.18    7.00
 -14  11   2   -0.00    7.41
  13   0  -1   60.08   12.24
  13   0  -2   -0.00    4.89
  13   0  -3   12.10    6.83
  13   0  -4   -0.00    5.11
  13   0  -5   10.17    5.74
  13   0  -6    0.00    4.51
  13   0  -7   11.85    5.53
  13   0  -8   -0.00    4.39
  13   0  -9    0.00    4.29
  13   0 -10    2.04    3.52
  13   0 -11   27.51    7.62
  13   0 -12   -0.00    3.86
  13   0 -13   20.66    6.20
  13   0 -14    0.30    3.68
  13   0 -15    3.20    4.03
  13   0 -16   -0.00    3.68
  13   0 -17   13.20    5.14
  13   0 -18    2.79    3.71
  13   0 -19    3.87    3.92
  13   0 -20    0.63    3.31
  13   0 -21   -0.00    3.38
  13   0 -22   -0.00    2.88
  13   0 -23    6.54    3.70
  13   0 -24    2.03    3.15
  13   0 -25    2.79    3.30
  13   0 -26   -0.00    3.04
  13   0 -27    6.31    3.48
  13   0 -28   -0.00    2.69
  13   0 -29    2.56    3.09
  13   0 -30    1.24    2.54
  13  -1  -1    7.73    5.81
  13   1  -1   11.85    6.18
  13  -1  -2    6.24    5.33
  13   1  -2    3.20    4.17
  13  -1  -3   14.99    6.42
  13   1  -3    0.02    4.49
  13  -1  -4    4.10    5.25
  13   1  -4    0.71    4.08
  13  -1  -5   49.00   10.42
  13   1  -5   51.42   10.12
  13  -1  -6    7.73    5.66
  13   1  -6   -0.00    4.45
  13  -1  -7    6.24    4.96
  13   1  -7    4.46    4.78
  13  -1  -8   -0.00    4.40
  13   1  -8    1.74    4.03
  13  -1  -9   24.04    6.99
  13   1  -9   21.59    7.24
  13  -1 -10    2.75    4.56
  13   1 -10    0.00    4.27
  13  -1 -11    5.32    4.53
  13   1 -11    4.97    4.71
  13  -1 -12    1.21    4.16
  13   1 -12    4.61    4.36
  13  -1 -13    7.33    5.00
  13   1 -13    5.07    4.17
  13  -1 -14   -0.00    3.58
  13   1 -14    0.51    3.67
  13  -1 -15   24.99    6.91
  13   1 -15   21.05    5.95
  13  -1 -16    0.00    3.86
  13   1 -16    2.45    3.54
  13  -1 -17    0.00    3.70
  13   1 -17   -0.00    3.08
  13  -1 -18   -0.00    3.53
  13   1 -18    1.97    3.40
  13  -1 -19    2.96    4.10
  13   1 -19    9.52    4.12
  13  -1 -20   -0.00    3.19
  13   1 -20    0.03    3.26
  13  -1 -21    7.66    4.11
  13   1 -21    7.35    3.92
  13  -1 -22   -0.00    3.22
  13   1 -22    0.97    2.87
  13  -1 -23    2.69    3.53
  13   1 -23    0.00    2.97
  13  -1 -24    0.17    3.16
  13   1 -24   -0.00    2.58
  13  -1 -25    3.99    3.34
  13   1 -25    3.58    3.05
  13  -1 -26    2.60    3.16
  13  -1 -27    0.00    2.85
  13  -1 -28    2.14    3.02
  13  -1 -29    0.00    3.60
  13  -2  -1   24.03    8.82
  13   2  -1   38.21    9.18
  13  -2  -2    2.92    5.91
  13   2  -2    7.47    5.56
  13  -2  -3    4.86    4.58
  13   2  -3    7.81    5.58
  13  -2  -4    6.71    4.92
  13   2  -4    0.00    4.65
  13  -2  -5    0.00    5.08
  13   2  -5   -0.00    4.38
  13  -2  -6    5.46    4.72
  13   2  -6    7.41    4.99
  13  -2  -7   15.88    6.82
  13   2  -7   18.82    6.25
  13  -2  -8    3.20    4.65
  13   2  -8    5.72    4.28
  13  -2  -9    0.51    4.13
  13   2  -9    1.31    3.94
  13  -2 -10    2.76    4.48
  13   2 -10    2.40    3.65
  13  -2 -11   15.56    6.68
  13   2 -11   13.94    4.89
  13  -2 -12    2.42    4.69
  13   2 -12    0.00    3.41
  13  -2 -13    8.58    5.92
  13   2 -13    9.28    4.64
  13  -2 -14    3.14    4.67
  13   2 -14   -0.00    3.21
  13  -2 -15    5.96    5.14
  13   2 -15    3.33    3.75
  13  -2 -16    1.54    4.41
  13   2 -16    2.17    3.52
  13  -2 -17    3.48    4.41
  13   2 -17    7.81    4.21
  13  -2 -18    1.67    3.73
  13   2 -18    1.28    2.98
  13  -2 -19    5.09    4.15
  13   2 -19    3.71    3.58
  13  -2 -20   -0.00    3.80
  13   2 -20    3.17    2.96
  13  -2 -21    7.76    4.68
  13   2 -21    1.14    2.71
  13  -2 -22    6.55    4.14
  13   2 -22   -0.00    2.55
  13  -2 -23    8.89    4.65
  13  -2 -24    1.78    3.51
  13  -2 -25    2.55    3.48
  13  -2 -26   -0.00    2.96
  13  -2 -27    9.71    4.46
  13  -3  -1    8.56    7.08
  13   3  -1    2.13    4.67
  13  -3  -2   -0.00    5.06
  13   3  -2    0.47    4.04
  13  -3  -3    6.24    5.38
  13   3  -3    9.14    5.52
  13  -3  -4    7.71    5.37
  13   3  -4    1.58    3.88
  13  -3  -5    9.19    6.08
  13   3  -5   11.26    5.37
  13  -3  -6    5.21    5.86
  13   3  -6    6.37    4.80
  13  -3  -7   -0.00    5.45
  13   3  -7    0.00    3.44
  13  -3  -8    3.23    4.26
  13   3  -8    4.74    4.20
  13  -3  -9    9.87    6.32
  13   3  -9   14.96    5.31
  13  -3 -10   11.62    7.05
  13   3 -10    4.81    4.51
  13  -3 -11    0.53    4.88
  13   3 -11    9.50    4.53
  13  -3 -12   -0.00    4.62
  13   3 -12   -0.00    3.60
  13  -3 -13    6.35    4.77
  13   3 -13    5.00    3.64
  13  -3 -14    1.30    5.24
  13   3 -14    2.67    3.34
  13  -3 -15   22.13    7.36
  13   3 -15   15.43    4.63
  13  -3 -16    1.88    4.28
  13   3 -16    1.80    2.73
  13  -3 -17    4.04    4.64
  13   3 -17    0.50    2.54
  13  -3 -18    0.70    4.05
  13   3 -18    3.06    2.84
  13  -3 -19    4.16    5.14
  13   3 -19   12.07    3.58
  13  -3 -20    8.12    4.95
  13   3 -20    6.50    3.00
  13  -3 -21    0.50    3.42
  13  -3 -22    5.07    3.88
  13  -3 -23   -0.00    3.46
  13  -3 -24    3.28    3.50
  13  -3 -25    6.59    4.69
  13  -3 -26   -0.00    3.49
 -13   4   1    0.00    4.48
  13  -4  -1   23.42    9.02
  13   4  -1   18.25    6.63
  13  -4  -2   10.91    6.81
  13   4  -2   11.79    6.11
  13  -4  -3    8.49    5.71
  13   4  -3    8.54    5.58
  13  -4  -4    3.34    6.86
  13   4  -4   -0.00    3.67
  13  -4  -5    1.50    4.26
  13   4  -5    3.60    4.47
  13  -4  -6   13.86    6.79
  13   4  -6    2.14    3.90
  13  -4  -7   10.61    6.41
  13   4  -7   16.12    5.62
  13  -4  -8    1.50    4.80
  13   4  -8    3.55    3.73
  13  -4  -9    4.08    5.46
  13   4  -9    3.89    3.70
  13  -4 -10   -0.00    5.46
  13   4 -10    0.53    3.15
  13  -4 -11    5.62    5.20
  13   4 -11    9.01    4.48
  13  -4 -12    4.03    5.38
  13   4 -12    8.76    4.20
  13  -4 -13    9.44    5.85
  13   4 -13    8.57    4.10
  13  -4 -14   -0.00    4.94
  13   4 -14    1.85    3.43
  13  -4 -15   -0.00    4.80
  13   4 -15    1.06    2.75
  13  -4 -16    0.94    4.93
  13   4 -16    4.89    3.32
  13  -4 -17    9.13    5.44
  13   4 -17    4.92    3.10
  13  -4 -18    0.87    4.24
  13   4 -18    0.96    2.47
  13  -4 -19    2.53    4.80
  13   4 -19   -0.00    2.29
  13  -4 -20   -0.00    3.83
  13  -4 -21   11.82    5.64
  13  -4 -22    9.65    4.96
  13  -4 -23    9.22    4.94
  13  -4 -24    2.97    3.84
 -13   5   1    7.01    5.88
  13  -5  -1   15.98    8.00
  13   5  -1    7.68    5.28
 -13   5   2    0.00    4.95
  13  -5  -2    1.33    5.34
  13   5  -2    1.72    4.17
  13  -5  -3    0.00    6.59
  13   5  -3    3.83    4.70
  13  -5  -4    3.66    5.81
  13   5  -4    0.00    3.67
  13  -5  -5   10.34    7.41
  13   5  -5   19.25    6.28
  13  -5  -6    0.00    5.02
  13   5  -6    4.94    4.30
  13  -5  -7    2.00    5.10
  13   5  -7    0.00    3.56
  13  -5  -8   -0.00    6.19
  13   5  -8    1.93    3.69
  13  -5  -9    9.75    6.83
  13   5  -9   12.08    5.11
  13  -5 -10   12.26    6.35
  13   5 -10   14.27    4.88
  13  -5 -11    6.71    5.59
  13   5 -11    8.00    4.06
  13  -5 -12    2.30    5.18
  13   5 -12    1.10    3.05
  13  -5 -13   -0.00    4.58
  13   5 -13   -0.00    2.66
  13  -5 -14    8.21    5.62
  13   5 -14    2.54    3.06
  13  -5 -15    5.78    5.83
  13   5 -15   15.90    4.23
  13  -5 -16    6.07    5.83
  13   5 -16    1.24    2.88
  13  -5 -17    1.57    4.72
  13   5 -17    0.95    2.69
  13  -5 -18    4.50    5.32
  13   5 -18   -0.00    2.22
  13  -5 -19    0.00    4.83
  13  -5 -20    2.20    4.97
  13  -5 -21    0.00    5.21
  13  -5 -22    1.22    3.99
 -13   6   1   10.18    6.58
  13  -6  -1   10.81    7.22
  13   6  -1    6.04    4.90
 -13   6   2    3.91    6.16
  13  -6  -2    4.91    5.61
  13   6  -2    0.49    4.18
  13  -6  -3    6.26    5.31
  13   6  -3    0.00    3.75
  13  -6  -4   10.55    7.42
  13   6  -4    3.59    4.03
  13  -6  -5    2.06    5.10
  13   6  -5   -0.00    3.86
  13  -6  -6    4.81    6.18
  13   6  -6    6.11    4.70
  13  -6  -7   -0.00    4.64
  13   6  -7    2.39    4.02
  13  -6  -8    7.78    5.86
  13   6  -8    0.00    3.76
  13  -6  -9   11.40    6.74
  13   6  -9    1.06    4.37
  13  -6 -10    2.00    5.50
  13   6 -10    1.78    3.47
  13  -6 -11    4.83    5.97
  13   6 -11    0.60    3.69
  13  -6 -12   10.58    7.41
  13   6 -12    3.20    3.75
  13  -6 -13    1.79    5.16
  13   6 -13    4.72    3.93
  13  -6 -14    2.02    6.25
  13  -6 -15   -0.00    5.33
  13  -6 -16    3.91    5.13
  13  -6 -17   -0.00    4.87
  13  -6 -18    1.76    5.70
  13  -6 -19    0.00    5.25
  13  -6 -20    3.61    5.40
 -13   7   1    0.00    5.70
  13  -7  -1    0.00    6.41
  13   7  -1   -0.00    4.62
 -13   7   2    1.80    5.09
  13  -7  -2    3.16    6.07
  13   7  -2    1.29    4.03
 -13   7   3    0.87    5.95
  13  -7  -3    4.96    6.73
  13   7  -3    0.84    4.27
  13  -7  -4   17.35    8.48
  13   7  -4    8.77    5.02
  13  -7  -5    5.36    6.75
  13   7  -5    5.52    5.15
  13  -7  -6    0.00    4.97
  13   7  -6    1.74    4.48
  13  -7  -7   -0.00    4.70
  13  -7  -8   -0.00    6.25
  13  -7  -9    8.05    6.04
  13  -7 -10    7.05    6.36
  13  -7 -11   -0.00    5.36
  13  -7 -12   -0.00    4.97
  13  -7 -13    3.39    5.71
  13  -7 -14   15.94    7.57
  13  -7 -15    0.00    3.89
  13  -7 -16    1.47    5.39
  13  -7 -17   -0.00    4.80
  13  -7 -18    0.35    4.69
 -13   8   1    0.16    6.34
  13  -8  -1    3.51    7.13
 -13   8   2   14.10    8.29
  13  -8  -2    0.00    7.01
 -13   8   3   -0.00    6.11
  13  -8  -3    0.00    5.85
 -13   8   4    2.72    6.51
  13  -8  -4    7.67    7.18
  13  -8  -5    0.24    5.12
  13  -8  -6   12.38    7.73
  13  -8  -7    7.21    7.86
  13  -8  -8    8.17    6.82
  13  -8  -9    1.89    5.46
  13  -8 -10    0.78    5.71
  13  -8 -11    7.39    6.88
  13  -8 -12    3.34    6.39
  13  -8 -13    4.00    6.12
  13  -8 -14    6.43    6.15
  13  -8 -15    4.39    6.42
 -13   9   1    0.00    6.48
  13  -9  -1    1.06    6.12
 -13   9   2    6.86    7.11
  13  -9  -2    1.50    6.29
 -13   9   3    3.59    6.49
  13  -9  -3   -0.00    5.13
 -13   9   4   16.82    8.52
  13  -9  -4    5.55    7.90
 -13   9   5   -0.00    6.32
  13  -9  -5   -0.00    6.26
  13  -9  -6    4.66    7.00
  13  -9  -7   -0.00    6.25
  13  -9  -8   12.26    7.13
  13  -9  -9    0.00    5.94
  13  -9 -10    8.37    7.89
  13  -9 -11   -0.00    6.47
  13  -9 -12    2.81    6.19
 -13  10   1    0.03    5.86
  13 -10  -1   -0.00    6.96
 -13  10   2    3.33    6.74
  13 -10  -2   -0.00    6.71
 -13  10   3    1.03    6.57
  13 -10  -3    0.75    6.95
 -13  10   4   -0.00    5.05
  13 -10  -4   -0.00    6.48
 -13  10   5    0.34    6.75
  13 -10  -5    2.05    6.35
  13 -10  -6    7.76    7.61
  13 -10  -7    9.67    7.70
  13 -10  -8    9.47    7.57
 -13  11   1    1.43    6.16
  13 -11  -1    2.80    6.86
 -13  11   2    0.99    5.89
  13 -11  -2   -0.00    6.74
 -13  11   3   -0.00    7.13
  13 -11  -3   -0.00    5.92
 -13  11   4   -0.00    7.15
  13 -11  -4    2.71    6.02
 -13  11   5    0.00    6.39
 -13  11   6    2.96    5.97
 -13  12   1   -0.00    7.04
 -13  12   2    3.46    7.36
 -13  12   3    3.62    6.08
 -13  12   4   -0.00    7.04
 -13  12   5    3.47    7.25
 -13  12   6    0.00    6.32
  12   0  -1   -0.00    4.89
  12   0  -2   26.71    8.08
  12   0  -3   -0.00    5.42
  12   0  -4    2.74    5.04
  12   0  -5    1.74    4.55
  12   0  -6   73.13   12.57
  12   0  -7    0.00    4.33
  12   0  -8   12.36    5.40
  12   0  -9   -0.00    4.32
  12   0 -10   50.60    9.73
  12   0 -11    0.00    3.55
  12   0 -12   38.45    8.11
  12   0 -13    0.22    3.40
  12   0 -14    4.59    3.81
  12   0 -15    1.76    3.37
  12   0 -16   15.83    5.18
  12   0 -17   -0.00    3.05
  12   0 -18    0.00    3.17
  12   0 -19   -0.00    2.86
  12   0 -20    4.58    3.35
  12   0 -21   -0.00    2.78
  12   0 -22    6.89    3.54
  12   0 -23    1.30    2.78
  12   0 -24    2.46    2.75
  12   0 -25   -0.00    2.54
  12   0 -26    3.90    3.60
  12   0 -27    0.00    3.09
  12   0 -28    4.10    3.51
  12   0 -29    2.81    3.20
  12   0 -30    2.33    3.19
  12   0 -31    1.53    3.40
  12   0 -32   -0.00    3.48
  12  -1  -1   -0.00    4.53
  12   1  -1    2.57    4.50
  12  -1  -2   36.35    9.65
  12   1  -2   32.19    8.64
  12  -1  -3    0.51    4.24
  12   1  -3   12.18    5.70
  12  -1  -4   18.33    7.66
  12   1  -4   48.28    9.52
  12  -1  -5   -0.00    4.60
  12   1  -5    0.81    4.53
  12  -1  -6    2.38    5.31
  12   1  -6    5.50    4.61
  12  -1  -7   -0.00    4.26
  12   1  -7   -0.00    4.40
  12  -1  -8   46.24   10.09
  12   1  -8   53.22    9.77
  12  -1  -9    0.51    4.81
  12   1  -9    0.00    4.08
  12  -1 -10   24.57    6.84
  12   1 -10   20.57    6.30
  12  -1 -11   -0.00    4.23
  12   1 -11    0.00    2.88
  12  -1 -12   10.22    5.34
  12   1 -12    9.85    4.41
  12  -1 -13   -0.00    3.30
  12   1 -13   -0.00    3.27
  12  -1 -14   44.17    9.39
  12   1 -14   63.13    9.36
  12  -1 -15    1.73    3.93
  12   1 -15    1.41    3.39
  12  -1 -16    0.31    2.97
  12   1 -16    2.30    3.42
  12  -1 -17   -0.00    3.26
  12   1 -17    5.12    3.67
  12  -1 -18   10.63    4.70
  12   1 -18   18.66    5.03
  12  -1 -19    0.30    2.70
  12   1 -19    1.34    3.04
  12  -1 -20    7.78    4.26
  12   1 -20   10.89    4.05
  12  -1 -21    0.18    2.81
  12   1 -21    0.35    2.68
  12  -1 -22    0.04    2.93
  12   1 -22    0.00    2.65
  12  -1 -23    0.20    2.59
  12   1 -23    0.00    2.63
  12  -1 -24   11.96    4.55
  12   1 -24   13.28    3.88
  12  -1 -25    1.31    3.55
  12   1 -25    0.10    2.35
  12  -1 -26    7.04    4.42
  12   1 -26    5.44    3.00
  12  -1 -27    0.51    3.15
  12   1 -27    0.71    2.43
  12  -1 -28    5.46    4.07
  12   1 -28    2.49    3.17
  12  -1 -29    1.54    3.27
  12   1 -29    2.42    2.73
  12  -1 -30    7.93    4.10
  12  -1 -31    0.00    3.42
  12  -2  -1    3.58    5.93
  12   2  -1    8.32    5.72
  12  -2  -2   36.27    9.39
  12   2  -2   21.91    7.33
  12  -2  -3    0.00    5.75
  12   2  -3    0.56    4.32
  12  -2  -4    0.00    5.09
  12   2  -4    6.37    4.93
  12  -2  -5    0.00    4.30
  12   2  -5    8.45    4.50
  12  -2  -6   35.91    8.64
  12   2  -6   23.76    7.35
  12  -2  -7   10.09    6.20
  12   2  -7   13.58    4.75
  12  -2  -8    9.04    5.44
  12   2  -8    8.00    4.96
  12  -2  -9    2.26    4.76
  12   2  -9   -0.00    3.13
  12  -2 -10   37.17    8.93
  12   2 -10   41.72    7.97
  12  -2 -11    9.67    5.26
  12   2 -11   17.92    5.30
  12  -2 -12   21.12    6.65
  12   2 -12   30.91    6.37
  12  -2 -13    2.50    4.02
  12   2 -13   -0.00    3.27
  12  -2 -14    0.00    3.69
  12   2 -14   -0.00    2.96
  12  -2 -15    4.91    3.91
  12   2 -15    0.91    3.30
  12  -2 -16   27.30    6.56
  12   2 -16   19.77    5.38
  12  -2 -17    2.52    4.17
  12   2 -17    0.00    2.72
  12  -2 -18    2.98    3.78
  12   2 -18    3.33    3.06
  12  -2 -19    2.49    3.29
  12   2 -19    0.00    2.62
  12  -2 -20   10.61    4.66
  12   2 -20    0.00    2.65
  12  -2 -21    0.00    2.78
  12   2 -21    6.45    2.96
  12  -2 -22   15.82    4.99
  12   2 -22    9.42    3.49
  12  -2 -23    6.65    4.52
  12   2 -23    0.95    2.37
  12  -2 -24    0.00    3.87
  12   2 -24    1.59    2.28
  12  -2 -25    5.08    4.19
  12  -2 -26   16.50    5.62
  12  -2 -27    0.00    3.78
  12  -2 -28    0.00    3.92
  12  -2 -29    1.14    3.67
  12  -2 -30   -0.00    3.54
 -12   3   1    2.79    4.45
  12  -3  -1    0.00    5.77
  12   3  -1    2.40    5.11
 -12   3   2    9.81    6.13
  12  -3  -2   23.46    8.16
  12   3  -2   20.54    6.88
  12  -3  -3    7.30    5.97
  12   3  -3    6.30    5.36
  12  -3  -4   33.24    9.16
  12   3  -4   20.14    6.49
  12  -3  -5    6.69    5.16
  12   3  -5    6.23    4.75
  12  -3  -6   -0.00    4.15
  12   3  -6   -0.00    3.92
  12  -3  -7    2.09    4.88
  12   3  -7    4.20    3.96
  12  -3  -8   20.26    7.53
  12   3  -8   41.40    7.69
  12  -3  -9   13.57    6.10
  12   3  -9   13.48    4.82
  12  -3 -10   15.15    6.04
  12   3 -10   25.61    5.91
  12  -3 -11   -0.00    4.11
  12   3 -11    0.13    2.44
  12  -3 -12   21.67    6.65
  12   3 -12   11.20    4.23
  12  -3 -13   -0.00    4.32
  12   3 -13    0.00    2.71
  12  -3 -14   21.79    7.52
  12   3 -14   21.42    5.17
  12  -3 -15    9.87    5.37
  12   3 -15    8.35    3.61
  12  -3 -16    2.14    4.04
  12   3 -16    4.14    2.88
  12  -3 -17    0.00    3.61
  12   3 -17    1.98    2.45
  12  -3 -18    0.58    3.24
  12   3 -18    1.74    2.44
  12  -3 -19    4.67    4.32
  12   3 -19    4.06    2.38
  12  -3 -20    1.19    3.28
  12   3 -20    4.73    2.74
  12  -3 -21    1.69    3.30
  12   3 -21    1.09    2.17
  12  -3 -22   -0.00    4.44
  12  -3 -23    0.00    4.70
  12  -3 -24   14.40    6.13
  12  -3 -25    4.58    4.37
  12  -3 -26    4.83    4.23
  12  -3 -27    2.45    4.59
  12  -3 -28    7.15    4.73
  12  -3 -29    4.66    4.24
 -12   4   1   13.09    6.45
  12  -4  -1    8.08    6.27
  12   4  -1   21.59    7.23
 -12   4   2    3.77    5.08
  12  -4  -2    8.26    6.54
  12   4  -2    4.28    4.54
 -12   4   3   -0.00    4.11
  12  -4  -3   -0.00    5.44
  12   4  -3    0.00    3.68
 -12   4   4   -0.00    4.63
  12  -4  -4    0.99    4.52
  12   4  -4    0.60    3.89
  12  -4  -5    2.31    4.85
  12   4  -5    6.58    4.90
  12  -4  -6   16.94    7.65
  12   4  -6   25.39    6.58
  12  -4  -7   13.86    6.77
  12   4  -7   10.28    4.98
  12  -4  -8    0.00    5.07
  12   4  -8    3.67    3.47
  12  -4  -9    2.98    5.36
  12   4  -9    8.05    4.24
  12  -4 -10    4.86    5.89
  12   4 -10   11.74    4.70
  12  -4 -11    8.27    5.49
  12   4 -11    5.90    3.98
  12  -4 -12   26.04    8.16
  12   4 -12   25.92    5.93
  12  -4 -13    0.50    4.23
  12   4 -13    0.83    2.69
  12  -4 -14   -0.00    4.33
  12   4 -14    0.00    2.64
  12  -4 -15    0.00    4.25
  12   4 -15    0.45    2.68
  12  -4 -16    8.38    6.02
  12   4 -16   16.40    4.02
  12  -4 -17   16.76    6.50
  12   4 -17   13.74    3.74
  12  -4 -18    8.95    5.59
  12   4 -18    8.97    2.95
  12  -4 -19    0.00    3.58
  12   4 -19    0.00    1.94
  12  -4 -20    2.74    3.74
  12  -4 -21    4.10    4.19
  12  -4 -22    0.00    4.86
  12  -4 -23    1.96    4.78
  12  -4 -24    3.55    5.39
  12  -4 -25    1.27    4.28
  12  -4 -26   12.94    5.83
  12  -4 -27    5.79    4.76
 -12   5   1    3.51    5.73
  12  -5  -1    0.95    4.88
  12   5  -1   -0.00    4.10
 -12   5   2   10.57    6.47
  12  -5  -2    6.88    6.48
  12   5  -2    5.94    5.01
 -12   5   3    6.44    5.79
  12  -5  -3    7.71    6.50
  12   5  -3   23.50    6.65
 -12   5   4   15.42    6.99
  12  -5  -4   15.20    7.35
  12   5  -4    3.72    4.24
 -12   5   5    0.00    4.88
  12  -5  -5   10.77    7.16
  12   5  -5    3.13    4.09
  12  -5  -6    0.00    5.50
  12   5  -6    1.08    3.65
  12  -5  -7    3.47    5.27
  12   5  -7    7.45    4.68
  12  -5  -8   12.40    6.81
  12   5  -8   17.42    5.25
  12  -5  -9    9.86    6.51
  12   5  -9   17.16    5.11
  12  -5 -10   16.13    6.48
  12   5 -10    5.35    3.62
  12  -5 -11    6.15    5.16
  12   5 -11   -0.00    2.49
  12  -5 -12    2.38    5.51
  12   5 -12   -0.00    2.34
  12  -5 -13   12.53    6.96
  12   5 -13   19.65    4.63
  12  -5 -14   17.76    7.00
  12   5 -14   14.71    4.20
  12  -5 -15    2.03    4.85
  12   5 -15    2.48    2.88
  12  -5 -16    3.02    4.73
  12   5 -16    1.86    2.55
  12  -5 -17    0.56    4.55
  12   5 -17    4.85    2.73
  12  -5 -18    6.85    5.40
  12  -5 -19    6.52    4.91
  12  -5 -20    4.48    4.62
  12  -5 -21   -0.00    4.68
  12  -5 -22    0.23    4.53
  12  -5 -23   -0.00    4.40
  12  -5 -24    5.50    5.02
  12  -5 -25    0.46    4.75
  12  -5 -26    0.00    4.25
 -12   6   1   10.28    7.11
  12  -6  -1   21.12    8.24
  12   6  -1   12.85    5.66
 -12   6   2   11.00    7.14
  12  -6  -2    0.00    6.52
  12   6  -2    7.07    4.83
 -12   6   3    6.19    5.78
  12  -6  -3    8.32    6.35
  12   6  -3    0.00    3.96
 -12   6   4   -0.00    5.31
  12  -6  -4    2.04    5.55
  12   6  -4   -0.00    3.87
 -12   6   5   38.96    9.92
  12  -6  -5   37.16   10.00
  12   6  -5   21.60    6.87
 -12   6   6   20.22    7.62
  12  -6  -6   14.62    7.11
  12   6  -6   11.73    4.98
  12  -6  -7   19.35    8.01
  12   6  -7    3.78    4.35
  12  -6  -8    9.26    5.99
  12   6  -8   -0.00    3.74
  12  -6  -9    0.00    5.35
  12   6  -9    0.34    3.15
  12  -6 -10    7.38    6.16
  12   6 -10   -0.00    3.52
  12  -6 -11   32.91    9.37
  12   6 -11   13.66    5.14
  12  -6 -12   12.06    7.12
  12   6 -12    2.09    3.54
  12  -6 -13    0.00    5.28
  12  -6 -14    5.04    5.05
  12  -6 -15    9.12    6.19
  12  -6 -16    0.69    4.79
  12  -6 -17    0.77    3.96
  12  -6 -18    4.06    5.18
  12  -6 -19    2.47    5.09
  12  -6 -20   -0.00    4.56
  12  -6 -21    5.07    5.74
  12  -6 -22    1.74    4.83
  12  -6 -23    2.62    4.99
  12  -6 -24   13.42    6.10
 -12   7   1    0.00    6.34
  12  -7  -1    4.32    6.51
  12   7  -1    3.96    5.10
 -12   7   2    0.00    5.60
  12  -7  -2    4.28    6.23
  12   7  -2    0.00    4.96
 -12   7   3   20.15    8.11
  12  -7  -3   18.56    8.40
  12   7  -3    3.79    4.91
 -12   7   4   -0.00    5.91
  12  -7  -4   -0.00    5.78
  12   7  -4    2.03    4.43
 -12   7   5   12.99    6.72
  12  -7  -5    3.33    6.10
 -12   7   6    2.54    6.16
  12  -7  -6   -0.00    5.61
 -12   7   7    6.25    6.51
  12  -7  -7    6.97    5.76
  12  -7  -8    7.82    6.34
  12  -7  -9   19.48    8.60
  12  -7 -10    0.00    5.56
  12  -7 -11    0.55    5.96
  12  -7 -12    3.42    4.70
  12  -7 -13    4.48    5.64
  12  -7 -14    5.88    6.43
  12  -7 -15    0.55    5.50
  12  -7 -16    1.56    5.20
  12  -7 -17    1.49    4.91
  12  -7 -18   -0.00    5.08
  12  -7 -19    6.52    5.87
  12  -7 -20    0.68    4.98
  12  -7 -21   -0.00    5.15
  12  -7 -22   -0.00    5.37
 -12   8   1   24.83    9.22
  12  -8  -1   12.32    8.03
 -12   8   2   -0.00    6.52
  12  -8  -2    2.78    6.04
 -12   8   3    5.33    6.77
  12  -8  -3    2.10    5.88
 -12   8   4    0.00    5.92
  12  -8  -4   12.15    7.02
 -12   8   5   36.93   10.61
  12  -8  -5   27.00    9.30
 -12   8   6    6.53    6.87
  12  -8  -6    0.00    6.08
 -12   8   7   23.38    9.06
  12  -8  -7   20.72    8.70
 -12   8   8    0.42    6.13
  12  -8  -8   -0.00    5.22
  12  -8  -9   -0.00    5.28
  12  -8 -10   -0.00    5.33
  12  -8 -11    7.78    6.42
  12  -8 -12   -0.00    5.25
  12  -8 -13    6.88    6.76
  12  -8 -14    4.52    6.01
  12  -8 -15   10.83    6.96
  12  -8 -16    2.16    5.17
  12  -8 -17    1.67    5.15
  12  -8 -18    0.05    4.26
  12  -8 -19   -0.00    5.25
  12  -8 -20   -0.00    4.99
 -12   9   1    0.98    5.53
  12  -9  -1   -0.00    6.66
 -12   9   2   -0.00    6.44
  12  -9  -2    5.84    6.90
 -12   9   3   27.88    9.62
  12  -9  -3   15.62    8.84
 -12   9   4    0.00    6.37
  12  -9  -4    1.64    6.33
 -12   9   5    0.27    5.64
  12  -9  -5   13.86    7.86
 -12   9   6    4.53    7.17
  12  -9  -6    1.67    5.89
 -12   9   7   11.64    7.14
  12  -9  -7    0.00    5.66
 -12   9   8   -0.00    7.13
  12  -9  -8    0.31    5.26
  12  -9  -9   14.67    7.36
  12  -9 -10    6.86    6.37
  12  -9 -11    1.13    5.38
  12  -9 -12    0.55    4.92
  12  -9 -13   10.35    7.36
  12  -9 -14    0.00    6.16
  12  -9 -15    3.45    6.41
  12  -9 -16   -0.00    5.30
  12  -9 -17    2.15    5.79
  12  -9 -18    0.06    5.68
 -12  10   1    4.43    6.87
  12 -10  -1    4.73    7.00
 -12  10   2    0.00    6.68
  12 -10  -2    3.05    7.00
 -12  10   3   -0.00    5.94
  12 -10  -3    9.57    7.11
 -12  10   4    1.97    6.27
  12 -10  -4   -0.00    5.60
 -12  10   5    0.00    5.45
  12 -10  -5    1.71    6.35
 -12  10   6   -0.00    6.10
  12 -10  -6   -0.00    6.25
 -12  10   7    1.82    6.68
  12 -10  -7    8.55    6.91
 -12  10   8   -0.00    6.00
  12 -10  -8    4.12    6.60
 -12  10   9    0.00    6.53
  12 -10  -9    0.00    6.07
  12 -10 -10    3.57    6.75
  12 -10 -11   15.22    8.17
  12 -10 -12    1.41    5.79
  12 -10 -13    1.46    5.57
  12 -10 -14    1.98    5.81
  12 -10 -15    6.92    7.22
 -12  11   1   -0.00    6.39
  12 -11  -1    0.00    6.93
 -12  11   2   -0.00    7.18
  12 -11  -2    2.03    6.53
 -12  11   3    1.79    7.10
  12 -11  -3    3.20    7.57
 -12  11   4   -0.00    6.78
  12 -11  -4    7.53    7.00
 -12  11   5    9.05    7.47
  12 -11  -5   11.33    8.03
 -12  11   6   -0.00    6.52
  12 -11  -6   -0.00    5.34
 -12  11   7    4.26    7.14
  12 -11  -7    1.24    5.40
 -12  11   8   -0.00    6.26
  12 -11  -8   -0.00    6.18
 -12  11   9    0.00    6.52
  12 -11  -9    1.47    5.27
 -12  11  10   -0.00    6.85
  12 -11 -10   -0.00    6.54
  12 -11 -11    1.97    6.76
  12 -11 -12    5.54    8.19
 -12  12   1    0.00    7.14
  12 -12  -1    3.06    6.57
 -12  12   2   -0.00    6.46
  12 -12  -2    1.75    7.13
 -12  12   3    0.00    7.53
  12 -12  -3    5.06    7.84
 -12  12   4    7.20    8.12
  12 -12  -4   -0.00    6.32
 -12  12   5    6.25    7.98
  12 -12  -5    0.00    8.40
 -12  12   6    0.21    7.11
  12 -12  -6    0.76    6.92
 -12  12   7    0.00    6.86
  12 -12  -7    6.90    7.32
 -12  12   8    0.00    7.26
  12 -12  -8    0.06    6.33
 -12  12   9    0.15    6.07
  12 -12  -9    0.07    6.21
 -12  12  10    6.91    7.94
  12 -13  -1   17.43    8.94
  12 -13  -2    0.00    6.43
 -12  13   3    0.00    7.90
  12 -13  -3    3.38    7.17
 -12  13   4    4.93    7.50
  12 -13  -4    4.63    8.13
 -12  13   5   -0.00    7.48
  12 -13  -5   -0.00    6.85
 -12  13   6   -0.00    6.63
 -12  13   7    6.72    8.15
 -12  13   8   -0.00    6.84
 -12  13   9   -0.00    8.10
 -12  13  10   11.42    8.66
 -12  13  11    0.92    6.43
 -11   0   1   92.39   14.76
  11   0  -1   99.55   15.38
 -11   0   2   -0.00    4.45
  11   0  -2    0.00    4.08
 -11   0   3   36.20    8.87
  11   0  -3   50.41    9.57
 -11   0   4    0.00    4.29
  11   0  -4   -0.00    4.19
  11   0  -5  123.95   17.39
  11   0  -6    0.00    3.79
  11   0  -7    0.00    3.92
  11   0  -8    3.50    4.25
  11   0  -9   30.31    7.20
  11   0 -10   -0.00    3.72
  11   0 -11   79.34   12.03
  11   0 -12   -0.00    3.75
  11   0 -13    2.58    3.60
  11   0 -14    2.27    2.96
  11   0 -15   16.75    5.07
  11   0 -16   -0.00    3.00
  11   0 -17    6.80    3.64
  11   0 -18   -0.00    3.11
  11   0 -19   22.02    5.09
  11   0 -20    0.00    2.55
  11   0 -21   21.99    4.99
  11   0 -22   -0.00    2.80
  11   0 -23    3.36    2.91
  11   0 -24    1.93    3.05
  11   0 -25    2.90    3.37
  11   0 -26   -0.00    2.77
  11   0 -27    7.80    3.89
  11   0 -28    0.45    2.95
  11   0 -29   -0.00    3.23
  11   0 -30   -0.00    2.85
  11   0 -31   12.89    4.61
  11   0 -32    1.20    3.34
  11   0 -33    0.61    3.68
  11   0 -34   -0.00    3.62
 -11   1   1   86.31   14.55
  11  -1  -1   98.26   15.24
  11   1  -1   95.69   14.49
 -11  -1   1   85.87   14.23
 -11   1   2    2.04    4.61
  11  -1  -2    3.21    5.06
  11   1  -2    0.00    3.69
 -11  -1   2   -0.00    4.56
 -11   1   3   46.43    9.60
  11  -1  -3   39.30    9.60
  11   1  -3   38.24    8.84
 -11  -1   3   39.32    8.81
 -11   1   4    4.24    4.72
  11  -1  -4    4.21    4.58
  11   1  -4    0.00    4.26
 -11   1   5    6.19    5.11
  11  -1  -5    7.88    5.19
  11   1  -5    9.95    4.94
  11  -1  -6    0.77    3.51
  11   1  -6    3.69    4.57
  11  -1  -7   56.31   10.78
  11   1  -7   60.76   10.32
  11  -1  -8    4.32    4.49
  11   1  -8    3.09    4.14
  11  -1  -9   28.97    7.50
  11   1  -9   23.79    6.25
  11  -1 -10   -0.00    3.89
  11   1 -10   -0.00    2.93
  11  -1 -11    7.20    4.86
  11  -1 -12    2.75    4.40
  11   1 -12    5.55    3.51
  11  -1 -13   33.70    7.22
  11   1 -13   33.15    6.65
  11  -1 -14    0.54    3.11
  11   1 -14    0.25    3.18
  11  -1 -15    2.39    3.39
  11   1 -15    0.00    3.15
  11  -1 -16   -0.00    2.94
  11   1 -16    0.90    2.87
  11  -1 -17   15.98    5.23
  11   1 -17   22.50    5.03
  11  -1 -18    3.06    3.07
  11   1 -18    1.68    2.47
  11  -1 -19    7.91    3.80
  11   1 -19   10.93    3.54
  11  -1 -20    1.60    2.78
  11   1 -20   -0.00    2.33
  11  -1 -21    0.00    3.16
  11   1 -21    3.39    2.58
  11  -1 -22    2.56    3.62
  11   1 -22    1.03    2.13
  11  -1 -23   37.37    6.98
  11   1 -23   24.96    5.54
  11  -1 -24   -0.00    2.91
  11   1 -24    0.00    2.81
  11  -1 -25    1.86    3.67
  11   1 -25    0.00    2.73
  11  -1 -26    2.45    3.50
  11   1 -26    2.02    2.56
  11  -1 -27   13.09    4.85
  11   1 -27   10.26    3.65
  11  -1 -28    3.26    3.54
  11   1 -28    5.21    3.01
  11  -1 -29    7.98    4.45
  11   1 -29    2.70    3.17
  11  -1 -30    0.00    3.49
  11   1 -30    0.00    2.65
  11  -1 -31   -0.00    3.22
  11   1 -31   -0.00    2.59
  11  -1 -32    2.10    3.37
  11   1 -32   -0.00    2.57
  11  -1 -33   10.15    4.43
  11   1 -33    1.11    3.22
  11   1 -34   -0.00    3.41
  11   1 -35    2.05    3.56
 -11   2   1   30.55    8.11
  11  -2  -1   26.92    7.96
  11   2  -1   21.39    6.97
 -11  -2   1   28.73    7.57
 -11   2   2    0.29    4.37
  11  -2  -2   -0.00    5.10
  11   2  -2   -0.00    4.29
 -11  -2   2   -0.00    4.26
 -11   2   3   12.59    5.69
  11  -2  -3   26.00    7.69
  11   2  -3   13.51    5.71
 -11   2   4    2.94    4.71
  11  -2  -4    9.22    5.86
  11   2  -4    6.95    4.84
 -11   2   5   47.59    9.96
  11  -2  -5   62.57   11.57
  11   2  -5   45.88    9.07
 -11   2   6   19.07    6.66
  11  -2  -6   19.45    6.51
  11   2  -6   28.24    6.93
  11  -2  -7   13.64    5.94
  11   2  -7   13.60    5.03
  11  -2  -8   12.42    5.73
  11   2  -8   14.59    5.15
  11  -2  -9   27.30    8.09
  11   2  -9   52.20    8.50
  11  -2 -10    3.31    4.16
  11   2 -10    0.00    3.70
  11  -2 -11   24.07    6.87
  11   2 -11   29.46    6.25
  11  -2 -12    4.06    3.53
  11   2 -12    1.44    3.24
  11  -2 -13    0.00    3.38
  11   2 -13   -0.00    2.98
  11  -2 -14    0.77    4.19
  11   2 -14    1.49    2.68
  11  -2 -15   21.87    6.50
  11   2 -15   23.66    5.13
  11  -2 -16    0.26    3.12
  11   2 -16    8.48    3.38
  11  -2 -17    1.29    3.15
  11   2 -17    4.26    2.87
  11  -2 -18    1.81    3.08
  11   2 -18    1.53    2.61
  11  -2 -19   13.07    4.63
  11   2 -19   11.48    3.48
  11  -2 -20    0.16    3.78
  11   2 -20    3.76    2.61
  11  -2 -21   20.23    6.32
  11   2 -21   23.27    4.30
  11  -2 -22    0.00    3.22
  11   2 -22    1.01    2.20
  11  -2 -23   -0.00    3.12
  11   2 -23    1.27    1.98
  11  -2 -24   -0.00    3.28
  11   2 -24    0.45    1.69
  11  -2 -25    6.28    4.18
  11   2 -25    7.63    2.97
  11  -2 -26    0.33    3.73
  11   2 -26    1.24    2.26
  11  -2 -27   10.17    4.84
  11   2 -27    9.26    3.09
  11  -2 -28   -0.00    3.48
  11   2 -28   -0.00    2.27
  11  -2 -29   -0.00    3.60
  11  -2 -30    0.00    3.71
  11  -2 -31    4.33    4.61
  11  -2 -32   -0.00    3.50
  11  -3  -1   24.96    7.81
  11   3  -1    8.93    5.53
  11  -3  -2   21.37    7.87
  11   3  -2   31.50    7.88
 -11   3   3   59.96   11.99
  11  -3  -3   66.39   13.03
  11   3  -3   75.97   12.06
 -11   3   4    8.82    5.91
  11  -3  -4    6.39    6.08
  11   3  -4   14.80    5.79
 -11   3   5   14.49    6.69
  11  -3  -5    7.27    5.41
  11   3  -5    0.00    3.93
 -11   3   6    5.32    5.12
  11  -3  -6   15.10    7.01
  11   3  -6   13.63    5.24
 -11   3   7   58.06   11.39
  11  -3  -7   54.92   11.80
  11   3  -7   76.46   10.89
  11  -3  -8    0.74    4.43
  11   3  -8   10.92    4.80
  11  -3  -9    7.91    5.09
  11   3  -9    8.88    4.22
  11  -3 -10    6.20    4.84
  11   3 -10    4.92    3.52
  11  -3 -11   15.61    5.93
  11   3 -11    9.85    3.89
  11  -3 -12   19.03    6.34
  11   3 -12    4.04    3.15
  11  -3 -13   13.53    6.33
  11   3 -13   15.90    4.32
  11  -3 -14    0.62    3.74
  11   3 -14   -0.00    2.34
  11  -3 -15    4.31    4.88
  11   3 -15    1.14    2.41
  11  -3 -16    2.11    4.44
  11   3 -16    0.52    2.58
  11  -3 -17    3.27    3.82
  11   3 -17   11.11    3.18
  11  -3 -18    2.76    3.46
  11   3 -18    5.15    2.60
  11  -3 -19   14.04    5.64
  11   3 -19   14.13    3.22
  11  -3 -20    5.46    4.75
  11   3 -20    2.78    2.12
  11  -3 -21    5.35    4.44
  11   3 -21    2.83    1.90
  11  -3 -22    2.27    3.92
  11   3 -22    4.60    1.94
  11  -3 -23   32.49    7.87
  11  -3 -24    6.82    4.44
  11  -3 -25    4.02    4.31
  11  -3 -26   -0.00    4.36
  11  -3 -27   13.21    5.60
  11  -3 -28    2.47    4.03
  11  -3 -29    5.43    5.04
  11  -3 -30    0.00    4.30
  11  -3 -31   -0.00    4.12
 -11   4   1   46.06   10.39
  11  -4  -1   31.23    9.57
  11   4  -1   26.48    7.58
  11  -4  -2    4.60    5.74
  11   4  -2   -0.00    3.66
  11  -4  -3    7.09    5.82
  11   4  -3    0.00    4.71
  11  -4  -4    6.90    6.12
  11   4  -4    0.00    3.99
  11  -4  -5   62.70   12.67
  11   4  -5   71.01   11.18
  11  -4  -6   15.86    7.03
  11   4  -6   18.09    5.52
 -11   4   7    0.00    5.78
  11  -4  -7   28.02    7.77
  11   4  -7    5.29    4.38
 -11   4   8    4.66    5.33
  11  -4  -8    7.88    5.76
  11   4  -8    3.55    3.84
  11  -4  -9   33.19    8.85
  11   4  -9   27.29    6.28
  11  -4 -10    0.00    5.10
  11   4 -10    6.45    3.99
  11  -4 -11   23.68    7.32
  11   4 -11   20.29    5.20
  11  -4 -12    0.23    4.14
  11   4 -12    0.91    2.79
  11  -4 -13    2.41    4.70
  11   4 -13    4.44    3.19
  11  -4 -14    8.11    4.89
  11   4 -14    4.22    2.80
  11  -4 -15   18.08    6.49
  11   4 -15   18.41    4.04
  11  -4 -16    4.77    4.58
  11   4 -16    6.94    2.68
  11  -4 -17   -0.00    3.91
  11   4 -17    2.16    2.19
  11  -4 -18   -0.00    4.07
  11   4 -18    0.36    1.81
  11  -4 -19    0.00    4.35
  11   4 -19    3.96    1.87
  11  -4 -20    1.97    5.01
  11   4 -20    4.62    1.55
  11  -4 -21   13.92    5.68
  11  -4 -22   15.42    6.46
  11  -4 -23   -0.00    3.98
  11  -4 -24    4.14    4.61
  11  -4 -25    8.46    5.56
  11  -4 -26    7.92    5.15
  11  -4 -27    5.01    4.81
  11  -4 -28    0.18    3.94
  11  -4 -29   10.22    5.62
  11  -4 -30   -0.00    4.53
 -11   5   1    0.86    5.06
  11  -5  -1    6.71    6.85
  11   5  -1    1.84    4.08
 -11   5   2   54.43   11.54
  11  -5  -2   51.08   11.75
  11   5  -2   41.76    9.19
 -11   5   3   46.33   10.50
  11  -5  -3   33.06    9.75
  11   5  -3   29.02    7.92
 -11   5   4    3.62    5.74
  11  -5  -4    0.00    4.71
  11   5  -4    2.24    4.00
 -11   5   5    0.97    4.87
  11  -5  -5   -0.00    5.20
  11   5  -5   -0.00    3.40
  11  -5  -6   22.27    7.34
  11   5  -6   11.26    4.51
  11  -5  -7   31.41    9.33
  11  -5  -8    2.75    4.55
  11   5  -8    2.67    3.47
  11  -5  -9   13.45    6.63
  11   5  -9   15.10    4.67
  11  -5 -10    2.76    5.26
  11   5 -10   -0.00    2.68
  11  -5 -11    3.63    4.94
  11   5 -11   13.00    3.76
  11  -5 -12   20.12    7.10
  11   5 -12   18.63    4.60
  11  -5 -13   27.31    8.45
  11   5 -13   26.89    5.26
  11  -5 -14   -0.00    4.55
  11   5 -14    1.94    2.54
  11  -5 -15   -0.00    4.39
  11   5 -15   -0.00    2.19
  11  -5 -16   -0.00    4.42
  11   5 -16   -0.00    2.25
  11  -5 -17    2.43    3.94
  11  -5 -18   10.60    5.88
  11  -5 -19    3.65    5.39
  11  -5 -20   -0.00    3.99
  11  -5 -21    1.63    4.00
  11  -5 -22    6.01    5.07
  11  -5 -23   17.06    6.66
  11  -5 -24    0.00    3.96
  11  -5 -25   -0.00    4.32
  11  -5 -26   -0.00    3.78
  11  -5 -27    2.89    5.06
  11  -5 -28   14.86    6.96
 -11   6   1   21.01    7.91
  11  -6  -1   38.49   10.21
  11   6  -1   17.80    6.59
 -11   6   2    0.00    5.49
  11  -6  -2   -0.00    5.66
  11   6  -2    4.69    4.84
 -11   6   3    0.00    5.56
  11  -6  -3   13.03    6.49
  11   6  -3    2.42    3.84
 -11   6   4   18.67    8.30
  11  -6  -4   26.80    8.67
  11   6  -4   21.71    6.37
 -11   6   5   23.73    8.40
  11  -6  -5   15.93    7.67
  11   6  -5   11.26    5.11
 -11   6   6   14.42    7.32
  11  -6  -6   11.61    7.01
  11   6  -6    2.20    3.65
 -11   6   7    7.33    5.82
  11  -6  -7    5.84    6.22
  11   6  -7    1.61    3.49
 -11   6   8    9.35    6.32
  11  -6  -8    5.11    5.63
  11   6  -8    7.03    4.01
 -11   6   9    8.76    5.99
  11  -6  -9   10.37    6.43
  11   6  -9    1.61    3.07
 -11   6  10   17.61    7.86
  11  -6 -10   29.36    8.92
  11   6 -10   10.86    4.65
  11  -6 -11    8.64    6.50
  11  -6 -12    0.00    4.50
  11  -6 -13    5.37    5.57
  11  -6 -14   12.14    6.28
  11  -6 -15   15.71    7.15
  11  -6 -16   10.12    6.52
  11  -6 -17    0.31    4.25
  11  -6 -18   -0.00    5.40
  11  -6 -19    2.98    5.21
  11  -6 -20    0.24    4.10
  11  -6 -21    1.37    4.77
  11  -6 -22    4.92    4.98
  11  -6 -23    4.46    5.25
  11  -6 -24    5.08    4.69
  11  -6 -25    5.68    5.02
  11  -6 -26   12.44    6.73
  11  -6 -27    1.24    4.63
 -11   7   1    8.83    6.93
  11  -7  -1   -0.00    6.49
  11   7  -1    2.25    4.48
 -11   7   2   35.66   10.24
  11  -7  -2   36.29   10.36
  11   7  -2   21.59    6.89
 -11   7   3    3.05    6.20
  11  -7  -3   -0.00    5.39
 -11   7   4    1.97    6.05
  11  -7  -4   18.20    7.34
 -11   7   5    0.00    5.75
  11  -7  -5    4.23    5.77
 -11   7   6   14.77    7.44
  11  -7  -6   12.71    7.12
 -11   7   7    0.00    5.56
  11  -7  -7    8.37    6.31
 -11   7   8   19.77    8.53
  11  -7  -8   25.73    9.16
 -11   7   9   19.17    8.37
  11  -7  -9   12.80    7.77
 -11   7  10   -0.00    5.48
  11  -7 -10    4.12    5.84
  11  -7 -11   -0.00    5.55
  11  -7 -12   17.49    7.97
  11  -7 -13    8.62    6.52
  11  -7 -14    4.45    5.62
  11  -7 -15   -0.00    4.42
  11  -7 -16    0.49    4.42
  11  -7 -17    0.00    5.14
  11  -7 -18    7.67    6.10
  11  -7 -19    1.94    4.57
  11  -7 -20    2.63    4.77
  11  -7 -21    0.30    4.41
  11  -7 -22    0.00    4.31
  11  -7 -23    8.19    5.71
  11  -7 -24    2.37    4.35
  11  -7 -25    1.17    4.68
 -11   8   1    5.92    6.69
  11  -8  -1   -0.00    5.76
 -11   8   2    1.42    6.24
  11  -8  -2    6.25    7.12
 -11   8   3    3.14    6.46
  11  -8  -3    5.69    6.64
 -11   8   4   34.45   10.41
  11  -8  -4   31.69   10.52
 -11   8   5    4.63    6.38
  11  -8  -5    0.75    5.17
 -11   8   6   33.89    9.87
  11  -8  -6   30.07    9.40
 -11   8   7    0.00    6.09
  11  -8  -7    6.11    5.75
 -11   8   8    0.37    6.04
  11  -8  -8    3.17    5.61
 -11   8   9    3.76    6.47
  11  -8  -9    5.96    6.34
 -11   8  10   24.70    8.84
  11  -8 -10    0.00    7.28
 -11   8  11    5.10    6.58
  11  -8 -11    3.84    6.08
  11  -8 -12    3.83    5.98
  11  -8 -13    0.00    4.89
  11  -8 -14   -0.00    3.74
  11  -8 -15    8.55    6.13
  11  -8 -16   11.80    6.83
  11  -8 -17    0.00    5.06
  11  -8 -18    2.53    5.84
  11  -8 -19    1.60    5.27
  11  -8 -20    9.22    6.40
  11  -8 -21    0.22    4.87
  11  -8 -22    4.39    5.00
  11  -8 -23    6.41    5.54
  11  -8 -24    0.00    4.68
 -11   9   1   -0.00    6.03
  11  -9  -1    8.63    7.39
 -11   9   2   24.85   10.41
  11  -9  -2   27.87   10.10
 -11   9   3    1.52    6.58
  11  -9  -3    2.80    5.92
 -11   9   4    6.77    6.82
  11  -9  -4   15.61    8.36
 -11   9   5   -0.00    6.17
  11  -9  -5   -0.00    6.03
 -11   9   6   13.21    7.52
  11  -9  -6    5.97    7.04
 -11   9   7    0.71    5.90
  11  -9  -7    4.93    6.42
 -11   9   8   30.47   10.10
  11  -9  -8    7.05    7.43
 -11   9   9   -0.00    5.46
  11  -9  -9   -0.00    4.91
 -11   9  10    0.00    5.36
  11  -9 -10   -0.00    5.25
 -11   9  11   -0.00    5.67
  11  -9 -11   -0.00    5.08
 -11   9  12    0.00    6.57
  11  -9 -12    3.66    6.05
  11  -9 -13    1.05    5.11
  11  -9 -14    8.68    6.82
  11  -9 -15   -0.00    5.05
  11  -9 -16    1.03    5.25
  11  -9 -17    3.97    5.84
  11  -9 -18   15.43    8.35
  11  -9 -19   -0.00    5.78
  11  -9 -20    7.53    5.70
  11  -9 -21    0.00    4.87
  11  -9 -22    2.71    5.45
 -11  10   1   -0.00    6.37
  11 -10  -1    6.76    7.51
 -11  10   2    5.44    7.07
  11 -10  -2    2.62    7.28
 -11  10   3   -0.00    6.28
  11 -10  -3    3.47    5.93
 -11  10   4    4.67    7.37
  11 -10  -4    2.29    5.91
 -11  10   5   -0.00    6.36
  11 -10  -5   -0.00    6.51
 -11  10   6    2.69    6.70
  11 -10  -6   16.84    8.46
 -11  10   7    5.51    6.97
  11 -10  -7   -0.00    6.29
 -11  10   8    9.57    7.65
  11 -10  -8    0.00    6.34
 -11  10   9    0.00    6.77
  11 -10  -9   -0.00    6.15
 -11  10  10    9.04    7.72
  11 -10 -10    6.42    6.93
 -11  10  11    1.55    6.70
  11 -10 -11   -0.00    6.01
 -11  10  12    0.00    6.93
  11 -10 -12   -0.00    6.26
 -11  10  13    0.22    6.24
  11 -10 -13    6.84    6.20
  11 -10 -14   -0.00    5.13
  11 -10 -15   -0.00    5.70
  11 -10 -16    9.42    6.51
  11 -10 -17    0.00    5.98
  11 -10 -18    6.62    7.40
  11 -10 -19    2.18    6.25
  11 -10 -20    4.21    6.56
 -11  11   1    1.41    6.57
  11 -11  -1   14.69    8.92
 -11  11   2   11.30    8.72
  11 -11  -2   -0.00    6.83
 -11  11   3   -0.00    6.72
  11 -11  -3    0.00    6.84
 -11  11   4    0.16    6.37
  11 -11  -4    5.81    7.70
 -11  11   5    2.36    7.26
  11 -11  -5    3.79    6.56
 -11  11   6    6.58    8.30
  11 -11  -6    0.00    6.34
 -11  11   7    5.32    6.58
  11 -11  -7    1.59    7.34
 -11  11   8   10.32    8.82
  11 -11  -8   18.91    9.40
 -11  11   9    1.33    6.87
  11 -11  -9    0.57    6.72
 -11  11  10   -0.00    6.83
  11 -11 -10    5.73    7.06
 -11  11  11   -0.00    6.29
  11 -11 -11    1.61    6.01
 -11  11  12   26.12   10.55
  11 -11 -12   33.18   10.66
 -11  11  13    3.28    7.12
  11 -11 -13   -0.00    7.15
  11 -11 -14    0.00    6.77
  11 -11 -15    4.47    6.41
  11 -11 -16   -0.00    7.15
  11 -11 -17    2.77    6.55
 -11  12   1   -0.00    6.59
  11 -12  -1   -0.00    6.64
 -11  12   2    2.31    5.99
  11 -12  -2    0.00    5.87
 -11  12   3    0.00    7.00
  11 -12  -3    8.98    7.44
 -11  12   4   12.71    8.59
  11 -12  -4    5.22    7.15
 -11  12   5    4.75    7.19
  11 -12  -5   -0.00    6.17
 -11  12   6    2.49    7.87
  11 -12  -6    7.25    8.02
 -11  12   7    1.08    6.89
  11 -12  -7    3.56    7.31
 -11  12   8    0.39    6.17
  11 -12  -8    4.00    7.07
 -11  12   9    0.98    6.64
  11 -12  -9   -0.00    6.83
 -11  12  10    0.00    6.70
  11 -12 -10    2.40    7.01
 -11  12  11    1.69    6.84
  11 -12 -11    1.37    6.31
 -11  12  12   -0.00    6.46
  11 -12 -12    7.15    6.90
 -11  12  13   -0.00    8.06
  11 -12 -13   11.16    7.91
 -11  12  14    0.00    7.44
  11 -12 -14   -0.00    6.00
  11 -12 -15    2.94    6.49
 -11  13   1    0.00    6.85
  11 -13  -1    6.78    7.49
 -11  13   2    0.00    7.40
  11 -13  -2    0.00    7.02
 -11  13   3   -0.00    7.44
  11 -13  -3    7.64    6.98
 -11  13   4   12.01    8.07
  11 -13  -4    4.64    7.70
 -11  13   5    6.58    7.66
  11 -13  -5   -0.00    5.70
 -11  13   6   -0.00    5.94
  11 -13  -6    1.50    5.92
 -11  13   7    0.00    6.59
  11 -13  -7    0.00    7.25
 -11  13   8   30.08   10.57
  11 -13  -8   11.40    8.86
 -11  13   9    0.00    7.15
  11 -13  -9    0.55    6.77
 -11  13  10   -0.00    7.40
  11 -13 -10   -0.00    7.00
 -11  13  11   -0.00    7.18
  11 -13 -11   -0.00    7.64
 -11  13  12   13.18    8.40
  11 -13 -12    2.51    7.22
 -11  13  13   -0.00    8.51
 -11  13  14    0.00    7.40
  11 -14  -1    0.00    7.72
  11 -14  -2   18.59   10.53
  11 -14  -3    9.38    8.31
  11 -14  -4    4.90    7.51
  11 -14  -5    0.00    7.30
  11 -14  -6    1.88    5.89
 -11  14   7    1.64    7.05
  11 -14  -7   -0.00    6.52
 -11  14   8    9.38    8.22
  11 -14  -8   -0.00    6.90
 -11  14   9   -0.00    7.96
 -11  14  10    0.00    7.81
 -11  14  11    1.88    8.17
 -11  14  12    0.00    7.83
  11 -15  -4   -0.00    7.01
 -10   0   1    2.49    4.48
  10   0  -1   -0.00    4.35
  10   0  -1   -0.00    4.58
 -10   0   2   31.10    7.40
  10   0  -2   17.25    6.36
  10   0  -2   28.85    7.59
 -10   0   3    2.30    4.59
  10   0  -3    2.90    4.57
  10   0  -3   -0.00    4.11
 -10   0   4  129.61   18.17
  10   0  -4  148.27   18.50
  10   0  -4  150.50   19.20
 -10   0   5    0.78    4.06
  10   0  -5    1.39    4.08
 -10   0   6   19.76    6.26
  10   0  -6   25.14    6.68
 -10   0   7    0.00    3.42
  10   0  -7   -0.00    3.42
  10   0  -8   28.79    6.77
  10   0  -9   -0.00    3.58
  10   0 -10  147.69   18.57
  10   0 -11   -0.00    3.29
  10   0 -12   -0.00    2.80
  10   0 -13    0.33    2.64
  10   0 -14   20.60    5.02
  10   0 -15    0.00    2.82
  10   0 -16   33.86    6.39
  10   0 -17    0.53    2.45
  10   0 -18   21.77    5.18
  10   0 -19    2.25    3.20
  10   0 -20   51.57    8.05
  10   0 -21   -0.00    2.60
  10   0 -22   -0.00    2.54
  10   0 -23   -0.00    2.72
  10   0 -24    7.97    3.83
  10   0 -25   -0.00    2.51
  10   0 -26   48.82    8.10
  10   0 -27    0.41    3.14
  10   0 -28    2.16    3.58
  10   0 -29    0.00    3.22
  10   0 -30    3.81    3.65
  10   0 -31    0.73    3.06
  10   0 -32    3.78    4.01
  10   0 -33   -0.00    3.56
  10   0 -34    1.07    3.52
  10   0 -35   -0.00    3.18
 -10   1   1    0.21    4.25
  10  -1  -1   -0.00    4.17
  10   1  -1   -0.00    4.47
  10   1  -1   -0.00    3.59
 -10  -1   1    2.43    4.58
 -10   1   2  149.42   20.75
  10  -1  -2  169.39   21.00
  10  -1  -2  161.16   21.59
  10   1  -2  174.71   20.63
  10   1  -2  149.54   20.76
 -10  -1   2  172.20   21.05
 -10   1   3    9.00    5.45
  10  -1  -3    9.00    5.54
  10  -1  -3   13.53    5.89
  10   1  -3    8.85    4.61
  10   1  -3   16.22    6.25
 -10  -1   3   11.30    5.21
 -10   1   4    1.31    3.79
  10  -1  -4    1.57    4.34
  10  -1  -4    6.71    4.84
  10   1  -4    3.26    4.01
 -10  -1   4    3.35    4.27
 -10   1   5   18.00    5.98
  10  -1  -5   12.81    5.52
  10  -1  -5   19.16    6.18
  10   1  -5   20.71    6.17
 -10  -1   5   15.81    5.35
 -10   1   6   86.02   13.20
  10  -1  -6  105.73   14.27
  10   1  -6  103.89   13.70
 -10  -1   6   74.71   12.19
 -10   1   7    4.34    4.14
  10  -1  -7    5.22    4.32
  10   1  -7    5.39    3.97
 -10  -1   7    1.39    1.44
 -10   1   8   61.33   10.08
  10  -1  -8   68.30   10.83
  10   1  -8   56.29    9.82
  10  -1  -9    2.40    3.68
  10   1  -9   -0.00    3.09
  10  -1 -10   -0.00    3.95
  10   1 -10   -0.00    2.76
  10  -1 -11   31.73    6.62
  10   1 -11    5.49    3.67
  10  -1 -12  100.57   13.12
  10   1 -12   87.24   12.27
  10  -1 -13    0.92    3.02
  10   1 -13    0.47    2.60
  10  -1 -14   23.17    5.27
  10   1 -14   10.96    4.15
  10  -1 -15    0.92    2.84
  10   1 -15    5.11    2.80
  10   1 -16   32.66    5.76
  10  -1 -17    1.37    3.27
  10   1 -17    2.06    2.73
  10  -1 -18   30.55    6.64
  10   1 -18   35.38    5.71
  10  -1 -19   -0.00    3.19
  10   1 -19   -0.00    2.11
  10  -1 -20   -0.00    3.14
  10   1 -20   -0.00    2.57
  10  -1 -21    2.79    3.23
  10   1 -21    0.38    2.42
  10  -1 -22   84.43   11.76
  10   1 -22   77.96   10.29
  10  -1 -23    4.50    3.59
  10   1 -23    2.94    2.80
  10  -1 -24    0.75    3.13
  10   1 -24    2.21    2.93
  10  -1 -25    0.63    2.98
  10   1 -25    0.00    2.28
  10  -1 -26    7.76    3.84
  10   1 -26    5.95    3.27
  10  -1 -27    1.28    3.35
  10   1 -27    1.23    2.93
  10  -1 -28    0.00    3.79
  10   1 -28   12.66    3.82
  10  -1 -29    1.06    3.89
  10   1 -29    0.31    2.99
  10  -1 -30    1.81    3.74
  10   1 -30   -0.00    3.03
  10  -1 -31    1.31    3.46
  10   1 -31    0.38    2.96
  10  -1 -32    8.53    4.42
  10   1 -32    5.36    3.80
  10  -1 -33    0.00    3.44
  10   1 -33    0.00    2.79
  10  -1 -34   -0.00    3.42
  10   1 -34   -0.00    3.32
  10   1 -35   -0.00    3.41
 -10   2   1    0.00    4.46
  10  -2  -1    0.00    4.77
  10   2  -1    4.17    4.15
  10   2  -1    2.69    4.38
 -10  -2   1    0.00    4.21
 -10   2   2   -0.00    4.23
  10  -2  -2    5.26    4.90
  10   2  -2    3.27    4.73
 -10  -2   2    0.00    3.74
 -10   2   3    1.15    4.07
  10  -2  -3   -0.00    4.11
  10   2  -3    1.73    3.98
 -10  -2   3   -0.00    3.70
 -10   2   4  181.98   20.04
  10  -2  -4  119.92   17.91
  10  -2  -4  137.45   19.41
  10   2  -4  134.11   17.96
 -10  -2   4  137.92   17.90
 -10   2   5   42.04    8.77
  10  -2  -5   48.28    8.94
  10  -2  -5   23.82    7.64
  10   2  -5   52.45    8.44
 -10  -2   5   30.52    7.41
 -10   2   6   41.07    8.35
  10  -2  -6   35.80    7.65
  10  -2  -6   37.64    8.09
  10   2  -6   40.82    7.29
 -10  -2   6   24.83    3.72
 -10   2   7    5.11    5.04
  10  -2  -7    3.60    4.50
  10   2  -7    9.57    4.51
 -10   2   8   14.47    5.63
  10  -2  -8   24.83    6.75
  10   2  -8   18.19    5.16
 -10   2   9    4.69    4.71
  10  -2  -9    0.00    3.70
  10   2  -9   10.50    4.24
  10  -2 -10   87.86   13.72
  10   2 -10   98.06   12.60
  10  -2 -11    7.02    4.81
  10   2 -11   10.25    4.00
  10  -2 -12    0.92    3.15
  10   2 -12    1.74    2.73
  10  -2 -13    0.00    3.49
  10   2 -13    0.00    2.47
  10  -2 -14   29.94    7.19
  10   2 -14   35.23    5.94
  10  -2 -15   26.07    6.10
  10   2 -15   21.27    4.66
  10  -2 -16   12.34    4.86
  10   2 -16   11.58    3.54
  10  -2 -17    3.03    4.07
  10   2 -17   -0.00    2.06
  10  -2 -18    8.77    4.46
  10   2 -18   10.88    2.91
  10  -2 -19    3.70    3.79
  10   2 -19    5.11    2.43
  10  -2 -20   57.42    9.22
  10   2 -20   44.45    6.36
  10  -2 -21    3.82    3.82
  10   2 -21    1.98    2.40
  10  -2 -22    1.87    3.70
  10   2 -22    1.48    1.99
  10  -2 -23    1.93    3.60
  10   2 -23   -0.00    1.99
  10  -2 -24   24.12    6.39
  10   2 -24   19.18    4.12
  10  -2 -25    2.20    3.80
  10   2 -25    4.22    2.52
  10  -2 -26    7.21    4.44
  10   2 -26   17.41    3.86
  10  -2 -27    0.67    3.15
  10   2 -27    0.26    2.47
  10  -2 -28    8.90    4.34
  10   2 -28    3.29    2.75
  10  -2 -29    1.86    4.29
  10   2 -29   -0.00    2.50
  10  -2 -30    2.73    4.42
  10   2 -30    4.47    3.04
  10  -2 -31    3.49    4.56
  10   2 -31    0.23    2.91
  10  -2 -32   -0.00    3.70
  10   2 -32    0.00    2.65
  10  -2 -33   -0.00    4.16
  10   2 -33    0.00    3.04
  10  -2 -34    7.70    4.98
  10   2 -34    1.22    3.14
  10   2 -35   -0.00    3.43
  10   2 -36    4.17    3.76
 -10   3   1    9.82    5.63
  10  -3  -1   20.07    6.45
  10   3  -1   15.40    5.97
 -10  -3   1   12.30    5.82
 -10   3   2  111.48   16.22
  10  -3  -2  105.66   16.34
  10   3  -2  100.04   15.01
 -10  -3   2  105.79   15.05
 -10   3   3   73.50   12.35
  10  -3  -3   53.43   11.75
  10   3  -3   65.98   11.04
 -10  -3   3   74.94   11.18
 -10   3   4    0.28    4.39
  10  -3  -4   -0.00    4.81
  10   3  -4   -0.00    3.43
 -10  -3   4    2.15    4.00
 -10   3   5    9.54    5.12
  10  -3  -5    3.14    4.95
  10   3  -5   18.55    5.25
  10   3  -5   15.14    5.27
 -10   3   6   35.46    8.29
  10  -3  -6   35.00    8.41
  10   3  -6   27.83    6.77
 -10   3   7   14.20    6.04
  10  -3  -7   15.23    6.21
  10   3  -7   18.55    5.18
 -10   3   8   66.48   11.64
  10  -3  -8   61.56   11.76
  10   3  -8   77.43   10.59
 -10   3   9   15.52    5.95
  10  -3  -9    8.71    5.20
  10   3  -9   11.69    4.19
 -10   3  10    3.86    4.81
  10  -3 -10   -0.00    4.50
  10   3 -10    0.00    2.47
  10  -3 -11   19.65    6.36
  10   3 -11   15.22    4.13
  10  -3 -12   23.76    6.91
  10   3 -12   31.54    5.58
  10  -3 -13   -0.00    4.00
  10   3 -13    1.19    2.23
  10  -3 -14    7.21    4.36
  10   3 -14    1.34    2.43
  10  -3 -15    2.46    3.79
  10   3 -15    4.79    2.61
  10  -3 -16   22.83    6.95
  10   3 -16   31.79    4.83
  10  -3 -17   13.95    5.92
  10   3 -17   24.92    4.03
  10  -3 -18   24.24    6.23
  10   3 -18   13.13    2.97
  10  -3 -19    6.48    4.56
  10   3 -19    3.24    1.82
  10  -3 -20    1.58    3.80
  10   3 -20    0.23    1.54
  10  -3 -21   16.55    5.61
  10   3 -21    6.90    1.93
  10  -3 -22   47.06    8.54
  10   3 -22   32.16    4.34
  10  -3 -23    1.15    3.91
  10   3 -23    3.76    1.82
  10  -3 -24   -0.00    3.91
  10   3 -24   -0.00    1.56
  10  -3 -25   -0.00    4.00
  10   3 -25   -0.00    1.57
  10  -3 -26   14.25    5.45
  10   3 -26    6.70    2.45
  10  -3 -27    8.12    5.24
  10   3 -27    8.95    2.85
  10  -3 -28    7.85    5.11
  10   3 -28    8.77    2.91
  10  -3 -29   -0.00    3.94
  10   3 -29    0.28    2.22
  10  -3 -30    0.00    4.43
  10   3 -30    1.39    2.48
  10  -3 -31    0.57    4.46
  10   3 -31    1.11    2.48
  10  -3 -32    3.56    4.84
  10   3 -32    3.32    3.16
  10  -3 -33    1.15    4.07
  10   3 -33    0.00    2.68
  10   3 -34   -0.00    2.83
  10   3 -35   -0.00    2.93
  10   3 -36   -0.00    3.34
  10  -4  -1    1.63    5.38
  10   4  -1   -0.00    3.92
  10   4  -1   -0.00    3.97
  10  -4  -2    5.97    5.45
  10   4  -2    4.26    4.28
  10   4  -2    0.67    3.79
 -10   4   3   13.40    6.20
  10  -4  -3    9.04    6.46
  10   4  -3    9.97    4.82
  10   4  -3    5.86    4.77
 -10   4   4   70.06   12.86
  10  -4  -4   89.98   14.24
  10   4  -4   67.41   11.19
 -10   4   5   62.54   11.35
  10  -4  -5   36.26    9.43
  10   4  -5   43.64    8.74
 -10   4   6   37.28    8.93
  10  -4  -6   14.84    6.74
  10   4  -6   59.28    8.38
 -10   4   7    0.00    4.74
  10  -4  -7    1.63    3.94
  10   4  -7    3.05    3.39
 -10   4   8   86.42   12.59
  10  -4  -8   67.50   11.56
  10   4  -8   37.10    7.94
 -10   4   9    5.30    5.07
  10  -4  -9    6.50    5.65
  10   4  -9   13.76    4.19
 -10   4  10   23.56    7.05
  10  -4 -10   30.37    7.64
  10   4 -10   19.13    4.79
 -10   4  11    1.07    4.58
  10  -4 -11   12.23    6.07
  10   4 -11    6.83    3.24
  10  -4 -12   -0.00    4.60
  10   4 -12    0.44    2.57
  10  -4 -13    4.09    4.41
  10   4 -13    3.25    2.52
  10  -4 -14   27.72    7.35
  10   4 -14   26.07    4.72
  10  -4 -15   16.63    6.68
  10   4 -15   13.72    3.29
  10  -4 -16   18.25    6.25
  10   4 -16   12.87    3.12
  10  -4 -17    0.00    4.12
  10   4 -17    0.00    1.66
  10  -4 -18    2.34    4.28
  10   4 -18    3.27    1.66
  10  -4 -19   12.06    5.11
  10   4 -19    5.61    1.48
  10  -4 -20   22.69    6.88
  10  -4 -21   13.12    5.69
  10  -4 -22    7.45    5.09
  10  -4 -23   10.08    5.23
  10  -4 -24   19.11    6.71
  10  -4 -25    7.72    5.50
  10  -4 -26    3.21    4.54
  10  -4 -27   -0.00    4.64
  10  -4 -28    7.10    5.02
  10  -4 -29   10.92    5.21
  10  -4 -30    2.10    4.47
  10  -4 -31   -0.00    3.75
  10  -4 -32    0.00    4.33
  10  -5  -1   61.78   13.43
  10   5  -1   65.89   10.74
  10   5  -1   50.13   10.43
  10  -5  -2  175.34   25.26
  10   5  -2  188.20   22.77
  10   5  -2  186.20   22.92
  10  -5  -3   14.18    6.64
  10   5  -3    8.77    4.93
  10  -5  -4    3.99    5.78
  10   5  -4   -0.00    3.91
  10  -5  -5    0.00    5.08
  10   5  -5    6.30    3.96
  10  -5  -6   16.23    7.35
  10   5  -6   42.87    7.20
 -10   5   7   49.06   10.48
  10  -5  -7   43.88   10.21
  10   5  -7   34.74    7.21
 -10   5   8   26.87    8.22
  10  -5  -8   27.26    8.08
  10   5  -8   21.15    5.23
 -10   5   9   -0.00    5.37
  10  -5  -9   -0.00    5.23
  10   5  -9    0.65    2.63
 -10   5  10   -0.00    4.72
  10  -5 -10    0.00    4.77
  10   5 -10    2.13    2.64
 -10   5  11   12.30    6.23
  10  -5 -11   13.23    5.86
  10   5 -11    7.09    3.48
 -10   5  12   59.68   10.75
  10  -5 -12   22.47    7.57
  10   5 -12   28.34    5.56
  10   5 -13    9.64    3.32
  10  -5 -14    1.73    4.41
  10   5 -14    0.52    2.31
  10  -5 -15    8.67    5.67
  10  -5 -16    5.28    5.49
  10  -5 -17   36.48    8.92
  10  -5 -18   10.22    5.48
  10  -5 -19   -0.00    3.92
  10  -5 -20    1.16    4.06
  10  -5 -21    5.94    4.72
  10  -5 -22   10.87    5.62
  10  -5 -23    3.78    5.41
  10  -5 -24    1.34    4.64
  10  -5 -25   -0.00    4.26
  10  -5 -26    0.00    4.61
  10  -5 -27    8.49    6.21
  10  -5 -28    1.40    4.57
  10  -5 -29    6.59    5.08
  10  -5 -30    1.11    4.26
  10  -5 -31    0.78    4.12
 -10   6   1   -0.00    4.92
  10  -6  -1   -0.00    5.87
  10   6  -1   -0.00    4.45
  10   6  -1    0.00    3.63
 -10   6   2    8.55    6.72
  10  -6  -2    4.29    5.45
  10   6  -2    5.61    4.30
 -10   6   3    0.00    5.74
  10  -6  -3   23.09    7.33
  10   6  -3    6.25    4.74
 -10   6   4    9.02    6.77
  10  -6  -4    5.33    6.25
  10   6  -4    6.62    4.26
 -10   6   5   14.77    7.49
  10  -6  -5   21.79    7.66
  10   6  -5   19.35    5.91
  10  -6  -6   35.16    9.06
  10   6  -6   23.68    6.22
  10  -6  -7    4.27    5.61
  10   6  -7    0.00    3.32
  10  -6  -8    1.48    4.63
  10   6  -8    0.00    3.47
  10  -6  -9   27.66    8.45
  10  -6 -10   30.87    9.15
  10  -6 -11    4.79    4.94
  10  -6 -12    2.99    4.73
  10  -6 -13    8.19    5.27
  10  -6 -14   11.53    6.35
  10  -6 -15   29.69    8.69
  10  -6 -16    1.48    4.93
  10  -6 -17    0.36    3.89
  10  -6 -18    9.02    5.41
  10  -6 -19   12.49    5.92
  10  -6 -20    8.58    5.08
  10  -6 -21    7.13    5.27
  10  -6 -22    0.00    3.85
  10  -6 -23   -0.00    4.72
  10  -6 -24    3.17    4.87
  10  -6 -25    5.39    5.83
  10  -6 -26    0.00    4.50
  10  -6 -27    1.11    5.52
  10  -6 -28    0.00    4.45
  10  -6 -29    2.36    5.22
 -10   7   1   26.69    9.84
  10  -7  -1   68.99   13.54
 -10   7   2   -0.00    6.29
  10  -7  -2    5.93    5.72
 -10   7   3   22.99    8.79
  10  -7  -3   18.22    7.52
 -10   7   4    3.48    6.29
  10  -7  -4    4.11    5.50
 -10   7   5   48.40   11.60
  10  -7  -5   32.94    9.68
 -10   7   6    6.92    6.45
  10  -7  -6   13.65    6.84
 -10   7   7   44.03   10.73
  10  -7  -7   25.62    9.11
 -10   7   8   23.77    8.45
  10  -7  -8    6.46    6.19
 -10   7   9   -0.00    5.62
  10  -7  -9    5.61    4.91
 -10   7  10    3.19    5.75
  10  -7 -10    0.06    5.63
 -10   7  11   10.05    6.93
  10  -7 -11   17.62    7.10
 -10   7  12    6.71    6.00
  10  -7 -12    4.76    5.61
 -10   7  13   39.50   10.02
  10  -7 -13   22.97    8.36
 -10   7  14    3.09    5.77
  10  -7 -14   -0.00    4.57
  10  -7 -15    2.68    5.32
  10  -7 -16   -0.00    4.54
  10  -7 -17   16.37    6.74
  10  -7 -18    4.28    4.98
  10  -7 -19    7.00    5.76
  10  -7 -20    2.22    4.28
  10  -7 -21    2.17    4.58
  10  -7 -22    0.00    4.23
  10  -7 -23    5.34    5.53
  10  -7 -24    1.39    5.03
  10  -7 -25   -0.00    4.42
  10  -7 -26    1.12    4.99
  10  -7 -27   16.16    7.63
  10  -7 -28    6.95    6.47
 -10   8   1   10.24    7.83
  10  -8  -1    2.73    5.68
 -10   8   2    0.00    6.72
  10  -8  -2    1.96    6.42
 -10   8   3   24.83    8.88
  10  -8  -3   17.17    8.52
 -10   8   4   16.73    8.17
  10  -8  -4   15.61    8.11
 -10   8   5   58.11   12.75
  10  -8  -5   44.95   12.09
 -10   8   6    3.06    6.59
  10  -8  -6   -0.00    5.48
 -10   8   7    0.04    5.21
  10  -8  -7    7.92    6.45
 -10   8   8    6.64    6.69
  10  -8  -8    1.81    5.73
 -10   8   9    6.63    6.41
  10  -8  -9   22.13    8.17
 -10   8  10    8.06    6.92
  10  -8 -10    7.67    5.92
 -10   8  11   55.43   11.65
  10  -8 -11   21.85    8.58
 -10   8  12    4.38    5.86
  10  -8 -12    2.64    4.82
 -10   8  13    1.07    6.49
  10  -8 -13    4.42    5.12
 -10   8  14    2.08    5.83
  10  -8 -14    0.00    6.57
 -10   8  15   16.31    8.21
  10  -8 -15   35.41    9.78
  10  -8 -16    0.00    5.18
  10  -8 -17    5.55    5.18
  10  -8 -18   -0.00    5.17
  10  -8 -19   23.11    8.38
  10  -8 -20   -0.00    5.05
  10  -8 -21    4.46    5.60
  10  -8 -22    0.00    5.07
  10  -8 -23    5.15    5.03
  10  -8 -24    0.24    5.03
  10  -8 -25   11.76    6.58
  10  -8 -26    4.17    6.14
 -10   9   1   22.11    9.50
  10  -9  -1   36.40   10.64
 -10   9   2    0.00    6.52
  10  -9  -2    9.44    7.06
 -10   9   3   31.26   10.41
  10  -9  -3   42.22   11.83
 -10   9   4   -0.00    6.58
  10  -9  -4    1.24    6.30
 -10   9   5    5.00    6.69
  10  -9  -5    0.40    6.23
 -10   9   6    0.00    5.92
  10  -9  -6   -0.00    6.30
 -10   9   7   44.86   11.58
  10  -9  -7   41.26   11.15
 -10   9   8    0.00    6.10
  10  -9  -8    4.13    6.18
 -10   9   9    3.87    7.06
  10  -9  -9    5.48    6.87
 -10   9  10    1.24    6.38
  10  -9 -10    4.71    5.74
 -10   9  11    0.00    6.58
  10  -9 -11    0.83    6.03
 -10   9  12    0.00    6.07
  10  -9 -12    0.98    4.91
 -10   9  13    2.21    5.68
  10  -9 -13    4.90    5.80
 -10   9  14    0.00    5.77
  10  -9 -14    2.92    5.68
 -10   9  15   -0.00    5.98
  10  -9 -15    0.00    5.94
  10  -9 -16   -0.00    6.27
  10  -9 -17   27.46    9.48
  10  -9 -18    7.26    7.05
  10  -9 -19    5.98    5.84
  10  -9 -20    0.00    4.60
  10  -9 -21    9.58    6.19
  10  -9 -22    4.24    5.52
  10  -9 -23    2.31    4.94
  10  -9 -24   -0.00    4.70
  10  -9 -25    1.17    5.54
 -10  10   1    7.30    7.96
  10 -10  -1   -0.00    6.43
 -10  10   2   -0.00    5.97
  10 -10  -2    7.77    6.78
 -10  10   3    8.91    7.35
  10 -10  -3   18.43    7.79
 -10  10   4    2.38    6.60
  10 -10  -4    1.52    6.14
 -10  10   5   35.25   11.12
  10 -10  -5   14.29    9.42
 -10  10   6   -0.00    6.59
  10 -10  -6    3.96    6.22
 -10  10   7    8.27    7.29
  10 -10  -7    2.72    6.34
 -10  10   8    5.83    6.94
  10 -10  -8   -0.00    6.24
 -10  10   9   24.51    9.72
  10 -10  -9   14.31    8.31
 -10  10  10   -0.00    6.44
  10 -10 -10   -0.00    5.88
 -10  10  11    0.00    5.69
  10 -10 -11    1.67    6.24
 -10  10  12    5.95    6.76
  10 -10 -12    1.03    6.33
 -10  10  13   13.37    8.89
  10 -10 -13   24.91    9.22
 -10  10  14    3.50    6.43
  10 -10 -14    0.00    5.51
 -10  10  15   13.40    8.46
  10 -10 -15    8.39    6.66
 -10  10  16    0.00    5.99
  10 -10 -16    0.00    5.96
  10 -10 -17    1.03    5.35
  10 -10 -18    5.51    5.75
  10 -10 -19   12.36    7.99
  10 -10 -20    1.35    4.98
  10 -10 -21    4.46    5.78
  10 -10 -22    0.66    5.89
  10 -10 -23    7.66    6.45
 -10  11   1   15.92    8.45
  10 -11  -1    0.00    6.35
 -10  11   2    0.00    6.46
  10 -11  -2   -0.00    6.97
 -10  11   3    5.66    6.56
  10 -11  -3   -0.00    6.12
 -10  11   4    3.25    6.31
  10 -11  -4    6.12    6.68
 -10  11   5    4.45    6.85
  10 -11  -5    0.66    5.83
 -10  11   6   17.33    8.55
  10 -11  -6    0.06    6.39
 -10  11   7   34.20   11.63
  10 -11  -7   43.11   12.28
 -10  11   8    9.31    7.49
  10 -11  -8    5.52    7.32
 -10  11   9    0.00    6.96
  10 -11  -9    0.00    5.74
 -10  11  10    4.31    7.27
  10 -11 -10   -0.00    5.82
 -10  11  11   14.22    8.63
  10 -11 -11   14.12    7.76
 -10  11  12   -0.00    7.18
  10 -11 -12   -0.00    6.15
  10 -11 -13    7.04    7.20
 -10  11  14   -0.00    6.71
  10 -11 -14    0.66    5.83
 -10  11  15   -0.00    6.72
  10 -11 -15    0.68    5.94
 -10  11  16   -0.00    6.25
  10 -11 -16    4.68    6.52
 -10  11  17    0.00    6.87
  10 -11 -17    0.00    6.52
  10 -11 -18   -0.00    5.31
  10 -11 -19    5.85    5.78
  10 -11 -20    0.00    5.73
  10 -11 -21    0.81    5.75
 -10  12   1    4.66    7.26
  10 -12  -1    9.77    8.54
 -10  12   2    8.05    7.48
  10 -12  -2    1.31    7.17
 -10  12   3   -0.00    6.87
  10 -12  -3   11.24    8.25
 -10  12   4   12.82    8.47
  10 -12  -4   11.06    8.32
 -10  12   5    3.01    7.10
  10 -12  -5    8.16    7.21
 -10  12   6    5.81    7.78
  10 -12  -6    4.23    6.14
 -10  12   7   -0.00    6.10
  10 -12  -7   -0.00    6.38
 -10  12   8    8.50    8.88
  10 -12  -8    2.63    6.75
 -10  12   9   11.10    8.27
  10 -12  -9   23.38    9.48
 -10  12  10    6.37    7.93
  10 -12 -10    0.00    6.23
 -10  12  11   -0.00    7.40
  10 -12 -11    8.15    7.73
 -10  12  12    2.01    5.86
  10 -12 -12   -0.00    7.33
 -10  12  13    4.79    7.31
  10 -12 -13    0.00    6.65
 -10  12  14   -0.00    6.76
  10 -12 -14    7.08    7.52
 -10  12  15   15.07    8.61
  10 -12 -15   11.71    8.13
 -10  12  16    0.00    7.31
  10 -12 -16    4.03    6.29
 -10  12  17    0.34    6.46
  10 -12 -17   -0.00    6.14
  10 -12 -18    9.66    7.41
  10 -12 -19    0.00    5.59
 -10  13   1   -0.00    7.63
  10 -13  -1   -0.00    7.12
 -10  13   2    1.83    7.32
  10 -13  -2   -0.00    6.43
 -10  13   3   -0.00    7.94
  10 -13  -3   11.66    9.04
 -10  13   4   -0.00    7.43
  10 -13  -4   -0.00    7.24
 -10  13   5    2.29    7.33
  10 -13  -5    7.91    7.95
 -10  13   6    0.00    6.86
  10 -13  -6   -0.00    6.91
 -10  13   7    0.90    8.03
  10 -13  -7    4.54    6.88
 -10  13   8   -0.00    6.98
  10 -13  -8    3.52    6.89
 -10  13   9   -0.00    6.78
  10 -13  -9   -0.00    6.00
 -10  13  10   -0.00    6.85
  10 -13 -10    0.00    7.23
 -10  13  11    8.04    8.26
  10 -13 -11   10.86    9.04
 -10  13  12    6.56    7.40
  10 -13 -12    0.00    6.92
 -10  13  13    4.01    7.42
  10 -13 -13    4.63    8.05
 -10  13  14   12.03    9.09
  10 -13 -14   -0.00    7.41
 -10  13  15   -0.00    7.22
  10 -13 -15    0.39    6.05
 -10  13  16    6.47    7.77
  10 -13 -16    0.00    5.81
 -10  13  17    1.87    7.41
 -10  14   1    2.35    6.98
  10 -14  -1    7.81    8.36
 -10  14   2   -0.00    6.59
  10 -14  -2   -0.00    5.85
 -10  14   3    7.81    8.38
  10 -14  -3    0.00    7.08
 -10  14   4    0.89    7.12
  10 -14  -4   -0.00    6.59
 -10  14   5    6.75    7.85
  10 -14  -5    3.13    7.40
 -10  14   6    5.72    8.07
  10 -14  -6    6.93    8.71
 -10  14   7   -0.00    7.19
  10 -14  -7   -0.00    6.11
 -10  14   8    5.38    8.45
  10 -14  -8    7.52    7.20
 -10  14   9    0.00    7.55
  10 -14  -9    8.70    9.12
 -10  14  10    0.00    7.47
  10 -14 -10    4.33    7.85
 -10  14  11    0.91    7.93
  10 -14 -11    0.38    6.79
 -10  14  12    1.48    7.32
  10 -14 -12   -0.00    6.66
 -10  14  13    1.08    7.39
  10 -14 -13    1.09    7.83
 -10  14  14    0.00    7.55
 -10  14  15    2.78    7.42
 -10  14  16   17.62    9.39
 -10  14  17   -0.00    6.71
 -10  14  18   -0.00    7.14
  10 -15  -4    0.50    6.88
  10 -15  -5    0.00    7.48
  10 -15  -6    5.65    8.64
  10 -15  -7    2.11    7.81
  10 -15  -8    1.58    6.37
  10 -15  -9   18.66    8.93
  10 -15 -10   -0.00    6.54
  -9   0   1    9.81    5.32
   9   0  -1   16.64    5.45
  -9   0   2   -0.00    3.77
   9   0  -2   -0.00    3.51
  -9   0   3  138.87   19.51
   9   0  -3  187.78   20.35
  -9   0   4    2.11    3.83
   9   0  -4    1.96    3.73
  -9   0   5   39.47    7.21
   9   0  -5   22.30    5.98
  -9   0   6    2.33    3.29
   9   0  -6   -0.00    3.40
  -9   0   7  143.64   18.38
   9   0  -7  167.27   18.69
  -9   0   8   -0.00    3.20
  -9   0   8   -0.00    1.23
   9   0  -8   -0.00    3.02
  -9   0   9   94.60   12.31
  -9   0  10   -0.00    2.82
   9   0 -12    0.59    2.70
   9   0 -13  136.45   16.33
   9   0 -14    1.61    2.48
   9   0 -15   23.94    4.99
   9   0 -16    2.43    3.01
   9   0 -17   30.31    5.69
   9   0 -18   -0.00    2.55
   9   0 -19   76.30   10.39
   9   0 -20    0.25    2.76
   9   0 -21   14.78    4.11
   9   0 -22   -0.00    2.62
   9   0 -23   45.21    7.70
   9   0 -24   -0.00    3.06
   9   0 -25   18.67    5.10
   9   0 -26   -0.00    2.90
   9   0 -27    2.57    3.15
   9   0 -28    0.55    2.83
   9   0 -29   13.88    4.95
   9   0 -30    1.72    3.48
   9   0 -31    2.32    3.84
   9   0 -32   -0.00    3.58
   9   0 -33    7.04    4.41
   9   0 -34    1.36    3.64
   9   0 -35   12.17    5.32
   9   0 -36    1.00    3.42
  -9   1   1  401.53   46.38
   9  -1  -1  419.77   46.26
   9   1  -1  398.19   45.57
  -9  -1   1  521.08   47.38
  -9   1   2    5.78    4.82
   9  -1  -2    0.00    4.32
   9   1  -2   10.44    5.25
  -9  -1   2    2.03    4.22
  -9   1   3    8.86    4.96
   9  -1  -3    8.39    4.88
   9   1  -3    1.93    3.59
  -9  -1   3    1.43    3.77
  -9   1   4   69.49   11.07
   9  -1  -4   68.89   10.97
   9   1  -4   64.74   10.32
  -9  -1   4   88.08   11.54
  -9  -1   4   70.05    9.57
  -9   1   5  148.95   18.09
   9  -1  -5  138.43   17.70
   9   1  -5  154.69   17.56
  -9  -1   5  130.72   17.22
  -9  -1   5  136.53   15.74
  -9   1   6    4.57    3.76
   9  -1  -6   -0.00    3.48
   9   1  -6   -0.00    3.33
  -9  -1   6    0.00    3.30
  -9  -1   6    0.20    1.50
  -9   1   7   60.08    9.07
   9  -1  -7   51.81    8.77
   9   1  -7   42.01    7.70
  -9  -1   7   49.46    8.05
  -9   1   8    4.17    3.54
   9  -1  -8    4.92    3.58
   9  -1  -8   -0.00    3.41
  -9  -1   8    3.07    2.98
  -9   1   9   15.83    5.04
   9  -1  -9   24.26    5.28
   9  -1  -9   13.39    5.25
  -9  -1   9   21.28    4.57
  -9   1  10    8.23    4.07
   9  -1 -10    0.00    3.69
  -9   1  11  115.16   14.89
   9  -1 -11  122.51   15.53
   9  -1 -12    5.05    3.90
   9  -1 -13    4.50    3.18
   9  -1 -14   -0.00    2.50
   9  -1 -15   92.75   12.30
   9   1 -15   85.61   10.87
   9  -1 -16   18.47    4.98
   9   1 -16   17.51    3.87
   9  -1 -17   54.12    8.76
   9   1 -17   54.36    7.65
   9  -1 -18   -0.00    3.06
   9   1 -18    0.90    2.26
   9  -1 -19    2.85    3.26
   9   1 -19    9.93    3.14
   9  -1 -20    6.21    3.88
   9   1 -20    4.51    2.67
   9  -1 -21   89.05   11.74
   9   1 -21   75.21   10.16
   9  -1 -22   -0.00    3.05
   9   1 -22   -0.00    2.69
   9  -1 -23    3.12    3.66
   9   1 -23    3.64    2.77
   9  -1 -24    1.00    3.34
   9   1 -24   -0.00    2.78
   9  -1 -25    9.72    4.46
   9   1 -25    8.17    3.37
   9  -1 -26    3.00    3.34
   9   1 -26    0.00    2.50
   9  -1 -27   28.24    6.28
   9   1 -27    9.42    4.26
   9  -1 -28    3.98    3.84
   9   1 -28    1.49    3.07
   9  -1 -29   -0.00    3.30
   9   1 -29    0.00    2.71
   9  -1 -30   -0.00    3.08
   9   1 -30    0.00    3.18
   9  -1 -31    5.02    4.27
   9   1 -31    8.66    3.89
   9  -1 -32    0.14    4.15
   9   1 -32    0.00    3.37
   9  -1 -33    4.27    4.57
   9   1 -33    2.05    3.93
   9  -1 -34    2.15    4.16
   9   1 -34   -0.00    3.31
   9  -1 -35   -0.00    4.04
   9   1 -35   -0.00    3.49
   9   1 -36    2.12    3.86
  -9   2   1   50.07    9.67
   9  -2  -1   72.30   10.78
   9  -2  -1   42.16    9.49
   9   2  -1   60.18    9.21
   9   2  -1   42.28    8.89
  -9  -2   1   38.77    8.74
  -9   2   2    0.71    3.77
   9  -2  -2    1.74    4.13
   9  -2  -2    6.61    5.12
   9   2  -2    2.16    3.76
  -9  -2   2    8.44    4.26
  -9   2   3  138.92   19.48
   9  -2  -3  156.87   19.67
   9  -2  -3  176.77   21.20
   9   2  -3  156.88   18.70
  -9  -2   3  127.74   18.54
  -9  -2   3  171.37   18.05
  -9   2   4    9.18    5.20
   9  -2  -4    1.49    4.20
   9  -2  -4    0.00    3.76
   9   2  -4    4.93    3.74
  -9  -2   4    7.65    4.04
  -9  -2   4    1.89    2.35
  -9   2   5   22.07    6.31
   9  -2  -5    7.59    4.97
   9  -2  -5   13.36    5.44
   9   2  -5   12.49    4.31
  -9  -2   5   16.67    4.93
  -9  -2   5   12.97    3.05
  -9   2   6    1.01    3.84
   9  -2  -6   -0.00    3.31
   9  -2  -6    4.96    3.93
   9   2  -6    0.34    2.72
  -9  -2   6    1.78    3.41
  -9   2   7   47.35    9.70
   9  -2  -7   64.14   10.04
   9  -2  -7   59.60   10.37
  -9  -2   7   69.97    9.25
  -9   2   8   31.79    7.39
   9  -2  -8   36.47    7.15
   9  -2  -8   42.07    8.13
  -9  -2   8   40.02    6.63
  -9   2   9   43.22    8.01
   9  -2  -9   29.78    6.95
   9  -2  -9   43.63    8.35
  -9   2  10    1.56    3.79
   9  -2 -10    2.26    3.42
   9  -2 -10    0.00    3.58
  -9   2  11    2.69    3.70
   9  -2 -11    0.39    3.30
  -9   2  12   13.84    4.97
   9  -2 -12   12.13    4.82
   9  -2 -13   36.83    7.46
   9  -2 -14   45.42    8.48
   9  -2 -15   14.56    5.01
   9  -2 -16    0.82    3.47
   9  -2 -17   60.32    9.96
   9  -2 -18    1.59    3.52
   9   2 -18    2.22    2.39
   9  -2 -19  126.33   15.53
   9   2 -19  107.90   12.42
   9  -2 -20   13.86    5.22
   9   2 -20    5.67    2.38
   9  -2 -21    0.00    3.70
   9   2 -21    3.81    2.16
   9  -2 -22    7.54    4.05
   9   2 -22   10.37    3.03
   9  -2 -23   25.27    7.02
   9   2 -23   41.91    5.76
   9  -2 -24    5.32    4.58
   9   2 -24    0.00    2.06
   9  -2 -25    9.48    4.78
   9   2 -25    5.68    3.04
   9  -2 -26   -0.00    4.14
   9   2 -26    1.82    2.46
   9  -2 -27    1.14    3.71
   9   2 -27   -0.00    2.50
   9  -2 -28    0.00    4.10
   9   2 -28    0.63    2.50
   9  -2 -29   11.13    4.85
   9   2 -29    1.85    2.90
   9  -2 -30    0.15    3.76
   9   2 -30   -0.00    2.82
   9  -2 -31    4.65    4.21
   9   2 -31   -0.00    2.91
   9  -2 -32    3.27    4.28
   9   2 -32    0.49    3.00
   9  -2 -33    7.93    5.01
   9   2 -33    0.00    3.04
   9  -2 -34    1.20    3.84
   9   2 -34    0.00    3.03
   9  -2 -35    8.90    5.50
   9   2 -35    3.28    3.54
   9   2 -36    0.11    3.35
   9   2 -37   -0.00    3.64
  -9   3   1  209.01   25.97
   9  -3  -1  212.82   26.80
   9   3  -1  208.93   24.31
   9   3  -1  233.00   25.66
  -9  -3   1  188.86   24.58
  -9   3   2   35.55    9.13
   9  -3  -2   56.17   10.56
   9   3  -2   48.14    8.18
   9   3  -2   35.40    8.07
  -9  -3   2   43.56    8.19
  -9   3   3    4.10    4.59
   9  -3  -3    0.74    4.63
   9   3  -3    0.00    3.30
   9   3  -3    2.50    3.66
  -9  -3   3    0.53    3.14
  -9   3   4    8.32    5.34
   9  -3  -4    3.00    4.75
   9  -3  -4    7.29    5.58
   9   3  -4    3.48    3.37
   9   3  -4    4.61    3.71
   9   3  -4    9.89    4.10
  -9  -3   4    2.01    3.44
  -9  -3   4    4.99    2.72
  -9   3   5   70.27   11.23
   9  -3  -5   83.14   11.25
   9  -3  -5   55.65   10.75
   9   3  -5   56.44    8.93
   9   3  -5   77.00    9.55
  -9  -3   5   50.57    8.78
  -9  -3   5   51.07    6.79
  -9   3   6   51.94    9.58
   9  -3  -6   50.99    9.03
   9  -3  -6   50.98    9.70
   9   3  -6   40.44    7.50
  -9   3   7   20.73    6.71
   9  -3  -7   29.47    6.65
   9  -3  -7   28.05    7.11
   9   3  -7   26.39    5.38
  -9   3   8    0.00    4.56
   9  -3  -8    0.75    3.99
   9  -3  -8    0.27    4.02
   9   3  -8    2.02    3.00
  -9   3   9   10.18    5.50
   9  -3  -9   11.65    4.72
   9  -3  -9    4.05    4.79
  -9   3  10    1.82    4.46
   9  -3 -10    0.00    3.92
   9  -3 -10    5.65    4.71
  -9   3  11  145.26   19.60
   9  -3 -11  164.71   20.19
  -9   3  12   16.04    6.17
   9  -3 -12   27.62    6.78
  -9   3  13   18.90    6.38
   9  -3 -13   12.49    5.49
   9  -3 -14    3.13    4.31
   9  -3 -15   73.56   11.72
   9  -3 -16    4.99    4.25
   9  -3 -17   37.95    8.01
   9  -3 -18   -0.00    3.75
   9  -3 -19    1.82    3.93
   9  -3 -20    6.99    4.99
   9   3 -20   16.03    2.50
   9  -3 -21   58.11   10.42
   9   3 -21   55.75    6.46
   9  -3 -22    8.65    5.33
   9   3 -22    9.87    2.44
   9  -3 -23   11.94    4.85
   9   3 -23    7.68    2.28
   9  -3 -24    3.88    4.10
   9   3 -24    0.54    1.71
   9  -3 -25    8.71    5.29
   9   3 -25   12.43    3.00
   9  -3 -26    0.53    3.82
   9   3 -26    1.97    2.21
   9  -3 -27   11.34    5.41
   9   3 -27    5.07    2.66
   9  -3 -28   -0.00    3.83
   9   3 -28    0.03    2.31
   9  -3 -29    4.05    4.56
   9   3 -29    1.56    2.23
   9  -3 -30    0.38    3.98
   9   3 -30    1.28    2.21
   9  -3 -31    2.70    4.11
   9   3 -31    2.07    2.59
   9  -3 -32    3.84    4.39
   9   3 -32    0.76    2.45
   9  -3 -33    0.12    4.18
   9   3 -33    3.19    3.00
   9  -3 -34   -0.00    3.73
   9   3 -34    0.00    2.69
   9   3 -35    3.59    3.15
   9   3 -36    2.11    2.91
   9   3 -37    1.11    3.04
  -9   4   1    4.28    5.04
   9  -4  -1    5.57    5.27
   9   4  -1    1.69    3.85
   9   4  -1    0.00    3.27
   9   4  -1    5.36    4.22
  -9   4   2   41.55   10.26
   9  -4  -2   70.53   12.03
   9   4  -2   40.54    8.68
   9   4  -2   71.53    9.75
   9   4  -2   56.24    9.48
  -9   4   3   59.98   11.37
   9  -4  -3   62.80   11.55
   9   4  -3   60.79    9.60
   9   4  -3   58.21    9.38
   9   4  -3   56.70    9.85
  -9   4   4   49.93   10.49
   9  -4  -4   34.21    9.70
   9   4  -4   79.92    9.71
   9   4  -4   47.50    9.00
  -9   4   5   45.22   11.05
   9  -4  -5  117.92   14.73
   9   4  -5   73.02   10.23
   9   4  -5   87.15   11.10
  -9  -4   5   63.20    7.54
  -9   4   6    0.00    4.63
   9  -4  -6    0.00    3.91
   9   4  -6    3.18    3.28
   9   4  -6    0.00    3.18
  -9   4   7   66.01   12.54
   9  -4  -7   76.23   13.09
   9   4  -7   80.75   10.48
   9   4  -7   83.32   11.08
  -9   4   8  130.76   16.91
   9  -4  -8   91.91   14.66
   9  -4  -8  103.18   16.17
   9   4  -8  117.86   13.99
  -9   4   9   65.59   12.27
   9  -4  -9  107.72   13.05
   9  -4  -9   60.97   12.10
   9   4  -9   75.37   10.20
  -9   4  10    1.51    4.93
   9  -4 -10   -0.00    4.23
   9  -4 -10   -0.00    3.92
  -9   4  11    6.72    4.70
   9  -4 -11    4.12    4.31
   9  -4 -11    5.76    4.76
  -9   4  12   -0.00    4.40
   9  -4 -12    1.31    3.76
  -9   4  13   57.90   10.13
   9  -4 -13   36.80    9.20
  -9   4  14   16.75    6.18
   9  -4 -14    8.32    4.73
   9  -4 -15   29.91    7.19
   9  -4 -16    1.30    3.92
   9  -4 -17   35.97    8.40
   9  -4 -18   64.41   11.49
   9  -4 -19   66.15   11.75
   9  -4 -20    1.86    4.77
   9  -4 -21    0.80    4.35
   9  -4 -22    0.00    4.14
   9  -4 -23   26.98    7.65
   9   4 -23   37.48    4.44
   9  -4 -24   16.99    6.29
   9  -4 -25    5.84    5.07
   9   4 -25    4.84    2.01
   9  -4 -26    4.18    4.78
   9   4 -26    1.51    1.96
   9  -4 -27   -0.00    3.80
   9   4 -27    0.64    1.98
   9  -4 -28    3.14    4.28
   9   4 -28    2.57    2.26
   9  -4 -29   17.24    6.42
   9   4 -29    9.37    3.16
   9  -4 -30    3.50    4.92
   9   4 -30    1.24    2.46
   9  -4 -31   -0.00    4.81
   9   4 -31    1.13    2.45
   9  -4 -32    0.00    4.78
   9   4 -32    0.88    2.54
   9  -4 -33   -0.00    5.05
   9   4 -33    2.10    2.91
   9   4 -34    0.29    2.93
   9   4 -35    4.16    3.23
   9   4 -36   -0.00    3.01
   9   4 -37    0.55    3.05
   9  -5  -1  123.94   18.78
   9   5  -1  112.17   15.94
   9   5  -1  127.40   16.15
   9   5  -1  117.53   16.30
  -9   5   2   60.62   11.82
   9  -5  -2   64.43   12.17
   9   5  -2   57.27    9.90
   9   5  -2   64.13    9.97
   9   5  -2   57.10   10.12
  -9   5   3    6.95    6.52
   9  -5  -3   12.48    6.66
   9   5  -3    9.95    4.95
   9   5  -3   11.66    4.67
  -9   5   4   86.82   13.97
   9  -5  -4   79.58   13.72
   9   5  -4   80.43   11.37
   9   5  -4   65.56   11.04
  -9   5   5   32.75    8.43
   9  -5  -5   37.38    9.38
   9   5  -5   42.98    7.26
   9   5  -5   23.76    5.95
  -9  -5   5   24.12    3.81
  -9   5   6   56.62   11.09
   9   5  -6   35.27    7.54
  -9   5   7   88.48   13.81
   9  -5  -7   70.39   12.99
   9   5  -7   68.81   10.39
  -9   5   8    5.75    5.71
   9  -5  -8    4.39    5.26
   9   5  -8    0.00    2.86
  -9   5   9    2.11    5.43
   9  -5  -9    0.00    4.93
   9   5  -9    4.17    3.02
  -9   5  10   -0.00    5.15
   9  -5 -10    0.00    4.37
   9   5 -10   -0.00    2.40
  -9   5  11   63.07   11.72
   9  -5 -11   72.88   11.85
   9   5 -11   53.26    8.16
  -9   5  12   28.80    8.08
   9  -5 -12   21.35    7.27
   9   5 -12   21.86    4.63
  -9   5  13   -0.00    5.07
   9  -5 -13   -0.00    4.04
  -9   5  14   27.54    7.70
   9  -5 -14   19.73    7.07
  -9   5  15   31.20    8.68
   9  -5 -15   35.23    8.53
   9  -5 -16   20.74    6.93
   9   5 -16   29.82    4.26
   9  -5 -17   22.16    7.69
   9   5 -17   40.64    4.96
   9  -5 -18    1.90    4.36
   9   5 -18    6.99    1.84
   9  -5 -19    4.69    5.35
   9   5 -19    0.00    1.14
   9  -5 -20    6.08    5.30
   9  -5 -21   14.56    6.21
   9  -5 -22   10.22    6.26
   9  -5 -23    1.69    5.00
   9  -5 -24    0.00    3.99
   9  -5 -25    6.82    5.43
   9  -5 -26    8.07    5.44
   9  -5 -27   10.87    6.08
   9  -5 -28    4.27    5.12
   9  -5 -29    0.39    4.31
   9  -5 -30    0.00    4.22
   9  -5 -31    1.69    4.49
   9  -5 -32    0.67    4.79
   9   5 -34   -0.00    2.42
   9   5 -35    2.70    2.91
   9   5 -36    2.33    3.04
   9  -6  -1    4.99    5.45
   9   6  -1   -0.00    4.00
   9   6  -1    0.00    3.22
   9  -6  -2   97.34   16.30
   9   6  -2  111.23   14.32
   9   6  -2   78.63   13.38
   9  -6  -3   32.58    9.04
   9   6  -3   23.97    6.11
   9   6  -3   19.23    6.34
   9  -6  -4   25.60    8.39
   9   6  -4   23.37    6.38
   9   6  -4   19.96    6.05
   9  -6  -5   18.38    7.38
   9   6  -5   16.08    5.66
   9  -6  -6   11.37    6.55
   9  -6  -7    7.74    6.04
   9  -6  -8   92.61   15.31
  -9   6   9   22.76    7.65
   9  -6  -9   14.38    6.71
  -9   6  10   -0.00    5.68
   9  -6 -10    1.38    4.24
  -9   6  11   -0.00    5.79
   9  -6 -11    4.10    4.38
  -9   6  12   31.07    8.63
   9  -6 -12   32.41    8.56
  -9   6  13   31.04    8.91
   9  -6 -13   35.54    9.40
  -9   6  14   52.90   11.29
   9  -6 -14   51.59   11.19
  -9   6  15   17.77    6.95
   9  -6 -15   10.16    6.03
  -9   6  16    0.00    5.40
   9  -6 -16    4.22    5.10
   9  -6 -17   18.08    6.93
   9  -6 -18   54.61   10.99
   9  -6 -19   10.67    6.35
   9  -6 -20    0.00    4.88
   9  -6 -21    0.68    4.04
   9  -6 -22   -0.00    5.37
   9  -6 -23    9.85    6.28
   9  -6 -24    5.14    5.42
   9  -6 -25    8.23    6.42
   9  -6 -26   -0.00    4.35
   9  -6 -27   -0.00    4.81
   9  -6 -28    1.11    4.99
   9  -6 -29    1.82    5.09
   9  -6 -30    1.65    4.63
   9  -6 -31    4.24    4.60
  -9   7   1    9.56    7.22
   9  -7  -1   12.11    7.42
   9   7  -1   16.46    6.02
  -9   7   2    6.28    6.95
   9  -7  -2    4.37    5.40
   9   7  -2   10.06    5.04
  -9   7   3    1.92    5.98
   9  -7  -3    5.42    6.14
   9   7  -3    2.99    3.86
  -9   7   4   23.89    8.62
   9  -7  -4   19.53    8.01
  -9   7   5    6.40    6.85
   9  -7  -5    3.72    5.62
  -9   7   6   41.74   10.61
   9  -7  -6   39.47   10.43
  -9   7   7   14.62    7.37
   9  -7  -7    2.72    5.63
  -9   7   8   -0.00    5.84
   9  -7  -8    5.09    5.83
   9  -7  -9    4.81    4.95
   9  -7 -10   17.50    6.59
   9  -7 -11   15.94    7.05
   9  -7 -12   67.01   13.16
   9  -7 -13    0.00    4.75
   9  -7 -14   10.13    5.22
   9  -7 -15    1.54    4.07
   9  -7 -16   41.33   10.01
   9  -7 -17    0.00    4.39
   9  -7 -18    0.45    3.87
   9  -7 -19    1.25    4.53
   9  -7 -20    4.87    5.33
   9  -7 -21    2.26    5.19
   9  -7 -22   10.56    6.66
   9  -7 -23    0.70    5.12
   9  -7 -24    0.00    5.55
   9  -7 -25    3.23    5.45
   9  -7 -26   29.93    9.22
   9  -7 -27    0.20    4.62
   9  -7 -28    1.85    4.99
   9  -7 -29   -0.00    4.42
   9  -7 -30   -0.00    4.86
  -9   8   1   11.43    7.62
   9  -8  -1    6.71    6.02
   9   8  -1   16.24    5.98
  -9   8   2   21.99    8.61
   9  -8  -2    3.69    6.97
   9   8  -2   28.43    7.01
  -9   8   3    2.47    6.38
   9  -8  -3   -0.00    6.27
  -9   8   4   65.98   13.08
   9  -8  -4   41.28   11.23
  -9   8   5    4.43    5.55
   9  -8  -5    2.16    5.65
  -9   8   6    4.72    6.21
   9  -8  -6    0.19    4.77
  -9   8   7    5.19    6.52
   9  -8  -7    4.52    5.46
  -9   8   8   81.85   15.53
   9  -8  -8   76.16   14.59
  -9   8   9    2.41    6.03
   9  -8  -9   12.50    6.55
  -9   8  10   26.06    9.18
   9  -8 -10   30.43    8.96
  -9   8  11    7.30    6.17
   9  -8 -11    0.00    5.67
  -9   8  12   14.20    7.78
   9  -8 -12   11.90    8.10
  -9   8  13    0.00    5.75
   9  -8 -13    0.00    5.54
  -9   8  14   13.49    7.56
   9  -8 -14   21.26    8.05
  -9   8  15    1.32    5.82
   9  -8 -15    0.00    4.41
  -9   8  16    0.00    5.33
   9  -8 -16    0.89    4.92
  -9   8  17    6.51    6.29
   9  -8 -17    2.19    4.64
  -9   8  18   27.76    9.46
   9  -8 -18   43.62   10.51
   9  -8 -19    3.59    4.67
   9  -8 -20    9.57    5.59
   9  -8 -21    1.32    5.03
   9  -8 -22    5.02    5.84
   9  -8 -23    4.55    5.07
   9  -8 -24    0.85    5.46
   9  -8 -25    0.20    5.23
   9  -8 -26    0.00    7.04
   9  -8 -27    0.00    5.70
   9  -8 -28    0.00    5.92
   9  -8 -29   -0.00    6.26
  -9   9   1    1.69    6.43
   9  -9  -1   12.11    8.38
   9   9  -1   16.75    6.26
  -9   9   2   20.61    8.54
   9  -9  -2   40.90   10.99
  -9   9   3    0.77    6.05
   9  -9  -3    0.67    5.65
  -9   9   4   13.66    7.82
   9  -9  -4   -0.00    6.28
  -9   9   5    0.00    5.62
   9  -9  -5    0.00    6.01
  -9   9   6   83.79   15.28
   9  -9  -6   68.32   14.82
  -9   9   7    1.06    5.77
   9  -9  -7    0.00    6.90
  -9   9   8   -0.00    6.56
   9  -9  -8    1.60    6.19
  -9   9   9   -0.00    6.85
   9  -9  -9    4.94    5.19
  -9   9  10   12.74    7.47
   9  -9 -10    2.31    5.01
  -9   9  11   -0.00    6.84
   9  -9 -11   -0.00    5.64
  -9   9  12   19.88    8.49
   9  -9 -12   58.79   12.29
  -9   9  13    4.09    6.10
   9  -9 -13    4.07    5.77
  -9   9  14    0.00    5.74
   9  -9 -14    0.00    5.59
  -9   9  15   -0.00    5.96
   9  -9 -15    3.14    4.85
  -9   9  16   17.52    7.82
   9  -9 -16   38.34   10.08
  -9   9  17    0.00    5.73
   9  -9 -17    0.00    5.39
  -9   9  18    0.37    5.54
   9  -9 -18    0.47    5.08
  -9   9  19    2.80    5.77
   9  -9 -19   -0.00    4.43
   9  -9 -20   13.16    7.02
   9  -9 -21    3.33    4.98
   9  -9 -22   11.53    7.17
   9  -9 -23    6.63    6.81
   9  -9 -24   -0.00    5.61
   9  -9 -25    4.52    6.02
   9  -9 -26   14.68    7.47
   9  -9 -27    1.67    5.07
  -9  10   1   -0.00    6.63
   9 -10  -1   -0.00    5.29
  -9  10   2    9.33    7.30
   9 -10  -2   19.39    8.45
  -9  10   3    0.83    5.81
   9 -10  -3    0.50    6.78
  -9  10   4   39.95   11.30
   9 -10  -4   40.36   12.02
  -9  10   5    1.11    5.70
   9 -10  -5    0.00    6.38
  -9  10   6    5.34    7.34
   9 -10  -6    0.00    4.67
  -9  10   7   -0.00    6.52
   9 -10  -7    4.09    6.62
  -9  10   8   27.69    9.85
   9 -10  -8   30.49    9.86
  -9  10   9    1.14    7.01
   9 -10  -9    0.00    5.42
  -9  10  10   14.58    8.05
   9 -10 -10    3.04    6.09
  -9  10  11    8.07    6.96
   9 -10 -11    6.56    6.49
  -9  10  12    6.58    7.44
   9 -10 -12   13.26    7.99
  -9  10  13   -0.00    6.49
   9 -10 -13    2.96    5.67
  -9  10  14   33.27   10.54
   9 -10 -14   25.82    9.11
  -9  10  15    2.31    6.44
   9 -10 -15    4.65    5.86
  -9  10  16    0.00    6.54
   9 -10 -16   -0.00    4.91
  -9  10  17    0.00    5.45
   9 -10 -17    0.98    5.80
  -9  10  18   20.04    9.32
   9 -10 -18   27.04    9.04
  -9  10  19    2.53    7.11
   9 -10 -19   -0.00    5.95
   9 -10 -20    7.30    5.80
   9 -10 -21    0.00    5.53
   9 -10 -22    5.84    7.23
   9 -10 -23    1.79    5.36
   9 -10 -24   -0.00    5.08
   9 -10 -25   -0.00    4.95
  -9  11   1   -0.00    6.26
   9 -11  -1   -0.00    5.54
  -9  11   2   23.78    9.31
   9 -11  -2   17.60    9.70
  -9  11   3   -0.00    6.44
   9 -11  -3   -0.00    6.19
  -9  11   4   12.03    7.58
   9 -11  -4   15.31    8.72
  -9  11   5   10.15    7.86
   9 -11  -5    4.00    6.02
  -9  11   6    3.78    7.29
   9 -11  -6   16.32    8.29
  -9  11   7   -0.00    6.92
   9 -11  -7   -0.00    5.80
  -9  11   8    5.08    7.10
   9 -11  -8    0.00    6.05
  -9  11   9    9.05    7.70
  -9  11  10   21.98    9.48
   9 -11 -10   18.22    8.57
  -9  11  11    2.43    7.34
   9 -11 -11    6.04    7.03
  -9  11  12   23.47    9.04
   9 -11 -12   11.96    7.66
  -9  11  13   -0.00    6.22
   9 -11 -13    2.98    5.40
  -9  11  14    6.10    7.00
   9 -11 -14    3.22    6.04
  -9  11  15    2.95    6.63
   9 -11 -15    0.00    5.47
  -9  11  16   34.47   10.38
   9 -11 -16    7.95    7.45
  -9  11  17    2.56    6.33
   9 -11 -17    0.64    5.63
  -9  11  18    0.00    6.03
   9 -11 -18    1.97    6.39
  -9  11  19    0.00    6.10
   9 -11 -19    0.00    6.09
  -9  11  20    3.04    6.34
   9 -11 -20   15.34    7.67
   9 -11 -21    3.23    6.37
   9 -11 -22    4.99    6.21
   9 -11 -23   -0.00    5.04
   9 -11 -24    0.00    5.58
  -9  12   1    4.50    7.44
   9 -12  -1    2.14    6.43
  -9  12   2    4.17    6.32
   9 -12  -2   -0.00    6.98
  -9  12   3    8.33    7.94
   9 -12  -3    0.00    5.38
  -9  12   4   32.95   10.77
   9 -12  -4    0.00    6.80
  -9  12   5    2.44    6.71
   9 -12  -5    5.03    6.74
  -9  12   6    0.81    6.41
   9 -12  -6   -0.00    6.65
  -9  12   7    2.52    6.33
   9 -12  -7   -0.00    6.85
  -9  12   8   33.95   10.72
   9 -12  -8   13.77    9.22
  -9  12   9   -0.00    7.22
   9 -12  -9    0.13    6.42
  -9  12  10    6.59    7.60
   9 -12 -10    3.84    7.10
  -9  12  11    2.85    7.64
   9 -12 -11   -0.00    7.00
  -9  12  12    2.54    6.35
   9 -12 -12    7.46    8.03
  -9  12  13   -0.00    6.99
   9 -12 -13   -0.00    5.43
  -9  12  14   10.65    8.64
   9 -12 -14    3.77    6.98
  -9  12  15    0.00    6.71
   9 -12 -15   -0.00    5.40
  -9  12  16   -0.00    6.11
   9 -12 -16    2.82    5.86
  -9  12  17    6.70    7.67
   9 -12 -17   10.70    7.96
  -9  12  18    0.00    6.74
   9 -12 -18    1.79    6.04
  -9  12  19    6.55    6.80
   9 -12 -19    7.53    6.28
  -9  12  20    0.73    6.21
   9 -12 -20    0.41    5.96
   9 -12 -21   -0.00    6.38
   9 -12 -22   -0.00    6.71
  -9  13   1   13.42    8.15
   9 -13  -1    1.18    6.94
  -9  13   2    3.27    6.88
   9 -13  -2    1.39    5.78
  -9  13   3    6.59    7.74
   9 -13  -3    0.48    6.95
  -9  13   4   -0.00    7.29
   9 -13  -4    4.20    7.80
  -9  13   5    8.71    8.51
   9 -13  -5    1.69    6.70
  -9  13   6   12.55    7.87
   9 -13  -6   -0.00    6.61
  -9  13   7    5.50    7.52
   9 -13  -7    6.08    6.87
  -9  13   8    2.40    7.14
   9 -13  -8   -0.00    6.66
  -9  13   9    6.34    8.05
   9 -13  -9    4.21    6.82
  -9  13  10   10.10    8.44
   9 -13 -10    9.60    7.98
  -9  13  11   -0.00    7.08
   9 -13 -11   -0.00    7.26
  -9  13  12    0.00    6.67
   9 -13 -12    1.72    6.67
  -9  13  13   -0.00    7.15
   9 -13 -13   -0.00    4.83
  -9  13  14    3.28    7.02
   9 -13 -14    0.73    5.94
  -9  13  15    0.00    6.95
   9 -13 -15    0.00    6.88
  -9  13  16    8.61    7.98
   9 -13 -16    0.00    7.28
  -9  13  17    0.29    6.58
   9 -13 -17    0.56    6.17
  -9  13  18    6.26    7.39
   9 -13 -18    0.71    6.03
  -9  13  19    6.40    7.31
   9 -13 -19   -0.00    6.25
  -9  13  20    0.00    6.93
   9 -13 -20    0.00    6.22
  -9  13  21    0.00    6.76
  -9  14   1    2.69    6.98
   9 -14  -1   -0.00    7.07
  -9  14   2    6.47    7.49
   9 -14  -2   -0.00    6.62
  -9  14   3   20.38   10.34
   9 -14  -3   24.57   10.76
  -9  14   4    8.02    8.58
   9 -14  -4   24.93   10.76
  -9  14   5    0.28    6.67
   9 -14  -5   -0.00    5.89
  -9  14   6    0.92    6.65
   9 -14  -6   -0.00    6.95
  -9  14   7   11.08    9.30
   9 -14  -7    4.47    7.34
  -9  14   8    0.00    8.23
   9 -14  -8    0.00    7.02
  -9  14   9    0.00    7.59
   9 -14  -9    2.27    7.11
  -9  14  10   11.57    9.10
   9 -14 -10    7.22    7.45
  -9  14  11   -0.00    7.72
   9 -14 -11   -0.00    7.72
  -9  14  12    0.07    7.28
   9 -14 -12   -0.00    6.44
  -9  14  13    2.35    7.91
   9 -14 -13    5.06    7.45
  -9  14  14    0.34    6.41
   9 -14 -14    4.80    7.53
  -9  14  15    3.60    7.44
   9 -14 -15    0.89    6.11
  -9  14  16    1.04    6.15
   9 -14 -16   -0.00    6.27
  -9  14  17    5.78    7.72
   9 -14 -17   -0.00    6.36
  -9  14  18    3.27    7.10
  -9  14  19    3.43    7.31
  -9  14  20    1.61    6.50
  -9  14  21    0.58    7.05
  -9  15   1   -0.00    7.07
  -9  15   2    1.48    7.06
  -9  15   3    0.00    8.06
  -9  15   4    0.00    6.97
  -9  15   5   -0.00    6.75
   9 -15  -5   -0.00    6.05
  -9  15   6    2.79    8.14
   9 -15  -6    4.39    7.30
  -9  15   7   10.53    8.95
   9 -15  -7    0.00    7.29
  -9  15   8    0.04    7.47
   9 -15  -8   -0.00    6.77
  -9  15   9    0.00    7.92
   9 -15  -9    0.00    7.17
  -9  15  10    4.70    7.03
   9 -15 -10    3.81    8.35
  -9  15  11    4.56    8.00
   9 -15 -11    0.00    7.88
  -9  15  12    4.38    8.11
   9 -15 -12    5.55    7.93
   9 -15 -13   -0.00    7.22
   9 -15 -14    0.70    7.04
   9 -15 -15    4.40    7.84
   9 -16 -10   -0.00    7.16
   9 -16 -11    0.00    8.45
   9 -16 -12    0.00    8.34
  -8   0   1   -0.00    4.08
   8   0  -1    0.00    3.28
   8   0  -1   -0.00    3.23
  -8   0   2  520.90   54.00
   8   0  -2  562.31   54.04
   8   0  -2  462.39   54.02
  -8   0   3   -0.00    3.31
   8   0  -3    5.59    3.86
   8   0  -3   -0.00    3.12
  -8   0   4   93.46   12.75
   8   0  -4  102.84   12.97
   8   0  -4   89.52   13.09
  -8   0   5    0.00    2.71
   8   0  -5    3.55    3.36
   8   0  -5    2.89    3.48
  -8   0   6   66.20   10.69
   8   0  -6   97.67   11.62
   8   0  -6   93.13   12.02
  -8   0   7    0.44    2.78
  -8   0   7   -0.00    1.62
   8   0  -7   -0.00    3.03
   8   0  -7   -0.00    3.06
  -8   0   8  216.92   18.97
  -8   0   8  164.09   15.85
  -8   0   8  128.72   15.66
   8   0  -8  221.52   18.81
   8   0  -8  191.50   19.27
  -8   0   9   -0.00    2.27
   8   0  -9   -0.00    2.38
   8   0  -9   -0.00    2.70
  -8   0  10    0.00    2.22
   8   0 -10    0.95    2.54
   8   0 -10    1.99    2.90
  -8   0  11   -0.00    2.33
   8   0 -11   -0.00    2.21
   8   0 -11    1.02    2.69
  -8   0  12  192.99   19.96
   8   0 -12  177.38   19.57
   8   0 -12  175.69   20.36
  -8   0  13   -0.00    2.51
   8   0 -13    0.00    2.83
   8   0 -18   99.48   12.42
   8   0 -19    0.80    2.77
   8   0 -20    9.62    3.55
   8   0 -21    0.00    2.66
   8   0 -22   68.09    9.80
   8   0 -23   -0.00    3.05
   8   0 -24   15.36    4.78
   8   0 -25    1.11    3.16
   8   0 -26    0.09    3.00
   8   0 -27    1.70    3.15
   8   0 -28   35.34    7.31
   8   0 -29   -0.00    3.29
   8   0 -30    9.84    4.50
   8   0 -31   -0.00    3.50
   8   0 -32    5.07    4.51
   8   0 -33   -0.00    3.74
   8   0 -34    6.32    4.33
   8   0 -35   -0.00    3.97
   8   0 -36    0.39    3.92
   8   0 -37    5.09    4.64
  -8   1   1   79.33   11.79
   8  -1  -1   68.67   11.21
   8  -1  -1   69.98   11.76
   8   1  -1   80.81   11.20
   8   1  -1   73.79   11.56
  -8  -1   1   74.84   11.38
  -8   1   2    0.00    3.75
   8  -1  -2    3.31    4.56
   8  -1  -2    2.27    3.81
   8   1  -2    6.95    4.11
   8   1  -2    9.00    4.20
  -8  -1   2    7.64    3.97
  -8   1   3    3.74    3.67
   8  -1  -3    6.85    4.27
   8  -1  -3    3.09    3.95
   8   1  -3    4.03    3.53
   8   1  -3    2.11    3.60
  -8  -1   3    6.26    3.56
  -8   1   4   46.77    8.18
   8  -1  -4   54.44    8.51
   8  -1  -4   29.24    7.45
   8   1  -4   44.64    7.31
   8   1  -4   44.58    7.88
  -8  -1   4   41.76    7.45
  -8  -1   4   42.68    6.36
  -8   1   5    4.79    3.67
   8  -1  -5    7.37    4.00
   8  -1  -5    4.39    3.85
   8   1  -5    4.85    3.42
   8   1  -5    4.71    3.30
  -8  -1   5    6.98    3.64
  -8  -1   5    4.49    2.03
  -8   1   6   88.09   11.57
   8  -1  -6   81.57   11.24
   8  -1  -6   91.49   12.21
   8   1  -6   86.71   10.83
   8   1  -6   71.00   10.79
  -8  -1   6   83.69   10.89
  -8  -1   6   85.60    9.01
  -8  -1   6   70.31    8.79
  -8   1   7    6.98    3.52
   8  -1  -7   11.27    3.92
   8  -1  -7    2.93    3.42
   8   1  -7    4.00    3.14
   8   1  -7    2.52    3.12
  -8  -1   7    4.95    3.05
  -8   1   8    5.04    3.56
   8  -1  -8    0.00    2.56
   8  -1  -8    4.04    3.59
   8   1  -8    4.08    2.82
   8   1  -8    4.50    3.21
  -8  -1   8    0.31    2.56
  -8   1   9    9.94    3.89
   8  -1  -9   15.01    4.23
   8  -1  -9    9.05    4.03
   8   1  -9    6.79    2.99
   8   1  -9   14.58    3.96
  -8  -1   9   14.24    3.51
  -8   1  10  141.12   17.95
   8  -1 -10  184.06   18.37
   8   1 -10  158.61   16.95
   8   1 -10  149.73   17.58
  -8  -1  10  150.73   17.00
  -8   1  11   12.17    4.13
   8  -1 -11   10.70    3.61
   8   1 -11    9.42    2.74
   8   1 -11   11.18    3.45
  -8  -1  11    8.62    2.82
  -8   1  12    5.47    3.57
   8  -1 -12    7.44    3.29
   8   1 -12    7.36    2.35
   8   1 -12   11.52    3.18
  -8  -1  12   10.19    2.71
  -8   1  13    0.01    2.82
   8  -1 -13    1.12    2.49
   8   1 -13    0.84    2.36
  -8   1  14   70.28    9.95
   8   1 -14   73.40    9.12
   8   1 -15   53.05    7.22
   8  -1 -16   68.37    9.81
   8  -1 -17    0.00    2.98
   8  -1 -18    4.58    3.34
   8  -1 -19    9.58    4.06
   8  -1 -20   15.26    4.84
   8   1 -20   11.55    3.51
   8  -1 -21   -0.00    3.50
   8   1 -21    3.11    2.81
   8  -1 -22   70.35   10.19
   8   1 -22   62.43    8.87
   8  -1 -23    2.38    3.17
   8   1 -23   -0.00    2.38
   8  -1 -24    6.29    3.84
   8   1 -24    6.26    3.28
   8  -1 -25    0.38    3.41
   8   1 -25   -0.00    2.81
   8  -1 -26   12.74    4.91
   8   1 -26   10.39    4.18
   8  -1 -27   -0.00    3.36
   8   1 -27    0.84    3.08
   8  -1 -28    3.98    3.68
   8   1 -28    4.76    3.64
   8  -1 -29    0.18    3.50
   8   1 -29    0.58    3.05
   8  -1 -30    4.53    4.32
   8   1 -30   11.34    4.37
   8  -1 -31    5.55    4.73
   8   1 -31    0.00    3.28
   8  -1 -32    7.50    4.72
   8   1 -32    4.22    3.96
   8  -1 -33   -0.00    3.98
   8   1 -33    0.76    2.94
   8  -1 -34    1.58    4.34
   8   1 -34   -0.00    2.74
   8  -1 -35   -0.00    3.87
   8   1 -35    2.35    3.50
   8  -1 -36    9.39    5.32
   8   1 -36   11.50    4.62
   8   1 -37    0.00    2.76
  -8   2   1    0.46    3.87
   8  -2  -1    0.51    4.06
   8  -2  -1    4.30    3.97
   8   2  -1    0.66    2.98
   8   2  -1    1.98    3.44
  -8  -2   1   -0.00    3.11
  -8  -2   1    0.00    2.05
  -8   2   2   63.29   11.23
   8  -2  -2   85.51   11.97
   8  -2  -2   80.04   12.55
   8   2  -2   76.87   10.60
   8   2  -2   81.81   11.56
  -8  -2   2   70.46   10.82
  -8  -2   2   69.09    9.93
  -8   2   3   10.57    4.54
   8  -2  -3    9.66    4.65
   8  -2  -3   10.47    5.19
   8   2  -3   14.48    4.41
   8   2  -3   11.89    4.50
  -8  -2   3    9.65    3.97
  -8  -2   3    9.81    3.13
  -8   2   4   59.37    9.11
   8  -2  -4   42.65    7.98
   8  -2  -4   40.09    8.34
   8   2  -4   39.52    6.90
   8   2  -4   45.56    7.70
  -8  -2   4   48.41    7.64
  -8  -2   4   34.13    5.83
  -8   2   5    6.35    4.08
   8  -2  -5    7.53    4.35
   8  -2  -5    7.33    4.93
   8   2  -5    7.44    3.52
   8   2  -5    7.39    3.87
  -8  -2   5    7.68    3.45
  -8  -2   5    9.00    2.34
  -8  -2   5    7.44    2.21
  -8   2   6   79.45   11.10
   8  -2  -6   36.84    9.04
   8   2  -6   94.32   10.02
   8   2  -6   68.34    9.78
  -8  -2   6   81.43    9.87
  -8   2   7   53.06    8.39
   8  -2  -7   46.03    7.63
   8   2  -7   31.92    5.97
   8   2  -7   35.26    6.43
  -8  -2   7   40.71    6.48
  -8   2   8   58.21   11.81
   8  -2  -8  110.32   13.14
   8   2  -8  110.58   11.66
   8   2  -8   93.57   11.82
  -8  -2   8  104.53   11.66
  -8   2   9    8.57    4.23
   8  -2  -9   11.82    4.15
   8   2  -9   13.90    3.31
   8   2  -9   14.53    3.73
  -8  -2   9    7.53    2.92
  -8   2  10    0.57    3.20
   8  -2 -10   -0.00    2.99
   8   2 -10    0.59    1.80
   8   2 -10   -0.00    2.21
  -8   2  11    0.00    3.47
   8  -2 -11    1.37    2.88
   8   2 -11    2.38    1.54
   8   2 -11    0.75    1.42
   8   2 -11    1.20    2.05
  -8   2  12   63.39    9.97
   8  -2 -12   56.84    9.18
   8   2 -12   70.22    8.27
  -8   2  13   33.27    7.10
   8  -2 -13   33.63    6.67
   8   2 -13   38.66    5.26
  -8   2  14   35.57    6.83
   8  -2 -14   34.92    6.92
   8   2 -14   29.41    4.55
  -8   2  15   18.72    5.46
   8  -2 -15   17.06    5.45
   8   2 -15   24.63    3.77
  -8   2  16   27.15    6.24
   8  -2 -16   22.82    6.00
   8   2 -16   29.96    4.13
   8  -2 -17   31.24    6.56
   8   2 -17   25.25    3.94
   8  -2 -18  171.66   20.78
   8  -2 -19    3.52    3.49
   8  -2 -20   -0.00    3.42
   8  -2 -21    1.70    3.64
   8   2 -21    1.23    1.97
   8  -2 -22   38.66    7.72
   8   2 -22   30.69    5.13
   8  -2 -23   -0.00    3.27
   8   2 -23    1.76    2.10
   8  -2 -24    3.05    3.65
   8   2 -24    4.22    2.37
   8  -2 -25    0.64    3.71
   8   2 -25   -0.00    2.00
   8  -2 -26    2.53    3.85
   8   2 -26    2.45    2.28
   8  -2 -27    1.94    3.43
   8   2 -27    1.05    2.27
   8  -2 -28    8.90    4.87
   8   2 -28   13.96    4.00
   8  -2 -29    5.26    4.84
   8   2 -29    2.24    2.92
   8  -2 -30    3.63    3.96
   8   2 -30    1.74    2.82
   8  -2 -31   -0.00    4.17
   8   2 -31    0.00    2.87
   8  -2 -32    6.32    4.38
   8   2 -32    1.88    3.06
   8  -2 -33   -0.00    4.29
   8   2 -33    2.82    3.08
   8  -2 -34    6.37    4.87
   8   2 -34    5.86    3.97
   8  -2 -35    1.33    4.50
   8   2 -35   -0.00    2.95
   8  -2 -36    1.02    4.42
   8   2 -36    0.53    3.34
   8   2 -37   -0.00    3.55
  -8   3   1  116.96   15.28
   8  -3  -1   96.28   14.20
   8   3  -1   92.39   12.74
  -8  -3   1   87.90   13.01
  -8  -3   1   94.04   12.51
  -8   3   2    4.89    5.36
   8  -3  -2    2.02    3.78
   8   3  -2   -0.00    2.89
   8   3  -2    0.00    3.68
  -8  -3   2    0.00    3.05
  -8  -3   2   -0.00    2.53
  -8   3   3   47.57    9.13
   8  -3  -3   55.41    9.42
   8   3  -3   42.57    7.66
   8   3  -3   53.74    8.04
   8   3  -3   37.55    7.64
  -8  -3   3   45.56    7.77
  -8  -3   3   51.40    7.12
  -8   3   4  138.58   18.94
   8  -3  -4  164.25   19.03
   8   3  -4  169.99   17.98
   8   3  -4  171.73   17.72
   8   3  -4  141.30   17.82
  -8  -3   4  127.69   15.91
  -8   3   5    9.92    5.35
   8  -3  -5   12.79    5.24
   8   3  -5   18.33    4.37
   8   3  -5   17.64    4.23
   8   3  -5   22.80    5.07
  -8  -3   5   13.69    2.36
  -8  -3   5    7.83    2.14
  -8   3   6   45.14    8.68
   8  -3  -6   33.00    7.26
   8   3  -6   39.51    6.32
   8   3  -6   44.54    6.55
   8   3  -6   37.59    6.69
  -8   3   7   26.50    6.68
   8  -3  -7    4.90    4.19
   8   3  -7   22.15    4.23
   8   3  -7   21.38    4.36
   8   3  -7   17.07    4.24
  -8   3   8    0.00    4.15
   8  -3  -8    0.00    3.33
   8   3  -8    6.69    2.67
   8   3  -8    5.95    2.65
   8   3  -8    8.28    3.05
  -8   3   9    2.65    4.39
   8  -3  -9    6.31    3.86
   8   3  -9    0.00    1.97
   8   3  -9    2.51    2.36
   8   3  -9    0.88    2.22
  -8   3  10   85.22   12.92
   8  -3 -10  103.86   13.02
   8   3 -10   89.81    9.84
   8   3 -10   91.90    9.93
   8   3 -10   84.14   10.72
  -8   3  11   94.28   13.11
   8  -3 -11   98.15   12.38
   8   3 -11   77.74    9.99
  -8   3  12    0.98    4.07
   8  -3 -12    0.00    3.61
   8  -3 -12    3.70    3.74
   8   3 -12    2.71    2.14
  -8   3  13   11.50    5.21
   8  -3 -13   12.48    4.55
   8  -3 -13    6.65    4.29
   8   3 -13    7.17    2.33
  -8   3  14   25.93    6.71
   8  -3 -14   24.25    5.82
   8  -3 -14   24.37    6.26
   8   3 -14   21.51    3.36
  -8   3  15   29.32    7.15
   8  -3 -15   30.28    7.05
   8   3 -15   32.20    4.04
  -8   3  16   76.24   12.16
   8  -3 -16   82.39   12.59
   8   3 -16   82.61    8.54
  -8   3  17    0.01    3.78
   8  -3 -17    2.50    4.02
   8  -3 -18    6.86    4.43
   8   3 -18    5.87    1.54
   8  -3 -19   19.30    5.94
   8  -3 -20   85.64   13.12
   8  -3 -21    5.90    4.48
   8   3 -21    5.79    1.93
   8   3 -21    7.13    2.04
   8  -3 -22    5.14    4.48
   8   3 -22   12.29    2.70
   8  -3 -23    3.26    3.92
   8   3 -23    3.62    2.14
   8  -3 -24   15.84    6.43
   8   3 -24   17.81    3.74
   8  -3 -25    5.50    4.53
   8   3 -25   10.56    3.05
   8  -3 -26    4.13    4.33
   8   3 -26    4.10    2.64
   8  -3 -27   -0.00    3.70
   8   3 -27    0.00    2.20
   8  -3 -28    1.94    3.79
   8   3 -28    1.02    2.51
   8  -3 -29    5.78    4.64
   8   3 -29   -0.00    2.67
   8  -3 -30    5.88    5.13
   8   3 -30    6.43    3.35
   8  -3 -31   -0.00    4.17
   8   3 -31   -0.00    2.90
   8  -3 -32    1.93    4.95
   8   3 -32    0.59    2.99
   8  -3 -33    2.42    4.69
   8   3 -33    0.00    2.82
   8  -3 -34    3.78    5.09
   8   3 -34    1.17    3.25
   8  -3 -35   -0.00    4.36
   8   3 -35    0.95    3.45
   8   3 -36    1.45    3.08
   8   3 -37    0.00    3.53
  -8   4   1   82.69   13.20
   8   4  -1   76.88   11.73
   8   4  -1   73.46   11.22
  -8  -4   1   87.93   11.31
  -8   4   2   43.11    8.98
   8   4  -2   31.70    6.77
   8   4  -2   29.60    6.51
  -8  -4   2   39.44    6.48
  -8   4   3    7.96    5.44
   8   4  -3   18.03    4.87
   8   4  -3   19.29    4.74
  -8  -4   3   15.76    3.91
  -8   4   4  135.90   18.98
   8  -4  -4  155.33   18.62
   8   4  -4  154.10   17.26
   8   4  -4  144.26   16.86
  -8  -4   4  131.76   15.47
  -8   4   5    9.86    5.26
   8  -4  -5   16.37    5.24
   8   4  -5   14.68    4.18
   8   4  -5   13.31    3.64
  -8  -4   5    5.93    1.79
  -8  -4   5    5.01    1.74
  -8   4   6   56.32    9.93
   8  -4  -6   10.87    6.09
   8   4  -6   48.67    6.79
   8   4  -6   57.24    7.03
  -8   4   7  126.93   16.39
   8  -4  -7   96.11   14.43
   8   4  -7  106.48   12.90
   8   4  -7  118.77   13.04
   8   4  -7  101.03   13.20
  -8   4   8   22.09    7.12
   8  -4  -8   30.79    6.99
   8   4  -8   33.56    5.32
   8   4  -8   32.87    5.20
   8   4  -8   37.31    5.95
  -8   4   9    8.54    5.04
   8  -4  -9    8.68    4.61
   8  -4  -9   13.06    5.30
   8   4  -9    6.78    2.68
   8   4  -9    6.25    2.72
  -8   4  10    0.00    4.53
   8  -4 -10    1.56    3.36
   8  -4 -10   -0.00    4.05
   8   4 -10    4.38    2.48
  -8   4  11    0.00    4.88
   8  -4 -11   11.71    4.74
   8  -4 -11    3.07    4.11
   8   4 -11    5.37    2.50
  -8   4  12   91.64   14.15
   8  -4 -12   92.49   13.31
   8  -4 -12  111.28   14.90
   8   4 -12   93.80   10.90
  -8   4  13   17.07    6.23
   8  -4 -13   12.17    4.96
   8  -4 -13   15.33    5.71
   8   4 -13    9.42    2.58
  -8   4  14   50.38    9.82
   8  -4 -14   54.83    9.15
   8  -4 -14   43.85    9.18
   8   4 -14   51.56    6.08
   8   4 -14   49.65    6.02
  -8   4  15    1.01    4.11
   8  -4 -15    7.71    5.12
   8   4 -15    1.03    1.26
   8   4 -15    0.94    1.26
  -8   4  16   23.67    6.87
   8  -4 -16   20.78    6.45
   8   4 -16   18.61    2.55
  -8   4  17   26.02    7.35
   8  -4 -17   20.21    6.88
  -8   4  18   88.34   12.21
   8  -4 -18   50.43   10.69
   8  -4 -19    0.00    3.99
   8  -4 -20   10.60    5.55
   8   4 -20   12.37    2.31
   8  -4 -21   -0.00    4.15
   8   4 -21   -0.00    1.60
   8  -4 -22   16.05    6.26
   8  -4 -23   13.47    5.73
   8  -4 -24    3.74    4.57
   8  -4 -25    0.00    3.78
   8  -4 -26    0.44    4.15
   8  -4 -27    0.00    3.99
   8  -4 -28    4.38    5.16
   8  -4 -29    3.27    4.85
   8  -4 -30    0.00    4.31
   8  -4 -31    0.88    4.11
   8  -4 -32    8.19    5.79
   8  -4 -33    3.97    4.92
   8  -4 -34    5.53    5.24
   8  -4 -35    1.41    4.83
   8   4 -35    2.17    2.95
   8   4 -36    0.04    2.80
   8   4 -37   -0.00    2.73
  -8   5   1   25.49    8.23
   8   5  -1   43.52    7.84
   8   5  -1   43.00    7.87
  -8  -5   1   37.68    7.08
  -8   5   2   22.57    7.71
   8   5  -2   25.14    6.08
   8   5  -2   30.90    6.40
  -8  -5   2   21.39    5.10
  -8   5   3   83.14   13.97
   8   5  -3   91.32   11.65
   8   5  -3  102.21   11.88
  -8  -5   3   60.79    9.83
  -8   5   4   11.06    6.23
   8   5  -4   17.97    4.99
   8   5  -4   21.36    5.05
  -8  -5   4   18.44    3.90
  -8   5   5   67.16   11.32
   8  -5  -5   63.08   11.52
   8   5  -5   57.56    8.49
   8   5  -5   75.52    9.05
  -8  -5   5   43.39    6.27
  -8   5   6   83.86   14.72
   8  -5  -6   97.44   15.08
   8   5  -6   97.16   12.25
   8   5  -6  100.21   12.27
  -8   5   7    7.61    5.51
   8  -5  -7   -0.00    4.53
   8   5  -7    9.12    3.42
   8   5  -7    4.98    3.30
  -8   5   8    5.32    5.50
   8  -5  -8    7.08    4.96
   8   5  -8    7.41    3.28
   8   5  -8    6.70    3.19
  -8   5   9   12.40    6.04
   8  -5  -9    2.26    4.54
   8   5  -9    7.61    3.03
   8   5  -9   12.60    3.78
  -8   5  10  179.16   23.52
   8  -5 -10  196.36   24.27
   8   5 -10  183.59   20.62
  -8   5  11   17.08    7.23
   8  -5 -11   36.23    8.36
   8   5 -11   33.03    5.37
  -8   5  12    1.15    5.16
   8  -5 -12   -0.00    3.94
   8   5 -12    0.68    1.94
  -8   5  13    0.00    4.80
   8  -5 -13   -0.00    3.89
   8   5 -13    0.00    1.78
  -8   5  14   13.17    5.78
   8  -5 -14    7.05    5.18
   8   5 -14   10.05    2.78
  -8   5  15   24.30    7.13
   8  -5 -15   23.53    6.95
   8   5 -15   24.34    3.96
  -8   5  16   67.76   11.44
   8  -5 -16   59.39   11.52
   8   5 -16   60.34    7.37
  -8   5  17    6.60    5.42
   8  -5 -17   15.33    6.22
   8   5 -17    9.03    2.45
  -8   5  18    6.55    5.36
   8  -5 -18    1.35    4.74
   8   5 -18    2.80    1.83
  -8   5  19   14.96    6.62
   8  -5 -19   16.00    6.57
   8   5 -19   21.24    3.40
   8  -5 -20   29.90    7.71
   8   5 -20   29.42    4.34
   8  -5 -21   23.77    7.41
   8  -5 -22    5.20    4.69
   8  -5 -23   -0.00    4.20
   8  -5 -24   19.14    6.75
   8  -5 -25   12.07    5.99
   8  -5 -26    4.75    4.59
   8  -5 -27    0.42    4.19
   8  -5 -28    3.31    5.46
   8  -5 -29   -0.00    4.33
   8  -5 -30    5.45    5.89
   8  -5 -31    5.77    6.05
   8  -5 -32    0.40    4.65
   8  -5 -33    0.00    5.54
   8  -5 -34    3.53    4.33
   8  -6  -1  117.88   16.77
   8   6  -1  113.08   14.27
   8   6  -1   76.45   12.82
   8   6  -1   87.93   13.79
   8  -6  -2   95.08   16.18
   8   6  -2  107.16   14.18
   8   6  -2   97.03   13.73
  -8   6   3  104.19   16.16
   8  -6  -3   96.09   15.92
   8   6  -3   93.25   13.39
   8   6  -3  101.24   13.40
  -8   6   4   50.71   10.42
   8  -6  -4   33.04    8.99
   8   6  -4   37.24    7.31
   8   6  -4   37.80    7.28
  -8   6   5   21.65    7.43
   8  -6  -5   19.17    7.35
   8   6  -5   29.40    5.79
  -8  -6   5   18.22    3.79
  -8   6   6   29.58    8.23
   8  -6  -6   59.04   10.38
   8   6  -6   33.92    5.82
  -8  -6   6   10.93    1.99
  -8   6   7    8.80    6.76
   8  -6  -7   43.20    9.27
   8   6  -7   31.51    5.87
  -8   6   8   23.32    7.97
   8  -6  -8   20.17    7.38
   8   6  -8   32.10    5.70
   8   6  -8   25.77    5.69
  -8   6   9   -0.00    5.54
   8  -6  -9    0.26    3.84
   8   6  -9    0.00    2.49
  -8   6  10    6.38    5.93
   8  -6 -10    6.64    4.72
   8   6 -10    6.37    3.42
  -8   6  11   10.77    6.96
   8  -6 -11   18.54    6.81
   8   6 -11   21.71    4.64
  -8   6  12   18.55    7.88
   8  -6 -12   12.99    6.92
   8   6 -12   23.77    4.86
  -8   6  13   16.99    7.40
   8  -6 -13   15.21    6.28
   8   6 -13   25.95    4.77
  -8   6  14   33.70    8.94
   8  -6 -14   31.99    8.48
   8   6 -14   37.25    6.03
  -8   6  15   11.32    6.47
   8  -6 -15   11.32    5.62
   8   6 -15   13.64    3.56
  -8   6  16    3.64    5.19
   8  -6 -16    8.34    5.44
  -8   6  17   64.01   12.16
   8  -6 -17   62.25   11.95
  -8   6  18   16.36    6.82
   8  -6 -18   20.77    6.70
  -8   6  19   15.42    6.57
   8  -6 -19   10.45    6.56
   8  -6 -20    2.77    5.16
   8  -6 -21   -0.00    4.88
   8  -6 -22   11.51    5.55
   8  -6 -23   19.97    7.50
   8  -6 -24    1.42    4.66
   8  -6 -25    0.51    4.13
   8  -6 -26    0.57    4.54
   8  -6 -27    7.31    5.05
   8  -6 -28    4.00    4.93
   8  -6 -29    2.49    5.04
   8  -6 -30    0.52    4.21
   8  -6 -31    0.00    5.04
   8  -6 -32    0.46    4.66
   8  -6 -33    5.79    6.54
  -8   7   1   42.14   11.95
   8  -7  -1   74.68   14.04
   8   7  -1   94.96   12.60
   8   7  -1   70.25   11.29
   8  -7  -2    0.01    5.32
   8   7  -2   -0.00    4.74
   8   7  -2    2.32    3.72
   8  -7  -3   36.64    9.59
   8   7  -3   22.80    6.46
   8  -7  -4    3.78    6.15
   8   7  -4   -0.00    3.91
   8  -7  -5   75.17   14.03
   8   7  -5   63.72   10.19
   8  -7  -6   15.39    7.80
   8   7  -6   18.32    5.37
   8  -7  -7    2.69    4.56
   8  -7  -8   -0.00    4.13
   8  -7  -9   47.19   11.07
   8  -7 -10    6.82    6.06
   8  -7 -11   37.13    9.77
   8  -7 -12    2.01    4.68
   8  -7 -13   13.74    6.52
   8  -7 -14    8.75    5.57
   8  -7 -15   54.48   11.39
   8  -7 -16   18.39    7.26
   8  -7 -17    6.50    5.71
   8  -7 -18   -0.00    4.57
   8  -7 -19    6.56    6.06
   8  -7 -20   -0.00    5.46
   8  -7 -21   23.52    8.12
   8  -7 -22    1.28    6.47
   8  -7 -23    3.17    4.81
   8  -7 -24    1.10    5.13
   8  -7 -25   20.25    7.30
   8  -7 -26    0.00    4.35
   8  -7 -27    7.97    5.66
   8  -7 -28    1.26    5.53
   8  -7 -29    2.53    4.56
   8  -7 -30    1.65    5.36
   8  -7 -31    0.00    4.56
   8  -7 -32    0.00    4.38
  -8   8   1   86.07   15.44
   8  -8  -1   70.19   14.95
   8   8  -1   91.90   13.47
  -8   8   2    0.29    5.78
   8  -8  -2    0.84    5.09
   8   8  -2    0.35    3.80
  -8   8   3   35.14   10.10
   8  -8  -3   39.33   10.74
   8   8  -3   36.19    7.89
  -8   8   4   13.16    7.98
   8  -8  -4   26.90    8.88
   8   8  -4   13.65    5.70
  -8   8   5    7.35    6.57
   8  -8  -5   -0.00    5.19
   8   8  -5    1.40    4.00
  -8   8   6   -0.00    5.43
   8  -8  -6    0.00    4.30
  -8   8   7  100.74   16.51
   8  -8  -7   83.86   15.85
  -8   8   8    5.00    6.42
   8  -8  -8    2.48    5.49
  -8   8   9   15.38    7.91
   8  -8  -9    4.13    5.61
  -8   8  10    0.00    6.30
   8  -8 -10   14.97    7.21
  -8   8  11    4.66    5.69
   8  -8 -11    0.76    4.45
  -8   8  12    0.92    5.96
   8  -8 -12    1.54    4.84
  -8   8  13   11.19    7.25
   8  -8 -13   62.98   11.69
  -8   8  14   -0.00    5.01
   8  -8 -14    2.26    5.28
  -8   8  15    0.44    5.45
   8  -8 -15   11.07    6.30
  -8   8  16    4.15    5.58
   8  -8 -16    3.03    4.90
  -8   8  17   31.33    9.03
   8  -8 -17   26.73    8.98
  -8   8  18    8.31    6.23
   8  -8 -18    2.84    4.65
  -8   8  19    0.00    5.16
   8  -8 -19    7.61    6.67
  -8   8  20    1.44    5.73
   8  -8 -20    4.29    6.13
  -8   8  21    1.14    5.57
   8  -8 -21    4.24    5.58
   8  -8 -22    1.02    5.14
   8  -8 -23   20.56    8.29
   8  -8 -24    3.73    5.79
   8  -8 -25    5.72    5.53
   8  -8 -26    0.24    5.27
   8  -8 -27    7.35    6.60
   8  -8 -28   -0.00    4.81
   8  -8 -29    3.62    5.28
   8  -8 -30   -0.00    5.10
  -8   9   1   83.57   15.78
   8  -9  -1   74.28   16.18
   8   9  -1  104.85   14.61
  -8   9   2    5.40    6.89
   8  -9  -2    2.93    6.66
   8   9  -2    5.27    4.90
  -8   9   3   56.17   12.65
   8  -9  -3   33.32   10.16
   8   9  -3   41.07    9.02
  -8   9   4    0.00    6.38
   8  -9  -4    7.17    6.11
   8   9  -4    3.32    4.77
  -8   9   5   46.56   11.82
   8  -9  -5   48.05   11.69
  -8   9   6    3.36    5.27
   8  -9  -6    4.05    5.15
  -8   9   7    5.52    7.07
   8  -9  -7    7.92    6.26
  -8   9   8   -0.00    6.33
   8  -9  -8    0.44    5.18
  -8   9   9    0.00    5.88
   8  -9  -9    7.80    6.46
  -8   9  10    0.00    5.57
   8  -9 -10    0.00    5.18
  -8   9  11   80.17   15.81
   8  -9 -11  110.65   17.48
  -8   9  12    0.10    6.04
   8  -9 -12    0.00    5.10
  -8   9  13    2.85    6.20
   8  -9 -13    3.87    5.67
  -8   9  14    3.71    5.92
   8  -9 -14    8.81    6.58
  -8   9  15   46.99   11.95
   8  -9 -15   66.42   13.04
  -8   9  16   -0.00    5.94
   8  -9 -16    0.26    4.28
  -8   9  17    4.07    5.58
   8  -9 -17    1.35    4.47
  -8   9  18    3.73    6.81
   8  -9 -18    5.32    6.44
  -8   9  19   13.98    8.45
   8  -9 -19   15.37    6.88
  -8   9  20   11.79    6.63
   8  -9 -20    0.00    4.92
  -8   9  21   12.09    7.19
   8  -9 -21   14.02    7.44
  -8   9  22    0.00    6.76
   8  -9 -22    0.00    6.37
   8  -9 -23    3.96    5.88
   8  -9 -24   -0.00    5.65
   8  -9 -25   15.28    8.21
   8  -9 -26   -0.00    5.56
   8  -9 -27    1.57    6.08
   8  -9 -28   -0.00    5.71
   8  -9 -29    1.48    4.30
  -8  10   1   19.82    8.68
   8 -10  -1   25.81    9.71
  -8  10   2    3.22    6.34
   8 -10  -2    7.46    7.81
   8  10  -2    5.01    5.19
  -8  10   3   37.49   11.18
   8 -10  -3   65.42   13.61
   8  10  -3   39.99    9.34
  -8  10   4   10.79    8.33
   8 -10  -4   21.21    8.35
  -8  10   5   19.70    8.44
   8 -10  -5    6.12    6.12
  -8  10   6   -0.00    6.05
   8 -10  -6   -0.00    5.91
  -8  10   7   67.10   14.25
   8 -10  -7   64.96   14.36
  -8  10   8    0.47    6.61
   8 -10  -8    0.00    6.46
  -8  10   9    9.28    7.74
   8 -10  -9    4.78    6.42
  -8  10  10    1.48    6.19
   8 -10 -10    4.91    5.50
  -8  10  11   11.94    7.62
   8 -10 -11    8.69    6.94
  -8  10  12    0.00    5.86
   8 -10 -12   -0.00    5.55
  -8  10  13   56.27   12.38
   8 -10 -13   39.20   11.04
  -8  10  14    0.00    6.01
   8 -10 -14    2.26    5.83
  -8  10  15    0.00    6.16
   8 -10 -15    2.19    6.00
  -8  10  16   -0.00    5.70
   8 -10 -16    0.94    5.68
  -8  10  17   40.90   10.66
   8 -10 -17   31.05    9.69
  -8  10  18    1.06    6.65
   8 -10 -18    0.00    5.15
  -8  10  19   13.39    7.71
   8 -10 -19    9.33    7.33
  -8  10  20    5.71    6.63
   8 -10 -20   -0.00    6.21
  -8  10  21    0.83    5.48
   8 -10 -21    4.71    6.31
  -8  10  22   -0.00    6.20
   8 -10 -22    5.44    6.22
   8 -10 -23    1.95    5.73
   8 -10 -24    3.25    5.42
   8 -10 -25    4.47    6.84
   8 -10 -26    8.81    6.91
   8 -10 -27    0.00    6.83
   8 -10 -28    2.21    5.79
  -8  11   1   41.30   11.44
   8 -11  -1   16.79    9.53
  -8  11   2   12.10    8.16
   8 -11  -2    3.72    6.82
  -8  11   3    6.89    8.00
   8 -11  -3   13.83    7.84
  -8  11   4   -0.00    7.20
   8 -11  -4    1.95    6.46
  -8  11   5   28.95   10.00
   8 -11  -5   17.08    8.50
  -8  11   6   -0.00    5.95
   8 -11  -6    4.39    6.33
  -8  11   7   -0.00    6.91
   8 -11  -7   -0.00    5.91
  -8  11   8    6.69    7.25
   8 -11  -8    5.80    6.90
  -8  11   9   15.66    7.96
   8 -11  -9   10.27    7.57
  -8  11  10    0.97    5.91
   8 -11 -10    6.80    6.61
  -8  11  11   12.59    8.39
   8 -11 -11   19.90    9.02
  -8  11  12    1.04    6.52
   8 -11 -12    2.09    5.29
  -8  11  13    4.40    6.75
   8 -11 -13   -0.00    6.26
  -8  11  14    8.98    6.97
   8 -11 -14    3.64    5.86
  -8  11  15   38.30   11.37
   8 -11 -15   44.39   11.97
  -8  11  16    7.93    7.50
   8 -11 -16   -0.00    5.70
  -8  11  17    0.00    6.48
   8 -11 -17    1.33    6.57
  -8  11  18    0.00    5.13
   8 -11 -18   -0.00    5.13
  -8  11  19   20.44    9.00
   8 -11 -19   13.63    7.86
  -8  11  20    0.79    5.70
   8 -11 -20    5.19    5.94
  -8  11  21    6.64    6.96
   8 -11 -21    1.36    5.80
  -8  11  22   -0.00    7.21
   8 -11 -22    3.05    6.42
  -8  11  23    2.41    6.67
   8 -11 -23    0.32    4.69
   8 -11 -24   -0.00    5.81
   8 -11 -25   12.93    7.75
   8 -11 -26    7.70    7.27
  -8  12   1    0.00    6.30
   8 -12  -1    1.98    6.21
  -8  12   2    5.26    7.13
   8 -12  -2    0.00    6.89
  -8  12   3   33.81   11.78
   8 -12  -3   45.58   12.84
  -8  12   4    0.96    6.23
   8 -12  -4   -0.00    6.65
  -8  12   5    0.93    7.47
   8 -12  -5    4.68    6.50
  -8  12   6    3.32    7.06
   8 -12  -6    0.02    6.72
  -8  12   7   30.72   10.40
   8 -12  -7    9.87    8.77
  -8  12   8    5.69    6.65
   8 -12  -8    0.00    6.40
  -8  12   9   12.37    8.25
   8 -12  -9    9.20    6.85
  -8  12  10    4.96    6.77
   8 -12 -10    6.50    6.55
  -8  12  11   11.57    7.56
   8 -12 -11    3.67    6.58
  -8  12  12   -0.00    6.72
   8 -12 -12    2.91    6.00
  -8  12  13   22.34    9.69
   8 -12 -13   11.43    7.09
  -8  12  14   -0.00    6.91
   8 -12 -14   -0.00    5.36
  -8  12  15    0.07    6.24
   8 -12 -15    1.60    5.39
  -8  12  16    0.00    6.21
   8 -12 -16   -0.00    5.58
  -8  12  17   10.42    7.58
   8 -12 -17    6.37    7.07
  -8  12  18   12.36    7.77
   8 -12 -18    0.00    5.60
  -8  12  19   11.60    7.86
   8 -12 -19   15.80    8.11
  -8  12  20   -0.00    6.59
   8 -12 -20    4.32    6.28
  -8  12  21    2.89    6.63
   8 -12 -21    5.67    7.05
  -8  12  22   -0.00    6.81
   8 -12 -22    9.25    7.26
  -8  12  23    1.49    6.96
   8 -12 -23    3.07    6.66
   8 -12 -24   -0.00    5.76
  -8  13   1   19.94    9.90
   8 -13  -1    5.81    7.25
  -8  13   2    1.25    8.11
   8 -13  -2   -0.00    6.29
  -8  13   3    7.45    7.38
   8 -13  -3   -0.00    5.64
  -8  13   4   15.57    8.44
   8 -13  -4   13.78    8.98
  -8  13   5   24.82   10.10
   8 -13  -5   16.02    9.49
  -8  13   6    5.10    7.75
   8 -13  -6    0.00    6.73
  -8  13   7    1.30    7.66
   8 -13  -7   -0.00    6.32
  -8  13   8   -0.00    7.57
   8 -13  -8    3.12    7.30
  -8  13   9   12.36    7.87
   8 -13  -9    0.00    6.58
  -8  13  10    2.50    7.17
   8 -13 -10    4.90    7.18
  -8  13  11   18.37    8.91
   8 -13 -11    8.75    7.38
  -8  13  12    0.00    6.11
   8 -13 -12   -0.00    6.38
  -8  13  13    3.67    7.74
   8 -13 -13    1.67    6.09
  -8  13  14    4.71    7.60
   8 -13 -14    4.14    7.44
  -8  13  15   13.20    8.80
   8 -13 -15    0.00    5.92
  -8  13  16   -0.00    7.07
   8 -13 -16    1.41    5.92
  -8  13  17    0.00    6.63
   8 -13 -17    6.98    6.85
  -8  13  18    2.02    7.14
   8 -13 -18   -0.00    6.79
  -8  13  19   -0.00    6.80
   8 -13 -19    0.00    5.96
  -8  13  20    1.35    5.89
   8 -13 -20    0.00    6.68
  -8  13  21    5.35    6.70
   8 -13 -21    3.78    7.07
  -8  13  22    2.35    6.40
   8 -13 -22    1.07    6.66
  -8  13  23   -0.00    6.67
  -8  13  24    3.48    7.98
  -8  14   1   -0.00    6.61
   8 -14  -1    5.45    8.33
  -8  14   2    0.00    7.71
   8 -14  -2    1.83    7.23
  -8  14   3    6.24    7.54
   8 -14  -3    3.01    7.15
  -8  14   4   -0.00    8.10
   8 -14  -4    1.09    7.34
  -8  14   5    0.99    6.55
   8 -14  -5    0.00    6.00
  -8  14   6    0.29    7.25
  -8  14   7    7.83    8.76
   8 -14  -7    6.77    7.10
  -8  14   8   -0.00    7.55
   8 -14  -8    0.00    7.08
  -8  14   9    4.90    7.45
   8 -14  -9   -0.00    6.84
  -8  14  10    0.00    6.46
   8 -14 -10   10.92    8.69
  -8  14  11    0.00    7.77
   8 -14 -11   -0.00    5.95
  -8  14  12    3.60    7.70
   8 -14 -12    2.02    7.08
  -8  14  13    1.39    7.29
   8 -14 -13   12.43    7.85
  -8  14  14    2.12    7.11
   8 -14 -14   -0.00    6.18
  -8  14  15    0.00    7.07
   8 -14 -15    0.68    6.51
  -8  14  16   13.71    8.88
   8 -14 -16    1.39    6.48
  -8  14  17    0.00    6.48
   8 -14 -17    3.16    6.76
  -8  14  18    4.20    7.74
   8 -14 -18    3.67    6.53
  -8  14  19    0.59    7.33
   8 -14 -19    6.02    7.79
  -8  14  20   -0.00    7.47
   8 -14 -20   -0.00    6.00
  -8  14  21   -0.00    6.93
  -8  14  22    4.88    8.16
  -8  14  23    0.00    8.16
  -8  14  24   -0.00    7.09
  -8  15   1    0.00    7.77
  -8  15   2    1.26    8.39
  -8  15   3    3.04    7.28
  -8  15   4    3.33    8.27
  -8  15   5    2.24    6.88
   8 -15  -5   -0.00    6.31
  -8  15   6   -0.00    8.16
   8 -15  -6    2.09    8.34
  -8  15   7    2.11    7.11
   8 -15  -7   -0.00    6.65
  -8  15   8   -0.00    7.60
   8 -15  -8    0.00    6.23
  -8  15   9   -0.00    7.93
   8 -15  -9    1.36    6.51
  -8  15  10    0.00    7.56
   8 -15 -10    3.60    7.13
  -8  15  11   -0.00    6.55
   8 -15 -11    0.00    7.47
  -8  15  12    0.97    8.62
   8 -15 -12    3.10    7.57
  -8  15  13   -0.00    6.64
   8 -15 -13    8.55    7.86
  -8  15  14    3.53    7.47
   8 -15 -14   14.95    8.88
  -8  15  15    6.62    7.61
   8 -15 -15   -0.00    5.43
  -8  15  16    5.59    7.70
   8 -15 -16    4.42    6.71
  -8  15  17    3.40    7.27
   8 -15 -17    1.07    6.56
   8 -15 -18    0.00    6.52
   8 -16 -12    7.00    8.59
   8 -16 -13   -0.00    6.41
   8 -16 -14    5.91    7.14
   8 -16 -15    5.18    6.82
   8 -16 -16    9.64    8.28
  -7   0   1  917.00   84.35
  -7   0   1  660.17   82.58
   7   0  -1  974.04   84.34
   7   0  -1  880.91   84.62
  -7   0   2   -0.00    3.55
  -7   0   2   -0.00    2.39
   7   0  -2    0.00    3.51
   7   0  -2    0.00    3.36
  -7   0   3   24.67    5.14
  -7   0   3   14.59    3.95
   7   0  -3   23.23    5.22
   7   0  -3    6.09    4.25
  -7   0   4    1.11    2.90
  -7   0   4    0.00    2.22
   7   0  -4    1.95    3.33
   7   0  -4    1.29    3.11
  -7   0   5   30.93    5.86
  -7   0   5   35.23    5.20
   7   0  -5   22.70    5.58
   7   0  -5   43.34    6.87
  -7   0   6    0.33    2.66
  -7   0   6    1.36    1.81
   7   0  -6   -0.00    2.64
   7   0  -6    2.23    2.79
  -7   0   7  335.51   34.54
  -7   0   7  322.56   32.96
   7   0  -7  354.32   34.58
   7   0  -7  320.68   34.89
  -7   0   8   -0.00    2.32
   7   0  -8    0.00    2.39
   7   0  -8    0.00    2.26
  -7   0   9   13.52    3.72
   7   0  -9   21.65    3.91
   7   0  -9   10.99    3.75
  -7   0  10    0.52    2.18
   7   0 -10    1.26    2.16
   7   0 -10    0.43    2.42
  -7   0  11  328.85   33.56
   7   0 -11  319.07   33.33
   7   0 -11  336.76   34.11
  -7   0  12   -0.00    2.31
   7   0 -12    0.00    1.98
   7   0 -12    2.03    2.45
  -7   0  13   98.83   11.06
   7   0 -13   83.80   10.59
   7   0 -13  108.69   11.76
  -7   0  14    1.87    2.41
   7   0 -14    1.27    1.97
   7   0 -14    2.51    2.39
  -7   0  15    3.72    2.54
   7   0 -15    2.91    2.10
   7   0 -15    6.33    2.78
  -7   0  16    0.65    2.45
   7   0 -16    1.60    1.92
   7   0 -16   -0.00    2.62
   7   0 -17  510.67   51.94
   7   0 -20    3.10    2.83
   7   0 -21    4.57    3.38
   7   0 -22    2.74    3.06
   7   0 -23   27.08    5.80
   7   0 -24   -0.00    3.16
   7   0 -25    1.24    3.17
   7   0 -26   -0.00    3.28
   7   0 -27   53.76    9.17
   7   0 -28    1.14    2.96
   7   0 -29   18.44    5.43
   7   0 -30    1.02    3.05
   7   0 -31   21.21    5.87
   7   0 -32   -0.00    3.03
   7   0 -33   26.48    6.61
   7   0 -34    2.15    3.94
   7   0 -35    0.72    3.17
   7   0 -36    2.07    3.44
   7   0 -37   15.66    5.65
   7   0 -38    0.11    3.41
  -7   1   1   -0.00    3.09
   7  -1  -1    2.68    3.88
   7  -1  -1   -0.00    3.19
   7   1  -1    1.10    3.30
   7   1  -1    2.42    3.29
  -7  -1   1   -0.00    3.14
  -7  -1   1    1.07    2.75
  -7   1   2   36.13    7.44
  -7   1   2   45.99    7.64
   7  -1  -2   47.17    8.38
   7  -1  -2   43.70    8.45
   7   1  -2   55.16    7.93
   7   1  -2   48.70    8.16
  -7  -1   2   48.11    7.89
  -7  -1   2   47.24    7.06
  -7   1   3  295.96   32.85
  -7   1   3  296.82   32.20
   7  -1  -3  353.79   33.42
   7  -1  -3  315.47   33.67
   7   1  -3  329.58   32.44
   7   1  -3  288.04   32.62
  -7  -1   3  253.59   31.93
  -7  -1   3  307.29   31.53
  -7   1   4    1.10    3.15
  -7   1   4    0.00    2.38
   7  -1  -4    2.17    3.31
   7  -1  -4    2.04    3.41
   7   1  -4    3.86    3.02
   7   1  -4    0.16    2.92
  -7  -1   4   -0.00    2.79
  -7  -1   4    0.00    1.88
  -7  -1   4    0.27    1.79
  -7   1   5  105.93   12.11
  -7   1   5   94.14   10.93
   7  -1  -5   70.14   11.04
   7  -1  -5   57.88   11.06
   7   1  -5   92.01   11.09
   7   1  -5   88.17   11.29
  -7  -1   5   92.57   11.13
  -7  -1   5   82.62    9.67
  -7  -1   5   89.37    9.75
  -7   1   6    0.00    3.09
  -7   1   6    0.00    1.97
   7  -1  -6    0.50    2.71
   7  -1  -6    0.57    2.70
   7   1  -6    5.04    2.93
   7   1  -6    0.00    2.48
  -7  -1   6    1.49    2.53
  -7  -1   6    1.06    1.12
  -7  -1   6    0.00    1.04
  -7   1   7   35.09    6.42
  -7   1   7   29.32    5.18
   7  -1  -7   49.12    6.74
   7  -1  -7   32.31    6.49
   7   1  -7   30.44    5.41
   7   1  -7   39.90    6.06
  -7  -1   7   32.30    5.40
  -7   1   8   20.51    4.61
  -7   1   8   10.75    2.98
   7  -1  -8   11.53    3.66
   7  -1  -8   14.51    4.39
   7   1  -8   16.62    3.62
   7   1  -8   21.10    4.15
  -7  -1   8   17.37    3.75
  -7   1   9  297.11   32.94
  -7   1   9  314.87   31.50
   7  -1  -9  279.60   32.49
   7  -1  -9  321.52   33.54
   7   1  -9  329.27   31.80
   7   1  -9  331.51   32.44
  -7  -1   9  304.92   31.80
  -7   1  10   35.36    5.66
  -7   1  10   22.60    3.30
   7  -1 -10   27.51    4.96
   7  -1 -10   16.92    4.66
   7   1 -10   20.16    3.61
   7   1 -10   22.33    4.21
  -7  -1  10   24.93    3.94
  -7   1  11   66.84    9.93
   7  -1 -11   73.82    9.67
   7  -1 -11   87.22   10.61
   7   1 -11   73.14    8.38
   7   1 -11   72.64    9.11
  -7  -1  11   81.15    8.60
  -7   1  12   -0.00    2.50
   7  -1 -12    2.07    2.50
   7  -1 -12    0.94    2.56
   7   1 -12    0.71    1.29
   7   1 -12    1.06    1.93
  -7  -1  12    0.00    1.41
  -7   1  13  194.40   19.56
   7  -1 -13  192.09   19.01
   7  -1 -13  167.42   19.42
   7   1 -13  153.04   16.91
   7   1 -13  183.09   18.18
  -7  -1  13  176.51   17.06
  -7   1  14    5.85    3.31
   7  -1 -14    5.98    2.60
   7  -1 -14    1.71    3.14
   7   1 -14    6.42    2.27
  -7   1  15  121.58   14.50
   7  -1 -15  104.57   13.72
   7  -1 -15  120.85   14.79
   7   1 -15  135.80   13.58
  -7   1  16   35.80    6.12
   7  -1 -16   31.00    5.61
   7   1 -16   34.00    5.07
  -7   1  17   33.67    5.83
   7   1 -17   25.33    4.70
  -7   1  18    0.57    2.54
   7   1 -18    0.00    2.27
   7  -1 -19  157.38   18.74
   7  -1 -20    2.43    3.37
   7  -1 -21   46.55    8.26
   7   1 -21   49.78    7.27
   7  -1 -22    1.35    3.21
   7   1 -22    3.61    2.34
   7  -1 -23   26.26    6.36
   7   1 -23   34.74    5.92
   7  -1 -24   18.42    5.80
   7   1 -24   27.44    5.17
   7  -1 -25   53.45    9.21
   7   1 -25   47.31    7.91
   7  -1 -26    0.72    3.33
   7   1 -26    1.72    2.83
   7  -1 -27    4.26    3.90
   7   1 -27    3.70    3.16
   7  -1 -28    1.87    3.57
   7   1 -28   -0.00    2.70
   7  -1 -29   29.98    7.52
   7   1 -29   32.93    6.81
   7  -1 -30    1.66    3.74
   7   1 -30    2.81    3.29
   7  -1 -31   10.79    5.29
   7   1 -31   16.74    4.99
   7  -1 -32    1.70    4.30
   7   1 -32    0.09    3.06
   7  -1 -33    1.85    4.04
   7   1 -33    1.90    3.38
   7  -1 -34    1.29    3.97
   7   1 -34    1.18    3.60
   7  -1 -35    6.95    5.10
   7   1 -35   12.60    4.92
   7  -1 -36   -0.00    4.23
   7   1 -36    1.09    3.06
   7  -1 -37   -0.00    3.96
   7   1 -37    0.00    3.75
   7   1 -38    2.45    3.95
  -7   2   1   58.79    9.96
   7  -2  -1   66.94    9.96
   7  -2  -1   65.39   10.61
   7   2  -1   61.82    8.91
   7   2  -1   54.40    9.17
  -7  -2   1   47.48    8.68
  -7  -2   1   58.77    8.49
  -7  -2   1   59.62    8.50
  -7   2   2   48.63    8.77
   7  -2  -2   57.19    8.98
   7  -2  -2   52.62    9.27
   7   2  -2   64.51    8.31
   7   2  -2   52.99    8.46
  -7  -2   2   42.31    7.65
  -7  -2   2   42.62    7.09
  -7  -2   2   46.58    7.11
  -7   2   3    9.94    4.79
   7  -2  -3   11.91    4.64
   7  -2  -3   15.19    5.20
   7   2  -3   20.89    4.44
   7   2  -3    9.04    3.98
  -7  -2   3   12.67    4.02
  -7  -2   3    9.27    3.03
  -7  -2   3    7.13    2.77
  -7   2   4    6.13    4.09
   7  -2  -4    3.22    3.45
   7  -2  -4    5.96    4.19
   7   2  -4    6.64    3.18
   7   2  -4    2.88    3.01
  -7  -2   4    3.38    2.83
  -7  -2   4    3.73    2.06
  -7  -2   4    5.99    2.20
  -7   2   5  286.20   30.86
   7  -2  -5  292.02   30.53
   7  -2  -5  295.80   31.33
   7   2  -5  278.23   29.12
   7   2  -5  296.73   29.76
  -7  -2   5  304.06   29.59
  -7  -2   5  266.46   27.52
  -7  -2   5  264.00   27.50
  -7   2   6   11.76    4.80
   7  -2  -6   19.60    5.01
   7  -2  -6   14.16    4.81
   7   2  -6   15.67    3.95
   7   2  -6   20.82    4.39
  -7  -2   6   16.73    3.95
  -7   2   7  245.58   28.97
   7  -2  -7  276.99   28.79
   7  -2  -7  254.59   29.39
   7   2  -7  279.04   27.41
   7   2  -7  256.14   27.70
  -7  -2   7  257.57   27.40
  -7   2   8    7.80    4.01
   7  -2  -8    1.67    3.20
   7  -2  -8    2.13    3.30
   7   2  -8    6.63    2.66
   7   2  -8    6.43    2.61
  -7  -2   8    5.17    2.21
  -7   2   9   77.77   10.92
   7  -2  -9   87.24   10.79
   7  -2  -9   70.65   10.95
   7   2  -9   78.68    8.69
   7   2  -9   84.57    8.72
   7   2  -9   59.27    8.90
  -7   2  10   18.54    5.34
   7  -2 -10   16.03    4.63
   7  -2 -10   12.95    4.65
   7   2 -10   25.22    2.99
   7   2 -10   20.03    2.89
   7   2 -10   21.74    3.75
  -7   2  11  155.43   18.11
   7  -2 -11  145.18   17.42
   7  -2 -11  136.51   17.89
   7   2 -11  156.46   15.94
  -7   2  12   37.06    7.29
   7  -2 -12   45.80    7.12
   7  -2 -12   40.87    7.62
   7   2 -12   43.15    5.30
  -7   2  13   74.73   10.29
   7  -2 -13   78.27    9.97
   7  -2 -13   59.07   10.03
   7   2 -13   69.93    7.76
  -7   2  14   -0.00    3.49
   7  -2 -14   -0.00    2.51
   7   2 -14    3.61    1.48
  -7   2  15   35.39    6.68
   7  -2 -15   40.26    6.52
   7   2 -15   34.95    4.42
  -7   2  16  106.52   12.73
   7  -2 -16   93.68   11.95
   7   2 -16   89.22    9.90
  -7   2  17   57.19    9.33
   7  -2 -17   55.92    8.76
   7   2 -17   62.93    7.08
  -7   2  18   49.64    8.49
   7  -2 -18   32.31    7.85
   7   2 -18   59.35    6.44
  -7   2  19    0.00    3.80
   7  -2 -19    3.24    3.54
   7   2 -19    0.00    1.74
   7  -2 -20    3.61    3.73
   7  -2 -21   66.28   10.64
   7  -2 -22   13.05    4.83
   7   2 -22    6.78    2.88
   7  -2 -23   34.94    7.69
   7   2 -23   41.46    6.32
   7  -2 -24    3.61    4.01
   7   2 -24    2.82    2.64
   7  -2 -25   12.13    5.16
   7   2 -25   11.88    3.76
   7  -2 -26    0.00    3.73
   7   2 -26    0.76    2.53
   7  -2 -27   12.36    5.38
   7   2 -27   11.98    3.98
   7  -2 -28    5.92    4.56
   7   2 -28    0.90    2.74
   7  -2 -29    5.31    4.57
   7   2 -29    7.47    3.74
   7  -2 -30    3.44    4.21
   7   2 -30    0.96    2.90
   7  -2 -31    2.58    4.65
   7   2 -31    5.63    3.75
   7  -2 -32    2.14    4.44
   7   2 -32    1.50    2.93
   7  -2 -33   23.37    6.65
   7   2 -33    5.22    4.30
   7  -2 -34   -0.00    4.27
   7   2 -34    3.09    3.55
   7  -2 -35   -0.00    4.38
   7   2 -35   -0.00    3.67
   7  -2 -36    0.69    4.80
   7   2 -36    0.79    2.89
   7  -2 -37    7.00    5.43
   7   2 -37    4.00    4.15
   7   2 -38   -0.00    4.37
  -7   3   1   -0.00    4.25
   7  -3  -1    2.55    3.95
   7  -3  -1    1.94    3.90
   7   3  -1    1.87    2.95
   7   3  -1    1.05    2.71
   7   3  -1    0.49    2.88
  -7  -3   1    0.00    2.99
  -7  -3   1    0.62    2.17
  -7   3   2  193.58   22.69
   7  -3  -2  202.74   22.30
   7  -3  -2  238.41   24.16
   7   3  -2  157.71   20.57
   7   3  -2  202.00   20.92
   7   3  -2  169.86   21.07
  -7  -3   2  177.96   21.00
  -7  -3   2  185.30   20.29
  -7  -3   2  163.03   19.82
  -7   3   3   53.67    9.97
   7  -3  -3   52.99    9.26
   7  -3  -3   71.92   10.82
   7   3  -3   55.97    8.39
   7   3  -3   54.11    8.13
   7   3  -3   56.10    8.64
  -7  -3   3   58.86    7.63
  -7  -3   3   54.39    7.46
  -7   3   4    9.58    4.66
   7  -3  -4    3.21    3.88
   7  -3  -4    6.86    4.25
   7   3  -4    7.65    3.28
   7   3  -4   14.83    3.66
   7   3  -4    4.60    3.34
  -7  -3   4    8.23    2.38
  -7  -3   4    8.75    2.38
  -7   3   5   93.41   12.28
   7  -3  -5  119.71   12.62
   7  -3  -5  118.63   13.64
   7   3  -5  113.68   10.77
   7   3  -5  100.61   10.34
   7   3  -5  106.78   11.04
  -7  -3   5   61.25    7.85
  -7   3   6   14.59    5.25
   7  -3  -6   25.01    5.50
   7  -3  -6   15.19    5.19
   7   3  -6   23.14    4.10
   7   3  -6   12.53    3.57
   7   3  -6   16.64    4.18
  -7   3   7    0.00    3.54
   7  -3  -7    0.00    3.36
   7  -3  -7    6.02    3.95
   7   3  -7    2.30    2.08
   7   3  -7   -0.00    2.04
   7   3  -7    0.32    1.90
  -7   3   8    0.51    3.49
   7  -3  -8    1.11    3.14
   7  -3  -8    1.39    3.65
   7   3  -8   -0.00    1.77
   7   3  -8    0.34    1.78
   7   3  -8   -0.00    1.89
  -7   3   9  270.49   28.99
   7  -3  -9  248.95   27.91
   7  -3  -9  333.86   30.19
   7   3  -9  227.37   25.25
   7   3  -9  258.65   25.49
   7   3  -9  260.95   26.16
  -7   3  10   96.58   13.19
   7  -3 -10  115.57   13.00
   7  -3 -10   88.83   12.83
   7   3 -10   82.78   10.16
  -7   3  11    5.77    4.32
   7  -3 -11   12.50    4.21
   7  -3 -11    6.02    3.81
   7   3 -11    7.73    2.22
  -7   3  12    0.00    3.60
   7  -3 -12   -0.00    3.56
   7   3 -12   -0.00    1.27
  -7   3  13   86.05   12.25
   7  -3 -13   81.27   11.55
   7   3 -13   87.80    8.90
   7   3 -13   85.50    8.94
  -7   3  14  103.43   14.13
   7  -3 -14  105.36   13.59
  -7   3  15  181.45   21.73
   7  -3 -15  185.34   21.25
  -7   3  16   19.76    5.97
   7  -3 -16   15.76    4.77
   7  -3 -16   16.71    5.37
  -7   3  17    3.52    4.33
   7  -3 -17    2.12    3.26
   7  -3 -17   -0.00    3.40
  -7   3  18   28.74    7.19
   7  -3 -18   23.63    6.68
   7   3 -18   30.96    3.87
  -7   3  19  322.58   34.23
   7  -3 -19  300.48   34.57
   7   3 -19  304.73   30.77
  -7   3  20    0.39    4.03
   7  -3 -20    2.77    3.78
   7   3 -20    0.66    2.00
   7  -3 -21    3.43    4.26
   7   3 -21    3.97    2.27
   7  -3 -22    0.00    4.00
   7   3 -22    1.95    2.17
   7  -3 -23    9.27    4.79
   7  -3 -24    6.05    4.26
   7  -3 -25    8.77    5.35
   7  -3 -26   -0.00    4.16
   7  -3 -27    0.00    3.68
   7  -3 -28   -0.00    3.88
   7  -3 -29    8.01    5.24
   7  -3 -30    1.91    4.30
   7  -3 -31    4.20    4.38
   7  -3 -32    3.86    4.52
   7  -3 -33    6.90    5.21
   7  -3 -34    5.65    5.02
   7  -3 -35    3.80    4.77
   7  -3 -36    1.50    4.54
   7   3 -36    0.00    3.24
   7   3 -37    0.00    3.49
   7   3 -38    0.00    3.48
  -7   4   1   99.46   13.93
   7  -4  -1   79.77   12.64
   7  -4  -1   79.71   13.50
   7   4  -1   85.22   11.69
   7   4  -1   71.30   11.11
   7   4  -1   91.57   12.28
  -7  -4   1   89.16   11.30
  -7   4   2  109.58   14.98
   7  -4  -2   95.76   13.88
   7  -4  -2   94.31   14.80
   7   4  -2   91.13   12.70
   7   4  -2  115.15   13.24
   7   4  -2   85.75   12.75
  -7  -4   2  106.46   12.47
  -7   4   3   18.68    5.88
   7  -4  -3   15.62    5.33
   7  -4  -3   19.27    6.59
   7   4  -3   12.13    3.87
   7   4  -3   15.34    4.17
   7   4  -3    9.21    3.94
  -7  -4   3   16.22    3.65
  -7   4   4   42.94    8.77
   7  -4  -4   43.03    7.73
   7  -4  -4   39.04    8.61
   7   4  -4   48.58    6.86
   7   4  -4   43.36    6.66
   7   4  -4   28.93    6.39
  -7  -4   4   35.08    5.27
  -7  -4   4   33.11    5.14
  -7   4   5   87.98   11.78
   7  -4  -5   89.17   11.11
   7  -4  -5   60.95   10.92
   7   4  -5   68.52    8.72
   7   4  -5   89.19    9.27
   7   4  -5   52.26    8.48
  -7  -4   5   63.98    6.76
  -7  -4   5   49.32    6.59
  -7   4   6   78.11   11.97
   7  -4  -6   78.82   11.16
   7  -4  -6   89.86   12.43
   7   4  -6   74.98    9.22
   7   4  -6   65.41    8.95
   7   4  -6   58.04    9.04
  -7   4   7   21.59    7.41
   7  -4  -7   53.93    8.54
   7  -4  -7   47.71    9.29
   7   4  -7   39.46    6.17
   7   4  -7   53.50    6.61
   7   4  -7   46.87    6.85
   7   4  -7   50.22    6.88
  -7   4   8   75.03   11.19
   7  -4  -8   67.15   10.16
   7  -4  -8   74.51   11.07
   7   4  -8   62.88    7.71
   7   4  -8   61.58    7.71
   7   4  -8   56.71    8.15
   7   4  -8   56.94    8.01
  -7   4   9   40.19    7.88
   7  -4  -9   31.24    6.62
   7   4  -9   30.50    4.29
   7   4  -9   33.06    4.44
   7   4  -9   25.48    4.71
   7   4  -9   27.05    4.69
  -7   4  10    0.00    4.26
   7  -4 -10    3.23    3.60
   7   4 -10    2.33    1.52
   7   4 -10    1.30    1.40
   7   4 -10    0.00    1.73
   7   4 -10    0.78    1.83
  -7   4  11  104.03   16.02
   7  -4 -11  140.56   16.40
   7   4 -11  113.95   13.42
   7   4 -11  137.26   13.56
  -7   4  12  127.37   18.48
   7  -4 -12  149.15   18.44
   7   4 -12  145.23   15.54
   7   4 -12  155.92   15.55
  -7   4  13  135.52   17.61
   7  -4 -13  153.91   17.30
   7   4 -13  128.03   13.88
  -7   4  14   22.07    6.76
   7  -4 -14   33.53    6.83
   7  -4 -14   36.05    7.86
   7   4 -14   31.17    3.94
  -7   4  15   57.15    9.86
   7  -4 -15   74.73   10.04
   7  -4 -15   50.06    9.93
   7   4 -15   53.46    6.07
  -7   4  16   37.85    8.03
   7  -4 -16   17.79    5.67
   7  -4 -16   29.84    7.05
   7   4 -16   27.35    3.42
  -7   4  17  180.41   20.29
   7  -4 -17  167.67   19.15
   7  -4 -17  186.58   20.96
   7   4 -17  142.52   15.50
  -7   4  18   16.93    6.16
   7  -4 -18   19.95    6.39
   7   4 -18   20.18    3.15
  -7   4  19    7.18    5.06
   7  -4 -19    8.89    4.98
   7   4 -19   13.71    2.68
  -7   4  20   38.24    7.98
   7  -4 -20   22.22    6.93
   7   4 -20   31.69    4.69
  -7   4  21   54.26    9.62
   7  -4 -21   38.95    9.04
   7   4 -21   40.95    6.02
   7  -4 -22   44.30    9.21
   7  -4 -23   13.61    5.85
   7  -4 -24    5.82    4.20
   7  -4 -25    3.22    4.46
   7  -4 -26    8.38    5.19
   7  -4 -27   17.30    5.92
   7  -4 -28   11.26    6.11
   7  -4 -29    9.96    5.88
   7  -4 -30   -0.00    5.37
   7  -4 -31    4.12    5.06
   7  -4 -32    4.58    5.77
   7  -4 -33   12.68    6.66
   7  -4 -34    2.11    4.60
   7  -4 -35   -0.00    4.10
   7  -4 -36    0.00    4.65
  -7   5   1    2.94    4.68
   7  -5  -1   -0.00    4.03
   7   5  -1    0.00    2.98
   7   5  -1    0.47    3.04
   7   5  -1    0.00    3.17
  -7  -5   1   -0.00    2.65
  -7   5   2    4.29    5.05
   7  -5  -2    0.00    4.03
   7   5  -2    1.93    3.31
   7   5  -2    3.14    3.09
   7   5  -2    0.70    2.55
   7   5  -2    4.66    3.65
  -7  -5   2    1.88    2.69
  -7   5   3   62.42   10.56
   7  -5  -3   34.47    8.82
   7   5  -3   52.70    8.10
   7   5  -3   63.19    8.52
   7   5  -3   51.38    8.40
   7   5  -3   41.09    7.65
  -7  -5   3   37.76    6.74
  -7   5   4  110.65   17.08
   7  -5  -4  154.37   18.80
   7   5  -4  133.67   15.49
   7   5  -4  134.25   15.49
   7   5  -4  124.74   15.87
   7   5  -4  115.04   15.47
  -7  -5   4  122.37   14.24
  -7   5   5   36.06    8.90
   7  -5  -5   49.07    8.89
   7  -5  -5   37.92    8.95
   7   5  -5   33.99    6.48
   7   5  -5   44.29    6.88
   7   5  -5   47.00    7.52
   7   5  -5   40.77    7.02
  -7  -5   5   47.96    5.57
  -7  -5   5   35.39    5.22
  -7   5   6    0.12    4.43
   7  -5  -6    0.00    3.82
   7   5  -6    2.84    2.80
   7   5  -6    5.72    3.08
   7   5  -6    1.08    2.49
   7   5  -6    0.00    2.52
  -7   5   7   15.92    6.70
   7  -5  -7   11.22    4.81
   7   5  -7   17.28    4.04
   7   5  -7   16.78    4.08
   7   5  -7   13.22    3.80
  -7   5   8   80.91   13.89
   7  -5  -8  110.18   13.81
   7   5  -8   84.81   10.79
   7   5  -8   91.08   11.01
   7   5  -8   97.23   11.73
  -7   5   9  168.40   19.48
   7  -5  -9  138.24   17.79
   7   5  -9  124.95   14.93
   7   5  -9  137.68   15.15
   7   5  -9  143.35   15.93
  -7   5  10   40.87    8.68
   7  -5 -10   40.40    7.94
   7   5 -10   27.44    5.14
   7   5 -10   46.17    5.54
   7   5 -10   53.10    6.56
  -7   5  11  114.16   14.98
   7  -5 -11  112.85   14.12
   7   5 -11   86.99   10.08
   7   5 -11   92.69   10.10
   7   5 -11   93.12   11.19
  -7   5  12    0.14    4.58
   7  -5 -12    0.00    3.93
   7  -5 -12    0.06    3.68
   7   5 -12    0.00    2.16
  -7   5  13   47.98    9.36
   7  -5 -13   53.64    8.87
   7  -5 -13   28.39    8.40
   7   5 -13   39.97    5.87
  -7   5  14   53.75   10.04
   7  -5 -14   62.42    9.82
   7  -5 -14   33.97    8.89
   7   5 -14   51.62    6.59
  -7   5  15  194.03   22.25
   7  -5 -15  165.56   20.67
   7  -5 -15  161.56   21.94
   7   5 -15  164.40   17.78
  -7   5  16   -0.00    4.77
   7  -5 -16    0.00    3.94
   7  -5 -16    0.00    3.83
   7   5 -16    2.35    2.16
  -7   5  17    8.14    5.70
   7  -5 -17   -0.00    4.59
   7   5 -17    4.47    2.37
  -7   5  18    8.71    5.43
   7  -5 -18    0.00    4.13
   7   5 -18    4.35    2.35
  -7   5  19   40.24    8.97
   7  -5 -19   34.36    8.52
   7   5 -19   38.61    5.59
  -7   5  20   29.44    8.23
   7  -5 -20   48.56    9.35
   7   5 -20   32.34    5.32
  -7   5  21    8.12    5.22
   7  -5 -21    6.12    4.86
  -7   5  22    3.47    4.79
   7  -5 -22    0.87    4.26
   7  -5 -24   12.08    6.24
   7  -5 -25    3.85    5.36
   7  -5 -26    7.64    5.10
   7  -5 -27   -0.00    4.53
   7  -5 -28    2.30    4.65
   7  -5 -29    7.74    5.38
   7  -5 -30    6.54    5.77
   7  -5 -31    5.32    5.20
   7  -5 -32   -0.00    5.63
   7  -5 -33    2.67    5.33
   7  -5 -34    8.10    5.69
   7  -5 -35    4.14    5.46
  -7   6   1   90.37   15.19
   7  -6  -1   79.28   14.62
   7   6  -1  105.30   13.28
   7   6  -1   79.30   12.51
   7   6  -1   87.85   13.41
  -7  -6   1   97.33   12.83
  -7   6   2   69.07   12.80
   7   6  -2   82.43   11.20
   7   6  -2   82.05   11.33
   7   6  -2   71.60   11.61
  -7  -6   2   66.56   10.33
  -7   6   3   31.77    8.84
   7   6  -3   34.86    7.41
   7   6  -3   45.58    7.86
   7   6  -3   46.64    8.42
  -7  -6   3   50.55    7.36
  -7   6   4   24.75    7.07
   7   6  -4   12.73    4.48
   7   6  -4   14.57    4.49
   7   6  -4   12.33    4.45
  -7  -6   4   11.64    3.54
  -7   6   5    0.00    4.49
   7   6  -5   -0.00    2.71
   7   6  -5    0.00    3.28
   7   6  -5    0.72    2.63
  -7  -6   5    0.06    2.20
  -7   6   6  103.25   14.86
   7   6  -6   90.83   11.42
   7   6  -6   88.08   11.42
   7   6  -6  103.70   12.46
  -7  -6   6   74.98    9.35
  -7   6   7  170.67   21.74
   7   6  -7  151.08   18.16
   7   6  -7  168.69   18.57
   7   6  -7  156.80   19.04
  -7   6   8   62.73   12.05
   7   6  -8   66.21    9.11
   7   6  -8   66.59    9.24
   7   6  -8   77.95   10.31
  -7   6   9    2.67    5.25
   7  -6  -9    0.25    3.48
   7   6  -9    1.94    2.93
   7   6  -9    5.27    2.88
   7   6  -9    2.10    2.89
  -7   6  10   94.74   14.68
   7  -6 -10  100.27   15.03
   7   6 -10   85.18   10.84
   7   6 -10   91.56   11.80
  -7   6  11  111.33   17.01
   7  -6 -11  166.83   19.17
   7   6 -11  108.06   13.13
   7   6 -11  117.08   14.26
  -7   6  12   20.16    6.67
   7  -6 -12   10.54    5.13
   7   6 -12   14.10    3.97
  -7   6  13   13.49    6.28
   7  -6 -13    3.11    4.72
   7   6 -13    8.82    3.58
  -7   6  14   16.40    6.91
   7  -6 -14   11.25    6.00
   7   6 -14    6.68    3.09
  -7   6  15    3.40    5.42
   7  -6 -15    8.88    5.66
   7   6 -15    3.01    2.87
  -7   6  16   56.54   11.03
   7  -6 -16   42.68   10.42
   7   6 -16   55.96    7.66
  -7   6  17   63.73   11.81
   7  -6 -17   54.16   11.24
   7   6 -17   54.71    7.78
  -7   6  18   90.80   13.53
   7  -6 -18   69.04   12.83
   7   6 -18   68.10    9.32
  -7   6  19    1.59    5.11
   7  -6 -19    4.15    5.35
  -7   6  20   -0.00    4.65
   7  -6 -20    4.08    5.34
  -7   6  21    9.91    6.65
   7  -6 -21    2.44    3.92
   7  -6 -22   25.40    7.91
   7  -6 -23   16.57    6.77
   7  -6 -24    7.43    6.31
   7  -6 -25    2.96    4.32
   7  -6 -26   17.83    6.94
   7  -6 -27    9.11    5.95
   7  -6 -28    8.60    6.11
   7  -6 -29   -0.00    4.46
   7  -6 -30    5.96    6.02
   7  -6 -31    1.68    4.55
   7  -6 -32    4.81    5.71
   7  -6 -33    1.37    5.89
   7  -6 -34    1.13    4.63
   7   7  -1    3.47    4.16
   7   7  -1    0.00    3.45
   7   7  -2   27.77    6.97
   7   7  -2   30.17    6.55
   7   7  -3   13.14    5.18
   7   7  -3   16.43    5.15
   7   7  -3   11.26    4.82
   7   7  -4  284.49   31.53
   7   7  -4  304.26   31.82
   7   7  -4  263.43   32.18
   7   7  -5  108.41   13.86
   7   7  -5  123.37   14.29
   7   7  -5   98.66   14.36
  -7  -7   5  105.22   13.73
  -7  -7   5   90.67   12.43
  -7   7   6   11.45    6.53
   7  -7  -6   11.12    5.62
   7   7  -6   10.22    4.16
   7   7  -6   11.59    4.15
   7   7  -6   10.73    4.57
  -7  -7   6    6.70    3.90
  -7  -7   6    7.96    2.97
  -7   7   7  108.47   15.17
   7  -7  -7   80.87   13.60
   7   7  -7   61.86    9.53
   7   7  -7   89.52   10.40
   7   7  -7   90.32   11.34
  -7  -7   7   51.13    7.49
  -7   7   8   22.64    8.05
   7  -7  -8    0.00    5.13
   7   7  -8   18.50    4.59
   7   7  -8   13.12    4.73
  -7   7   9   15.77    7.22
   7  -7  -9   24.56    8.08
   7   7  -9   27.30    5.61
   7   7  -9   31.59    6.46
  -7   7  10   88.36   15.30
   7  -7 -10  121.37   16.98
   7   7 -10   92.42   12.35
   7   7 -10  108.06   13.69
  -7   7  11   39.59    9.65
   7  -7 -11   30.19    9.18
   7   7 -11   30.17    6.32
  -7   7  12    7.82    5.77
   7  -7 -12    0.97    4.40
   7  -7 -13   48.00   10.38
   7  -7 -14  183.57   24.48
   7  -7 -15   -0.00    4.93
   7  -7 -16    0.63    4.87
   7  -7 -17   -0.00    5.30
   7  -7 -18   17.56    6.96
   7  -7 -19    2.15    4.65
   7  -7 -20   30.15    8.33
   7  -7 -21    2.39    5.06
  -7   7  22    0.00    5.36
   7  -7 -22   -0.00    4.46
  -7   7  23    3.55    5.65
   7  -7 -23    7.55    5.94
   7  -7 -24   26.19    8.44
   7  -7 -25    3.82    4.88
   7  -7 -26    0.73    5.19
   7  -7 -27    0.00    3.76
   7  -7 -28   -0.00    5.44
   7  -7 -29    0.00    5.62
   7  -7 -30   15.01    6.92
   7  -7 -31   -0.00    5.76
   7  -7 -32    2.14    5.21
   7  -7 -33    0.00    4.97
  -7   8   1   57.17   12.01
   7   8  -1   54.07    9.92
   7   8  -1   39.95    8.90
  -7  -8   1   62.43   10.03
  -7   8   2   61.63   14.09
   7   8  -2   91.15   13.08
  -7  -8   2   95.25   12.96
  -7   8   3    6.25    6.68
   7  -8  -3    7.53    6.57
   7   8  -3   14.21    5.37
  -7  -8   3   12.99    4.86
  -7   8   4   33.30    9.75
   7  -8  -4   23.44    9.05
   7   8  -4   37.88    7.47
  -7  -8   4   27.83    6.80
   7  -8  -5   10.30    6.52
   7   8  -5    7.05    4.44
   7  -8  -6   33.41    9.49
   7   8  -6   26.05    6.63
   7  -8  -7    1.56    5.08
   7   8  -7   -0.00    3.77
   7  -8  -8   65.98   13.34
   7   8  -8   69.67   10.30
   7  -8  -9    0.00    4.59
   7   8  -9   10.07    4.22
   7  -8 -10   26.49    8.22
   7  -8 -11    6.26    4.45
   7  -8 -12  115.37   18.07
  -7   8  13   -0.00    5.51
   7  -8 -13    3.99    5.07
  -7   8  14    5.17    6.54
   7  -8 -14    7.81    5.57
  -7   8  15   -0.00    5.86
   7  -8 -15   10.05    6.52
  -7   8  16   61.59   13.12
   7  -8 -16   74.98   13.57
  -7   8  17    1.76    5.03
   7  -8 -17    2.15    4.67
  -7   8  18    8.48    6.57
   7  -8 -18    3.63    6.19
  -7   8  19    1.54    5.61
   7  -8 -19    0.50    6.02
  -7   8  20   15.56    7.22
   7  -8 -20   14.13    6.59
  -7   8  21   -0.00    5.19
   7  -8 -21   -0.00    4.78
  -7   8  22   20.44    7.65
   7  -8 -22   11.61    6.92
  -7   8  23   22.05    8.02
   7  -8 -23    9.09    6.23
  -7   8  24    0.00    5.73
   7  -8 -24    2.63    5.42
   7  -8 -25    6.32    5.78
   7  -8 -26   13.28    6.92
   7  -8 -27   12.56    7.14
   7  -8 -28   15.93    7.64
   7  -8 -29   -0.00    4.32
   7  -8 -30    3.89    5.38
   7  -8 -31    0.00    5.28
   7  -8 -32    3.68    6.34
  -7   9   1    4.50    6.24
   7  -9  -1   -0.00    6.12
   7   9  -1    4.34    4.83
  -7   9   2   39.94   10.89
   7  -9  -2   54.11   12.09
   7   9  -2   37.83    8.74
  -7   9   3    3.51    6.67
   7  -9  -3    1.50    5.06
   7   9  -3    4.32    4.60
  -7   9   4   77.17   13.56
   7  -9  -4   46.95   12.03
   7   9  -4   37.32    8.57
  -7   9   5    1.38    6.14
   7  -9  -5    0.00    5.57
   7   9  -5    4.98    4.52
  -7   9   6   11.66    7.74
   7  -9  -6   15.76    8.24
   7   9  -6   22.20    6.45
  -7   9   7   16.98    7.84
   7  -9  -7    5.91    6.54
   7   9  -7   14.75    5.66
  -7   9   8   28.50    9.35
   7  -9  -8   30.01    9.52
  -7   9   9   -0.00    6.30
   7  -9  -9   14.66    7.13
  -7   9  10   95.50   15.69
   7  -9 -10   70.32   14.62
  -7   9  11    0.00    5.42
   7  -9 -11   -0.00    4.77
  -7   9  12    1.85    5.67
   7  -9 -12    4.81    5.51
  -7   9  13    7.23    7.01
   7  -9 -13   11.91    6.83
  -7   9  14   59.04   12.32
   7  -9 -14   50.65   11.91
  -7   9  15    1.77    6.32
   7  -9 -15   -0.00    5.49
  -7   9  16   16.90    7.41
   7  -9 -16    9.95    6.85
  -7   9  17   -0.00    5.77
   7  -9 -17    3.88    5.49
  -7   9  18   41.55   10.83
   7  -9 -18   39.62   10.77
  -7   9  19    0.62    5.89
   7  -9 -19    5.93    6.19
  -7   9  20   35.33    9.90
   7  -9 -20   30.24    8.85
  -7   9  21    5.28    6.45
   7  -9 -21    4.54    5.10
  -7   9  22    6.69    6.22
   7  -9 -22    1.63    5.77
  -7   9  23    0.73    5.96
   7  -9 -23    0.00    5.63
  -7   9  24   30.96    9.27
   7  -9 -24   29.00    9.24
  -7   9  25    0.00    6.08
   7  -9 -25    4.30    6.12
   7  -9 -26    0.34    4.90
   7  -9 -27    0.74    6.54
   7  -9 -28   -0.00    4.73
   7  -9 -29   -0.00    4.48
   7  -9 -30    5.89    6.15
   7  -9 -31   -0.00    4.87
  -7  10   1    5.07    7.30
   7 -10  -1    3.50    5.82
   7  10  -1   18.42    6.43
  -7  10   2   41.33   11.42
   7 -10  -2   57.48   12.60
   7  10  -2   47.38    9.69
  -7  10   3    2.53    6.48
   7 -10  -3   -0.00    6.23
   7  10  -3    2.84    4.67
  -7  10   4   -0.00    6.53
   7 -10  -4   -0.00    6.26
   7  10  -4   -0.00    4.35
  -7  10   5    3.59    7.29
   7 -10  -5    6.61    5.84
   7  10  -5    0.00    4.40
  -7  10   6  134.64   19.98
   7 -10  -6   84.01   18.29
   7  10  -6  142.37   17.47
  -7  10   7    0.20    6.00
   7 -10  -7   -0.00    5.68
  -7  10   8    0.00    5.89
   7 -10  -8    2.55    5.33
  -7  10   9    0.00    5.45
   7 -10  -9    5.82    6.28
  -7  10  10    0.00    5.28
   7 -10 -10    2.99    5.92
  -7  10  11    2.33    6.61
   7 -10 -11    5.79    6.01
  -7  10  12   41.11   10.67
   7 -10 -12   45.59   11.66
  -7  10  13    0.00    6.63
   7 -10 -13   -0.00    5.42
  -7  10  14    8.26    7.29
   7 -10 -14    4.30    6.78
  -7  10  15    2.20    6.60
   7 -10 -15    0.00    5.57
  -7  10  16   44.47   11.39
   7 -10 -16   16.98    8.83
  -7  10  17    0.00    6.66
   7 -10 -17    8.01    6.90
  -7  10  18   41.25   10.40
   7 -10 -18   14.26    7.66
  -7  10  19    7.63    7.25
   7 -10 -19   10.78    6.93
  -7  10  20    0.88    5.70
   7 -10 -20    0.00    5.95
  -7  10  21    4.59    6.47
   7 -10 -21   -0.00    6.57
  -7  10  22   32.71   10.33
   7 -10 -22   27.03    9.55
  -7  10  23   -0.00    5.81
   7 -10 -23    0.00    6.47
  -7  10  24    0.81    5.11
   7 -10 -24    2.36    5.33
  -7  10  25   -0.00    6.34
   7 -10 -25    0.00    5.06
   7 -10 -26    8.18    6.75
   7 -10 -27    1.93    5.17
   7 -10 -28    3.78    6.66
   7 -10 -29    1.04    4.73
  -7  11   1    5.58    7.27
   7 -11  -1    0.50    5.56
  -7  11   2    2.05    6.43
   7 -11  -2    3.51    6.42
  -7  11   3    4.69    7.19
   7 -11  -3    0.00    6.00
  -7  11   4   21.62    9.28
   7 -11  -4   23.00    9.70
   7  11  -4   30.77    8.11
  -7  11   5   10.37    7.23
   7 -11  -5   15.75    8.21
   7  11  -5   13.29    6.30
  -7  11   6    5.85    6.75
   7 -11  -6    0.59    5.63
  -7  11   7   19.35    8.52
   7 -11  -7    6.67    7.12
  -7  11   8   23.09    9.18
   7 -11  -8    7.70    6.84
  -7  11   9    0.29    5.99
   7 -11  -9    3.42    5.92
  -7  11  10   17.63    8.38
   7 -11 -10    8.84    6.70
  -7  11  11   -0.00    6.15
   7 -11 -11    2.17    5.42
  -7  11  12   -0.00    5.13
   7 -11 -12    1.08    5.71
  -7  11  13   -0.00    6.12
   7 -11 -13   -0.00    5.40
  -7  11  14   15.26    7.91
   7 -11 -14   11.79    7.71
  -7  11  15    3.61    6.23
   7 -11 -15   -0.00    5.02
  -7  11  16    6.45    6.46
   7 -11 -16   12.72    7.54
  -7  11  17    8.44    6.95
   7 -11 -17    1.03    5.36
  -7  11  18    8.61    7.48
   7 -11 -18    4.28    6.71
  -7  11  19    0.00    5.98
   7 -11 -19   11.89    7.53
  -7  11  20   23.19    9.16
   7 -11 -20   16.55    8.30
  -7  11  21   -0.00    5.66
   7 -11 -21   -0.00    5.94
  -7  11  22   -0.00    6.21
   7 -11 -22   -0.00    6.05
  -7  11  23   -0.00    6.03
   7 -11 -23    3.31    5.48
  -7  11  24   31.21   10.13
   7 -11 -24    8.21    8.16
  -7  11  25   -0.00    6.51
   7 -11 -25    1.63    6.12
  -7  11  26   -0.00    6.37
   7 -11 -26   -0.00    5.70
   7 -11 -27   10.60    7.66
   7 -11 -28   -0.00    6.35
  -7  12   1    8.08    7.61
   7 -12  -1    1.42    6.05
   7  12  -1    2.41    5.09
  -7  12   2   29.04   10.13
   7 -12  -2   30.49   11.20
   7  12  -2   14.12    6.91
  -7  12   3    1.25    6.75
   7 -12  -3    5.29    6.16
   7  12  -3   -0.00    5.21
  -7  12   4    3.19    7.78
   7 -12  -4    6.60    7.06
  -7  12   5    1.57    6.54
   7 -12  -5    9.80    7.35
  -7  12   6   38.27   11.05
   7 -12  -6   20.87    9.34
  -7  12   7    6.31    6.58
   7 -12  -7    0.31    5.39
  -7  12   8   12.91    8.70
   7 -12  -8    4.99    7.48
  -7  12   9    0.09    5.14
   7 -12  -9   -0.00    5.93
  -7  12  10    9.93    7.53
   7 -12 -10    0.00    5.94
  -7  12  11    0.81    5.42
   7 -12 -11   -0.00    6.26
  -7  12  12   25.25    9.63
   7 -12 -12   30.30   10.52
  -7  12  13    0.00    7.56
   7 -12 -13   -0.00    5.44
  -7  12  14    3.72    6.60
   7 -12 -14    3.31    6.37
  -7  12  15    1.14    7.15
   7 -12 -15    2.32    6.45
  -7  12  16    5.84    7.89
   7 -12 -16   25.97    9.78
  -7  12  17    0.00    7.00
   7 -12 -17    4.45    6.44
  -7  12  18    6.61    7.47
   7 -12 -18    9.20    7.47
  -7  12  19    8.01    7.05
   7 -12 -19   -0.00    5.88
  -7  12  20    8.90    7.95
   7 -12 -20    4.57    6.25
  -7  12  21   -0.00    6.67
   7 -12 -21    3.21    5.93
  -7  12  22   -0.00    6.43
   7 -12 -22    0.00    6.90
  -7  12  23    0.00    6.35
   7 -12 -23    3.41    6.38
  -7  12  24    6.43    7.48
   7 -12 -24   -0.00    6.00
  -7  12  25   -0.00    6.57
   7 -12 -25   -0.00    6.39
  -7  12  26    8.83    7.34
   7 -12 -26    4.87    7.37
  -7  13   1    0.37    6.29
   7 -13  -1    0.00    5.96
   7  13  -1   -0.00    5.42
  -7  13   2    9.91    7.52
   7 -13  -2   14.76    8.70
   7  13  -2    3.72    5.76
  -7  13   3   17.78    9.12
   7 -13  -3    9.04    8.39
  -7  13   4   57.03   13.28
   7 -13  -4   29.37   11.08
  -7  13   5   -0.00    7.59
   7 -13  -5    0.34    5.80
  -7  13   6    0.48    6.62
   7 -13  -6    8.09    8.11
  -7  13   7   11.12    7.81
   7 -13  -7    2.13    6.83
  -7  13   8   12.95    8.97
   7 -13  -8    3.05    6.39
  -7  13   9    3.24    7.42
   7 -13  -9    0.00    5.71
  -7  13  10   10.53    8.04
   7 -13 -10    0.03    5.77
  -7  13  11    0.00    6.79
   7 -13 -11    0.00    4.92
  -7  13  12   -0.00    6.95
   7 -13 -12    0.00    6.91
  -7  13  13   -0.00    6.74
   7 -13 -13    5.75    6.68
  -7  13  14   18.58    8.55
   7 -13 -14   26.53   10.37
  -7  13  15   -0.00    6.99
   7 -13 -15    5.11    6.30
  -7  13  16    0.94    6.44
   7 -13 -16   -0.00    6.53
  -7  13  17   -0.00    7.19
   7 -13 -17    0.00    5.56
  -7  13  18   -0.00    6.45
   7 -13 -18    5.88    6.93
  -7  13  19    6.20    7.19
   7 -13 -19   -0.00    5.61
  -7  13  20    0.63    6.78
   7 -13 -20    3.79    7.44
  -7  13  21    3.00    6.64
   7 -13 -21    1.82    6.48
  -7  13  22    5.65    7.42
   7 -13 -22    0.98    7.49
  -7  13  23    0.00    6.74
   7 -13 -23   13.43    8.11
  -7  13  24    6.37    7.26
   7 -13 -24   12.51    8.09
  -7  13  25    0.00    6.82
   7 -13 -25   -0.00    6.21
  -7  13  26   -0.00    6.73
  -7  13  27    2.97    7.66
  -7  14   1    1.26    7.11
   7 -14  -1    0.00    6.67
  -7  14   2    0.00    7.25
   7 -14  -2    4.01    6.28
  -7  14   3    1.18    7.79
   7 -14  -3    4.10    8.04
  -7  14   4    0.00    6.56
   7 -14  -4   -0.00    7.24
  -7  14   5   -0.00    6.26
   7 -14  -5    3.20    7.33
  -7  14   6   12.22    9.16
   7 -14  -6   16.40    8.79
  -7  14   7    8.51    7.64
   7 -14  -7   29.56   10.53
  -7  14   8    7.07    7.95
   7 -14  -8    0.24    5.27
  -7  14   9   11.68    8.57
   7 -14  -9    0.00    7.34
  -7  14  10   19.08    9.31
   7 -14 -10    0.00    6.29
  -7  14  11    0.00    7.51
   7 -14 -11   -0.00    6.21
  -7  14  12   16.01    8.46
   7 -14 -12    3.79    6.29
  -7  14  13   -0.00    6.52
   7 -14 -13    0.58    5.72
  -7  14  14   -0.00    6.87
   7 -14 -14    0.00    5.90
  -7  14  15   -0.00    7.62
   7 -14 -15   -0.00    5.80
  -7  14  16    2.41    7.79
   7 -14 -16    2.01    6.68
  -7  14  17    4.75    7.22
   7 -14 -17    6.29    6.48
  -7  14  18    0.00    6.84
   7 -14 -18    8.72    7.83
  -7  14  19   -0.00    6.57
   7 -14 -19   -0.00    7.13
  -7  14  20   12.43    7.87
   7 -14 -20    4.29    7.44
  -7  14  21    8.45    8.19
   7 -14 -21    5.59    7.20
  -7  14  22    6.36    7.93
   7 -14 -22    0.88    5.70
  -7  14  23    3.93    6.29
   7 -14 -23   -0.00    6.71
  -7  14  24    6.80    7.45
  -7  14  25    0.00    7.39
  -7  15   1    0.00    7.37
  -7  15   2    5.37    8.34
  -7  15   3   12.29    9.01
  -7  15   4    3.27    7.04
  -7  15   5    6.17    7.54
  -7  15   6    1.97    7.11
   7 -15  -6    0.83    6.84
  -7  15   7    9.40    8.69
   7 -15  -7    0.00    5.47
  -7  15   8   14.19    8.70
   7 -15  -8    4.52    7.55
  -7  15   9   -0.00    7.54
   7 -15  -9    6.85    6.93
  -7  15  10   -0.00    6.17
   7 -15 -10   -0.00    6.05
  -7  15  11    2.34    6.65
   7 -15 -11    0.00    6.50
  -7  15  12    0.05    7.07
   7 -15 -12   -0.00    5.88
  -7  15  13   -0.00    6.29
   7 -15 -13   -0.00    5.79
  -7  15  14   -0.00    6.50
   7 -15 -14   -0.00    7.15
  -7  15  15   13.53    8.94
   7 -15 -15    7.86    8.33
  -7  15  16   -0.00    6.83
   7 -15 -16    0.00    6.24
  -7  15  17    0.00    6.82
   7 -15 -17    0.20    5.10
  -7  15  18    3.89    7.27
   7 -15 -18    0.00    6.19
  -7  15  19    2.77    7.37
   7 -15 -19   -0.00    7.10
   7 -15 -20    0.00    6.79
   7 -15 -21    7.78    7.68
  -7  16   1   -0.00    6.90
  -7  16   2    4.28    8.69
  -7  16   3   -0.00    7.28
  -7  16   4    0.00    6.84
  -7  16   5    4.28    7.42
  -7  16   6    0.00    7.25
  -7  16   7    0.35    7.06
  -7  16   8   -0.00    6.99
  -7  16   9    8.57    7.76
  -7  16  10    0.00    7.93
   7 -16 -14    4.37    8.33
   7 -16 -15   11.95    8.62
   7 -16 -16   -0.00    7.07
   7 -16 -17    3.68    7.20
   7 -16 -18    0.00    7.23
   7 -16 -19   -0.00    6.46
  -6   0   1    2.02    3.06
  -6   0   1    0.00    2.72
   6   0  -1   -0.00    3.42
   6   0  -1   -0.00    3.37
  -6   0   2  386.48   33.74
  -6   0   2  389.41   33.22
   6   0  -2  393.37   33.71
   6   0  -2  177.00   32.00
  -6   0   3    1.05    2.85
  -6   0   3    0.83    2.46
   6   0  -3    0.95    3.35
   6   0  -3    3.64    3.40
  -6   0   4    9.94    3.68
  -6   0   4   18.08    3.68
   6   0  -4   15.11    4.30
   6   0  -4   15.23    4.56
  -6   0   5    0.85    2.73
  -6   0   5   -0.00    1.98
   6   0  -5   -0.00    2.95
   6   0  -5    0.71    2.87
  -6   0   6 1237.86  121.34
  -6   0   6 1261.49  120.34
   6   0  -6 1182.62  121.20
   6   0  -6 1240.78  121.80
  -6   0   7   -0.00    2.68
  -6   0   7   -0.00    1.14
   6   0  -7    1.00    2.49
   6   0  -7    1.55    2.50
  -6   0   8   19.93    4.16
   6   0  -8   23.86    4.28
   6   0  -8   29.16    4.86
  -6   0   9    1.24    2.10
   6   0  -9    0.00    2.03
   6   0  -9    1.85    2.16
  -6   0  10  217.11   22.68
   6   0 -10  204.01   22.39
   6   0 -10  235.19   23.12
  -6   0  11   -0.00    2.12
   6   0 -11    0.00    1.90
   6   0 -11   -0.00    2.01
  -6   0  12  291.50   30.44
   6   0 -12  285.58   30.18
   6   0 -12  329.02   31.05
  -6   0  13    2.22    2.16
   6   0 -13    1.45    1.83
   6   0 -13   -0.00    2.06
  -6   0  14  111.53   12.27
   6   0 -14  117.23   12.13
   6   0 -14   95.25   12.41
  -6   0  15   -0.00    1.98
   6   0 -15    1.79    1.83
   6   0 -15    0.68    2.30
  -6   0  16  300.26   29.58
   6   0 -16  268.57   29.32
   6   0 -16  294.27   30.08
  -6   0  17   -0.00    2.36
  -6   0  17   -0.00    2.28
   6   0 -17   -0.00    2.33
  -6   0  18  191.00   19.49
  -6   0  18  169.17   19.31
   6   0 -18  174.83   19.84
  -6   0  19    3.87    2.78
  -6   0  20    3.27    3.16
   6   0 -22  127.59   15.69
   6   0 -23    0.82    2.87
   6   0 -24    0.43    2.68
   6   0 -25    0.17    2.90
   6   0 -26   43.63    8.09
   6   0 -27    0.00    3.49
   6   0 -28   30.00    6.97
   6   0 -29    0.00    2.86
   6   0 -30   10.34    4.47
   6   0 -31    3.52    4.14
   6   0 -32   63.19   11.00
   6   0 -33    2.25    3.77
   6   0 -34    0.00    3.76
   6   0 -35    2.71    3.98
   6   0 -36    3.87    4.22
   6   0 -37    0.00    3.94
   6   0 -38    7.09    5.04
  -6   1   1    5.42    3.86
  -6   1   1    5.06    3.49
   6  -1  -1   13.15    4.53
   6  -1  -1   13.71    4.85
   6   1  -1    6.77    3.49
   6   1  -1    4.84    3.76
  -6  -1   1    3.72    3.34
  -6  -1   1   10.65    3.65
  -6   1   2  613.47   64.57
  -6   1   2  667.97   64.44
   6  -1  -2  603.64   64.38
   6  -1  -2  649.76   65.25
   6   1  -2  643.21   63.96
   6   1  -2  669.48   64.64
  -6  -1   2  600.37   64.01
  -6  -1   2  636.06   63.57
  -6   1   3   31.00    6.56
  -6   1   3   40.37    6.51
   6  -1  -3   30.23    6.46
   6  -1  -3   48.82    7.75
   6   1  -3   38.98    6.13
   6   1  -3   27.27    6.09
  -6  -1   3   33.04    6.14
  -6  -1   3   39.79    5.56
  -6   1   4  879.45   90.17
  -6   1   4  853.76   89.58
   6  -1  -4  950.59   90.42
   6  -1  -4  887.35   90.66
   6   1  -4 1029.95   89.83
   6   1  -4  901.93   89.89
  -6  -1   4  904.30   89.60
  -6  -1   4  932.40   89.00
  -6  -1   4  840.36   88.57
  -6   1   5  125.15   14.85
  -6   1   5  113.45   13.98
   6  -1  -5  138.38   14.95
   6  -1  -5  114.66   14.86
   6   1  -5  123.81   13.96
   6   1  -5  120.00   14.22
  -6  -1   5  125.23   14.05
  -6  -1   5  126.15   12.78
  -6  -1   5  117.83   12.73
  -6   1   6   87.97   11.86
  -6   1   6   94.94   11.22
   6  -1  -6  104.69   11.99
   6  -1  -6   98.71   12.39
   6   1  -6   97.18   11.21
   6   1  -6  101.52   11.55
  -6  -1   6   84.15   10.94
  -6   1   7  277.91   29.47
  -6   1   7  266.27   28.42
   6  -1  -7  293.89   29.27
   6  -1  -7  261.03   29.54
   6   1  -7  291.59   28.41
   6   1  -7  261.64   28.55
  -6  -1   7  281.82   28.37
  -6   1   8  816.55   75.42
  -6   1   8  717.80   73.92
   6  -1  -8  733.86   74.78
   6  -1  -8  944.25   76.21
   6   1  -8  727.98   73.74
   6   1  -8  769.08   74.26
  -6  -1   8  702.92   73.75
  -6   1   9    7.86    3.41
  -6   1   9    7.88    2.12
   6  -1  -9    4.65    2.87
   6  -1  -9    4.37    3.00
   6   1  -9    5.73    2.01
   6   1  -9    7.27    2.52
  -6  -1   9    7.13    2.21
  -6   1  10   78.27   11.74
  -6   1  10  109.95   10.65
   6  -1 -10  103.62   11.86
   6  -1 -10  101.33   12.37
   6   1 -10   90.41   10.37
   6   1 -10  104.25   11.01
  -6  -1  10  104.03   10.58
  -6   1  11   17.67    4.35
   6  -1 -11   20.81    4.05
   6  -1 -11   17.56    4.28
   6   1 -11   15.20    2.37
   6   1 -11   17.09    3.01
  -6  -1  11   17.30    2.54
  -6   1  12  355.71   33.59
   6  -1 -12  332.98   33.06
   6  -1 -12  343.67   33.87
   6   1 -12  303.55   31.29
   6   1 -12  374.19   32.27
  -6  -1  12  304.00   31.28
  -6   1  13   58.48    7.91
   6  -1 -13   70.00    7.90
   6  -1 -13   56.27    8.21
   6   1 -13   64.97    6.90
  -6  -1  13   51.25    5.83
  -6   1  14  167.15   18.51
   6  -1 -14  153.62   18.07
   6  -1 -14  173.02   19.01
   6   1 -14  171.31   17.38
  -6  -1  14  165.03   16.42
  -6   1  15   15.34    3.82
   6  -1 -15   12.35    3.40
   6  -1 -15   11.25    3.60
   6   1 -15   14.79    2.72
  -6  -1  15    7.09    1.87
  -6  -1  15   11.15    1.92
  -6   1  16   12.39    3.42
   6  -1 -16    7.80    2.94
   6  -1 -16    4.21    3.05
   6   1 -16    6.09    2.24
  -6  -1  16    6.56    1.93
  -6  -1  16    4.96    1.71
  -6   1  17   14.23    3.85
   6  -1 -17   11.62    3.19
   6  -1 -17    8.29    4.06
   6   1 -17    7.74    2.56
  -6  -1  17    4.63    2.09
  -6  -1  17    5.71    1.98
  -6   1  18  270.46   27.51
   6  -1 -18  252.94   27.02
   6   1 -18  272.41   26.74
  -6  -1  18  235.99   25.63
  -6   1  19   45.40    7.32
   6  -1 -19   40.49    6.88
   6   1 -19   48.08    6.77
  -6   1  20   -0.00    3.22
  -6   1  21    4.27    3.40
   6  -1 -21    2.62    3.43
   6  -1 -22   16.65    4.82
   6   1 -22    8.19    3.48
   6  -1 -23    5.06    3.57
   6   1 -23    0.00    2.81
   6  -1 -24   14.13    5.16
   6   1 -24   32.97    5.86
   6  -1 -25    0.00    3.41
   6   1 -25    1.95    2.79
   6  -1 -26    0.00    3.80
   6   1 -26    2.17    3.32
   6  -1 -27    0.47    3.70
   6   1 -27   -0.00    2.89
   6  -1 -28   39.64    8.75
   6   1 -28   51.26    8.53
   6  -1 -29    1.43    3.81
   6   1 -29    0.38    2.95
   6  -1 -30   18.57    6.40
   6   1 -30   21.96    5.89
   6  -1 -31   -0.00    4.05
   6   1 -31    0.03    3.31
   6  -1 -32    0.15    3.64
   6   1 -32    3.62    3.98
   6  -1 -33    0.00    3.82
   6   1 -33    0.00    3.07
   6  -1 -34   19.85    6.91
   6   1 -34   19.05    6.07
   6  -1 -35    0.00    4.21
   6   1 -35    0.44    3.93
   6  -1 -36    1.08    4.77
   6   1 -36    3.31    4.29
   6  -1 -37    1.36    4.05
   6   1 -37    2.22    3.99
   6  -1 -38    5.17    5.50
   6   1 -38    0.00    4.07
  -6   2   1    3.23    4.16
  -6   2   1    2.41    3.29
   6  -2  -1    5.72    4.13
   6  -2  -1    6.27    3.91
   6   2  -1    1.96    3.24
   6   2  -1    4.40    3.97
  -6  -2   1   12.07    3.83
  -6  -2   1    4.72    2.41
  -6  -2   1    3.78    2.71
  -6   2   2   34.62    6.54
  -6   2   2   10.40    4.76
   6  -2  -2   34.88    6.37
   6  -2  -2   26.51    6.67
   6   2  -2   32.04    5.23
   6   2  -2   16.51    4.78
  -6  -2   2   26.22    5.14
  -6  -2   2   18.27    4.17
  -6  -2   2   24.76    4.54
  -6   2   3    2.88    4.01
  -6   2   3    0.00    3.17
   6  -2  -3    3.23    3.41
   6  -2  -3    1.79    3.72
   6   2  -3    4.27    2.97
   6   2  -3    2.31    2.89
  -6  -2   3    3.20    2.75
  -6  -2   3    5.47    2.43
  -6  -2   3    3.84    2.28
  -6   2   4   46.80    8.07
  -6   2   4   58.25    8.07
   6  -2  -4   55.24    8.48
   6  -2  -4   25.34    7.07
   6   2  -4   48.12    6.88
   6   2  -4   56.16    7.55
  -6  -2   4   40.21    6.80
  -6  -2   4   55.34    6.12
  -6  -2   4   54.82    6.12
  -6   2   5   16.35    5.18
  -6   2   5   10.46    3.72
   6  -2  -5    8.58    3.96
   6  -2  -5   15.09    4.77
   6   2  -5   17.69    3.55
   6   2  -5   12.12    3.49
  -6  -2   5    9.82    3.26
  -6   2   6  308.02   34.60
  -6   2   6  363.20   34.31
   6  -2  -6  295.62   34.03
   6  -2  -6  319.30   34.91
   6   2  -6  316.43   32.81
   6   2  -6  329.47   33.24
  -6  -2   6  331.23   33.09
  -6   2   7   62.51    9.65
  -6   2   7   65.49    8.85
   6  -2  -7   69.21    9.45
   6  -2  -7   58.57    9.68
   6   2  -7   69.30    7.88
   6   2  -7   80.78    8.08
   6   2  -7   63.18    8.06
  -6  -2   7   58.21    7.74
  -6   2   8    3.45    3.71
  -6   2   8   11.49    3.29
   6  -2  -8    3.01    3.22
   6  -2  -8   11.92    3.84
   6   2  -8    6.93    1.95
   6   2  -8    4.09    1.98
   6   2  -8    8.89    2.46
  -6   2   9    1.95    3.64
  -6   2   9    0.93    2.32
   6  -2  -9    0.00    2.60
   6  -2  -9    3.40    2.74
   6   2  -9    0.00    1.09
   6   2  -9    1.49    1.18
   6   2  -9   -0.00    1.43
  -6   2  10  255.66   30.48
  -6   2  10  274.94   29.60
   6  -2 -10  288.18   30.38
   6  -2 -10  271.97   30.96
   6   2 -10  301.53   28.41
  -6   2  11  297.42   30.74
  -6   2  11  282.13   29.37
   6  -2 -11  287.19   30.16
   6  -2 -11  271.81   30.72
   6   2 -11  283.25   27.87
  -6   2  12   93.20   13.01
  -6   2  12  105.62   12.04
   6  -2 -12  116.19   13.12
   6  -2 -12  105.19   13.60
  -6   2  13   15.58    4.47
  -6   2  13   13.68    2.98
   6  -2 -13   17.55    4.22
   6  -2 -13   12.87    4.30
  -6   2  14  107.85   14.19
   6  -2 -14  123.93   14.09
   6  -2 -14  116.00   14.86
  -6   2  15   33.21    6.73
   6  -2 -15   51.18    7.14
   6  -2 -15   37.81    7.25
  -6   2  16   58.89    8.67
   6  -2 -16   49.58    8.01
   6  -2 -16   63.21    9.37
  -6   2  17   31.72    6.05
   6  -2 -17   20.62    5.12
  -6   2  18    6.51    3.64
   6  -2 -18   14.50    4.12
  -6   2  19   21.34    5.59
   6  -2 -19   23.27    5.22
  -6   2  20  154.21   19.63
   6  -2 -20  197.80   19.99
   6  -2 -20  171.72   20.45
   6   2 -20  153.79   18.13
  -6   2  21    8.42    4.39
   6  -2 -21    2.90    3.52
   6   2 -21    4.26    2.85
  -6   2  22   33.15    6.94
   6  -2 -22   31.36    7.30
   6   2 -22   33.35    5.83
   6  -2 -23    7.65    4.22
   6  -2 -24    5.49    3.81
   6  -2 -25   13.22    5.46
   6  -2 -26   64.35   10.89
   6  -2 -27    6.43    4.67
   6  -2 -28   15.32    5.95
   6  -2 -29    3.01    4.49
   6  -2 -30    8.97    5.27
   6  -2 -31    1.74    4.26
   6  -2 -32   17.78    6.75
   6  -2 -33    2.23    4.49
   6  -2 -34   -0.00    4.80
   6  -2 -35   -0.00    4.08
   6   2 -35   -0.00    3.18
   6  -2 -36   11.57    5.84
   6   2 -36   12.78    5.31
   6  -2 -37    3.11    4.25
   6   2 -37    2.64    3.63
   6  -2 -38    1.21    4.06
   6   2 -38    1.11    4.30
  -6   3   1    6.13    4.25
  -6   3   1   -0.00    3.62
   6  -3  -1    2.91    3.74
   6  -3  -1    6.62    4.03
   6   3  -1    0.00    3.05
   6   3  -1    3.60    3.07
   6   3  -1    0.76    3.38
  -6  -3   1    0.00    2.40
  -6  -3   1    2.10    2.85
  -6   3   2  139.94   17.53
  -6   3   2  132.93   16.72
   6  -3  -2  122.93   16.61
   6  -3  -2  155.66   18.25
   6   3  -2  121.90   15.57
   6   3  -2  143.68   15.91
   6   3  -2  136.59   16.17
  -6  -3   2  132.76   15.27
  -6  -3   2  134.53   15.18
  -6   3   3  148.58   18.47
  -6   3   3  149.84   17.82
   6  -3  -3  149.07   17.92
   6  -3  -3  157.49   18.86
   6   3  -3  142.30   16.58
   6   3  -3  148.22   16.64
   6   3  -3  131.20   16.76
  -6  -3   3  152.10   16.05
  -6  -3   3  144.19   15.91
  -6   3   4   45.95    8.19
  -6   3   4   36.85    6.79
   6  -3  -4   31.97    6.78
   6  -3  -4   33.39    7.25
   6   3  -4   37.64    5.87
   6   3  -4   28.84    5.46
   6   3  -4   47.26    6.60
  -6  -3   4   44.22    5.08
  -6  -3   4   32.56    4.75
  -6   3   5    5.71    4.23
  -6   3   5   14.32    4.08
   6  -3  -5    5.59    3.57
   6  -3  -5    3.03    3.66
   6   3  -5   11.06    2.97
   6   3  -5    4.92    2.43
   6   3  -5    8.63    2.92
  -6   3   6    6.69    4.27
  -6   3   6    5.93    3.32
   6  -3  -6    9.45    4.32
   6  -3  -6   10.23    4.61
   6   3  -6   10.96    3.01
   6   3  -6   12.31    2.96
   6   3  -6   15.55    3.27
   6   3  -6   10.76    3.02
  -6   3   7   19.75    5.78
  -6   3   7   14.23    4.36
   6  -3  -7   20.24    4.98
   6  -3  -7    0.00    3.95
   6   3  -7   16.51    3.30
   6   3  -7   23.19    3.48
   6   3  -7   26.50    3.87
   6   3  -7   25.74    3.87
  -6   3   8  378.39   41.23
  -6   3   8  401.65   40.56
   6  -3  -8  425.81   41.01
   6  -3  -8  425.73   41.95
   6   3  -8  367.58   38.17
   6   3  -8  383.74   38.26
   6   3  -8  384.98   38.76
   6   3  -8  386.41   38.73
  -6   3   9   68.40   10.55
   6  -3  -9   99.15   10.97
   6  -3  -9   31.25    9.01
   6   3  -9   62.49    7.10
   6   3  -9   72.25    7.21
   6   3  -9   81.23    7.98
   6   3  -9   73.06    7.85
  -6   3  10   27.28    6.12
   6  -3 -10   23.86    5.68
   6  -3 -10   34.13    6.66
   6   3 -10   27.95    3.47
   6   3 -10   24.26    3.46
  -6   3  11   19.30    5.23
   6  -3 -11    8.09    4.00
   6  -3 -11   17.11    5.06
   6   3 -11   11.53    1.74
   6   3 -11   10.05    1.69
  -6   3  12   89.53   12.34
   6  -3 -12   91.28   11.88
   6  -3 -12   85.27   12.59
  -6   3  13  148.99   18.53
   6  -3 -13  165.60   18.26
   6  -3 -13  142.11   18.88
  -6   3  14  187.75   22.64
   6  -3 -14  198.45   22.40
   6  -3 -14  202.93   23.42
  -6   3  15   18.49    5.43
   6  -3 -15   22.94    5.21
  -6   3  16   25.86    6.18
   6  -3 -16   43.42    6.65
   6   3 -16   19.60    2.95
  -6   3  17   81.07   11.94
   6  -3 -17   98.24   11.90
   6   3 -17   77.24    8.93
  -6   3  18  147.21   16.36
   6  -3 -18  119.54   15.16
   6  -3 -18   92.92   15.39
   6   3 -18  120.65   12.97
  -6   3  19   41.06    8.41
   6  -3 -19   54.89    8.54
   6  -3 -19   44.45    8.91
   6   3 -19   49.81    6.48
  -6   3  20    0.00    3.83
   6  -3 -20    1.39    3.25
   6  -3 -20    3.61    3.94
   6   3 -20    2.84    2.57
  -6   3  21   -0.00    4.11
   6  -3 -21    7.06    4.38
   6   3 -21   -0.00    2.38
  -6   3  22   73.00   11.37
   6  -3 -22   68.92   11.55
   6   3 -22   66.82    9.29
  -6   3  23    2.93    4.39
   6  -3 -23    4.72    4.43
   6  -3 -24   61.24   10.82
   6  -3 -25    0.00    3.17
   6  -3 -26    7.41    4.69
   6  -3 -27    2.22    4.70
   6  -3 -28   14.59    6.47
   6  -3 -29    8.80    5.10
   6  -3 -30   23.96    7.29
   6  -3 -31    0.31    4.10
   6  -3 -32    2.76    4.59
   6  -3 -33    0.99    4.90
   6  -3 -34   16.85    7.18
   6  -3 -35   -0.00    4.20
   6  -3 -36    5.92    5.87
   6  -3 -37    0.00    5.12
  -6   4   1  189.99   23.64
  -6   4   1  176.71   22.93
   6  -4  -1  195.56   23.17
   6  -4  -1  195.07   24.12
   6   4  -1  198.70   22.07
   6   4  -1  169.25   21.65
   6   4  -1  204.51   22.42
  -6  -4   1  205.49   21.90
  -6  -4   1  208.42   21.62
  -6   4   2   19.62    6.34
  -6   4   2   27.72    6.36
   6  -4  -2   19.23    5.85
   6  -4  -2    5.69    4.97
   6   4  -2   33.70    5.64
   6   4  -2   20.90    4.75
   6   4  -2   28.67    5.52
   6   4  -2   16.85    4.72
  -6  -4   2    9.97    3.95
  -6  -4   2   16.16    4.04
  -6   4   3    5.15    4.91
  -6   4   3    5.21    3.86
   6  -4  -3    8.47    4.32
   6  -4  -3    5.00    4.25
   6   4  -3    6.13    3.20
   6   4  -3    9.40    3.43
   6   4  -3    5.90    3.01
   6   4  -3    9.11    3.45
  -6  -4   3    4.01    2.42
  -6  -4   3    0.00    2.17
  -6   4   4   19.03    5.98
   6  -4  -4   18.42    5.06
   6  -4  -4   24.74    6.56
   6   4  -4   11.27    3.76
   6   4  -4    9.26    3.68
   6   4  -4   13.29    3.85
   6   4  -4   15.64    4.05
  -6  -4   4   16.12    3.12
  -6  -4   4   15.45    3.17
  -6   4   5  307.28   29.93
   6  -4  -5  295.41   28.91
   6  -4  -5  278.61   29.79
   6   4  -5  265.83   26.60
   6   4  -5  284.21   26.85
   6   4  -5  280.01   27.25
   6   4  -5  240.62   26.68
  -6  -4   5  232.52   24.91
  -6  -4   5  235.12   24.94
  -6   4   6  229.81   28.18
   6  -4  -6  264.60   28.04
   6  -4  -6  264.32   29.14
   6   4  -6  218.17   25.55
   6   4  -6  254.79   25.94
   6   4  -6  271.34   26.52
   6   4  -6  246.52   26.11
  -6   4   7   85.44   12.21
   6  -4  -7   99.69   11.98
   6  -4  -7   79.38   11.95
   6   4  -7   79.08    9.16
   6   4  -7   81.53    9.31
   6   4  -7   87.80    9.81
   6   4  -7   54.23    8.93
  -6   4   8    0.00    4.21
   6  -4  -8    3.47    3.41
   6  -4  -8    5.22    3.93
   6   4  -8    4.21    2.19
   6   4  -8    6.72    2.26
   6   4  -8    4.66    2.20
   6   4  -8    5.12    2.26
  -6   4   9   70.97   10.95
   6  -4  -9   68.76   10.24
   6   4  -9   70.17    7.75
   6   4  -9   66.16    7.70
   6   4  -9   71.19    8.34
   6   4  -9   63.55    8.09
  -6   4  10   23.95    6.87
   6  -4 -10   28.18    6.30
   6  -4 -10   34.89    7.33
   6   4 -10   26.19    3.69
   6   4 -10   33.85    3.76
   6   4 -10   35.56    4.64
  -6   4  11  148.24   18.86
   6  -4 -11  171.28   18.79
   6  -4 -11  161.68   19.62
   6   4 -11  144.44   15.83
  -6   4  12  125.79   15.32
   6  -4 -12  107.38   14.23
   6  -4 -12  111.30   15.16
   6   4 -12  104.06   11.51
  -6   4  13   49.50    8.86
   6  -4 -13   54.99    8.46
   6   4 -13   44.52    5.54
  -6   4  14    1.04    3.88
   6  -4 -14    6.22    4.01
   6   4 -14    3.42    1.61
  -6   4  15  168.83   18.61
   6  -4 -15  156.83   17.64
   6   4 -15  127.76   14.31
  -6   4  16  163.23   19.58
   6  -4 -16  151.01   18.69
   6   4 -16  151.62   16.05
  -6   4  17   17.00    5.92
   6  -4 -17   21.88    5.56
   6  -4 -17    8.21    4.97
   6   4 -17   16.32    3.16
  -6   4  18   34.20    8.64
   6  -4 -18   61.01    9.40
   6  -4 -18   46.57    9.64
   6   4 -18   58.92    6.93
  -6   4  19  124.99   15.97
   6  -4 -19  142.16   15.82
   6  -4 -19  102.11   15.68
   6   4 -19   97.74   12.40
  -6   4  20  126.83   17.14
   6  -4 -20  142.11   16.97
   6  -4 -20  121.37   17.33
   6   4 -20  118.18   14.23
  -6   4  21   11.32    5.57
   6  -4 -21   16.11    5.38
   6   4 -21    8.17    3.31
  -6   4  22    4.78    5.28
   6  -4 -22    4.49    4.50
  -6   4  23    3.93    4.48
   6  -4 -23    3.18    4.73
  -6   4  24    2.91    4.92
   6  -4 -24    2.33    4.43
   6  -4 -25    6.73    5.15
   6  -4 -26    6.96    4.88
   6  -4 -27    5.93    5.34
   6  -4 -28    7.00    4.90
   6  -4 -29   -0.00    4.06
   6  -4 -30    7.77    5.34
   6  -4 -31    5.34    5.14
   6  -4 -32   16.77    6.89
   6  -4 -33    0.00    4.04
   6  -4 -34    0.18    3.84
   6  -4 -35    4.89    4.86
   6  -4 -36    0.13    4.31
   6  -4 -37    9.01    5.86
  -6   5   1    7.55    5.39
   6  -5  -1   12.18    5.47
   6  -5  -1   11.89    5.61
   6   5  -1   13.28    4.39
   6   5  -1   10.45    4.15
   6   5  -1    9.40    4.55
   6   5  -1   18.27    4.98
  -6  -5   1   15.88    4.31
  -6   5   2  107.17   14.99
   6  -5  -2  110.87   14.30
   6  -5  -2  114.94   15.70
   6   5  -2  107.59   12.96
   6   5  -2  118.53   13.36
   6   5  -2   70.99   12.40
  -6  -5   2   83.83   12.04
  -6   5   3  147.14   19.32
   6  -5  -3  165.93   18.78
   6  -5  -3  156.33   19.84
   6   5  -3  169.33   17.47
   6   5  -3  131.98   16.84
   6   5  -3  120.72   17.03
  -6  -5   3  139.72   16.41
  -6  -5   3  140.76   16.13
  -6   5   4  129.03   16.04
   6  -5  -4  135.40   15.37
   6  -5  -4   93.73   14.99
   6   5  -4  121.54   13.27
   6   5  -4   81.72   12.48
   6   5  -4   70.48   12.44
  -6  -5   4  116.29   12.32
  -6  -5   4  114.81   12.13
  -6   5   5    6.61    4.72
   6  -5  -5    9.59    4.63
   6  -5  -5    6.10    4.96
   6   5  -5    5.05    3.15
   6   5  -5    5.34    3.09
   6   5  -5    0.00    2.22
  -6  -5   5    5.45    2.14
  -6  -5   5    3.94    1.93
  -6   5   6    0.00    4.49
   6  -5  -6    2.16    4.04
   6  -5  -6    5.22    4.48
   6   5  -6   -0.00    2.34
   6   5  -6    2.34    2.50
   6   5  -6    3.12    2.64
  -6  -5   6    1.24    1.05
  -6  -5   6    0.87    1.16
  -6   5   7   79.97   12.56
   6  -5  -7   90.15   11.99
   6  -5  -7   80.41   12.65
   6   5  -7   72.88    9.59
   6   5  -7   82.53    9.86
   6   5  -7   67.11    9.83
  -6   5   8   46.05    9.21
   6  -5  -8   61.19    9.13
   6  -5  -8   50.33    9.54
   6   5  -8   39.89    6.48
   6   5  -8   50.41    6.87
   6   5  -8   56.37    7.48
  -6   5   9   62.49   12.61
   6  -5  -9   89.38   12.78
   6  -5  -9  116.25   14.97
   6   5  -9   82.48   10.45
   6   5  -9   99.84   10.75
   6   5  -9  101.03   11.37
  -6   5  10   45.31    8.65
   6  -5 -10   53.64    8.61
   6  -5 -10   38.01    8.50
   6   5 -10   36.44    5.66
   6   5 -10   47.69    5.90
   6   5 -10   44.02    6.42
  -6   5  11    1.66    4.67
   6  -5 -11    2.76    3.94
   6   5 -11    0.91    1.98
   6   5 -11    2.36    1.71
   6   5 -11    0.00    1.97
  -6   5  12    0.00    4.38
   6  -5 -12    7.18    4.49
   6   5 -12    6.98    2.20
   6   5 -12    9.72    2.20
   6   5 -12   11.15    2.94
  -6   5  13  174.71   25.51
   6  -5 -13  306.67   27.10
   6   5 -13  232.91   22.03
   6   5 -13  201.97   21.96
   6   5 -13  237.23   23.33
  -6   5  14  274.95   32.32
   6  -5 -14  319.28   32.23
   6   5 -14  272.25   29.06
  -6   5  15    3.60    4.79
   6  -5 -15   -0.00    3.65
   6  -5 -15    0.00    4.93
   6   5 -15   -0.00    2.15
  -6   5  16    5.25    4.74
   6  -5 -16    7.81    4.20
   6  -5 -16    9.71    5.23
   6   5 -16   10.46    2.95
  -6   5  17    3.71    4.18
   6  -5 -17    0.00    3.71
   6  -5 -17    1.97    4.61
   6   5 -17    1.52    2.46
  -6   5  18  148.52   18.76
   6  -5 -18  138.69   18.92
   6   5 -18  124.45   14.94
  -6   5  19   20.00    6.74
   6  -5 -19   35.99    8.42
   6   5 -19   25.20    4.89
  -6   5  20   14.31    5.71
   6  -5 -20   11.18    5.59
   6   5 -20   17.64    4.20
  -6   5  21    4.90    4.68
   6  -5 -21    0.00    4.95
  -6   5  22   -0.00    3.95
   6  -5 -22   -0.00    4.25
  -6   5  23   61.13   10.60
   6  -5 -23   34.36    9.05
  -6   5  24   33.09    8.63
   6  -5 -24   37.55    8.79
  -6   5  25    8.55    5.55
   6  -5 -25    8.58    5.28
   6  -5 -26   -0.00    5.18
   6  -5 -27   -0.00    4.78
   6  -5 -28    6.66    5.75
   6  -5 -29   10.60    6.41
   6  -5 -30    0.41    4.29
   6  -5 -31    1.43    4.44
   6  -5 -32    3.43    4.86
   6  -5 -33    7.54    6.23
   6  -5 -34   10.81    6.06
   6  -5 -35    0.00    5.24
   6  -5 -36    2.76    4.91
  -6   6   1  160.98   21.45
   6  -6  -1  177.80   22.33
   6   6  -1  169.26   19.41
   6   6  -1  139.13   18.80
  -6  -6   1  149.63   18.95
  -6  -6   1  170.00   19.46
  -6   6   2   38.62    9.07
   6  -6  -2   57.43   10.18
   6   6  -2   35.41    6.87
   6   6  -2   41.50    7.17
   6   6  -2   21.70    6.19
  -6  -6   2   42.44    7.14
  -6  -6   2   36.98    6.70
  -6   6   3    4.68    5.11
   6  -6  -3   10.44    5.57
   6   6  -3   12.63    4.31
   6   6  -3   12.10    3.87
   6   6  -3    2.83    3.19
  -6  -6   3    8.81    3.71
  -6  -6   3   11.16    3.73
  -6   6   4   13.24    6.61
   6  -6  -4   20.85    7.06
   6   6  -4   17.54    4.70
   6   6  -4   16.27    4.84
  -6  -6   4   12.31    4.19
  -6  -6   4   19.31    4.23
  -6   6   5  177.65   21.53
   6  -6  -5  122.75   20.28
   6   6  -5  174.09   18.65
   6   6  -5  160.73   19.10
  -6  -6   5  162.48   18.40
  -6  -6   5  153.27   17.51
  -6   6   6   94.32   14.48
   6  -6  -6  125.44   16.14
   6   6  -6   95.03   11.87
   6   6  -6   96.88   12.59
  -6  -6   6   88.23   11.63
  -6  -6   6   89.60   10.59
  -6  -6   6   87.57   10.44
  -6   6   7   65.40   11.58
   6  -6  -7   85.27   12.69
   6   6  -7   66.88    8.95
   6   6  -7   72.25    9.78
  -6  -6   7   98.60    9.80
  -6  -6   7   57.68    7.10
  -6  -6   7   57.80    7.10
  -6   6   8   17.00    6.62
   6  -6  -8   19.38    6.26
   6   6  -8    7.62    3.48
   6   6  -8   23.17    4.94
  -6  -6   8   18.54    4.05
  -6   6   9  121.59   17.20
   6   6  -9  133.24   14.42
   6   6  -9  106.01   14.63
  -6  -6   9  124.46   14.08
  -6   6  10   73.44   13.25
   6   6 -10   95.09   10.95
   6   6 -10   90.00   11.55
  -6  -6  10   86.79   10.58
  -6   6  11   57.94   11.08
   6   6 -11   60.55    8.19
   6   6 -11   66.74    9.01
  -6  -6  11   63.20    8.03
  -6   6  12   76.72   12.73
   6   6 -12   85.07    9.58
   6   6 -12   56.67    9.51
  -6  -6  12   85.25    9.37
  -6   6  13    2.56    5.12
   6  -6 -13    0.75    4.94
   6   6 -13    4.18    2.64
   6   6 -13    1.79    2.72
  -6   6  14   -0.00    4.85
   6  -6 -14   -0.00    4.38
   6   6 -14    2.60    2.35
   6   6 -14    0.74    2.33
  -6   6  15   87.01   13.27
   6  -6 -15   73.63   13.05
   6   6 -15   72.55   10.01
  -6   6  16    4.18    5.04
   6  -6 -16    9.62    5.32
   6   6 -16    0.00    3.06
  -6   6  17   35.93    8.21
   6  -6 -17   29.17    8.14
   6   6 -17   18.27    4.71
  -6   6  18   62.85   10.85
   6  -6 -18   22.06    8.10
   6   6 -18   54.42    7.47
  -6   6  19   17.02    6.79
   6  -6 -19   17.63    6.87
  -6   6  20    0.00    5.19
   6  -6 -20    3.44    5.33
  -6   6  21   24.35    7.63
   6  -6 -21   21.21    7.31
   6  -6 -22   10.34    5.94
   6  -6 -23    8.66    6.21
   6  -6 -24    0.00    5.17
   6  -6 -25   15.66    7.35
   6  -6 -26   20.08    7.50
   6  -6 -27    4.88    5.46
   6  -6 -28    3.81    4.81
   6  -6 -29    3.12    4.58
   6  -6 -30   -0.00    5.71
   6  -6 -31   20.97    8.04
   6  -6 -32    6.60    6.57
   6  -6 -33   -0.00    4.61
   6  -6 -34    0.58    4.85
   6  -6 -35    4.72    5.83
  -6   7   1   23.49    7.64
   6  -7  -1   10.47    6.10
   6   7  -1   10.34    5.47
  -6  -7   1   12.87    4.70
  -6  -7   1   18.20    5.25
  -6   7   2   18.19    7.13
   6  -7  -2    5.63    5.93
   6   7  -2    5.88    4.40
  -6  -7   2   21.69    5.24
  -6  -7   2   10.88    4.32
  -6   7   3  269.54   32.46
   6  -7  -3  164.48   30.52
   6   7  -3  299.84   30.27
   6   7  -3  294.98   31.21
  -6  -7   3  327.45   30.45
  -6  -7   3  256.12   29.46
  -6   7   4  104.82   15.35
   6  -7  -4   99.87   15.24
   6   7  -4   76.32   11.68
   6   7  -4   73.32   12.13
  -6  -7   4   94.53   11.86
  -6  -7   4   75.25   11.08
  -6   7   5   11.76    6.67
   6  -7  -5   18.46    7.07
   6   7  -5   28.75    5.93
   6   7  -5   30.28    6.28
  -6  -7   5   26.92    5.48
  -6  -7   5   18.08    4.64
  -6   7   6   14.00    7.11
   6   7  -6   17.14    5.02
   6   7  -6   14.32    5.12
  -6  -7   6   21.10    5.05
  -6  -7   6   21.85    4.34
  -6   7   7   15.10    6.97
   6   7  -7   17.15    4.91
   6   7  -7   19.05    5.35
  -6  -7   7   20.75    4.79
  -6  -7   7   19.30    3.97
  -6   7   8   40.02    9.14
   6   7  -8   32.13    6.47
   6   7  -8   32.04    6.99
  -6  -7   8   44.03    6.83
  -6  -7   8   34.86    5.03
  -6   7   9  154.11   19.87
   6   7  -9  125.54   16.21
   6   7  -9  143.88   17.39
  -6  -7   9  138.87   16.25
  -6   7  10   -0.00    4.77
   6   7 -10    1.67    3.39
   6   7 -10    0.00    2.96
  -6  -7  10   -0.00    2.63
  -6   7  11    2.41    5.37
   6  -7 -11   -0.00    4.75
   6   7 -11   -0.00    2.95
   6   7 -11    4.15    3.05
  -6   7  12   20.62    7.22
   6  -7 -12   12.27    6.57
   6   7 -12   19.72    4.89
   6   7 -12   19.32    5.03
  -6   7  13  198.70   23.36
   6  -7 -13  155.21   22.67
   6   7 -13  168.81   19.20
   6   7 -13  165.98   19.91
  -6   7  14    0.00    5.15
   6  -7 -14    7.76    6.46
   6   7 -14    5.49    3.81
  -6   7  15    0.17    5.63
   6  -7 -15    0.00    5.01
   6   7 -15    5.85    3.48
   6  -7 -16    6.98    4.99
   6  -7 -17    7.74    5.46
   6  -7 -18    1.62    5.42
   6  -7 -19   70.85   13.22
   6  -7 -20   -0.00    4.79
   6  -7 -21    3.84    4.51
  -6   7  22    5.07    5.53
   6  -7 -22    1.85    5.50
  -6   7  23    4.80    5.51
   6  -7 -23   26.73    8.22
  -6   7  24   10.43    6.54
   6  -7 -24    6.76    5.79
  -6   7  25   34.36    9.18
   6  -7 -25   21.42    7.89
  -6   7  26    1.97    5.49
   6  -7 -26    9.19    5.44
   6  -7 -27    2.38    4.93
   6  -7 -28    4.44    5.77
   6  -7 -29   21.55    7.83
   6  -7 -30   -0.00    5.47
   6  -7 -31    6.76    6.59
   6  -7 -32   -0.00    5.83
   6  -7 -33    4.65    6.54
   6  -7 -34    1.12    5.02
   6  -8  -1  142.60   20.96
   6   8  -1  134.84   18.04
   6   8  -1  117.08   18.06
  -6  -8   1  147.12   17.74
   6  -8  -2   10.32    6.14
   6   8  -2    6.23    4.24
  -6  -8   2    5.33    4.10
   6   8  -3    1.23    3.65
  -6  -8   3   -0.00    3.39
   6   8  -4   -0.00    3.91
   6   8  -4   -0.00    4.13
  -6  -8   4    0.00    3.47
   6   8  -5  222.50   27.60
   6   8  -5  214.43   28.35
  -6  -8   5  300.81   28.36
   6   8  -6    2.18    3.97
  -6  -8   6    3.34    3.90
   6   8  -7  108.37   14.01
  -6  -8   7   92.21   13.00
   6   8  -8    2.01    3.75
  -6  -8   8    3.37    3.67
   6  -8  -9  120.93   18.99
   6   8  -9  161.39   16.86
  -6  -8   9  116.52   14.25
   6  -8 -10   48.44   10.46
   6   8 -10   55.76    8.02
  -6  -8  10   30.38    4.83
   6  -8 -11  114.04   17.39
   6   8 -11   97.55   13.34
   6  -8 -12    8.96    6.74
   6   8 -12   21.13    5.29
   6  -8 -13    0.32    5.26
   6  -8 -14    7.40    6.05
   6  -8 -15   96.70   16.66
  -6   8  16   -0.00    4.74
   6  -8 -16    2.00    5.43
  -6   8  17   49.44   10.76
   6  -8 -17   44.69   10.40
  -6   8  18    1.68    5.27
   6  -8 -18    5.60    5.58
  -6   8  19   24.31    8.49
   6  -8 -19   14.05    6.85
  -6   8  20    4.21    6.12
   6  -8 -20    2.21    5.26
  -6   8  21   12.50    6.63
   6  -8 -21    5.40    6.20
  -6   8  22    0.00    5.94
   6  -8 -22   -0.00    4.03
  -6   8  23    0.00    5.74
   6  -8 -23    2.52    5.69
  -6   8  24   -0.00    5.23
   6  -8 -24    0.26    4.26
  -6   8  25   10.00    7.64
   6  -8 -25   14.87    7.85
  -6   8  26    7.65    6.79
   6  -8 -26   -0.00    5.70
  -6   8  27   11.19    7.16
   6  -8 -27   20.49    8.01
   6  -8 -28    0.00    5.13
   6  -8 -29   -0.00    5.41
   6  -8 -30   -0.00    5.77
   6  -8 -31   15.66    7.87
   6  -8 -32    3.81    5.21
   6  -8 -33    1.75    5.74
  -6   9   1    3.00    6.28
   6   9  -1   10.76    5.32
  -6   9   2   17.57    8.28
   6   9  -2   17.26    6.22
  -6   9   3  194.68   26.59
   6   9  -3  187.28   24.16
  -6  -9   3  214.32   24.12
  -6   9   4   12.61    7.58
   6   9  -4   16.32    5.80
  -6  -9   4   17.42    5.62
  -6   9   5    0.00    5.46
   6   9  -5    2.09    4.18
  -6  -9   5    5.68    4.16
  -6   9   6   13.64    7.55
   6  -9  -6    7.59    6.30
   6   9  -6   10.51    5.42
  -6  -9   6   25.29    5.92
  -6   9   7   17.33    7.67
   6  -9  -7   13.33    7.12
   6   9  -7   19.71    6.24
  -6   9   8   -0.00    5.49
   6  -9  -8   -0.00    5.02
   6   9  -8    0.00    4.44
  -6   9   9   80.06   15.21
   6  -9  -9  108.77   16.96
   6   9  -9   94.39   13.33
  -6   9  10    0.00    5.44
   6  -9 -10   18.80    7.51
   6   9 -10    6.75    4.73
  -6   9  11    7.14    6.65
   6  -9 -11    2.15    5.01
   6   9 -11    2.02    4.00
  -6   9  12    7.13    7.01
   6  -9 -12    5.84    6.34
  -6   9  13  113.50   17.01
   6  -9 -13   76.92   15.76
  -6   9  14    6.40    7.16
   6  -9 -14    3.86    5.14
  -6   9  15   12.53    7.37
   6  -9 -15   21.99    8.06
  -6   9  16   18.92    7.83
   6  -9 -16    2.00    5.49
  -6   9  17    6.66    6.03
   6  -9 -17    4.28    6.32
  -6   9  18    2.05    5.80
   6  -9 -18    0.00    5.92
  -6   9  19   40.10   10.63
   6  -9 -19   35.84   10.30
  -6   9  20    0.00    5.72
   6  -9 -20    0.49    5.72
  -6   9  21    3.00    5.30
   6  -9 -21   -0.00    4.82
  -6   9  22    5.00    5.91
   6  -9 -22    0.35    4.75
  -6   9  23   34.39   10.73
   6  -9 -23   27.81    9.13
  -6   9  24   -0.00    5.74
   6  -9 -24    2.02    5.66
  -6   9  25    6.05    6.56
   6  -9 -25    2.58    5.35
  -6   9  26    3.94    5.91
   6  -9 -26    2.89    5.40
  -6   9  27    5.86    6.07
   6  -9 -27   -0.00    5.23
  -6   9  28   -0.00    5.40
   6  -9 -28    1.80    5.43
   6  -9 -29    6.15    6.77
   6  -9 -30    1.39    5.29
   6  -9 -31    0.00    6.09
   6  -9 -32   -0.00    6.26
  -6  10   1   47.82   11.55
   6  10  -1   39.04    9.03
  -6  10   2   11.55    7.11
   6  10  -2    6.33    5.76
  -6  10   3   -0.00    6.69
   6  10  -3    4.21    4.80
  -6  10   4    6.72    6.92
   6 -10  -4    5.44    6.47
   6  10  -4    5.73    5.37
  -6  10   5   36.01    9.91
   6 -10  -5   18.21    8.82
   6  10  -5   46.34    8.84
  -6  10   6   -0.00    5.98
   6 -10  -6   -0.00    4.87
   6  10  -6    7.01    5.05
  -6  10   7   22.73    8.60
   6 -10  -7    9.97    7.49
   6  10  -7   31.39    7.72
  -6  10   8    1.60    5.53
   6 -10  -8   -0.00    5.50
   6  10  -8    2.29    4.37
  -6  10   9    1.09    6.24
   6 -10  -9   -0.00    5.93
   6  10  -9   -0.00    4.28
  -6  10  10    3.54    5.90
   6 -10 -10    0.00    5.78
  -6  10  11   99.40   16.71
   6 -10 -11   89.74   16.84
  -6  10  12    0.00    5.25
   6 -10 -12    0.00    5.31
  -6  10  13   19.86    8.25
   6 -10 -13    0.04    5.77
  -6  10  14    7.24    7.11
   6 -10 -14    6.89    5.86
  -6  10  15   76.84   14.53
   6 -10 -15   60.03   13.64
  -6  10  16   -0.00    6.91
   6 -10 -16   -0.00    5.33
  -6  10  17   42.87   10.62
   6 -10 -17   17.91    8.48
  -6  10  18    0.02    5.02
   6 -10 -18   -0.00    5.42
  -6  10  19    7.94    6.82
   6 -10 -19    5.38    5.86
  -6  10  20    1.15    5.89
   6 -10 -20   -0.00    5.86
  -6  10  21   42.90   11.41
   6 -10 -21   45.24   12.31
  -6  10  22   -0.00    5.93
   6 -10 -22   -0.00    6.91
  -6  10  23    5.23    6.25
   6 -10 -23   -0.00    5.70
  -6  10  24    0.06    5.26
   6 -10 -24   -0.00    6.04
  -6  10  25   13.06    7.24
   6 -10 -25   10.30    6.59
  -6  10  26    0.72    6.21
   6 -10 -26   -0.00    5.04
  -6  10  27    0.00    5.83
   6 -10 -27    0.00    5.10
  -6  10  28    0.96    6.03
   6 -10 -28    3.17    5.26
   6 -10 -29    0.00    4.72
   6 -10 -30    1.65    5.27
   6 -10 -31    6.19    6.70
  -6  11   1    2.86    7.63
   6 -11  -1    2.62    6.67
  -6  11   2    3.37    5.91
   6 -11  -2   -0.00    6.04
  -6  11   3   45.41   11.17
   6 -11  -3   27.70   10.00
  -6  11   4   -0.00    6.33
   6 -11  -4   -0.00    6.28
   6  11  -4    0.30    4.75
  -6  11   5    1.69    6.24
   6 -11  -5    1.76    6.69
   6  11  -5    0.00    5.05
  -6  11   6    1.25    6.55
   6 -11  -6   -0.00    5.14
   6  11  -6    0.00    4.73
  -6  11   7   11.58    7.56
   6 -11  -7    4.99    6.78
   6  11  -7   11.86    5.85
  -6  11   8   12.05    7.91
   6 -11  -8   14.29    7.21
   6  11  -8   24.08    7.42
  -6  11   9   21.78    9.36
   6 -11  -9   26.69   10.03
  -6  11  10    0.00    5.74
   6 -11 -10    7.29    7.65
  -6  11  11    0.00    6.18
   6 -11 -11    5.00    6.01
  -6  11  12   -0.00    6.78
   6 -11 -12    9.25    7.18
  -6  11  13   31.58   10.24
   6 -11 -13   27.78    9.53
  -6  11  14    0.87    6.19
   6 -11 -14   -0.00    5.20
  -6  11  15    5.24    7.54
   6 -11 -15    8.89    7.16
  -6  11  16    0.00    4.90
   6 -11 -16    1.40    5.74
  -6  11  17   29.68   10.02
   6 -11 -17   13.37    7.64
  -6  11  18    2.15    5.89
   6 -11 -18    0.60    4.58
  -6  11  19   33.83   10.22
   6 -11 -19   14.86    7.37
  -6  11  20   -0.00    5.79
   6 -11 -20    0.00    5.57
  -6  11  21   -0.00    5.70
   6 -11 -21    4.83    6.96
  -6  11  22    0.06    6.08
   6 -11 -22   -0.00    6.36
  -6  11  23   16.53    9.02
   6 -11 -23   14.90    8.06
  -6  11  24    1.24    7.05
   6 -11 -24    0.35    5.22
  -6  11  25    8.86    7.87
   6 -11 -25   -0.00    6.01
  -6  11  26   -0.00    6.63
   6 -11 -26    2.76    6.54
  -6  11  27   -0.00    5.72
   6 -11 -27   -0.00    5.77
  -6  11  28   11.53    7.37
   6 -11 -28   -0.00    5.33
  -6  11  29    9.02    7.68
   6 -11 -29    2.36    5.40
   6 -11 -30   -0.00    4.38
  -6  12   1   39.07   11.65
   6 -12  -1   25.85   10.31
   6  12  -1   39.50   10.15
  -6  12   2    0.00    6.81
   6 -12  -2    5.09    7.04
   6  12  -2    2.31    5.50
  -6  12   3    1.47    6.90
   6 -12  -3   -0.00    6.21
   6  12  -3    5.15    6.01
  -6  12   4    1.79    5.74
   6 -12  -4    1.96    6.97
  -6  12   5   30.96    9.97
   6 -12  -5   41.79   11.44
  -6  12   6   -0.00    6.15
   6 -12  -6    4.27    6.89
  -6  12   7    8.74    7.69
   6 -12  -7    0.00    5.97
  -6  12   8    2.76    5.84
   6 -12  -8   -0.00    5.79
  -6  12   9    6.14    6.93
   6 -12  -9    6.89    6.58
  -6  12  10    7.87    6.31
   6 -12 -10    4.60    6.19
  -6  12  11   20.81    9.13
   6 -12 -11   23.99    9.02
  -6  12  12    1.45    6.13
   6 -12 -12    4.28    6.42
  -6  12  13   -0.00    7.08
   6 -12 -13   -0.00    6.02
  -6  12  14   -0.00    6.48
   6 -12 -14    7.77    7.13
  -6  12  15   31.46   10.36
   6 -12 -15   20.16    8.88
  -6  12  16    4.06    6.09
   6 -12 -16    0.06    5.99
  -6  12  17   10.48    8.63
   6 -12 -17    1.79    6.17
  -6  12  18   -0.00    6.94
   6 -12 -18   -0.00    6.59
  -6  12  19    3.35    6.44
   6 -12 -19   -0.00    5.37
  -6  12  20    0.00    6.16
   6 -12 -20    2.93    5.51
  -6  12  21    4.90    6.72
   6 -12 -21   13.90    8.26
  -6  12  22    6.65    6.87
   6 -12 -22   -0.00    6.43
  -6  12  23    6.67    6.60
   6 -12 -23    1.60    5.92
  -6  12  24    3.52    6.25
   6 -12 -24    3.35    6.26
  -6  12  25    0.00    6.10
   6 -12 -25    6.59    6.88
  -6  12  26    0.00    6.36
   6 -12 -26    0.63    6.81
  -6  12  27    3.43    6.76
   6 -12 -27    4.00    6.08
  -6  12  28    4.28    7.46
   6 -12 -28    0.00    5.71
  -6  12  29    4.91    6.91
  -6  13   1    8.50    8.11
   6 -13  -1   15.27    8.75
   6  13  -1    6.67    7.06
  -6  13   2    6.02    7.59
   6 -13  -2    1.09    5.65
   6  13  -2    1.45    6.04
  -6  13   3   37.14   11.71
   6 -13  -3   28.84   10.93
   6  13  -3   25.63    8.83
  -6  13   4   11.04    7.69
   6 -13  -4   19.00    8.99
   6  13  -4    6.14    5.86
  -6  13   5    0.01    6.20
   6 -13  -5   16.97    8.49
   6  13  -5    3.42    5.71
  -6  13   6    3.04    6.24
   6 -13  -6   11.25    8.01
  -6  13   7   14.09    7.97
   6 -13  -7   21.66    9.07
  -6  13   8    9.89    8.20
   6 -13  -8   16.90    9.26
  -6  13   9   26.17   10.10
   6 -13  -9   35.77   11.31
  -6  13  10   -0.00    5.91
   6 -13 -10    5.20    6.65
  -6  13  11    0.00    5.55
   6 -13 -11    5.05    6.84
  -6  13  12    0.00    7.60
   6 -13 -12    6.00    6.46
  -6  13  13   19.44    9.00
   6 -13 -13    3.13    7.12
  -6  13  14    5.35    7.05
   6 -13 -14    1.53    5.89
  -6  13  15    0.00    7.21
   6 -13 -15    5.65    6.47
  -6  13  16    1.80    7.63
   6 -13 -16   -0.00    5.61
  -6  13  17    2.01    6.55
   6 -13 -17   11.94    7.56
  -6  13  18    0.00    5.91
   6 -13 -18   10.02    7.48
  -6  13  19    8.23    7.47
   6 -13 -19   10.09    8.24
  -6  13  20   -0.00    6.80
   6 -13 -20   10.56    8.15
  -6  13  21   -0.00    6.48
   6 -13 -21    1.01    6.52
  -6  13  22   10.94    8.56
   6 -13 -22   -0.00    5.60
  -6  13  23   -0.00    5.75
   6 -13 -23    2.09    5.91
  -6  13  24    0.67    6.54
   6 -13 -24   -0.00    6.22
  -6  13  25    5.90    6.88
   6 -13 -25    5.09    7.37
  -6  13  26    0.00    6.77
   6 -13 -26    0.00    6.46
  -6  13  27   -0.00    6.08
   6 -13 -27   -0.00    5.84
  -6  13  28    0.54    6.31
  -6  13  29    3.85    7.67
  -6  14   1    5.03    7.78
   6  14  -1   19.40    7.95
  -6  14   2   -0.00    8.09
   6 -14  -2    9.81    8.06
   6  14  -2   -0.00    6.57
  -6  14   3    3.24    6.09
   6 -14  -3   -0.00    5.96
   6  14  -3   -0.00    5.11
  -6  14   4    5.55    9.18
   6 -14  -4    9.07    8.14
   6  14  -4    0.70    5.51
  -6  14   5   30.99   10.72
   6 -14  -5   16.80    9.35
  -6  14   6    8.80    7.85
   6 -14  -6   10.02    8.36
  -6  14   7   20.18    9.12
   6 -14  -7   -0.00    6.77
  -6  14   8    4.03    6.76
   6 -14  -8   -0.00    6.24
  -6  14   9   -0.00    7.79
   6 -14  -9    7.67    7.48
  -6  14  10    3.41    7.48
   6 -14 -10    1.04    6.98
  -6  14  11    1.61    6.90
   6 -14 -11    5.32    6.47
  -6  14  12    3.74    7.26
   6 -14 -12    4.34    7.04
  -6  14  13    3.07    6.58
   6 -14 -13    2.28    5.68
  -6  14  14   11.64    8.07
   6 -14 -14    5.74    7.20
  -6  14  15   -0.00    7.08
   6 -14 -15    3.22    7.60
  -6  14  16    3.14    7.90
   6 -14 -16    4.71    7.22
  -6  14  17    4.21    7.05
   6 -14 -17    4.76    6.87
  -6  14  18    0.00    6.77
   6 -14 -18    4.95    6.79
  -6  14  19    5.75    7.45
   6 -14 -19   -0.00    6.24
  -6  14  20   -0.00    7.08
   6 -14 -20    0.18    6.13
  -6  14  21    1.10    7.44
   6 -14 -21    0.00    6.77
  -6  14  22    9.66    8.12
   6 -14 -22   -0.00    6.35
  -6  14  23    4.69    7.81
   6 -14 -23    6.22    7.39
  -6  14  24   -0.00    7.05
   6 -14 -24    6.17    7.29
  -6  14  25    2.68    7.49
   6 -14 -25   -0.00    6.42
  -6  14  26    0.00    6.24
  -6  15   1   -0.00    6.92
   6  15  -1    7.62    6.95
  -6  15   2    9.94    8.73
   6  15  -2    0.72    5.76
  -6  15   3   17.87    9.46
  -6  15   4    0.19    6.19
  -6  15   5    0.00    6.24
  -6  15   6    3.02    7.53
  -6  15   7    1.40    6.76
  -6  15   8    0.00    7.81
   6 -15  -8   12.47    8.95
  -6  15   9    1.50    7.26
   6 -15  -9    3.44    6.37
  -6  15  10    7.23    7.13
   6 -15 -10   -0.00    5.65
  -6  15  11   -0.00    7.32
   6 -15 -11    4.71    7.17
  -6  15  12    3.94    7.73
   6 -15 -12    2.22    6.92
  -6  15  13   -0.00    7.18
   6 -15 -13    4.68    6.97
  -6  15  14    7.20    8.10
   6 -15 -14    3.68    7.63
  -6  15  15    1.55    7.48
   6 -15 -15    4.35    6.98
  -6  15  16    0.63    6.72
   6 -15 -16    0.00    7.01
  -6  15  17    3.45    7.75
   6 -15 -17   -0.00    5.48
  -6  15  18   11.72    8.65
   6 -15 -18    5.92    7.24
  -6  15  19    7.13    7.55
   6 -15 -19    4.96    6.79
  -6  15  20   -0.00    7.76
   6 -15 -20    6.68    8.69
  -6  15  21    0.00    6.92
   6 -15 -21    0.15    5.87
   6 -15 -22    0.03    6.30
   6 -15 -23   11.87    8.32
  -6  16   1    0.96    7.14
  -6  16   2    2.87    7.16
  -6  16   3   11.62    8.75
  -6  16   4    0.00    6.61
  -6  16   5   -0.00    7.15
  -6  16   6    5.67    7.38
  -6  16   7    0.18    6.02
  -6  16   8    0.67    6.73
  -6  16   9   -0.00    7.46
  -6  16  10   -0.00    6.75
  -6  16  11    6.90    7.53
  -6  16  12   -0.00    6.66
  -6  16  13    2.77    6.64
  -6  16  14    8.05    7.36
   6 -16 -18    1.47    7.41
   6 -16 -19   -0.00    5.88
   6 -16 -20    2.90    7.38
   6 -16 -21    6.32    8.27
  -5   0   1    0.00    2.49
  -5   0   1    0.00    2.33
   5   0  -1    2.31    2.92
   5   0  -1    4.51    3.25
  -5   0   2    0.00    2.46
  -5   0   2    0.08    2.14
   5   0  -2    2.55    2.87
   5   0  -2    0.80    2.66
  -5   0   3   70.77   10.18
  -5   0   3   88.22   10.23
   5   0  -3   87.15   10.60
   5   0  -3   97.79   11.14
  -5   0   4    0.00    2.41
  -5   0   4    0.99    1.94
   5   0  -4   -0.00    2.67
   5   0  -4    1.87    2.67
  -5   0   5 2380.44  239.00
  -5   0   5 2356.12  238.35
   5   0  -5 2381.80  239.04
   5   0  -5 2882.89  239.93
  -5   0   6   -0.00    2.55
  -5   0   6    0.74    1.30
   5   0  -6    0.84    2.48
   5   0  -6    0.42    2.04
  -5   0   7   64.18    7.86
   5   0  -7   59.22    7.56
   5   0  -7   61.84    7.85
  -5   0   8    2.47    2.32
   5   0  -8   -0.00    1.84
   5   0  -8    0.38    2.03
  -5   0   9  586.92   59.38
   5   0  -9  631.01   59.30
   5   0  -9  579.74   59.53
  -5   0  10    1.67    2.13
   5   0 -10    1.82    1.83
   5   0 -10    0.06    1.74
  -5   0  11   19.52    3.75
   5   0 -11   19.33    3.45
   5   0 -11   26.14    4.04
  -5   0  12    0.00    2.16
   5   0 -12    0.00    1.78
   5   0 -12    0.62    1.74
  -5   0  13    8.03    2.55
   5   0 -13   10.19    2.58
   5   0 -13    6.77    2.59
  -5   0  14   -0.00    2.20
   5   0 -14   -0.00    1.75
   5   0 -14    0.43    1.85
  -5   0  15  114.86   13.51
   5   0 -15  119.37   13.58
   5   0 -15  134.86   14.19
  -5   0  16    2.05    2.26
  -5   0  16    0.59    2.13
   5   0 -16    0.26    2.22
  -5   0  17   82.00   10.52
  -5   0  17   99.01   10.98
   5   0 -17   82.03   10.97
  -5   0  18    1.13    2.60
  -5   0  18   -0.00    2.44
   5   0 -18   -0.00    2.56
  -5   0  19  161.03   18.05
  -5   0  19  173.99   18.31
   5   0 -19  144.99   18.32
  -5   0  20   -0.00    2.84
  -5   0  20   -0.00    2.67
  -5   0  21  247.84   26.93
  -5   0  22   -0.00    2.82
   5   0 -22    2.31    3.04
  -5   0  23    1.07    2.98
   5   0 -23    0.60    3.07
   5   0 -24    0.78    3.41
   5   0 -25   22.55    6.18
   5   0 -26   -0.00    3.48
   5   0 -27   44.66    8.80
   5   0 -28    3.26    3.77
   5   0 -29    0.00    3.98
   5   0 -30   -0.00    3.85
   5   0 -31   26.37    7.42
   5   0 -32    1.52    3.72
   5   0 -33    3.59    3.99
   5   0 -34    6.19    5.14
   5   0 -35    3.02    4.87
   5   0 -36    0.42    4.58
   5   0 -37   13.59    6.64
   5   0 -38    0.00    5.07
   5   0 -39   11.59    6.35
  -5   1   1  467.10   49.45
  -5   1   1  512.54   49.55
   5  -1  -1  476.31   49.42
   5  -1  -1  513.96   50.24
   5   1  -1  415.79   48.53
   5   1  -1  534.04   49.63
  -5  -1   1  475.24   49.05
  -5  -1   1  496.58   48.85
  -5   1   2    5.94    3.53
  -5   1   2    5.55    3.52
   5  -1  -2    4.69    3.66
   5  -1  -2    7.03    3.74
   5   1  -2    5.60    2.86
   5   1  -2    1.69    2.87
  -5  -1   2    1.78    2.73
  -5  -1   2    2.79    2.46
  -5   1   3  496.21   52.17
  -5   1   3  529.49   51.96
   5  -1  -3  526.46   52.27
   5  -1  -3  502.99   52.49
   5   1  -3  509.80   51.44
   5   1  -3  502.97   51.74
  -5  -1   3  506.36   51.56
  -5  -1   3  538.90   51.31
  -5  -1   3  502.53   50.96
  -5   1   4    9.65    3.93
  -5   1   4   11.47    3.35
   5  -1  -4   16.82    4.21
   5  -1  -4   16.60    4.20
   5   1  -4   13.91    3.49
   5   1  -4   13.10    3.43
  -5  -1   4   13.05    3.31
  -5  -1   4   13.56    2.44
  -5  -1   4   14.41    2.61
  -5   1   5  107.79   13.39
  -5   1   5  100.28   12.76
   5  -1  -5  119.34   13.38
   5  -1  -5  104.59   13.48
   5   1  -5  126.64   12.72
   5   1  -5  109.68   12.69
  -5  -1   5  121.13   12.71
  -5   1   6  693.51   65.74
  -5   1   6  613.23   64.81
   5  -1  -6  637.98   65.26
   5  -1  -6  698.41   65.97
   5   1  -6  676.04   64.52
   5   1  -6  629.47   64.60
  -5  -1   6  659.53   64.47
  -5   1   7  643.22   62.12
  -5   1   7  652.83   61.34
   5  -1  -7  645.59   61.83
   5  -1  -7  635.61   62.26
   5   1  -7  624.64   60.69
   5   1  -7  654.83   60.97
  -5  -1   7  539.83   60.57
  -5   1   8    1.60    2.94
  -5   1   8    0.95    1.79
   5  -1  -8    1.56    2.57
   5  -1  -8    0.62    2.36
   5   1  -8    1.45    1.58
   5   1  -8    0.24    1.39
  -5  -1   8   -0.00    1.60
  -5   1   9   26.06    5.14
  -5   1   9   39.29    4.33
   5  -1  -9   22.74    4.62
   5  -1  -9   44.44    5.84
   5   1  -9   20.92    3.39
   5   1  -9   36.38    3.93
  -5  -1   9   32.62    3.62
  -5   1  10    0.00    2.62
  -5   1  10    0.00    1.36
   5  -1 -10    4.94    2.63
   5  -1 -10    2.22    2.42
   5   1 -10    1.99    0.96
   5   1 -10    2.82    1.38
  -5  -1  10    2.43    1.07
  -5   1  11  229.37   25.71
   5  -1 -11  254.18   25.68
   5  -1 -11  243.45   26.15
   5   1 -11  237.36   24.42
  -5  -1  11  251.57   24.11
  -5   1  12   17.02    4.10
   5  -1 -12   18.90    3.76
   5  -1 -12   19.83    4.20
   5   1 -12   18.04    2.70
  -5  -1  12   16.62    2.35
  -5  -1  12   13.88    2.21
  -5   1  13  447.97   45.56
   5  -1 -13  457.95   45.45
   5  -1 -13  411.59   45.78
   5   1 -13  464.54   44.62
  -5  -1  13  437.27   43.93
  -5  -1  13  459.09   43.98
  -5   1  14    2.86    2.76
   5  -1 -14    1.10    2.39
   5  -1 -14    3.54    2.63
  -5  -1  14    1.23    1.55
  -5  -1  14    2.99    1.57
  -5   1  15   61.53    8.56
   5  -1 -15   85.23    8.95
   5  -1 -15   54.04    8.58
  -5  -1  15   62.51    7.27
  -5  -1  15   58.73    7.21
  -5   1  16    5.23    3.12
   5  -1 -16    4.19    2.54
   5  -1 -16    3.75    2.69
  -5  -1  16    5.80    2.08
  -5  -1  16    2.54    1.92
  -5   1  17   34.60    5.50
   5  -1 -17   24.77    4.84
   5  -1 -17   24.62    5.27
  -5  -1  17   18.17    3.90
  -5  -1  17   27.43    4.21
  -5   1  18    2.49    3.10
   5  -1 -18    1.44    2.52
   5  -1 -18    5.06    3.13
  -5  -1  18    1.59    2.17
  -5  -1  18    4.60    2.37
  -5   1  19  151.75   18.85
  -5   1  19  165.32   19.13
   5  -1 -19  166.27   19.13
  -5  -1  19  177.57   18.19
  -5  -1  19  163.75   18.05
  -5   1  20    1.29    3.16
  -5   1  20    6.08    3.59
   5   1 -20    2.75    2.68
  -5  -1  20    7.39    2.91
  -5  -1  20    6.18    2.94
  -5   1  21    3.51    3.42
  -5   1  21    0.00    2.98
   5   1 -21    3.20    2.96
  -5  -1  21    4.03    2.77
  -5   1  22   19.68    5.18
   5  -1 -22    6.86    4.16
   5   1 -22   11.16    3.99
  -5  -1  22   17.83    4.22
  -5   1  23   52.90    8.57
   5  -1 -23   38.88    8.01
  -5   1  24    3.81    3.77
   5  -1 -24    1.74    3.83
   5  -1 -25    9.19    4.89
   5  -1 -26    3.88    4.18
   5  -1 -27   68.34   11.54
   5  -1 -28    7.47    5.68
   5  -1 -29   32.51    8.08
   5  -1 -30    2.11    4.89
   5  -1 -31    1.18    3.73
   5  -1 -32    1.24    4.79
   5  -1 -33   42.01    9.58
   5   1 -33   40.07    8.75
   5  -1 -34    0.00    4.10
   5   1 -34   -0.00    3.82
   5  -1 -35    0.00    4.92
   5   1 -35    0.62    3.64
   5  -1 -36   -0.00    5.01
   5   1 -36    0.00    4.53
   5  -1 -37    0.38    4.98
   5   1 -37    6.97    5.31
   5  -1 -38   -0.00    4.72
   5   1 -38   -0.00    4.69
   5  -1 -39    9.21    6.31
   5   1 -39    2.20    4.96
  -5   2   1   10.55    4.66
  -5   2   1   15.66    4.61
   5  -2  -1   14.81    4.70
   5  -2  -1    5.81    4.16
   5   2  -1   12.72    3.66
   5   2  -1    6.38    3.66
  -5  -2   1    6.20    3.61
  -5  -2   1    8.62    2.91
  -5  -2   1    8.94    3.31
  -5   2   2   17.81    5.20
  -5   2   2   14.34    4.27
   5  -2  -2   14.83    4.75
   5  -2  -2   11.91    4.72
   5   2  -2   18.20    3.88
   5   2  -2   17.20    4.04
  -5  -2   2    5.98    3.53
  -5  -2   2   10.11    2.98
  -5  -2   2   12.37    3.23
  -5   2   3  166.88   20.74
  -5   2   3  246.49   21.46
   5  -2  -3  157.53   20.33
   5  -2  -3  171.40   21.09
   5   2  -3  159.97   19.36
   5   2  -3  234.17   20.50
  -5  -2   3  180.33   19.80
  -5  -2   3  175.29   18.98
  -5  -2   3  188.44   19.09
  -5   2   4   96.74   10.91
  -5   2   4   70.99    9.56
   5  -2  -4   36.95    8.69
   5  -2  -4   84.36   10.81
   5   2  -4   84.69    8.78
   5   2  -4   82.41    9.02
  -5  -2   4   73.89    8.74
  -5  -2   4   71.35    7.54
  -5  -2   4   65.07    7.49
  -5   2   5  600.30   58.11
  -5   2   5  635.21   57.75
   5  -2  -5  630.08   57.87
   5  -2  -5  578.59   58.27
   5   2  -5  485.21   56.19
   5   2  -5  598.02   56.21
   5   2  -5  513.84   56.22
  -5  -2   5  599.43   56.72
  -5   2   6    8.55    3.91
  -5   2   6    6.91    3.46
   5  -2  -6    7.14    3.76
   5  -2  -6    9.90    4.20
   5   2  -6   10.44    2.50
   5   2  -6    7.67    2.29
   5   2  -6    7.73    2.39
  -5   2   7   97.54   11.45
  -5   2   7   89.33   10.65
   5  -2  -7   83.60   10.84
   5  -2  -7  128.10   12.37
   5   2  -7   84.30    8.80
   5   2  -7   76.19    8.80
   5   2  -7   92.63    9.07
   5   2  -7   66.99    8.88
  -5   2   8    5.65    3.81
  -5   2   8    9.09    3.31
   5  -2  -8   11.38    3.77
   5  -2  -8    7.41    3.70
   5   2  -8    8.19    1.63
   5   2  -8   10.39    1.76
  -5   2   9  688.90   71.31
  -5   2   9  678.34   70.62
   5  -2  -9  757.18   71.26
   5  -2  -9  730.32   71.91
  -5   2  10    2.38    3.42
  -5   2  10    3.62    2.50
   5  -2 -10    3.28    3.01
   5  -2 -10    0.00    2.81
  -5   2  11    2.80    3.21
  -5   2  11    5.24    2.39
   5  -2 -11    3.35    3.05
   5  -2 -11    7.86    3.53
  -5   2  12   74.37   10.30
  -5   2  12   80.25    9.49
   5  -2 -12   82.68   10.14
   5  -2 -12   68.36   10.38
  -5   2  13   63.03    9.91
  -5   2  13   84.65    9.60
   5  -2 -13   85.57   10.27
   5  -2 -13   72.74   10.60
  -5   2  14   36.95    6.91
   5  -2 -14   54.38    7.34
   5  -2 -14   39.71    7.36
  -5   2  15  365.98   39.33
   5  -2 -15  391.87   39.28
   5  -2 -15  365.40   39.84
  -5   2  16    2.01    3.03
   5  -2 -16    0.00    2.58
   5  -2 -16    4.23    3.09
  -5  -2  16    1.50    1.37
  -5  -2  16    1.93    1.43
  -5   2  17    0.00    3.33
   5  -2 -17    5.67    3.11
   5  -2 -17    6.40    3.59
   5   2 -17    5.55    2.19
  -5  -2  17    4.22    1.81
  -5  -2  17    4.81    1.87
  -5   2  18    0.40    2.92
   5  -2 -18    0.00    2.48
   5  -2 -18   -0.00    2.78
   5   2 -18   -0.00    1.97
  -5  -2  18    0.03    1.66
  -5  -2  18    0.00    1.92
  -5   2  19  131.09   16.48
   5  -2 -19  139.02   16.22
   5   2 -19  133.73   15.09
  -5  -2  19  127.75   14.39
  -5  -2  19  131.52   14.45
  -5   2  20   50.82    8.97
   5  -2 -20   65.73    9.31
   5   2 -20   52.86    7.96
  -5  -2  20   57.89    7.56
  -5   2  21    3.20    3.72
   5  -2 -21    0.00    2.83
   5  -2 -21    6.26    3.78
   5   2 -21    0.98    2.74
  -5  -2  21    7.23    2.79
  -5   2  22    8.79    4.51
  -5   2  22   12.13    4.69
   5  -2 -22    4.14    3.77
   5  -2 -22    7.44    4.17
   5   2 -22    8.79    3.73
  -5   2  23   14.20    5.24
   5  -2 -23    9.39    4.70
  -5   2  24    4.40    4.01
   5  -2 -24    1.16    3.59
  -5   2  25   96.43   14.35
   5  -2 -25  109.83   15.28
   5  -2 -26    4.66    4.32
   5  -2 -27   58.89   10.82
   5  -2 -28    2.82    4.53
   5  -2 -29   38.91    8.75
   5  -2 -30    2.15    3.86
   5  -2 -31   22.96    7.14
   5  -2 -32    6.76    4.45
   5  -2 -33    0.00    3.94
   5  -2 -34    0.97    4.35
   5  -2 -35    5.07    5.52
   5  -2 -36    0.24    4.19
   5  -2 -37    5.75    4.91
   5  -2 -38   -0.00    5.23
  -5   3   1  393.57   34.70
  -5   3   1  305.16   33.34
   5  -3  -1  278.18   32.96
   5  -3  -1  326.96   34.18
   5   3  -1  244.47   31.69
   5   3  -1  313.90   32.27
   5   3  -1  323.05   32.63
  -5  -3   1  290.61   31.85
  -5  -3   1  341.21   32.06
  -5   3   2   78.62   10.92
  -5   3   2   58.77    9.69
   5  -3  -2   69.72   10.21
   5  -3  -2   55.47   10.05
   5   3  -2   63.27    8.66
   5   3  -2   69.94    8.95
   5   3  -2   72.15    9.15
   5   3  -2   65.04    8.93
  -5  -3   2   62.01    8.29
  -5  -3   2   64.56    8.30
  -5   3   3   99.57   14.26
  -5   3   3  110.34   13.95
   5  -3  -3   99.21   13.74
   5  -3  -3  100.26   14.35
   5   3  -3  114.45   12.72
   5   3  -3  113.87   12.81
   5   3  -3  119.55   13.21
   5   3  -3  108.19   12.90
  -5  -3   3  105.94   12.11
  -5  -3   3  110.98   12.13
  -5   3   4    0.00    4.29
  -5   3   4    5.09    3.63
   5  -3  -4    2.18    3.58
   5  -3  -4    0.00    3.75
   5   3  -4    4.03    2.61
   5   3  -4    4.33    2.70
   5   3  -4    5.74    2.70
   5   3  -4    2.50    2.45
  -5  -3   4    3.46    1.71
  -5  -3   4    4.95    1.88
  -5   3   5  271.10   26.41
  -5   3   5  237.70   25.44
   5  -3  -5  227.66   25.33
   5  -3  -5  248.10   26.37
   5   3  -5  226.38   23.64
   5   3  -5  237.25   23.77
   5   3  -5  212.08   23.76
   5   3  -5  209.71   23.75
  -5   3   6  231.42   26.01
   5  -3  -6  209.48   25.28
   5  -3  -6  225.38   26.22
   5   3  -6  235.05   23.64
   5   3  -6  252.82   23.82
   5   3  -6  213.17   23.79
   5   3  -6  237.95   23.95
  -5   3   7   60.00    9.80
  -5   3   7   70.02    9.60
   5  -3  -7   63.31    9.46
   5  -3  -7   75.62   10.37
   5   3  -7   58.69    7.35
   5   3  -7   69.56    7.54
   5   3  -7   62.44    7.66
   5   3  -7   75.53    7.86
  -5   3   8  123.39   13.77
  -5   3   8  119.21   13.15
   5  -3  -8  110.16   13.00
   5  -3  -8  116.27   13.82
   5   3  -8   94.72   10.31
   5   3  -8   97.07   10.30
   5   3  -8   95.31   10.63
   5   3  -8   99.30   10.62
  -5   3   9   71.33   10.90
  -5   3   9  105.97   11.26
   5  -3  -9   93.37   11.17
   5  -3  -9   82.64   11.74
   5   3  -9   76.43    8.45
   5   3  -9   78.81    8.45
  -5   3  10   31.83    5.92
  -5   3  10   16.50    4.05
   5  -3 -10   22.20    5.04
   5  -3 -10   20.54    5.26
   5   3 -10   15.24    2.09
   5   3 -10   16.54    2.09
  -5   3  11    1.40    3.30
  -5   3  11    1.84    2.51
   5  -3 -11    2.76    3.01
   5  -3 -11    2.92    3.43
  -5   3  12   27.14    6.02
  -5   3  12   34.26    5.62
   5  -3 -12   31.88    5.94
   5  -3 -12   21.91    5.85
  -5   3  13  181.70   20.94
   5  -3 -13  188.50   20.62
   5  -3 -13   78.36   19.30
   5   3 -13  210.17   17.96
  -5   3  14   21.25    5.57
   5  -3 -14   23.10    5.26
   5  -3 -14   32.11    6.56
   5   3 -14   24.31    3.29
  -5   3  15   22.90    5.23
   5  -3 -15   20.11    4.73
   5  -3 -15   13.15    4.42
   5   3 -15   11.48    2.55
  -5   3  16   60.03    8.57
   5  -3 -16   59.68    8.17
   5  -3 -16   54.89    8.78
   5   3 -16   37.87    5.49
  -5  -3  16   44.32    4.66
  -5  -3  16   39.11    4.64
  -5   3  17   83.22   10.98
   5  -3 -17   78.54   10.43
   5   3 -17   66.24    8.40
  -5  -3  17   71.07    7.61
  -5  -3  17   63.73    7.56
  -5   3  18   12.08    4.86
   5  -3 -18   12.96    4.41
   5   3 -18   13.30    3.28
  -5  -3  18    8.06    2.33
  -5  -3  18    8.87    2.54
  -5   3  19    0.00    3.85
   5  -3 -19    4.50    3.66
   5   3 -19    0.79    2.19
  -5  -3  19    0.00    1.87
  -5   3  20   -0.00    3.60
   5  -3 -20    3.23    3.14
   5  -3 -20    5.51    4.06
   5   3 -20    0.53    2.47
  -5   3  21   79.35   10.85
   5  -3 -21   67.23    9.88
   5  -3 -21   61.93   10.77
   5   3 -21   46.52    8.26
  -5   3  22  113.99   14.18
   5  -3 -22  149.48   14.73
   5  -3 -22   84.98   13.57
   5   3 -22   62.48   11.28
  -5   3  23  102.85   13.96
   5  -3 -23   79.98   13.70
  -5   3  24   15.97    5.69
   5  -3 -24    6.11    5.52
  -5   3  25    4.49    4.40
   5  -3 -25    1.62    4.13
  -5   3  26    0.00    4.40
   5  -3 -26   -0.00    3.91
   5  -3 -27   19.98    7.02
   5  -3 -28    7.48    5.74
   5  -3 -29   22.73    7.33
   5  -3 -30    5.68    4.32
   5  -3 -31    0.00    3.94
   5  -3 -32    2.06    4.97
   5  -3 -33   18.61    7.70
   5  -3 -34   -0.00    4.23
   5  -3 -35    1.67    4.14
   5  -3 -36   -0.00    4.27
   5  -3 -37    4.86    5.85
   5  -3 -38    3.55    5.43
  -5   4   1   71.37   12.48
  -5   4   1   83.49   12.43
   5  -4  -1  101.49   13.02
   5  -4  -1  112.83   14.08
   5   4  -1   95.39   11.69
   5   4  -1  101.11   11.87
   5   4  -1   94.73   12.06
   5   4  -1   74.94   11.37
  -5  -4   1   81.58   11.25
  -5  -4   1   86.75   11.11
  -5   4   2    8.09    5.24
  -5   4   2   14.68    5.14
   5  -4  -2   19.06    5.50
   5  -4  -2   13.23    5.61
   5   4  -2   16.40    4.33
   5   4  -2   21.24    4.41
   5   4  -2   17.29    4.30
   5   4  -2   13.25    4.03
  -5  -4   2   15.49    3.68
  -5  -4   2    9.04    3.39
  -5   4   3   32.19    7.68
  -5   4   3   27.74    6.92
   5  -4  -3   39.09    7.16
   5  -4  -3   28.77    7.23
   5   4  -3   32.02    5.80
   5   4  -3   35.99    5.89
   5   4  -3   34.75    5.99
   5   4  -3   39.96    6.30
  -5  -4   3   41.55    5.60
  -5  -4   3   29.45    5.07
  -5   4   4   75.56   11.26
  -5   4   4   85.15   11.17
   5  -4  -4   77.47   10.84
   5  -4  -4   77.40   11.73
   5   4  -4   73.15    9.15
   5   4  -4   65.53    9.06
   5   4  -4   62.99    9.25
   5   4  -4   82.54    9.69
  -5  -4   4   66.43    8.36
  -5  -4   4   66.83    8.29
  -5   4   5  145.05   20.70
  -5   4   5  207.00   21.32
   5  -4  -5  173.34   20.70
   5  -4  -5  152.96   21.08
   5   4  -5  168.59   18.82
   5   4  -5  217.41   19.52
   5   4  -5  186.48   19.42
   5   4  -5  202.42   19.71
  -5  -4   5  167.26   17.79
  -5  -4   5  166.55   17.78
  -5   4   6    1.89    4.05
  -5   4   6   -0.00    2.87
   5  -4  -6   -0.00    3.63
   5  -4  -6    0.00    3.52
   5   4  -6   -0.00    2.22
   5   4  -6    0.75    2.02
   5   4  -6    0.04    2.00
  -5   4   7    4.61    4.38
  -5   4   7    0.00    3.03
   5  -4  -7    6.09    3.91
   5  -4  -7    7.00    4.24
   5   4  -7    6.86    2.45
   5   4  -7    8.56    2.49
   5   4  -7    6.30    2.64
  -5   4   8   75.37   11.97
  -5   4   8   87.18   11.87
   5  -4  -8   88.98   11.94
   5  -4  -8   89.37   12.53
   5   4  -8   91.84    9.70
   5   4  -8   79.62    9.52
   5   4  -8   83.08    9.92
  -5   4   9  130.05   15.33
  -5   4   9  115.85   14.36
   5  -4  -9  123.70   14.48
   5  -4  -9  120.42   15.50
   5   4  -9  108.03   11.79
   5   4  -9   97.17   12.03
  -5  -4   9  111.43   11.82
  -5   4  10  200.64   21.70
   5  -4 -10  194.61   20.97
   5  -4 -10  163.87   21.42
   5   4 -10  175.41   17.99
   5   4 -10  164.60   18.33
  -5  -4  10  179.42   17.95
  -5   4  11  216.97   25.04
   5  -4 -11  198.64   24.21
   5  -4 -11  235.39   25.90
   5   4 -11  186.53   21.50
   5   4 -11  192.01   22.06
  -5  -4  11  280.13   21.79
  -5   4  12   16.42    5.15
   5  -4 -12    9.21    4.40
   5  -4 -12   10.90    4.68
   5   4 -12    8.11    1.63
   5   4 -12    6.81    2.20
  -5  -4  12   10.48    1.68
  -5   4  13    0.00    3.83
   5  -4 -13   -0.00    3.12
   5  -4 -13   -0.00    3.80
   5   4 -13    1.31    0.98
   5   4 -13    1.14    1.70
  -5  -4  13    2.04    1.01
  -5   4  14   42.23    7.57
   5  -4 -14   43.93    6.96
   5  -4 -14   33.12    7.28
   5   4 -14   30.16    3.49
   5   4 -14   35.02    4.75
  -5  -4  14   25.29    3.42
  -5   4  15  352.12   36.96
   5  -4 -15  371.35   36.59
   5  -4 -15  321.67   37.22
   5   4 -15  355.11   33.06
   5   4 -15  317.08   33.86
  -5  -4  15  318.50   32.88
  -5   4  16   87.76   11.47
   5  -4 -16   68.45   10.22
   5   4 -16   68.25    7.37
   5   4 -16   66.27    8.28
  -5  -4  16   59.88    7.20
  -5   4  17  104.38   14.00
   5  -4 -17  109.44   13.65
   5   4 -17   99.83   10.52
   5   4 -17   94.73   11.35
  -5  -4  17   88.45   10.35
  -5   4  18    3.17    4.44
   5  -4 -18    3.81    3.82
   5   4 -18    3.27    2.53
  -5  -4  18    2.28    2.01
  -5   4  19  227.64   25.82
   5  -4 -19  253.89   25.68
   5  -4 -19  202.78   25.91
   5   4 -19  194.65   23.10
  -5   4  20    6.95    5.17
   5  -4 -20    0.54    3.82
   5  -4 -20    5.49    4.73
   5   4 -20    4.18    3.34
  -5   4  21   52.51    9.11
   5  -4 -21   16.90    6.11
   5  -4 -21   59.91   10.11
   5   4 -21   43.24    6.97
  -5   4  22    0.00    5.08
   5  -4 -22    6.28    4.70
  -5   4  23    2.76    4.21
   5  -4 -23    1.70    3.86
  -5   4  24    4.95    5.06
   5  -4 -24    3.07    4.11
  -5   4  25   44.33    9.41
   5  -4 -25   31.82    8.70
  -5   4  26   28.23    7.74
   5  -4 -26   31.49    8.53
  -5   4  27   17.87    6.46
   5  -4 -27   11.75    5.87
   5  -4 -28   -0.00    4.32
   5  -4 -29   18.49    7.12
   5  -4 -30   13.78    6.57
   5  -4 -31   27.16    7.42
   5  -4 -32    7.60    5.81
   5  -4 -33    0.37    4.60
   5  -4 -34   15.98    6.65
   5  -4 -35   13.04    6.54
   5  -4 -36   -0.00    4.02
   5  -4 -37    3.29    5.31
  -5   5   1  232.10   24.32
  -5   5   1  271.61   24.68
   5  -5  -1  211.61   23.10
   5  -5  -1  215.40   24.36
   5   5  -1  153.95   21.04
  -5  -5   1  198.39   21.56
  -5  -5   1  190.62   21.51
  -5  -5   1  147.49   20.55
  -5   5   2   52.63   10.61
  -5   5   2   54.14    9.84
   5  -5  -2   84.00   11.07
   5  -5  -2   64.31   11.18
   5   5  -2   55.50    8.74
   5   5  -2   74.96    9.79
  -5  -5   2   52.15    8.58
  -5  -5   2   69.55    9.05
  -5  -5   2   59.29    8.41
  -5   5   3  159.74   20.36
  -5   5   3  149.08   19.38
   5  -5  -3  136.15   18.99
   5  -5  -3  145.83   19.97
   5   5  -3  159.27   18.09
   5   5  -3  171.35   18.78
  -5  -5   3  158.45   17.94
  -5  -5   3  162.95   17.80
  -5  -5   3  159.37   17.49
  -5   5   4   33.33    8.01
  -5   5   4   37.16    7.56
   5  -5  -4   46.92    7.99
   5  -5  -4   44.19    8.80
   5   5  -4   32.88    6.09
   5   5  -4   36.94    6.67
  -5  -5   4   39.38    6.28
  -5  -5   4   38.67    5.84
  -5  -5   4   42.09    5.80
  -5   5   5   23.65    6.77
  -5   5   5   20.34    5.41
   5  -5  -5   12.94    5.02
   5  -5  -5   16.35    5.70
   5   5  -5   29.27    4.86
   5   5  -5   13.76    4.18
  -5  -5   5   22.10    4.35
  -5  -5   5   22.23    3.81
  -5  -5   5   16.85    3.48
  -5   5   6    4.67    4.72
  -5   5   6   11.41    4.67
   5  -5  -6   13.57    4.67
   5  -5  -6   14.39    5.59
   5   5  -6   10.75    3.48
   5   5  -6   15.93    3.93
  -5  -5   6   12.83    3.36
  -5  -5   6   11.18    2.47
  -5  -5   6   16.40    2.71
  -5   5   7  276.46   29.12
   5  -5  -7  363.41   29.80
   5  -5  -7  123.32   26.84
   5   5  -7  258.91   26.24
   5   5  -7  281.65   27.01
  -5  -5   7  258.03   26.15
  -5   5   8  134.28   17.93
   5  -5  -8  149.33   17.76
   5  -5  -8  137.43   18.58
   5   5  -8  133.31   15.49
   5   5  -8  144.53   16.13
  -5  -5   8  143.23   15.49
  -5   5   9    9.59    5.45
   5  -5  -9   13.77    5.02
   5  -5  -9   16.86    5.89
   5   5  -9   16.85    3.52
   5   5  -9   16.03    3.56
  -5  -5   9    7.71    2.93
  -5   5  10    2.42    3.90
   5  -5 -10    5.01    3.98
   5  -5 -10    4.81    4.63
   5   5 -10    0.00    2.09
   5   5 -10    1.43    2.24
  -5  -5  10    1.68    2.10
  -5   5  11   17.82    5.75
   5  -5 -11   16.30    5.22
   5  -5 -11   16.42    5.61
   5   5 -11   10.34    3.25
   5   5 -11   13.55    3.42
  -5  -5  11   20.59    3.28
  -5   5  12  268.58   30.81
   5  -5 -12  280.85   30.36
   5  -5 -12  264.95   31.29
   5   5 -12  283.13   27.64
   5   5 -12  234.30   27.84
  -5  -5  12  280.55   27.42
  -5   5  13  184.13   29.35
   5  -5 -13  338.11   31.09
   5  -5 -13  310.43   32.20
   5   5 -13  268.50   27.33
   5   5 -13  257.30   27.93
  -5  -5  13  279.71   27.25
  -5   5  14   11.96    5.39
   5  -5 -14    9.69    4.66
   5   5 -14   17.57    3.26
   5   5 -14   17.47    3.79
  -5  -5  14   13.99    3.05
  -5   5  15    3.96    4.05
   5  -5 -15    1.91    3.39
   5   5 -15    3.05    2.14
   5   5 -15    2.58    2.40
  -5  -5  15    2.43    2.11
  -5   5  16   73.46   10.94
   5  -5 -16   57.29    9.50
   5   5 -16   52.00    6.87
   5   5 -16   48.54    7.58
  -5  -5  16   56.80    6.86
  -5   5  17   50.41   11.88
   5  -5 -17  110.64   13.72
   5   5 -17   90.22   10.29
   5   5 -17  105.69   11.62
  -5   5  18   31.32    8.15
   5  -5 -18   32.27    7.99
   5   5 -18   34.06    5.21
   5   5 -18   34.70    6.25
  -5   5  19  113.10   14.64
   5  -5 -19   78.91   13.50
   5   5 -19   81.17   11.40
  -5   5  20    1.94    4.70
   5  -5 -20    0.00    4.60
   5   5 -20   -0.00    2.94
  -5   5  21    3.04    4.82
   5  -5 -21    2.08    3.90
  -5   5  22   68.69   11.21
   5  -5 -22   38.90    9.89
  -5   5  23   52.78   10.23
   5  -5 -23   40.33    9.94
  -5   5  24   14.76    6.22
   5  -5 -24    7.29    5.98
  -5   5  25    3.97    4.60
   5  -5 -25   -0.00    5.15
   5  -5 -26   -0.00    4.13
   5  -5 -27    5.37    5.12
   5  -5 -28   16.57    7.06
   5  -5 -29    0.51    4.98
   5  -5 -30    0.00    4.99
   5  -5 -31   -0.00    4.11
   5  -5 -32    4.57    5.57
   5  -5 -33    7.44    5.78
   5  -5 -34    3.71    5.07
   5  -5 -35    3.75    5.15
   5  -5 -36    5.92    5.93
   5  -5 -37    3.03    4.47
  -5   6   1   22.57    7.42
  -5   6   1   25.70    7.05
   5  -6  -1   28.92    6.80
   5  -6  -1   18.07    6.73
   5   6  -1   27.62    6.08
  -5  -6   1   26.56    5.73
  -5  -6   1   24.61    5.81
  -5   6   2    0.12    5.12
  -5   6   2    0.00    2.91
   5  -6  -2    1.21    3.72
   5  -6  -2    0.65    3.69
   5   6  -2    1.53    3.36
  -5  -6   2    6.48    3.37
  -5  -6   2    0.79    2.90
  -5   6   3   76.04   12.91
   5  -6  -3   89.73   12.73
   5  -6  -3   92.86   13.89
   5   6  -3   68.30   10.64
   5   6  -3   78.31   11.50
  -5  -6   3   93.30   11.19
  -5  -6   3   72.07   10.56
  -5  -6   3   84.25   10.52
  -5   6   4  121.91   17.19
   5  -6  -4  122.03   16.32
   5  -6  -4  125.30   17.74
   5   6  -4   98.92   14.52
   5   6  -4  102.65   15.08
  -5  -6   4  160.87   15.62
  -5  -6   4  120.25   14.65
  -5  -6   4  138.02   14.50
  -5   6   5   85.57   14.32
   5  -6  -5   97.91   13.99
   5  -6  -5  142.19   16.83
   5   6  -5   94.62   12.44
   5   6  -5   97.27   13.17
  -5  -6   5   78.81   11.98
  -5  -6   5   99.28   12.06
  -5  -6   5  122.38   12.15
  -5   6   6   11.88    5.88
   5  -6  -6   29.59    6.55
   5  -6  -6   24.28    6.71
   5   6  -6   18.20    4.57
   5   6  -6   25.28    5.58
  -5  -6   6   20.32    4.51
  -5  -6   6   13.09    3.60
  -5  -6   6   18.99    3.78
  -5   6   7   82.88   12.69
   5  -6  -7   73.75   11.71
   5  -6  -7   74.23   12.68
   5   6  -7   82.64   10.44
   5   6  -7   74.73   10.78
  -5  -6   7   88.83   10.41
  -5  -6   7   78.15    9.29
  -5  -6   7   74.57    9.10
  -5   6   8   36.51    8.17
   5  -6  -8   36.13    7.54
   5  -6  -8   26.23    7.43
   5   6  -8   35.70    6.07
   5   6  -8   29.58    6.06
  -5  -6   8   43.61    6.14
  -5  -6   8   33.80    4.60
  -5  -6   8   34.56    4.49
  -5   6   9  114.44   15.65
   5  -6  -9  111.89   14.62
   5  -6  -9  103.81   15.63
   5   6  -9   96.46   12.44
   5   6  -9   98.04   12.98
  -5  -6   9  108.85   12.51
  -5   6  10  112.45   16.68
   5  -6 -10  122.39   16.19
   5  -6 -10  129.87   17.84
   5   6 -10  124.44   14.37
   5   6 -10  117.35   14.80
  -5  -6  10  128.71   14.22
  -5   6  11   95.28   14.42
   5  -6 -11   90.88   13.45
   5  -6 -11  105.58   15.30
   5   6 -11  100.69   11.90
   5   6 -11   96.90   12.26
  -5  -6  11   93.53   11.43
  -5   6  12   19.37    6.41
   5  -6 -12   19.70    6.89
   5   6 -12   13.99    4.09
   5   6 -12   20.94    4.72
  -5  -6  12   22.79    4.17
  -5   6  13    7.59    5.01
   5   6 -13    7.93    3.18
   5   6 -13    3.81    3.13
  -5  -6  13    5.42    2.86
  -5   6  14  113.70   15.51
   5   6 -14   95.05   11.84
   5   6 -14   87.77   12.26
  -5  -6  14  105.26   11.70
  -5   6  15   77.71   12.81
   5   6 -15   87.49   10.11
   5   6 -15   73.24   10.47
  -5  -6  15   75.81    9.62
  -5   6  16   -0.00    4.26
   5  -6 -16    0.35    3.85
   5   6 -16    0.00    2.44
   5   6 -16    1.62    2.94
  -5   6  17   75.93   12.82
   5  -6 -17   63.61   12.46
   5   6 -17   75.90    9.58
   5   6 -17   78.20   10.47
  -5   6  18   16.87    6.94
   5  -6 -18   12.57    6.43
   5   6 -18   20.94    5.03
  -5   6  19   42.29    8.82
   5  -6 -19   10.42    6.35
   5   6 -19   32.33    6.24
  -5   6  20    2.46    4.87
   5  -6 -20    1.42    4.81
  -5   6  21   11.93    6.18
   5  -6 -21   17.23    6.47
   5  -6 -22   32.11    8.92
   5  -6 -23    2.24    4.21
   5  -6 -24    5.91    5.74
   5  -6 -25    7.17    6.09
  -5   6  26   35.04    8.90
   5  -6 -26   18.94    7.97
  -5   6  27    4.02    5.15
   5  -6 -27   12.11    6.67
  -5   6  28    0.00    5.01
   5  -6 -28    0.00    4.70
   5  -6 -29    0.22    4.51
   5  -6 -30   13.46    7.02
   5  -6 -31    3.22    5.32
   5  -6 -32   10.67    6.43
   5  -6 -33    1.72    5.38
   5  -6 -34    1.98    5.72
   5  -6 -35    0.00    4.19
   5  -6 -36    8.68    6.81
  -5   7   1    5.16    5.87
   5  -7  -1   18.88    7.04
   5   7  -1   10.47    4.54
  -5  -7   1    7.16    4.19
  -5  -7   1   11.42    4.49
  -5   7   2  106.03   20.23
   5  -7  -2  206.02   23.66
   5   7  -2  216.69   21.16
  -5  -7   2  173.28   19.96
  -5  -7   2  159.09   20.11
  -5   7   3  149.36   19.13
   5  -7  -3  139.03   19.43
   5   7  -3  119.24   16.17
  -5  -7   3  128.23   16.24
  -5  -7   3  136.33   16.65
  -5   7   4   82.67   13.72
   5  -7  -4   79.77   14.15
   5   7  -4   71.31   11.59
   5   7  -4   92.99   13.09
  -5  -7   4   88.18   11.95
  -5  -7   4  111.33   12.60
  -5   7   5   20.25    6.70
   5  -7  -5   11.23    5.85
   5   7  -5   16.13    4.91
   5   7  -5    8.11    4.87
  -5  -7   5   23.68    5.18
  -5  -7   5   19.41    4.66
  -5   7   6   25.67    7.69
   5  -7  -6   28.40    7.88
   5   7  -6   22.54    5.83
   5   7  -6   42.67    7.53
  -5  -7   6   33.06    6.11
  -5  -7   6   33.23    5.75
  -5   7   7  144.69   18.91
   5  -7  -7  143.48   19.58
   5   7  -7  129.68   16.34
   5   7  -7  127.54   17.15
  -5  -7   7  135.24   16.09
  -5  -7   7  134.93   15.62
  -5   7   8  293.01   34.25
   5  -7  -8  284.33   34.92
   5   7  -8  259.01   31.40
   5   7  -8  272.74   32.36
  -5  -7   8  314.95   31.66
  -5  -7   8  326.74   30.96
  -5   7   9   36.48    8.87
   5  -7  -9   29.37    8.27
   5   7  -9   25.34    5.80
   5   7  -9   40.18    7.13
  -5  -7   9   26.31    5.47
  -5  -7   9   34.12    5.08
  -5   7  10   14.41    6.16
   5  -7 -10    9.27    5.59
   5   7 -10   18.20    4.67
   5   7 -10   20.00    5.15
  -5  -7  10   20.89    4.50
  -5  -7  10   11.85    2.95
  -5   7  11   18.97    6.74
   5   7 -11   16.97    4.59
   5   7 -11   21.93    5.21
  -5  -7  11   19.05    4.18
  -5  -7  11   11.68    2.20
  -5  -7  11    9.67    2.09
  -5   7  12  150.40   19.88
   5   7 -12  139.39   16.90
   5   7 -12  118.95   17.11
  -5  -7  12  167.10   16.92
  -5   7  13   78.89   13.57
   5   7 -13   88.30   11.26
   5   7 -13   74.88   11.46
  -5  -7  13   85.73   10.76
  -5   7  14    1.97    5.05
   5  -7 -14    0.00    4.66
   5   7 -14    0.21    3.22
   5   7 -14    0.00    3.21
  -5   7  15   62.73   11.47
   5  -7 -15   58.39   11.50
   5   7 -15   48.25    8.08
   5   7 -15   56.20    9.00
  -5   7  16    7.27    5.37
   5  -7 -16   10.66    6.01
   5   7 -16   11.81    4.12
   5   7 -16    7.43    4.08
   5  -7 -17    2.92    4.87
   5  -7 -18  118.77   18.24
   5  -7 -19   -0.00    4.91
   5  -7 -20    0.38    4.85
   5  -7 -21    3.79    5.70
  -5   7  22   38.23    9.16
   5  -7 -22   17.59    7.95
  -5   7  23   33.65    9.01
   5  -7 -23   20.01    7.77
  -5   7  24   28.75    8.29
   5  -7 -24   15.59    6.63
  -5   7  25    1.21    4.86
   5  -7 -25    0.99    5.11
  -5   7  26    0.96    5.06
   5  -7 -26    1.06    4.38
  -5   7  27   17.55    6.90
   5  -7 -27    1.25    6.08
  -5   7  28   31.24    9.33
   5  -7 -28   28.00    9.08
  -5   7  29   -0.00    5.40
   5  -7 -29    0.00    5.06
   5  -7 -31    0.00    5.52
   5  -7 -32   14.33    7.73
   5  -7 -33   -0.00    6.55
   5  -7 -34   11.21    6.90
   5  -7 -35    0.00    6.03
   5  -8  -1   23.01    7.81
   5   8  -1   19.51    5.98
   5   8  -1   18.23    6.44
  -5  -8   1   18.83    5.86
  -5   8   2    8.11    6.63
   5  -8  -2    6.17    5.84
   5   8  -2   14.30    5.07
   5   8  -2    7.15    4.67
  -5  -8   2    7.92    4.53
  -5  -8   2   12.04    4.71
  -5   8   3   17.19    7.43
   5  -8  -3   14.30    7.07
   5   8  -3    9.89    4.75
  -5  -8   3   13.52    4.93
  -5  -8   3   14.49    5.15
  -5   8   4  438.35   50.37
   5  -8  -4  410.68   50.86
   5   8  -4  439.30   48.16
  -5  -8   4  573.25   49.01
  -5  -8   4  412.94   47.98
  -5   8   5   51.68   10.45
   5  -8  -5   38.88   10.03
   5   8  -5   35.82    7.81
   5   8  -5   45.03    8.84
  -5  -8   5   41.67    7.68
  -5  -8   5   39.70    7.51
  -5   8   6  127.03   18.65
   5  -8  -6  138.00   19.72
   5   8  -6  127.25   16.67
   5   8  -6  118.80   17.20
  -5  -8   6  124.89   16.15
  -5  -8   6  146.27   16.58
  -5   8   7    3.11    5.73
   5  -8  -7    0.00    5.00
   5   8  -7    1.46    3.87
   5   8  -7    1.97    3.91
  -5  -8   7    2.34    3.21
  -5  -8   7    1.05    2.84
   5   8  -8  104.73   14.57
   5   8  -8  108.18   15.56
  -5  -8   8  128.87   14.75
  -5  -8   8  108.96   13.89
   5   8  -9  149.43   19.20
   5   8  -9  154.90   20.13
  -5  -8   9  170.06   19.17
  -5  -8   9  166.83   18.53
   5   8 -10   53.76    9.26
   5   8 -10   45.96    9.44
  -5  -8  10   63.02    9.19
  -5  -8  10   71.70    8.67
   5   8 -11   32.76    6.63
   5   8 -11   27.75    6.59
  -5  -8  11   26.52    5.75
  -5  -8  11   20.67    4.44
   5  -8 -12   28.86    8.74
   5   8 -12   22.07    6.05
  -5  -8  12   24.24    4.25
   5  -8 -13   -0.00    5.28
   5   8 -13   -0.00    3.49
  -5  -8  13    0.00    1.89
   5  -8 -14  119.16   15.99
   5   8 -14  142.09   12.92
  -5  -8  14   58.07    7.20
   5  -8 -15   -0.00    5.43
   5   8 -15    2.70    3.75
   5  -8 -16   24.04    7.91
  -5   8  17   -0.00    5.38
   5  -8 -17    3.30    4.77
  -5   8  18   10.77    6.58
   5  -8 -18    4.51    5.58
  -5   8  19    9.76    6.29
   5  -8 -19    2.90    4.74
  -5   8  20   58.34   12.22
   5  -8 -20   60.71   12.59
  -5   8  21   -0.00    5.57
   5  -8 -21    1.32    5.41
  -5   8  22   10.70    6.64
   5  -8 -22    3.05    4.98
  -5   8  23    6.20    5.65
   5  -8 -23    0.00    5.68
  -5   8  24   27.54    8.38
   5  -8 -24   18.04    7.83
  -5   8  25   10.21    6.85
   5  -8 -25    0.00    6.07
  -5   8  26    4.13    6.03
   5  -8 -26   20.40    8.02
  -5   8  27   -0.00    4.78
   5  -8 -27   -0.00    4.55
  -5   8  28    0.00    4.92
   5  -8 -28    0.82    4.23
  -5   8  29    7.55    5.97
   5  -8 -29   -0.00    6.17
  -5   8  30    7.13    6.16
   5  -8 -30    5.91    6.47
   5  -8 -31    2.53    6.51
   5  -8 -32    1.94    5.74
   5  -8 -33   -0.00    5.65
   5  -8 -34    0.87    5.70
   5  -9  -1   -0.00    5.51
   5   9  -1   -0.00    4.37
   5  -9  -2  180.20   24.61
   5   9  -2  153.67   21.21
  -5  -9   2  184.72   21.42
   5  -9  -3   29.73    8.55
   5   9  -3   18.95    6.41
  -5  -9   3   19.04    5.96
   5  -9  -4    4.42    5.70
   5   9  -4   -0.00    3.63
  -5  -9   4    0.00    3.34
   5  -9  -5    5.44    5.45
   5   9  -5    9.53    4.84
  -5  -9   5    0.00    3.37
   5   9  -6   39.72    8.65
  -5  -9   6   57.09    8.97
   5   9  -7   13.90    5.51
  -5  -9   7   14.86    4.74
  -5   9   8  155.19   20.49
   5   9  -8  124.28   17.29
  -5  -9   8  133.91   16.93
  -5   9   9    6.05    5.84
   5   9  -9   10.39    5.27
  -5  -9   9   12.78    4.86
  -5   9  10   -0.00    6.61
   5  -9 -10    3.94    4.81
   5   9 -10    2.76    4.26
  -5   9  11    1.23    6.05
   5  -9 -11    2.09    5.55
   5   9 -11    0.67    4.00
  -5   9  12  165.05   23.29
   5  -9 -12  153.14   23.70
   5   9 -12  188.77   21.43
  -5   9  13    1.86    5.62
   5  -9 -13    9.81    6.68
   5   9 -13    7.35    5.34
  -5   9  14   31.74    9.55
   5  -9 -14   22.63    8.94
   5   9 -14   33.55    7.61
  -5   9  15    0.47    5.28
   5  -9 -15    9.51    6.71
  -5   9  16   27.46    8.83
   5  -9 -16   27.32    9.14
  -5   9  17    1.90    5.14
   5  -9 -17    7.15    5.93
  -5   9  18   49.61   11.31
   5  -9 -18   44.74   11.25
  -5   9  19    7.36    6.74
   5  -9 -19    6.43    5.46
  -5   9  20    5.51    6.14
   5  -9 -20    3.66    4.32
  -5   9  21    3.56    5.85
   5  -9 -21    2.36    4.65
  -5   9  22   73.85   13.44
   5  -9 -22   48.47   12.57
  -5   9  23    0.99    5.39
   5  -9 -23    2.77    4.60
  -5   9  24   15.57    7.31
   5  -9 -24   10.53    6.86
  -5   9  25    3.59    6.45
   5  -9 -25   -0.00    5.62
  -5   9  26    1.23    5.77
   5  -9 -26    2.51    6.18
  -5   9  27    3.68    6.23
   5  -9 -27    2.14    5.68
  -5   9  28   26.38    9.47
   5  -9 -28   15.02    8.00
  -5   9  29    5.19    6.37
   5  -9 -29   -0.00    4.99
  -5   9  30    3.82    6.09
   5  -9 -30   -0.00    6.30
   5  -9 -31    3.30    5.63
   5  -9 -32   -0.00    5.49
   5  -9 -33    2.66    6.35
  -5  10   1   10.56    7.66
   5 -10  -1   10.95    7.74
   5  10  -1   12.24    6.32
  -5  10   2    0.00    5.40
   5 -10  -2   -0.00    5.81
   5  10  -2   -0.00    4.83
  -5  10   3    7.27    6.12
   5 -10  -3    1.24    4.80
   5  10  -3   -0.00    4.91
  -5  10   4   14.44    8.06
   5  10  -4    5.30    5.52
  -5  10   5    1.86    5.70
   5  10  -5   -0.00    4.76
  -5  10   6   34.50   10.27
   5  10  -6   38.40    8.72
  -5  10   7    0.00    5.74
   5  10  -7    0.00    4.50
  -5 -10   7    4.50    3.86
  -5  10   8    2.69    6.01
   5 -10  -8    9.34    6.59
   5  10  -8    5.92    5.11
  -5  10   9    2.95    5.91
   5 -10  -9    0.15    5.07
   5  10  -9    0.84    4.44
  -5  10  10  115.17   18.82
   5 -10 -10  121.52   19.27
   5  10 -10  116.96   16.45
  -5  10  11    0.88    6.18
   5 -10 -11    4.79    6.03
   5  10 -11    1.49    4.77
  -5  10  12    2.98    6.47
   5 -10 -12   -0.00    5.34
   5  10 -12   13.62    6.03
  -5  10  13    0.00    6.43
   5 -10 -13    3.70    6.15
   5  10 -13    1.58    4.58
  -5  10  14   25.01    9.25
   5 -10 -14   33.27   10.03
  -5  10  15    3.99    6.05
   5 -10 -15    0.29    5.33
  -5  10  16   28.14    9.00
   5 -10 -16   33.97    9.90
  -5  10  17    8.73    7.30
   5 -10 -17    6.19    5.99
  -5  10  18   -0.00    6.00
   5 -10 -18    8.45    6.90
  -5  10  19    5.12    5.77
   5 -10 -19    2.87    5.87
  -5  10  20   32.06    9.55
   5 -10 -20   40.79   10.88
  -5  10  21    0.00    5.06
   5 -10 -21    2.97    5.13
  -5  10  22   18.15    8.47
   5 -10 -22    4.58    5.80
  -5  10  23   -0.00    5.91
   5 -10 -23    6.44    5.90
  -5  10  24    6.18    6.41
   5 -10 -24   12.12    7.14
  -5  10  25    0.00    6.60
   5 -10 -25   -0.00    4.23
  -5  10  26   23.78    8.99
   5 -10 -26   11.01    6.98
  -5  10  27    0.11    5.65
   5 -10 -27   -0.00    5.73
   5 -10 -28    0.00    5.45
  -5  10  29    5.68    5.93
   5 -10 -29    0.00    6.31
  -5  10  30    6.71    6.95
   5 -10 -30    7.48    7.24
  -5  10  31    0.00    6.31
   5 -10 -31    4.51    6.21
   5 -10 -32    4.97    5.86
  -5  11   1    7.24    7.36
  -5  11   2   94.67   16.95
  -5  11   3   14.75    7.83
   5  11  -3   11.74    5.97
  -5  11   4    3.46    6.31
   5  11  -4    2.87    5.36
  -5  11   5    0.00    6.82
   5  11  -5   -0.00    5.25
  -5  11   6   -0.00    5.90
   5 -11  -6    0.00    5.79
   5  11  -6    8.24    5.86
  -5  11   7    1.13    6.01
   5 -11  -7    5.93    6.45
   5  11  -7   -0.00    4.76
  -5  11   8   25.73    9.81
   5 -11  -8   26.27    9.80
   5  11  -8   43.31    9.25
  -5  11   9    5.50    7.08
   5 -11  -9   14.71    7.52
   5  11  -9    1.03    4.59
  -5  11  10   -0.00    6.32
   5 -11 -10    0.33    4.90
   5  11 -10   -0.00    4.71
  -5  11  11    4.12    6.50
   5 -11 -11   -0.00    5.67
   5  11 -11    0.51    5.13
  -5  11  12   59.25   12.77
   5 -11 -12   59.45   13.70
  -5  11  13   -0.00    6.84
   5 -11 -13    9.47    6.88
  -5  11  14   15.07    8.61
   5 -11 -14   12.90    7.64
  -5  11  15    5.10    6.79
   5 -11 -15    4.90    6.50
  -5  11  16   17.50    7.83
   5 -11 -16   22.56    8.27
  -5  11  17   -0.00    6.75
   5 -11 -17   -0.00    5.83
  -5  11  18   36.19   10.20
   5 -11 -18   20.23    9.29
  -5  11  19    3.30    6.43
   5 -11 -19   -0.00    6.47
  -5  11  20   -0.00    6.47
   5 -11 -20    4.29    6.44
  -5  11  21    6.06    6.23
   5 -11 -21    2.52    6.54
  -5  11  22   24.68    8.69
   5 -11 -22   23.47    9.51
  -5  11  23   -0.00    5.38
   5 -11 -23    3.43    6.02
  -5  11  24    3.58    6.33
   5 -11 -24    4.63    5.81
  -5  11  25    0.00    6.44
   5 -11 -25   -0.00    5.79
  -5  11  26   14.99    8.34
   5 -11 -26    9.45    6.58
  -5  11  27   -0.00    5.38
   5 -11 -27   -0.00    5.28
  -5  11  28   15.48    8.08
   5 -11 -28    6.50    6.09
  -5  11  29    0.00    6.36
   5 -11 -29    3.54    5.48
  -5  11  30   -0.00    7.49
   5 -11 -30    3.34    6.77
  -5  11  31    1.73    6.42
   5 -11 -31   -0.00    7.14
  -5  12   1    4.34    6.13
   5  12  -1    0.00    5.34
  -5  12   2   -0.00    6.64
   5  12  -2    1.76    5.56
  -5  12   3    6.08    6.93
   5 -12  -3    9.28    8.29
   5  12  -3    1.74    4.96
  -5  12   4   64.31   14.15
   5 -12  -4   62.51   14.73
  -5  12   5    5.06    6.27
   5 -12  -5    0.31    5.84
  -5  12   6   25.56    8.85
   5 -12  -6    7.72    8.00
  -5  12   7    2.87    5.81
   5 -12  -7    3.84    5.68
  -5  12   8    7.78    7.37
   5 -12  -8   14.70    8.02
  -5  12   9    2.09    6.39
   5 -12  -9    9.90    7.53
  -5  12  10   42.14   10.69
   5 -12 -10   14.95    8.17
   5  12 -10   40.32    9.26
  -5  12  11    8.99    7.29
   5 -12 -11    1.45    5.94
  -5  12  12    3.46    6.34
   5 -12 -12    5.35    5.91
  -5  12  13   -0.00    6.11
   5 -12 -13    6.53    6.20
  -5  12  14   20.92    8.86
   5 -12 -14   13.94    7.95
  -5  12  15    7.07    7.07
   5 -12 -15    3.71    6.43
  -5  12  16   20.38    8.77
   5 -12 -16    8.39    7.44
  -5  12  17   -0.00    5.82
   5 -12 -17   -0.00    6.23
  -5  12  18    1.74    5.91
   5 -12 -18    2.45    7.28
  -5  12  19    3.27    7.24
   5 -12 -19   -0.00    4.96
  -5  12  20   26.31    9.88
   5 -12 -20   15.30    8.42
  -5  12  21    2.51    6.98
   5 -12 -21   -0.00    5.59
  -5  12  22    2.70    6.23
   5 -12 -22   -0.00    6.55
  -5  12  23    4.10    7.05
   5 -12 -23    0.00    6.04
  -5  12  24    5.32    7.33
   5 -12 -24   11.05    7.96
  -5  12  25    2.80    6.19
   5 -12 -25    9.32    6.84
  -5  12  26    0.00    7.05
   5 -12 -26    9.84    7.22
  -5  12  27    2.87    7.21
   5 -12 -27    0.42    5.20
  -5  12  28   -0.00    6.49
   5 -12 -28   -0.00    5.75
  -5  12  29    0.14    6.28
   5 -12 -29    3.01    5.42
  -5  12  30    9.82    7.83
   5 -12 -30    0.33    5.01
  -5  12  31    7.63    7.64
  -5  12  32   -0.00    6.08
  -5  13   1   11.60    7.66
   5 -13  -1    7.14    8.25
   5  13  -1   22.05    7.91
  -5  13   2   60.41   13.14
   5 -13  -2   36.38   11.52
   5  13  -2   20.99    9.15
  -5  13   3    3.40    8.12
   5 -13  -3    5.30    6.53
   5  13  -3    3.97    5.59
  -5  13   4   12.29    8.17
   5 -13  -4   12.27    8.50
   5  13  -4   23.31    8.42
  -5  13   5    0.00    6.54
   5 -13  -5    0.00    6.71
   5  13  -5   -0.00    5.34
  -5  13   6   27.85   10.45
   5 -13  -6   35.17   11.42
   5  13  -6   24.22    8.63
  -5  13   7    6.35    7.26
   5 -13  -7    8.08    6.85
   5  13  -7    9.73    6.84
  -5  13   8   42.29   11.21
   5 -13  -8   35.87   11.61
   5  13  -8   24.50    9.10
  -5  13   9    1.94    7.96
   5 -13  -9    6.23    6.76
   5  13  -9    5.28    5.81
  -5  13  10    1.11    6.86
   5 -13 -10    8.01    6.92
  -5  13  11    8.21    7.41
   5 -13 -11    6.60    7.32
  -5  13  12    4.96    8.11
   5 -13 -12   10.77    8.08
  -5  13  13    0.00    6.87
   5 -13 -13    6.29    6.07
  -5  13  14    4.33    6.47
   5 -13 -14    4.23    6.37
  -5  13  15    0.00    6.89
   5 -13 -15    0.12    5.46
  -5  13  16    1.72    7.36
   5 -13 -16    4.89    6.41
  -5  13  17   -0.00    7.03
   5 -13 -17    1.15    5.84
  -5  13  18   20.51    9.03
   5 -13 -18    3.16    6.82
  -5  13  19    3.26    6.77
   5 -13 -19    0.44    5.07
  -5  13  20    1.36    6.82
   5 -13 -20    1.77    6.81
  -5  13  21   -0.00    6.26
   5 -13 -21   -0.00    6.78
  -5  13  22   11.99    8.05
   5 -13 -22   15.88    8.91
  -5  13  23   -0.00    6.21
   5 -13 -23    3.20    6.88
  -5  13  24   12.12    8.71
   5 -13 -24    5.28    7.21
  -5  13  25    0.00    6.55
   5 -13 -25    2.72    7.07
  -5  13  26   -0.00    6.15
   5 -13 -26   -0.00    7.34
  -5  13  27   -0.00    6.95
   5 -13 -27    0.00    6.44
  -5  13  28   -0.00    6.67
   5 -13 -28    3.99    6.83
  -5  13  29    7.89    6.73
  -5  13  30    2.17    6.71
  -5  14   1    0.55    6.60
   5  14  -1    3.79    5.51
  -5  14   2   -0.00    7.64
   5  14  -2    0.00    5.74
  -5  14   3    5.04    7.93
   5 -14  -3    1.89    7.52
   5  14  -3    5.39    7.44
  -5  14   4   27.54   10.47
   5 -14  -4   28.74   11.12
   5  14  -4   19.54    7.63
  -5  14   5   17.21    9.18
   5 -14  -5   16.87    8.29
   5  14  -5    9.70    7.67
  -5  14   6   15.07    8.60
   5 -14  -6    6.16    7.23
   5  14  -6    5.46    6.41
  -5  14   7   -0.00    5.94
   5 -14  -7    0.00    6.02
   5  14  -7   -0.00    5.42
  -5  14   8   -0.00    5.57
   5 -14  -8    2.07    6.74
  -5  14   9    0.00    7.54
   5 -14  -9   -0.00    6.50
  -5  14  10   20.83    9.45
   5 -14 -10   15.90    9.09
  -5  14  11   14.54    8.61
   5 -14 -11    3.01    6.00
  -5  14  12   -0.00    7.50
   5 -14 -12    0.00    6.66
  -5  14  13   -0.00    6.70
   5 -14 -13    3.51    6.65
  -5  14  14    3.21    8.47
   5 -14 -14   18.25    9.09
  -5  14  15   15.94    8.36
   5 -14 -15    8.13    8.00
  -5  14  16    9.18    7.84
   5 -14 -16    3.30    6.81
  -5  14  17    0.51    6.60
   5 -14 -17   -0.00    6.18
  -5  14  18    0.00    7.27
   5 -14 -18    4.21    7.14
  -5  14  19    2.19    6.81
   5 -14 -19    6.70    7.30
  -5  14  20    4.90    7.48
   5 -14 -20    4.18    7.63
  -5  14  21    2.46    7.12
   5 -14 -21    0.00    7.08
  -5  14  22    3.47    7.05
   5 -14 -22   10.84    8.59
  -5  14  23    2.75    7.54
   5 -14 -23    0.00    7.22
  -5  14  24    5.28    8.00
   5 -14 -24   -0.00    5.89
  -5  14  25   -0.00    6.40
   5 -14 -25    3.02    6.48
  -5  14  26    6.09    7.09
   5 -14 -26    4.01    7.36
   5 -14 -27    3.13    7.22
  -5  15   1    1.84    6.96
   5  15  -1    6.11    6.54
  -5  15   2    9.71    8.37
   5  15  -2   12.14    7.58
  -5  15   3   21.54    9.25
   5  15  -3   11.75    7.87
  -5  15   4   -0.00    6.71
   5  15  -4    5.03    6.54
  -5  15   5    0.00    7.07
   5  15  -5    3.92    6.19
  -5  15   6   -0.00    8.18
   5  15  -6    1.34    5.57
  -5  15   7   11.07    8.62
  -5  15   8    2.25    7.21
  -5  15   9    0.00    5.77
  -5  15  10    0.19    7.10
   5 -15 -10    3.39    6.96
  -5  15  11    9.01    7.65
   5 -15 -11    1.03    6.31
  -5  15  12    5.97    7.73
   5 -15 -12    7.33    8.37
  -5  15  13   10.00    7.59
   5 -15 -13   -0.00    6.49
  -5  15  14   -0.00    7.38
   5 -15 -14   -0.00    6.13
  -5  15  15    2.27    6.95
   5 -15 -15    0.00    6.44
  -5  15  16    0.36    6.68
   5 -15 -16    0.03    6.14
  -5  15  17    0.00    7.65
   5 -15 -17    5.32    7.32
  -5  15  18    1.87    7.33
   5 -15 -18    6.72    8.18
  -5  15  19    9.00    7.55
   5 -15 -19   -0.00    6.77
  -5  15  20    0.17    6.20
   5 -15 -20   -0.00    7.36
  -5  15  21    8.24    7.34
   5 -15 -21    1.67    5.94
  -5  15  22    0.00    6.82
   5 -15 -22   -0.00    6.76
   5 -15 -23    3.23    6.74
   5 -15 -24    4.36    7.93
   5 -15 -25    4.69    7.57
  -5  16   1    0.00    7.82
   5  16  -1   -0.00    6.14
  -5  16   2    0.72    6.92
   5  16  -2    9.44    7.41
  -5  16   3    0.32    7.74
   5  16  -3    5.20    6.64
  -5  16   4    3.26    6.36
   5  16  -4    0.00    6.60
  -5  16   5    5.35    7.31
  -5  16   6    5.63    7.72
  -5  16   7    0.00    7.24
  -5  16   8   -0.00    6.71
  -5  16   9    0.00    7.10
  -5  16  10    3.84    7.03
  -5  16  11    2.21    7.34
  -5  16  12   -0.00    7.49
  -5  16  13   -0.00    8.25
  -5  16  14    7.65    7.99
  -5  16  15    6.36    7.90
  -5  16  16    3.90    7.36
  -5  17   1   -0.00    7.98
   5  17  -1   -0.00    6.36
  -5  17   2   -0.00    7.61
   5  17  -2   16.29    8.50
  -5  17   3    0.44    8.66
  -5  17   4    0.38    6.74
  -5  17   5   -0.00    7.44
  -5  17   6    2.37    6.77
  -4   0   1    1.22    2.51
  -4   0   1    0.22    2.23
   4   0  -1    0.00    2.36
   4   0  -1    0.28    2.50
  -4   0   2   29.60    4.75
  -4   0   2   29.26    4.55
   4   0  -2   28.69    4.72
   4   0  -2   23.41    4.84
  -4   0   3    1.53    2.21
  -4   0   3   -0.00    1.58
   4   0  -3   -0.00    2.18
   4   0  -3    0.00    2.07
  -4   0   4 1025.93  111.98
  -4   0   4 1191.16  111.79
   4   0  -4 1138.88  112.20
   4   0  -4 1252.91  112.53
  -4   0   5    0.00    1.94
  -4   0   5    0.00    1.16
   4   0  -5    2.96    2.18
   4   0  -5   -0.00    1.95
  -4   0   6  709.75   66.65
   4   0  -6  642.94   66.37
   4   0  -6  684.19   66.64
  -4   0   7    1.49    1.97
   4   0  -7    1.66    1.69
   4   0  -7    0.08    1.56
  -4   0   8 3005.35  289.59
   4   0  -8 3166.81  289.54
   4   0  -8 2794.42  289.56
  -4   0   9   -0.00    2.04
   4   0  -9    0.00    1.62
   4   0  -9   -0.00    1.64
  -4   0  10   25.61    4.15
   4   0 -10   27.04    4.11
   4   0 -10   32.35    4.36
  -4   0  11   -0.00    2.04
   4   0 -11    0.27    1.78
   4   0 -11   -0.00    1.82
  -4   0  12   16.37    3.35
   4   0 -12   16.71    3.21
   4   0 -12   14.75    3.41
  -4   0  13    2.13    2.33
   4   0 -13   -0.00    1.91
   4   0 -13    1.07    2.17
  -4   0  14 1459.47  147.29
  -4   0  14 1625.87  148.17
   4   0 -14 1463.49  148.10
  -4   0  15    0.60    2.40
   4   0 -15    0.00    2.16
  -4   0  16   49.20    7.33
  -4   0  16   52.68    7.49
   4   0 -16   59.14    7.91
  -4   0  17   -0.00    2.14
  -4   0  17    0.71    2.40
   4   0 -17    1.46    2.40
  -4   0  18  169.81   18.55
  -4   0  18  156.37   18.40
  -4   0  19    0.60    2.72
  -4   0  19   -0.00    2.42
  -4   0  20  152.06   18.35
  -4   0  20  164.41   18.54
  -4   0  21   -0.00    3.00
  -4   0  21    4.95    3.40
   4   0 -21    0.00    2.95
  -4   0  22   13.98    4.69
  -4   0  22   30.66    5.86
   4   0 -22   20.85    5.54
  -4   0  23   -0.00    3.14
  -4   0  23    0.88    3.19
  -4   0  24   34.96    7.03
  -4   0  25    1.23    3.29
  -4   0  26   75.71   11.69
   4   0 -29    0.03    3.45
   4   0 -30   31.31    8.03
   4   0 -31    4.98    4.40
   4   0 -32    5.30    4.26
   4   0 -33    0.00    4.19
   4   0 -34    7.94    5.76
   4   0 -35   -0.00    3.97
   4   0 -36   17.64    7.20
   4   0 -37    5.80    5.30
   4   0 -38    0.00    5.27
   4   0 -39    2.73    4.94
  -4   1   1   20.13    4.40
  -4   1   1   18.93    4.17
   4  -1  -1   26.60    4.86
   4  -1  -1   10.78    4.06
   4   1  -1   23.75    3.99
   4   1  -1   21.27    4.18
  -4  -1   1   13.81    3.80
  -4  -1   1   15.34    3.55
  -4   1   2  487.98   92.48
  -4   1   2 1104.87   93.98
   4  -1  -2 1089.06   94.02
   4  -1  -2 1124.68   94.56
   4   1  -2 1016.06   93.08
   4   1  -2 1043.52   93.46
  -4  -1   2 1032.28   93.30
  -4  -1   2 1120.00   93.76
  -4  -1   2  965.61   92.81
  -4   1   3   37.19    5.33
  -4   1   3   10.63    3.90
   4  -1  -3   38.74    5.40
   4  -1  -3   25.73    4.91
   4   1  -3   33.07    4.26
   4   1  -3   23.69    4.16
  -4  -1   3   24.66    4.12
  -4  -1   3   26.73    3.53
  -4  -1   3   26.62    3.58
  -4   1   4    0.00    2.52
  -4   1   4    2.96    2.08
   4  -1  -4    2.61    2.48
   4  -1  -4    5.30    2.87
   4   1  -4    2.33    1.71
   4   1  -4    5.57    2.07
  -4  -1   4    3.70    1.86
  -4   1   5   16.96    3.73
  -4   1   5   10.27    2.88
   4  -1  -5   13.63    3.43
   4  -1  -5   12.21    3.52
   4   1  -5   18.71    2.74
   4   1  -5   13.83    2.52
  -4  -1   5   13.71    2.61
  -4   1   6  414.56   43.45
  -4   1   6  451.38   43.12
   4  -1  -6  444.20   43.39
   4  -1  -6  427.00   43.64
   4   1  -6  398.46   42.17
   4   1  -6  463.39   42.27
  -4  -1   6  426.34   42.23
  -4   1   7   56.93    7.03
  -4   1   7   52.21    6.19
   4  -1  -7   46.86    6.51
   4  -1  -7   50.95    6.95
   4   1  -7   57.12    5.29
   4   1  -7   45.58    5.10
  -4  -1   7   44.15    5.23
  -4   1   8 1294.65  123.39
  -4   1   8 1235.77  122.75
   4  -1  -8 1285.55  123.21
   4  -1  -8 1225.01  123.54
  -4   1   9    3.82    2.62
  -4   1   9   -0.00    1.64
   4  -1  -9    0.00    2.41
   4  -1  -9    0.00    2.38
  -4   1  10  550.79   56.37
   4  -1 -10  581.77   56.30
   4  -1 -10  550.37   56.66
  -4  -1  10  555.95   54.86
  -4  -1  10  575.02   54.90
  -4   1  11  196.41   19.13
   4  -1 -11  187.79   18.87
   4  -1 -11  150.28   18.84
  -4  -1  11  179.92   17.50
  -4  -1  11  164.89   17.45
  -4   1  12  458.21   48.91
   4  -1 -12  619.28   49.53
   4  -1 -12  466.55   49.28
  -4  -1  12  453.69   47.68
  -4  -1  12  493.88   47.81
  -4   1  13  108.85   12.73
   4  -1 -13  118.80   12.76
   4  -1 -13  105.22   12.95
  -4  -1  13  108.71   11.57
  -4  -1  13  101.28   11.57
  -4   1  14    0.00    2.45
   4  -1 -14    0.00    2.30
   4  -1 -14    0.23    2.22
  -4  -1  14    0.38    1.60
  -4  -1  14   -0.00    1.88
  -4   1  15   51.57    7.31
   4  -1 -15   42.27    6.77
   4  -1 -15   46.63    7.24
  -4  -1  15   47.88    6.22
  -4  -1  15   44.59    6.14
  -4   1  16  257.38   28.44
   4  -1 -16  274.39   28.54
   4  -1 -16  275.13   29.08
  -4  -1  16  261.95   27.58
  -4  -1  16  267.73   27.64
  -4   1  17   -0.00    2.40
  -4   1  17    0.00    2.39
   4  -1 -17    1.18    2.65
   4  -1 -17    2.17    2.98
  -4  -1  17    0.99    2.36
  -4  -1  17   -0.00    2.15
  -4   1  18  186.00   30.09
  -4   1  18  348.99   31.88
   4  -1 -18  327.24   32.09
   4   1 -18  302.23   30.99
  -4  -1  18  323.67   30.64
  -4  -1  18  310.29   30.49
  -4   1  19   27.03    5.51
  -4   1  19   22.52    5.17
   4  -1 -19   21.82    5.91
   4   1 -19   22.06    4.75
  -4  -1  19   14.35    4.18
  -4  -1  19   22.03    4.57
  -4   1  20   22.42    5.64
  -4   1  20   24.21    5.84
   4   1 -20   22.72    5.37
  -4  -1  20   43.14    6.26
  -4   1  21    3.68    3.52
  -4   1  21    8.38    4.01
   4   1 -21    5.24    3.36
  -4  -1  21   10.82    3.98
  -4  -1  21    5.23    3.17
  -4   1  22  284.76   31.12
  -4   1  22  275.13   30.88
   4   1 -22  256.24   30.62
  -4  -1  22  292.49   30.52
  -4  -1  22  284.67   30.27
  -4   1  23   16.33    5.20
  -4   1  23   12.94    4.84
   4  -1 -23    2.68    4.21
  -4  -1  23   12.01    4.51
  -4   1  24   12.89    5.29
   4  -1 -24    4.54    4.12
  -4  -1  24   19.94    5.29
  -4   1  25   20.39    5.98
   4  -1 -25   15.64    6.16
  -4  -1  25   25.11    6.22
  -4   1  26   95.50   12.98
   4  -1 -26   68.19   12.21
  -4   1  27    0.00    4.14
   4  -1 -27    4.58    4.03
   4  -1 -28   25.14    7.48
   4  -1 -29    0.20    4.58
   4  -1 -30    2.03    4.04
   4  -1 -31    4.80    5.32
   4  -1 -32   34.33    9.27
   4  -1 -33    2.30    4.56
   4  -1 -34   11.64    5.88
   4  -1 -35   -0.00    4.90
   4  -1 -36    0.00    6.28
   4  -1 -37    3.21    5.30
   4  -1 -38    4.34    6.34
   4  -1 -39   -0.00    5.41
   4   1 -39    0.25    4.85
  -4   2   1   79.63   10.64
  -4   2   1   80.91   10.35
   4  -2  -1   80.66   10.38
   4  -2  -1   76.72   10.60
   4   2  -1   73.21    9.34
   4   2  -1   86.50    9.89
  -4  -2   1   74.57    9.47
  -4  -2   1   73.79    9.13
  -4  -2   1   70.48    9.08
  -4   2   2  216.64   23.19
  -4   2   2  223.43   23.03
   4  -2  -2  215.10   22.98
   4  -2  -2  214.07   23.39
   4   2  -2  207.42   22.02
   4   2  -2  209.66   21.92
   4   2  -2  191.96   21.96
  -4  -2   2  207.56   22.05
  -4  -2   2  203.34   21.55
  -4  -2   2  211.97   21.59
  -4   2   3   20.25    4.53
  -4   2   3   12.49    3.84
   4  -2  -3   19.01    4.25
   4  -2  -3    9.35    3.77
   4   2  -3   13.07    3.12
   4   2  -3    7.70    2.77
   4   2  -3   14.85    2.98
   4   2  -3   15.47    3.32
  -4  -2   3   20.43    2.73
  -4  -2   3   16.89    2.78
  -4   2   4 1779.86  176.94
  -4   2   4 1758.43  176.58
   4  -2  -4 1735.50  176.51
   4  -2  -4 1812.79  177.20
   4   2  -4 1586.86  175.28
   4   2  -4 1876.11  175.42
   4   2  -4 1822.65  175.69
   4   2  -4 2106.08  175.87
  -4   2   5   43.72    7.02
  -4   2   5   49.59    6.73
   4  -2  -5   41.64    6.72
   4  -2  -5   45.57    7.21
   4   2  -5   38.84    5.14
   4   2  -5   45.03    5.21
   4   2  -5   44.33    5.23
   4   2  -5   43.06    5.24
  -4   2   6   15.57    4.31
  -4   2   6   13.35    3.65
   4  -2  -6   12.72    3.64
   4  -2  -6   16.53    4.43
   4   2  -6   17.72    2.34
   4   2  -6   18.15    2.36
   4   2  -6   15.15    2.28
   4   2  -6   14.03    2.28
  -4   2   7  353.57   37.18
  -4   2   7  372.74   36.98
   4  -2  -7  352.33   36.95
   4  -2  -7  356.39   37.53
  -4   2   8  796.83   82.15
  -4   2   8  877.41   82.05
   4  -2  -8  798.50   82.57
  -4   2   9  190.16   21.66
  -4   2   9  180.46   21.14
   4  -2  -9  213.59   21.71
   4  -2  -9  218.77   22.40
  -4   2  10   77.14   10.00
  -4   2  10   83.12    9.57
   4  -2 -10   73.88    9.69
   4  -2 -10   64.33    9.85
  -4   2  11   70.02    9.00
  -4   2  11   52.39    7.97
   4  -2 -11   66.60    8.67
   4  -2 -11   68.72    9.35
  -4   2  12   -0.00    2.91
  -4   2  12    0.00    2.08
   4  -2 -12    0.00    2.71
   4  -2 -12   -0.00    3.02
  -4  -2  12    1.24    1.00
  -4  -2  12    1.49    1.25
  -4   2  13   10.40    4.01
   4  -2 -13   25.63    4.76
   4  -2 -13    6.37    3.42
   4   2 -13   20.41    2.84
  -4  -2  13   15.18    2.46
  -4  -2  13   11.59    2.48
  -4   2  14  794.51   81.12
   4  -2 -14  880.01   81.30
   4  -2 -14  803.95   81.68
   4   2 -14  855.93   79.72
  -4  -2  14  769.74   79.13
  -4  -2  14  801.15   79.18
  -4   2  15   71.16    9.33
   4  -2 -15   63.13    8.65
   4  -2 -15   61.58    9.15
   4   2 -15   56.35    7.29
  -4  -2  15   52.84    7.06
  -4  -2  15   61.10    7.19
  -4   2  16   15.51    4.81
   4  -2 -16   12.39    4.05
   4  -2 -16   13.53    4.75
   4   2 -16   21.80    3.78
  -4  -2  16   13.47    3.27
  -4  -2  16   25.56    3.79
  -4   2  17    2.53    3.28
   4  -2 -17    4.67    2.91
   4  -2 -17    5.79    3.27
   4   2 -17    0.00    2.22
  -4  -2  17    1.85    2.19
  -4  -2  17    2.73    2.42
  -4   2  18  152.34   18.37
   4  -2 -18  164.46   18.33
   4  -2 -18  151.22   18.80
   4   2 -18  138.24   17.11
  -4  -2  18  152.32   16.87
  -4  -2  18  158.64   16.96
  -4   2  19  143.00   17.14
   4  -2 -19  167.14   17.37
   4  -2 -19  124.01   17.08
   4   2 -19  134.41   16.08
  -4  -2  19  124.10   15.40
  -4  -2  19  137.65   15.60
  -4   2  20   31.93    7.15
  -4   2  20   43.94    7.61
   4  -2 -20   38.95    7.31
   4   2 -20   48.53    7.39
  -4  -2  20   34.96    6.26
  -4  -2  20   48.34    6.78
  -4   2  21    0.15    3.64
  -4   2  21    3.99    3.59
   4  -2 -21    2.38    3.22
   4   2 -21   -0.00    2.69
  -4  -2  21    4.79    3.14
  -4  -2  21   -0.00    2.59
  -4   2  22   10.73    4.60
  -4   2  22   14.53    5.01
   4  -2 -22   10.16    4.94
   4   2 -22    9.14    4.04
  -4  -2  22   11.02    3.96
  -4   2  23   -0.00    3.65
  -4   2  23    2.63    3.99
   4  -2 -23    0.00    3.59
  -4  -2  23    0.00    3.10
  -4   2  24  157.00   18.99
  -4   2  24  155.53   18.93
   4  -2 -24  134.78   19.04
  -4  -2  24  134.58   17.39
  -4   2  25   21.06    6.26
   4  -2 -25    9.77    5.67
  -4   2  26   64.12   10.28
   4  -2 -26   39.61    9.38
  -4   2  27    3.21    4.62
   4  -2 -27    2.31    4.65
  -4   2  28   52.76    9.79
   4  -2 -28   33.37    8.66
   4  -2 -30   73.32   13.55
   4  -2 -31   -0.00    4.86
   4  -2 -32    6.22    4.79
   4  -2 -33   -0.00    4.68
   4  -2 -34   10.39    5.65
   4  -2 -35    0.00    5.35
   4  -2 -36    0.00    5.35
   4  -2 -37    0.00    4.87
   4  -2 -38    4.78    5.63
   4  -2 -39    7.68    5.75
  -4   3   1   37.11    7.39
  -4   3   1   43.84    7.32
   4  -3  -1   39.04    7.15
   4  -3  -1   55.98    8.23
   4   3  -1   35.02    5.92
   4   3  -1   23.80    5.42
   4   3  -1   34.64    5.95
   4   3  -1   54.03    6.69
  -4  -3   1   41.09    5.92
  -4  -3   1   41.88    5.96
  -4   3   2  345.85   36.69
  -4   3   2  247.70   35.60
   4  -3  -2  363.51   36.41
   4  -3  -2  351.38   37.04
   4   3  -2  326.40   35.03
   4   3  -2  351.66   35.31
   4   3  -2  318.45   35.23
   4   3  -2  355.15   35.34
  -4  -3   2  364.16   35.05
  -4  -3   2  401.93   35.12
  -4   3   3    0.00    3.76
  -4   3   3    8.89    3.79
   4  -3  -3    4.96    3.50
   4  -3  -3   11.80    4.37
   4   3  -3    6.28    2.78
   4   3  -3    5.13    2.59
   4   3  -3    9.19    2.77
   4   3  -3    8.04    2.76
  -4  -3   3   11.97    2.59
  -4  -3   3   11.55    2.56
  -4   3   4   20.61    5.31
  -4   3   4   15.04    4.17
   4  -3  -4   13.11    4.33
   4  -3  -4   14.66    4.72
   4   3  -4   13.31    3.13
   4   3  -4   12.72    2.98
   4   3  -4   17.65    3.27
   4   3  -4   12.58    2.93
  -4  -3   4   12.68    2.40
  -4  -3   4   12.46    2.31
  -4   3   5   47.69    7.53
  -4   3   5   45.85    7.10
   4  -3  -5   28.52    6.50
   4  -3  -5   56.69    7.99
   4   3  -5   46.32    5.49
   4   3  -5   50.78    5.69
   4   3  -5   46.11    5.79
   4   3  -5   28.12    5.11
  -4   3   6   56.22    8.67
  -4   3   6   72.82    8.96
   4  -3  -6   56.22    8.44
   4  -3  -6   73.70    9.62
   4   3  -6   43.25    6.35
   4   3  -6   62.65    6.86
   4   3  -6   63.87    6.80
  -4  -3   6   51.96    6.53
  -4   3   7  529.53   52.12
  -4   3   7  520.20   51.77
   4  -3  -7  548.93   51.86
   4  -3  -7  509.89   52.36
   4   3  -7  459.70   49.44
   4   3  -7  482.48   49.61
   4   3  -7  526.85   50.05
  -4  -3   7  539.32   49.71
  -4   3   8   77.71   10.94
  -4   3   8   83.57   10.65
   4  -3  -8   85.16   10.86
   4  -3  -8   85.24   11.50
   4   3  -8   72.45    8.37
   4   3  -8   83.51    8.55
  -4  -3   8   79.06    8.33
  -4   3   9    0.00    3.27
  -4   3   9    0.22    2.58
   4  -3  -9    0.00    3.13
   4  -3  -9    1.69    3.10
   4   3  -9    0.14    1.26
   4   3  -9    0.00    1.28
  -4  -3   9    0.00    1.25
  -4   3  10  243.58   26.15
   4  -3 -10  243.01   25.77
   4  -3 -10  257.43   26.86
   4   3 -10  238.21   23.19
   4   3 -10  210.33   23.35
  -4  -3  10  245.89   23.18
  -4   3  11  412.92   41.70
  -4   3  11  410.73   41.15
   4  -3 -11  411.93   41.30
   4  -3 -11  454.70   42.64
   4   3 -11  396.61   38.66
   4   3 -11  389.27   38.94
  -4  -3  11  381.35   38.60
  -4   3  12  321.27   34.24
  -4   3  12  328.24   33.83
   4  -3 -12  339.58   34.05
   4  -3 -12  313.05   34.70
   4   3 -12  308.49   31.47
   4   3 -12  318.82   31.81
  -4  -3  12  322.22   31.47
  -4   3  13   77.45   12.44
  -4   3  13   96.72   12.39
   4  -3 -13  110.08   13.02
   4  -3 -13   94.56   13.47
   4   3 -13  109.88   10.67
   4   3 -13   96.89   10.84
  -4  -3  13   96.65   10.50
  -4   3  14    6.93    3.88
  -4   3  14    8.36    3.29
   4  -3 -14    9.61    3.93
   4  -3 -14    0.00    3.30
   4   3 -14   10.47    2.26
   4   3 -14    7.24    2.31
  -4  -3  14    7.12    2.25
  -4   3  15   55.31    8.28
   4  -3 -15   45.13    7.62
   4  -3 -15   31.21    7.32
   4   3 -15   44.70    5.89
   4   3 -15   45.23    6.20
  -4  -3  15   49.74    5.99
  -4   3  16  279.12   30.99
   4  -3 -16  302.25   30.98
   4  -3 -16  287.57   31.69
   4   3 -16  261.82   28.76
   4   3 -16  279.40   29.22
  -4  -3  16  290.97   28.86
  -4   3  17   14.18    5.07
   4  -3 -17   22.98    5.29
   4  -3 -17   19.24    5.61
   4   3 -17   18.89    3.81
   4   3 -17   19.48    3.98
  -4  -3  17   14.84    3.69
  -4   3  18   69.91   10.00
   4  -3 -18   38.10    8.16
   4  -3 -18   61.35    9.81
   4   3 -18   47.06    7.41
   4   3 -18   65.92    8.24
  -4  -3  18   62.21    7.76
  -4   3  19    6.02    4.16
   4  -3 -19    0.00    2.84
   4   3 -19    9.09    3.23
   4   3 -19    6.76    2.95
  -4  -3  19    7.12    2.78
  -4  -3  19    3.86    2.83
  -4   3  20   16.23    5.45
   4  -3 -20   17.39    5.04
   4   3 -20   16.39    4.29
   4   3 -20   18.04    4.42
  -4  -3  20    9.09    3.64
  -4  -3  20   16.60    4.09
  -4   3  21   46.75    9.33
   4  -3 -21   51.96    9.18
   4  -3 -21   41.77    9.37
   4   3 -21   57.23    8.54
  -4  -3  21   54.78    8.02
  -4  -3  21   62.72    8.35
  -4   3  22   88.82   12.02
   4  -3 -22   85.76   11.37
   4  -3 -22   67.16   11.39
   4   3 -22   61.29    9.89
  -4  -3  22   53.15    9.12
  -4   3  23   37.66    8.81
  -4   3  23   53.17    9.42
   4  -3 -23   55.04    9.57
   4  -3 -23   55.15   10.24
  -4  -3  23   56.74    8.38
  -4   3  24    1.26    4.73
   4  -3 -24    0.71    4.51
  -4   3  25   20.71    6.56
   4  -3 -25    8.40    5.43
  -4   3  26   76.68   12.45
   4  -3 -26   77.05   12.98
  -4   3  27   14.72    5.92
   4  -3 -27   16.21    6.23
  -4   3  28   60.48   11.42
   4  -3 -28   61.82   11.63
   4  -3 -29    6.66    5.36
   4  -3 -30    6.08    5.32
   4  -3 -31    8.17    5.53
   4  -3 -32   25.73    8.59
   4  -3 -33    4.54    5.60
   4  -3 -34    4.93    4.39
   4  -3 -35    1.33    4.54
   4  -3 -36    5.26    5.17
   4  -3 -37    3.54    5.15
   4  -3 -38    6.29    6.22
   4  -3 -39   -0.00    4.95
  -4   4   1   58.21    9.91
  -4   4   1   61.31    9.70
   4  -4  -1   59.50    9.43
   4  -4  -1   62.64   10.19
   4   4  -1   59.70    8.70
  -4  -4   1   50.34    8.17
  -4  -4   1   71.53    8.91
  -4  -4   1   67.78    8.52
  -4   4   2  163.77   18.71
  -4   4   2  165.89   18.41
   4  -4  -2  140.03   17.63
   4  -4  -2  163.20   19.00
   4   4  -2  131.12   16.41
   4   4  -2  152.46   17.11
  -4  -4   2  134.32   16.40
  -4  -4   2  142.73   16.50
  -4  -4   2  157.24   16.46
  -4   4   3   85.10   11.67
   4  -4  -3   82.50   11.06
   4  -4  -3   79.39   11.54
   4   4  -3   75.10    9.47
   4   4  -3   83.29   10.01
  -4  -4   3   73.26    9.37
  -4  -4   3   74.46    9.24
  -4  -4   3   62.49    8.85
  -4   4   4  340.87   35.18
  -4   4   4  349.72   35.16
   4  -4  -4  348.80   34.87
   4  -4  -4  328.51   35.47
   4   4  -4  284.07   32.83
   4   4  -4  309.46   33.37
  -4  -4   4  290.18   32.84
  -4  -4   4  331.48   32.71
  -4  -4   4  351.88   32.69
  -4   4   5    9.36    4.69
  -4   4   5    7.45    3.92
   4  -4  -5    3.54    3.96
   4  -4  -5   22.93    5.46
   4   4  -5    4.44    2.63
   4   4  -5    9.81    3.23
  -4  -4   5    4.45    2.68
  -4  -4   5    8.50    2.27
  -4  -4   5    6.33    2.06
  -4   4   6   80.83   11.89
  -4   4   6  105.15   12.15
   4  -4  -6   84.05   11.39
   4  -4  -6   99.06   12.70
   4   4  -6   73.30    9.62
   4   4  -6   95.96   10.24
  -4  -4   6   85.96    9.77
  -4  -4   6   81.66    8.54
  -4  -4   6   78.19    8.50
  -4   4   7    6.95    4.51
  -4   4   7    8.80    3.96
   4  -4  -7    0.00    3.38
   4  -4  -7    9.83    4.69
   4   4  -7    3.99    2.64
   4   4  -7    9.10    2.90
  -4  -4   7   13.06    2.85
  -4   4   8  120.42   15.13
  -4   4   8  119.60   14.83
   4  -4  -8  154.48   15.48
   4  -4  -8  111.72   15.31
   4   4  -8  110.88   12.62
   4   4  -8  108.93   12.81
  -4  -4   8  113.43   12.56
  -4   4   9  344.35   35.43
  -4   4   9  344.85   35.08
   4  -4  -9  325.53   34.73
   4  -4  -9  334.60   35.90
   4   4  -9  320.66   32.65
   4   4  -9  315.71   32.85
  -4  -4   9  315.67   32.46
  -4   4  10  255.43   28.93
  -4   4  10  243.97   28.36
   4  -4 -10  289.42   29.89
   4   4 -10  260.71   26.37
   4   4 -10  234.29   26.46
  -4  -4  10  276.44   26.26
  -4   4  11   22.51    6.14
  -4   4  11   31.35    6.40
   4  -4 -11   28.40    6.27
   4  -4 -11   29.25    6.98
   4   4 -11   36.23    4.71
   4   4 -11   30.28    4.79
  -4  -4  11   35.46    4.54
  -4   4  12   82.61   10.19
  -4   4  12   56.36    8.72
   4  -4 -12   35.82    7.87
   4  -4 -12   59.76   10.14
   4   4 -12   54.36    6.63
   4   4 -12   51.84    7.03
  -4  -4  12   54.86    6.55
  -4   4  13  111.14   14.36
   4  -4 -13  100.66   13.52
   4  -4 -13  110.55   14.87
   4   4 -13  105.33   11.57
   4   4 -13   99.01   11.96
  -4  -4  13  105.21   11.51
  -4   4  14  296.75   34.56
   4  -4 -14  329.07   34.46
   4  -4 -14  361.43   36.11
   4   4 -14  319.08   32.11
   4   4 -14  312.22   32.62
  -4  -4  14  307.49   32.00
  -4   4  15  114.69   14.89
   4  -4 -15  115.08   14.45
   4  -4 -15  116.41   15.57
   4   4 -15  101.08   12.13
   4   4 -15  104.87   12.75
  -4  -4  15  114.16   12.30
  -4   4  16   20.54    5.96
   4  -4 -16   31.54    6.42
   4  -4 -16   25.85    6.54
   4   4 -16   29.00    4.56
   4   4 -16   20.84    4.53
  -4  -4  16   19.66    4.17
  -4   4  17    2.57    3.92
   4  -4 -17    5.29    3.81
   4  -4 -17    2.62    4.26
   4   4 -17    6.50    2.62
   4   4 -17    4.55    2.85
  -4  -4  17    2.79    2.68
  -4   4  18  153.44   17.73
   4  -4 -18  138.88   16.82
   4   4 -18  132.74   14.90
   4   4 -18  114.97   15.15
  -4  -4  18  122.32   14.68
  -4   4  19   73.58   11.76
   4  -4 -19   83.84   11.61
   4   4 -19   65.22    9.65
   4   4 -19   75.90   10.41
  -4  -4  19   78.48    9.83
  -4   4  20   74.37   11.43
   4  -4 -20   78.90   10.89
   4  -4 -20   43.83    9.99
   4   4 -20   67.64    9.12
   4   4 -20   48.33    9.03
  -4  -4  20   76.15    9.25
  -4   4  21   40.73    8.19
   4  -4 -21   25.29    6.49
   4  -4 -21   22.82    7.03
   4   4 -21   29.80    5.79
   4   4 -21   23.29    5.93
  -4   4  22    3.60    4.92
   4  -4 -22    2.24    4.09
   4   4 -22    4.80    3.37
  -4   4  23   16.11    6.78
   4  -4 -23   17.91    6.31
  -4   4  24   76.38   12.69
   4  -4 -24   73.19   12.80
  -4   4  25   63.27   11.06
   4  -4 -25   48.06   10.50
  -4   4  26   78.84   12.47
   4  -4 -26   49.73   11.03
   4  -4 -27    0.00    4.26
   4  -4 -28   43.49    9.96
   4  -4 -29    7.85    5.78
  -4   4  30   14.37    6.63
   4  -4 -30    8.55    6.37
   4  -4 -31    5.18    5.86
   4  -4 -32    1.79    4.21
   4  -4 -33    0.60    4.32
   4  -4 -34   14.51    6.27
   4  -4 -35    0.00    6.00
   4  -4 -36   -0.00    5.07
   4  -4 -37    0.07    4.87
   4  -4 -38    3.52    4.88
  -4   5   1  102.09   13.82
  -4   5   1  105.81   13.50
   4  -5  -1   96.83   12.84
   4  -5  -1   98.75   13.91
   4   5  -1   83.87   11.63
  -4  -5   1   72.95   11.24
  -4   5   2  298.40   35.47
  -4   5   2  312.73   35.42
   4  -5  -2  323.00   35.23
   4  -5  -2  356.16   36.71
   4   5  -2  303.05   33.88
  -4  -5   2  300.64   33.82
  -4  -5   2  345.31   34.29
  -4  -5   2  348.30   33.81
  -4   5   3  181.06   21.97
  -4   5   3  186.68   21.83
   4  -5  -3  207.51   21.82
   4  -5  -3  186.10   22.54
   4   5  -3  163.70   19.83
   4   5  -3  184.49   20.71
  -4  -5   3  171.75   19.89
  -4  -5   3  166.63   19.82
  -4  -5   3  188.74   19.65
  -4   5   4   36.40    8.17
  -4   5   4   40.11    7.89
   4  -5  -4   39.84    7.83
   4  -5  -4   26.99    7.50
   4   5  -4   39.45    6.55
   4   5  -4   43.36    6.96
  -4  -5   4   59.49    7.10
  -4  -5   4   36.35    6.11
  -4  -5   4   36.84    5.70
  -4   5   5   41.18    8.65
  -4   5   5   58.77    9.28
   4  -5  -5   54.57    8.99
   4  -5  -5   60.45    9.86
   4   5  -5   49.61    7.31
   4   5  -5   55.38    8.04
  -4  -5   5   44.49    7.10
  -4  -5   5   56.09    7.10
  -4  -5   5   47.49    6.58
  -4   5   6  106.17   13.51
  -4   5   6   88.92   12.85
   4  -5  -6   82.16   12.34
   4  -5  -6  110.45   14.23
   4   5  -6   81.78   10.92
   4   5  -6   85.48   11.41
  -4  -5   6   83.13   10.79
  -4  -5   6  100.66   10.65
  -4  -5   6   90.95   10.25
  -4   5   7  263.05   29.25
  -4   5   7  261.14   28.96
   4  -5  -7  255.36   28.51
   4  -5  -7  254.80   29.62
   4   5  -7  243.13   26.75
   4   5  -7  241.86   27.11
  -4  -5   7  268.46   26.74
  -4  -5   7  244.78   25.87
  -4  -5   7  264.05   25.81
  -4   5   8   41.60    8.42
  -4   5   8   48.96    8.29
   4  -5  -8   35.25    7.42
   4  -5  -8   33.82    8.06
   4   5  -8   45.54    6.46
   4   5  -8   42.47    6.57
  -4  -5   8   41.17    6.11
  -4  -5   8   46.79    5.18
  -4  -5   8   40.02    4.98
  -4   5   9   39.55    7.72
  -4   5   9   34.06    7.27
   4  -5  -9   37.42    7.04
   4  -5  -9   33.73    7.73
   4   5  -9   28.09    5.21
   4   5  -9   31.27    5.52
  -4  -5   9   32.02    5.16
  -4   5  10   25.75    6.96
  -4   5  10   30.20    6.56
   4  -5 -10   33.99    6.78
   4  -5 -10   22.71    6.78
   4   5 -10   31.11    5.24
   4   5 -10   24.76    4.99
  -4  -5  10   34.15    4.97
  -4   5  11  313.48   34.21
   4  -5 -11  300.25   33.47
   4  -5 -11  304.49   34.77
   4   5 -11  303.03   31.61
   4   5 -11  315.42   32.08
  -4  -5  11  301.06   31.32
  -4   5  12  349.12   36.91
   4  -5 -12  335.44   36.08
   4  -5 -12  308.61   37.14
   4   5 -12  331.29   34.03
   4   5 -12  322.46   34.37
  -4  -5  12  335.18   33.80
  -4   5  13   45.32    8.89
   4  -5 -13   48.10    8.49
   4   5 -13   54.80    7.03
   4   5 -13   45.46    7.07
  -4  -5  13   46.83    6.57
  -4   5  14   20.21    6.30
   4  -5 -14   29.13    6.17
   4  -5 -14   32.41    7.11
   4   5 -14   16.68    3.94
   4   5 -14   15.01    4.12
  -4  -5  14   15.16    3.71
  -4   5  15  125.69   17.11
   4  -5 -15  178.48   17.88
   4  -5 -15  144.01   18.27
   4   5 -15  116.22   14.47
   4   5 -15  123.57   15.22
  -4  -5  15  124.56   14.51
  -4   5  16  133.39   18.73
   4  -5 -16  159.75   18.86
   4   5 -16  155.47   16.63
   4   5 -16  131.33   16.94
  -4  -5  16  150.25   16.42
  -4   5  17  133.89   16.41
   4  -5 -17  114.90   15.17
   4   5 -17  104.28   12.95
   4   5 -17   91.87   13.48
  -4  -5  17  118.76   13.13
  -4   5  18  145.13   18.68
   4   5 -18  137.81   16.02
   4   5 -18  129.36   16.67
  -4  -5  18  143.15   15.97
  -4   5  19    0.00    4.25
   4  -5 -19   -0.00    4.75
   4   5 -19   -0.00    2.68
   4   5 -19   -0.00    2.93
  -4   5  20    3.93    4.56
   4  -5 -20    4.21    4.51
   4   5 -20    2.50    3.04
   4   5 -20    3.00    3.60
  -4   5  21   33.32    8.11
   4  -5 -21   24.48    7.60
   4   5 -21   29.69    5.86
  -4   5  22  112.66   16.37
   4  -5 -22  111.65   17.29
  -4   5  23   12.89    6.20
   4  -5 -23   12.65    6.02
  -4   5  24   -0.00    4.88
   4  -5 -24    5.68    4.64
   4  -5 -25    5.74    4.89
   4  -5 -26   16.75    6.74
   4  -5 -27   33.28    8.82
  -4   5  28   21.29    7.79
   4  -5 -28   13.98    6.36
  -4   5  29    8.35    6.11
   4  -5 -29    9.89    6.76
  -4   5  30    1.66    5.02
   4  -5 -30    1.67    4.45
   4  -5 -31   13.33    6.54
   4  -5 -32   13.04    6.81
   4  -5 -33   14.91    6.75
   4  -5 -34    2.36    4.38
   4  -5 -35    6.32    6.07
   4  -5 -36    3.24    4.76
   4  -5 -37    3.15    5.91
   4  -5 -38    4.08    5.86
  -4   6   1   55.44   10.42
  -4   6   1   59.16   10.09
   4  -6  -1   57.12    9.96
   4  -6  -1   75.25   11.43
   4   6  -1   41.60    8.17
  -4  -6   1   45.11    8.34
  -4  -6   1   64.71    9.23
  -4  -6   1   62.37    8.58
  -4   6   2   84.14   12.69
  -4   6   2   70.53   11.68
   4  -6  -2   79.94   11.78
   4  -6  -2   82.92   13.10
   4   6  -2   80.83   10.94
  -4  -6   2   79.35   10.78
  -4  -6   2   69.52   10.79
  -4  -6   2   78.78   10.43
  -4   6   3   89.39   13.54
  -4   6   3   95.08   13.42
   4  -6  -3   95.74   13.04
   4  -6  -3   84.25   13.75
   4   6  -3   83.37   11.69
  -4  -6   3   93.14   11.81
  -4  -6   3   87.83   11.78
  -4  -6   3   85.78   11.26
  -4   6   4  152.44   20.02
  -4   6   4  174.37   20.49
   4  -6  -4  157.05   19.68
   4  -6  -4  171.35   21.05
   4   6  -4  129.16   17.88
   4   6  -4  159.90   19.08
  -4  -6   4  184.29   18.68
  -4  -6   4  154.64   18.29
  -4  -6   4  155.35   17.84
  -4   6   5   92.75   13.61
  -4   6   5  103.18   13.85
   4  -6  -5   91.27   12.94
   4  -6  -5   93.88   14.03
   4   6  -5   69.15   11.25
   4   6  -5  103.17   12.60
  -4  -6   5   84.67   11.39
  -4  -6   5  100.70   11.72
  -4  -6   5   95.18   11.30
  -4   6   6   49.35    9.22
  -4   6   6   47.69    8.82
   4  -6  -6   49.58    8.73
   4  -6  -6   40.48    8.96
   4   6  -6   55.88    7.74
   4   6  -6   42.19    7.47
  -4  -6   6   56.28    7.40
  -4  -6   6   31.04    6.32
  -4  -6   6   43.66    6.49
  -4   6   7   -0.00    4.33
  -4   6   7    0.75    3.77
   4  -6  -7    1.94    3.99
   4  -6  -7    0.00    4.39
   4   6  -7    0.00    2.86
   4   6  -7    0.80    2.55
  -4  -6   7    0.05    2.48
  -4  -6   7    1.95    2.25
  -4  -6   7    0.18    1.85
  -4   6   8  359.29   36.93
   4  -6  -8  363.78   36.29
   4  -6  -8  361.41   37.74
   4   6  -8  286.46   33.94
   4   6  -8  313.62   34.72
  -4  -6   8  333.36   34.08
  -4  -6   8  320.64   33.47
  -4   6   9  398.44   43.54
   4  -6  -9  419.66   43.02
   4  -6  -9  407.17   44.41
   4   6  -9  393.15   41.11
   4   6  -9  385.77   41.66
  -4  -6   9  391.66   40.82
  -4  -6   9  399.59   40.17
  -4   6  10    0.00    4.37
   4  -6 -10   10.08    4.71
   4  -6 -10    2.82    4.36
   4   6 -10    4.30    3.30
   4   6 -10    2.54    3.09
  -4  -6  10    2.23    2.80
  -4  -6  10    3.75    1.91
  -4   6  11   -0.00    3.36
   4  -6 -11    0.96    3.42
   4  -6 -11    0.00    3.00
   4   6 -11   -0.00    2.97
   4   6 -11    1.40    2.97
  -4  -6  11   -0.00    2.58
  -4  -6  11    0.74    1.51
  -4   6  12    9.55    5.12
   4  -6 -12    6.00    4.29
   4  -6 -12    4.86    4.11
   4   6 -12    9.14    3.76
   4   6 -12    0.00    2.74
  -4  -6  12    7.79    3.05
  -4  -6  12    2.76    1.39
  -4  -6  12    2.65    1.25
  -4   6  13  129.70   17.47
   4  -6 -13  150.38   18.79
   4   6 -13  130.36   15.06
   4   6 -13  110.52   15.17
  -4  -6  13  124.90   14.61
  -4   6  14  108.50   16.06
   4  -6 -14  100.23   16.60
   4   6 -14  129.42   14.30
   4   6 -14  102.44   14.27
  -4  -6  14  128.65   14.01
  -4   6  15  134.36   16.16
   4   6 -15   97.77   12.63
   4   6 -15   92.53   13.02
  -4  -6  15  101.68   12.43
  -4   6  16   38.18    8.64
   4   6 -16   37.41    6.37
   4   6 -16   30.26    6.63
  -4  -6  16   40.86    6.32
  -4   6  17   10.74    5.21
   4   6 -17    3.65    3.04
   4   6 -17    2.03    3.32
  -4  -6  17    0.00    2.75
  -4   6  18   73.72   12.19
   4  -6 -18   48.38   11.25
   4   6 -18   78.89   10.09
   4   6 -18   70.42   10.50
  -4   6  19   58.95   11.32
   4  -6 -19   75.33   12.82
   4   6 -19   56.08    9.17
   4   6 -19   77.29   10.67
  -4   6  20   31.22    8.04
   4  -6 -20    5.91    5.97
   4   6 -20   29.88    5.74
  -4   6  21   16.66    6.75
   4  -6 -21   24.54    7.81
   4  -6 -22   -0.00    4.42
   4  -6 -23   10.85    6.60
   4  -6 -24    1.23    4.90
  -4   6  25   29.05    8.40
   4  -6 -25   40.27    9.36
  -4   6  26   19.86    7.59
   4  -6 -26   30.56    8.60
  -4   6  27    1.42    5.30
   4  -6 -27    5.30    5.32
  -4   6  28   16.02    7.30
   4  -6 -28   13.34    7.16
  -4   6  29   13.86    6.81
   4  -6 -29   18.41    7.40
  -4   6  30    4.76    5.58
   4  -6 -30    3.09    5.61
  -4   6  31    5.31    5.43
   4  -6 -31    4.21    5.89
   4  -6 -32   -0.00    5.37
   4  -6 -33    0.00    4.29
   4  -6 -34   -0.00    5.75
   4  -6 -35   13.55    7.31
   4  -6 -36    6.34    5.58
   4  -6 -37    0.00    5.14
  -4   7   1  294.17   35.68
  -4   7   1  333.18   36.13
   4  -7  -1  321.10   36.82
   4   7  -1  290.54   33.95
   4   7  -1  312.30   35.06
  -4  -7   1  324.23   34.02
  -4   7   2   37.81    8.74
  -4   7   2   47.31    8.82
   4  -7  -2   44.40    9.37
   4   7  -2   32.15    7.13
   4   7  -2   43.18    8.32
  -4  -7   2   28.48    6.61
  -4  -7   2   38.80    7.36
  -4   7   3  116.73   15.46
   4  -7  -3  109.66   16.06
   4   7  -3  110.73   13.85
  -4  -7   3  106.96   13.37
  -4  -7   3   79.27   13.00
  -4   7   4   11.46    5.91
  -4   7   4   14.27    5.64
   4  -7  -4   14.76    6.14
   4   7  -4    8.31    4.72
  -4  -7   4   14.95    4.56
  -4  -7   4   24.33    5.47
  -4   7   5  181.89   23.29
  -4   7   5  174.38   22.76
   4  -7  -5  168.60   23.61
   4   7  -5  185.86   21.49
  -4  -7   5  196.28   21.21
  -4  -7   5  183.26   21.34
  -4   7   6  223.84   26.25
   4  -7  -6  189.76   26.15
   4   7  -6  211.64   24.01
   4   7  -6  222.40   24.94
  -4  -7   6  188.87   23.36
  -4  -7   6  235.54   24.10
  -4   7   7  523.58   51.65
   4  -7  -7  512.59   52.49
   4   7  -7  466.55   48.84
   4   7  -7  477.44   49.71
  -4  -7   7  436.32   48.26
  -4  -7   7  455.51   48.35
  -4   7   8    0.00    4.25
   4  -7  -8   -0.00    3.82
   4   7  -8    2.98    3.55
   4   7  -8    2.11    3.58
  -4  -7   8    1.56    3.00
  -4  -7   8    0.00    2.44
  -4   7   9   19.29    6.88
   4  -7  -9   29.42    7.21
   4   7  -9   16.63    4.82
   4   7  -9   14.18    4.94
  -4  -7   9   19.10    4.77
  -4  -7   9   18.30    4.32
  -4   7  10    9.65    5.32
   4  -7 -10   12.11    6.13
   4   7 -10    4.34    3.75
   4   7 -10   11.51    4.29
  -4  -7  10   12.02    3.85
  -4  -7  10    5.01    2.79
  -4   7  11  136.92   20.43
   4  -7 -11  143.31   21.36
   4   7 -11  145.56   18.52
   4   7 -11  161.43   19.35
  -4  -7  11  164.97   18.43
  -4  -7  11  178.38   17.84
  -4   7  12   30.03    7.59
   4  -7 -12   18.78    7.03
   4   7 -12   24.73    5.60
   4   7 -12   28.67    6.20
  -4  -7  12   17.54    4.75
  -4  -7  12   22.90    4.25
  -4   7  13   27.81    8.07
   4   7 -13   48.40    7.49
   4   7 -13   27.87    6.68
  -4  -7  13   32.36    6.08
  -4  -7  13   36.18    5.22
  -4   7  14    4.75    4.79
   4   7 -14    2.43    3.47
   4   7 -14    6.01    3.63
  -4  -7  14    7.92    3.41
  -4  -7  14    3.63    2.12
  -4   7  15   60.93   12.05
   4   7 -15   84.11   10.74
   4   7 -15   76.91   11.06
  -4  -7  15   81.48   10.15
  -4  -7  15   63.03    8.19
  -4   7  16    6.07    5.68
   4   7 -16    7.03    3.65
   4   7 -16    0.00    3.05
  -4  -7  16    0.86    2.94
  -4  -7  16    1.74    1.68
  -4   7  17   29.15    8.01
   4  -7 -17   10.95    6.47
   4   7 -17   20.61    5.20
   4   7 -17   21.06    5.85
  -4  -7  17   21.20    3.20
   4  -7 -18    7.16    5.47
   4   7 -18    2.91    3.43
  -4  -7  18    1.34    1.24
   4  -7 -19    0.73    4.65
   4   7 -19    2.36    3.77
   4  -7 -20    0.00    4.32
   4  -7 -21   61.28   12.33
  -4   7  22   47.84   10.21
   4  -7 -22   39.35   10.27
  -4   7  23   39.41   10.40
   4  -7 -23   56.31   11.92
  -4   7  24    2.97    5.32
   4  -7 -24    1.70    5.14
  -4   7  25    8.16    6.20
   4  -7 -25    5.58    5.51
  -4   7  26    7.29    5.62
   4  -7 -26    7.52    5.77
  -4   7  27   25.19    8.40
   4  -7 -27   16.63    7.52
  -4   7  28    0.00    5.09
   4  -7 -28    1.70    5.56
  -4   7  29   11.08    6.42
   4  -7 -29    5.90    6.03
  -4   7  30    6.67    5.54
   4  -7 -30    3.97    5.53
  -4   7  31   16.55    7.59
   4  -7 -31    2.27    6.29
  -4   7  32    0.00    5.74
   4  -7 -32    9.03    6.31
   4  -7 -33   15.74    8.15
   4  -7 -34    3.19    5.11
   4  -7 -35   -0.00    5.83
   4  -7 -36    0.00    4.72
  -4   8   1   13.17    6.13
  -4   8   1   14.48    6.07
   4  -8  -1   16.94    6.88
   4   8  -1   13.06    5.36
   4   8  -1   12.15    4.97
  -4  -8   1   11.25    4.59
  -4   8   2   31.64    8.08
   4  -8  -2   36.53    8.85
   4   8  -2   36.70    7.54
   4   8  -2   17.78    6.60
  -4  -8   2   31.14    6.65
  -4   8   3  167.41   21.91
   4  -8  -3  171.77   22.69
   4   8  -3  161.90   20.27
   4   8  -3  146.05   20.66
  -4  -8   3  173.36   20.06
  -4  -8   3  166.89   20.61
  -4   8   4   35.11    8.33
   4  -8  -4   20.08    7.12
   4   8  -4   20.96    6.39
  -4  -8   4   17.28    5.14
  -4  -8   4   27.87    6.22
  -4   8   5   64.75   12.34
   4  -8  -5   79.69   13.69
   4   8  -5   59.11   10.61
  -4  -8   5   75.14   10.71
  -4  -8   5   85.12   11.39
  -4   8   6   25.54    8.67
   4  -8  -6   37.39    9.58
   4   8  -6   35.91    7.64
  -4  -8   6   49.34    7.80
  -4  -8   6   44.78    7.87
  -4   8   7    0.39    4.48
   4  -8  -7    5.84    5.20
   4   8  -7    4.12    4.35
   4   8  -7    2.74    3.72
  -4  -8   7    2.07    3.60
  -4  -8   7    1.75    3.29
  -4   8   8   24.62    8.02
   4  -8  -8   33.21    8.99
   4   8  -8   30.74    6.53
   4   8  -8   29.67    6.85
  -4  -8   8   20.58    5.74
  -4  -8   8   31.15    6.14
  -4   8   9  490.29   49.96
   4  -8  -9  451.71   50.60
   4   8  -9  445.77   47.18
   4   8  -9  413.20   47.80
  -4  -8   9  450.55   46.82
  -4  -8   9  442.58   46.64
  -4   8  10    1.38    4.71
   4  -8 -10    4.62    5.25
   4   8 -10    2.85    3.97
   4   8 -10    4.73    4.06
  -4  -8  10   10.24    4.38
  -4  -8  10    1.30    3.13
  -4   8  11   30.68    8.19
   4  -8 -11   26.01    8.08
   4   8 -11   27.24    6.56
   4   8 -11   20.61    6.22
  -4  -8  11   29.93    6.20
  -4  -8  11   32.47    5.88
   4   8 -12    3.16    4.05
   4   8 -12    3.96    3.55
  -4  -8  12    0.00    3.37
  -4  -8  12    2.77    2.70
   4   8 -13  157.90   17.48
   4   8 -13  130.94   17.50
  -4  -8  13  125.34   16.04
  -4  -8  13  122.34   15.28
   4   8 -14   14.67    5.53
  -4  -8  14    9.96    4.50
   4  -8 -15   28.98    8.70
   4   8 -15   50.28    8.35
   4  -8 -16    5.33    5.22
   4   8 -16    4.12    4.27
   4  -8 -17    1.66    4.39
   4   8 -17    1.51    3.80
  -4   8  18    4.65    6.21
   4  -8 -18    6.40    5.98
   4   8 -18    5.22    4.42
  -4   8  19   79.94   13.91
   4  -8 -19   66.36   13.53
  -4   8  20   -0.00    4.19
   4  -8 -20   -0.00    5.26
  -4   8  21   75.62   13.21
   4  -8 -21   56.33   13.12
  -4   8  22    5.39    5.80
   4  -8 -22    9.75    6.10
  -4   8  23   25.25    8.18
   4  -8 -23   17.53    7.74
  -4   8  24    1.75    5.77
   4  -8 -24   -0.00    6.17
  -4   8  25   30.91    8.96
   4  -8 -25   20.46    8.34
  -4   8  26    2.90    5.29
   4  -8 -26    0.00    4.32
  -4   8  27    4.35    5.42
   4  -8 -27    0.96    4.76
  -4   8  28   -0.00    5.16
   4  -8 -28    2.33    6.16
  -4   8  29   33.38    9.70
   4  -8 -29   38.14   10.57
  -4   8  30    0.00    5.83
   4  -8 -30    2.55    5.39
  -4   8  31    6.36    6.38
   4  -8 -31    4.74    6.80
  -4   8  32    0.00    5.41
   4  -8 -32   -0.00    6.05
   4  -8 -33    4.35    5.50
   4  -8 -34    3.72    5.62
   4  -8 -35   13.64    7.56
   4  -9  -1  243.72   28.21
   4   9  -1  210.76   24.94
   4   9  -1  168.85   24.87
   4  -9  -2   -0.00    4.72
   4   9  -2    1.32    4.12
   4   9  -2   -0.00    3.84
  -4  -9   2    4.49    3.79
   4  -9  -3   21.47    7.78
   4   9  -3   27.14    6.97
   4   9  -3   22.78    6.70
  -4  -9   3   30.05    6.71
   4  -9  -4    3.63    5.68
   4   9  -4    4.15    4.66
   4   9  -4    8.44    4.99
  -4  -9   4   -0.00    3.27
  -4  -9   4    0.00    4.01
   4  -9  -5  113.67   18.79
   4   9  -5  144.81   17.53
   4   9  -5  121.17   17.85
  -4  -9   5  133.99   16.60
  -4  -9   5  111.25   16.67
   4  -9  -6   -0.00    5.45
   4   9  -6    0.83    4.08
  -4  -9   6    0.00    3.58
  -4  -9   6   -0.00    3.63
   4  -9  -7  305.40   38.44
   4   9  -7  306.81   35.78
  -4  -9   7  342.29   35.45
   4  -9  -8   -0.00    5.33
   4   9  -8    2.84    4.72
  -4  -9   8    3.50    4.28
   4  -9  -9   42.04   10.25
   4   9  -9   30.76    7.41
  -4  -9   9   25.79    6.45
   4   9 -10    1.04    4.24
  -4  -9  10    0.00    3.60
   4   9 -11  222.22   27.66
  -4  -9  11  252.38   27.24
  -4   9  12    0.00    5.96
   4   9 -12    1.68    4.42
  -4  -9  12    0.51    3.69
  -4   9  13   15.80    6.85
   4  -9 -13    7.72    6.51
   4   9 -13    8.91    5.33
  -4   9  14   10.16    6.47
   4  -9 -14   15.25    7.04
   4   9 -14   20.50    6.39
  -4   9  15   44.11   10.97
   4  -9 -15   42.72   10.77
   4   9 -15   56.30    9.62
  -4   9  16    2.51    5.42
   4  -9 -16   -0.00    4.89
   4   9 -16    2.10    4.66
  -4   9  17  114.72   17.12
   4  -9 -17   85.22   15.91
   4   9 -17   96.56   14.22
  -4   9  18    2.72    5.84
   4  -9 -18    3.09    4.62
  -4   9  19   -0.00    5.13
   4  -9 -19   -0.00    4.16
  -4   9  20    0.00    6.08
   4  -9 -20    0.80    5.08
  -4   9  21   38.54   10.02
   4  -9 -21   16.30    8.46
  -4   9  22    4.47    5.89
   4  -9 -22    1.91    5.65
  -4   9  23   33.71   10.29
   4  -9 -23   38.09   10.62
  -4   9  24   -0.00    5.81
   4  -9 -24    2.18    5.28
  -4   9  25   12.97    7.30
   4  -9 -25    5.16    5.84
  -4   9  26    6.60    6.29
   4  -9 -26    2.88    5.77
  -4   9  27   14.85    7.41
   4  -9 -27   24.55    8.82
  -4   9  28   -0.00    5.41
   4  -9 -28    3.56    5.13
  -4   9  29    8.51    6.38
   4  -9 -29    0.00    5.39
  -4   9  30    3.34    6.18
   4  -9 -30    0.20    6.15
  -4   9  31    0.00    5.87
   4  -9 -31    0.40    6.16
  -4   9  32    2.84    6.05
   4  -9 -32    8.65    6.81
  -4   9  33   11.86    7.36
   4  -9 -33    1.29    6.70
   4  -9 -34    6.99    7.52
  -4  10   1    4.45    5.32
   4 -10  -1    5.69    5.02
   4  10  -1   -0.00    4.59
  -4  10   2    0.00    5.53
   4 -10  -2    9.18    6.30
   4  10  -2   -0.00    4.52
  -4  10   3   23.46    9.18
   4 -10  -3   39.67    9.96
   4  10  -3   40.38    8.43
  -4  10   4    8.26    6.95
   4 -10  -4    3.81    5.95
   4  10  -4   14.35    6.34
  -4  10   5   13.57    7.77
   4 -10  -5    9.64    6.04
   4  10  -5   11.11    6.13
  -4  10   6    8.87    7.00
   4 -10  -6    0.53    5.53
   4  10  -6    1.99    4.91
  -4  10   7   21.50    8.10
   4 -10  -7   24.08    9.37
   4  10  -7   26.52    7.50
  -4  10   8    8.41    7.19
   4  10  -8   10.95    5.67
  -4 -10   8   15.24    5.64
  -4  10   9    8.50    6.91
   4  10  -9    0.00    3.91
  -4 -10   9    7.24    4.46
  -4  10  10   -0.00    5.44
   4  10 -10    0.50    4.67
  -4 -10  10    0.33    3.91
  -4  10  11   25.99    8.66
   4 -10 -11   28.39    9.12
   4  10 -11   26.64    7.56
  -4 -10  11   23.32    6.46
  -4  10  12   -0.00    5.84
   4 -10 -12   -0.00    5.61
   4  10 -12    2.79    4.98
  -4  10  13   38.84    9.81
   4 -10 -13   23.50    8.74
   4  10 -13   22.49    7.56
  -4  10  14   -0.00    5.55
   4 -10 -14    1.41    5.03
   4  10 -14    4.59    5.08
  -4  10  15   75.60   13.98
   4 -10 -15   50.36   13.48
   4  10 -15  100.08   13.65
  -4  10  16   13.93    7.84
   4 -10 -16   18.98    8.54
   4  10 -16   16.43    6.81
  -4  10  17    2.17    5.88
   4 -10 -17    8.55    6.18
  -4  10  18    4.32    5.98
   4 -10 -18   -0.00    4.76
  -4  10  19   33.50   10.28
   4 -10 -19   52.11   11.60
  -4  10  20    3.68    6.23
   4 -10 -20    6.49    5.73
  -4  10  21    9.97    6.98
   4 -10 -21    4.86    4.78
  -4  10  22   -0.00    5.90
   4 -10 -22    0.13    4.41
  -4  10  23   16.74    8.03
   4 -10 -23   21.21    9.04
  -4  10  24    4.28    6.87
   4 -10 -24    2.72    5.77
  -4  10  25   23.83    8.51
   4 -10 -25   18.82    9.35
  -4  10  26    0.00    5.82
   4 -10 -26    0.44    5.33
  -4  10  27   -0.00    5.45
   4 -10 -27    0.00    5.75
  -4  10  28    7.16    6.56
   4 -10 -28    0.59    5.97
  -4  10  29    3.36    5.67
   4 -10 -29   13.59    8.05
  -4  10  30    0.00    5.55
   4 -10 -30   -0.00    5.58
  -4  10  31    0.00    5.42
   4 -10 -31    2.52    6.29
  -4  10  32    3.61    5.79
   4 -10 -32    6.80    6.59
  -4  10  33    3.99    6.15
   4 -10 -33    9.82    7.18
  -4  11   1   60.61   13.87
   4 -11  -1   96.56   16.54
  -4  11   2    0.00    6.09
   4 -11  -2    1.18    6.00
  -4  11   3    0.00    6.36
   4 -11  -3   11.64    7.61
  -4  11   4    7.03    6.78
   4 -11  -4   18.10    8.34
   4  11  -4   19.64    6.85
  -4  11   5   15.42    7.78
   4 -11  -5   11.57    6.89
   4  11  -5    7.45    5.69
  -4  11   6    4.20    6.74
   4  11  -6    6.11    5.41
  -4  11   7   43.54   11.54
   4  11  -7   45.49   10.19
  -4  11   8    0.00    5.64
   4  11  -8    4.58    5.84
  -4  11   9   -0.00    5.93
   4  11  -9   -0.00    5.27
  -4  11  10    8.70    7.72
   4 -11 -10    1.68    5.36
   4  11 -10    0.00    4.88
  -4  11  11  108.30   17.80
   4 -11 -11  102.34   18.24
   4  11 -11   98.60   15.71
  -4  11  12   -0.00    5.87
   4 -11 -12    0.00    5.27
   4  11 -12    3.70    5.57
  -4  11  13   15.50    9.18
   4 -11 -13   34.09   10.18
   4  11 -13   48.19    9.56
  -4  11  14    0.27    6.49
   4 -11 -14    5.99    6.53
   4  11 -14    8.65    6.37
  -4  11  15   24.11    8.92
   4 -11 -15   22.23    9.28
  -4  11  16    5.06    6.25
   4 -11 -16   -0.00    6.00
  -4  11  17   49.37   11.89
   4 -11 -17   46.41   12.76
  -4  11  18    0.00    6.11
   4 -11 -18    1.43    6.25
  -4  11  19    4.35    5.74
   4 -11 -19    4.26    6.18
  -4  11  20    1.53    6.75
   4 -11 -20    6.51    6.14
  -4  11  21   31.75    9.44
   4 -11 -21   13.06    7.32
  -4  11  22    8.13    6.90
   4 -11 -22    0.19    4.13
  -4  11  23    1.84    6.27
   4 -11 -23   11.95    6.65
  -4  11  24    0.00    6.14
   4 -11 -24   -0.00    5.06
  -4  11  25   -0.00    6.45
   4 -11 -25    8.26    5.77
  -4  11  26   -0.00    5.97
   4 -11 -26    0.64    6.08
  -4  11  27    0.00    7.28
   4 -11 -27    0.15    6.47
  -4  11  28   -0.00    6.08
   4 -11 -28   -0.00    6.25
  -4  11  29    0.00    6.56
   4 -11 -29   -0.00    5.91
  -4  11  30    7.51    6.36
   4 -11 -30    6.31    7.76
  -4  11  31   -0.00    5.46
   4 -11 -31    9.05    8.24
  -4  11  32   -0.00    5.96
   4 -11 -32    0.39    6.78
  -4  11  33    7.76    7.67
  -4  11  34   -0.00    5.89
  -4  12   1    0.03    6.22
   4 -12  -1    1.41    6.43
   4  12  -1   -0.00    5.09
  -4  12   2    7.88    6.71
   4 -12  -2    0.26    6.50
   4  12  -2   -0.00    5.20
  -4  12   3   74.97   13.27
   4  12  -3   30.24    9.18
  -4  12   4   27.70    9.18
  -4  12   5   18.57    8.40
  -4  12   6    7.37    7.70
  -4  12   7    5.39    6.23
   4 -12  -7   -0.00    5.47
  -4  12   8   10.64    8.27
   4 -12  -8    3.48    6.14
  -4  12   9   52.03   13.26
   4 -12  -9   95.32   16.58
  -4  12  10    1.57    6.10
   4 -12 -10    2.19    5.45
  -4  12  11    4.93    6.13
   4 -12 -11    3.85    6.91
  -4  12  12    8.23    7.62
   4 -12 -12   13.74    7.13
  -4  12  13   21.67    9.48
   4 -12 -13   35.56   10.26
  -4  12  14   15.68    7.93
   4 -12 -14    4.47    6.31
  -4  12  15   24.95    8.75
   4 -12 -15    3.86    6.16
  -4  12  16    0.00    6.15
   4 -12 -16   -0.00    5.81
  -4  12  17    0.00    6.76
   4 -12 -17   -0.00    5.99
  -4  12  18   12.49    7.59
   4 -12 -18    0.57    6.64
  -4  12  19   18.14    9.01
   4 -12 -19   16.28    8.85
   4 -12 -20    3.17    6.04
  -4  12  21    8.75    6.71
   4 -12 -21   -0.00    6.44
  -4  12  22    2.82    6.24
   4 -12 -22    4.20    7.03
  -4  12  23    2.31    6.28
   4 -12 -23    8.89    5.99
  -4  12  24   10.63    7.91
   4 -12 -24    1.54    5.91
  -4  12  25   11.93    8.29
   4 -12 -25   14.13    7.92
  -4  12  26    3.53    6.99
   4 -12 -26   -0.00    5.24
  -4  12  27    0.94    6.00
   4 -12 -27   -0.00    4.68
  -4  12  28    0.00    6.78
   4 -12 -28    1.18    5.11
  -4  12  29    0.00    6.76
   4 -12 -29   12.67    8.58
  -4  12  30    9.49    7.86
   4 -12 -30   -0.00    6.38
  -4  12  31    3.54    6.85
   4 -12 -31    0.00    6.43
  -4  12  32    1.19    6.32
  -4  12  33    0.55    6.00
  -4  13   1   22.89   10.39
   4  13  -1   43.08   10.65
  -4  13   2    5.67    7.10
   4  13  -2    2.47    5.46
  -4  13   3    0.00    6.07
   4  13  -3    6.91    5.82
  -4  13   4    3.42    6.40
   4  13  -4    0.00    5.86
  -4  13   5   66.18   13.59
   4 -13  -5   63.71   14.12
   4  13  -5   20.62    8.50
  -4  13   6    5.30    6.62
   4 -13  -6    6.81    7.52
   4  13  -6    8.64    6.57
  -4  13   7   27.21   10.52
   4 -13  -7   20.15    9.10
   4  13  -7   13.32    6.53
  -4  13   8    2.43    6.62
   4 -13  -8    0.00    5.42
   4  13  -8   -0.00    6.14
  -4  13   9   -0.00    6.76
   4 -13  -9    2.61    6.52
   4  13  -9    4.43    5.96
  -4  13  10    2.15    6.53
   4 -13 -10    4.65    6.95
   4  13 -10    2.05    5.55
  -4  13  11   43.55   11.39
   4 -13 -11   41.71   11.43
   4  13 -11   33.19    9.65
  -4  13  12   10.11    8.25
   4 -13 -12    3.53    6.66
   4  13 -12    6.21    6.62
  -4  13  13    2.50    6.15
   4 -13 -13    4.18    6.46
  -4  13  14    1.98    6.55
   4 -13 -14   -0.00    5.81
  -4  13  15    3.93    7.35
   4 -13 -15   -0.00    6.06
  -4  13  16    7.38    6.67
   4 -13 -16    1.99    6.03
  -4  13  17   11.82    7.82
   4 -13 -17    0.00    5.48
  -4  13  18    0.21    6.11
   4 -13 -18   -0.00    6.81
  -4  13  19    4.80    6.71
   4 -13 -19    0.21    6.46
  -4  13  20   -0.00    5.75
   4 -13 -20   -0.00    6.12
  -4  13  21   14.55    8.09
   4 -13 -21    5.63    7.21
  -4  13  22    0.00    6.00
   4 -13 -22   -0.00    6.50
  -4  13  23   15.81    8.47
   4 -13 -23    2.74    5.84
  -4  13  24    7.64    7.53
   4 -13 -24   -0.00    6.16
  -4  13  25    1.50    6.76
   4 -13 -25   10.68    7.69
  -4  13  26   -0.00    6.21
   4 -13 -26    3.58    5.29
  -4  13  27    4.76    7.09
   4 -13 -27    9.50    7.50
  -4  13  28    7.59    6.92
   4 -13 -28    2.24    5.88
  -4  13  29    0.00    7.16
   4 -13 -29    0.98    5.47
  -4  13  30    0.27    7.24
   4 -13 -30    0.00    5.90
  -4  14   1   -0.00    6.32
   4  14  -1    1.19    5.98
  -4  14   2    0.00    6.97
   4  14  -2   -0.00    5.25
  -4  14   3    3.48    7.52
   4  14  -3   18.74    8.21
  -4  14   4   19.31    9.30
   4  14  -4    4.56    6.34
  -4  14   5    5.89    8.34
   4 -14  -5    4.58    6.97
   4  14  -5    3.16    5.89
  -4  14   6    2.79    6.54
   4 -14  -6    7.94    6.93
   4  14  -6   -0.00    6.15
  -4  14   7   12.32    7.77
   4 -14  -7    4.78    6.73
   4  14  -7    0.76    5.48
  -4  14   8   22.93    9.37
   4 -14  -8   23.56    9.67
  -4  14   9   26.56   10.64
   4 -14  -9   25.73   10.04
   4  14  -9   19.18    8.11
  -4  14  10   -0.00    6.24
   4 -14 -10    3.66    6.75
   4  14 -10    5.15    7.03
  -4  14  11   -0.00    7.24
   4 -14 -11    0.03    6.76
  -4  14  12    2.61    6.97
   4 -14 -12    0.75    6.69
  -4  14  13    0.00    7.10
   4 -14 -13   20.36    9.32
  -4  14  14    7.64    7.32
   4 -14 -14    2.21    7.34
  -4  14  15    3.94    6.80
   4 -14 -15    0.00    6.13
  -4  14  16    2.69    7.06
   4 -14 -16    1.97    7.47
  -4  14  17    0.00    7.45
   4 -14 -17   -0.00    6.03
  -4  14  18    5.38    7.36
   4 -14 -18    0.00    7.17
  -4  14  19    2.76    7.12
   4 -14 -19    1.10    6.98
  -4  14  20   -0.00    6.81
   4 -14 -20    4.36    7.28
  -4  14  21    8.28    7.98
   4 -14 -21    6.16    7.83
  -4  14  22   -0.00    6.58
   4 -14 -22   -0.00    5.93
  -4  14  23    0.00    7.07
   4 -14 -23    6.54    7.42
  -4  14  24   -0.00    6.74
   4 -14 -24    0.45    6.42
  -4  14  25    0.12    6.80
   4 -14 -25    6.09    7.74
  -4  14  26    5.88    7.44
   4 -14 -26    0.00    6.59
  -4  14  27   -0.00    7.14
   4 -14 -27   -0.00    7.27
   4 -14 -28    6.96    8.15
  -4  15   1    9.57    7.39
   4  15  -1    7.86    6.72
  -4  15   2    9.96    7.74
   4  15  -2    3.89    6.11
  -4  15   3    8.71    7.99
   4  15  -3    0.90    5.63
  -4  15   4    1.70    6.60
   4  15  -4    1.52    5.76
  -4  15   5    7.04    7.38
   4  15  -5    3.78    5.80
  -4  15   6   17.33    8.90
   4  15  -6   17.97    8.39
  -4  15   7    4.31    6.78
   4  15  -7    0.79    5.98
  -4  15   8   -0.00    6.47
   4  15  -8    2.91    6.57
  -4  15   9    6.94    7.30
   4  15  -9    0.00    6.04
  -4  15  10    5.49    7.72
  -4  15  11   -0.00    7.38
  -4  15  12   -0.00    6.57
  -4  15  13    0.00    6.89
  -4  15  14   -0.00    6.86
   4 -15 -14   -0.00    6.23
  -4  15  15   -0.00    7.15
   4 -15 -15    0.08    6.62
  -4  15  16    6.62    8.24
   4 -15 -16    1.86    6.77
  -4  15  17   13.89    8.32
   4 -15 -17   11.57    8.65
  -4  15  18    0.00    6.44
   4 -15 -18   -0.00    6.79
  -4  15  19    7.76    7.51
   4 -15 -19   -0.00    7.24
  -4  15  20    4.42    6.94
   4 -15 -20    2.95    7.02
  -4  15  21    0.82    6.97
   4 -15 -21   -0.00    7.13
  -4  15  22   10.12    7.93
   4 -15 -22    0.97    7.61
   4 -15 -23    0.00    6.78
   4 -15 -24    5.73    7.70
   4 -15 -25   -0.00    5.32
   4 -15 -26    3.64    7.51
   4 -15 -27    0.00    6.34
  -4  16   1    1.99    7.62
   4  16  -1    1.14    6.64
  -4  16   2   -0.00    6.43
   4  16  -2   -0.00    5.85
  -4  16   3    0.00    7.12
   4  16  -3    2.14    6.64
  -4  16   4    4.90    7.35
   4  16  -4    2.48    7.54
  -4  16   5   -0.00    6.91
   4  16  -5   -0.00    6.28
  -4  16   6    3.39    7.10
   4  16  -6    1.41    6.13
  -4  16   7    1.58    6.92
   4  16  -7   -0.00    6.84
  -4  16   8    5.05    7.10
  -4  16   9   -0.00    6.79
  -4  16  10    0.96    7.21
  -4  16  11    5.51    7.87
  -4  16  12    0.00    8.16
  -4  16  13   -0.00    7.60
  -4  16  14   -0.00    7.23
  -4  16  15   -0.00    6.27
  -4  16  16    2.36    5.93
  -4  16  17   -0.00    6.75
  -4  17   1    9.82    7.96
   4  17  -1    0.00    6.69
  -4  17   2    5.70    7.39
   4  17  -2   14.86    8.66
  -4  17   3    2.25    6.67
   4  17  -3    1.28    6.39
  -4  17   4    0.00    6.58
   4  17  -4    3.15    6.58
  -4  17   5   -0.00    6.52
   4  17  -5    0.00    5.98
  -4  17   6   -0.00    7.38
  -4  17   7    2.17    5.89
  -4  17   8   -0.00    7.04
  -4  17   9   -0.00   10.06
  -4  17  10    2.75    7.40
   4  18  -1    1.65    6.73
   4  18  -2    3.19    7.11
   4  18  -3    2.69    7.95
   4  18  -4   -0.00    6.51
   4  19  -1    0.00    7.03
   4  19  -2    4.42    8.17
  -3   0   1    0.00    2.31
  -3   0   1    0.59    2.08
   3   0  -1    1.20    2.59
   3   0  -1   -0.00    2.42
  -3   0   2    2.39    2.31
  -3   0   2   -0.00    1.75
   3   0  -2   -0.00    2.05
   3   0  -2    0.00    2.18
  -3   0   3 5142.74  498.64
  -3   0   3 5194.55  498.60
   3   0  -3 5145.21  498.73
   3   0  -3 5147.29  498.89
  -3   0   4    2.32    1.88
  -3   0   4   -0.00    1.22
   3   0  -4    0.42    1.86
   3   0  -4    0.00    1.56
  -3   0   5  103.78   10.10
   3   0  -5   97.27    9.90
   3   0  -5   80.32    9.79
  -3   0   6    0.00    1.71
   3   0  -6   -0.00    1.45
   3   0  -6   -0.00    1.29
  -3   0   7  395.20   40.29
   3   0  -7  403.47   40.25
   3   0  -7  428.89   40.40
  -3   0   8    0.00    1.62
   3   0  -8    1.57    1.59
   3   0  -8   -0.00    1.49
  -3   0   9  791.10   77.25
   3   0  -9  776.84   77.23
   3   0  -9  802.35   77.68
  -3   0  10   -0.00    1.71
   3   0 -10   -0.00    1.62
  -3   0  11 1059.39  105.04
  -3   0  11 1039.60  105.75
   3   0 -11 1125.49  105.72
  -3   0  12   -0.00    2.09
  -3   0  12    0.67    2.37
  -3   0  13  531.23   54.81
  -3   0  13  567.41   55.13
  -3   0  14   -0.00    2.53
  -3   0  14    0.64    2.55
  -3   0  15   95.07   11.67
  -3   0  15   94.02   11.63
  -3   0  16    0.03    2.51
  -3   0  16   -0.00    2.63
  -3   0  17  221.68   23.04
  -3   0  17  191.94   22.63
  -3   0  18   -0.00    2.84
  -3   0  18    1.98    2.71
   3   0 -18    0.50    2.63
  -3   0  19   39.61    7.30
  -3   0  19   41.91    7.38
   3   0 -19   60.70    8.51
  -3   0  20    0.28    2.93
  -3   0  20   -0.00    2.98
   3   0 -20    1.97    2.68
  -3   0  21    2.19    3.34
  -3   0  21    2.04    3.04
   3   0 -21    2.55    3.51
  -3   0  22    0.48    3.42
  -3   0  22    1.25    3.51
   3   0 -22   -0.00    3.14
  -3   0  23  310.20   33.15
  -3   0  23  289.22   32.63
   3   0 -23  288.45   33.46
  -3   0  24    0.00    3.82
  -3   0  24    0.71    3.41
  -3   0  25   74.88   12.68
  -3   0  25   91.48   12.60
  -3   0  26   -0.00    4.06
  -3   0  27   66.72   11.33
  -3   0  28   -0.00    4.16
  -3   0  29   37.35    8.62
   3   0 -36   -0.00    4.81
   3   0 -37    2.11    4.62
   3   0 -38    6.17    5.17
   3   0 -39   14.83    7.02
   3   0 -40    3.04    5.71
  -3   1   1  853.45   82.04
  -3   1   1  899.57   82.11
   3  -1  -1  918.50   82.12
   3  -1  -1  834.98   82.18
   3   1  -1  885.11   81.43
   3   1  -1  937.99   81.69
  -3  -1   1  815.67   81.39
  -3  -1   1  813.28   81.51
  -3  -1   1  651.22   80.92
  -3   1   2  574.71   56.20
  -3   1   2  567.83   56.04
   3  -1  -2  553.41   56.03
   3  -1  -2  597.58   56.43
   3   1  -2  599.82   55.47
   3   1  -2  598.07   55.58
  -3  -1   2  545.84   55.43
  -3  -1   2  531.77   55.11
  -3  -1   2  535.24   55.12
  -3   1   3   10.15    3.23
  -3   1   3    8.66    2.70
   3  -1  -3    7.35    2.76
   3  -1  -3    8.93    2.96
   3   1  -3    6.53    2.00
   3   1  -3    7.84    2.00
  -3  -1   3    7.99    2.14
  -3  -1   3    6.82    1.17
  -3  -1   3    6.33    1.17
  -3   1   4   10.04    3.08
  -3   1   4    6.94    2.35
   3  -1  -4    9.94    3.05
   3  -1  -4    3.49    2.62
   3   1  -4    5.34    1.59
   3   1  -4    4.84    1.36
   3   1  -4    4.41    1.37
  -3  -1   4    5.09    1.62
  -3   1   5 2037.62  179.38
  -3   1   5 1881.44  179.05
   3  -1  -5 1797.12  179.05
   3  -1  -5 1776.09  179.24
   3   1  -5 1803.73  177.90
  -3   1   6    0.00    2.36
  -3   1   6    1.66    1.71
   3  -1  -6    4.43    2.36
   3  -1  -6    1.38    2.05
  -3   1   7  170.32   18.37
  -3   1   7  177.61   18.12
   3  -1  -7  170.26   18.26
   3  -1  -7  176.62   18.62
  -3   1   8   82.11    9.33
  -3   1   8   78.67    8.90
   3  -1  -8   91.03    9.30
   3  -1  -8   49.43    8.84
  -3  -1   8   81.68    7.90
  -3   1   9  674.11   85.78
   3  -1  -9  917.50   86.23
   3  -1  -9  921.73   86.63
  -3  -1   9  868.02   85.06
  -3  -1   9  964.77   85.17
  -3   1  10   31.67    5.65
   3  -1 -10   39.81    5.76
   3  -1 -10   47.51    6.32
  -3  -1  10   42.28    4.90
  -3  -1  10   38.83    4.86
  -3   1  11  400.96   42.93
   3  -1 -11  416.86   42.94
   3  -1 -11  438.82   43.45
  -3  -1  11  422.67   42.12
  -3  -1  11  438.63   42.16
  -3   1  12    9.20    3.43
   3  -1 -12    5.87    2.81
   3  -1 -12    4.50    3.00
  -3  -1  12    5.63    2.45
  -3  -1  12    4.69    2.37
  -3   1  13    7.51    3.34
   3  -1 -13    6.71    3.08
   3  -1 -13    5.89    3.32
  -3  -1  13    3.52    2.49
  -3  -1  13    7.36    2.73
  -3   1  14   14.62    4.32
   3  -1 -14   18.64    4.34
   3  -1 -14   17.99    4.29
   3   1 -14   18.81    3.82
  -3  -1  14   18.07    3.82
  -3  -1  14   16.89    3.67
  -3   1  15  396.41   42.25
  -3   1  15  395.10   42.46
   3  -1 -15  394.08   42.28
   3  -1 -15  388.81   42.65
   3   1 -15  398.39   41.86
  -3  -1  15  389.57   41.53
  -3  -1  15  497.20   42.05
  -3   1  16    0.00    3.01
  -3   1  16   13.16    3.85
   3  -1 -16    8.14    3.86
   3   1 -16    4.30    2.59
  -3  -1  16    9.22    3.10
  -3  -1  16    6.29    3.01
  -3   1  17  176.74   20.10
  -3   1  17  168.54   20.00
   3  -1 -17  172.89   20.49
   3   1 -17  175.23   19.71
  -3  -1  17  159.55   19.23
  -3  -1  17  191.33   19.62
  -3   1  18    2.34    3.08
  -3   1  18    1.71    2.94
   3  -1 -18    3.59    3.28
   3   1 -18    3.12    2.65
  -3  -1  18    3.06    2.67
  -3  -1  18    1.20    2.52
  -3   1  19   77.28   10.27
  -3   1  19   76.08   10.15
   3  -1 -19   64.07   10.13
   3   1 -19   44.31    8.71
  -3  -1  19   67.04    9.33
  -3  -1  19   67.57    9.27
  -3   1  20   49.56    8.45
  -3   1  20   48.21    8.42
   3  -1 -20   47.24    8.72
   3   1 -20   45.00    8.17
  -3  -1  20   65.16    8.75
  -3  -1  20   51.72    8.00
  -3   1  21  121.92   16.31
  -3   1  21  115.58   16.03
   3  -1 -21  144.56   17.53
   3   1 -21  151.58   16.99
  -3  -1  21  120.08   15.62
  -3  -1  21  122.00   15.55
  -3   1  22    0.41    3.30
  -3   1  22    3.57    3.96
   3  -1 -22    0.50    3.68
   3   1 -22    0.00    3.03
  -3  -1  22    0.91    2.88
  -3  -1  22    2.64    3.18
  -3   1  23    8.20    5.11
  -3   1  23    8.51    4.53
   3  -1 -23    9.45    4.63
   3   1 -23    6.25    4.13
  -3  -1  23   12.30    4.69
  -3  -1  23   13.35    4.49
  -3   1  24   -0.00    3.60
  -3   1  24   -0.00    3.92
   3  -1 -24   -0.00    3.35
  -3  -1  24   -0.00    3.68
  -3  -1  24    7.59    4.19
  -3   1  25   30.62    8.28
  -3   1  25   66.73    9.98
   3  -1 -25   39.45    8.88
  -3  -1  25   54.58    9.11
  -3   1  26   20.33    6.36
  -3   1  26    8.21    4.75
   3  -1 -26   10.23    5.51
  -3  -1  26   16.74    5.56
  -3   1  27   63.59   11.44
   3  -1 -27   70.82   11.97
  -3  -1  27   54.48   10.38
  -3   1  28   -0.00    4.90
   3  -1 -28   -0.00    3.61
  -3  -1  28    2.27    3.63
  -3   1  29    3.06    5.02
   3  -1 -29   -0.00    4.25
  -3   1  30   11.55    6.28
   3  -1 -30   17.48    6.65
   3  -1 -31   37.37    8.94
   3  -1 -32   -0.00    4.59
   3  -1 -33    1.63    4.26
   3  -1 -34    0.00    4.64
   3  -1 -35   10.72    6.11
   3  -1 -36    0.00    4.98
   3  -1 -37    3.84    5.80
   3  -1 -38   -0.00    6.22
   3  -1 -39    7.24    5.78
  -3   2   1  213.90   21.66
  -3   2   1  178.41   21.19
   3  -2  -1  201.14   21.35
   3  -2  -1  200.99   21.66
   3   2  -1  167.15   20.19
   3   2  -1  206.61   20.59
   3   2  -1  189.54   20.51
   3   2  -1  213.88   20.70
  -3  -2   1  190.85   20.28
  -3  -2   1  201.59   20.32
  -3   2   2   80.35   10.24
  -3   2   2   70.68    9.73
   3  -2  -2   90.92   10.08
   3  -2  -2   76.24   10.04
   3   2  -2  100.05    9.19
   3   2  -2   81.13    9.01
   3   2  -2   73.59    8.87
   3   2  -2   75.83    8.93
  -3  -2   2   66.43    8.52
  -3  -2   2   72.29    8.53
  -3   2   3 1286.24  126.73
  -3   2   3 1196.82  126.51
   3  -2  -3 1322.32  126.59
   3  -2  -3 1274.45  126.93
   3   2  -3 1127.97  125.30
   3   2  -3 1454.75  126.02
   3   2  -3 1306.49  125.54
   3   2  -3 1467.51  125.81
  -3  -2   3 1246.92  124.98
  -3  -2   3 1306.76  125.00
  -3   2   4    4.02    2.87
  -3   2   4    0.66    2.68
   3  -2  -4    0.00    2.55
   3  -2  -4    0.00    2.68
   3   2  -4    1.72    1.41
   3   2  -4    1.32    1.45
   3   2  -4    1.63    1.42
   3   2  -4    2.13    1.35
  -3   2   5    0.86    2.86
  -3   2   5    2.95    2.51
   3  -2  -5    3.93    2.85
   3  -2  -5    0.76    2.68
   3   2  -5    3.20    1.36
   3   2  -5    2.08    1.23
   3   2  -5    0.38    1.02
   3   2  -5    1.05    1.01
  -3   2   6    4.68    2.95
  -3   2   6    7.33    2.98
   3  -2  -6    3.01    2.75
   3  -2  -6    2.51    2.32
  -3  -2   6    4.68    1.14
  -3   2   7  386.04   43.25
  -3   2   7  428.17   43.32
   3  -2  -7  429.18   43.29
   3  -2  -7  479.61   44.16
  -3   2   8  420.86   65.24
  -3   2   8  729.39   66.22
   3  -2  -8  767.71   66.29
   3  -2  -8  699.46   66.70
  -3  -2   8  694.29   64.12
  -3   2   9  434.36   44.30
  -3   2   9  461.17   44.26
   3  -2  -9  462.95   44.27
   3  -2  -9  481.68   45.05
   3   2  -9  425.73   42.43
   3   2  -9  457.50   42.41
  -3  -2   9  397.71   42.37
  -3   2  10    0.00    2.93
  -3   2  10    6.43    2.89
   3  -2 -10    3.98    2.88
   3  -2 -10    2.05    2.80
   3   2 -10    4.84    1.79
   3   2 -10    5.28    1.60
  -3  -2  10    3.77    1.71
  -3   2  11   32.24    6.32
  -3   2  11   41.88    6.19
   3  -2 -11   41.98    6.40
   3  -2 -11   36.00    6.63
   3   2 -11   37.83    4.97
   3   2 -11   41.66    5.05
  -3  -2  11   37.48    4.99
  -3   2  12    9.11    4.15
   3  -2 -12   18.28    4.48
   3  -2 -12   11.68    4.11
   3   2 -12   11.85    3.00
   3   2 -12   15.07    2.97
  -3  -2  12   14.54    2.96
  -3   2  13  415.36   42.99
   3  -2 -13  424.54   42.90
   3  -2 -13  429.34   43.53
   3   2 -13  369.31   41.49
   3   2 -13  452.27   41.91
  -3  -2  13  417.19   41.53
  -3   2  14    8.46    3.91
   3  -2 -14    8.22    3.58
   3  -2 -14   11.19    4.07
   3   2 -14   14.61    3.33
   3   2 -14   15.57    3.36
  -3  -2  14   17.49    3.48
  -3   2  15   17.69    4.88
   3  -2 -15   21.67    5.02
   3  -2 -15   29.44    5.91
   3   2 -15   22.56    4.43
   3   2 -15   25.94    4.61
  -3  -2  15   26.44    4.51
  -3   2  16   15.85    4.50
   3  -2 -16   10.23    3.91
   3  -2 -16   11.79    4.46
   3   2 -16   15.79    3.69
   3   2 -16   17.21    3.86
  -3  -2  16   13.54    3.62
  -3   2  17  159.47   18.64
   3  -2 -17  191.59   19.01
   3  -2 -17  164.70   19.17
   3   2 -17  146.13   17.42
   3   2 -17  128.25   17.34
  -3  -2  17  154.86   17.36
  -3   2  18   16.19    4.76
   3  -2 -18    7.21    3.79
   3  -2 -18    6.38    4.06
   3   2 -18   12.14    3.84
   3   2 -18    8.67    3.73
  -3  -2  18    7.17    3.35
  -3   2  19   43.99    8.08
  -3   2  19   51.62    8.26
   3  -2 -19   51.02    8.24
   3  -2 -19   43.83    8.54
   3   2 -19   46.74    7.37
   3   2 -19   55.11    8.08
  -3  -2  19   36.01    6.83
  -3  -2  19   45.86    7.25
  -3   2  20    1.09    3.52
  -3   2  20    0.62    3.21
   3  -2 -20    4.79    3.75
   3   2 -20    0.44    3.02
   3   2 -20    4.07    3.30
  -3  -2  20    1.10    2.60
  -3  -2  20    3.53    3.01
  -3   2  21    9.34    4.36
  -3   2  21   -0.00    3.57
   3   2 -21    0.00    3.11
   3   2 -21    3.59    3.44
  -3  -2  21    2.72    3.12
  -3  -2  21    2.70    3.31
  -3   2  22    2.56    4.01
  -3   2  22    0.00    3.53
   3   2 -22    4.74    3.55
  -3  -2  22    0.26    2.69
  -3  -2  22    3.56    3.44
  -3   2  23  115.03   16.68
  -3   2  23  129.74   16.77
   3  -2 -23  117.85   17.02
   3   2 -23  115.06   16.47
  -3  -2  23  143.47   16.38
  -3  -2  23  120.13   15.68
  -3   2  24   59.26    9.80
  -3   2  24   61.11    9.54
   3  -2 -24   20.28    7.51
  -3  -2  24   45.07    8.46
  -3  -2  24   39.55    7.61
  -3   2  25   39.07    8.68
   3  -2 -25   58.53   10.05
  -3  -2  25   35.56    7.95
  -3   2  26    3.03    4.11
   3  -2 -26    5.83    4.39
  -3  -2  26    9.92    5.15
  -3   2  27   71.86   11.67
   3  -2 -27   45.83   10.97
  -3  -2  27   75.44   11.27
  -3   2  28    0.84    4.25
   3  -2 -28    4.54    5.07
  -3   2  29  112.46   16.45
   3  -2 -29  100.45   16.36
   3  -2 -30    1.44    4.29
   3  -2 -31    0.25    4.43
   3  -2 -32    1.36    4.53
   3  -2 -33   25.94    8.50
   3  -2 -34    2.29    4.77
   3  -2 -35   10.42    7.39
   3  -2 -36   -0.00    5.48
   3  -2 -37   -0.00    5.28
   3  -2 -38   -0.00    6.27
   3  -2 -39   12.55    7.28
  -3   3   1  461.95   47.82
  -3   3   1  504.85   48.01
   3  -3  -1  476.70   47.56
   3  -3  -1  484.78   48.23
   3   3  -1  429.29   46.43
  -3  -3   1  418.52   46.33
  -3  -3   1  498.52   46.75
  -3  -3   1  468.07   46.42
  -3   3   2  227.85   24.70
  -3   3   2  227.82   24.58
   3  -3  -2  225.73   24.31
   3  -3  -2  246.79   25.13
   3   3  -2  205.40   23.16
   3   3  -2  185.09   23.21
  -3  -3   2  221.21   23.21
  -3  -3   2  235.71   23.31
  -3  -3   2  253.53   23.28
  -3   3   3   14.76    5.81
  -3   3   3   42.12    6.92
   3  -3  -3   46.96    6.96
   3  -3  -3   38.69    7.04
   3   3  -3   41.88    5.70
   3   3  -3   51.12    6.14
  -3  -3   3   45.41    5.73
  -3  -3   3   50.83    5.65
  -3  -3   3   47.78    5.54
  -3   3   4   80.14   11.01
  -3   3   4   93.89   11.18
   3  -3  -4   98.01   11.10
   3  -3  -4   93.41   11.52
   3   3  -4   78.74    9.33
   3   3  -4   85.88    9.63
  -3  -3   4   76.41    9.32
  -3  -3   4   82.49    9.01
  -3  -3   4   81.63    8.94
  -3   3   5  483.54   50.85
  -3   3   5  769.78   52.55
   3  -3  -5  595.52   51.28
   3  -3  -5  539.53   51.63
   3   3  -5  459.20   49.15
   3   3  -5  465.70   49.31
  -3  -3   5  458.68   49.12
  -3  -3   5  490.67   48.48
  -3  -3   5  505.22   48.49
  -3   3   6  548.33   56.65
  -3   3   6  598.28   56.90
   3  -3  -6  591.90   56.61
   3  -3  -6  583.41   57.28
   3   3  -6  534.75   54.81
   3   3  -6  528.24   54.90
  -3  -3   6  574.73   54.84
  -3   3   7  166.67   18.72
  -3   3   7  186.72   18.89
   3  -3  -7  158.13   18.30
   3  -3  -7  162.90   19.05
   3   3  -7  153.27   16.69
   3   3  -7  173.28   16.87
  -3  -3   7  153.93   16.59
  -3   3   8   37.02    6.11
  -3   3   8   24.26    5.25
   3  -3  -8   43.58    6.31
   3  -3  -8   19.72    5.64
   3   3  -8   28.93    4.09
   3   3  -8   27.01    4.02
  -3  -3   8   27.40    3.84
  -3   3   9  152.32   18.96
  -3   3   9  201.54   19.50
   3  -3  -9  170.71   18.93
   3  -3  -9  170.06   19.67
   3   3  -9  162.70   17.14
   3   3  -9  172.68   17.34
  -3  -3   9  155.13   17.02
  -3   3  10  419.97   47.78
  -3   3  10  464.91   47.88
   3  -3 -10  436.60   47.65
   3  -3 -10  512.81   49.01
   3   3 -10  504.49   46.19
   3   3 -10  449.44   46.19
  -3  -3  10  460.95   46.03
  -3   3  11  555.53   52.09
  -3   3  11  484.51   51.43
   3  -3 -11  518.12   51.59
   3  -3 -11  465.29   52.13
   3   3 -11  480.33   49.71
   3   3 -11  518.68   50.05
  -3  -3  11  505.39   49.77
  -3   3  12    0.00    3.47
  -3   3  12    0.25    2.70
   3  -3 -12   -0.00    2.93
   3  -3 -12    1.23    3.35
   3   3 -12    0.00    1.94
   3   3 -12    0.99    2.25
  -3  -3  12   -0.00    2.22
  -3   3  13   21.25    5.47
  -3   3  13   14.71    4.50
   3  -3 -13   33.72    5.86
   3  -3 -13   15.75    4.99
   3   3 -13   23.87    3.97
   3   3 -13   17.13    3.83
  -3  -3  13   20.58    3.96
  -3   3  14    5.44    3.63
  -3   3  14    7.11    3.32
   3  -3 -14   11.36    4.05
   3  -3 -14    4.73    3.71
   3   3 -14    3.09    2.44
   3   3 -14    1.33    2.38
  -3  -3  14    3.10    2.73
  -3   3  15  181.44   22.53
   3  -3 -15  199.39   22.59
   3  -3 -15  213.57   23.70
   3   3 -15  194.60   21.25
   3   3 -15  203.16   21.69
  -3   3  16   55.64    8.42
   3  -3 -16   20.73    6.17
   3  -3 -16   57.39    9.03
   3   3 -16   50.32    6.73
   3   3 -16   47.94    6.83
  -3  -3  16   38.48    6.32
  -3   3  17   39.02    8.08
   3  -3 -17   42.55    7.77
   3  -3 -17   35.77    8.25
   3   3 -17   49.27    7.31
   3   3 -17   55.43    7.70
  -3  -3  17   57.02    7.46
  -3   3  18    0.00    3.44
   3  -3 -18    2.02    2.99
   3  -3 -18    1.89    3.13
   3   3 -18    8.01    3.56
   3   3 -18    0.00    2.71
  -3  -3  18    0.00    2.47
  -3   3  19   22.84    5.72
   3  -3 -19    0.00    3.27
   3  -3 -19   10.88    5.07
   3   3 -19   12.44    4.05
   3   3 -19   27.50    5.27
  -3  -3  19   14.56    3.94
  -3   3  20   46.26    8.21
   3  -3 -20   39.02    7.38
   3   3 -20   35.38    6.68
   3   3 -20   32.22    6.75
  -3  -3  20   30.91    6.26
  -3   3  21   77.49   12.25
  -3   3  21   84.30   12.15
   3  -3 -21   90.58   12.37
   3   3 -21   61.91   10.75
   3   3 -21   97.60   12.32
  -3  -3  21   86.88   11.37
  -3   3  22   52.48   10.24
  -3   3  22   51.68    9.83
   3  -3 -22   83.14   11.30
   3  -3 -22   61.66   11.00
   3   3 -22   62.86    9.76
   3   3 -22   61.33   10.11
  -3  -3  22   63.79    9.46
  -3   3  23    6.17    5.00
   3  -3 -23    9.40    5.19
   3   3 -23   13.17    4.72
  -3  -3  23    3.76    4.17
  -3   3  24   11.80    5.86
   3  -3 -24   11.69    5.57
   3   3 -24   13.08    4.99
  -3   3  25  124.68   17.49
   3  -3 -25  114.34   17.57
   3   3 -25  129.83   16.77
  -3   3  26   65.50   11.47
   3  -3 -26   43.57   10.41
   3   3 -26   56.00    9.93
  -3   3  27   86.55   13.63
   3  -3 -27   50.89   12.52
   3   3 -27  104.31   13.45
   3  -3 -28    3.98    5.62
   3  -3 -29    2.03    5.10
   3  -3 -30   29.62    8.66
  -3   3  31   33.88    9.20
   3  -3 -31   36.60   10.01
   3  -3 -32    0.00    5.13
   3  -3 -33    0.00    5.67
   3  -3 -34    1.47    4.87
   3  -3 -35    6.55    5.71
   3  -3 -36    3.07    5.00
   3  -3 -37    2.56    5.07
   3  -3 -38   -0.00    6.01
   3  -3 -39    1.63    5.59
  -3   4   1  103.69   15.56
  -3   4   1  119.35   15.65
   3  -4  -1  172.02   16.57
   3  -4  -1  119.61   15.99
   3   4  -1  111.02   14.46
  -3  -4   1  158.16   15.13
  -3  -4   1  124.22   14.81
  -3  -4   1  125.43   14.51
  -3   4   2  142.38   18.21
  -3   4   2  149.88   18.34
   3  -4  -2  145.98   17.92
   3  -4  -2  140.43   18.46
   3   4  -2  151.19   16.98
  -3  -4   2  168.95   17.18
  -3  -4   2  149.69   17.03
  -3  -4   2  164.11   17.00
  -3   4   3  335.52   35.23
  -3   4   3  382.22   35.80
   3  -4  -3  337.14   34.91
   3  -4  -3  333.31   35.69
   3   4  -3  299.57   33.51
   3   4  -3  356.42   34.29
  -3  -4   3  304.57   33.52
  -3  -4   3  307.71   33.55
  -3  -4   3  342.45   33.66
  -3   4   4   44.92    7.83
  -3   4   4   46.90    7.57
   3  -4  -4   42.99    7.30
   3  -4  -4   55.42    8.45
   3   4  -4   33.74    5.89
   3   4  -4   41.97    6.42
  -3  -4   4   42.95    6.08
  -3  -4   4   40.11    5.95
  -3  -4   4   49.76    6.03
  -3   4   5   38.93    7.35
  -3   4   5   39.12    7.24
   3  -4  -5   32.38    6.83
   3  -4  -5   44.54    7.80
   3   4  -5   34.27    5.71
   3   4  -5   41.46    6.08
  -3  -4   5   39.21    5.67
  -3  -4   5   46.94    5.69
  -3  -4   5   43.04    5.46
  -3   4   6   84.59   11.90
  -3   4   6   83.44   11.65
   3  -4  -6  100.93   11.76
   3  -4  -6   76.76   11.91
   3   4  -6   85.51   10.05
   3   4  -6   81.01   10.24
  -3  -4   6   80.75    9.88
  -3  -4   6   87.59    9.61
  -3   4   7  300.18   31.27
  -3   4   7  305.84   31.26
   3  -4  -7  285.12   30.65
   3  -4  -7  356.75   32.59
   3   4  -7  265.68   29.08
   3   4  -7  269.73   29.32
  -3  -4   7  285.55   29.05
  -3  -4   7  278.17   28.44
  -3   4   8  180.42   21.83
  -3   4   8  190.10   21.90
   3  -4  -8  183.31   21.50
   3  -4  -8  188.18   22.48
   3   4  -8  188.92   20.09
   3   4  -8  200.85   20.39
  -3  -4   8  195.26   19.90
  -3  -4   8  185.04   19.03
  -3   4   9  141.56   17.14
  -3   4   9  152.86   17.21
   3  -4  -9  137.25   16.66
   3  -4  -9  153.53   18.00
   3   4  -9  151.04   15.38
   3   4  -9  133.94   15.28
  -3  -4   9  147.77   15.08
  -3  -4   9  128.73   13.82
  -3   4  10   41.53    7.44
  -3   4  10   43.13    7.06
   3  -4 -10   55.02    7.47
   3  -4 -10   35.39    7.37
   3   4 -10   37.17    5.22
   3   4 -10   38.75    5.42
  -3  -4  10   37.08    4.99
  -3  -4  10   25.22    3.21
  -3   4  11  141.49   15.73
  -3   4  11  112.90   14.68
   3  -4 -11  156.59   15.46
   3  -4 -11  116.81   15.47
   3   4 -11  108.92   13.00
   3   4 -11  100.91   13.15
  -3  -4  11  110.20   12.90
  -3   4  12  291.68   31.55
  -3   4  12  292.62   31.36
   3  -4 -12  267.46   30.97
   3  -4 -12  283.32   32.27
   3   4 -12  285.33   29.54
   3   4 -12  287.13   29.99
  -3  -4  12  288.27   29.45
  -3   4  13  286.56   31.60
  -3   4  13  272.76   31.13
   3  -4 -13  296.69   31.33
   3  -4 -13  289.84   32.38
   3   4 -13  271.59   29.48
   3   4 -13  310.24   30.24
  -3  -4  13  275.63   29.44
  -3   4  14   17.01    5.54
   3  -4 -14   16.23    5.07
   3  -4 -14   15.26    5.15
   3   4 -14   17.88    3.95
   3   4 -14   17.07    4.25
  -3  -4  14   22.34    4.27
  -3   4  15  122.11   16.14
   3  -4 -15   83.63   15.59
   3   4 -15  122.92   14.43
   3   4 -15  151.20   15.43
  -3  -4  15  136.59   14.64
  -3   4  16   61.27    9.29
   3  -4 -16   56.20    8.89
   3  -4 -16   35.61    8.28
   3   4 -16   47.34    7.00
   3   4 -16   51.07    7.65
  -3  -4  16   36.68    6.63
  -3   4  17   94.78   12.61
   3  -4 -17   91.64   12.15
   3  -4 -17   79.36   12.66
   3   4 -17   65.95   10.08
   3   4 -17   77.68   10.88
  -3  -4  17   83.83   10.55
  -3   4  18   95.69   13.33
   3  -4 -18   89.34   12.70
   3  -4 -18   87.50   13.66
   3   4 -18   82.39   11.37
   3   4 -18   79.22   11.73
  -3  -4  18  100.60   11.77
  -3   4  19   21.49    6.12
   3  -4 -19   16.46    5.20
   3   4 -19   10.20    4.15
   3   4 -19   22.32    5.22
  -3  -4  19   18.75    4.80
  -3   4  20    9.62    5.65
   3  -4 -20    7.62    4.06
   3   4 -20   11.51    4.08
   3   4 -20   10.91    4.36
  -3  -4  20   16.88    4.58
  -3   4  21    2.57    4.49
   3  -4 -21    0.00    3.90
   3   4 -21    0.00    3.02
   3   4 -21    0.00    3.61
  -3  -4  21    0.00    3.40
  -3   4  22    4.29    4.31
   3  -4 -22    5.00    4.61
   3   4 -22    4.83    3.89
  -3  -4  22    4.24    3.41
  -3   4  23   67.96   11.13
   3  -4 -23   46.72   10.50
   3   4 -23   59.02    9.69
  -3   4  24   70.22   11.86
   3   4 -24   54.34    9.72
  -3   4  25   56.05   11.21
   3  -4 -25   56.66   11.33
   3   4 -25   59.78   10.05
   3  -4 -26    5.68    4.84
   3  -4 -27   49.50   10.83
   3  -4 -28    8.63    6.09
  -3   4  29   28.54    8.41
   3  -4 -29   31.61    8.35
  -3   4  30    1.63    4.41
   3  -4 -30   -0.00    4.89
  -3   4  31    3.73    4.56
   3  -4 -31   -0.00    4.89
  -3   4  32    8.80    6.27
   3  -4 -32   -0.00    4.77
   3  -4 -33    8.26    6.00
   3  -4 -34    5.43    6.03
   3  -4 -35   -0.00    4.99
   3  -4 -36   -0.00    4.35
   3  -4 -37    0.00    5.40
   3  -4 -38    1.42    5.27
   3  -4 -39   10.62    7.22
  -3   5   1  679.26   67.16
  -3   5   1  661.89   67.12
   3  -5  -1  682.83   66.63
   3  -5  -1  666.40   67.64
   3   5  -1  608.35   65.37
  -3  -5   1  629.96   65.36
  -3   5   2   10.40    5.46
  -3   5   2   13.68    4.89
   3  -5  -2   14.34    5.18
   3  -5  -2   20.57    5.93
   3   5  -2   12.49    4.25
  -3  -5   2   20.62    4.48
  -3  -5   2    8.23    3.89
  -3   5   3   16.91    5.91
  -3   5   3    6.76    4.24
   3  -5  -3   13.33    4.89
   3  -5  -3    6.41    4.60
   3   5  -3   13.49    3.99
  -3  -5   3   13.80    3.89
  -3  -5   3   15.09    4.21
  -3   5   4  126.10   19.88
  -3   5   4  182.20   20.84
   3  -5  -4  193.99   20.69
   3  -5  -4  151.94   20.66
   3   5  -4  164.88   19.05
   3   5  -4  173.85   19.53
  -3  -5   4  182.11   19.03
  -3  -5   4  181.96   19.13
  -3   5   5  324.28   37.64
  -3   5   5  363.30   38.12
   3  -5  -5  365.72   37.63
   3  -5  -5  413.65   39.39
   3   5  -5  359.90   36.44
   3   5  -5  328.89   36.57
  -3  -5   5  327.98   35.98
  -3  -5   5  353.73   36.18
  -3   5   6  227.98   26.30
  -3   5   6  238.24   26.30
   3  -5  -6  236.01   25.75
   3  -5  -6  229.46   26.77
   3   5  -6  211.46   24.25
   3   5  -6  254.08   25.10
  -3  -5   6  227.75   24.19
  -3  -5   6  211.14   23.95
  -3   5   7  162.08   20.02
  -3   5   7  176.95   20.13
   3  -5  -7  162.93   19.52
   3  -5  -7  168.37   20.65
   3   5  -7  151.04   18.01
   3   5  -7  148.61   18.33
  -3  -5   7  149.66   17.82
  -3  -5   7  190.56   18.06
  -3   5   8   37.37    7.48
  -3   5   8   29.32    6.77
   3  -5  -8   38.01    7.31
   3  -5  -8   34.71    7.66
   3   5  -8   25.28    5.56
   3   5  -8   32.49    5.90
  -3  -5   8   37.88    5.76
  -3  -5   8   42.44    5.57
  -3   5   9    0.00    4.39
  -3   5   9    3.74    3.63
   3  -5  -9    8.94    4.62
   3  -5  -9    9.67    5.20
   3   5  -9   11.67    3.73
   3   5  -9   11.84    3.79
  -3  -5   9    3.87    2.82
  -3  -5   9    6.70    2.47
  -3   5  10  292.71   31.61
  -3   5  10  295.44   31.51
   3  -5 -10  280.82   30.94
   3  -5 -10  300.87   32.49
   3   5 -10  288.64   29.65
   3   5 -10  269.59   29.78
  -3  -5  10  263.79   29.13
  -3  -5  10  276.72   28.59
  -3   5  11  275.78   32.60
  -3   5  11  321.71   32.86
   3  -5 -11  296.96   32.32
   3  -5 -11  289.78   33.47
   3   5 -11  304.76   30.96
   3   5 -11  285.11   31.13
  -3  -5  11  280.89   30.50
  -3  -5  11  295.24   29.83
  -3   5  12   23.84    6.20
  -3   5  12   30.88    6.37
   3  -5 -12   21.03    5.83
   3  -5 -12   36.19    7.47
   3   5 -12   19.19    4.87
   3   5 -12   28.84    5.45
  -3  -5  12   24.10    4.86
  -3  -5  12   25.73    3.99
  -3   5  13   28.67    6.76
   3  -5 -13   37.88    6.95
   3  -5 -13   27.00    6.73
   3   5 -13   18.09    4.72
   3   5 -13   29.82    5.68
  -3  -5  13   26.49    4.98
  -3  -5  13   22.53    3.80
  -3   5  14  172.40   19.99
   3  -5 -14  161.65   19.28
   3  -5 -14  167.83   20.72
   3   5 -14  171.32   17.91
   3   5 -14  119.33   17.56
  -3  -5  14  163.39   17.60
  -3  -5  14  151.19   16.34
  -3   5  15  365.95   41.12
   3  -5 -15  452.68   41.61
   3  -5 -15  386.49   42.29
   3   5 -15  391.86   39.32
   3   5 -15  361.67   39.77
  -3  -5  15  424.58   39.37
  -3  -5  15  336.99   37.64
  -3   5  16   52.59    9.90
   3  -5 -16   72.47   10.34
   3  -5 -16   53.73   10.52
   3   5 -16   71.47    9.02
   3   5 -16   63.93    9.32
  -3  -5  16   69.62    8.79
  -3  -5  16   47.20    6.93
  -3   5  17   52.86    9.05
   3  -5 -17   42.08    8.12
[truncated: 806,522 more chars]
