# Supplementary material for: LED-pump-X-ray-multiprobe crystallography for sub-second timescales
Source: Commun Chem. 2022 Aug 26;5:102. doi: 10.1038/s42004-022-00716-1 (PMC9814726; doi:10.1038/s42004-022-00716-1)
Supplement: Supplementary file 10 — Supplementary Data 1 [file 42004_2022_716_MOESM10_ESM.zip › CIFs/4s_265K/265K_4s_t6_excit.cif]

  data_global

# SUBMISSION DETAILS
 
_publ_contact_author_name       'Hatcher, Lauren'
_publ_contact_author_address
;
School of Chemistry
Cardiff University
Main Building
Park Place 
Cardiff
CF10 3AT
United Kingdom
;
_publ_contact_author_email       'HatcherL1@cardiff.ac.uk'
_publ_requested_category          FM
_publ_section_comment
; 
?
;
_publ_section_references
;
Diamond General Data Aquisition (GDA) software: http://www.opengda.org/

XIA2: Winter, G. (2010) J. Appl. Cryst. 43, 186-190.
POINTLESS: Evans, P. (2006) Acta Cryst. D62, 72-82.
AIMLESS: Evans, P. R. and Murshudov, G. N. (2013) Acta Cryst. D69, 1204-1214.
DIALS: Winter, G., et al. Acta Cryst. (2018) D74, 85-97.
CCP4: Winn, M. D. et al. (2011) Acta Cryst. D67, 235-242.
   
SHELXL: Sheldrick G. M. (2015). Acta Cryst. C71, 3-8.
SHELXT:	Sheldrick, G. M. (2015). Acta Cryst. A71, 3-8.
 
OLEX2: Dolomanov, O.V.; Bourhis, L.J.; Gildea, R.J.; Howard, J.A.K.; Puschmann,
 H., OLEX2: A complete structure solution, refinement and analysis program 
 (2009). J. Appl. Cryst., 42, 339-341.

MERCURY: Macrae, C. F., Bruno, I. J., Chisholm, J. A., Edgington,
P. R., McCabe, P., Pidcock, E., Rodriguez-Monge, L., Taylor, R.,
van de Streek, J. & Wood, P. A. (2008). J. Appl. Cryst. 41, 466-470.
;

####
 
data_265K_4s_t6_excit
 
_audit_creation_method            'SHELXL-2018/3'
_shelx_SHELXL_version_number      '2018/3'
_chemical_name_systematic         
;
Nitro-(N,N,N',N'-tetrabutyldiethylenetriamine)palladium(II)
tetraphenylborate, tetrahydrofuran solvate
;
_chemical_name_common             ?
_chemical_melting_point           ?
_chemical_formula_moiety          
;
C20 H45 N4 O2 Pd, C24 H20 B, C4 H8 O
;
_chemical_formula_sum            'C48 H73 B N4 O3 Pd' 
_chemical_formula_weight          871.31

loop_
 _atom_type_symbol
 _atom_type_description
 _atom_type_scat_dispersion_real
 _atom_type_scat_dispersion_imag
 _atom_type_scat_source
 'C'  'C'   0.0010   0.0010
 'International Tables Vol C Tables 4.2.6.8 and 6.1.1.4'
 'H'  'H'   0.0000   0.0000
 'International Tables Vol C Tables 4.2.6.8 and 6.1.1.4'
 'B'  'B'   0.0000   0.0000
 'International Tables Vol C Tables 4.2.6.8 and 6.1.1.4'
 'N'  'N'   0.0030   0.0020
 'International Tables Vol C Tables 4.2.6.8 and 6.1.1.4'
 'O'  'O'   0.0050   0.0030
 'International Tables Vol C Tables 4.2.6.8 and 6.1.1.4'
 'Pd'  'Pd'  -2.5040   0.6150
 'International Tables Vol C Tables 4.2.6.8 and 6.1.1.4'
 
_space_group_crystal_system       monoclinic
_space_group_IT_number            14
_space_group_name_H-M_alt         'P 21/n'
_space_group_name_Hall            '-P 2yn'
 
_shelx_space_group_comment
;
The symmetry employed for this shelxl refinement is uniquely defined
by the following loop, which should always be used as a source of
symmetry information in preference to the above space-group names.
They are only intended as comments.
;
 
loop_
 _space_group_symop_operation_xyz
 'x, y, z'
 '-x+1/2, y+1/2, -z+1/2'
 '-x, -y, -z'
 'x-1/2, -y-1/2, z-1/2'
 
_cell_length_a                    11.6574(3)
_cell_length_b                    13.5746(4)
_cell_length_c                    30.2005(9)
_cell_angle_alpha                 90
_cell_angle_beta                  93.354(3)
_cell_angle_gamma                 90
_cell_volume                      4770.9(2)
_cell_formula_units_Z             4
_cell_measurement_temperature     265(2)
_cell_measurement_reflns_used     9703
_cell_measurement_theta_max       18.6701650873
_cell_measurement_theta_min       1.22602470225
 
_exptl_crystal_description        Plate
_exptl_crystal_colour             Yellow
_exptl_crystal_density_meas       ?
_exptl_crystal_density_method     ?
_exptl_crystal_density_diffrn     1.213          
_exptl_crystal_F_000              1856
_exptl_transmission_factor_min    ?
_exptl_transmission_factor_max    ?
_exptl_crystal_size_max           0.100
_exptl_crystal_size_mid           0.100
_exptl_crystal_size_min           0.050
_exptl_absorpt_coefficient_mu     0.202
_shelx_estimated_absorpt_T_min    0.980
_shelx_estimated_absorpt_T_max    0.990
_exptl_absorpt_correction_T_min   0.995970240193
_exptl_absorpt_correction_T_max   1.0
_exptl_absorpt_correction_type    empirical
_exptl_absorpt_process_details    
;
CCP4 7.0.048: AIMLESS, version 0.5.32 : 29/03/17
Scaling & analysis of unmerged intensities, absorption correction using spherical harmonics
;
_exptl_absorpt_special_details    ?
_diffrn_ambient_temperature       265(2)
_diffrn_radiation_wavelength      0.534
_diffrn_measurement_device_type   'Photon counting pixel array'
_diffrn_radiation_type            Synchrotron
_diffrn_measurement_method        'shutterless scans'
_diffrn_radiation_source          'Diamond Light Source Beamline I19-2'
_diffrn_radiation_monochromator   'Silicon 111'
_diffrn_detector_area_resol_mean  ?
_diffrn_reflns_number             32601
_diffrn_reflns_av_unetI/netI      0.1064
_diffrn_reflns_av_R_equivalents   0.0861
_diffrn_reflns_limit_h_min        -14
_diffrn_reflns_limit_h_max        14
_diffrn_reflns_limit_k_min        -15
_diffrn_reflns_limit_k_max        16
_diffrn_reflns_limit_l_min        -37
_diffrn_reflns_limit_l_max        37
_diffrn_reflns_theta_min          1.236
_diffrn_reflns_theta_max          19.496
_diffrn_reflns_theta_full         18.687
_diffrn_measured_fraction_theta_max   0.996
_diffrn_measured_fraction_theta_full  0.995
_diffrn_reflns_Laue_measured_fraction_max    0.996
_diffrn_reflns_Laue_measured_fraction_full   0.995
_diffrn_reflns_point_group_measured_fraction_max   0.996
_diffrn_reflns_point_group_measured_fraction_full  0.995
_reflns_number_total              9724
_reflns_number_gt                 4963
_reflns_threshold_expression      'I > 2\s(I)'
_reflns_Friedel_coverage          0.000
_reflns_Friedel_fraction_max      .
_reflns_Friedel_fraction_full     .
 
_reflns_special_details
;
 Reflections were merged by SHELXL according to the crystal
 class for the calculation of statistics and refinement.
 
 _reflns_Friedel_fraction is defined as the number of unique
 Friedel pairs measured divided by the number that would be
 possible theoretically, ignoring centric projections and
 systematic absences.
;
 
_computing_data_collection        'Diamond GDA (http://www.opengda.org/)'
_computing_cell_refinement        'DIALS (Winter, 2018)'
_computing_data_reduction         'XIA2 (Winter 2010)'
_computing_structure_solution     'SHELXT (Sheldrick, 2015)'
_computing_structure_refinement   'SHELXL (Sheldrick, 2015)'
_computing_molecular_graphics     'OLEX2 (Dolomanov et al., 2009)'
_computing_publication_material   'MERCURY (Macrae et al., 2008)'
_refine_special_details           ?
_refine_ls_structure_factor_coef  Fsqd
_refine_ls_matrix_type            full
_refine_ls_weighting_scheme       calc
_refine_ls_weighting_details
'w=1/[\s^2^(Fo^2^)+(0.0515P)^2^] where P=(Fo^2^+2Fc^2^)/3'
_atom_sites_solution_primary      ?
_atom_sites_solution_secondary    ?
_atom_sites_solution_hydrogens    geom
_refine_ls_hydrogen_treatment     constr
_refine_ls_extinction_method      none
_refine_ls_extinction_coef        .
_refine_ls_number_reflns          9724
_refine_ls_number_parameters      526
_refine_ls_number_restraints      490
_refine_ls_R_factor_all           0.1138
_refine_ls_R_factor_gt            0.0550
_refine_ls_wR_factor_ref          0.1387
_refine_ls_wR_factor_gt           0.1192
_refine_ls_goodness_of_fit_ref    0.898
_refine_ls_restrained_S_all       0.897
_refine_ls_shift/su_max           0.001
_refine_ls_shift/su_mean          0.000
 
loop_
 _atom_site_label
 _atom_site_type_symbol
 _atom_site_fract_x
 _atom_site_fract_y
 _atom_site_fract_z
 _atom_site_U_iso_or_equiv
 _atom_site_adp_type
 _atom_site_occupancy
 _atom_site_site_symmetry_order  
 _atom_site_calc_flag
 _atom_site_refinement_flags_posn
 _atom_site_refinement_flags_adp
 _atom_site_refinement_flags_occupancy
 _atom_site_disorder_assembly
 _atom_site_disorder_group
Pd1 Pd 0.33972(2) 0.77529(2) 0.34687(2) 0.05296(13) Uani 1 1 d . . . . .
N2 N 0.3465(3) 0.9271(2) 0.33803(10) 0.0619(8) Uani 1 1 d . . . . .
N3 N 0.4552(2) 0.7987(2) 0.39832(9) 0.0528(7) Uani 1 1 d . . . . .
H3 H 0.532414 0.788467 0.387915 0.063 Uiso 1 1 calc R U . . .
N4 N 0.3305(2) 0.6319(2) 0.37137(10) 0.0545(7) Uani 1 1 d . . . . .
C1 C 0.4420(3) 0.9637(3) 0.37002(13) 0.0695(11) Uani 1 1 d . . . . .
H1A H 0.515134 0.958795 0.356420 0.083 Uiso 1 1 calc R U . . .
H1B H 0.428980 1.032291 0.377184 0.083 Uiso 1 1 calc R U . . .
C2 C 0.4449(4) 0.9028(3) 0.41157(13) 0.0670(10) Uani 1 1 d . . . . .
H2A H 0.509913 0.921609 0.431269 0.080 Uiso 1 1 calc R U . . .
H2B H 0.375063 0.912584 0.426950 0.080 Uiso 1 1 calc R U . . .
C3 C 0.4345(3) 0.7229(3) 0.43264(12) 0.0572(9) Uani 1 1 d . . . . .
H3A H 0.365355 0.738431 0.447590 0.069 Uiso 1 1 calc R U . . .
H3B H 0.498679 0.720641 0.454564 0.069 Uiso 1 1 calc R U . . .
C4 C 0.4215(3) 0.6255(3) 0.40920(12) 0.0568(9) Uani 1 1 d . . . . .
H4A H 0.400013 0.575328 0.430055 0.068 Uiso 1 1 calc R U . . .
H4B H 0.494274 0.606567 0.397725 0.068 Uiso 1 1 calc R U . . .
C5 C 0.2314(3) 0.9658(3) 0.35159(14) 0.0730(12) Uani 1 1 d . . . . .
H5A H 0.171562 0.934708 0.332772 0.088 Uiso 1 1 calc R U . . .
H5B H 0.221164 0.944316 0.381738 0.088 Uiso 1 1 calc R U . . .
C6 C 0.2122(4) 1.0754(3) 0.34967(17) 0.0965(15) Uani 1 1 d . . . . .
H6A H 0.218551 1.098021 0.319450 0.116 Uiso 1 1 calc R U . . .
H6B H 0.271289 1.108016 0.368243 0.116 Uiso 1 1 calc R U . . .
C7 C 0.0951(4) 1.1032(4) 0.3651(2) 0.1186(19) Uani 1 1 d . . . . .
H7A H 0.036559 1.064336 0.349019 0.142 Uiso 1 1 calc R U . . .
H7B H 0.092161 1.087948 0.396396 0.142 Uiso 1 1 calc R U . . .
C8 C 0.0699(6) 1.2105(4) 0.3579(3) 0.176(3) Uani 1 1 d . . . . .
H8A H 0.047281 1.221673 0.327277 0.265 Uiso 1 1 calc R U . . .
H8B H 0.137569 1.248364 0.365924 0.265 Uiso 1 1 calc R U . . .
H8C H 0.008893 1.230162 0.376020 0.265 Uiso 1 1 calc R U . . .
C9 C 0.3654(3) 0.9606(3) 0.29181(13) 0.0681(11) Uani 1 1 d . . . . .
H9A H 0.373683 1.031710 0.291914 0.082 Uiso 1 1 calc R U . . .
H9B H 0.297733 0.944592 0.272982 0.082 Uiso 1 1 calc R U . . .
C10 C 0.4688(3) 0.9161(3) 0.27191(13) 0.0748(12) Uani 1 1 d . . . . .
H10A H 0.466589 0.845037 0.275040 0.090 Uiso 1 1 calc R U . . .
H10B H 0.538171 0.939962 0.287701 0.090 Uiso 1 1 calc R U . . .
C11 C 0.4714(4) 0.9428(4) 0.22316(14) 0.0937(15) Uani 1 1 d . . . . .
H11A H 0.406974 0.911465 0.206975 0.112 Uiso 1 1 calc R U . . .
H11B H 0.462240 1.013486 0.219922 0.112 Uiso 1 1 calc R U . . .
C12 C 0.5805(4) 0.9121(5) 0.20314(18) 0.131(2) Uani 1 1 d . . . . .
H12A H 0.577771 0.931056 0.172474 0.196 Uiso 1 1 calc R U . . .
H12B H 0.589058 0.841915 0.205444 0.196 Uiso 1 1 calc R U . . .
H12C H 0.644631 0.943678 0.218689 0.196 Uiso 1 1 calc R U . . .
C13 C 0.2119(3) 0.6237(3) 0.38869(13) 0.0605(10) Uani 1 1 d . . . . .
H13A H 0.203688 0.675858 0.410203 0.073 Uiso 1 1 calc R U . . .
H13B H 0.156376 0.636277 0.364159 0.073 Uiso 1 1 calc R U . . .
C14 C 0.1795(3) 0.5280(3) 0.41001(15) 0.0739(12) Uani 1 1 d . . . . .
H14A H 0.232464 0.514888 0.435300 0.089 Uiso 1 1 calc R U . . .
H14B H 0.186015 0.474701 0.388935 0.089 Uiso 1 1 calc R U . . .
C15 C 0.0583(3) 0.5315(3) 0.42512(16) 0.0821(13) Uani 1 1 d . . . . .
H15A H 0.052839 0.584459 0.446434 0.099 Uiso 1 1 calc R U . . .
H15B H 0.006221 0.546646 0.399802 0.099 Uiso 1 1 calc R U . . .
C16 C 0.0198(4) 0.4369(3) 0.44594(16) 0.0958(16) Uani 1 1 d . . . . .
H16A H 0.019030 0.384914 0.424366 0.144 Uiso 1 1 calc R U . . .
H16B H -0.056057 0.445352 0.456127 0.144 Uiso 1 1 calc R U . . .
H16C H 0.071950 0.420210 0.470583 0.144 Uiso 1 1 calc R U . . .
C17 C 0.3486(3) 0.5515(3) 0.33882(13) 0.0651(11) Uani 1 1 d . . . . .
H17A H 0.352017 0.489125 0.354548 0.078 Uiso 1 1 calc R U . . .
H17B H 0.282669 0.549165 0.317721 0.078 Uiso 1 1 calc R U . . .
C18 C 0.4547(3) 0.5618(3) 0.31382(14) 0.0790(13) Uani 1 1 d . . . . .
H18A H 0.521595 0.560672 0.334475 0.095 Uiso 1 1 calc R U . . .
H18B H 0.453335 0.624809 0.298610 0.095 Uiso 1 1 calc R U . . .
C19 C 0.4640(4) 0.4785(4) 0.27982(18) 0.117(2) Uani 1 1 d . . . . .
H19A H 0.456328 0.416061 0.294945 0.140 Uiso 1 1 calc R U . . .
H19B H 0.400097 0.484103 0.257920 0.140 Uiso 1 1 calc R U . . .
C20 C 0.5679(5) 0.4769(5) 0.2573(2) 0.158(3) Uani 1 1 d . . . . .
H20A H 0.562288 0.428191 0.234228 0.237 Uiso 1 1 calc R U . . .
H20B H 0.630954 0.461029 0.277927 0.237 Uiso 1 1 calc R U . . .
H20C H 0.580565 0.540483 0.244508 0.237 Uiso 1 1 calc R U . . .
C21 C 0.6568(3) 0.3743(3) 0.42734(13) 0.0547(9) Uani 1 1 d . . . . .
C22 C 0.7094(3) 0.4232(3) 0.39332(14) 0.0691(11) Uani 1 1 d . . . . .
H22 H 0.726410 0.388526 0.367970 0.083 Uiso 1 1 calc R U . . .
C23 C 0.7368(4) 0.5221(4) 0.39654(18) 0.0859(14) Uani 1 1 d . . . . .
H23 H 0.770148 0.552915 0.372982 0.103 Uiso 1 1 calc R U . . .
C24 C 0.7159(3) 0.5756(4) 0.43358(18) 0.0852(13) Uani 1 1 d . . . . .
H24 H 0.738472 0.641233 0.435988 0.102 Uiso 1 1 calc R U . . .
C25 C 0.6613(3) 0.5308(3) 0.46698(16) 0.0761(12) Uani 1 1 d . . . . .
H25 H 0.644074 0.566408 0.492060 0.091 Uiso 1 1 calc R U . . .
C26 C 0.6316(3) 0.4324(3) 0.46335(13) 0.0654(11) Uani 1 1 d . . . . .
H26 H 0.593011 0.403645 0.486142 0.078 Uiso 1 1 calc R U . . .
C27 C 0.7345(3) 0.2014(3) 0.45892(13) 0.0577(9) Uani 1 1 d . . . . .
C28 C 0.8085(4) 0.2509(3) 0.48849(15) 0.0720(12) Uani 1 1 d . . . . .
H28 H 0.802771 0.319127 0.490151 0.086 Uiso 1 1 calc R U . . .
C29 C 0.8913(4) 0.2036(4) 0.51598(16) 0.0867(14) Uani 1 1 d . . . . .
H29 H 0.938831 0.240490 0.535408 0.104 Uiso 1 1 calc R U . . .
C30 C 0.9035(4) 0.1036(4) 0.51474(17) 0.0899(14) Uani 1 1 d . . . . .
H30 H 0.957945 0.071740 0.533376 0.108 Uiso 1 1 calc R U . . .
C31 C 0.8336(4) 0.0518(4) 0.48539(19) 0.0966(15) Uani 1 1 d . . . . .
H31 H 0.840741 -0.016291 0.483740 0.116 Uiso 1 1 calc R U . . .
C32 C 0.7523(3) 0.0994(3) 0.45813(16) 0.0802(13) Uani 1 1 d . . . . .
H32 H 0.706972 0.061854 0.438188 0.096 Uiso 1 1 calc R U . . .
C33 C 0.5054(3) 0.2308(3) 0.44440(12) 0.0537(9) Uani 1 1 d . . . . .
C34 C 0.4792(3) 0.1457(3) 0.46681(12) 0.0588(10) Uani 1 1 d . . . . .
H34 H 0.537987 0.100850 0.473583 0.071 Uiso 1 1 calc R U . . .
C35 C 0.3690(3) 0.1235(3) 0.47982(13) 0.0678(11) Uani 1 1 d . . . . .
H35 H 0.355456 0.064732 0.494434 0.081 Uiso 1 1 calc R U . . .
C36 C 0.2813(4) 0.1887(3) 0.47095(15) 0.0762(12) Uani 1 1 d . . . . .
H36 H 0.208145 0.175802 0.480273 0.091 Uiso 1 1 calc R U . . .
C37 C 0.3028(4) 0.2733(3) 0.44813(17) 0.0846(14) Uani 1 1 d . . . . .
H37 H 0.243580 0.317616 0.441251 0.102 Uiso 1 1 calc R U . . .
C38 C 0.4123(3) 0.2928(3) 0.43531(16) 0.0785(13) Uani 1 1 d . . . . .
H38 H 0.424366 0.350599 0.419735 0.094 Uiso 1 1 calc R U . . .
C39 C 0.6365(4) 0.2134(3) 0.37481(14) 0.0704(11) Uani 1 1 d . . . . .
C40 C 0.5447(4) 0.2201(3) 0.34438(15) 0.0829(13) Uani 1 1 d . . . . .
H40 H 0.475449 0.244112 0.353801 0.099 Uiso 1 1 calc R U . . .
C41 C 0.5500(6) 0.1923(4) 0.29958(17) 0.1037(16) Uani 1 1 d . . . . .
H41 H 0.486114 0.199778 0.279941 0.124 Uiso 1 1 calc R U . . .
C42 C 0.6492(6) 0.1547(5) 0.2853(2) 0.129(2) Uani 1 1 d . . . . .
H42 H 0.653595 0.135240 0.255958 0.155 Uiso 1 1 calc R U . . .
C43 C 0.7425(6) 0.1456(5) 0.3145(2) 0.139(2) Uani 1 1 d . . . . .
H43 H 0.810754 0.119999 0.304887 0.167 Uiso 1 1 calc R U . . .
C44 C 0.7365(5) 0.1741(4) 0.35827(17) 0.1122(18) Uani 1 1 d . . . . .
H44 H 0.801268 0.166888 0.377457 0.135 Uiso 1 1 calc R U . . .
B1 B 0.6337(4) 0.2554(3) 0.42657(16) 0.0595(9) Uani 1 1 d . . . . .
O3 O 0.6908(10) 0.8017(17) 0.3659(6) 0.089(3) Uani 0.613(17) 1 d D . P A 1
C45 C 0.7386(11) 0.7725(18) 0.3253(6) 0.1011(17) Uani 0.613(17) 1 d D . P A 1
H45A H 0.729055 0.824600 0.303402 0.121 Uiso 0.613(17) 1 calc R U P A 1
H45B H 0.700634 0.713727 0.313579 0.121 Uiso 0.613(17) 1 calc R U P A 1
C46 C 0.8623(10) 0.7529(14) 0.3358(5) 0.115(3) Uani 0.613(17) 1 d D . P A 1
H46A H 0.875596 0.684464 0.343691 0.138 Uiso 0.613(17) 1 calc R U P A 1
H46B H 0.907912 0.769699 0.310968 0.138 Uiso 0.613(17) 1 calc R U P A 1
C47 C 0.8880(9) 0.8174(13) 0.3732(4) 0.115(3) Uani 0.613(17) 1 d D . P A 1
H47A H 0.934145 0.782639 0.395943 0.138 Uiso 0.613(17) 1 calc R U P A 1
H47B H 0.931220 0.874034 0.363892 0.138 Uiso 0.613(17) 1 calc R U P A 1
C48 C 0.7827(9) 0.8488(10) 0.3904(4) 0.1011(17) Uani 0.613(17) 1 d D . P A 1
H48A H 0.781416 0.831414 0.421487 0.121 Uiso 0.613(17) 1 calc R U P A 1
H48B H 0.775147 0.919716 0.387691 0.121 Uiso 0.613(17) 1 calc R U P A 1
O3A O 0.6735(16) 0.812(3) 0.3599(11) 0.089(3) Uani 0.387(17) 1 d D . P A 2
C45A C 0.7281(18) 0.760(3) 0.3261(10) 0.1011(17) Uani 0.387(17) 1 d D . P A 2
H45C H 0.701867 0.782586 0.296743 0.121 Uiso 0.387(17) 1 calc R U P A 2
H45D H 0.714748 0.689490 0.328147 0.121 Uiso 0.387(17) 1 calc R U P A 2
C46A C 0.8513(16) 0.7845(19) 0.3362(9) 0.115(3) Uani 0.387(17) 1 d D . P A 2
H46C H 0.890305 0.729454 0.350964 0.138 Uiso 0.387(17) 1 calc R U P A 2
H46D H 0.888490 0.798013 0.308936 0.138 Uiso 0.387(17) 1 calc R U P A 2
C47A C 0.8575(14) 0.8697(18) 0.3644(6) 0.115(3) Uani 0.387(17) 1 d D . P A 2
H47C H 0.875091 0.928118 0.347580 0.138 Uiso 0.387(17) 1 calc R U P A 2
H47D H 0.916304 0.861266 0.388160 0.138 Uiso 0.387(17) 1 calc R U P A 2
C48A C 0.7458(15) 0.8780(15) 0.3819(6) 0.1011(17) Uani 0.387(17) 1 d D . P A 2
H48C H 0.750759 0.863457 0.413426 0.121 Uiso 0.387(17) 1 calc R U P A 2
H48D H 0.716775 0.944511 0.377801 0.121 Uiso 0.387(17) 1 calc R U P A 2
O1 O 0.1263(3) 0.7599(3) 0.29861(12) 0.1121(12) Uani 0.787(5) 1 d D . P B 3
O2 O 0.2624(3) 0.72414(19) 0.25903(12) 0.1121(12) Uani 0.787(5) 1 d D . P B 3
N1 N 0.2271(3) 0.74934(13) 0.29386(10) 0.0701(12) Uani 0.787(5) 1 d D . P B 3
O1A O 0.2027(11) 0.7573(2) 0.3033(3) 0.1121(12) Uani 0.213(5) 1 d D . P B 4
O2A O 0.3181(9) 0.7177(3) 0.2555(3) 0.1121(12) Uani 0.213(5) 1 d D . P B 4
N1A N 0.2099(8) 0.7301(2) 0.2622(3) 0.0701(12) Uani 0.213(5) 1 d D . P B 4
 
loop_
 _atom_site_aniso_label
 _atom_site_aniso_U_11
 _atom_site_aniso_U_22
 _atom_site_aniso_U_33
 _atom_site_aniso_U_23
 _atom_site_aniso_U_13
 _atom_site_aniso_U_12
Pd1 0.0531(2) 0.0558(2) 0.0496(2) 0.00158(17) -0.00069(14) -0.00269(16)
N2 0.0666(18) 0.063(2) 0.0558(18) 0.0078(15) 0.0001(13) 0.0020(14)
N3 0.0549(17) 0.0572(17) 0.0458(17) 0.0000(13) -0.0007(14) -0.0050(14)
N4 0.0521(15) 0.0549(19) 0.0564(18) -0.0036(14) 0.0016(12) -0.0040(14)
C1 0.080(3) 0.060(3) 0.067(2) 0.0050(19) -0.0075(18) -0.004(2)
C2 0.083(3) 0.056(2) 0.061(2) -0.0009(17) -0.007(2) -0.001(2)
C3 0.063(2) 0.063(2) 0.044(2) 0.0044(15) -0.0021(17) -0.0025(19)
C4 0.056(2) 0.059(2) 0.055(2) 0.0049(17) 0.0011(15) -0.0001(19)
C5 0.076(2) 0.070(2) 0.074(3) 0.002(2) 0.005(2) 0.010(2)
C6 0.112(3) 0.072(3) 0.105(4) 0.000(3) 0.000(3) 0.023(3)
C7 0.110(3) 0.096(4) 0.149(5) -0.031(4) -0.007(3) 0.034(3)
C8 0.166(6) 0.098(4) 0.262(9) -0.037(5) -0.018(6) 0.044(4)
C9 0.076(3) 0.070(3) 0.058(2) 0.014(2) -0.0014(18) -0.002(2)
C10 0.075(3) 0.082(3) 0.068(2) 0.009(2) 0.003(2) -0.003(2)
C11 0.095(3) 0.115(4) 0.072(2) 0.014(3) 0.012(2) -0.006(3)
C12 0.106(4) 0.196(7) 0.094(4) -0.008(4) 0.029(3) -0.002(4)
C13 0.0509(18) 0.061(2) 0.069(3) 0.004(2) 0.0009(17) -0.0051(18)
C14 0.064(2) 0.069(3) 0.089(3) 0.014(2) 0.012(2) -0.004(2)
C15 0.063(2) 0.081(3) 0.103(4) 0.004(3) 0.020(2) -0.009(2)
C16 0.087(3) 0.089(3) 0.114(4) 0.011(3) 0.029(3) -0.013(3)
C17 0.074(2) 0.057(2) 0.064(3) -0.0070(18) 0.0018(19) -0.002(2)
C18 0.078(3) 0.088(3) 0.072(3) -0.004(2) 0.009(2) 0.009(2)
C19 0.120(4) 0.118(4) 0.117(4) -0.034(3) 0.041(3) 0.002(3)
C20 0.160(5) 0.163(6) 0.159(6) -0.036(5) 0.083(5) 0.009(4)
C21 0.048(2) 0.0577(19) 0.057(2) 0.0040(15) -0.0046(16) 0.0004(17)
C22 0.062(2) 0.069(2) 0.077(3) 0.015(2) 0.007(2) -0.002(2)
C23 0.073(3) 0.069(2) 0.116(4) 0.024(2) 0.011(3) -0.005(2)
C24 0.064(3) 0.062(3) 0.128(4) 0.010(2) -0.009(2) -0.003(2)
C25 0.074(3) 0.058(2) 0.095(3) -0.005(2) -0.012(2) 0.010(2)
C26 0.078(3) 0.058(2) 0.060(2) 0.0028(18) 0.000(2) 0.006(2)
C27 0.054(2) 0.053(2) 0.068(2) 0.0041(18) 0.0140(15) 0.0042(16)
C28 0.067(3) 0.067(3) 0.082(3) -0.003(2) -0.0007(18) 0.0098(19)
C29 0.078(3) 0.086(3) 0.093(3) -0.010(3) -0.016(2) 0.017(2)
C30 0.067(3) 0.085(3) 0.117(4) 0.014(3) 0.001(2) 0.022(2)
C31 0.073(3) 0.071(3) 0.145(4) 0.014(3) -0.002(2) 0.013(2)
C32 0.065(3) 0.054(2) 0.121(4) -0.004(2) 0.000(2) 0.006(2)
C33 0.0569(17) 0.050(2) 0.053(2) -0.0024(17) -0.0009(16) 0.0019(15)
C34 0.0628(19) 0.053(2) 0.060(2) 0.0032(18) -0.0015(18) -0.0013(17)
C35 0.066(2) 0.067(3) 0.070(3) 0.005(2) 0.001(2) -0.0076(17)
C36 0.065(2) 0.068(3) 0.096(3) -0.001(2) 0.014(2) -0.0020(19)
C37 0.062(2) 0.065(3) 0.127(4) 0.009(3) 0.006(3) 0.006(2)
C38 0.0605(19) 0.061(3) 0.114(4) 0.017(2) 0.002(2) 0.0059(18)
C39 0.087(3) 0.063(3) 0.061(2) -0.004(2) 0.0096(16) -0.011(2)
C40 0.109(3) 0.071(3) 0.067(2) 0.005(2) -0.007(2) -0.024(3)
C41 0.166(5) 0.077(4) 0.066(2) 0.007(3) -0.007(3) -0.032(3)
C42 0.196(6) 0.114(5) 0.080(4) -0.012(4) 0.019(3) -0.019(4)
C43 0.172(5) 0.167(6) 0.082(3) -0.031(4) 0.035(3) 0.015(5)
C44 0.109(3) 0.154(5) 0.075(3) -0.020(3) 0.019(3) 0.018(3)
B1 0.060(2) 0.059(2) 0.060(2) -0.0001(18) 0.0053(17) 0.0009(18)
O3 0.071(3) 0.099(5) 0.098(5) -0.006(5) 0.008(3) 0.001(4)
C45 0.087(3) 0.112(5) 0.104(3) -0.019(3) 0.006(2) 0.000(2)
C46 0.083(3) 0.121(8) 0.141(4) -0.013(4) 0.012(2) 0.001(3)
C47 0.083(3) 0.121(8) 0.141(4) -0.013(4) 0.012(2) 0.001(3)
C48 0.087(3) 0.112(5) 0.104(3) -0.019(3) 0.006(2) 0.000(2)
O3A 0.071(3) 0.099(5) 0.098(5) -0.006(5) 0.008(3) 0.001(4)
C45A 0.087(3) 0.112(5) 0.104(3) -0.019(3) 0.006(2) 0.000(2)
C46A 0.083(3) 0.121(8) 0.141(4) -0.013(4) 0.012(2) 0.001(3)
C47A 0.083(3) 0.121(8) 0.141(4) -0.013(4) 0.012(2) 0.001(3)
C48A 0.087(3) 0.112(5) 0.104(3) -0.019(3) 0.006(2) 0.000(2)
O1 0.068(2) 0.189(3) 0.0773(17) -0.0211(17) -0.0117(16) 0.0023(19)
O2 0.068(2) 0.189(3) 0.0773(17) -0.0211(17) -0.0117(16) 0.0023(19)
N1 0.068(2) 0.077(3) 0.065(2) 0.011(2) -0.011(2) -0.0045(19)
O1A 0.068(2) 0.189(3) 0.0773(17) -0.0211(17) -0.0117(16) 0.0023(19)
O2A 0.068(2) 0.189(3) 0.0773(17) -0.0211(17) -0.0117(16) 0.0023(19)
N1A 0.068(2) 0.077(3) 0.065(2) 0.011(2) -0.011(2) -0.0045(19)
 
_geom_special_details
;
 All esds (except the esd in the dihedral angle between two l.s. planes)
 are estimated using the full covariance matrix.  The cell esds are taken
 into account individually in the estimation of esds in distances, angles
 and torsion angles; correlations between esds in cell parameters are only
 used when they are defined by crystal symmetry.  An approximate (isotropic)
 treatment of cell esds is used for estimating esds involving l.s. planes.
;
 
loop_
 _geom_bond_atom_site_label_1
 _geom_bond_atom_site_label_2
 _geom_bond_distance
 _geom_bond_site_symmetry_2
 _geom_bond_publ_flag
Pd1 N3 2.021(3) . ?
Pd1 O1A 2.024(14) . ?
Pd1 N1 2.041(3) . ?
Pd1 N2 2.080(3) . ?
Pd1 N4 2.088(3) . ?
N2 C9 1.497(4) . ?
N2 C1 1.514(5) . ?
N2 C5 1.520(4) . ?
N3 C2 1.475(5) . ?
N3 C3 1.491(4) . ?
N3 H3 0.9800 . ?
N4 C17 1.493(4) . ?
N4 C13 1.511(4) . ?
N4 C4 1.515(4) . ?
C1 C2 1.502(5) . ?
C1 H1A 0.9700 . ?
C1 H1B 0.9700 . ?
C2 H2A 0.9700 . ?
C2 H2B 0.9700 . ?
C3 C4 1.503(5) . ?
C3 H3A 0.9700 . ?
C3 H3B 0.9700 . ?
C4 H4A 0.9700 . ?
C4 H4B 0.9700 . ?
C5 C6 1.504(5) . ?
C5 H5A 0.9700 . ?
C5 H5B 0.9700 . ?
C6 C7 1.516(6) . ?
C6 H6A 0.9700 . ?
C6 H6B 0.9700 . ?
C7 C8 1.499(7) . ?
C7 H7A 0.9700 . ?
C7 H7B 0.9700 . ?
C8 H8A 0.9600 . ?
C8 H8B 0.9600 . ?
C8 H8C 0.9600 . ?
C9 C10 1.504(5) . ?
C9 H9A 0.9700 . ?
C9 H9B 0.9700 . ?
C10 C11 1.518(5) . ?
C10 H10A 0.9700 . ?
C10 H10B 0.9700 . ?
C11 C12 1.499(6) . ?
C11 H11A 0.9700 . ?
C11 H11B 0.9700 . ?
C12 H12A 0.9600 . ?
C12 H12B 0.9600 . ?
C12 H12C 0.9600 . ?
C13 C14 1.507(5) . ?
C13 H13A 0.9700 . ?
C13 H13B 0.9700 . ?
C14 C15 1.511(5) . ?
C14 H14A 0.9700 . ?
C14 H14B 0.9700 . ?
C15 C16 1.509(6) . ?
C15 H15A 0.9700 . ?
C15 H15B 0.9700 . ?
C16 H16A 0.9600 . ?
C16 H16B 0.9600 . ?
C16 H16C 0.9600 . ?
C17 C18 1.493(5) . ?
C17 H17A 0.9700 . ?
C17 H17B 0.9700 . ?
C18 C19 1.536(6) . ?
C18 H18A 0.9700 . ?
C18 H18B 0.9700 . ?
C19 C20 1.423(6) . ?
C19 H19A 0.9700 . ?
C19 H19B 0.9700 . ?
C20 H20A 0.9600 . ?
C20 H20B 0.9600 . ?
C20 H20C 0.9600 . ?
C21 C26 1.388(5) . ?
C21 C22 1.395(5) . ?
C21 B1 1.637(6) . ?
C22 C23 1.382(6) . ?
C22 H22 0.9300 . ?
C23 C24 1.368(6) . ?
C23 H23 0.9300 . ?
C24 C25 1.367(6) . ?
C24 H24 0.9300 . ?
C25 C26 1.383(5) . ?
C25 H25 0.9300 . ?
C26 H26 0.9300 . ?
C27 C28 1.379(6) . ?
C27 C32 1.400(5) . ?
C27 B1 1.655(6) . ?
C28 C29 1.393(6) . ?
C28 H28 0.9300 . ?
C29 C30 1.365(6) . ?
C29 H29 0.9300 . ?
C30 C31 1.364(6) . ?
C30 H30 0.9300 . ?
C31 C32 1.379(6) . ?
C31 H31 0.9300 . ?
C32 H32 0.9300 . ?
C33 C34 1.382(5) . ?
C33 C38 1.387(5) . ?
C33 B1 1.653(6) . ?
C34 C35 1.398(5) . ?
C34 H34 0.9300 . ?
C35 C36 1.367(5) . ?
C35 H35 0.9300 . ?
C36 C37 1.370(6) . ?
C36 H36 0.9300 . ?
C37 C38 1.382(5) . ?
C37 H37 0.9300 . ?
C38 H38 0.9300 . ?
C39 C40 1.373(6) . ?
C39 C44 1.400(6) . ?
C39 B1 1.666(6) . ?
C40 C41 1.410(6) . ?
C40 H40 0.9300 . ?
C41 C42 1.357(7) . ?
C41 H41 0.9300 . ?
C42 C43 1.365(8) . ?
C42 H42 0.9300 . ?
C43 C44 1.383(7) . ?
C43 H43 0.9300 . ?
C44 H44 0.9300 . ?
O3 C48 1.418(9) . ?
O3 C45 1.430(11) . ?
C45 C46 1.482(13) . ?
C45 H45A 0.9700 . ?
C45 H45B 0.9700 . ?
C46 C47 1.446(11) . ?
C46 H46A 0.9700 . ?
C46 H46B 0.9700 . ?
C47 C48 1.426(9) . ?
C47 H47A 0.9700 . ?
C47 H47B 0.9700 . ?
C48 H48A 0.9700 . ?
C48 H48B 0.9700 . ?
O3A C48A 1.372(14) . ?
O3A C45A 1.427(14) . ?
C45A C46A 1.489(14) . ?
C45A H45C 0.9700 . ?
C45A H45D 0.9700 . ?
C46A C47A 1.436(13) . ?
C46A H46C 0.9700 . ?
C46A H46D 0.9700 . ?
C47A C48A 1.438(13) . ?
C47A H47C 0.9700 . ?
C47A H47D 0.9700 . ?
C48A H48C 0.9700 . ?
C48A H48D 0.9700 . ?
O1 N1 1.2004(10) . ?
O2 N1 1.2017(10) . ?
O1A N1A 1.3003(10) . ?
O2A N1A 1.3004(10) . ?
 
loop_
 _geom_angle_atom_site_label_1
 _geom_angle_atom_site_label_2
 _geom_angle_atom_site_label_3
 _geom_angle
 _geom_angle_site_symmetry_1
 _geom_angle_site_symmetry_3
 _geom_angle_publ_flag
N3 Pd1 O1A 169.7(2) . . ?
N3 Pd1 N1 178.15(13) . . ?
N3 Pd1 N2 85.06(12) . . ?
O1A Pd1 N2 94.07(11) . . ?
N1 Pd1 N2 95.63(10) . . ?
N3 Pd1 N4 85.41(12) . . ?
O1A Pd1 N4 93.60(10) . . ?
N1 Pd1 N4 94.19(9) . . ?
N2 Pd1 N4 166.52(12) . . ?
C9 N2 C1 110.6(3) . . ?
C9 N2 C5 109.1(3) . . ?
C1 N2 C5 110.0(3) . . ?
C9 N2 Pd1 115.4(2) . . ?
C1 N2 Pd1 106.0(2) . . ?
C5 N2 Pd1 105.5(2) . . ?
C2 N3 C3 117.0(3) . . ?
C2 N3 Pd1 107.3(2) . . ?
C3 N3 Pd1 107.3(2) . . ?
C2 N3 H3 108.3 . . ?
C3 N3 H3 108.3 . . ?
Pd1 N3 H3 108.3 . . ?
C17 N4 C13 110.0(3) . . ?
C17 N4 C4 109.6(3) . . ?
C13 N4 C4 110.4(3) . . ?
C17 N4 Pd1 115.9(2) . . ?
C13 N4 Pd1 105.0(2) . . ?
C4 N4 Pd1 105.8(2) . . ?
C2 C1 N2 109.4(3) . . ?
C2 C1 H1A 109.8 . . ?
N2 C1 H1A 109.8 . . ?
C2 C1 H1B 109.8 . . ?
N2 C1 H1B 109.8 . . ?
H1A C1 H1B 108.2 . . ?
N3 C2 C1 107.4(3) . . ?
N3 C2 H2A 110.2 . . ?
C1 C2 H2A 110.2 . . ?
N3 C2 H2B 110.2 . . ?
C1 C2 H2B 110.2 . . ?
H2A C2 H2B 108.5 . . ?
N3 C3 C4 107.2(3) . . ?
N3 C3 H3A 110.3 . . ?
C4 C3 H3A 110.3 . . ?
N3 C3 H3B 110.3 . . ?
C4 C3 H3B 110.3 . . ?
H3A C3 H3B 108.5 . . ?
C3 C4 N4 110.6(3) . . ?
C3 C4 H4A 109.5 . . ?
N4 C4 H4A 109.5 . . ?
C3 C4 H4B 109.5 . . ?
N4 C4 H4B 109.5 . . ?
H4A C4 H4B 108.1 . . ?
C6 C5 N2 117.6(3) . . ?
C6 C5 H5A 107.9 . . ?
N2 C5 H5A 107.9 . . ?
C6 C5 H5B 107.9 . . ?
N2 C5 H5B 107.9 . . ?
H5A C5 H5B 107.2 . . ?
C5 C6 C7 111.7(4) . . ?
C5 C6 H6A 109.3 . . ?
C7 C6 H6A 109.3 . . ?
C5 C6 H6B 109.3 . . ?
C7 C6 H6B 109.3 . . ?
H6A C6 H6B 108.0 . . ?
C8 C7 C6 111.7(5) . . ?
C8 C7 H7A 109.3 . . ?
C6 C7 H7A 109.3 . . ?
C8 C7 H7B 109.3 . . ?
C6 C7 H7B 109.3 . . ?
H7A C7 H7B 107.9 . . ?
C7 C8 H8A 109.5 . . ?
C7 C8 H8B 109.5 . . ?
H8A C8 H8B 109.5 . . ?
C7 C8 H8C 109.5 . . ?
H8A C8 H8C 109.5 . . ?
H8B C8 H8C 109.5 . . ?
N2 C9 C10 114.6(3) . . ?
N2 C9 H9A 108.6 . . ?
C10 C9 H9A 108.6 . . ?
N2 C9 H9B 108.6 . . ?
C10 C9 H9B 108.6 . . ?
H9A C9 H9B 107.6 . . ?
C9 C10 C11 110.7(3) . . ?
C9 C10 H10A 109.5 . . ?
C11 C10 H10A 109.5 . . ?
C9 C10 H10B 109.5 . . ?
C11 C10 H10B 109.5 . . ?
H10A C10 H10B 108.1 . . ?
C12 C11 C10 113.0(4) . . ?
C12 C11 H11A 109.0 . . ?
C10 C11 H11A 109.0 . . ?
C12 C11 H11B 109.0 . . ?
C10 C11 H11B 109.0 . . ?
H11A C11 H11B 107.8 . . ?
C11 C12 H12A 109.5 . . ?
C11 C12 H12B 109.5 . . ?
H12A C12 H12B 109.5 . . ?
C11 C12 H12C 109.5 . . ?
H12A C12 H12C 109.5 . . ?
H12B C12 H12C 109.5 . . ?
C14 C13 N4 118.0(3) . . ?
C14 C13 H13A 107.8 . . ?
N4 C13 H13A 107.8 . . ?
C14 C13 H13B 107.8 . . ?
N4 C13 H13B 107.8 . . ?
H13A C13 H13B 107.2 . . ?
C13 C14 C15 111.4(3) . . ?
C13 C14 H14A 109.3 . . ?
C15 C14 H14A 109.3 . . ?
C13 C14 H14B 109.3 . . ?
C15 C14 H14B 109.3 . . ?
H14A C14 H14B 108.0 . . ?
C16 C15 C14 113.9(4) . . ?
C16 C15 H15A 108.8 . . ?
C14 C15 H15A 108.8 . . ?
C16 C15 H15B 108.8 . . ?
C14 C15 H15B 108.8 . . ?
H15A C15 H15B 107.7 . . ?
C15 C16 H16A 109.5 . . ?
C15 C16 H16B 109.5 . . ?
H16A C16 H16B 109.5 . . ?
C15 C16 H16C 109.5 . . ?
H16A C16 H16C 109.5 . . ?
H16B C16 H16C 109.5 . . ?
C18 C17 N4 114.7(3) . . ?
C18 C17 H17A 108.6 . . ?
N4 C17 H17A 108.6 . . ?
C18 C17 H17B 108.6 . . ?
N4 C17 H17B 108.6 . . ?
H17A C17 H17B 107.6 . . ?
C17 C18 C19 111.2(4) . . ?
C17 C18 H18A 109.4 . . ?
C19 C18 H18A 109.4 . . ?
C17 C18 H18B 109.4 . . ?
C19 C18 H18B 109.4 . . ?
H18A C18 H18B 108.0 . . ?
C20 C19 C18 115.3(5) . . ?
C20 C19 H19A 108.5 . . ?
C18 C19 H19A 108.5 . . ?
C20 C19 H19B 108.5 . . ?
C18 C19 H19B 108.5 . . ?
H19A C19 H19B 107.5 . . ?
C19 C20 H20A 109.5 . . ?
C19 C20 H20B 109.5 . . ?
H20A C20 H20B 109.5 . . ?
C19 C20 H20C 109.5 . . ?
H20A C20 H20C 109.5 . . ?
H20B C20 H20C 109.5 . . ?
C26 C21 C22 115.4(4) . . ?
C26 C21 B1 121.9(3) . . ?
C22 C21 B1 122.5(4) . . ?
C23 C22 C21 121.3(4) . . ?
C23 C22 H22 119.3 . . ?
C21 C22 H22 119.3 . . ?
C24 C23 C22 121.5(5) . . ?
C24 C23 H23 119.3 . . ?
C22 C23 H23 119.3 . . ?
C25 C24 C23 118.7(5) . . ?
C25 C24 H24 120.7 . . ?
C23 C24 H24 120.7 . . ?
C24 C25 C26 119.8(5) . . ?
C24 C25 H25 120.1 . . ?
C26 C25 H25 120.1 . . ?
C25 C26 C21 123.2(4) . . ?
C25 C26 H26 118.4 . . ?
C21 C26 H26 118.4 . . ?
C28 C27 C32 113.9(4) . . ?
C28 C27 B1 124.2(4) . . ?
C32 C27 B1 121.9(4) . . ?
C27 C28 C29 123.1(4) . . ?
C27 C28 H28 118.4 . . ?
C29 C28 H28 118.4 . . ?
C30 C29 C28 120.8(5) . . ?
C30 C29 H29 119.6 . . ?
C28 C29 H29 119.6 . . ?
C31 C30 C29 118.1(5) . . ?
C31 C30 H30 121.0 . . ?
C29 C30 H30 121.0 . . ?
C30 C31 C32 120.7(5) . . ?
C30 C31 H31 119.7 . . ?
C32 C31 H31 119.7 . . ?
C31 C32 C27 123.4(5) . . ?
C31 C32 H32 118.3 . . ?
C27 C32 H32 118.3 . . ?
C34 C33 C38 114.3(4) . . ?
C34 C33 B1 123.9(3) . . ?
C38 C33 B1 121.7(4) . . ?
C33 C34 C35 123.4(4) . . ?
C33 C34 H34 118.3 . . ?
C35 C34 H34 118.3 . . ?
C36 C35 C34 119.7(4) . . ?
C36 C35 H35 120.2 . . ?
C34 C35 H35 120.2 . . ?
C35 C36 C37 119.0(4) . . ?
C35 C36 H36 120.5 . . ?
C37 C36 H36 120.5 . . ?
C36 C37 C38 120.1(4) . . ?
C36 C37 H37 120.0 . . ?
C38 C37 H37 120.0 . . ?
C37 C38 C33 123.6(4) . . ?
C37 C38 H38 118.2 . . ?
C33 C38 H38 118.2 . . ?
C40 C39 C44 114.8(4) . . ?
C40 C39 B1 123.3(4) . . ?
C44 C39 B1 121.8(4) . . ?
C39 C40 C41 123.3(5) . . ?
C39 C40 H40 118.4 . . ?
C41 C40 H40 118.4 . . ?
C42 C41 C40 119.4(6) . . ?
C42 C41 H41 120.3 . . ?
C40 C41 H41 120.3 . . ?
C41 C42 C43 119.4(6) . . ?
C41 C42 H42 120.3 . . ?
C43 C42 H42 120.3 . . ?
C42 C43 C44 120.6(6) . . ?
C42 C43 H43 119.7 . . ?
C44 C43 H43 119.7 . . ?
C43 C44 C39 122.5(6) . . ?
C43 C44 H44 118.7 . . ?
C39 C44 H44 118.7 . . ?
C21 B1 C33 110.2(3) . . ?
C21 B1 C27 108.6(3) . . ?
C33 B1 C27 110.1(3) . . ?
C21 B1 C39 109.8(3) . . ?
C33 B1 C39 107.7(3) . . ?
C27 B1 C39 110.5(3) . . ?
C48 O3 C45 104.5(8) . . ?
O3 C45 C46 106.9(12) . . ?
O3 C45 H45A 110.3 . . ?
C46 C45 H45A 110.3 . . ?
O3 C45 H45B 110.3 . . ?
C46 C45 H45B 110.3 . . ?
H45A C45 H45B 108.6 . . ?
C47 C46 C45 102.2(8) . . ?
C47 C46 H46A 111.3 . . ?
C45 C46 H46A 111.3 . . ?
C47 C46 H46B 111.3 . . ?
C45 C46 H46B 111.3 . . ?
H46A C46 H46B 109.2 . . ?
C48 C47 C46 108.8(7) . . ?
C48 C47 H47A 109.9 . . ?
C46 C47 H47A 109.9 . . ?
C48 C47 H47B 109.9 . . ?
C46 C47 H47B 109.9 . . ?
H47A C47 H47B 108.3 . . ?
O3 C48 C47 108.4(8) . . ?
O3 C48 H48A 110.0 . . ?
C47 C48 H48A 110.0 . . ?
O3 C48 H48B 110.0 . . ?
C47 C48 H48B 110.0 . . ?
H48A C48 H48B 108.4 . . ?
C48A O3A C45A 112.6(12) . . ?
O3A C45A C46A 101.9(11) . . ?
O3A C45A H45C 111.4 . . ?
C46A C45A H45C 111.4 . . ?
O3A C45A H45D 111.4 . . ?
C46A C45A H45D 111.4 . . ?
H45C C45A H45D 109.3 . . ?
C47A C46A C45A 108.5(12) . . ?
C47A C46A H46C 110.0 . . ?
C45A C46A H46C 110.0 . . ?
C47A C46A H46D 110.0 . . ?
C45A C46A H46D 110.0 . . ?
H46C C46A H46D 108.4 . . ?
C46A C47A C48A 105.4(12) . . ?
C46A C47A H47C 110.7 . . ?
C48A C47A H47C 110.7 . . ?
C46A C47A H47D 110.7 . . ?
C48A C47A H47D 110.7 . . ?
H47C C47A H47D 108.8 . . ?
O3A C48A C47A 108.4(11) . . ?
O3A C48A H48C 110.0 . . ?
C47A C48A H48C 110.0 . . ?
O3A C48A H48D 110.0 . . ?
C47A C48A H48D 110.0 . . ?
H48C C48A H48D 108.4 . . ?
O1 N1 O2 121.79(15) . . ?
O1 N1 Pd1 118.3(2) . . ?
O2 N1 Pd1 119.9(2) . . ?
N1A O1A Pd1 124.2(6) . . ?
O1A N1A O2A 107.69(12) . . ?
 
loop_
 _geom_torsion_atom_site_label_1
 _geom_torsion_atom_site_label_2
 _geom_torsion_atom_site_label_3
 _geom_torsion_atom_site_label_4
 _geom_torsion
 _geom_torsion_site_symmetry_1
 _geom_torsion_site_symmetry_2
 _geom_torsion_site_symmetry_3
 _geom_torsion_site_symmetry_4
 _geom_torsion_publ_flag
C9 N2 C1 C2 -160.6(3) . . . . ?
C5 N2 C1 C2 78.9(4) . . . . ?
Pd1 N2 C1 C2 -34.7(3) . . . . ?
C3 N3 C2 C1 -167.2(3) . . . . ?
Pd1 N3 C2 C1 -46.6(3) . . . . ?
N2 C1 C2 N3 54.9(4) . . . . ?
C2 N3 C3 C4 166.6(3) . . . . ?
Pd1 N3 C3 C4 46.0(3) . . . . ?
N3 C3 C4 N4 -53.4(4) . . . . ?
C17 N4 C4 C3 158.6(3) . . . . ?
C13 N4 C4 C3 -80.1(4) . . . . ?
Pd1 N4 C4 C3 33.0(3) . . . . ?
C9 N2 C5 C6 -56.8(5) . . . . ?
C1 N2 C5 C6 64.7(5) . . . . ?
Pd1 N2 C5 C6 178.6(3) . . . . ?
N2 C5 C6 C7 -178.7(4) . . . . ?
C5 C6 C7 C8 -172.9(5) . . . . ?
C1 N2 C9 C10 66.8(4) . . . . ?
C5 N2 C9 C10 -172.1(3) . . . . ?
Pd1 N2 C9 C10 -53.6(4) . . . . ?
N2 C9 C10 C11 171.9(4) . . . . ?
C9 C10 C11 C12 172.2(4) . . . . ?
C17 N4 C13 C14 56.3(4) . . . . ?
C4 N4 C13 C14 -64.7(4) . . . . ?
Pd1 N4 C13 C14 -178.3(3) . . . . ?
N4 C13 C14 C15 -179.5(3) . . . . ?
C13 C14 C15 C16 178.8(4) . . . . ?
C13 N4 C17 C18 170.2(3) . . . . ?
C4 N4 C17 C18 -68.3(4) . . . . ?
Pd1 N4 C17 C18 51.3(4) . . . . ?
N4 C17 C18 C19 -177.7(4) . . . . ?
C17 C18 C19 C20 -174.3(5) . . . . ?
C26 C21 C22 C23 1.7(6) . . . . ?
B1 C21 C22 C23 -174.4(4) . . . . ?
C21 C22 C23 C24 1.5(7) . . . . ?
C22 C23 C24 C25 -3.5(7) . . . . ?
C23 C24 C25 C26 2.0(6) . . . . ?
C24 C25 C26 C21 1.4(6) . . . . ?
C22 C21 C26 C25 -3.2(6) . . . . ?
B1 C21 C26 C25 172.9(4) . . . . ?
C32 C27 C28 C29 -1.7(6) . . . . ?
B1 C27 C28 C29 178.8(4) . . . . ?
C27 C28 C29 C30 0.2(7) . . . . ?
C28 C29 C30 C31 1.0(7) . . . . ?
C29 C30 C31 C32 -0.6(7) . . . . ?
C30 C31 C32 C27 -1.0(7) . . . . ?
C28 C27 C32 C31 2.1(6) . . . . ?
B1 C27 C32 C31 -178.4(4) . . . . ?
C38 C33 C34 C35 -0.7(6) . . . . ?
B1 C33 C34 C35 -176.8(4) . . . . ?
C33 C34 C35 C36 -1.0(6) . . . . ?
C34 C35 C36 C37 2.1(7) . . . . ?
C35 C36 C37 C38 -1.5(7) . . . . ?
C36 C37 C38 C33 -0.3(8) . . . . ?
C34 C33 C38 C37 1.3(7) . . . . ?
B1 C33 C38 C37 177.5(4) . . . . ?
C44 C39 C40 C41 -1.7(7) . . . . ?
B1 C39 C40 C41 174.4(4) . . . . ?
C39 C40 C41 C42 1.7(8) . . . . ?
C40 C41 C42 C43 -0.9(9) . . . . ?
C41 C42 C43 C44 0.2(11) . . . . ?
C42 C43 C44 C39 -0.2(10) . . . . ?
C40 C39 C44 C43 0.9(8) . . . . ?
B1 C39 C44 C43 -175.2(5) . . . . ?
C26 C21 B1 C33 45.3(5) . . . . ?
C22 C21 B1 C33 -138.8(4) . . . . ?
C26 C21 B1 C27 -75.3(4) . . . . ?
C22 C21 B1 C27 100.6(4) . . . . ?
C26 C21 B1 C39 163.8(4) . . . . ?
C22 C21 B1 C39 -20.3(5) . . . . ?
C34 C33 B1 C21 -148.7(4) . . . . ?
C38 C33 B1 C21 35.4(5) . . . . ?
C34 C33 B1 C27 -29.0(5) . . . . ?
C38 C33 B1 C27 155.1(4) . . . . ?
C34 C33 B1 C39 91.5(5) . . . . ?
C38 C33 B1 C39 -84.3(5) . . . . ?
C28 C27 B1 C21 12.8(5) . . . . ?
C32 C27 B1 C21 -166.6(3) . . . . ?
C28 C27 B1 C33 -107.8(4) . . . . ?
C32 C27 B1 C33 72.7(5) . . . . ?
C28 C27 B1 C39 133.3(4) . . . . ?
C32 C27 B1 C39 -46.2(5) . . . . ?
C40 C39 B1 C21 -81.2(5) . . . . ?
C44 C39 B1 C21 94.6(5) . . . . ?
C40 C39 B1 C33 38.8(5) . . . . ?
C44 C39 B1 C33 -145.4(4) . . . . ?
C40 C39 B1 C27 159.0(4) . . . . ?
C44 C39 B1 C27 -25.2(6) . . . . ?
C48 O3 C45 C46 30(2) . . . . ?
O3 C45 C46 C47 -28(2) . . . . ?
C45 C46 C47 C48 15.3(19) . . . . ?
C45 O3 C48 C47 -21(2) . . . . ?
C46 C47 C48 O3 2.8(18) . . . . ?
C48A O3A C45A C46A 12(4) . . . . ?
O3A C45A C46A C47A -18(4) . . . . ?
C45A C46A C47A C48A 17(3) . . . . ?
C45A O3A C48A C47A -2(4) . . . . ?
C46A C47A C48A O3A -9(3) . . . . ?
Pd1 O1A N1A O2A 0.00(2) . . . . ?
 
_refine_diff_density_max    0.396
_refine_diff_density_min   -0.617
_refine_diff_density_rms    0.063

_shelx_res_file
;
TITL shelxt in P 1 21/n 1
    06_decay.res
    created by SHELXL-2018/3 at 16:16:36 on 27-Mar-2020
CELL 0.534 11.6574 13.5746 30.2005 90 93.354 90
ZERR 4 0.000341 0.000422 0.00089 0 0.002783 0
LATT 1
SYMM 0.5-X,0.5+Y,0.5-Z
SFAC C H B N O Pd
DISP B 0 0 4.561
DISP C 0.001 0.001 6.94
DISP H -0 0 0.611
DISP N 0.003 0.002 10.693
DISP O 0.005 0.003 16.398
DISP Pd -2.504 0.615 1934.604
UNIT 192 292 4 16 12 4
DFIX 1.2 0.001 N1 O1 N1 O2
DFIX 1.3 0.001 O1A N1A N1A O2A
DANG 2.1 0.001 O1 O2 O1A O2A
FLAT 0.001 Pd1 O1 O2 N1 O1A O2A N1A
RIGU 0.001 0.002
EADP O3 O3A
EADP C45 C45A C48 C48A
EADP C46 C46A C47 C47A
EADP O1 O1A O2 O2A
EADP N1 N1A

L.S. 20
PLAN  5
SIZE 0.1 0.1 0.05
TEMP -8
BOND $H
list 4
CONF
fmap 2
acta
SHEL 999 0.8
OMIT 10 0 0
OMIT -1 2 3
OMIT 7 12 0
OMIT -2 1 2
REM <olex2.extras>
REM <HklSrc "%.\\06_decay.hkl">
REM </olex2.extras>

WGHT    0.051500
FVAR       0.25191   0.61348   0.78659
PD1   6    0.339719    0.775287    0.346867    11.00000    0.05306    0.05580 =
         0.04957    0.00158   -0.00069   -0.00269
N2    4    0.346545    0.927073    0.338033    11.00000    0.06661    0.06285 =
         0.05581    0.00776    0.00007    0.00204
N3    4    0.455245    0.798720    0.398317    11.00000    0.05494    0.05715 =
         0.04578    0.00001   -0.00074   -0.00500
AFIX  13
H3    2    0.532414    0.788467    0.387915    11.00000   -1.20000
AFIX   0
N4    4    0.330497    0.631889    0.371375    11.00000    0.05214    0.05486 =
         0.05637   -0.00358    0.00164   -0.00399
C1    1    0.442002    0.963689    0.370021    11.00000    0.07981    0.06014 =
         0.06722    0.00501   -0.00754   -0.00405
AFIX  23
H1A   2    0.515134    0.958795    0.356420    11.00000   -1.20000
H1B   2    0.428980    1.032291    0.377184    11.00000   -1.20000
AFIX   0
C2    1    0.444913    0.902755    0.411568    11.00000    0.08267    0.05646 =
         0.06074   -0.00090   -0.00656   -0.00132
AFIX  23
H2A   2    0.509913    0.921609    0.431269    11.00000   -1.20000
H2B   2    0.375063    0.912584    0.426950    11.00000   -1.20000
AFIX   0
C3    1    0.434513    0.722889    0.432640    11.00000    0.06344    0.06325 =
         0.04423    0.00442   -0.00208   -0.00250
AFIX  23
H3A   2    0.365355    0.738431    0.447590    11.00000   -1.20000
H3B   2    0.498679    0.720641    0.454564    11.00000   -1.20000
AFIX   0
C4    1    0.421459    0.625471    0.409200    11.00000    0.05581    0.05918 =
         0.05517    0.00493    0.00110   -0.00010
AFIX  23
H4A   2    0.400013    0.575328    0.430055    11.00000   -1.20000
H4B   2    0.494274    0.606567    0.397725    11.00000   -1.20000
AFIX   0
C5    1    0.231364    0.965810    0.351590    11.00000    0.07565    0.06963 =
         0.07387    0.00216    0.00453    0.01019
AFIX  23
H5A   2    0.171562    0.934708    0.332772    11.00000   -1.20000
H5B   2    0.221164    0.944316    0.381738    11.00000   -1.20000
AFIX   0
C6    1    0.212170    1.075362    0.349667    11.00000    0.11228    0.07180 =
         0.10478    0.00039   -0.00009    0.02338
AFIX  23
H6A   2    0.218551    1.098021    0.319450    11.00000   -1.20000
H6B   2    0.271289    1.108016    0.368243    11.00000   -1.20000
AFIX   0
C7    1    0.095091    1.103189    0.365103    11.00000    0.11000    0.09569 =
         0.14853   -0.03143   -0.00657    0.03376
AFIX  23
H7A   2    0.036559    1.064336    0.349019    11.00000   -1.20000
H7B   2    0.092161    1.087948    0.396396    11.00000   -1.20000
AFIX   0
C8    1    0.069948    1.210493    0.357937    11.00000    0.16624    0.09754 =
         0.26166   -0.03677   -0.01805    0.04436
AFIX 137
H8A   2    0.047281    1.221673    0.327277    11.00000   -1.50000
H8B   2    0.137569    1.248364    0.365924    11.00000   -1.50000
H8C   2    0.008893    1.230162    0.376020    11.00000   -1.50000
AFIX   0
C9    1    0.365441    0.960603    0.291805    11.00000    0.07592    0.06956 =
         0.05827    0.01392   -0.00140   -0.00185
AFIX  23
H9A   2    0.373683    1.031710    0.291914    11.00000   -1.20000
H9B   2    0.297733    0.944592    0.272982    11.00000   -1.20000
AFIX   0
C10   1    0.468809    0.916117    0.271910    11.00000    0.07465    0.08214 =
         0.06760    0.00926    0.00340   -0.00350
AFIX  23
H10A  2    0.466589    0.845037    0.275040    11.00000   -1.20000
H10B  2    0.538171    0.939962    0.287701    11.00000   -1.20000
AFIX   0
C11   1    0.471408    0.942784    0.223160    11.00000    0.09463    0.11542 =
         0.07196    0.01394    0.01178   -0.00609
AFIX  23
H11A  2    0.406974    0.911465    0.206975    11.00000   -1.20000
H11B  2    0.462240    1.013486    0.219922    11.00000   -1.20000
AFIX   0
C12   1    0.580526    0.912100    0.203142    11.00000    0.10562    0.19575 =
         0.09392   -0.00783    0.02922   -0.00165
AFIX 137
H12A  2    0.577771    0.931056    0.172474    11.00000   -1.50000
H12B  2    0.589058    0.841915    0.205444    11.00000   -1.50000
H12C  2    0.644631    0.943678    0.218689    11.00000   -1.50000
AFIX   0
C13   1    0.211899    0.623652    0.388687    11.00000    0.05089    0.06133 =
         0.06907    0.00430    0.00085   -0.00510
AFIX  23
H13A  2    0.203688    0.675858    0.410203    11.00000   -1.20000
H13B  2    0.156376    0.636277    0.364159    11.00000   -1.20000
AFIX   0
C14   1    0.179519    0.528042    0.410013    11.00000    0.06403    0.06936 =
         0.08910    0.01401    0.01213   -0.00442
AFIX  23
H14A  2    0.232464    0.514888    0.435300    11.00000   -1.20000
H14B  2    0.186015    0.474701    0.388935    11.00000   -1.20000
AFIX   0
C15   1    0.058278    0.531461    0.425115    11.00000    0.06334    0.08142 =
         0.10341    0.00363    0.01986   -0.00860
AFIX  23
H15A  2    0.052839    0.584459    0.446434    11.00000   -1.20000
H15B  2    0.006221    0.546646    0.399802    11.00000   -1.20000
AFIX   0
C16   1    0.019799    0.436877    0.445943    11.00000    0.08683    0.08915 =
         0.11417    0.01056    0.02941   -0.01261
AFIX 137
H16A  2    0.019030    0.384914    0.424366    11.00000   -1.50000
H16B  2   -0.056057    0.445352    0.456127    11.00000   -1.50000
H16C  2    0.071950    0.420210    0.470583    11.00000   -1.50000
AFIX   0
C17   1    0.348625    0.551457    0.338822    11.00000    0.07375    0.05675 =
         0.06448   -0.00696    0.00183   -0.00227
AFIX  23
H17A  2    0.352017    0.489125    0.354548    11.00000   -1.20000
H17B  2    0.282669    0.549165    0.317721    11.00000   -1.20000
AFIX   0
C18   1    0.454678    0.561848    0.313821    11.00000    0.07782    0.08805 =
         0.07168   -0.00363    0.00912    0.00871
AFIX  23
H18A  2    0.521595    0.560672    0.334475    11.00000   -1.20000
H18B  2    0.453335    0.624809    0.298610    11.00000   -1.20000
AFIX   0
C19   1    0.464039    0.478536    0.279815    11.00000    0.12005    0.11775 =
         0.11687   -0.03422    0.04053    0.00212
AFIX  23
H19A  2    0.456328    0.416061    0.294945    11.00000   -1.20000
H19B  2    0.400097    0.484103    0.257920    11.00000   -1.20000
AFIX   0
C20   1    0.567917    0.476929    0.257286    11.00000    0.15972    0.16298 =
         0.15928   -0.03581    0.08267    0.00914
AFIX 137
H20A  2    0.562288    0.428191    0.234228    11.00000   -1.50000
H20B  2    0.630954    0.461029    0.277927    11.00000   -1.50000
H20C  2    0.580565    0.540483    0.244508    11.00000   -1.50000
AFIX   0

C21   1    0.656775    0.374331    0.427345    11.00000    0.04817    0.05767 =
         0.05726    0.00404   -0.00456    0.00043
C22   1    0.709405    0.423197    0.393325    11.00000    0.06176    0.06937 =
         0.07656    0.01479    0.00741   -0.00171
AFIX  43
H22   2    0.726410    0.388526    0.367970    11.00000   -1.20000
AFIX   0
C23   1    0.736784    0.522083    0.396538    11.00000    0.07334    0.06935 =
         0.11571    0.02419    0.01139   -0.00502
AFIX  43
H23   2    0.770148    0.552915    0.372982    11.00000   -1.20000
AFIX   0
C24   1    0.715927    0.575642    0.433577    11.00000    0.06362    0.06229 =
         0.12804    0.01035   -0.00932   -0.00310
AFIX  43
H24   2    0.738472    0.641233    0.435988    11.00000   -1.20000
AFIX   0
C25   1    0.661273    0.530823    0.466982    11.00000    0.07387    0.05762 =
         0.09476   -0.00489   -0.01224    0.00986
AFIX  43
H25   2    0.644074    0.566408    0.492060    11.00000   -1.20000
AFIX   0
C26   1    0.631647    0.432355    0.463349    11.00000    0.07751    0.05794 =
         0.06013    0.00276   -0.00031    0.00599
AFIX  43
H26   2    0.593011    0.403645    0.486142    11.00000   -1.20000
AFIX   0
C27   1    0.734492    0.201386    0.458920    11.00000    0.05362    0.05255 =
         0.06817    0.00412    0.01400    0.00423
C28   1    0.808459    0.250907    0.488488    11.00000    0.06699    0.06668 =
         0.08170   -0.00288   -0.00070    0.00975
AFIX  43
H28   2    0.802771    0.319127    0.490151    11.00000   -1.20000
AFIX   0
C29   1    0.891286    0.203552    0.515978    11.00000    0.07793    0.08622 =
         0.09337   -0.01046   -0.01607    0.01716
AFIX  43
H29   2    0.938831    0.240490    0.535408    11.00000   -1.20000
AFIX   0
C30   1    0.903500    0.103610    0.514741    11.00000    0.06728    0.08517 =
         0.11687    0.01368    0.00104    0.02236
AFIX  43
H30   2    0.957945    0.071740    0.533376    11.00000   -1.20000
AFIX   0
C31   1    0.833555    0.051823    0.485388    11.00000    0.07283    0.07052 =
         0.14540    0.01414   -0.00224    0.01281
AFIX  43
H31   2    0.840741   -0.016291    0.483740    11.00000   -1.20000
AFIX   0
C32   1    0.752300    0.099429    0.458131    11.00000    0.06488    0.05443 =
         0.12067   -0.00371   -0.00001    0.00640
AFIX  43
H32   2    0.706972    0.061854    0.438188    11.00000   -1.20000
AFIX   0
C33   1    0.505379    0.230830    0.444396    11.00000    0.05692    0.05036 =
         0.05333   -0.00242   -0.00089    0.00192
C34   1    0.479243    0.145689    0.466810    11.00000    0.06279    0.05340 =
         0.05960    0.00319   -0.00150   -0.00134
AFIX  43
H34   2    0.537987    0.100850    0.473583    11.00000   -1.20000
AFIX   0
C35   1    0.369010    0.123526    0.479820    11.00000    0.06579    0.06688 =
         0.07023    0.00539    0.00056   -0.00755
AFIX  43
H35   2    0.355456    0.064732    0.494434    11.00000   -1.20000
AFIX   0
C36   1    0.281289    0.188684    0.470955    11.00000    0.06540    0.06803 =
         0.09627   -0.00061    0.01438   -0.00202
AFIX  43
H36   2    0.208145    0.175802    0.480273    11.00000   -1.20000
AFIX   0
C37   1    0.302782    0.273278    0.448126    11.00000    0.06193    0.06469 =
         0.12725    0.00919    0.00573    0.00604
AFIX  43
H37   2    0.243580    0.317616    0.441251    11.00000   -1.20000
AFIX   0
C38   1    0.412341    0.292768    0.435311    11.00000    0.06051    0.06068 =
         0.11386    0.01666    0.00185    0.00587
AFIX  43
H38   2    0.424366    0.350599    0.419735    11.00000   -1.20000
AFIX   0
C39   1    0.636519    0.213446    0.374813    11.00000    0.08748    0.06308 =
         0.06119   -0.00414    0.00965   -0.01142
C40   1    0.544658    0.220099    0.344385    11.00000    0.10908    0.07099 =
         0.06710    0.00542   -0.00728   -0.02421
AFIX  43
H40   2    0.475449    0.244112    0.353801    11.00000   -1.20000
AFIX   0
C41   1    0.550007    0.192347    0.299576    11.00000    0.16566    0.07718 =
         0.06647    0.00652   -0.00714   -0.03249
AFIX  43
H41   2    0.486114    0.199778    0.279941    11.00000   -1.20000
AFIX   0
C42   1    0.649230    0.154682    0.285339    11.00000    0.19591    0.11385 =
         0.07971   -0.01180    0.01879   -0.01918
AFIX  43
H42   2    0.653595    0.135240    0.255958    11.00000   -1.20000
AFIX   0
C43   1    0.742524    0.145590    0.314514    11.00000    0.17217    0.16667 =
         0.08231   -0.03101    0.03455    0.01524
AFIX  43
H43   2    0.810754    0.119999    0.304887    11.00000   -1.20000
AFIX   0
C44   1    0.736455    0.174114    0.358274    11.00000    0.10911    0.15390 =
         0.07528   -0.02049    0.01872    0.01843
AFIX  43
H44   2    0.801268    0.166888    0.377457    11.00000   -1.20000
AFIX   0
B1    3    0.633728    0.255385    0.426567    11.00000    0.06041    0.05866 =
         0.05960   -0.00013    0.00533    0.00086

PART 1
O3    5    0.690808    0.801661    0.365857    21.00000    0.07124    0.09939 =
         0.09772   -0.00586    0.00823    0.00082
C45   1    0.738627    0.772548    0.325312    21.00000    0.08665    0.11229 =
         0.10448   -0.01942    0.00583   -0.00009
AFIX  23
H45A  2    0.729055    0.824600    0.303402    21.00000   -1.20000
H45B  2    0.700634    0.713727    0.313579    21.00000   -1.20000
AFIX   0
C46   1    0.862342    0.752935    0.335755    21.00000    0.08283    0.12111 =
         0.14093   -0.01349    0.01158    0.00114
AFIX  23
H46A  2    0.875596    0.684464    0.343691    21.00000   -1.20000
H46B  2    0.907912    0.769699    0.310968    21.00000   -1.20000
AFIX   0
C47   1    0.888003    0.817357    0.373177    21.00000    0.08283    0.12111 =
         0.14093   -0.01349    0.01158    0.00114
AFIX  23
H47A  2    0.934145    0.782639    0.395943    21.00000   -1.20000
H47B  2    0.931220    0.874034    0.363892    21.00000   -1.20000
AFIX   0
C48   1    0.782683    0.848769    0.390362    21.00000    0.08665    0.11229 =
         0.10448   -0.01942    0.00583   -0.00009
AFIX  23
H48A  2    0.781416    0.831414    0.421487    21.00000   -1.20000
H48B  2    0.775147    0.919716    0.387691    21.00000   -1.20000
AFIX   0

SAME 0.02 0.04 O3 > C48
PART 0
PART 2
O3A   5    0.673476    0.812340    0.359926   -21.00000    0.07124    0.09939 =
         0.09772   -0.00586    0.00823    0.00082
C45A  1    0.728110    0.759821    0.326052   -21.00000    0.08665    0.11229 =
         0.10448   -0.01942    0.00583   -0.00009
AFIX  23
H45C  2    0.701867    0.782586    0.296743   -21.00000   -1.20000
H45D  2    0.714748    0.689490    0.328147   -21.00000   -1.20000
AFIX   0
C46A  1    0.851285    0.784513    0.336189   -21.00000    0.08283    0.12111 =
         0.14093   -0.01349    0.01158    0.00114
AFIX  23
H46C  2    0.890305    0.729454    0.350964   -21.00000   -1.20000
H46D  2    0.888490    0.798013    0.308936   -21.00000   -1.20000
AFIX   0
C47A  1    0.857481    0.869707    0.364394   -21.00000    0.08283    0.12111 =
         0.14093   -0.01349    0.01158    0.00114
AFIX  23
H47C  2    0.875091    0.928118    0.347580   -21.00000   -1.20000
H47D  2    0.916304    0.861266    0.388160   -21.00000   -1.20000
AFIX   0
C48A  1    0.745838    0.877984    0.381924   -21.00000    0.08665    0.11229 =
         0.10448   -0.01942    0.00583   -0.00009
AFIX  23
H48C  2    0.750759    0.863457    0.413426   -21.00000   -1.20000
H48D  2    0.716775    0.944511    0.377801   -21.00000   -1.20000
AFIX   0

PART 0
PART 3
O1    5    0.126311    0.759932    0.298615    31.00000    0.06832    0.18888 =
         0.07730   -0.02112   -0.01172    0.00234
O2    5    0.262433    0.724143    0.259032    31.00000    0.06832    0.18888 =
         0.07730   -0.02112   -0.01172    0.00234
N1    4    0.227084    0.749342    0.293862    31.00000    0.06759    0.07657 =
         0.06451    0.01065   -0.01103   -0.00448
PART 0
PART 4
O1A   5    0.202730    0.757252    0.303270   -31.00000    0.06832    0.18888 =
         0.07730   -0.02112   -0.01172    0.00234
O2A   5    0.318082    0.717679    0.255456   -31.00000    0.06832    0.18888 =
         0.07730   -0.02112   -0.01172    0.00234
N1A   4    0.209903    0.730130    0.262231   -31.00000    0.06759    0.07657 =
         0.06451    0.01065   -0.01103   -0.00448
HKLF 4


REM  shelxt in P 1 21/n 1
REM wR2 = 0.1387, GooF = S = 0.898, Restrained GooF = 0.897 for all data
REM R1 = 0.0550 for 4963 Fo > 4sig(Fo) and 0.1138 for all 9724 data
REM 526 parameters refined using 490 restraints

END

WGHT      0.0512      0.0000

REM Highest difference peak  0.396,  deepest hole -0.617,  1-sigma level  0.063
Q1    1   0.3378  0.6680  0.3490  11.00000  0.05    0.40
Q2    1   0.3684  0.7761  0.4518  11.00000  0.05    0.31
Q3    1   0.5197  0.6149  0.3131  11.00000  0.05    0.29
Q4    1   0.4191  0.7183  0.3192  11.00000  0.05    0.29
Q5    1   0.4407  0.7176  0.2608  11.00000  0.05    0.26
;
_shelx_res_checksum   24470

_shelx_hkl_file
;
  15   0  -1    0.50    5.93
  15   0  -2    2.69    4.82
  15   0  -3   27.25    8.65
  15   0  -4    0.62    5.10
  15   0  -5    0.00    4.86
  15   0  -6    6.11    5.44
  15   0  -7    2.64    5.07
  15   0  -8    0.00    4.62
  15   0  -9   15.22    6.55
  15   0 -10   -0.00    4.20
  15   0 -11    2.85    4.60
  15   0 -12   -0.00    4.05
  15   0 -13    4.11    4.57
  15   0 -14    0.00    3.65
  15   0 -15    0.00    3.78
  15   0 -16   -0.00    3.76
  15   0 -17   -0.00    3.69
  15   0 -18   -0.00    3.88
  15   0 -19    4.05    3.64
  15   0 -20    1.27    3.28
  15   0 -21    0.00    3.08
  15  -1  -1   17.00    7.83
  15   1  -1   14.07    7.12
  15  -1  -2    0.14    4.66
  15   1  -2    8.01    5.87
  15  -1  -3    1.17    5.16
  15   1  -3    5.09    5.79
  15  -1  -4    0.00    4.59
  15   1  -4   -0.00    4.54
  15  -1  -5    0.00    5.17
  15   1  -5    6.83    5.89
  15  -1  -6    4.96    5.45
  15   1  -6    0.00    4.79
  15  -1  -7   10.99    6.48
  15   1  -7    8.95    5.84
  15  -1  -8   -0.00    4.61
  15   1  -8    0.71    3.72
  15  -1  -9    4.95    5.26
  15   1  -9   -0.00    4.24
  15  -1 -10    1.06    4.35
  15   1 -10    0.94    4.71
  15  -1 -11    6.73    4.72
  15   1 -11   12.74    5.82
  15  -1 -12    2.98    4.07
  15   1 -12    0.98    3.79
  15  -1 -13    5.83    4.76
  15   1 -13    5.23    4.55
  15  -1 -14    0.83    4.66
  15   1 -14   -0.00    3.68
  15  -1 -15    3.66    4.15
  15   1 -15    1.01    3.58
  15  -1 -16    2.87    3.73
  15   1 -16   -0.00    3.19
  15  -1 -17    5.56    4.32
  15   1 -17    5.45    4.50
  15  -1 -18    0.62    3.49
  15   1 -18   -0.00    3.85
  15   1 -19    1.88    3.90
  15   1 -20    0.00    3.59
  15   1 -21    0.00    3.25
  15   1 -22   -0.00    3.51
  15  -2  -1    3.37    6.58
  15   2  -1    0.00    5.19
  15  -2  -2    0.00    5.69
  15   2  -2    3.35    5.33
  15  -2  -3   18.39    7.32
  15   2  -3    9.80    5.88
  15  -2  -4   -0.00    4.99
  15   2  -4   -0.00    5.37
  15  -2  -5    8.70    6.59
  15   2  -5    0.00    4.88
  15  -2  -6   -0.00    5.08
  15   2  -6    3.36    5.05
  15  -2  -7    5.16    5.90
  15   2  -7    9.68    5.25
  15  -2  -8    1.91    4.91
  15   2  -8   -0.00    3.84
  15  -2  -9    3.30    5.26
  15   2  -9    5.67    4.61
  15  -2 -10    0.00    4.99
  15   2 -10    3.45    4.36
  15  -2 -11   -0.00    4.30
  15   2 -11   -0.00    3.72
  15  -2 -12   -0.00    3.61
  15   2 -12    3.19    4.25
  15  -2 -13   -0.00    4.11
  15   2 -13    5.05    4.27
  15  -2 -14    3.28    4.34
  15   2 -14    2.48    3.75
  15  -2 -15    9.58    5.58
  15   2 -15    6.42    4.34
  15   2 -16    0.00    3.36
  15   2 -17    6.10    4.04
  15   2 -18    2.59    3.67
  15   2 -19    6.60    3.85
  15   2 -20    0.75    3.28
  15  -3  -1    0.06    6.19
  15   3  -1    5.43    5.73
  15  -3  -2   -0.00    5.54
  15   3  -2    2.99    4.84
  15  -3  -3   -0.00    4.84
  15   3  -3   -0.00    4.18
  15  -3  -4   -0.00    5.93
  15   3  -4    2.82    4.51
  15  -3  -5    3.78    6.09
  15   3  -5   12.62    6.04
  15  -3  -6    0.00    5.65
  15   3  -6    1.09    3.66
  15  -3  -7    0.00    4.32
  15   3  -7    2.42    3.71
  15  -3  -8    5.33    5.14
  15   3  -8    4.71    4.61
  15  -3  -9    0.00    5.15
  15   3  -9    0.11    3.51
  15  -3 -10   -0.00    5.01
  15   3 -10    0.00    3.50
  15  -3 -11    6.31    6.01
  15   3 -11   16.50    5.73
  15  -3 -12    3.69    5.41
  15   3 -12    0.00    3.57
  15   3 -13    0.24    3.45
  15   3 -14    0.29    2.92
  15   3 -15    9.61    4.31
  15   3 -16    1.86    3.57
  15   3 -17    1.76    3.51
  15   3 -18   -0.00    3.19
  15   3 -19    3.02    3.24
  15  -4  -1   -0.00    5.65
  15   4  -1   -0.00    4.80
  15  -4  -2    5.84    6.32
  15   4  -2    1.93    5.55
  15  -4  -3    0.00    5.51
  15   4  -3    0.00    4.63
  15  -4  -4   12.73    6.79
  15   4  -4    1.72    4.93
  15  -4  -5    5.32    6.13
  15   4  -5    3.74    4.54
  15  -4  -6   -0.00    4.50
  15   4  -6    2.35    4.06
  15  -4  -7   -0.00    5.70
  15   4  -7    3.74    4.52
  15  -4  -8    0.00    5.62
  15   4  -8    3.45    4.66
  15  -4  -9    5.11    5.61
  15   4  -9    0.00    3.76
  15   4 -10    0.00    3.82
  15   4 -11    4.41    4.22
  15   4 -12    1.63    3.92
  15   4 -13    5.70    3.93
  15   4 -14    1.38    3.38
  15   4 -15    7.76    4.19
  15   4 -16   -0.00    3.23
  15   4 -17    3.90    3.49
  15   4 -18    1.51    3.32
  15  -5  -1   -0.00    5.68
  15   5  -1   -0.00    4.62
  15  -5  -2   -0.00    5.78
  15   5  -2    3.90    4.74
  15  -5  -3    8.63    5.89
  15   5  -3    1.68    4.40
  15   5  -4    4.46    5.19
  15   5  -5    3.07    5.00
  15   5  -6    5.46    4.98
  15   5  -7    8.97    5.52
  15   5  -8    1.61    4.52
  15   5  -9    0.00    4.37
  15   5 -10    5.15    4.25
  15   5 -11    8.04    4.83
  15   5 -12    6.16    4.27
  15   5 -13    2.35    4.17
  15   5 -14   -0.00    3.64
  15   5 -15    4.21    3.93
  15   5 -16    0.54    3.33
  15   5 -17    2.27    3.29
  15   6  -7    4.60    4.35
  15   6  -8    0.93    4.08
  15   6  -9    1.30    4.11
  15   6 -10    1.13    4.13
  15   6 -11    0.00    3.47
  15   6 -12   -0.00    3.56
  15   6 -13    0.37    3.28
  15   6 -14    1.11    3.49
  14   0  -1   -0.00    4.44
  14   0  -2   27.47    8.54
  14   0  -3   -0.00    4.82
  14   0  -4    8.19    5.72
  14   0  -5    0.00    4.22
  14   0  -6    5.02    5.03
  14   0  -7    1.88    4.13
  14   0  -8    0.00    4.37
  14   0  -9    0.36    4.22
  14   0 -10    0.00    3.52
  14   0 -11    0.00    3.96
  14   0 -12    8.50    4.96
  14   0 -13    3.59    4.31
  14   0 -14    6.94    4.68
  14   0 -15    0.00    3.14
  14   0 -16    0.78    3.30
  14   0 -17    2.53    3.21
  14   0 -18    0.00    3.16
  14   0 -19    0.89    3.56
  14   0 -20    0.80    3.27
  14   0 -21    0.00    3.88
  14   0 -22   -0.00    3.65
  14   0 -23   -0.00    3.58
  14   0 -24   11.45    4.88
  14   0 -25    0.65    3.26
  14   0 -26    0.00    3.16
  14   0 -27    2.47    3.69
  14  -1  -1   -0.00    5.78
  14   1  -1   -0.00    4.65
  14  -1  -2    2.05    5.51
  14   1  -2   -0.00    4.89
  14  -1  -3    4.84    5.17
  14   1  -3    1.85    4.92
  14  -1  -4   10.98    6.13
  14   1  -4   16.56    6.76
  14  -1  -5    0.00    4.49
  14   1  -5    0.00    4.81
  14  -1  -6   15.64    6.86
  14   1  -6   12.45    6.95
  14  -1  -7    2.14    4.97
  14   1  -7    0.00    4.76
  14  -1  -8    1.87    4.66
  14   1  -8    1.73    4.25
  14  -1  -9   -0.00    4.43
  14   1  -9    3.96    4.01
  14  -1 -10   15.37    6.54
  14   1 -10   12.72    5.41
  14  -1 -11    3.13    4.17
  14   1 -11    1.49    3.71
  14  -1 -12    0.00    3.38
  14   1 -12    2.56    3.35
  14  -1 -13    0.00    3.51
  14   1 -13    2.87    3.91
  14  -1 -14    0.79    3.41
  14   1 -14    0.00    3.53
  14  -1 -15   -0.00    4.12
  14   1 -15   -0.00    3.25
  14  -1 -16    2.56    4.13
  14   1 -16    2.63    3.99
  14  -1 -17    0.83    3.73
  14   1 -17   -0.00    3.33
  14  -1 -18    0.05    3.76
  14   1 -18    3.36    3.42
  14  -1 -19    0.94    3.87
  14   1 -19   -0.00    3.21
  14  -1 -20    8.42    5.19
  14   1 -20    0.00    3.14
  14  -1 -21   -0.00    3.68
  14   1 -21    0.00    2.83
  14  -1 -22    0.00    3.38
  14   1 -22    0.74    2.75
  14  -1 -23    0.00    3.65
  14   1 -23    0.00    2.74
  14  -1 -24   -0.00    3.49
  14   1 -24   -0.00    3.37
  14  -1 -25    1.19    3.31
  14  -2  -1    1.74    4.72
  14   2  -1   -0.00    3.49
  14  -2  -2   15.89    7.30
  14   2  -2    9.60    6.29
  14  -2  -3    0.81    5.28
  14   2  -3    0.93    4.80
  14  -2  -4    0.00    5.29
  14   2  -4    5.97    4.74
  14  -2  -5    4.79    5.82
  14   2  -5    4.94    5.60
  14  -2  -6   13.50    6.71
  14   2  -6    5.19    5.28
  14  -2  -7   -0.00    4.70
  14   2  -7   -0.00    3.53
  14  -2  -8    1.52    4.79
  14   2  -8    7.21    4.41
  14  -2  -9   -0.00    4.73
  14   2  -9    2.13    3.95
  14  -2 -10   -0.00    4.27
  14   2 -10    0.30    3.35
  14  -2 -11   -0.00    4.57
  14   2 -11    0.00    3.52
  14  -2 -12   12.53    5.82
  14   2 -12    9.02    4.68
  14  -2 -13   -0.00    4.71
  14   2 -13    3.33    3.96
  14  -2 -14    5.09    4.64
  14   2 -14    2.75    3.73
  14  -2 -15   -0.00    4.10
  14   2 -15    3.92    3.78
  14  -2 -16    0.00    4.68
  14   2 -16    0.10    3.48
  14  -2 -17    1.22    4.10
  14   2 -17    4.87    3.48
  14  -2 -18   13.12    5.63
  14   2 -18    0.00    3.13
  14  -2 -19   -0.00    4.19
  14   2 -19    1.53    3.24
  14  -2 -20   -0.00    4.57
  14   2 -20    1.05    2.95
  14  -2 -21    0.06    3.69
  14   2 -21   -0.00    2.46
  14  -2 -22    5.62    4.42
  14  -2 -23    3.81    4.13
  14  -3  -1   -0.00    4.61
  14   3  -1    4.11    5.24
  14  -3  -2    0.00    4.99
  14   3  -2   -0.00    4.87
  14  -3  -3    5.81    5.00
  14   3  -3    1.69    4.64
  14  -3  -4    3.87    5.27
  14   3  -4   -0.00    4.45
  14  -3  -5    7.49    5.21
  14   3  -5    2.76    4.87
  14  -3  -6   11.68    6.58
  14   3  -6   17.70    5.85
  14  -3  -7    4.41    5.09
  14   3  -7    3.64    4.24
  14  -3  -8   -0.00    5.55
  14   3  -8    4.89    4.30
  14  -3  -9   -0.00    5.10
  14   3  -9    1.09    3.91
  14  -3 -10    7.99    6.34
  14   3 -10   10.82    4.91
  14  -3 -11    8.82    5.77
  14   3 -11    4.18    3.95
  14  -3 -12    0.00    4.61
  14   3 -12    0.11    3.33
  14  -3 -13    2.54    4.41
  14   3 -13   -0.00    3.52
  14  -3 -14    0.00    4.46
  14   3 -14    0.00    3.43
  14  -3 -15    8.10    5.82
  14   3 -15    1.36    3.31
  14  -3 -16    8.38    5.56
  14   3 -16    7.48    4.02
  14  -3 -17   -0.00    5.07
  14   3 -17   -0.00    2.96
  14  -3 -18    4.46    4.59
  14   3 -18    0.46    3.06
  14  -3 -19    0.40    3.93
  14   3 -19    3.94    3.15
  14  -3 -20   19.90    6.52
  14   3 -20   14.99    4.12
  14  -3 -21    0.00    4.35
  14  -4  -1   10.38    7.03
  14   4  -1   -0.00    4.53
  14  -4  -2   13.40    7.11
  14   4  -2   12.70    6.19
  14  -4  -3    2.42    5.19
  14   4  -3   -0.00    4.95
  14  -4  -4   -0.00    5.20
  14   4  -4    4.61    5.03
  14  -4  -5    2.60    5.51
  14   4  -5    0.76    4.22
  14  -4  -6   -0.00    4.65
  14   4  -6    2.96    4.10
  14  -4  -7    0.00    5.89
  14   4  -7    4.30    4.60
  14  -4  -8    6.44    5.60
  14   4  -8    0.67    3.61
  14  -4  -9    0.00    5.52
  14   4  -9    2.88    3.88
  14  -4 -10    1.94    5.89
  14   4 -10    1.45    3.62
  14  -4 -11    1.51    4.83
  14   4 -11    1.23    3.36
  14  -4 -12   15.01    7.19
  14   4 -12   18.73    5.60
  14  -4 -13    3.06    5.69
  14   4 -13    9.45    4.68
  14  -4 -14   11.88    6.22
  14   4 -14   14.63    4.87
  14  -4 -15    1.77    4.27
  14   4 -15   -0.00    3.15
  14  -4 -16    5.83    5.57
  14   4 -16    3.59    3.60
  14  -4 -17   -0.00    4.69
  14   4 -17    0.00    2.63
  14  -4 -18    1.93    4.31
  14   4 -18    2.34    2.90
  14  -4 -19   -0.00    4.28
  14  -5  -1   13.58    7.79
  14   5  -1   11.41    5.81
  14  -5  -2   -0.00    5.54
  14   5  -2    0.36    4.17
  14  -5  -3   -0.00    5.49
  14   5  -3    3.34    4.67
  14  -5  -4    0.00    5.48
  14   5  -4   -0.00    4.36
  14  -5  -5   13.35    7.31
  14   5  -5    9.98    5.68
  14  -5  -6    0.00    5.51
  14   5  -6    4.87    4.63
  14  -5  -7    0.71    5.06
  14   5  -7   -0.00    4.05
  14  -5  -8    3.04    5.89
  14   5  -8    0.77    4.09
  14  -5  -9    7.93    6.68
  14   5  -9    7.35    4.95
  14  -5 -10   10.28    6.68
  14   5 -10   10.35    4.96
  14  -5 -11   -0.00    5.39
  14   5 -11   -0.00    3.73
  14  -5 -12   11.88    6.82
  14   5 -12    2.55    3.52
  14  -5 -13    0.00    4.67
  14   5 -13    2.00    3.70
  14  -5 -14    1.90    4.52
  14   5 -14    0.51    3.54
  14  -5 -15    5.04    5.77
  14   5 -15    4.84    3.48
  14  -5 -16    9.66    5.95
  14   5 -16    2.88    3.37
  14   5 -17    0.63    2.88
  14   5 -18    0.57    2.62
  14  -6  -1    4.87    6.60
  14   6  -1   -0.00    4.64
  14  -6  -2    6.83    7.14
  14   6  -2    5.09    4.85
  14  -6  -3   18.46    8.15
  14   6  -3    6.85    5.14
  14  -6  -4    9.55    6.18
  14   6  -4    2.44    4.60
  14  -6  -5    0.00    5.41
  14   6  -5   -0.00    3.95
  14  -6  -6    3.29    5.49
  14   6  -6    0.50    4.13
  14  -6  -7    8.91    6.20
  14   6  -7    2.95    4.27
  14  -6  -8    4.81    5.79
  14   6  -8    0.00    3.57
  14  -6  -9    0.00    6.18
  14   6  -9    3.17    4.14
  14  -6 -10   -0.00    4.71
  14   6 -10    5.34    4.05
  14  -6 -11    4.18    5.51
  14   6 -11    2.54    3.55
  14  -6 -12   -0.00    5.60
  14   6 -12   -0.00    2.82
  14  -6 -13    1.17    4.59
  14   6 -13   -0.00    3.05
  14  -6 -14    1.83    5.22
  14   6 -14    5.61    3.55
  14  -7  -1    5.61    7.49
  14   7  -1    7.57    5.13
  14  -7  -2   -0.00    5.76
  14   7  -2    2.77    4.47
  14  -7  -3    0.38    6.45
  14   7  -3   -0.00    4.30
  14  -7  -4   -0.00    7.14
  14   7  -4    3.80    4.25
  14  -7  -5   12.63    7.95
  14   7  -5    8.20    5.14
  14  -7  -6    0.00    6.24
  14   7  -6    2.74    4.28
  14  -7  -7    0.00    6.57
  14   7  -7    1.94    3.87
  14  -7  -8   -0.00    5.06
  14  -7  -9   -0.00    6.75
  14  -7 -10    2.07    5.43
  14  -8  -1    0.00    5.62
  14  -8  -2    1.00    7.09
  14  -8  -3    0.00    7.32
  14  -8  -4    5.71    7.70
  14  -8  -5    0.00    5.73
  14  -8  -6   -0.00    6.33
 -14   9   1   -0.00    6.34
 -14  10   1    4.73    6.62
 -14  11   1    8.30    8.01
 -14  11   2    3.11    6.48
  13   0  -1   40.45   10.01
  13   0  -2    0.00    5.21
  13   0  -3   11.08    5.75
  13   0  -4   -0.00    4.39
  13   0  -5   16.92    6.37
  13   0  -6   -0.00    3.92
  13   0  -7   12.23    5.72
  13   0  -8    1.30    3.54
  13   0  -9   12.79    5.74
  13   0 -10    0.00    4.05
  13   0 -11   29.79    7.30
  13   0 -12    2.81    3.78
  13   0 -13   23.23    6.20
  13   0 -14    1.44    3.15
  13   0 -15    1.27    3.31
  13   0 -16   -0.00    3.71
  13   0 -17    5.92    4.55
  13   0 -18   -0.00    3.86
  13   0 -19    1.85    3.95
  13   0 -20    5.50    3.86
  13   0 -21    1.88    3.43
  13   0 -22    0.78    3.06
  13   0 -23    7.66    4.05
  13   0 -24   -0.00    3.23
  13   0 -25   -0.00    3.41
  13   0 -26    0.38    3.29
  13   0 -27    1.99    3.26
  13   0 -28   -0.00    3.29
  13   0 -29    2.89    3.77
  13   0 -30   -0.00    3.36
  13  -1  -1    6.29    5.99
  13   1  -1    7.85    5.69
  13  -1  -2   -0.00    4.86
  13   1  -2    5.67    5.14
  13  -1  -3    7.39    5.26
  13   1  -3    8.84    5.79
  13  -1  -4    9.53    5.73
  13   1  -4    5.19    5.86
  13  -1  -5   47.24   10.44
  13   1  -5   43.58    9.94
  13  -1  -6   -0.00    4.34
  13   1  -6    2.20    4.56
  13  -1  -7    2.11    4.31
  13   1  -7    2.48    3.95
  13  -1  -8    0.58    4.33
  13   1  -8    0.65    3.77
  13  -1  -9   19.00    6.85
  13   1  -9   33.53    7.38
  13  -1 -10    5.74    4.86
  13   1 -10    3.40    4.15
  13  -1 -11   -0.00    3.88
  13   1 -11   11.22    4.99
  13  -1 -12    2.55    4.46
  13   1 -12    0.18    3.31
  13  -1 -13    0.72    4.36
  13   1 -13    0.00    3.29
  13  -1 -14    0.00    3.81
  13   1 -14    2.25    3.57
  13  -1 -15   24.27    6.57
  13   1 -15   19.36    5.52
  13  -1 -16   -0.00    4.31
  13   1 -16   -0.00    3.29
  13  -1 -17   -0.00    3.77
  13   1 -17   -0.00    3.05
  13  -1 -18    0.14    3.79
  13   1 -18   -0.00    2.61
  13  -1 -19    6.24    4.46
  13   1 -19   11.29    4.14
  13  -1 -20    3.20    3.82
  13   1 -20   -0.00    2.98
  13  -1 -21    0.00    3.50
  13   1 -21    3.79    3.36
  13  -1 -22    0.41    3.30
  13   1 -22    0.00    3.25
  13  -1 -23    0.74    3.53
  13   1 -23    0.40    3.17
  13  -1 -24    2.15    3.44
  13   1 -24    0.00    2.67
  13  -1 -25    6.42    4.21
  13   1 -25    7.69    3.61
  13  -1 -26    0.00    3.58
  13  -1 -27    1.90    3.74
  13  -1 -28    0.60    3.61
  13  -1 -29    9.73    4.62
  13  -2  -1   21.15    8.05
  13   2  -1   28.31    8.06
  13  -2  -2    0.31    4.86
  13   2  -2    7.69    5.38
  13  -2  -3    4.41    5.89
  13   2  -3    1.58    4.57
  13  -2  -4    3.54    5.26
  13   2  -4    8.53    5.85
  13  -2  -5    3.43    5.42
  13   2  -5    2.98    4.46
  13  -2  -6   -0.00    4.78
  13   2  -6    0.00    3.93
  13  -2  -7   25.86    7.56
  13   2  -7   22.98    6.61
  13  -2  -8    9.71    5.78
  13   2  -8    1.21    4.09
  13  -2  -9    0.00    5.10
  13   2  -9    0.97    3.38
  13  -2 -10   -0.00    4.83
  13   2 -10    1.12    3.40
  13  -2 -11   14.17    6.67
  13   2 -11   26.70    6.52
  13  -2 -12    0.00    4.39
  13   2 -12    4.07    3.68
  13  -2 -13    6.02    4.89
  13   2 -13   11.63    4.46
  13  -2 -14    0.51    4.28
  13   2 -14   -0.00    3.30
  13  -2 -15    0.00    4.37
  13   2 -15    5.31    3.60
  13  -2 -16    0.01    4.03
  13   2 -16    1.60    3.14
  13  -2 -17    3.99    4.66
  13   2 -17    5.36    3.42
  13  -2 -18    0.00    3.94
  13   2 -18    1.91    2.99
  13  -2 -19    4.66    4.46
  13   2 -19    1.79    2.61
  13  -2 -20    3.64    4.33
  13   2 -20    0.00    2.65
  13  -2 -21    7.01    4.86
  13   2 -21    3.57    2.95
  13  -2 -22    0.66    3.78
  13   2 -22    1.79    2.64
  13  -2 -23   14.56    5.30
  13  -2 -24   -0.00    3.72
  13  -2 -25    4.65    4.04
  13  -2 -26    0.00    3.77
  13  -2 -27   11.51    5.08
  13  -3  -1    4.27    6.14
  13   3  -1    2.57    4.90
  13  -3  -2   -0.00    5.28
  13   3  -2    2.54    4.17
  13  -3  -3   -0.00    4.38
  13   3  -3    3.34    4.64
  13  -3  -4   -0.00    5.21
  13   3  -4    0.00    3.89
  13  -3  -5   15.33    6.79
  13   3  -5   21.53    6.43
  13  -3  -6    1.69    5.39
  13   3  -6    8.51    4.88
  13  -3  -7    1.38    5.04
  13   3  -7   -0.00    3.88
  13  -3  -8    0.00    5.88
  13   3  -8    1.40    3.85
  13  -3  -9    6.43    5.92
  13   3  -9   16.79    5.89
  13  -3 -10   -0.00    5.48
  13   3 -10    3.69    3.67
  13  -3 -11    1.81    4.56
  13   3 -11    3.74    3.66
  13  -3 -12    0.11    4.48
  13   3 -12   -0.00    2.88
  13  -3 -13    1.80    4.85
  13   3 -13    1.38    3.33
  13  -3 -14    0.64    4.16
  13   3 -14   -0.00    2.89
  13  -3 -15   17.65    6.57
  13   3 -15    9.52    3.98
  13  -3 -16    0.00    3.86
  13   3 -16    8.64    3.39
  13  -3 -17    4.23    4.92
  13   3 -17    0.00    2.44
  13  -3 -18    0.00    4.25
  13   3 -18    0.20    2.41
  13  -3 -19    4.44    4.64
  13   3 -19   13.91    3.64
  13  -3 -20    0.00    4.19
  13   3 -20    4.22    2.75
  13  -3 -21    5.86    4.51
  13  -3 -22   -0.00    4.23
  13  -3 -23    2.30    4.00
  13  -3 -24    3.28    4.76
  13  -3 -25   10.25    5.42
  13  -3 -26   -0.00    4.41
 -13   4   1   15.13    7.52
  13  -4  -1    8.31    6.10
  13   4  -1    7.26    5.22
  13  -4  -2    6.45    5.74
  13   4  -2    4.91    5.02
  13  -4  -3    0.00    5.23
  13   4  -3    3.71    5.01
  13  -4  -4    4.47    5.53
  13   4  -4   -0.00    4.26
  13  -4  -5    1.51    5.93
  13   4  -5    0.00    3.99
  13  -4  -6    7.60    5.95
  13   4  -6    6.67    4.42
  13  -4  -7   17.20    7.17
  13   4  -7   13.76    5.41
  13  -4  -8    6.35    5.51
  13   4  -8    6.90    4.01
  13  -4  -9   -0.00    4.54
  13   4  -9    4.01    3.89
  13  -4 -10    0.00    5.73
  13   4 -10   -0.00    3.40
  13  -4 -11    9.45    6.65
  13   4 -11   13.39    4.95
  13  -4 -12    7.69    5.90
  13   4 -12   13.45    4.56
  13  -4 -13   13.65    6.46
  13   4 -13   14.36    4.58
  13  -4 -14   -0.00    4.37
  13   4 -14    1.10    2.78
  13  -4 -15    3.08    5.58
  13   4 -15    2.60    3.03
  13  -4 -16    6.09    5.07
  13   4 -16    3.30    2.89
  13  -4 -17    2.49    4.74
  13   4 -17    6.50    3.11
  13  -4 -18    0.00    4.46
  13   4 -18   -0.00    2.45
  13  -4 -19    3.80    4.88
  13   4 -19    2.92    2.48
  13  -4 -20    6.54    5.51
  13  -4 -21   10.52    5.85
  13  -4 -22    0.00    4.02
  13  -4 -23    3.44    4.64
  13  -4 -24    0.30    4.44
 -13   5   1    3.17    5.65
  13  -5  -1    6.53    6.41
  13   5  -1    8.77    5.43
  13  -5  -2    6.45    6.35
  13   5  -2    3.46    4.57
  13  -5  -3   10.52    6.43
  13   5  -3    9.20    5.43
  13  -5  -4   -0.00    5.64
  13   5  -4   -0.00    3.86
  13  -5  -5    6.04    6.11
  13   5  -5   10.29    5.12
  13  -5  -6    3.61    5.86
  13   5  -6    6.48    4.78
  13  -5  -7    6.80    6.20
  13   5  -7   -0.00    3.61
  13  -5  -8    3.49    5.83
  13   5  -8    2.80    4.58
  13  -5  -9    0.39    4.72
  13   5  -9    5.02    4.40
  13  -5 -10   15.49    7.83
  13   5 -10   13.25    5.27
  13  -5 -11    2.32    5.42
  13   5 -11    3.65    3.97
  13  -5 -12    5.36    5.69
  13   5 -12   -0.00    3.43
  13  -5 -13   11.79    7.05
  13   5 -13    3.46    3.48
  13  -5 -14    4.61    5.15
  13   5 -14    1.80    3.36
  13  -5 -15   19.25    6.86
  13   5 -15   10.73    4.16
  13  -5 -16    3.44    5.36
  13   5 -16    2.85    3.10
  13  -5 -17    0.00    4.89
  13   5 -17    1.66    2.37
  13  -5 -18    0.60    5.16
  13   5 -18   -0.00    2.21
  13  -5 -19    2.74    5.56
  13  -5 -20   12.16    6.38
  13  -5 -21    5.23    5.64
  13  -5 -22   -0.00    4.47
 -13   6   1   -0.00    5.56
  13  -6  -1    8.29    6.73
  13   6  -1    2.25    4.42
 -13   6   2    0.00    5.28
  13  -6  -2    4.14    5.65
  13   6  -2    0.03    4.20
  13  -6  -3    1.49    5.63
  13   6  -3   -0.00    4.05
  13  -6  -4    7.92    6.61
  13   6  -4    0.13    3.75
  13  -6  -5    4.07    5.21
  13   6  -5    0.35    3.85
  13  -6  -6   14.34    8.05
  13   6  -6   11.74    5.31
  13  -6  -7    8.78    6.30
  13   6  -7    1.82    4.33
  13  -6  -8    0.00    6.18
  13   6  -8   11.49    5.13
  13  -6  -9    0.35    5.09
  13   6  -9   -0.00    3.44
  13  -6 -10    2.04    5.85
  13   6 -10    2.92    3.58
  13  -6 -11    0.00    5.89
  13   6 -11    2.61    3.33
  13  -6 -12    0.00    6.76
  13   6 -12    5.88    3.77
  13  -6 -13    3.63    6.40
  13   6 -13    5.66    3.58
  13  -6 -14    6.50    5.70
  13  -6 -15    7.16    5.82
  13  -6 -16    5.08    5.69
  13  -6 -17    6.08    6.08
  13  -6 -18    7.32    5.09
  13  -6 -19    7.11    6.27
  13  -6 -20    3.81    5.25
 -13   7   1    2.40    5.77
  13  -7  -1   -0.00    6.06
  13   7  -1    0.00    4.94
 -13   7   2    7.52    5.97
  13  -7  -2   -0.00    4.84
  13   7  -2    2.96    4.33
 -13   7   3    3.21    6.09
  13  -7  -3    0.00    6.13
  13   7  -3    2.57    4.39
  13  -7  -4    5.79    7.22
  13   7  -4   24.61    6.91
  13  -7  -5    6.98    7.94
  13   7  -5    4.84    4.20
  13  -7  -6    2.63    5.47
  13   7  -6   -0.00    3.40
  13  -7  -7    0.69    5.49
  13  -7  -8   -0.00    5.41
  13  -7  -9    8.97    6.38
  13  -7 -10    6.09    6.45
  13  -7 -11    4.44    5.26
  13  -7 -12    0.00    4.99
  13  -7 -13    4.02    5.05
  13  -7 -14    1.67    5.22
  13  -7 -15    4.32    4.48
  13  -7 -16    1.31    5.05
  13  -7 -17   -0.00    5.90
  13  -7 -18    0.00    5.48
 -13   8   1    0.55    5.38
  13  -8  -1    3.48    6.19
 -13   8   2    8.54    7.35
  13  -8  -2    5.10    6.31
 -13   8   3    2.08    6.58
  13  -8  -3   -0.00    5.69
 -13   8   4    0.00    6.27
  13  -8  -4    3.39    6.75
  13  -8  -5   10.46    7.47
  13  -8  -6    2.95    5.80
  13  -8  -7    0.00    6.77
  13  -8  -8   14.75    7.59
  13  -8  -9   -0.00    5.65
  13  -8 -10    5.33    7.25
  13  -8 -11   -0.00    6.48
  13  -8 -12    4.00    5.81
  13  -8 -13    0.00    5.58
  13  -8 -14    0.00    5.69
  13  -8 -15    9.72    6.95
 -13   9   1    0.14    6.07
  13  -9  -1   -0.00    6.34
 -13   9   2    0.00    6.40
  13  -9  -2    3.92    6.35
 -13   9   3    0.70    6.24
  13  -9  -3    7.82    6.61
 -13   9   4   12.25    7.64
  13  -9  -4    5.04    7.28
 -13   9   5   -0.00    5.32
  13  -9  -5    2.88    6.53
  13  -9  -6    6.69    7.69
  13  -9  -7   -0.00    5.33
  13  -9  -8   -0.00    6.15
  13  -9  -9    2.21    5.77
  13  -9 -10   -0.00    6.25
  13  -9 -11   -0.00    5.14
  13  -9 -12   -0.00    5.61
 -13  10   1    7.85    7.12
  13 -10  -1   -0.00    6.49
 -13  10   2   -0.00    5.76
  13 -10  -2    0.00    5.63
 -13  10   3    3.62    7.19
  13 -10  -3    0.00    5.59
 -13  10   4    0.66    6.20
  13 -10  -4   -0.00    6.27
 -13  10   5   -0.00    6.21
  13 -10  -5    2.66    5.92
  13 -10  -6   -0.00    5.77
  13 -10  -7    0.00    5.52
  13 -10  -8    5.70    6.68
 -13  11   1   -0.00    6.56
  13 -11  -1    1.90    6.38
 -13  11   2    7.65    7.11
  13 -11  -2    3.19    6.52
 -13  11   3    5.63    7.37
  13 -11  -3   -0.00    6.48
 -13  11   4   -0.00    5.67
  13 -11  -4    6.97    7.39
 -13  11   5   -0.00    6.54
 -13  11   6    4.07    6.71
 -13  12   1    0.00    6.20
 -13  12   2    0.00    7.13
 -13  12   3   -0.00    6.76
 -13  12   4   -0.00    6.64
 -13  12   5   -0.00    6.72
 -13  12   6   -0.00    7.41
  12   0  -1   -0.00    5.30
  12   0  -2    0.00    4.46
  12   0  -3    2.46    4.40
  12   0  -4    7.47    5.12
  12   0  -5   -0.00    4.27
  12   0  -6   59.99   10.95
  12   0  -7   -0.00    3.79
  12   0  -8    8.38    5.15
  12   0  -9    0.62    4.10
  12   0 -10   46.54    8.87
  12   0 -11    1.06    3.51
  12   0 -12   33.49    7.58
  12   0 -13    0.00    3.44
  12   0 -14   -0.00    3.81
  12   0 -15   -0.00    3.90
  12   0 -16   13.31    5.00
  12   0 -17    0.71    3.09
  12   0 -18   10.60    4.29
  12   0 -19    1.53    3.01
  12   0 -20    6.17    3.88
  12   0 -21    0.00    2.96
  12   0 -22    7.73    3.84
  12   0 -23   -0.00    3.03
  12   0 -24    0.13    2.95
  12   0 -25    1.75    3.08
  12   0 -26    2.26    3.18
  12   0 -27    0.48    2.91
  12   0 -28    2.33    3.39
  12   0 -29   -0.00    3.30
  12   0 -30   -0.00    3.31
  12   0 -31    1.89    3.25
  12   0 -32    3.04    3.78
  12  -1  -1    0.00    5.37
  12   1  -1    1.85    5.48
  12  -1  -2   27.62    8.12
  12   1  -2   36.59    8.99
  12  -1  -3    9.46    5.52
  12   1  -3    6.38    5.17
  12  -1  -4   69.39   11.87
  12   1  -4   49.11   10.63
  12  -1  -5    2.70    4.29
  12   1  -5    0.55    3.97
  12  -1  -6    4.62    5.08
  12   1  -6    0.00    4.09
  12  -1  -7    1.90    4.27
  12   1  -7    7.80    4.55
  12  -1  -8   45.13    9.53
  12   1  -8   54.67    9.80
  12  -1  -9    2.06    4.75
  12   1  -9    3.60    3.72
  12  -1 -10    9.75    5.94
  12   1 -10   25.17    6.10
  12  -1 -11   -0.00    4.03
  12   1 -11    3.31    3.61
  12  -1 -12   -0.00    4.04
  12   1 -12    5.43    3.91
  12  -1 -13   -0.00    3.90
  12   1 -13    1.94    3.03
  12  -1 -14   65.01   10.49
  12   1 -14   49.74    8.86
  12  -1 -15    3.99    4.06
  12   1 -15   -0.00    2.53
  12  -1 -16    2.57    3.78
  12   1 -16    0.24    2.94
  12  -1 -17    0.00    3.45
  12   1 -17    1.57    3.06
  12  -1 -18   17.77    5.50
  12   1 -18   14.05    4.77
  12  -1 -19    1.99    3.52
  12   1 -19    0.09    2.84
  12  -1 -20   13.52    4.83
  12   1 -20    5.59    3.34
  12  -1 -21   -0.00    3.52
  12   1 -21   -0.00    2.70
  12  -1 -22    3.20    3.89
  12   1 -22   -0.00    2.80
  12  -1 -23   -0.00    3.29
  12   1 -23    0.49    2.71
  12  -1 -24    5.98    4.09
  12   1 -24   13.49    3.93
  12  -1 -25    0.00    3.58
  12   1 -25    0.67    2.69
  12  -1 -26    4.14    3.75
  12   1 -26    3.57    3.05
  12  -1 -27    3.62    3.83
  12   1 -27   -0.00    2.55
  12  -1 -28    1.71    3.34
  12   1 -28    8.35    3.33
  12  -1 -29   -0.00    3.65
  12   1 -29    2.85    3.11
  12  -1 -30    4.38    3.84
  12  -1 -31    3.89    4.18
  12  -2  -1    0.84    5.25
  12   2  -1    0.00    4.74
  12  -2  -2   29.78    9.10
  12   2  -2   30.43    8.02
  12  -2  -3    5.95    5.51
  12   2  -3    1.56    4.46
  12  -2  -4    8.99    5.34
  12   2  -4    5.68    5.00
  12  -2  -5    8.76    5.68
  12   2  -5   -0.00    4.76
  12  -2  -6   45.38   10.09
  12   2  -6   45.91    9.39
  12  -2  -7   13.96    6.11
  12   2  -7   13.37    5.13
  12  -2  -8   10.96    6.09
  12   2  -8   13.90    5.37
  12  -2  -9    4.96    5.20
  12   2  -9    2.22    3.82
  12  -2 -10   26.36    7.71
  12   2 -10   35.73    7.15
  12  -2 -11   10.17    5.50
  12   2 -11   13.48    4.80
  12  -2 -12   23.39    6.86
  12   2 -12   21.10    5.43
  12  -2 -13   -0.00    3.83
  12   2 -13    1.36    3.23
  12  -2 -14    0.20    3.86
  12   2 -14   -0.00    2.85
  12  -2 -15   -0.00    4.13
  12   2 -15    5.62    3.37
  12  -2 -16   17.71    5.92
  12   2 -16   11.82    4.27
  12  -2 -17   -0.00    3.91
  12   2 -17    2.47    3.01
  12  -2 -18    4.79    4.55
  12   2 -18    0.00    2.72
  12  -2 -19   -0.00    3.30
  12   2 -19    0.68    2.23
  12  -2 -20    2.80    4.28
  12   2 -20    1.99    2.51
  12  -2 -21    8.01    4.60
  12   2 -21    2.64    2.69
  12  -2 -22   15.24    5.46
  12   2 -22   14.27    3.80
  12  -2 -23    0.08    3.27
  12   2 -23    0.73    2.45
  12  -2 -24    2.14    3.43
  12   2 -24    1.16    2.26
  12  -2 -25    1.44    3.82
  12  -2 -26   16.75    5.62
  12  -2 -27   -0.00    3.76
  12  -2 -28    3.02    4.18
  12  -2 -29    0.77    4.17
  12  -2 -30    5.92    4.57
 -12   3   1   -0.00    5.03
  12  -3  -1    4.21    4.49
  12   3  -1    3.00    4.37
 -12   3   2   19.89    7.90
  12  -3  -2   42.15   10.02
  12   3  -2   47.75    9.29
  12  -3  -3    8.46    6.99
  12   3  -3   16.61    5.94
  12  -3  -4   28.34    8.59
  12   3  -4   36.72    8.06
  12  -3  -5    5.43    5.41
  12   3  -5    5.35    4.27
  12  -3  -6    0.00    4.96
  12   3  -6   -0.00    3.65
  12  -3  -7   -0.00    4.41
  12   3  -7    3.05    3.89
  12  -3  -8   14.10    6.51
  12   3  -8   28.98    6.54
  12  -3  -9   36.12    8.31
  12   3  -9   14.95    5.39
  12  -3 -10   22.88    7.19
  12   3 -10   23.89    5.73
  12  -3 -11   -0.00    3.97
  12   3 -11   -0.00    2.66
  12  -3 -12   20.55    7.14
  12   3 -12   10.67    4.03
  12  -3 -13    0.00    4.46
  12   3 -13    1.30    2.76
  12  -3 -14   23.76    7.51
  12   3 -14   25.55    5.49
  12  -3 -15   10.67    5.38
  12   3 -15    9.27    3.88
  12  -3 -16    0.00    4.18
  12   3 -16   -0.00    2.66
  12  -3 -17    0.52    4.23
  12   3 -17   -0.00    2.50
  12  -3 -18   -0.00    3.78
  12   3 -18    4.72    2.73
  12  -3 -19    2.28    4.41
  12   3 -19    6.56    2.86
  12  -3 -20    4.19    4.36
  12   3 -20    4.73    2.58
  12  -3 -21   -0.00    3.59
  12   3 -21    0.00    1.84
  12  -3 -22   -0.00    3.78
  12  -3 -23    3.86    4.42
  12  -3 -24   17.55    5.93
  12  -3 -25   -0.00    3.82
  12  -3 -26    3.25    4.17
  12  -3 -27    3.68    4.26
  12  -3 -28    6.88    4.50
  12  -3 -29    0.05    3.81
 -12   4   1   14.61    7.12
  12  -4  -1   19.52    7.45
  12   4  -1   16.95    6.72
 -12   4   2    5.20    5.67
  12  -4  -2   13.26    6.73
  12   4  -2    4.39    4.76
 -12   4   3    0.00    5.32
  12  -4  -3    4.47    5.84
  12   4  -3   -0.00    4.31
 -12   4   4    0.86    4.06
  12  -4  -4    6.84    5.05
  12   4  -4   -0.00    4.21
  12  -4  -5    6.27    5.59
  12   4  -5    7.90    4.83
  12  -4  -6   27.62    8.46
  12   4  -6   29.71    6.99
  12  -4  -7   28.27    7.99
  12   4  -7   23.03    6.22
  12  -4  -8    5.68    5.41
  12   4  -8   -0.00    3.30
  12  -4  -9    4.40    4.90
  12   4  -9    5.23    3.41
  12  -4 -10   18.44    7.56
  12   4 -10   12.04    4.38
  12  -4 -11    5.57    5.48
  12   4 -11    1.27    2.69
  12  -4 -12    5.07    5.46
  12   4 -12   26.39    5.21
  12  -4 -13   10.11    5.36
  12   4 -13    0.59    2.32
  12  -4 -14    2.40    4.71
  12   4 -14   -0.00    2.37
  12  -4 -15    4.33    5.00
  12   4 -15    2.24    2.70
  12  -4 -16    0.00    4.58
  12   4 -16    4.77    2.86
  12  -4 -17    7.99    5.97
  12   4 -17   15.67    3.85
  12  -4 -18    3.18    4.73
  12   4 -18    5.13    2.63
  12  -4 -19   -0.00    4.93
  12   4 -19    0.79    1.92
  12  -4 -20    6.46    5.45
  12  -4 -21   13.00    5.47
  12  -4 -22   11.84    5.91
  12  -4 -23    2.62    4.30
  12  -4 -24    1.33    4.29
  12  -4 -25    0.64    4.40
  12  -4 -26   10.08    5.50
  12  -4 -27    8.51    4.97
 -12   5   1    8.00    5.67
  12  -5  -1   -0.00    6.42
  12   5  -1    0.09    4.46
 -12   5   2   17.31    7.29
  12  -5  -2   13.09    7.01
  12   5  -2    9.74    5.46
 -12   5   3    9.33    6.48
  12  -5  -3    6.00    6.09
  12   5  -3   14.64    5.70
 -12   5   4    7.67    6.11
  12  -5  -4   11.08    6.48
  12   5  -4    9.41    4.98
 -12   5   5    1.51    5.62
  12  -5  -5   11.62    6.33
  12   5  -5    0.00    3.93
  12  -5  -6    8.62    6.44
  12   5  -6    0.00    4.34
  12  -5  -7    5.31    5.83
  12   5  -7    3.53    4.13
  12  -5  -8   20.76    7.80
  12   5  -8   21.34    5.93
  12  -5  -9   17.54    7.83
  12   5  -9   17.78    5.40
  12  -5 -10   12.60    6.64
  12   5 -10    1.76    3.63
  12  -5 -11    9.66    6.24
  12   5 -11    1.04    3.15
  12  -5 -12    3.01    4.97
  12   5 -12    2.78    3.22
  12  -5 -13   16.54    6.30
  12   5 -13   12.49    4.29
  12  -5 -14   20.18    7.17
  12   5 -14   13.05    4.37
  12  -5 -15   -0.00    4.87
  12   5 -15    4.75    2.98
  12  -5 -16    3.62    4.98
  12   5 -16   -0.00    2.41
  12  -5 -17    4.71    5.46
  12   5 -17    1.34    2.35
  12  -5 -18    5.27    5.68
  12  -5 -19    1.77    4.99
  12  -5 -20    4.92    5.21
  12  -5 -21   -0.00    4.40
  12  -5 -22    0.00    4.47
  12  -5 -23    1.82    5.33
  12  -5 -24    6.01    4.93
  12  -5 -25    1.65    4.51
  12  -5 -26    0.00    3.93
 -12   6   1   18.49    7.66
  12  -6  -1   25.27    8.90
  12   6  -1   19.66    6.78
 -12   6   2    3.84    6.04
  12  -6  -2    9.07    7.45
  12   6  -2    6.01    4.82
 -12   6   3    6.08    6.00
  12  -6  -3    0.00    5.76
  12   6  -3    2.97    4.29
 -12   6   4    0.00    5.76
  12  -6  -4    2.24    5.30
  12   6  -4    0.55    4.22
 -12   6   5   32.83    9.08
  12  -6  -5   15.67    7.73
  12   6  -5   21.44    6.54
 -12   6   6    6.56    6.35
  12  -6  -6   12.84    7.11
  12   6  -6   12.72    5.08
  12  -6  -7    0.00    4.97
  12   6  -7   13.22    4.87
  12  -6  -8    8.87    6.59
  12   6  -8   -0.00    3.28
  12  -6  -9    7.23    6.00
  12   6  -9    1.39    3.44
  12  -6 -10    3.41    5.40
  12   6 -10    5.39    3.78
  12  -6 -11   36.68    9.21
  12   6 -11   23.69    5.91
  12  -6 -12    6.43    5.79
  12   6 -12    7.49    3.83
  12  -6 -13    1.38    4.60
  12  -6 -14    0.00    5.30
  12  -6 -15    9.52    6.67
  12  -6 -16    3.33    5.48
  12  -6 -17    1.89    5.78
  12  -6 -18    0.00    5.12
  12  -6 -19   -0.00    5.06
  12  -6 -20    2.09    5.54
  12  -6 -21    1.79    5.08
  12  -6 -22    6.67    5.11
  12  -6 -23    1.20    5.63
  12  -6 -24   -0.00    5.64
 -12   7   1    0.00    5.30
  12  -7  -1    0.00    6.10
  12   7  -1    6.67    4.55
 -12   7   2    8.01    6.16
  12  -7  -2    2.11    6.13
  12   7  -2   -0.00    4.17
 -12   7   3    8.38    6.87
  12  -7  -3   10.52    7.89
  12   7  -3   10.91    5.48
 -12   7   4   -0.00    5.21
  12  -7  -4    3.54    5.84
  12   7  -4    4.85    4.21
 -12   7   5    5.80    6.50
  12  -7  -5   -0.00    5.35
  12   7  -5    6.32    4.20
 -12   7   6   -0.00    5.52
  12  -7  -6    0.00    4.81
 -12   7   7   -0.00    5.15
  12  -7  -7    4.94    6.74
  12  -7  -8    5.38    6.04
  12  -7  -9   29.11    9.98
  12  -7 -10   -0.00    5.61
  12  -7 -11    5.21    6.13
  12  -7 -12    1.38    4.08
  12  -7 -13    8.63    6.34
  12  -7 -14    5.67    5.65
  12  -7 -15   16.04    7.33
  12  -7 -16   -0.00    4.66
  12  -7 -17   -0.00    5.60
  12  -7 -18    5.64    5.91
  12  -7 -19    1.22    4.78
  12  -7 -20   -0.00    4.58
  12  -7 -21    1.79    4.52
  12  -7 -22    1.47    4.43
 -12   8   1    0.00    6.26
  12  -8  -1    9.91    7.31
 -12   8   2    8.83    6.83
  12  -8  -2    0.70    5.42
 -12   8   3    0.00    5.73
  12  -8  -3    0.00    6.03
 -12   8   4   13.60    7.85
  12  -8  -4    0.76    6.12
 -12   8   5   14.25    7.46
  12  -8  -5   20.64    8.46
 -12   8   6    5.48    7.08
  12  -8  -6    0.00    5.27
 -12   8   7   11.55    7.45
  12  -8  -7   14.79    7.85
 -12   8   8    5.34    6.61
  12  -8  -8   -0.00    5.80
  12  -8  -9    2.95    5.36
  12  -8 -10    2.81    5.06
  12  -8 -11    9.02    6.75
  12  -8 -12    1.33    5.20
  12  -8 -13    0.25    4.49
  12  -8 -14   -0.00    6.00
  12  -8 -15    9.83    6.21
  12  -8 -16    2.39    5.75
  12  -8 -17   12.56    7.67
  12  -8 -18   -0.00    6.18
  12  -8 -19    0.00    6.22
  12  -8 -20    0.00    5.56
 -12   9   1   -0.00    5.84
  12  -9  -1    9.06    6.61
 -12   9   2    6.05    6.78
  12  -9  -2    0.00    5.79
 -12   9   3   18.66    8.12
  12  -9  -3    4.74    7.11
 -12   9   4    2.90    6.38
  12  -9  -4    2.91    5.79
 -12   9   5    7.35    7.01
  12  -9  -5    8.83    7.19
 -12   9   6    0.00    6.02
  12  -9  -6    2.53    6.70
 -12   9   7    4.07    6.74
  12  -9  -7   -0.00    5.52
 -12   9   8   -0.00    6.35
  12  -9  -8    5.44    6.57
  12  -9  -9   24.45    8.93
  12  -9 -10    4.73    5.67
  12  -9 -11    0.28    4.40
  12  -9 -12    1.04    4.85
  12  -9 -13   11.11    7.29
  12  -9 -14    6.85    6.61
  12  -9 -15    4.82    6.12
  12  -9 -16   -0.00    5.45
  12  -9 -17    6.79    7.03
  12  -9 -18   -0.00    5.74
 -12  10   1    2.45    7.00
  12 -10  -1   -0.00    5.75
 -12  10   2   -0.00    6.42
  12 -10  -2    1.04    5.30
 -12  10   3    6.96    7.20
  12 -10  -3   -0.00    6.82
 -12  10   4    3.78    6.65
  12 -10  -4   -0.00    5.97
 -12  10   5   17.23    8.84
  12 -10  -5   18.35    8.85
 -12  10   6    0.00    6.62
  12 -10  -6   -0.00    6.84
 -12  10   7   24.92    9.63
  12 -10  -7    5.26    7.36
 -12  10   8    4.44    6.97
  12 -10  -8    7.65    6.67
 -12  10   9    4.17    7.64
  12 -10  -9   -0.00    6.35
  12 -10 -10   -0.00    6.10
  12 -10 -11    1.22    6.31
  12 -10 -12    0.00    5.39
  12 -10 -13   -0.00    7.21
  12 -10 -14   -0.00    6.37
  12 -10 -15    3.95    7.22
 -12  11   1   -0.00    6.66
  12 -11  -1   -0.00    7.12
 -12  11   2   -0.00    6.96
  12 -11  -2   -0.00    6.67
 -12  11   3    4.89    7.20
  12 -11  -3    4.05    6.88
 -12  11   4   -0.00    7.88
  12 -11  -4    1.75    6.39
 -12  11   5   10.27    7.52
  12 -11  -5    6.02    7.92
 -12  11   6    2.82    7.27
  12 -11  -6    2.52    7.04
 -12  11   7    0.00    7.18
  12 -11  -7   -0.00    6.30
 -12  11   8   -0.00    6.69
  12 -11  -8    0.51    6.68
 -12  11   9   11.59    8.88
  12 -11  -9   10.12    7.43
 -12  11  10   -0.00    6.48
  12 -11 -10    8.97    7.83
  12 -11 -11    0.00    5.71
  12 -11 -12    0.00    6.64
 -12  12   1    7.86    7.98
  12 -12  -1    7.89    8.13
 -12  12   2    1.74    7.28
  12 -12  -2   -0.00    5.97
 -12  12   3   -0.00    7.49
  12 -12  -3    1.72    6.87
 -12  12   4    2.46    7.35
  12 -12  -4    0.69    6.84
 -12  12   5    4.59    7.37
  12 -12  -5    0.66    7.45
 -12  12   6   -0.00    7.70
  12 -12  -6   -0.00    6.13
 -12  12   7    1.16    7.03
  12 -12  -7    0.00    6.96
 -12  12   8    0.16    6.82
  12 -12  -8    9.17    7.56
 -12  12   9   -0.00    6.99
  12 -12  -9   10.53    7.21
 -12  12  10    0.00    6.90
  12 -13  -1   -0.00    7.59
  12 -13  -2    2.07    6.41
 -12  13   3    0.00    7.25
  12 -13  -3   -0.00    7.32
 -12  13   4    4.91    6.66
  12 -13  -4    1.87    6.10
 -12  13   5   -0.00    7.47
  12 -13  -5   -0.00    7.10
 -12  13   6    3.85    6.91
 -12  13   7    5.40    7.61
 -12  13   8    0.00    6.93
 -12  13   9   15.14    8.75
 -12  13  10   -0.00    5.83
 -12  13  11    0.00    7.28
 -11   0   1   96.02   15.75
  11   0  -1  115.44   16.73
 -11   0   2   -0.00    4.47
  11   0  -2    2.40    4.72
 -11   0   3   18.47    7.20
  11   0  -3   38.77    8.22
 -11   0   4   -0.00    4.55
  11   0  -4    0.00    4.07
  11   0  -5  126.27   17.85
  11   0  -6   -0.00    4.43
  11   0  -7    2.11    4.16
  11   0  -8   -0.00    3.27
  11   0  -9   32.59    7.41
  11   0 -10   -0.00    3.79
  11   0 -11   67.72   10.96
  11   0 -12    0.00    3.42
  11   0 -13    5.40    4.10
  11   0 -14    2.82    3.65
  11   0 -15   25.87    5.79
  11   0 -16    5.38    3.76
  11   0 -17    7.95    3.78
  11   0 -18    0.00    3.31
  11   0 -19   12.55    4.38
  11   0 -20   -0.00    2.94
  11   0 -21   20.92    5.51
  11   0 -22    0.83    3.01
  11   0 -23    2.10    2.85
  11   0 -24   -0.00    3.09
  11   0 -25   10.15    4.35
  11   0 -26   -0.00    3.04
  11   0 -27   10.09    4.56
  11   0 -28   -0.00    2.90
  11   0 -29    0.90    2.89
  11   0 -30    1.42    2.69
  11   0 -31    2.01    3.39
  11   0 -32    1.20    3.33
  11   0 -33   -0.00    3.42
  11   0 -34   -0.00    3.75
 -11   1   1  119.75   16.72
  11  -1  -1  117.60   16.74
  11   1  -1   87.21   15.25
 -11  -1   1   91.99   15.13
 -11   1   2    7.36    5.65
  11  -1  -2    0.00    4.44
  11   1  -2    0.12    4.61
 -11  -1   2    0.00    4.30
 -11   1   3   58.66   10.79
  11  -1  -3   51.06   11.12
  11   1  -3   58.67   10.89
 -11  -1   3   53.26   10.21
 -11   1   4    0.22    4.26
  11  -1  -4   -0.00    5.32
  11   1  -4   -0.00    3.72
 -11   1   5    0.00    4.24
  11  -1  -5    8.10    5.26
  11   1  -5    9.78    5.12
  11  -1  -6    1.52    4.67
  11   1  -6    4.21    4.10
  11  -1  -7   48.72    9.91
  11   1  -7   46.49    9.23
  11  -1  -8    3.46    4.60
  11   1  -8   -0.00    3.86
  11  -1  -9   23.08    6.71
  11   1  -9   18.57    5.67
  11  -1 -10   -0.00    4.36
  11   1 -10    0.53    3.03
  11  -1 -11   12.65    5.38
  11  -1 -12    3.25    3.87
  11   1 -12    1.86    2.92
  11  -1 -13   34.63    7.45
  11   1 -13   32.65    6.95
  11  -1 -14    1.43    3.68
  11   1 -14    0.09    3.01
  11  -1 -15   -0.00    2.89
  11   1 -15    2.71    3.28
  11  -1 -16    0.00    3.21
  11   1 -16   -0.00    2.85
  11  -1 -17   25.79    5.98
  11   1 -17   13.43    4.40
  11  -1 -18    0.00    3.41
  11   1 -18    0.00    2.68
  11  -1 -19    5.13    3.70
  11   1 -19    8.01    3.47
  11  -1 -20    0.00    2.91
  11   1 -20    0.00    2.54
  11  -1 -21    5.91    3.57
  11   1 -21    0.01    2.62
  11  -1 -22   -0.00    3.48
  11   1 -22    1.44    2.65
  11  -1 -23   60.15    8.27
  11   1 -23   22.29    5.31
  11  -1 -24   -0.00    2.76
  11   1 -24    0.05    2.74
  11  -1 -25    0.35    3.29
  11   1 -25    5.32    3.22
  11  -1 -26    0.65    3.53
  11   1 -26    1.76    2.88
  11  -1 -27    8.52    4.55
  11   1 -27    6.60    3.49
  11  -1 -28   -0.00    2.83
  11   1 -28    0.42    3.02
  11  -1 -29    3.97    3.47
  11   1 -29    0.00    2.41
  11  -1 -30   -0.00    3.01
  11   1 -30    0.00    2.82
  11  -1 -31    0.00    3.77
  11   1 -31    0.00    2.77
  11  -1 -32    1.70    3.58
  11   1 -32    2.70    3.38
  11  -1 -33   11.63    4.98
  11   1 -33    5.22    4.00
  11   1 -34    0.00    3.40
 -11   2   1   33.41    8.78
  11  -2  -1   34.49    8.48
  11   2  -1   27.55    7.69
 -11  -2   1   16.68    6.62
 -11   2   2    1.93    4.61
  11  -2  -2    4.82    4.49
  11   2  -2    0.99    3.65
 -11  -2   2    0.00    4.21
 -11   2   3   13.33    6.72
  11  -2  -3   12.40    6.22
  11   2  -3   22.38    6.58
 -11   2   4    1.92    4.87
  11  -2  -4    2.81    5.18
  11   2  -4    9.26    5.15
 -11   2   5   45.71    9.80
  11  -2  -5   65.18   11.20
  11   2  -5   38.94    9.06
 -11   2   6   28.08    7.72
  11  -2  -6   29.95    7.63
  11   2  -6   23.22    6.52
  11  -2  -7    7.55    5.33
  11   2  -7    6.85    4.29
  11  -2  -8   14.55    5.90
  11   2  -8   14.46    4.92
  11  -2  -9   45.23    9.49
  11   2  -9   49.02    8.71
  11  -2 -10    2.91    4.98
  11   2 -10    3.63    3.48
  11  -2 -11   31.63    7.45
  11   2 -11   27.81    6.27
  11  -2 -12    2.88    4.56
  11   2 -12    0.85    2.78
  11  -2 -13   -0.00    4.01
  11   2 -13    1.14    2.91
  11  -2 -14    3.78    4.36
  11   2 -14    0.00    2.70
  11  -2 -15   31.45    7.08
  11   2 -15   20.59    4.91
  11  -2 -16    3.27    4.03
  11   2 -16    7.04    2.99
  11  -2 -17    2.01    3.85
  11   2 -17    5.71    3.10
  11  -2 -18    5.36    4.10
  11   2 -18    0.05    2.19
  11  -2 -19   15.12    5.64
  11   2 -19   14.83    3.79
  11  -2 -20    7.22    4.15
  11   2 -20    3.28    2.44
  11  -2 -21   40.95    7.38
  11   2 -21   13.79    3.85
  11  -2 -22   -0.00    2.97
  11   2 -22    1.24    2.12
  11  -2 -23    0.00    3.70
  11   2 -23   -0.00    2.01
  11  -2 -24    0.00    3.72
  11   2 -24    0.00    2.23
  11  -2 -25    9.93    4.89
  11   2 -25   10.32    3.03
  11  -2 -26    1.82    3.78
  11   2 -26   -0.00    2.12
  11  -2 -27    8.85    4.94
  11   2 -27    8.95    3.21
  11  -2 -28    0.32    3.10
  11   2 -28    0.00    2.58
  11  -2 -29    3.21    3.60
  11  -2 -30   -0.00    3.37
  11  -2 -31   11.90    4.93
  11  -2 -32    2.53    4.09
  11  -3  -1    7.03    5.88
  11   3  -1   10.76    5.65
  11  -3  -2   16.34    6.20
  11   3  -2   14.10    5.78
 -11   3   3   52.55   11.02
  11  -3  -3   66.41   12.11
  11   3  -3   48.72    9.86
 -11   3   4    9.23    6.07
  11  -3  -4    8.99    6.27
  11   3  -4   12.66    5.25
 -11   3   5   -0.00    5.02
  11  -3  -5   15.13    6.31
  11   3  -5    4.85    4.25
 -11   3   6   11.11    6.03
  11  -3  -6    9.56    5.90
  11   3  -6   12.40    5.16
 -11   3   7   48.21   10.60
  11  -3  -7   57.31   11.35
  11   3  -7   70.20   10.50
  11  -3  -8    7.32    5.21
  11   3  -8    8.54    4.24
  11  -3  -9   13.07    5.76
  11   3  -9    8.05    4.11
  11  -3 -10    8.03    5.44
  11   3 -10    4.46    3.28
  11  -3 -11    8.53    5.30
  11   3 -11   13.03    4.06
  11  -3 -12   13.16    5.35
  11   3 -12   10.57    3.79
  11  -3 -13   22.48    6.91
  11   3 -13   28.97    5.70
  11  -3 -14   -0.00    4.34
  11   3 -14    0.80    2.67
  11  -3 -15   -0.00    4.19
  11   3 -15   -0.00    2.59
  11  -3 -16   -0.00    3.85
  11   3 -16    0.86    2.49
  11  -3 -17    9.99    5.25
  11   3 -17   11.84    3.22
  11  -3 -18    7.14    4.87
  11   3 -18    7.09    2.76
  11  -3 -19    7.48    4.87
  11   3 -19   13.88    3.08
  11  -3 -20    6.14    4.60
  11   3 -20    1.14    1.89
  11  -3 -21   -0.00    3.69
  11   3 -21    2.08    1.73
  11  -3 -22   17.97    5.76
  11   3 -22    5.82    1.93
  11  -3 -23   21.18    6.35
  11  -3 -24   -0.00    3.69
  11  -3 -25    7.69    4.86
  11  -3 -26   -0.00    3.96
  11  -3 -27   12.17    5.93
  11  -3 -28   -0.00    4.15
  11  -3 -29   -0.00    3.16
  11  -3 -30    0.00    3.70
  11  -3 -31    3.59    3.78
 -11   4   1   29.55    8.47
  11  -4  -1   30.65    9.03
  11   4  -1   25.72    7.26
  11  -4  -2    4.79    5.33
  11   4  -2    3.27    4.29
  11  -4  -3    6.58    6.21
  11   4  -3    4.79    4.69
  11  -4  -4   -0.00    5.26
  11   4  -4    6.87    4.63
  11  -4  -5   44.79   10.60
  11   4  -5   38.84    8.05
  11  -4  -6   14.61    6.35
  11   4  -6    7.74    4.08
 -11   4   7    8.19    5.88
  11  -4  -7   29.03    7.41
  11   4  -7   10.81    4.48
 -11   4   8    2.37    5.30
  11  -4  -8    6.53    5.86
  11   4  -8    4.11    3.26
  11  -4  -9   22.81    7.79
  11   4  -9   33.52    6.47
  11  -4 -10    7.22    4.91
  11   4 -10    4.64    3.10
  11  -4 -11   25.75    7.22
  11   4 -11   31.21    5.86
  11  -4 -12    1.30    4.44
  11   4 -12    1.54    2.48
  11  -4 -13    0.00    4.63
  11   4 -13    2.62    2.51
  11  -4 -14    3.98    4.59
  11   4 -14    5.25    2.67
  11  -4 -15   17.81    6.55
  11   4 -15   12.98    3.36
  11  -4 -16    5.60    5.49
  11   4 -16    5.15    2.60
  11  -4 -17    0.82    3.71
  11   4 -17   -0.00    2.12
  11  -4 -18    2.28    4.81
  11   4 -18    1.44    1.86
  11  -4 -19    3.19    4.86
  11   4 -19    2.23    1.74
  11  -4 -20    5.49    4.90
  11   4 -20    2.17    1.46
  11  -4 -21   23.26    7.20
  11  -4 -22    5.59    4.61
  11  -4 -23   -0.00    4.25
  11  -4 -24    2.34    4.68
  11  -4 -25   12.09    6.06
  11  -4 -26    7.25    5.32
  11  -4 -27    6.20    5.26
  11  -4 -28   -0.00    4.50
  11  -4 -29    0.92    3.87
  11  -4 -30    0.89    3.67
 -11   5   1    2.62    5.03
  11  -5  -1    0.00    5.34
  11   5  -1    4.14    4.48
 -11   5   2   49.26   10.57
  11  -5  -2   32.67    9.71
  11   5  -2   41.16    8.90
 -11   5   3   44.12   10.34
  11  -5  -3   53.88   11.39
  11   5  -3   30.25    7.99
 -11   5   4    5.82    5.56
  11  -5  -4    3.60    5.12
  11   5  -4    0.31    3.83
  11  -5  -5    1.23    5.50
  11   5  -5   -0.00    3.57
  11  -5  -6    8.38    5.60
  11   5  -6   11.74    4.83
  11  -5  -7   38.22    9.78
  11  -5  -8   12.33    5.95
  11   5  -8    5.73    4.36
  11  -5  -9   10.58    6.23
  11   5  -9    5.88    3.92
  11  -5 -10    0.00    5.18
  11   5 -10   -0.00    3.12
  11  -5 -11   13.49    6.04
  11   5 -11    6.75    3.46
  11  -5 -12   19.22    6.97
  11   5 -12   19.15    4.80
  11  -5 -13   30.16    8.85
  11   5 -13   21.49    4.83
  11  -5 -14   -0.00    4.75
  11   5 -14    3.01    2.76
  11  -5 -15    1.09    4.15
  11   5 -15    1.87    2.34
  11  -5 -16    0.78    5.32
  11   5 -16    0.90    1.98
  11  -5 -17    4.05    5.45
  11  -5 -18    3.88    5.29
  11  -5 -19   12.77    6.53
  11  -5 -20    0.00    4.83
  11  -5 -21   -0.00    4.54
  11  -5 -22    5.81    5.10
  11  -5 -23    7.81    6.10
  11  -5 -24    0.64    4.48
  11  -5 -25    8.25    5.93
  11  -5 -26    0.00    4.66
  11  -5 -27    7.89    6.16
  11  -5 -28    3.85    5.34
 -11   6   1   15.73    7.50
  11  -6  -1   19.89    8.12
  11   6  -1   14.52    6.30
 -11   6   2   -0.00    5.07
  11  -6  -2    3.06    5.42
  11   6  -2   -0.00    3.53
 -11   6   3    5.05    5.65
  11  -6  -3   15.53    7.27
  11   6  -3    3.83    4.35
 -11   6   4   33.80    9.58
  11  -6  -4   22.16    8.70
  11   6  -4   20.61    6.39
 -11   6   5   12.86    7.25
  11  -6  -5   21.24    8.26
  11   6  -5   15.96    5.42
 -11   6   6    8.81    6.38
  11  -6  -6   14.21    7.14
  11   6  -6   10.58    4.82
 -11   6   7    8.88    6.33
  11  -6  -7    1.42    4.90
  11   6  -7   -0.00    3.16
 -11   6   8   15.40    6.81
  11  -6  -8   12.95    6.86
  11   6  -8    5.24    3.62
 -11   6   9    2.46    6.18
  11  -6  -9    6.42    5.74
  11   6  -9    6.28    3.65
 -11   6  10   17.73    7.88
  11  -6 -10    4.04    4.94
  11   6 -10   16.24    4.80
  11  -6 -11    7.57    5.95
  11   6 -11    4.09    3.20
  11  -6 -12   -0.00    5.62
  11  -6 -13    5.17    6.07
  11  -6 -14   13.13    6.43
  11  -6 -15   16.70    7.62
  11  -6 -16   10.73    6.82
  11  -6 -17    8.49    6.24
  11  -6 -18    5.81    5.56
  11  -6 -19    9.19    6.19
  11  -6 -20   -0.00    5.60
  11  -6 -21   -0.00    5.10
  11  -6 -22    7.92    5.87
  11  -6 -23    1.21    5.24
  11  -6 -24   -0.00    5.41
  11  -6 -25    4.17    5.18
  11  -6 -26    7.50    6.04
  11  -6 -27    1.41    4.81
 -11   7   1    9.60    6.83
  11  -7  -1   12.52    6.94
  11   7  -1    6.26    4.63
 -11   7   2   22.77    8.52
  11  -7  -2   40.44    9.94
  11   7  -2   22.57    6.85
 -11   7   3   -0.00    5.55
  11  -7  -3    9.28    7.19
 -11   7   4   12.73    6.74
  11  -7  -4    0.00    5.77
 -11   7   5   -0.00    4.92
  11  -7  -5   -0.00    6.16
 -11   7   6   25.51    8.61
  11  -7  -6   12.79    7.29
 -11   7   7    3.64    5.97
  11  -7  -7    0.35    5.01
 -11   7   8   34.19    9.96
  11  -7  -8   32.06    9.25
 -11   7   9   22.19    8.86
  11  -7  -9   31.91    9.14
 -11   7  10    0.26    5.27
  11  -7 -10    2.15    5.73
  11  -7 -11    0.00    5.73
  11  -7 -12   12.95    7.70
  11  -7 -13    4.30    5.68
  11  -7 -14    9.13    6.43
  11  -7 -15    0.00    5.49
  11  -7 -16    0.86    5.29
  11  -7 -17    0.00    5.29
  11  -7 -18   16.19    7.68
  11  -7 -19    5.05    5.43
  11  -7 -20    2.94    5.09
  11  -7 -21    0.00    5.58
  11  -7 -22    6.55    6.34
  11  -7 -23    2.25    5.07
  11  -7 -24    0.24    4.47
  11  -7 -25    3.82    5.55
 -11   8   1    3.02    6.19
  11  -8  -1    2.49    5.73
 -11   8   2   18.85    8.09
  11  -8  -2    4.54    7.04
 -11   8   3   -0.00    5.58
  11  -8  -3   -0.00    4.87
 -11   8   4   23.85    9.50
  11  -8  -4   45.57   11.28
 -11   8   5    1.36    6.09
  11  -8  -5    2.15    5.54
 -11   8   6   15.15    8.53
  11  -8  -6   28.36    9.33
 -11   8   7    8.86    6.45
  11  -8  -7    1.21    5.27
 -11   8   8    3.05    6.51
  11  -8  -8    6.76    5.48
 -11   8   9   -0.00    5.96
  11  -8  -9    8.75    6.35
 -11   8  10   53.67   11.19
  11  -8 -10   11.61    7.31
 -11   8  11   -0.00    5.50
  11  -8 -11    2.37    5.25
  11  -8 -12    0.99    5.29
  11  -8 -13    1.37    5.72
  11  -8 -14    6.07    6.23
  11  -8 -15    8.69    5.93
  11  -8 -16    8.41    7.19
  11  -8 -17    0.53    5.23
  11  -8 -18   -0.00    5.45
  11  -8 -19    0.00    5.31
  11  -8 -20    9.12    6.53
  11  -8 -21   -0.00    6.65
  11  -8 -22   15.61    8.03
  11  -8 -23   -0.00    6.12
  11  -8 -24    4.63    5.66
 -11   9   1    4.29    6.65
  11  -9  -1   -0.00    5.80
 -11   9   2   20.34    9.08
  11  -9  -2   36.88   10.69
 -11   9   3    1.19    6.76
  11  -9  -3   -0.00    6.88
 -11   9   4    9.97    7.65
  11  -9  -4    9.62    7.70
 -11   9   5   -0.00    6.51
  11  -9  -5    0.00    5.64
 -11   9   6    2.70    7.24
  11  -9  -6   11.35    7.32
 -11   9   7    2.43    6.44
  11  -9  -7    1.69    6.24
 -11   9   8   25.65    9.37
  11  -9  -8   33.21   10.61
 -11   9   9    0.44    6.03
  11  -9  -9    2.38    6.16
 -11   9  10    0.00    5.92
  11  -9 -10    0.00    5.53
 -11   9  11    2.61    6.54
  11  -9 -11    0.00    6.46
 -11   9  12    5.81    6.62
  11  -9 -12    5.31    6.49
  11  -9 -13    2.42    6.02
  11  -9 -14    1.77    5.83
  11  -9 -15    4.43    6.78
  11  -9 -16   -0.00    6.31
  11  -9 -17   -0.00    5.32
  11  -9 -18   11.40    7.92
  11  -9 -19    3.03    5.80
  11  -9 -20    0.00    6.53
  11  -9 -21    2.81    6.59
  11  -9 -22    3.73    6.70
 -11  10   1   -0.00    6.25
  11 -10  -1    1.73    4.74
 -11  10   2    1.73    6.11
  11 -10  -2    9.94    7.38
 -11  10   3   -0.00    6.26
  11 -10  -3    3.99    6.28
 -11  10   4    1.42    6.09
  11 -10  -4   17.52    8.60
 -11  10   5    0.00    6.32
  11 -10  -5   -0.00    6.02
 -11  10   6   16.07    8.52
  11 -10  -6   20.30    9.19
 -11  10   7    1.65    6.69
  11 -10  -7    0.40    5.97
 -11  10   8    0.00    6.80
  11 -10  -8    5.25    6.43
 -11  10   9   -0.00    6.58
  11 -10  -9   -0.00    5.42
 -11  10  10   23.43    9.19
  11 -10 -10    9.07    6.96
 -11  10  11   -0.00    6.10
  11 -10 -11    0.66    5.74
 -11  10  12    3.67    6.51
  11 -10 -12   -0.00    6.54
 -11  10  13    0.05    6.64
  11 -10 -13    0.82    5.14
  11 -10 -14    1.29    7.53
  11 -10 -15    3.58    6.11
  11 -10 -16    5.34    6.67
  11 -10 -17    0.55    5.32
  11 -10 -18    3.65    6.04
  11 -10 -19   -0.00    6.73
  11 -10 -20    4.25    6.59
 -11  11   1    3.17    7.13
  11 -11  -1   -0.00    5.82
 -11  11   2   10.83    8.47
  11 -11  -2    9.26    7.12
 -11  11   3    4.14    6.91
  11 -11  -3    2.06    7.38
 -11  11   4    3.15    7.26
  11 -11  -4    1.44    6.96
 -11  11   5    0.56    6.64
  11 -11  -5    5.97    7.76
 -11  11   6    0.00    7.40
  11 -11  -6    6.36    7.20
 -11  11   7    1.51    6.04
  11 -11  -7    0.64    6.64
 -11  11   8   21.50    9.69
  11 -11  -8   23.76    9.31
 -11  11   9   -0.00    6.39
  11 -11  -9    0.60    6.23
 -11  11  10   -0.00    6.25
  11 -11 -10    6.02    7.40
 -11  11  11    6.78    7.48
  11 -11 -11    3.48    6.78
 -11  11  12   11.52    8.17
  11 -11 -12    5.51    7.52
 -11  11  13    0.00    7.05
  11 -11 -13    2.36    6.69
  11 -11 -14    1.58    5.37
  11 -11 -15    3.82    6.33
  11 -11 -16    1.82    6.14
  11 -11 -17    8.87    7.15
 -11  12   1    0.01    6.10
  11 -12  -1   -0.00    6.55
 -11  12   2    0.25    7.06
  11 -12  -2   12.26    8.12
 -11  12   3    1.82    7.07
  11 -12  -3   -0.00    6.79
 -11  12   4    0.00    7.29
  11 -12  -4    4.63    6.80
 -11  12   5    2.95    6.48
  11 -12  -5    3.92    6.97
 -11  12   6   13.47    8.55
  11 -12  -6    4.32    6.25
 -11  12   7   -0.00    6.26
  11 -12  -7    0.63    6.83
 -11  12   8   -0.00    7.18
  11 -12  -8   -0.00    6.64
 -11  12   9    5.38    7.97
  11 -12  -9   -0.00    6.29
 -11  12  10    5.43    7.79
  11 -12 -10    2.75    6.69
 -11  12  11   13.20    8.15
  11 -12 -11   10.13    7.77
 -11  12  12    5.48    7.87
  11 -12 -12   12.20    8.29
 -11  12  13    2.01    7.31
  11 -12 -13    6.69    7.72
 -11  12  14   -0.00    7.83
  11 -12 -14   14.38    8.25
  11 -12 -15   -0.00    6.62
 -11  13   1    0.94    6.60
  11 -13  -1    1.25    6.72
 -11  13   2    2.75    7.63
  11 -13  -2   -0.00    7.65
 -11  13   3    0.00    7.03
  11 -13  -3   -0.00    6.83
 -11  13   4    2.65    7.08
  11 -13  -4    4.34    7.88
 -11  13   5    0.79    7.38
  11 -13  -5   -0.00    6.69
 -11  13   6   -0.00    7.32
  11 -13  -6    3.65    6.54
 -11  13   7    0.52    6.89
  11 -13  -7   -0.00    5.95
 -11  13   8   16.42    8.88
  11 -13  -8    3.32    7.32
 -11  13   9   -0.00    6.60
  11 -13  -9   -0.00    7.56
 -11  13  10    2.24    6.87
  11 -13 -10    1.00    6.75
 -11  13  11    0.40    7.06
  11 -13 -11   -0.00    6.29
 -11  13  12   -0.00    7.23
  11 -13 -12    2.24    7.01
 -11  13  13   -0.00    7.44
 -11  13  14   15.48    9.67
  11 -14  -1    4.92    8.37
  11 -14  -2    5.04    7.53
  11 -14  -3    6.44    8.01
  11 -14  -4   -0.00    7.64
  11 -14  -5    2.48    6.85
  11 -14  -6    0.00    6.40
 -11  14   7    1.57    6.47
  11 -14  -7    0.00    6.84
 -11  14   8    0.00    7.86
  11 -14  -8    3.06    6.93
 -11  14   9    4.01    8.01
 -11  14  10    6.07    8.63
 -11  14  11    3.27    7.94
 -11  14  12   -0.00    7.65
  11 -15  -4   -0.00    7.40
 -10   0   1   -0.00    4.55
  10   0  -1   -0.00    5.19
  10   0  -1   -0.00    3.81
 -10   0   2   24.86    7.30
  10   0  -2   31.47    7.53
  10   0  -2   19.85    6.31
 -10   0   3    3.48    4.87
  10   0  -3    0.96    4.28
  10   0  -3    4.00    4.78
 -10   0   4  127.30   17.96
  10   0  -4  123.72   17.72
  10   0  -4  158.40   19.07
 -10   0   5   -0.00    4.00
  10   0  -5    1.68    3.66
 -10   0   6   33.37    6.83
  10   0  -6   15.90    5.75
 -10   0   7    0.36    3.85
  10   0  -7    6.06    3.70
  10   0  -8   23.32    6.28
  10   0  -9    1.74    3.34
  10   0 -10  124.46   16.51
  10   0 -11   -0.00    3.40
  10   0 -12    1.94    3.38
  10   0 -13   -0.00    2.97
  10   0 -14   44.01    7.56
  10   0 -15    0.00    3.03
  10   0 -16   59.14    9.17
  10   0 -17   -0.00    2.95
  10   0 -18   23.14    5.27
  10   0 -19   -0.00    2.66
  10   0 -20   38.03    6.80
  10   0 -21   -0.00    2.94
  10   0 -22    0.00    3.09
  10   0 -23   -0.00    3.01
  10   0 -24    8.52    3.62
  10   0 -25    0.00    2.98
  10   0 -26   24.21    5.79
  10   0 -27    1.82    3.00
  10   0 -28    4.25    3.80
  10   0 -29   -0.00    3.32
  10   0 -30    4.89    3.96
  10   0 -31    2.00    3.37
  10   0 -32    1.32    3.65
  10   0 -33   -0.00    3.15
  10   0 -34    0.00    3.42
  10   0 -35    0.36    3.35
 -10   1   1    0.83    4.34
  10  -1  -1    0.00    4.77
  10   1  -1    9.50    5.39
  10   1  -1    0.43    4.25
 -10  -1   1    0.20    4.19
 -10   1   2  166.35   21.16
  10  -1  -2  158.37   20.59
  10  -1  -2  157.76   21.25
  10   1  -2  157.55   20.17
  10   1  -2  169.75   21.09
 -10  -1   2  139.28   20.08
 -10   1   3   14.59    5.85
  10  -1  -3   13.95    5.62
  10  -1  -3   12.82    5.67
  10   1  -3   11.55    5.57
  10   1  -3   13.69    5.72
 -10  -1   3   14.42    5.52
 -10   1   4    2.18    4.20
  10  -1  -4   -0.00    4.47
  10  -1  -4    5.17    4.50
  10   1  -4    4.14    3.84
 -10  -1   4    0.00    3.57
 -10   1   5   14.97    6.16
  10  -1  -5   14.64    5.77
  10  -1  -5   10.59    5.62
  10   1  -5   17.53    5.49
 -10  -1   5   12.05    5.19
 -10   1   6   85.51   13.13
  10  -1  -6   88.29   13.51
  10   1  -6   83.68   12.67
 -10  -1   6   86.85   12.45
 -10   1   7    0.62    4.03
  10  -1  -7    9.81    5.04
  10   1  -7    6.72    4.16
 -10  -1   7    1.79    1.44
 -10   1   8   65.65   10.71
  10  -1  -8   72.82   11.37
  10   1  -8   61.00   10.29
  10  -1  -9   -0.00    3.34
  10   1  -9    2.46    3.08
  10  -1 -10   -0.00    3.67
  10   1 -10   -0.00    2.58
  10  -1 -11    7.93    5.10
  10   1 -11    7.71    3.93
  10  -1 -12   96.39   13.16
  10   1 -12   83.95   12.05
  10  -1 -13   -0.00    3.45
  10   1 -13   -0.00    2.94
  10  -1 -14   19.74    5.38
  10   1 -14   10.33    3.83
  10  -1 -15    0.00    3.45
  10   1 -15    1.34    2.70
  10   1 -16   37.68    6.40
  10  -1 -17    2.49    3.19
  10   1 -17   -0.00    2.55
  10  -1 -18   35.44    6.83
  10   1 -18   32.85    5.87
  10  -1 -19    2.22    2.93
  10   1 -19    5.07    3.08
  10  -1 -20   -0.00    2.97
  10   1 -20   -0.00    2.40
  10  -1 -21    1.23    3.27
  10   1 -21    0.00    2.52
  10  -1 -22   53.65    9.16
  10   1 -22   54.26    8.00
  10  -1 -23   -0.00    3.05
  10   1 -23   -0.00    2.69
  10  -1 -24    2.55    2.97
  10   1 -24    0.26    2.34
  10  -1 -25    0.17    2.44
  10   1 -25    0.43    2.82
  10  -1 -26    0.00    3.46
  10   1 -26    2.97    2.92
  10  -1 -27   -0.00    3.55
  10   1 -27    3.45    3.08
  10  -1 -28    6.17    4.33
  10   1 -28    4.53    3.42
  10  -1 -29    0.00    3.45
  10   1 -29   -0.00    2.84
  10  -1 -30    2.21    3.87
  10   1 -30    2.14    3.27
  10  -1 -31    0.00    3.06
  10   1 -31    0.00    3.10
  10  -1 -32   11.24    4.97
  10   1 -32    8.44    4.08
  10  -1 -33    3.75    4.15
  10   1 -33    1.02    3.24
  10  -1 -34   -0.00    3.65
  10   1 -34    2.18    3.44
  10   1 -35   -0.00    3.28
 -10   2   1   -0.00    4.61
  10  -2  -1   -0.00    4.18
  10   2  -1    4.40    4.40
  10   2  -1    2.45    4.43
 -10  -2   1    2.30    4.28
 -10   2   2    0.00    4.72
  10  -2  -2    3.56    4.57
  10   2  -2    6.33    4.63
 -10  -2   2    2.41    3.89
 -10   2   3    1.93    4.84
  10  -2  -3    0.06    4.16
  10   2  -3    3.98    3.90
 -10  -2   3    0.44    3.48
 -10   2   4  182.50   20.84
  10  -2  -4  152.55   19.63
  10  -2  -4  143.34   20.44
  10   2  -4  132.64   18.89
 -10  -2   4  135.73   18.61
 -10   2   5   49.69   10.06
  10  -2  -5   49.65    9.57
  10  -2  -5   55.94   10.45
  10   2  -5   58.82    9.81
 -10  -2   5   45.02    8.73
 -10   2   6   41.34    8.15
  10  -2  -6   40.25    8.37
  10   2  -6   24.88    6.32
 -10  -2   6   20.41    3.24
 -10   2   7    4.54    4.83
  10  -2  -7    7.73    4.96
  10   2  -7    6.25    4.24
 -10   2   8   22.26    6.34
  10  -2  -8   14.93    6.51
  10   2  -8   20.14    5.37
 -10   2   9    7.42    4.50
  10  -2  -9    5.80    4.73
  10   2  -9    8.18    4.09
  10  -2 -10   91.88   14.31
  10   2 -10  100.62   13.02
  10  -2 -11    6.14    4.73
  10   2 -11   14.56    4.27
  10  -2 -12    0.81    3.39
  10   2 -12    0.29    2.81
  10  -2 -13   -0.00    3.55
  10   2 -13   -0.00    2.26
  10  -2 -14   30.92    6.96
  10   2 -14   21.67    4.59
  10  -2 -15   21.30    6.31
  10   2 -15   22.68    4.70
  10  -2 -16   16.28    5.11
  10   2 -16    7.58    3.27
  10  -2 -17   -0.00    3.77
  10   2 -17    0.94    2.09
  10  -2 -18    8.98    4.24
  10   2 -18    4.76    2.53
  10  -2 -19    7.31    4.49
  10   2 -19    1.58    2.31
  10  -2 -20   31.59    7.54
  10   2 -20   33.81    5.29
  10  -2 -21    2.13    3.31
  10   2 -21    0.00    1.98
  10  -2 -22    4.08    4.43
  10   2 -22    3.53    2.30
  10  -2 -23    0.78    3.76
  10   2 -23    1.70    2.37
  10  -2 -24   14.54    4.98
  10   2 -24   19.25    3.76
  10  -2 -25    1.36    3.43
  10   2 -25    2.97    2.49
  10  -2 -26    9.12    4.51
  10   2 -26    9.89    3.32
  10  -2 -27   -0.00    4.01
  10   2 -27    3.06    2.77
  10  -2 -28    3.72    4.09
  10   2 -28    3.85    2.82
  10  -2 -29    0.10    4.07
  10   2 -29   -0.00    2.49
  10  -2 -30    0.00    4.31
  10   2 -30    0.65    2.59
  10  -2 -31    1.24    3.86
  10   2 -31   -0.00    2.69
  10  -2 -32    0.00    3.94
  10   2 -32    0.34    2.90
  10  -2 -33    1.45    3.84
  10   2 -33    1.37    3.36
  10  -2 -34    4.50    4.44
  10   2 -34    1.18    3.02
  10   2 -35    2.25    3.15
  10   2 -36    1.83    3.24
 -10   3   1   14.36    6.25
  10  -3  -1    9.28    6.07
  10   3  -1   10.60    5.42
 -10  -3   1   21.53    6.36
 -10   3   2   93.36   15.09
  10  -3  -2  116.72   16.51
  10   3  -2   92.60   14.26
 -10  -3   2   92.17   14.06
 -10   3   3   49.61   10.92
  10  -3  -3   69.35   12.23
  10   3  -3   57.74    9.98
 -10  -3   3   61.31   10.21
 -10   3   4    1.94    4.74
  10  -3  -4    2.69    4.51
  10   3  -4    0.00    3.18
 -10  -3   4    0.14    3.39
 -10   3   5    5.32    5.09
  10  -3  -5   13.20    5.92
  10   3  -5    9.45    4.44
  10   3  -5    6.90    4.35
 -10   3   6   18.97    7.19
  10  -3  -6   25.37    7.36
  10   3  -6   35.31    6.79
 -10   3   7    9.57    6.23
  10  -3  -7   24.60    7.01
  10   3  -7   21.33    5.18
 -10   3   8   57.49   11.02
  10  -3  -8   67.24   11.65
  10   3  -8   61.88    9.58
 -10   3   9    1.04    4.53
  10  -3  -9    0.00    4.07
  10   3  -9    8.56    3.54
 -10   3  10    2.20    4.45
  10  -3 -10    1.63    4.15
  10   3 -10    2.94    2.83
  10  -3 -11    5.16    4.77
  10   3 -11   14.51    4.01
  10  -3 -12   34.59    8.58
  10   3 -12   40.91    6.53
  10  -3 -13    0.00    4.60
  10   3 -13    1.99    2.54
  10  -3 -14    2.71    4.24
  10   3 -14    7.34    2.89
  10  -3 -15    3.41    4.43
  10   3 -15    6.91    2.54
  10  -3 -16   16.02    6.57
  10   3 -16   40.09    5.31
  10  -3 -17   20.57    6.61
  10   3 -17   19.37    3.71
  10  -3 -18   21.96    6.52
  10   3 -18   15.94    3.19
  10  -3 -19    5.41    4.07
  10   3 -19    3.31    1.71
  10  -3 -20    0.26    3.98
  10   3 -20    2.61    1.77
  10  -3 -21    9.14    5.18
  10   3 -21    6.61    1.96
  10  -3 -22   27.92    7.49
  10   3 -22   30.78    4.15
  10  -3 -23    0.12    3.93
  10   3 -23    5.86    1.93
  10  -3 -24    1.05    3.16
  10   3 -24    0.66    1.87
  10  -3 -25   -0.00    3.54
  10   3 -25    0.52    1.72
  10  -3 -26    7.38    4.23
  10   3 -26    4.75    2.38
  10  -3 -27    5.34    4.57
  10   3 -27    7.42    2.62
  10  -3 -28    4.89    4.61
  10   3 -28    8.76    2.87
  10  -3 -29   -0.00    3.53
  10   3 -29    4.29    2.44
  10  -3 -30    1.62    4.19
  10   3 -30    0.79    2.50
  10  -3 -31    0.13    4.16
  10   3 -31    0.00    2.46
  10  -3 -32    1.64    4.80
  10   3 -32   -0.00    2.49
  10  -3 -33    0.00    4.32
  10   3 -33   -0.00    2.39
  10   3 -34    0.35    2.83
  10   3 -35    0.00    3.04
  10   3 -36    0.00    3.17
  10  -4  -1    0.00    4.82
  10   4  -1   -0.00    4.17
  10   4  -1    2.82    4.73
  10  -4  -2    4.77    5.25
  10   4  -2   -0.00    4.43
  10   4  -2   -0.00    3.95
 -10   4   3    7.46    6.06
  10  -4  -3    5.42    5.18
  10   4  -3    8.83    4.46
  10   4  -3    7.81    4.75
 -10   4   4   81.22   14.42
  10  -4  -4   95.44   15.37
  10   4  -4   89.44   13.10
 -10   4   5   46.18   10.18
  10  -4  -5   32.31    9.36
  10   4  -5   45.06    8.15
 -10   4   6   32.56    8.80
  10  -4  -6   57.78   10.70
  10   4  -6   32.75    6.99
 -10   4   7   -0.00    5.33
  10  -4  -7   -0.00    4.92
  10   4  -7   -0.00    3.13
 -10   4   8   37.78   10.15
  10  -4  -8   87.44   12.72
  10   4  -8   62.90    9.31
 -10   4   9    4.50    5.19
  10  -4  -9    1.61    4.60
  10   4  -9    4.40    3.33
 -10   4  10   18.25    6.77
  10  -4 -10   18.14    6.78
  10   4 -10   32.01    5.52
 -10   4  11    5.02    4.95
  10  -4 -11   16.62    5.93
  10   4 -11    4.25    2.70
  10  -4 -12    0.09    4.18
  10   4 -12    0.75    2.22
  10  -4 -13    3.37    4.90
  10   4 -13    1.97    2.10
  10  -4 -14   17.06    6.82
  10   4 -14   16.66    3.75
  10  -4 -15   17.11    6.42
  10   4 -15   13.16    3.13
  10  -4 -16   10.58    5.58
  10   4 -16   13.86    3.07
  10  -4 -17    0.73    4.28
  10   4 -17    0.27    1.60
  10  -4 -18    2.02    4.42
  10   4 -18    0.90    1.57
  10  -4 -19    4.19    4.51
  10   4 -19    6.27    1.50
  10  -4 -20   26.21    7.50
  10  -4 -21   14.92    6.12
  10  -4 -22    4.67    4.66
  10  -4 -23    6.67    5.44
  10  -4 -24   13.04    5.92
  10  -4 -25   18.39    6.08
  10  -4 -26   -0.00    3.40
  10  -4 -27    4.22    4.18
  10  -4 -28    0.24    4.18
  10  -4 -29    1.90    4.31
  10  -4 -30    5.66    5.00
  10  -4 -31    0.00    4.20
  10  -4 -32    0.34    4.59
  10  -5  -1   77.18   13.86
  10   5  -1   68.29   10.72
  10   5  -1   40.01    9.65
  10  -5  -2  201.31   27.91
  10   5  -2  265.29   26.29
  10   5  -2  169.25   24.73
  10  -5  -3   17.47    7.68
  10   5  -3   22.57    6.59
  10  -5  -4    7.36    5.76
  10   5  -4   -0.00    3.44
  10  -5  -5   -0.00    4.74
  10   5  -5    4.14    3.80
  10  -5  -6   53.49   10.47
  10   5  -6   25.30    6.49
 -10   5   7   46.39   10.83
  10  -5  -7   53.91   10.53
  10   5  -7   36.25    7.48
 -10   5   8   29.45    8.56
  10  -5  -8   25.01    7.54
  10   5  -8   25.05    5.84
 -10   5   9    2.25    5.23
  10  -5  -9    2.32    4.88
  10   5  -9   -0.00    3.09
 -10   5  10    2.77    5.51
  10  -5 -10   -0.00    5.14
  10   5 -10   -0.00    2.98
 -10   5  11    7.40    6.38
  10  -5 -11    2.61    4.78
  10   5 -11    5.67    3.38
 -10   5  12   39.14    9.53
  10  -5 -12   37.81    8.79
  10   5 -12   32.40    6.01
  10   5 -13   16.24    3.90
  10  -5 -14    0.00    5.44
  10   5 -14    2.46    2.42
  10  -5 -15    5.77    4.88
  10  -5 -16    8.23    5.50
  10  -5 -17   31.82    8.75
  10  -5 -18   13.69    6.11
  10  -5 -19    0.00    3.75
  10  -5 -20    1.38    4.47
  10  -5 -21   12.33    6.09
  10  -5 -22   18.60    6.93
  10  -5 -23    0.00    4.53
  10  -5 -24    1.27    4.49
  10  -5 -25    0.00    3.84
  10  -5 -26    0.42    3.74
  10  -5 -27   10.39    5.98
  10  -5 -28    7.09    5.17
  10  -5 -29   -0.00    4.74
  10  -5 -30   -0.00    4.87
  10  -5 -31    0.45    4.93
 -10   6   1    3.67    6.07
  10  -6  -1   -0.00    5.25
  10   6  -1    6.02    4.94
  10   6  -1    0.30    3.93
 -10   6   2   13.78    7.01
  10  -6  -2    0.00    4.95
  10   6  -2    0.00    3.75
 -10   6   3   16.80    7.42
  10  -6  -3   10.85    7.32
  10   6  -3   12.31    5.13
 -10   6   4    5.36    6.98
  10  -6  -4   17.33    7.65
  10   6  -4    9.03    4.52
 -10   6   5   17.23    7.44
  10  -6  -5   17.32    7.67
  10   6  -5   17.15    5.29
  10  -6  -6   25.20    8.11
  10   6  -6   22.62    6.06
  10  -6  -7    8.10    5.97
  10   6  -7    2.06    3.10
  10  -6  -8    8.98    5.89
  10   6  -8    0.59    3.03
  10  -6  -9   48.33   10.72
  10  -6 -10   33.89    9.02
  10  -6 -11    9.93    6.51
  10  -6 -12   11.46    5.89
  10  -6 -13   24.38    8.19
  10  -6 -14    4.53    4.85
  10  -6 -15   18.58    7.39
  10  -6 -16    4.14    4.99
  10  -6 -17    0.12    4.24
  10  -6 -18    3.87    5.31
  10  -6 -19    9.68    5.80
  10  -6 -20    0.00    5.02
  10  -6 -21    4.02    5.09
  10  -6 -22   -0.00    5.12
  10  -6 -23    1.00    4.34
  10  -6 -24    2.51    5.17
  10  -6 -25    5.50    5.79
  10  -6 -26    2.02    4.17
  10  -6 -27    1.26    4.63
  10  -6 -28   -0.00    4.21
  10  -6 -29    6.87    4.88
 -10   7   1  107.00   17.56
  10  -7  -1   95.43   17.40
 -10   7   2    4.04    6.79
  10  -7  -2   -0.00    6.06
 -10   7   3   14.20    7.71
  10  -7  -3   11.11    6.80
 -10   7   4    5.95    6.29
  10  -7  -4   -0.00    5.57
 -10   7   5   37.97   10.74
  10  -7  -5   53.16   11.38
 -10   7   6   11.36    6.72
  10  -7  -6    4.42    6.33
 -10   7   7   35.98   10.33
  10  -7  -7   32.29    9.56
 -10   7   8   11.45    7.75
  10  -7  -8    8.81    7.08
 -10   7   9    1.61    6.30
  10  -7  -9   -0.00    3.96
 -10   7  10    0.64    5.58
  10  -7 -10    3.47    5.03
 -10   7  11    8.31    6.07
  10  -7 -11    8.04    6.55
 -10   7  12    9.67    7.15
  10  -7 -12   10.59    6.61
 -10   7  13   27.69    9.12
  10  -7 -13   25.56    8.94
 -10   7  14   -0.00    5.59
  10  -7 -14    9.79    6.08
  10  -7 -15    6.48    5.70
  10  -7 -16    4.53    5.81
  10  -7 -17   24.48    8.76
  10  -7 -18    0.00    5.57
  10  -7 -19    0.00    5.38
  10  -7 -20    0.00    5.53
  10  -7 -21    0.00    5.62
  10  -7 -22    3.12    5.93
  10  -7 -23    4.86    5.78
  10  -7 -24    0.00    4.59
  10  -7 -25    0.20    4.69
  10  -7 -26    2.46    5.67
  10  -7 -27   13.80    6.44
  10  -7 -28   -0.00    4.56
 -10   8   1   -0.00    6.67
  10  -8  -1    6.23    6.11
 -10   8   2    0.85    5.92
  10  -8  -2    6.59    6.78
 -10   8   3   31.33    9.86
  10  -8  -3   21.98    9.16
 -10   8   4   14.08    7.44
  10  -8  -4   23.38    9.13
 -10   8   5    9.63    7.38
  10  -8  -5   59.78   11.37
 -10   8   6   10.67    7.84
  10  -8  -6    0.45    5.12
 -10   8   7    0.00    5.60
  10  -8  -7    0.00    5.71
 -10   8   8    5.98    6.69
  10  -8  -8    9.28    6.28
 -10   8   9   10.65    7.44
  10  -8  -9    3.11    6.15
 -10   8  10    2.37    5.89
  10  -8 -10    0.00    5.56
 -10   8  11    7.20    7.22
  10  -8 -11    4.27    6.11
 -10   8  12   -0.00    6.29
  10  -8 -12   -0.00    5.60
 -10   8  13    0.00    5.91
  10  -8 -13    9.01    6.25
 -10   8  14    0.00    6.32
  10  -8 -14    2.04    6.15
 -10   8  15   14.19    7.91
  10  -8 -15   12.88    7.69
  10  -8 -16   -0.00    5.17
  10  -8 -17    2.54    5.88
  10  -8 -18    1.72    5.19
  10  -8 -19    6.48    6.82
  10  -8 -20    0.15    5.03
  10  -8 -21    5.50    5.44
  10  -8 -22   10.10    6.48
  10  -8 -23    5.99    7.47
  10  -8 -24    9.13    5.87
  10  -8 -25    1.58    6.21
  10  -8 -26   -0.00    5.22
 -10   9   1   26.49    9.41
  10  -9  -1    9.07    7.39
 -10   9   2    6.61    7.29
  10  -9  -2   -0.00    6.75
 -10   9   3   21.40    8.74
  10  -9  -3   25.15    9.90
 -10   9   4    9.22    7.48
  10  -9  -4    0.00    6.02
 -10   9   5   11.42    7.07
  10  -9  -5    1.09    6.01
 -10   9   6   -0.00    5.39
  10  -9  -6    1.23    5.26
 -10   9   7   21.86    8.92
  10  -9  -7   36.17   10.64
 -10   9   8    3.17    6.14
  10  -9  -8   -0.00    5.82
 -10   9   9    2.42    5.94
  10  -9  -9    6.26    6.67
 -10   9  10   12.37    7.91
  10  -9 -10    0.00    5.99
 -10   9  11   21.13    9.07
  10  -9 -11   19.53    9.21
 -10   9  12    0.00    7.59
  10  -9 -12    4.54    6.77
 -10   9  13    0.00    6.13
  10  -9 -13    8.52    6.67
 -10   9  14    0.00    6.33
  10  -9 -14    3.43    6.81
 -10   9  15    0.39    6.77
  10  -9 -15   -0.00    5.56
  10  -9 -16    0.26    6.16
  10  -9 -17   38.48   10.56
  10  -9 -18    5.52    6.60
  10  -9 -19   -0.00    5.37
  10  -9 -20   -0.00    5.97
  10  -9 -21    3.72    5.67
  10  -9 -22    0.00    6.11
  10  -9 -23    4.25    6.00
  10  -9 -24    5.19    6.68
  10  -9 -25   -0.00    5.59
 -10  10   1    4.43    7.39
  10 -10  -1   -0.00    5.38
 -10  10   2    0.46    6.04
  10 -10  -2    4.17    6.63
 -10  10   3    0.00    6.30
  10 -10  -3   10.51    6.81
 -10  10   4    0.00    7.02
  10 -10  -4    2.79    5.87
 -10  10   5   25.16    9.44
  10 -10  -5   17.92    9.04
 -10  10   6   -0.00    5.86
  10 -10  -6   -0.00    5.54
 -10  10   7    2.46    6.36
  10 -10  -7    4.18    6.16
 -10  10   8    6.02    6.55
  10 -10  -8    6.54    6.85
 -10  10   9   17.73    8.57
  10 -10  -9   11.50    7.77
 -10  10  10    0.43    6.65
  10 -10 -10    0.53    5.60
 -10  10  11    0.00    5.68
  10 -10 -11    1.96    5.54
 -10  10  12    0.57    7.17
  10 -10 -12    2.62    5.80
 -10  10  13   19.44    9.10
  10 -10 -13   12.51    7.95
 -10  10  14   11.73    7.90
  10 -10 -14    0.94    5.93
 -10  10  15    0.00    7.16
  10 -10 -15    3.36    6.71
 -10  10  16    0.56    6.93
  10 -10 -16    2.74    5.80
  10 -10 -17    0.12    6.33
  10 -10 -18   -0.00    6.00
  10 -10 -19    7.25    6.85
  10 -10 -20    6.11    6.80
  10 -10 -21    1.66    5.89
  10 -10 -22    1.88    5.89
  10 -10 -23    8.51    7.44
 -10  11   1   12.65    8.22
  10 -11  -1    6.30    6.88
 -10  11   2    2.07    6.48
  10 -11  -2   -0.00    5.69
 -10  11   3   12.06    8.59
  10 -11  -3    4.28    6.46
 -10  11   4    1.19    6.41
  10 -11  -4   -0.00    5.77
 -10  11   5   14.33    7.90
  10 -11  -5    6.53    6.92
 -10  11   6    2.17    6.37
  10 -11  -6    2.70    6.93
 -10  11   7   52.46   11.98
  10 -11  -7   23.84    9.69
 -10  11   8   -0.00    7.62
  10 -11  -8    0.29    6.71
 -10  11   9    0.14    6.17
  10 -11  -9    1.50    6.21
 -10  11  10    0.36    6.50
  10 -11 -10    0.51    6.54
 -10  11  11    9.99    7.88
  10 -11 -11    5.33    7.44
 -10  11  12    3.56    7.76
  10 -11 -12    0.00    6.53
  10 -11 -13    2.20    6.75
 -10  11  14    2.48    7.03
  10 -11 -14   -0.00    7.07
 -10  11  15    0.12    7.02
  10 -11 -15    0.00    5.94
 -10  11  16    0.26    6.93
  10 -11 -16    1.72    6.07
  10 -11 -17    3.88    8.10
  10 -11 -18    0.00    6.47
  10 -11 -19    0.00    6.21
  10 -11 -20    4.70    6.49
  10 -11 -21    6.21    7.21
 -10  12   1   -0.00    6.54
  10 -12  -1   -0.00    6.82
 -10  12   2    7.16    8.24
  10 -12  -2    5.87    7.62
 -10  12   3    4.88    6.90
  10 -12  -3   11.48    7.85
 -10  12   4    7.41    7.31
  10 -12  -4   -0.00    6.13
 -10  12   5   21.38    8.81
  10 -12  -5   11.41    8.46
 -10  12   6   14.62    8.65
  10 -12  -6    0.71    6.61
 -10  12   7    1.58    6.52
  10 -12  -7   -0.00    6.09
 -10  12   8    6.75    8.60
  10 -12  -8   -0.00    6.25
 -10  12   9   13.50    8.90
  10 -12  -9   21.27    9.62
 -10  12  10    6.52    8.58
  10 -12 -10    0.00    6.40
 -10  12  11    1.48    7.97
  10 -12 -11   10.11    7.27
 -10  12  12   -0.00    7.99
  10 -12 -12   -0.00    6.36
 -10  12  13    0.00    7.51
  10 -12 -13   10.69    7.96
 -10  12  14   -0.00    6.92
  10 -12 -14    4.00    6.73
 -10  12  15    2.88    6.40
  10 -12 -15   13.76    8.47
 -10  12  16   -0.00    6.65
  10 -12 -16    0.80    5.87
 -10  12  17    3.61    6.50
  10 -12 -17   -0.00    6.39
  10 -12 -18    5.80    7.34
  10 -12 -19    6.58    6.06
 -10  13   1   16.40    8.94
  10 -13  -1    4.48    6.80
 -10  13   2    1.29    7.48
  10 -13  -2    4.14    7.04
 -10  13   3   10.37    8.13
  10 -13  -3    1.54    7.64
 -10  13   4   -0.00    7.41
  10 -13  -4    0.00    7.04
 -10  13   5    8.53    7.96
  10 -13  -5   -0.00    6.54
 -10  13   6    5.55    7.30
  10 -13  -6   -0.00    6.40
 -10  13   7    0.00    6.92
  10 -13  -7    6.71    7.80
 -10  13   8   -0.00    8.29
  10 -13  -8    3.71    6.25
 -10  13   9    0.00    7.35
  10 -13  -9   -0.00    7.08
 -10  13  10    0.00    6.59
  10 -13 -10    1.78    6.81
 -10  13  11    5.59    8.05
  10 -13 -11    6.93    8.01
 -10  13  12    3.17    8.26
  10 -13 -12   17.53    8.69
 -10  13  13   14.98    9.40
  10 -13 -13    4.76    8.27
 -10  13  14    0.00    7.85
  10 -13 -14    4.26    6.48
 -10  13  15   -0.00    7.17
  10 -13 -15   -0.00    6.48
 -10  13  16   -0.00    7.12
  10 -13 -16   -0.00    6.42
 -10  13  17    3.49    8.02
 -10  14   1    6.50    7.42
  10 -14  -1   -0.00    6.71
 -10  14   2    0.35    6.16
  10 -14  -2    0.00    7.43
 -10  14   3    0.00    6.87
  10 -14  -3    7.72    7.71
 -10  14   4    2.32    7.85
  10 -14  -4    1.26    6.67
 -10  14   5    0.00    6.91
  10 -14  -5    3.55    6.73
 -10  14   6   -0.00    6.30
  10 -14  -6    1.40    6.95
 -10  14   7    0.56    7.09
  10 -14  -7   -0.00    6.56
 -10  14   8    3.13    7.70
  10 -14  -8    0.00    6.65
 -10  14   9   -0.00    7.81
  10 -14  -9    7.99    7.93
 -10  14  10   -0.00    7.96
  10 -14 -10   -0.00    7.11
 -10  14  11    0.00    8.02
  10 -14 -11   10.62    8.16
 -10  14  12    2.82    8.77
  10 -14 -12    3.63    6.98
 -10  14  13    0.00    7.08
  10 -14 -13   10.43    8.24
 -10  14  14    2.08    8.53
 -10  14  15   -0.00    8.26
 -10  14  16   -0.00    8.10
 -10  14  17    2.27    7.62
 -10  14  18    0.00    6.96
  10 -15  -4    3.18    6.68
  10 -15  -5   -0.00    6.49
  10 -15  -6   20.88    9.56
  10 -15  -7    0.00    7.28
  10 -15  -8   -0.00    6.06
  10 -15  -9    6.53    8.54
  10 -15 -10   -0.00    7.02
  -9   0   1   15.16    6.04
   9   0  -1   16.29    5.80
  -9   0   2   -0.00    4.07
   9   0  -2   -0.00    4.15
  -9   0   3  157.28   20.27
   9   0  -3  163.73   20.18
  -9   0   4    1.33    3.67
   9   0  -4    3.99    3.91
  -9   0   5   37.40    7.70
   9   0  -5   49.45    8.25
  -9   0   6    3.05    3.56
   9   0  -6    3.13    3.28
  -9   0   7  141.48   18.54
   9   0  -7  165.61   18.83
  -9   0   8    1.72    3.22
  -9   0   8    0.03    1.50
   9   0  -8    2.04    3.43
  -9   0   9   62.64    9.36
  -9   0  10    0.00    3.01
   9   0 -12   -0.00    3.08
   9   0 -13  138.36   16.83
   9   0 -14   -0.00    2.65
   9   0 -15   33.91    6.18
   9   0 -16    4.18    2.88
   9   0 -17   29.41    5.80
   9   0 -18    1.06    2.74
   9   0 -19   54.25    8.43
   9   0 -20    0.00    2.33
   9   0 -21   10.01    3.69
   9   0 -22   -0.00    2.88
   9   0 -23   38.67    7.08
   9   0 -24    1.39    3.11
   9   0 -25   16.30    4.80
   9   0 -26    2.67    3.56
   9   0 -27    1.70    3.11
   9   0 -28    0.00    3.29
   9   0 -29   11.29    4.88
   9   0 -30   -0.00    3.25
   9   0 -31    0.00    3.34
   9   0 -32    0.40    3.29
   9   0 -33    2.56    3.58
   9   0 -34   -0.00    3.56
   9   0 -35    0.86    3.63
   9   0 -36    0.95    3.50
  -9   1   1  294.12   40.74
   9  -1  -1  397.75   41.73
   9   1  -1  433.39   41.51
  -9  -1   1  359.46   41.19
  -9   1   2   10.00    5.29
   9  -1  -2   11.02    5.46
   9   1  -2    5.95    4.57
  -9  -1   2    0.00    4.14
  -9   1   3    1.93    4.28
   9  -1  -3    4.76    4.64
   9   1  -3    2.78    4.08
  -9  -1   3    1.93    3.81
  -9   1   4   57.46   10.67
   9  -1  -4   70.68   10.82
   9   1  -4   81.33   10.82
  -9  -1   4   75.42   10.81
  -9  -1   4   59.58    9.11
  -9   1   5  154.53   19.11
   9  -1  -5  168.32   19.20
   9   1  -5  145.17   18.17
  -9  -1   5  118.99   17.79
  -9  -1   5  156.87   17.01
  -9   1   6    0.87    3.81
   9  -1  -6    1.46    3.50
   9   1  -6   -0.00    3.27
  -9  -1   6    3.75    3.85
  -9  -1   6   -0.00    1.74
  -9   1   7   44.42    8.69
   9  -1  -7   54.66    9.14
   9   1  -7   61.80    8.68
  -9  -1   7   50.04    8.48
  -9   1   8    1.93    3.50
   9  -1  -8    2.07    3.33
   9  -1  -8   -0.00    3.36
  -9  -1   8    0.00    2.80
  -9   1   9   27.07    5.71
   9  -1  -9   14.05    4.89
   9  -1  -9   22.79    5.85
  -9  -1   9   21.34    4.84
  -9   1  10    0.00    3.40
   9  -1 -10    0.92    3.52
  -9   1  11  105.15   14.61
   9  -1 -11  128.85   15.53
   9  -1 -12    2.38    3.69
   9  -1 -13    5.04    3.56
   9  -1 -14   -0.00    2.88
   9  -1 -15   89.34   12.73
   9   1 -15   98.57   11.91
   9  -1 -16   12.07    4.28
   9   1 -16   17.16    4.19
   9  -1 -17   56.63    8.99
   9   1 -17   53.91    7.66
   9  -1 -18    2.95    3.40
   9   1 -18    2.76    2.51
   9  -1 -19    6.36    3.78
   9   1 -19    3.94    2.68
   9  -1 -20    6.09    3.57
   9   1 -20    4.97    2.46
   9  -1 -21   60.45   10.12
   9   1 -21   75.31    9.41
   9  -1 -22    0.41    3.05
   9   1 -22    1.22    2.81
   9  -1 -23    5.69    3.89
   9   1 -23    6.43    3.18
   9  -1 -24   -0.00    3.24
   9   1 -24   -0.00    2.58
   9  -1 -25    7.59    4.18
   9   1 -25   10.35    3.48
   9  -1 -26    0.72    2.99
   9   1 -26    2.86    2.87
   9  -1 -27   13.90    5.26
   9   1 -27   22.24    5.16
   9  -1 -28    2.47    3.27
   9   1 -28   -0.00    2.61
   9  -1 -29    3.73    3.23
   9   1 -29    1.19    2.91
   9  -1 -30    2.32    3.66
   9   1 -30    0.00    3.10
   9  -1 -31    9.01    4.71
   9   1 -31    5.38    3.57
   9  -1 -32   -0.00    3.95
   9   1 -32    0.82    3.41
   9  -1 -33    0.00    4.04
   9   1 -33    4.62    3.84
   9  -1 -34   -0.00    3.97
   9   1 -34    0.00    3.67
   9  -1 -35    3.36    4.22
   9   1 -35   -0.00    3.88
   9   1 -36    2.61    3.84
  -9   2   1   58.09   10.59
   9  -2  -1   43.67    9.45
   9  -2  -1   44.62   10.10
   9   2  -1   65.64    9.98
   9   2  -1   57.96   10.21
  -9  -2   1   58.19    9.84
  -9   2   2    3.76    4.82
   9  -2  -2    2.30    4.56
   9  -2  -2    0.88    4.06
   9   2  -2    4.73    3.90
  -9  -2   2    6.45    3.93
  -9   2   3  135.52   18.36
   9  -2  -3  153.32   18.57
   9  -2  -3  131.22   18.72
   9   2  -3  140.29   17.28
  -9  -2   3  145.03   17.72
  -9  -2   3  120.85   16.11
  -9   2   4    8.80    4.87
   9  -2  -4    0.00    4.02
   9  -2  -4   12.05    5.31
   9   2  -4    7.29    4.15
  -9  -2   4    6.54    3.96
  -9  -2   4    1.41    2.53
  -9   2   5   14.08    5.35
   9  -2  -5   13.98    5.73
   9  -2  -5    8.57    4.98
   9   2  -5   21.68    5.14
  -9  -2   5   11.15    4.49
  -9  -2   5   20.77    3.53
  -9   2   6    2.75    4.15
   9  -2  -6    1.22    3.18
   9  -2  -6   -0.00    4.24
   9   2  -6    0.42    2.83
  -9  -2   6    1.39    3.37
  -9   2   7   54.76    9.92
   9  -2  -7   61.10    9.72
   9  -2  -7   54.02   10.14
  -9  -2   7   62.90    8.92
  -9   2   8   27.88    7.10
   9  -2  -8   45.65    7.67
   9  -2  -8   33.01    7.56
  -9  -2   8   34.41    6.20
  -9   2   9   38.17    7.98
   9  -2  -9   34.19    7.05
   9  -2  -9   49.33    8.55
  -9   2  10   -0.00    4.04
   9  -2 -10    0.00    3.70
   9  -2 -10    0.00    3.50
  -9   2  11    1.05    3.56
   9  -2 -11    0.64    3.35
  -9   2  12   14.75    4.93
   9  -2 -12    9.65    4.78
   9  -2 -13   39.50    8.09
   9  -2 -14   37.91    7.73
   9  -2 -15   20.29    5.79
   9  -2 -16    0.00    3.25
   9  -2 -17   27.01    6.40
   9  -2 -18   -0.00    3.92
   9   2 -18    0.00    1.84
   9  -2 -19   92.47   14.39
   9   2 -19  111.30   12.24
   9  -2 -20    5.55    3.82
   9   2 -20    3.93    2.00
   9  -2 -21    2.50    3.18
   9   2 -21    1.93    2.06
   9  -2 -22    5.69    4.16
   9   2 -22    8.12    2.71
   9  -2 -23   38.39    7.98
   9   2 -23   43.29    6.21
   9  -2 -24    1.39    3.86
   9   2 -24    0.86    2.29
   9  -2 -25    4.12    4.44
   9   2 -25    7.96    3.24
   9  -2 -26   -0.00    3.28
   9   2 -26    0.00    2.16
   9  -2 -27    3.57    3.73
   9   2 -27    4.47    2.80
   9  -2 -28    5.73    4.13
   9   2 -28    1.47    2.72
   9  -2 -29    9.69    4.89
   9   2 -29    9.00    3.59
   9  -2 -30    0.00    3.41
   9   2 -30   -0.00    2.89
   9  -2 -31    1.31    3.69
   9   2 -31   -0.00    3.06
   9  -2 -32    0.60    3.80
   9   2 -32   -0.00    3.36
   9  -2 -33    4.31    4.45
   9   2 -33    1.32    3.06
   9  -2 -34    3.57    3.96
   9   2 -34   -0.00    3.43
   9  -2 -35    4.57    5.09
   9   2 -35    9.23    4.28
   9   2 -36    2.21    3.43
   9   2 -37    2.23    3.60
  -9   3   1  210.75   26.07
   9  -3  -1  231.55   27.06
   9   3  -1  217.50   24.53
   9   3  -1  185.23   24.47
  -9  -3   1  185.10   24.38
  -9   3   2   67.40   10.62
   9  -3  -2   44.50    9.86
   9   3  -2   41.54    8.06
   9   3  -2   35.99    8.06
  -9  -3   2   53.33    9.01
  -9   3   3    0.00    4.76
   9  -3  -3    1.33    4.04
   9   3  -3    3.81    3.73
   9   3  -3    2.15    3.55
  -9  -3   3    2.94    3.63
  -9   3   4    6.50    5.52
   9  -3  -4    0.25    4.02
   9  -3  -4    2.13    4.27
   9   3  -4    4.69    3.57
   9   3  -4    2.58    3.43
   9   3  -4    0.00    3.20
  -9  -3   4    0.00    3.21
  -9  -3   4    2.28    2.31
  -9   3   5   38.05    9.17
   9  -3  -5   53.95    9.38
   9  -3  -5   63.32   11.06
   9   3  -5   55.58    8.66
   9   3  -5   59.38    8.60
  -9  -3   5   48.09    8.34
  -9  -3   5   50.06    6.34
  -9   3   6   47.74    9.61
   9  -3  -6   56.10    9.21
   9  -3  -6   44.77    9.48
   9   3  -6   46.78    7.90
  -9   3   7   39.65    7.96
   9  -3  -7   25.80    6.51
   9  -3  -7   21.11    6.57
   9   3  -7   17.36    4.69
  -9   3   8    2.33    4.26
   9  -3  -8    1.26    3.91
   9  -3  -8    2.34    3.89
   9   3  -8    6.61    3.04
  -9   3   9    9.53    5.68
   9  -3  -9    8.66    4.89
   9  -3  -9   25.05    6.24
  -9   3  10    5.15    4.60
   9  -3 -10    9.78    4.75
   9  -3 -10    0.00    4.74
  -9   3  11  150.98   19.35
   9  -3 -11  141.39   19.32
  -9   3  12   35.90    7.66
   9  -3 -12   24.69    7.47
  -9   3  13   14.97    5.63
   9  -3 -13    6.25    4.94
   9  -3 -14   -0.00    3.87
   9  -3 -15   90.25   13.66
   9  -3 -16   10.30    5.48
   9  -3 -17   55.35   10.06
   9  -3 -18    0.69    3.92
   9  -3 -19    0.00    3.77
   9  -3 -20    6.32    4.58
   9   3 -20   13.63    2.39
   9  -3 -21   66.76   10.25
   9   3 -21   45.64    5.75
   9  -3 -22    5.73    4.39
   9   3 -22    7.49    2.12
   9  -3 -23    3.75    4.51
   9   3 -23    8.28    2.29
   9  -3 -24    1.62    3.87
   9   3 -24   -0.00    1.66
   9  -3 -25   14.60    5.70
   9   3 -25   11.74    3.05
   9  -3 -26   -0.00    4.33
   9   3 -26    4.29    2.48
   9  -3 -27    2.19    4.81
   9   3 -27    7.57    3.03
   9  -3 -28    1.27    3.91
   9   3 -28    0.55    2.29
   9  -3 -29    1.08    4.36
   9   3 -29    0.62    2.59
   9  -3 -30   -0.00    4.11
   9   3 -30    1.56    2.77
   9  -3 -31    6.12    4.87
   9   3 -31    3.88    3.07
   9  -3 -32   -0.00    3.86
   9   3 -32   -0.00    3.13
   9  -3 -33    0.67    4.18
   9   3 -33    1.28    3.13
   9  -3 -34    0.88    4.44
   9   3 -34   -0.00    3.02
   9   3 -35   -0.00    3.51
   9   3 -36    1.30    3.15
   9   3 -37    3.63    3.80
  -9   4   1    0.42    5.34
   9  -4  -1   -0.00    4.64
   9   4  -1   -0.00    3.77
   9   4  -1    0.00    4.04
   9   4  -1    5.34    3.83
  -9   4   2   38.98    9.82
   9  -4  -2   61.21   11.11
   9   4  -2   60.62    9.47
   9   4  -2   55.17    9.13
   9   4  -2   52.91    9.40
  -9   4   3   57.69   11.79
   9  -4  -3   65.18   11.78
   9   4  -3   64.00    9.90
   9   4  -3   56.03    9.35
   9   4  -3   63.63   10.06
  -9   4   4   63.20   11.58
   9  -4  -4   73.40   12.64
   9   4  -4   53.81    8.97
   9   4  -4   51.53    9.28
  -9   4   5  102.40   13.89
   9  -4  -5   87.72   13.63
   9   4  -5  105.32   11.50
   9   4  -5   87.87   11.35
  -9  -4   5   60.89    8.10
  -9   4   6    2.11    4.86
   9  -4  -6   -0.00    3.91
   9   4  -6    5.07    3.43
   9   4  -6    2.96    3.32
  -9   4   7   61.63   11.96
   9  -4  -7   77.81   12.65
   9   4  -7   70.04   10.02
   9   4  -7   80.46   10.62
  -9   4   8  104.11   15.75
   9  -4  -8   95.60   15.80
   9   4  -8  107.97   13.41
  -9   4   9   69.97   11.69
   9  -4  -9   22.87    8.19
   9  -4  -9   65.76   11.10
   9   4  -9   67.39    8.35
  -9   4  10   -0.00    4.92
   9  -4 -10    3.17    4.03
   9  -4 -10    3.43    4.96
  -9   4  11   18.12    6.35
   9  -4 -11   17.01    5.83
   9  -4 -11    8.98    5.50
  -9   4  12    0.00    4.60
   9  -4 -12    0.00    4.49
  -9   4  13   44.58    9.74
   9  -4 -13   59.23   10.36
  -9   4  14    6.76    5.08
   9  -4 -14    9.24    4.98
   9  -4 -15   22.61    6.98
   9  -4 -16    0.19    4.74
   9  -4 -17   26.87    7.62
   9  -4 -18   44.35    9.46
   9  -4 -19   33.68    8.28
   9  -4 -20    0.60    3.53
   9  -4 -21    1.79    4.02
   9  -4 -22    9.70    4.93
   9  -4 -23   36.15    8.64
   9   4 -23   24.37    3.50
   9  -4 -24    7.82    5.27
   9  -4 -25    4.86    5.22
   9   4 -25    3.22    2.00
   9  -4 -26   -0.00    4.22
   9   4 -26   -0.00    1.85
   9  -4 -27    0.44    3.86
   9   4 -27    1.27    2.12
   9  -4 -28    7.26    5.53
   9   4 -28    4.38    2.57
   9  -4 -29   10.59    6.09
   9   4 -29    8.18    3.06
   9  -4 -30   -0.00    4.49
   9   4 -30    1.00    2.49
   9  -4 -31    0.00    4.58
   9   4 -31    2.34    2.60
   9  -4 -32    2.95    4.59
   9   4 -32    3.51    2.93
   9  -4 -33    0.09    4.28
   9   4 -33    1.26    2.96
   9   4 -34    2.77    3.25
   9   4 -35    0.27    3.13
   9   4 -36   -0.00    2.86
   9   4 -37    0.00    3.22
   9  -5  -1  136.97   20.63
   9   5  -1  157.87   18.76
   9   5  -1  144.82   18.31
   9   5  -1  120.08   18.14
  -9   5   2   51.72   11.24
   9  -5  -2   60.28   12.16
   9   5  -2   60.57    9.92
   9   5  -2   67.93   10.18
   9   5  -2   51.01    9.82
  -9   5   3   10.75    5.99
   9  -5  -3    6.73    6.25
   9   5  -3    7.24    4.66
   9   5  -3    7.88    4.85
  -9   5   4   83.86   13.94
   9  -5  -4   74.76   13.78
   9   5  -4   90.53   11.86
   9   5  -4   64.43   11.19
  -9   5   5   25.32    8.23
   9  -5  -5   36.12    8.86
   9   5  -5   52.36    7.44
   9   5  -5   31.68    6.65
  -9  -5   5   22.04    3.78
  -9   5   6   39.87    9.85
   9   5  -6   35.98    7.31
  -9   5   7   88.36   13.90
   9  -5  -7   65.87   13.05
   9   5  -7   76.08   11.08
  -9   5   8   -0.00    5.46
   9  -5  -8    0.00    4.92
   9   5  -8    2.28    3.13
  -9   5   9    2.60    5.94
   9  -5  -9    2.37    4.70
   9   5  -9    0.76    2.61
  -9   5  10    1.79    4.93
   9  -5 -10   12.11    6.27
   9   5 -10    3.43    2.98
  -9   5  11   47.91   10.42
   9  -5 -11   77.81   12.33
   9   5 -11   49.30    7.65
  -9   5  12   44.28    9.26
   9  -5 -12   24.48    7.80
   9   5 -12   23.44    4.72
  -9   5  13   -0.00    5.30
   9  -5 -13    1.97    4.69
  -9   5  14   15.50    7.06
   9  -5 -14   24.80    7.39
  -9   5  15   18.92    6.87
   9  -5 -15   16.25    6.78
   9  -5 -16   28.27    8.14
   9   5 -16   32.46    4.69
   9  -5 -17   56.28   10.75
   9   5 -17   42.75    5.62
   9  -5 -18    7.45    5.24
   9   5 -18    4.51    1.79
   9  -5 -19    1.98    4.81
   9   5 -19    0.00    1.27
   9  -5 -20    2.89    4.56
   9  -5 -21    6.64    5.20
   9  -5 -22   18.68    6.61
   9  -5 -23    9.15    5.57
   9  -5 -24    1.58    4.60
   9  -5 -25   -0.00    4.44
   9  -5 -26    9.96    5.47
   9  -5 -27    7.37    5.71
   9  -5 -28    1.34    4.59
   9  -5 -29    0.10    4.59
   9  -5 -30    2.65    5.31
   9  -5 -31    0.00    5.90
   9  -5 -32    0.88    4.93
   9   5 -34    0.00    2.12
   9   5 -35    1.60    2.70
   9   5 -36    2.42    3.07
   9  -6  -1    0.00    5.23
   9   6  -1    0.00    4.54
   9   6  -1   -0.00    3.88
   9  -6  -2  111.89   17.28
   9   6  -2  105.62   14.73
   9   6  -2   95.12   14.53
   9  -6  -3   24.91    8.56
   9   6  -3   19.45    6.07
   9   6  -3   30.99    6.74
   9  -6  -4   37.89    8.62
   9   6  -4   20.46    6.07
   9   6  -4   16.72    5.60
   9  -6  -5   19.59    7.84
   9   6  -5   23.13    5.79
   9  -6  -6   12.17    6.72
   9   6  -6    7.75    4.07
   9  -6  -7   29.96    8.91
   9  -6  -8   70.83   13.19
  -9   6   9   11.20    6.72
   9  -6  -9   12.03    6.78
  -9   6  10    0.00    5.68
   9  -6 -10   -0.00    4.55
  -9   6  11    0.35    5.82
   9  -6 -11    3.59    5.50
  -9   6  12   37.58    9.66
   9  -6 -12   36.71    9.60
  -9   6  13   16.13    7.65
   9  -6 -13   20.46    7.26
  -9   6  14   39.35    9.83
   9  -6 -14   37.24   10.21
  -9   6  15    3.46    5.84
   9  -6 -15    5.24    5.58
  -9   6  16    4.34    5.58
   9  -6 -16    2.45    5.13
   9  -6 -17    9.29    5.99
   9  -6 -18   41.80    9.71
   9  -6 -19   13.30    6.03
   9  -6 -20    1.79    5.34
   9  -6 -21   -0.00    4.98
   9  -6 -22    0.00    4.32
   9  -6 -23    0.00    4.86
   9  -6 -24   12.35    5.92
   9  -6 -25   -0.00    5.97
   9  -6 -26    6.32    5.89
   9  -6 -27    4.44    5.20
   9  -6 -28    0.21    4.67
   9  -6 -29    1.12    4.90
   9  -6 -30    3.17    5.06
   9  -6 -31    2.33    5.41
  -9   7   1   15.69    8.21
   9  -7  -1   16.01    7.93
   9   7  -1    8.64    6.09
  -9   7   2    3.62    6.40
   9  -7  -2    0.00    6.05
   9   7  -2    6.75    4.99
  -9   7   3    4.36    5.51
   9  -7  -3    0.00    5.59
   9   7  -3    0.45    4.43
  -9   7   4   23.70    8.42
   9  -7  -4   23.63    7.94
  -9   7   5   12.80    7.25
   9  -7  -5    9.55    6.35
  -9   7   6   49.60   11.22
   9  -7  -6   48.93   11.64
  -9   7   7   11.67    6.89
   9  -7  -7    0.30    5.83
  -9   7   8   13.08    6.92
   9  -7  -8    5.16    6.06
   9  -7  -9   21.29    8.07
   9  -7 -10   14.45    6.97
   9  -7 -11   13.72    6.86
   9  -7 -12   46.11   10.91
   9  -7 -13   -0.00    4.90
   9  -7 -14    4.86    5.49
   9  -7 -15    5.77    6.21
   9  -7 -16   35.70    9.63
   9  -7 -17    2.50    4.92
   9  -7 -18    0.00    5.11
   9  -7 -19    0.14    4.80
   9  -7 -20    8.07    6.28
   9  -7 -21    7.27    6.00
   9  -7 -22   22.58    8.15
   9  -7 -23    0.00    4.79
   9  -7 -24    0.44    4.39
   9  -7 -25   -0.00    4.45
   9  -7 -26   15.66    6.90
   9  -7 -27    1.14    5.75
   9  -7 -28    3.26    4.85
   9  -7 -29   -0.00    4.71
   9  -7 -30    2.22    5.66
  -9   8   1   12.88    7.79
   9  -8  -1   24.04    9.05
   9   8  -1   20.94    6.67
  -9   8   2    6.52    6.88
   9  -8  -2   20.92    8.68
   9   8  -2   16.79    6.24
  -9   8   3    0.51    5.82
   9  -8  -3    1.47    5.73
  -9   8   4   66.84   13.52
   9  -8  -4   63.57   13.49
  -9   8   5    0.97    5.29
   9  -8  -5    2.54    4.91
  -9   8   6    0.00    5.60
   9  -8  -6    4.58    5.68
  -9   8   7    2.57    6.20
   9  -8  -7    2.73    5.50
  -9   8   8   80.19   15.16
   9  -8  -8   77.19   15.12
  -9   8   9   26.34    9.38
   9  -8  -9    9.93    7.51
  -9   8  10   12.45    7.87
   9  -8 -10   18.99    7.95
  -9   8  11   12.06    7.16
   9  -8 -11    7.55    6.71
  -9   8  12   16.78    8.12
   9  -8 -12   16.67    7.44
  -9   8  13    2.16    5.44
   9  -8 -13    3.13    6.01
  -9   8  14   16.79    8.55
   9  -8 -14   23.28    8.10
  -9   8  15    1.42    5.70
   9  -8 -15   -0.00    5.46
  -9   8  16   -0.00    5.88
   9  -8 -16    0.00    5.26
  -9   8  17    2.85    6.41
   9  -8 -17    3.14    6.21
  -9   8  18   29.44    8.70
   9  -8 -18    9.38    7.01
   9  -8 -19    6.30    6.19
   9  -8 -20   14.84    7.57
   9  -8 -21   -0.00    4.89
   9  -8 -22   10.50    6.70
   9  -8 -23    7.05    6.47
   9  -8 -24    2.58    5.74
   9  -8 -25   -0.00    5.23
   9  -8 -26    1.32    4.95
   9  -8 -27    2.05    4.78
   9  -8 -28    1.95    5.93
   9  -8 -29   -0.00    5.43
  -9   9   1   15.28    7.92
   9  -9  -1    6.37    7.03
   9   9  -1    6.42    5.62
  -9   9   2   28.99    9.89
   9  -9  -2   25.24    9.23
  -9   9   3    4.21    7.22
   9  -9  -3    2.41    5.87
  -9   9   4   17.67    8.14
   9  -9  -4   10.10    7.71
  -9   9   5    2.70    6.21
   9  -9  -5    5.21    6.06
  -9   9   6   74.48   15.03
   9  -9  -6   74.96   15.05
  -9   9   7    0.00    6.42
   9  -9  -7    0.00    6.15
  -9   9   8    5.09    7.02
   9  -9  -8   -0.00    5.93
  -9   9   9   -0.00    5.85
   9  -9  -9   -0.00    6.54
  -9   9  10    1.39    5.82
   9  -9 -10    0.00    6.52
  -9   9  11    0.15    5.51
   9  -9 -11   -0.00    4.84
  -9   9  12   12.52    8.53
   9  -9 -12   23.62    8.79
  -9   9  13    0.38    6.34
   9  -9 -13   -0.00    5.48
  -9   9  14    0.34    6.06
   9  -9 -14    5.14    6.22
  -9   9  15    0.00    6.44
   9  -9 -15   -0.00    5.45
  -9   9  16   37.00   10.63
   9  -9 -16   33.57   10.78
  -9   9  17   -0.00    6.03
   9  -9 -17    2.46    5.74
  -9   9  18   -0.00    5.80
   9  -9 -18    1.67    5.56
   9  -9 -19    4.13    5.77
   9  -9 -20    9.22    6.83
   9  -9 -21    2.69    5.60
   9  -9 -22   17.03    7.75
   9  -9 -23   -0.00    6.39
   9  -9 -24   -0.00    5.35
   9  -9 -25   -0.00    5.13
   9  -9 -26   10.95    6.59
   9  -9 -27   -0.00    4.47
  -9  10   1   14.20    8.00
   9 -10  -1   -0.00    6.50
  -9  10   2   23.88    9.75
   9 -10  -2   15.72    8.16
  -9  10   3    4.95    6.89
   9 -10  -3   10.37    7.95
  -9  10   4   58.05   12.88
   9 -10  -4   38.66   11.49
  -9  10   5   -0.00    5.51
   9 -10  -5   -0.00    6.48
  -9  10   6   -0.00    6.57
   9 -10  -6    7.02    6.60
  -9  10   7    3.27    5.98
   9 -10  -7    0.00    5.89
  -9  10   8   27.07   10.01
   9 -10  -8   34.20   10.29
  -9  10   9    5.70    7.04
   9 -10  -9    7.69    6.85
  -9  10  10    3.97    6.87
   9 -10 -10    1.23    6.29
  -9  10  11    1.00    6.47
   9 -10 -11    8.51    6.89
  -9  10  12    9.81    7.84
   9 -10 -12   14.29    8.25
  -9  10  13    4.67    6.03
   9 -10 -13   -0.00    6.17
  -9  10  14   19.58    8.81
   9 -10 -14   23.18    9.28
  -9  10  15   -0.00    6.12
   9 -10 -15    0.02    6.18
  -9  10  16   -0.00    6.00
   9 -10 -16   -0.00    6.39
  -9  10  17    2.88    5.98
   9 -10 -17    4.74    6.07
  -9  10  18   21.70    8.88
   9 -10 -18   26.71    9.38
  -9  10  19    1.41    5.75
   9 -10 -19   -0.00    6.11
   9 -10 -20    2.48    7.45
   9 -10 -21   -0.00    4.89
   9 -10 -22    5.36    6.76
   9 -10 -23    0.00    6.35
   9 -10 -24    7.16    6.18
   9 -10 -25    3.32    6.22
  -9  11   1   -0.00    6.57
   9 -11  -1    4.29    7.19
  -9  11   2   41.47   11.85
   9 -11  -2   34.11   11.44
  -9  11   3   -0.00    6.02
   9 -11  -3    7.47    6.51
  -9  11   4   35.25   10.36
   9 -11  -4    5.96    7.03
  -9  11   5   -0.00    7.35
   9 -11  -5   -0.00    5.34
  -9  11   6   16.89    9.15
   9 -11  -6    9.68    8.07
  -9  11   7    1.55    6.05
   9 -11  -7    4.95    6.36
  -9  11   8   -0.00    6.92
   9 -11  -8    3.06    6.85
  -9  11   9   -0.00    6.86
  -9  11  10   28.84   10.59
   9 -11 -10    2.46    6.65
  -9  11  11    2.39    6.82
   9 -11 -11   -0.00    6.37
  -9  11  12   24.45    8.95
   9 -11 -12    4.62    7.80
  -9  11  13    4.88    7.17
   9 -11 -13    4.28    6.44
  -9  11  14    1.59    6.72
   9 -11 -14    4.50    6.70
  -9  11  15    0.00    6.10
   9 -11 -15    0.00    4.86
  -9  11  16   18.39    8.58
   9 -11 -16   13.52    8.06
  -9  11  17   -0.00    5.81
   9 -11 -17   -0.00    6.30
  -9  11  18    2.23    6.30
   9 -11 -18    0.41    6.00
  -9  11  19    0.00    7.02
   9 -11 -19   -0.00    6.02
  -9  11  20    8.62    7.65
   9 -11 -20    1.92    6.78
   9 -11 -21    0.75    6.48
   9 -11 -22    7.70    7.93
   9 -11 -23   -0.00    5.86
   9 -11 -24    3.92    5.96
  -9  12   1    5.06    7.80
   9 -12  -1    7.39    7.21
  -9  12   2    2.92    6.99
   9 -12  -2   -0.00    6.72
  -9  12   3    2.33    5.92
   9 -12  -3    1.98    5.49
  -9  12   4   27.58    9.75
   9 -12  -4   10.03    7.43
  -9  12   5   -0.00    7.05
   9 -12  -5    0.00    6.96
  -9  12   6    6.24    7.78
   9 -12  -6    2.80    7.30
  -9  12   7    3.80    7.58
   9 -12  -7   -0.00    6.08
  -9  12   8   18.67    9.89
   9 -12  -8   20.31    9.89
  -9  12   9    1.88    7.60
   9 -12  -9    7.64    7.05
  -9  12  10    3.95    7.68
   9 -12 -10    7.81    7.98
  -9  12  11   -0.00    7.51
   9 -12 -11    0.84    6.56
  -9  12  12   -0.00    6.62
   9 -12 -12    6.00    7.41
  -9  12  13    4.24    6.69
   9 -12 -13    0.76    5.97
  -9  12  14   16.07    8.12
   9 -12 -14    4.07    7.28
  -9  12  15   -0.00    7.11
   9 -12 -15   -0.00    6.02
  -9  12  16   -0.00    7.08
   9 -12 -16    7.90    6.93
  -9  12  17   -0.00    6.90
   9 -12 -17    4.45    5.73
  -9  12  18    6.13    7.53
   9 -12 -18    4.75    7.54
  -9  12  19    1.09    7.24
   9 -12 -19    0.00    6.11
  -9  12  20    0.00    6.76
   9 -12 -20    0.00    7.26
   9 -12 -21   -0.00    6.38
   9 -12 -22   -0.00    7.21
  -9  13   1    3.31    7.14
   9 -13  -1   12.60    8.08
  -9  13   2    4.98    6.75
   9 -13  -2   -0.00    5.34
  -9  13   3    5.58    8.27
   9 -13  -3    0.46    6.32
  -9  13   4   -0.00    7.61
   9 -13  -4    1.08    5.69
  -9  13   5    1.64    6.63
   9 -13  -5    1.90    7.07
  -9  13   6   11.88    8.41
   9 -13  -6   -0.00    7.09
  -9  13   7   -0.00    7.76
   9 -13  -7   -0.00    6.47
  -9  13   8    4.09    8.62
   9 -13  -8   -0.00    6.18
  -9  13   9    0.00    7.83
   9 -13  -9   -0.00    7.41
  -9  13  10    8.62    8.05
   9 -13 -10   10.52    8.21
  -9  13  11   -0.00    6.74
   9 -13 -11    0.00    6.30
  -9  13  12    7.51    7.83
   9 -13 -12    7.19    7.38
  -9  13  13    2.40    8.02
   9 -13 -13   -0.00    7.27
  -9  13  14    0.06    7.78
   9 -13 -14    0.00    7.10
  -9  13  15    0.00    7.56
   9 -13 -15   -0.00    6.50
  -9  13  16    8.41    8.44
   9 -13 -16    3.43    6.76
  -9  13  17   -0.00    6.54
   9 -13 -17   -0.00    6.81
  -9  13  18    0.00    6.54
   9 -13 -18    0.00    5.96
  -9  13  19    0.00    6.24
   9 -13 -19    2.67    7.39
  -9  13  20    0.00    6.52
   9 -13 -20   -0.00    6.12
  -9  13  21    1.19    7.00
  -9  14   1    2.80    7.00
   9 -14  -1    7.17    8.08
  -9  14   2   11.31    8.18
   9 -14  -2    8.15    8.01
  -9  14   3    9.34    8.99
   9 -14  -3    1.83    7.58
  -9  14   4    6.64    8.16
   9 -14  -4    0.00    6.50
  -9  14   5    5.98    7.66
   9 -14  -5   -0.00    6.30
  -9  14   6    1.41    6.76
   9 -14  -6   -0.00    6.41
  -9  14   7    2.70    7.38
   9 -14  -7    6.04    6.66
  -9  14   8    0.07    7.25
   9 -14  -8    0.67    7.15
  -9  14   9    2.81    7.93
   9 -14  -9    0.00    6.84
  -9  14  10    0.00    8.16
   9 -14 -10   -0.00    7.40
  -9  14  11    3.89    7.96
   9 -14 -11    4.40    6.53
  -9  14  12   -0.00    7.59
   9 -14 -12   -0.00    5.88
  -9  14  13    0.00    7.25
   9 -14 -13    5.30    7.52
  -9  14  14    3.25    7.91
   9 -14 -14    3.30    7.22
  -9  14  15    2.39    7.01
   9 -14 -15   -0.00    7.21
  -9  14  16   -0.00    7.61
   9 -14 -16   -0.00    7.24
  -9  14  17   -0.00    7.48
   9 -14 -17    3.65    6.24
  -9  14  18    5.01    7.27
  -9  14  19    3.85    7.81
  -9  14  20   -0.00    7.79
  -9  14  21    1.01    7.48
  -9  15   1   10.14    8.44
  -9  15   2    0.00    7.91
  -9  15   3    2.24    8.21
  -9  15   4    2.32    7.61
  -9  15   5    0.00    7.84
   9 -15  -5    1.96    6.16
  -9  15   6    4.89    8.51
   9 -15  -6   -0.00    6.35
  -9  15   7    8.35    8.01
   9 -15  -7   -0.00    6.47
  -9  15   8   16.53    9.60
   9 -15  -8   -0.00    7.32
  -9  15   9   -0.00    7.85
   9 -15  -9   -0.00    7.56
  -9  15  10   -0.00    6.75
   9 -15 -10   -0.00    7.49
  -9  15  11    7.79    8.98
   9 -15 -11   16.69    9.32
  -9  15  12    1.27    6.65
   9 -15 -12    5.21    7.15
   9 -15 -13    5.56    8.17
   9 -15 -14   -0.00    7.39
   9 -15 -15    7.59    7.49
   9 -16 -10    1.69    8.18
   9 -16 -11   -0.00    7.17
   9 -16 -12    4.50    8.06
  -8   0   1    0.00    3.61
   8   0  -1    4.05    3.83
   8   0  -1   -0.00    4.03
  -8   0   2  573.29   57.49
   8   0  -2  548.46   57.04
   8   0  -2  480.09   57.17
  -8   0   3   -0.00    3.19
   8   0  -3   -0.00    3.18
   8   0  -3    1.89    3.41
  -8   0   4  103.56   12.71
   8   0  -4   94.44   12.38
   8   0  -4   68.72   12.01
  -8   0   5   -0.00    2.85
   8   0  -5   -0.00    3.09
   8   0  -5    0.13    3.11
  -8   0   6   92.01   12.08
   8   0  -6   95.59   12.18
   8   0  -6   79.27   12.15
  -8   0   7    2.34    3.37
  -8   0   7    0.77    1.75
   8   0  -7    1.19    3.14
   8   0  -7    0.80    2.93
  -8   0   8  228.19   19.35
  -8   0   8  176.77   16.19
  -8   0   8  121.58   15.91
   8   0  -8  189.46   18.48
   8   0  -8  187.40   19.30
  -8   0   9   -0.00    2.49
   8   0  -9    2.09    2.77
   8   0  -9    0.68    2.65
  -8   0  10    0.89    2.70
   8   0 -10    0.47    2.36
   8   0 -10    0.00    2.52
  -8   0  11    0.00    2.56
   8   0 -11    3.62    2.53
   8   0 -11    0.76    2.53
  -8   0  12  186.82   20.41
   8   0 -12  176.60   20.13
   8   0 -12  186.14   20.99
  -8   0  13    0.96    2.52
   8   0 -13    0.00    2.70
   8   0 -18   83.86   11.00
   8   0 -19    2.10    2.74
   8   0 -20    9.32    3.59
   8   0 -21   -0.00    2.92
   8   0 -22   53.88    8.34
   8   0 -23    0.15    2.70
   8   0 -24   30.03    6.17
   8   0 -25    0.76    2.66
   8   0 -26    3.12    3.33
   8   0 -27    1.85    2.97
   8   0 -28   56.06    9.53
   8   0 -29   -0.00    3.87
   8   0 -30    4.93    4.25
   8   0 -31   -0.00    3.34
   8   0 -32    6.63    4.21
   8   0 -33    2.99    4.17
   8   0 -34    6.41    4.32
   8   0 -35    0.00    3.58
   8   0 -36    2.65    3.68
   8   0 -37    4.18    4.86
  -8   1   1   91.88   12.49
   8  -1  -1   87.51   12.15
   8  -1  -1   69.57   11.87
   8   1  -1   69.83   11.11
   8   1  -1   62.16   11.22
  -8  -1   1   89.47   12.18
  -8   1   2    4.78    4.52
   8  -1  -2    0.00    4.24
   8  -1  -2    7.25    4.59
   8   1  -2    3.47    3.74
   8   1  -2   13.33    4.64
  -8  -1   2    3.23    3.48
  -8   1   3    8.47    4.08
   8  -1  -3    4.86    4.46
   8  -1  -3    1.82    3.53
   8   1  -3    9.07    4.20
   8   1  -3    2.19    3.36
  -8  -1   3    0.00    2.94
  -8   1   4   44.41    7.85
   8  -1  -4   43.27    7.73
   8  -1  -4   30.62    7.32
   8   1  -4   42.98    7.41
   8   1  -4   47.34    7.99
  -8  -1   4   38.43    7.27
  -8  -1   4   43.52    6.45
  -8   1   5   14.29    4.44
   8  -1  -5    8.94    4.26
   8  -1  -5    4.30    4.20
   8   1  -5    5.13    3.61
   8   1  -5    8.66    4.05
  -8  -1   5   13.44    4.14
  -8  -1   5    8.47    2.63
  -8   1   6   90.48   11.81
   8  -1  -6   81.84   11.36
   8  -1  -6   72.00   11.60
   8   1  -6   94.53   11.11
   8   1  -6   87.36   11.44
  -8  -1   6   77.23   10.85
  -8  -1   6   80.09    9.16
  -8  -1   6   73.66    9.00
  -8   1   7    6.37    3.49
   8  -1  -7    5.40    3.50
   8  -1  -7    5.48    3.94
   8   1  -7    1.50    3.07
   8   1  -7    5.20    3.19
  -8  -1   7    6.65    3.23
  -8   1   8    4.41    3.48
   8  -1  -8    3.21    3.18
   8  -1  -8    3.31    3.08
   8   1  -8    4.75    2.96
   8   1  -8    0.00    2.61
  -8  -1   8    0.00    2.34
  -8   1   9   11.60    4.37
   8  -1  -9   10.51    3.89
   8  -1  -9   13.03    4.35
   8   1  -9   11.23    3.30
   8   1  -9   21.21    4.40
  -8  -1   9   11.61    3.37
  -8   1  10  156.10   17.05
   8  -1 -10   98.51   15.79
   8   1 -10  142.84   15.52
   8   1 -10  161.23   16.54
  -8  -1  10  140.27   15.65
  -8   1  11    7.27    3.58
   8  -1 -11    3.54    3.04
   8   1 -11    6.64    2.48
   8   1 -11    5.69    2.84
  -8  -1  11   11.67    2.93
  -8   1  12    9.51    3.82
   8  -1 -12   12.07    3.67
   8   1 -12    8.24    2.50
   8   1 -12   15.86    3.65
  -8  -1  12    9.77    2.61
  -8   1  13    3.40    3.18
   8  -1 -13    1.16    2.72
   8   1 -13    1.42    2.39
  -8   1  14   72.59    9.90
   8   1 -14   67.57    9.00
   8   1 -15   48.46    6.83
   8  -1 -16   52.48    8.48
   8  -1 -17    1.90    2.72
   8  -1 -18    5.88    3.55
   8  -1 -19    8.60    4.02
   8  -1 -20   19.78    5.06
   8   1 -20   14.95    3.78
   8  -1 -21   -0.00    3.14
   8   1 -21    0.90    2.64
   8  -1 -22   77.08   10.07
   8   1 -22   50.04    8.07
   8  -1 -23    0.00    3.19
   8   1 -23    1.20    2.53
   8  -1 -24   12.64    4.78
   8   1 -24   14.52    4.18
   8  -1 -25    0.43    3.17
   8   1 -25    1.24    2.70
   8  -1 -26   16.41    5.53
   8   1 -26   23.97    5.32
   8  -1 -27    1.66    3.51
   8   1 -27    0.49    2.83
   8  -1 -28    2.49    3.49
   8   1 -28    1.86    3.21
   8  -1 -29   -0.00    3.06
   8   1 -29    2.72    3.69
   8  -1 -30   13.57    5.47
   8   1 -30   23.80    5.57
   8  -1 -31    2.05    3.82
   8   1 -31   -0.00    2.97
   8  -1 -32    0.04    3.29
   8   1 -32    8.23    4.19
   8  -1 -33   -0.00    3.94
   8   1 -33    0.00    3.30
   8  -1 -34    2.78    4.62
   8   1 -34    1.75    3.59
   8  -1 -35   -0.00    4.24
   8   1 -35    0.69    3.47
   8  -1 -36   16.97    6.19
   8   1 -36   11.01    5.30
   8   1 -37    0.00    3.90
  -8   2   1    3.03    3.53
   8  -2  -1   -0.00    4.03
   8  -2  -1    2.98    3.81
   8   2  -1   -0.00    2.95
   8   2  -1    0.00    3.55
  -8  -2   1    0.84    3.11
  -8  -2   1   -0.00    2.64
  -8   2   2   65.93   11.22
   8  -2  -2   87.93   12.07
   8  -2  -2   69.20   11.86
   8   2  -2   80.07   10.87
   8   2  -2   62.33   10.79
  -8  -2   2   87.51   11.37
  -8  -2   2   69.57   10.07
  -8   2   3    9.91    4.59
   8  -2  -3   10.36    4.93
   8  -2  -3    7.71    4.49
   8   2  -3   12.16    4.24
   8   2  -3    9.41    4.34
  -8  -2   3    6.08    3.73
  -8  -2   3   10.40    3.20
  -8   2   4   38.56    8.03
   8  -2  -4   46.90    8.35
   8  -2  -4   39.00    8.30
   8   2  -4   42.45    7.18
   8   2  -4   39.33    7.52
  -8  -2   4   44.04    7.26
  -8  -2   4   42.19    6.14
  -8   2   5    8.19    4.64
   8  -2  -5    8.15    4.39
   8  -2  -5    4.62    4.28
   8   2  -5    7.19    3.49
   8   2  -5    8.07    3.75
  -8  -2   5    5.69    3.10
  -8  -2   5    7.78    2.23
  -8  -2   5    8.06    2.32
  -8   2   6   84.73   13.07
   8  -2  -6  129.15   13.79
   8   2  -6   81.76   11.67
   8   2  -6   96.15   12.48
  -8  -2   6   91.76   12.01
  -8   2   7   54.97    8.56
   8  -2  -7   38.72    7.47
   8   2  -7   43.61    6.78
   8   2  -7   44.05    7.05
  -8  -2   7   37.31    6.38
  -8   2   8  128.46   15.66
   8  -2  -8  117.01   14.92
   8   2  -8  113.12   13.62
   8   2  -8  104.32   13.92
  -8  -2   8  122.24   13.78
  -8   2   9   10.84    4.82
   8  -2  -9    8.74    4.07
   8   2  -9   14.47    3.36
   8   2  -9    9.28    3.27
  -8  -2   9   11.47    3.06
  -8   2  10    1.37    3.45
   8  -2 -10   -0.00    3.34
   8   2 -10    1.07    1.78
   8   2 -10    0.67    2.11
  -8  -2  10   -0.00    1.72
  -8   2  11    3.76    3.85
   8  -2 -11    1.61    3.15
   8   2 -11    1.30    1.53
   8   2 -11    2.77    1.60
   8   2 -11    4.81    2.57
  -8   2  12   50.06    9.48
   8  -2 -12   55.72    9.16
   8   2 -12   80.03    8.54
  -8   2  13   36.92    7.14
   8  -2 -13   33.36    6.42
   8   2 -13   34.53    5.07
  -8   2  14   14.05    5.20
   8  -2 -14   21.65    5.99
   8   2 -14   27.81    4.01
  -8   2  15   39.39    6.89
   8  -2 -15   22.04    5.75
   8   2 -15   21.91    3.78
  -8   2  16   28.13    6.69
   8  -2 -16   29.79    6.75
   8   2 -16   35.58    4.73
   8  -2 -17   19.73    5.54
   8   2 -17   22.60    3.63
   8  -2 -18  140.25   17.94
   8  -2 -19    1.61    3.49
   8  -2 -20    1.42    3.62
   8  -2 -21    0.00    3.34
   8   2 -21    0.45    2.05
   8  -2 -22   34.78    7.21
   8   2 -22   28.37    4.88
   8  -2 -23    1.25    3.70
   8   2 -23    0.63    2.27
   8  -2 -24    5.07    3.84
   8   2 -24    5.12    3.01
   8  -2 -25   -0.00    3.53
   8   2 -25    0.71    2.40
   8  -2 -26    0.00    3.65
   8   2 -26    0.77    2.47
   8  -2 -27   -0.00    3.37
   8   2 -27    0.00    2.47
   8  -2 -28   12.55    5.25
   8   2 -28    7.92    3.73
   8  -2 -29    1.59    3.91
   8   2 -29    0.35    2.85
   8  -2 -30    3.18    4.35
   8   2 -30    3.29    3.12
   8  -2 -31   -0.00    3.95
   8   2 -31    2.46    3.32
   8  -2 -32    5.12    4.13
   8   2 -32   -0.00    3.08
   8  -2 -33   -0.00    3.99
   8   2 -33    0.31    3.27
   8  -2 -34    2.38    4.08
   8   2 -34    1.64    3.66
   8  -2 -35    0.31    3.72
   8   2 -35    4.06    3.61
   8  -2 -36    7.26    4.89
   8   2 -36    2.77    3.75
   8   2 -37    2.72    3.83
  -8   3   1   76.26   13.74
   8  -3  -1   98.71   14.31
   8   3  -1  108.80   13.44
  -8  -3   1   94.34   13.33
  -8  -3   1   96.83   12.80
  -8   3   2    2.21    4.45
   8  -3  -2    0.62    4.03
   8   3  -2    1.18    3.12
   8   3  -2    2.50    3.77
  -8  -3   2    0.81    3.18
  -8  -3   2    6.60    2.92
  -8   3   3   40.93    8.91
   8  -3  -3   57.10    9.48
   8   3  -3   53.22    8.38
   8   3  -3   54.05    8.17
   8   3  -3   38.94    7.83
  -8  -3   3   43.75    7.88
  -8  -3   3   49.79    7.19
  -8   3   4  169.17   18.99
   8  -3  -4  155.10   18.06
   8   3  -4  138.36   16.62
   8   3  -4  135.18   16.32
   8   3  -4  111.67   16.31
  -8  -3   4  130.45   16.52
  -8  -3   4  128.05   15.05
  -8   3   5   16.01    5.60
   8  -3  -5   19.39    5.59
   8   3  -5   13.08    4.09
   8   3  -5   16.04    4.07
   8   3  -5   12.91    4.45
  -8  -3   5   13.99    2.38
  -8  -3   5    9.18    2.23
  -8   3   6   35.91    8.27
   8  -3  -6   39.82    7.76
   8   3  -6   35.52    6.40
   8   3  -6   40.02    6.58
   8   3  -6   55.85    7.59
  -8   3   7   20.66    6.01
   8  -3  -7   20.59    5.44
   8   3  -7   14.92    3.74
   8   3  -7   21.22    4.40
   8   3  -7   16.09    4.34
  -8   3   8    0.00    4.28
   8  -3  -8    0.00    3.46
   8   3  -8    5.07    2.43
   8   3  -8    5.16    2.72
   8   3  -8    6.66    2.73
  -8   3   9   -0.00    4.15
   8  -3  -9    3.43    3.85
   8   3  -9    4.59    2.29
   8   3  -9    1.91    2.27
   8   3  -9    3.49    2.40
  -8   3  10   81.05   12.74
   8  -3 -10   82.65   12.25
   8   3 -10   93.62    9.87
   8   3 -10   86.76    9.90
   8   3 -10   81.99   10.65
  -8   3  11   92.69   13.40
   8  -3 -11  106.70   13.21
   8   3 -11   83.50   10.70
  -8   3  12    2.74    4.27
   8  -3 -12   -0.00    3.94
   8  -3 -12    1.71    3.92
   8   3 -12    0.00    1.85
  -8   3  13    7.39    4.71
   8  -3 -13    7.55    4.42
   8  -3 -13    4.35    4.12
   8   3 -13   11.51    2.48
  -8   3  14   22.01    6.29
   8  -3 -14   22.53    5.79
   8  -3 -14   30.94    7.04
   8   3 -14   20.20    3.25
  -8   3  15   34.62    7.65
   8  -3 -15   22.17    6.69
   8   3 -15   31.04    3.96
  -8   3  16   67.44   11.57
   8  -3 -16   64.37   11.43
   8   3 -16   78.53    8.18
  -8   3  17    5.34    4.37
   8  -3 -17   -0.00    3.62
   8  -3 -18    0.96    3.35
   8   3 -18    4.32    1.28
   8  -3 -19   12.60    5.61
   8  -3 -20   87.94   13.43
   8  -3 -21    6.03    4.64
   8   3 -21    5.04    1.95
   8   3 -21    7.70    2.22
   8  -3 -22    5.84    4.92
   8   3 -22    8.21    2.44
   8  -3 -23    0.44    3.61
   8   3 -23    1.29    1.95
   8  -3 -24   25.69    6.78
   8   3 -24   16.59    3.78
   8  -3 -25   13.67    5.61
   8   3 -25    7.11    2.80
   8  -3 -26    1.34    3.71
   8   3 -26    2.60    2.70
   8  -3 -27   -0.00    3.86
   8   3 -27    0.20    2.07
   8  -3 -28    2.74    3.93
   8   3 -28    1.56    2.56
   8  -3 -29   -0.00    4.19
   8   3 -29    0.71    2.68
   8  -3 -30   16.56    6.09
   8   3 -30    7.45    3.54
   8  -3 -31    0.00    4.33
   8   3 -31    0.27    3.05
   8  -3 -32    2.88    5.07
   8   3 -32    4.11    3.72
   8  -3 -33   -0.00    4.07
   8   3 -33   -0.00    3.19
   8  -3 -34    0.00    4.77
   8   3 -34    3.43    3.52
   8  -3 -35   -0.00    5.08
   8   3 -35    1.07    3.35
   8   3 -36    4.17    3.63
   8   3 -37    0.00    3.75
  -8   4   1   69.10   12.45
   8   4  -1   87.20   11.84
   8   4  -1   86.76   11.74
  -8  -4   1   69.09   10.84
  -8   4   2   39.39    8.77
   8   4  -2   32.84    6.64
   8   4  -2   44.91    7.40
  -8  -4   2   30.12    6.14
  -8   4   3   22.29    6.91
   8   4  -3   16.51    4.93
   8   4  -3   19.91    4.98
  -8  -4   3   22.82    4.57
  -8   4   4  148.11   20.06
   8  -4  -4  162.43   19.58
   8   4  -4  163.11   18.15
   8   4  -4  141.59   17.76
  -8  -4   4  140.58   16.51
  -8   4   5    8.65    5.51
   8  -4  -5   10.44    4.89
   8   4  -5   14.98    4.23
   8   4  -5    8.64    3.57
  -8  -4   5    8.31    1.84
  -8  -4   5    3.27    1.68
  -8   4   6   38.70    9.61
   8  -4  -6   81.47   10.65
   8   4  -6   52.60    7.81
   8   4  -6   49.88    7.74
  -8   4   7  112.29   16.28
   8  -4  -7  127.77   15.78
   8   4  -7  105.50   13.34
   8   4  -7  122.34   13.61
   8   4  -7   98.69   13.64
  -8   4   8   32.92    7.69
   8  -4  -8   30.92    7.05
   8   4  -8   29.42    5.22
   8   4  -8   37.01    5.41
   8   4  -8   30.36    5.69
  -8   4   9    6.80    4.94
   8  -4  -9    8.33    4.64
   8  -4  -9    1.52    4.20
   8   4  -9    8.82    2.76
   8   4  -9    6.27    2.82
  -8   4  10    0.00    4.75
   8  -4 -10    3.28    3.95
   8  -4 -10   -0.00    4.05
   8   4 -10    3.14    2.57
  -8   4  11   12.45    5.92
   8  -4 -11    3.93    4.08
   8  -4 -11   14.04    6.01
   8   4 -11   11.99    3.15
  -8   4  12  112.63   14.63
   8  -4 -12   80.12   12.65
   8  -4 -12   98.99   14.06
   8   4 -12   84.96   10.45
  -8   4  13    7.32    5.49
   8  -4 -13   11.97    5.12
   8  -4 -13    8.30    5.50
   8   4 -13   11.95    2.71
  -8   4  14   42.36    9.43
   8  -4 -14   39.10    8.27
   8  -4 -14   59.94   10.21
   8   4 -14   49.46    6.06
   8   4 -14   50.77    6.05
  -8   4  15    3.16    5.05
   8  -4 -15    3.16    3.73
   8   4 -15    0.64    1.34
   8   4 -15    1.21    1.36
  -8   4  16   11.58    5.84
   8  -4 -16   14.54    6.06
   8   4 -16   17.40    2.45
  -8   4  17   27.28    6.96
   8  -4 -17    6.06    4.78
  -8   4  18   79.42   12.07
   8  -4 -18   62.48   11.44
   8  -4 -19    9.19    5.14
   8  -4 -20   11.60    5.70
   8   4 -20   11.40    2.25
   8  -4 -21    4.84    4.89
   8   4 -21   -0.00    1.48
   8  -4 -22   13.29    6.26
   8  -4 -23   11.39    5.84
   8  -4 -24    0.12    4.50
   8  -4 -25    1.09    4.01
   8  -4 -26    0.74    4.34
   8  -4 -27    1.54    4.76
   8  -4 -28    4.16    5.05
   8  -4 -29    1.66    4.74
   8  -4 -30   -0.00    4.17
   8  -4 -31    1.78    4.27
   8  -4 -32    5.80    4.85
   8  -4 -33    1.68    4.24
   8  -4 -34    6.18    5.57
   8  -4 -35   -0.00    4.84
   8   4 -36   -0.00    2.96
   8   4 -37    2.54    3.38
  -8   5   1   37.88    8.92
   8   5  -1   27.66    6.85
   8   5  -1   40.29    7.46
  -8  -5   1   35.25    6.80
  -8   5   2   36.93    8.84
   8   5  -2   18.69    5.84
   8   5  -2   34.82    6.75
  -8  -5   2   26.74    5.45
  -8   5   3   73.82   14.67
   8   5  -3   98.94   13.19
   8   5  -3  102.56   13.29
  -8  -5   3  100.65   12.26
  -8   5   4   13.65    6.52
   8   5  -4   11.02    4.35
   8   5  -4   15.22    4.64
  -8  -5   4   16.43    3.59
  -8   5   5   65.18   11.59
   8  -5  -5   57.99   10.72
   8   5  -5   56.36    8.29
   8   5  -5   77.39    9.02
  -8  -5   5   40.30    6.15
  -8   5   6  104.39   15.60
   8  -5  -6  108.26   15.97
   8   5  -6   87.90   12.76
   8   5  -6  111.32   13.10
  -8   5   7    3.76    5.32
   8  -5  -7    2.63    4.80
   8   5  -7    4.37    3.04
  -8   5   8    8.98    5.58
   8  -5  -8    2.29    5.02
   8   5  -8    9.26    3.29
   8   5  -8    4.32    3.11
  -8   5   9    9.62    6.17
   8  -5  -9   16.57    6.20
   8   5  -9    7.44    3.25
  -8   5  10  180.80   23.84
   8  -5 -10  148.44   23.08
   8   5 -10  202.01   21.07
  -8   5  11   41.08    9.50
   8  -5 -11   29.21    8.41
   8   5 -11   32.46    5.65
  -8   5  12    0.02    5.17
   8  -5 -12   -0.00    5.35
   8   5 -12   -0.00    2.10
  -8   5  13    0.00    4.53
   8  -5 -13    0.71    4.58
   8   5 -13    1.02    2.27
  -8   5  14    8.31    5.62
   8  -5 -14    5.09    5.18
   8   5 -14   13.43    3.10
  -8   5  15   18.96    7.21
   8  -5 -15   24.61    7.31
   8   5 -15   19.46    3.56
  -8   5  16   43.35   10.16
   8  -5 -16   55.20   11.05
   8   5 -16   59.49    7.00
  -8   5  17   10.72    6.10
   8  -5 -17    1.63    4.19
   8   5 -17   11.49    2.49
  -8   5  18    0.07    4.63
   8  -5 -18   -0.00    4.15
   8   5 -18    2.90    1.73
  -8   5  19   16.62    6.96
   8  -5 -19   12.31    6.30
   8   5 -19   24.73    3.70
   8  -5 -20   23.01    7.92
   8   5 -20   30.05    4.39
   8  -5 -21   25.38    7.60
   8  -5 -22    8.26    5.63
   8  -5 -23    1.13    3.58
   8  -5 -24    8.18    5.36
   8  -5 -25    7.32    4.99
   8  -5 -26    7.95    5.36
   8  -5 -27    8.73    5.59
   8  -5 -28    4.93    5.10
   8  -5 -29    0.00    4.86
   8  -5 -30    0.00    3.95
   8  -5 -31    1.67    5.29
   8  -5 -32    1.36    4.88
   8  -5 -33    8.75    5.99
   8  -5 -34    3.06    4.86
   8  -6  -1   96.29   16.84
   8   6  -1  104.14   14.95
   8   6  -1  109.15   14.98
   8   6  -1  119.04   15.54
   8  -6  -2   97.23   16.17
   8   6  -2   89.51   13.40
   8   6  -2  103.21   13.71
   8   6  -2   99.04   13.79
  -8   6   3  101.05   16.08
   8  -6  -3   84.79   15.44
   8   6  -3  101.47   13.66
   8   6  -3   98.93   13.42
  -8   6   4   35.00    9.27
   8  -6  -4   40.07    9.20
   8   6  -4   38.10    7.31
   8   6  -4   33.52    6.94
  -8   6   5   32.72    8.55
   8  -6  -5   17.05    7.06
   8   6  -5   23.24    5.84
  -8  -6   5   21.06    4.03
  -8   6   6   37.21    9.55
   8  -6  -6   54.63   10.46
   8   6  -6   37.95    7.22
  -8   6   7   43.63    9.52
   8  -6  -7   17.02    7.51
   8   6  -7   18.67    5.26
  -8   6   8   34.31    9.23
   8  -6  -8   42.76    9.36
   8   6  -8   25.01    6.14
  -8   6   9    1.94    5.51
   8  -6  -9    1.19    5.16
   8   6  -9    2.53    3.06
  -8   6  10   11.86    6.47
   8  -6 -10    5.49    5.28
   8   6 -10    5.27    3.31
  -8   6  11   11.91    7.06
   8  -6 -11   25.99    8.22
   8   6 -11   18.90    4.66
  -8   6  12   29.23    8.20
   8  -6 -12   19.07    7.09
   8   6 -12   17.51    4.62
  -8   6  13   20.79    7.71
   8  -6 -13    7.52    6.42
   8   6 -13   13.96    3.81
  -8   6  14   38.53    9.13
   8  -6 -14   30.97    8.89
   8   6 -14   36.85    6.06
  -8   6  15   17.95    7.07
   8  -6 -15   11.66    6.22
   8   6 -15   15.43    3.61
  -8   6  16    5.64    5.91
   8  -6 -16   -0.00    5.62
  -8   6  17   70.75   12.15
   8  -6 -17   48.72   11.42
  -8   6  18   11.47    6.53
   8  -6 -18   10.60    5.90
  -8   6  19   12.35    6.10
   8  -6 -19   12.09    6.09
   8  -6 -20    3.55    4.71
   8  -6 -21   -0.00    4.70
   8  -6 -22    3.64    5.48
   8  -6 -23   11.77    6.13
   8  -6 -24    1.21    5.38
   8  -6 -25    5.45    6.39
   8  -6 -26    3.05    5.41
   8  -6 -27   16.39    7.13
   8  -6 -28    1.80    5.16
   8  -6 -29    2.60    5.56
   8  -6 -30   -0.00    4.77
   8  -6 -31    0.40    4.66
   8  -6 -32    0.00    5.00
   8  -6 -33    0.00    5.33
  -8   7   1   93.67   15.74
   8  -7  -1   78.81   15.09
   8   7  -1   93.43   13.45
   8   7  -1   82.68   12.85
   8  -7  -2    3.46    5.26
   8   7  -2   -0.00    3.98
   8   7  -2    0.00    3.78
   8  -7  -3   50.14   10.80
   8   7  -3   24.07    6.71
   8  -7  -4    2.79    5.30
   8   7  -4   -0.00    3.78
   8  -7  -5   89.54   14.60
   8   7  -5   68.31   10.98
   8  -7  -6   11.33    6.84
   8   7  -6   16.68    4.99
   8  -7  -7    0.11    5.33
   8  -7  -8    0.00    5.01
   8  -7  -9   42.12   10.73
   8  -7 -10   18.38    7.73
   8  -7 -11   36.65    9.67
   8  -7 -12    1.39    5.55
   8  -7 -13   18.78    7.22
   8  -7 -14   21.01    7.66
   8  -7 -15   60.16   12.40
   8  -7 -16   -0.00    5.02
   8  -7 -17    2.32    5.35
   8  -7 -18   -0.00    4.64
   8  -7 -19    4.53    4.67
   8  -7 -20    3.43    4.38
   8  -7 -21   19.77    7.41
   8  -7 -22   -0.00    4.76
   8  -7 -23    1.41    5.01
   8  -7 -24    0.00    5.76
   8  -7 -25   -0.00    6.51
   8  -7 -26    2.24    5.48
   8  -7 -27    1.49    5.54
   8  -7 -28   -0.00    5.64
   8  -7 -29   -0.00    5.31
   8  -7 -30    2.80    5.95
   8  -7 -31    4.26    6.21
   8  -7 -32   -0.00    5.37
  -8   8   1   94.77   15.79
   8  -8  -1   72.18   14.94
   8   8  -1   84.19   13.35
  -8   8   2    1.80    5.46
   8  -8  -2    0.00    5.31
   8   8  -2   -0.00    4.12
  -8   8   3   25.97    9.00
   8  -8  -3   32.27    9.99
   8   8  -3   39.01    8.24
  -8   8   4   11.35    7.23
   8  -8  -4   16.63    7.34
   8   8  -4   19.67    5.98
  -8   8   5   -0.00    5.54
   8  -8  -5    1.78    5.83
   8   8  -5    2.44    4.19
  -8   8   6    0.00    6.16
   8  -8  -6    0.50    5.81
  -8   8   7  125.03   19.75
   8  -8  -7  127.32   20.05
  -8   8   8    2.41    5.96
   8  -8  -8   12.22    6.89
  -8   8   9    5.63    7.00
   8  -8  -9   17.44    7.19
  -8   8  10   10.79    7.63
   8  -8 -10    9.55    6.40
  -8   8  11    1.67    5.54
   8  -8 -11    6.48    6.15
  -8   8  12    3.18    6.11
   8  -8 -12    2.94    6.07
  -8   8  13   24.11    8.55
   8  -8 -13   34.49    9.71
  -8   8  14    0.00    5.38
   8  -8 -14   -0.00    4.62
  -8   8  15   11.94    6.80
   8  -8 -15    0.00    4.21
  -8   8  16    0.00    5.88
   8  -8 -16    0.00    4.31
  -8   8  17   27.86    8.85
   8  -8 -17   16.03    7.19
  -8   8  18    8.16    5.94
   8  -8 -18   -0.00    5.77
  -8   8  19    8.89    6.73
   8  -8 -19   14.09    7.11
  -8   8  20   -0.00    5.64
   8  -8 -20    2.38    4.83
  -8   8  21    2.80    5.45
   8  -8 -21    3.91    5.70
   8  -8 -22    3.34    4.86
   8  -8 -23   14.70    7.01
   8  -8 -24    8.44    6.61
   8  -8 -25    0.00    5.37
   8  -8 -26   -0.00    5.63
   8  -8 -27   12.46    7.94
   8  -8 -28    6.98    6.69
   8  -8 -29    5.86    5.98
   8  -8 -30    0.00    6.06
  -8   9   1   97.09   17.86
   8  -9  -1  125.36   19.67
   8   9  -1  112.01   16.42
  -8   9   2    0.00    6.48
   8  -9  -2    0.00    5.57
   8   9  -2    0.00    4.47
  -8   9   3   29.02   10.20
   8  -9  -3   44.09   11.29
   8   9  -3   53.36    9.68
  -8   9   4    4.03    7.43
   8  -9  -4   11.99    7.11
   8   9  -4   12.13    5.88
  -8   9   5   57.47   12.66
   8  -9  -5   44.73   11.69
  -8   9   6   -0.00    6.38
   8  -9  -6    2.67    5.51
  -8   9   7    5.15    7.22
   8  -9  -7    5.38    6.55
  -8   9   8   -0.00    6.43
   8  -9  -8    0.00    5.40
  -8   9   9   13.28    7.16
   8  -9  -9    9.91    7.28
  -8   9  10    6.80    7.68
   8  -9 -10    0.06    5.71
  -8   9  11   90.69   17.13
   8  -9 -11  108.42   18.00
  -8   9  12    0.00    6.32
   8  -9 -12    5.97    5.95
  -8   9  13    2.39    6.38
   8  -9 -13    0.00    5.55
  -8   9  14   -0.00    5.57
   8  -9 -14    1.19    5.23
  -8   9  15   50.48   11.89
   8  -9 -15   63.68   12.92
  -8   9  16    0.00    6.52
   8  -9 -16   -0.00    5.68
  -8   9  17    6.78    7.35
   8  -9 -17   -0.00    5.22
  -8   9  18   13.63    7.78
   8  -9 -18    2.18    4.50
  -8   9  19    5.31    6.08
   8  -9 -19   11.51    6.80
  -8   9  20    0.00    6.14
   8  -9 -20    0.00    6.38
  -8   9  21    9.92    7.03
   8  -9 -21   18.06    7.20
  -8   9  22    5.08    6.30
   8  -9 -22    4.64    6.05
   8  -9 -23   -0.00    4.79
   8  -9 -24    6.77    5.68
   8  -9 -25   12.61    6.76
   8  -9 -26   -0.00    5.77
   8  -9 -27    1.73    5.17
   8  -9 -28    0.00    5.73
   8  -9 -29    0.00    6.11
  -8  10   1    5.61    7.35
   8 -10  -1   27.97    9.55
  -8  10   2    5.09    6.00
   8 -10  -2    5.37    6.29
   8  10  -2   -0.00    5.15
  -8  10   3   39.86   11.26
   8 -10  -3   56.66   13.14
   8  10  -3   42.08    9.49
  -8  10   4   10.51    7.94
   8 -10  -4    5.15    7.19
  -8  10   5    8.26    7.38
   8 -10  -5    0.32    5.51
  -8  10   6   -0.00    6.43
   8 -10  -6   -0.00    5.83
  -8  10   7   72.43   14.68
   8 -10  -7   50.89   12.93
  -8  10   8   -0.00    6.65
   8 -10  -8    5.75    5.95
  -8  10   9   -0.00    6.21
   8 -10  -9    5.38    6.09
  -8  10  10   -0.00    7.08
   8 -10 -10    0.00    5.75
  -8  10  11    8.68    7.52
   8 -10 -11   -0.00    6.21
  -8  10  12    1.33    6.24
   8 -10 -12    2.94    5.98
  -8  10  13   39.87   11.27
   8 -10 -13   47.22   11.74
  -8  10  14   -0.00    5.93
   8 -10 -14    0.00    6.20
  -8  10  15    0.00    6.51
   8 -10 -15   10.28    6.95
  -8  10  16    8.44    7.10
   8 -10 -16   -0.00    5.75
  -8  10  17   36.54   10.37
   8 -10 -17   35.36   10.78
  -8  10  18   -0.00    6.39
   8 -10 -18   -0.00    6.78
  -8  10  19   19.88    8.03
   8 -10 -19   17.28    7.92
  -8  10  20   -0.00    6.10
   8 -10 -20   -0.00    6.50
  -8  10  21   -0.00    5.55
   8 -10 -21    0.00    6.01
  -8  10  22   -0.00    6.63
   8 -10 -22    0.00    5.92
   8 -10 -23    5.41    5.70
   8 -10 -24    2.42    5.20
   8 -10 -25    2.92    5.20
   8 -10 -26   -0.00    4.94
   8 -10 -27    2.60    5.14
   8 -10 -28    4.06    7.23
  -8  11   1   36.19   11.50
   8 -11  -1   54.87   13.08
  -8  11   2    0.36    7.67
   8 -11  -2   15.04    8.18
  -8  11   3    6.44    7.88
   8 -11  -3    3.59    6.48
  -8  11   4    8.27    6.85
   8 -11  -4    2.23    6.75
  -8  11   5   15.08    8.22
   8 -11  -5   22.89    9.24
  -8  11   6    0.00    6.48
   8 -11  -6    2.31    5.83
  -8  11   7    2.48    6.33
   8 -11  -7   -0.00    6.22
  -8  11   8    0.00    6.45
   8 -11  -8    7.65    7.30
  -8  11   9   14.91    8.37
   8 -11  -9   14.59    8.35
  -8  11  10    0.00    6.78
   8 -11 -10   -0.00    6.44
  -8  11  11   11.97    7.82
   8 -11 -11   10.55    7.85
  -8  11  12    4.04    7.09
   8 -11 -12   -0.00    6.22
  -8  11  13   -0.00    6.25
   8 -11 -13   -0.00    5.57
  -8  11  14    4.12    6.41
   8 -11 -14   -0.00    5.31
  -8  11  15   59.75   12.54
   8 -11 -15   22.19    9.53
  -8  11  16   -0.00    6.31
   8 -11 -16   -0.00    6.51
  -8  11  17    2.85    6.18
   8 -11 -17    4.55    6.24
  -8  11  18    2.52    6.29
   8 -11 -18    1.72    6.50
  -8  11  19    9.23    8.04
   8 -11 -19    5.09    6.52
  -8  11  20    3.00    6.16
   8 -11 -20   -0.00    6.15
  -8  11  21    0.00    6.28
   8 -11 -21    0.88    6.16
  -8  11  22    5.07    7.04
   8 -11 -22    4.58    6.61
  -8  11  23    1.71    6.62
   8 -11 -23    1.16    5.98
   8 -11 -24    2.36    6.18
   8 -11 -25   17.70    8.52
   8 -11 -26    1.46    5.73
  -8  12   1    1.70    7.18
   8 -12  -1    0.00    5.86
  -8  12   2    4.32    7.12
   8 -12  -2    7.41    7.15
  -8  12   3   47.25   12.94
   8 -12  -3   41.96   12.61
  -8  12   4    7.09    7.35
   8 -12  -4   11.38    7.71
  -8  12   5   -0.00    7.31
   8 -12  -5   -0.00    6.95
  -8  12   6   -0.00    7.09
   8 -12  -6   -0.00    6.77
  -8  12   7   11.21    8.24
   8 -12  -7   21.40    9.15
  -8  12   8   11.09    8.03
   8 -12  -8   12.11    8.41
  -8  12   9    7.71    8.37
   8 -12  -9   11.65    7.67
  -8  12  10   -0.00    6.97
   8 -12 -10    0.45    5.92
  -8  12  11   -0.00    7.28
   8 -12 -11    4.18    6.62
  -8  12  12    0.67    5.48
   8 -12 -12    8.96    7.53
  -8  12  13   16.30    9.04
   8 -12 -13   10.43    7.60
  -8  12  14   -0.00    6.08
   8 -12 -14   -0.00    5.96
  -8  12  15   -0.00    6.62
   8 -12 -15    3.81    6.63
  -8  12  16   -0.00    7.18
   8 -12 -16   -0.00    6.02
  -8  12  17    0.00    6.72
   8 -12 -17    8.41    7.90
  -8  12  18   -0.00    6.69
   8 -12 -18    0.00    7.22
  -8  12  19   18.82    8.52
   8 -12 -19    5.56    7.83
  -8  12  20    3.42    7.68
   8 -12 -20    7.16    7.22
  -8  12  21    3.47    7.50
   8 -12 -21    4.72    6.66
  -8  12  22    2.04    6.31
   8 -12 -22    0.00    6.27
  -8  12  23   11.44    8.07
   8 -12 -23    9.93    7.20
   8 -12 -24    0.00    5.83
  -8  13   1   11.44    8.90
   8 -13  -1   12.76    9.12
  -8  13   2    0.38    6.57
   8 -13  -2    3.08    6.96
  -8  13   3   -0.00    7.87
   8 -13  -3    1.56    6.70
  -8  13   4   14.63    9.06
   8 -13  -4    1.48    6.95
  -8  13   5   24.54   10.92
   8 -13  -5   22.92    9.75
  -8  13   6   -0.00    8.20
   8 -13  -6   -0.00    6.04
  -8  13   7    2.01    8.19
   8 -13  -7    3.13    6.14
  -8  13   8    3.36    7.37
   8 -13  -8    9.84    8.09
  -8  13   9    7.82    7.35
   8 -13  -9    6.03    8.03
  -8  13  10   -0.00    7.07
   8 -13 -10    4.23    6.66
  -8  13  11   10.51    8.59
   8 -13 -11    4.77    7.21
  -8  13  12    1.23    6.35
   8 -13 -12    5.93    8.10
  -8  13  13   -0.00    7.37
   8 -13 -13    0.00    6.91
  -8  13  14   -0.00    7.19
   8 -13 -14   -0.00    6.60
  -8  13  15   11.18    8.49
   8 -13 -15    7.09    6.93
  -8  13  16    3.82    6.53
   8 -13 -16    2.37    5.09
  -8  13  17    1.11    6.56
   8 -13 -17   -0.00    6.40
  -8  13  18    3.35    7.43
   8 -13 -18    1.60    6.70
  -8  13  19    0.20    6.90
   8 -13 -19    0.00    6.94
  -8  13  20    2.14    6.92
   8 -13 -20   -0.00    6.73
  -8  13  21    6.15    7.37
   8 -13 -21    2.08    6.98
  -8  13  22    7.50    6.98
   8 -13 -22    0.52    6.76
  -8  13  23    1.28    6.51
  -8  13  24    5.95    7.28
  -8  14   1   18.60    9.35
   8 -14  -1    8.78    8.08
  -8  14   2   19.13    9.84
   8 -14  -2    7.61    8.01
  -8  14   3    0.00    7.49
   8 -14  -3    2.20    7.97
  -8  14   4    0.69    7.76
   8 -14  -4   -0.00    7.39
  -8  14   5    6.46    7.59
   8 -14  -5   -0.00    7.44
  -8  14   6    3.95    8.20
  -8  14   7    7.09    8.30
   8 -14  -7   -0.00    6.66
  -8  14   8   14.40    9.45
   8 -14  -8    8.51    8.18
  -8  14   9   -0.00    7.26
   8 -14  -9    1.03    6.99
  -8  14  10    6.20    8.87
   8 -14 -10    0.13    6.73
  -8  14  11    6.22    7.81
   8 -14 -11   -0.00    6.82
  -8  14  12    4.65    7.83
   8 -14 -12   -0.00    7.27
  -8  14  13    7.92    8.53
   8 -14 -13    0.87    6.49
  -8  14  14    1.06    7.84
   8 -14 -14    0.99    6.63
  -8  14  15   -0.00    6.86
   8 -14 -15    1.09    6.41
  -8  14  16    0.00    7.00
   8 -14 -16    4.19    6.52
  -8  14  17    0.00    7.64
   8 -14 -17   -0.00    6.44
  -8  14  18    5.17    8.15
   8 -14 -18    4.70    6.76
  -8  14  19    9.16    7.99
   8 -14 -19    5.06    6.82
  -8  14  20   -0.00    6.88
   8 -14 -20   -0.00    6.78
  -8  14  21    2.28    7.39
  -8  14  22    0.63    7.07
  -8  14  23   -0.00    6.60
  -8  14  24    7.34    7.61
  -8  15   1    3.27    8.02
  -8  15   2    0.77    7.60
  -8  15   3    6.19    8.15
  -8  15   4    1.49    8.26
  -8  15   5    8.96    8.41
   8 -15  -5    1.03    6.28
  -8  15   6   -0.00    8.00
   8 -15  -6    1.46    6.18
  -8  15   7    0.00    7.52
   8 -15  -7    7.76    8.03
  -8  15   8   -0.00    8.50
   8 -15  -8   -0.00    6.63
  -8  15   9    2.63    8.24
   8 -15  -9    4.25    7.34
  -8  15  10    0.64    7.75
   8 -15 -10    0.00    7.62
  -8  15  11    7.11    8.82
   8 -15 -11   -0.00    6.68
  -8  15  12    6.75    7.90
   8 -15 -12    2.90    6.73
  -8  15  13    0.50    6.38
   8 -15 -13    2.25    6.33
  -8  15  14    5.03    7.98
   8 -15 -14    1.14    7.12
  -8  15  15   16.91    8.86
   8 -15 -15    2.58    6.48
  -8  15  16   -0.00    7.24
   8 -15 -16    0.11    6.73
  -8  15  17   -0.00    7.62
   8 -15 -17    0.46    6.26
   8 -15 -18   -0.00    7.36
   8 -16 -12    5.25    7.18
   8 -16 -13    1.12    7.89
   8 -16 -14   -0.00    7.33
   8 -16 -15    7.55    7.00
   8 -16 -16   -0.00    6.51
  -7   0   1  923.32  102.89
  -7   0   1 1170.19  103.07
   7   0  -1 1000.18  102.94
   7   0  -1  897.90  103.12
  -7   0   2    1.84    3.24
  -7   0   2    0.00    2.84
   7   0  -2    1.33    3.36
   7   0  -2    0.17    3.24
  -7   0   3   17.14    4.50
  -7   0   3   18.13    4.39
   7   0  -3   18.73    5.02
   7   0  -3   18.46    5.11
  -7   0   4    0.09    2.79
  -7   0   4    0.74    2.26
   7   0  -4    0.62    3.07
   7   0  -4    1.30    2.81
  -7   0   5   41.55    6.34
  -7   0   5   29.96    5.04
   7   0  -5   37.50    6.27
   7   0  -5   21.12    5.70
  -7   0   6    0.00    2.86
  -7   0   6    0.15    1.49
   7   0  -6    2.40    3.02
   7   0  -6    1.59    2.91
  -7   0   7  345.26   36.23
  -7   0   7  343.22   34.74
   7   0  -7  338.90   36.08
   7   0  -7  315.83   36.40
  -7   0   8    0.00    2.40
   7   0  -8    0.99    2.38
   7   0  -8    0.00    2.38
  -7   0   9   15.12    3.67
   7   0  -9   12.33    3.38
   7   0  -9   11.06    3.68
  -7   0  10    2.21    2.13
   7   0 -10    2.43    2.27
   7   0 -10    1.51    2.56
  -7   0  11  313.17   35.26
   7   0 -11  351.94   35.29
   7   0 -11  344.77   35.93
  -7   0  12    0.63    2.09
   7   0 -12   -0.00    1.98
   7   0 -12    0.91    2.43
  -7   0  13  111.26   12.37
   7   0 -13  102.96   12.02
   7   0 -13  101.71   12.78
  -7   0  14    0.25    2.27
   7   0 -14   -0.00    2.16
   7   0 -14   -0.00    2.32
  -7   0  15    0.00    2.37
   7   0 -15    2.03    1.97
   7   0 -15    8.02    2.87
  -7   0  16    0.37    2.48
   7   0 -16   -0.00    1.81
   7   0 -16    0.81    2.57
   7   0 -17  456.49   48.00
   7   0 -20   -0.00    2.39
   7   0 -21    4.07    3.48
   7   0 -22   -0.00    2.81
   7   0 -23   46.09    7.89
   7   0 -24   -0.00    2.99
   7   0 -25    0.00    2.89
   7   0 -26    2.03    3.58
   7   0 -27   61.15    9.98
   7   0 -28   -0.00    3.21
   7   0 -29   11.42    4.81
   7   0 -30    1.77    3.87
   7   0 -31   14.31    5.63
   7   0 -32    2.42    4.51
   7   0 -33   20.62    6.22
   7   0 -34    1.06    3.98
   7   0 -35    3.04    4.32
   7   0 -36    1.36    3.86
   7   0 -37    6.62    4.97
   7   0 -38   -0.00    4.14
  -7   1   1    2.91    3.79
   7  -1  -1    0.24    3.73
   7  -1  -1    4.70    4.13
   7   1  -1   -0.00    3.08
   7   1  -1    0.00    3.42
  -7  -1   1    0.07    3.27
  -7  -1   1    0.00    2.94
  -7   1   2   52.15    8.59
  -7   1   2   36.91    7.65
   7  -1  -2   61.50    9.03
   7  -1  -2   51.25    8.84
   7   1  -2   51.90    8.16
   7   1  -2   54.83    8.55
  -7  -1   2   49.21    8.31
  -7  -1   2   48.29    7.33
  -7   1   3  273.54   33.64
  -7   1   3  313.50   33.43
   7  -1  -3  348.35   34.31
   7  -1  -3  387.62   35.44
   7   1  -3  309.20   33.33
   7   1  -3  279.06   33.51
  -7  -1   3  286.87   33.31
  -7  -1   3  289.55   32.47
  -7   1   4    0.00    3.16
  -7   1   4    1.63    2.69
   7  -1  -4    1.69    3.54
   7  -1  -4    0.00    3.22
   7   1  -4    2.65    2.94
   7   1  -4   -0.00    2.84
  -7  -1   4    0.20    2.98
  -7  -1   4    1.22    2.09
  -7  -1   4    3.66    2.16
  -7   1   5   89.54   12.10
  -7   1   5  108.59   11.80
   7  -1  -5   97.39   12.23
   7  -1  -5   93.29   12.60
   7   1  -5  105.69   11.77
   7   1  -5   84.40   11.65
  -7  -1   5   88.80   11.45
  -7  -1   5   81.52   10.21
  -7  -1   5   80.06   10.17
  -7   1   6    2.11    3.07
  -7   1   6    2.10    2.17
   7  -1  -6    2.56    3.00
   7  -1  -6    4.48    3.31
   7   1  -6    0.00    2.75
   7   1  -6    1.46    2.70
  -7  -1   6    2.99    2.35
  -7  -1   6    0.00    1.05
  -7  -1   6    0.00    1.05
  -7   1   7   28.18    5.97
  -7   1   7   35.31    5.31
   7  -1  -7   34.73    6.06
   7  -1  -7   29.69    6.34
   7   1  -7   28.86    5.38
   7   1  -7   38.99    6.06
  -7  -1   7   39.65    5.69
  -7   1   8   17.54    4.68
  -7   1   8   27.91    4.15
   7  -1  -8   32.08    5.46
   7  -1  -8   26.75    5.39
   7   1  -8   20.90    4.12
   7   1  -8   23.46    4.61
  -7  -1   8   19.09    4.25
  -7   1   9  309.00   33.42
  -7   1   9  307.03   31.90
   7  -1  -9  305.85   33.09
   7  -1  -9  302.29   33.75
   7   1  -9  306.38   32.08
   7   1  -9  295.13   32.56
  -7  -1   9  317.26   32.27
  -7   1  10   23.68    5.31
  -7   1  10   22.82    3.50
   7  -1 -10   39.47    5.68
   7  -1 -10   21.63    5.30
   7   1 -10   26.96    4.05
   7   1 -10   23.96    4.43
  -7  -1  10   25.14    4.12
  -7   1  11   86.76   10.75
   7  -1 -11   81.44   10.24
   7  -1 -11   86.43   11.02
   7   1 -11   71.05    8.81
   7   1 -11   75.57    9.55
  -7  -1  11   81.49    9.04
  -7   1  12    0.44    2.83
   7  -1 -12   -0.00    2.40
   7  -1 -12    3.46    2.88
   7   1 -12   -0.00    1.34
   7   1 -12    1.89    2.02
  -7  -1  12    1.29    1.55
  -7   1  13  174.94   18.56
   7  -1 -13  207.08   18.52
   7  -1 -13  193.74   19.26
   7   1 -13  139.99   16.14
   7   1 -13  182.97   17.56
  -7  -1  13  151.48   16.26
  -7   1  14    5.29    3.32
   7  -1 -14    7.43    2.96
   7  -1 -14    5.19    3.10
   7   1 -14    4.57    2.26
  -7   1  15  121.53   13.87
   7  -1 -15  101.58   13.13
   7  -1 -15   95.30   13.62
   7   1 -15  120.82   12.73
  -7   1  16   31.74    5.84
   7  -1 -16   30.99    5.41
   7   1 -16   30.74    4.81
  -7   1  17   24.78    5.89
   7   1 -17   37.52    5.23
  -7   1  18    1.13    3.17
   7   1 -18    2.43    2.44
   7  -1 -19  174.21   20.73
   7  -1 -20    3.20    3.06
   7  -1 -21   63.06    9.82
   7   1 -21   63.77    8.84
   7  -1 -22    0.18    2.95
   7   1 -22    1.76    2.42
   7  -1 -23   47.18    7.39
   7   1 -23   20.36    5.18
   7  -1 -24    9.07    4.35
   7   1 -24   10.78    3.96
   7  -1 -25   68.20   10.02
   7   1 -25   48.70    8.49
   7  -1 -26   -0.00    3.32
   7   1 -26    0.00    2.50
   7  -1 -27    5.75    4.11
   7   1 -27    2.54    3.07
   7  -1 -28    0.02    3.64
   7   1 -28   -0.00    3.06
   7  -1 -29   41.24    8.25
   7   1 -29   28.49    6.75
   7  -1 -30    1.52    3.52
   7   1 -30   -0.00    3.08
   7  -1 -31   31.61    7.19
   7   1 -31   17.59    5.83
   7  -1 -32   -0.00    3.89
   7   1 -32    2.46    3.53
   7  -1 -33    0.09    4.56
   7   1 -33    4.68    4.27
   7  -1 -34   -0.00    3.93
   7   1 -34    0.11    3.32
   7  -1 -35   20.90    6.52
   7   1 -35    6.71    4.88
   7  -1 -36   -0.00    4.74
   7   1 -36    0.00    3.53
   7  -1 -37   -0.00    4.39
   7   1 -37    1.04    3.83
   7   1 -38    0.00    3.84
  -7   2   1   68.95   10.05
   7  -2  -1   59.32    9.65
   7  -2  -1   23.90    8.35
   7   2  -1   75.36    9.28
   7   2  -1   59.01    9.25
  -7  -2   1   49.07    8.61
  -7  -2   1   64.76    8.66
  -7  -2   1   61.13    8.49
  -7   2   2   48.31    8.92
   7  -2  -2   53.82    9.07
   7  -2  -2   54.99    9.50
   7   2  -2   49.98    7.99
   7   2  -2   45.41    8.21
  -7  -2   2   60.57    8.49
  -7  -2   2   57.05    7.80
  -7  -2   2   45.63    7.24
  -7   2   3    8.01    4.28
   7  -2  -3    9.79    4.65
   7  -2  -3   12.39    4.98
   7   2  -3   19.38    4.28
   7   2  -3    7.79    3.81
  -7  -2   3    7.57    3.51
  -7  -2   3    2.38    2.45
  -7  -2   3    9.48    2.92
  -7   2   4    6.01    4.08
   7  -2  -4    0.00    3.14
   7  -2  -4    9.30    4.23
   7   2  -4    7.02    3.38
   7   2  -4    4.35    3.03
  -7  -2   4    6.36    3.23
  -7  -2   4    9.51    2.64
  -7  -2   4    4.90    2.31
  -7   2   5  299.45   30.43
   7  -2  -5  280.53   29.80
   7  -2  -5  283.10   30.58
   7   2  -5  278.57   28.61
   7   2  -5  281.87   29.15
  -7  -2   5  271.46   28.74
  -7  -2   5  267.22   27.04
  -7  -2   5  233.51   26.93
  -7   2   6   27.63    5.90
   7  -2  -6   26.64    5.42
   7  -2  -6   21.42    5.60
   7   2  -6   16.83    4.16
   7   2  -6   16.07    4.03
  -7  -2   6   18.62    4.02
  -7   2   7  249.97   27.50
   7  -2  -7  235.66   26.86
   7  -2  -7  283.44   28.28
   7   2  -7  250.31   25.70
   7   2  -7  248.13   26.10
  -7  -2   7  202.37   25.41
  -7   2   8    5.46    3.88
   7  -2  -8    4.87    3.26
   7  -2  -8    7.55    4.10
   7   2  -8    1.82    2.30
   7   2  -8    2.73    2.12
  -7  -2   8    5.65    2.33
  -7   2   9   74.98   11.33
   7  -2  -9   75.82   10.98
   7  -2  -9   67.67   11.29
   7   2  -9   97.73    9.62
   7   2  -9   84.67    9.36
   7   2  -9   71.86    9.71
  -7   2  10   19.42    5.21
   7  -2 -10   18.25    4.69
   7  -2 -10   10.43    4.67
   7   2 -10   21.19    2.78
   7   2 -10   17.95    2.75
   7   2 -10   17.97    3.52
  -7   2  11  174.25   20.53
   7  -2 -11  177.22   20.16
   7  -2 -11  167.71   20.82
   7   2 -11  170.52   18.43
  -7   2  12   40.58    7.45
   7  -2 -12   42.64    7.07
   7  -2 -12   36.94    7.38
   7   2 -12   42.99    5.33
  -7   2  13   80.78   11.01
   7  -2 -13   85.14   10.59
   7  -2 -13   65.78   10.95
   7   2 -13   73.42    8.44
  -7   2  14    6.07    4.02
   7  -2 -14    7.14    3.43
   7   2 -14    2.31    1.41
  -7   2  15   37.45    6.51
   7  -2 -15   25.51    5.52
   7   2 -15   29.64    3.89
  -7   2  16  114.19   13.59
   7  -2 -16   93.92   12.65
   7   2 -16   97.31   10.84
  -7   2  17   48.58    9.41
   7  -2 -17   63.11    9.41
   7   2 -17   76.47    7.98
  -7   2  18   57.32    8.29
   7  -2 -18   29.18    7.30
   7   2 -18   45.63    5.77
  -7   2  19    0.79    3.80
   7  -2 -19    0.00    3.52
   7   2 -19    3.57    2.09
   7  -2 -20    8.46    4.15
   7  -2 -21   83.60   12.39
   7  -2 -22    6.82    4.39
   7   2 -22    5.98    2.79
   7  -2 -23   29.95    7.41
   7   2 -23   28.84    5.22
   7  -2 -24    0.39    3.67
   7   2 -24   -0.00    2.49
   7  -2 -25    9.26    4.67
   7   2 -25   11.33    3.69
   7  -2 -26    0.00    3.59
   7   2 -26    0.68    2.56
   7  -2 -27   12.44    5.52
   7   2 -27   13.18    4.28
   7  -2 -28    5.46    4.74
   7   2 -28    3.90    2.97
   7  -2 -29    0.84    3.72
   7   2 -29    3.03    3.02
   7  -2 -30    0.00    3.51
   7   2 -30    0.28    2.72
   7  -2 -31    9.94    5.47
   7   2 -31   12.85    4.53
   7  -2 -32    3.12    4.58
   7   2 -32    2.15    3.06
   7  -2 -33    7.63    4.89
   7   2 -33    5.40    4.17
   7  -2 -34    0.76    4.40
   7   2 -34   -0.00    3.58
   7  -2 -35    8.16    5.48
   7   2 -35   -0.00    3.67
   7  -2 -36    0.00    5.02
   7   2 -36   -0.00    3.24
   7  -2 -37    3.16    4.94
   7   2 -37    6.78    4.61
   7   2 -38   -0.00    4.06
  -7   3   1    0.00    4.27
   7  -3  -1   -0.00    3.69
   7  -3  -1    0.00    4.03
   7   3  -1    1.11    3.21
   7   3  -1   -0.00    2.77
   7   3  -1    0.01    2.94
  -7  -3   1    1.75    3.28
  -7  -3   1   -0.00    2.36
  -7   3   2  160.60   20.33
   7  -3  -2  170.91   20.09
   7  -3  -2   76.89   18.23
   7   3  -2  182.82   19.36
   7   3  -2  209.01   19.45
   7   3  -2  150.32   18.90
  -7  -3   2  139.38   18.63
  -7  -3   2  188.06   18.66
  -7  -3   2  165.71   18.07
  -7   3   3   59.61    9.90
   7  -3  -3   63.60    9.71
   7  -3  -3   62.29   10.19
   7   3  -3   52.32    8.19
   7   3  -3   62.52    8.42
   7   3  -3   47.72    8.14
  -7  -3   3   53.30    7.36
  -7  -3   3   44.69    7.05
  -7   3   4   10.08    4.89
   7  -3  -4    7.32    3.96
   7  -3  -4    9.19    4.64
   7   3  -4    7.26    3.09
   7   3  -4    8.66    3.16
   7   3  -4   12.00    3.62
  -7  -3   4    5.04    2.14
  -7  -3   4    5.63    2.18
  -7   3   5  113.97   12.91
   7  -3  -5  127.14   12.55
   7  -3  -5   97.77   12.44
   7   3  -5  128.20   10.72
   7   3  -5  116.07   10.46
   7   3  -5   89.35   10.34
  -7  -3   5   64.29    7.57
  -7  -3   5   58.74    7.54
  -7   3   6   18.10    5.82
   7  -3  -6   22.60    5.65
   7  -3  -6   16.05    5.37
   7   3  -6   16.54    3.78
   7   3  -6   17.11    3.87
   7   3  -6   22.04    4.47
  -7   3   7    1.74    4.35
   7  -3  -7    1.46    3.53
   7  -3  -7    3.67    4.05
   7   3  -7   -0.00    2.06
   7   3  -7    0.85    2.20
   7   3  -7    4.72    2.48
  -7   3   8    2.49    3.95
   7  -3  -8    1.32    3.72
   7  -3  -8    0.39    3.77
   7   3  -8    2.00    1.85
   7   3  -8    0.04    2.00
   7   3  -8    0.24    1.82
  -7   3   9  262.18   27.28
   7  -3  -9  263.73   26.53
   7  -3  -9  100.94   24.69
   7   3  -9  226.46   23.48
   7   3  -9  265.50   23.75
   7   3  -9  239.10   24.33
  -7   3  10   98.59   12.58
   7  -3 -10   54.95   10.53
   7  -3 -10   88.10   12.47
   7   3 -10   84.41    9.43
  -7   3  11    4.27    4.38
   7  -3 -11    8.69    4.11
   7  -3 -11    9.29    4.60
   7   3 -11    7.49    2.18
  -7   3  12    0.03    3.75
   7  -3 -12    1.98    3.27
   7   3 -12    0.67    1.25
  -7   3  13   80.10   12.32
   7  -3 -13   79.58   11.85
   7   3 -13   90.57    9.29
   7   3 -13   86.79    9.31
  -7   3  14   99.05   14.41
   7  -3 -14  118.47   14.42
  -7   3  15  173.84   21.29
   7  -3 -15  172.92   20.66
  -7   3  16   17.14    5.63
   7  -3 -16   21.02    5.28
   7  -3 -16   15.81    5.58
  -7   3  17   10.14    4.69
   7  -3 -17    5.43    3.98
   7  -3 -17    3.70    4.29
  -7   3  18   34.59    7.30
   7  -3 -18   22.80    6.58
   7   3 -18   29.10    3.83
  -7   3  19  359.48   35.84
   7  -3 -19  278.62   35.34
   7   3 -19  309.67   32.24
  -7   3  20    1.52    4.32
   7  -3 -20    3.00    4.19
   7   3 -20    0.10    2.09
   7  -3 -21    9.04    4.54
   7   3 -21   10.15    2.89
   7  -3 -22    0.00    3.74
   7   3 -22   -0.00    2.30
   7  -3 -23   13.63    5.57
   7  -3 -24    4.32    4.20
   7  -3 -25   15.29    5.75
   7  -3 -26   -0.00    3.77
   7  -3 -27    0.44    3.70
   7  -3 -28   -0.00    4.18
   7  -3 -29   12.98    5.95
   7  -3 -30    4.14    4.87
   7  -3 -31    9.63    5.99
   7  -3 -32    0.00    4.72
   7  -3 -33    3.34    4.88
   7  -3 -34    4.91    5.27
   7  -3 -35    8.39    5.82
   7  -3 -36    0.00    4.31
   7   3 -36    0.11    3.20
   7   3 -37    0.00    2.98
   7   3 -38   -0.00    3.57
  -7   4   1   82.12   12.91
   7  -4  -1   90.37   12.60
   7  -4  -1   77.11   13.05
   7   4  -1   89.20   11.52
   7   4  -1   79.63   11.17
   7   4  -1   64.33   10.95
  -7  -4   1   76.37   10.87
  -7   4   2  111.02   15.51
   7  -4  -2  116.79   14.85
   7  -4  -2   88.98   14.83
   7   4  -2   90.81   13.10
   7   4  -2   99.14   13.29
   7   4  -2   93.95   13.49
  -7  -4   2  119.94   13.23
  -7   4   3   11.95    5.58
   7  -4  -3   12.66    5.38
   7  -4  -3   13.54    5.60
   7   4  -3   29.31    5.38
   7   4  -3   19.53    4.83
   7   4  -3   19.06    4.80
  -7  -4   3   25.16    4.28
  -7   4   4   39.19    8.19
   7  -4  -4   42.01    7.72
   7  -4  -4   54.53    9.18
   7   4  -4   32.13    6.22
   7   4  -4   39.82    6.53
   7   4  -4   33.05    6.37
  -7  -4   4   33.72    5.19
  -7  -4   4   38.10    5.35
  -7   4   5   80.74   11.82
   7  -4  -5   83.48   11.29
   7  -4  -5   96.09   12.66
   7   4  -5   79.38    9.47
   7   4  -5   69.70    9.25
   7   4  -5   95.76   10.28
  -7  -4   5   62.81    7.45
  -7  -4   5   57.14    7.38
  -7   4   6   61.79   11.11
   7  -4  -6   80.03   11.12
   7  -4  -6   68.43   11.62
   7   4  -6   65.53    9.07
   7   4  -6   83.07    9.43
   7   4  -6   59.42    9.13
  -7   4   7   44.74    8.95
   7  -4  -7   39.27    7.93
   7  -4  -7   54.86    9.77
   7   4  -7   37.47    6.11
   7   4  -7   47.23    6.51
   7   4  -7   52.99    7.11
   7   4  -7   40.18    6.61
  -7   4   8   64.50   10.51
   7  -4  -8   65.22   10.05
   7  -4  -8   53.72   10.29
   7   4  -8   64.68    7.68
   7   4  -8   60.81    7.61
   7   4  -8   55.55    7.97
   7   4  -8   51.55    7.80
  -7   4   9   36.97    7.95
   7  -4  -9   50.73    7.79
   7   4  -9   30.83    4.60
   7   4  -9   33.86    4.64
   7   4  -9   29.51    5.06
   7   4  -9   28.15    4.94
  -7   4  10    1.46    4.58
   7  -4 -10    0.00    3.62
   7   4 -10    0.00    1.43
   7   4 -10    0.38    1.36
   7   4 -10   -0.00    1.88
   7   4 -10    2.41    2.01
  -7   4  11  130.38   17.24
   7  -4 -11  120.57   16.36
   7   4 -11  126.92   14.12
   7   4 -11  126.03   14.00
  -7   4  12  142.51   19.08
   7  -4 -12  142.89   18.49
   7   4 -12  155.66   16.04
   7   4 -12  142.90   15.85
  -7   4  13  112.37   17.16
   7  -4 -13  155.24   17.46
   7   4 -13  130.82   14.11
  -7   4  14   22.33    7.05
   7  -4 -14   39.32    7.00
   7  -4 -14   16.38    5.66
   7   4 -14   26.50    3.51
  -7   4  15   56.30    9.89
   7  -4 -15   64.39    9.60
   7  -4 -15   54.04    9.67
   7   4 -15   52.76    6.16
  -7   4  16   25.34    7.08
   7  -4 -16   38.75    7.14
   7  -4 -16   28.41    7.72
   7   4 -16   29.69    3.79
  -7   4  17  170.55   20.56
   7  -4 -17  172.38   19.81
   7  -4 -17  145.01   20.27
   7   4 -17  152.12   16.31
  -7   4  18   28.93    7.06
   7  -4 -18   15.06    6.03
   7   4 -18   19.54    3.14
  -7   4  19   13.40    6.05
   7  -4 -19   20.76    6.25
   7   4 -19   17.57    3.14
  -7   4  20   37.06    7.96
   7  -4 -20   27.32    7.31
   7   4 -20   27.09    4.47
  -7   4  21   51.63    9.09
   7  -4 -21   19.00    7.16
   7   4 -21   42.24    5.78
   7  -4 -22   32.38    8.00
   7  -4 -23   12.53    5.15
   7  -4 -24    1.19    4.37
   7  -4 -25    3.75    4.49
   7  -4 -26   12.71    5.90
   7  -4 -27   11.83    5.88
   7  -4 -28    3.71    4.57
   7  -4 -29    5.32    5.09
   7  -4 -30   -0.00    4.23
   7  -4 -31    6.09    5.89
   7  -4 -32    4.56    5.34
   7  -4 -33    7.97    5.48
   7  -4 -34    3.12    5.21
   7  -4 -35   -0.00    4.26
   7  -4 -36    0.00    4.68
  -7   5   1    2.54    5.10
   7  -5  -1    5.03    4.94
   7   5  -1    0.00    3.34
   7   5  -1    1.10    3.10
   7   5  -1    1.83    2.92
  -7  -5   1    2.22    2.86
  -7   5   2    6.98    5.06
   7  -5  -2    3.00    4.54
   7   5  -2   -0.00    3.10
   7   5  -2    2.71    3.03
   7   5  -2    3.19    3.00
   7   5  -2    0.45    2.73
  -7  -5   2    2.58    2.72
  -7   5   3   48.81    9.55
   7  -5  -3   38.57    9.24
   7   5  -3   45.47    7.65
   7   5  -3   58.65    8.14
   7   5  -3   39.22    7.81
   7   5  -3   41.66    7.56
  -7  -5   3   43.84    6.85
  -7   5   4  148.50   18.49
   7  -5  -4  126.84   18.19
   7   5  -4  140.01   15.89
   7   5  -4  139.08   15.87
   7   5  -4  129.18   16.24
   7   5  -4  112.85   15.58
  -7  -5   4  113.71   14.44
  -7   5   5   30.41    8.78
   7  -5  -5   45.82    8.59
   7  -5  -5   46.22    9.47
   7   5  -5   34.18    6.74
   7   5  -5   55.42    7.51
   7   5  -5   47.87    7.76
   7   5  -5   44.86    7.24
  -7  -5   5   44.84    5.73
  -7  -5   5   39.20    5.51
  -7   5   6    0.00    4.95
   7  -5  -6    4.29    4.11
   7   5  -6    5.27    2.86
   7   5  -6    0.00    2.65
   7   5  -6    2.69    2.77
   7   5  -6    3.84    2.84
  -7   5   7   19.63    7.05
   7  -5  -7   15.05    5.40
   7   5  -7   15.40    3.90
   7   5  -7   20.81    4.33
   7   5  -7   14.35    4.19
  -7   5   8   87.22   14.49
   7  -5  -8  111.40   14.20
   7   5  -8   87.14   11.53
   7   5  -8  103.02   11.79
   7   5  -8   95.21   12.21
  -7   5   9   56.86   15.64
   7  -5  -9  128.32   16.87
   7   5  -9  129.55   14.34
   7   5  -9  148.99   14.57
   7   5  -9  143.84   15.34
  -7   5  10   40.57    8.81
   7  -5 -10   36.51    7.78
   7   5 -10   29.44    5.06
   7   5 -10   38.88    5.29
   7   5 -10   42.67    6.20
  -7   5  11  105.28   15.02
   7  -5 -11  102.55   14.08
   7   5 -11   88.35   10.72
   7   5 -11  101.30   10.83
   7   5 -11  103.66   11.95
  -7   5  12    3.38    4.96
   7  -5 -12    3.14    4.15
   7  -5 -12    1.23    3.91
   7   5 -12    0.00    2.07
  -7   5  13   51.93    9.64
   7  -5 -13   47.99    8.93
   7  -5 -13   29.24    8.51
   7   5 -13   50.41    6.53
  -7   5  14   53.46    9.71
   7  -5 -14   23.81    7.33
   7  -5 -14   42.91    9.61
   7   5 -14   51.59    6.20
  -7   5  15  154.91   20.81
   7  -5 -15  172.46   20.65
   7  -5 -15  154.82   21.51
   7   5 -15  160.59   17.57
  -7   5  16    0.00    4.35
   7  -5 -16    2.12    3.66
   7  -5 -16   -0.00    3.78
   7   5 -16    0.65    2.04
  -7   5  17   10.17    5.42
   7  -5 -17   -0.00    4.50
   7   5 -17    7.23    2.57
  -7   5  18    7.79    5.49
   7  -5 -18    4.28    4.90
   7   5 -18    3.05    2.23
  -7   5  19   68.07   10.60
   7  -5 -19   38.26    9.14
   7   5 -19   32.35    5.35
  -7   5  20   45.52    9.09
   7  -5 -20   27.98    8.58
   7   5 -20   34.09    5.48
  -7   5  21    2.22    4.68
   7  -5 -21    2.72    4.61
  -7   5  22   -0.00    4.30
   7  -5 -22   -0.00    4.78
   7  -5 -23    0.00    5.03
   7  -5 -24    2.84    5.66
   7  -5 -25   11.03    5.40
   7  -5 -26    5.34    5.32
   7  -5 -27   -0.00    4.42
   7  -5 -28    0.92    4.73
   7  -5 -29   12.34    6.38
   7  -5 -30    8.85    5.82
   7  -5 -31    2.27    5.24
   7  -5 -32    0.00    4.57
   7  -5 -33   -0.00    5.46
   7  -5 -34    3.62    5.40
   7  -5 -35    2.72    4.56
  -7   6   1  106.96   15.24
   7  -6  -1   80.36   14.11
   7   6  -1   92.86   12.63
   7   6  -1   73.79   11.93
   7   6  -1   72.47   12.57
  -7  -6   1   96.88   12.51
  -7   6   2   76.13   13.27
   7   6  -2   64.12   10.55
   7   6  -2   67.71   10.71
   7   6  -2   88.66   12.24
  -7  -6   2   78.28   10.68
  -7   6   3   38.56    9.42
   7   6  -3   41.57    7.93
   7   6  -3   49.61    8.15
   7   6  -3   47.97    8.59
  -7  -6   3   48.63    7.49
  -7   6   4    0.00    4.55
   7   6  -4   11.45    4.20
   7   6  -4   20.67    4.74
   7   6  -4    5.39    4.10
  -7  -6   4    9.63    3.48
  -7   6   5    3.86    5.65
   7   6  -5    0.00    3.09
   7   6  -5   -0.00    2.90
   7   6  -5    3.34    3.28
  -7  -6   5    2.02    2.28
  -7   6   6   85.05   14.38
   7   6  -6  102.54   12.09
   7   6  -6   77.56   11.32
   7   6  -6   87.53   12.40
  -7  -6   6   84.58    9.86
  -7   6   7  172.70   21.58
   7   6  -7  150.54   17.84
   7   6  -7  153.65   17.85
   7   6  -7  136.90   18.30
  -7   6   8   32.63    9.64
   7   6  -8   52.50    7.86
   7   6  -8   60.18    8.04
   7   6  -8   54.62    8.50
  -7   6   9    0.00    5.26
   7  -6  -9    0.00    4.43
   7   6  -9    0.79    2.63
   7   6  -9    2.72    2.59
   7   6  -9    6.27    3.61
  -7   6  10   68.54   13.82
   7  -6 -10   85.30   14.77
   7   6 -10   84.13   10.70
   7   6 -10   99.29   11.78
  -7   6  11  142.60   18.63
   7  -6 -11  127.59   18.76
   7   6 -11  115.74   14.24
   7   6 -11  131.38   15.33
  -7   6  12    9.21    6.23
   7  -6 -12    8.93    5.84
   7   6 -12   12.96    4.01
  -7   6  13    7.27    6.03
   7  -6 -13   20.12    6.73
   7   6 -13   13.24    3.77
  -7   6  14   14.42    6.47
   7  -6 -14    5.62    5.54
   7   6 -14    6.60    2.97
  -7   6  15    1.96    4.85
   7  -6 -15    3.41    4.24
   7   6 -15    3.86    2.77
  -7   6  16   44.13    9.97
   7  -6 -16   48.79   10.61
   7   6 -16   57.70    7.76
  -7   6  17   76.07   12.67
   7  -6 -17   49.55   11.36
   7   6 -17   69.66    9.04
  -7   6  18   91.82   13.92
   7  -6 -18   67.48   13.39
   7   6 -18   76.16   10.15
  -7   6  19    0.00    5.18
   7  -6 -19    1.77    5.27
  -7   6  20   -0.00    4.93
   7  -6 -20    2.56    4.83
  -7   6  21   11.46    5.99
   7  -6 -21   -0.00    4.82
   7  -6 -22   16.35    6.96
   7  -6 -23    9.53    6.66
   7  -6 -24    6.97    5.96
   7  -6 -25   -0.00    5.30
   7  -6 -26    6.42    5.97
   7  -6 -27    4.43    5.50
   7  -6 -28    4.67    5.88
   7  -6 -29    4.33    5.15
   7  -6 -30    0.00    4.59
   7  -6 -31   -0.00    4.40
   7  -6 -32   14.15    7.01
   7  -6 -33    0.00    4.57
   7  -6 -34    4.59    5.87
   7   7  -1    0.00    4.47
   7   7  -1    1.93    3.39
   7   7  -2   23.58    6.43
   7   7  -2   31.39    6.56
   7   7  -3    6.51    4.75
   7   7  -3    6.60    4.20
   7   7  -3   13.11    5.61
   7   7  -4  288.46   31.20
   7   7  -4  266.54   30.91
   7   7  -4  259.37   31.74
   7   7  -5  106.57   14.28
   7   7  -5  112.29   14.28
   7   7  -5  108.84   15.14
  -7  -7   5  100.54   13.19
  -7   7   6   19.02    7.53
   7  -7  -6   20.96    7.35
   7   7  -6    8.83    4.29
   7   7  -6   10.80    4.19
   7   7  -6   10.41    4.60
  -7  -7   6   17.43    4.86
  -7  -7   6    7.06    3.05
  -7   7   7   76.50   13.44
   7  -7  -7   70.14   13.16
   7   7  -7   68.41   10.10
   7   7  -7   85.55   10.50
   7   7  -7   91.76   11.74
  -7  -7   7   57.67    8.03
  -7   7   8   20.72    7.48
   7  -7  -8   17.94    7.71
   7   7  -8   13.42    4.52
   7   7  -8   24.23    5.97
  -7   7   9   25.23    8.69
   7  -7  -9   42.33   10.26
   7   7  -9   27.04    5.82
   7   7  -9   31.61    6.62
  -7   7  10  109.84   16.36
   7  -7 -10   62.65   15.06
   7   7 -10  109.13   13.03
   7   7 -10  110.16   13.89
  -7   7  11   37.24    9.73
   7  -7 -11   29.57    9.16
   7   7 -11   37.05    6.91
  -7   7  12    9.11    6.26
   7  -7 -12    7.93    5.69
   7  -7 -13   17.24    6.56
   7  -7 -14  121.22   18.62
   7  -7 -15   -0.00    4.68
   7  -7 -16   -0.00    4.74
   7  -7 -17    0.28    3.91
   7  -7 -18    4.51    4.70
   7  -7 -19    2.92    5.35
   7  -7 -20   27.10    8.32
   7  -7 -21    9.31    6.04
  -7   7  22   -0.00    5.14
   7  -7 -22   -0.00    4.51
  -7   7  23    1.56    5.31
   7  -7 -23    3.02    5.87
   7  -7 -24   17.91    7.75
   7  -7 -25    2.64    5.15
   7  -7 -26   13.14    7.07
   7  -7 -27    0.18    4.97
   7  -7 -28    0.98    5.16
   7  -7 -29   12.94    6.66
   7  -7 -30    5.20    5.95
   7  -7 -31    0.00    5.58
   7  -7 -32    4.20    5.36
   7  -7 -33    0.00    4.70
  -7   8   1   43.17   11.20
   7   8  -1   43.72    9.70
   7   8  -1   60.17    9.93
  -7  -8   1   65.67   10.16
  -7   8   2  123.72   18.32
   7   8  -2  110.69   15.56
  -7  -8   2  104.55   15.23
  -7   8   3    5.62    7.23
   7  -8  -3    0.00    5.87
   7   8  -3   12.89    5.37
  -7  -8   3   10.37    4.84
   7  -8  -4   21.95    8.97
   7   8  -4   39.37    7.79
  -7  -8   4   29.45    6.92
   7  -8  -5   12.13    6.75
   7   8  -5   10.02    5.40
   7  -8  -6   30.77    9.06
   7   8  -6   31.70    6.91
   7  -8  -7    7.67    7.05
   7   8  -7    2.86    3.92
   7  -8  -8   48.24   11.66
   7   8  -8   64.34    9.64
   7  -8  -9    0.00    6.29
   7   8  -9    5.76    4.05
   7  -8 -10    7.81    6.48
   7  -8 -11    0.69    5.04
   7  -8 -12  133.04   20.51
  -7   8  13    1.98    5.07
   7  -8 -13   -0.00    5.65
  -7   8  14    2.16    5.52
   7  -8 -14   11.31    6.85
  -7   8  15   -0.00    5.13
   7  -8 -15    1.63    5.59
  -7   8  16   70.37   13.33
   7  -8 -16   67.47   13.35
  -7   8  17    0.00    5.40
   7  -8 -17    7.39    5.24
  -7   8  18    7.13    6.37
   7  -8 -18    5.74    5.39
  -7   8  19    2.35    5.71
   7  -8 -19   -0.00    4.73
  -7   8  20   19.69    7.72
   7  -8 -20    5.43    6.73
  -7   8  21   -0.00    6.01
   7  -8 -21   -0.00    5.17
  -7   8  22   16.15    7.78
   7  -8 -22    6.54    6.36
  -7   8  23   16.35    7.73
   7  -8 -23   11.39    6.16
  -7   8  24    0.00    5.59
   7  -8 -24    4.22    6.89
   7  -8 -25    1.02    5.43
   7  -8 -26    6.52    6.25
   7  -8 -27    2.45    6.23
   7  -8 -28    7.19    7.46
   7  -8 -29   -0.00    5.77
   7  -8 -30    3.04    6.22
   7  -8 -31   10.62    6.49
   7  -8 -32   -0.00    5.95
  -7   9   1    1.50    6.75
   7  -9  -1    6.14    6.64
   7   9  -1    3.65    5.08
  -7   9   2   38.50    9.99
   7  -9  -2   33.84   10.50
   7   9  -2   39.34    8.60
  -7   9   3    6.23    6.75
   7  -9  -3    1.36    5.75
   7   9  -3   -0.00    4.75
  -7   9   4   55.84   12.73
   7  -9  -4   54.14   12.47
   7   9  -4   51.60    9.81
  -7   9   5    0.00    5.76
   7  -9  -5    1.09    5.62
   7   9  -5    0.66    4.18
  -7   9   6   23.21    9.31
   7  -9  -6   28.27    9.27
   7   9  -6   34.05    7.42
  -7   9   7    9.05    7.59
   7  -9  -7   13.15    7.32
   7   9  -7   11.23    5.14
  -7   9   8   39.94   10.46
   7  -9  -8   23.62    9.28
  -7   9   9    2.88    6.05
   7  -9  -9    6.01    5.69
  -7   9  10   87.99   15.85
   7  -9 -10   92.26   16.49
  -7   9  11   -0.00    5.69
   7  -9 -11   -0.00    4.84
  -7   9  12    3.03    5.95
   7  -9 -12   10.20    7.30
  -7   9  13    6.71    6.70
   7  -9 -13    7.21    6.77
  -7   9  14   49.42   11.24
   7  -9 -14   51.65   12.24
  -7   9  15    2.57    6.06
   7  -9 -15   -0.00    5.07
  -7   9  16   11.30    6.05
   7  -9 -16    3.24    6.48
  -7   9  17    1.96    5.70
   7  -9 -17    0.81    4.92
  -7   9  18   25.20    8.28
   7  -9 -18   16.99    7.41
  -7   9  19   -0.00    5.73
   7  -9 -19   -0.00    4.45
  -7   9  20   20.71    7.96
   7  -9 -20    6.06    5.99
  -7   9  21    2.19    5.82
   7  -9 -21    3.16    4.96
  -7   9  22    3.78    6.66
   7  -9 -22    9.62    6.76
  -7   9  23   -0.00    6.20
   7  -9 -23    0.45    5.04
  -7   9  24   36.61    9.54
   7  -9 -24   20.74    8.79
  -7   9  25    1.37    6.04
   7  -9 -25    8.01    6.65
   7  -9 -26    5.91    6.93
   7  -9 -27    0.00    5.90
   7  -9 -28   -0.00    5.92
   7  -9 -29    0.00    6.09
   7  -9 -30    0.00    5.89
   7  -9 -31   -0.00    5.94
  -7  10   1    0.00    7.65
   7 -10  -1    6.03    6.63
   7  10  -1   16.19    6.54
  -7  10   2   31.41   10.84
   7 -10  -2   54.67   12.30
   7  10  -2   39.73    9.48
  -7  10   3    3.87    6.54
   7 -10  -3   -0.00    6.60
   7  10  -3   -0.00    5.15
  -7  10   4    1.48    6.90
   7 -10  -4    0.95    5.78
   7  10  -4    0.00    4.53
  -7  10   5    4.88    7.09
   7 -10  -5   -0.00    5.78
   7  10  -5    1.04    5.13
  -7  10   6  141.67   21.09
   7 -10  -6  117.35   20.64
   7  10  -6  131.18   18.10
  -7  10   7    2.48    6.69
   7 -10  -7    2.65    6.24
  -7  10   8    7.96    6.95
   7 -10  -8    9.06    7.56
  -7  10   9    4.60    6.96
   7 -10  -9   -0.00    5.47
  -7  10  10   -0.00    6.12
   7 -10 -10   10.68    6.99
  -7  10  11   -0.00    6.62
   7 -10 -11    0.00    5.32
  -7  10  12   31.24    9.64
   7 -10 -12   33.68   10.36
  -7  10  13    2.36    6.27
   7 -10 -13    6.95    6.77
  -7  10  14    4.94    5.91
   7 -10 -14   -0.00    5.92
  -7  10  15    6.25    6.23
   7 -10 -15   -0.00    6.08
  -7  10  16   40.66   11.28
   7 -10 -16   42.71   11.57
  -7  10  17    2.78    6.24
   7 -10 -17   -0.00    5.26
  -7  10  18   28.31    9.37
   7 -10 -18   24.40    8.45
  -7  10  19    0.25    5.31
   7 -10 -19    0.59    5.73
  -7  10  20    0.00    6.27
   7 -10 -20   -0.00    6.18
  -7  10  21    8.59    6.50
   7 -10 -21    0.00    5.69
  -7  10  22   31.65    9.67
   7 -10 -22   16.10    7.48
  -7  10  23    4.30    7.42
   7 -10 -23    4.91    5.69
  -7  10  24    0.00    6.55
   7 -10 -24    0.00    5.44
  -7  10  25   -0.00    6.00
   7 -10 -25   -0.00    5.88
   7 -10 -26    0.20    6.43
   7 -10 -27    1.40    5.81
   7 -10 -28    9.90    6.51
   7 -10 -29   -0.00    5.72
  -7  11   1    0.27    6.39
   7 -11  -1   -0.00    6.40
  -7  11   2    9.42    7.61
   7 -11  -2    3.21    7.17
  -7  11   3    1.46    6.33
   7 -11  -3    1.93    6.19
  -7  11   4   29.98    9.95
   7 -11  -4   13.87    8.34
   7  11  -4   29.85    8.27
  -7  11   5    5.83    7.81
   7 -11  -5    8.69    7.16
   7  11  -5   21.60    7.46
  -7  11   6   -0.00    6.41
   7 -11  -6   -0.00    5.77
  -7  11   7   12.40    8.05
   7 -11  -7   15.92    8.02
  -7  11   8   22.70    8.65
   7 -11  -8   11.07    8.01
  -7  11   9   -0.00    5.74
   7 -11  -9   -0.00    7.05
  -7  11  10   23.93    9.72
   7 -11 -10   36.02   10.60
  -7  11  11    3.46    6.07
   7 -11 -11    1.27    5.93
  -7  11  12   -0.00    6.28
   7 -11 -12    1.58    5.95
  -7  11  13    8.17    7.40
   7 -11 -13   -0.00    6.53
  -7  11  14   26.33    9.15
   7 -11 -14   25.79    9.94
  -7  11  15   -0.00    6.50
   7 -11 -15    0.00    6.65
  -7  11  16    1.16    6.43
   7 -11 -16    0.00    6.96
  -7  11  17    0.00    6.31
   7 -11 -17    0.29    5.36
  -7  11  18    8.67    7.34
   7 -11 -18    7.14    6.51
  -7  11  19    0.00    6.90
   7 -11 -19    5.18    6.64
  -7  11  20    7.14    7.18
   7 -11 -20   23.41    8.61
  -7  11  21    7.47    6.83
   7 -11 -21    3.44    6.31
  -7  11  22    0.63    6.07
   7 -11 -22    0.71    6.10
  -7  11  23    0.44    6.38
   7 -11 -23    0.00    5.55
  -7  11  24    6.91    8.13
   7 -11 -24   21.41    8.53
  -7  11  25   10.03    8.06
   7 -11 -25    0.00    6.39
  -7  11  26    4.52    7.03
   7 -11 -26    6.31    6.96
   7 -11 -27    1.06    5.45
   7 -11 -28    0.00    5.94
  -7  12   1    1.14    6.96
   7 -12  -1   -0.00    6.37
   7  12  -1    4.25    6.31
  -7  12   2   33.94   10.65
   7 -12  -2    8.04    7.48
   7  12  -2   11.87    6.51
  -7  12   3   -0.00    7.11
   7 -12  -3    0.00    6.89
   7  12  -3    5.26    5.72
  -7  12   4    0.00    7.04
   7 -12  -4    8.72    7.75
  -7  12   5    5.31    8.28
   7 -12  -5   10.50    7.49
  -7  12   6   27.13   10.64
   7 -12  -6   39.59   11.27
  -7  12   7    8.62    7.47
   7 -12  -7   -0.00    6.90
  -7  12   8   16.91    8.55
   7 -12  -8   11.27    8.05
  -7  12   9   -0.00    7.36
   7 -12  -9   -0.00    6.47
  -7  12  10   13.70    8.16
   7 -12 -10    4.37    6.92
  -7  12  11   -0.00    6.92
   7 -12 -11    0.00    6.42
  -7  12  12   22.85    9.59
   7 -12 -12   16.80    8.63
  -7  12  13   -0.00    7.32
   7 -12 -13   -0.00    5.71
  -7  12  14    0.00    6.22
   7 -12 -14   -0.00    6.66
  -7  12  15    1.78    6.16
   7 -12 -15   -0.00    6.16
  -7  12  16   43.67   11.16
   7 -12 -16   20.37    9.86
  -7  12  17    1.85    6.51
   7 -12 -17    0.00    6.30
  -7  12  18    9.33    7.14
   7 -12 -18    3.21    6.46
  -7  12  19    1.04    6.80
   7 -12 -19   -0.00    5.43
  -7  12  20   17.35    8.24
   7 -12 -20    8.44    7.29
  -7  12  21    1.90    6.36
   7 -12 -21    0.54    6.38
  -7  12  22   12.20    7.87
   7 -12 -22    6.51    7.55
  -7  12  23   -0.00    6.02
   7 -12 -23   -0.00    5.75
  -7  12  24    0.00    6.28
   7 -12 -24    2.85    6.00
  -7  12  25   -0.00    7.23
   7 -12 -25    4.11    6.28
  -7  12  26    0.00    6.59
   7 -12 -26    2.95    6.21
  -7  13   1    1.03    7.17
   7 -13  -1    6.51    6.72
   7  13  -1    6.65    5.98
  -7  13   2    8.69    7.88
   7 -13  -2    2.49    6.43
   7  13  -2   14.60    7.33
  -7  13   3   15.86    8.90
   7 -13  -3    8.77    8.03
  -7  13   4   31.59   11.30
   7 -13  -4   55.31   13.28
  -7  13   5   13.67    8.98
   7 -13  -5   23.29   10.65
  -7  13   6   -0.00    6.95
   7 -13  -6   -0.00    5.68
  -7  13   7    0.00    7.39
   7 -13  -7   -0.00    7.01
  -7  13   8   11.45    8.01
   7 -13  -8    1.30    6.53
  -7  13   9    2.07    7.55
   7 -13  -9    8.99    7.64
  -7  13  10   16.34    8.91
   7 -13 -10   11.13    7.68
  -7  13  11    3.30    6.95
   7 -13 -11    4.59    7.04
  -7  13  12    2.00    6.48
   7 -13 -12    0.87    5.93
  -7  13  13    7.47    7.75
   7 -13 -13    1.05    5.93
  -7  13  14   22.41    9.74
   7 -13 -14    8.92    8.10
  -7  13  15   -0.00    6.89
   7 -13 -15   -0.00    6.55
  -7  13  16    9.33    7.61
   7 -13 -16   -0.00    6.18
  -7  13  17    2.75    6.91
   7 -13 -17    1.72    7.32
  -7  13  18    3.18    6.08
   7 -13 -18   -0.00    7.44
  -7  13  19    3.43    6.44
   7 -13 -19   -0.00    6.39
  -7  13  20    3.93    6.90
   7 -13 -20   -0.00    5.91
  -7  13  21   -0.00    6.29
   7 -13 -21   -0.00    5.52
  -7  13  22   -0.00    6.88
   7 -13 -22    0.00    5.57
  -7  13  23    7.31    6.40
   7 -13 -23    4.20    6.44
  -7  13  24    5.75    6.65
   7 -13 -24    5.28    6.39
  -7  13  25    0.00    6.65
   7 -13 -25    2.13    6.16
  -7  13  26   -0.00    6.75
  -7  13  27   -0.00    5.73
  -7  14   1   -0.00    8.20
   7 -14  -1    8.63    8.28
  -7  14   2    8.84    8.98
   7 -14  -2    5.45    7.61
  -7  14   3    8.55    7.66
   7 -14  -3    3.23    7.12
  -7  14   4   -0.00    6.80
   7 -14  -4   11.15    8.54
  -7  14   5    4.28    7.99
   7 -14  -5    0.20    7.26
  -7  14   6   14.68    9.21
   7 -14  -6    7.19    8.64
  -7  14   7   24.99   11.28
   7 -14  -7   23.82   10.44
  -7  14   8    0.18    6.68
   7 -14  -8    6.69    7.19
  -7  14   9   -0.00    8.12
   7 -14  -9    0.42    6.92
  -7  14  10    7.73    7.31
   7 -14 -10    6.15    6.76
  -7  14  11    0.00    7.04
   7 -14 -11   -0.00    6.99
  -7  14  12    1.64    7.61
   7 -14 -12   14.85    8.64
  -7  14  13   -0.00    6.98
   7 -14 -13   -0.00    5.98
  -7  14  14    0.83    6.58
   7 -14 -14    0.00    5.49
  -7  14  15    8.04    8.32
   7 -14 -15    1.72    5.80
  -7  14  16   10.93    7.96
   7 -14 -16    6.86    7.72
  -7  14  17    4.97    7.19
   7 -14 -17   10.27    8.11
  -7  14  18   10.02    8.31
   7 -14 -18   -0.00    7.07
  -7  14  19   -0.00    6.00
   7 -14 -19    0.00    6.92
  -7  14  20   -0.00    7.38
   7 -14 -20    1.10    7.20
  -7  14  21    0.00    7.25
   7 -14 -21   11.97    7.40
  -7  14  22    0.00    7.60
   7 -14 -22   -0.00    5.80
  -7  14  23    1.43    6.96
   7 -14 -23    0.33    6.22
  -7  14  24   -0.00    6.72
  -7  14  25   -0.00    6.55
  -7  15   1   -0.00    8.31
  -7  15   2    0.00    7.56
  -7  15   3    0.00    7.68
  -7  15   4    0.00    6.84
  -7  15   5   -0.00    7.80
  -7  15   6   -0.00    7.63
   7 -15  -6    1.20    6.22
  -7  15   7    8.50    8.07
   7 -15  -7   -0.00    7.38
  -7  15   8    4.67    7.05
   7 -15  -8    1.31    5.88
  -7  15   9   -0.00    7.69
   7 -15  -9    5.28    7.36
  -7  15  10   -0.00    8.06
   7 -15 -10   -0.00    5.98
  -7  15  11   -0.00    6.77
   7 -15 -11    0.00    7.20
  -7  15  12    5.82    7.82
   7 -15 -12    0.00    5.67
  -7  15  13    0.00    7.30
   7 -15 -13   15.57    8.71
  -7  15  14    1.20    7.76
   7 -15 -14    0.23    6.20
  -7  15  15   -0.00    8.12
   7 -15 -15    3.61    6.99
  -7  15  16   -0.00    7.40
   7 -15 -16   -0.00    6.62
  -7  15  17    0.00    6.49
   7 -15 -17   -0.00    7.08
  -7  15  18   -0.00    7.12
   7 -15 -18    8.82    7.96
  -7  15  19    9.73    8.03
   7 -15 -19    4.81    7.61
   7 -15 -20   -0.00    8.09
   7 -15 -21    1.86    7.03
  -7  16   1   -0.00    7.10
  -7  16   2   -0.00    7.17
  -7  16   3   -0.00    7.05
  -7  16   4   -0.00    8.36
  -7  16   5    4.23    6.38
  -7  16   6    2.17    6.71
  -7  16   7   11.35    9.75
  -7  16   8   -0.00    8.34
  -7  16   9    6.22    8.46
  -7  16  10    1.93    7.51
   7 -16 -14   -0.00    7.82
   7 -16 -15   -0.00    7.11
   7 -16 -16   -0.00    6.85
   7 -16 -17    0.00    7.71
   7 -16 -18   -0.00    7.79
   7 -16 -19    0.00    6.22
  -6   0   1    0.00    2.91
  -6   0   1   -0.00    3.03
   6   0  -1    0.41    3.50
   6   0  -1    1.70    3.47
  -6   0   2  414.90   46.54
  -6   0   2  414.70   46.06
   6   0  -2  407.83   46.37
   6   0  -2  568.60   47.97
  -6   0   3    0.34    3.03
  -6   0   3   -0.00    2.35
   6   0  -3    0.00    3.23
   6   0  -3    2.07    3.63
  -6   0   4   19.04    4.43
  -6   0   4   19.46    3.88
   6   0  -4   11.26    4.29
   6   0  -4   13.71    4.21
  -6   0   5    0.17    2.66
  -6   0   5   -0.00    1.98
   6   0  -5    0.85    2.91
   6   0  -5   -0.00    3.16
  -6   0   6 1215.64  127.08
  -6   0   6 1253.85  126.13
   6   0  -6 1335.45  127.27
   6   0  -6 1210.46  127.39
  -6   0   7    0.10    2.38
  -6   0   7    0.00    1.19
   6   0  -7    0.66    2.34
   6   0  -7    0.00    2.51
  -6   0   8   31.78    4.86
   6   0  -8   20.85    4.33
   6   0  -8   30.64    5.01
  -6   0   9    0.88    2.07
   6   0  -9    2.81    2.17
   6   0  -9    0.54    2.34
  -6   0  10  224.22   24.36
   6   0 -10  221.10   24.18
   6   0 -10  242.61   24.86
  -6   0  11   -0.00    2.02
   6   0 -11   -0.00    1.74
   6   0 -11    0.00    1.87
  -6   0  12  299.44   31.41
   6   0 -12  297.84   31.20
   6   0 -12  300.77   31.74
  -6   0  13    0.73    2.13
   6   0 -13   -0.00    1.77
   6   0 -13   -0.00    1.99
  -6   0  14  100.92   11.16
   6   0 -14   97.58   10.90
   6   0 -14   83.23   11.24
  -6   0  15    0.07    2.25
   6   0 -15    0.00    1.69
   6   0 -15    0.57    2.07
  -6   0  16  251.33   29.01
   6   0 -16  299.13   29.27
   6   0 -16  278.76   29.74
  -6   0  17    0.00    2.40
  -6   0  17    0.10    2.02
   6   0 -17   -1.81    2.87
  -6   0  18  193.87   20.29
  -6   0  18  189.77   20.29
   6   0 -18  159.79   20.50
  -6   0  19   -0.00    2.76
  -6   0  20    5.59    3.20
   6   0 -22  100.54   13.37
   6   0 -23    0.28    2.79
   6   0 -24   -0.00    3.22
   6   0 -25    0.52    3.02
   6   0 -26   33.14    7.02
   6   0 -27    0.00    3.23
   6   0 -28   18.27    5.67
   6   0 -29    0.62    3.36
   6   0 -30   22.52    6.31
   6   0 -31   -0.00    4.24
   6   0 -32   34.62    7.92
   6   0 -33    2.68    4.01
   6   0 -34    0.00    3.83
   6   0 -35   -0.00    4.33
   6   0 -36    0.00    4.45
   6   0 -37    0.21    3.66
   6   0 -38    2.86    4.80
  -6   1   1    7.33    3.96
  -6   1   1    7.66    4.01
   6  -1  -1   11.67    4.68
   6  -1  -1    3.37    3.80
   6   1  -1   12.29    3.91
   6   1  -1    8.24    3.96
  -6  -1   1    7.55    3.85
  -6  -1   1    7.63    3.30
  -6   1   2  609.56   65.67
  -6   1   2  648.26   65.53
   6  -1  -2  644.20   65.71
   6  -1  -2  601.04   66.03
   6   1  -2  668.56   65.26
   6   1  -2  657.08   65.70
  -6  -1   2  605.17   65.19
  -6  -1   2  592.77   64.55
  -6   1   3   40.63    7.08
  -6   1   3   29.74    6.21
   6  -1  -3   36.91    6.98
   6  -1  -3   39.19    7.26
   6   1  -3   40.50    6.33
   6   1  -3   47.78    7.08
  -6  -1   3   37.16    6.36
  -6  -1   3   31.21    5.48
  -6   1   4  931.74   92.24
  -6   1   4  935.46   91.78
   6  -1  -4  879.43   91.98
   6  -1  -4  945.51   92.65
   6   1  -4  848.84   91.20
   6   1  -4  908.71   91.73
  -6  -1   4  945.52   91.58
  -6  -1   4  940.51   90.91
  -6  -1   4  802.90   90.43
  -6   1   5  141.51   16.37
  -6   1   5  129.21   15.55
   6  -1  -5  138.71   16.17
   6  -1  -5  113.02   16.11
   6   1  -5  148.52   15.67
   6   1  -5  121.80   15.58
  -6  -1   5  135.53   15.52
  -6  -1   5  151.67   14.46
  -6  -1   5  125.34   14.27
  -6   1   6   77.95   11.42
  -6   1   6   90.17   10.83
   6  -1  -6  101.00   11.57
   6  -1  -6   80.78   11.60
   6   1  -6   91.46   10.78
   6   1  -6   85.07   10.89
  -6  -1   6   90.69   10.82
  -6   1   7  297.29   30.15
  -6   1   7  261.30   28.92
   6  -1  -7  303.95   29.90
   6  -1  -7  259.48   30.10
   6   1  -7  280.46   28.93
   6   1  -7  255.96   29.06
  -6  -1   7  273.75   28.91
  -6   1   8  777.33   68.18
  -6   1   8  734.80   66.80
   6  -1  -8  695.77   67.55
   6  -1  -8  319.75   66.51
   6   1  -8  724.48   66.53
   6   1  -8  724.15   66.98
  -6  -1   8  719.05   66.63
  -6   1   9    9.10    3.59
  -6   1   9    7.69    2.24
   6  -1  -9    5.80    2.85
   6  -1  -9   12.85    3.97
   6   1  -9    6.64    2.22
   6   1  -9   12.12    2.85
  -6  -1   9    8.82    2.35
  -6   1  10  113.32   12.77
  -6   1  10  105.71   11.01
   6  -1 -10   90.59   12.03
   6  -1 -10  101.83   12.71
   6   1 -10   94.20   10.82
   6   1 -10  100.03   11.38
  -6  -1  10  104.52   11.00
  -6   1  11   17.54    4.34
   6  -1 -11   19.53    3.91
   6  -1 -11   16.86    4.14
   6   1 -11   16.88    2.41
   6   1 -11   16.34    2.94
  -6  -1  11   14.99    2.46
  -6   1  12  356.97   33.25
   6  -1 -12  388.33   33.08
   6  -1 -12  333.35   33.40
   6   1 -12  271.80   30.90
   6   1 -12  322.92   31.71
  -6  -1  12  310.08   30.97
  -6   1  13   59.78    8.11
   6  -1 -13   68.43    8.04
   6  -1 -13   61.60    8.51
   6   1 -13   64.93    7.02
  -6  -1  13   51.90    6.06
  -6   1  14  163.60   18.68
   6  -1 -14  173.04   18.55
   6  -1 -14  172.66   19.15
   6   1 -14  172.02   17.71
  -6  -1  14  158.36   16.75
  -6   1  15   10.78    3.49
   6  -1 -15   12.94    3.28
   6  -1 -15    7.79    3.38
   6   1 -15   14.85    2.91
  -6  -1  15   10.41    1.98
  -6  -1  15   10.31    1.94
  -6   1  16    5.44    3.22
   6  -1 -16   12.92    3.30
   6  -1 -16    5.35    3.36
   6   1 -16    6.93    2.46
  -6  -1  16    7.84    2.01
  -6  -1  16    5.23    1.80
  -6   1  17    4.78    3.29
   6  -1 -17    5.06    2.84
   6  -1 -17    7.29    3.74
   6   1 -17    8.44    2.61
  -6  -1  17    5.78    2.04
  -6  -1  17    6.98    2.05
  -6   1  18  285.03   27.83
   6  -1 -18  258.90   27.27
   6   1 -18  234.76   26.62
  -6  -1  18  236.28   25.85
  -6   1  19   37.40    6.95
   6  -1 -19   41.49    6.79
   6   1 -19   43.87    6.41
  -6   1  20    0.00    2.99
  -6   1  21    2.29    3.27
   6  -1 -21    7.13    3.74
   6  -1 -22   21.57    5.37
   6   1 -22    8.75    3.48
   6  -1 -23    6.84    3.80
   6   1 -23    4.17    2.99
   6  -1 -24   34.68    7.25
   6   1 -24   35.68    6.52
   6  -1 -25    0.00    3.55
   6   1 -25    0.00    2.59
   6  -1 -26    1.07    3.88
   6   1 -26    1.25    3.17
   6  -1 -27    3.02    3.75
   6   1 -27    0.94    2.98
   6  -1 -28   35.56    8.82
   6   1 -28   63.59    9.39
   6  -1 -29    1.03    3.93
   6   1 -29   -0.00    3.03
   6  -1 -30   19.41    6.67
   6   1 -30   19.94    5.54
   6  -1 -31    0.00    3.86
   6   1 -31    2.01    3.48
   6  -1 -32    0.00    4.26
   6   1 -32    1.28    3.42
   6  -1 -33    0.00    4.12
   6   1 -33   -0.00    3.63
   6  -1 -34    8.45    5.34
   6   1 -34    3.50    4.23
   6  -1 -35   -0.00    4.82
   6   1 -35   -0.00    4.19
   6  -1 -36    4.29    5.00
   6   1 -36    0.87    3.44
   6  -1 -37    5.45    5.36
   6   1 -37   -0.00    3.78
   6  -1 -38    1.66    4.72
   6   1 -38    0.03    4.07
  -6   2   1    4.23    4.37
  -6   2   1    4.54    3.55
   6  -2  -1    7.08    4.22
   6  -2  -1    7.52    4.66
   6   2  -1    6.16    3.48
   6   2  -1    1.38    2.86
  -6  -2   1    3.27    3.38
  -6  -2   1    4.22    2.96
  -6  -2   1    4.43    2.80
  -6   2   2   33.99    6.53
  -6   2   2   19.85    5.25
   6  -2  -2   24.04    5.82
   6  -2  -2   12.08    5.30
   6   2  -2   23.96    4.91
   6   2  -2   14.57    4.85
  -6  -2   2   23.23    4.89
  -6  -2   2   27.39    4.62
  -6  -2   2   23.45    4.54
  -6   2   3    4.50    3.81
  -6   2   3    0.00    2.70
   6  -2  -3    7.39    4.06
   6  -2  -3    2.89    3.68
   6   2  -3    8.15    3.24
   6   2  -3    0.00    2.48
  -6  -2   3    2.88    2.77
  -6  -2   3    3.66    2.34
  -6  -2   3    0.00    2.12
  -6   2   4   35.50    8.00
  -6   2   4   55.84    8.49
   6  -2  -4   44.59    8.27
   6  -2  -4   95.50   10.55
   6   2  -4   48.20    7.37
   6   2  -4   68.15    8.32
  -6  -2   4   44.86    7.33
  -6  -2   4   64.33    6.85
  -6  -2   4   54.63    6.64
  -6   2   5   16.80    5.10
  -6   2   5   14.38    4.21
   6  -2  -5   20.25    4.82
   6  -2  -5   19.22    4.93
   6   2  -5   12.60    3.39
   6   2  -5   12.14    3.50
  -6  -2   5   11.87    3.41
  -6   2   6  294.48   34.48
  -6   2   6  341.08   34.17
   6  -2  -6  291.13   34.04
   6  -2  -6  306.44   34.88
   6   2  -6  323.35   32.97
   6   2  -6  323.14   33.29
  -6  -2   6  311.41   33.04
  -6   2   7   67.59    9.55
  -6   2   7   68.49    8.77
   6  -2  -7   66.19    9.18
   6  -2  -7   43.81    8.94
   6   2  -7   66.67    7.68
   6   2  -7   58.56    7.81
  -6  -2   7   61.43    7.60
  -6   2   8    4.71    3.89
  -6   2   8    6.80    2.86
   6  -2  -8    9.58    3.92
   6  -2  -8    3.90    3.62
   6   2  -8    8.07    1.98
   6   2  -8    3.96    1.92
   6   2  -8    7.09    2.35
  -6   2   9    3.36    3.29
  -6   2   9    0.37    2.32
   6  -2  -9   -0.00    2.65
   6  -2  -9    0.00    3.23
   6   2  -9    1.11    1.13
   6   2  -9    0.53    1.07
   6   2  -9    1.31    1.53
  -6   2  10  232.61   30.72
  -6   2  10  292.59   30.25
   6  -2 -10  295.20   30.93
   6  -2 -10  309.31   31.86
   6   2 -10  283.50   28.87
  -6   2  11  317.64   31.99
  -6   2  11  290.76   30.65
   6  -2 -11  319.24   31.66
   6  -2 -11  245.04   31.58
   6   2 -11  284.80   29.16
  -6   2  12  104.37   11.99
  -6   2  12   89.72   10.48
   6  -2 -12   61.33   10.66
   6  -2 -12  109.82   12.50
  -6   2  13   16.82    4.89
  -6   2  13   14.50    3.26
   6  -2 -13   12.87    3.92
   6  -2 -13   19.27    4.89
  -6   2  14  121.21   14.68
   6  -2 -14  117.68   14.31
   6  -2 -14  109.97   14.90
  -6   2  15   32.78    6.19
   6  -2 -15   22.76    5.24
   6  -2 -15   35.73    6.52
  -6   2  16   72.27    9.64
   6  -2 -16   57.33    8.86
   6  -2 -16   61.46    9.74
  -6   2  17   27.42    5.79
   6  -2 -17   21.55    4.92
  -6   2  18   11.14    4.17
   6  -2 -18   11.15    3.91
  -6   2  19   22.81    5.81
   6  -2 -19   22.88    5.15
  -6   2  20  235.77   22.55
   6  -2 -20  154.88   21.53
   6   2 -20  170.27   19.98
  -6   2  21    0.00    3.75
   6  -2 -21    1.94    3.82
   6   2 -21    5.93    3.06
  -6   2  22   27.43    6.42
   6  -2 -22   29.30    6.99
   6   2 -22   31.34    5.73
   6  -2 -23    4.01    3.84
   6  -2 -24   12.31    4.84
   6  -2 -25    4.98    4.17
   6  -2 -26   42.01    8.71
   6  -2 -27    0.49    3.58
   6  -2 -28   19.98    6.44
   6  -2 -29    2.41    3.83
   6  -2 -30    8.18    4.94
   6  -2 -31    0.91    3.51
   6  -2 -32   19.95    6.82
   6  -2 -33    4.02    4.12
   6  -2 -34    0.00    4.70
   6  -2 -35    0.00    4.41
   6  -2 -36   15.45    6.77
   6   2 -36    9.67    4.89
   6  -2 -37    4.57    4.55
   6   2 -37    4.99    4.36
   6  -2 -38    0.12    5.27
   6   2 -38    0.74    3.66
  -6   3   1    0.00    3.68
  -6   3   1    4.94    3.99
   6  -3  -1    0.93    4.06
   6  -3  -1    1.98    4.16
   6   3  -1    0.00    3.00
   6   3  -1    1.78    3.00
   6   3  -1    4.02    3.19
  -6  -3   1    0.00    2.50
  -6  -3   1    0.00    2.67
  -6   3   2  150.11   18.13
  -6   3   2  116.52   16.91
   6  -3  -2  142.24   17.62
   6  -3  -2  172.44   18.95
   6   3  -2  116.46   16.00
   6   3  -2  139.47   16.42
   6   3  -2  130.33   16.47
  -6  -3   2  147.85   16.06
  -6  -3   2  141.33   15.80
  -6   3   3  168.55   19.03
  -6   3   3  140.44   18.04
   6  -3  -3  144.04   18.12
   6  -3  -3  135.71   18.55
   6   3  -3  176.19   17.28
   6   3  -3  141.87   16.85
   6   3  -3  117.46   16.70
  -6  -3   3  144.94   16.23
  -6  -3   3  147.85   16.21
  -6   3   4   43.18    7.74
  -6   3   4   50.40    7.73
   6  -3  -4   38.72    6.97
   6  -3  -4   35.15    7.38
   6   3  -4   37.07    5.73
   6   3  -4   41.77    6.02
   6   3  -4   32.50    5.97
  -6  -3   4   37.15    4.85
  -6  -3   4   27.70    4.67
  -6   3   5   16.62    5.23
  -6   3   5   12.31    4.14
   6  -3  -5   22.53    5.25
   6  -3  -5   13.96    5.12
   6   3  -5    5.46    2.75
   6   3  -5    6.97    2.85
   6   3  -5    7.15    3.02
  -6   3   6   20.90    5.50
  -6   3   6   20.59    4.59
   6  -3  -6   12.84    4.44
   6  -3  -6   12.07    4.94
   6   3  -6   11.20    3.07
   6   3  -6   10.67    3.05
   6   3  -6   14.85    3.41
  -6   3   7   23.56    6.15
  -6   3   7   23.39    5.23
   6  -3  -7   24.63    5.71
   6  -3  -7   25.49    6.18
   6   3  -7   19.17    3.54
   6   3  -7   23.19    3.73
   6   3  -7   22.11    3.85
   6   3  -7   19.72    3.90
  -6   3   8  425.72   43.81
  -6   3   8  401.79   42.68
   6  -3  -8  384.96   42.86
   6  -3  -8  451.56   44.41
   6   3  -8  403.91   40.64
   6   3  -8  396.13   40.66
   6   3  -8  379.80   41.06
   6   3  -8  389.46   41.07
  -6   3   9   64.34   10.06
   6  -3  -9   40.33    8.73
   6  -3  -9  100.23   11.54
   6   3  -9   54.95    6.79
   6   3  -9   70.51    6.92
   6   3  -9   66.53    7.52
   6   3  -9   69.67    7.57
  -6   3  10   17.18    5.74
   6  -3 -10   22.40    5.38
   6  -3 -10   39.08    7.18
   6   3 -10   28.07    3.60
   6   3 -10   26.55    3.56
  -6   3  11    6.48    4.36
   6  -3 -11   13.14    4.33
   6  -3 -11   20.40    4.99
   6   3 -11   13.77    1.85
   6   3 -11    9.47    1.72
  -6   3  12   99.69   12.46
   6  -3 -12   86.16   11.72
   6  -3 -12   73.37   11.98
  -6   3  13  152.46   19.49
   6  -3 -13  167.88   19.26
   6  -3 -13  159.42   19.99
  -6   3  14  159.19   21.44
   6  -3 -14  191.56   21.61
   6  -3 -14  205.06   22.75
  -6   3  15   16.01    4.99
   6  -3 -15   14.41    4.53
  -6   3  16   36.81    6.91
   6  -3 -16   37.34    6.28
   6   3 -16   19.86    3.10
  -6   3  17  100.90   12.89
   6  -3 -17   91.62   12.23
   6   3 -17   82.31    9.68
  -6   3  18  118.92   16.39
   6  -3 -18  122.80   16.06
   6  -3 -18  133.78   17.12
   6   3 -18  128.48   14.01
  -6   3  19   46.10    8.10
   6  -3 -19   30.29    6.80
   6  -3 -19   45.22    8.27
   6   3 -19   37.10    5.54
  -6   3  20    2.56    4.08
   6  -3 -20    0.00    3.21
   6  -3 -20    3.44    4.16
   6   3 -20    3.73    2.61
  -6   3  21    0.00    4.37
   6  -3 -21    1.88    3.88
   6   3 -21    1.73    2.43
  -6   3  22   95.92   12.09
   6  -3 -22   57.55   10.76
   6   3 -22   56.49    8.87
  -6   3  23   14.63    5.46
   6  -3 -23   21.03    6.54
   6  -3 -24   46.75    9.50
   6  -3 -25    0.00    4.04
   6  -3 -26    0.00    3.78
   6  -3 -27    0.37    4.34
   6  -3 -28   16.23    6.08
   6  -3 -29    6.25    5.04
   6  -3 -30   28.73    8.02
   6  -3 -31    2.82    4.22
   6  -3 -32    7.04    5.69
   6  -3 -33    2.34    4.73
   6  -3 -34    3.56    4.87
   6  -3 -35   -0.00    4.91
   6  -3 -36   -0.00    4.52
   6  -3 -37   -0.00    4.20
  -6   4   1  226.03   24.76
  -6   4   1  197.01   23.63
   6  -4  -1  199.16   23.56
   6  -4  -1  187.43   24.20
   6   4  -1  194.30   22.39
   6   4  -1  199.45   22.53
   6   4  -1  200.20   22.83
  -6  -4   1  183.05   22.08
  -6  -4   1  178.36   21.71
  -6   4   2   27.03    6.81
  -6   4   2   22.42    6.07
   6  -4  -2   14.32    5.28
   6  -4  -2   31.52    7.49
   6   4  -2   22.23    4.98
   6   4  -2   25.76    4.99
   6   4  -2   16.19    4.86
   6   4  -2   18.64    4.83
  -6  -4   2   23.08    4.60
  -6  -4   2   22.51    4.42
  -6   4   3   14.03    5.60
  -6   4   3    5.61    3.58
   6  -4  -3    0.00    3.21
   6  -4  -3    0.00    4.32
   6   4  -3    8.75    3.37
   6   4  -3    8.33    3.44
   6   4  -3   10.94    3.59
   6   4  -3    6.11    3.61
  -6  -4   3    8.62    2.82
  -6  -4   3    8.21    2.68
  -6   4   4   15.55    5.75
   6  -4  -4    4.32    4.09
   6  -4  -4   12.12    5.19
   6   4  -4   13.05    3.77
   6   4  -4   17.72    4.05
   6   4  -4   10.89    3.66
   6   4  -4   18.86    4.34
  -6  -4   4   17.81    3.07
  -6  -4   4   15.55    3.03
  -6   4   5  295.59   29.74
   6  -4  -5  292.28   28.91
   6  -4  -5  276.89   29.85
   6   4  -5  296.92   26.95
   6   4  -5  284.90   26.96
   6   4  -5  270.10   27.30
   6   4  -5  230.57   26.73
  -6  -4   5  222.91   25.08
  -6  -4   5  223.66   25.06
  -6   4   6  224.60   29.24
   6  -4  -6  230.39   28.75
   6  -4  -6  247.35   30.05
   6   4  -6  244.83   27.04
   6   4  -6  266.29   27.29
   6   4  -6  269.12   27.75
   6   4  -6  266.92   27.58
  -6   4   7   75.56   12.03
   6  -4  -7   63.76   11.06
   6  -4  -7   98.92   13.10
   6   4  -7   82.93    9.56
   6   4  -7   87.22    9.72
   6   4  -7   85.98   10.10
   6   4  -7   63.20    9.48
  -6   4   8    5.53    4.28
   6  -4  -8    5.43    3.66
   6  -4  -8    7.75    4.22
   6   4  -8    5.70    2.39
   6   4  -8    5.95    2.28
   6   4  -8    5.85    2.56
   6   4  -8    5.49    2.32
  -6   4   9   60.70   10.74
   6  -4  -9   67.38   10.43
   6  -4  -9   91.19   12.28
   6   4  -9   62.95    7.89
   6   4  -9   70.81    7.99
   6   4  -9   70.71    8.53
   6   4  -9   70.44    8.40
  -6   4  10   27.10    6.85
   6  -4 -10   39.77    7.15
   6  -4 -10   37.60    7.43
   6   4 -10   24.61    3.75
   6   4 -10   32.63    3.80
   6   4 -10   33.14    4.58
  -6   4  11  160.97   19.07
   6  -4 -11  135.59   17.99
   6  -4 -11  174.37   19.89
   6   4 -11  139.44   15.68
  -6   4  12  120.92   14.80
   6  -4 -12  104.98   13.88
   6  -4 -12  114.04   15.04
   6   4 -12   95.62   11.26
  -6   4  13   40.78    8.01
   6  -4 -13   48.26    7.75
   6   4 -13   36.44    4.87
  -6   4  14    0.00    3.90
   6  -4 -14    2.56    3.67
   6   4 -14    0.00    1.42
  -6   4  15  144.84   18.20
   6  -4 -15  168.00   18.12
   6   4 -15  129.50   14.71
  -6   4  16  146.29   19.27
   6  -4 -16  157.53   18.81
   6   4 -16  148.31   16.11
  -6   4  17   15.84    5.70
   6  -4 -17    9.73    4.52
   6  -4 -17   13.26    5.45
   6   4 -17   12.33    2.87
  -6   4  18   47.66    9.45
   6  -4 -18   44.64    8.87
   6  -4 -18   53.91   10.12
   6   4 -18   55.57    6.91
  -6   4  19  133.57   17.26
   6  -4 -19  109.24   15.77
   6  -4 -19  105.61   16.54
   6   4 -19  126.76   13.99
  -6   4  20  155.22   18.36
   6  -4 -20  173.22   17.99
   6  -4 -20  111.80   17.54
   6   4 -20  110.66   14.75
  -6   4  21   13.23    5.68
   6  -4 -21    6.17    4.30
   6   4 -21    9.84    3.32
  -6   4  22   13.42    5.75
   6  -4 -22    1.27    4.24
  -6   4  23    2.55    4.80
   6  -4 -23    0.90    4.28
  -6   4  24   -0.00    4.05
   6  -4 -24   -0.00    4.63
   6  -4 -25    0.00    4.37
   6  -4 -26   12.87    5.94
   6  -4 -27   14.18    5.98
   6  -4 -28   11.68    6.02
   6  -4 -29    4.89    5.06
   6  -4 -30    5.58    5.86
   6  -4 -31    3.74    5.06
   6  -4 -32    6.13    5.92
   6  -4 -33    0.22    5.05
   6  -4 -34    0.00    5.00
   6  -4 -35    6.06    5.63
   6  -4 -36    9.42    6.30
   6  -4 -37   -0.00    5.58
  -6   5   1   11.03    5.72
   6  -5  -1   19.33    5.76
   6  -5  -1   10.19    5.48
   6   5  -1   11.69    4.40
   6   5  -1   19.46    4.80
   6   5  -1   14.54    4.59
   6   5  -1    9.35    4.07
  -6  -5   1   18.16    4.43
  -6   5   2   98.59   15.35
   6  -5  -2  116.77   15.11
   6  -5  -2   86.67   15.20
   6   5  -2   85.82   13.28
   6   5  -2  121.87   14.06
   6   5  -2  106.07   14.23
  -6  -5   2  127.16   13.81
  -6   5   3  173.75   20.45
   6  -5  -3  127.36   18.13
   6  -5  -3  141.50   19.58
   6   5  -3  133.45   17.08
   6   5  -3  146.98   17.35
   6   5  -3  154.49   18.07
  -6  -5   3  131.39   16.58
  -6  -5   3  157.81   16.80
  -6   5   4  119.99   16.80
   6  -5  -4  115.62   15.87
   6  -5  -4  107.46   16.70
   6   5  -4  108.36   14.29
   6   5  -4  107.45   14.26
   6   5  -4  157.86   15.90
  -6  -5   4  124.72   13.84
  -6  -5   4  111.73   13.53
  -6   5   5   11.55    5.24
   6  -5  -5    5.17    3.96
   6  -5  -5    5.03    4.39
   6   5  -5    0.00    2.81
   6   5  -5    0.00    2.43
   6   5  -5    3.63    3.03
  -6  -5   5    3.49    2.15
  -6  -5   5    3.48    2.00
  -6   5   6    3.40    4.46
   6  -5  -6   -0.00    3.77
   6  -5  -6    6.42    4.98
   6   5  -6    0.84    2.39
   6   5  -6    1.50    2.26
   6   5  -6    1.03    2.33
  -6  -5   6    0.83    1.07
  -6  -5   6    1.15    1.18
  -6   5   7   73.28   12.58
   6  -5  -7   73.03   11.57
   6  -5  -7   86.88   13.24
   6   5  -7   92.41   10.27
   6   5  -7   78.57    9.95
   6   5  -7   66.36   10.14
  -6   5   8   58.46   10.00
   6  -5  -8   61.96    9.40
   6  -5  -8   53.04   10.20
   6   5  -8   41.45    6.75
   6   5  -8   53.88    7.01
   6   5  -8   47.76    7.34
  -6   5   9   75.05   12.92
   6  -5  -9   93.97   13.11
   6  -5  -9   70.92   13.25
   6   5  -9   89.50   10.71
   6   5  -9   92.17   10.72
   6   5  -9  101.64   11.42
  -6   5  10   47.57    9.20
   6  -5 -10   37.49    7.84
   6  -5 -10   53.97    9.94
   6   5 -10   34.26    5.55
   6   5 -10   44.79    5.72
   6   5 -10   43.01    6.31
  -6   5  11    1.71    4.06
   6  -5 -11    5.69    4.00
   6   5 -11    3.15    2.13
   6   5 -11    1.97    1.69
   6   5 -11    2.42    2.22
  -6   5  12   11.83    5.41
   6  -5 -12   19.25    5.64
   6   5 -12    6.22    2.27
   6   5 -12    9.45    2.07
   6   5 -12    9.30    2.80
  -6   5  13  309.11   29.28
   6  -5 -13  361.33   29.29
   6   5 -13  226.56   23.78
   6   5 -13  210.77   23.72
   6   5 -13  255.98   25.18
  -6   5  14  323.41   35.23
   6  -5 -14  309.99   34.37
   6   5 -14  290.53   31.79
  -6   5  15   12.24    5.18
   6  -5 -15    0.81    3.56
   6  -5 -15    0.00    4.76
   6   5 -15    1.73    2.27
  -6   5  16    6.70    5.00
   6  -5 -16   17.86    5.28
   6  -5 -16    5.96    5.06
   6   5 -16    5.85    2.85
  -6   5  17    2.24    5.14
   6  -5 -17   -0.00    4.25
   6  -5 -17    0.81    4.35
   6   5 -17    3.85    2.50
  -6   5  18  155.61   19.22
   6  -5 -18  108.04   18.31
   6   5 -18  140.02   15.75
  -6   5  19   40.24    8.27
   6  -5 -19    8.70    5.49
   6   5 -19   24.17    4.74
  -6   5  20   16.88    6.57
   6  -5 -20   13.48    6.45
   6   5 -20   13.31    3.81
  -6   5  21    2.16    4.74
   6  -5 -21    0.81    4.23
  -6   5  22   -0.00    4.99
   6  -5 -22    0.20    4.47
  -6   5  23   60.87   10.91
   6  -5 -23   47.70   10.29
  -6   5  24   45.43    9.08
   6  -5 -24   17.18    7.22
  -6   5  25    2.01    4.93
   6  -5 -25    7.44    5.24
   6  -5 -26    0.71    3.93
   6  -5 -27    1.37    5.02
   6  -5 -28    7.24    5.70
   6  -5 -29   10.82    5.92
   6  -5 -30   16.70    6.62
   6  -5 -31    0.00    4.01
   6  -5 -32   14.64    6.65
   6  -5 -33    5.34    5.91
   6  -5 -34    0.38    5.43
   6  -5 -35    5.33    5.54
   6  -5 -36    1.58    5.26
  -6   6   1  156.79   21.56
   6  -6  -1  177.20   22.44
   6   6  -1  167.58   19.80
   6   6  -1  157.10   19.50
  -6  -6   1  158.77   19.70
  -6  -6   1  148.14   19.28
  -6   6   2   52.16   10.52
   6  -6  -2   47.24    9.93
   6   6  -2   48.09    8.29
   6   6  -2   44.04    7.90
   6   6  -2   39.72    8.30
  -6  -6   2   45.75    7.87
  -6  -6   2   51.39    7.80
  -6   6   3    0.00    4.79
   6  -6  -3    2.41    4.94
   6   6  -3    4.17    3.55
   6   6  -3    9.45    3.67
   6   6  -3    6.69    3.92
  -6  -6   3    8.54    3.95
  -6  -6   3    4.78    3.03
  -6   6   4   26.55    7.53
   6  -6  -4   19.56    6.98
   6   6  -4   14.03    4.86
   6   6  -4   22.99    5.67
  -6  -6   4   24.24    5.27
  -6  -6   4   20.15    4.47
  -6   6   5  161.70   20.51
   6  -6  -5  139.85   20.28
   6   6  -5  133.03   17.43
   6   6  -5  141.03   18.28
  -6  -6   5  166.73   17.95
  -6  -6   5  147.95   16.95
  -6   6   6   89.47   14.38
   6  -6  -6  104.90   15.37
   6   6  -6   89.33   12.06
   6   6  -6   95.69   12.82
  -6  -6   6   88.54   11.81
  -6  -6   6   95.90   11.00
  -6  -6   6   92.10   10.82
  -6   6   7   77.21   12.18
   6  -6  -7   91.82   13.55
   6   6  -7   76.42    9.54
   6   6  -7   73.27    9.89
  -6  -6   7   74.50    9.25
  -6  -6   7   58.60    7.38
  -6  -6   7   59.68    7.37
  -6   6   8   19.65    6.51
   6  -6  -8   12.44    5.98
   6   6  -8    6.61    3.24
   6   6  -8   22.14    4.73
  -6  -6   8   11.84    3.49
  -6   6   9  137.57   17.87
   6   6  -9  111.31   14.33
   6   6  -9  119.59   15.11
  -6  -6   9  128.79   14.41
  -6   6  10  115.08   15.07
   6   6 -10   76.12   10.83
   6   6 -10   87.88   11.66
  -6  -6  10   94.65   10.95
  -6   6  11   78.33   11.85
   6   6 -11   53.94    8.11
   6   6 -11   71.97    9.19
  -6  -6  11   59.25    7.98
  -6   6  12   82.14   12.66
   6   6 -12   64.37    9.11
   6   6 -12   69.61    9.85
  -6  -6  12   81.63    9.20
  -6   6  13    7.12    5.45
   6  -6 -13    2.54    4.08
   6   6 -13    3.24    2.58
   6   6 -13    6.75    2.93
  -6   6  14    6.97    4.68
   6  -6 -14    4.50    4.50
   6   6 -14    3.16    2.41
   6   6 -14    1.39    2.56
  -6   6  15   75.03   12.70
   6  -6 -15   75.32   13.09
   6   6 -15   74.07   10.15
  -6   6  16   11.84    5.95
   6  -6 -16   15.42    5.87
   6   6 -16    7.11    3.62
  -6   6  17   15.07    6.19
   6  -6 -17   15.12    6.86
   6   6 -17   21.80    4.86
  -6   6  18   40.02    9.63
   6  -6 -18   30.89    9.27
   6   6 -18   51.98    7.49
  -6   6  19   22.05    7.18
   6  -6 -19   24.71    7.41
  -6   6  20    4.88    5.46
   6  -6 -20    6.59    5.39
  -6   6  21   32.92    8.20
   6  -6 -21    7.30    5.69
   6  -6 -22   10.40    6.23
   6  -6 -23   12.12    6.13
   6  -6 -24    3.07    4.50
   6  -6 -25   13.43    6.20
   6  -6 -26   10.06    6.58
   6  -6 -27    7.90    5.40
   6  -6 -28    0.00    4.37
   6  -6 -29   -0.00    5.36
   6  -6 -30   -0.00    5.65
   6  -6 -31    0.87    5.23
   6  -6 -32   13.74    6.98
   6  -6 -33    5.60    5.99
   6  -6 -34   -0.00    5.47
   6  -6 -35    2.93    5.82
  -6   7   1   10.06    6.03
   6  -7  -1   26.09    7.94
   6   7  -1    9.83    4.74
  -6  -7   1    9.07    4.30
  -6  -7   1   10.40    4.51
  -6   7   2   21.07    7.70
   6  -7  -2   12.36    6.81
   6   7  -2   14.89    5.39
  -6  -7   2   12.88    4.71
  -6  -7   2   16.54    4.85
  -6   7   3  284.94   35.82
   6  -7  -3  290.01   36.46
   6   7  -3  296.13   33.65
   6   7  -3  258.80   34.06
  -6  -7   3  299.83   33.39
  -6  -7   3  356.10   34.06
  -6   7   4   88.41   14.43
   6  -7  -4  102.97   15.37
   6   7  -4   70.02   11.42
   6   7  -4   70.43   12.02
  -6  -7   4   87.14   11.54
  -6  -7   4   84.26   11.39
  -6   7   5   21.22    7.60
   6  -7  -5   40.02    8.94
   6   7  -5   13.43    5.03
   6   7  -5   24.80    5.76
  -6  -7   5   26.25    5.58
  -6  -7   5   24.00    5.08
  -6   7   6   26.37    7.77
   6   7  -6   14.59    4.82
   6   7  -6   22.74    5.54
  -6  -7   6   16.32    4.52
  -6  -7   6   16.08    4.12
  -6   7   7   26.30    7.68
   6   7  -7   20.98    5.13
   6   7  -7   17.37    5.22
  -6  -7   7   24.18    4.99
  -6  -7   7   13.03    3.58
  -6   7   8   44.40    9.55
   6   7  -8   36.23    6.82
   6   7  -8   32.73    6.92
  -6  -7   8   42.78    6.87
  -6  -7   8   37.93    5.32
  -6   7   9  155.33   20.43
   6   7  -9  149.06   17.47
   6   7  -9  150.82   18.18
  -6  -7   9  131.06   16.84
  -6   7  10   -0.00    5.45
   6   7 -10    0.00    3.31
   6   7 -10    0.00    2.94
  -6  -7  10   -0.00    2.72
  -6   7  11   -0.00    4.91
   6  -7 -11   -0.00    4.75
   6   7 -11    1.66    3.13
   6   7 -11    0.67    2.72
  -6   7  12   12.92    6.72
   6  -7 -12   29.54    8.22
   6   7 -12   23.04    5.08
   6   7 -12   22.79    5.43
  -6   7  13  156.90   22.81
   6  -7 -13  172.22   23.60
   6   7 -13  192.62   20.10
   6   7 -13  157.33   20.35
  -6   7  14    0.00    5.02
   6  -7 -14   -0.00    4.21
   6   7 -14    2.51    3.05
  -6   7  15    2.17    5.23
   6  -7 -15    1.90    4.15
   6   7 -15    4.13    3.68
   6  -7 -16    3.42    5.19
   6  -7 -17   -0.00    4.56
   6  -7 -18    0.00    4.83
   6  -7 -19   72.63   13.67
   6  -7 -20    5.60    6.27
   6  -7 -21    4.05    5.46
  -6   7  22   -0.00    5.27
   6  -7 -22   -0.00    4.98
  -6   7  23   33.30    9.20
   6  -7 -23   29.97    9.04
  -6   7  24    3.07    5.99
   6  -7 -24    1.69    5.39
  -6   7  25   12.45    6.88
   6  -7 -25   21.80    7.53
  -6   7  26    2.04    5.27
   6  -7 -26    3.00    5.69
   6  -7 -27    2.82    4.64
   6  -7 -28    1.28    5.08
   6  -7 -29   21.10    8.08
   6  -7 -30    0.36    4.90
   6  -7 -31    0.65    4.41
   6  -7 -32    0.00    5.39
   6  -7 -33    7.21    6.48
   6  -7 -34   -0.00    5.72
   6  -8  -1  154.85   23.10
   6   8  -1  166.94   20.84
   6   8  -1  159.07   21.53
  -6  -8   1  160.04   20.11
   6  -8  -2   13.62    7.29
   6   8  -2    6.74    4.92
  -6  -8   2    4.05    4.03
   6   8  -3    0.00    4.09
  -6  -8   3    0.00    3.14
   6   8  -4   -0.00    4.11
   6   8  -4    2.21    3.96
  -6  -8   4   -0.00    3.13
   6   8  -5  237.01   29.25
   6   8  -5  253.71   30.44
  -6  -8   5  271.98   29.31
   6   8  -6    3.81    4.25
  -6  -8   6    4.80    3.95
   6   8  -7   86.72   12.78
  -6  -8   7   97.59   12.77
   6   8  -8    6.96    4.61
  -6  -8   8    0.00    3.60
   6  -8  -9  137.04   21.07
   6   8  -9  143.77   17.77
  -6  -8   9  140.50   15.99
   6  -8 -10    9.04    7.55
   6   8 -10   38.23    7.04
  -6  -8  10   31.57    4.49
   6  -8 -11  107.42   17.36
   6   8 -11   96.82   13.24
   6  -8 -12   22.53    7.84
   6   8 -12   20.85    5.44
   6  -8 -13   -0.00    5.08
   6  -8 -14   -0.00    4.75
   6  -8 -15   81.17   14.81
  -6   8  16   -0.00    4.90
   6  -8 -16    1.52    5.01
  -6   8  17   26.69    9.10
   6  -8 -17   18.44    7.82
  -6   8  18    3.39    5.88
   6  -8 -18    1.96    5.48
  -6   8  19   29.61    8.87
   6  -8 -19   28.57    8.75
  -6   8  20    6.34    6.14
   6  -8 -20    3.32    5.22
  -6   8  21   23.53    7.55
   6  -8 -21    9.90    7.05
  -6   8  22    7.26    6.40
   6  -8 -22    3.42    4.49
  -6   8  23   18.13    7.55
   6  -8 -23    5.87    6.34
  -6   8  24   -0.00    4.90
   6  -8 -24    0.79    5.42
  -6   8  25   19.58    7.62
   6  -8 -25    9.94    6.98
  -6   8  26    4.71    6.21
   6  -8 -26    0.79    5.38
  -6   8  27   14.79    6.91
   6  -8 -27    9.82    7.27
   6  -8 -28    1.68    4.52
   6  -8 -29    4.53    5.29
   6  -8 -30   -0.00    5.55
   6  -8 -31   12.76    7.68
   6  -8 -32    4.89    5.87
   6  -8 -33    2.16    5.69
  -6   9   1    5.41    6.53
   6   9  -1    3.71    5.02
  -6   9   2   10.83    7.54
   6   9  -2   18.96    6.82
  -6   9   3  148.13   24.19
   6   9  -3  190.77   23.21
  -6  -9   3  196.84   22.64
  -6   9   4   16.28    7.24
   6   9  -4   10.52    5.39
  -6  -9   4   10.09    5.25
  -6   9   5    0.00    5.91
   6   9  -5    0.00    4.49
  -6  -9   5    5.00    4.38
  -6   9   6   15.64    7.18
   6  -9  -6   11.24    6.49
   6   9  -6   21.38    6.03
  -6  -9   6    6.18    4.39
  -6   9   7    5.74    6.92
   6  -9  -7   14.59    6.71
   6   9  -7   14.72    5.76
  -6   9   8    2.80    6.15
   6  -9  -8   -0.00    5.30
   6   9  -8    0.87    4.24
  -6   9   9   74.73   14.79
   6  -9  -9   82.02   15.60
   6   9  -9   93.46   12.87
  -6   9  10    5.97    6.66
   6  -9 -10    3.27    5.89
   6   9 -10    5.79    4.64
  -6   9  11    0.00    5.50
   6  -9 -11    3.74    5.77
   6   9 -11   -0.00    3.95
  -6   9  12    0.00    6.09
   6  -9 -12    2.52    5.55
  -6   9  13   46.55   11.19
   6  -9 -13   64.07   12.80
  -6   9  14    0.07    4.99
   6  -9 -14    4.38    5.69
  -6   9  15   14.47    6.97
   6  -9 -15   17.71    7.58
  -6   9  16    0.00    5.44
   6  -9 -16    7.21    5.95
  -6   9  17   13.96    7.19
   6  -9 -17    1.09    4.40
  -6   9  18    2.16    6.07
   6  -9 -18    3.63    5.03
  -6   9  19   31.02    9.58
   6  -9 -19   32.15   10.33
  -6   9  20    0.00    6.08
   6  -9 -20    3.04    6.16
  -6   9  21   -0.00    5.49
   6  -9 -21    1.13    5.94
  -6   9  22   -0.00    5.74
   6  -9 -22    0.00    5.94
  -6   9  23   33.32   10.05
   6  -9 -23   37.78   10.75
  -6   9  24    0.60    6.61
   6  -9 -24    0.00    5.72
  -6   9  25   22.65    8.28
   6  -9 -25    8.20    7.00
  -6   9  26    0.00    5.74
   6  -9 -26    0.08    4.72
  -6   9  27    0.00    6.29
   6  -9 -27    9.96    7.37
  -6   9  28    0.00    6.01
   6  -9 -28   -0.00    6.05
   6  -9 -29    1.91    5.59
   6  -9 -30    1.32    4.96
   6  -9 -31    2.22    5.09
   6  -9 -32    2.90    5.70
  -6  10   1   24.71    9.24
   6  10  -1   32.94    8.53
  -6  10   2   12.51    7.43
   6  10  -2    8.94    5.60
  -6  10   3    0.41    6.63
   6  10  -3    4.00    5.01
  -6  10   4   26.53    9.00
   6 -10  -4    5.17    6.73
   6  10  -4   14.67    6.12
  -6  10   5   38.96   11.05
   6 -10  -5   46.72   11.38
   6  10  -5   34.75    8.38
  -6  10   6    0.00    6.57
   6 -10  -6    5.88    6.65
   6  10  -6    1.89    4.69
  -6  10   7   15.09    7.80
   6 -10  -7   16.45    7.66
   6  10  -7   19.99    6.99
  -6  10   8    1.16    5.75
   6 -10  -8   -0.00    5.82
   6  10  -8    1.80    4.45
  -6  10   9   -0.00    6.75
   6 -10  -9   -0.00    4.95
   6  10  -9    0.00    4.47
  -6  10  10   -0.00    5.93
   6 -10 -10    5.78    6.58
  -6  10  11   95.46   15.47
   6 -10 -11   65.92   14.97
  -6  10  12    0.60    5.84
   6 -10 -12   -0.00    5.74
  -6  10  13    7.45    7.16
   6 -10 -13   10.95    7.12
  -6  10  14   16.07    7.20
   6 -10 -14    4.42    6.16
  -6  10  15   59.29   11.94
   6 -10 -15   36.28   11.01
  -6  10  16    0.61    5.32
   6 -10 -16    0.00    6.11
  -6  10  17   33.66    9.72
   6 -10 -17   29.40    9.35
  -6  10  18    5.47    7.09
   6 -10 -18    9.42    6.95
  -6  10  19   11.02    6.88
   6 -10 -19    7.87    6.47
  -6  10  20    4.44    6.22
   6 -10 -20    3.30    5.80
  -6  10  21   43.51   10.85
   6 -10 -21   24.16    9.58
  -6  10  22    4.07    6.80
   6 -10 -22    4.45    5.78
  -6  10  23    0.00    6.26
   6 -10 -23   -0.00    5.70
  -6  10  24    0.00    6.30
   6 -10 -24    4.87    5.65
  -6  10  25   13.60    8.35
   6 -10 -25    0.70    6.16
  -6  10  26   -0.00    6.03
   6 -10 -26    5.97    7.16
  -6  10  27    0.00    5.84
   6 -10 -27    0.00    5.92
  -6  10  28    1.18    6.26
   6 -10 -28    0.41    5.21
   6 -10 -29    7.67    6.42
   6 -10 -30   -0.00    5.80
   6 -10 -31   11.73    7.42
  -6  11   1    0.00    6.11
   6 -11  -1    8.16    6.64
  -6  11   2    1.34    6.16
   6 -11  -2   -0.00    6.06
  -6  11   3   47.96   11.62
   6 -11  -3   30.34   10.47
  -6  11   4   -0.00    7.10
   6 -11  -4    3.36    6.64
   6  11  -4    0.00    4.46
  -6  11   5    0.00    6.54
   6 -11  -5    7.42    7.17
   6  11  -5    0.60    4.87
  -6  11   6    0.00    6.15
   6 -11  -6    2.78    6.37
   6  11  -6    1.46    4.92
  -6  11   7    4.12    7.16
   6 -11  -7    0.00    6.73
   6  11  -7    8.31    5.81
  -6  11   8   12.13    8.22
   6 -11  -8    4.85    5.63
   6  11  -8   18.09    6.67
  -6  11   9   29.88   10.35
   6 -11  -9   20.90    8.99
  -6  11  10    6.33    6.61
   6 -11 -10    5.87    6.33
  -6  11  11   -0.00    6.46
   6 -11 -11   -0.00    5.45
  -6  11  12   11.87    7.53
   6 -11 -12   10.09    7.26
  -6  11  13   34.46   10.01
   6 -11 -13   17.36    8.69
  -6  11  14   -0.00    5.47
   6 -11 -14    3.13    5.61
  -6  11  15    6.59    6.87
   6 -11 -15   15.54    7.82
  -6  11  16    4.16    6.79
   6 -11 -16    2.70    5.57
  -6  11  17   29.27    9.12
   6 -11 -17    4.79    6.90
  -6  11  18    8.06    6.74
   6 -11 -18    0.40    5.95
  -6  11  19   18.40    8.79
   6 -11 -19   20.40    8.92
  -6  11  20   -0.00    6.20
   6 -11 -20    0.00    5.41
  -6  11  21    3.25    5.91
   6 -11 -21    2.11    6.20
  -6  11  22    1.22    6.00
   6 -11 -22    0.25    5.72
  -6  11  23   32.45   10.15
   6 -11 -23   18.13    8.16
  -6  11  24    0.00    6.59
   6 -11 -24   -0.00    5.95
  -6  11  25    6.21    6.87
   6 -11 -25    5.73    6.65
  -6  11  26    7.59    7.02
   6 -11 -26   -0.00    5.57
  -6  11  27   -0.00    6.07
   6 -11 -27    0.00    6.44
  -6  11  28    0.00    6.58
   6 -11 -28    1.06    6.59
  -6  11  29    2.73    7.38
   6 -11 -29    6.78    7.08
   6 -11 -30    5.72    6.92
  -6  12   1   70.83   13.42
   6 -12  -1   34.51   11.22
   6  12  -1   19.46    8.11
  -6  12   2    2.91    7.31
   6 -12  -2    0.39    6.03
   6  12  -2    5.91    5.55
  -6  12   3    2.11    7.40
   6 -12  -3   -0.00    5.23
   6  12  -3    0.79    5.05
  -6  12   4   -0.00    6.83
   6 -12  -4    2.80    6.88
  -6  12   5   18.96    9.09
   6 -12  -5   40.16   10.74
  -6  12   6   -0.00    6.06
   6 -12  -6   -0.00    5.78
  -6  12   7    8.85    8.03
   6 -12  -7    8.48    7.28
  -6  12   8    5.94    6.46
   6 -12  -8    0.68    5.81
  -6  12   9   14.58    8.05
   6 -12  -9    7.83    7.60
  -6  12  10    7.04    6.90
   6 -12 -10   10.73    7.48
  -6  12  11   24.08    9.38
   6 -12 -11   27.73   10.63
  -6  12  12   -0.00    6.25
   6 -12 -12   -0.00    6.61
  -6  12  13    0.43    6.13
   6 -12 -13    3.05    7.00
  -6  12  14   -0.00    6.32
   6 -12 -14   -0.00    7.02
  -6  12  15   16.83    7.88
   6 -12 -15   18.94    8.76
  -6  12  16    0.00    5.50
   6 -12 -16    0.00    6.36
  -6  12  17    7.69    7.43
   6 -12 -17    1.89    6.33
  -6  12  18    6.69    6.40
   6 -12 -18    6.98    6.38
  -6  12  19    5.18    7.16
   6 -12 -19    0.78    5.35
  -6  12  20    3.16    5.98
   6 -12 -20    0.00    5.75
  -6  12  21   23.74    9.60
   6 -12 -21   15.67    8.71
  -6  12  22    4.83    7.45
   6 -12 -22   -0.00    5.65
  -6  12  23   -0.00    6.57
   6 -12 -23   -0.00    6.13
  -6  12  24   -0.00    6.21
   6 -12 -24   -0.00    5.61
  -6  12  25   12.50    8.20
   6 -12 -25    0.54    6.32
  -6  12  26   -0.00    7.56
   6 -12 -26   -0.00    7.16
  -6  12  27   10.74    7.43
   6 -12 -27    1.44    6.23
  -6  12  28    0.43    6.64
   6 -12 -28    0.50    6.58
  -6  12  29    1.54    6.98
  -6  13   1   11.81    8.54
   6 -13  -1    0.00    7.17
   6  13  -1    4.10    6.20
  -6  13   2    8.55    7.42
   6 -13  -2    4.53    6.39
   6  13  -2    1.05    5.79
  -6  13   3   46.14   12.24
   6 -13  -3   28.23   11.16
   6  13  -3   38.32    9.76
  -6  13   4   16.57   10.28
   6 -13  -4   23.83   10.18
   6  13  -4   12.35    7.11
  -6  13   5    0.00    6.72
   6 -13  -5    3.74    6.51
   6  13  -5    1.36    5.73
  -6  13   6    3.23    7.51
   6 -13  -6    1.86    6.36
  -6  13   7   24.80    9.52
   6 -13  -7   20.01    8.89
  -6  13   8    7.56    7.11
   6 -13  -8    3.52    8.42
  -6  13   9   42.69   11.17
   6 -13  -9   21.51    9.82
  -6  13  10    6.56    7.00
   6 -13 -10   -0.00    5.33
  -6  13  11    0.00    6.66
   6 -13 -11   -0.00    6.60
  -6  13  12   11.83    8.06
   6 -13 -12    4.18    7.53
  -6  13  13    7.04    6.79
   6 -13 -13    8.61    7.71
  -6  13  14    2.93    6.67
   6 -13 -14    0.12    5.64
  -6  13  15    4.57    6.83
   6 -13 -15   -0.00    5.93
  -6  13  16    1.79    6.20
   6 -13 -16   -0.00    5.70
  -6  13  17   -0.00    5.95
   6 -13 -17    0.00    5.73
  -6  13  18    4.74    6.72
   6 -13 -18   -0.00    6.04
  -6  13  19    7.99    6.99
   6 -13 -19    7.21    6.53
  -6  13  20    0.00    6.19
   6 -13 -20    3.02    6.15
  -6  13  21    1.27    6.67
   6 -13 -21    1.34    6.31
  -6  13  22    4.89    7.23
   6 -13 -22   -0.00    5.70
  -6  13  23    2.22    7.37
   6 -13 -23    6.67    7.97
  -6  13  24   -0.00    7.15
   6 -13 -24    4.53    7.40
  -6  13  25    1.47    6.72
   6 -13 -25    4.31    5.73
  -6  13  26    0.00    7.12
   6 -13 -26    2.68    6.11
  -6  13  27    4.23    7.73
   6 -13 -27   -0.00    6.93
  -6  13  28    3.54    7.77
  -6  13  29    6.54    7.62
  -6  14   1   19.49    8.42
   6  14  -1    8.89    7.49
  -6  14   2    6.23    7.48
   6 -14  -2    1.08    7.70
   6  14  -2    4.83    6.22
  -6  14   3    1.14    6.69
   6 -14  -3    0.00    7.07
   6  14  -3   -0.00    6.22
  -6  14   4    0.00    8.07
   6 -14  -4    2.41    6.74
   6  14  -4    0.30    6.48
  -6  14   5   17.38   10.02
   6 -14  -5   14.84    9.40
  -6  14   6   10.72    8.67
   6 -14  -6   15.43    9.86
  -6  14   7    4.22    7.24
   6 -14  -7    4.74    7.40
  -6  14   8   -0.00    7.45
   6 -14  -8   -0.00    7.41
  -6  14   9    8.74    7.80
   6 -14  -9    0.00    6.72
  -6  14  10    4.47    7.23
   6 -14 -10    8.48    7.72
  -6  14  11   12.30    7.51
   6 -14 -11    4.08    7.99
  -6  14  12    2.84    6.96
   6 -14 -12    8.48    7.14
  -6  14  13   -0.00    7.43
   6 -14 -13    3.42    6.42
  -6  14  14    5.38    6.74
   6 -14 -14    0.00    7.22
  -6  14  15    7.66    7.25
   6 -14 -15    0.62    7.12
  -6  14  16    9.97    7.65
   6 -14 -16    2.00    7.44
  -6  14  17    7.37    8.17
   6 -14 -17    2.04    6.99
  -6  14  18   -0.00    6.48
   6 -14 -18    2.04    6.57
  -6  14  19    8.72    7.45
   6 -14 -19    0.00    5.35
  -6  14  20   -0.00    6.74
   6 -14 -20    5.98    6.65
  -6  14  21    0.00    6.15
   6 -14 -21    1.98    5.78
  -6  14  22    0.00    7.65
   6 -14 -22    5.37    6.92
  -6  14  23   10.06    8.53
   6 -14 -23   -0.00    7.44
  -6  14  24    2.51    7.48
   6 -14 -24   -0.00    6.72
  -6  14  25   -0.00    6.83
   6 -14 -25    1.34    7.17
  -6  14  26    0.82    7.18
  -6  15   1   -0.00    7.87
   6  15  -1    2.94    5.83
  -6  15   2    1.44    7.12
   6  15  -2    5.88    7.56
  -6  15   3    0.00    7.81
  -6  15   4    7.80    7.92
  -6  15   5    2.05    7.64
  -6  15   6   -0.00    7.07
  -6  15   7    7.89    8.08
  -6  15   8    0.00    7.84
   6 -15  -8    1.01    7.37
  -6  15   9    2.12    7.26
   6 -15  -9    4.55    7.96
  -6  15  10   -0.00    7.01
   6 -15 -10   -0.00    7.34
  -6  15  11    1.45    7.43
   6 -15 -11    0.00    6.41
  -6  15  12    9.72    8.68
   6 -15 -12   -0.00    7.05
  -6  15  13   16.25    8.63
   6 -15 -13    2.62    6.32
  -6  15  14    7.71    7.68
   6 -15 -14    1.33    7.27
  -6  15  15   -0.00    6.63
   6 -15 -15    7.24    7.65
  -6  15  16    5.85    7.24
   6 -15 -16    0.00    6.24
  -6  15  17   -0.00    6.23
   6 -15 -17   -0.00    7.21
  -6  15  18   10.91    8.16
   6 -15 -18    5.84    7.37
  -6  15  19    0.00    6.40
   6 -15 -19    0.00    6.74
  -6  15  20    4.62    6.77
   6 -15 -20    0.00    7.11
  -6  15  21    2.24    7.76
   6 -15 -21   -0.00    5.48
   6 -15 -22    1.65    6.66
   6 -15 -23    6.12    8.46
  -6  16   1    3.47    8.00
  -6  16   2    3.45    8.11
  -6  16   3   -0.00    6.25
  -6  16   4    3.49    8.40
  -6  16   5   -0.00    8.27
  -6  16   6    3.29    7.47
  -6  16   7    1.33    8.06
  -6  16   8   -0.00    6.39
  -6  16   9   -0.00    7.54
  -6  16  10   -0.00    7.91
  -6  16  11   -0.00    5.84
  -6  16  12   -0.00    7.15
  -6  16  13    0.54    7.23
  -6  16  14    0.52    6.74
   6 -16 -17    5.60    8.70
   6 -16 -18    0.30    7.79
   6 -16 -19    5.13    8.08
   6 -16 -20   -0.00    7.86
   6 -16 -21    5.88    7.31
  -5   0   1    0.55    2.97
  -5   0   1    2.18    2.70
   5   0  -1    5.04    3.27
   5   0  -1    0.00    3.08
  -5   0   2    3.68    2.91
  -5   0   2   -0.00    2.46
   5   0  -2    0.99    2.87
   5   0  -2   -0.00    2.57
  -5   0   3   86.69   11.43
  -5   0   3   92.96   11.17
   5   0  -3   93.59   11.56
   5   0  -3  101.73   11.96
  -5   0   4    0.88    2.68
  -5   0   4   -0.00    2.05
   5   0  -4   -0.00    2.88
   5   0  -4    0.00    2.70
  -5   0   5 2320.87  204.04
  -5   0   5 2216.20  203.21
   5   0  -5 2369.74  204.14
   5   0  -5 1430.77  203.16
  -5   0   6    0.00    2.62
  -5   0   6    0.01    1.33
   5   0  -6    0.00    2.29
   5   0  -6    0.26    2.45
  -5   0   7   67.13    8.09
   5   0  -7   68.53    7.95
   5   0  -7   54.22    7.98
  -5   0   8    0.44    2.25
   5   0  -8   -0.00    1.89
   5   0  -8   -0.00    2.23
  -5   0   9  653.40   64.44
   5   0  -9  646.95   64.29
   5   0  -9  592.89   64.46
  -5   0  10    0.26    2.07
   5   0 -10   -0.00    1.80
   5   0 -10    0.34    1.84
  -5   0  11   21.32    3.77
   5   0 -11   16.22    3.22
   5   0 -11   21.80    3.80
  -5   0  12   -0.00    2.13
   5   0 -12   -0.00    1.78
   5   0 -12    1.41    1.99
  -5   0  13   10.15    2.84
   5   0 -13    9.20    2.43
   5   0 -13    8.26    2.75
  -5   0  14    0.38    2.12
   5   0 -14    0.91    1.82
   5   0 -14    0.00    2.11
  -5   0  15  133.89   14.82
  -5   0  15  137.21   14.92
   5   0 -15  125.34   14.72
   5   0 -15  124.67   15.05
  -5   0  16    0.01    2.09
  -5   0  16   -0.00    2.02
   5   0 -16    0.00    2.18
  -5   0  17   83.79   10.44
  -5   0  17   82.60   10.32
   5   0 -17   80.13   10.67
  -5   0  18    1.39    2.63
  -5   0  18    0.00    2.32
   5   0 -18    0.11    2.30
  -5   0  19  175.76   19.27
  -5   0  19  163.09   19.20
   5   0 -19  163.45   19.57
  -5   0  20    2.34    2.89
  -5   0  20    0.00    2.95
  -5   0  21  235.26   26.34
  -5   0  22   -0.00    2.85
   5   0 -22    0.01    2.95
  -5   0  23    0.00    3.17
   5   0 -23   -0.00    3.04
   5   0 -24   -0.00    3.10
   5   0 -25   15.43    5.42
   5   0 -26   -0.00    3.53
   5   0 -27   38.38    7.90
   5   0 -28    0.00    3.07
   5   0 -29    5.03    4.71
   5   0 -30    1.59    3.91
   5   0 -31   32.72    8.04
   5   0 -32   -0.00    4.12
   5   0 -33    5.76    4.83
   5   0 -34    1.07    4.76
   5   0 -35    1.39    4.96
   5   0 -36   -0.00    4.36
   5   0 -37   14.82    6.60
   5   0 -38   -0.00    4.77
   5   0 -39    5.00    5.32
  -5   1   1  473.17   52.29
  -5   1   1  511.78   52.31
   5  -1  -1  520.85   52.46
   5  -1  -1  509.85   52.89
   5   1  -1  405.78   51.41
   5   1  -1  556.87   52.56
  -5  -1   1  500.61   52.03
  -5  -1   1  538.38   51.85
  -5   1   2    3.20    3.55
  -5   1   2    6.32    3.36
   5  -1  -2    3.35    3.56
   5  -1  -2    3.09    3.46
   5   1  -2    5.44    3.10
   5   1  -2    2.29    3.02
  -5  -1   2    5.13    2.90
  -5  -1   2    3.12    2.35
  -5   1   3  480.29   54.58
  -5   1   3  540.75   54.58
   5  -1  -3  550.57   54.88
   5  -1  -3  492.00   54.91
   5   1  -3  507.24   54.00
   5   1  -3  525.09   54.35
  -5  -1   3  498.14   54.07
  -5  -1   3  543.23   53.91
  -5  -1   3  557.56   53.71
  -5   1   4   18.47    4.46
  -5   1   4   13.24    3.72
   5  -1  -4   13.87    4.19
   5  -1  -4   10.02    3.92
   5   1  -4   16.88    3.69
   5   1  -4   15.05    3.69
  -5  -1   4   12.69    3.35
  -5  -1   4   14.77    2.57
  -5  -1   4    9.59    2.54
  -5   1   5  123.64   14.29
  -5   1   5   90.67   13.29
   5  -1  -5  120.28   14.05
   5  -1  -5  129.34   14.63
   5   1  -5  127.48   13.40
   5   1  -5  124.13   13.52
  -5  -1   5  119.19   13.34
  -5   1   6  666.57   69.11
  -5   1   6  765.62   68.72
   5  -1  -6  678.03   68.90
   5  -1  -6  662.45   69.33
   5   1  -6  649.04   68.04
   5   1  -6  624.32   68.14
  -5  -1   6  673.49   68.09
  -5   1   7  623.73   64.41
  -5   1   7  645.50   63.71
   5  -1  -7  635.87   64.20
   5  -1  -7  642.29   64.71
   5   1  -7  591.25   63.07
   5   1  -7  641.28   63.38
  -5  -1   7  616.01   63.17
  -5   1   8    0.00    2.96
  -5   1   8    0.00    1.95
   5  -1  -8    2.44    2.61
   5  -1  -8    1.21    2.80
   5   1  -8    0.00    1.59
   5   1  -8    1.61    1.68
  -5  -1   8    0.65    1.70
  -5   1   9   27.55    5.24
  -5   1   9   32.82    4.22
   5  -1  -9   22.02    4.71
   5  -1  -9   32.28    5.34
   5   1  -9   22.10    3.41
   5   1  -9   37.19    3.91
  -5  -1   9   31.00    3.59
  -5   1  10    2.23    2.73
   5  -1 -10    2.73    2.49
   5  -1 -10    0.00    2.81
   5   1 -10    0.61    0.95
   5   1 -10    1.83    1.25
  -5   1  11  238.19   26.65
   5  -1 -11  263.95   26.65
   5  -1 -11  239.84   26.93
   5   1 -11  226.76   25.36
  -5  -1  11  260.47   25.11
  -5   1  12   19.60    4.02
   5  -1 -12   19.51    3.84
   5  -1 -12   15.70    3.98
   5   1 -12   15.37    2.51
  -5  -1  12   13.71    2.19
  -5  -1  12   13.17    2.16
  -5   1  13  464.10   45.92
   5  -1 -13  487.83   45.82
   5  -1 -13  419.10   46.06
   5   1 -13  456.70   44.90
  -5  -1  13  416.28   44.21
  -5  -1  13  430.71   44.27
  -5   1  14    0.00    2.66
   5  -1 -14    0.71    2.30
   5  -1 -14    1.98    2.74
  -5  -1  14    0.63    1.47
  -5  -1  14    1.06    1.53
  -5   1  15   71.64    9.12
   5  -1 -15   74.00    8.86
   5  -1 -15   47.38    8.66
  -5  -1  15   66.07    7.66
  -5  -1  15   64.37    7.61
  -5   1  16   10.29    3.50
   5  -1 -16    5.83    2.66
   5  -1 -16    0.00    2.55
  -5  -1  16    5.38    2.02
  -5  -1  16    2.62    2.01
  -5   1  17   28.64    5.08
   5  -1 -17   10.13    3.84
   5  -1 -17   27.40    5.23
  -5  -1  17   16.87    3.64
  -5  -1  17   30.45    4.10
  -5   1  18    5.71    3.49
   5  -1 -18    4.16    2.97
   5  -1 -18    4.73    3.29
  -5  -1  18    2.88    2.24
  -5  -1  18    4.38    2.45
  -5   1  19  142.13   18.43
  -5   1  19  162.65   18.69
   5  -1 -19  181.16   19.07
  -5  -1  19  138.21   17.38
  -5  -1  19  170.77   17.78
  -5   1  20    2.54    3.25
  -5   1  20    8.63    3.75
   5   1 -20    8.94    3.41
  -5  -1  20    4.29    2.65
  -5  -1  20    4.47    2.85
  -5   1  21    1.26    2.99
  -5   1  21    2.21    3.12
   5   1 -21    4.34    3.07
  -5  -1  21    3.70    2.64
  -5   1  22    8.92    4.25
   5  -1 -22    5.74    3.99
   5   1 -22   14.61    4.24
  -5  -1  22   15.17    4.08
  -5   1  23   41.12    7.85
   5  -1 -23   45.56    8.33
  -5   1  24    7.04    3.97
   5  -1 -24    0.00    3.44
   5  -1 -25   16.48    5.43
   5  -1 -26    1.68    3.96
   5  -1 -27   76.77   12.43
   5  -1 -28    9.39    4.99
   5  -1 -29   22.59    6.86
   5  -1 -30    1.29    4.10
   5  -1 -31   -0.00    4.13
   5  -1 -32   -0.00    4.74
   5  -1 -33   32.07    8.77
   5  -1 -34    2.49    4.74
   5   1 -34    2.72    3.45
   5  -1 -35    0.80    4.21
   5   1 -35   10.41    4.65
   5  -1 -36    1.09    3.91
   5   1 -36    0.79    4.01
   5  -1 -37    1.56    4.51
   5   1 -37    1.90    4.35
   5  -1 -38   -0.00    4.42
   5   1 -38   -0.00    4.00
   5  -1 -39    3.36    4.73
   5   1 -39    7.51    5.04
  -5   2   1    8.58    4.54
  -5   2   1    8.74    3.87
   5  -2  -1    9.78    4.33
   5  -2  -1    9.49    4.24
   5   2  -1   10.61    3.50
   5   2  -1   13.07    3.89
  -5  -2   1    7.84    3.57
  -5  -2   1    8.82    3.18
  -5  -2   1   10.44    3.53
  -5   2   2    9.82    4.58
  -5   2   2   11.55    4.24
   5  -2  -2   21.41    5.02
   5  -2  -2   12.38    4.61
   5   2  -2   20.69    4.17
   5   2  -2   14.48    4.16
  -5  -2   2   23.04    4.33
  -5  -2   2   13.99    3.47
  -5  -2   2    8.74    3.07
  -5   2   3  180.12   20.52
  -5   2   3  172.47   20.10
   5  -2  -3  157.29   19.87
   5  -2  -3  165.65   20.47
   5   2  -3  166.14   19.02
   5   2  -3  169.93   19.38
  -5  -2   3  165.49   19.13
  -5  -2   3  190.61   18.69
  -5  -2   3  174.31   18.55
  -5   2   4   84.43   11.14
  -5   2   4   92.57   10.94
   5  -2  -4  110.94   11.42
   5  -2  -4   82.08   11.36
   5   2  -4   84.64    9.63
   5   2  -4   77.10    9.76
  -5  -2   4   80.07    9.70
  -5  -2   4   72.18    8.51
  -5  -2   4   73.31    8.54
  -5   2   5  608.35   61.34
  -5   2   5  625.72   60.88
   5  -2  -5  631.65   61.03
   5  -2  -5  582.00   61.47
   5   2  -5  513.69   59.67
   5   2  -5  578.13   59.50
   5   2  -5  592.05   59.76
  -5  -2   5  594.68   59.99
  -5   2   6    4.10    3.91
  -5   2   6    7.57    3.44
   5  -2  -6    9.11    3.78
   5  -2  -6   13.76    4.27
   5   2  -6   10.08    2.46
   5   2  -6    8.34    2.46
   5   2  -6    8.46    2.52
  -5   2   7   82.80   10.63
  -5   2   7   79.79    9.76
   5  -2  -7   81.89   10.17
   5  -2  -7   30.92    9.13
   5   2  -7   68.52    8.05
   5   2  -7   92.01    8.31
   5   2  -7   74.65    8.27
   5   2  -7   73.62    8.30
  -5   2   8   16.13    4.52
  -5   2   8    8.41    3.04
   5  -2  -8    9.60    3.90
   5  -2  -8   10.44    4.07
   5   2  -8    7.94    1.71
   5   2  -8   11.51    1.91
  -5   2   9  576.25   70.88
  -5   2   9  742.24   70.94
   5  -2  -9  733.62   71.27
   5  -2  -9  718.87   71.86
  -5   2  10    1.25    3.14
  -5   2  10    2.58    2.44
   5  -2 -10    2.66    3.00
   5  -2 -10    0.00    3.04
  -5   2  11    4.36    3.36
  -5   2  11    4.96    2.55
   5  -2 -11    5.11    2.92
   5  -2 -11    9.52    3.75
  -5   2  12   77.36   10.71
  -5   2  12   83.33   10.00
   5  -2 -12   85.56   10.62
   5  -2 -12   72.56   10.85
  -5   2  13   85.59   11.01
  -5   2  13   76.25    9.90
   5  -2 -13   92.47   10.89
   5  -2 -13   73.15   11.03
  -5   2  14   50.94    8.00
   5  -2 -14   48.41    7.59
   5  -2 -14   52.48    8.30
  -5   2  15  389.37   41.82
   5  -2 -15  393.96   41.55
   5  -2 -15  381.58   42.19
  -5   2  16    1.15    3.08
   5  -2 -16    0.00    2.60
   5  -2 -16    5.54    3.69
  -5  -2  16    1.16    1.42
  -5  -2  16    2.89    1.52
  -5   2  17    4.34    3.24
   5  -2 -17    3.44    3.05
   5  -2 -17    6.27    3.77
   5   2 -17    8.22    2.47
  -5  -2  17    2.96    1.79
  -5  -2  17    5.40    2.10
  -5   2  18    1.65    3.11
   5  -2 -18    0.00    2.73
   5  -2 -18    0.84    2.65
   5   2 -18    1.21    1.98
  -5  -2  18    0.27    1.64
  -5  -2  18    0.00    2.02
  -5   2  19  138.26   16.78
   5  -2 -19  143.28   16.38
   5   2 -19  117.07   15.14
  -5  -2  19  131.90   14.63
  -5  -2  19  129.60   14.67
  -5   2  20   63.36    9.81
   5  -2 -20   69.01    9.70
   5   2 -20   50.19    8.33
  -5  -2  20   65.04    8.11
  -5   2  21    3.67    3.67
   5  -2 -21    0.00    3.26
   5  -2 -21    4.86    3.94
   5   2 -21    2.02    3.04
  -5  -2  21    9.82    3.09
  -5   2  22   12.87    4.83
  -5   2  22   13.17    4.66
   5  -2 -22    7.82    4.33
   5  -2 -22    5.17    4.12
   5   2 -22    5.27    3.28
  -5   2  23   24.71    6.00
   5  -2 -23   12.75    5.48
  -5   2  24    1.36    3.60
   5  -2 -24    0.41    4.01
  -5   2  25  113.72   15.38
   5  -2 -25  100.14   15.48
   5  -2 -26   13.67    5.77
   5  -2 -27   63.55   11.43
   5  -2 -28    2.49    4.91
   5  -2 -29   44.45    9.43
   5  -2 -30    4.70    4.82
   5  -2 -31   25.62    7.75
   5  -2 -32    0.00    4.48
   5  -2 -33    3.71    4.31
   5  -2 -34   -0.00    4.67
   5  -2 -35    7.21    6.31
   5  -2 -36    3.30    4.31
   5  -2 -37    0.41    4.76
   5  -2 -38    1.75    4.75
  -5   3   1  239.51   33.54
  -5   3   1  344.12   34.48
   5  -3  -1  290.83   33.81
   5  -3  -1  335.94   34.95
   5   3  -1  278.07   32.69
   5   3  -1  321.39   33.07
   5   3  -1  369.13   33.66
  -5  -3   1  272.26   32.53
  -5  -3   1  325.25   32.70
  -5   3   2   79.81   10.96
  -5   3   2   70.29   10.20
   5  -3  -2   74.32   10.27
   5  -3  -2   74.50   10.94
   5   3  -2   63.32    8.78
   5   3  -2   57.42    8.71
   5   3  -2   66.31    9.11
   5   3  -2   65.10    8.97
  -5  -3   2   65.64    8.58
  -5  -3   2   59.58    8.31
  -5   3   3  104.36   14.60
  -5   3   3  115.16   14.52
   5  -3  -3  110.58   14.34
   5  -3  -3  114.53   14.97
   5   3  -3  102.22   12.86
   5   3  -3  113.89   13.10
   5   3  -3  110.49   13.25
   5   3  -3  107.58   13.11
  -5  -3   3  106.56   12.45
  -5  -3   3  115.85   12.52
  -5   3   4    4.59    4.61
  -5   3   4    5.85    3.58
   5  -3  -4    6.59    4.27
   5  -3  -4    3.02    3.63
   5   3  -4    3.68    2.59
   5   3  -4    6.31    2.83
   5   3  -4    3.88    2.44
   5   3  -4    3.38    2.40
  -5  -3   4    3.60    1.79
  -5  -3   4    5.22    1.84
  -5   3   5  248.23   26.27
  -5   3   5  211.10   25.21
   5  -3  -5  243.51   25.56
   5  -3  -5  249.41   26.58
   5   3  -5  231.10   23.84
   5   3  -5  239.14   23.95
   5   3  -5  201.30   23.90
   5   3  -5  200.04   23.80
  -5   3   6  252.11   27.59
   5  -3  -6  282.39   27.46
   5  -3  -6  222.60   27.50
   5   3  -6  260.78   25.20
   5   3  -6  236.09   25.15
   5   3  -6  222.02   25.29
   5   3  -6  223.13   25.21
  -5   3   7   73.32   10.40
  -5   3   7   69.58    9.67
   5  -3  -7   54.24    9.36
   5  -3  -7   86.71   11.09
   5   3  -7   60.38    7.60
   5   3  -7   70.75    7.74
   5   3  -7   63.45    7.86
   5   3  -7   69.19    7.88
  -5   3   8   56.35   11.88
  -5   3   8  114.48   12.81
   5  -3  -8  117.01   13.09
   5  -3  -8   98.34   13.25
   5   3  -8   96.02   10.22
   5   3  -8  103.87   10.27
   5   3  -8   88.19   10.44
   5   3  -8   96.50   10.48
  -5   3   9   87.96   11.44
  -5   3   9   85.63   10.87
   5  -3  -9   89.04   11.29
   5  -3  -9   88.09   11.81
   5   3  -9   75.64    8.66
   5   3  -9   79.60    8.65
  -5   3  10   31.53    5.93
  -5   3  10   21.91    4.66
   5  -3 -10   25.27    5.26
   5  -3 -10   13.81    4.77
   5   3 -10   15.00    2.20
   5   3 -10   18.84    2.23
  -5   3  11    0.00    2.93
  -5   3  11    4.17    2.77
   5  -3 -11    7.24    3.40
   5  -3 -11    2.16    3.12
  -5   3  12   29.65    6.05
  -5   3  12   25.76    5.22
   5  -3 -12   21.39    5.23
   5  -3 -12   30.82    6.30
  -5   3  13  198.82   24.18
   5  -3 -13  214.55   24.04
   5  -3 -13  316.99   26.44
   5   3 -13  201.43   21.40
  -5   3  14   22.07    5.38
   5  -3 -14   27.62    5.26
   5  -3 -14   18.04    5.62
   5   3 -14   17.02    2.80
  -5   3  15   18.93    5.08
   5  -3 -15   12.52    4.48
   5  -3 -15   20.01    5.42
   5   3 -15    8.75    2.37
  -5   3  16   50.65    8.28
   5  -3 -16   54.41    8.03
   5  -3 -16   46.51    8.49
   5   3 -16   49.48    5.88
  -5  -3  16   44.62    4.80
  -5  -3  16   37.79    4.80
  -5   3  17   67.25   10.69
   5  -3 -17   95.50   11.26
   5   3 -17   70.05    8.75
  -5  -3  17   72.80    7.91
  -5  -3  17   64.78    7.92
  -5   3  18    8.21    4.35
   5  -3 -18   18.13    4.79
   5   3 -18   11.37    3.17
  -5  -3  18    9.23    2.34
  -5  -3  18    9.41    2.55
  -5   3  19    5.53    3.66
   5  -3 -19    0.00    3.10
   5   3 -19    0.00    2.09
  -5  -3  19    0.41    1.75
  -5   3  20   -0.00    3.87
   5  -3 -20    1.59    3.09
   5  -3 -20   -0.00    3.56
   5   3 -20    1.95    2.47
  -5   3  21   65.07   10.37
   5  -3 -21   67.65    9.83
   5  -3 -21   61.59   10.61
   5   3 -21   48.69    8.31
  -5   3  22   84.71   11.62
   5  -3 -22   33.40    8.99
   5  -3 -22   98.04   12.83
   5   3 -22   82.50   10.18
  -5   3  23  129.09   16.51
   5  -3 -23  101.20   16.05
  -5   3  24    9.25    4.96
   5  -3 -24    2.53    5.08
  -5   3  25    0.00    4.00
   5  -3 -25    0.50    3.18
  -5   3  26    4.24    4.64
   5  -3 -26    2.28    3.43
   5  -3 -27   45.22    9.87
   5  -3 -28    6.65    4.95
   5  -3 -29   27.53    7.73
   5  -3 -30   -0.00    3.83
   5  -3 -31    1.97    5.18
   5  -3 -32    5.29    4.98
   5  -3 -33   19.58    7.24
   5  -3 -34    0.00    3.99
   5  -3 -35   -0.00    4.46
   5  -3 -36    4.18    5.53
   5  -3 -37    2.20    5.17
   5  -3 -38    0.00    4.72
  -5   4   1   90.80   13.44
  -5   4   1   95.55   13.15
   5  -4  -1   88.17   12.67
   5  -4  -1   91.89   13.66
   5   4  -1   82.86   11.58
   5   4  -1  103.92   12.01
   5   4  -1   91.73   12.04
   5   4  -1   82.29   11.75
  -5  -4   1   86.92   11.46
  -5  -4   1   86.39   11.34
  -5   4   2   22.22    6.36
  -5   4   2   19.75    5.43
   5  -4  -2    9.07    4.73
   5  -4  -2   12.65    5.62
   5   4  -2   14.12    4.06
   5   4  -2   19.05    4.30
   5   4  -2   14.46    4.14
   5   4  -2   14.61    4.10
  -5  -4   2   15.47    3.85
  -5  -4   2   10.98    3.52
  -5   4   3   30.88    7.88
  -5   4   3   35.19    7.13
   5  -4  -3   41.90    7.44
   5  -4  -3   34.12    7.63
   5   4  -3   29.82    5.62
   5   4  -3   38.57    6.00
   5   4  -3   40.65    6.53
   5   4  -3   33.16    5.89
  -5  -4   3   33.40    5.37
  -5  -4   3   31.08    5.26
  -5   4   4   76.97   11.26
  -5   4   4   72.64   10.75
   5  -4  -4   70.46   10.45
   5  -4  -4   73.11   11.30
   5   4  -4   70.48    9.07
   5   4  -4   70.91    9.06
   5   4  -4   69.76    9.38
   5   4  -4   62.78    8.95
  -5  -4   4   63.98    8.26
  -5  -4   4   66.04    8.23
  -5   4   5  159.00   20.57
  -5   4   5  204.52   20.99
   5  -4  -5  162.36   20.15
   5  -4  -5  171.43   21.24
   5   4  -5  148.03   18.41
   5   4  -5  171.54   18.70
   5   4  -5  153.03   18.83
   5   4  -5  167.08   18.83
  -5  -4   5  171.10   17.59
  -5  -4   5  172.48   17.56
  -5   4   6    0.00    4.12
  -5   4   6    0.09    2.82
   5  -4  -6    1.61    3.58
   5  -4  -6   -0.00    3.89
   5   4  -6    0.31    2.30
   5   4  -6    0.38    1.93
   5   4  -6   -0.00    2.02
  -5   4   7    6.22    4.70
  -5   4   7    9.58    4.10
   5  -4  -7    5.55    3.71
   5  -4  -7   10.86    4.73
   5   4  -7    8.79    2.67
   5   4  -7    5.30    2.35
   5   4  -7    9.03    2.75
  -5   4   8   94.40   12.22
  -5   4   8   77.07   11.07
   5  -4  -8   79.38   11.28
   5  -4  -8   90.33   12.51
   5   4  -8   74.24    9.09
   5   4  -8   79.60    9.17
   5   4  -8   72.23    9.35
  -5   4   9  132.59   16.08
  -5   4   9  111.24   15.19
   5  -4  -9  125.39   15.48
   5  -4  -9  139.96   16.84
   5   4  -9  121.54   13.10
   5   4  -9  104.67   13.28
  -5  -4   9  124.92   13.13
  -5   4  10  202.76   22.13
   5  -4 -10  209.38   21.85
   5  -4 -10  157.72   21.82
   5   4 -10  170.78   18.73
   5   4 -10  180.74   19.23
  -5  -4  10  178.87   18.72
  -5   4  11  208.15   24.83
   5  -4 -11  199.20   24.31
   5  -4 -11  191.61   25.05
   5   4 -11  187.01   21.58
   5   4 -11  195.82   22.17
  -5  -4  11  257.42   21.79
  -5   4  12    3.73    4.20
   5  -4 -12   21.55    5.22
   5  -4 -12    9.47    4.68
   5   4 -12    9.88    1.88
   5   4 -12   11.20    2.53
  -5  -4  12   11.62    1.81
  -5   4  13    2.42    4.14
   5  -4 -13    4.06    3.48
   5  -4 -13    0.00    4.02
   5   4 -13    1.37    1.05
   5   4 -13    0.00    1.66
  -5  -4  13    1.04    0.99
  -5   4  14   42.86    7.58
   5  -4 -14   32.65    6.56
   5  -4 -14   41.93    7.70
   5   4 -14   29.15    3.56
   5   4 -14   38.02    4.84
  -5  -4  14   25.82    3.56
  -5   4  15  331.63   36.15
   5  -4 -15  395.63   36.18
   5  -4 -15  326.39   36.42
   5   4 -15  339.82   32.35
   5   4 -15  303.10   33.12
  -5  -4  15  290.85   32.19
  -5   4  16   76.01   11.54
   5  -4 -16   70.24   10.52
   5   4 -16   69.66    7.74
   5   4 -16   74.87    8.74
  -5  -4  16   62.32    7.67
  -5   4  17  106.03   14.74
   5  -4 -17  102.55   13.98
   5   4 -17  107.26   11.39
   5   4 -17   98.39   12.15
  -5  -4  17   99.47   11.29
  -5   4  18    0.00    4.21
   5  -4 -18    0.00    3.65
   5   4 -18    0.08    2.19
  -5  -4  18    4.10    1.99
  -5   4  19  221.03   25.91
   5  -4 -19  250.15   25.87
   5  -4 -19  221.38   26.46
   5   4 -19  185.48   23.35
  -5   4  20    0.63    3.87
   5  -4 -20    6.92    4.14
   5  -4 -20   10.52    5.36
   5   4 -20    2.12    2.98
  -5   4  21   47.96    9.63
   5  -4 -21   90.37   10.96
   5  -4 -21   54.12   10.44
   5   4 -21   44.91    8.33
  -5   4  22    1.97    4.82
   5  -4 -22    1.64    3.64
  -5   4  23    1.48    4.06
   5  -4 -23    0.00    4.65
  -5   4  24    0.05    4.15
   5  -4 -24    2.69    3.98
  -5   4  25   33.79    8.35
   5  -4 -25   36.35    8.77
  -5   4  26   16.28    6.14
   5  -4 -26   15.89    6.31
  -5   4  27   10.50    5.57
   5  -4 -27   16.15    6.93
   5  -4 -28    6.57    5.03
   5  -4 -29   29.07    8.55
   5  -4 -30   18.45    7.12
   5  -4 -31    6.92    5.59
   5  -4 -32   13.96    6.53
   5  -4 -33   -0.00    5.28
   5  -4 -34   10.12    7.25
   5  -4 -35    5.22    6.39
   5  -4 -36    2.02    5.66
   5  -4 -37    0.00    5.21
  -5   5   1  194.28   25.92
  -5   5   1  198.55   25.69
   5  -5  -1  225.42   25.67
   5  -5  -1  209.32   26.47
   5   5  -1  243.93   24.93
  -5  -5   1  201.23   24.27
  -5  -5   1  213.57   24.39
  -5  -5   1  218.91   24.02
  -5   5   2   70.29   11.60
  -5   5   2   74.45   11.20
   5  -5  -2   52.45   10.12
   5  -5  -2   80.68   12.14
   5   5  -2   65.39    9.54
   5   5  -2   51.69    9.43
  -5  -5   2   61.36    9.25
  -5  -5   2   73.27    9.46
  -5  -5   2   69.40    8.99
  -5   5   3  161.26   21.06
  -5   5   3  189.05   21.29
   5  -5  -3  153.79   20.21
   5  -5  -3  151.91   21.16
   5   5  -3  151.34   18.95
   5   5  -3  182.31   20.02
  -5  -5   3  176.60   19.19
  -5  -5   3  161.59   18.78
  -5  -5   3  160.27   18.48
  -5   5   4   32.92    7.77
  -5   5   4   30.66    7.22
   5  -5  -4   52.77    8.51
   5  -5  -4   43.77    8.61
   5   5  -4   37.00    6.42
   5   5  -4   38.51    6.81
  -5  -5   4   40.03    6.26
  -5  -5   4   35.58    5.83
  -5  -5   4   40.10    5.78
  -5   5   5   20.42    6.49
  -5   5   5   21.05    5.48
   5  -5  -5   23.66    5.84
   5  -5  -5   23.49    6.47
   5   5  -5   16.34    4.19
   5   5  -5   23.60    4.78
  -5  -5   5   22.25    4.34
  -5  -5   5   18.28    3.68
  -5  -5   5   14.92    3.33
  -5   5   6   12.62    5.41
  -5   5   6   17.72    5.35
   5  -5  -6   20.26    5.50
   5  -5  -6   17.03    5.74
   5   5  -6   14.63    3.65
   5   5  -6   20.37    4.25
  -5  -5   6   12.93    3.50
  -5  -5   6   13.45    2.69
  -5  -5   6   12.75    2.75
  -5   5   7  279.19   31.31
   5  -5  -7  232.47   30.22
   5  -5  -7  352.93   33.32
   5   5  -7  275.63   28.84
   5   5  -7  260.02   29.16
  -5  -5   7  258.01   28.57
  -5   5   8  134.59   18.24
   5  -5  -8  148.21   18.04
   5  -5  -8  144.23   19.20
   5   5  -8  150.48   16.11
   5   5  -8  145.16   16.45
  -5  -5   8  128.11   15.70
  -5   5   9   18.65    5.69
   5  -5  -9   13.75    4.89
   5  -5  -9   12.23    5.36
   5   5  -9   12.03    3.34
   5   5  -9   11.43    3.44
  -5  -5   9   11.45    3.02
  -5   5  10    4.14    4.23
   5  -5 -10    0.30    3.59
   5  -5 -10    3.71    3.60
   5   5 -10    0.00    2.16
   5   5 -10    3.11    2.25
  -5  -5  10    4.16    2.09
  -5   5  11   21.16    5.98
   5  -5 -11    6.94    4.25
   5  -5 -11   10.38    5.55
   5   5 -11   15.29    3.33
   5   5 -11   17.57    3.83
  -5  -5  11   12.73    2.93
  -5   5  12  256.82   31.70
   5  -5 -12  283.49   31.37
   5  -5 -12  264.13   32.25
   5   5 -12  266.29   28.73
   5   5 -12  280.35   29.39
  -5  -5  12  278.92   28.61
  -5   5  13  338.08   34.12
   5  -5 -13  300.23   32.99
   5  -5 -13  276.70   33.80
   5   5 -13  295.62   30.23
   5   5 -13  269.95   30.73
  -5  -5  13  282.61   30.05
  -5   5  14   13.13    5.50
   5  -5 -14   12.75    5.01
   5   5 -14   18.89    3.38
   5   5 -14   15.09    3.73
  -5  -5  14   12.08    2.89
  -5   5  15    4.66    4.68
   5  -5 -15    5.47    3.91
   5   5 -15    2.62    2.20
   5   5 -15    1.53    2.64
  -5  -5  15    3.02    2.14
  -5   5  16   75.14   11.09
   5  -5 -16   57.60    9.76
   5   5 -16   63.45    7.44
   5   5 -16   47.26    7.75
  -5  -5  16   54.14    7.09
  -5   5  17  147.51   17.31
   5  -5 -17  126.78   16.05
   5   5 -17  111.09   13.03
   5   5 -17  101.65   13.74
  -5   5  18   30.95    8.29
   5  -5 -18   29.55    7.71
   5   5 -18   29.85    5.13
   5   5 -18   40.90    6.41
  -5   5  19   98.60   14.52
   5  -5 -19  106.95   15.19
   5   5 -19   82.91   11.94
  -5   5  20   -0.00    3.93
   5  -5 -20    2.14    4.14
   5   5 -20    2.39    3.27
  -5   5  21   15.91    6.30
   5  -5 -21    0.00    4.53
  -5   5  22   62.88   10.41
   5  -5 -22   35.44    9.57
  -5   5  23   29.53    7.91
   5  -5 -23   29.23    8.31
  -5   5  24   10.86    5.85
   5  -5 -24    8.32    5.46
  -5   5  25    5.62    5.75
   5  -5 -25   -0.00    4.29
   5  -5 -26    6.51    5.44
   5  -5 -27   15.91    6.81
   5  -5 -28   38.57    9.54
   5  -5 -29   14.02    6.33
   5  -5 -30    0.00    4.61
   5  -5 -31    1.17    5.01
   5  -5 -32    3.03    5.60
   5  -5 -33   11.57    6.70
   5  -5 -34    3.77    5.92
   5  -5 -35   -0.00    4.91
   5  -5 -36    3.75    5.62
   5  -5 -37    0.75    5.27
  -5   6   1   27.94    8.08
  -5   6   1   25.19    7.05
   5  -6  -1   14.78    6.18
   5  -6  -1   33.12    8.08
   5   6  -1   25.46    5.77
  -5  -6   1   27.66    5.67
  -5  -6   1   25.89    5.57
  -5   6   2    1.56    4.73
  -5   6   2    0.71    3.40
   5  -6  -2    5.61    4.02
   5  -6  -2    6.54    5.02
   5   6  -2    3.48    3.49
  -5  -6   2    1.01    2.76
  -5  -6   2    2.47    2.82
  -5   6   3   76.95   13.16
   5  -6  -3   75.79   12.14
   5  -6  -3   80.97   13.60
   5   6  -3   80.74   11.23
   5   6  -3   89.74   12.23
  -5  -6   3   78.40   10.94
  -5  -6   3   94.26   11.38
  -5  -6   3   75.02   10.47
  -5   6   4  142.83   18.99
   5  -6  -4  151.04   18.66
   5  -6  -4  138.85   19.47
   5   6  -4  127.64   16.77
   5   6  -4  135.97   17.48
  -5  -6   4  149.83   16.92
  -5  -6   4  146.39   16.80
  -5  -6   4  131.34   16.06
  -5   6   5   92.85   14.57
   5  -6  -5   97.74   14.03
   5  -6  -5  124.55   16.16
   5   6  -5   78.16   12.11
   5   6  -5   85.74   12.74
  -5  -6   5   99.47   12.45
  -5  -6   5  112.73   12.42
  -5  -6   5  100.78   11.73
  -5   6   6   31.86    7.50
   5  -6  -6   31.10    6.91
   5  -6  -6   21.12    7.09
   5   6  -6   22.51    5.03
   5   6  -6   11.85    4.52
  -5  -6   6   23.26    4.83
  -5  -6   6   20.02    4.19
  -5  -6   6   22.42    3.91
  -5   6   7   70.43   12.13
   5  -6  -7  106.08   12.83
   5  -6  -7   66.70   12.54
   5   6  -7   67.11    9.97
   5   6  -7   81.97   10.78
  -5  -6   7   78.41   10.02
  -5  -6   7   78.86    9.24
  -5  -6   7   69.60    8.87
  -5   6   8   26.93    7.36
   5  -6  -8   39.52    7.71
   5  -6  -8   34.86    8.46
   5   6  -8   34.28    5.74
   5   6  -8   22.19    5.32
  -5  -6   8   32.27    5.42
  -5  -6   8   31.20    4.17
  -5  -6   8   24.00    3.85
  -5   6   9  115.78   16.00
   5  -6  -9  117.14   15.36
   5  -6  -9  127.75   17.02
   5   6  -9   95.17   12.94
   5   6  -9  112.30   13.77
  -5  -6   9  103.29   12.91
  -5   6  10  112.76   17.45
   5  -6 -10  131.68   17.34
   5  -6 -10  138.48   18.98
   5   6 -10  126.02   15.36
   5   6 -10  135.22   16.07
  -5  -6  10  140.23   15.42
  -5   6  11   93.93   14.63
   5  -6 -11   80.17   13.43
   5  -6 -11  120.31   15.90
   5   6 -11   98.74   12.07
   5   6 -11  105.12   12.70
  -5  -6  11   92.23   11.68
  -5   6  12   20.11    6.46
   5  -6 -12   21.20    6.91
   5   6 -12   18.82    4.38
   5   6 -12   26.54    5.03
  -5  -6  12   19.24    4.16
  -5   6  13   11.53    5.49
   5   6 -13    5.61    3.21
   5   6 -13    4.81    3.18
  -5  -6  13    4.80    2.57
  -5   6  14   99.60   15.28
   5   6 -14   94.68   12.13
   5   6 -14   99.16   12.86
  -5  -6  14  104.87   12.03
  -5   6  15  112.49   14.55
   5   6 -15   84.87   10.56
   5   6 -15   72.84   10.91
  -5  -6  15   79.42   10.16
  -5   6  16    0.48    4.12
   5  -6 -16    0.00    4.75
   5   6 -16    0.52    2.57
   5   6 -16   -0.00    2.80
  -5   6  17   68.46   12.11
   5  -6 -17   71.25   12.71
   5   6 -17   76.00    9.56
   5   6 -17   66.84   10.05
  -5   6  18   44.46    9.12
   5  -6 -18   13.64    6.78
   5   6 -18   20.14    5.12
  -5   6  19   27.04    7.67
   5  -6 -19   29.50    8.13
   5   6 -19   17.73    5.15
  -5   6  20    8.79    5.78
   5  -6 -20    0.00    5.04
  -5   6  21   17.55    6.74
   5  -6 -21   15.95    6.28
   5  -6 -22   40.21    9.51
   5  -6 -23    5.95    5.23
   5  -6 -24    8.04    6.42
   5  -6 -25   10.26    6.61
  -5   6  26   30.47    8.71
   5  -6 -26   22.22    7.75
  -5   6  27    6.76    6.20
   5  -6 -27   10.47    5.71
  -5   6  28    3.55    5.69
   5  -6 -28    0.00    6.13
   5  -6 -29   -0.00    5.23
   5  -6 -30   12.13    6.40
   5  -6 -31    3.60    5.64
   5  -6 -32    0.49    4.42
   5  -6 -33    1.89    6.12
   5  -6 -34   15.53    7.35
   5  -6 -35    3.49    5.01
   5  -6 -36    8.16    7.49
  -5   7   1    9.96    6.55
   5  -7  -1   13.97    6.42
   5   7  -1    3.53    4.68
  -5  -7   1    7.74    4.34
  -5  -7   1   14.99    4.79
  -5   7   2  240.70   24.83
   5  -7  -2  190.21   24.15
   5   7  -2  147.11   20.72
  -5  -7   2  175.02   20.89
  -5  -7   2  165.26   21.17
  -5   7   3  118.11   17.90
   5  -7  -3  154.43   19.87
   5   7  -3  117.48   16.37
  -5  -7   3  124.07   16.23
  -5  -7   3  139.62   16.67
  -5   7   4  111.43   14.97
   5  -7  -4   83.33   14.76
   5   7  -4   82.72   12.29
   5   7  -4   95.27   13.15
  -5  -7   4   87.95   12.08
  -5  -7   4   82.34   12.03
  -5   7   5   16.46    6.16
   5  -7  -5   15.45    7.08
   5   7  -5    8.43    4.71
   5   7  -5   20.30    5.67
  -5  -7   5   19.77    4.92
  -5  -7   5   27.24    5.24
  -5   7   6   40.91    9.03
   5  -7  -6   30.22    8.80
   5   7  -6   30.50    6.49
   5   7  -6   41.63    7.65
  -5  -7   6   38.73    6.57
  -5  -7   6   33.55    6.21
  -5   7   7  149.37   19.88
   5  -7  -7  129.80   20.14
   5   7  -7  126.65   17.28
   5   7  -7  140.02   18.22
  -5  -7   7  155.42   17.48
  -5  -7   7  153.88   16.96
  -5   7   8  264.97   34.99
   5  -7  -8  331.81   37.12
   5   7  -8  294.88   33.13
   5   7  -8  314.49   34.06
  -5  -7   8  315.72   33.02
  -5  -7   8  293.91   32.15
  -5   7   9   32.06    8.25
   5  -7  -9   28.71    8.31
   5   7  -9   30.03    6.17
   5   7  -9   28.98    6.43
  -5  -7   9   32.78    6.06
  -5  -7   9   34.10    5.14
  -5   7  10   10.36    5.77
   5  -7 -10    8.08    6.07
   5   7 -10   21.66    4.81
   5   7 -10   22.18    5.26
  -5  -7  10   14.18    4.01
  -5  -7  10    9.81    2.78
  -5   7  11   22.00    6.92
   5   7 -11   20.42    4.67
   5   7 -11   17.63    4.74
  -5  -7  11   14.19    3.93
  -5  -7  11   13.02    2.38
  -5  -7  11   10.11    2.11
  -5   7  12  177.27   22.19
   5   7 -12  166.80   19.33
   5   7 -12  150.02   19.77
  -5  -7  12  162.38   18.81
  -5   7  13   99.66   14.37
   5   7 -13   84.42   11.32
   5   7 -13   71.98   11.67
  -5  -7  13   80.79   10.74
  -5   7  14   -0.00    4.57
   5  -7 -14   -0.00    5.01
   5   7 -14    0.00    3.47
   5   7 -14    3.43    3.26
  -5   7  15   62.50   10.86
   5  -7 -15   48.67   10.48
   5   7 -15   53.68    8.01
   5   7 -15   36.52    7.89
  -5   7  16   13.13    6.75
   5  -7 -16    5.36    5.10
   5   7 -16    9.18    3.71
   5   7 -16    8.09    3.98
   5  -7 -17    7.90    5.47
   5  -7 -18  108.64   17.36
   5  -7 -19    4.79    5.24
   5  -7 -20    2.82    5.16
   5  -7 -21    0.00    4.51
  -5   7  22   29.16    8.50
   5  -7 -22   25.50    8.55
  -5   7  23   16.83    7.11
   5  -7 -23    6.50    5.71
  -5   7  24   37.89    8.87
   5  -7 -24   14.49    7.39
  -5   7  25    1.28    4.97
   5  -7 -25    4.12    5.10
  -5   7  26    0.17    4.35
   5  -7 -26    0.00    4.66
  -5   7  27    0.39    5.47
   5  -7 -27   32.18    8.95
  -5   7  28   29.34    8.67
   5  -7 -28   17.97    8.34
  -5   7  29    1.12    4.82
   5  -7 -29   -0.00    5.45
   5  -7 -31    2.16    5.72
   5  -7 -32    4.28    5.80
   5  -7 -33    0.00    6.20
   5  -7 -34    3.80    5.95
   5  -7 -35    5.26    6.87
   5  -8  -1   27.98    8.68
   5   8  -1   14.72    5.80
   5   8  -1   25.21    7.10
  -5  -8   1   17.72    5.91
  -5   8   2    7.33    5.96
   5  -8  -2    7.04    6.09
   5   8  -2   10.47    4.85
   5   8  -2    4.79    4.80
  -5  -8   2   12.55    4.89
  -5  -8   2   13.44    5.04
  -5   8   3    6.62    7.06
   5  -8  -3   21.96    7.41
   5   8  -3    9.15    4.87
  -5  -8   3   15.97    4.90
  -5  -8   3   12.05    4.64
  -5   8   4  448.68   51.57
   5  -8  -4  490.42   53.02
   5   8  -4  444.68   49.39
  -5  -8   4  434.02   48.90
  -5  -8   4  468.96   49.61
  -5   8   5   47.46   10.06
   5  -8  -5   46.99   10.70
   5   8  -5   35.12    7.99
   5   8  -5   42.85    8.48
  -5  -8   5   33.70    7.22
  -5  -8   5   50.77    8.09
  -5   8   6  117.89   17.71
   5  -8  -6  103.65   17.69
   5   8  -6  113.44   15.62
   5   8  -6  127.54   16.58
  -5  -8   6  112.90   15.12
  -5  -8   6  123.57   15.37
  -5   8   7    3.34    5.22
   5  -8  -7    2.29    5.15
   5   8  -7    0.64    4.05
   5   8  -7   -0.00    3.54
  -5  -8   7    0.00    3.25
  -5  -8   7    2.58    2.99
   5   8  -8  126.08   14.99
   5   8  -8   97.81   14.79
  -5  -8   8  116.63   14.30
  -5  -8   8   95.59   13.46
   5   8  -9  149.75   18.04
   5   8  -9  134.13   18.36
  -5  -8   9  170.06   18.03
  -5  -8   9  123.96   16.57
   5   8 -10   66.56   10.28
   5   8 -10   61.46   10.56
  -5  -8  10   65.61    9.73
  -5  -8  10   66.67    9.02
   5   8 -11   37.76    6.96
   5   8 -11   17.08    6.03
  -5  -8  11   38.33    6.65
  -5  -8  11   28.56    5.13
   5  -8 -12   23.90    7.95
   5   8 -12   22.14    6.05
  -5  -8  12   27.55    4.48
   5  -8 -13    3.51    4.96
   5   8 -13    1.68    3.85
  -5  -8  13    0.00    1.91
   5  -8 -14  131.34   20.79
   5   8 -14  149.40   18.07
   5  -8 -15    4.20    5.63
   5   8 -15    2.55    4.16
   5  -8 -16   17.02    7.38
  -5   8  17   -0.00    5.92
   5  -8 -17    0.31    5.49
  -5   8  18   -0.00    5.71
   5  -8 -18    1.09    5.20
  -5   8  19    0.47    6.36
   5  -8 -19    0.00    6.01
  -5   8  20   65.95   12.47
   5  -8 -20   48.74   11.46
  -5   8  21    4.50    6.11
   5  -8 -21    0.00    4.71
  -5   8  22    7.06    6.60
   5  -8 -22   12.51    6.46
  -5   8  23   -0.00    5.90
   5  -8 -23   10.33    6.33
  -5   8  24   19.33    7.79
   5  -8 -24   12.99    7.35
  -5   8  25    8.12    6.04
   5  -8 -25    0.57    5.64
  -5   8  26    5.83    6.15
   5  -8 -26   22.08    7.94
  -5   8  27    6.12    6.07
   5  -8 -27   -0.00    4.92
  -5   8  28    2.79    5.71
   5  -8 -28    0.00    4.78
  -5   8  29    2.17    5.13
   5  -8 -29    0.00    5.51
  -5   8  30   16.80    7.80
   5  -8 -30   11.29    6.50
   5  -8 -31    8.40    6.23
   5  -8 -32   10.29    7.33
   5  -8 -33    2.62    5.44
   5  -8 -34   -0.00    5.96
   5  -9  -1   -0.00    4.91
   5   9  -1   -0.00    4.40
   5  -9  -2  178.96   25.47
   5   9  -2  152.45   22.17
  -5  -9   2  205.08   22.62
   5  -9  -3    9.56    6.39
   5   9  -3   21.95    6.58
  -5  -9   3   10.03    4.89
   5  -9  -4    0.00    5.37
   5   9  -4    0.19    4.57
  -5  -9   4   -0.00    3.67
   5  -9  -5    6.42    6.20
   5   9  -5    5.31    4.49
  -5  -9   5    7.67    4.18
   5   9  -6   45.36    9.19
  -5  -9   6   55.62    9.11
   5   9  -7   13.07    5.65
  -5  -9   7    4.97    4.18
  -5   9   8  131.52   19.90
   5   9  -8  135.90   17.68
  -5  -9   8  126.57   16.88
  -5   9   9    1.07    5.13
   5   9  -9    7.90    4.94
  -5  -9   9    7.88    4.45
  -5   9  10    1.87    5.06
   5  -9 -10   -0.00    4.55
   5   9 -10   -0.00    4.13
  -5   9  11    0.00    5.33
   5  -9 -11    3.81    5.51
   5   9 -11    2.09    4.18
  -5   9  12  191.07   25.26
   5  -9 -12  176.59   25.56
   5   9 -12  178.94   22.37
  -5   9  13    6.68    5.67
   5  -9 -13    9.04    6.96
   5   9 -13    5.61    4.95
  -5   9  14   35.34   10.04
   5  -9 -14   24.95    8.75
   5   9 -14   41.53    8.28
  -5   9  15    3.48    5.52
   5  -9 -15    4.91    5.27
  -5   9  16   34.33    9.59
   5  -9 -16   24.44    8.69
  -5   9  17   -0.00    5.39
   5  -9 -17    3.49    5.35
  -5   9  18   40.65   10.91
   5  -9 -18   66.67   13.13
  -5   9  19    9.20    7.00
   5  -9 -19    0.54    4.63
  -5   9  20    7.19    6.43
   5  -9 -20    0.36    4.76
  -5   9  21    4.38    5.69
   5  -9 -21    0.00    4.78
  -5   9  22   27.68    9.06
   5  -9 -22   10.00    6.98
  -5   9  23    2.23    6.12
   5  -9 -23    1.06    5.16
  -5   9  24   22.65    8.05
   5  -9 -24    2.28    5.91
  -5   9  25    0.00    5.80
   5  -9 -25   -0.00    5.45
  -5   9  26    1.33    5.73
   5  -9 -26    9.97    6.63
  -5   9  27   -0.00    6.03
   5  -9 -27   -0.00    5.96
  -5   9  28   12.53    6.97
   5  -9 -28    5.12    7.25
  -5   9  29    0.00    5.95
   5  -9 -29   -0.00    5.10
  -5   9  30   -0.00    5.59
   5  -9 -30    8.93    6.86
   5  -9 -31    0.00    5.74
   5  -9 -32    0.00    5.55
   5  -9 -33   -0.00    6.08
  -5  10   1    6.20    6.38
   5 -10  -1    0.00    6.10
   5  10  -1   12.97    6.10
  -5  10   2    2.70    5.96
   5 -10  -2    0.63    5.75
   5  10  -2   -0.00    4.48
  -5  10   3    4.20    6.20
   5 -10  -3   -0.00    6.55
   5  10  -3   -0.00    4.42
  -5  10   4   15.19    7.40
   5  10  -4   22.77    6.94
  -5  10   5    0.00    5.71
   5  10  -5    1.82    4.72
  -5  10   6   22.85    8.97
   5  10  -6   27.41    7.71
  -5  10   7   14.20    6.92
   5  10  -7    0.00    5.28
  -5 -10   7    3.60    3.98
  -5  10   8    4.00    5.40
   5 -10  -8    5.30    6.30
   5  10  -8    0.00    5.08
  -5  10   9    0.72    5.64
   5 -10  -9    1.99    6.02
   5  10  -9    2.34    4.45
  -5  10  10   86.22   16.66
   5 -10 -10  121.10   19.26
   5  10 -10  112.32   15.51
  -5  10  11   -0.00    5.80
   5 -10 -11    0.00    5.85
   5  10 -11   -0.00    4.22
  -5  10  12    7.84    7.24
   5 -10 -12    3.22    5.28
   5  10 -12    8.18    5.40
  -5  10  13    5.53    6.30
   5 -10 -13    1.83    5.86
   5  10 -13    0.00    4.66
  -5  10  14   51.20   11.91
   5 -10 -14   63.07   13.22
  -5  10  15    1.90    6.53
   5 -10 -15    1.96    5.09
  -5  10  16   17.46    8.19
   5 -10 -16   27.38    9.20
  -5  10  17   -0.00    5.67
   5 -10 -17    1.48    5.47
  -5  10  18    3.47    6.66
   5 -10 -18    5.43    6.74
  -5  10  19    1.77    5.61
   5 -10 -19   -0.00    5.74
  -5  10  20   47.73   11.36
   5 -10 -20   28.08   10.09
  -5  10  21    1.88    6.29
   5 -10 -21    4.05    6.39
  -5  10  22    3.49    5.93
   5 -10 -22    0.96    5.79
  -5  10  23   -0.00    5.66
   5 -10 -23    2.56    6.26
  -5  10  24    5.78    6.68
   5 -10 -24   14.90    7.48
  -5  10  25   10.87    7.00
   5 -10 -25   -0.00    5.36
  -5  10  26   19.01    8.33
   5 -10 -26   15.49    7.87
  -5  10  27    0.61    6.00
   5 -10 -27    1.46    5.92
   5 -10 -28    0.00    5.77
  -5  10  29    0.34    5.48
   5 -10 -29    1.53    6.08
  -5  10  30    3.58    6.98
   5 -10 -30    7.74    6.96
  -5  10  31   -0.00    5.85
   5 -10 -31   -0.00    5.23
   5 -10 -32    4.63    6.24
  -5  11   1   27.68    8.98
  -5  11   2   92.59   16.92
  -5  11   3   10.68    7.80
   5  11  -3    9.66    6.04
  -5  11   4   -0.00    6.45
   5  11  -4   -0.00    4.19
  -5  11   5    0.69    6.01
   5  11  -5    0.00    4.86
  -5  11   6    5.74    5.90
   5 -11  -6    2.68    5.58
   5  11  -6    0.00    4.66
  -5  11   7    4.59    6.43
   5 -11  -7    5.60    5.71
   5  11  -7    5.50    5.78
  -5  11   8   20.38    9.37
   5 -11  -8   24.62    9.23
   5  11  -8   33.04    8.26
  -5  11   9    0.00    6.48
   5 -11  -9    8.86    7.52
   5  11  -9   16.23    6.40
  -5  11  10    0.00    6.45
   5 -11 -10    0.00    6.18
   5  11 -10    0.22    4.51
  -5  11  11   -0.00    6.22
   5 -11 -11    1.31    5.86
   5  11 -11    0.00    4.86
  -5  11  12   58.57   12.54
   5 -11 -12   56.54   13.23
  -5  11  13    1.12    6.23
   5 -11 -13    0.17    5.51
  -5  11  14   22.62    8.84
   5 -11 -14   24.13    9.22
  -5  11  15    1.85    6.44
   5 -11 -15    2.90    6.14
  -5  11  16   16.53    8.35
   5 -11 -16   20.53    8.61
  -5  11  17    1.51    6.75
   5 -11 -17   -0.00    5.52
  -5  11  18   31.77   10.27
   5 -11 -18   36.83   10.88
  -5  11  19   -0.00    6.71
   5 -11 -19    1.37    5.57
  -5  11  20   -0.00    6.41
   5 -11 -20   -0.00    5.38
  -5  11  21   10.23    7.39
   5 -11 -21   -0.00    5.61
  -5  11  22   38.22   10.52
   5 -11 -22   21.22    9.36
  -5  11  23    0.00    6.34
   5 -11 -23   -0.00    6.73
  -5  11  24    7.51    7.83
   5 -11 -24   17.37    8.59
  -5  11  25    1.40    6.60
   5 -11 -25    0.00    5.26
  -5  11  26    9.13    7.25
   5 -11 -26    5.99    6.46
  -5  11  27    0.48    6.40
   5 -11 -27    2.56    6.01
  -5  11  28   10.18    7.45
   5 -11 -28   11.88    8.04
  -5  11  29    0.00    6.61
   5 -11 -29   -0.00    5.28
  -5  11  30    0.00    6.36
   5 -11 -30    3.26    5.67
  -5  11  31    0.41    5.82
   5 -11 -31    1.68    6.10
  -5  12   1   -0.00    6.31
   5  12  -1    3.40    5.57
  -5  12   2    6.52    7.06
   5  12  -2   -0.00    5.25
  -5  12   3   -0.00    7.13
   5 -12  -3    3.09    5.55
   5  12  -3    2.06    5.04
  -5  12   4   76.60   14.99
   5 -12  -4   54.40   14.48
  -5  12   5    7.06    7.36
   5 -12  -5   12.49    7.57
  -5  12   6   12.84    7.63
   5 -12  -6    7.92    7.54
  -5  12   7    3.16    6.27
   5 -12  -7   -0.00    5.80
  -5  12   8   -0.00    6.96
   5 -12  -8    5.53    6.52
  -5  12   9    4.96    7.32
   5 -12  -9    0.00    6.81
  -5  12  10   18.37    8.86
   5 -12 -10   18.11    8.74
   5  12 -10   18.80    7.19
  -5  12  11   -0.00    5.55
   5 -12 -11   -0.00    5.99
  -5  12  12    1.27    5.94
   5 -12 -12    0.80    6.70
  -5  12  13   -0.00    5.66
   5 -12 -13   -0.00    4.91
  -5  12  14   19.23    8.28
   5 -12 -14   19.45    8.56
  -5  12  15   -0.00    6.32
   5 -12 -15    3.86    6.80
  -5  12  16   10.85    7.69
   5 -12 -16   12.04    7.63
  -5  12  17    5.31    6.95
   5 -12 -17   -0.00    5.81
  -5  12  18   -0.00    5.41
   5 -12 -18    1.03    5.94
  -5  12  19    4.08    7.37
   5 -12 -19    1.82    6.11
  -5  12  20   37.16   10.79
   5 -12 -20    0.62    5.87
  -5  12  21    0.45    6.68
   5 -12 -21   -0.00    5.80
  -5  12  22   -0.00    6.45
   5 -12 -22   -0.00    5.93
  -5  12  23    5.30    6.89
   5 -12 -23    2.09    5.50
  -5  12  24    5.69    7.52
   5 -12 -24    1.54    5.93
  -5  12  25    4.24    7.19
   5 -12 -25    6.60    7.29
  -5  12  26    0.00    5.35
   5 -12 -26    2.35    7.15
  -5  12  27    1.76    6.57
   5 -12 -27    4.65    6.84
  -5  12  28   -0.00    6.88
   5 -12 -28   -0.00    6.58
  -5  12  29    3.48    7.37
   5 -12 -29   -0.00    5.92
  -5  12  30   -0.00    6.63
   5 -12 -30   11.64    8.25
  -5  12  31    4.85    7.38
  -5  12  32    4.99    7.88
  -5  13   1   20.04    8.73
   5 -13  -1    8.34    7.55
   5  13  -1    4.83    5.91
  -5  13   2   30.13   10.85
   5 -13  -2   39.81   12.28
   5  13  -2   30.51    9.54
  -5  13   3   -0.00    6.52
   5 -13  -3    5.61    6.88
   5  13  -3    7.25    6.63
  -5  13   4   18.71    8.35
   5 -13  -4    8.90    8.50
   5  13  -4   17.81    7.84
  -5  13   5   -0.00    7.53
   5 -13  -5   -0.00    6.33
   5  13  -5    2.17    6.03
  -5  13   6   58.24   13.16
   5 -13  -6   21.92   10.66
   5  13  -6   33.14    9.51
  -5  13   7    0.00    6.69
   5 -13  -7   11.05    7.57
   5  13  -7    4.27    5.90
  -5  13   8   31.30   11.14
   5 -13  -8   41.51   11.90
   5  13  -8   46.21   11.18
  -5  13   9    1.45    7.10
   5 -13  -9    4.04    7.18
   5  13  -9   -0.00    6.08
  -5  13  10    1.71    6.53
   5 -13 -10    2.36    6.75
  -5  13  11    7.50    8.33
   5 -13 -11    7.37    7.04
  -5  13  12   17.83    9.77
   5 -13 -12   26.61    9.71
  -5  13  13    3.96    6.44
   5 -13 -13   -0.00    6.88
  -5  13  14   17.49    7.60
   5 -13 -14    3.87    6.74
  -5  13  15    4.71    6.60
   5 -13 -15    1.97    6.14
  -5  13  16    1.69    6.51
   5 -13 -16    0.00    6.27
  -5  13  17    0.00    5.89
   5 -13 -17   -0.00    6.22
  -5  13  18   19.77    8.94
   5 -13 -18    0.00    7.63
  -5  13  19    2.04    6.90
   5 -13 -19    0.00    6.56
  -5  13  20    0.82    6.58
   5 -13 -20    0.95    6.80
  -5  13  21    4.39    8.01
   5 -13 -21    4.48    6.95
  -5  13  22   12.36    8.21
   5 -13 -22    4.75    6.73
  -5  13  23   -0.00    7.16
   5 -13 -23   -0.00    6.88
  -5  13  24   -0.00    6.93
   5 -13 -24    5.94    7.27
  -5  13  25    2.68    7.35
   5 -13 -25   -0.00    6.75
  -5  13  26    0.04    6.22
   5 -13 -26    2.68    6.42
  -5  13  27   -0.00    7.79
   5 -13 -27   -0.00    6.67
  -5  13  28   10.15    8.08
   5 -13 -28   11.76    7.93
  -5  13  29    1.41    6.15
  -5  13  30    7.59    7.96
  -5  14   1    0.00    6.64
   5  14  -1   -0.00    5.02
  -5  14   2    0.00    6.60
   5  14  -2   -0.00    5.57
  -5  14   3    5.96    8.27
   5 -14  -3   13.42    8.51
   5  14  -3    0.42    6.44
  -5  14   4   19.26    9.79
   5 -14  -4    7.72    8.08
   5  14  -4    3.62    6.95
  -5  14   5   13.37    7.82
   5 -14  -5   13.19    8.32
   5  14  -5   21.13    8.39
  -5  14   6    3.32    8.44
   5 -14  -6   22.26    9.80
   5  14  -6   15.55    7.73
  -5  14   7   -0.00    6.82
   5 -14  -7   -0.00    6.96
   5  14  -7    6.38    6.92
  -5  14   8   -0.00    6.58
   5 -14  -8    2.90    5.95
  -5  14   9    9.13    8.78
   5 -14  -9    3.13    6.52
  -5  14  10   40.67   11.85
   5 -14 -10   27.80   10.91
  -5  14  11   10.92    7.65
   5 -14 -11    3.36    6.84
  -5  14  12    3.40    6.53
   5 -14 -12   10.74    8.39
  -5  14  13   -0.00    6.75
   5 -14 -13    0.00    6.46
  -5  14  14    7.72    7.64
   5 -14 -14    3.66    6.06
  -5  14  15   10.51    8.00
   5 -14 -15   -0.00    6.58
  -5  14  16    0.00    6.49
   5 -14 -16    8.83    7.82
  -5  14  17    5.21    7.90
   5 -14 -17    1.46    6.43
  -5  14  18   -0.00    5.71
   5 -14 -18    0.99    5.65
  -5  14  19    0.00    6.67
   5 -14 -19   -0.00    6.91
  -5  14  20    6.99    7.20
   5 -14 -20   -0.00    6.26
  -5  14  21    3.03    6.94
   5 -14 -21    1.43    6.99
  -5  14  22   -0.00    7.22
   5 -14 -22   -0.00    6.29
  -5  14  23   -0.00    7.29
   5 -14 -23    2.83    5.56
  -5  14  24   -0.00    7.32
   5 -14 -24    1.52    5.92
  -5  14  25    6.71    8.23
   5 -14 -25    2.67    6.89
  -5  14  26    2.73    7.16
   5 -14 -26   -0.00    7.98
   5 -14 -27    8.43    7.81
  -5  15   1    7.87    8.10
   5  15  -1    0.37    5.00
  -5  15   2   15.07    9.78
   5  15  -2    5.02    6.92
  -5  15   3    0.00    7.47
   5  15  -3    6.32    6.44
  -5  15   4    0.96    6.74
   5  15  -4    0.91    5.85
  -5  15   5   -0.00    7.35
   5  15  -5   15.23    7.67
  -5  15   6    7.44    7.76
   5  15  -6   -0.00    6.38
  -5  15   7   12.05    8.05
  -5  15   8   -0.00    7.97
  -5  15   9    0.00    6.37
  -5  15  10    4.34    7.49
   5 -15 -10    0.73    6.95
  -5  15  11    6.63    7.20
   5 -15 -11    6.49    7.78
  -5  15  12   18.43    8.72
   5 -15 -12   17.35    9.43
  -5  15  13    3.91    6.77
   5 -15 -13    2.19    6.97
  -5  15  14    4.34    7.81
   5 -15 -14    0.00    7.33
  -5  15  15   -0.00    6.85
   5 -15 -15   -0.00    7.46
  -5  15  16    3.16    6.40
   5 -15 -16    8.52    8.02
  -5  15  17    0.00    6.49
   5 -15 -17    5.42    7.23
  -5  15  18    3.58    6.23
   5 -15 -18    1.06    6.38
  -5  15  19    3.21    6.17
   5 -15 -19   -0.00    6.34
  -5  15  20    9.02    7.72
   5 -15 -20    1.44    6.12
  -5  15  21    1.93    7.65
   5 -15 -21    4.29    7.05
  -5  15  22   -0.00    6.48
   5 -15 -22   -0.00    6.90
   5 -15 -23    2.95    5.91
   5 -15 -24    4.83    6.88
   5 -15 -25    3.06    6.52
  -5  16   1    0.25    7.47
   5  16  -1    2.22    6.59
  -5  16   2    0.00    7.66
   5  16  -2    0.00    5.80
  -5  16   3   -0.00    7.34
   5  16  -3    0.67    5.85
  -5  16   4    5.27    7.14
   5  16  -4    0.46    6.20
  -5  16   5   -0.00    6.98
  -5  16   6    3.66    8.51
  -5  16   7    1.09    7.25
  -5  16   8   -0.00    6.18
  -5  16   9    4.81    7.41
  -5  16  10   -0.00    7.20
  -5  16  11   -0.00    7.20
  -5  16  12   -0.00    7.59
  -5  16  13   13.54    8.84
  -5  16  14    3.97    6.83
  -5  16  15    8.33    7.41
  -5  16  16   -0.00    7.13
  -5  17   1   -0.00    6.84
   5  17  -1    2.07    7.42
  -5  17   2    4.02    8.09
   5  17  -2   -0.00    7.54
  -5  17   3   13.09    8.83
  -5  17   4   -0.00    7.53
  -5  17   5    0.00    7.34
  -5  17   6    2.10    8.41
  -4   0   1    4.23    2.67
  -4   0   1    0.56    2.10
   4   0  -1    5.27    2.95
   4   0  -1    0.55    2.40
  -4   0   2   26.80    4.55
  -4   0   2   21.30    4.22
   4   0  -2   29.88    4.71
   4   0  -2   25.92    4.83
  -4   0   3    1.95    2.11
  -4   0   3    1.29    1.76
   4   0  -3   -0.00    2.34
   4   0  -3   -0.00    2.03
  -4   0   4 1273.32  126.58
  -4   0   4 1254.91  126.12
   4   0  -4 1211.52  126.52
   4   0  -4 1282.63  126.74
  -4   0   5    1.15    2.02
  -4   0   5   -0.00    1.15
   4   0  -5   -0.00    2.00
   4   0  -5    1.43    2.00
  -4   0   6  718.26   67.85
   4   0  -6  622.24   67.53
   4   0  -6  673.35   67.86
  -4   0   7   -0.00    1.82
   4   0  -7   -0.00    1.72
   4   0  -7    0.00    1.73
  -4   0   8 3159.53  302.93
   4   0  -8 3089.39  302.77
   4   0  -8 2835.90  302.83
  -4   0   9   -0.00    2.09
   4   0  -9    0.43    1.69
   4   0  -9    0.00    1.79
  -4   0  10   15.69    3.40
   4   0 -10   20.48    3.44
   4   0 -10   29.08    3.85
  -4   0  11    0.00    2.05
   4   0 -11   -0.00    1.88
   4   0 -11   -0.00    1.88
  -4   0  12   15.18    3.44
   4   0 -12   18.68    3.47
   4   0 -12   21.18    3.82
  -4   0  13   -0.00    2.37
   4   0 -13    1.81    2.16
   4   0 -13   -0.00    2.02
  -4   0  14 1559.94  157.48
  -4   0  14 1591.65  158.04
   4   0 -14 1533.14  158.22
  -4   0  15    2.65    2.57
   4   0 -15   -0.00    2.48
  -4   0  16   54.61    7.43
  -4   0  16   57.31    7.58
   4   0 -16   45.06    7.45
  -4   0  17   -0.00    2.16
  -4   0  17    0.16    2.13
   4   0 -17    0.73    2.22
  -4   0  18  199.06   22.90
  -4   0  18  209.79   23.05
  -4   0  19    0.01    2.72
  -4   0  19    0.54    2.61
  -4   0  20  166.74   19.31
  -4   0  20  159.56   19.25
  -4   0  21   -0.00    2.98
  -4   0  21   -0.00    3.16
   4   0 -21    0.00    3.31
  -4   0  22   16.27    4.76
  -4   0  22   14.87    4.72
   4   0 -22   16.07    4.82
  -4   0  23    1.61    3.33
  -4   0  23    0.00    3.10
  -4   0  24   31.20    6.75
  -4   0  25   -0.00    3.27
  -4   0  26   48.45    8.85
   4   0 -30   47.11    9.16
   4   0 -31   -0.00    4.10
   4   0 -32    3.45    4.39
   4   0 -33   -0.00    3.96
   4   0 -34   11.10    5.43
   4   0 -35    0.00    3.64
   4   0 -36   31.81    8.34
   4   0 -37   -0.00    4.53
   4   0 -38    4.90    5.27
   4   0 -39    0.79    3.54
  -4   1   1   23.40    4.69
  -4   1   1   21.98    4.58
   4  -1  -1   32.48    5.23
   4  -1  -1   16.80    4.64
   4   1  -1   20.00    4.02
   4   1  -1   20.33    4.17
  -4  -1   1   14.28    3.84
  -4  -1   1   19.13    3.95
  -4   1   2 1129.74  110.31
  -4   1   2 1082.57  110.09
   4  -1  -2 1079.00  110.15
   4  -1  -2 1080.72  110.44
   4   1  -2 1031.36  109.42
   4   1  -2 1017.60  109.62
  -4  -1   2 1006.70  109.51
  -4  -1   2 1094.03  109.90
  -4  -1   2 1241.34  109.55
  -4   1   3   29.76    5.09
  -4   1   3   40.71    5.24
   4  -1  -3   34.93    5.29
   4  -1  -3   30.81    5.19
   4   1  -3   32.01    4.39
   4   1  -3   21.60    4.14
  -4  -1   3   23.50    4.18
  -4  -1   3   26.84    3.74
  -4  -1   3   20.71    3.60
  -4   1   4    5.31    2.91
  -4   1   4    4.53    2.41
   4  -1  -4    2.50    2.48
   4  -1  -4    2.99    2.64
   4   1  -4    3.55    1.91
   4   1  -4    3.30    1.91
  -4  -1   4    3.69    1.89
  -4   1   5   25.50    4.20
  -4   1   5    8.77    2.78
   4  -1  -5   17.98    3.54
   4  -1  -5   10.49    3.43
   4   1  -5   13.97    2.74
   4   1  -5   12.22    2.45
  -4  -1   5   18.48    2.74
  -4   1   6  424.03   44.41
  -4   1   6  476.46   44.12
   4  -1  -6  378.67   44.04
   4  -1  -6  418.64   44.56
   4   1  -6  403.30   43.15
   4   1  -6  467.61   43.26
  -4  -1   6  418.14   43.20
  -4   1   7   48.37    6.94
  -4   1   7   56.39    6.48
   4  -1  -7   57.28    6.91
   4  -1  -7   48.40    6.95
   4   1  -7   53.54    5.46
   4   1  -7   46.84    5.32
  -4  -1   7   46.94    5.46
  -4   1   8 1268.11  130.41
  -4   1   8 1407.92  130.11
   4  -1  -8 1252.30  130.29
   4  -1  -8 1210.37  130.53
  -4   1   9    1.03    2.52
  -4   1   9    0.71    1.76
   4  -1  -9   -0.00    2.22
   4  -1  -9    3.77    2.72
  -4   1  10  606.69   59.52
   4  -1 -10  609.81   59.38
   4  -1 -10  585.00   59.73
  -4  -1  10  555.23   57.94
  -4  -1  10  583.81   58.01
  -4   1  11  170.54   20.10
   4  -1 -11  205.64   20.27
   4  -1 -11  166.75   20.32
  -4  -1  11  182.00   18.87
  -4  -1  11  185.26   18.91
  -4   1  12  432.94   45.12
   4  -1 -12  293.34   44.37
   4  -1 -12  467.64   45.69
  -4  -1  12  466.41   43.98
  -4  -1  12  488.51   44.09
  -4   1  13  116.66   12.91
   4  -1 -13  113.81   12.67
   4  -1 -13  103.88   12.97
  -4  -1  13   90.01   11.44
  -4  -1  13  112.98   11.72
  -4   1  14    0.00    2.59
   4  -1 -14    0.00    2.27
   4  -1 -14    0.39    2.70
  -4  -1  14    2.29    1.86
  -4  -1  14    0.16    2.09
  -4   1  15   49.35    7.11
   4  -1 -15   44.11    6.76
   4  -1 -15   46.42    7.22
  -4  -1  15   42.53    6.01
  -4  -1  15   40.66    5.97
  -4   1  16  267.11   29.06
   4  -1 -16  268.97   28.97
   4  -1 -16  282.71   29.67
  -4  -1  16  241.86   28.00
  -4  -1  16  274.85   28.26
  -4   1  17   -0.00    2.50
  -4   1  17    0.00    2.39
   4  -1 -17    0.90    2.59
   4  -1 -17   -0.00    2.66
   4   1 -17   -0.00    2.05
  -4  -1  17   -0.00    2.08
  -4  -1  17    0.29    2.11
  -4   1  18  370.31   36.34
  -4   1  18  310.73   35.87
   4  -1 -18  329.89   36.51
   4   1 -18  311.38   35.55
  -4  -1  18  313.18   35.11
  -4  -1  18  357.34   35.42
  -4   1  19   21.52    4.92
  -4   1  19   25.28    5.34
   4  -1 -19   20.74    5.35
   4   1 -19   22.52    4.74
  -4  -1  19   20.32    4.52
  -4  -1  19   19.02    4.50
  -4   1  20   36.58    6.47
  -4   1  20   28.85    5.88
   4   1 -20   18.46    5.13
  -4  -1  20   28.22    5.35
  -4   1  21    7.75    3.88
  -4   1  21    6.13    3.72
   4   1 -21    2.30    3.18
  -4  -1  21    5.67    3.18
  -4  -1  21    8.33    3.53
  -4   1  22  287.23   30.90
  -4   1  22  276.14   30.68
   4   1 -22  240.21   30.34
  -4  -1  22  258.29   29.90
  -4  -1  22  286.69   30.16
  -4   1  23    8.80    4.72
  -4   1  23    3.37    3.87
   4  -1 -23    9.29    4.54
  -4  -1  23    7.88    3.90
  -4   1  24   15.27    5.40
   4  -1 -24    6.31    4.51
  -4  -1  24    8.32    4.06
  -4   1  25   38.87    7.57
   4  -1 -25   20.59    6.86
  -4  -1  25   27.85    6.49
  -4   1  26   86.07   12.28
   4  -1 -26   61.21   11.37
  -4   1  27    1.04    4.12
   4  -1 -27    3.07    3.87
   4  -1 -28   38.72    8.53
   4  -1 -29   -0.00    4.76
   4  -1 -30    2.14    4.79
   4  -1 -31    7.63    5.20
   4  -1 -32   53.53   10.77
   4  -1 -33    0.94    4.48
   4  -1 -34   -0.00    5.06
   4  -1 -35   -0.00    5.15
   4  -1 -36    5.58    5.56
   4  -1 -37    5.28    5.02
   4  -1 -38    1.51    5.31
   4  -1 -39   -0.00    5.27
  -4   2   1   86.67   11.31
  -4   2   1   75.26   10.64
   4  -2  -1   85.36   10.83
   4  -2  -1   68.82   10.83
   4   2  -1   73.31    9.85
   4   2  -1   91.95   10.36
  -4  -2   1   97.57   10.43
  -4  -2   1   87.70    9.98
  -4  -2   1   66.62    9.47
  -4   2   2  203.49   23.73
  -4   2   2  213.92   23.76
   4  -2  -2  230.67   23.83
   4  -2  -2  240.85   24.43
   4   2  -2  220.49   22.93
   4   2  -2  211.87   22.71
   4   2  -2  178.00   22.60
  -4  -2   2  223.58   22.97
  -4  -2   2  212.14   22.43
  -4  -2   2  202.06   22.31
  -4   2   3   16.97    4.49
  -4   2   3   13.83    4.04
   4  -2  -3    5.17    3.64
   4  -2  -3   13.32    4.34
   4   2  -3   13.64    3.18
   4   2  -3   17.69    3.28
   4   2  -3   16.49    3.12
   4   2  -3   17.33    3.36
  -4  -2   3   14.32    2.60
  -4  -2   3   21.82    2.95
  -4   2   4 1730.95  181.75
  -4   2   4 1893.65  181.73
   4  -2  -4 1756.35  181.45
   4  -2  -4 1912.83  182.33
   4   2  -4 1551.92  180.22
   4   2  -4 1857.93  180.38
   4   2  -4 1833.76  180.67
   4   2  -4 1976.23  180.73
  -4   2   5   42.92    7.04
  -4   2   5   37.24    6.26
   4  -2  -5   35.07    6.41
   4  -2  -5   45.81    7.20
   4   2  -5   43.74    5.30
   4   2  -5   45.41    5.29
   4   2  -5   46.97    5.40
   4   2  -5   41.10    5.25
  -4   2   6   14.96    4.37
  -4   2   6   19.56    4.07
   4  -2  -6   30.77    4.86
   4  -2  -6    9.65    4.14
   4   2  -6   22.32    2.63
   4   2  -6   17.39    2.53
   4   2  -6   14.54    2.40
   4   2  -6   18.02    2.50
  -4   2   7  386.06   37.97
  -4   2   7  357.20   37.52
   4  -2  -7  350.85   37.61
   4  -2  -7  325.73   37.91
  -4   2   8  816.35   89.90
  -4   2   8  805.05   89.62
   4  -2  -8 1180.55   90.77
   4  -2  -8  800.65   90.19
  -4   2   9  225.86   22.95
  -4   2   9  193.89   22.21
   4  -2  -9  191.32   22.34
   4  -2  -9  203.69   22.93
  -4   2  10   59.11    9.41
  -4   2  10   71.47    9.26
   4  -2 -10   75.62    9.60
   4  -2 -10   82.23   10.34
  -4   2  11   59.37    9.09
  -4   2  11   76.07    8.85
   4  -2 -11   55.68    8.64
   4  -2 -11   67.92    9.43
  -4   2  12    1.97    3.03
  -4   2  12   -0.00    2.32
   4  -2 -12    0.00    2.81
   4  -2 -12    1.87    3.05
  -4  -2  12    1.11    0.99
  -4  -2  12    2.23    1.22
  -4   2  13   20.96    4.71
   4  -2 -13   23.82    4.60
   4  -2 -13   33.20    5.53
   4   2 -13   16.82    2.93
  -4  -2  13   16.06    2.71
  -4  -2  13   16.25    2.83
  -4   2  14  794.96   81.65
   4  -2 -14  884.42   81.75
   4  -2 -14  915.31   82.68
   4   2 -14  751.58   80.06
  -4  -2  14  746.91   79.63
  -4  -2  14  793.12   79.75
  -4   2  15   55.88    8.92
   4  -2 -15   64.93    8.95
   4  -2 -15   69.49    9.62
   4   2 -15   60.74    7.72
  -4  -2  15   61.81    7.38
  -4  -2  15   55.27    7.34
  -4   2  16   20.56    4.91
   4  -2 -16   18.79    4.59
   4  -2 -16   14.78    4.90
   4   2 -16   22.00    3.88
  -4  -2  16   13.69    3.32
  -4  -2  16   20.27    3.68
  -4   2  17    3.25    3.02
   4  -2 -17   -0.00    2.52
   4  -2 -17    0.88    2.91
   4   2 -17    2.80    2.47
  -4  -2  17    0.00    2.12
  -4  -2  17    2.46    2.20
  -4   2  18  144.49   17.64
   4  -2 -18  185.16   18.06
   4  -2 -18  132.63   17.80
   4   2 -18  130.92   16.40
  -4  -2  18  134.39   16.03
  -4  -2  18  138.58   16.14
  -4   2  19  137.11   17.43
   4  -2 -19  144.43   17.36
   4  -2 -19  138.52   17.98
   4   2 -19  133.40   16.52
  -4  -2  19  141.23   16.17
  -4  -2  19  139.01   16.14
  -4   2  20   37.67    7.49
  -4   2  20   36.51    7.32
   4  -2 -20   39.95    7.55
   4   2 -20   53.13    7.53
  -4  -2  20   39.17    6.48
  -4  -2  20   43.34    6.70
  -4   2  21    0.00    3.53
  -4   2  21    9.74    4.13
   4   2 -21    1.12    2.86
  -4  -2  21    4.68    3.02
  -4  -2  21    2.01    3.03
  -4   2  22    5.97    3.95
  -4   2  22   10.05    4.56
   4  -2 -22    3.95    4.07
   4   2 -22   14.68    4.48
  -4  -2  22   14.69    4.22
  -4   2  23    1.29    4.20
  -4   2  23    0.08    3.59
   4  -2 -23   -0.00    3.55
  -4  -2  23    1.42    3.29
  -4   2  24  137.20   17.96
  -4   2  24  153.77   18.18
   4  -2 -24  119.73   18.09
  -4  -2  24  127.95   16.70
  -4   2  25   21.55    6.57
   4  -2 -25   28.02    7.24
  -4   2  26   58.15    9.97
   4  -2 -26   40.57    9.27
  -4   2  27    0.30    4.07
   4  -2 -27   -0.00    4.85
  -4   2  28   48.14    9.61
   4  -2 -28   37.08    8.69
   4  -2 -30   87.46   14.45
   4  -2 -31    2.21    4.62
   4  -2 -32   -0.00    4.57
   4  -2 -33    8.30    5.00
   4  -2 -34    5.73    5.39
   4  -2 -35   -0.00    4.73
   4  -2 -36    2.04    5.15
   4  -2 -37    5.62    5.14
   4  -2 -38    4.19    5.49
   4  -2 -39    1.63    5.12
  -4   3   1   34.55    7.34
  -4   3   1   45.81    7.61
   4  -3  -1   53.64    8.01
   4  -3  -1   43.38    7.88
   4   3  -1   34.97    6.23
   4   3  -1   51.63    6.72
   4   3  -1   37.95    6.45
   4   3  -1   46.22    6.71
  -4  -3   1   39.44    6.20
  -4  -3   1   42.67    6.24
  -4   3   2  341.95   38.81
  -4   3   2  473.42   39.86
   4  -3  -2  399.52   38.86
   4  -3  -2  379.58   39.44
   4   3  -2  327.45   37.31
   4   3  -2  324.61   37.38
   4   3  -2  319.20   37.51
   4   3  -2  383.76   37.82
  -4  -3   2  346.09   37.20
  -4  -3   2  368.68   37.27
  -4   3   3    6.31    4.13
  -4   3   3    6.02    3.72
   4  -3  -3    7.63    3.85
   4  -3  -3    9.62    4.59
   4   3  -3    6.33    2.71
   4   3  -3    8.04    2.69
   4   3  -3   11.03    2.92
   4   3  -3    8.09    2.85
  -4  -3   3    9.36    2.39
  -4  -3   3    9.31    2.43
  -4   3   4   24.15    5.34
  -4   3   4    9.09    4.24
   4  -3  -4   14.00    4.53
   4  -3  -4   11.56    4.63
   4   3  -4   16.38    3.29
   4   3  -4   11.88    2.92
   4   3  -4   13.27    3.18
   4   3  -4   12.54    3.06
  -4  -3   4   18.82    2.59
  -4  -3   4   12.21    2.36
  -4   3   5   43.15    7.68
  -4   3   5   52.47    7.72
   4  -3  -5   58.47    8.02
   4  -3  -5   44.95    7.92
   4   3  -5   48.08    6.07
   4   3  -5   46.73    6.04
   4   3  -5   42.09    6.11
   4   3  -5   46.27    6.04
  -4   3   6   63.99    9.23
  -4   3   6   67.97    8.95
   4  -3  -6   48.67    8.40
   4  -3  -6   81.29   10.02
   4   3  -6   50.65    6.89
   4   3  -6   62.93    7.08
   4   3  -6   58.93    7.11
   4   3  -6   65.62    7.16
  -4  -3   6   52.37    6.95
  -4   3   7  513.13   53.28
  -4   3   7  514.67   53.04
   4  -3  -7  515.27   53.05
   4  -3  -7  520.87   53.77
   4   3  -7  491.66   50.98
   4   3  -7  472.81   51.08
   4   3  -7  492.01   51.26
  -4  -3   7  543.52   51.19
  -4   3   8   82.38   11.06
  -4   3   8   83.81   10.74
   4  -3  -8   66.14   10.43
   4  -3  -8   94.00   11.62
   4   3  -8   74.29    8.53
   4   3  -8   86.23    8.71
  -4  -3   8   73.71    8.42
  -4   3   9    0.00    3.16
  -4   3   9    2.05    2.92
   4  -3  -9    0.38    3.16
   4  -3  -9    1.65    3.57
   4   3  -9    1.09    1.41
   4   3  -9   -0.00    1.33
  -4  -3   9    1.06    1.23
  -4   3  10  274.08   27.82
   4  -3 -10  227.82   26.99
   4  -3 -10  233.97   27.68
   4   3 -10  242.47   24.77
   4   3 -10  219.87   24.92
  -4  -3  10  263.67   24.78
  -4   3  11  395.84   41.87
  -4   3  11  432.47   41.71
   4  -3 -11  417.25   41.65
   4  -3 -11  388.58   42.12
   4   3 -11  374.83   39.04
   4   3 -11  384.74   39.33
  -4  -3  11  383.23   39.02
  -4   3  12  323.93   36.48
  -4   3  12  350.74   36.26
   4  -3 -12  354.35   36.38
   4  -3 -12  342.76   37.10
   4   3 -12  339.42   33.96
   4   3 -12  318.16   34.22
  -4  -3  12  330.01   33.92
  -4   3  13  115.61   13.81
  -4   3  13  102.65   12.98
   4  -3 -13   81.52   12.64
   4  -3 -13  110.23   14.11
   4   3 -13  100.81   11.05
   4   3 -13  113.81   11.54
  -4  -3  13   95.43   11.00
  -4   3  14    7.17    3.44
  -4   3  14    9.12    3.56
   4  -3 -14    9.38    3.86
   4  -3 -14    8.26    4.02
   4   3 -14    8.76    2.14
   4   3 -14    4.93    2.14
  -4  -3  14    3.43    2.10
  -4   3  15   54.55    8.59
   4  -3 -15   54.68    8.28
   4  -3 -15   57.13    9.28
   4   3 -15   52.09    6.50
   4   3 -15   40.87    6.57
  -4  -3  15   52.68    6.58
  -4   3  16  293.71   32.59
   4  -3 -16  309.80   32.35
   4  -3 -16  315.52   33.43
   4   3 -16  258.10   30.24
   4   3 -16  288.50   30.86
  -4  -3  16  301.83   30.48
  -4   3  17   19.08    5.51
   4  -3 -17   21.22    5.15
   4  -3 -17   18.47    5.38
   4   3 -17   19.39    3.79
   4   3 -17   12.13    3.80
  -4  -3  17   19.36    3.89
  -4   3  18   50.37    8.94
   4  -3 -18   59.67    8.93
   4  -3 -18   50.17    9.34
   4   3 -18   51.07    7.33
   4   3 -18   68.17    8.35
  -4  -3  18   45.86    7.20
  -4   3  19    0.00    3.80
   4  -3 -19    3.57    3.39
   4   3 -19    3.94    2.57
   4   3 -19   10.47    3.56
  -4  -3  19    5.57    2.99
  -4   3  20   22.09    5.92
   4  -3 -20   14.54    5.10
   4   3 -20   18.40    4.13
   4   3 -20   11.79    4.14
  -4  -3  20   15.47    4.14
  -4  -3  20   15.48    4.42
  -4   3  21   65.06   10.25
   4  -3 -21   60.91    9.46
   4  -3 -21   46.24    9.60
   4   3 -21   52.72    7.97
   4   3 -21   42.24    8.07
  -4  -3  21   61.04    8.38
  -4  -3  21   52.81    8.16
  -4   3  22   49.36   10.39
   4  -3 -22   79.05   11.16
   4  -3 -22   61.87   11.49
   4   3 -22   75.45   10.63
  -4  -3  22   68.05    9.72
  -4   3  23   57.54   10.09
  -4   3  23   56.08    9.57
   4  -3 -23   62.52   10.13
   4  -3 -23   59.35   10.43
  -4  -3  23   41.31    7.94
  -4   3  24    1.91    4.24
   4  -3 -24    5.73    4.23
  -4   3  25    7.56    5.04
   4  -3 -25    6.58    5.32
  -4   3  26   59.50   10.84
   4  -3 -26   56.24   11.29
  -4   3  27    9.01    5.14
   4  -3 -27    9.24    5.96
  -4   3  28   56.71   10.71
   4  -3 -28   49.48   10.54
   4  -3 -29    5.07    5.43
   4  -3 -30   18.43    6.60
   4  -3 -31    0.93    4.62
   4  -3 -32   13.27    7.18
   4  -3 -33    0.00    5.43
   4  -3 -34    0.00    5.22
   4  -3 -35    0.22    4.19
   4  -3 -36    0.00    5.32
   4  -3 -37    2.13    5.66
   4  -3 -38   12.65    6.51
   4  -3 -39   -0.00    5.03
  -4   4   1   53.23    9.97
  -4   4   1   63.63   10.12
   4  -4  -1   61.09    9.77
   4  -4  -1   53.17   10.02
   4   4  -1   63.42    8.73
  -4  -4   1   60.64    8.61
  -4  -4   1   72.42    8.99
  -4  -4   1   58.47    8.26
  -4   4   2  159.05   19.64
  -4   4   2  164.97   19.69
   4  -4  -2  157.22   19.16
   4  -4  -2  161.42   20.09
   4   4  -2  143.27   17.94
   4   4  -2  155.53   18.45
  -4  -4   2  155.90   17.95
  -4  -4   2  162.73   17.98
  -4  -4   2  164.77   17.78
  -4   4   3   83.22   11.80
  -4   4   3  105.61   12.30
   4  -4  -3   92.32   11.58
   4  -4  -3   85.84   12.07
   4   4  -3   79.35    9.89
   4   4  -3   78.71   10.12
  -4  -4   3   77.21    9.72
  -4  -4   3   72.65    9.52
  -4  -4   3   58.86    9.00
  -4   4   4  301.51   36.06
  -4   4   4  378.08   36.73
   4  -4  -4  347.02   36.17
   4  -4  -4  290.62   36.45
   4   4  -4  340.26   34.61
   4   4  -4  322.14   34.88
  -4  -4   4  303.58   34.33
  -4  -4   4  356.94   34.32
  -4  -4   4  314.16   33.94
  -4   4   5    9.01    5.05
  -4   4   5    4.58    3.98
   4  -4  -5    7.13    4.32
   4  -4  -5    0.00    4.13
   4   4  -5    5.06    2.88
   4   4  -5    6.99    2.92
  -4  -4   5    6.99    2.79
  -4  -4   5    8.09    2.27
  -4  -4   5    4.96    1.92
  -4   4   6   79.84   11.82
  -4   4   6  105.40   12.41
   4  -4  -6   76.94   11.45
   4  -4  -6   73.35   11.99
   4   4  -6   76.41    9.90
   4   4  -6   92.97   10.33
  -4  -4   6   77.31    9.80
  -4  -4   6   82.08    8.79
  -4  -4   6   84.08    8.79
  -4   4   7    9.53    4.50
  -4   4   7    5.32    3.61
   4  -4  -7   11.74    4.76
   4  -4  -7    8.81    4.58
   4   4  -7   14.37    3.08
   4   4  -7    8.98    2.71
  -4  -4   7    5.30    2.53
  -4   4   8  146.60   15.90
  -4   4   8  124.66   15.08
   4  -4  -8   80.94   13.95
   4  -4  -8  118.65   15.68
   4   4  -8  109.97   12.78
   4   4  -8  109.60   13.04
  -4  -4   8  124.42   12.80
  -4   4   9  346.81   37.24
  -4   4   9  366.80   37.15
   4  -4  -9  327.59   36.68
   4  -4  -9  392.78   38.31
   4   4  -9  319.87   34.68
   4   4  -9  337.14   34.99
  -4  -4   9  321.36   34.52
  -4   4  10  270.66   30.66
  -4   4  10  282.30   30.48
   4  -4 -10  340.58   31.03
   4  -4 -10  267.07   31.07
   4   4 -10  263.63   28.15
   4   4 -10  245.12   28.29
  -4  -4  10  270.75   28.03
  -4   4  11   17.66    6.05
  -4   4  11   41.79    6.93
   4  -4 -11   25.69    6.05
   4  -4 -11   32.26    7.23
   4   4 -11   33.10    4.58
   4   4 -11   29.02    4.64
  -4  -4  11   30.86    4.36
  -4   4  12   80.76   10.40
  -4   4  12   51.64    8.78
   4  -4 -12   59.37    9.11
   4  -4 -12   50.31    9.65
   4   4 -12   56.19    7.01
   4   4 -12   53.04    7.26
  -4  -4  12   54.26    6.91
  -4   4  13  116.65   15.24
   4  -4 -13  124.35   14.84
   4  -4 -13  100.07   15.09
   4   4 -13  119.33   12.67
   4   4 -13  105.13   12.95
  -4  -4  13  107.36   12.45
  -4   4  14  329.75   37.95
   4  -4 -14  345.42   37.70
   4  -4 -14  330.36   38.49
   4   4 -14  364.36   35.65
   4   4 -14  346.28   36.04
  -4  -4  14  323.59   35.36
  -4   4  15  145.32   15.38
   4  -4 -15   83.57   13.21
   4  -4 -15  121.05   15.07
   4   4 -15  110.04   11.86
   4   4 -15   91.81   12.01
  -4  -4  15   90.49   11.54
  -4   4  16   33.90    6.90
   4  -4 -16   22.85    5.79
   4  -4 -16   33.38    6.94
   4   4 -16   25.78    4.44
   4   4 -16   24.53    4.78
  -4  -4  16   15.36    4.04
  -4   4  17    4.10    4.06
   4  -4 -17    1.87    3.43
   4  -4 -17    1.35    4.39
   4   4 -17    3.07    2.52
   4   4 -17    4.04    2.83
  -4  -4  17    3.06    2.56
  -4   4  18  132.38   17.01
   4  -4 -18  125.84   16.24
   4   4 -18  116.54   14.49
   4   4 -18  114.54   14.97
  -4  -4  18  133.39   14.70
  -4   4  19   74.11   12.28
   4  -4 -19   83.55   12.07
   4   4 -19   80.13   10.55
   4   4 -19   76.70   10.93
  -4  -4  19   84.33   10.60
  -4   4  20   78.73   11.91
   4  -4 -20   61.20   10.51
   4  -4 -20   78.86   12.42
   4   4 -20   65.98    9.56
   4   4 -20   56.13    9.75
  -4  -4  20   87.26   10.11
  -4   4  21   40.07    8.10
   4  -4 -21   26.20    6.32
   4  -4 -21   22.81    6.96
   4   4 -21   29.30    5.55
   4   4 -21   16.49    5.10
  -4   4  22   14.88    5.48
   4  -4 -22    6.81    5.37
   4   4 -22    0.89    2.88
  -4   4  23   32.40    8.14
   4  -4 -23   33.48    8.22
  -4   4  24   70.50   12.54
   4  -4 -24   84.72   13.76
  -4   4  25   82.60   12.47
   4  -4 -25   51.78   11.62
  -4   4  26   53.47   11.01
   4  -4 -26   64.35   12.15
   4  -4 -27    2.27    4.18
   4  -4 -28   28.22    8.21
   4  -4 -29    8.57    5.66
  -4   4  30   12.86    6.57
   4  -4 -30   16.56    6.60
   4  -4 -31    1.14    4.83
   4  -4 -32    0.79    4.84
   4  -4 -33    0.00    4.13
   4  -4 -34    6.78    5.92
   4  -4 -35    3.79    5.27
   4  -4 -36    0.00    4.73
   4  -4 -37    1.33    5.55
   4  -4 -38    0.77    5.49
  -4   5   1   94.30   14.03
  -4   5   1   98.29   13.62
   4  -5  -1   98.22   13.10
   4  -5  -1   91.14   14.03
   4   5  -1   82.57   11.84
  -4  -5   1   88.01   11.87
  -4   5   2  313.77   36.29
  -4   5   2  313.50   36.18
   4  -5  -2  311.52   35.71
   4  -5  -2  339.73   37.15
   4   5  -2  308.60   34.61
  -4  -5   2  285.60   34.26
  -4  -5   2  333.32   34.76
  -4  -5   2  359.62   34.59
  -4   5   3  181.00   22.44
  -4   5   3  207.49   22.66
   4  -5  -3  165.01   21.48
   4  -5  -3  222.41   23.88
   4   5  -3  200.14   20.92
   4   5  -3  156.01   20.68
  -4  -5   3  181.95   20.49
  -4  -5   3  147.09   20.08
  -4  -5   3  198.82   20.30
  -4   5   4   46.86    8.25
  -4   5   4   24.96    6.77
   4  -5  -4   49.76    8.16
   4  -5  -4   40.19    8.38
   4   5  -4   44.19    6.66
   4   5  -4   20.47    6.07
  -4  -5   4   53.36    6.79
  -4  -5   4   37.30    6.11
  -4  -5   4   33.95    5.61
  -4   5   5   51.19    9.15
  -4   5   5   50.01    8.79
   4  -5  -5   65.85    9.57
   4  -5  -5   54.80    9.73
   4   5  -5   41.50    7.16
   4   5  -5   43.09    7.55
  -4  -5   5   56.23    7.41
  -4  -5   5   48.69    7.01
  -4  -5   5   52.17    6.80
  -4   5   6   96.45   13.66
  -4   5   6   75.42   12.59
   4  -5  -6  118.33   13.69
   4  -5  -6  101.65   14.27
   4   5  -6   91.11   11.45
   4   5  -6   81.10   11.57
  -4  -5   6   91.04   11.32
  -4  -5   6   94.62   10.88
  -4  -5   6   92.66   10.65
  -4   5   7  267.72   29.22
  -4   5   7  253.99   28.88
   4  -5  -7  240.80   28.41
   4  -5  -7  230.01   29.29
   4   5  -7  242.74   26.87
   4   5  -7  225.48   27.07
  -4  -5   7  282.62   26.97
  -4  -5   7  245.39   26.00
  -4  -5   7  246.79   25.87
  -4   5   8   36.14    7.87
  -4   5   8   45.99    8.14
   4  -5  -8   42.73    7.79
   4  -5  -8   49.42    8.97
   4   5  -8   45.69    6.52
   4   5  -8   45.56    6.73
  -4  -5   8   40.78    6.08
  -4  -5   8   38.08    5.04
  -4  -5   8   40.44    4.94
  -4   5   9   32.58    7.15
  -4   5   9   34.41    6.95
   4  -5  -9   27.15    6.51
   4  -5  -9   35.46    7.80
   4   5  -9   30.62    5.23
   4   5  -9   32.75    5.68
  -4  -5   9   29.45    4.97
  -4   5  10   40.86    7.91
  -4   5  10   36.94    7.29
   4  -5 -10   31.10    6.86
   4  -5 -10   25.55    7.31
   4   5 -10   32.78    5.55
   4   5 -10   31.13    5.59
  -4  -5  10   36.06    5.33
  -4   5  11  323.09   34.97
   4  -5 -11  303.39   34.06
   4  -5 -11  292.08   34.99
   4   5 -11  303.97   32.23
   4   5 -11  303.71   32.59
  -4  -5  11  297.77   31.94
  -4   5  12  292.23   36.70
   4  -5 -12  331.68   36.51
   4  -5 -12  311.96   37.47
   4   5 -12  328.25   34.54
   4   5 -12  341.69   35.03
  -4  -5  12  329.56   34.31
  -4   5  13   40.91    9.11
   4  -5 -13   57.08    9.21
   4  -5 -13   70.23   10.44
   4   5 -13   53.61    7.17
   4   5 -13   51.00    7.45
  -4  -5  13   42.99    6.72
  -4   5  14   14.83    5.75
   4  -5 -14   20.00    5.36
   4  -5 -14   15.26    5.87
   4   5 -14   17.42    3.94
   4   5 -14   18.63    4.19
  -4  -5  14   15.52    3.75
  -4   5  15  133.52   17.16
   4  -5 -15  103.54   15.80
   4  -5 -15  120.13   17.28
   4   5 -15  124.80   14.42
   4   5 -15  108.47   14.68
  -4  -5  15  141.92   14.55
  -4   5  16  146.71   19.67
   4  -5 -16  146.70   19.10
   4   5 -16  164.37   17.46
   4   5 -16  145.24   17.78
  -4  -5  16  144.04   17.01
  -4   5  17   65.39   13.46
   4  -5 -17  122.86   14.84
   4   5 -17  103.56   12.52
   4   5 -17  103.63   13.17
  -4  -5  17  105.06   12.33
  -4   5  18  139.87   19.16
   4   5 -18  147.60   16.92
   4   5 -18  132.53   17.39
  -4  -5  18  146.63   16.69
  -4   5  19    5.22    4.78
   4  -5 -19    0.24    4.62
   4   5 -19    0.00    2.96
   4   5 -19    0.98    3.37
  -4   5  20    1.44    4.75
   4  -5 -20    0.72    3.95
   4   5 -20    3.45    3.23
   4   5 -20    1.77    2.96
  -4   5  21   44.62    8.94
   4  -5 -21   18.09    7.36
   4   5 -21   37.30    6.59
  -4   5  22  132.56   17.86
   4  -5 -22  107.11   17.38
  -4   5  23   10.07    5.38
   4  -5 -23    1.10    4.72
  -4   5  24   -0.00    4.87
   4  -5 -24    0.97    4.45
   4  -5 -25    0.45    4.24
   4  -5 -26   11.93    6.33
   4  -5 -27   42.71   10.08
  -4   5  28   21.48    7.52
   4  -5 -28   13.41    7.09
  -4   5  29   10.39    6.26
   4  -5 -29    6.27    6.11
  -4   5  30   -0.00    4.86
   4  -5 -30    2.37    4.57
   4  -5 -31   13.28    7.14
   4  -5 -32    5.87    6.09
   4  -5 -33   10.56    6.53
   4  -5 -34   10.26    6.37
   4  -5 -35   -0.00    5.04
   4  -5 -36    2.74    5.63
   4  -5 -37   -0.00    5.86
   4  -5 -38    0.00    5.88
  -4   6   1   50.46   10.57
  -4   6   1   69.78   10.72
   4  -6  -1   44.27    8.96
   4  -6  -1   56.07   10.59
   4   6  -1   58.97    8.95
  -4  -6   1   57.07    8.70
  -4  -6   1   39.64    8.07
  -4  -6   1   56.83    8.30
  -4   6   2   72.28   12.21
  -4   6   2   94.62   13.07
   4  -6  -2   82.13   12.05
   4  -6  -2   95.16   13.69
   4   6  -2   61.49   10.65
  -4  -6   2   90.58   11.23
  -4  -6   2   83.48   11.39
  -4  -6   2   70.20   10.36
  -4   6   3   81.49   13.27
  -4   6   3   77.03   12.78
   4  -6  -3  103.85   13.26
   4  -6  -3  106.59   14.64
   4   6  -3   95.56   12.06
  -4  -6   3   78.38   11.27
  -4  -6   3   94.45   12.06
  -4  -6   3   72.90   10.81
  -4   6   4  145.69   19.33
  -4   6   4  173.28   19.74
   4  -6  -4  164.92   19.24
   4  -6  -4  110.43   18.95
   4   6  -4  142.39   17.69
   4   6  -4  138.56   18.08
  -4  -6   4  139.79   17.32
  -4  -6   4  153.10   17.80
  -4  -6   4  156.55   17.19
  -4   6   5   83.42   13.20
  -4   6   5   99.08   13.67
   4  -6  -5   74.08   12.69
   4  -6  -5  102.50   14.73
   4   6  -5   82.61   11.80
   4   6  -5   94.16   12.52
  -4  -6   5   99.71   11.99
  -4  -6   5   93.22   11.84
  -4  -6   5   91.01   11.25
  -4   6   6   41.05    8.79
  -4   6   6   49.25    8.62
   4  -6  -6   51.13    8.94
   4  -6  -6   52.72    9.94
   4   6  -6   43.66    7.23
   4   6  -6   32.70    6.94
  -4  -6   6   48.50    7.28
  -4  -6   6   52.20    7.21
  -4  -6   6   38.60    6.29
  -4   6   7   -0.00    4.17
  -4   6   7    2.98    4.21
   4  -6  -7    2.89    4.06
   4  -6  -7   -0.00    4.39
   4   6  -7    1.59    2.94
   4   6  -7   -0.00    2.97
  -4  -6   7    0.00    2.65
  -4  -6   7    0.69    2.20
  -4  -6   7   -0.00    1.85
  -4   6   8  323.54   37.72
   4  -6  -8  381.27   37.82
   4  -6  -8  235.44   37.08
   4   6  -8  361.84   35.90
   4   6  -8  315.52   36.11
  -4  -6   8  353.03   35.58
  -4  -6   8  321.20   34.85
  -4  -6   8  338.79   34.78
  -4   6   9  390.61   45.06
   4  -6  -9  437.84   44.84
   4  -6  -9  356.29   45.29
   4   6  -9  406.61   42.86
   4   6  -9  406.22   43.49
  -4  -6   9  409.41   42.63
  -4  -6   9  402.55   41.92
  -4   6  10    0.00    3.95
   4  -6 -10   -0.00    3.83
   4  -6 -10    3.82    4.89
   4   6 -10    1.14    3.20
   4   6 -10    7.58    3.73
  -4  -6  10    3.64    2.74
  -4  -6  10    7.50    2.21
  -4   6  11   -0.00    3.88
   4  -6 -11    2.26    3.80
   4  -6 -11    0.00    3.78
   4   6 -11    0.00    2.69
   4   6 -11   -0.00    2.78
  -4  -6  11    2.45    2.47
  -4  -6  11    0.00    1.70
  -4   6  12    5.57    5.14
   4  -6 -12    7.15    4.54
   4  -6 -12    7.78    5.37
   4   6 -12    4.47    3.35
   4   6 -12    7.08    3.49
  -4  -6  12    7.34    2.88
  -4  -6  12    2.43    1.42
  -4  -6  12    2.43    1.19
  -4   6  13  135.15   18.91
   4  -6 -13  190.00   19.61
   4  -6 -13  156.41   20.23
   4   6 -13  127.30   16.62
   4   6 -13  132.61   17.19
  -4  -6  13  142.67   16.57
  -4   6  14  154.63   17.78
   4  -6 -14   93.95   16.47
   4   6 -14  133.56   14.68
   4   6 -14  110.17   14.75
  -4  -6  14  106.40   13.92
  -4   6  15  103.07   14.71
   4   6 -15  101.24   11.99
   4   6 -15   88.75   12.21
  -4  -6  15   78.56   11.24
  -4   6  16   46.97    9.27
   4   6 -16   43.11    6.83
   4   6 -16   45.75    7.49
  -4  -6  16   29.90    6.24
  -4   6  17    0.64    4.34
   4   6 -17    7.79    3.59
   4   6 -17    9.52    4.01
  -4  -6  17    2.38    3.12
  -4   6  18   73.05   12.33
   4  -6 -18   63.83   12.09
   4   6 -18   75.14   10.24
   4   6 -18   68.12   10.63
  -4   6  19   92.43   13.54
   4  -6 -19   59.40   12.53
   4   6 -19   77.11   10.67
   4   6 -19   70.18   11.01
  -4   6  20   22.78    8.01
   4  -6 -20   29.68    8.81
   4   6 -20   38.59    6.82
  -4   6  21   15.83    6.87
   4  -6 -21   13.09    6.64
   4  -6 -22   -0.00    4.63
   4  -6 -23    2.96    4.47
   4  -6 -24    7.79    5.40
  -4   6  25   25.96    8.13
   4  -6 -25   31.45    9.41
  -4   6  26   24.71    7.79
   4  -6 -26   19.24    7.78
  -4   6  27   -0.00    4.59
   4  -6 -27    0.97    5.11
  -4   6  28   16.98    6.55
   4  -6 -28    5.58    6.12
  -4   6  29   35.18    8.75
   4  -6 -29   12.36    6.93
  -4   6  30    2.70    5.28
   4  -6 -30    1.61    4.38
  -4   6  31    3.65    5.03
   4  -6 -31   11.68    6.61
   4  -6 -32   -0.00    4.88
   4  -6 -33   12.40    7.05
   4  -6 -34    0.74    5.15
   4  -6 -35   13.81    7.35
   4  -6 -36    6.00    5.83
   4  -6 -37    2.40    6.14
  -4   7   1  302.52   36.67
  -4   7   1  330.21   36.88
   4  -7  -1  324.64   37.61
   4   7  -1  288.37   34.84
   4   7  -1  318.68   35.98
  -4  -7   1  318.55   34.89
  -4   7   2   37.91    8.71
  -4   7   2   46.12    8.84
   4  -7  -2   38.28    9.15
   4   7  -2   42.08    7.70
   4   7  -2   30.78    7.32
  -4  -7   2   27.50    6.29
  -4  -7   2   37.53    7.37
  -4   7   3  152.96   17.17
  -4   7   3   94.86   14.99
   4  -7  -3  103.30   16.38
   4   7  -3   89.46   13.77
  -4  -7   3   97.43   13.56
  -4  -7   3  115.21   14.49
  -4   7   4   15.22    6.65
  -4   7   4   23.87    6.38
   4  -7  -4   12.20    6.10
   4   7  -4    9.78    4.90
  -4  -7   4   22.72    5.11
  -4  -7   4    9.89    4.47
  -4   7   5  209.30   24.55
  -4   7   5  203.76   24.22
   4  -7  -5  193.72   25.09
   4   7  -5  179.92   22.17
  -4  -7   5  183.34   21.90
  -4  -7   5  179.34   22.04
  -4   7   6  175.15   24.52
   4  -7  -6  193.69   25.60
   4   7  -6  182.63   22.92
   4   7  -6  206.83   23.81
  -4  -7   6  192.85   22.76
  -4  -7   6  225.62   23.27
  -4   7   7  513.88   54.70
   4  -7  -7  503.19   55.74
   4   7  -7  489.79   52.54
   4   7  -7  460.66   53.06
  -4  -7   7  531.99   52.49
  -4  -7   7  471.17   52.02
  -4   7   8    1.23    3.60
   4  -7  -8    0.77    4.17
   4   7  -8    2.16    3.56
   4   7  -8    2.47    3.24
  -4  -7   8   -0.00    2.69
  -4  -7   8    2.71    2.93
  -4   7   9   15.48    6.72
   4  -7  -9   22.28    7.03
   4   7  -9   15.80    4.89
   4   7  -9   17.06    5.16
  -4  -7   9   29.42    5.41
  -4  -7   9   29.22    5.09
  -4   7  10   15.32    6.37
   4  -7 -10    8.59    5.55
   4   7 -10    8.90    4.21
   4   7 -10   16.40    4.88
  -4  -7  10   11.47    3.90
  -4  -7  10    8.91    3.30
  -4   7  11  159.85   22.05
   4  -7 -11  150.46   22.47
   4   7 -11  193.11   20.64
   4   7 -11  168.60   20.76
  -4  -7  11  164.00   19.75
  -4  -7  11  170.70   19.05
  -4   7  12   18.95    6.81
   4  -7 -12   25.91    7.38
   4   7 -12   17.17    5.41
   4   7 -12   26.02    6.03
  -4  -7  12   17.96    4.78
  -4  -7  12   23.27    4.19
  -4   7  13   41.81    9.24
   4   7 -13   40.08    7.39
   4   7 -13   47.82    8.25
  -4  -7  13   50.24    7.31
  -4  -7  13   39.23    6.02
  -4   7  14    9.03    5.13
   4   7 -14    6.58    4.03
   4   7 -14    6.90    3.79
  -4  -7  14    8.54    3.62
  -4  -7  14    1.30    2.05
  -4   7  15   92.88   13.50
   4   7 -15   74.34   10.38
   4   7 -15   76.12   10.92
  -4  -7  15   79.19   10.10
  -4  -7  15   57.51    8.06
  -4   7  16    4.73    5.78
   4   7 -16    1.86    3.51
   4   7 -16    0.00    3.49
  -4  -7  16    2.05    3.23
  -4  -7  16    0.00    1.49
  -4   7  17   23.13    7.37
   4  -7 -17    8.65    5.86
   4   7 -17   26.05    5.88
   4   7 -17   22.87    5.91
  -4  -7  17   16.72    2.91
   4  -7 -18    2.48    5.08
   4   7 -18    2.39    3.68
  -4  -7  18    0.00    1.31
   4  -7 -19   -0.00    4.69
   4   7 -19    1.04    3.58
   4  -7 -20   -0.00    4.42
   4  -7 -21   78.12   14.27
  -4   7  22   22.44    8.32
   4  -7 -22   44.30   10.24
  -4   7  23   41.69   10.39
   4  -7 -23   42.70   10.42
  -4   7  24    0.98    5.92
   4  -7 -24   -0.00    4.27
  -4   7  25   10.94    7.00
   4  -7 -25    7.94    7.33
  -4   7  26    6.51    6.15
   4  -7 -26    6.49    6.27
  -4   7  27   28.97    8.80
   4  -7 -27   11.04    7.39
  -4   7  28    0.00    5.09
   4  -7 -28    1.99    4.80
  -4   7  29    7.18    6.26
   4  -7 -29    4.31    5.77
  -4   7  30   -0.00    5.33
   4  -7 -30    0.37    5.39
  -4   7  31    8.88    6.82
   4  -7 -31    5.67    6.93
  -4   7  32    2.04    5.22
   4  -7 -32    2.44    5.94
   4  -7 -33   15.11    7.97
   4  -7 -34   -0.00    5.08
   4  -7 -35   -0.00    5.37
   4  -7 -36    0.00    5.02
  -4   8   1   13.45    6.65
  -4   8   1   17.59    6.08
   4  -8  -1    8.84    6.85
   4   8  -1   16.23    5.43
   4   8  -1   16.37    5.67
  -4  -8   1   14.17    4.92
  -4   8   2   33.84    8.81
   4  -8  -2   35.70    8.95
   4   8  -2   30.05    7.28
   4   8  -2   56.06    9.39
  -4  -8   2   29.37    6.69
  -4   8   3  157.30   21.83
   4  -8  -3  161.16   22.83
   4   8  -3  149.30   20.41
   4   8  -3  157.46   21.23
  -4  -8   3  183.50   20.55
  -4  -8   3  178.43   21.43
  -4   8   4   24.45    8.14
   4  -8  -4   30.32    8.09
   4   8  -4   18.97    5.69
  -4  -8   4   17.91    5.30
  -4  -8   4   20.07    5.68
  -4   8   5   59.83   11.16
   4  -8  -5   59.69   11.86
   4   8  -5   45.00    9.31
  -4  -8   5   63.71    9.57
  -4  -8   5   75.32   10.46
  -4   8   6   45.46    9.47
   4  -8  -6   12.33    7.21
   4   8  -6   35.69    7.51
  -4  -8   6   48.54    7.63
  -4  -8   6   48.21    7.99
  -4   8   7    4.53    4.94
   4  -8  -7   -0.00    5.21
   4   8  -7    0.00    4.04
   4   8  -7    0.95    3.81
  -4  -8   7    6.18    3.68
  -4  -8   7    0.00    3.34
  -4   8   8   41.82    9.20
   4  -8  -8   39.05    9.57
   4   8  -8   36.21    7.48
   4   8  -8   26.45    7.01
  -4  -8   8   31.79    6.58
  -4  -8   8   40.41    6.98
  -4   8   9  485.31   49.63
   4  -8  -9  452.57   50.35
   4   8  -9  428.83   46.77
   4   8  -9  381.91   47.08
  -4  -8   9  467.02   46.59
  -4  -8   9  399.56   46.06
  -4   8  10    9.34    5.81
   4  -8 -10   -0.00    4.48
   4   8 -10    2.95    3.88
   4   8 -10    5.78    4.36
  -4  -8  10    0.81    3.34
  -4  -8  10    5.79    3.57
  -4   8  11   30.52    8.52
   4  -8 -11   22.12    7.93
   4   8 -11   22.66    6.41
   4   8 -11   26.71    6.79
  -4  -8  11   29.50    6.20
  -4  -8  11   31.18    5.80
   4   8 -12    6.66    4.48
   4   8 -12    3.61    4.24
  -4  -8  12    0.72    3.51
  -4  -8  12    5.16    3.00
   4   8 -13  159.64   18.30
   4   8 -13  113.81   17.79
  -4  -8  13  139.73   17.09
  -4  -8  13  138.01   16.39
   4   8 -14    4.66    4.43
  -4  -8  14   12.86    4.32
   4  -8 -15   20.35    8.52
   4   8 -15   57.71    8.68
   4  -8 -16    0.32    4.94
   4   8 -16    2.23    4.05
   4  -8 -17    2.66    6.10
   4   8 -17    0.00    3.83
  -4   8  18   10.32    6.49
   4  -8 -18   10.20    6.84
   4   8 -18    6.88    4.69
  -4   8  19   84.46   14.50
   4  -8 -19   76.28   14.63
  -4   8  20    0.51    5.54
   4  -8 -20   -0.00    5.90
  -4   8  21   73.34   13.16
   4  -8 -21   50.35   12.15
  -4   8  22   15.63    7.11
   4  -8 -22   13.41    7.22
  -4   8  23    9.22    6.08
   4  -8 -23   12.44    6.84
  -4   8  24    4.29    5.81
   4  -8 -24    2.81    5.50
  -4   8  25   21.61    8.98
   4  -8 -25   34.62    9.52
  -4   8  26   -0.00    5.71
   4  -8 -26    5.65    5.71
  -4   8  27    7.38    6.68
   4  -8 -27    3.72    6.05
  -4   8  28    0.00    5.53
   4  -8 -28    8.32    6.69
  -4   8  29   30.51    9.90
   4  -8 -29   33.32    9.90
  -4   8  30   -0.00    5.10
   4  -8 -30    0.47    5.20
  -4   8  31   11.28    7.27
   4  -8 -31    1.38    5.98
  -4   8  32    0.47    5.18
   4  -8 -32    0.97    5.60
   4  -8 -33    6.90    6.98
   4  -8 -34    4.05    5.51
   4  -8 -35    0.88    6.77
   4  -9  -1  222.79   29.80
   4   9  -1  223.26   27.48
   4   9  -1  230.31   28.49
   4  -9  -2    3.76    5.69
   4   9  -2    0.00    3.50
   4   9  -2    3.97    4.33
  -4  -9   2    0.00    3.59
   4  -9  -3   17.15    7.26
   4   9  -3    9.00    5.39
   4   9  -3   16.14    6.38
  -4  -9   3   18.37    5.47
   4  -9  -4    1.53    5.20
   4   9  -4    3.07    4.63
   4   9  -4    7.75    5.19
  -4  -9   4    0.07    3.64
  -4  -9   4   -0.00    3.49
   4  -9  -5  119.80   19.63
   4   9  -5  123.92   17.39
   4   9  -5  133.27   18.15
  -4  -9   5  127.14   16.67
  -4  -9   5  129.52   17.66
   4  -9  -6   -0.00    5.35
   4   9  -6    0.00    4.09
  -4  -9   6    6.05    4.05
  -4  -9   6    3.39    4.41
   4  -9  -7  337.58   40.29
   4   9  -7  304.08   36.76
  -4  -9   7  337.98   36.61
   4  -9  -8    0.00    5.48
   4   9  -8    0.34    4.39
  -4  -9   8    2.18    3.93
   4  -9  -9   40.48    9.97
   4   9  -9   35.39    8.07
  -4  -9   9   29.73    6.93
   4   9 -10    0.00    4.08
  -4  -9  10    3.89    3.78
   4   9 -11  250.79   29.33
  -4  -9  11  243.83   28.49
  -4   9  12    2.97    5.77
   4   9 -12    0.75    4.42
  -4  -9  12    0.39    3.52
  -4   9  13    6.75    5.75
   4  -9 -13    5.55    6.30
   4   9 -13   10.22    5.30
  -4   9  14   22.94    7.29
   4  -9 -14    0.16    5.35
   4   9 -14   11.74    5.35
  -4   9  15   56.77   11.49
   4  -9 -15   24.24    9.21
   4   9 -15   64.64    9.89
  -4   9  16    7.89    6.22
   4  -9 -16   -0.00    5.15
   4   9 -16    0.00    4.23
  -4   9  17  118.75   18.03
   4  -9 -17  101.19   18.13
   4   9 -17  113.61   15.89
  -4   9  18   -0.00    5.88
   4  -9 -18    4.24    6.25
  -4   9  19   -0.00    4.79
   4  -9 -19    1.13    5.39
  -4   9  20    1.70    5.53
   4  -9 -20   -0.00    5.20
  -4   9  21   66.43   12.99
   4  -9 -21   50.94   12.63
  -4   9  22    0.00    5.04
   4  -9 -22    0.00    6.24
  -4   9  23   37.60   10.09
   4  -9 -23   36.14   10.16
  -4   9  24    2.72    5.32
   4  -9 -24    0.00    5.20
  -4   9  25   17.44    7.32
   4  -9 -25    2.35    6.08
  -4   9  26    0.00    5.27
   4  -9 -26    2.16    5.38
  -4   9  27   27.40    9.12
   4  -9 -27   11.99    7.66
  -4   9  28   -0.00    5.25
   4  -9 -28    4.80    6.22
  -4   9  29    2.76    5.72
   4  -9 -29   -0.00    6.13
  -4   9  30    4.18    6.16
   4  -9 -30    2.86    5.99
  -4   9  31    9.96    7.64
   4  -9 -31    6.73    6.80
  -4   9  32    0.00    6.20
   4  -9 -32    1.69    5.92
  -4   9  33    0.00    6.56
   4  -9 -33    4.27    7.12
   4  -9 -34    5.92    6.76
  -4  10   1   -0.00    5.06
   4 -10  -1    3.30    5.11
   4  10  -1   -0.00    4.23
  -4  10   2    6.49    5.78
   4 -10  -2    4.66    6.16
   4  10  -2    6.12    5.18
  -4  10   3   36.60   10.69
   4 -10  -3   73.12   13.46
   4  10  -3   49.62    9.99
  -4  10   4   19.28    7.52
   4 -10  -4   17.93    7.77
   4  10  -4    3.79    4.87
  -4  10   5   17.33    7.79
   4 -10  -5   10.47    6.69
   4  10  -5   16.30    6.65
  -4  10   6    0.00    5.76
   4 -10  -6    3.29    6.14
   4  10  -6    1.84    4.66
  -4  10   7   15.32    6.80
   4 -10  -7   16.77    8.50
   4  10  -7   31.40    7.68
  -4  10   8    9.71    6.59
   4  10  -8    2.88    5.30
  -4 -10   8   13.67    5.15
  -4  10   9    6.64    7.09
   4  10  -9   12.81    5.96
  -4 -10   9   19.00    5.64
  -4  10  10    4.32    6.69
   4  10 -10    2.57    5.21
  -4 -10  10   -0.00    3.60
  -4  10  11   13.55    7.60
   4 -10 -11   12.22    7.24
   4  10 -11   20.50    7.04
  -4 -10  11   35.96    7.08
  -4  10  12    5.26    5.74
   4 -10 -12    1.62    5.11
   4  10 -12    0.00    4.84
  -4  10  13   40.51    9.72
   4 -10 -13   12.86    7.81
   4  10 -13   24.84    7.49
  -4  10  14   -0.00    5.57
   4 -10 -14    3.01    5.88
   4  10 -14    0.47    4.86
  -4  10  15   68.90   13.71
   4 -10 -15   78.35   15.16
   4  10 -15   76.63   12.62
  -4  10  16    7.29    6.68
   4 -10 -16   19.97    8.42
   4  10 -16   18.97    6.61
  -4  10  17    0.00    6.25
   4 -10 -17    1.60    5.54
  -4  10  18    0.00    6.29
   4 -10 -18    0.00    5.24
  -4  10  19   25.14    9.13
   4 -10 -19   40.74   10.85
  -4  10  20   -0.00    6.29
   4 -10 -20    2.70    5.98
  -4  10  21   14.95    7.56
   4 -10 -21    7.12    6.60
  -4  10  22   -0.00    6.21
   4 -10 -22   -0.00    5.97
  -4  10  23   38.12   10.37
   4 -10 -23   18.20    8.30
  -4  10  24    9.80    6.76
   4 -10 -24    3.25    5.99
  -4  10  25   22.39    8.40
   4 -10 -25   43.41   11.11
  -4  10  26    0.77    5.45
   4 -10 -26    6.51    6.54
  -4  10  27    0.23    5.17
   4 -10 -27   -0.00    6.17
  -4  10  28    4.52    6.54
   4 -10 -28    5.97    6.37
  -4  10  29   15.81    7.97
   4 -10 -29    8.33    7.64
  -4  10  30    0.00    6.40
   4 -10 -30    0.27    5.21
  -4  10  31   17.20    7.71
   4 -10 -31    5.32    6.40
  -4  10  32    4.70    6.38
   4 -10 -32   -0.00    5.25
  -4  10  33    0.34    5.75
   4 -10 -33   11.51    7.49
  -4  11   1   74.09   14.63
   4 -11  -1   89.98   16.57
  -4  11   2   -0.00    6.01
   4 -11  -2    0.12    5.03
  -4  11   3    9.85    7.64
   4 -11  -3   14.31    8.39
  -4  11   4    0.00    6.31
   4 -11  -4    7.06    6.87
   4  11  -4   13.23    6.58
  -4  11   5   11.80    7.66
   4 -11  -5   21.23    7.85
   4  11  -5    7.34    5.96
  -4  11   6    5.94    6.44
   4  11  -6    2.10    5.39
  -4  11   7   62.35   13.04
   4  11  -7   61.08   11.84
  -4  11   8    1.44    6.17
   4  11  -8    6.15    5.62
  -4  11   9   -0.00    5.95
   4 -11  -9    0.00    5.67
   4  11  -9   -0.00    5.07
  -4  11  10    0.00    7.16
   4 -11 -10    0.00    5.85
   4  11 -10    9.02    5.97
  -4  11  11  109.52   18.68
   4 -11 -11  122.69   20.16
   4  11 -11  113.16   17.03
  -4  11  12    0.00    6.42
   4 -11 -12    3.14    5.40
   4  11 -12    3.00    5.35
  -4  11  13   29.08    9.89
   4 -11 -13   27.81    9.64
   4  11 -13   37.78    9.14
  -4  11  14    5.97    6.67
   4 -11 -14   -0.00    5.59
   4  11 -14    5.72    5.74
  -4  11  15   29.48    9.72
   4 -11 -15   18.75    8.50
  -4  11  16    0.00    6.78
   4 -11 -16    3.84    6.09
  -4  11  17   43.56   11.23
   4 -11 -17   39.65   11.89
  -4  11  18    0.81    6.09
   4 -11 -18    4.48    6.90
  -4  11  19    4.46    6.27
   4 -11 -19    3.82    6.04
  -4  11  20   -0.00    6.45
   4 -11 -20    7.17    6.71
  -4  11  21   49.77   11.43
   4 -11 -21   28.83   10.29
  -4  11  22    8.07    7.45
   4 -11 -22    4.84    6.05
  -4  11  23    1.24    6.41
   4 -11 -23    7.79    6.59
  -4  11  24   -0.00    5.94
   4 -11 -24   -0.00    5.35
  -4  11  25    6.35    7.76
   4 -11 -25    6.68    7.05
  -4  11  26   -0.00    6.36
   4 -11 -26   -0.00    5.59
  -4  11  27   14.63    7.48
   4 -11 -27    6.65    6.91
  -4  11  28    3.49    6.30
   4 -11 -28    1.22    5.80
  -4  11  29   -0.00    5.62
   4 -11 -29    0.00    5.99
  -4  11  30    5.58    6.78
   4 -11 -30   -0.00    7.00
  -4  11  31   10.62    7.17
   4 -11 -31    9.87    7.92
  -4  11  32   -0.00    5.92
   4 -11 -32    2.06    7.60
  -4  11  33    2.20    6.54
  -4  11  34    5.29    6.74
  -4  12   1    5.21    7.16
   4 -12  -1   -0.00    6.87
   4  12  -1   -0.00    5.20
  -4  12   2   16.76    7.52
   4 -12  -2   -0.00    5.91
   4  12  -2    1.10    5.76
  -4  12   3   35.15   11.48
   4  12  -3   59.23   11.71
  -4  12   4   18.77    8.41
  -4  12   5   10.88    8.56
  -4  12   6    5.81    7.22
  -4  12   7    6.71    6.34
   4 -12  -7    0.00    4.87
  -4  12   8    5.94    7.14
   4 -12  -8    8.67    7.94
  -4  12   9   69.95   14.14
   4 -12  -9   73.13   15.72
  -4  12  10    2.89    6.82
   4 -12 -10    0.00    6.83
  -4  12  11    5.71    6.31
   4 -12 -11    3.15    5.86
  -4  12  12   14.21    8.33
   4 -12 -12    0.00    6.81
  -4  12  13   39.81   11.07
   4 -12 -13   14.07    8.24
  -4  12  14    8.90    7.00
   4 -12 -14   18.04    8.45
  -4  12  15   44.01   11.29
   4 -12 -15   18.74    8.46
  -4  12  16    0.82    5.88
   4 -12 -16    5.11    6.53
  -4  12  17    3.35    5.72
   4 -12 -17    6.13    6.69
  -4  12  18    1.20    6.57
   4 -12 -18   -0.00    6.46
  -4  12  19   21.32    8.91
   4 -12 -19   14.76    8.71
   4 -12 -20    2.57    6.40
  -4  12  21    0.07    6.43
   4 -12 -21    0.00    6.10
  -4  12  22   -0.00    6.76
   4 -12 -22   -0.00    6.04
  -4  12  23    7.44    7.70
   4 -12 -23    4.68    5.99
  -4  12  24    0.00    7.37
   4 -12 -24    3.30    7.12
  -4  12  25   11.86    7.43
   4 -12 -25    6.31    7.12
  -4  12  26   -0.00    6.86
   4 -12 -26    3.38    6.53
  -4  12  27   -0.00    7.36
   4 -12 -27    0.00    6.48
  -4  12  28   -0.00    6.03
   4 -12 -28    7.57    7.55
  -4  12  29    4.18    6.41
   4 -12 -29    0.00    7.29
  -4  12  30    5.32    6.74
   4 -12 -30    2.76    6.33
  -4  12  31    8.62    8.05
   4 -12 -31    6.69    7.62
  -4  12  32    0.01    6.23
  -4  12  33   -0.00    6.35
  -4  13   1   56.37   12.92
   4  13  -1   34.86   10.80
  -4  13   2    5.98    7.55
   4  13  -2   10.40    6.57
  -4  13   3    6.16    7.02
   4  13  -3    1.20    5.48
  -4  13   4   10.43    7.77
   4  13  -4    1.62    5.79
  -4  13   5   68.38   14.42
   4 -13  -5   73.17   15.02
   4  13  -5   44.41   11.44
  -4  13   6   20.32    8.91
   4 -13  -6    5.06    6.45
   4  13  -6    3.04    6.13
  -4  13   7   24.19    8.80
   4 -13  -7    9.49    7.72
   4  13  -7    1.90    6.79
  -4  13   8    4.29    6.62
   4 -13  -8    2.21    7.39
   4  13  -8    0.64    5.31
  -4  13   9   -0.00    7.34
   4 -13  -9   -0.00    6.92
   4  13  -9   -0.00    5.48
  -4  13  10    1.09    6.83
   4 -13 -10    6.55    7.26
   4  13 -10    0.18    6.32
  -4  13  11   44.46   11.68
   4 -13 -11   34.92   11.80
   4  13 -11   17.53    8.47
  -4  13  12   13.05    8.34
   4 -13 -12   16.79    9.72
   4  13 -12   12.86    6.77
  -4  13  13    0.00    7.55
   4 -13 -13    8.51    7.73
  -4  13  14    2.71    7.04
   4 -13 -14    3.46    6.39
  -4  13  15   -0.00    6.70
   4 -13 -15   10.85    7.82
  -4  13  16    9.69    6.83
   4 -13 -16   -0.00    6.71
  -4  13  17   11.26    8.22
   4 -13 -17   15.59    8.76
  -4  13  18    4.78    7.41
   4 -13 -18   -0.00    5.33
  -4  13  19    2.26    7.08
   4 -13 -19    1.83    6.48
  -4  13  20    3.24    6.23
   4 -13 -20    4.97    6.73
  -4  13  21   10.31    7.64
   4 -13 -21    5.93    7.50
  -4  13  22    9.73    7.24
   4 -13 -22    1.29    6.46
  -4  13  23    8.51    6.96
   4 -13 -23    1.59    6.73
  -4  13  24    4.59    6.67
   4 -13 -24   -0.00    6.78
  -4  13  25    1.80    7.62
   4 -13 -25   -0.00    6.64
  -4  13  26   -0.00    7.10
   4 -13 -26    0.05    6.10
  -4  13  27   10.59    8.75
   4 -13 -27    0.00    6.87
  -4  13  28    0.00    6.00
   4 -13 -28    0.00    6.63
  -4  13  29    5.35    6.94
   4 -13 -29    1.61    7.00
  -4  13  30    0.42    7.02
   4 -13 -30   -0.00    6.09
  -4  14   1   -0.00    5.82
   4  14  -1    5.59    5.98
  -4  14   2   11.08    7.58
   4  14  -2    0.00    6.30
  -4  14   3   26.99   10.12
   4  14  -3    4.79    7.03
  -4  14   4   12.94    8.77
   4  14  -4   17.95    7.90
  -4  14   5   19.65    8.53
   4 -14  -5   23.31   10.27
   4  14  -5    3.91    6.79
  -4  14   6   -0.00    6.91
   4 -14  -6    4.91    6.92
   4  14  -6   -0.00    6.49
  -4  14   7    1.61    7.28
   4 -14  -7    8.75    6.53
   4  14  -7   -0.00    6.00
  -4  14   8    1.65    7.27
   4 -14  -8    5.99    7.76
  -4  14   9   33.97   10.87
   4 -14  -9   16.33   10.24
   4  14  -9   13.67    7.82
  -4  14  10    0.00    6.69
   4 -14 -10    9.48    7.96
   4  14 -10    0.00    6.11
  -4  14  11    3.14    7.11
   4 -14 -11   -0.00    6.90
  -4  14  12    4.94    6.61
   4 -14 -12    8.24    7.39
  -4  14  13    1.01    7.06
   4 -14 -13    0.39    5.68
  -4  14  14   11.85    8.58
   4 -14 -14    4.92    6.94
  -4  14  15    9.54    8.03
   4 -14 -15    5.15    6.97
  -4  14  16    9.18    7.41
   4 -14 -16    7.22    7.19
  -4  14  17   -0.00    6.47
   4 -14 -17   -0.00    6.70
  -4  14  18   14.23    9.00
   4 -14 -18    1.97    5.95
  -4  14  19    5.57    7.67
   4 -14 -19    4.01    7.41
  -4  14  20   -0.00    6.91
   4 -14 -20    9.10    7.91
  -4  14  21    6.66    8.17
   4 -14 -21   10.56    7.69
  -4  14  22    1.56    6.73
   4 -14 -22    9.39    7.21
  -4  14  23   13.59    9.03
   4 -14 -23    0.23    5.92
  -4  14  24    0.00    8.00
   4 -14 -24    7.40    7.88
  -4  14  25    0.00    7.71
   4 -14 -25    2.84    6.88
  -4  14  26    2.55    7.15
   4 -14 -26   -0.00    7.38
  -4  14  27   -0.00    6.28
   4 -14 -27    0.00    6.95
   4 -14 -28    5.47    7.93
  -4  15   1    4.44    7.90
   4  15  -1    9.18    7.46
  -4  15   2    5.09    7.65
   4  15  -2    2.61    7.12
  -4  15   3    0.00    6.79
   4  15  -3    8.17    7.35
  -4  15   4    6.77    7.34
   4  15  -4    2.11    5.84
  -4  15   5   12.81    7.95
   4  15  -5    5.10    6.65
  -4  15   6    0.00    6.43
   4  15  -6    5.77    7.35
  -4  15   7    0.00    7.05
   4  15  -7    7.98    7.40
  -4  15   8    4.35    7.49
   4  15  -8   -0.00    6.79
  -4  15   9    1.88    7.96
   4  15  -9   -0.00    6.39
  -4  15  10   -0.00    6.21
  -4  15  11   -0.00    6.42
  -4  15  12    2.89    7.53
  -4  15  13   -0.00    8.32
  -4  15  14    3.03    7.03
   4 -15 -14   -0.00    7.30
  -4  15  15    3.17    8.20
   4 -15 -15   -0.00    6.41
  -4  15  16    8.98    7.78
   4 -15 -16    3.59    8.04
  -4  15  17    5.34    8.30
   4 -15 -17    8.86    8.41
  -4  15  18    0.00    7.53
   4 -15 -18   -0.00    6.79
  -4  15  19   -0.00    8.39
   4 -15 -19   -0.00    6.99
  -4  15  20    4.26    8.07
   4 -15 -20   -0.00    6.12
  -4  15  21    4.83    7.32
   4 -15 -21    2.59    6.98
  -4  15  22    0.04    7.91
   4 -15 -22   -0.00    6.56
   4 -15 -23    0.70    6.81
   4 -15 -24    4.33    7.04
   4 -15 -25    7.99    7.83
   4 -15 -26    0.00    6.91
   4 -15 -27    3.38    7.48
  -4  16   1    1.39    6.18
   4  16  -1    6.38    7.08
  -4  16   2   -0.00    7.91
   4  16  -2   -0.00    6.11
  -4  16   3    2.98    7.33
   4  16  -3    3.55    6.52
  -4  16   4    7.59    8.32
   4  16  -4    3.65    7.20
  -4  16   5   -0.00    8.22
   4  16  -5    6.34    7.27
  -4  16   6   -0.00    7.63
   4  16  -6   -0.00    6.74
  -4  16   7   12.03    7.98
   4  16  -7    0.83    6.22
  -4  16   8    9.12    9.00
  -4  16   9   -0.00    7.47
  -4  16  10    1.22    6.11
  -4  16  11   -0.00    6.86
  -4  16  12    2.16    6.59
  -4  16  13    0.30    6.82
  -4  16  14   -0.00    7.29
  -4  16  15   -0.00    6.51
  -4  16  16   -0.00    7.00
  -4  16  17    3.39    6.81
  -4  17   1   12.32    8.49
   4  17  -1   -0.00    6.95
  -4  17   2   16.55    9.10
   4  17  -2    3.64    6.72
  -4  17   3    0.00    6.10
   4  17  -3   -0.00    7.95
  -4  17   4    0.14    7.09
   4  17  -4    2.99    8.17
  -4  17   5    4.74    7.14
   4  17  -5   -0.00    6.51
  -4  17   6    6.03    8.04
  -4  17   7   -0.00    7.59
  -4  17   8    3.23    7.33
  -4  17   9   -0.00    7.55
  -4  17  10    0.81    7.83
   4  18  -1   -0.00    7.42
   4  18  -2   -0.00    7.17
   4  18  -3   12.70    8.74
   4  18  -4    1.50    7.44
   4  19  -1   -0.00    8.47
   4  19  -2   -0.00    6.92
  -3   0   1    0.00    2.42
  -3   0   1    0.26    2.00
   3   0  -1    0.00    2.63
   3   0  -1    1.11    2.21
  -3   0   2   -0.00    2.27
  -3   0   2    0.00    1.83
   3   0  -2    0.00    2.26
   3   0  -2    0.40    2.23
  -3   0   3 5232.65  517.40
  -3   0   3 5362.22  517.44
   3   0  -3 5112.65  517.44
   3   0  -3 4998.18  517.52
  -3   0   4   -0.00    1.82
  -3   0   4   -0.00    1.17
   3   0  -4    0.00    1.95
   3   0  -4    0.00    1.59
  -3   0   5  103.75   10.07
   3   0  -5   91.15    9.81
   3   0  -5   77.54    9.73
  -3   0   6    0.59    1.79
   3   0  -6    0.00    1.43
   3   0  -6   -0.00    1.33
  -3   0   7  399.52   43.27
   3   0  -7  421.29   43.27
   3   0  -7  464.05   43.47
  -3   0   8   -0.00    1.76
   3   0  -8   -0.00    1.43
   3   0  -8    0.00    1.41
  -3   0   9  801.11   83.23
   3   0  -9  836.38   83.26
   3   0  -9  839.29   83.67
  -3   0  10    0.11    1.79
   3   0 -10   -0.00    1.66
  -3   0  11 1065.82  109.64
  -3   0  11 1024.69  110.23
   3   0 -11 1185.14  110.53
  -3   0  12    0.00    2.44
  -3   0  12    1.42    2.24
  -3   0  13  531.59   55.54
  -3   0  13  545.67   55.71
  -3   0  14    3.37    2.84
  -3   0  14    3.23    2.62
  -3   0  15   49.18    8.14
  -3   0  15   78.77    8.97
  -3   0  16   -0.00    2.31
  -3   0  16    0.23    2.38
  -3   0  17  190.09   21.71
  -3   0  17  190.00   21.73
  -3   0  18    0.61    2.71
  -3   0  18    1.37    2.72
   3   0 -18    0.52    2.64
  -3   0  19   26.73    6.39
  -3   0  19   63.02    8.04
   3   0 -19   41.77    7.44
  -3   0  20   -0.00    3.21
  -3   0  20    2.66    3.15
   3   0 -20    2.53    3.28
  -3   0  21    3.39    3.47
  -3   0  21    0.00    3.24
   3   0 -21    0.00    3.61
  -3   0  22   -0.00    3.45
  -3   0  22    2.14    3.67
   3   0 -22   -0.00    3.25
  -3   0  23  322.90   34.17
  -3   0  23  296.92   33.77
   3   0 -23  274.66   34.28
  -3   0  24    2.32    3.59
  -3   0  24    1.33    3.94
  -3   0  25   75.20   11.45
  -3   0  25   63.81   10.85
  -3   0  26   -0.00    4.17
  -3   0  27   61.40   10.81
  -3   0  28    0.55    4.16
  -3   0  29   38.08    8.68
   3   0 -37    3.91    4.63
   3   0 -38    0.07    3.91
   3   0 -39   18.51    7.52
   3   0 -40    6.53    5.73
  -3   1   1  889.83   93.44
  -3   1   1  916.96   93.49
   3  -1  -1  919.50   93.46
   3  -1  -1  846.10   93.49
   3   1  -1  921.01   92.92
   3   1  -1  950.86   93.11
  -3  -1   1  826.12   92.83
  -3  -1   1  855.49   93.02
  -3  -1   1 1160.42   93.22
  -3   1   2  568.72   59.23
  -3   1   2  561.85   59.11
   3  -1  -2  584.03   59.19
   3  -1  -2  550.89   59.31
   3   1  -2  635.43   58.68
   3   1  -2  613.17   58.71
  -3  -1   2  539.05   58.52
  -3  -1   2  576.07   58.33
  -3  -1   2  558.51   58.28
  -3   1   3    8.00    3.27
  -3   1   3    3.21    2.33
   3  -1  -3    7.20    2.81
   3  -1  -3    6.59    3.05
   3   1  -3    5.63    2.03
   3   1  -3    4.70    1.95
  -3  -1   3    7.33    2.10
  -3  -1   3    7.41    1.19
  -3  -1   3    8.33    1.25
  -3   1   4    4.31    2.83
  -3   1   4    5.44    2.26
   3  -1  -4    4.39    2.76
   3  -1  -4    2.29    2.71
   3   1  -4    5.53    1.64
   3   1  -4    7.12    1.47
   3   1  -4    5.31    1.40
  -3  -1   4    5.56    1.63
  -3   1   5 2046.17  191.65
  -3   1   5 1884.98  191.33
   3  -1  -5 1934.21  191.51
   3  -1  -5 1870.19  191.65
   3   1  -5 1871.55  190.34
  -3   1   6    3.55    2.66
  -3   1   6    4.26    1.97
   3  -1  -6    4.87    2.39
   3  -1  -6    4.37    2.37
  -3   1   7  165.46   18.39
  -3   1   7  186.09   18.25
   3  -1  -7  149.05   18.15
   3  -1  -7  179.71   18.69
  -3   1   8   93.29   10.69
  -3   1   8   87.92   10.25
   3  -1  -8   87.68   10.46
   3  -1  -8   97.72   10.94
  -3  -1   8   88.27    9.32
  -3   1   9  880.29   95.64
   3  -1  -9 1016.13   95.79
   3  -1  -9  954.32   96.09
  -3  -1   9  889.21   94.60
  -3  -1   9 1002.28   94.72
  -3   1  10   44.90    6.36
   3  -1 -10   44.68    6.21
   3  -1 -10   44.36    6.50
  -3  -1  10   42.59    5.29
  -3  -1  10   43.26    5.35
  -3   1  11  410.08   43.77
   3  -1 -11  418.44   43.72
   3  -1 -11  420.10   44.14
  -3  -1  11  402.83   42.88
  -3  -1  11  445.19   43.02
  -3   1  12    5.63    3.19
   3  -1 -12    9.62    3.09
   3  -1 -12    3.91    3.03
  -3  -1  12    5.41    2.24
  -3  -1  12    1.84    2.18
  -3   1  13    4.24    2.97
   3  -1 -13    6.17    2.94
   3  -1 -13    8.61    3.44
  -3  -1  13    6.90    2.65
  -3  -1  13    5.09    2.55
  -3   1  14   20.13    4.75
   3  -1 -14   18.42    4.47
   3  -1 -14   25.91    5.09
   3   1 -14   16.87    3.89
  -3  -1  14   22.65    4.16
  -3  -1  14   22.71    4.12
  -3   1  15  386.41   40.94
  -3   1  15  405.60   41.29
   3  -1 -15  385.37   41.06
   3  -1 -15  406.79   41.52
   3   1 -15  403.17   40.67
  -3  -1  15  375.69   40.17
  -3  -1  15  344.00   40.02
  -3   1  16    8.85    3.88
  -3   1  16    4.86    2.92
   3  -1 -16    8.15    3.51
   3   1 -16    5.34    2.74
  -3  -1  16    8.34    3.20
  -3  -1  16   13.18    3.41
  -3   1  17  169.93   21.87
  -3   1  17  206.31   22.35
   3  -1 -17  189.34   22.48
   3   1 -17  198.50   21.98
  -3  -1  17  183.06   21.41
  -3  -1  17  199.91   21.61
  -3   1  18    2.86    3.20
  -3   1  18   -0.00    2.68
   3  -1 -18    1.21    2.84
   3   1 -18    0.00    2.63
  -3  -1  18   -0.00    2.56
  -3  -1  18    0.00    2.58
  -3   1  19   87.38   10.88
  -3   1  19   60.63    9.88
   3  -1 -19   65.54   10.37
   3   1 -19   68.62   10.15
  -3  -1  19   60.72    9.53
  -3  -1  19   77.47   10.01
  -3   1  20   71.66    9.79
  -3   1  20   63.11    9.36
   3  -1 -20   59.12    9.52
   3   1 -20   33.11    7.96
  -3  -1  20   61.15    8.83
  -3  -1  20   64.84    8.97
  -3   1  21  138.78   17.05
  -3   1  21  121.86   16.48
   3  -1 -21  111.09   16.76
   3   1 -21  131.96   16.91
  -3  -1  21  135.22   16.37
  -3  -1  21  137.46   16.40
  -3   1  22    3.44    3.58
  -3   1  22   -0.00    3.04
   3  -1 -22    0.00    3.59
   3   1 -22   -0.00    3.46
  -3  -1  22    1.92    3.43
  -3  -1  22    0.00    3.18
  -3   1  23   14.36    5.36
  -3   1  23   10.39    4.79
   3  -1 -23    6.12    3.84
   3   1 -23    5.90    4.24
  -3  -1  23    7.83    4.38
  -3  -1  23    9.75    4.19
  -3   1  24    0.00    3.58
  -3   1  24   -0.00    3.95
   3  -1 -24    0.70    3.51
  -3  -1  24    3.28    3.89
  -3  -1  24    0.00    3.03
  -3   1  25   76.89   11.85
  -3   1  25   66.98   11.04
   3  -1 -25   63.03   11.33
  -3  -1  25   64.96   10.78
  -3   1  26   18.11    5.88
  -3   1  26   11.07    5.05
   3  -1 -26    5.86    4.06
  -3  -1  26    5.50    4.72
  -3   1  27   62.13   10.36
   3  -1 -27   36.96    8.96
  -3  -1  27   47.99    9.14
  -3   1  28    0.52    4.21
   3  -1 -28    0.83    4.12
  -3  -1  28    4.91    4.38
  -3   1  29    3.62    4.86
   3  -1 -29   10.10    5.16
  -3   1  30   25.48    6.89
   3  -1 -30    1.33    3.62
   3  -1 -31   48.44    9.89
   3  -1 -32    0.00    4.47
   3  -1 -33    4.28    4.49
   3  -1 -34   -0.00    4.26
   3  -1 -35    9.16    5.64
   3  -1 -36    3.16    4.57
   3  -1 -37   19.57    7.29
   3  -1 -38    6.36    5.74
   3  -1 -39    1.30    5.30
  -3   2   1  209.62   22.49
  -3   2   1  194.00   22.25
   3  -2  -1  206.64   22.28
   3  -2  -1  216.34   22.78
   3   2  -1  183.37   21.24
   3   2  -1  192.77   21.35
   3   2  -1  190.68   21.44
   3   2  -1  226.93   21.63
  -3  -2   1  185.51   21.22
  -3  -2   1  204.69   21.30
  -3   2   2   84.86   10.56
  -3   2   2   79.13   10.27
   3  -2  -2   89.43   10.33
   3  -2  -2   71.65   10.30
   3   2  -2   91.06    9.39
   3   2  -2   85.17    9.30
   3   2  -2   81.73    9.39
   3   2  -2   73.55    9.15
  -3  -2   2   66.72    8.83
  -3  -2   2   78.80    8.98
  -3   2   3 1291.01  129.51
  -3   2   3 1210.43  129.33
   3  -2  -3 1398.38  129.51
   3  -2  -3 1424.23  130.11
   3   2  -3 1149.01  128.15
   3   2  -3 1265.71  128.50
   3   2  -3 1315.66  128.41
   3   2  -3 1397.83  128.49
  -3  -2   3 1219.79  127.84
  -3  -2   3 1285.31  127.84
  -3   2   4   -0.00    2.81
  -3   2   4    1.90    2.75
   3  -2  -4    0.28    2.69
   3  -2  -4    0.00    2.89
   3   2  -4    2.57    1.56
   3   2  -4    3.37    1.46
   3   2  -4    1.44    1.46
   3   2  -4    3.75    1.48
  -3   2   5    4.02    3.21
  -3   2   5    0.52    2.64
   3  -2  -5    2.64    2.61
   3  -2  -5    2.08    2.41
   3   2  -5    4.03    1.50
   3   2  -5    2.44    1.29
   3   2  -5    1.70    1.16
   3   2  -5    1.83    1.07
  -3   2   6    4.14    3.00
  -3   2   6   10.34    3.09
   3  -2  -6    5.53    2.99
   3  -2  -6    4.40    2.96
  -3  -2   6    7.29    1.34
  -3   2   7  413.23   45.07
  -3   2   7  426.41   45.04
   3  -2  -7  433.25   45.04
   3  -2  -7  456.24   45.55
  -3   2   8  813.63   79.89
  -3   2   8  777.19   79.67
   3  -2  -8  772.48   79.59
   3  -2  -8  759.04   80.03
  -3  -2   8  775.58   77.86
  -3   2   9  435.07   47.75
  -3   2   9  437.30   47.60
   3  -2  -9  453.87   47.68
   3  -2  -9  462.34   48.24
   3   2  -9  454.78   46.09
   3   2  -9  487.80   46.09
  -3  -2   9  439.56   46.05
  -3   2  10    2.65    3.05
  -3   2  10    0.00    2.32
   3  -2 -10    4.78    2.97
   3  -2 -10    8.44    3.79
   3   2 -10    4.25    1.67
   3   2 -10    4.88    1.64
  -3  -2  10    3.49    1.79
  -3   2  11   42.14    6.83
  -3   2  11   39.42    6.27
   3  -2 -11   50.21    6.87
   3  -2 -11   38.04    6.78
   3   2 -11   36.56    5.07
   3   2 -11   42.92    5.23
  -3  -2  11   35.75    5.10
  -3   2  12   19.62    4.57
   3  -2 -12   17.55    4.47
   3  -2 -12   18.70    5.12
   3   2 -12   13.92    3.07
   3   2 -12   14.55    3.21
  -3  -2  12   18.60    3.37
  -3   2  13  435.71   46.88
   3  -2 -13  425.38   46.65
   3  -2 -13  440.41   47.44
   3   2 -13  432.24   45.63
   3   2 -13  473.80   45.85
  -3  -2  13  438.78   45.54
  -3   2  14    7.87    3.97
   3  -2 -14   24.31    4.77
   3  -2 -14   13.42    4.59
   3   2 -14   16.60    3.52
   3   2 -14   11.13    3.14
  -3  -2  14   14.32    3.39
  -3   2  15   19.91    5.06
   3  -2 -15   26.15    5.18
   3  -2 -15   24.44    5.53
   3   2 -15   21.54    4.27
   3   2 -15   24.80    4.42
  -3  -2  15   17.31    4.09
  -3   2  16    8.60    3.80
   3  -2 -16    5.63    3.49
   3  -2 -16   10.39    4.36
   3   2 -16   12.20    3.32
   3   2 -16    7.63    3.31
  -3  -2  16    8.86    3.18
  -3   2  17  164.83   20.07
   3  -2 -17  193.49   20.29
   3  -2 -17  173.78   20.75
   3   2 -17  140.46   18.75
   3   2 -17  150.91   19.14
  -3  -2  17  194.04   19.32
  -3   2  18   13.61    4.66
   3  -2 -18    7.23    3.89
   3  -2 -18   11.79    4.47
   3   2 -18   15.53    3.96
   3   2 -18   12.26    3.75
  -3  -2  18    9.21    3.52
  -3   2  19   50.88    8.29
  -3   2  19   49.39    7.97
   3  -2 -19   48.33    8.10
   3  -2 -19   40.07    8.27
   3   2 -19   46.00    7.18
   3   2 -19   43.75    7.56
  -3  -2  19   38.20    6.92
  -3  -2  19   37.25    6.83
  -3   2  20   -0.00    3.48
  -3   2  20    5.47    3.98
   3  -2 -20    3.31    4.31
   3   2 -20    2.78    2.90
   3   2 -20    4.90    3.40
  -3  -2  20    0.00    2.79
  -3  -2  20    2.02    2.98
  -3   2  21    5.25    3.82
  -3   2  21    3.20    3.69
   3   2 -21    3.70    3.13
   3   2 -21    2.38    3.26
  -3  -2  21    4.18    3.46
  -3  -2  21    1.61    2.90
  -3   2  22    4.38    4.27
  -3   2  22    2.16    3.84
   3   2 -22   -0.00    2.72
   3   2 -22   -0.00    3.30
  -3  -2  22    1.16    3.11
  -3  -2  22    0.00    3.25
  -3   2  23  138.00   17.32
  -3   2  23  125.40   16.67
   3  -2 -23   93.15   16.29
   3   2 -23  106.39   16.24
  -3  -2  23  145.45   16.64
  -3  -2  23  136.53   16.19
  -3   2  24   63.07   10.22
  -3   2  24   53.79    9.40
   3  -2 -24   27.67    8.18
  -3  -2  24   48.01    8.67
  -3  -2  24   52.20    8.79
  -3   2  25   37.35    8.14
   3  -2 -25   31.35    8.21
  -3  -2  25   27.61    6.84
  -3   2  26    3.37    4.90
   3  -2 -26    3.63    4.61
  -3  -2  26    7.42    4.09
  -3   2  27   82.93   12.07
   3  -2 -27   41.78    9.93
  -3  -2  27   57.08   10.02
  -3   2  28   -0.00    4.89
   3  -2 -28    7.49    5.08
  -3   2  29  115.12   16.77
   3  -2 -29  100.77   16.31
   3  -2 -30    0.63    4.31
   3  -2 -31    0.00    4.52
   3  -2 -32   -0.00    4.84
   3  -2 -33   18.55    7.16
   3  -2 -34   -0.00    5.35
   3  -2 -35   10.61    6.84
   3  -2 -36   -0.00    4.59
   3  -2 -37    2.99    5.54
   3  -2 -38    0.00    4.77
   3  -2 -39    6.04    6.82
  -3   3   1  482.57   49.43
  -3   3   1  478.11   49.44
   3  -3  -1  465.28   49.01
   3  -3  -1  489.80   49.84
   3   3  -1  461.90   48.18
  -3  -3   1  418.94   47.93
  -3  -3   1  455.49   48.14
  -3  -3   1  496.15   48.14
  -3   3   2  234.55   25.56
  -3   3   2  245.06   25.66
   3  -3  -2  226.66   25.13
   3  -3  -2  167.61   24.99
   3   3  -2  217.45   24.10
   3   3  -2  242.65   24.50
  -3  -3   2  216.38   24.03
  -3  -3   2  238.88   24.16
  -3  -3   2  237.45   23.97
  -3   3   3   66.28    8.16
  -3   3   3   49.39    7.51
   3  -3  -3   43.86    7.21
   3  -3  -3   46.36    7.82
   3   3  -3   43.24    6.09
   3   3  -3   41.77    6.23
  -3  -3   3   45.93    6.12
  -3  -3   3   42.63    5.88
  -3  -3   3   50.09    5.90
  -3   3   4   78.97   11.04
  -3   3   4   93.57   11.28
   3  -3  -4   89.58   11.09
   3  -3  -4  112.63   12.29
   3   3  -4   77.57    9.67
   3   3  -4   79.79    9.80
  -3  -3   4   81.91    9.68
  -3  -3   4   85.75    9.39
  -3  -3   4   82.92    9.23
  -3   3   5  467.97   51.69
   3  -3  -5  444.90   51.45
   3  -3  -5  556.15   52.68
   3   3  -5  471.38   50.21
   3   3  -5  531.94   50.53
  -3  -3   5  449.92   50.10
  -3  -3   5  500.53   49.54
  -3  -3   5  506.08   49.54
  -3   3   6  571.61   59.83
  -3   3   6  576.59   59.79
   3  -3  -6  615.31   59.81
   3  -3  -6  525.57   60.03
   3   3  -6  564.66   58.10
   3   3  -6  572.02   58.26
  -3  -3   6  579.21   58.08
  -3   3   7  162.16   18.67
  -3   3   7  205.11   19.20
   3  -3  -7  153.15   18.32
   3  -3  -7  165.83   19.09
   3   3  -7  149.90   16.77
   3   3  -7  178.68   17.01
  -3  -3   7  138.62   16.61
  -3   3   8   28.03    5.93
  -3   3   8   31.80    5.67
   3  -3  -8   23.73    5.44
   3  -3  -8   32.40    6.28
   3   3  -8   35.34    4.37
   3   3  -8   27.12    4.16
  -3  -3   8   30.16    4.10
  -3   3   9  177.88   19.09
  -3   3   9   75.50   17.21
   3  -3  -9  185.56   18.85
   3  -3  -9  170.95   19.31
   3   3  -9  167.86   16.89
   3   3  -9  169.81   17.02
  -3  -3   9  178.68   16.87
  -3   3  10  497.19   50.54
  -3   3  10  472.11   50.25
   3  -3 -10  473.33   50.10
   3  -3 -10  555.29   51.44
   3   3 -10  504.22   48.58
   3   3 -10  449.90   48.57
  -3  -3  10  444.83   48.38
  -3   3  11  539.44   53.93
  -3   3  11  529.29   53.64
   3  -3 -11  505.32   53.43
   3  -3 -11  463.42   53.91
   3   3 -11  514.42   51.87
   3   3 -11  499.90   52.01
  -3  -3  11  501.69   51.80
  -3   3  12    0.88    3.42
  -3   3  12   -0.00    2.74
   3  -3 -12   -0.00    3.25
   3  -3 -12    3.63    3.78
   3   3 -12    1.83    2.11
   3   3 -12    0.00    2.30
  -3  -3  12    1.75    2.20
  -3   3  13   20.40    5.61
  -3   3  13   15.53    4.64
   3  -3 -13   32.65    5.87
   3  -3 -13   18.35    5.25
   3   3 -13   20.99    4.04
   3   3 -13   22.86    4.11
  -3  -3  13   20.42    4.13
  -3   3  14   10.49    4.16
  -3   3  14    3.30    3.38
   3  -3 -14    4.91    3.77
   3  -3 -14    5.40    3.57
   3   3 -14    3.16    2.26
   3   3 -14    7.39    2.86
  -3  -3  14    4.72    2.84
  -3   3  15  198.79   24.34
   3  -3 -15  225.01   24.36
   3  -3 -15  211.71   25.12
   3   3 -15  195.97   22.85
   3   3 -15  219.34   23.40
  -3   3  16   46.94    8.61
   3  -3 -16   65.74    8.92
   3  -3 -16   51.14    9.19
   3   3 -16   44.60    7.21
   3   3 -16   49.78    7.56
  -3  -3  16   49.75    7.31
  -3   3  17   52.23    8.86
   3  -3 -17   42.68    7.92
   3  -3 -17   52.62    9.22
   3   3 -17   49.43    7.36
   3   3 -17   45.82    7.54
  -3  -3  17   51.84    7.39
  -3   3  18    5.54    3.85
   3  -3 -18    0.00    3.16
   3  -3 -18   -0.00    3.00
   3   3 -18    4.23    2.90
   3   3 -18    2.34    2.77
  -3  -3  18    0.08    2.63
  -3   3  19   19.88    5.76
   3  -3 -19   33.01    6.22
   3  -3 -19    8.28    5.15
   3   3 -19   16.71    4.49
   3   3 -19   13.45    4.37
  -3  -3  19   21.23    4.77
  -3   3  20   29.30    7.23
   3  -3 -20   27.66    6.74
   3   3 -20   41.66    6.98
   3   3 -20   37.58    7.21
  -3  -3  20   39.80    6.79
  -3   3  21   91.51   12.66
  -3   3  21   81.39   12.07
   3  -3 -21   91.27   12.28
   3   3 -21   57.61   10.46
   3   3 -21   62.42   11.12
  -3  -3  21   96.36   11.47
  -3   3  22   55.43   10.31
  -3   3  22   78.54   11.20
   3  -3 -22   62.66   10.53
   3  -3 -22   59.52   11.14
   3   3 -22   53.54    9.41
   3   3 -22   70.60   10.66
  -3  -3  22   64.02    9.63
  -3   3  23    9.80    5.16
   3  -3 -23    0.00    4.44
   3   3 -23    5.55    3.87
  -3  -3  23   11.06    4.23
  -3   3  24   23.65    6.63
   3  -3 -24    6.92    5.13
   3   3 -24   18.31    5.37
  -3   3  25  141.22   18.12
   3  -3 -25  128.03   18.24
   3   3 -25  107.19   16.27
  -3   3  26   94.84   12.78
   3  -3 -26   33.42   10.02
   3   3 -26   61.05   10.09
  -3   3  27   87.13   14.10
   3  -3 -27   77.57   13.61
   3  -3 -28   11.63    6.30
   3  -3 -29   11.80    6.28
   3  -3 -30   23.54    7.92
  -3   3  31   47.17   10.42
   3  -3 -31   44.72   10.91
   3  -3 -32    2.58    4.47
   3  -3 -33    0.00    5.21
   3  -3 -34   -0.00    5.38
   3  -3 -35    0.00    4.83
   3  -3 -36    0.00    5.20
   3  -3 -37    5.08    6.01
   3  -3 -38   -0.00    5.36
   3  -3 -39    1.43    5.28
  -3   4   1  114.61   15.75
  -3   4   1  148.59   16.45
   3  -4  -1   82.47   14.69
   3  -4  -1  116.84   16.06
   3   4  -1  144.66   15.05
  -3  -4   1  133.84   14.72
  -3  -4   1  133.25   14.88
  -3  -4   1  125.91   14.47
  -3   4   2  161.36   18.98
  -3   4   2  170.90   19.32
   3  -4  -2  152.82   18.63
   3  -4  -2  139.42   19.06
   3   4  -2  144.45   17.53
  -3  -4   2  166.87   17.70
  -3  -4   2  145.73   17.55
  -3  -4   2  163.56   17.53
  -3   4   3  323.29   36.42
  -3   4   3  327.22   36.52
   3  -4  -3  356.86   36.50
   3  -4  -3  336.06   37.13
   3   4  -3  324.35   35.12
   3   4  -3  320.41   35.40
  -3  -4   3  320.46   34.98
  -3  -4   3  326.64   35.12
  -3  -4   3  361.44   35.09
  -3   4   4   49.87    8.44
  -3   4   4   42.01    7.90
   3  -4  -4   41.81    7.81
   3  -4  -4   56.54    8.98
   3   4  -4   45.42    6.82
   3   4  -4   44.77    6.94
  -3  -4   4   53.43    6.91
  -3  -4   4   55.36    6.97
  -3  -4   4   52.75    6.55
  -3   4   5   44.85    7.81
  -3   4   5   55.34    8.25
   3  -4  -5   40.53    7.26
   3  -4  -5   44.48    7.86
   3   4  -5   44.17    6.15
   3   4  -5   40.51    6.20
  -3  -4   5   42.20    5.97
  -3  -4   5   36.56    5.59
  -3  -4   5   40.33    5.48
  -3   4   6  102.06   12.66
  -3   4   6   81.40   11.89
   3  -4  -6   95.97   12.13
   3  -4  -6   99.29   13.00
   3   4  -6   92.72   10.67
   3   4  -6   92.78   10.92
  -3  -4   6   81.38   10.30
  -3  -4   6   86.52   10.02
  -3  -4   6   81.45    9.80
  -3   4   7  290.92   31.02
  -3   4   7  293.66   30.96
   3  -4  -7  287.49   30.64
   3  -4  -7  190.14   30.11
   3   4  -7  278.66   29.05
   3   4  -7  267.04   29.24
  -3  -4   7  291.84   29.00
  -3  -4   7  281.13   28.37
  -3   4   8  179.23   22.57
  -3   4   8  179.04   22.47
   3  -4  -8  198.16   22.52
   3  -4  -8  195.60   23.23
   3   4  -8  176.93   20.85
   3   4  -8  214.40   21.35
  -3  -4   8  192.00   20.77
  -3  -4   8  197.58   20.02
  -3   4   9  123.22   16.63
  -3   4   9  149.26   16.91
   3  -4  -9  155.27   16.88
   3  -4  -9  157.73   17.79
   3   4  -9  133.39   15.05
   3   4  -9  130.03   15.10
  -3  -4   9  152.37   15.05
  -3  -4   9  120.99   13.67
  -3   4  10   36.36    6.97
  -3   4  10   35.84    6.46
   3  -4 -10   42.59    6.75
   3  -4 -10   41.24    7.28
   3   4 -10   42.38    5.27
   3   4 -10   37.15    5.17
  -3  -4  10   41.60    5.07
  -3  -4  10   20.90    2.96
  -3   4  11  116.52   15.51
  -3   4  11  115.68   15.30
   3  -4 -11  154.58   15.94
   3  -4 -11  126.14   16.11
   3   4 -11  113.30   13.72
   3   4 -11  105.36   13.82
  -3  -4  11  124.71   13.73
  -3   4  12  303.96   32.64
  -3   4  12  302.80   32.45
   3  -4 -12  315.25   32.36
   3  -4 -12  263.83   32.68
   3   4 -12  272.24   30.47
   3   4 -12  288.66   30.96
  -3  -4  12  283.55   30.43
  -3   4  13  283.17   33.69
  -3   4  13  317.54   33.70
   3  -4 -13  310.08   33.56
   3  -4 -13  296.18   34.36
   3   4 -13  304.03   31.94
   3   4 -13  294.77   32.25
  -3  -4  13  293.74   31.75
  -3   4  14   19.72    5.82
   3  -4 -14   15.53    5.11
   3  -4 -14   30.82    6.63
   3   4 -14   26.77    4.79
   3   4 -14   25.69    4.79
  -3  -4  14   18.96    4.27
  -3   4  15  141.97   18.34
   3  -4 -15  151.65   18.25
   3  -4 -15  178.96   19.95
   3   4 -15  154.09   16.90
   3   4 -15  131.54   16.92
  -3  -4  15  130.82   16.49
  -3   4  16   42.56    8.31
   3  -4 -16   53.91    8.67
   3  -4 -16   41.69    8.67
   3   4 -16   44.04    7.07
   3   4 -16   51.70    7.74
  -3  -4  16   49.06    7.35
  -3   4  17   76.48   12.18
   3  -4 -17   86.51   12.05
   3  -4 -17   63.86   12.22
   3   4 -17   78.14   10.81
   3   4 -17   94.54   11.64
  -3  -4  17   89.09   11.09
  -3   4  18  105.16   13.75
   3  -4 -18   97.23   13.18
   3  -4 -18   89.18   13.81
   3   4 -18   83.88   11.69
   3   4 -18   81.95   12.10
  -3  -4  18   90.64   11.81
  -3   4  19   17.21    5.87
   3  -4 -19   11.40    4.91
   3   4 -19   14.83    4.58
   3   4 -19   23.23    5.40
  -3  -4  19   15.26    4.48
  -3   4  20   10.34    4.97
   3  -4 -20   15.22    4.99
   3   4 -20   17.14    4.83
   3   4 -20   14.11    4.88
  -3  -4  20    6.81    3.92
  -3   4  21    2.36    4.13
   3  -4 -21    7.09    5.03
   3   4 -21   -0.00    3.49
   3   4 -21    0.03    3.16
  -3  -4  21   -0.00    3.33
  -3   4  22    1.35    4.28
   3  -4 -22    5.33    4.85
   3   4 -22    0.00    3.33
  -3  -4  22    4.57    3.97
  -3   4  23   60.29   11.76
   3  -4 -23   70.68   12.68
   3   4 -23   82.85   11.57
  -3   4  24   47.79   10.29
   3   4 -24   66.04   10.15
  -3   4  25   53.33   10.61
   3  -4 -25   55.37   11.31
   3   4 -25   47.03    9.29
   3  -4 -26    6.08    5.62
   3  -4 -27   53.61   11.27
   3  -4 -28   13.18    6.62
  -3   4  29   43.11    9.37
   3  -4 -29   24.87    8.34
  -3   4  30    0.38    4.57
   3  -4 -30    4.15    5.59
  -3   4  31    2.74    4.74
   3  -4 -31    0.49    5.00
  -3   4  32    6.28    5.06
   3  -4 -32   -0.00    4.72
   3  -4 -33    8.76    6.86
   3  -4 -34   12.90    6.65
   3  -4 -35    2.98    5.06
   3  -4 -36    1.39    4.44
   3  -4 -37    3.87    5.72
   3  -4 -38    1.63    5.90
   3  -4 -39    0.19    5.50
  -3   5   1  641.19   69.83
  -3   5   1  665.39   70.19
   3  -5  -1  706.72   69.67
   3  -5  -1  660.44   70.57
   3   5  -1  625.44   68.57
  -3  -5   1  671.58   68.57
  -3   5   2   14.50    5.57
  -3   5   2   16.01    5.28
   3  -5  -2    5.11    4.44
   3  -5  -2   12.54    5.62
   3   5  -2    7.13    3.91
  -3  -5   2    0.00    3.11
  -3  -5   2   19.91    4.67
  -3   5   3   10.86    5.20
  -3   5   3   10.11    4.82
   3  -5  -3   11.44    4.72
   3  -5  -3    9.59    5.32
   3   5  -3   11.91    3.88
  -3  -5   3    9.19    3.76
  -3  -5   3   10.20    4.14
  -3   5   4  170.71   21.53
  -3   5   4  191.75   21.69
   3  -5  -4  197.22   21.39
   3  -5  -4  186.07   22.29
   3   5  -4  177.90   20.04
   3   5  -4  155.60   20.02
  -3  -5   4  177.30   19.81
  -3  -5   4  161.14   19.74
  -3   5   5  364.00   38.71
  -3   5   5  392.02   38.99
   3  -5  -5  362.25   38.26
   3  -5  -5  365.77   39.47
   3   5  -5  305.70   36.66
   3   5  -5  333.38   37.23
  -3  -5   5  344.66   36.72
  -3  -5   5  349.29   36.82
  -3   5   6  252.83   27.43
  -3   5   6  254.09   27.20
   3  -5  -6  244.31   26.79
   3  -5  -6  255.54   27.94
   3   5  -6  214.38   25.16
   3   5  -6  178.47   25.12
  -3  -5   6  234.71   25.16
  -3  -5   6  249.39   25.17
  -3   5   7  179.77   21.28
  -3   5   7  177.12   21.15
   3  -5  -7  166.11   20.69
   3  -5  -7  205.30   22.32
   3   5  -7  148.49   19.08
   3   5  -7  177.26   19.88
  -3  -5   7  164.56   19.12
  -3  -5   7  175.84   19.00
  -3   5   8   32.59    7.29
  -3   5   8   29.72    6.71
   3  -5  -8   33.85    7.14
   3  -5  -8   30.30    7.08
   3   5  -8   35.37    5.83
   3   5  -8   31.73    6.10
  -3  -5   8   25.91    5.26
  -3  -5   8   40.82    5.44
  -3   5   9   11.34    4.87
  -3   5   9    6.94    4.07
   3  -5  -9   11.02    4.71
   3  -5  -9    7.01    4.85
   3   5  -9    5.49    3.16
   3   5  -9    3.33    3.32
  -3  -5   9    5.99    3.07
  -3  -5   9    6.27    2.59
  -3   5  10  296.80   33.20
  -3   5  10  307.87   33.23
   3  -5 -10  293.24   32.69
   3  -5 -10  281.05   33.59
   3   5 -10  291.64   31.34
   3   5 -10  293.99   31.69
  -3  -5  10  260.49   30.83
  -3  -5  10  301.41   30.47
  -3   5  11  270.95   34.26
  -3   5  11  310.20   34.61
   3  -5 -11  317.07   34.32
   3  -5 -11  300.80   35.19
   3   5 -11  286.03   32.68
   3   5 -11  295.66   33.03
  -3  -5  11  324.77   32.70
  -3  -5  11  316.16   31.91
  -3   5  12   23.22    6.51
  -3   5  12   36.85    7.14
   3  -5 -12   30.01    6.59
   3  -5 -12   31.45    7.67
   3   5 -12   30.03    5.58
   3   5 -12   23.13    5.32
  -3  -5  12   31.95    5.42
  -3  -5  12   29.19    4.38
  -3   5  13   20.45    6.08
   3  -5 -13   25.58    6.07
   3  -5 -13   16.04    6.32
   3   5 -13   24.56    4.98
   3   5 -13   20.38    5.13
  -3  -5  13   20.61    4.44
  -3  -5  13   21.50    3.58
  -3   5  14  180.35   20.19
   3  -5 -14  169.82   19.28
   3  -5 -14  171.25   20.62
   3   5 -14  137.66   17.28
   3   5 -14  139.07   17.77
  -3  -5  14  157.06   17.40
  -3  -5  14  138.03   16.11
  -3   5  15  424.10   43.45
   3  -5 -15  420.61   42.82
   3  -5 -15  429.97   44.38
   3   5 -15  378.05   41.02
   3   5 -15  361.12   41.51
  -3  -5  15  390.53   40.92
  -3  -5  15  363.33   39.60
  -3   5  16   50.92    9.70
   3  -5 -16   65.88    9.81
   3  -5 -16   55.88   10.23
   3   5 -16   55.34    8.32
   3   5 -16   70.35    9.35
  -3  -5  16   49.57    7.97
  -3  -5  16   47.77    6.70
  -3   5  17   39.63    8.42
   3  -5 -17   41.80    8.07
   3  -5 -17   52.58    9.82
   3   5 -17   46.91    7.33
   3   5 -17   48.63    7.98
  -3  -5  17   37.66    6.91
[truncated: 807,450 more chars]
