# Supplementary material for: LED-pump-X-ray-multiprobe crystallography for sub-second timescales
Source: Commun Chem. 2022 Aug 26;5:102. doi: 10.1038/s42004-022-00716-1 (PMC9814726; doi:10.1038/s42004-022-00716-1)
Supplement: Supplementary file 10 — Supplementary Data 1 [file 42004_2022_716_MOESM10_ESM.zip › CIFs/4s_265K/265K_4s_t7_decay.cif]

  data_global

# SUBMISSION DETAILS
 
_publ_contact_author_name       'Hatcher, Lauren'
_publ_contact_author_address
;
School of Chemistry
Cardiff University
Main Building
Park Place 
Cardiff
CF10 3AT
United Kingdom
;
_publ_contact_author_email       'HatcherL1@cardiff.ac.uk'
_publ_requested_category          FM
_publ_section_comment
; 
?
;
_publ_section_references
;
Diamond General Data Aquisition (GDA) software: http://www.opengda.org/

XIA2: Winter, G. (2010) J. Appl. Cryst. 43, 186-190.
POINTLESS: Evans, P. (2006) Acta Cryst. D62, 72-82.
AIMLESS: Evans, P. R. and Murshudov, G. N. (2013) Acta Cryst. D69, 1204-1214.
DIALS: Winter, G., et al. Acta Cryst. (2018) D74, 85-97.
CCP4: Winn, M. D. et al. (2011) Acta Cryst. D67, 235-242.
   
SHELXL: Sheldrick G. M. (2015). Acta Cryst. C71, 3-8.
SHELXT:	Sheldrick, G. M. (2015). Acta Cryst. A71, 3-8.
 
OLEX2: Dolomanov, O.V.; Bourhis, L.J.; Gildea, R.J.; Howard, J.A.K.; Puschmann,
 H., OLEX2: A complete structure solution, refinement and analysis program 
 (2009). J. Appl. Cryst., 42, 339-341.

MERCURY: Macrae, C. F., Bruno, I. J., Chisholm, J. A., Edgington,
P. R., McCabe, P., Pidcock, E., Rodriguez-Monge, L., Taylor, R.,
van de Streek, J. & Wood, P. A. (2008). J. Appl. Cryst. 41, 466-470.
;

####
 
data_265K_4s_t7_decay
 
_audit_creation_method            'SHELXL-2018/3'
_shelx_SHELXL_version_number      '2018/3'
_chemical_name_systematic         
;
Nitro-(N,N,N',N'-tetrabutyldiethylenetriamine)palladium(II)
tetraphenylborate, tetrahydrofuran solvate
;
_chemical_name_common             ?
_chemical_melting_point           ?
_chemical_formula_moiety          
;
C20 H45 N4 O2 Pd, C24 H20 B, C4 H8 O
;
_chemical_formula_sum            'C48 H73 B N4 O3 Pd' 
_chemical_formula_weight          871.31

loop_
 _atom_type_symbol
 _atom_type_description
 _atom_type_scat_dispersion_real
 _atom_type_scat_dispersion_imag
 _atom_type_scat_source
 'C'  'C'   0.0010   0.0010
 'International Tables Vol C Tables 4.2.6.8 and 6.1.1.4'
 'H'  'H'   0.0000   0.0000
 'International Tables Vol C Tables 4.2.6.8 and 6.1.1.4'
 'B'  'B'   0.0000   0.0000
 'International Tables Vol C Tables 4.2.6.8 and 6.1.1.4'
 'N'  'N'   0.0030   0.0020
 'International Tables Vol C Tables 4.2.6.8 and 6.1.1.4'
 'O'  'O'   0.0050   0.0030
 'International Tables Vol C Tables 4.2.6.8 and 6.1.1.4'
 'Pd'  'Pd'  -2.5040   0.6150
 'International Tables Vol C Tables 4.2.6.8 and 6.1.1.4'
 
_space_group_crystal_system       monoclinic
_space_group_IT_number            14
_space_group_name_H-M_alt         'P 21/n'
_space_group_name_Hall            '-P 2yn'
 
_shelx_space_group_comment
;
The symmetry employed for this shelxl refinement is uniquely defined
by the following loop, which should always be used as a source of
symmetry information in preference to the above space-group names.
They are only intended as comments.
;
 
loop_
 _space_group_symop_operation_xyz
 'x, y, z'
 '-x+1/2, y+1/2, -z+1/2'
 '-x, -y, -z'
 'x-1/2, -y-1/2, z-1/2'
 
_cell_length_a                    11.6550(4)
_cell_length_b                    13.5702(4)
_cell_length_c                    30.1920(9)
_cell_angle_alpha                 90
_cell_angle_beta                  93.362(3)
_cell_angle_gamma                 90
_cell_volume                      4767.0(3)
_cell_formula_units_Z             4
_cell_measurement_temperature     265(2)
_cell_measurement_reflns_used     9821
_cell_measurement_theta_max       19.6973222655
_cell_measurement_theta_min       1.22910763823
 
_exptl_crystal_description        Plate
_exptl_crystal_colour             Yellow
_exptl_crystal_density_meas       ?
_exptl_crystal_density_method     ?
_exptl_crystal_density_diffrn     1.214          
_exptl_crystal_F_000              1856
_exptl_transmission_factor_min    ?
_exptl_transmission_factor_max    ?
_exptl_crystal_size_max           0.100
_exptl_crystal_size_mid           0.100
_exptl_crystal_size_min           0.050
_exptl_absorpt_coefficient_mu     0.202
_shelx_estimated_absorpt_T_min    0.980
_shelx_estimated_absorpt_T_max    0.990
_exptl_absorpt_correction_T_min   0.995798393564
_exptl_absorpt_correction_T_max   1.0
_exptl_absorpt_correction_type    empirical
_exptl_absorpt_process_details    
;
CCP4 7.0.048: AIMLESS, version 0.5.32 : 29/03/17
Scaling & analysis of unmerged intensities, absorption correction using spherical harmonics
;
_exptl_absorpt_special_details    ?
_diffrn_ambient_temperature       265(2)
_diffrn_radiation_wavelength      0.534
_diffrn_measurement_device_type   'Photon counting pixel array'
_diffrn_radiation_type            Synchrotron
_diffrn_measurement_method        'shutterless scans'
_diffrn_radiation_source          'Diamond Light Source Beamline I19-2'
_diffrn_radiation_monochromator   'Silicon 111'
_diffrn_detector_area_resol_mean  ?
_diffrn_reflns_number             32582
_diffrn_reflns_av_unetI/netI      0.1017
_diffrn_reflns_av_R_equivalents   0.0814
_diffrn_reflns_limit_h_min        -14
_diffrn_reflns_limit_h_max        14
_diffrn_reflns_limit_k_min        -15
_diffrn_reflns_limit_k_max        16
_diffrn_reflns_limit_l_min        -37
_diffrn_reflns_limit_l_max        37
_diffrn_reflns_theta_min          1.236
_diffrn_reflns_theta_max          19.497
_diffrn_reflns_theta_full         18.687
_diffrn_measured_fraction_theta_max   0.996
_diffrn_measured_fraction_theta_full  0.995
_diffrn_reflns_Laue_measured_fraction_max    0.996
_diffrn_reflns_Laue_measured_fraction_full   0.995
_diffrn_reflns_point_group_measured_fraction_max   0.996
_diffrn_reflns_point_group_measured_fraction_full  0.995
_reflns_number_total              9716
_reflns_number_gt                 4993
_reflns_threshold_expression      'I > 2\s(I)'
_reflns_Friedel_coverage          0.000
_reflns_Friedel_fraction_max      .
_reflns_Friedel_fraction_full     .
 
_reflns_special_details
;
 Reflections were merged by SHELXL according to the crystal
 class for the calculation of statistics and refinement.
 
 _reflns_Friedel_fraction is defined as the number of unique
 Friedel pairs measured divided by the number that would be
 possible theoretically, ignoring centric projections and
 systematic absences.
;
 
_computing_data_collection        'Diamond GDA (http://www.opengda.org/)'
_computing_cell_refinement        'DIALS (Winter, 2018)'
_computing_data_reduction         'XIA2 (Winter 2010)'
_computing_structure_solution     'SHELXT (Sheldrick, 2015)'
_computing_structure_refinement   'SHELXL (Sheldrick, 2015)'
_computing_molecular_graphics     'OLEX2 (Dolomanov et al., 2009)'
_computing_publication_material   'MERCURY (Macrae et al., 2008)'
_refine_special_details           ?
_refine_ls_structure_factor_coef  Fsqd
_refine_ls_matrix_type            full
_refine_ls_weighting_scheme       calc
_refine_ls_weighting_details
'w=1/[\s^2^(Fo^2^)+(0.0545P)^2^] where P=(Fo^2^+2Fc^2^)/3'
_atom_sites_solution_primary      ?
_atom_sites_solution_secondary    ?
_atom_sites_solution_hydrogens    geom
_refine_ls_hydrogen_treatment     constr
_refine_ls_extinction_method      none
_refine_ls_extinction_coef        .
_refine_ls_number_reflns          9716
_refine_ls_number_parameters      526
_refine_ls_number_restraints      490
_refine_ls_R_factor_all           0.1105
_refine_ls_R_factor_gt            0.0543
_refine_ls_wR_factor_ref          0.1382
_refine_ls_wR_factor_gt           0.1188
_refine_ls_goodness_of_fit_ref    0.895
_refine_ls_restrained_S_all       0.894
_refine_ls_shift/su_max           0.001
_refine_ls_shift/su_mean          0.000
 
loop_
 _atom_site_label
 _atom_site_type_symbol
 _atom_site_fract_x
 _atom_site_fract_y
 _atom_site_fract_z
 _atom_site_U_iso_or_equiv
 _atom_site_adp_type
 _atom_site_occupancy
 _atom_site_site_symmetry_order  
 _atom_site_calc_flag
 _atom_site_refinement_flags_posn
 _atom_site_refinement_flags_adp
 _atom_site_refinement_flags_occupancy
 _atom_site_disorder_assembly
 _atom_site_disorder_group
Pd1 Pd 0.33976(2) 0.77528(2) 0.34687(2) 0.05257(13) Uani 1 1 d . . . . .
N2 N 0.3468(2) 0.9272(2) 0.33796(10) 0.0614(8) Uani 1 1 d . . . . .
N3 N 0.4549(2) 0.7985(2) 0.39824(9) 0.0506(7) Uani 1 1 d . . . . .
H3 H 0.532078 0.788165 0.387813 0.061 Uiso 1 1 calc R U . . .
N4 N 0.3306(2) 0.6319(2) 0.37150(10) 0.0544(7) Uani 1 1 d . . . . .
C1 C 0.4424(3) 0.9632(3) 0.36988(13) 0.0689(11) Uani 1 1 d . . . . .
H1A H 0.429960 1.032018 0.376904 0.083 Uiso 1 1 calc R U . . .
H1B H 0.515430 0.957787 0.356239 0.083 Uiso 1 1 calc R U . . .
C2 C 0.4454(3) 0.9025(3) 0.41195(13) 0.0654(10) Uani 1 1 d . . . . .
H2A H 0.510817 0.921013 0.431522 0.078 Uiso 1 1 calc R U . . .
H2B H 0.375768 0.912585 0.427443 0.078 Uiso 1 1 calc R U . . .
C3 C 0.4345(3) 0.7227(3) 0.43276(12) 0.0561(9) Uani 1 1 d . . . . .
H3A H 0.365415 0.738124 0.447777 0.067 Uiso 1 1 calc R U . . .
H3B H 0.498866 0.720415 0.454616 0.067 Uiso 1 1 calc R U . . .
C4 C 0.4215(3) 0.6256(3) 0.40909(12) 0.0572(9) Uani 1 1 d . . . . .
H4A H 0.400378 0.575110 0.429874 0.069 Uiso 1 1 calc R U . . .
H4B H 0.494277 0.606947 0.397496 0.069 Uiso 1 1 calc R U . . .
C5 C 0.2310(3) 0.9654(3) 0.35167(14) 0.0699(11) Uani 1 1 d . . . . .
H5A H 0.171209 0.934127 0.332894 0.084 Uiso 1 1 calc R U . . .
H5B H 0.221079 0.944023 0.381859 0.084 Uiso 1 1 calc R U . . .
C6 C 0.2121(4) 1.0757(3) 0.34956(16) 0.0921(14) Uani 1 1 d . . . . .
H6A H 0.218347 1.098230 0.319298 0.110 Uiso 1 1 calc R U . . .
H6B H 0.271241 1.108490 0.368099 0.110 Uiso 1 1 calc R U . . .
C7 C 0.0950(4) 1.1031(4) 0.3650(2) 0.1217(19) Uani 1 1 d . . . . .
H7A H 0.036427 1.064489 0.348792 0.146 Uiso 1 1 calc R U . . .
H7B H 0.091919 1.087384 0.396298 0.146 Uiso 1 1 calc R U . . .
C8 C 0.0706(6) 1.2098(4) 0.3582(3) 0.175(3) Uani 1 1 d . . . . .
H8A H 0.040748 1.220474 0.328223 0.262 Uiso 1 1 calc R U . . .
H8B H 0.140250 1.246850 0.363419 0.262 Uiso 1 1 calc R U . . .
H8C H 0.015027 1.231057 0.378387 0.262 Uiso 1 1 calc R U . . .
C9 C 0.3652(3) 0.9604(3) 0.29171(13) 0.0671(11) Uani 1 1 d . . . . .
H9A H 0.372991 1.031581 0.291695 0.080 Uiso 1 1 calc R U . . .
H9B H 0.297475 0.943949 0.272960 0.080 Uiso 1 1 calc R U . . .
C10 C 0.4683(3) 0.9164(3) 0.27192(13) 0.0733(12) Uani 1 1 d . . . . .
H10A H 0.466336 0.845289 0.275157 0.088 Uiso 1 1 calc R U . . .
H10B H 0.537511 0.940471 0.287753 0.088 Uiso 1 1 calc R U . . .
C11 C 0.4715(4) 0.9425(4) 0.22314(14) 0.0982(16) Uani 1 1 d . . . . .
H11A H 0.406980 0.911270 0.206950 0.118 Uiso 1 1 calc R U . . .
H11B H 0.462533 1.013263 0.219780 0.118 Uiso 1 1 calc R U . . .
C12 C 0.5802(4) 0.9116(5) 0.20324(18) 0.134(2) Uani 1 1 d . . . . .
H12A H 0.577497 0.930390 0.172543 0.201 Uiso 1 1 calc R U . . .
H12B H 0.588473 0.841367 0.205612 0.201 Uiso 1 1 calc R U . . .
H12C H 0.644369 0.943095 0.218771 0.201 Uiso 1 1 calc R U . . .
C13 C 0.2114(3) 0.6241(3) 0.38858(13) 0.0622(10) Uani 1 1 d . . . . .
H13A H 0.202997 0.676261 0.410113 0.075 Uiso 1 1 calc R U . . .
H13B H 0.156151 0.636670 0.363963 0.075 Uiso 1 1 calc R U . . .
C14 C 0.1795(3) 0.5280(3) 0.40983(14) 0.0728(12) Uani 1 1 d . . . . .
H14A H 0.232634 0.514740 0.435056 0.087 Uiso 1 1 calc R U . . .
H14B H 0.185830 0.474847 0.388650 0.087 Uiso 1 1 calc R U . . .
C15 C 0.0578(3) 0.5316(3) 0.42509(16) 0.0818(13) Uani 1 1 d . . . . .
H15A H 0.052499 0.584495 0.446493 0.098 Uiso 1 1 calc R U . . .
H15B H 0.005540 0.546896 0.399837 0.098 Uiso 1 1 calc R U . . .
C16 C 0.0199(4) 0.4369(3) 0.44581(16) 0.0937(15) Uani 1 1 d . . . . .
H16A H 0.026818 0.383755 0.425164 0.140 Uiso 1 1 calc R U . . .
H16B H -0.058790 0.442841 0.453266 0.140 Uiso 1 1 calc R U . . .
H16C H 0.067390 0.423829 0.472204 0.140 Uiso 1 1 calc R U . . .
C17 C 0.3487(3) 0.5516(3) 0.33893(12) 0.0643(10) Uani 1 1 d . . . . .
H17A H 0.282374 0.549030 0.317992 0.077 Uiso 1 1 calc R U . . .
H17B H 0.352525 0.489273 0.354702 0.077 Uiso 1 1 calc R U . . .
C18 C 0.4542(3) 0.5618(3) 0.31352(14) 0.0780(12) Uani 1 1 d . . . . .
H18A H 0.521538 0.561402 0.334007 0.094 Uiso 1 1 calc R U . . .
H18B H 0.452180 0.624401 0.298003 0.094 Uiso 1 1 calc R U . . .
C19 C 0.4637(4) 0.4780(4) 0.27994(18) 0.119(2) Uani 1 1 d . . . . .
H19A H 0.456623 0.415701 0.295303 0.143 Uiso 1 1 calc R U . . .
H19B H 0.399666 0.482830 0.258026 0.143 Uiso 1 1 calc R U . . .
C20 C 0.5681(5) 0.4771(5) 0.2574(2) 0.157(3) Uani 1 1 d . . . . .
H20A H 0.566812 0.423169 0.236803 0.236 Uiso 1 1 calc R U . . .
H20B H 0.632123 0.469493 0.278643 0.236 Uiso 1 1 calc R U . . .
H20C H 0.575638 0.537977 0.241661 0.236 Uiso 1 1 calc R U . . .
C21 C 0.6570(3) 0.3741(3) 0.42713(13) 0.0568(9) Uani 1 1 d . . . . .
C22 C 0.7095(3) 0.4236(3) 0.39317(14) 0.0691(11) Uani 1 1 d . . . . .
H22 H 0.725934 0.389278 0.367640 0.083 Uiso 1 1 calc R U . . .
C23 C 0.7377(3) 0.5222(3) 0.39656(18) 0.0868(14) Uani 1 1 d . . . . .
H23 H 0.772419 0.552924 0.373264 0.104 Uiso 1 1 calc R U . . .
C24 C 0.7157(3) 0.5757(3) 0.43357(18) 0.0847(13) Uani 1 1 d . . . . .
H24 H 0.737419 0.641525 0.435943 0.102 Uiso 1 1 calc R U . . .
C25 C 0.6611(3) 0.5307(3) 0.46697(16) 0.0754(12) Uani 1 1 d . . . . .
H25 H 0.643506 0.566387 0.491983 0.090 Uiso 1 1 calc R U . . .
C26 C 0.6319(3) 0.4319(3) 0.46352(13) 0.0630(10) Uani 1 1 d . . . . .
H26 H 0.594076 0.402924 0.486454 0.076 Uiso 1 1 calc R U . . .
C27 C 0.7343(3) 0.2011(3) 0.45894(13) 0.0583(9) Uani 1 1 d . . . . .
C28 C 0.8088(4) 0.2505(3) 0.48850(15) 0.0710(11) Uani 1 1 d . . . . .
H28 H 0.803538 0.318738 0.490058 0.085 Uiso 1 1 calc R U . . .
C29 C 0.8915(4) 0.2031(4) 0.51615(16) 0.0867(14) Uani 1 1 d . . . . .
H29 H 0.939096 0.239770 0.535674 0.104 Uiso 1 1 calc R U . . .
C30 C 0.9028(4) 0.1039(4) 0.51469(17) 0.0926(15) Uani 1 1 d . . . . .
H30 H 0.956889 0.072009 0.533500 0.111 Uiso 1 1 calc R U . . .
C31 C 0.8338(4) 0.0512(4) 0.48521(19) 0.0950(15) Uani 1 1 d . . . . .
H31 H 0.841557 -0.016833 0.483412 0.114 Uiso 1 1 calc R U . . .
C32 C 0.7521(3) 0.0996(3) 0.45802(16) 0.0818(13) Uani 1 1 d . . . . .
H32 H 0.706619 0.062192 0.438038 0.098 Uiso 1 1 calc R U . . .
C33 C 0.5055(3) 0.2305(3) 0.44419(12) 0.0536(8) Uani 1 1 d . . . . .
C34 C 0.4788(3) 0.1456(3) 0.46668(12) 0.0589(10) Uani 1 1 d . . . . .
H34 H 0.537485 0.100585 0.473338 0.071 Uiso 1 1 calc R U . . .
C35 C 0.3693(3) 0.1234(3) 0.47997(13) 0.0686(11) Uani 1 1 d . . . . .
H35 H 0.356043 0.064900 0.494877 0.082 Uiso 1 1 calc R U . . .
C36 C 0.2810(4) 0.1889(3) 0.47082(15) 0.0753(12) Uani 1 1 d . . . . .
H36 H 0.207741 0.175816 0.479965 0.090 Uiso 1 1 calc R U . . .
C37 C 0.3024(4) 0.2733(3) 0.44814(17) 0.0825(14) Uani 1 1 d . . . . .
H37 H 0.243116 0.317464 0.441111 0.099 Uiso 1 1 calc R U . . .
C38 C 0.4122(3) 0.2932(3) 0.43563(15) 0.0762(13) Uani 1 1 d . . . . .
H38 H 0.424442 0.351713 0.420619 0.091 Uiso 1 1 calc R U . . .
C39 C 0.6365(4) 0.2129(3) 0.37492(14) 0.0696(11) Uani 1 1 d . . . . .
C40 C 0.5450(4) 0.2196(3) 0.34448(15) 0.0831(13) Uani 1 1 d . . . . .
H40 H 0.475613 0.243548 0.353729 0.100 Uiso 1 1 calc R U . . .
C41 C 0.5515(6) 0.1917(4) 0.29978(17) 0.1037(16) Uani 1 1 d . . . . .
H41 H 0.487609 0.198743 0.280122 0.124 Uiso 1 1 calc R U . . .
C42 C 0.6508(6) 0.1544(5) 0.2853(2) 0.127(2) Uani 1 1 d . . . . .
H42 H 0.655709 0.135690 0.255806 0.153 Uiso 1 1 calc R U . . .
C43 C 0.7428(6) 0.1453(5) 0.3148(2) 0.144(2) Uani 1 1 d . . . . .
H43 H 0.810831 0.118554 0.305510 0.173 Uiso 1 1 calc R U . . .
C44 C 0.7369(4) 0.1748(4) 0.35816(17) 0.1104(17) Uani 1 1 d . . . . .
H44 H 0.802275 0.169217 0.377162 0.133 Uiso 1 1 calc R U . . .
B1 B 0.6333(4) 0.2553(3) 0.42651(16) 0.0589(9) Uani 1 1 d . . . . .
O3 O 0.6914(11) 0.802(2) 0.3654(8) 0.090(3) Uani 0.573(15) 1 d D . P A 1
C45 C 0.7398(11) 0.7735(16) 0.3250(6) 0.0976(17) Uani 0.573(15) 1 d D . P A 1
H45A H 0.731867 0.826440 0.303452 0.117 Uiso 0.573(15) 1 calc R U P A 1
H45B H 0.700952 0.715604 0.312642 0.117 Uiso 0.573(15) 1 calc R U P A 1
C46 C 0.8639(11) 0.7516(14) 0.3358(6) 0.111(3) Uani 0.573(15) 1 d D . P A 1
H46A H 0.875511 0.682869 0.343740 0.134 Uiso 0.573(15) 1 calc R U P A 1
H46B H 0.910379 0.767684 0.311200 0.134 Uiso 0.573(15) 1 calc R U P A 1
C47 C 0.8896(9) 0.8150(13) 0.3730(4) 0.111(3) Uani 0.573(15) 1 d D . P A 1
H47A H 0.933895 0.871122 0.363784 0.134 Uiso 0.573(15) 1 calc R U P A 1
H47B H 0.935251 0.779590 0.395711 0.134 Uiso 0.573(15) 1 calc R U P A 1
C48 C 0.7847(9) 0.8481(10) 0.3905(4) 0.0976(17) Uani 0.573(15) 1 d D . P A 1
H48A H 0.778527 0.919232 0.388012 0.117 Uiso 0.573(15) 1 calc R U P A 1
H48B H 0.783044 0.830370 0.421586 0.117 Uiso 0.573(15) 1 calc R U P A 1
O3A O 0.6740(15) 0.810(3) 0.3607(10) 0.090(3) Uani 0.427(15) 1 d D . P A 2
C45A C 0.7275(15) 0.758(2) 0.3265(8) 0.0976(17) Uani 0.427(15) 1 d D . P A 2
H45C H 0.699811 0.779835 0.297320 0.117 Uiso 0.427(15) 1 calc R U P A 2
H45D H 0.714950 0.687084 0.328873 0.117 Uiso 0.427(15) 1 calc R U P A 2
C46A C 0.8518(14) 0.7835(17) 0.3360(8) 0.111(3) Uani 0.427(15) 1 d D . P A 2
H46C H 0.892340 0.728258 0.350008 0.134 Uiso 0.427(15) 1 calc R U P A 2
H46D H 0.887227 0.798640 0.308549 0.134 Uiso 0.427(15) 1 calc R U P A 2
C47A C 0.8585(12) 0.8666(16) 0.3646(5) 0.111(3) Uani 0.427(15) 1 d D . P A 2
H47C H 0.877349 0.925323 0.348228 0.134 Uiso 0.427(15) 1 calc R U P A 2
H47D H 0.917347 0.856614 0.388265 0.134 Uiso 0.427(15) 1 calc R U P A 2
C48A C 0.7467(13) 0.8771(13) 0.3828(5) 0.0976(17) Uani 0.427(15) 1 d D . P A 2
H48C H 0.751860 0.863333 0.414352 0.117 Uiso 0.427(15) 1 calc R U P A 2
H48D H 0.718036 0.943614 0.378233 0.117 Uiso 0.427(15) 1 calc R U P A 2
O1 O 0.1263(3) 0.7602(3) 0.29847(12) 0.1108(11) Uani 0.784(5) 1 d D . P B 3
O2 O 0.2625(3) 0.72408(19) 0.25895(12) 0.1108(11) Uani 0.784(5) 1 d D . P B 3
N1 N 0.2270(3) 0.74940(13) 0.29375(10) 0.0702(12) Uani 0.784(5) 1 d D . P B 3
O1A O 0.2046(11) 0.7578(2) 0.3041(3) 0.1108(11) Uani 0.216(5) 1 d D . P B 4
O2A O 0.3173(9) 0.7176(3) 0.2554(3) 0.1108(11) Uani 0.216(5) 1 d D . P B 4
N1A N 0.2096(8) 0.7307(2) 0.2629(3) 0.0702(12) Uani 0.216(5) 1 d D . P B 4
 
loop_
 _atom_site_aniso_label
 _atom_site_aniso_U_11
 _atom_site_aniso_U_22
 _atom_site_aniso_U_33
 _atom_site_aniso_U_23
 _atom_site_aniso_U_13
 _atom_site_aniso_U_12
Pd1 0.0521(2) 0.0561(2) 0.0491(2) 0.00150(16) -0.00024(14) -0.00238(15)
N2 0.0644(17) 0.063(2) 0.0565(17) 0.0054(15) -0.0014(13) 0.0013(14)
N3 0.0519(16) 0.0569(17) 0.0425(16) -0.0013(12) -0.0010(13) -0.0036(14)
N4 0.0500(15) 0.0556(19) 0.0572(18) -0.0028(14) 0.0006(12) -0.0006(14)
C1 0.080(3) 0.059(3) 0.066(2) 0.0026(18) -0.0077(18) -0.007(2)
C2 0.078(3) 0.057(2) 0.060(2) -0.0034(17) -0.0085(19) -0.005(2)
C3 0.063(2) 0.065(2) 0.040(2) 0.0036(14) -0.0005(16) -0.0029(19)
C4 0.054(2) 0.061(2) 0.056(2) 0.0033(17) -0.0021(15) 0.0008(18)
C5 0.077(2) 0.065(2) 0.067(3) 0.000(2) 0.005(2) 0.009(2)
C6 0.109(3) 0.067(2) 0.099(4) -0.002(3) -0.003(3) 0.020(2)
C7 0.112(4) 0.103(4) 0.149(5) -0.020(4) -0.004(3) 0.042(3)
C8 0.156(6) 0.099(4) 0.264(9) -0.036(5) -0.028(6) 0.046(4)
C9 0.072(2) 0.068(3) 0.060(2) 0.014(2) 0.0009(18) -0.002(2)
C10 0.070(2) 0.082(3) 0.068(2) 0.008(2) 0.0061(19) -0.007(2)
C11 0.099(3) 0.127(4) 0.071(2) 0.011(3) 0.016(2) -0.007(3)
C12 0.108(4) 0.203(7) 0.095(4) -0.012(4) 0.031(3) -0.005(4)
C13 0.0504(18) 0.067(2) 0.069(3) 0.005(2) 0.0021(17) -0.0040(18)
C14 0.063(2) 0.073(3) 0.083(3) 0.014(2) 0.010(2) -0.001(2)
C15 0.064(2) 0.077(3) 0.106(4) -0.002(3) 0.020(2) -0.011(2)
C16 0.083(3) 0.083(3) 0.117(4) 0.005(3) 0.029(3) -0.011(2)
C17 0.072(2) 0.061(2) 0.060(2) -0.0047(17) 0.0005(18) 0.005(2)
C18 0.076(3) 0.090(3) 0.068(3) -0.010(2) 0.009(2) 0.010(2)
C19 0.129(4) 0.118(4) 0.113(4) -0.042(3) 0.043(3) -0.001(3)
C20 0.160(5) 0.178(7) 0.141(6) -0.032(5) 0.074(4) 0.016(4)
C21 0.053(2) 0.0579(19) 0.058(2) 0.0046(15) -0.0010(16) -0.0005(17)
C22 0.063(2) 0.070(2) 0.076(3) 0.012(2) 0.009(2) -0.003(2)
C23 0.069(3) 0.068(2) 0.124(4) 0.024(2) 0.011(3) -0.004(2)
C24 0.065(3) 0.056(3) 0.131(4) 0.015(2) -0.009(2) -0.003(2)
C25 0.075(3) 0.053(2) 0.096(3) -0.002(2) -0.013(2) 0.005(2)
C26 0.073(3) 0.056(2) 0.059(2) 0.0038(18) 0.002(2) -0.0003(19)
C27 0.055(2) 0.056(2) 0.065(2) 0.0027(18) 0.0153(15) 0.0004(16)
C28 0.065(2) 0.066(3) 0.081(3) -0.005(2) 0.0001(17) 0.0090(18)
C29 0.077(3) 0.087(3) 0.095(3) -0.006(3) -0.011(2) 0.018(2)
C30 0.071(3) 0.085(3) 0.121(4) 0.013(3) 0.001(2) 0.022(2)
C31 0.068(3) 0.072(3) 0.144(4) 0.014(3) 0.005(2) 0.011(2)
C32 0.064(3) 0.058(2) 0.123(4) -0.003(2) 0.002(2) 0.003(2)
C33 0.0583(17) 0.050(2) 0.052(2) -0.0039(17) 0.0005(16) -0.0005(15)
C34 0.0625(19) 0.054(2) 0.060(2) 0.0036(18) -0.0015(18) 0.0006(17)
C35 0.068(2) 0.067(3) 0.071(3) 0.006(2) 0.003(2) -0.0062(17)
C36 0.062(2) 0.069(3) 0.095(3) -0.001(2) 0.010(2) -0.0047(18)
C37 0.062(2) 0.060(3) 0.126(4) 0.005(2) 0.007(2) 0.006(2)
C38 0.0615(19) 0.062(3) 0.104(4) 0.016(2) 0.001(2) 0.0047(18)
C39 0.083(2) 0.066(3) 0.061(2) -0.004(2) 0.0115(16) -0.011(2)
C40 0.106(3) 0.073(3) 0.069(2) 0.010(2) -0.006(2) -0.020(3)
C41 0.161(5) 0.082(4) 0.066(2) 0.008(3) -0.011(3) -0.034(3)
C42 0.198(6) 0.114(5) 0.072(4) -0.010(4) 0.019(3) -0.018(4)
C43 0.178(5) 0.173(7) 0.084(3) -0.036(4) 0.030(3) 0.029(5)
C44 0.109(3) 0.146(5) 0.078(3) -0.027(3) 0.023(3) 0.015(3)
B1 0.062(2) 0.057(2) 0.058(2) 0.0009(18) 0.0081(17) -0.0001(18)
O3 0.074(3) 0.097(5) 0.099(4) -0.004(4) 0.011(3) 0.001(4)
C45 0.086(3) 0.102(5) 0.105(3) -0.013(3) 0.008(2) 0.003(2)
C46 0.083(3) 0.114(8) 0.138(4) -0.014(4) 0.012(2) 0.005(3)
C47 0.083(3) 0.114(8) 0.138(4) -0.014(4) 0.012(2) 0.005(3)
C48 0.086(3) 0.102(5) 0.105(3) -0.013(3) 0.008(2) 0.003(2)
O3A 0.074(3) 0.097(5) 0.099(4) -0.004(4) 0.011(3) 0.001(4)
C45A 0.086(3) 0.102(5) 0.105(3) -0.013(3) 0.008(2) 0.003(2)
C46A 0.083(3) 0.114(8) 0.138(4) -0.014(4) 0.012(2) 0.005(3)
C47A 0.083(3) 0.114(8) 0.138(4) -0.014(4) 0.012(2) 0.005(3)
C48A 0.086(3) 0.102(5) 0.105(3) -0.013(3) 0.008(2) 0.003(2)
O1 0.066(2) 0.186(3) 0.0781(17) -0.0232(17) -0.0122(15) 0.0028(18)
O2 0.066(2) 0.186(3) 0.0781(17) -0.0232(17) -0.0122(15) 0.0028(18)
N1 0.067(2) 0.077(3) 0.065(2) 0.010(2) -0.010(2) -0.0032(19)
O1A 0.066(2) 0.186(3) 0.0781(17) -0.0232(17) -0.0122(15) 0.0028(18)
O2A 0.066(2) 0.186(3) 0.0781(17) -0.0232(17) -0.0122(15) 0.0028(18)
N1A 0.067(2) 0.077(3) 0.065(2) 0.010(2) -0.010(2) -0.0032(19)
 
_geom_special_details
;
 All esds (except the esd in the dihedral angle between two l.s. planes)
 are estimated using the full covariance matrix.  The cell esds are taken
 into account individually in the estimation of esds in distances, angles
 and torsion angles; correlations between esds in cell parameters are only
 used when they are defined by crystal symmetry.  An approximate (isotropic)
 treatment of cell esds is used for estimating esds involving l.s. planes.
;
 
loop_
 _geom_bond_atom_site_label_1
 _geom_bond_atom_site_label_2
 _geom_bond_distance
 _geom_bond_site_symmetry_2
 _geom_bond_publ_flag
Pd1 O1A 1.993(14) . ?
Pd1 N3 2.016(3) . ?
Pd1 N1 2.043(3) . ?
Pd1 N2 2.081(3) . ?
Pd1 N4 2.088(3) . ?
N2 C9 1.495(4) . ?
N2 C1 1.511(5) . ?
N2 C5 1.525(4) . ?
N3 C2 1.476(4) . ?
N3 C3 1.493(4) . ?
N3 H3 0.9800 . ?
N4 C17 1.492(4) . ?
N4 C4 1.509(4) . ?
N4 C13 1.513(4) . ?
C1 C2 1.513(5) . ?
C1 H1A 0.9700 . ?
C1 H1B 0.9700 . ?
C2 H2A 0.9700 . ?
C2 H2B 0.9700 . ?
C3 C4 1.503(5) . ?
C3 H3A 0.9700 . ?
C3 H3B 0.9700 . ?
C4 H4A 0.9700 . ?
C4 H4B 0.9700 . ?
C5 C6 1.514(5) . ?
C5 H5A 0.9700 . ?
C5 H5B 0.9700 . ?
C6 C7 1.515(6) . ?
C6 H6A 0.9700 . ?
C6 H6B 0.9700 . ?
C7 C8 1.489(7) . ?
C7 H7A 0.9700 . ?
C7 H7B 0.9700 . ?
C8 H8A 0.9600 . ?
C8 H8B 0.9600 . ?
C8 H8C 0.9600 . ?
C9 C10 1.498(5) . ?
C9 H9A 0.9700 . ?
C9 H9B 0.9700 . ?
C10 C11 1.518(5) . ?
C10 H10A 0.9700 . ?
C10 H10B 0.9700 . ?
C11 C12 1.494(6) . ?
C11 H11A 0.9700 . ?
C11 H11B 0.9700 . ?
C12 H12A 0.9600 . ?
C12 H12B 0.9600 . ?
C12 H12C 0.9600 . ?
C13 C14 1.509(5) . ?
C13 H13A 0.9700 . ?
C13 H13B 0.9700 . ?
C14 C15 1.518(5) . ?
C14 H14A 0.9700 . ?
C14 H14B 0.9700 . ?
C15 C16 1.507(5) . ?
C15 H15A 0.9700 . ?
C15 H15B 0.9700 . ?
C16 H16A 0.9600 . ?
C16 H16B 0.9600 . ?
C16 H16C 0.9600 . ?
C17 C18 1.494(5) . ?
C17 H17A 0.9700 . ?
C17 H17B 0.9700 . ?
C18 C19 1.532(6) . ?
C18 H18A 0.9700 . ?
C18 H18B 0.9700 . ?
C19 C20 1.429(6) . ?
C19 H19A 0.9700 . ?
C19 H19B 0.9700 . ?
C20 H20A 0.9600 . ?
C20 H20B 0.9600 . ?
C20 H20C 0.9600 . ?
C21 C26 1.395(5) . ?
C21 C22 1.397(5) . ?
C21 B1 1.635(6) . ?
C22 C23 1.380(6) . ?
C22 H22 0.9300 . ?
C23 C24 1.369(6) . ?
C23 H23 0.9300 . ?
C24 C25 1.368(6) . ?
C24 H24 0.9300 . ?
C25 C26 1.385(5) . ?
C25 H25 0.9300 . ?
C26 H26 0.9300 . ?
C27 C28 1.381(6) . ?
C27 C32 1.394(5) . ?
C27 B1 1.659(6) . ?
C28 C29 1.395(6) . ?
C28 H28 0.9300 . ?
C29 C30 1.353(6) . ?
C29 H29 0.9300 . ?
C30 C31 1.366(7) . ?
C30 H30 0.9300 . ?
C31 C32 1.385(6) . ?
C31 H31 0.9300 . ?
C32 H32 0.9300 . ?
C33 C34 1.382(5) . ?
C33 C38 1.392(5) . ?
C33 B1 1.646(6) . ?
C34 C35 1.393(5) . ?
C34 H34 0.9300 . ?
C35 C36 1.375(5) . ?
C35 H35 0.9300 . ?
C36 C37 1.365(5) . ?
C36 H36 0.9300 . ?
C37 C38 1.381(5) . ?
C37 H37 0.9300 . ?
C38 H38 0.9300 . ?
C39 C40 1.369(6) . ?
C39 C44 1.401(6) . ?
C39 B1 1.663(6) . ?
C40 C41 1.408(6) . ?
C40 H40 0.9300 . ?
C41 C42 1.358(7) . ?
C41 H41 0.9300 . ?
C42 C43 1.359(8) . ?
C42 H42 0.9300 . ?
C43 C44 1.375(7) . ?
C43 H43 0.9300 . ?
C44 H44 0.9300 . ?
O3 C45 1.426(12) . ?
O3 C48 1.435(10) . ?
C45 C46 1.494(13) . ?
C45 H45A 0.9700 . ?
C45 H45B 0.9700 . ?
C46 C47 1.432(11) . ?
C46 H46A 0.9700 . ?
C46 H46B 0.9700 . ?
C47 C48 1.433(9) . ?
C47 H47A 0.9700 . ?
C47 H47B 0.9700 . ?
C48 H48A 0.9700 . ?
C48 H48B 0.9700 . ?
O3A C48A 1.387(14) . ?
O3A C45A 1.426(13) . ?
C45A C46A 1.502(13) . ?
C45A H45C 0.9700 . ?
C45A H45D 0.9700 . ?
C46A C47A 1.420(12) . ?
C46A H46C 0.9700 . ?
C46A H46D 0.9700 . ?
C47A C48A 1.450(12) . ?
C47A H47C 0.9700 . ?
C47A H47D 0.9700 . ?
C48A H48C 0.9700 . ?
C48A H48D 0.9700 . ?
O1 N1 1.2003(10) . ?
O2 N1 1.2014(10) . ?
O1A N1A 1.3002(10) . ?
O2A N1A 1.3003(10) . ?
 
loop_
 _geom_angle_atom_site_label_1
 _geom_angle_atom_site_label_2
 _geom_angle_atom_site_label_3
 _geom_angle
 _geom_angle_site_symmetry_1
 _geom_angle_site_symmetry_3
 _geom_angle_publ_flag
O1A Pd1 N3 169.5(2) . . ?
N3 Pd1 N1 178.14(13) . . ?
O1A Pd1 N2 94.00(11) . . ?
N3 Pd1 N2 85.13(12) . . ?
N1 Pd1 N2 95.58(10) . . ?
O1A Pd1 N4 93.75(10) . . ?
N3 Pd1 N4 85.24(11) . . ?
N1 Pd1 N4 94.33(9) . . ?
N2 Pd1 N4 166.48(11) . . ?
C9 N2 C1 110.9(3) . . ?
C9 N2 C5 109.2(3) . . ?
C1 N2 C5 110.3(3) . . ?
C9 N2 Pd1 115.4(2) . . ?
C1 N2 Pd1 105.8(2) . . ?
C5 N2 Pd1 105.0(2) . . ?
C2 N3 C3 116.4(3) . . ?
C2 N3 Pd1 107.9(2) . . ?
C3 N3 Pd1 107.6(2) . . ?
C2 N3 H3 108.2 . . ?
C3 N3 H3 108.2 . . ?
Pd1 N3 H3 108.2 . . ?
C17 N4 C4 109.5(3) . . ?
C17 N4 C13 109.9(3) . . ?
C4 N4 C13 110.9(3) . . ?
C17 N4 Pd1 115.7(2) . . ?
C4 N4 Pd1 105.9(2) . . ?
C13 N4 Pd1 104.7(2) . . ?
N2 C1 C2 109.8(3) . . ?
N2 C1 H1A 109.7 . . ?
C2 C1 H1A 109.7 . . ?
N2 C1 H1B 109.7 . . ?
C2 C1 H1B 109.7 . . ?
H1A C1 H1B 108.2 . . ?
N3 C2 C1 106.5(3) . . ?
N3 C2 H2A 110.4 . . ?
C1 C2 H2A 110.4 . . ?
N3 C2 H2B 110.4 . . ?
C1 C2 H2B 110.4 . . ?
H2A C2 H2B 108.6 . . ?
N3 C3 C4 106.8(3) . . ?
N3 C3 H3A 110.4 . . ?
C4 C3 H3A 110.4 . . ?
N3 C3 H3B 110.4 . . ?
C4 C3 H3B 110.4 . . ?
H3A C3 H3B 108.6 . . ?
C3 C4 N4 110.7(3) . . ?
C3 C4 H4A 109.5 . . ?
N4 C4 H4A 109.5 . . ?
C3 C4 H4B 109.5 . . ?
N4 C4 H4B 109.5 . . ?
H4A C4 H4B 108.1 . . ?
C6 C5 N2 117.0(3) . . ?
C6 C5 H5A 108.1 . . ?
N2 C5 H5A 108.1 . . ?
C6 C5 H5B 108.1 . . ?
N2 C5 H5B 108.1 . . ?
H5A C5 H5B 107.3 . . ?
C5 C6 C7 111.1(4) . . ?
C5 C6 H6A 109.4 . . ?
C7 C6 H6A 109.4 . . ?
C5 C6 H6B 109.4 . . ?
C7 C6 H6B 109.4 . . ?
H6A C6 H6B 108.0 . . ?
C8 C7 C6 111.3(5) . . ?
C8 C7 H7A 109.4 . . ?
C6 C7 H7A 109.4 . . ?
C8 C7 H7B 109.4 . . ?
C6 C7 H7B 109.4 . . ?
H7A C7 H7B 108.0 . . ?
C7 C8 H8A 109.5 . . ?
C7 C8 H8B 109.5 . . ?
H8A C8 H8B 109.5 . . ?
C7 C8 H8C 109.5 . . ?
H8A C8 H8C 109.5 . . ?
H8B C8 H8C 109.5 . . ?
N2 C9 C10 114.5(3) . . ?
N2 C9 H9A 108.6 . . ?
C10 C9 H9A 108.6 . . ?
N2 C9 H9B 108.6 . . ?
C10 C9 H9B 108.6 . . ?
H9A C9 H9B 107.6 . . ?
C9 C10 C11 111.1(3) . . ?
C9 C10 H10A 109.4 . . ?
C11 C10 H10A 109.4 . . ?
C9 C10 H10B 109.4 . . ?
C11 C10 H10B 109.4 . . ?
H10A C10 H10B 108.0 . . ?
C12 C11 C10 113.2(4) . . ?
C12 C11 H11A 108.9 . . ?
C10 C11 H11A 108.9 . . ?
C12 C11 H11B 108.9 . . ?
C10 C11 H11B 108.9 . . ?
H11A C11 H11B 107.7 . . ?
C11 C12 H12A 109.5 . . ?
C11 C12 H12B 109.5 . . ?
H12A C12 H12B 109.5 . . ?
C11 C12 H12C 109.5 . . ?
H12A C12 H12C 109.5 . . ?
H12B C12 H12C 109.5 . . ?
C14 C13 N4 117.4(3) . . ?
C14 C13 H13A 108.0 . . ?
N4 C13 H13A 108.0 . . ?
C14 C13 H13B 108.0 . . ?
N4 C13 H13B 108.0 . . ?
H13A C13 H13B 107.2 . . ?
C13 C14 C15 111.1(3) . . ?
C13 C14 H14A 109.4 . . ?
C15 C14 H14A 109.4 . . ?
C13 C14 H14B 109.4 . . ?
C15 C14 H14B 109.4 . . ?
H14A C14 H14B 108.0 . . ?
C16 C15 C14 113.6(4) . . ?
C16 C15 H15A 108.8 . . ?
C14 C15 H15A 108.8 . . ?
C16 C15 H15B 108.8 . . ?
C14 C15 H15B 108.8 . . ?
H15A C15 H15B 107.7 . . ?
C15 C16 H16A 109.5 . . ?
C15 C16 H16B 109.5 . . ?
H16A C16 H16B 109.5 . . ?
C15 C16 H16C 109.5 . . ?
H16A C16 H16C 109.5 . . ?
H16B C16 H16C 109.5 . . ?
N4 C17 C18 115.0(3) . . ?
N4 C17 H17A 108.5 . . ?
C18 C17 H17A 108.5 . . ?
N4 C17 H17B 108.5 . . ?
C18 C17 H17B 108.5 . . ?
H17A C17 H17B 107.5 . . ?
C17 C18 C19 111.4(4) . . ?
C17 C18 H18A 109.4 . . ?
C19 C18 H18A 109.4 . . ?
C17 C18 H18B 109.4 . . ?
C19 C18 H18B 109.4 . . ?
H18A C18 H18B 108.0 . . ?
C20 C19 C18 114.7(5) . . ?
C20 C19 H19A 108.6 . . ?
C18 C19 H19A 108.6 . . ?
C20 C19 H19B 108.6 . . ?
C18 C19 H19B 108.6 . . ?
H19A C19 H19B 107.6 . . ?
C19 C20 H20A 109.5 . . ?
C19 C20 H20B 109.5 . . ?
H20A C20 H20B 109.5 . . ?
C19 C20 H20C 109.5 . . ?
H20A C20 H20C 109.5 . . ?
H20B C20 H20C 109.5 . . ?
C26 C21 C22 115.4(4) . . ?
C26 C21 B1 121.4(3) . . ?
C22 C21 B1 123.1(4) . . ?
C23 C22 C21 121.6(4) . . ?
C23 C22 H22 119.2 . . ?
C21 C22 H22 119.2 . . ?
C24 C23 C22 121.3(5) . . ?
C24 C23 H23 119.4 . . ?
C22 C23 H23 119.4 . . ?
C25 C24 C23 118.9(5) . . ?
C25 C24 H24 120.6 . . ?
C23 C24 H24 120.6 . . ?
C24 C25 C26 120.0(4) . . ?
C24 C25 H25 120.0 . . ?
C26 C25 H25 120.0 . . ?
C25 C26 C21 122.8(4) . . ?
C25 C26 H26 118.6 . . ?
C21 C26 H26 118.6 . . ?
C28 C27 C32 113.8(4) . . ?
C28 C27 B1 124.4(4) . . ?
C32 C27 B1 121.9(4) . . ?
C27 C28 C29 123.3(4) . . ?
C27 C28 H28 118.3 . . ?
C29 C28 H28 118.3 . . ?
C30 C29 C28 120.3(5) . . ?
C30 C29 H29 119.9 . . ?
C28 C29 H29 119.9 . . ?
C29 C30 C31 119.1(5) . . ?
C29 C30 H30 120.4 . . ?
C31 C30 H30 120.4 . . ?
C30 C31 C32 119.8(5) . . ?
C30 C31 H31 120.1 . . ?
C32 C31 H31 120.1 . . ?
C31 C32 C27 123.7(5) . . ?
C31 C32 H32 118.2 . . ?
C27 C32 H32 118.2 . . ?
C34 C33 C38 113.9(3) . . ?
C34 C33 B1 124.3(3) . . ?
C38 C33 B1 121.8(4) . . ?
C33 C34 C35 123.9(4) . . ?
C33 C34 H34 118.0 . . ?
C35 C34 H34 118.0 . . ?
C36 C35 C34 119.3(4) . . ?
C36 C35 H35 120.3 . . ?
C34 C35 H35 120.3 . . ?
C37 C36 C35 119.1(4) . . ?
C37 C36 H36 120.4 . . ?
C35 C36 H36 120.4 . . ?
C36 C37 C38 120.0(4) . . ?
C36 C37 H37 120.0 . . ?
C38 C37 H37 120.0 . . ?
C37 C38 C33 123.8(4) . . ?
C37 C38 H38 118.1 . . ?
C33 C38 H38 118.1 . . ?
C40 C39 C44 114.6(4) . . ?
C40 C39 B1 123.1(4) . . ?
C44 C39 B1 122.1(4) . . ?
C39 C40 C41 122.8(5) . . ?
C39 C40 H40 118.6 . . ?
C41 C40 H40 118.6 . . ?
C42 C41 C40 120.3(6) . . ?
C42 C41 H41 119.9 . . ?
C40 C41 H41 119.9 . . ?
C41 C42 C43 118.4(6) . . ?
C41 C42 H42 120.8 . . ?
C43 C42 H42 120.8 . . ?
C42 C43 C44 121.1(6) . . ?
C42 C43 H43 119.5 . . ?
C44 C43 H43 119.5 . . ?
C43 C44 C39 122.8(6) . . ?
C43 C44 H44 118.6 . . ?
C39 C44 H44 118.6 . . ?
C21 B1 C33 110.7(3) . . ?
C21 B1 C27 108.4(3) . . ?
C33 B1 C27 110.0(3) . . ?
C21 B1 C39 109.8(3) . . ?
C33 B1 C39 107.7(3) . . ?
C27 B1 C39 110.2(3) . . ?
C45 O3 C48 104.2(8) . . ?
O3 C45 C46 107.0(12) . . ?
O3 C45 H45A 110.3 . . ?
C46 C45 H45A 110.3 . . ?
O3 C45 H45B 110.3 . . ?
C46 C45 H45B 110.3 . . ?
H45A C45 H45B 108.6 . . ?
C47 C46 C45 102.0(8) . . ?
C47 C46 H46A 111.4 . . ?
C45 C46 H46A 111.4 . . ?
C47 C46 H46B 111.4 . . ?
C45 C46 H46B 111.4 . . ?
H46A C46 H46B 109.2 . . ?
C46 C47 C48 109.5(8) . . ?
C46 C47 H47A 109.8 . . ?
C48 C47 H47A 109.8 . . ?
C46 C47 H47B 109.8 . . ?
C48 C47 H47B 109.8 . . ?
H47A C47 H47B 108.2 . . ?
C47 C48 O3 107.7(8) . . ?
C47 C48 H48A 110.2 . . ?
O3 C48 H48A 110.2 . . ?
C47 C48 H48B 110.2 . . ?
O3 C48 H48B 110.2 . . ?
H48A C48 H48B 108.5 . . ?
C48A O3A C45A 113.2(11) . . ?
O3A C45A C46A 101.7(10) . . ?
O3A C45A H45C 111.4 . . ?
C46A C45A H45C 111.4 . . ?
O3A C45A H45D 111.4 . . ?
C46A C45A H45D 111.4 . . ?
H45C C45A H45D 109.3 . . ?
C47A C46A C45A 108.7(11) . . ?
C47A C46A H46C 109.9 . . ?
C45A C46A H46C 109.9 . . ?
C47A C46A H46D 109.9 . . ?
C45A C46A H46D 109.9 . . ?
H46C C46A H46D 108.3 . . ?
C46A C47A C48A 106.8(11) . . ?
C46A C47A H47C 110.4 . . ?
C48A C47A H47C 110.4 . . ?
C46A C47A H47D 110.4 . . ?
C48A C47A H47D 110.4 . . ?
H47C C47A H47D 108.6 . . ?
O3A C48A C47A 107.0(10) . . ?
O3A C48A H48C 110.3 . . ?
C47A C48A H48C 110.3 . . ?
O3A C48A H48D 110.3 . . ?
C47A C48A H48D 110.3 . . ?
H48C C48A H48D 108.6 . . ?
O1 N1 O2 121.85(15) . . ?
O1 N1 Pd1 118.3(2) . . ?
O2 N1 Pd1 119.8(2) . . ?
N1A O1A Pd1 125.1(6) . . ?
O1A N1A O2A 107.70(12) . . ?
 
loop_
 _geom_torsion_atom_site_label_1
 _geom_torsion_atom_site_label_2
 _geom_torsion_atom_site_label_3
 _geom_torsion_atom_site_label_4
 _geom_torsion
 _geom_torsion_site_symmetry_1
 _geom_torsion_site_symmetry_2
 _geom_torsion_site_symmetry_3
 _geom_torsion_site_symmetry_4
 _geom_torsion_publ_flag
C9 N2 C1 C2 -160.8(3) . . . . ?
C5 N2 C1 C2 78.0(4) . . . . ?
Pd1 N2 C1 C2 -35.1(3) . . . . ?
C3 N3 C2 C1 -167.4(3) . . . . ?
Pd1 N3 C2 C1 -46.4(3) . . . . ?
N2 C1 C2 N3 54.8(4) . . . . ?
C2 N3 C3 C4 167.2(3) . . . . ?
Pd1 N3 C3 C4 45.9(3) . . . . ?
N3 C3 C4 N4 -53.5(4) . . . . ?
C17 N4 C4 C3 158.9(3) . . . . ?
C13 N4 C4 C3 -79.6(4) . . . . ?
Pd1 N4 C4 C3 33.4(3) . . . . ?
C9 N2 C5 C6 -57.0(5) . . . . ?
C1 N2 C5 C6 65.2(4) . . . . ?
Pd1 N2 C5 C6 178.7(3) . . . . ?
N2 C5 C6 C7 -178.7(4) . . . . ?
C5 C6 C7 C8 -173.5(5) . . . . ?
C1 N2 C9 C10 66.2(4) . . . . ?
C5 N2 C9 C10 -172.0(3) . . . . ?
Pd1 N2 C9 C10 -54.0(4) . . . . ?
N2 C9 C10 C11 172.1(4) . . . . ?
C9 C10 C11 C12 172.5(4) . . . . ?
C17 N4 C13 C14 56.5(4) . . . . ?
C4 N4 C13 C14 -64.7(4) . . . . ?
Pd1 N4 C13 C14 -178.5(3) . . . . ?
N4 C13 C14 C15 -179.9(3) . . . . ?
C13 C14 C15 C16 178.8(4) . . . . ?
C4 N4 C17 C18 -68.5(4) . . . . ?
C13 N4 C17 C18 169.3(3) . . . . ?
Pd1 N4 C17 C18 51.0(4) . . . . ?
N4 C17 C18 C19 -178.2(4) . . . . ?
C17 C18 C19 C20 -174.1(5) . . . . ?
C26 C21 C22 C23 2.1(6) . . . . ?
B1 C21 C22 C23 -174.0(4) . . . . ?
C21 C22 C23 C24 0.2(7) . . . . ?
C22 C23 C24 C25 -2.2(7) . . . . ?
C23 C24 C25 C26 1.8(6) . . . . ?
C24 C25 C26 C21 0.7(6) . . . . ?
C22 C21 C26 C25 -2.6(6) . . . . ?
B1 C21 C26 C25 173.6(4) . . . . ?
C32 C27 C28 C29 -2.2(6) . . . . ?
B1 C27 C28 C29 178.5(4) . . . . ?
C27 C28 C29 C30 0.6(7) . . . . ?
C28 C29 C30 C31 1.3(7) . . . . ?
C29 C30 C31 C32 -1.3(7) . . . . ?
C30 C31 C32 C27 -0.6(7) . . . . ?
C28 C27 C32 C31 2.2(6) . . . . ?
B1 C27 C32 C31 -178.5(4) . . . . ?
C38 C33 C34 C35 -0.2(6) . . . . ?
B1 C33 C34 C35 -177.3(4) . . . . ?
C33 C34 C35 C36 -0.4(6) . . . . ?
C34 C35 C36 C37 1.3(7) . . . . ?
C35 C36 C37 C38 -1.5(7) . . . . ?
C36 C37 C38 C33 1.0(8) . . . . ?
C34 C33 C38 C37 -0.1(6) . . . . ?
B1 C33 C38 C37 177.1(4) . . . . ?
C44 C39 C40 C41 -0.8(7) . . . . ?
B1 C39 C40 C41 174.1(4) . . . . ?
C39 C40 C41 C42 1.3(8) . . . . ?
C40 C41 C42 C43 -0.2(9) . . . . ?
C41 C42 C43 C44 -1.4(11) . . . . ?
C42 C43 C44 C39 1.9(10) . . . . ?
C40 C39 C44 C43 -0.8(8) . . . . ?
B1 C39 C44 C43 -175.8(5) . . . . ?
C26 C21 B1 C33 45.6(5) . . . . ?
C22 C21 B1 C33 -138.6(4) . . . . ?
C26 C21 B1 C27 -75.3(4) . . . . ?
C22 C21 B1 C27 100.6(4) . . . . ?
C26 C21 B1 C39 164.3(3) . . . . ?
C22 C21 B1 C39 -19.8(5) . . . . ?
C34 C33 B1 C21 -148.6(4) . . . . ?
C38 C33 B1 C21 34.4(5) . . . . ?
C34 C33 B1 C27 -28.7(5) . . . . ?
C38 C33 B1 C27 154.3(4) . . . . ?
C34 C33 B1 C39 91.4(5) . . . . ?
C38 C33 B1 C39 -85.6(5) . . . . ?
C28 C27 B1 C21 13.0(5) . . . . ?
C32 C27 B1 C21 -166.2(3) . . . . ?
C28 C27 B1 C33 -108.2(4) . . . . ?
C32 C27 B1 C33 72.6(4) . . . . ?
C28 C27 B1 C39 133.2(4) . . . . ?
C32 C27 B1 C39 -45.9(5) . . . . ?
C40 C39 B1 C21 -81.4(5) . . . . ?
C44 C39 B1 C21 93.2(5) . . . . ?
C40 C39 B1 C33 39.2(5) . . . . ?
C44 C39 B1 C33 -146.2(4) . . . . ?
C40 C39 B1 C27 159.2(4) . . . . ?
C44 C39 B1 C27 -26.2(6) . . . . ?
C48 O3 C45 C46 31(3) . . . . ?
O3 C45 C46 C47 -29(2) . . . . ?
C45 C46 C47 C48 15.8(19) . . . . ?
C46 C47 C48 O3 3(2) . . . . ?
C45 O3 C48 C47 -21(2) . . . . ?
C48A O3A C45A C46A 12(4) . . . . ?
O3A C45A C46A C47A -16(3) . . . . ?
C45A C46A C47A C48A 15(3) . . . . ?
C45A O3A C48A C47A -3(4) . . . . ?
C46A C47A C48A O3A -8(3) . . . . ?
Pd1 O1A N1A O2A 0.00(2) . . . . ?
 
_refine_diff_density_max    0.491
_refine_diff_density_min   -0.646
_refine_diff_density_rms    0.062

_shelx_res_file
;
TITL shelxt in P 1 21/n 1
    07_decay.res
    created by SHELXL-2018/3 at 16:25:33 on 27-Mar-2020
CELL 0.534 11.655 13.5702 30.192 90 93.362 90
ZERR 4 0.000353 0.000445 0.000945 0 0.002914 0
LATT 1
SYMM 0.5-X,0.5+Y,0.5-Z
SFAC C H B N O Pd
DISP B 0 0 4.561
DISP C 0.001 0.001 6.94
DISP H -0 0 0.611
DISP N 0.003 0.002 10.693
DISP O 0.005 0.003 16.398
DISP Pd -2.504 0.615 1934.604
UNIT 192 292 4 16 12 4
DFIX 1.2 0.001 N1 O1 N1 O2
DFIX 1.3 0.001 O1A N1A N1A O2A
DANG 2.1 0.001 O1 O2 O1A O2A
FLAT 0.001 Pd1 O1 O2 N1 O1A O2A N1A
RIGU 0.001 0.002
EADP O3 O3A
EADP C45 C45A C48 C48A
EADP C46 C46A C47 C47A
EADP O1 O1A O2 O2A
EADP N1 N1A

L.S. 20
PLAN  5
SIZE 0.1 0.1 0.05
TEMP -8
BOND $H
list 4
CONF
fmap 2
acta
SHEL 999 0.8
OMIT 10 0 0
OMIT -1 2 3
OMIT 7 12 0
OMIT -2 1 2
REM <olex2.extras>
REM <HklSrc "%.\\07_decay.hkl">
REM </olex2.extras>

WGHT    0.054500
FVAR       0.25533   0.57315   0.78391
PD1   6    0.339758    0.775285    0.346870    11.00000    0.05211    0.05607 =
         0.04914    0.00150   -0.00024   -0.00238
N2    4    0.346811    0.927181    0.337957    11.00000    0.06437    0.06283 =
         0.05652    0.00541   -0.00137    0.00130
N3    4    0.454939    0.798504    0.398245    11.00000    0.05190    0.05693 =
         0.04255   -0.00126   -0.00100   -0.00364
AFIX  13
H3    2    0.532078    0.788165    0.387813    11.00000   -1.20000
AFIX   0
N4    4    0.330624    0.631936    0.371503    11.00000    0.05001    0.05557 =
         0.05724   -0.00279    0.00064   -0.00055
C1    1    0.442386    0.963232    0.369877    11.00000    0.08006    0.05895 =
         0.06618    0.00263   -0.00771   -0.00748
AFIX  23
H1A   2    0.429960    1.032018    0.376904    11.00000   -1.20000
H1B   2    0.515430    0.957787    0.356239    11.00000   -1.20000
AFIX   0
C2    1    0.445403    0.902485    0.411947    11.00000    0.07790    0.05664 =
         0.06010   -0.00335   -0.00853   -0.00463
AFIX  23
H2A   2    0.510817    0.921013    0.431522    11.00000   -1.20000
H2B   2    0.375768    0.912585    0.427443    11.00000   -1.20000
AFIX   0
C3    1    0.434515    0.722690    0.432759    11.00000    0.06292    0.06478 =
         0.04012    0.00364   -0.00050   -0.00290
AFIX  23
H3A   2    0.365415    0.738124    0.447777    11.00000   -1.20000
H3B   2    0.498866    0.720415    0.454616    11.00000   -1.20000
AFIX   0
C4    1    0.421483    0.625550    0.409090    11.00000    0.05395    0.06085 =
         0.05604    0.00327   -0.00211    0.00082
AFIX  23
H4A   2    0.400378    0.575110    0.429874    11.00000   -1.20000
H4B   2    0.494277    0.606947    0.397496    11.00000   -1.20000
AFIX   0
C5    1    0.231032    0.965385    0.351665    11.00000    0.07711    0.06529 =
         0.06742    0.00019    0.00502    0.00925
AFIX  23
H5A   2    0.171209    0.934127    0.332894    11.00000   -1.20000
H5B   2    0.221079    0.944023    0.381859    11.00000   -1.20000
AFIX   0
C6    1    0.212111    1.075721    0.349555    11.00000    0.10933    0.06692 =
         0.09886   -0.00201   -0.00332    0.01964
AFIX  23
H6A   2    0.218347    1.098230    0.319298    11.00000   -1.20000
H6B   2    0.271241    1.108490    0.368099    11.00000   -1.20000
AFIX   0
C7    1    0.094967    1.103057    0.365043    11.00000    0.11242    0.10257 =
         0.14863   -0.01953   -0.00442    0.04178
AFIX  23
H7A   2    0.036427    1.064489    0.348792    11.00000   -1.20000
H7B   2    0.091919    1.087384    0.396298    11.00000   -1.20000
AFIX   0
C8    1    0.070582    1.209844    0.358156    11.00000    0.15601    0.09907 =
         0.26449   -0.03575   -0.02849    0.04636
AFIX 137
H8A   2    0.040748    1.220474    0.328223    11.00000   -1.50000
H8B   2    0.140250    1.246850    0.363419    11.00000   -1.50000
H8C   2    0.015027    1.231057    0.378387    11.00000   -1.50000
AFIX   0
C9    1    0.365185    0.960416    0.291714    11.00000    0.07249    0.06806 =
         0.06032    0.01375    0.00090   -0.00244
AFIX  23
H9A   2    0.372991    1.031581    0.291695    11.00000   -1.20000
H9B   2    0.297475    0.943949    0.272960    11.00000   -1.20000
AFIX   0
C10   1    0.468297    0.916376    0.271922    11.00000    0.06963    0.08213 =
         0.06825    0.00768    0.00614   -0.00697
AFIX  23
H10A  2    0.466336    0.845289    0.275157    11.00000   -1.20000
H10B  2    0.537511    0.940471    0.287753    11.00000   -1.20000
AFIX   0
C11   1    0.471467    0.942543    0.223142    11.00000    0.09883    0.12656 =
         0.07065    0.01060    0.01631   -0.00710
AFIX  23
H11A  2    0.406980    0.911270    0.206950    11.00000   -1.20000
H11B  2    0.462533    1.013263    0.219780    11.00000   -1.20000
AFIX   0
C12   1    0.580164    0.911582    0.203239    11.00000    0.10753    0.20260 =
         0.09451   -0.01228    0.03126   -0.00531
AFIX 137
H12A  2    0.577497    0.930390    0.172543    11.00000   -1.50000
H12B  2    0.588473    0.841367    0.205612    11.00000   -1.50000
H12C  2    0.644369    0.943095    0.218771    11.00000   -1.50000
AFIX   0
C13   1    0.211448    0.624093    0.388584    11.00000    0.05043    0.06681 =
         0.06923    0.00507    0.00215   -0.00399
AFIX  23
H13A  2    0.202997    0.676261    0.410113    11.00000   -1.20000
H13B  2    0.156151    0.636670    0.363963    11.00000   -1.20000
AFIX   0
C14   1    0.179502    0.528043    0.409828    11.00000    0.06315    0.07269 =
         0.08315    0.01353    0.00984   -0.00117
AFIX  23
H14A  2    0.232634    0.514740    0.435056    11.00000   -1.20000
H14B  2    0.185830    0.474847    0.388650    11.00000   -1.20000
AFIX   0
C15   1    0.057785    0.531609    0.425095    11.00000    0.06362    0.07716 =
         0.10642   -0.00217    0.02001   -0.01063
AFIX  23
H15A  2    0.052499    0.584495    0.446493    11.00000   -1.20000
H15B  2    0.005540    0.546896    0.399837    11.00000   -1.20000
AFIX   0
C16   1    0.019861    0.436919    0.445812    11.00000    0.08347    0.08332 =
         0.11686    0.00516    0.02864   -0.01053
AFIX 137
H16A  2    0.026818    0.383755    0.425164    11.00000   -1.50000
H16B  2   -0.058790    0.442841    0.453266    11.00000   -1.50000
H16C  2    0.067390    0.423829    0.472204    11.00000   -1.50000
AFIX   0
C17   1    0.348701    0.551563    0.338925    11.00000    0.07151    0.06064 =
         0.06045   -0.00475    0.00047    0.00472
AFIX  23
H17A  2    0.282374    0.549030    0.317992    11.00000   -1.20000
H17B  2    0.352525    0.489273    0.354702    11.00000   -1.20000
AFIX   0
C18   1    0.454245    0.561777    0.313519    11.00000    0.07631    0.08980 =
         0.06843   -0.00977    0.00863    0.01010
AFIX  23
H18A  2    0.521538    0.561402    0.334007    11.00000   -1.20000
H18B  2    0.452180    0.624401    0.298003    11.00000   -1.20000
AFIX   0
C19   1    0.463693    0.477985    0.279936    11.00000    0.12934    0.11839 =
         0.11298   -0.04159    0.04318   -0.00127
AFIX  23
H19A  2    0.456623    0.415701    0.295303    11.00000   -1.20000
H19B  2    0.399666    0.482830    0.258026    11.00000   -1.20000
AFIX   0
C20   1    0.568133    0.477082    0.257413    11.00000    0.15968    0.17782 =
         0.14136   -0.03207    0.07416    0.01589
AFIX 137
H20A  2    0.566812    0.423169    0.236803    11.00000   -1.50000
H20B  2    0.632123    0.469493    0.278643    11.00000   -1.50000
H20C  2    0.575638    0.537977    0.241661    11.00000   -1.50000
AFIX   0

C21   1    0.656978    0.374110    0.427130    11.00000    0.05346    0.05791 =
         0.05844    0.00455   -0.00099   -0.00051
C22   1    0.709541    0.423615    0.393167    11.00000    0.06250    0.06954 =
         0.07603    0.01218    0.00943   -0.00348
AFIX  43
H22   2    0.725934    0.389278    0.367640    11.00000   -1.20000
AFIX   0
C23   1    0.737748    0.522222    0.396559    11.00000    0.06887    0.06759 =
         0.12450    0.02374    0.01124   -0.00430
AFIX  43
H23   2    0.772419    0.552924    0.373264    11.00000   -1.20000
AFIX   0
C24   1    0.715663    0.575713    0.433566    11.00000    0.06532    0.05610 =
         0.13088    0.01472   -0.00884   -0.00284
AFIX  43
H24   2    0.737419    0.641525    0.435943    11.00000   -1.20000
AFIX   0
C25   1    0.661066    0.530699    0.466969    11.00000    0.07514    0.05334 =
         0.09562   -0.00196   -0.01282    0.00522
AFIX  43
H25   2    0.643506    0.566387    0.491983    11.00000   -1.20000
AFIX   0
C26   1    0.631943    0.431933    0.463523    11.00000    0.07328    0.05596 =
         0.05945    0.00384    0.00159   -0.00034
AFIX  43
H26   2    0.594076    0.402924    0.486454    11.00000   -1.20000
AFIX   0
C27   1    0.734329    0.201142    0.458935    11.00000    0.05531    0.05570 =
         0.06516    0.00266    0.01532    0.00037
C28   1    0.808804    0.250456    0.488503    11.00000    0.06537    0.06571 =
         0.08132   -0.00485    0.00013    0.00903
AFIX  43
H28   2    0.803538    0.318738    0.490058    11.00000   -1.20000
AFIX   0
C29   1    0.891513    0.203057    0.516150    11.00000    0.07663    0.08669 =
         0.09503   -0.00551   -0.01097    0.01758
AFIX  43
H29   2    0.939096    0.239770    0.535674    11.00000   -1.20000
AFIX   0
C30   1    0.902823    0.103895    0.514689    11.00000    0.07065    0.08517 =
         0.12138    0.01307    0.00108    0.02232
AFIX  43
H30   2    0.956889    0.072009    0.533500    11.00000   -1.20000
AFIX   0
C31   1    0.833766    0.051231    0.485212    11.00000    0.06840    0.07196 =
         0.14433    0.01391    0.00472    0.01142
AFIX  43
H31   2    0.841557   -0.016833    0.483412    11.00000   -1.20000
AFIX   0
C32   1    0.752119    0.099565    0.458021    11.00000    0.06366    0.05824 =
         0.12296   -0.00344    0.00203    0.00346
AFIX  43
H32   2    0.706619    0.062192    0.438038    11.00000   -1.20000
AFIX   0
C33   1    0.505469    0.230516    0.444189    11.00000    0.05832    0.04999 =
         0.05224   -0.00391    0.00052   -0.00053
C34   1    0.478816    0.145593    0.466680    11.00000    0.06250    0.05378 =
         0.05986    0.00358   -0.00150    0.00064
AFIX  43
H34   2    0.537485    0.100585    0.473338    11.00000   -1.20000
AFIX   0
C35   1    0.369310    0.123402    0.479970    11.00000    0.06755    0.06681 =
         0.07135    0.00566    0.00346   -0.00615
AFIX  43
H35   2    0.356043    0.064900    0.494877    11.00000   -1.20000
AFIX   0
C36   1    0.281032    0.188872    0.470823    11.00000    0.06205    0.06913 =
         0.09525   -0.00082    0.01037   -0.00466
AFIX  43
H36   2    0.207741    0.175816    0.479965    11.00000   -1.20000
AFIX   0
C37   1    0.302437    0.273306    0.448139    11.00000    0.06158    0.06024 =
         0.12590    0.00528    0.00652    0.00568
AFIX  43
H37   2    0.243116    0.317464    0.441111    11.00000   -1.20000
AFIX   0
C38   1    0.412166    0.293152    0.435626    11.00000    0.06146    0.06246 =
         0.10434    0.01624    0.00132    0.00467
AFIX  43
H38   2    0.424442    0.351713    0.420619    11.00000   -1.20000
AFIX   0
C39   1    0.636492    0.212919    0.374925    11.00000    0.08257    0.06600 =
         0.06112   -0.00444    0.01147   -0.01084
C40   1    0.545032    0.219567    0.344485    11.00000    0.10563    0.07282 =
         0.06944    0.01021   -0.00557   -0.01998
AFIX  43
H40   2    0.475613    0.243548    0.353729    11.00000   -1.20000
AFIX   0
C41   1    0.551535    0.191663    0.299785    11.00000    0.16051    0.08240 =
         0.06618    0.00763   -0.01100   -0.03385
AFIX  43
H41   2    0.487609    0.198743    0.280122    11.00000   -1.20000
AFIX   0
C42   1    0.650800    0.154444    0.285261    11.00000    0.19788    0.11375 =
         0.07163   -0.01025    0.01923   -0.01826
AFIX  43
H42   2    0.655709    0.135690    0.255806    11.00000   -1.20000
AFIX   0
C43   1    0.742782    0.145255    0.314791    11.00000    0.17800    0.17337 =
         0.08364   -0.03644    0.03001    0.02929
AFIX  43
H43   2    0.810831    0.118554    0.305510    11.00000   -1.20000
AFIX   0
C44   1    0.736864    0.174790    0.358156    11.00000    0.10863    0.14632 =
         0.07843   -0.02701    0.02319    0.01498
AFIX  43
H44   2    0.802275    0.169217    0.377162    11.00000   -1.20000
AFIX   0
B1    3    0.633254    0.255336    0.426510    11.00000    0.06186    0.05710 =
         0.05838    0.00087    0.00813   -0.00007

PART 1
O3    5    0.691408    0.801718    0.365370    21.00000    0.07397    0.09668 =
         0.09892   -0.00444    0.01111    0.00139
C45   1    0.739801    0.773475    0.324989    21.00000    0.08579    0.10237 =
         0.10493   -0.01307    0.00818    0.00309
AFIX  23
H45A  2    0.731867    0.826440    0.303452    21.00000   -1.20000
H45B  2    0.700952    0.715604    0.312642    21.00000   -1.20000
AFIX   0
C46   1    0.863905    0.751572    0.335819    21.00000    0.08290    0.11361 =
         0.13842   -0.01364    0.01228    0.00503
AFIX  23
H46A  2    0.875511    0.682869    0.343740    21.00000   -1.20000
H46B  2    0.910379    0.767684    0.311200    21.00000   -1.20000
AFIX   0
C47   1    0.889647    0.814951    0.372982    21.00000    0.08290    0.11361 =
         0.13842   -0.01364    0.01228    0.00503
AFIX  23
H47A  2    0.933895    0.871122    0.363784    21.00000   -1.20000
H47B  2    0.935251    0.779590    0.395711    21.00000   -1.20000
AFIX   0
C48   1    0.784714    0.848143    0.390511    21.00000    0.08579    0.10237 =
         0.10493   -0.01307    0.00818    0.00309
AFIX  23
H48A  2    0.778527    0.919232    0.388012    21.00000   -1.20000
H48B  2    0.783044    0.830370    0.421586    21.00000   -1.20000
AFIX   0
SAME 0.02 0.04 O3 > C48
PART 0
PART 2
O3A   5    0.673972    0.809981    0.360686   -21.00000    0.07397    0.09668 =
         0.09892   -0.00444    0.01111    0.00139
C45A  1    0.727484    0.757513    0.326543   -21.00000    0.08579    0.10237 =
         0.10493   -0.01307    0.00818    0.00309
AFIX  23
H45C  2    0.699811    0.779835    0.297320   -21.00000   -1.20000
H45D  2    0.714950    0.687084    0.328873   -21.00000   -1.20000
AFIX   0
C46A  1    0.851778    0.783526    0.336021   -21.00000    0.08290    0.11361 =
         0.13842   -0.01364    0.01228    0.00503
AFIX  23
H46C  2    0.892340    0.728258    0.350008   -21.00000   -1.20000
H46D  2    0.887227    0.798640    0.308549   -21.00000   -1.20000
AFIX   0
C47A  1    0.858499    0.866608    0.364623   -21.00000    0.08290    0.11361 =
         0.13842   -0.01364    0.01228    0.00503
AFIX  23
H47C  2    0.877349    0.925323    0.348228   -21.00000   -1.20000
H47D  2    0.917347    0.856614    0.388265   -21.00000   -1.20000
AFIX   0
C48A  1    0.746698    0.877050    0.382767   -21.00000    0.08579    0.10237 =
         0.10493   -0.01307    0.00818    0.00309
AFIX  23
H48C  2    0.751860    0.863333    0.414352   -21.00000   -1.20000
H48D  2    0.718036    0.943614    0.378233   -21.00000   -1.20000
AFIX   0

PART 0
PART 3
O1    5    0.126263    0.760170    0.298467    31.00000    0.06648    0.18595 =
         0.07810   -0.02318   -0.01219    0.00281
O2    5    0.262477    0.724083    0.258951    31.00000    0.06648    0.18595 =
         0.07810   -0.02318   -0.01219    0.00281
N1    4    0.227031    0.749398    0.293748    31.00000    0.06707    0.07661 =
         0.06529    0.01024   -0.01025   -0.00317
PART 0
PART 4
O1A   5    0.204580    0.757807    0.304050   -31.00000    0.06648    0.18595 =
         0.07810   -0.02318   -0.01219    0.00281
O2A   5    0.317257    0.717568    0.255369   -31.00000    0.06648    0.18595 =
         0.07810   -0.02318   -0.01219    0.00281
N1A   4    0.209618    0.730694    0.262905   -31.00000    0.06707    0.07661 =
         0.06529    0.01024   -0.01025   -0.00317
HKLF 4


REM  shelxt in P 1 21/n 1
REM wR2 = 0.1382, GooF = S = 0.895, Restrained GooF = 0.894 for all data
REM R1 = 0.0543 for 4993 Fo > 4sig(Fo) and 0.1105 for all 9716 data
REM 526 parameters refined using 490 restraints

END

WGHT      0.0542      0.0000

REM Highest difference peak  0.491,  deepest hole -0.646,  1-sigma level  0.062
Q1    1   0.3408  0.6651  0.3468  11.00000  0.05    0.49
Q2    1   0.1950  0.7786  0.3222  11.00000  0.05    0.27
Q3    1   0.7990  0.8601  0.3133  11.00000  0.05    0.27
Q4    1   0.4752  0.2339  0.3072  11.00000  0.05    0.26
Q5    1   0.3011  0.9600  0.3407  11.00000  0.05    0.25
;
_shelx_res_checksum   61761

_shelx_hkl_file
;
 -15   0   1    2.59    5.08
 -15   0   2   -0.00    5.24
 -15   0   3   28.24    8.71
 -15   0   4    6.96    5.80
 -15   0   5    7.38    5.57
 -15   0   6    0.00    5.16
 -15   0   7   -0.00    4.87
 -15   0   8   -0.00    4.58
 -15   0   9   33.70    8.69
 -15   0  10   -0.00    4.84
 -15   0  11    2.01    4.31
 -15   0  12    2.89    4.57
 -15   0  13    7.15    5.29
 -15   0  14   -0.00    4.45
 -15   0  15    6.60    4.72
 -15   0  16    3.91    4.58
 -15   0  17   -0.00    3.71
 -15   0  18    4.50    3.95
 -15   0  19    2.95    3.80
 -15   0  20    1.34    3.59
 -15   0  21    3.17    3.82
 -15   1   1   26.92    8.34
 -15  -1   1   17.96    7.76
 -15   1   2    0.69    4.92
 -15  -1   2    0.00    5.31
 -15   1   3    0.00    5.04
 -15  -1   3    3.54    6.27
 -15   1   4    6.33    4.93
 -15  -1   4    4.01    5.70
 -15   1   5   16.72    7.59
 -15  -1   5   17.00    7.36
 -15   1   6    0.90    4.58
 -15  -1   6    0.33    4.80
 -15   1   7    9.64    6.10
 -15  -1   7   10.45    5.36
 -15   1   8    2.51    4.90
 -15  -1   8   -0.00    4.27
 -15   1   9    2.12    4.49
 -15  -1   9   -0.00    4.91
 -15   1  10    0.00    4.17
 -15  -1  10    0.67    4.90
 -15   1  11    0.00    4.71
 -15  -1  11   24.30    7.00
 -15   1  12    0.00    4.45
 -15  -1  12   -0.00    4.48
 -15   1  13    0.93    4.28
 -15  -1  13    7.43    5.38
 -15   1  14    1.61    4.18
 -15  -1  14   -0.00    4.40
 -15   1  15   -0.00    4.15
 -15  -1  15    5.23    4.55
 -15   1  16    2.23    3.84
 -15  -1  16    2.79    4.05
 -15   1  17    5.51    4.44
 -15  -1  17    1.93    3.81
 -15   1  18    0.50    3.73
 -15  -1  18   -0.00    3.58
 -15   1  19    1.62    3.78
 -15   1  20    2.85    3.91
 -15   1  21    4.72    4.03
 -15   1  22   -0.00    3.15
 -15   2   1   -0.00    4.50
 -15  -2   1   12.88    7.28
 -15   2   2   -0.00    4.93
 -15  -2   2    1.59    5.23
 -15   2   3    8.11    5.72
 -15  -2   3   20.15    7.37
 -15   2   4   -0.00    5.13
 -15  -2   4    0.00    5.11
 -15   2   5    5.09    5.08
 -15  -2   5    9.76    5.87
 -15   2   6   -0.00    4.05
 -15  -2   6    6.84    6.33
 -15   2   7    7.66    5.45
 -15  -2   7   14.53    7.01
 -15   2   8    2.19    4.79
 -15  -2   8    4.63    5.39
 -15   2   9   10.82    5.34
 -15  -2   9   11.26    6.44
 -15   2  10    5.97    5.31
 -15  -2  10    1.85    4.72
 -15   2  11    5.26    5.23
 -15  -2  11    0.86    4.27
 -15   2  12   -0.00    4.23
 -15  -2  12   -0.00    4.13
 -15   2  13    0.00    4.41
 -15  -2  13    6.42    5.40
 -15   2  14    6.08    4.36
 -15  -2  14    7.07    4.90
 -15   2  15    6.43    4.56
 -15  -2  15    6.09    4.94
 -15   2  16   -0.00    3.62
 -15   2  17    2.57    3.36
 -15   2  18    0.82    3.44
 -15   2  19    4.14    3.81
 -15   2  20    3.86    3.76
 -15   3   1   14.38    6.73
 -15  -3   1    0.00    5.70
 -15   3   2    4.87    5.81
 -15  -3   2    4.17    6.67
 -15   3   3    8.10    4.98
 -15  -3   3    1.13    4.62
 -15   3   4   -0.00    5.30
 -15  -3   4   -0.00    5.51
 -15   3   5    0.17    3.47
 -15  -3   5   11.22    6.18
 -15   3   6   -0.00    4.17
 -15  -3   6    6.57    5.37
 -15   3   7    6.60    5.00
 -15  -3   7    3.54    5.66
 -15   3   8    5.95    4.82
 -15  -3   8    8.30    5.85
 -15   3   9    0.92    3.72
 -15  -3   9    5.77    5.80
 -15   3  10    3.80    3.98
 -15  -3  10    0.27    5.22
 -15   3  11   13.30    5.66
 -15  -3  11   33.27    8.82
 -15   3  12    2.44    4.01
 -15  -3  12    0.00    5.53
 -15   3  13   -0.00    4.10
 -15   3  14    0.00    3.67
 -15   3  15    4.19    3.99
 -15   3  16    0.00    3.42
 -15   3  17    0.51    3.23
 -15   3  18    0.31    3.10
 -15   3  19   -0.00    3.29
 -15   4   1   -0.00    4.75
 -15  -4   1    0.88    4.88
 -15   4   2    0.00    4.70
 -15  -4   2    4.41    6.04
 -15   4   3    2.12    4.93
 -15  -4   3   -0.00    5.30
 -15   4   4    2.20    5.28
 -15  -4   4    9.87    7.05
 -15   4   5   11.06    5.48
 -15  -4   5    6.07    6.27
 -15   4   6    0.25    3.83
 -15  -4   6    2.73    5.48
 -15   4   7    2.23    4.26
 -15  -4   7   -0.00    4.52
 -15   4   8    0.18    3.77
 -15  -4   8    9.69    6.75
 -15   4   9   -0.00    4.03
 -15  -4   9   -0.00    5.52
 -15   4  10    0.00    3.83
 -15   4  11    2.44    4.04
 -15   4  12    0.00    3.80
 -15   4  13    5.71    4.16
 -15   4  14    7.81    4.29
 -15   4  15    7.39    4.13
 -15   4  16   -0.00    3.12
 -15   4  17    2.70    3.20
 -15   4  18   -0.00    2.90
 -15   5   1    5.56    5.80
 -15  -5   1    0.00    5.53
 -15   5   2    0.31    4.03
 -15  -5   2    2.54    6.60
 -15   5   3   -0.00    4.92
 -15  -5   3    0.00    6.03
 -15   5   4   -0.00    4.42
 -15   5   5   -0.00    4.93
 -15   5   6    2.66    4.96
 -15   5   7    2.53    4.16
 -15   5   8    2.67    4.46
 -15   5   9    0.00    4.19
 -15   5  10    0.00    3.99
 -15   5  11    8.05    5.16
 -15   5  12   -0.00    3.68
 -15   5  13   -0.00    3.28
 -15   5  14    0.45    3.32
 -15   5  15   -0.00    3.40
 -15   5  16   -0.00    3.24
 -15   5  17   -0.00    3.16
 -15   6   7    2.82    4.16
 -15   6   8    0.00    3.86
 -15   6   9    0.27    4.06
 -15   6  10    4.61    4.32
 -15   6  11    1.80    3.98
 -15   6  12   -0.00    4.03
 -15   6  13    2.26    3.60
 -15   6  14    4.88    3.82
 -14   0   1    6.88    5.42
 -14   0   2   23.76    8.29
 -14   0   3   -0.00    4.65
 -14   0   4   15.73    6.95
 -14   0   5    7.52    5.50
 -14   0   6   13.21    6.00
 -14   0   7    2.80    5.64
 -14   0   8    6.53    5.02
 -14   0   9   -0.00    4.53
 -14   0  10    0.78    4.61
 -14   0  11   -0.00    4.01
 -14   0  12   11.67    5.52
 -14   0  13    5.31    4.54
 -14   0  14   12.96    5.17
 -14   0  15    2.65    3.83
 -14   0  16    3.20    3.89
 -14   0  17    0.00    3.14
 -14   0  18    6.01    4.10
 -14   0  19   -0.00    3.19
 -14   0  20   -0.00    3.56
 -14   0  21   -0.00    3.01
 -14   0  22    8.31    4.16
 -14   0  23   -0.00    3.53
 -14   0  24    5.85    4.01
 -14   0  25   -0.00    3.30
 -14   0  26    0.00    3.28
 -14   0  27   -0.00    3.35
 -14   1   1   -0.00    4.50
 -14  -1   1    1.51    4.83
 -14   1   2    0.63    4.19
 -14  -1   2    5.23    5.85
 -14   1   3   -0.00    4.90
 -14  -1   3   -0.00    5.42
 -14   1   4    9.11    6.39
 -14  -1   4    6.34    5.74
 -14   1   5    0.56    4.47
 -14  -1   5    0.20    5.02
 -14   1   6    7.56    5.63
 -14  -1   6   10.02    5.82
 -14   1   7    4.65    4.45
 -14  -1   7    0.56    4.41
 -14   1   8   -0.00    3.92
 -14  -1   8    2.84    4.37
 -14   1   9   -0.00    4.02
 -14  -1   9   -0.00    4.74
 -14   1  10   18.16    5.75
 -14  -1  10    9.03    5.71
 -14   1  11    0.32    4.23
 -14  -1  11   -0.00    3.85
 -14   1  12    9.66    4.72
 -14  -1  12    2.84    4.04
 -14   1  13   -0.00    3.94
 -14  -1  13    7.33    4.63
 -14   1  14   10.74    4.77
 -14  -1  14    0.00    4.04
 -14   1  15   -0.00    3.68
 -14  -1  15    0.00    3.64
 -14   1  16    7.07    4.51
 -14  -1  16    7.20    4.71
 -14   1  17    0.00    3.36
 -14  -1  17    2.24    4.04
 -14   1  18    0.69    3.26
 -14  -1  18   -0.00    4.05
 -14   1  19    0.64    3.08
 -14  -1  19   -0.00    3.64
 -14   1  20    7.39    3.96
 -14  -1  20    2.06    4.23
 -14   1  21   -0.00    2.92
 -14  -1  21    0.00    3.98
 -14   1  22    1.16    2.97
 -14  -1  22   -0.00    3.49
 -14   1  23    0.37    2.58
 -14  -1  23   -0.00    3.87
 -14   1  24    0.00    2.93
 -14  -1  24    0.00    3.75
 -14  -1  25   -0.00    3.70
 -14   2   1   -0.00    4.60
 -14  -2   1    0.46    4.52
 -14   2   2   28.21    8.06
 -14  -2   2   17.24    6.84
 -14   2   3    2.29    4.61
 -14  -2   3    2.60    4.53
 -14   2   4    5.96    5.07
 -14  -2   4    7.86    6.18
 -14   2   5   -0.00    4.55
 -14  -2   5    6.68    5.15
 -14   2   6    8.21    5.58
 -14  -2   6    5.99    5.01
 -14   2   7    2.11    4.72
 -14  -2   7   -0.00    4.65
 -14   2   8    1.92    4.28
 -14  -2   8    4.80    5.22
 -14   2   9    0.00    4.48
 -14  -2   9   -0.00    4.99
 -14   2  10    0.00    4.33
 -14  -2  10   -0.00    4.87
 -14   2  11    0.00    3.94
 -14  -2  11    0.00    4.04
 -14   2  12   19.28    5.70
 -14  -2  12   16.30    6.63
 -14   2  13    3.09    3.36
 -14  -2  13    0.63    4.19
 -14   2  14    0.88    3.42
 -14  -2  14    0.87    4.18
 -14   2  15   -0.00    3.45
 -14  -2  15    1.55    4.57
 -14   2  16    1.77    3.56
 -14  -2  16    2.14    4.68
 -14   2  17    1.83    3.85
 -14  -2  17    5.70    4.61
 -14   2  18    6.64    3.90
 -14  -2  18   10.28    5.06
 -14   2  19    5.72    3.82
 -14  -2  19   -0.00    4.24
 -14   2  20   -0.00    2.89
 -14  -2  20    0.23    3.91
 -14   2  21    1.81    2.95
 -14  -2  21    0.00    4.47
 -14  -2  22   11.22    5.11
 -14  -2  23   -0.00    4.35
 -14   3   1    0.00    4.62
 -14  -3   1   -0.00    5.50
 -14   3   2   -0.00    5.26
 -14  -3   2   16.55    6.90
 -14   3   3    2.29    5.14
 -14  -3   3    2.68    6.04
 -14   3   4   -0.00    4.79
 -14  -3   4    0.00    4.91
 -14   3   5    4.12    4.88
 -14  -3   5    3.71    5.19
 -14   3   6    9.59    5.80
 -14  -3   6   30.53    8.43
 -14   3   7    0.00    4.31
 -14  -3   7    3.01    4.56
 -14   3   8    4.10    4.10
 -14  -3   8    2.79    4.28
 -14   3   9   -0.00    4.05
 -14  -3   9    1.76    5.28
 -14   3  10   16.49    5.42
 -14  -3  10   11.71    7.08
 -14   3  11    8.91    4.82
 -14  -3  11    8.15    5.67
 -14   3  12   -0.00    3.77
 -14  -3  12    2.02    4.93
 -14   3  13    0.00    3.35
 -14  -3  13    4.02    5.12
 -14   3  14    0.45    3.61
 -14  -3  14    0.00    4.20
 -14   3  15    7.67    4.19
 -14  -3  15    6.39    5.16
 -14   3  16   19.12    5.26
 -14  -3  16   14.57    6.39
 -14   3  17    1.57    3.06
 -14  -3  17   -0.00    4.60
 -14   3  18    1.90    3.13
 -14  -3  18    0.55    4.92
 -14   3  19    1.98    3.16
 -14  -3  19    3.65    4.56
 -14   3  20   12.75    3.95
 -14  -3  20    5.03    5.12
 -14  -3  21    2.11    4.62
 -14   4   1    5.68    5.42
 -14  -4   1   14.93    7.35
 -14   4   2    7.72    5.23
 -14  -4   2    0.00    5.53
 -14   4   3    0.64    3.76
 -14  -4   3    7.72    6.32
 -14   4   4    5.41    5.24
 -14  -4   4    7.46    6.45
 -14   4   5    4.50    4.93
 -14  -4   5    1.14    4.99
 -14   4   6    0.00    3.70
 -14  -4   6   -0.00    4.23
 -14   4   7    0.79    4.60
 -14  -4   7    5.25    6.19
 -14   4   8    6.02    4.63
 -14  -4   8    5.36    6.28
 -14   4   9    4.34    4.33
 -14  -4   9    7.23    6.71
 -14   4  10    4.02    4.46
 -14  -4  10   10.70    6.70
 -14   4  11   -0.00    3.34
 -14  -4  11    1.07    4.63
 -14   4  12   15.78    5.38
 -14  -4  12   11.55    6.58
 -14   4  13    8.57    4.55
 -14  -4  13    5.12    5.51
 -14   4  14   11.36    4.84
 -14  -4  14   28.19    7.99
 -14   4  15    1.54    3.59
 -14  -4  15    0.00    4.81
 -14   4  16    0.00    3.10
 -14  -4  16   11.70    6.10
 -14   4  17    1.03    2.96
 -14  -4  17   -0.00    4.92
 -14   4  18    1.24    2.78
 -14  -4  18   -0.00    4.70
 -14  -4  19   -0.00    4.65
 -14   5   1    4.20    5.05
 -14  -5   1    5.57    5.75
 -14   5   2    0.00    4.77
 -14  -5   2   -0.00    5.40
 -14   5   3   -0.00    4.27
 -14  -5   3    1.42    5.16
 -14   5   4    0.00    4.17
 -14  -5   4    1.71    4.66
 -14   5   5   10.41    5.53
 -14  -5   5    9.15    5.54
 -14   5   6    0.00    4.03
 -14  -5   6    5.01    6.70
 -14   5   7    0.67    4.01
 -14  -5   7   -0.00    5.19
 -14   5   8    0.00    3.73
 -14  -5   8    2.98    5.07
 -14   5   9    6.91    4.70
 -14  -5   9    1.51    5.08
 -14   5  10   10.03    4.97
 -14  -5  10    4.49    6.97
 -14   5  11    4.06    3.99
 -14  -5  11    5.54    6.85
 -14   5  12   -0.00    3.42
 -14  -5  12    9.07    5.50
 -14   5  13    2.05    3.34
 -14  -5  13   -0.00    4.59
 -14   5  14    2.97    3.64
 -14  -5  14   -0.00    5.42
 -14   5  15    0.00    3.31
 -14  -5  15   -0.00    5.30
 -14   5  16    4.71    3.59
 -14  -5  16    6.27    6.11
 -14   5  17    1.41    2.78
 -14   5  18    1.66    2.74
 -14   6   1   12.61    5.98
 -14  -6   1    9.37    7.20
 -14   6   2    5.13    4.91
 -14  -6   2    0.00    5.88
 -14   6   3    2.75    4.77
 -14  -6   3   -0.00    6.25
 -14   6   4    4.29    5.14
 -14  -6   4   22.04    8.88
 -14   6   5    0.00    4.26
 -14  -6   5   -0.00    5.99
 -14   6   6    0.00    4.22
 -14  -6   6    0.00    6.78
 -14   6   7   -0.00    4.06
 -14  -6   7    5.49    6.91
 -14   6   8   -0.00    3.77
 -14  -6   8   -0.00    6.31
 -14   6   9    0.00    3.72
 -14  -6   9    1.70    5.46
 -14   6  10    0.00    3.80
 -14  -6  10   -0.00    5.29
 -14   6  11    4.66    3.81
 -14  -6  11   -0.00    5.56
 -14   6  12    2.12    3.37
 -14  -6  12    0.94    5.55
 -14   6  13    3.05    3.65
 -14  -6  13   -0.00    5.74
 -14   6  14    0.28    3.47
 -14  -6  14    0.00    4.70
 -14   7   1    2.79    5.49
 -14  -7   1   -0.00    6.86
 -14   7   2   10.04    5.42
 -14  -7   2    0.67    5.78
 -14   7   3   -0.00    4.94
 -14  -7   3   -0.00    5.68
 -14   7   4    1.55    4.81
 -14  -7   4    3.26    6.77
 -14   7   5    3.49    4.46
 -14  -7   5   10.65    8.10
 -14   7   6    7.11    5.20
 -14  -7   6   -0.00    5.61
 -14   7   7    0.00    3.70
 -14  -7   7    5.92    6.63
 -14  -7   8    2.60    5.85
 -14  -7   9    4.79    6.49
 -14  -7  10    8.09    5.95
 -14  -8   1    6.30    7.39
 -14  -8   2    2.61    6.56
 -14  -8   3   -0.00    5.36
 -14  -8   4   12.50    8.01
 -14  -8   5    4.93    5.73
 -14  -8   6   -0.00    5.66
  14   9  -1   -0.00    6.58
  14  10  -1   -0.00    6.53
  14  11  -1    0.00    6.75
  14  11  -2   -0.00    7.05
 -13   0   1   43.43   10.49
 -13   0   2   -0.00    4.40
 -13   0   3   10.30    6.00
 -13   0   4    0.55    4.92
 -13   0   5   10.89    5.95
 -13   0   6    0.15    3.91
 -13   0   7   14.16    5.64
 -13   0   8    0.56    4.05
 -13   0   9    5.60    5.36
 -13   0  10    0.33    3.59
 -13   0  11   18.33    5.94
 -13   0  12    0.00    3.91
 -13   0  13   15.85    5.66
 -13   0  14    0.00    3.57
 -13   0  15    3.75    4.12
 -13   0  16   -0.00    3.52
 -13   0  17   15.16    5.15
 -13   0  18    1.01    3.52
 -13   0  19    0.00    3.33
 -13   0  20    2.85    3.37
 -13   0  21    0.00    3.00
 -13   0  22   -0.00    3.66
 -13   0  23    6.67    4.34
 -13   0  24    1.52    3.58
 -13   0  25    0.00    2.87
 -13   0  26    1.72    3.11
 -13   0  27    6.35    3.96
 -13   0  28   -0.00    2.98
 -13   0  29    5.08    3.55
 -13   0  30    1.03    3.07
 -13   1   1    7.42    5.49
 -13  -1   1   14.45    6.66
 -13   1   2    1.43    4.78
 -13  -1   2    1.69    4.41
 -13   1   3    0.00    4.97
 -13  -1   3    0.00    4.23
 -13   1   4    7.54    5.19
 -13  -1   4   -0.00    5.05
 -13   1   5   53.59   10.54
 -13  -1   5   48.75   10.32
 -13   1   6    2.46    4.97
 -13  -1   6   -0.00    5.34
 -13   1   7   -0.00    4.19
 -13  -1   7    0.00    4.65
 -13   1   8    1.80    4.20
 -13  -1   8   -0.00    4.33
 -13   1   9   21.09    6.94
 -13  -1   9   34.28    7.84
 -13   1  10    1.12    4.01
 -13  -1  10   -0.00    4.46
 -13   1  11    3.30    4.48
 -13  -1  11   10.22    5.02
 -13   1  12    4.79    4.57
 -13  -1  12    0.00    4.12
 -13   1  13    6.32    4.39
 -13  -1  13    4.02    4.38
 -13   1  14   -0.00    3.30
 -13  -1  14   -0.00    3.85
 -13   1  15   31.00    6.54
 -13  -1  15   13.52    5.67
 -13   1  16    7.01    4.11
 -13  -1  16    3.84    4.60
 -13   1  17    0.21    2.92
 -13  -1  17   -0.00    4.10
 -13   1  18    0.26    2.90
 -13  -1  18   -0.00    3.48
 -13   1  19   10.29    4.17
 -13  -1  19    7.29    4.37
 -13   1  20    2.64    3.30
 -13  -1  20   -0.00    3.48
 -13   1  21    5.33    3.58
 -13  -1  21    3.73    4.10
 -13   1  22   -0.00    2.99
 -13  -1  22    0.00    3.18
 -13   1  23   -0.00    3.01
 -13  -1  23    5.15    3.74
 -13   1  24    0.12    2.75
 -13  -1  24    0.00    3.48
 -13   1  25   13.80    3.99
 -13  -1  25    4.72    3.91
 -13  -1  26    1.50    3.39
 -13  -1  27    0.00    3.39
 -13  -1  28    0.57    3.43
 -13  -1  29    6.57    4.41
 -13   2   1   37.81    9.40
 -13  -2   1   30.43    9.08
 -13   2   2    0.74    4.70
 -13  -2   2    8.22    5.35
 -13   2   3   15.24    6.03
 -13  -2   3    1.82    5.00
 -13   2   4    9.21    5.27
 -13  -2   4    1.41    4.82
 -13   2   5    1.92    5.04
 -13  -2   5    0.67    5.24
 -13   2   6    2.36    4.05
 -13  -2   6    3.66    4.78
 -13   2   7   17.12    6.24
 -13  -2   7   27.91    7.74
 -13   2   8    4.75    4.65
 -13  -2   8    8.00    5.63
 -13   2   9    1.76    4.26
 -13  -2   9    3.41    5.45
 -13   2  10    0.00    3.96
 -13  -2  10   -0.00    4.38
 -13   2  11   17.22    5.50
 -13  -2  11   17.25    6.63
 -13   2  12    2.09    3.51
 -13  -2  12    2.70    5.26
 -13   2  13   11.20    4.66
 -13  -2  13   21.81    7.11
 -13   2  14    2.51    3.67
 -13  -2  14    5.42    4.62
 -13   2  15    0.00    3.48
 -13  -2  15    6.70    4.90
 -13   2  16    4.24    3.52
 -13  -2  16    3.49    4.53
 -13   2  17    7.41    4.07
 -13  -2  17    4.67    5.07
 -13   2  18   -0.00    3.07
 -13  -2  18    1.26    4.39
 -13   2  19    0.44    3.26
 -13  -2  19    4.82    4.12
 -13   2  20   -0.00    2.66
 -13  -2  20   -0.00    3.67
 -13   2  21    2.30    2.64
 -13  -2  21    6.88    4.25
 -13   2  22    8.25    3.23
 -13  -2  22   -0.00    3.44
 -13  -2  23   12.74    5.40
 -13  -2  24    0.00    3.55
 -13  -2  25    4.93    4.00
 -13  -2  26    1.78    3.94
 -13  -2  27   11.57    4.96
 -13   3   1    4.22    5.14
 -13  -3   1    9.62    5.88
 -13   3   2    3.36    3.93
 -13  -3   2    2.71    5.46
 -13   3   3   17.01    6.20
 -13  -3   3    2.82    5.05
 -13   3   4    2.05    4.48
 -13  -3   4    9.45    5.86
 -13   3   5   31.03    7.61
 -13  -3   5   15.44    6.77
 -13   3   6    1.56    4.84
 -13  -3   6    3.17    5.08
 -13   3   7    0.12    4.04
 -13  -3   7   -0.00    4.70
 -13   3   8    4.93    4.11
 -13  -3   8   -0.00    5.04
 -13   3   9    9.10    4.81
 -13  -3   9   31.36    7.89
 -13   3  10    8.85    4.67
 -13  -3  10    7.86    5.72
 -13   3  11   10.43    4.57
 -13  -3  11    9.01    5.15
 -13   3  12   -0.00    3.35
 -13  -3  12   -0.00    4.32
 -13   3  13    3.21    3.78
 -13  -3  13    6.43    5.46
 -13   3  14    2.82    3.36
 -13  -3  14    5.40    4.90
 -13   3  15   13.30    4.60
 -13  -3  15   23.20    7.44
 -13   3  16    6.01    3.82
 -13  -3  16    6.97    5.18
 -13   3  17   -0.00    2.78
 -13  -3  17   -0.00    4.96
 -13   3  18    1.70    2.79
 -13  -3  18    3.17    3.97
 -13   3  19    6.81    3.33
 -13  -3  19   21.41    6.09
 -13   3  20    7.46    3.08
 -13  -3  20    4.91    4.85
 -13  -3  21    0.00    3.77
 -13  -3  22   -0.00    4.28
 -13  -3  23   -0.00    3.77
 -13  -3  24    0.00    3.90
 -13  -3  25    7.63    4.88
 -13  -3  26    0.18    3.72
 -13   4   1   11.69    5.88
  13   4  -1   24.58    8.37
 -13  -4   1   19.92    7.84
 -13   4   2   13.13    5.61
 -13  -4   2    8.59    6.48
 -13   4   3    7.09    5.32
 -13  -4   3    9.11    5.73
 -13   4   4    1.11    4.29
 -13  -4   4    3.86    5.50
 -13   4   5   -0.00    3.98
 -13  -4   5    3.89    5.13
 -13   4   6    2.62    4.10
 -13  -4   6   10.16    6.35
 -13   4   7   12.61    5.55
 -13  -4   7    6.72    6.05
 -13   4   8    9.47    4.87
 -13  -4   8    3.09    5.64
 -13   4   9    0.00    3.19
 -13  -4   9   -0.00    5.23
 -13   4  10    1.15    3.34
 -13  -4  10    2.33    5.20
 -13   4  11   14.67    5.06
 -13  -4  11   13.97    6.40
 -13   4  12   10.17    4.37
 -13  -4  12   12.05    6.08
 -13   4  13   11.24    4.25
 -13  -4  13   10.98    6.15
 -13   4  14    1.46    3.01
 -13  -4  14    3.34    5.12
 -13   4  15    2.91    2.95
 -13  -4  15   -0.00    4.84
 -13   4  16    2.00    3.06
 -13  -4  16    4.17    4.95
 -13   4  17    2.56    3.09
 -13  -4  17    5.30    4.70
 -13   4  18    3.27    2.72
 -13  -4  18    1.26    4.38
 -13   4  19    1.87    2.54
 -13  -4  19    4.94    4.60
 -13  -4  20   -0.00    4.28
 -13  -4  21    1.62    4.50
 -13  -4  22    8.42    5.35
 -13  -4  23   10.96    5.50
 -13  -4  24    2.12    4.47
 -13   5   1    7.59    5.59
  13   5  -1   13.45    7.32
 -13  -5   1   -0.00    6.03
 -13   5   2    3.88    5.91
  13   5  -2    0.00    5.70
 -13  -5   2    6.58    5.40
 -13   5   3   11.27    5.56
 -13  -5   3    8.13    6.92
 -13   5   4    0.00    3.89
 -13  -5   4    5.80    6.61
 -13   5   5    9.01    5.03
 -13  -5   5    9.35    7.26
 -13   5   6    0.54    4.08
 -13  -5   6   -0.00    4.87
 -13   5   7    1.86    3.76
 -13  -5   7    4.98    5.49
 -13   5   8    0.00    3.76
 -13  -5   8    1.21    4.69
 -13   5   9    7.24    4.34
 -13  -5   9    0.00    4.76
 -13   5  10    2.56    4.07
 -13  -5  10   11.85    6.17
 -13   5  11    0.00    3.63
 -13  -5  11    1.17    5.04
 -13   5  12    4.60    3.89
 -13  -5  12    0.00    5.53
 -13   5  13    1.53    3.45
 -13  -5  13    0.00    5.70
 -13   5  14    7.68    3.90
 -13  -5  14    6.46    5.93
 -13   5  15   13.75    4.36
 -13  -5  15   11.11    6.03
 -13   5  16   -0.00    2.72
 -13  -5  16   15.69    6.21
 -13   5  17    0.00    2.43
 -13  -5  17   -0.00    4.48
 -13   5  18    1.82    2.47
 -13  -5  18    0.28    4.17
 -13  -5  19   11.00    5.90
 -13  -5  20    4.46    4.35
 -13  -5  21    0.87    4.06
 -13  -5  22    1.96    5.08
 -13   6   1    2.52    4.37
  13   6  -1    0.00    5.69
 -13  -6   1    7.34    6.78
 -13   6   2    0.00    4.32
  13   6  -2   -0.00    5.68
 -13  -6   2    2.25    6.20
 -13   6   3    2.00    4.62
 -13  -6   3    6.59    6.29
 -13   6   4    0.00    4.02
 -13  -6   4    1.22    6.19
 -13   6   5    0.65    4.00
 -13  -6   5   -0.00    5.66
 -13   6   6   12.10    5.13
 -13  -6   6   -0.00    6.32
 -13   6   7    2.65    4.11
 -13  -6   7    0.00    5.15
 -13   6   8    8.99    4.68
 -13  -6   8   16.85    7.28
 -13   6   9    0.90    3.82
 -13  -6   9   -0.00    5.00
 -13   6  10    5.86    3.82
 -13  -6  10    4.77    5.51
 -13   6  11    0.55    3.03
 -13  -6  11    4.14    6.25
 -13   6  12    1.96    3.76
 -13  -6  12   14.40    6.95
 -13   6  13    3.66    3.62
 -13  -6  13   11.13    6.75
 -13  -6  14    2.95    5.45
 -13  -6  15    0.00    3.95
 -13  -6  16    2.82    5.01
 -13  -6  17    5.20    5.15
 -13  -6  18    0.14    4.52
 -13  -6  19    2.18    4.37
 -13  -6  20    5.03    4.76
 -13   7   1    2.11    4.74
  13   7  -1    6.18    5.87
 -13  -7   1    6.59    7.29
 -13   7   2   -0.00    4.61
  13   7  -2    2.28    5.39
 -13  -7   2   -0.00    6.64
 -13   7   3   -0.00    4.04
  13   7  -3    2.39    6.32
 -13  -7   3    5.50    7.49
 -13   7   4   21.30    6.56
 -13  -7   4   20.00    8.87
 -13   7   5    4.97    4.69
 -13  -7   5   -0.00    6.69
 -13   7   6    4.64    4.48
 -13  -7   6    5.73    5.90
 -13  -7   7   -0.00    5.46
 -13  -7   8    4.68    6.19
 -13  -7   9    1.62    5.65
 -13  -7  10   12.08    7.50
 -13  -7  11    2.20    5.73
 -13  -7  12   -0.00    5.52
 -13  -7  13    0.00    4.77
 -13  -7  14    0.75    4.28
 -13  -7  15    1.83    4.67
 -13  -7  16    1.57    5.03
 -13  -7  17   -0.00    4.66
 -13  -7  18    0.27    3.97
  13   8  -1   -0.00    5.85
 -13  -8   1    2.10    6.06
  13   8  -2   11.86    8.14
 -13  -8   2    0.00    6.34
  13   8  -3    0.98    5.90
 -13  -8   3    4.83    6.95
  13   8  -4    2.73    5.94
 -13  -8   4    2.03    5.60
 -13  -8   5    0.00    5.91
 -13  -8   6   12.91    7.71
 -13  -8   7   -0.00    5.79
 -13  -8   8    9.71    7.02
 -13  -8   9    1.70    6.18
 -13  -8  10    0.00    5.80
 -13  -8  11    4.54    6.29
 -13  -8  12    0.00    5.58
 -13  -8  13    3.05    5.75
 -13  -8  14   -0.00    4.27
 -13  -8  15    7.49    6.42
  13   9  -1    1.77    6.29
 -13  -9   1    6.56    6.96
  13   9  -2    0.00    6.84
 -13  -9   2    1.93    5.66
  13   9  -3    5.92    6.86
 -13  -9   3   -0.00    7.09
  13   9  -4   12.77    8.39
 -13  -9   4    1.75    7.14
  13   9  -5    0.04    6.65
 -13  -9   5   -0.00    6.14
 -13  -9   6   -0.00    6.16
 -13  -9   7    0.90    6.75
 -13  -9   8    0.00    6.41
 -13  -9   9   -0.00    5.74
 -13  -9  10    0.00    7.00
 -13  -9  11   -0.00    5.22
 -13  -9  12    0.00    5.36
  13  10  -1    9.72    7.52
 -13 -10   1   -0.00    7.04
  13  10  -2   -0.00    6.56
 -13 -10   2    7.65    8.24
  13  10  -3    3.53    7.23
 -13 -10   3    0.00    7.08
  13  10  -4   11.86    7.74
 -13 -10   4    0.00    6.65
  13  10  -5    1.31    7.27
 -13 -10   5   -0.00    6.47
 -13 -10   6   10.19    7.28
 -13 -10   7    0.73    6.29
 -13 -10   8    0.00    7.56
  13  11  -1    1.82    6.74
 -13 -11   1    0.00    6.09
  13  11  -2    0.19    6.50
 -13 -11   2    3.79    7.53
  13  11  -3   -0.00    6.62
 -13 -11   3   -0.00    5.77
  13  11  -4    0.00    7.14
 -13 -11   4   11.22    8.75
  13  11  -5    5.27    7.19
  13  11  -6    1.69    7.07
  13  12  -1    1.19    7.19
  13  12  -2    0.37    6.34
  13  12  -3   -0.00    7.17
  13  12  -4    1.63    6.77
  13  12  -5    3.45    6.94
  13  12  -6    0.00    7.40
 -12   0   1   -0.00    4.90
 -12   0   2   22.31    7.60
 -12   0   3   -0.00    4.47
 -12   0   4    1.13    3.91
 -12   0   5   -0.00    4.41
 -12   0   6   73.24   12.18
 -12   0   7    1.76    4.28
 -12   0   8    6.74    4.91
 -12   0   9    0.00    3.92
 -12   0  10   49.44    9.09
 -12   0  11    1.35    3.48
 -12   0  12   34.07    7.35
 -12   0  13   -0.00    3.26
 -12   0  14    1.11    3.38
 -12   0  15    0.32    3.19
 -12   0  16   30.34    6.64
 -12   0  17   -0.00    2.97
 -12   0  18    2.67    3.20
 -12   0  19   -0.00    3.12
 -12   0  20   11.00    4.43
 -12   0  21    1.87    2.94
 -12   0  22   12.87    4.33
 -12   0  23   -0.00    2.97
 -12   0  24    2.17    3.02
 -12   0  25    1.60    3.02
 -12   0  26    0.00    2.91
 -12   0  27    0.72    2.95
 -12   0  28    2.84    3.36
 -12   0  29   -0.00    3.10
 -12   0  30   -0.00    3.19
 -12   0  31    2.06    3.58
 -12   0  32    4.47    3.83
 -12   1   1    1.39    4.39
 -12  -1   1   -0.00    5.44
 -12   1   2   36.67    8.69
 -12  -1   2   49.72   10.23
 -12   1   3    0.00    4.45
 -12  -1   3    5.19    5.80
 -12   1   4   38.49    8.91
 -12  -1   4   39.76    9.08
 -12   1   5    4.14    4.66
 -12  -1   5    2.29    4.19
 -12   1   6    5.28    5.31
 -12  -1   6    6.55    5.62
 -12   1   7    0.00    4.57
 -12  -1   7    5.55    4.84
 -12   1   8   35.94    8.56
 -12  -1   8   61.46   10.37
 -12   1   9   -0.00    3.89
 -12  -1   9    0.00    5.02
 -12   1  10   17.70    5.91
 -12  -1  10   14.33    6.18
 -12   1  11    0.67    3.56
 -12  -1  11   -0.00    3.87
 -12   1  12    0.00    3.44
 -12  -1  12    1.57    4.20
 -12   1  13    2.29    3.56
 -12  -1  13   -0.00    3.31
 -12   1  14   46.43    8.37
 -12  -1  14   60.61    9.97
 -12   1  15    0.95    3.00
 -12  -1  15    5.00    4.61
 -12   1  16    8.09    3.61
 -12  -1  16    5.16    4.01
 -12   1  17    0.00    2.92
 -12  -1  17    0.48    3.16
 -12   1  18   15.02    4.49
 -12  -1  18   13.22    4.77
 -12   1  19   -0.00    2.74
 -12  -1  19   -0.00    3.06
 -12   1  20    6.19    3.62
 -12  -1  20    7.58    3.88
 -12   1  21    1.63    2.70
 -12  -1  21   -0.00    3.37
 -12   1  22   -0.00    2.84
 -12  -1  22    2.38    3.49
 -12   1  23   -0.00    2.35
 -12  -1  23   -0.00    3.08
 -12   1  24    9.87    3.49
 -12  -1  24    6.49    3.94
 -12   1  25    0.68    2.76
 -12  -1  25   -0.00    3.38
 -12   1  26    4.65    2.96
 -12  -1  26   11.22    4.60
 -12   1  27    7.82    3.40
 -12  -1  27    3.96    3.71
 -12   1  28    8.39    3.53
 -12  -1  28    2.70    3.57
 -12   1  29    1.08    2.75
 -12  -1  29    0.00    3.62
 -12  -1  30    6.83    4.25
 -12  -1  31   -0.00    3.68
 -12   2   1    4.46    5.03
 -12  -2   1    1.78    4.76
 -12   2   2   25.26    7.22
 -12  -2   2   17.62    7.00
 -12   2   3   10.70    5.11
 -12  -2   3    4.57    4.78
 -12   2   4    7.87    5.34
 -12  -2   4    9.33    6.07
 -12   2   5    9.21    5.21
 -12  -2   5    0.35    4.22
 -12   2   6   39.69    8.95
 -12  -2   6   52.22   10.35
 -12   2   7    8.48    5.00
 -12  -2   7    2.70    5.58
 -12   2   8    6.16    4.50
 -12  -2   8    4.03    4.85
 -12   2   9    0.00    3.58
 -12  -2   9    0.24    3.56
 -12   2  10   32.03    7.10
 -12  -2  10   41.30    8.88
 -12   2  11   18.88    5.60
 -12  -2  11    8.72    5.24
 -12   2  12   25.46    6.12
 -12  -2  12   24.23    6.97
 -12   2  13    0.71    3.49
 -12  -2  13    1.21    4.20
 -12   2  14    0.38    2.99
 -12  -2  14   -0.00    4.47
 -12   2  15    0.36    2.94
 -12  -2  15    2.69    4.15
 -12   2  16   17.75    4.81
 -12  -2  16   25.93    6.58
 -12   2  17    3.60    3.02
 -12  -2  17    4.44    3.83
 -12   2  18   -0.00    2.79
 -12  -2  18    5.30    3.91
 -12   2  19    0.00    2.32
 -12  -2  19    0.00    3.49
 -12   2  20    6.30    2.98
 -12  -2  20    3.33    3.83
 -12   2  21    6.62    2.95
 -12  -2  21    5.87    4.44
 -12   2  22    6.86    3.30
 -12  -2  22   27.76    6.24
 -12   2  23    3.25    2.53
 -12  -2  23    2.03    3.73
 -12   2  24   -0.00    2.21
 -12  -2  24    3.39    4.34
 -12  -2  25    6.92    4.44
 -12  -2  26   15.75    5.35
 -12  -2  27    1.71    4.26
 -12  -2  28    2.11    3.95
 -12  -2  29    1.00    4.05
 -12  -2  30    0.00    3.34
 -12   3   1   -0.00    4.31
  12   3  -1   -0.00    4.50
 -12  -3   1    0.71    5.12
 -12   3   2   31.01    7.91
  12   3  -2   20.59    7.56
 -12  -3   2   31.04    8.89
 -12   3   3   14.99    6.04
 -12  -3   3   10.19    6.61
 -12   3   4   20.39    6.55
 -12  -3   4   20.74    7.98
 -12   3   5    3.26    4.46
 -12  -3   5   22.89    7.14
 -12   3   6    1.93    3.68
 -12  -3   6   -0.00    4.49
 -12   3   7    0.00    4.11
 -12  -3   7    6.67    5.25
 -12   3   8   43.66    7.98
 -12  -3   8   34.00    8.91
 -12   3   9   13.81    5.38
 -12  -3   9   12.87    6.26
 -12   3  10   22.76    5.89
 -12  -3  10   36.95    8.54
 -12   3  11    0.00    3.22
 -12  -3  11   -0.00    4.33
 -12   3  12   18.10    4.94
 -12  -3  12   16.80    6.41
 -12   3  13    2.79    3.43
 -12  -3  13    7.17    5.11
 -12   3  14   24.71    5.43
 -12  -3  14   15.66    6.39
 -12   3  15    7.38    3.42
 -12  -3  15    3.65    4.86
 -12   3  16    2.49    2.74
 -12  -3  16    0.69    3.95
 -12   3  17    1.50    2.58
 -12  -3  17    3.39    4.37
 -12   3  18    3.85    2.85
 -12  -3  18    8.62    4.50
 -12   3  19    3.46    2.47
 -12  -3  19   11.78    5.34
 -12   3  20    6.30    2.76
 -12  -3  20    2.99    4.19
 -12   3  21    1.89    2.22
 -12  -3  21    0.00    3.86
 -12  -3  22    3.47    4.44
 -12  -3  23    3.12    4.34
 -12  -3  24   18.53    6.37
 -12  -3  25    0.00    4.24
 -12  -3  26    3.98    3.96
 -12  -3  27   -0.00    4.32
 -12  -3  28    3.39    4.03
 -12  -3  29    1.56    4.26
 -12   4   1    6.18    5.12
  12   4  -1    8.76    6.32
 -12  -4   1   18.11    6.89
 -12   4   2    6.64    4.78
  12   4  -2    6.60    6.62
 -12  -4   2   20.57    7.68
 -12   4   3    0.00    4.64
  12   4  -3    0.18    4.87
 -12  -4   3   -0.00    5.38
 -12   4   4    8.56    4.86
  12   4  -4   -0.00    4.57
 -12  -4   4   -0.00    4.79
 -12   4   5    3.73    4.36
 -12  -4   5    7.68    6.06
 -12   4   6   24.72    6.48
 -12  -4   6   17.26    6.73
 -12   4   7    6.98    4.53
 -12  -4   7   28.55    7.90
 -12   4   8    0.46    3.61
 -12  -4   8   -0.00    5.13
 -12   4   9    5.41    3.77
 -12  -4   9   12.90    6.37
 -12   4  10   10.75    4.40
 -12  -4  10    9.85    6.39
 -12   4  11    8.80    4.16
 -12  -4  11    6.11    5.28
 -12   4  12   24.08    5.66
 -12  -4  12   30.62    8.26
 -12   4  13    4.22    3.39
 -12  -4  13    5.32    5.83
 -12   4  14    1.80    2.72
 -12  -4  14    3.40    4.81
 -12   4  15    7.05    3.33
 -12  -4  15   11.12    5.47
 -12   4  16   11.62    3.59
 -12  -4  16    8.28    5.46
 -12   4  17   16.08    3.79
 -12  -4  17   11.74    5.42
 -12   4  18    5.80    2.73
 -12  -4  18    7.51    4.79
 -12   4  19    1.50    1.93
 -12  -4  19    0.00    4.45
 -12  -4  20   13.58    5.84
 -12  -4  21    5.37    4.63
 -12  -4  22    8.41    5.67
 -12  -4  23    0.83    4.11
 -12  -4  24    2.96    4.32
 -12  -4  25    3.45    4.70
 -12  -4  26    1.94    4.95
 -12  -4  27    4.25    4.72
 -12   5   1    5.85    4.81
  12   5  -1    0.00    5.46
 -12  -5   1   -0.00    5.21
 -12   5   2    2.60    4.64
  12   5  -2    1.06    5.35
 -12  -5   2   10.45    6.76
 -12   5   3    5.35    4.19
  12   5  -3   18.61    7.26
 -12  -5   3    4.40    5.88
 -12   5   4   11.61    5.70
  12   5  -4    0.00    5.00
 -12  -5   4   21.10    7.75
 -12   5   5    5.61    4.42
  12   5  -5    0.25    4.57
 -12  -5   5    8.03    6.55
 -12   5   6    0.00    3.27
 -12  -5   6    4.65    5.43
 -12   5   7    4.53    4.01
 -12  -5   7    0.03    5.88
 -12   5   8   14.39    5.34
 -12  -5   8   34.54    8.57
 -12   5   9   18.00    5.21
 -12  -5   9   11.66    6.46
 -12   5  10    8.31    4.08
 -12  -5  10    6.97    5.79
 -12   5  11    0.63    3.19
 -12  -5  11   -0.00    5.90
 -12   5  12   -0.00    2.73
 -12  -5  12    1.08    5.11
 -12   5  13   16.58    4.53
 -12  -5  13   15.04    7.12
 -12   5  14   15.99    4.25
 -12  -5  14    9.62    5.42
 -12   5  15    1.24    2.56
 -12  -5  15   -0.00    3.95
 -12   5  16    0.78    2.52
 -12  -5  16    1.39    4.31
 -12   5  17    2.72    2.52
 -12  -5  17    7.43    4.71
 -12  -5  18    6.56    4.84
 -12  -5  19    0.00    4.96
 -12  -5  20    4.28    5.21
 -12  -5  21    2.44    4.68
 -12  -5  22   -0.00    4.53
 -12  -5  23    5.01    5.05
 -12  -5  24    0.00    4.79
 -12  -5  25    0.00    4.10
 -12  -5  26    1.22    5.02
 -12   6   1   12.05    5.82
  12   6  -1   34.28    9.12
 -12  -6   1   16.16    8.69
 -12   6   2    9.32    5.56
  12   6  -2    8.51    7.53
 -12  -6   2    3.44    5.23
 -12   6   3    0.24    4.21
  12   6  -3    5.39    6.22
 -12  -6   3    7.76    5.76
 -12   6   4   -0.00    3.96
  12   6  -4    1.83    5.44
 -12  -6   4    1.28    5.36
 -12   6   5   26.36    7.06
  12   6  -5   27.05    9.01
 -12  -6   5   30.37    9.15
 -12   6   6   11.34    5.30
  12   6  -6   11.28    6.78
 -12  -6   6   31.51    9.33
 -12   6   7    3.60    3.66
 -12  -6   7   11.92    6.53
 -12   6   8    2.58    3.99
 -12  -6   8    3.80    5.58
 -12   6   9    0.16    3.20
 -12  -6   9   -0.00    5.73
 -12   6  10    1.52    3.46
 -12  -6  10    4.91    5.62
 -12   6  11   23.18    5.98
 -12  -6  11   28.85    8.38
 -12   6  12    8.33    3.98
 -12  -6  12    0.00    4.42
 -12  -6  13   -0.00    4.22
 -12  -6  14    3.02    4.42
 -12  -6  15    7.35    4.93
 -12  -6  16   10.38    5.35
 -12  -6  17    1.28    4.56
 -12  -6  18    1.39    4.72
 -12  -6  19    0.00    4.62
 -12  -6  20    2.19    5.04
 -12  -6  21    0.38    4.11
 -12  -6  22    9.24    5.74
 -12  -6  23    1.43    5.00
 -12  -6  24    5.53    5.51
 -12   7   1    2.42    4.76
  12   7  -1   13.37    7.69
 -12  -7   1   15.52    7.91
 -12   7   2   10.97    5.66
  12   7  -2   10.33    7.11
 -12  -7   2    0.00    6.17
 -12   7   3   14.90    6.45
  12   7  -3   17.93    8.22
 -12  -7   3   17.22    8.40
 -12   7   4   -0.00    3.71
  12   7  -4    0.00    5.93
 -12  -7   4    0.00    5.87
  12   7  -5    6.75    6.26
 -12  -7   5    4.93    6.16
  12   7  -6   -0.00    6.07
 -12  -7   6    5.16    5.99
  12   7  -7    2.95    5.71
 -12  -7   7    7.24    6.35
 -12  -7   8   13.05    7.43
 -12  -7   9   21.50    9.29
 -12  -7  10    0.19    5.25
 -12  -7  11    2.50    5.25
 -12  -7  12    0.00    4.84
 -12  -7  13    7.15    5.57
 -12  -7  14    0.00    5.71
 -12  -7  15    5.80    5.86
 -12  -7  16    1.77    4.32
 -12  -7  17   -0.00    5.18
 -12  -7  18   -0.00    4.13
 -12  -7  19    8.09    5.83
 -12  -7  20    2.36    5.31
 -12  -7  21    1.82    5.30
 -12  -7  22    2.39    4.56
  12   8  -1   22.91    9.25
 -12  -8   1   16.35    8.65
  12   8  -2   -0.00    5.87
 -12  -8   2   -0.00    6.60
  12   8  -3    0.00    6.47
 -12  -8   3    3.10    6.16
  12   8  -4   -0.00    6.12
 -12  -8   4    0.00    5.99
  12   8  -5   27.77    9.64
 -12  -8   5   29.24    9.54
  12   8  -6    1.38    6.17
 -12  -8   6    6.91    5.95
  12   8  -7   18.09    8.75
 -12  -8   7   21.24    9.29
  12   8  -8    9.50    7.35
 -12  -8   8   -0.00    6.46
 -12  -8   9    9.13    6.29
 -12  -8  10    0.17    5.32
 -12  -8  11    0.97    5.33
 -12  -8  12   -0.00    4.37
 -12  -8  13    4.24    5.53
 -12  -8  14   -0.00    4.50
 -12  -8  15    9.56    6.07
 -12  -8  16   -0.00    4.85
 -12  -8  17    3.73    5.78
 -12  -8  18    2.34    5.05
 -12  -8  19    0.00    5.63
 -12  -8  20    0.00    4.75
  12   9  -1    1.49    5.82
 -12  -9   1   -0.00    6.57
  12   9  -2    3.14    6.75
 -12  -9   2    4.30    7.02
  12   9  -3   24.02    9.64
 -12  -9   3   26.12    9.63
  12   9  -4   -0.00    6.34
 -12  -9   4   -0.00    5.57
  12   9  -5    4.08    7.20
 -12  -9   5    6.82    6.72
  12   9  -6   -0.00    5.83
 -12  -9   6   -0.00    5.45
  12   9  -7    7.44    6.40
 -12  -9   7    3.86    6.04
  12   9  -8    2.84    7.00
 -12  -9   8    2.33    5.97
 -12  -9   9   19.82    8.42
 -12  -9  10   -0.00    5.66
 -12  -9  11   -0.00    5.26
 -12  -9  12    3.42    5.25
 -12  -9  13    2.29    4.69
 -12  -9  14    0.00    5.42
 -12  -9  15    8.60    6.41
 -12  -9  16    2.86    6.15
 -12  -9  17   -0.00    5.51
 -12  -9  18   -0.00    5.18
  12  10  -1    1.66    6.13
 -12 -10   1   20.21    8.94
  12  10  -2   -0.00    7.00
 -12 -10   2    0.48    7.08
  12  10  -3   -0.00    6.47
 -12 -10   3    1.00    6.56
  12  10  -4   -0.00    5.58
 -12 -10   4    2.85    6.30
  12  10  -5    5.43    7.41
 -12 -10   5   13.93    8.41
  12  10  -6    0.71    6.59
 -12 -10   6    2.68    7.07
  12  10  -7   10.14    7.44
 -12 -10   7   13.78    8.29
  12  10  -8    3.37    6.84
 -12 -10   8   -0.00    6.71
  12  10  -9    0.00    8.01
 -12 -10   9    5.35    6.97
 -12 -10  10    0.00    6.10
 -12 -10  11    0.00    6.07
 -12 -10  12   -0.00    4.96
 -12 -10  13    4.37    5.06
 -12 -10  14    1.60    5.04
 -12 -10  15    1.28    4.98
  12  11  -1    1.07    6.97
 -12 -11   1   -0.00    6.23
  12  11  -2    3.82    7.49
 -12 -11   2    0.00    6.90
  12  11  -3    6.37    8.28
 -12 -11   3   -0.00    6.20
  12  11  -4    1.45    6.04
 -12 -11   4    0.00    6.42
  12  11  -5   -0.00    7.02
 -12 -11   5   -0.00    6.32
  12  11  -6   -0.00    7.36
 -12 -11   6    7.98    6.82
  12  11  -7    0.00    6.88
 -12 -11   7    8.40    6.56
  12  11  -8   -0.00    6.82
 -12 -11   8    6.01    7.76
  12  11  -9   10.86    8.54
 -12 -11   9    6.65    7.26
  12  11 -10    1.86    7.58
 -12 -11  10    2.82    6.84
 -12 -11  11    6.10    7.48
 -12 -11  12   -0.00    6.43
  12  12  -1    3.73    7.19
 -12 -12   1   -0.00    7.61
  12  12  -2   13.54    9.29
 -12 -12   2   -0.00    7.10
  12  12  -3    0.00    8.22
 -12 -12   3    6.55    7.01
  12  12  -4    1.58    7.50
 -12 -12   4    2.35    6.59
  12  12  -5    0.00    7.32
 -12 -12   5   -0.00    6.48
  12  12  -6   -0.00    7.62
 -12 -12   6   -0.00    6.64
  12  12  -7   12.50    8.88
 -12 -12   7    4.98    6.77
  12  12  -8    0.00    7.74
 -12 -12   8    0.00    6.05
  12  12  -9   -0.00    6.40
 -12 -12   9   -0.00    5.86
  12  12 -10    3.75    7.22
 -12 -13   1   -0.00    6.80
 -12 -13   2    4.56    6.96
  12  13  -3   -0.00    7.85
 -12 -13   3   -0.00    7.19
  12  13  -4    8.03    7.67
 -12 -13   4    3.61    7.59
  12  13  -5   -0.00    7.34
 -12 -13   5    1.59    6.85
  12  13  -6   -0.00    7.87
  12  13  -7    7.95    8.69
  12  13  -8    2.02    6.72
  12  13  -9    1.67    7.25
  12  13 -10   -0.00    7.91
  12  13 -11   -0.00    6.78
 -11   0   1  125.97   17.83
  11   0  -1  123.46   17.48
 -11   0   2   -0.00    4.35
  11   0  -2    1.53    4.84
 -11   0   3   45.30    9.56
  11   0  -3   37.84    8.86
 -11   0   4   -0.00    4.34
  11   0  -4    2.40    4.59
 -11   0   5  120.48   16.56
 -11   0   6    4.99    4.70
 -11   0   7    1.52    3.55
 -11   0   8   -0.00    4.01
 -11   0   9   43.09    8.68
 -11   0  10    1.20    3.55
 -11   0  11   67.28   10.70
 -11   0  12    0.00    3.14
 -11   0  13    2.84    3.60
 -11   0  14   -0.00    3.58
 -11   0  15   21.01    5.35
 -11   0  16    0.22    3.12
 -11   0  17   10.92    4.02
 -11   0  18   -0.00    2.70
 -11   0  19   12.26    4.19
 -11   0  20    0.00    2.74
 -11   0  21   19.87    4.99
 -11   0  22    0.00    2.76
 -11   0  23   -0.00    2.58
 -11   0  24   -0.00    3.31
 -11   0  25    3.32    3.46
 -11   0  26    0.00    3.07
 -11   0  27    8.26    3.91
 -11   0  28    1.32    3.15
 -11   0  29    4.86    3.70
 -11   0  30    2.33    3.23
 -11   0  31    6.15    3.63
 -11   0  32   -0.00    3.09
 -11   0  33    1.77    3.60
 -11   0  34    3.06    3.93
 -11   1   1  102.22   15.45
  11  -1  -1  109.76   15.60
  11   1  -1  103.33   15.47
 -11  -1   1   93.87   15.24
 -11   1   2    2.43    4.93
  11  -1  -2    2.22    4.59
  11   1  -2   -0.00    5.00
 -11  -1   2    4.83    4.64
 -11   1   3   50.57   10.06
  11  -1  -3   44.80    9.57
  11   1  -3   68.81   11.11
 -11  -1   3   61.49   10.93
 -11   1   4   -0.00    3.91
  11   1  -4    0.00    4.49
 -11  -1   4   -0.00    4.83
 -11   1   5   12.84    5.13
  11   1  -5    0.00    4.04
 -11  -1   5    5.34    4.73
 -11   1   6    1.71    3.93
 -11  -1   6    2.78    4.59
 -11   1   7   59.05   10.17
 -11  -1   7   68.76   11.59
 -11   1   8    0.00    3.40
 -11  -1   8    0.00    4.42
 -11   1   9   39.24    7.52
 -11  -1   9   18.59    6.42
 -11   1  10    0.00    3.34
 -11  -1  10   -0.00    4.31
 -11  -1  11   10.98    5.36
 -11   1  12    0.53    2.58
 -11  -1  12   12.15    4.84
 -11   1  13   28.95    6.32
 -11  -1  13   46.72    8.07
 -11   1  14    3.31    3.49
 -11  -1  14   -0.00    3.89
 -11   1  15   -0.00    3.00
 -11  -1  15    1.24    3.27
 -11   1  16   -0.00    2.87
 -11  -1  16   -0.00    3.06
 -11   1  17    7.54    4.06
 -11  -1  17   42.20    6.94
 -11   1  18    0.00    2.60
 -11  -1  18    0.25    3.16
 -11   1  19    7.43    3.41
 -11  -1  19    5.93    3.86
 -11   1  20   -0.00    2.20
 -11  -1  20    0.54    3.18
 -11   1  21    0.36    2.48
 -11  -1  21    3.00    3.53
 -11   1  22   -0.00    2.36
 -11  -1  22    0.00    3.30
 -11   1  23   43.21    6.68
 -11  -1  23   37.66    7.44
 -11   1  24    0.51    2.65
 -11  -1  24    0.08    3.11
 -11   1  25    6.07    3.26
 -11  -1  25    4.90    3.98
 -11   1  26   -0.00    2.87
 -11  -1  26    1.20    3.27
 -11   1  27    6.15    3.12
 -11  -1  27    8.53    4.37
 -11   1  28    0.00    2.53
 -11  -1  28    0.33    3.68
 -11   1  29    3.60    3.01
 -11  -1  29    0.97    3.30
 -11   1  30   -0.00    2.53
 -11  -1  30    2.94    3.61
 -11   1  31    1.51    2.79
 -11  -1  31    2.28    3.30
 -11   1  32    3.04    3.02
 -11  -1  32    0.74    3.26
 -11   1  33    3.13    3.75
 -11  -1  33   15.98    4.89
 -11   1  34    2.53    3.62
 -11   1  35    0.00    3.53
 -11   2   1   29.90    7.59
  11  -2  -1   25.08    7.22
  11   2  -1   22.22    7.40
 -11  -2   1   18.75    7.07
 -11   2   2    2.17    3.94
  11  -2  -2    4.00    4.78
  11   2  -2    2.62    4.47
 -11  -2   2   -0.00    4.68
 -11   2   3   12.52    5.44
  11   2  -3   15.98    6.28
 -11  -2   3   23.07    7.05
 -11   2   4    3.79    4.73
  11   2  -4    0.00    4.75
 -11  -2   4    6.06    5.11
 -11   2   5   49.81    9.29
  11   2  -5   39.84    9.53
 -11  -2   5   64.96   11.19
 -11   2   6   13.13    5.99
  11   2  -6   23.56    6.91
 -11  -2   6   17.60    6.15
 -11   2   7   11.09    4.74
 -11  -2   7    9.55    5.24
 -11   2   8   20.36    5.65
 -11  -2   8   24.76    7.01
 -11   2   9   44.22    7.62
 -11  -2   9   24.47    7.51
 -11   2  10    0.00    3.92
 -11  -2  10    1.72    4.07
 -11   2  11   43.47    7.50
 -11  -2  11   39.80    8.54
 -11   2  12    1.32    3.06
 -11  -2  12    5.24    4.60
 -11   2  13    0.00    3.17
 -11  -2  13   -0.00    3.74
 -11   2  14    0.31    2.79
 -11  -2  14    0.93    3.72
 -11   2  15   26.03    5.29
 -11  -2  15   33.95    7.05
 -11   2  16   11.14    3.41
 -11  -2  16    8.16    4.33
 -11   2  17    6.93    3.06
 -11  -2  17    0.76    3.50
 -11   2  18    0.12    2.33
 -11  -2  18   -0.00    3.41
 -11   2  19   12.10    3.49
 -11  -2  19   12.63    4.90
 -11   2  20    1.24    2.47
 -11  -2  20    2.11    3.48
 -11   2  21   24.58    4.34
 -11  -2  21   16.83    5.61
 -11   2  22    0.00    1.82
 -11  -2  22    0.00    3.27
 -11   2  23    0.57    2.11
 -11  -2  23    1.30    3.58
 -11   2  24    1.00    2.08
 -11  -2  24    0.00    3.68
 -11   2  25    5.87    2.80
 -11  -2  25    8.78    5.04
 -11   2  26    2.26    2.36
 -11  -2  26   -0.00    3.48
 -11   2  27    8.85    3.16
 -11  -2  27    7.10    4.37
 -11   2  28    1.50    2.55
 -11  -2  28    1.96    3.75
 -11  -2  29    1.28    3.64
 -11  -2  30    4.32    3.90
 -11  -2  31    8.07    4.50
 -11  -2  32   -0.00    3.57
 -11   3   1    4.93    5.23
 -11  -3   1   16.81    7.11
 -11   3   2   20.60    6.43
 -11  -3   2   10.83    6.39
 -11   3   3   73.79   12.07
  11   3  -3   79.37   13.39
 -11  -3   3   77.08   13.88
 -11   3   4    9.18    4.95
  11   3  -4    0.00    5.53
 -11  -3   4    9.02    6.47
 -11   3   5    9.06    4.72
  11   3  -5    2.65    5.15
 -11  -3   5   10.76    5.53
 -11   3   6   16.08    5.62
  11   3  -6   12.30    6.06
 -11  -3   6   15.03    6.54
 -11   3   7   60.84    9.79
  11   3  -7   55.70   10.93
 -11  -3   7   64.60   11.67
 -11   3   8    0.00    3.56
 -11  -3   8    8.74    5.91
 -11   3   9   13.80    4.83
 -11  -3   9   24.27    6.92
 -11   3  10    2.32    3.33
 -11  -3  10    0.00    4.45
 -11   3  11    9.89    4.41
 -11  -3  11   17.14    6.27
 -11   3  12   13.79    4.37
 -11  -3  12    8.72    4.83
 -11   3  13   13.62    4.29
 -11  -3  13   17.99    6.09
 -11   3  14   -0.00    2.58
 -11  -3  14   -0.00    3.50
 -11   3  15    2.44    2.73
 -11  -3  15    0.52    3.91
 -11   3  16    1.12    2.52
 -11  -3  16   -0.00    3.48
 -11   3  17   12.17    3.34
 -11  -3  17    7.47    4.75
 -11   3  18    8.54    3.04
 -11  -3  18   12.96    5.16
 -11   3  19   17.13    3.44
 -11  -3  19   19.41    6.35
 -11   3  20    7.26    2.36
 -11  -3  20    2.70    3.79
 -11   3  21    2.33    1.97
 -11  -3  21   -0.00    3.81
 -11   3  22    4.35    1.83
 -11  -3  22    5.64    4.88
 -11  -3  23   33.27    8.00
 -11  -3  24    8.13    5.23
 -11  -3  25    0.00    4.00
 -11  -3  26   -0.00    4.12
 -11  -3  27   16.79    6.04
 -11  -3  28   -0.00    4.11
 -11  -3  29    4.51    4.45
 -11  -3  30    0.00    4.11
 -11  -3  31    0.61    4.14
 -11   4   1   39.78    8.59
  11   4  -1   33.88    9.62
 -11  -4   1   34.76    9.75
 -11   4   2   -0.00    4.11
 -11  -4   2   -0.00    5.33
 -11   4   3   -0.00    4.71
 -11  -4   3    7.35    5.98
 -11   4   4    5.93    4.27
 -11  -4   4   17.49    6.74
 -11   4   5   65.27    9.86
 -11  -4   5   36.06   10.13
 -11   4   6   17.04    5.67
 -11  -4   6   18.06    7.04
 -11   4   7   18.64    5.50
  11   4  -7   11.59    6.88
 -11  -4   7   13.07    6.52
 -11   4   8    0.00    3.66
  11   4  -8    6.90    6.07
 -11  -4   8    6.24    5.16
 -11   4   9   44.15    7.34
 -11  -4   9   20.79    7.90
 -11   4  10   12.89    4.41
 -11  -4  10   14.50    6.67
 -11   4  11   28.96    5.69
 -11  -4  11   21.62    6.99
 -11   4  12    3.23    2.97
 -11  -4  12   -0.00    4.23
 -11   4  13    2.67    2.69
 -11  -4  13   -0.00    3.32
 -11   4  14    8.66    3.20
 -11  -4  14    0.79    3.48
 -11   4  15   18.93    4.11
 -11  -4  15   23.44    6.55
 -11   4  16   10.19    3.02
 -11  -4  16    1.97    4.67
 -11   4  17    2.13    2.28
 -11  -4  17    0.61    3.60
 -11   4  18    1.18    1.96
 -11  -4  18    3.18    3.98
 -11   4  19    1.00    1.62
 -11  -4  19    4.76    4.59
 -11   4  20    3.13    1.53
 -11  -4  20    2.23    4.66
 -11  -4  21   16.51    6.28
 -11  -4  22    7.55    5.28
 -11  -4  23    1.71    4.48
 -11  -4  24    4.22    4.77
 -11  -4  25    6.11    5.39
 -11  -4  26    6.54    5.09
 -11  -4  27    0.00    4.27
 -11  -4  28   -0.00    4.30
 -11  -4  29    0.00    3.87
 -11  -4  30    0.69    4.24
 -11   5   1    1.13    3.87
  11   5  -1    9.49    6.34
 -11  -5   1    1.29    5.49
 -11   5   2   58.77    9.99
  11   5  -2   49.92   11.24
 -11  -5   2   35.21   10.31
 -11   5   3   39.00    8.17
  11   5  -3   28.41    9.05
 -11  -5   3   47.31   11.01
 -11   5   4    6.10    4.22
  11   5  -4    1.89    5.71
 -11  -5   4    0.92    4.92
 -11   5   5    3.27    3.16
  11   5  -5    0.34    4.85
 -11  -5   5   -0.00    4.87
 -11   5   6    9.70    4.90
 -11  -5   6    9.98    6.90
 -11  -5   7   56.50   11.78
 -11   5   8    6.91    4.07
 -11  -5   8    8.35    6.26
 -11   5   9   23.08    5.47
 -11  -5   9   10.39    6.79
 -11   5  10    0.00    3.10
 -11  -5  10    3.48    3.87
 -11   5  11    6.66    3.40
 -11  -5  11   11.51    5.27
 -11   5  12   25.86    5.29
 -11  -5  12   22.77    7.56
 -11   5  13   27.25    5.40
 -11  -5  13   28.79    8.24
 -11   5  14    1.66    2.46
 -11  -5  14    1.00    4.31
 -11   5  15    0.00    2.22
 -11  -5  15   -0.00    4.46
 -11   5  16    1.04    2.15
 -11  -5  16    1.03    4.43
 -11  -5  17    5.46    5.30
 -11  -5  18   18.97    6.69
 -11  -5  19   14.33    6.19
 -11  -5  20   -0.00    3.80
 -11  -5  21    0.17    4.19
 -11  -5  22   12.98    5.95
 -11  -5  23   20.09    7.22
 -11  -5  24    0.86    4.47
 -11  -5  25    1.18    4.07
 -11  -5  26   -0.00    4.21
 -11  -5  27    3.87    4.96
 -11  -5  28    3.56    5.55
 -11   6   1   26.59    7.45
  11   6  -1   19.53    8.47
 -11  -6   1    3.91    6.98
 -11   6   2    2.04    3.73
  11   6  -2   -0.00    5.48
 -11  -6   2    0.00    4.83
 -11   6   3    8.82    4.50
  11   6  -3    0.86    6.28
 -11  -6   3    1.15    5.56
 -11   6   4   32.77    7.10
  11   6  -4   24.13    8.32
 -11  -6   4   14.84    7.22
 -11   6   5    9.93    4.73
  11   6  -5   12.63    7.09
 -11  -6   5   12.65    7.36
 -11   6   6    7.60    4.47
  11   6  -6   19.16    7.69
 -11  -6   6   11.36    7.64
 -11   6   7    1.63    3.43
  11   6  -7    6.87    6.13
 -11  -6   7    9.40    6.91
 -11   6   8    8.57    4.17
  11   6  -8   11.26    7.31
 -11  -6   8    4.41    6.25
 -11   6   9    0.00    3.14
  11   6  -9    0.00    5.39
 -11  -6   9    7.92    5.90
 -11   6  10   20.35    5.33
  11   6 -10    5.28    6.46
 -11  -6  10   34.80    8.98
 -11  -6  11    3.49    5.02
 -11  -6  12    1.74    4.71
 -11  -6  13    6.08    5.52
 -11  -6  14   16.12    6.56
 -11  -6  15   10.41    6.37
 -11  -6  16    9.85    6.17
 -11  -6  17    0.28    4.98
 -11  -6  18   -0.00    3.87
 -11  -6  19    5.38    5.33
 -11  -6  20    5.56    5.20
 -11  -6  21    6.06    5.31
 -11  -6  22    4.23    5.43
 -11  -6  23   -0.00    4.54
 -11  -6  24    0.00    4.32
 -11  -6  25    0.39    4.68
 -11  -6  26   17.66    7.01
 -11  -6  27    4.31    5.16
 -11   7   1   11.81    5.69
  11   7  -1   -0.00    5.60
 -11  -7   1    7.57    6.74
 -11   7   2   27.21    7.04
  11   7  -2   19.34    8.51
 -11  -7   2   15.99    8.31
  11   7  -3    0.33    5.71
 -11  -7   3   10.35    6.85
  11   7  -4    8.42    6.92
 -11  -7   4   16.03    7.93
  11   7  -5    5.05    6.48
 -11  -7   5   -0.00    4.94
  11   7  -6    7.02    7.34
 -11  -7   6   23.77    8.19
  11   7  -7   -0.00    5.25
 -11  -7   7    2.09    5.93
  11   7  -8   35.21   10.11
 -11  -7   8   50.70   11.09
  11   7  -9   18.81    8.70
 -11  -7   9   24.74    8.28
  11   7 -10   -0.00    6.30
 -11  -7  10   -0.00    4.53
 -11  -7  11   -0.00    5.27
 -11  -7  12   26.30    8.37
 -11  -7  13    4.41    5.06
 -11  -7  14   14.13    6.55
 -11  -7  15   -0.00    4.34
 -11  -7  16   -0.00    5.23
 -11  -7  17    5.57    5.45
 -11  -7  18    5.34    5.19
 -11  -7  19    0.00    4.87
 -11  -7  20    0.12    4.44
 -11  -7  21   -0.00    4.52
 -11  -7  22    0.00    5.06
 -11  -7  23    3.50    5.12
 -11  -7  24    1.48    5.07
 -11  -7  25   -0.00    4.63
  11   8  -1   -0.00    6.64
 -11  -8   1   -0.00    6.47
  11   8  -2    0.00    6.06
 -11  -8   2   11.47    7.87
  11   8  -3    1.82    6.08
 -11  -8   3    0.00    6.07
  11   8  -4   25.42    9.15
 -11  -8   4   48.99   11.52
  11   8  -5    1.53    6.04
 -11  -8   5    9.38    6.96
  11   8  -6   16.42    7.81
 -11  -8   6   18.62    8.55
  11   8  -7    1.21    6.12
 -11  -8   7    1.22    5.29
  11   8  -8   -0.00    6.26
 -11  -8   8    3.64    6.15
  11   8  -9    1.47    6.48
 -11  -8   9    1.05    5.55
  11   8 -10   16.05    8.44
 -11  -8  10   12.57    6.76
  11   8 -11    3.89    6.48
 -11  -8  11    0.00    4.71
 -11  -8  12    0.00    4.85
 -11  -8  13    1.25    4.74
 -11  -8  14    0.00    5.62
 -11  -8  15    4.85    6.01
 -11  -8  16    8.38    6.47
 -11  -8  17    0.76    4.42
 -11  -8  18    1.29    4.47
 -11  -8  19    1.65    4.90
 -11  -8  20   11.37    7.28
 -11  -8  21   -0.00    5.00
 -11  -8  22    3.12    5.38
 -11  -8  23   -0.00    4.98
 -11  -8  24   -0.00    5.08
  11   9  -1   -0.00    6.45
 -11  -9   1    4.74    6.02
  11   9  -2   22.47    9.89
 -11  -9   2   47.40   12.02
  11   9  -3   -0.00    6.72
 -11  -9   3   12.59    7.19
  11   9  -4   16.63    8.38
 -11  -9   4   15.94    8.24
  11   9  -5    1.67    5.77
 -11  -9   5    0.67    6.17
  11   9  -6    7.19    7.50
 -11  -9   6    0.00    6.10
  11   9  -7    0.72    6.71
 -11  -9   7   -0.00    5.68
  11   9  -8   23.37    8.97
 -11  -9   8   33.77    9.74
  11   9  -9    0.00    6.59
 -11  -9   9    0.81    4.20
  11   9 -10    4.88    6.79
 -11  -9  10   -0.00    5.31
  11   9 -11   -0.00    6.51
 -11  -9  11    2.93    4.82
  11   9 -12   17.55    8.15
 -11  -9  12   17.21    7.49
 -11  -9  13    0.00    5.56
 -11  -9  14    1.21    5.70
 -11  -9  15   11.14    6.43
 -11  -9  16    1.82    5.46
 -11  -9  17    8.00    6.99
 -11  -9  18   12.51    6.85
 -11  -9  19   -0.00    4.97
 -11  -9  20    6.64    5.63
 -11  -9  21    0.00    5.73
 -11  -9  22   13.34    7.29
  11  10  -1    0.00    6.54
 -11 -10   1    4.67    6.59
  11  10  -2    3.32    6.77
 -11 -10   2    1.84    6.47
  11  10  -3   10.47    7.76
 -11 -10   3    5.66    7.23
  11  10  -4    6.94    7.35
 -11 -10   4    5.83    7.31
  11  10  -5   -0.00    6.60
 -11 -10   5   -0.00    6.83
  11  10  -6   18.62    8.82
 -11 -10   6   12.32    8.22
  11  10  -7    0.34    6.20
 -11 -10   7    2.17    5.36
  11  10  -8   21.31    9.36
 -11 -10   8    4.45    6.89
  11  10  -9    0.00    5.85
 -11 -10   9   -0.00    5.68
  11  10 -10    6.09    7.94
 -11 -10  10   12.05    7.62
  11  10 -11    0.48    6.00
 -11 -10  11   -0.00    6.27
  11  10 -12    0.00    6.71
 -11 -10  12   -0.00    5.17
  11  10 -13   -0.00    5.86
 -11 -10  13    0.00    5.79
 -11 -10  14    1.46    6.33
 -11 -10  15    0.17    5.66
 -11 -10  16   14.79    7.70
 -11 -10  17    3.23    6.10
 -11 -10  18    1.70    6.42
 -11 -10  19    0.00    5.89
 -11 -10  20   -0.00    6.29
  11  11  -1    1.75    7.15
 -11 -11   1    3.47    6.85
  11  11  -2   10.28    8.60
 -11 -11   2   11.97    8.34
  11  11  -3   -0.00    7.27
 -11 -11   3    3.75    6.76
  11  11  -4    2.88    7.37
 -11 -11   4   -0.00    7.22
  11  11  -5    6.14    7.72
 -11 -11   5   -0.00    6.74
  11  11  -6   -0.00    7.79
 -11 -11   6    7.66    7.32
  11  11  -7   -0.00    6.08
 -11 -11   7    0.67    6.15
  11  11  -8   24.75    9.73
 -11 -11   8    3.15    7.49
  11  11  -9    6.23    7.70
 -11 -11   9   -0.00    5.66
  11  11 -10    6.00    7.42
 -11 -11  10    3.09    6.57
  11  11 -11   -0.00    6.65
 -11 -11  11    6.80    6.39
  11  11 -12   20.98    9.63
 -11 -11  12    7.95    7.58
  11  11 -13    0.00    7.63
 -11 -11  13   -0.00    5.84
 -11 -11  14   -0.00    6.18
 -11 -11  15   -0.00    6.45
 -11 -11  16    7.66    7.40
 -11 -11  17    0.20    5.97
  11  12  -1   -0.00    6.97
 -11 -12   1   -0.00    6.68
  11  12  -2    0.00    6.53
 -11 -12   2    0.76    6.67
  11  12  -3    0.67    7.43
 -11 -12   3   -0.00    7.19
  11  12  -4   10.21    8.62
 -11 -12   4   10.96    8.19
  11  12  -5   -0.00    6.40
 -11 -12   5    0.00    5.36
  11  12  -6    0.00    8.91
 -11 -12   6    8.58    8.34
  11  12  -7    0.00    7.80
 -11 -12   7    2.30    6.42
  11  12  -8    4.45    8.21
 -11 -12   8   -0.00    7.04
  11  12  -9   -0.00    7.11
 -11 -12   9    0.97    5.14
  11  12 -10    0.68    7.14
 -11 -12  10    9.61    7.73
  11  12 -11    9.60    7.64
 -11 -12  11    0.57    6.93
  11  12 -12    2.91    7.16
 -11 -12  12   -0.00    6.31
  11  12 -13   -0.00    6.66
 -11 -12  13    0.00    6.02
  11  12 -14   14.07    8.09
 -11 -12  14    2.58    6.73
 -11 -12  15   -0.00    5.97
  11  13  -1    2.93    7.62
 -11 -13   1    3.64    6.83
  11  13  -2    5.95    8.97
 -11 -13   2    7.58    8.69
  11  13  -3   -0.00    7.86
 -11 -13   3    1.68    6.59
  11  13  -4    0.00    6.90
 -11 -13   4   -0.00    6.15
  11  13  -5    1.25    6.87
 -11 -13   5    0.87    6.14
  11  13  -6    0.00    6.74
 -11 -13   6    5.20    6.57
  11  13  -7    4.68    8.00
 -11 -13   7    0.46    6.58
  11  13  -8   13.13    8.48
 -11 -13   8    9.82    9.02
  11  13  -9   -0.00    8.07
 -11 -13   9    4.18    7.21
  11  13 -10   -0.00    7.18
 -11 -13  10   -0.00    6.35
  11  13 -11    0.99    6.58
 -11 -13  11    7.74    7.34
  11  13 -12    6.46    8.01
 -11 -13  12    0.13    5.84
  11  13 -13    4.03    8.09
  11  13 -14    3.65    7.75
 -11 -14   1   -0.00    5.89
 -11 -14   2   -0.00    7.77
 -11 -14   3    2.81    7.66
 -11 -14   4   24.05   10.38
 -11 -14   5    6.18    7.36
 -11 -14   6    0.00    7.28
  11  14  -7   14.41    8.83
 -11 -14   7   -0.00    6.58
  11  14  -8    1.30    7.08
 -11 -14   8    2.46    6.29
  11  14  -9   -0.00    7.75
  11  14 -10    4.21    8.07
  11  14 -11    0.48    7.77
  11  14 -12    1.61    7.74
 -11 -15   4    0.00    7.65
 -10   0   1    0.42    4.69
 -10   0   1    2.73    4.47
  10   0  -1   -0.00    4.15
 -10   0   2   18.03    6.60
 -10   0   2   26.26    7.67
  10   0  -2   24.09    6.82
 -10   0   3   -0.00    4.53
 -10   0   3   -0.00    3.88
  10   0  -3    0.00    4.38
 -10   0   4  153.66   18.87
 -10   0   4  131.16   18.75
  10   0  -4  174.28   19.49
 -10   0   5    1.86    3.57
  10   0  -5   -0.00    3.90
 -10   0   6   25.43    6.58
  10   0  -6   27.42    6.59
 -10   0   7    1.97    3.76
  10   0  -7    1.82    3.53
 -10   0   8   32.16    7.24
 -10   0   9   -0.00    3.55
 -10   0  10  134.98   16.72
 -10   0  11   -0.00    3.30
 -10   0  12    2.11    3.30
 -10   0  13   -0.00    3.23
 -10   0  14   23.12    5.55
 -10   0  15   -0.00    2.62
 -10   0  16   52.66    8.07
 -10   0  17    0.00    2.64
 -10   0  18   26.66    5.75
 -10   0  19   -0.00    2.65
 -10   0  20   58.96    8.68
 -10   0  21    1.04    2.89
 -10   0  22    0.97    2.69
 -10   0  23   -0.00    3.23
 -10   0  24    5.18    3.36
 -10   0  25    0.07    2.29
 -10   0  26   26.23    5.55
 -10   0  27   -0.00    3.52
 -10   0  28   12.05    4.62
 -10   0  29   -0.00    3.43
 -10   0  30    5.23    3.70
 -10   0  31   -0.00    3.56
 -10   0  32   11.01    4.67
 -10   0  33    1.54    3.63
 -10   0  34    0.97    3.55
 -10   0  35    4.13    3.87
 -10   1   1    0.00    4.03
 -10   1   1   -0.00    5.05
  10  -1  -1    2.79    4.87
  10   1  -1    2.20    4.33
 -10  -1   1    6.53    5.13
 -10   1   2  175.89   20.59
 -10   1   2  174.82   21.28
  10  -1  -2  158.80   20.77
  10   1  -2  158.20   20.77
 -10  -1   2  169.77   20.96
 -10  -1   2  178.54   21.95
 -10   1   3   14.45    5.46
 -10   1   3   12.24    5.14
  10  -1  -3    3.48    4.42
  10   1  -3   10.40    5.46
 -10  -1   3   12.00    5.74
 -10  -1   3    8.56    5.79
 -10   1   4    0.00    3.91
  10  -1  -4    0.00    4.01
  10   1  -4    0.00    4.09
 -10  -1   4    4.95    5.01
 -10  -1   4    0.68    4.06
 -10   1   5   22.89    6.11
  10  -1  -5   16.25    5.95
  10   1  -5   20.40    6.46
 -10  -1   5   19.94    6.30
 -10  -1   5   24.90    6.80
 -10   1   6   90.25   13.08
  10  -1  -6   93.37   12.92
  10   1  -6   97.91   13.67
 -10  -1   6   98.27   13.98
 -10   1   7    5.18    4.08
  10  -1  -7    1.78    1.52
  10   1  -7    3.31    3.96
 -10  -1   7    4.14    4.13
 -10   1   8   74.32   10.50
  10   1  -8   53.66    9.94
 -10  -1   8   84.21   11.55
 -10   1   9   -0.00    2.79
 -10  -1   9   -0.00    3.52
 -10   1  10    1.32    2.80
 -10  -1  10    1.66    3.64
 -10   1  11   18.83    4.81
 -10  -1  11   10.23    4.79
 -10   1  12   85.75   11.99
 -10  -1  12  112.67   13.52
 -10   1  13    2.78    3.01
 -10  -1  13    3.78    3.46
 -10   1  14    9.92    3.63
 -10  -1  14    9.57    4.36
 -10   1  15   -0.00    2.78
 -10  -1  15   -0.00    3.18
 -10   1  16   26.03    5.15
 -10   1  17   -0.00    2.43
 -10  -1  17    0.58    3.11
 -10   1  18   25.38    5.00
 -10  -1  18   31.22    6.40
 -10   1  19    3.00    2.78
 -10  -1  19    6.45    3.81
 -10   1  20    1.62    2.51
 -10  -1  20    0.00    2.86
 -10   1  21    1.76    2.69
 -10  -1  21    0.00    3.19
 -10   1  22   72.93    9.76
 -10  -1  22   83.01   11.30
 -10   1  23    0.00    2.59
 -10  -1  23   -0.00    3.19
 -10   1  24    5.39    3.16
 -10  -1  24    8.72    4.12
 -10   1  25    1.26    2.30
 -10  -1  25    2.08    3.39
 -10   1  26    9.84    3.41
 -10  -1  26    2.59    3.26
 -10   1  27    0.00    2.94
 -10  -1  27   -0.00    2.85
 -10   1  28    7.72    3.51
 -10  -1  28   11.45    5.01
 -10   1  29    0.00    2.68
 -10  -1  29   -0.00    3.64
 -10   1  30    0.47    3.00
 -10  -1  30    0.25    3.38
 -10   1  31    0.54    2.99
 -10  -1  31    3.50    3.79
 -10   1  32    6.78    3.84
 -10  -1  32   10.50    4.94
 -10   1  33   -0.00    3.23
 -10  -1  33    0.00    3.62
 -10   1  34    3.87    3.41
 -10  -1  34    1.26    3.57
 -10   1  35   -0.00    3.08
 -10   1  36    2.94    3.61
 -10   2   1    0.00    4.01
 -10   2   1   -0.00    4.42
  10  -2  -1    0.00    3.79
  10   2  -1    4.38    5.62
 -10  -2   1    2.49    4.72
 -10   2   2    6.42    4.46
  10  -2  -2   -0.00    4.19
  10   2  -2    0.00    4.35
 -10  -2   2    3.45    4.44
 -10   2   3   -0.00    4.04
  10  -2  -3   -0.00    4.10
  10   2  -3    0.06    3.96
 -10  -2   3   -0.00    4.25
 -10   2   4  163.82   18.88
  10  -2  -4  146.30   18.16
  10   2  -4  129.17   18.56
 -10  -2   4  150.83   18.82
 -10  -2   4  144.84   19.64
 -10   2   5   45.59    8.64
  10  -2  -5   50.91    8.69
  10   2  -5   47.79    9.47
 -10  -2   5   43.78    8.96
 -10  -2   5   39.09    9.02
 -10   2   6   39.78    7.24
  10  -2  -6   23.84    3.50
  10   2  -6   45.32    8.42
 -10  -2   6   35.90    8.15
 -10   2   7    4.74    3.78
  10   2  -7    0.00    4.18
 -10  -2   7    4.10    4.47
 -10   2   8   36.69    6.55
  10   2  -8   21.94    6.82
 -10  -2   8   24.20    7.33
 -10   2   9   14.71    4.74
  10   2  -9   12.28    5.77
 -10  -2   9   12.95    5.59
 -10   2  10   91.62   12.33
 -10  -2  10  110.00   14.47
 -10   2  11   10.04    4.11
 -10  -2  11   10.93    4.82
 -10   2  12    0.00    2.77
 -10  -2  12    1.88    4.11
 -10   2  13   -0.00    2.33
 -10  -2  13    3.22    3.50
 -10   2  14   33.05    5.58
 -10  -2  14   31.28    6.84
 -10   2  15   18.84    4.48
 -10  -2  15   44.19    7.69
 -10   2  16    5.97    3.06
 -10  -2  16   10.82    4.78
 -10   2  17   -0.00    2.16
 -10  -2  17   -0.00    3.26
 -10   2  18    6.61    3.05
 -10  -2  18    5.17    4.15
 -10   2  19    5.93    2.51
 -10  -2  19    8.47    4.29
 -10   2  20   38.51    5.70
 -10  -2  20   48.63    8.47
 -10   2  21    1.34    2.18
 -10  -2  21    1.57    3.69
 -10   2  22    0.98    2.14
 -10  -2  22    4.20    4.16
 -10   2  23    0.00    2.01
 -10  -2  23   -0.00    3.31
 -10   2  24   12.16    3.39
 -10  -2  24   17.27    5.57
 -10   2  25   -0.00    2.06
 -10  -2  25    2.86    4.12
 -10   2  26   10.27    3.53
 -10  -2  26   18.32    5.27
 -10   2  27   -0.00    2.61
 -10  -2  27   -0.00    3.10
 -10   2  28    1.73    2.56
 -10  -2  28   -0.00    3.27
 -10   2  29    2.06    2.65
 -10  -2  29    2.39    4.36
 -10   2  30    4.83    3.03
 -10  -2  30    6.46    4.71
 -10   2  31    1.83    2.74
 -10  -2  31   -0.00    4.15
 -10   2  32    0.00    2.68
 -10  -2  32    0.00    3.93
 -10   2  33    0.76    2.65
 -10  -2  33    8.92    4.85
 -10   2  34    2.37    3.16
 -10  -2  34    4.84    4.55
 -10   2  35    3.08    3.16
 -10   2  36    1.36    3.12
 -10   3   1   19.46    6.24
  10  -3  -1    8.88    4.85
  10   3  -1   10.25    6.18
 -10  -3   1   16.41    6.97
 -10   3   2   95.49   13.87
  10  -3  -2   85.21   13.22
  10   3  -2  100.18   15.00
 -10  -3   2  107.85   15.73
 -10   3   3   38.57    8.63
  10  -3  -3   60.56    9.66
  10   3  -3   76.71   11.80
 -10  -3   3   41.75   10.23
 -10   3   4    0.00    3.58
  10  -3  -4    1.39    3.64
  10   3  -4    0.00    4.53
 -10  -3   4    1.06    4.22
 -10   3   5   15.39    5.04
 -10   3   5   15.62    5.34
  10   3  -5   18.52    6.58
 -10  -3   5   14.74    6.10
 -10   3   6   45.66    7.98
  10   3  -6   35.20    8.53
 -10  -3   6   35.87    8.76
 -10   3   7   17.12    5.59
  10   3  -7   10.20    5.85
 -10  -3   7   14.44    6.18
 -10   3   8   80.84   10.67
  10   3  -8   73.04   12.21
 -10  -3   8   64.41   11.96
 -10   3   9    6.88    3.72
  10   3  -9    4.42    4.98
 -10  -3   9    2.97    4.50
 -10   3  10    0.00    2.85
  10   3 -10    1.82    4.57
 -10  -3  10    0.00    4.23
 -10   3  11   10.09    3.83
 -10  -3  11    8.59    5.08
 -10   3  12   35.90    6.11
 -10  -3  12   39.62    8.12
 -10   3  13    4.22    2.63
 -10  -3  13   -0.00    3.90
 -10   3  14    0.00    2.26
 -10  -3  14    4.13    4.08
 -10   3  15    4.04    2.51
 -10  -3  15    3.00    4.31
 -10   3  16   34.12    5.03
 -10  -3  16   30.71    7.42
 -10   3  17   25.45    4.12
 -10  -3  17   22.05    6.35
 -10   3  18   20.87    3.51
 -10  -3  18   18.96    6.20
 -10   3  19    4.51    1.90
 -10  -3  19   11.20    4.79
 -10   3  20    0.28    1.48
 -10  -3  20    3.44    4.03
 -10   3  21   10.71    2.24
 -10  -3  21    2.38    4.61
 -10   3  22   34.15    4.44
 -10  -3  22   48.50    9.03
 -10   3  23    3.66    1.77
 -10  -3  23    8.73    5.04
 -10   3  24    1.81    1.78
 -10  -3  24   -0.00    3.97
 -10   3  25    0.00    1.46
 -10  -3  25    7.35    4.38
 -10   3  26    7.58    2.51
 -10  -3  26    7.25    4.70
 -10   3  27    6.97    2.66
 -10  -3  27    5.11    4.57
 -10   3  28    2.70    2.36
 -10  -3  28    3.33    4.15
 -10   3  29    0.47    1.97
 -10  -3  29    1.42    3.45
 -10   3  30    0.88    2.25
 -10  -3  30   -0.00    3.70
 -10   3  31   -0.00    2.46
 -10  -3  31    3.78    4.56
 -10   3  32    2.86    2.82
 -10  -3  32    6.21    5.46
 -10   3  33    0.68    2.70
 -10  -3  33    1.56    4.87
 -10   3  34    0.64    2.80
 -10   3  35    0.12    2.42
 -10   3  36    0.00    2.97
 -10   4   1    3.22    4.32
 -10   4   1    2.62    4.46
 -10  -4   1    1.88    5.21
 -10   4   2    4.21    3.92
 -10   4   2    3.08    4.25
 -10  -4   2   -0.00    5.84
 -10   4   3   16.61    5.23
 -10   4   3   11.44    5.11
  10   4  -3   12.85    5.91
 -10  -4   3    9.11    6.13
 -10   4   4   94.19   12.75
  10   4  -4   74.33   13.81
 -10  -4   4   91.03   14.54
 -10   4   5   41.22    8.34
  10   4  -5   49.05   10.36
 -10  -4   5   45.99   10.16
 -10   4   6   48.01    7.53
  10   4  -6   53.50    9.90
 -10  -4   6    7.03    6.20
 -10   4   7    0.00    3.00
  10   4  -7   -0.00    5.55
 -10  -4   7    2.39    4.81
 -10   4   8   58.59    9.90
  10   4  -8  104.34   14.13
 -10  -4   8   85.60   13.31
 -10   4   9    0.00    2.95
  10   4  -9   13.61    6.23
 -10  -4   9    5.00    4.74
 -10   4  10   28.77    5.61
  10   4 -10   23.39    7.57
 -10  -4  10   29.25    7.40
 -10   4  11    8.02    3.44
  10   4 -11    4.50    5.23
 -10  -4  11    4.26    4.30
 -10   4  12    3.72    2.69
 -10  -4  12    0.00    3.69
 -10   4  13    3.98    2.64
 -10  -4  13    2.54    4.67
 -10   4  14   22.94    4.39
 -10  -4  14   31.56    7.61
 -10   4  15   12.28    3.07
 -10  -4  15    7.28    5.35
 -10   4  16   10.28    2.77
 -10  -4  16    9.50    5.66
 -10   4  17    0.55    1.64
 -10  -4  17    0.00    3.97
 -10   4  18    3.65    1.67
 -10  -4  18    6.06    5.20
 -10   4  19    7.96    1.68
 -10  -4  19    5.47    4.82
 -10  -4  20   30.41    7.71
 -10  -4  21   34.55    8.35
 -10  -4  22   -0.00    3.87
 -10  -4  23    0.00    4.08
 -10  -4  24   21.64    7.15
 -10  -4  25   11.33    5.04
 -10  -4  26    5.75    4.43
 -10  -4  27   -0.00    4.22
 -10  -4  28    0.00    4.01
 -10  -4  29    6.33    4.17
 -10  -4  30    2.82    3.87
 -10  -4  31    5.67    4.20
 -10  -4  32    3.21    5.00
 -10   5   1   67.48   10.85
 -10   5   1   63.43   11.25
 -10  -5   1   63.11   12.93
 -10   5   2  215.70   23.49
 -10   5   2  168.03   22.68
 -10  -5   2  209.49   26.15
 -10   5   3   11.39    5.27
 -10  -5   3   21.45    7.74
 -10   5   4    1.22    3.55
 -10  -5   4    3.56    5.33
 -10   5   5    3.35    4.00
 -10  -5   5    8.56    5.41
 -10   5   6   33.69    6.95
 -10  -5   6   39.29    9.43
 -10   5   7   39.59    7.55
  10   5  -7   46.10   10.48
 -10  -5   7   39.39    9.61
 -10   5   8   17.40    5.16
  10   5  -8   38.33    9.28
 -10  -5   8   18.57    6.49
 -10   5   9    3.52    3.29
  10   5  -9   -0.00    5.15
 -10  -5   9   -0.00    4.27
 -10   5  10    2.47    2.99
  10   5 -10   -0.00    5.68
 -10  -5  10   -0.00    4.16
 -10   5  11    6.42    3.58
  10   5 -11    8.45    6.01
 -10  -5  11   13.61    6.12
 -10   5  12   30.55    5.44
  10   5 -12   42.10    9.61
 -10  -5  12   21.91    7.46
 -10   5  13   14.68    3.87
 -10   5  14    0.00    2.50
 -10  -5  14    4.29    4.67
 -10  -5  15    7.00    5.28
 -10  -5  16    8.01    5.43
 -10  -5  17   15.15    6.77
 -10  -5  18   22.87    7.37
 -10  -5  19    1.57    4.81
 -10  -5  20    4.49    4.31
 -10  -5  21    4.99    4.67
 -10  -5  22   21.04    7.31
 -10  -5  23    3.80    4.63
 -10  -5  24    0.00    4.24
 -10  -5  25   -0.00    4.37
 -10  -5  26    0.70    4.51
 -10  -5  27    6.11    5.68
 -10  -5  28   -0.00    4.60
 -10  -5  29   -0.00    4.78
 -10  -5  30    3.29    4.94
 -10  -5  31    0.00    4.93
 -10   6   1    3.43    4.42
 -10   6   1    0.00    3.87
  10   6  -1    4.53    6.67
 -10  -6   1    3.40    6.05
 -10   6   2    6.92    4.96
  10   6  -2    4.10    5.81
 -10  -6   2    0.52    5.49
 -10   6   3    6.12    4.71
  10   6  -3    0.00    5.35
 -10  -6   3   13.92    6.77
 -10   6   4    9.16    4.81
  10   6  -4   10.07    7.45
 -10  -6   4   13.54    7.50
 -10   6   5   21.25    5.93
  10   6  -5   18.44    7.85
 -10  -6   5   12.35    6.67
 -10   6   6   37.05    7.18
 -10  -6   6   22.65    8.24
 -10   6   7   -0.00    3.58
 -10  -6   7    4.59    5.14
 -10   6   8    0.00    3.27
 -10  -6   8    4.52    4.83
 -10  -6   9   39.70    9.53
 -10  -6  10   36.98    9.31
 -10  -6  11    0.00    4.10
 -10  -6  12    6.52    5.24
 -10  -6  13    9.31    4.83
 -10  -6  14    5.01    4.93
 -10  -6  15   33.75    8.89
 -10  -6  16   13.39    5.79
 -10  -6  17    3.05    4.29
 -10  -6  18    4.86    5.36
 -10  -6  19   23.04    7.37
 -10  -6  20    2.17    5.07
 -10  -6  21    5.04    4.84
 -10  -6  22    0.19    4.25
 -10  -6  23   13.38    6.11
 -10  -6  24    4.79    5.71
 -10  -6  25    3.44    5.76
 -10  -6  26    7.21    5.01
 -10  -6  27    8.15    6.02
 -10  -6  28    2.37    4.56
 -10  -6  29   11.41    7.01
  10   7  -1   39.30   11.09
 -10  -7   1   83.60   14.29
  10   7  -2    0.42    5.49
 -10  -7   2    0.00    5.49
  10   7  -3   26.00    8.91
 -10  -7   3   25.69    9.01
  10   7  -4    0.00    6.47
 -10  -7   4    5.05    5.62
  10   7  -5   32.78    9.73
 -10  -7   5   42.76   10.62
  10   7  -6    0.00    5.99
 -10  -7   6    7.01    5.81
  10   7  -7   30.06    9.60
 -10  -7   7   56.18   11.50
  10   7  -8   11.13    7.51
 -10  -7   8   20.22    7.46
  10   7  -9    1.71    5.77
 -10  -7   9    0.00    3.62
  10   7 -10    0.00    5.55
 -10  -7  10   -0.00    4.33
  10   7 -11    3.13    5.80
 -10  -7  11    5.65    5.57
  10   7 -12    7.67    6.95
 -10  -7  12    5.95    5.70
  10   7 -13   29.85    9.28
 -10  -7  13   30.82    8.81
  10   7 -14    0.00    5.47
 -10  -7  14   -0.00    3.68
 -10  -7  15   -0.00    5.51
 -10  -7  16    5.67    5.33
 -10  -7  17   30.73    9.02
 -10  -7  18   -0.00    4.64
 -10  -7  19    0.00    4.82
 -10  -7  20    1.67    5.67
 -10  -7  21    7.53    5.72
 -10  -7  22    2.70    4.49
 -10  -7  23   10.70    6.52
 -10  -7  24    1.95    5.57
 -10  -7  25    9.22    6.33
 -10  -7  26    1.29    5.43
 -10  -7  27   11.54    6.89
 -10  -7  28    0.90    5.63
  10   8  -1    8.05    7.65
 -10  -8   1    5.07    6.76
  10   8  -2    0.00    6.28
 -10  -8   2    1.76    6.39
  10   8  -3   24.35    9.46
 -10  -8   3   51.73   11.53
  10   8  -4   18.58    8.43
 -10  -8   4   22.87    9.06
  10   8  -5   51.10   11.66
 -10  -8   5   40.30   10.68
  10   8  -6    0.00    6.02
 -10  -8   6   -0.00    5.19
  10   8  -7    0.00    5.85
 -10  -8   7    3.00    4.92
  10   8  -8   -0.00    5.85
 -10  -8   8    0.43    4.22
  10   8  -9   11.03    7.36
 -10  -8   9   22.57    7.71
  10   8 -10    1.78    5.62
 -10  -8  10    0.00    5.08
  10   8 -11   20.85    8.51
 -10  -8  11   22.92    7.90
  10   8 -12   -0.00    5.83
 -10  -8  12    5.67    5.43
  10   8 -13    3.02    6.03
 -10  -8  13    1.74    5.23
  10   8 -14    2.01    5.20
 -10  -8  14    0.00    5.60
  10   8 -15   14.29    7.28
 -10  -8  15   24.73    8.61
 -10  -8  16   -0.00    5.30
 -10  -8  17   -0.00    5.33
 -10  -8  18   -0.00    5.32
 -10  -8  19   14.83    6.96
 -10  -8  20    2.85    5.07
 -10  -8  21    5.32    5.91
 -10  -8  22   -0.00    4.24
 -10  -8  23    3.76    5.56
 -10  -8  24    2.11    4.97
 -10  -8  25   15.27    7.37
 -10  -8  26    0.44    4.64
  10   9  -1   29.83   10.76
 -10  -9   1   55.16   12.86
  10   9  -2    5.28    7.33
 -10  -9   2    2.41    6.28
  10   9  -3   20.11    8.91
 -10  -9   3   27.25   10.05
  10   9  -4   -0.00    6.86
 -10  -9   4   -0.00    5.89
  10   9  -5    6.54    7.62
 -10  -9   5   -0.00    6.32
  10   9  -6    0.98    6.20
 -10  -9   6    2.62    6.77
  10   9  -7   50.21   12.17
 -10  -9   7   41.48   11.21
  10   9  -8   20.05    8.25
 -10  -9   8    0.78    5.07
  10   9  -9   -0.00    6.27
 -10  -9   9    0.00    4.66
  10   9 -10    3.12    6.81
 -10  -9  10    7.55    5.53
  10   9 -11   12.65    8.07
 -10  -9  11    3.46    6.16
  10   9 -12    0.00    6.80
 -10  -9  12    0.00    5.37
  10   9 -13    3.63    6.27
 -10  -9  13    2.42    5.90
  10   9 -14    3.95    6.64
 -10  -9  14    2.41    5.11
  10   9 -15    1.51    6.37
 -10  -9  15    2.57    5.32
 -10  -9  16   -0.00    6.29
 -10  -9  17   32.61    9.87
 -10  -9  18    3.71    6.66
 -10  -9  19    0.00    5.42
 -10  -9  20   -0.00    5.40
 -10  -9  21    8.92    5.81
 -10  -9  22   -0.00    4.84
 -10  -9  23    4.96    5.54
 -10  -9  24   -0.00    4.62
 -10  -9  25    5.56    5.64
  10  10  -1   14.11    8.63
 -10 -10   1    0.00    6.08
  10  10  -2    0.00    6.70
 -10 -10   2    2.73    6.51
  10  10  -3   15.58    8.23
 -10 -10   3   13.10    7.98
  10  10  -4    3.33    7.22
 -10 -10   4   -0.00    6.59
  10  10  -5   62.35   12.96
 -10 -10   5   20.35   10.03
  10  10  -6    9.36    7.53
 -10 -10   6   -0.00    6.21
  10  10  -7   10.32    7.95
 -10 -10   7   -0.00    5.65
  10  10  -8    2.50    6.98
 -10 -10   8   -0.00    5.33
  10  10  -9   39.50   11.13
 -10 -10   9   23.83    9.07
  10  10 -10   -0.00    7.16
 -10 -10  10    2.28    5.49
  10  10 -11    0.00    6.25
 -10 -10  11    5.86    5.78
  10  10 -12    0.00    5.89
 -10 -10  12   -0.00    6.15
  10  10 -13   16.93    8.66
 -10 -10  13   10.64    7.37
  10  10 -14    0.00    6.40
 -10 -10  14    1.65    5.57
  10  10 -15    6.39    7.41
 -10 -10  15   22.95    7.93
  10  10 -16    6.35    7.15
 -10 -10  16    0.00    5.37
 -10 -10  17    8.25    5.97
 -10 -10  18    5.75    6.42
 -10 -10  19   10.92    6.80
 -10 -10  20   -0.00    5.90
 -10 -10  21    0.00    6.27
 -10 -10  22    8.21    7.07
 -10 -10  23   -0.00    5.18
  10  11  -1    6.33    7.24
 -10 -11   1    3.31    7.12
  10  11  -2    1.17    5.52
 -10 -11   2    0.00    6.17
  10  11  -3   15.94    8.77
 -10 -11   3    4.07    7.71
  10  11  -4   10.28    7.52
 -10 -11   4    0.00    6.32
  10  11  -5    0.00    6.80
 -10 -11   5    1.74    6.22
  10  11  -6    1.73    7.23
 -10 -11   6    5.56    7.14
  10  11  -7   46.39   11.85
 -10 -11   7   22.59    9.88
  10  11  -8   -0.00    6.85
 -10 -11   8    1.04    6.19
  10  11  -9   -0.00    6.55
 -10 -11   9    6.94    6.87
  10  11 -10   -0.00    7.40
 -10 -11  10    1.57    6.72
  10  11 -11   17.35    8.77
 -10 -11  11   14.91    8.32
  10  11 -12    0.00    6.62
 -10 -11  12   -0.00    6.23
 -10 -11  13    9.02    7.10
  10  11 -14    0.00    6.68
 -10 -11  14    3.97    5.75
  10  11 -15    1.08    6.50
 -10 -11  15    0.00    5.90
  10  11 -16    0.74    6.73
 -10 -11  16   -0.00    5.07
 -10 -11  17   20.69    8.94
 -10 -11  18    0.71    5.89
 -10 -11  19   -0.00    5.70
 -10 -11  20    4.26    5.99
 -10 -11  21    5.77    6.05
  10  12  -1   15.20    8.81
 -10 -12   1    4.95    7.97
  10  12  -2    0.25    6.58
 -10 -12   2    7.49    8.41
  10  12  -3    3.74    7.71
 -10 -12   3    8.78    7.63
  10  12  -4   -0.00    7.41
 -10 -12   4    4.18    6.82
  10  12  -5   15.07    8.31
 -10 -12   5   19.72    9.49
  10  12  -6   -0.00    7.56
 -10 -12   6    8.12    6.84
  10  12  -7    2.49    6.79
 -10 -12   7    0.00    5.65
  10  12  -8    4.74    7.76
 -10 -12   8    3.37    6.89
  10  12  -9   -0.00    7.08
 -10 -12   9   22.48    9.34
  10  12 -10   -0.00    6.70
 -10 -12  10    2.68    6.53
  10  12 -11    4.22    7.23
 -10 -12  11   -0.00    6.02
  10  12 -12    7.08    7.75
 -10 -12  12    0.38    5.88
  10  12 -13    2.91    8.07
 -10 -12  13   -0.00    7.17
  10  12 -14   -0.00    6.75
 -10 -12  14   16.68    8.21
  10  12 -15   19.18    9.08
 -10 -12  15   11.32    8.01
  10  12 -16   -0.00    6.75
 -10 -12  16   -0.00    6.63
  10  12 -17   -0.00    7.24
 -10 -12  17    1.55    5.89
 -10 -12  18    4.03    6.80
 -10 -12  19    3.75    6.19
  10  13  -1   13.64    8.68
 -10 -13   1    0.00    6.28
  10  13  -2    1.43    7.92
 -10 -13   2    5.26    6.94
  10  13  -3    7.27    7.73
 -10 -13   3    0.00    7.25
  10  13  -4    0.41    7.85
 -10 -13   4   -0.00    6.95
  10  13  -5    0.00    6.49
 -10 -13   5    3.41    6.75
  10  13  -6   -0.00    7.59
 -10 -13   6    5.15    7.53
  10  13  -7    0.00    7.24
 -10 -13   7    5.25    6.88
  10  13  -8    1.52    7.33
 -10 -13   8    0.00    6.42
  10  13  -9   -0.00    6.52
 -10 -13   9   12.01    7.85
  10  13 -10   -0.00    6.26
 -10 -13  10   -0.00    6.40
  10  13 -11   16.19    9.06
 -10 -13  11   -0.00    6.12
  10  13 -12    4.95    6.73
 -10 -13  12    0.00    6.99
  10  13 -13   13.72    8.98
 -10 -13  13   14.59    8.44
  10  13 -14    1.56    6.96
 -10 -13  14    6.86    6.87
  10  13 -15    0.00    7.21
 -10 -13  15   -0.00    6.57
  10  13 -16   -0.00    7.59
 -10 -13  16   -0.00    6.39
  10  13 -17    0.00    7.32
  10  14  -1   -0.00    7.74
 -10 -14   1   -0.00    7.79
  10  14  -2   -0.00    7.63
 -10 -14   2   -0.00    7.11
  10  14  -3    8.59    7.27
 -10 -14   3   -0.00    6.60
  10  14  -4   -0.00    6.19
 -10 -14   4   -0.00    6.15
  10  14  -5    1.69    6.46
 -10 -14   5   -0.00    6.56
  10  14  -6    5.24    7.35
 -10 -14   6    2.43    7.21
  10  14  -7   -0.00    6.98
 -10 -14   7    0.22    5.72
  10  14  -8   -0.00    6.88
 -10 -14   8    0.75    5.67
  10  14  -9   11.09    8.37
 -10 -14   9    4.93    6.75
  10  14 -10    1.97    7.01
 -10 -14  10   -0.00    7.04
  10  14 -11   -0.00    7.33
 -10 -14  11    7.38    7.55
  10  14 -12    0.00    6.96
 -10 -14  12   -0.00    5.90
  10  14 -13    1.44    7.55
 -10 -14  13    0.00    6.45
  10  14 -14    0.71    7.45
  10  14 -15    0.00    7.86
  10  14 -16    1.29    7.03
  10  14 -17    0.00    7.59
  10  14 -18    7.02    8.02
 -10 -15   4    0.29    6.40
 -10 -15   5   -0.00    6.96
 -10 -15   6    9.19    8.74
 -10 -15   7   -0.00    7.02
 -10 -15   8    0.00    6.77
 -10 -15   9   -0.00    6.18
 -10 -15  10    8.19    7.51
  -9   0   1   13.42    5.57
   9   0  -1   12.19    5.33
  -9   0   2   -0.00    4.02
   9   0  -2   -0.00    3.75
  -9   0   3  153.05   18.80
   9   0  -3  158.33   19.06
  -9   0   4    0.72    3.83
   9   0  -4    3.02    4.14
  -9   0   5   28.68    6.54
   9   0  -5   31.52    6.74
  -9   0   6   -0.00    3.45
   9   0  -6    4.07    3.53
  -9   0   7  183.37   19.30
   9   0  -7  151.79   18.90
  -9   0   8    2.70    3.54
   9   0  -8   -0.00    3.47
   9   0  -8    0.41    1.40
   9   0  -9   62.89    9.09
   9   0 -10    0.81    3.07
  -9   0  12    3.76    3.25
  -9   0  13  138.31   16.01
  -9   0  14    0.04    2.28
  -9   0  15   39.85    6.56
  -9   0  16    1.36    2.93
  -9   0  17   28.97    5.61
  -9   0  18   -0.00    2.89
  -9   0  19   82.50   10.75
  -9   0  20    0.00    2.82
  -9   0  21   30.50    5.64
  -9   0  22   -0.00    2.42
  -9   0  23   60.27    9.01
  -9   0  24    1.03    2.96
  -9   0  25   20.63    5.20
  -9   0  26   -0.00    2.84
  -9   0  27    1.45    3.36
  -9   0  28   -0.00    2.86
  -9   0  29    9.90    4.08
  -9   0  30   -0.00    2.92
  -9   0  31    4.17    3.53
  -9   0  32   -0.00    3.44
  -9   0  33   10.38    4.61
  -9   0  34    1.04    3.56
  -9   0  35   11.99    5.06
  -9   0  36    0.00    3.65
  -9   1   1  394.60   44.91
   9  -1  -1  470.36   46.25
   9   1  -1  436.39   46.17
  -9  -1   1  483.31   46.38
  -9   1   2    9.68    4.82
   9  -1  -2   11.78    5.21
   9   1  -2    5.50    5.01
  -9  -1   2    4.19    5.02
  -9   1   3    3.12    3.91
   9  -1  -3    5.22    4.00
   9   1  -3    0.00    4.06
  -9  -1   3    3.88    4.34
  -9   1   4   66.34    9.88
   9  -1  -4   58.28    9.84
   9  -1  -4   69.94    8.93
   9   1  -4   62.75   10.42
  -9  -1   4   64.92   10.32
  -9   1   5  158.04   17.54
   9  -1  -5  132.72   17.15
   9  -1  -5  137.93   15.74
   9   1  -5  169.61   18.42
  -9  -1   5  144.36   17.72
  -9   1   6   -0.00    3.45
   9  -1  -6    0.00    3.45
   9  -1  -6    0.00    1.85
   9   1  -6   -0.00    3.84
  -9  -1   6    3.11    3.99
  -9   1   7   60.42    8.84
   9  -1  -7   62.95    8.97
   9   1  -7   59.88    9.50
  -9  -1   7   54.78    9.32
   9  -1  -8    1.09    2.66
   9   1  -8    1.44    3.51
  -9  -1   8   -0.00    3.04
  -9  -1   8    4.20    4.21
   9  -1  -9   21.60    4.81
   9   1  -9   15.14    5.03
  -9  -1   9   18.61    5.02
  -9  -1   9   27.07    6.29
   9   1 -10    0.00    3.33
  -9  -1  10   -0.00    2.73
   9   1 -11  138.75   16.53
  -9  -1  11  140.67   16.77
  -9  -1  12    0.00    2.72
  -9  -1  13   10.56    4.27
  -9  -1  14    1.63    3.02
  -9  -1  15  118.36   14.66
  -9   1  16   25.21    4.71
  -9  -1  16   25.37    5.57
  -9   1  17   50.91    7.27
  -9  -1  17   58.12    8.75
  -9   1  18    3.99    2.79
  -9  -1  18    3.72    3.47
  -9   1  19   10.41    3.21
  -9  -1  19    6.49    3.76
  -9   1  20    6.03    2.81
  -9  -1  20    5.78    3.50
  -9   1  21   84.45   10.00
  -9  -1  21   75.96   11.00
  -9   1  22   -0.00    2.54
  -9  -1  22    0.25    2.71
  -9   1  23    7.22    3.18
  -9  -1  23    5.76    3.85
  -9   1  24    1.49    2.68
  -9  -1  24   -0.00    3.45
  -9   1  25    9.07    3.38
  -9  -1  25   10.46    4.45
  -9   1  26    4.47    3.00
  -9  -1  26    1.01    3.02
  -9   1  27   24.74    5.42
  -9  -1  27   37.46    7.25
  -9   1  28    2.75    2.97
  -9  -1  28   -0.00    3.45
  -9   1  29    1.43    2.90
  -9  -1  29   -0.00    3.22
  -9   1  30    0.00    2.77
  -9  -1  30    3.19    3.42
  -9   1  31    5.78    3.63
  -9  -1  31    4.58    3.67
  -9   1  32   -0.00    3.43
  -9  -1  32   -0.00    3.33
  -9   1  33    1.97    3.19
  -9  -1  33    3.69    4.19
  -9   1  34   -0.00    2.93
  -9  -1  34   -0.00    3.46
  -9   1  35    1.54    3.04
  -9  -1  35    1.91    3.99
  -9   1  36    3.17    3.83
  -9   2   1   52.46    8.76
  -9   2   1   36.78    8.45
   9  -2  -1   48.76    9.01
   9   2  -1   57.11   10.00
  -9  -2   1   77.23   10.97
  -9  -2   1   42.41    9.26
  -9   2   2    9.72    4.41
   9  -2  -2    5.84    3.84
   9   2  -2    3.68    4.89
  -9  -2   2   -0.00    4.51
  -9  -2   2    5.04    4.27
  -9   2   3  148.77   17.52
   9  -2  -3  142.75   17.74
   9  -2  -3  147.72   16.51
   9   2  -3  134.90   18.29
  -9  -2   3  149.40   18.44
  -9  -2   3  151.07   19.35
  -9   2   4    0.00    3.25
   9  -2  -4    7.55    4.34
   9  -2  -4    7.97    2.88
   9   2  -4    8.48    4.87
  -9  -2   4    3.86    4.74
  -9  -2   4    0.64    3.92
  -9   2   5   17.95    4.82
   9  -2  -5   23.42    5.38
   9  -2  -5   15.30    3.33
   9   2  -5   18.96    6.19
  -9  -2   5   14.06    5.75
  -9  -2   5   13.90    5.49
  -9   2   6    4.30    3.44
   9  -2  -6   -0.00    3.25
   9   2  -6    0.51    3.93
  -9  -2   6   -0.00    3.44
  -9  -2   6    1.91    3.54
   9  -2  -7   76.16    9.87
   9   2  -7   63.90   11.02
  -9  -2   7   66.82   10.62
  -9  -2   7   77.82   11.82
   9  -2  -8   38.40    6.16
   9   2  -8   34.60    7.33
  -9  -2   8   35.76    7.13
  -9  -2   8   35.88    7.75
   9   2  -9   57.59    9.19
  -9  -2   9   49.06    8.57
  -9  -2   9   45.93    8.57
   9   2 -10   -0.00    4.32
  -9  -2  10    8.02    3.98
  -9  -2  10    2.07    3.21
   9   2 -11   -0.00    4.25
  -9  -2  11   -0.00    2.99
   9   2 -12   22.92    6.09
  -9  -2  12   25.12    6.29
  -9  -2  13   42.22    8.02
  -9  -2  14   44.09    7.95
  -9  -2  15   19.04    5.54
  -9  -2  16    0.61    3.22
  -9  -2  17   67.42   10.47
  -9   2  18   -0.00    1.96
  -9  -2  18    1.28    3.43
  -9   2  19  108.68   11.73
  -9  -2  19  107.98   14.36
  -9   2  20    5.27    2.12
  -9  -2  20    5.44    3.94
  -9   2  21    6.02    2.25
  -9  -2  21   -0.00    3.53
  -9   2  22    6.79    2.65
  -9  -2  22    4.44    3.60
  -9   2  23   54.83    6.53
  -9  -2  23   31.15    7.52
  -9   2  24    0.98    2.13
  -9  -2  24    3.34    4.21
  -9   2  25   10.89    3.23
  -9  -2  25    5.09    4.35
  -9   2  26    0.00    2.15
  -9  -2  26    1.70    4.06
  -9   2  27    3.30    2.72
  -9  -2  27    6.89    4.31
  -9   2  28    1.45    2.43
  -9  -2  28    1.62    3.87
  -9   2  29    9.19    3.46
  -9  -2  29    4.24    4.39
  -9   2  30    0.40    2.62
  -9  -2  30   -0.00    3.74
  -9   2  31   -0.00    2.83
  -9  -2  31   -0.00    3.69
  -9   2  32    0.00    3.03
  -9  -2  32    4.26    4.11
  -9   2  33    2.01    3.17
  -9  -2  33    5.18    4.05
  -9   2  34    7.24    3.88
  -9  -2  34    0.86    4.15
  -9   2  35    3.67    3.43
  -9  -2  35    6.67    4.59
  -9   2  36   -0.00    3.20
  -9   2  37    0.00    3.38
  -9   3   1  192.28   21.21
  -9   3   1  174.00   21.70
   9  -3  -1  173.73   21.41
   9   3  -1  179.29   22.80
  -9  -3   1  192.04   23.79
  -9   3   2   50.80    8.29
  -9   3   2   35.81    7.83
   9  -3  -2   43.24    8.24
   9   3  -2   44.87    9.70
  -9  -3   2   48.82   10.02
  -9   3   3    1.15    3.33
  -9   3   3    2.63    3.18
   9  -3  -3    2.43    3.67
   9   3  -3    0.00    4.81
  -9  -3   3    6.90    5.26
  -9   3   4    8.03    3.95
  -9   3   4    5.01    3.87
  -9   3   4    3.10    3.54
   9  -3  -4    5.40    3.58
   9  -3  -4    7.03    2.72
   9   3  -4    1.13    4.35
  -9  -3   4    3.49    4.61
  -9  -3   4    6.87    4.80
  -9   3   5   62.00    9.30
  -9   3   5   68.63    9.54
   9  -3  -5   66.90    9.69
   9  -3  -5   55.63    7.21
   9   3  -5   94.30   12.59
  -9  -3   5   97.19   11.82
  -9  -3   5   69.19   11.77
  -9   3   6   50.20    7.77
   9   3  -6   54.20   10.11
  -9  -3   6   42.05    8.61
  -9  -3   6   66.73   10.76
  -9   3   7   24.86    5.27
   9   3  -7   34.53    8.43
  -9  -3   7   32.00    7.30
  -9  -3   7   33.04    7.79
  -9   3   8    1.42    2.73
   9   3  -8    7.54    5.20
  -9  -3   8    2.12    3.78
  -9  -3   8   -0.00    3.61
   9   3  -9   11.98    5.98
  -9  -3   9   16.06    5.37
  -9  -3   9   15.18    5.57
   9   3 -10    0.00    4.35
  -9  -3  10    0.00    4.01
  -9  -3  10    6.10    4.14
   9   3 -11  171.75   20.30
  -9  -3  11  153.37   19.98
   9   3 -12   18.00    6.58
  -9  -3  12   21.26    6.18
   9   3 -13   11.06    5.46
  -9  -3  13   10.73    4.81
  -9  -3  14    0.00    3.21
  -9  -3  15   77.32   11.87
  -9  -3  16   19.54    5.99
  -9  -3  17   38.73    8.02
  -9  -3  18    3.00    4.07
  -9  -3  19    3.59    4.19
  -9   3  20   13.58    2.38
  -9  -3  20   13.52    5.13
  -9   3  21   54.78    6.01
  -9  -3  21   47.77    9.34
  -9   3  22    8.55    2.27
  -9  -3  22   10.10    5.06
  -9   3  23    4.89    1.86
  -9  -3  23    9.83    4.52
  -9   3  24    0.64    1.66
  -9  -3  24    0.95    3.29
  -9   3  25   13.72    3.15
  -9  -3  25   17.04    6.00
  -9   3  26    2.82    2.34
  -9  -3  26    9.96    4.90
  -9   3  27    4.29    2.64
  -9  -3  27   15.16    5.76
  -9   3  28    0.00    2.41
  -9  -3  28    4.29    4.38
  -9   3  29   -0.00    2.38
  -9  -3  29    1.99    4.48
  -9   3  30    0.30    2.65
  -9  -3  30    5.08    4.23
  -9   3  31    6.51    3.37
  -9  -3  31   13.03    5.80
  -9   3  32    0.00    3.11
  -9  -3  32    1.86    4.72
  -9   3  33    0.00    3.05
  -9  -3  33   -0.00    4.39
  -9   3  34    5.68    3.44
  -9  -3  34   -0.00    4.29
  -9   3  35    1.85    3.26
  -9   3  36   -0.00    3.19
  -9   3  37    3.09    3.69
  -9   4   1    1.77    3.76
  -9   4   1    3.26    4.01
  -9   4   1    3.31    4.02
   9   4  -1    0.76    5.24
  -9  -4   1    2.39    4.91
  -9   4   2   54.03    9.67
  -9   4   2   66.33    9.96
  -9   4   2   68.66   10.36
   9   4  -2   51.78   11.20
  -9  -4   2   79.93   12.88
  -9   4   3   61.46    9.74
  -9   4   3   65.94    9.59
  -9   4   3   54.82    9.68
   9   4  -3   68.88   12.49
  -9  -4   3   60.98   11.06
  -9   4   4   74.39   10.13
  -9   4   4   72.41   10.43
   9   4  -4   48.05   10.98
  -9  -4   4   65.37   11.94
  -9   4   5   88.91   10.73
  -9   4   5   96.20   11.42
   9  -4  -5   63.36    7.67
   9   4  -5   60.21   12.03
  -9  -4   5  120.55   14.70
  -9   4   6    3.96    3.40
  -9   4   6    3.50    3.51
   9   4  -6   -0.00    4.81
  -9  -4   6    1.38    3.33
  -9   4   7   86.96   10.68
  -9   4   7   88.60   11.30
   9   4  -7   68.28   12.77
  -9  -4   7   78.63   12.90
  -9   4   8  114.56   14.11
   9   4  -8  120.74   16.66
  -9  -4   8  142.23   16.43
  -9  -4   8  101.06   16.02
  -9   4   9   78.39   10.45
   9   4  -9   73.85   13.00
  -9  -4   9   97.97   12.82
  -9  -4   9   82.02   13.03
   9   4 -10    2.86    5.05
  -9  -4  10    2.09    3.82
  -9  -4  10    0.00    3.47
   9   4 -11   11.14    6.08
  -9  -4  11   12.28    5.13
  -9  -4  11    9.24    5.17
   9   4 -12    5.87    4.78
  -9  -4  12    8.23    5.08
   9   4 -13   40.18    9.12
  -9  -4  13   43.61    9.01
   9   4 -14   14.77    6.47
  -9  -4  14    9.18    5.61
  -9  -4  15   21.25    6.58
  -9  -4  16    3.03    4.33
  -9  -4  17   25.36    7.18
  -9  -4  18   62.66   10.93
  -9  -4  19   56.84   10.81
  -9  -4  20    2.87    4.58
  -9  -4  21    0.00    4.02
  -9  -4  22    4.45    4.99
  -9   4  23   31.07    3.84
  -9  -4  23   25.19    7.69
  -9  -4  24    3.36    4.72
  -9   4  25    2.51    1.96
  -9  -4  25    0.00    4.80
  -9   4  26    0.00    2.11
  -9  -4  26   -0.00    4.35
  -9   4  27    0.92    1.90
  -9  -4  27    1.11    5.27
  -9   4  28    3.01    2.38
  -9  -4  28    6.07    4.73
  -9   4  29    9.54    3.05
  -9  -4  29   10.29    5.69
  -9   4  30   -0.00    2.19
  -9  -4  30    7.67    6.03
  -9   4  31    0.00    2.25
  -9  -4  31    0.00    5.17
  -9   4  32    0.69    2.46
  -9  -4  32   -0.00    5.17
  -9   4  33    2.64    2.91
  -9  -4  33    4.08    4.71
  -9   4  34   -0.00    2.91
  -9   4  35    0.00    3.30
  -9   4  36    0.00    3.45
  -9   4  37    0.00    3.69
  -9   5   1  125.38   16.82
  -9   5   1  155.60   17.35
  -9   5   1  132.41   17.06
  -9  -5   1  111.03   18.45
  -9   5   2   65.98    9.80
  -9   5   2   71.85    9.88
  -9   5   2   43.46    8.94
   9   5  -2   63.93   11.89
  -9  -5   2   41.16   10.54
  -9   5   3    8.67    4.74
  -9   5   3    9.05    4.43
   9   5  -3   10.46    6.80
  -9  -5   3    0.00    4.88
  -9   5   4   74.51   10.26
  -9   5   4   66.63   10.24
   9   5  -4   54.16   12.28
  -9  -5   4   61.41   12.18
  -9   5   5   44.78    7.13
  -9   5   5   29.02    6.40
   9  -5  -5   26.40    3.92
   9   5  -5   28.56    8.44
  -9  -5   5   34.46    8.81
  -9   5   6   39.19    7.36
   9   5  -6   46.62   10.35
  -9   5   7   74.34   11.29
   9   5  -7  106.74   15.15
  -9  -5   7   96.27   14.21
  -9   5   8    0.74    2.75
   9   5  -8    0.00    5.35
  -9  -5   8    7.72    4.54
  -9   5   9    2.20    2.57
   9   5  -9    5.46    6.10
  -9  -5   9    5.06    4.86
  -9   5  10    4.18    3.05
   9   5 -10    5.81    5.42
  -9  -5  10    4.57    4.84
  -9   5  11   57.63    8.30
   9   5 -11   77.22   12.56
  -9  -5  11   63.95   11.71
  -9   5  12   27.84    4.96
   9   5 -12   40.96    9.01
  -9  -5  12   18.80    6.80
   9   5 -13    2.60    5.30
  -9  -5  13   -0.00    4.18
   9   5 -14   33.76    8.63
  -9  -5  14   20.07    7.07
   9   5 -15   19.77    6.99
  -9  -5  15   33.86    8.23
  -9   5  16   30.50    4.27
  -9  -5  16   17.84    6.28
  -9   5  17   44.34    4.96
  -9  -5  17   16.79    6.93
  -9   5  18    4.67    1.80
  -9  -5  18    4.85    5.14
  -9   5  19    0.00    1.12
  -9  -5  19    0.82    4.53
  -9  -5  20   13.67    6.21
  -9  -5  21   29.68    8.16
  -9  -5  22   18.81    7.03
  -9  -5  23    0.00    4.67
  -9  -5  24    4.02    4.90
  -9  -5  25    0.50    4.60
  -9  -5  26    6.37    5.51
  -9  -5  27   12.78    6.17
  -9  -5  28    0.00    4.06
  -9  -5  29    1.34    5.46
  -9  -5  30    4.36    5.90
  -9  -5  31    2.41    5.03
  -9  -5  32    6.99    5.83
  -9   5  34   -0.00    2.51
  -9   5  35   -0.00    2.78
  -9   5  36    0.00    2.80
  -9   6   1    3.60    4.38
  -9   6   1   -0.00    4.06
  -9  -6   1    1.55    5.58
  -9   6   2  101.31   14.41
  -9   6   2  107.61   14.68
  -9  -6   2  112.07   17.16
  -9   6   3   21.23    6.26
  -9   6   3   30.03    7.10
  -9  -6   3   27.02    8.64
  -9   6   4   25.00    6.71
  -9   6   4   30.68    6.99
  -9  -6   4   36.46    9.33
  -9   6   5   20.41    5.48
  -9  -6   5   17.84    7.27
  -9  -6   6    1.11    4.77
  -9  -6   7   23.11    7.42
  -9  -6   8   81.69   13.74
   9   6  -9   10.43    7.57
  -9  -6   9    8.93    6.11
   9   6 -10    8.86    6.20
  -9  -6  10    0.19    4.31
   9   6 -11    5.15    6.36
  -9  -6  11    0.00    5.10
   9   6 -12   34.22    9.31
  -9  -6  12   27.11    8.73
   9   6 -13    9.14    6.63
  -9  -6  13   23.90    7.54
   9   6 -14   45.74    9.74
  -9  -6  14   35.74    9.46
   9   6 -15   13.01    6.25
  -9  -6  15    6.62    5.99
   9   6 -16    0.00    4.73
  -9  -6  16   -0.00    4.84
  -9  -6  17    7.09    5.77
  -9  -6  18   35.00    8.80
  -9  -6  19   11.35    5.90
  -9  -6  20    0.00    5.25
  -9  -6  21    0.56    4.15
  -9  -6  22    3.94    5.18
  -9  -6  23   12.97    6.14
  -9  -6  24   11.92    6.34
  -9  -6  25    8.66    4.91
  -9  -6  26   -0.00    5.49
  -9  -6  27    2.40    5.38
  -9  -6  28    8.71    6.01
  -9  -6  29    1.84    5.47
  -9  -6  30    0.00    5.04
  -9  -6  31    1.16    5.65
  -9   7   1   11.24    5.91
   9   7  -1   13.86    8.21
  -9  -7   1   15.22    7.40
  -9   7   2   10.71    5.40
   9   7  -2   10.71    7.46
  -9  -7   2    9.50    7.04
  -9   7   3    2.41    4.14
   9   7  -3   -0.00    6.36
  -9  -7   3    0.73    5.88
   9   7  -4   48.44   11.36
  -9  -7   4   30.25    9.06
   9   7  -5    0.00    6.58
  -9  -7   5    8.49    6.19
   9   7  -6   49.73   11.57
  -9  -7   6   51.56   10.98
   9   7  -7    4.42    6.00
  -9  -7   7    8.01    5.47
   9   7  -8   -0.00    6.03
  -9  -7   8    1.41    5.37
  -9  -7   9   10.08    6.63
  -9  -7  10   22.16    7.45
  -9  -7  11   28.18    8.41
  -9  -7  12   67.36   12.98
  -9  -7  13   -0.00    3.88
  -9  -7  14    7.88    5.84
  -9  -7  15   11.83    6.54
  -9  -7  16   50.20   11.26
  -9  -7  17    0.07    4.09
  -9  -7  18   -0.00    4.91
  -9  -7  19    4.31    5.26
  -9  -7  20   14.18    7.07
  -9  -7  21    0.00    4.98
  -9  -7  22   13.62    7.52
  -9  -7  23    5.83    6.60
  -9  -7  24    0.35    4.45
  -9  -7  25    0.00    4.85
  -9  -7  26    8.57    6.37
  -9  -7  27    3.61    6.60
  -9  -7  28    0.00    5.47
  -9  -7  29   -0.00    5.47
  -9  -7  30    1.55    5.49
  -9   8   1   15.54    6.29
   9   8  -1   15.65    8.24
  -9  -8   1   15.50    7.63
  -9   8   2   29.53    7.61
   9   8  -2   30.80    9.28
  -9  -8   2   38.06   10.02
   9   8  -3    0.00    6.07
  -9  -8   3   -0.00    5.60
   9   8  -4   60.51   12.22
  -9  -8   4   33.83   10.18
   9   8  -5   -0.00    5.94
  -9  -8   5   -0.00    5.19
   9   8  -6    9.87    6.59
  -9  -8   6    0.00    4.08
   9   8  -7    0.00    6.47
  -9  -8   7    0.00    4.45
   9   8  -8   74.65   14.35
  -9  -8   8   67.38   13.40
   9   8  -9   20.40    8.07
  -9  -8   9   17.31    7.62
   9   8 -10   37.06    9.98
  -9  -8  10    9.38    6.94
   9   8 -11    4.05    5.90
  -9  -8  11   12.59    6.13
   9   8 -12   15.15    7.34
  -9  -8  12    8.77    6.81
   9   8 -13   -0.00    6.82
  -9  -8  13    3.61    4.93
   9   8 -14   16.02    7.82
  -9  -8  14   22.98    8.48
   9   8 -15   -0.00    5.62
  -9  -8  15    2.31    4.91
   9   8 -16    8.25    7.40
  -9  -8  16   -0.00    5.33
   9   8 -17    3.19    5.66
  -9  -8  17   -0.00    4.00
   9   8 -18   29.31    9.16
  -9  -8  18   29.80    9.21
  -9  -8  19    3.46    4.79
  -9  -8  20    9.41    6.72
  -9  -8  21    2.73    5.55
  -9  -8  22   -0.00    5.62
  -9  -8  23    0.21    4.18
  -9  -8  24    9.65    6.83
  -9  -8  25   -0.00    4.92
  -9  -8  26    5.67    5.62
  -9  -8  27   -0.00    5.27
  -9  -8  28    0.00    5.52
  -9  -8  29    0.50    5.46
  -9   9   1   14.57    6.69
   9   9  -1    5.65    7.26
  -9  -9   1   12.89    8.20
   9   9  -2   31.75    9.96
  -9  -9   2   34.75   10.27
   9   9  -3    4.01    6.37
  -9  -9   3    4.57    6.81
   9   9  -4   11.37    7.20
  -9  -9   4    4.23    5.64
   9   9  -5    0.00    6.33
  -9  -9   5   -0.00    5.18
   9   9  -6   70.63   13.86
  -9  -9   6   59.83   13.33
   9   9  -7    3.66    5.94
  -9  -9   7   -0.00    5.87
   9   9  -8    0.00    6.38
  -9  -9   8   -0.00    6.10
   9   9  -9   -0.00    6.13
  -9  -9   9    1.57    5.74
   9   9 -10   15.87    6.91
  -9  -9  10    0.77    5.89
   9   9 -11   -0.00    5.78
  -9  -9  11   -0.00    5.41
   9   9 -12   14.39    8.31
  -9  -9  12   41.82   10.07
   9   9 -13    2.17    5.94
  -9  -9  13    2.72    5.76
   9   9 -14    0.00    6.08
  -9  -9  14   -0.00    5.33
   9   9 -15    5.03    6.54
  -9  -9  15    5.68    5.38
   9   9 -16   36.56   10.39
  -9  -9  16   33.84    9.90
   9   9 -17   -0.00    6.40
  -9  -9  17   -0.00    5.39
   9   9 -18    0.66    6.01
  -9  -9  18    6.62    6.10
   9   9 -19    3.45    6.34
  -9  -9  19    1.94    5.09
  -9  -9  20   16.36    7.56
  -9  -9  21    0.04    4.69
  -9  -9  22   14.18    6.86
  -9  -9  23    8.85    5.84
  -9  -9  24   -0.00    6.12
  -9  -9  25    5.27    5.70
  -9  -9  26    6.00    5.93
  -9  -9  27    2.65    5.57
   9  10  -1    2.73    6.70
  -9 -10   1   -0.00    5.26
   9  10  -2   10.17    7.09
  -9 -10   2   15.57    7.86
   9  10  -3    5.97    6.54
  -9 -10   3    0.31    5.60
   9  10  -4   49.97   12.28
  -9 -10   4   26.33   10.25
   9  10  -5    0.00    6.02
  -9 -10   5   12.72    7.69
   9  10  -6   13.32    8.40
  -9 -10   6   -0.00    4.76
   9  10  -7   -0.00    5.92
  -9 -10   7    0.00    5.83
   9  10  -8   32.75    9.68
  -9 -10   8   14.79    8.19
   9  10  -9    7.94    7.20
  -9 -10   9    5.69    5.79
   9  10 -10   -0.00    6.55
  -9 -10  10    2.30    5.51
   9  10 -11    8.94    7.48
  -9 -10  11    4.21    5.86
   9  10 -12   10.79    7.71
  -9 -10  12    7.51    6.46
   9  10 -13    3.25    6.14
  -9 -10  13    0.00    5.86
   9  10 -14   18.25    8.83
  -9 -10  14   25.26    9.16
   9  10 -15   12.18    7.44
  -9 -10  15    2.02    5.68
   9  10 -16    1.64    6.22
  -9 -10  16    3.04    6.20
   9  10 -17   -0.00    5.54
  -9 -10  17    4.01    7.01
   9  10 -18   19.99    8.49
  -9 -10  18   13.86    7.24
   9  10 -19   -0.00    6.15
  -9 -10  19   -0.00    6.50
  -9 -10  20   10.76    6.99
  -9 -10  21   -0.00    5.35
  -9 -10  22   -0.00    6.93
  -9 -10  23   -0.00    5.97
  -9 -10  24    3.40    5.55
  -9 -10  25    2.63    6.16
  -9 -10  26   -0.00    7.01
   9  11  -1    0.00    7.08
  -9 -11   1    0.00    6.58
   9  11  -2   57.26   13.39
  -9 -11   2   38.91   11.68
   9  11  -3   -0.00    6.96
  -9 -11   3   -0.00    6.21
   9  11  -4   22.52    9.41
  -9 -11   4   20.21    9.09
   9  11  -5    5.68    7.62
  -9 -11   5    2.13    5.13
   9  11  -6   26.30    9.76
  -9 -11   6   15.79    8.98
   9  11  -7    0.61    6.59
  -9 -11   7    2.48    6.29
   9  11  -8    0.40    6.25
  -9 -11   8   -0.00    5.85
   9  11  -9    1.68    7.01
   9  11 -10   19.68    9.14
  -9 -11  10   18.51    8.44
   9  11 -11   -0.00    6.16
  -9 -11  11    2.69    6.36
   9  11 -12   11.01    7.80
  -9 -11  12    2.96    5.92
   9  11 -13    1.46    6.81
  -9 -11  13    0.00    5.56
   9  11 -14    2.00    5.86
  -9 -11  14    1.53    6.57
   9  11 -15    0.19    6.42
  -9 -11  15    7.69    6.74
   9  11 -16   27.51    9.98
  -9 -11  16   12.70    8.04
   9  11 -17   -0.00    6.48
  -9 -11  17   -0.00    6.04
   9  11 -18    6.03    6.72
  -9 -11  18    3.94    7.29
   9  11 -19    0.00    6.39
  -9 -11  19   -0.00    5.59
   9  11 -20   15.61    8.08
  -9 -11  20   -0.00    6.04
  -9 -11  21   -0.00    6.07
  -9 -11  22    7.10    6.50
  -9 -11  23    4.50    6.01
  -9 -11  24    0.00    6.43
   9  12  -1    2.60    7.35
  -9 -12   1    0.00    5.80
   9  12  -2    6.78    6.78
  -9 -12   2    4.59    6.74
   9  12  -3    0.36    5.97
  -9 -12   3    1.99    5.64
   9  12  -4   13.92    8.20
  -9 -12   4   12.97    8.51
   9  12  -5   -0.00    6.98
  -9 -12   5   -0.00    5.36
   9  12  -6   -0.00    6.88
  -9 -12   6    0.00    6.28
   9  12  -7   -0.00    6.51
  -9 -12   7   10.60    7.89
   9  12  -8   21.37    9.93
  -9 -12   8   31.72   11.01
   9  12  -9    1.26    6.56
  -9 -12   9    6.30    6.58
   9  12 -10   15.86    8.68
  -9 -12  10    9.97    7.00
   9  12 -11    4.75    6.65
  -9 -12  11   -0.00    6.37
   9  12 -12   -0.00    6.25
  -9 -12  12    4.25    7.20
   9  12 -13   14.33    8.30
  -9 -12  13   -0.00    5.83
   9  12 -14   13.29    8.98
  -9 -12  14    7.75    7.05
   9  12 -15    2.16    7.47
  -9 -12  15    2.09    5.35
   9  12 -16   -0.00    6.50
  -9 -12  16    5.95    6.69
   9  12 -17   -0.00    6.68
  -9 -12  17    3.68    6.89
   9  12 -18    3.78    6.91
  -9 -12  18    2.34    5.81
   9  12 -19    1.14    6.81
  -9 -12  19   -0.00    6.91
   9  12 -20   17.52    9.23
  -9 -12  20   12.48    7.81
  -9 -12  21   -0.00    5.03
  -9 -12  22    4.78    6.83
   9  13  -1   11.18    8.14
  -9 -13   1    4.77    7.45
   9  13  -2    8.41    8.40
  -9 -13   2    0.00    6.66
   9  13  -3   -0.00    7.62
  -9 -13   3   -0.00    6.13
   9  13  -4   -0.00    7.40
  -9 -13   4    0.00    7.44
   9  13  -5    8.79    8.43
  -9 -13   5    4.70    7.62
   9  13  -6   11.25    8.82
  -9 -13   6    9.98    8.78
   9  13  -7    3.00    7.61
  -9 -13   7    0.58    6.69
   9  13  -8    2.00    7.03
  -9 -13   8    0.00    6.54
   9  13  -9    1.29    7.33
  -9 -13   9    0.00    6.48
   9  13 -10    0.13    6.96
  -9 -13  10   11.34    8.12
   9  13 -11    8.90    7.26
  -9 -13  11    8.19    8.26
   9  13 -12   10.35    7.28
  -9 -13  12    6.57    7.46
   9  13 -13    2.02    6.70
  -9 -13  13    0.00    5.41
   9  13 -14    0.00    7.21
  -9 -13  14   -0.00    6.67
   9  13 -15    0.58    6.96
  -9 -13  15    0.00    5.64
   9  13 -16   10.73    9.16
  -9 -13  16    6.18    7.41
   9  13 -17   -0.00    7.12
  -9 -13  17    1.75    6.73
   9  13 -18    3.39    7.35
  -9 -13  18   -0.00    5.99
   9  13 -19    1.64    6.14
  -9 -13  19   -0.00    6.15
   9  13 -20    7.67    7.34
  -9 -13  20   -0.00    7.00
   9  13 -21   -0.00    7.09
   9  14  -1    1.19    7.20
  -9 -14   1    1.20    6.12
   9  14  -2   -0.00    7.44
  -9 -14   2    4.26    8.02
   9  14  -3    0.00    7.40
  -9 -14   3    4.27    7.64
   9  14  -4   17.19    9.36
  -9 -14   4   12.72    8.82
   9  14  -5   -0.00    7.52
  -9 -14   5   -0.00    7.63
   9  14  -6    1.10    7.33
  -9 -14   6    1.50    6.69
   9  14  -7    5.18    7.39
  -9 -14   7    0.00    5.94
   9  14  -8   -0.00    7.62
  -9 -14   8   -0.00    5.96
   9  14  -9   -0.00    7.51
  -9 -14   9    0.00    6.67
   9  14 -10    0.00    7.47
  -9 -14  10    4.31    6.99
   9  14 -11    8.01    8.20
  -9 -14  11    1.62    7.50
   9  14 -12    5.16    8.23
  -9 -14  12    3.50    6.29
   9  14 -13   -0.00    7.28
  -9 -14  13    5.58    6.86
   9  14 -14   -0.00    6.36
  -9 -14  14    9.43    8.15
   9  14 -15    4.14    7.31
  -9 -14  15    0.61    6.19
   9  14 -16   -0.00    7.45
  -9 -14  16   -0.00    5.85
   9  14 -17    4.61    7.50
  -9 -14  17   -0.00    7.52
   9  14 -18    0.01    7.24
   9  14 -19    4.48    7.63
   9  14 -20    1.30    6.74
   9  14 -21   -0.00    6.45
   9  15  -1    8.90    8.29
   9  15  -2    2.55    7.38
   9  15  -3    0.47    7.01
   9  15  -4    1.97    7.80
   9  15  -5    6.17    8.14
  -9 -15   5    7.28    7.43
   9  15  -6    2.92    8.39
  -9 -15   6    1.79    7.75
   9  15  -7    7.91    8.08
  -9 -15   7    5.18    8.02
   9  15  -8    3.13    7.32
  -9 -15   8    3.84    7.42
   9  15  -9   -0.00    6.63
  -9 -15   9   -0.00    6.93
   9  15 -10    0.00    7.48
  -9 -15  10    7.13    8.46
   9  15 -11    6.79    8.55
  -9 -15  11    0.30    6.33
   9  15 -12    5.66    7.39
  -9 -15  12    0.54    6.71
  -9 -15  13   -0.00    6.73
  -9 -15  14    3.06    7.30
  -9 -15  15    3.04    6.21
  -9 -16  10    0.00    6.96
  -9 -16  11    4.19    8.65
  -9 -16  12    5.63    7.74
  -8   0   1    2.62    3.75
  -8   0   1   -0.00    3.41
   8   0  -1   -0.00    3.66
  -8   0   2  590.39   55.93
  -8   0   2  525.41   56.09
   8   0  -2  556.47   55.82
  -8   0   3    0.76    3.46
  -8   0   3    0.00    3.22
   8   0  -3    4.38    3.61
  -8   0   4  101.27   12.84
  -8   0   4   94.60   12.99
   8   0  -4   96.67   12.64
  -8   0   5   -0.00    3.46
  -8   0   5   -0.00    3.23
   8   0  -5   -0.00    2.61
  -8   0   6  102.69   12.09
  -8   0   6  117.67   13.05
   8   0  -6   71.64   11.25
  -8   0   7    0.00    3.18
  -8   0   7   -0.00    2.86
   8   0  -7   -0.00    2.90
   8   0  -7   -0.00    1.81
  -8   0   8  216.05   21.50
  -8   0   8  209.91   22.16
   8   0  -8  207.46   21.58
   8   0  -8  192.62   19.19
  -8   0   9    0.39    2.86
  -8   0   9   -0.00    2.59
   8   0  -9    0.00    2.52
  -8   0  10    1.38    2.36
  -8   0  10    1.38    2.77
   8   0 -10    0.26    2.49
  -8   0  11    2.98    2.56
  -8   0  11   -0.00    2.40
   8   0 -11   -0.00    2.41
  -8   0  12  186.05   18.99
  -8   0  12  180.97   19.77
   8   0 -12  180.10   19.18
  -8   0  13   -0.00    3.01
   8   0 -13    0.05    2.43
  -8   0  18   97.62   11.77
  -8   0  19    0.45    2.78
  -8   0  20    5.86    3.29
  -8   0  21    1.10    2.50
  -8   0  22   58.17    8.51
  -8   0  23    1.11    2.68
  -8   0  24   18.34    4.81
  -8   0  25   -0.00    2.95
  -8   0  26    6.09    3.55
  -8   0  27    1.10    2.73
  -8   0  28   46.29    7.97
  -8   0  29    2.68    3.10
  -8   0  30    3.88    3.76
  -8   0  31    0.00    3.25
  -8   0  32    8.69    4.50
  -8   0  33   -0.00    3.23
  -8   0  34    6.35    4.26
  -8   0  35    1.49    3.84
  -8   0  36    3.20    3.73
  -8   0  37   -0.00    3.84
  -8   1   1   83.75   11.30
  -8   1   1   54.34   10.56
   8  -1  -1   78.90   11.40
   8   1  -1   71.94   11.59
  -8  -1   1   88.18   11.88
  -8  -1   1   88.49   12.42
  -8   1   2    6.03    3.94
  -8   1   2    4.51    3.57
   8  -1  -2    6.27    3.88
   8   1  -2    6.63    4.27
  -8  -1   2    3.90    4.40
  -8  -1   2    5.08    4.65
  -8   1   3    2.76    3.25
  -8   1   3    0.00    2.92
   8  -1  -3    3.61    3.37
   8   1  -3    7.11    4.08
  -8  -1   3    6.61    4.55
  -8  -1   3    4.17    3.83
  -8   1   4   54.23    7.78
  -8   1   4   47.02    7.93
   8  -1  -4   32.80    6.74
   8  -1  -4   44.18    6.40
   8   1  -4   43.68    7.84
  -8  -1   4   49.26    8.04
  -8  -1   4   34.81    7.80
  -8   1   5    9.14    3.98
  -8   1   5    2.02    3.15
   8  -1  -5    9.32    3.78
   8  -1  -5   11.37    2.74
   8   1  -5   17.01    4.93
  -8  -1   5    8.06    4.42
  -8  -1   5    9.58    4.61
  -8   1   6   86.64   11.02
  -8   1   6   81.98   11.30
   8  -1  -6  102.50   11.62
   8  -1  -6   89.12    9.37
   8  -1  -6   80.96    9.23
   8   1  -6   90.49   12.06
  -8  -1   6   99.49   12.01
  -8  -1   6   87.50   12.12
  -8   1   7    9.92    3.71
  -8   1   7    5.67    3.58
   8  -1  -7    6.51    3.13
   8   1  -7    1.84    3.10
  -8  -1   7    6.05    3.35
  -8  -1   7    0.00    3.10
  -8   1   8    0.00    2.77
  -8   1   8    3.64    2.72
   8  -1  -8    0.82    2.54
   8   1  -8    0.00    3.20
  -8  -1   8    0.00    2.77
  -8  -1   8    0.00    3.21
  -8   1   9   11.93    3.39
  -8   1   9   15.03    3.98
   8  -1  -9   16.72    3.76
   8   1  -9   12.12    4.24
  -8  -1   9   21.49    4.80
  -8  -1   9   10.51    4.46
  -8   1  10  147.83   16.14
  -8   1  10  143.02   16.75
   8  -1 -10  148.80   16.28
   8   1 -10  173.60   17.96
  -8  -1  10  174.71   17.57
  -8   1  11    5.10    2.28
  -8   1  11    8.14    2.93
   8  -1 -11    6.02    2.45
   8   1 -11    7.65    3.81
  -8  -1  11    4.52    3.02
  -8   1  12    7.36    2.29
  -8   1  12   10.19    3.06
   8  -1 -12    7.15    2.45
   8   1 -12   11.62    4.15
  -8  -1  12    9.50    3.30
  -8   1  13   -0.00    2.31
   8   1 -13    0.00    3.07
  -8  -1  13    1.96    2.44
  -8   1  14   80.90    9.37
   8   1 -14   72.49   10.14
  -8   1  15   68.88    8.53
  -8  -1  16   74.88   10.51
  -8  -1  17    3.48    3.10
  -8  -1  18    1.93    2.86
  -8  -1  19    6.73    3.65
  -8   1  20   12.76    3.47
  -8  -1  20   19.47    5.27
  -8   1  21    0.00    2.30
  -8  -1  21    1.13    3.21
  -8   1  22   60.95    8.48
  -8  -1  22   68.33    9.76
  -8   1  23    1.26    2.40
  -8  -1  23   -0.00    2.87
  -8   1  24   13.46    3.88
  -8  -1  24   13.50    4.61
  -8   1  25    0.32    2.46
  -8  -1  25    2.32    3.39
  -8   1  26   12.61    4.06
  -8  -1  26   12.64    4.47
  -8   1  27   -0.00    2.66
  -8  -1  27    1.54    3.28
  -8   1  28    1.19    3.25
  -8  -1  28    0.00    3.29
  -8   1  29    0.71    2.94
  -8  -1  29    3.49    3.72
  -8   1  30   13.17    4.48
  -8  -1  30   13.05    5.27
  -8   1  31   -0.00    2.97
  -8  -1  31    0.62    3.37
  -8   1  32    6.60    4.26
  -8  -1  32   16.50    5.93
  -8   1  33    1.99    3.56
  -8  -1  33   -0.00    3.29
  -8   1  34    0.65    3.21
  -8  -1  34    0.45    3.35
  -8   1  35   -0.00    3.72
  -8  -1  35   -0.00    3.72
  -8   1  36    6.04    4.43
  -8  -1  36   16.34    5.84
  -8   1  37   -0.00    3.90
  -8   2   1   -0.00    2.99
  -8   2   1   -0.00    3.15
   8  -2  -1   -0.00    3.21
   8  -2  -1    1.10    2.66
   8   2  -1   -0.00    3.93
  -8  -2   1   -0.00    4.23
  -8  -2   1   -0.00    3.88
  -8   2   2   87.78   11.15
  -8   2   2   81.05   11.56
   8  -2  -2   65.82   10.81
   8  -2  -2   87.71   10.61
   8   2  -2   76.76   11.95
  -8  -2   2   91.98   12.32
  -8  -2   2   74.10   12.35
  -8   2   3   13.88    4.42
  -8   2   3   12.38    4.25
   8  -2  -3   17.24    4.58
   8  -2  -3    9.66    3.34
   8   2  -3    8.66    4.61
  -8  -2   3   14.32    5.32
  -8  -2   3   12.30    5.11
  -8   2   4   44.59    6.99
  -8   2   4   28.93    6.72
   8  -2  -4   41.31    6.90
   8  -2  -4   40.82    5.71
   8   2  -4   31.28    7.37
  -8  -2   4   56.24    8.65
  -8  -2   4   32.13    7.57
  -8   2   5   10.11    3.55
  -8   2   5    8.91    3.69
   8  -2  -5   10.98    3.73
   8  -2  -5    7.11    2.24
   8  -2  -5    6.77    2.16
   8   2  -5    0.00    3.65
  -8  -2   5    5.21    4.09
  -8  -2   5    7.80    4.82
  -8   2   6   92.99   10.45
  -8   2   6   76.89   10.32
   8  -2  -6   94.90   10.60
   8   2  -6   86.49   11.82
  -8  -2   6   48.93    9.93
  -8   2   7   36.98    6.34
  -8   2   7   41.62    6.74
   8  -2  -7   39.91    6.50
   8   2  -7   41.94    8.19
  -8  -2   7   53.56    8.04
  -8   2   8  126.10   12.56
  -8   2   8  108.46   12.74
   8  -2  -8  107.63   12.23
   8   2  -8   74.11   13.18
  -8  -2   8  119.04   13.93
  -8   2   9    8.90    3.18
  -8   2   9   12.99    3.57
   8  -2  -9   10.22    2.90
   8   2  -9   15.90    4.96
  -8  -2   9   14.59    4.46
  -8   2  10   -0.00    1.81
  -8   2  10   -0.00    1.90
  -8   2  10    0.72    2.36
   8   2 -10   -0.00    3.03
  -8  -2  10    1.71    3.21
  -8   2  11    0.51    1.41
  -8   2  11    0.79    1.51
  -8   2  11    1.96    2.34
   8   2 -11    3.56    4.01
  -8  -2  11    1.03    2.70
  -8   2  12   70.79    7.86
   8   2 -12   51.56    9.24
  -8  -2  12   58.37    8.97
  -8   2  13   35.17    5.08
   8   2 -13   38.55    7.19
  -8  -2  13   37.31    6.61
  -8   2  14   35.09    4.41
   8   2 -14   16.91    5.69
  -8  -2  14   25.92    6.12
  -8   2  15   25.99    3.73
   8   2 -15   25.93    6.05
  -8  -2  15   14.75    5.27
  -8   2  16   44.40    4.97
   8   2 -16   29.28    6.54
  -8  -2  16   23.31    6.45
  -8   2  17   18.38    3.33
  -8  -2  17   27.98    6.18
  -8  -2  18  163.62   19.37
  -8  -2  19    1.62    3.08
  -8  -2  20    5.43    3.89
  -8   2  21    3.72    2.12
  -8  -2  21    2.25    3.60
  -8   2  22   22.09    4.36
  -8  -2  22   48.80    7.73
  -8   2  23    1.03    2.21
  -8  -2  23    0.00    3.26
  -8   2  24    5.90    3.03
  -8  -2  24    8.14    4.12
  -8   2  25   -0.00    2.50
  -8  -2  25   -0.00    3.38
  -8   2  26    3.76    3.01
  -8  -2  26    3.46    3.77
  -8   2  27    1.46    2.62
  -8  -2  27    0.00    3.16
  -8   2  28   12.27    3.95
  -8  -2  28    4.48    3.85
  -8   2  29    0.66    3.01
  -8  -2  29    3.81    4.29
  -8   2  30    0.56    3.12
  -8  -2  30    0.10    3.81
  -8   2  31    0.00    3.38
  -8  -2  31    0.00    3.62
  -8   2  32    2.34    3.36
  -8  -2  32    4.57    4.37
  -8   2  33    1.67    3.36
  -8  -2  33   -0.00    3.94
  -8   2  34    0.69    4.12
  -8  -2  34    9.55    5.11
  -8   2  35   -0.00    3.88
  -8  -2  35    0.06    3.61
  -8   2  36    2.86    3.80
  -8  -2  36    1.74    4.54
  -8   2  37    0.00    3.85
  -8   3   1   98.04   12.19
   8  -3  -1   81.44   12.00
   8  -3  -1   91.88   11.60
   8   3  -1   65.28   12.62
  -8  -3   1  112.37   14.06
  -8   3   2    0.00    2.86
  -8   3   2    3.69    3.75
   8  -3  -2   -0.00    3.22
   8  -3  -2   -0.00    2.42
   8   3  -2    0.00    4.16
  -8  -3   2    0.00    3.93
  -8   3   3   60.22    8.53
  -8   3   3   44.25    7.66
  -8   3   3   48.61    8.17
   8  -3  -3   46.52    7.90
   8  -3  -3   44.25    6.95
   8   3  -3   60.82   10.06
  -8  -3   3   68.53   10.14
  -8   3   4  153.77   17.06
  -8   3   4  160.21   16.97
  -8   3   4  150.70   17.45
   8  -3  -4  138.26   15.44
   8   3  -4  137.25   18.63
  -8  -3   4  153.13   18.41
  -8   3   5   30.62    5.09
  -8   3   5   18.88    4.29
  -8   3   5   19.74    4.90
   8  -3  -5   12.84    2.38
   8  -3  -5   10.41    2.26
   8   3  -5   10.81    5.88
  -8  -3   5    9.22    4.77
  -8   3   6   56.11    7.26
  -8   3   6   42.52    6.76
  -8   3   6   47.03    7.35
   8   3  -6   53.25    9.41
  -8  -3   6   39.55    8.00
  -8   3   7   22.80    4.07
  -8   3   7   16.57    3.95
  -8   3   7   19.17    4.49
   8   3  -7   16.76    5.75
  -8  -3   7    2.52    3.88
  -8   3   8    5.31    2.63
  -8   3   8    5.17    2.81
  -8   3   8    6.62    3.05
   8   3  -8    5.81    4.69
  -8  -3   8    5.04    4.13
  -8   3   9    5.49    2.40
  -8   3   9    3.76    2.33
  -8   3   9    3.17    2.46
   8   3  -9    0.93    4.04
  -8  -3   9    1.59    3.62
  -8   3  10  110.24   10.08
  -8   3  10   88.32    9.95
  -8   3  10   78.39   10.62
   8   3 -10   84.91   12.95
  -8  -3  10  114.56   13.18
  -8   3  11   79.28   10.17
   8   3 -11  109.46   13.64
  -8  -3  11  110.65   12.90
  -8   3  12    4.02    2.07
   8   3 -12   -0.00    4.46
  -8  -3  12    0.61    3.32
  -8  -3  12    1.89    3.58
  -8   3  13   14.35    3.03
   8   3 -13   19.36    5.84
  -8  -3  13   20.08    5.19
  -8  -3  13   19.82    5.67
  -8   3  14   24.91    3.58
   8   3 -14   23.33    5.97
  -8  -3  14   27.00    5.93
  -8  -3  14   24.92    6.29
  -8   3  15   31.84    3.88
   8   3 -15   32.36    7.09
  -8  -3  15   28.85    7.15
  -8   3  16   73.34    7.26
   8   3 -16   77.83   11.19
  -8  -3  16   53.70   10.42
   8   3 -17    2.52    4.16
  -8  -3  17    2.89    4.13
  -8   3  18    5.88    1.36
  -8  -3  18    4.60    4.12
  -8  -3  19   16.21    5.68
  -8  -3  20  106.28   14.72
  -8   3  21    3.53    1.93
  -8   3  21    7.94    2.22
  -8  -3  21    5.47    4.42
  -8   3  22    5.26    2.14
  -8  -3  22   10.42    5.54
  -8   3  23    1.58    1.93
  -8  -3  23    0.14    3.80
  -8   3  24   16.99    3.61
  -8  -3  24   16.04    6.07
  -8   3  25   10.30    3.04
  -8  -3  25    6.87    5.06
  -8   3  26    1.56    2.48
  -8  -3  26    2.81    4.09
  -8   3  27    0.49    2.25
  -8  -3  27   -0.00    4.26
  -8   3  28    0.27    2.34
  -8  -3  28    0.69    3.97
  -8   3  29   -0.00    2.61
  -8  -3  29    1.53    4.38
  -8   3  30    5.40    3.13
  -8  -3  30   10.79    5.57
  -8   3  31    0.56    2.90
  -8  -3  31    1.11    3.77
  -8   3  32    7.34    3.94
  -8  -3  32    2.75    4.85
  -8   3  33   -0.00    2.94
  -8  -3  33    5.40    4.80
  -8   3  34    7.28    3.77
  -8  -3  34    0.61    3.94
  -8   3  35   -0.00    3.17
  -8  -3  35   -0.00    3.96
  -8   3  36    1.15    3.23
  -8   3  37   -0.00    3.26
  -8   4   1   80.84   11.58
  -8   4   1   83.92   11.60
   8  -4  -1   86.61   11.23
   8   4  -1   78.63   13.45
  -8   4   2   46.25    7.25
  -8   4   2   33.80    6.47
   8  -4  -2   26.56    5.54
   8   4  -2   29.23    8.15
  -8   4   3   12.31    4.56
  -8   4   3   26.34    5.28
   8  -4  -3   17.17    4.10
   8   4  -3   12.10    5.95
  -8   4   4  164.06   18.97
  -8   4   4  173.39   18.94
   8  -4  -4  164.23   17.53
   8   4  -4  208.32   22.39
  -8  -4   4  160.61   20.21
  -8   4   5    4.47    3.48
  -8   4   5   12.04    3.95
   8  -4  -5    8.93    1.87
   8  -4  -5    4.24    1.62
   8   4  -5    9.80    5.38
  -8  -4   5    6.60    4.60
  -8   4   6   55.32    7.27
  -8   4   6   57.25    7.27
   8   4  -6   69.56   10.64
  -8  -4   6   16.94    7.04
  -8   4   7  114.15   12.73
  -8   4   7  101.57   12.42
  -8   4   7  104.24   13.06
   8   4  -7  135.17   16.40
  -8  -4   7  109.25   14.66
  -8   4   8   37.25    5.61
  -8   4   8   35.98    5.53
  -8   4   8   36.95    6.13
   8   4  -8   28.61    7.82
  -8  -4   8   47.73    8.12
  -8   4   9    8.18    2.70
  -8   4   9    7.72    3.03
   8   4  -9    1.68    4.82
  -8  -4   9    6.39    4.50
  -8  -4   9    8.95    4.87
  -8   4  10    0.00    2.24
   8   4 -10   -0.00    5.33
  -8  -4  10   -0.00    3.42
  -8  -4  10   -0.00    3.95
  -8   4  11   10.26    2.91
   8   4 -11    5.92    5.23
  -8  -4  11    6.33    4.46
  -8  -4  11    0.76    4.04
  -8   4  12  102.76   11.23
   8   4 -12   88.40   14.14
  -8  -4  12  113.03   13.99
  -8  -4  12  106.96   14.94
  -8   4  13   16.25    2.96
   8   4 -13    9.91    5.13
  -8  -4  13    8.97    4.62
  -8  -4  13   14.53    5.06
  -8   4  14   52.11    6.15
  -8   4  14   52.13    6.12
   8   4 -14   66.40   10.23
  -8  -4  14   54.19    9.10
  -8  -4  14   54.67    9.96
  -8   4  15    0.00    1.36
  -8   4  15    1.49    1.34
   8   4 -15    0.00    4.12
  -8  -4  15    3.62    4.50
  -8   4  16   20.40    2.67
   8   4 -16   16.40    6.18
  -8  -4  16   25.84    6.55
   8   4 -17   16.54    6.32
  -8  -4  17   25.58    7.13
   8   4 -18   72.61   11.21
  -8  -4  18   56.23   10.54
  -8  -4  19    1.26    4.36
  -8   4  20    9.41    2.12
  -8  -4  20    5.14    4.61
  -8   4  21    1.23    1.76
  -8  -4  21   -0.00    4.70
  -8  -4  22   10.26    5.67
  -8  -4  23   10.82    5.56
  -8  -4  24    4.00    4.77
  -8  -4  25   -0.00    4.35
  -8  -4  26   -0.00    4.08
  -8  -4  27    0.69    4.81
  -8  -4  28    6.75    4.80
  -8  -4  29    3.36    5.23
  -8  -4  30   -0.00    4.79
  -8  -4  31    2.57    5.05
  -8  -4  32    3.66    5.12
  -8  -4  33   12.68    6.62
  -8  -4  34   10.18    6.11
  -8   4  35   -0.00    2.78
  -8  -4  35   -0.00    4.78
  -8   4  36   -0.00    3.34
  -8   4  37    2.90    3.43
  -8   5   1   25.96    6.42
  -8   5   1   34.30    6.81
   8  -5  -1   30.50    6.24
   8   5  -1   29.95    8.41
  -8   5   2   26.71    6.31
  -8   5   2   26.08    6.16
   8  -5  -2   29.87    5.72
   8   5  -2   24.94    8.44
  -8   5   3   90.82   11.56
  -8   5   3   90.04   11.44
   8  -5  -3   72.40   10.02
   8   5  -3   68.76   12.77
  -8   5   4   16.95    5.03
  -8   5   4   17.01    4.71
   8  -5  -4    8.87    3.11
   8   5  -4   18.71    7.01
  -8   5   5   61.16    8.51
  -8   5   5   69.40    8.70
   8  -5  -5   45.20    6.25
   8   5  -5   63.82   11.33
  -8  -5   5   78.37   12.05
  -8   5   6  117.72   12.83
  -8   5   6  110.57   12.62
   8   5  -6   74.02   14.36
  -8  -5   6   90.20   14.65
  -8   5   7    3.03    2.97
  -8   5   7    2.21    2.93
   8   5  -7    5.77    5.63
  -8  -5   7    0.85    4.22
  -8   5   8    4.83    3.02
  -8   5   8    7.88    3.53
   8   5  -8   10.01    6.11
  -8  -5   8    7.97    5.14
  -8   5   9    9.30    3.30
  -8   5   9   15.87    4.01
   8   5  -9    5.66    6.12
  -8  -5   9    8.18    5.40
  -8   5  10  193.21   20.75
   8   5 -10  195.57   23.88
  -8  -5  10  193.40   23.85
  -8   5  11   39.22    5.83
   8   5 -11   23.63    7.32
  -8  -5  11   40.88    9.13
  -8   5  12    2.62    2.29
   8   5 -12    0.00    4.59
  -8  -5  12    3.00    4.39
  -8   5  13   -0.00    1.91
   8   5 -13   -0.00    4.36
  -8  -5  13    0.00    4.06
  -8   5  14   14.84    3.10
   8   5 -14    9.98    5.89
  -8  -5  14    7.98    4.90
  -8   5  15   22.35    3.75
   8   5 -15   32.41    7.77
  -8  -5  15   22.48    7.48
  -8   5  16   60.38    6.80
   8   5 -16   58.02   10.80
  -8  -5  16   44.54   10.30
  -8   5  17    7.87    2.17
   8   5 -17    4.10    5.61
  -8  -5  17    3.24    4.98
  -8   5  18    3.31    1.86
   8   5 -18    0.00    4.30
  -8  -5  18    2.45    5.00
  -8   5  19   24.33    3.63
   8   5 -19   23.47    7.18
  -8  -5  19   14.37    6.83
  -8   5  20   27.58    3.90
  -8  -5  20   10.85    6.33
  -8  -5  21   16.13    6.80
  -8  -5  22    8.44    5.29
  -8  -5  23    2.86    4.83
  -8  -5  24    8.94    5.63
  -8  -5  25   11.27    6.18
  -8  -5  26    6.54    5.60
  -8  -5  27   -0.00    4.16
  -8  -5  28    2.74    5.04
  -8  -5  29    6.77    5.19
  -8  -5  30    6.62    6.01
  -8  -5  31    5.60    5.74
  -8  -5  32    8.23    6.03
  -8  -5  33    4.43    5.33
  -8  -5  34    1.68    4.83
  -8   6   1  113.99   14.87
  -8   6   1  100.18   14.45
  -8   6   1  125.55   15.64
  -8  -6   1  100.88   16.99
  -8   6   2  102.69   13.65
  -8   6   2   96.34   13.34
  -8  -6   2  102.59   16.33
  -8   6   3  102.49   13.39
  -8   6   3  110.89   13.62
   8   6  -3  101.08   16.36
  -8  -6   3   79.61   14.84
  -8   6   4   48.83    7.86
  -8   6   4   34.02    7.00
   8   6  -4   30.83    9.00
  -8  -6   4   35.01    9.14
  -8   6   5   35.54    6.25
   8  -6  -5   21.05    4.06
   8   6  -5   16.55    7.04
  -8  -6   5   18.61    7.04
  -8   6   6   29.85    5.67
   8  -6  -6   17.18    2.49
   8   6  -6   56.55   10.70
  -8  -6   6   45.63    9.21
  -8   6   7   41.70    6.41
   8   6  -7    4.10    6.98
  -8  -6   7   45.89    9.35
  -8   6   8   25.71    5.27
  -8   6   8   26.60    5.79
   8   6  -8   22.88    8.44
  -8  -6   8   15.01    6.83
  -8   6   9    0.00    2.54
   8   6  -9   -0.00    6.09
  -8  -6   9    0.00    4.36
  -8   6  10    7.17    3.35
   8   6 -10    4.32    5.17
  -8  -6  10    3.26    4.57
  -8   6  11   22.94    4.65
   8   6 -11   18.83    7.30
  -8  -6  11   13.12    6.88
  -8   6  12   19.84    4.36
   8   6 -12   16.77    6.93
  -8  -6  12   24.84    7.46
  -8   6  13   12.76    3.79
   8   6 -13   14.43    6.92
  -8  -6  13   22.46    7.24
  -8   6  14   33.60    5.67
   8   6 -14   42.20    9.27
  -8  -6  14   33.93    8.51
  -8   6  15   18.14    3.90
   8   6 -15   20.06    7.12
  -8  -6  15   18.90    6.57
   8   6 -16    0.00    4.76
  -8  -6  16    0.00    5.03
   8   6 -17   72.17   12.39
  -8  -6  17   58.85   11.63
   8   6 -18   41.38    9.56
  -8  -6  18   16.82    7.06
   8   6 -19   15.67    6.79
  -8  -6  19   11.46    5.66
  -8  -6  20    4.31    5.20
  -8  -6  21    0.16    4.44
  -8  -6  22    7.99    5.72
  -8  -6  23    9.09    6.30
  -8  -6  24   10.84    6.26
  -8  -6  25    3.19    5.25
  -8  -6  26   -0.00    5.03
  -8  -6  27    8.89    6.25
  -8  -6  28    6.33    6.74
  -8  -6  29    0.70    5.49
  -8  -6  30    0.09    4.81
  -8  -6  31    0.00    5.95
  -8  -6  32    1.38    5.34
  -8  -6  33    9.19    6.57
  -8   7   1   80.87   12.14
  -8   7   1   94.92   12.66
   8   7  -1   56.15   13.48
  -8  -7   1   75.15   14.25
  -8   7   2    0.00    4.34
  -8   7   2    0.00    4.14
  -8  -7   2    0.44    5.53
  -8   7   3   36.74    7.56
  -8  -7   3   35.66    9.56
  -8   7   4    0.37    3.68
  -8  -7   4   -0.00    4.02
  -8   7   5   68.99   10.29
  -8  -7   5   68.28   12.92
  -8   7   6   14.55    4.99
  -8  -7   6   14.21    6.35
  -8  -7   7   -0.00    4.47
  -8  -7   8   -0.00    5.11
  -8  -7   9   43.12   10.25
  -8  -7  10    8.05    5.46
  -8  -7  11   45.77   10.45
  -8  -7  12    0.00    5.34
  -8  -7  13   11.54    6.63
  -8  -7  14   37.64    9.55
  -8  -7  15   46.87   10.67
  -8  -7  16    6.86    5.11
  -8  -7  17    6.23    5.42
  -8  -7  18    4.06    5.16
  -8  -7  19    1.95    4.62
  -8  -7  20    3.60    4.64
  -8  -7  21   14.80    7.29
  -8  -7  22    1.15    5.11
  -8  -7  23    0.20    5.66
  -8  -7  24    1.84    5.55
  -8  -7  25   17.41    7.84
  -8  -7  26    8.11    6.09
  -8  -7  27    1.58    5.72
  -8  -7  28    4.16    5.54
  -8  -7  29    0.29    4.78
  -8  -7  30    0.39    5.76
  -8  -7  31    4.36    5.92
  -8  -7  32   -0.00    5.33
  -8   8   1  102.46   13.84
   8   8  -1   70.26   14.89
  -8  -8   1   89.35   15.77
  -8   8   2   -0.00    3.91
   8   8  -2   -0.00    6.15
  -8  -8   2   -0.00    5.46
  -8   8   3   25.59    6.78
   8   8  -3   39.40   10.17
  -8  -8   3   35.85   10.24
  -8   8   4   15.88    5.56
   8   8  -4   17.46    8.18
  -8  -8   4   18.13    7.47
  -8   8   5    2.22    3.97
   8   8  -5    3.26    5.88
  -8  -8   5    0.27    4.70
   8   8  -6   -0.00    5.26
  -8  -8   6   -0.00    4.58
   8   8  -7   90.65   16.22
  -8  -8   7  108.37   16.97
   8   8  -8    3.16    6.01
  -8  -8   8   -0.00    5.09
   8   8  -9    4.81    6.13
  -8  -8   9    8.01    5.84
   8   8 -10   10.05    6.79
  -8  -8  10    9.49    5.69
   8   8 -11    6.55    6.25
  -8  -8  11    1.05    4.80
   8   8 -12    5.78    7.55
  -8  -8  12    2.94    6.01
   8   8 -13   39.46   10.10
  -8  -8  13   44.43   10.93
   8   8 -14    0.00    5.87
  -8  -8  14    3.17    5.13
   8   8 -15    7.84    5.99
  -8  -8  15    4.80    5.20
   8   8 -16   -0.00    5.38
  -8  -8  16   -0.00    4.06
   8   8 -17   25.68    8.54
  -8  -8  17   16.49    7.72
   8   8 -18    6.26    6.12
  -8  -8  18    1.35    4.61
   8   8 -19   10.16    6.61
  -8  -8  19    2.92    5.78
   8   8 -20    1.55    5.37
  -8  -8  20    0.00    5.30
   8   8 -21    1.77    5.32
  -8  -8  21    3.19    5.72
  -8  -8  22    1.15    5.03
  -8  -8  23   25.79    8.64
  -8  -8  24    0.00    5.48
  -8  -8  25    4.67    5.34
  -8  -8  26    0.00    5.71
  -8  -8  27    8.15    7.32
  -8  -8  28    3.04    6.19
  -8  -8  29    9.52    6.54
  -8  -8  30    2.25    5.69
  -8   9   1  100.12   14.47
   8   9  -1   86.87   16.16
  -8  -9   1   98.29   17.19
  -8   9   2    9.71    5.14
   8   9  -2    5.44    7.11
  -8  -9   2    0.90    5.49
  -8   9   3   50.28    9.29
   8   9  -3   35.43   11.04
  -8  -9   3   36.63   10.33
  -8   9   4    9.57    5.59
   8   9  -4    9.50    7.60
  -8  -9   4   16.05    7.84
   8   9  -5   52.00   12.39
  -8  -9   5   57.55   12.67
   8   9  -6    0.00    5.39
  -8  -9   6   -0.00    4.07
   8   9  -7    0.29    6.25
  -8  -9   7   12.06    6.90
   8   9  -8   -0.00    5.78
  -8  -9   8   -0.00    5.31
   8   9  -9    6.68    6.76
  -8  -9   9    6.56    6.35
   8   9 -10   13.70    7.01
  -8  -9  10    1.71    5.26
   8   9 -11  105.66   16.22
  -8  -9  11   58.10   13.38
   8   9 -12    3.17    6.26
  -8  -9  12    1.60    5.58
   8   9 -13    0.00    6.56
  -8  -9  13   -0.00    5.69
   8   9 -14   -0.00    5.42
  -8  -9  14    7.78    6.10
   8   9 -15   47.20   11.33
  -8  -9  15   56.37   12.09
   8   9 -16   -0.00    6.17
  -8  -9  16   -0.00    4.70
   8   9 -17    2.69    5.57
  -8  -9  17    5.07    5.30
   8   9 -18    5.90    6.29
  -8  -9  18    5.99    5.78
   8   9 -19   13.52    7.70
  -8  -9  19    6.50    6.02
   8   9 -20    0.42    5.57
  -8  -9  20   -0.00    5.37
   8   9 -21   24.43    8.89
  -8  -9  21   39.39   10.22
   8   9 -22    1.54    6.51
  -8  -9  22    5.73    6.56
  -8  -9  23    4.05    6.21
  -8  -9  24    2.36    5.50
  -8  -9  25    7.60    6.95
  -8  -9  26    3.56    6.47
  -8  -9  27    0.06    6.18
  -8  -9  28   -0.00    6.15
  -8  -9  29   -0.00    5.63
   8  10  -1   22.50    8.99
  -8 -10   1   18.66    9.01
  -8  10   2   -0.00    5.34
   8  10  -2    3.38    6.22
  -8 -10   2    0.32    6.29
  -8  10   3   52.52   10.14
   8  10  -3   45.66   11.74
  -8 -10   3   43.15   11.78
   8  10  -4   12.05    8.05
  -8 -10   4    5.98    5.85
   8  10  -5   10.66    7.71
  -8 -10   5    0.00    5.91
   8  10  -6    2.73    6.50
  -8 -10   6    9.48    7.03
   8  10  -7   66.55   13.56
  -8 -10   7   47.65   12.16
   8  10  -8    6.96    7.39
  -8 -10   8   -0.00    5.33
   8  10  -9   10.52    7.47
  -8 -10   9    3.70    6.28
   8  10 -10    0.68    6.38
  -8 -10  10    4.39    5.67
   8  10 -11    5.07    6.88
  -8 -10  11   11.64    6.79
   8  10 -12    1.07    6.39
  -8 -10  12    0.00    5.39
   8  10 -13   47.03   11.11
  -8 -10  13   34.47   10.41
   8  10 -14    0.20    5.59
  -8 -10  14    0.97    5.86
   8  10 -15    6.52    6.81
  -8 -10  15    3.24    6.20
   8  10 -16    2.57    6.22
  -8 -10  16    0.00    4.47
   8  10 -17   22.70    9.73
  -8 -10  17   40.93   10.32
   8  10 -18    1.08    5.85
  -8 -10  18   -0.00    5.24
   8  10 -19   19.65    7.90
  -8 -10  19    4.76    6.15
   8  10 -20    3.19    6.94
  -8 -10  20    0.69    5.43
   8  10 -21    5.28    6.84
  -8 -10  21    5.21    6.28
   8  10 -22   -0.00    6.54
  -8 -10  22    3.59    6.57
  -8 -10  23    0.37    5.97
  -8 -10  24    2.75    5.29
  -8 -10  25   -0.00    5.61
  -8 -10  26    3.59    6.32
  -8 -10  27    1.24    6.64
  -8 -10  28   -0.00    6.62
   8  11  -1   57.34   12.45
  -8 -11   1   33.73   11.13
   8  11  -2    0.00    6.26
  -8 -11   2    9.73    7.35
   8  11  -3   24.86    9.64
  -8 -11   3   15.18    8.24
   8  11  -4   -0.00    5.97
  -8 -11   4    0.00    6.22
   8  11  -5   29.04   10.07
  -8 -11   5   26.15    9.42
   8  11  -6    1.50    6.52
  -8 -11   6   -0.00    4.61
   8  11  -7    2.52    6.10
  -8 -11   7    7.08    7.26
   8  11  -8    6.08    7.41
  -8 -11   8    3.35    6.01
   8  11  -9   20.66    8.62
  -8 -11   9    4.87    6.23
   8  11 -10    0.00    6.88
  -8 -11  10    3.67    6.49
   8  11 -11    0.00    7.25
  -8 -11  11    9.93    7.06
   8  11 -12   -0.00    6.83
  -8 -11  12    5.04    6.53
   8  11 -13    1.82    6.73
  -8 -11  13    1.03    6.24
   8  11 -14    0.00    6.21
  -8 -11  14    0.00    6.37
   8  11 -15   16.31    8.39
  -8 -11  15   18.21    8.93
   8  11 -16   -0.00    6.81
  -8 -11  16    1.68    5.72
   8  11 -17   -0.00    6.50
  -8 -11  17    7.23    6.54
   8  11 -18   -0.00    6.04
  -8 -11  18    1.20    5.49
   8  11 -19   11.10    8.14
  -8 -11  19   11.69    7.59
   8  11 -20   -0.00    6.51
  -8 -11  20    5.34    6.30
   8  11 -21   13.39    8.47
  -8 -11  21    0.00    6.01
   8  11 -22   -0.00    6.91
  -8 -11  22    5.20    6.03
   8  11 -23    1.47    6.29
  -8 -11  23    3.64    5.89
  -8 -11  24   -0.00    6.26
  -8 -11  25    8.19    7.61
  -8 -11  26   -0.00    5.67
   8  12  -1   -0.00    6.85
  -8 -12   1   -0.00    7.41
   8  12  -2    1.93    6.53
  -8 -12   2   -0.00    6.03
   8  12  -3   25.12   11.11
  -8 -12   3   35.32   10.80
   8  12  -4   -0.00    6.58
  -8 -12   4   -0.00    6.52
   8  12  -5   -0.00    7.02
  -8 -12   5    0.66    5.71
   8  12  -6    2.31    6.94
  -8 -12   6    6.25    7.16
   8  12  -7   29.97   10.32
  -8 -12   7   30.30   10.63
   8  12  -8    4.18    6.15
  -8 -12   8    1.75    6.40
   8  12  -9   23.24    8.70
  -8 -12   9    5.44    6.00
   8  12 -10   10.97    7.80
  -8 -12  10   12.11    7.33
   8  12 -11   -0.00    6.96
  -8 -12  11    4.55    6.91
   8  12 -12    4.49    7.68
  -8 -12  12   -0.00    5.29
   8  12 -13   17.30    9.25
  -8 -12  13   14.32    8.78
   8  12 -14   -0.00    6.15
  -8 -12  14    4.99    6.50
   8  12 -15    1.07    5.72
  -8 -12  15   -0.00    5.00
   8  12 -16   -0.00    7.07
  -8 -12  16    6.98    6.97
   8  12 -17   10.39    7.29
  -8 -12  17    0.00    6.28
   8  12 -18    3.57    7.37
  -8 -12  18    0.00    6.24
   8  12 -19    3.18    6.65
  -8 -12  19    8.36    7.67
   8  12 -20    0.00    6.58
  -8 -12  20   -0.00    5.08
   8  12 -21    1.89    6.62
  -8 -12  21    0.00    5.61
   8  12 -22   -0.00    6.67
  -8 -12  22    7.15    7.07
   8  12 -23    2.40    7.04
  -8 -12  23    7.17    7.96
  -8 -12  24    1.52    5.38
   8  13  -1   13.46    8.80
  -8 -13   1    6.92    7.92
   8  13  -2    1.75    7.54
  -8 -13   2    0.00    7.34
   8  13  -3    5.07    6.95
  -8 -13   3    5.20    7.16
   8  13  -4    9.52    7.72
  -8 -13   4   15.53    8.85
   8  13  -5   20.42    9.66
  -8 -13   5   24.06    9.37
   8  13  -6   -0.00    6.85
  -8 -13   6    5.29    6.75
   8  13  -7   -0.00    7.14
  -8 -13   7    3.49    6.21
   8  13  -8    0.42    7.15
  -8 -13   8    0.00    6.92
   8  13  -9    5.38    7.26
  -8 -13   9    8.75    7.45
   8  13 -10    5.30    7.61
  -8 -13  10    1.39    6.41
   8  13 -11    3.99    6.72
  -8 -13  11    6.25    6.50
   8  13 -12    0.74    6.98
  -8 -13  12    2.99    6.46
   8  13 -13   -0.00    7.61
  -8 -13  13   -0.00    5.45
   8  13 -14    2.96    7.14
  -8 -13  14   -0.00    6.13
   8  13 -15    0.00    6.85
  -8 -13  15   13.77    8.67
   8  13 -16    4.57    7.56
  -8 -13  16    7.55    7.28
   8  13 -17   -0.00    6.75
  -8 -13  17    0.57    6.48
   8  13 -18    0.00    6.84
  -8 -13  18   -0.00    5.89
   8  13 -19   -0.00    6.83
  -8 -13  19   -0.00    7.01
   8  13 -20    7.79    8.44
  -8 -13  20    0.80    5.65
   8  13 -21    4.53    7.73
  -8 -13  21    0.35    6.35
   8  13 -22    3.36    6.49
  -8 -13  22    1.87    6.45
   8  13 -23    2.08    6.70
   8  13 -24    3.03    7.63
   8  14  -1    0.00    6.98
  -8 -14   1   13.31    9.21
   8  14  -2    5.38    8.09
  -8 -14   2    2.04    7.46
   8  14  -3    3.19    7.05
  -8 -14   3   -0.00    6.43
   8  14  -4    0.08    8.10
  -8 -14   4   -0.00    6.93
   8  14  -5    1.44    6.06
  -8 -14   5    0.00    6.76
   8  14  -6    3.71    7.37
   8  14  -7    0.00    7.71
  -8 -14   7    0.53    5.93
   8  14  -8    3.21    7.44
  -8 -14   8    4.52    7.42
   8  14  -9    4.70    7.52
  -8 -14   9    5.82    7.14
   8  14 -10    9.90    9.08
  -8 -14  10    3.63    7.56
   8  14 -11    2.93    7.84
  -8 -14  11    6.96    6.33
   8  14 -12   -0.00    7.69
  -8 -14  12   -0.00    6.73
   8  14 -13    6.32    7.71
  -8 -14  13   12.48    7.85
   8  14 -14    3.83    7.56
  -8 -14  14   -0.00    5.60
   8  14 -15    0.00    7.01
  -8 -14  15    2.78    5.93
   8  14 -16    3.90    7.61
  -8 -14  16    0.18    6.01
   8  14 -17    2.23    6.77
  -8 -14  17   -0.00    5.85
   8  14 -18    1.57    7.26
  -8 -14  18    2.48    7.86
   8  14 -19    5.40    7.50
  -8 -14  19    7.68    7.77
   8  14 -20    3.45    7.04
  -8 -14  20    9.53    7.74
   8  14 -21    6.22    7.90
   8  14 -22    2.39    7.23
   8  14 -23    0.00    7.34
   8  14 -24    0.56    7.02
   8  15  -1   -0.00    7.82
   8  15  -2   -0.00    8.32
   8  15  -3    5.11    8.09
   8  15  -4   -0.00    7.50
   8  15  -5   -0.00    7.03
  -8 -15   5   -0.00    6.43
   8  15  -6    8.69    8.27
  -8 -15   6    8.53    7.18
   8  15  -7    1.45    7.49
  -8 -15   7    1.18    6.80
   8  15  -8   -0.00    7.45
  -8 -15   8    4.34    8.07
   8  15  -9   -0.00    7.08
  -8 -15   9    4.97    7.93
   8  15 -10    6.10    8.39
  -8 -15  10    9.60    8.57
   8  15 -11    0.00    8.34
  -8 -15  11    3.63    7.39
   8  15 -12    7.10    8.79
  -8 -15  12    3.77    8.25
   8  15 -13    0.08    7.58
  -8 -15  13    4.82    6.81
   8  15 -14    0.00    8.33
  -8 -15  14    1.52    6.71
   8  15 -15   -0.00    6.52
  -8 -15  15    5.60    7.12
   8  15 -16    2.72    6.96
  -8 -15  16    1.11    7.34
   8  15 -17    0.00    7.37
  -8 -15  17   10.67    8.57
  -8 -15  18    0.00    6.91
  -8 -16  12   12.19    8.26
  -8 -16  13    3.20    7.59
  -8 -16  14   -0.00    5.97
  -8 -16  15   -0.00    6.54
  -8 -16  16    0.00    6.65
  -7   0   1 1078.40   90.92
  -7   0   1  900.45   90.73
   7   0  -1 1025.70   90.85
   7   0  -1  810.69   89.33
  -7   0   2    0.34    3.12
  -7   0   2   -0.00    3.08
   7   0  -2   -0.00    3.72
   7   0  -2    0.00    2.78
  -7   0   3   14.82    4.88
  -7   0   3   15.00    4.67
   7   0  -3   13.12    4.30
   7   0  -3   21.31    4.44
  -7   0   4   -0.00    3.16
  -7   0   4   -0.00    2.99
   7   0  -4    1.22    2.73
   7   0  -4   -0.00    2.23
  -7   0   5   35.20    6.70
  -7   0   5   65.20    8.13
   7   0  -5   55.76    7.51
   7   0  -5   35.18    5.82
  -7   0   6    1.45    3.02
  -7   0   6    0.00    3.17
   7   0  -6    0.00    2.60
   7   0  -6   -0.00    1.64
  -7   0   7  339.58   34.02
  -7   0   7  326.20   34.43
   7   0  -7  360.00   34.25
   7   0  -7  338.28   32.53
  -7   0   8    0.18    2.49
  -7   0   8   -0.00    2.74
   7   0  -8   -0.00    2.57
  -7   0   9   11.77    3.54
  -7   0   9   16.01    3.86
   7   0  -9   17.68    3.91
  -7   0  10   -0.00    2.04
  -7   0  10    0.92    2.44
   7   0 -10    2.07    2.50
  -7   0  11  342.58   33.26
  -7   0  11  342.99   33.97
   7   0 -11  335.40   33.48
  -7   0  12    0.59    2.20
  -7   0  12    2.07    2.67
   7   0 -12    0.09    2.42
  -7   0  13   99.10   11.08
  -7   0  13  101.75   11.91
   7   0 -13  106.46   11.44
  -7   0  14    0.00    1.97
  -7   0  14   -0.00    2.27
   7   0 -14    0.00    2.34
  -7   0  15    2.85    2.02
  -7   0  15    8.60    3.07
   7   0 -15    2.28    2.38
  -7   0  16   -0.00    1.88
  -7   0  16    0.03    2.56
   7   0 -16    0.94    2.72
  -7   0  17  491.38   48.07
  -7   0  20    0.67    2.64
  -7   0  21   11.46    3.83
  -7   0  22    0.08    2.72
  -7   0  23   52.15    8.16
  -7   0  24    0.98    2.78
  -7   0  25    2.01    3.16
  -7   0  26   -0.00    3.26
  -7   0  27   63.67    9.98
  -7   0  28   -0.00    3.31
  -7   0  29    8.16    4.45
  -7   0  30   -0.00    3.73
  -7   0  31   11.81    4.93
  -7   0  32   -0.00    3.90
  -7   0  33   28.13    7.12
  -7   0  34   -0.00    3.99
  -7   0  35    1.59    3.84
  -7   0  36    4.63    4.18
  -7   0  37    8.73    5.09
  -7   0  38    4.84    4.44
  -7   1   1    1.87    3.60
  -7   1   1    2.14    3.51
   7  -1  -1    2.02    3.30
   7  -1  -1    2.25    2.79
   7   1  -1    2.09    3.42
  -7  -1   1    1.54    4.24
  -7  -1   1    2.15    3.71
  -7   1   2   43.26    7.53
  -7   1   2   47.66    7.99
   7  -1  -2   47.35    7.79
   7  -1  -2   41.49    6.77
   7   1  -2   42.95    7.79
   7   1  -2   50.44    7.65
  -7  -1   2   59.46    8.86
  -7  -1   2   56.48    8.99
  -7   1   3  298.01   31.79
  -7   1   3  325.25   32.61
   7  -1  -3  286.78   31.92
   7  -1  -3  306.44   31.09
   7   1  -3  313.89   32.71
   7   1  -3  306.38   31.90
  -7  -1   3  348.70   32.99
  -7  -1   3  330.29   33.34
  -7   1   4    0.00    2.94
  -7   1   4    1.37    2.96
   7  -1  -4    0.00    3.21
   7  -1  -4    1.59    2.11
   7  -1  -4    3.54    2.11
   7   1  -4    0.59    3.42
   7   1  -4    0.94    2.44
  -7  -1   4    0.30    3.30
  -7  -1   4   -0.00    3.20
  -7   1   5   91.35   11.14
  -7   1   5   88.98   11.34
   7  -1  -5   96.69   11.26
   7  -1  -5   92.98    9.92
   7  -1  -5   89.72    9.83
   7   1  -5   90.33   11.87
   7   1  -5   86.16   10.80
  -7  -1   5   93.04   11.86
  -7  -1   5   82.98   12.00
  -7   1   6    3.49    2.87
  -7   1   6    3.38    2.65
   7  -1  -6    0.00    2.32
   7  -1  -6    2.20    1.13
   7  -1  -6    0.00    1.02
   7   1  -6    4.59    3.20
   7   1  -6    3.67    2.35
  -7  -1   6   -0.00    2.97
  -7  -1   6    0.00    3.07
  -7   1   7   35.80    5.39
  -7   1   7   30.88    5.56
   7  -1  -7   24.20    4.87
   7   1  -7   34.94    6.18
   7   1  -7   33.70    5.01
  -7  -1   7   29.61    5.64
  -7  -1   7   37.79    6.52
  -7   1   8   22.94    3.88
  -7   1   8   17.09    3.83
   7  -1  -8   15.31    3.58
   7   1  -8   20.75    4.72
   7   1  -8    8.60    2.77
  -7  -1   8   11.20    3.84
  -7  -1   8   22.29    4.73
  -7   1   9  325.08   30.56
  -7   1   9  331.14   31.20
   7  -1  -9  312.09   30.58
   7   1  -9  310.87   31.93
   7   1  -9  306.16   30.20
  -7  -1   9  277.74   31.26
  -7  -1   9  323.94   32.30
  -7   1  10   26.54    3.74
  -7   1  10   20.44    3.92
   7  -1 -10   24.15    3.79
   7   1 -10   31.74    5.59
   7   1 -10   19.41    3.05
  -7  -1  10   27.67    4.91
  -7  -1  10   12.13    4.33
  -7   1  11   82.30    8.47
  -7   1  11   72.53    9.02
   7  -1 -11   81.13    8.60
   7   1 -11   79.27   10.26
  -7  -1  11   71.63    9.60
  -7  -1  11   85.63   10.65
  -7   1  12    1.62    1.47
  -7   1  12    0.00    1.82
   7  -1 -12    0.84    1.58
   7   1 -12    0.70    2.75
  -7  -1  12    4.22    2.71
  -7  -1  12    1.64    2.77
  -7   1  13  154.25   16.00
  -7   1  13  194.14   17.46
   7  -1 -13  156.60   16.07
   7   1 -13  204.78   18.88
  -7  -1  13  210.09   18.40
  -7  -1  13  186.60   18.96
  -7   1  14    6.08    2.27
   7   1 -14    5.68    3.37
  -7  -1  14    3.01    2.68
  -7  -1  14    4.55    3.30
  -7   1  15  118.43   12.42
   7   1 -15  118.30   13.48
  -7  -1  15  107.97   12.95
  -7  -1  15  116.66   13.92
  -7   1  16   31.00    4.63
   7   1 -16   33.81    5.76
  -7  -1  16   26.50    5.10
  -7   1  17   31.91    4.69
   7   1 -17   22.40    5.18
  -7   1  18    0.00    2.12
   7   1 -18    1.62    3.04
  -7  -1  19  181.10   20.28
  -7  -1  20    2.74    3.13
  -7   1  21   60.86    8.05
  -7  -1  21   55.83    8.88
  -7   1  22   -0.00    2.41
  -7  -1  22    0.75    2.96
  -7   1  23   34.63    6.00
  -7  -1  23   30.68    6.49
  -7   1  24   19.12    4.61
  -7  -1  24   17.02    5.15
  -7   1  25   45.75    7.68
  -7  -1  25   55.44    8.95
  -7   1  26    2.84    3.12
  -7  -1  26    0.97    3.25
  -7   1  27    2.31    3.57
  -7  -1  27    8.38    4.03
  -7   1  28    8.08    3.82
  -7  -1  28   -0.00    3.06
  -7   1  29   26.22    6.43
  -7  -1  29   35.82    7.53
  -7   1  30    0.00    3.41
  -7  -1  30   -0.00    3.36
  -7   1  31   14.16    5.69
  -7  -1  31   14.99    5.60
  -7   1  32    3.15    3.95
  -7  -1  32    2.99    4.37
  -7   1  33    2.89    4.12
  -7  -1  33    8.63    4.76
  -7   1  34   -0.00    3.95
  -7  -1  34    1.93    4.04
  -7   1  35    7.52    4.85
  -7  -1  35    6.80    4.97
  -7   1  36    2.90    4.14
  -7  -1  36    1.95    4.22
  -7   1  37    0.00    3.99
  -7  -1  37    1.24    4.70
  -7   1  38   -0.00    4.36
  -7   2   1   74.22    9.02
  -7   2   1   42.48    8.13
   7  -2  -1   55.51    8.66
   7  -2  -1   45.92    7.65
   7  -2  -1   56.72    7.91
   7   2  -1   47.03    8.94
  -7  -2   1   67.74    9.65
  -7  -2   1   60.62   10.00
  -7   2   2   61.98    8.68
  -7   2   2   56.01    8.90
   7  -2  -2   55.35    8.70
   7  -2  -2   61.59    8.19
   7  -2  -2   54.49    7.82
   7   2  -2   66.43    9.93
  -7  -2   2   59.05    9.50
  -7  -2   2   64.05   10.24
  -7   2   3   14.34    3.90
  -7   2   3   13.19    4.11
   7  -2  -3    7.10    3.57
   7  -2  -3    8.07    2.80
   7  -2  -3    7.43    2.70
   7   2  -3   15.14    5.05
  -7  -2   3   18.84    5.54
  -7  -2   3    6.82    4.28
  -7   2   4    8.33    3.33
  -7   2   4    9.88    3.56
   7  -2  -4    5.82    3.24
   7  -2  -4    4.68    2.10
   7  -2  -4    5.38    2.14
   7   2  -4    2.96    3.81
  -7  -2   4    5.41    4.10
  -7  -2   4    3.30    4.33
  -7   2   5  301.17   28.73
  -7   2   5  314.75   29.31
   7  -2  -5  297.62   28.90
   7  -2  -5  275.59   26.91
   7  -2  -5  257.13   26.85
   7   2  -5  335.38   30.93
  -7  -2   5  291.38   29.89
  -7  -2   5  293.17   30.59
  -7   2   6   15.96    3.81
  -7   2   6   16.87    4.19
   7  -2  -6   18.79    3.92
   7   2  -6   14.67    5.04
  -7  -2   6   16.98    4.95
  -7  -2   6   16.13    5.04
  -7   2   7  280.80   27.63
  -7   2   7  279.51   28.00
   7  -2  -7  297.16   27.78
   7   2  -7  259.57   29.29
  -7  -2   7  245.20   28.68
  -7  -2   7  286.86   29.84
  -7   2   8    6.15    2.52
  -7   2   8    5.26    2.47
   7  -2  -8    3.26    2.27
   7   2  -8    3.64    3.51
  -7  -2   8    6.27    3.77
  -7  -2   8    6.13    3.95
  -7   2   9   82.47    8.73
  -7   2   9   82.73    8.74
  -7   2   9   76.68    9.25
   7   2  -9   90.57   11.47
  -7  -2   9  100.27   11.21
  -7  -2   9   52.93   10.22
  -7   2  10   19.57    2.71
  -7   2  10   18.21    2.71
  -7   2  10   24.19    3.63
   7   2 -10   22.82    5.50
  -7  -2  10   14.08    4.46
  -7  -2  10   22.41    5.14
  -7   2  11  173.88   16.83
   7   2 -11  162.59   18.97
  -7  -2  11  165.45   18.44
  -7  -2  11  153.39   19.03
  -7   2  12   42.41    5.03
   7   2 -12   41.75    7.21
  -7  -2  12   32.96    6.37
  -7  -2  12   45.30    7.57
  -7   2  13   69.40    7.46
   7   2 -13   76.89   10.03
  -7  -2  13   61.09    9.10
  -7  -2  13   79.28   10.58
  -7   2  14    2.37    1.47
   7   2 -14    4.78    3.69
  -7  -2  14    2.83    3.03
  -7   2  15   33.96    4.11
   7   2 -15   33.17    6.37
  -7  -2  15   38.11    6.30
  -7   2  16   95.04    9.92
   7   2 -16  102.93   12.72
  -7  -2  16   96.94   12.04
  -7   2  17   69.64    7.49
   7   2 -17   60.22    9.50
  -7  -2  17   68.37    9.41
  -7   2  18   47.35    5.99
   7   2 -18   55.34    8.43
  -7  -2  18   51.36    8.54
  -7   2  19    2.25    1.83
   7   2 -19    0.02    3.43
  -7  -2  19    2.74    4.00
  -7  -2  20    8.60    4.72
  -7  -2  21   79.52   11.53
  -7   2  22    2.82    2.37
  -7  -2  22    0.00    3.52
  -7   2  23   40.26    6.18
  -7  -2  23   36.11    7.32
  -7   2  24    0.17    2.28
  -7  -2  24    0.00    3.51
  -7   2  25   15.68    4.00
  -7  -2  25    8.24    4.86
  -7   2  26    0.68    2.36
  -7  -2  26    0.00    3.91
  -7   2  27   16.86    4.59
  -7  -2  27   15.80    5.36
  -7   2  28    1.60    3.03
  -7  -2  28    5.73    4.54
  -7   2  29    4.36    3.34
  -7  -2  29    4.19    4.26
  -7   2  30    0.00    2.88
  -7  -2  30    0.54    3.81
  -7   2  31    0.68    3.40
  -7  -2  31    0.00    4.04
  -7   2  32    1.20    2.91
  -7  -2  32    0.76    3.58
  -7   2  33    6.24    4.31
  -7  -2  33   15.74    6.03
  -7   2  34    0.00    3.31
  -7  -2  34   -0.00    4.29
  -7   2  35   -0.00    3.63
  -7  -2  35    0.37    4.13
  -7   2  36   -0.00    3.40
  -7  -2  36    2.49    5.04
  -7   2  37    6.59    4.28
  -7  -2  37   11.08    6.59
  -7   2  38    0.00    3.77
  -7   3   1    5.12    3.36
  -7   3   1    0.20    2.76
  -7   3   1    3.15    3.27
   7  -3  -1    0.81    3.49
   7  -3  -1   -0.00    2.48
   7   3  -1   -0.00    4.82
  -7  -3   1    1.66    4.04
  -7  -3   1    2.38    3.81
  -7   3   2  187.17   20.67
  -7   3   2  213.32   20.82
  -7   3   2  157.35   20.55
   7  -3  -2  179.03   20.69
   7  -3  -2  186.91   20.00
   7  -3  -2  162.08   19.49
   7   3  -2  191.84   22.50
  -7  -3   2  218.47   22.44
  -7  -3   2  258.72   24.29
  -7   3   3   60.18    8.53
  -7   3   3   61.71    8.45
  -7   3   3   52.77    8.65
   7  -3  -3   58.89    7.72
   7  -3  -3   51.73    7.43
   7   3  -3   72.34   10.89
  -7  -3   3   75.72   10.38
  -7  -3   3   81.50   11.49
  -7   3   4   11.16    3.41
  -7   3   4   13.36    3.55
  -7   3   4    5.70    3.55
   7  -3  -4    8.54    2.34
   7  -3  -4    5.78    2.19
   7   3  -4    9.47    4.76
  -7  -3   4   12.14    4.53
  -7  -3   4    5.34    4.40
  -7   3   5  125.17   10.87
  -7   3   5  115.67   10.59
  -7   3   5  107.81   11.05
   7  -3  -5   73.70    7.86
   7  -3  -5   66.90    7.82
   7   3  -5  102.56   12.79
  -7  -3   5  120.39   12.65
  -7  -3   5  118.03   13.33
  -7   3   6   17.37    3.87
  -7   3   6   14.20    3.77
  -7   3   6   27.26    4.65
   7   3  -6   20.74    6.03
  -7  -3   6   23.90    5.75
  -7  -3   6   17.72    5.51
  -7   3   7    1.01    2.06
  -7   3   7    0.06    1.92
  -7   3   7    4.96    2.56
   7   3  -7    1.32    4.01
  -7  -3   7    0.00    3.40
  -7  -3   7    2.23    3.72
  -7   3   8   -0.00    1.81
  -7   3   8    0.00    1.84
  -7   3   8    0.56    2.01
   7   3  -8    0.99    3.96
  -7  -3   8    2.50    3.17
  -7  -3   8    1.97    3.35
  -7   3   9  228.51   24.43
  -7   3   9  259.22   24.67
  -7   3   9  264.35   25.37
   7   3  -9  274.16   28.30
  -7  -3   9  246.49   27.10
  -7  -3   9  351.66   29.64
  -7   3  10   82.68    9.52
   7   3 -10   98.07   12.58
  -7  -3  10  112.11   12.34
  -7  -3  10   70.05   11.66
  -7   3  11    8.06    2.17
   7   3 -11   11.50    4.41
  -7  -3  11    5.17    3.78
  -7  -3  11    8.67    4.13
  -7   3  12    0.12    1.43
   7   3 -12   -0.00    3.42
  -7  -3  12   -0.00    3.45
  -7   3  13   95.12    9.13
  -7   3  13   87.98    9.11
   7   3 -13   87.63   12.43
  -7  -3  13  109.23   12.44
   7   3 -14   93.33   13.31
  -7  -3  14  109.09   13.14
   7   3 -15  155.24   19.86
  -7  -3  15  193.90   20.08
   7   3 -16   25.74    6.06
  -7  -3  16   21.80    5.56
  -7  -3  16   23.23    6.38
   7   3 -17    2.22    4.40
  -7  -3  17    8.48    4.25
  -7  -3  17    0.76    4.47
  -7   3  18   28.39    3.51
   7   3 -18   35.19    7.15
  -7  -3  18    7.42    6.19
  -7   3  19  331.98   32.85
   7   3 -19  371.64   36.61
  -7  -3  19  362.55   36.98
  -7   3  20    2.97    2.27
   7   3 -20    1.41    4.07
  -7  -3  20    0.73    4.02
  -7   3  21    7.27    2.67
  -7  -3  21    8.92    4.66
  -7   3  22    1.56    2.24
  -7  -3  22    7.52    4.99
  -7  -3  23   15.97    5.84
  -7  -3  24   13.64    5.56
  -7  -3  25   12.70    5.19
  -7  -3  26   -0.00    3.61
  -7  -3  27   -0.00    3.12
  -7  -3  28    5.47    4.25
  -7  -3  29    6.58    5.48
  -7  -3  30    0.00    4.09
  -7  -3  31    5.32    5.64
  -7  -3  32    5.27    5.00
  -7  -3  33    5.65    5.19
  -7  -3  34    2.60    4.54
  -7  -3  35   10.16    6.14
  -7   3  36    5.52    4.07
  -7  -3  36    1.38    4.41
  -7   3  37    0.01    3.41
  -7   3  38   -0.00    3.28
  -7   4   1   93.35   12.04
  -7   4   1   76.57   11.40
  -7   4   1   97.57   12.37
   7  -4  -1   89.83   11.53
   7   4  -1   90.58   13.70
  -7  -4   1  102.90   13.49
  -7  -4   1   82.62   13.59
  -7   4   2  110.35   13.41
  -7   4   2  106.39   13.21
  -7   4   2  100.99   13.48
   7  -4  -2  123.09   13.07
   7   4  -2  101.38   15.08
  -7  -4   2  113.58   14.70
  -7  -4   2   87.13   14.67
  -7   4   3   26.32    5.09
  -7   4   3   31.18    5.26
  -7   4   3   10.57    4.27
   7  -4  -3   16.48    3.64
   7   4  -3   16.99    6.04
  -7  -4   3   15.36    5.08
  -7  -4   3   11.62    5.65
  -7   4   4   40.82    6.49
  -7   4   4   47.20    6.76
  -7   4   4   25.72    5.90
   7  -4  -4   40.37    5.35
   7  -4  -4   35.82    5.21
   7   4  -4   58.96    9.64
  -7  -4   4   37.57    7.46
  -7  -4   4   53.03    9.04
  -7   4   5   76.72    9.22
  -7   4   5   86.91    9.45
  -7   4   5   51.90    8.69
   7  -4  -5   67.00    7.15
   7  -4  -5   61.41    7.07
   7   4  -5   81.78   11.78
  -7  -4   5  105.72   12.00
  -7  -4   5   85.97   12.37
  -7   4   6   73.75    9.48
  -7   4   6   78.12    9.50
  -7   4   6   77.75    9.89
   7   4  -6   70.36   11.79
  -7  -4   6   81.73   11.53
  -7  -4   6   87.92   12.58
  -7   4   7   44.54    6.40
  -7   4   7   52.59    6.66
  -7   4   7   48.65    6.95
  -7   4   7   51.92    7.03
   7   4  -7   31.69    8.35
  -7  -4   7   46.60    8.34
  -7  -4   7   48.24    9.18
  -7   4   8   67.16    7.94
  -7   4   8   67.62    7.95
  -7   4   8   63.72    8.43
  -7   4   8   59.22    8.20
   7   4  -8   79.37   11.43
  -7  -4   8   71.37   10.35
  -7  -4   8   71.55   11.23
  -7   4   9   32.58    4.58
  -7   4   9   32.95    4.61
  -7   4   9   37.00    5.31
  -7   4   9   34.16    5.07
   7   4  -9   37.45    7.70
  -7  -4   9   35.50    6.82
  -7   4  10    0.52    1.48
  -7   4  10    0.59    1.45
  -7   4  10    0.44    1.86
  -7   4  10   -0.00    1.91
   7   4 -10   -0.00    4.20
  -7  -4  10   -0.00    3.37
  -7   4  11  126.71   13.13
  -7   4  11  120.76   12.95
   7   4 -11  131.94   16.57
  -7  -4  11  124.10   15.58
  -7   4  12  141.86   15.09
  -7   4  12  150.88   15.08
   7   4 -12  161.19   18.95
  -7  -4  12  163.34   18.26
  -7   4  13  132.11   13.46
   7   4 -13  141.52   17.41
  -7  -4  13  137.05   16.49
  -7   4  14   34.86    4.19
   7   4 -14   25.00    7.30
  -7  -4  14   41.70    7.29
  -7  -4  14   40.14    8.00
  -7   4  15   58.85    6.15
   7   4 -15   64.23   10.21
  -7  -4  15   57.95    9.43
  -7  -4  15   46.64    9.63
  -7   4  16   30.48    3.64
   7   4 -16   28.77    7.30
  -7  -4  16   23.36    6.29
  -7  -4  16   41.40    8.00
  -7   4  17  156.53   15.66
   7   4 -17  167.63   19.95
  -7  -4  17  168.30   19.28
  -7  -4  17  171.77   20.60
  -7   4  18   20.44    3.24
   7   4 -18   27.58    6.81
  -7  -4  18   19.76    6.41
  -7   4  19   15.00    2.88
   7   4 -19   14.99    5.77
  -7  -4  19    4.03    5.16
  -7   4  20   42.98    5.58
   7   4 -20   34.18    8.00
  -7  -4  20   36.12    8.46
  -7   4  21   54.04    7.11
   7   4 -21   67.16   10.53
  -7  -4  21   52.47   10.09
  -7  -4  22   25.33    7.37
  -7  -4  23   13.24    5.76
  -7  -4  24    4.18    4.71
  -7  -4  25    6.31    4.96
  -7  -4  26   12.55    5.75
  -7  -4  27    6.31    5.14
  -7  -4  28    1.85    4.47
  -7  -4  29    5.18    4.63
  -7  -4  30   -0.00    4.20
  -7  -4  31    6.95    5.35
  -7  -4  32    0.00    4.60
  -7  -4  33   10.56    5.80
  -7  -4  34    1.53    4.58
  -7  -4  35    0.53    4.19
  -7  -4  36    0.12    4.26
  -7   5   1    0.26    3.46
  -7   5   1    3.01    3.48
  -7   5   1    0.00    2.96
   7  -5  -1    0.00    2.83
   7   5  -1    0.00    4.68
  -7  -5   1    2.82    4.83
  -7   5   2   -0.00    3.07
  -7   5   2    0.50    2.83
  -7   5   2    0.58    2.82
  -7   5   2    4.26    3.50
   7  -5  -2    2.85    2.60
   7   5  -2    5.80    4.95
  -7  -5   2    5.69    5.05
  -7   5   3   49.47    7.99
  -7   5   3   46.02    7.76
  -7   5   3   55.97    8.61
  -7   5   3   48.00    7.98
   7  -5  -3   47.34    7.00
   7   5  -3   46.56    9.88
  -7  -5   3   49.57    9.80
  -7   5   4  143.58   15.45
  -7   5   4  147.41   15.51
  -7   5   4  126.67   15.67
  -7   5   4   98.19   14.69
   7  -5  -4  132.22   14.05
   7   5  -4  131.70   17.65
  -7  -5   4  122.20   17.44
  -7   5   5   48.31    7.31
  -7   5   5   47.46    7.16
  -7   5   5   55.36    7.98
  -7   5   5   37.90    6.97
   7  -5  -5   47.11    5.67
   7  -5  -5   43.58    5.51
   7   5  -5   46.90    9.80
  -7  -5   5   37.24    8.37
  -7  -5   5   36.54    8.87
  -7   5   6    2.02    2.74
  -7   5   6    2.03    2.80
  -7   5   6    5.12    2.93
  -7   5   6    0.00    2.72
   7   5  -6    5.78    5.44
  -7  -5   6    7.53    4.73
  -7   5   7   16.23    3.78
  -7   5   7   16.41    3.92
  -7   5   7   11.56    3.89
   7   5  -7   16.81    6.70
  -7  -5   7   19.27    5.76
  -7   5   8   93.98   10.99
  -7   5   8   93.39   11.03
  -7   5   8   91.49   11.57
   7   5  -8  100.93   14.48
  -7  -5   8  112.25   13.90
  -7   5   9  133.58   14.73
  -7   5   9  150.75   14.94
  -7   5   9  115.49   15.15
   7   5  -9  167.96   19.15
  -7  -5   9  164.36   18.15
  -7   5  10   39.13    5.51
  -7   5  10   43.72    5.54
  -7   5  10   44.27    6.30
   7   5 -10   36.30    8.45
  -7  -5  10   42.52    8.09
  -7   5  11   97.86   10.63
  -7   5  11  108.39   10.67
  -7   5  11  106.93   11.79
   7   5 -11  101.54   14.83
  -7  -5  11   91.57   13.52
  -7   5  12    1.74    2.10
   7   5 -12    2.52    4.72
  -7  -5  12    3.66    4.21
  -7  -5  12   -0.00    3.95
  -7   5  13   40.81    5.87
   7   5 -13   53.82    9.91
  -7  -5  13   42.79    8.21
  -7  -5  13   44.13    9.19
  -7   5  14   51.33    6.63
   7   5 -14   54.01    9.98
  -7  -5  14   80.89   10.66
  -7  -5  14   38.95    9.28
  -7   5  15  161.90   17.35
   7   5 -15  175.62   21.48
  -7  -5  15  186.41   20.75
  -7  -5  15  182.25   21.95
  -7   5  16    0.04    2.03
   7   5 -16    1.60    4.82
  -7  -5  16    1.97    4.49
  -7  -5  16    0.00    4.37
  -7   5  17    6.65    2.57
   7   5 -17    1.17    4.69
  -7  -5  17    6.95    4.91
  -7   5  18    3.34    2.16
   7   5 -18    0.00    5.19
  -7  -5  18    4.43    4.64
  -7   5  19   39.82    5.47
   7   5 -19   32.89    8.39
  -7  -5  19   31.43    8.84
  -7   5  20   34.25    5.06
   7   5 -20   31.77    8.06
  -7  -5  20   19.79    7.03
   7   5 -21    5.73    5.06
  -7  -5  21    8.03    5.47
   7   5 -22   -0.00    4.71
  -7  -5  22   -0.00    5.00
  -7  -5  24   12.95    6.11
  -7  -5  25   11.40    5.63
  -7  -5  26   -0.00    5.33
  -7  -5  27    0.00    4.91
  -7  -5  28    1.47    4.63
  -7  -5  29   15.35    6.59
  -7  -5  30   12.72    6.31
  -7  -5  31    7.35    5.37
  -7  -5  32    4.51    4.84
  -7  -5  33    0.00    4.77
  -7  -5  34    8.69    5.94
  -7  -5  35    2.28    4.46
  -7   6   1  106.83   13.40
  -7   6   1  104.84   13.37
  -7   6   1   87.02   13.35
   7  -6  -1   84.71   12.42
   7   6  -1   95.62   15.46
  -7  -6   1   99.76   15.54
  -7   6   2   70.12   10.97
  -7   6   2   90.02   11.81
  -7   6   2   75.56   11.69
   7  -6  -2   87.73   11.03
   7   6  -2   70.33   13.03
  -7   6   3   37.47    7.36
  -7   6   3   53.40    8.11
  -7   6   3   41.33    7.96
   7  -6  -3   36.55    6.60
   7   6  -3   40.50    9.58
  -7   6   4   13.00    4.52
  -7   6   4   13.79    4.53
  -7   6   4    7.73    4.33
   7  -6  -4    9.47    3.35
   7   6  -4   11.45    6.29
  -7   6   5    1.30    2.94
  -7   6   5    2.71    3.24
  -7   6   5    2.98    3.11
   7  -6  -5    0.72    2.20
   7   6  -5    3.76    5.62
  -7   6   6   82.90   11.25
  -7   6   6   88.70   11.45
  -7   6   6  106.63   12.71
   7  -6  -6   86.57    9.57
   7   6  -6  104.78   15.04
  -7   6   7  153.31   17.54
  -7   6   7  172.83   17.96
  -7   6   7  146.60   18.21
   7   6  -7  169.16   20.99
  -7   6   8   63.20    9.20
  -7   6   8   71.76    9.50
  -7   6   8   77.00   10.30
   7   6  -8   95.92   13.39
  -7   6   9    3.18    3.02
  -7   6   9    4.23    3.09
  -7   6   9    0.00    3.05
   7   6  -9    1.07    5.46
  -7  -6   9    4.66    5.01
  -7   6  10   80.83   10.28
  -7   6  10   91.57   11.25
   7   6 -10   87.75   14.03
  -7  -6  10   96.89   14.54
  -7   6  11  117.66   13.35
  -7   6  11  121.47   14.29
   7   6 -11  121.96   17.21
  -7  -6  11  153.14   18.69
  -7   6  12   11.61    3.80
   7   6 -12   15.23    6.32
  -7  -6  12   15.01    6.07
  -7   6  13   19.07    4.20
   7   6 -13   11.16    6.65
  -7  -6  13    5.76    6.19
  -7   6  14   15.11    3.90
   7   6 -14   15.45    6.39
  -7  -6  14   11.18    5.73
  -7   6  15    3.18    2.81
   7   6 -15    6.08    6.22
  -7  -6  15    4.28    4.79
  -7   6  16   59.86    8.02
   7   6 -16   57.52   11.07
  -7  -6  16   58.42   11.12
  -7   6  17   70.65    8.87
   7   6 -17   84.07   12.94
  -7  -6  17   48.58   11.40
  -7   6  18   73.44    9.46
   7   6 -18   89.00   13.81
  -7  -6  18   69.67   13.40
   7   6 -19    4.07    5.25
  -7  -6  19    0.00    5.04
   7   6 -20   -0.00    4.89
  -7  -6  20    2.53    4.85
   7   6 -21    7.13    5.62
  -7  -6  21   -0.00    4.93
  -7  -6  22   10.32    6.75
  -7  -6  23   23.63    8.17
  -7  -6  24    6.47    6.21
  -7  -6  25   -0.00    5.20
  -7  -6  26   27.67    8.09
  -7  -6  27   10.94    6.53
  -7  -6  28    5.56    5.68
  -7  -6  29   -0.00    5.30
  -7  -6  30    0.22    4.77
  -7  -6  31    3.50    5.43
  -7  -6  32    6.94    5.65
  -7  -6  33   -0.00    5.86
  -7  -6  34    0.48    4.89
  -7   7   1    3.71    4.12
  -7   7   1    0.00    3.94
  -7   7   2   33.04    7.30
  -7   7   2   30.93    6.73
  -7   7   3    9.67    4.64
  -7   7   3    7.88    4.37
  -7   7   3    5.36    4.51
  -7   7   4  253.12   28.74
  -7   7   4  292.39   29.30
  -7   7   4  261.43   29.82
  -7   7   5  100.90   13.47
  -7   7   5  104.41   13.64
  -7   7   5  108.56   14.53
   7  -7  -5  132.75   14.37
   7  -7  -5   96.17   12.38
  -7   7   6   13.39    4.41
  -7   7   6   12.16    4.55
  -7   7   6   10.75    4.50
   7  -7  -6   11.65    4.16
   7  -7  -6    6.03    2.89
   7   7  -6   12.42    5.98
  -7  -7   6    9.49    5.87
  -7   7   7   81.77   10.77
  -7   7   7  101.09   11.25
  -7   7   7   84.70   11.73
   7  -7  -7   65.40    8.45
   7   7  -7   97.04   14.14
  -7  -7   7   85.07   13.96
  -7   7   8   16.95    4.71
  -7   7   8   20.80    5.81
   7   7  -8    5.87    5.52
  -7  -7   8   32.94    8.34
  -7   7   9   27.92    5.81
  -7   7   9   26.24    6.22
   7   7  -9   30.79    8.53
  -7  -7   9   35.43    9.02
  -7   7  10   99.41   12.72
  -7   7  10  110.54   13.82
   7   7 -10  113.67   16.38
  -7  -7  10  111.09   16.81
  -7   7  11   32.03    6.36
   7   7 -11   25.55    8.20
  -7  -7  11   41.62    9.28
   7   7 -12    5.16    6.19
  -7  -7  12   -0.00    3.96
  -7  -7  13   30.68    8.64
  -7  -7  14  166.33   22.33
  -7  -7  15    0.00    4.22
  -7  -7  16    0.09    5.21
  -7  -7  17   -0.00    5.10
  -7  -7  18    0.49    4.92
  -7  -7  19    2.94    4.94
  -7  -7  20   20.58    7.71
  -7  -7  21    0.06    4.54
   7   7 -22   -0.00    5.08
  -7  -7  22    0.00    5.08
   7   7 -23    7.63    5.86
  -7  -7  23    4.36    5.55
  -7  -7  24   13.33    6.68
  -7  -7  25   10.06    6.01
  -7  -7  26   15.40    7.03
  -7  -7  27   -0.00    5.01
  -7  -7  28    2.81    6.10
  -7  -7  29    3.50    5.70
  -7  -7  30    0.00    5.60
  -7  -7  31    3.38    5.70
  -7  -7  32    6.42    6.21
  -7  -7  33   -0.00    5.34
  -7   8   1   54.44    9.62
  -7   8   1   40.50    8.76
   7  -8  -1   52.46    9.37
   7   8  -1   50.49   11.86
  -7   8   2  111.63   15.02
   7  -8  -2  110.16   14.78
   7   8  -2  111.91   17.40
  -7   8   3   12.44    5.35
   7  -8  -3    5.55    4.22
   7   8  -3    5.26    6.27
  -7  -8   3   10.84    6.41
  -7   8   4   36.58    7.56
   7  -8  -4   43.71    7.50
   7   8  -4   18.35    8.49
  -7  -8   4   26.55    8.89
  -7   8   5    9.65    4.62
  -7  -8   5    9.27    6.60
  -7   8   6   24.54    6.40
  -7  -8   6   21.73    8.08
  -7   8   7    1.73    3.78
  -7  -8   7    1.29    4.95
  -7   8   8   59.22    9.58
  -7  -8   8   66.92   12.97
  -7   8   9    6.21    4.17
  -7  -8   9    1.42    5.97
  -7  -8  10   18.77    7.30
  -7  -8  11    2.59    5.01
  -7  -8  12  131.03   19.38
   7   8 -13    0.83    5.03
  -7  -8  13   -0.00    4.75
   7   8 -14    4.64    6.43
  -7  -8  14    3.91    5.58
   7   8 -15    6.41    6.19
  -7  -8  15    0.97    4.73
   7   8 -16   76.68   13.48
  -7  -8  16   60.70   12.74
   7   8 -17   -0.00    5.77
  -7  -8  17   -0.00    4.08
   7   8 -18    0.00    6.01
  -7  -8  18    8.22    5.75
   7   8 -19   -0.00    4.72
  -7  -8  19    9.51    6.40
   7   8 -20   19.22    7.76
  -7  -8  20   21.35    7.71
   7   8 -21    0.00    5.67
  -7  -8  21    0.26    5.12
   7   8 -22   12.65    6.83
  -7  -8  22   26.93    8.69
   7   8 -23   12.52    7.03
  -7  -8  23   12.48    6.67
   7   8 -24   10.30    6.54
  -7  -8  24    1.15    5.78
  -7  -8  25    0.09    6.56
  -7  -8  26   18.68    7.79
  -7  -8  27    4.05    5.16
  -7  -8  28    0.38    5.68
  -7  -8  29    1.22    5.42
  -7  -8  30    1.01    5.94
  -7  -8  31    0.00    5.91
  -7  -8  32    1.64    5.86
  -7   9   1    0.56    5.14
   7   9  -1    6.51    6.97
  -7  -9   1    2.85    5.99
  -7   9   2   39.52    8.74
   7   9  -2   37.21   10.58
  -7  -9   2   37.16   10.61
  -7   9   3    2.84    4.47
   7   9  -3    0.01    5.85
  -7  -9   3    0.83    5.15
  -7   9   4   39.98    8.69
   7   9  -4   51.16   11.76
  -7  -9   4   54.66   12.18
  -7   9   5    5.81    4.79
   7   9  -5    4.04    6.84
  -7  -9   5    6.04    5.94
  -7   9   6   32.19    7.61
   7   9  -6   28.04    9.44
  -7  -9   6   31.09    9.04
  -7   9   7   15.45    5.87
   7   9  -7   12.92    7.33
  -7  -9   7    6.10    6.32
   7   9  -8   30.00    9.46
  -7  -9   8   23.86    8.55
   7   9  -9    5.37    6.71
  -7  -9   9   -0.00    6.03
   7   9 -10  109.05   17.68
  -7  -9  10  111.61   18.01
   7   9 -11   -0.00    5.39
  -7  -9  11   -0.00    5.47
   7   9 -12    4.34    5.90
  -7  -9  12   -0.00    5.82
   7   9 -13   -0.00    6.22
  -7  -9  13    5.32    5.71
   7   9 -14   50.95   11.58
  -7  -9  14   57.06   12.37
   7   9 -15    7.72    6.57
  -7  -9  15    5.22    5.87
   7   9 -16   13.93    7.22
  -7  -9  16   10.65    6.84
   7   9 -17   -0.00    6.56
  -7  -9  17   -0.00    5.60
   7   9 -18    9.55    6.85
  -7  -9  18   28.01    9.13
   7   9 -19    1.94    6.17
  -7  -9  19    5.89    5.63
   7   9 -20   26.77    8.70
  -7  -9  20   12.87    7.21
   7   9 -21   -0.00    6.02
  -7  -9  21   -0.00    5.56
   7   9 -22    4.67    5.78
  -7  -9  22    2.01    6.38
   7   9 -23    7.88    6.90
  -7  -9  23   -0.00    5.57
   7   9 -24   20.88    8.17
  -7  -9  24   12.19    8.40
   7   9 -25   -0.00    6.31
  -7  -9  25    8.58    5.88
  -7  -9  26    1.57    6.41
  -7  -9  27    0.00    6.99
  -7  -9  28   -0.00    6.35
  -7  -9  29    7.41    6.61
  -7  -9  30    7.17    7.08
  -7  -9  31   -0.00    4.86
  -7  10   1    9.51    5.68
   7  10  -1   14.99    7.99
  -7 -10   1   15.89    8.52
  -7  10   2   57.58   10.32
   7  10  -2   43.91   11.88
  -7 -10   2   42.87   11.27
  -7  10   3    0.91    4.86
   7  10  -3    4.25    6.87
  -7 -10   3    0.00    5.67
  -7  10   4    5.09    4.70
   7  10  -4   -0.00    5.88
  -7 -10   4    3.08    5.75
  -7  10   5    0.01    4.88
   7  10  -5    0.70    6.38
  -7 -10   5    2.52    6.32
  -7  10   6  137.36   18.31
   7  10  -6  159.50   21.55
  -7 -10   6  126.57   20.81
   7  10  -7   -0.00    6.33
  -7 -10   7    1.20    5.18
   7  10  -8   11.34    7.79
  -7 -10   8    1.37    5.48
   7  10  -9    3.35    6.33
  -7 -10   9    0.37    4.99
   7  10 -10    4.35    6.12
  -7 -10  10   14.18    7.05
   7  10 -11   -0.00    6.29
  -7 -10  11    7.49    6.82
   7  10 -12   25.25    8.87
  -7 -10  12   28.27   10.15
   7  10 -13    2.77    6.51
  -7 -10  13   -0.00    5.49
   7  10 -14    8.24    7.13
  -7 -10  14    7.46    6.13
   7  10 -15    2.32    6.55
  -7 -10  15    0.45    5.23
   7  10 -16   34.34   10.01
  -7 -10  16   27.05    9.74
   7  10 -17    6.13    6.40
  -7 -10  17   -0.00    5.71
   7  10 -18   28.66    9.56
  -7 -10  18   28.34    9.56
   7  10 -19   12.62    7.02
  -7 -10  19    1.49    6.19
   7  10 -20   -0.00    5.96
  -7 -10  20    0.00    6.22
   7  10 -21   -0.00    6.53
  -7 -10  21    2.60    6.11
   7  10 -22   27.51    9.18
  -7 -10  22   13.88    7.79
   7  10 -23    2.32    6.14
  -7 -10  23    4.09    6.57
   7  10 -24    0.28    5.46
  -7 -10  24   -0.00    5.78
   7  10 -25    0.94    5.37
  -7 -10  25    0.10    4.76
  -7 -10  26    4.77    7.15
  -7 -10  27    1.17    5.72
  -7 -10  28   14.03    7.69
  -7 -10  29    0.13    6.85
   7  11  -1   14.02    7.90
  -7 -11   1   -0.00    5.06
   7  11  -2   -0.00    6.51
  -7 -11   2    0.00    5.45
   7  11  -3    0.00    6.51
  -7 -11   3    2.72    6.20
  -7  11   4   25.20    7.93
   7  11  -4   22.00    9.20
  -7 -11   4   20.68    9.22
  -7  11   5   22.90    7.47
   7  11  -5   31.53    9.47
  -7 -11   5   15.52    8.06
   7  11  -6   -0.00    5.91
  -7 -11   6    0.00    6.03
   7  11  -7   26.60    9.31
  -7 -11   7   10.88    7.74
   7  11  -8    2.68    6.97
  -7 -11   8    7.90    6.67
   7  11  -9    2.14    6.00
  -7 -11   9   -0.00    5.46
   7  11 -10   13.46    8.60
  -7 -11  10   17.27    7.49
   7  11 -11   -0.00    6.15
  -7 -11  11    5.53    6.70
   7  11 -12    1.36    6.55
  -7 -11  12   -0.00    6.15
   7  11 -13   -0.00    6.48
  -7 -11  13   -0.00    5.22
   7  11 -14   23.07    9.30
  -7 -11  14   34.85   10.14
   7  11 -15    0.79    5.52
  -7 -11  15   -0.00    5.44
   7  11 -16    6.20    7.63
  -7 -11  16    1.01    6.26
   7  11 -17   -0.00    6.47
  -7 -11  17    2.94    5.85
   7  11 -18    6.70    7.58
  -7 -11  18    5.02    6.67
   7  11 -19    3.59    6.65
  -7 -11  19    2.39    5.85
   7  11 -20   35.12   10.10
  -7 -11  20   20.44    9.02
   7  11 -21   -0.00    5.81
  -7 -11  21    2.98    6.10
   7  11 -22    4.16    6.30
  -7 -11  22    6.06    6.57
   7  11 -23    7.06    7.27
  -7 -11  23    0.00    5.88
   7  11 -24    6.62    7.61
  -7 -11  24   15.83    8.79
   7  11 -25    2.06    6.62
  -7 -11  25   -0.00    6.96
   7  11 -26    0.88    5.79
  -7 -11  26    0.00    5.37
  -7 -11  27    0.13    6.97
  -7 -11  28   -0.00    6.72
  -7  12   1    4.11    6.12
   7  12  -1    4.15    7.87
  -7 -12   1    3.42    6.51
  -7  12   2    3.65    6.23
   7  12  -2   22.84    9.84
  -7 -12   2   26.47    9.63
  -7  12   3    5.36    5.78
   7  12  -3    4.30    7.85
  -7 -12   3    0.00    4.78
   7  12  -4    3.57    7.50
  -7 -12   4   -0.00    6.23
   7  12  -5   -0.00    7.29
  -7 -12   5    4.44    6.22
   7  12  -6   25.45    9.90
  -7 -12   6   24.13    9.42
   7  12  -7    6.08    6.97
  -7 -12   7   -0.00    5.76
   7  12  -8    7.52    7.97
  -7 -12   8   14.32    8.00
   7  12  -9    0.00    6.92
  -7 -12   9   -0.00    6.61
   7  12 -10   11.30    7.11
  -7 -12  10    7.03    7.46
   7  12 -11    1.11    6.26
  -7 -12  11   -0.00    5.58
   7  12 -12   28.90    9.51
  -7 -12  12    9.61    8.63
   7  12 -13   -0.00    6.42
  -7 -12  13   -0.00    6.51
   7  12 -14    0.00    5.77
  -7 -12  14    0.00    6.09
   7  12 -15    5.09    7.20
  -7 -12  15    2.89    6.61
   7  12 -16   26.81    9.83
  -7 -12  16   18.30    8.84
   7  12 -17    0.00    6.43
  -7 -12  17   11.47    7.08
   7  12 -18    4.44    6.69
  -7 -12  18   25.72    9.62
   7  12 -19    8.62    6.88
  -7 -12  19    1.66    6.72
   7  12 -20    6.54    6.91
  -7 -12  20   -0.00    6.30
   7  12 -21    0.00    5.82
  -7 -12  21    2.90    5.99
   7  12 -22   14.48    8.14
  -7 -12  22    9.65    7.71
   7  12 -23   -0.00    6.03
  -7 -12  23    1.78    6.66
   7  12 -24    0.00    6.33
  -7 -12  24    2.19    6.31
   7  12 -25   -0.00    6.59
  -7 -12  25   -0.00    7.69
   7  12 -26    0.97    7.07
  -7 -12  26    0.00    6.52
  -7  13   1   -0.00    5.73
   7  13  -1   -0.00    5.76
  -7 -13   1    2.21    6.81
  -7  13   2    4.52    6.09
   7  13  -2    2.34    7.94
  -7 -13   2    9.19    8.08
   7  13  -3   12.21    8.43
  -7 -13   3   10.00    8.03
   7  13  -4   46.85   13.01
  -7 -13   4   48.23   13.38
   7  13  -5    5.08    7.45
  -7 -13   5    6.28    7.08
   7  13  -6    3.70    7.78
  -7 -13   6   -0.00    5.43
   7  13  -7    5.46    7.38
  -7 -13   7    9.47    7.44
   7  13  -8    2.51    7.59
  -7 -13   8    5.34    6.26
   7  13  -9    5.42    7.69
  -7 -13   9    4.09    6.25
   7  13 -10   26.82   10.25
  -7 -13  10    8.42    7.49
   7  13 -11    0.00    6.49
  -7 -13  11    0.14    5.61
   7  13 -12   -0.00    6.73
  -7 -13  12    5.87    6.98
   7  13 -13    4.14    6.53
  -7 -13  13    1.42    5.36
   7  13 -14   18.24    8.78
  -7 -13  14    6.38    7.76
   7  13 -15   -0.00    5.86
  -7 -13  15    1.95    6.37
   7  13 -16    0.00    6.73
  -7 -13  16    6.57    7.40
   7  13 -17    1.60    7.30
  -7 -13  17    2.95    7.00
   7  13 -18   11.05    7.56
  -7 -13  18    3.79    5.96
   7  13 -19   -0.00    6.64
  -7 -13  19    6.14    7.17
   7  13 -20   -0.00    6.73
  -7 -13  20    5.60    7.02
   7  13 -21    3.83    6.85
  -7 -13  21    0.57    5.83
   7  13 -22   -0.00    6.08
  -7 -13  22   -0.00    6.59
   7  13 -23   13.00    7.95
  -7 -13  23   -0.00    6.73
   7  13 -24   -0.00    6.00
  -7 -13  24    4.75    7.42
   7  13 -25    0.50    6.32
  -7 -13  25    0.00    5.69
   7  13 -26    0.00    7.60
   7  13 -27    0.00    6.08
   7  14  -1   -0.00    7.84
  -7 -14   1    8.56    9.26
   7  14  -2   14.32    9.55
  -7 -14   2    8.87    7.88
   7  14  -3    7.86    7.92
  -7 -14   3    9.81    7.93
   7  14  -4   -0.00    7.64
  -7 -14   4   -0.00    6.65
   7  14  -5   18.89    9.37
  -7 -14   5    3.59    7.11
   7  14  -6    3.11    8.19
  -7 -14   6   20.85    9.61
   7  14  -7   36.17   11.59
  -7 -14   7   10.58    7.28
   7  14  -8    1.35    8.12
  -7 -14   8    1.80    6.71
   7  14  -9    0.00    7.22
  -7 -14   9    6.76    7.79
   7  14 -10   -0.00    6.46
  -7 -14  10    6.44    7.58
   7  14 -11    5.47    7.06
  -7 -14  11    2.91    7.47
   7  14 -12    4.04    7.19
  -7 -14  12   12.96    8.10
   7  14 -13    1.20    6.07
  -7 -14  13    0.00    5.53
   7  14 -14   -0.00    7.17
  -7 -14  14    0.24    5.77
   7  14 -15    3.30    7.45
  -7 -14  15    1.20    5.84
   7  14 -16    2.99    7.72
  -7 -14  16    3.00    6.20
   7  14 -17    3.65    7.47
  -7 -14  17    1.35    5.78
   7  14 -18    0.00    7.76
  -7 -14  18   -0.00    6.66
   7  14 -19    0.00    7.00
  -7 -14  19   -0.00    6.88
   7  14 -20   -0.00    6.55
  -7 -14  20    5.78    7.03
   7  14 -21   11.43    8.14
  -7 -14  21    3.64    7.89
   7  14 -22    9.54    8.83
  -7 -14  22   12.85    8.39
   7  14 -23   -0.00    6.52
  -7 -14  23   -0.00    6.39
   7  14 -24    0.00    7.25
   7  14 -25    6.00    7.36
   7  15  -1    0.00    7.83
   7  15  -2   -0.00    7.25
   7  15  -3    7.57    9.67
   7  15  -4    0.00    8.09
   7  15  -5    2.28    8.33
   7  15  -6   -0.00    7.45
  -7 -15   6   -0.00    7.68
   7  15  -7    1.41    5.14
  -7 -15   7    7.62    7.57
   7  15  -8    0.00    6.64
  -7 -15   8    1.26    7.36
   7  15  -9    0.00    8.04
  -7 -15   9    2.08    6.79
   7  15 -10   -0.00    8.37
  -7 -15  10    5.05    6.89
   7  15 -11    8.62    8.82
  -7 -15  11    4.21    6.55
   7  15 -12    0.54    6.84
  -7 -15  12    0.00    6.43
   7  15 -13    0.18    6.47
  -7 -15  13    3.52    6.91
   7  15 -14   -0.00    6.47
  -7 -15  14    5.84    6.84
   7  15 -15    5.45    7.94
  -7 -15  15    6.14    7.72
   7  15 -16   -0.00    7.14
  -7 -15  16    4.52    7.21
   7  15 -17   -0.00    6.77
  -7 -15  17    3.40    6.72
   7  15 -18    5.48    7.70
  -7 -15  18   -0.00    6.15
   7  15 -19    0.00    6.80
  -7 -15  19    2.04    6.14
  -7 -15  20    8.95    7.72
  -7 -15  21   11.21    8.73
   7  16  -1   -0.00    8.78
   7  16  -2    2.13    8.08
   7  16  -3    7.34    7.42
   7  16  -4    1.15    7.46
   7  16  -5   -0.00    7.47
   7  16  -6    0.00    7.97
   7  16  -7    0.00    8.32
   7  16  -8    2.95    7.31
   7  16  -9   -0.00    8.19
   7  16 -10    7.82    8.70
  -7 -16  14   -0.00    6.60
  -7 -16  15    0.00    7.26
  -7 -16  16    1.85    7.92
  -7 -16  17    0.08    6.67
  -7 -16  18   -0.00    7.98
  -7 -16  19   -0.00    6.85
  -6   0   1    0.00    2.96
  -6   0   1    0.44    2.81
   6   0  -1   -0.00    3.19
   6   0  -1    0.16    2.77
  -6   0   2  407.98   37.06
  -6   0   2  273.67   36.23
   6   0  -2  384.88   36.82
   6   0  -2  403.64   36.46
  -6   0   3   -0.00    3.33
  -6   0   3   -0.00    3.14
   6   0  -3   -0.00    2.84
   6   0  -3    0.00    2.56
  -6   0   4    8.53    4.09
  -6   0   4   19.60    4.82
   6   0  -4   16.78    4.23
   6   0  -4   21.59    3.88
  -6   0   5    0.85    3.08
  -6   0   5    4.41    3.40
   6   0  -5   -0.00    2.62
   6   0  -5    0.00    1.97
  -6   0   6 1369.54  122.43
  -6   0   6 1295.29  122.69
   6   0  -6 1269.32  122.26
   6   0  -6 1281.51  121.20
  -6   0   7    0.00    2.44
  -6   0   7   -0.00    2.22
   6   0  -7    0.72    2.84
   6   0  -7   -0.00    1.17
  -6   0   8   23.66    4.27
  -6   0   8   29.27    4.83
   6   0  -8   23.47    4.35
  -6   0   9   -0.00    2.04
  -6   0   9    0.00    2.08
   6   0  -9   -0.00    2.32
  -6   0  10  221.09   22.80
  -6   0  10  242.75   23.52
   6   0 -10  231.18   23.13
  -6   0  11   -0.00    1.91
  -6   0  11    0.00    2.05
   6   0 -11   -0.00    2.18
  -6   0  12  318.09   31.07
  -6   0  12  328.61   31.70
   6   0 -12  316.33   31.29
  -6   0  13    0.02    1.60
  -6   0  13    0.40    2.09
   6   0 -13    0.00    2.21
  -6   0  14  115.09   11.60
  -6   0  14   95.87   11.87
   6   0 -14  110.47   11.76
  -6   0  15    0.00    1.65
  -6   0  15    0.00    2.01
   6   0 -15    0.00    2.23
  -6   0  16  294.30   28.82
  -6   0  16  297.03   29.46
   6   0 -16  286.16   28.86
  -6   0  17   -0.00    2.46
   6   0 -17    0.00    2.41
   6   0 -17   -0.00    2.27
  -6   0  18  189.13   18.85
   6   0 -18  172.71   18.02
   6   0 -18  157.55   17.87
   6   0 -19   -0.00    2.67
   6   0 -20    0.00    2.92
  -6   0  22  113.64   14.00
  -6   0  23    6.13    3.58
  -6   0  24    2.04    3.37
  -6   0  25    0.03    3.47
  -6   0  26   52.91    8.93
  -6   0  27    2.19    3.77
  -6   0  28   33.92    7.24
  -6   0  29    1.34    3.50
  -6   0  30   24.08    6.75
  -6   0  31   -0.00    4.20
  -6   0  32   44.82    9.25
  -6   0  33    5.36    4.44
  -6   0  34    0.66    3.51
  -6   0  35   -0.00    4.26
  -6   0  36    0.14    4.19
  -6   0  37    0.34    4.27
  -6   0  38   10.37    5.52
  -6   1   1   10.37    3.81
  -6   1   1    8.39    3.88
   6  -1  -1    3.97    3.68
   6  -1  -1    9.92    3.53
   6   1  -1    2.85    3.73
   6   1  -1    7.48    3.67
  -6  -1   1    8.23    4.70
  -6  -1   1    8.13    4.48
  -6   1   2  668.65   64.11
  -6   1   2  656.54   64.52
   6  -1  -2  633.13   64.14
   6  -1  -2  651.49   63.58
   6   1  -2  640.66   64.73
   6   1  -2  652.16   64.31
  -6  -1   2  723.57   65.02
  -6  -1   2  705.39   65.48
  -6   1   3   41.66    6.32
  -6   1   3   26.30    5.82
   6  -1  -3   42.60    6.45
   6  -1  -3   30.93    5.19
   6   1  -3   40.43    7.06
   6   1  -3   42.17    6.40
  -6  -1   3   36.91    6.79
  -6  -1   3   41.64    7.28
  -6   1   4 1091.04   90.23
  -6   1   4  953.82   90.25
   6  -1  -4  908.59   89.84
   6  -1  -4  922.99   89.22
   6  -1  -4  899.91   88.91
   6   1  -4  956.84   90.75
   6   1  -4  944.97   90.12
  -6  -1   4  976.78   90.76
  -6  -1   4  932.55   91.00
  -6   1   5  139.13   14.97
  -6   1   5  139.47   15.20
   6  -1  -5  135.82   14.91
   6  -1  -5  147.64   13.74
   6  -1  -5  132.19   13.62
   6   1  -5  139.20   15.79
   6   1  -5  127.86   14.91
  -6  -1   5  152.24   15.87
  -6  -1   5  117.23   15.56
  -6   1   6   99.96   11.01
  -6   1   6  115.15   11.52
   6  -1  -6   90.41   10.80
   6   1  -6   83.47   11.72
   6   1  -6   97.24   11.00
  -6  -1   6   96.64   11.62
  -6  -1   6   91.73   11.92
  -6   1   7  295.97   28.30
  -6   1   7  271.32   28.43
   6  -1  -7  271.95   28.17
   6   1  -7  326.59   29.80
   6   1  -7  297.59   28.41
  -6  -1   7  306.68   29.29
  -6  -1   7  256.83   29.28
  -6   1   8  748.92   72.94
  -6   1   8  781.54   73.42
   6  -1  -8  773.82   73.04
   6   1  -8  790.80   74.52
   6   1  -8  729.67   73.07
  -6  -1   8  723.42   73.90
  -6  -1   8 1049.53   75.72
  -6   1   9    4.46    1.90
  -6   1   9   11.31    2.62
   6  -1  -9    8.82    2.31
   6   1  -9    3.31    3.13
   6   1  -9    5.78    1.97
  -6  -1   9    8.87    3.20
  -6  -1   9    9.71    3.49
  -6   1  10  101.35   10.41
  -6   1  10   99.72   10.96
   6  -1 -10  101.68   10.52
   6   1 -10   93.71   12.03
   6   1 -10  110.84   10.63
  -6  -1  10  100.98   11.76
  -6  -1  10  121.97   12.80
  -6   1  11   14.25    2.35
  -6   1  11   21.04    3.18
   6  -1 -11   19.93    2.51
   6   1 -11   18.59    4.56
  -6  -1  11   20.95    4.01
  -6  -1  11   11.48    3.99
  -6   1  12  283.31   29.81
  -6   1  12  366.37   30.82
   6  -1 -12  318.81   29.87
   6   1 -12  369.58   32.31
  -6  -1  12  345.03   31.77
  -6  -1  12  368.27   32.71
  -6   1  13   58.18    6.88
   6  -1 -13   60.52    6.11
   6   1 -13   66.03    8.34
  -6  -1  13   69.67    8.11
  -6  -1  13   58.09    8.35
  -6   1  14  177.85   16.62
   6  -1 -14  154.55   15.56
   6   1 -14  186.28   17.98
  -6  -1  14  167.85   17.44
  -6  -1  14  169.00   18.19
  -6   1  15   12.33    2.72
   6  -1 -15   13.04    2.10
   6  -1 -15   14.94    2.14
   6   1 -15   10.22    3.42
  -6  -1  15    8.67    3.29
  -6  -1  15   13.83    3.84
  -6   1  16    9.89    2.55
   6  -1 -16    8.10    1.81
   6  -1 -16    6.05    1.83
   6   1 -16    7.04    3.29
  -6  -1  16   14.79    3.42
  -6  -1  16    8.38    3.41
  -6   1  17    3.80    2.29
   6  -1 -17    4.63    1.94
   6  -1 -17    6.36    2.04
   6   1 -17    3.55    3.08
  -6  -1  17    6.22    2.88
  -6  -1  17    6.77    3.31
  -6   1  18  268.66   26.51
   6  -1 -18  248.14   25.53
   6   1 -18  278.46   27.41
  -6  -1  18  274.53   27.06
  -6   1  19   42.86    6.51
   6   1 -19   47.95    7.40
  -6  -1  19   47.92    7.14
   6   1 -20    4.05    3.38
   6   1 -21    6.55    4.03
  -6  -1  21    0.00    2.92
  -6   1  22   15.73    4.03
  -6  -1  22   14.64    4.81
  -6   1  23    6.99    3.31
  -6  -1  23    7.15    4.29
  -6   1  24   23.09    5.41
  -6  -1  24   28.41    6.58
  -6   1  25   -0.00    2.87
  -6  -1  25    5.59    3.97
  -6   1  26    1.10    2.89
  -6  -1  26    3.67    3.87
  -6   1  27    1.10    2.90
  -6  -1  27    0.00    3.79
  -6   1  28   57.10    9.08
  -6  -1  28   44.62    9.19
  -6   1  29   -0.00    3.15
  -6  -1  29    1.70    4.11
  -6   1  30   17.81    5.53
  -6  -1  30   20.84    6.68
  -6   1  31    0.65    3.18
  -6  -1  31    0.05    4.19
  -6   1  32    1.24    3.31
  -6  -1  32    1.03    4.52
  -6   1  33    0.00    3.81
  -6  -1  33    0.00    3.96
  -6   1  34   11.12    5.02
  -6  -1  34    8.59    5.89
  -6   1  35    3.86    3.80
  -6  -1  35    1.67    4.76
  -6   1  36    0.02    3.67
  -6  -1  36   -0.00    4.38
  -6   1  37    0.00    3.43
  -6  -1  37   -0.00    4.55
  -6   1  38    2.15    4.30
  -6  -1  38    3.47    5.12
  -6   2   1    2.03    3.16
  -6   2   1    4.58    3.74
   6  -2  -1    4.55    3.35
   6  -2  -1    2.09    2.91
   6  -2  -1    8.47    3.14
   6   2  -1    0.00    4.24
   6   2  -1    9.15    3.82
  -6  -2   1    5.46    4.29
  -6  -2   1    9.49    4.39
  -6   2   2   32.36    5.37
  -6   2   2   16.40    4.64
   6  -2  -2   27.15    5.16
   6  -2  -2   19.86    4.29
   6  -2  -2   17.42    4.12
   6   2  -2   31.35    6.41
   6   2  -2   17.47    5.03
  -6  -2   2   26.12    5.94
  -6  -2   2   33.78    6.86
  -6   2   3    2.00    2.57
  -6   2   3    2.88    2.96
   6  -2  -3    0.00    2.46
   6  -2  -3    4.32    2.29
   6  -2  -3    4.14    2.17
   6   2  -3    5.18    4.60
   6   2  -3    4.38    3.43
  -6  -2   3    0.00    3.65
  -6  -2   3    6.19    3.99
  -6   2   4   57.45    7.33
  -6   2   4   63.97    7.87
   6  -2  -4   50.68    7.18
   6  -2  -4   58.33    6.38
   6  -2  -4   61.76    6.41
   6   2  -4   52.30    8.49
   6   2  -4   64.30    8.30
  -6  -2   4   48.86    8.31
  -6  -2   4   24.24    7.31
  -6   2   5   12.94    3.35
  -6   2   5   20.69    4.10
   6  -2  -5   15.88    3.59
   6   2  -5   12.56    4.97
   6   2  -5   15.31    4.08
  -6  -2   5   13.09    4.24
  -6  -2   5   13.55    4.74
  -6   2   6  308.51   31.63
  -6   2   6  332.24   32.07
   6  -2  -6  328.82   31.83
   6   2  -6  285.68   33.29
   6   2  -6  390.68   33.39
  -6  -2   6  294.92   32.90
  -6  -2   6  354.24   34.09
  -6   2   7   60.04    7.26
  -6   2   7   69.42    7.48
  -6   2   7   60.75    7.56
   6  -2  -7   54.58    7.19
   6   2  -7   73.19    9.74
   6   2  -7   66.70    8.52
  -6  -2   7   70.01    9.14
  -6  -2   7   69.51    9.60
  -6   2   8    8.94    2.00
  -6   2   8    6.49    2.13
  -6   2   8    2.63    1.95
   6   2  -8   10.27    4.24
   6   2  -8    4.99    2.79
  -6  -2   8    4.86    3.64
  -6  -2   8   13.40    4.05
  -6   2   9    1.93    1.19
  -6   2   9    0.00    1.15
  -6   2   9   -0.00    1.49
   6   2  -9    0.40    3.46
   6   2  -9    0.39    2.17
  -6  -2   9    1.35    2.95
  -6  -2   9    1.80    2.98
  -6   2  10  291.21   28.53
   6   2 -10  343.57   31.47
   6   2 -10  306.39   29.97
  -6  -2  10  306.87   30.68
  -6  -2  10  285.02   31.25
  -6   2  11  297.42   28.58
   6   2 -11  309.76   31.40
   6   2 -11  288.11   30.05
  -6  -2  11  375.20   31.48
  -6  -2  11  299.68   31.66
   6   2 -12   80.21   12.33
   6   2 -12  109.88   11.75
  -6  -2  12  115.73   12.74
  -6  -2  12  121.55   13.57
   6   2 -13   15.48    4.51
   6   2 -13   14.14    3.07
  -6  -2  13   20.05    4.41
  -6  -2  13   14.88    4.54
   6   2 -14  114.10   14.05
  -6  -2  14  117.50   13.69
  -6  -2  14  120.27   14.61
   6   2 -15   39.10    7.02
  -6  -2  15   49.26    7.02
  -6  -2  15   37.88    7.22
   6   2 -16   61.65    8.99
  -6  -2  16   54.08    8.47
  -6  -2  16   77.92   10.03
   6   2 -17   21.92    5.30
  -6  -2  17   20.15    4.73
   6   2 -18   12.48    4.39
  -6  -2  18   15.57    4.25
   6   2 -19   25.18    5.88
  -6  -2  19   20.39    5.18
  -6   2  20  189.78   19.40
   6   2 -20  193.96   21.10
  -6  -2  20  163.84   20.93
  -6   2  21    3.17    2.64
   6   2 -21    1.38    3.96
  -6  -2  21    4.03    3.79
  -6   2  22   29.47    5.74
   6   2 -22   45.33    7.90
  -6  -2  22   27.23    6.67
  -6  -2  23    4.55    4.41
  -6  -2  24    8.35    4.82
  -6  -2  25   13.84    5.21
  -6  -2  26   39.71    8.10
  -6  -2  27    4.74    4.11
  -6  -2  28    7.84    5.31
  -6  -2  29    2.74    4.41
  -6  -2  30    8.93    5.34
  -6  -2  31    1.27    4.27
  -6  -2  32   32.02    8.15
  -6  -2  33    4.35    5.04
  -6  -2  34   -0.00    4.77
  -6   2  35   -0.00    3.76
  -6  -2  35    0.85    4.32
  -6   2  36   15.96    5.73
  -6  -2  36    6.38    5.38
  -6   2  37   -0.00    3.68
  -6  -2  37    0.29    3.86
  -6   2  38    0.00    4.39
  -6  -2  38    7.93    5.23
  -6   3   1    4.95    3.34
  -6   3   1    3.17    2.99
  -6   3   1    4.42    3.20
   6  -3  -1    2.19    2.42
   6  -3  -1    3.12    2.78
   6   3  -1    1.19    4.08
   6   3  -1   -0.00    3.29
  -6  -3   1    3.00    4.02
  -6  -3   1   -0.00    4.48
  -6   3   2  126.41   15.43
  -6   3   2  137.96   15.56
  -6   3   2  131.64   15.89
   6  -3  -2  145.91   15.26
   6  -3  -2  132.73   14.95
   6   3  -2  143.64   17.58
   6   3  -2  152.77   17.05
  -6  -3   2  140.40   16.90
  -6  -3   2  145.52   17.78
  -6   3   3  145.46   16.25
  -6   3   3  156.19   16.41
  -6   3   3  128.15   16.30
   6  -3  -3  153.79   15.69
   6  -3  -3  162.00   15.70
   6   3  -3  151.92   18.26
   6   3  -3  147.71   17.52
  -6  -3   3  136.69   17.42
  -6  -3   3  144.45   18.15
  -6   3   4   39.18    6.04
  -6   3   4   41.36    6.15
  -6   3   4   48.88    6.64
   6  -3  -4   38.49    5.10
   6  -3  -4   41.06    5.11
   6   3  -4   36.87    7.78
   6   3  -4   44.18    7.21
  -6  -3   4   43.63    7.55
  -6  -3   4   38.68    7.77
  -6   3   5    9.31    2.90
  -6   3   5   11.91    3.02
  -6   3   5   11.90    3.16
   6   3  -5    4.41    4.65
   6   3  -5    4.56    3.26
  -6  -3   5    6.42    4.29
  -6  -3   5    0.00    3.43
  -6   3   6    9.18    2.79
  -6   3   6   19.45    3.24
  -6   3   6   13.55    3.08
  -6   3   6   11.18    3.04
   6   3  -6    3.68    4.55
   6   3  -6    1.38    3.14
  -6  -3   6    9.61    4.30
  -6  -3   6   18.27    5.50
  -6   3   7   20.22    3.39
  -6   3   7   20.53    3.40
  -6   3   7   19.34    3.52
  -6   3   7   16.35    3.47
   6   3  -7   21.30    5.77
   6   3  -7   26.17    5.15
  -6  -3   7   25.16    5.36
  -6  -3   7    2.62    4.34
  -6   3   8  410.65   39.23
  -6   3   8  408.31   39.26
  -6   3   8  412.60   39.78
  -6   3   8  415.61   39.73
   6   3  -8  417.79   42.30
   6   3  -8  407.03   41.39
  -6  -3   8  425.82   41.84
  -6  -3   8  440.24   42.91
  -6   3   9   64.16    7.13
  -6   3   9   73.90    7.24
  -6   3   9   81.05    7.97
  -6   3   9   76.09    7.94
   6   3  -9   73.20   10.43
  -6  -3   9  103.76   11.07
  -6  -3   9   49.12    9.79
  -6   3  10   27.80    3.47
  -6   3  10   24.37    3.42
   6   3 -10   33.36    6.50
  -6  -3  10   27.54    5.79
  -6  -3  10   34.32    6.74
  -6   3  11    9.48    1.61
  -6   3  11   10.94    1.68
   6   3 -11   17.99    4.96
  -6  -3  11    9.77    4.18
  -6  -3  11   15.69    4.88
   6   3 -12   72.29   11.19
  -6  -3  12  102.36   11.49
  -6  -3  12   77.00   11.72
   6   3 -13  166.71   19.06
  -6  -3  13  168.22   18.47
  -6  -3  13  150.07   19.12
   6   3 -14  200.59   22.80
  -6  -3  14  200.54   22.38
  -6  -3  14  214.75   23.58
   6   3 -15   14.60    5.17
  -6  -3  15   17.65    4.83
  -6   3  16   27.26    3.47
   6   3 -16   21.71    6.07
  -6  -3  16   42.25    6.71
  -6   3  17   78.74    8.97
   6   3 -17   84.55   11.89
  -6  -3  17  114.40   12.33
  -6   3  18  124.64   13.19
   6   3 -18  117.99   15.67
  -6  -3  18  146.16   16.01
  -6  -3  18  123.26   16.31
  -6   3  19   33.99    5.58
   6   3 -19   53.30    8.39
  -6  -3  19   57.32    8.26
  -6  -3  19   42.46    8.17
  -6   3  20    2.15    2.46
   6   3 -20   -0.00    3.85
  -6  -3  20    4.89    3.79
  -6  -3  20    1.06    2.99
  -6   3  21    0.00    2.59
   6   3 -21    2.90    4.49
  -6  -3  21   -0.00    3.71
  -6   3  22   61.36    8.79
   6   3 -22   72.15   11.14
  -6  -3  22   69.80   11.21
   6   3 -23   17.42    6.28
  -6  -3  23   25.50    6.75
  -6  -3  24   66.43   11.22
  -6  -3  25    0.70    4.11
  -6  -3  26    1.74    4.19
  -6  -3  27    1.15    4.94
  -6  -3  28   28.32    7.77
  -6  -3  29    7.86    5.14
  -6  -3  30   16.55    6.70
  -6  -3  31    0.61    4.39
  -6  -3  32    1.02    5.07
  -6  -3  33   -0.00    4.36
  -6  -3  34    7.32    6.24
  -6  -3  35    3.17    4.94
  -6  -3  36   -0.00    4.91
  -6  -3  37   -0.00    4.78
  -6   4   1  203.87   22.27
  -6   4   1  205.76   22.28
  -6   4   1  221.51   22.78
   6  -4  -1  223.94   22.22
   6  -4  -1  187.57   21.45
   6   4  -1  196.02   23.93
   6   4  -1  209.25   23.62
  -6  -4   1  206.97   23.52
  -6  -4   1  188.70   24.05
  -6   4   2   19.89    4.68
  -6   4   2   25.05    4.94
  -6   4   2   12.35    4.32
  -6   4   2   13.52    4.55
   6  -4  -2   10.93    3.76
   6  -4  -2   21.89    4.33
   6   4  -2   25.59    6.63
   6   4  -2   11.59    5.44
  -6  -4   2   26.81    6.03
  -6  -4   2   15.48    5.88
  -6   4   3    8.76    3.44
  -6   4   3    5.79    3.31
  -6   4   3    5.17    3.25
  -6   4   3    4.23    3.06
   6  -4  -3    4.26    2.38
   6  -4  -3    5.36    2.42
   6   4  -3    9.84    5.27
   6   4  -3    3.24    3.14
  -6  -4   3    7.16    4.03
  -6  -4   3    0.00    4.11
  -6   4   4   10.64    3.63
  -6   4   4   14.36    4.02
  -6   4   4   15.40    3.90
  -6   4   4   14.24    3.76
   6  -4  -4   18.58    3.12
   6  -4  -4   16.13    3.12
   6   4  -4    8.29    5.08
  -6  -4   4    7.61    4.58
  -6  -4   4   13.67    5.60
  -6   4   5  305.55   26.93
  -6   4   5  317.79   27.11
  -6   4   5  285.87   27.30
  -6   4   5  262.86   26.86
   6  -4  -5  250.14   24.97
   6  -4  -5  233.57   24.90
   6   4  -5  311.95   30.01
  -6  -4   5  299.42   28.90
  -6  -4   5  254.33   29.24
  -6   4   6  262.68   26.13
  -6   4   6  258.61   26.21
  -6   4   6  267.53   26.68
  -6   4   6  251.59   26.39
   6   4  -6  239.13   28.57
  -6  -4   6  273.33   28.40
  -6  -4   6  277.95   29.37
  -6   4   7   72.97    9.07
  -6   4   7   88.19    9.40
  -6   4   7   76.33    9.58
  -6   4   7   77.81    9.46
   6   4  -7   91.43   12.32
  -6  -4   7   92.45   11.73
  -6  -4   7   76.26   11.89
  -6   4   8    4.51    2.29
  -6   4   8    5.91    2.22
  -6   4   8    8.00    2.56
  -6   4   8    7.47    2.45
   6   4  -8    3.83    4.28
  -6  -4   8    2.58    3.23
  -6  -4   8    2.21    4.23
  -6   4   9   64.28    7.73
  -6   4   9   77.82    7.92
  -6   4   9   72.66    8.36
  -6   4   9   72.11    8.31
   6   4  -9   71.81   11.08
  -6  -4   9   76.49   10.53
  -6   4  10   34.94    4.10
  -6   4  10   33.76    3.98
  -6   4  10   38.62    4.88
   6   4 -10   34.68    7.44
  -6  -4  10   36.27    6.87
  -6  -4  10   26.30    7.03
  -6   4  11  154.24   15.69
   6   4 -11  150.16   18.68
  -6  -4  11  173.65   18.57
  -6  -4  11  148.35   19.13
  -6   4  12  115.08   11.75
   6   4 -12  118.84   15.09
  -6  -4  12   98.96   14.01
  -6  -4  12  132.48   16.07
  -6   4  13   47.83    5.56
   6   4 -13   36.50    8.33
  -6  -4  13   65.29    8.94
  -6   4  14    0.00    1.47
   6   4 -14    3.84    4.20
  -6  -4  14    3.19    3.46
  -6   4  15  130.43   14.11
   6   4 -15  154.07   18.04
  -6  -4  15  184.87   18.06
  -6   4  16  159.59   16.07
   6   4 -16  153.27   19.25
  -6  -4  16  167.53   18.98
  -6   4  17   11.35    2.80
   6   4 -17   15.66    5.70
  -6  -4  17   18.32    5.53
  -6  -4  17   11.38    5.39
  -6   4  18   56.53    7.03
   6   4 -18   59.35   10.19
  -6  -4  18   48.90    8.99
  -6  -4  18   60.70   10.43
  -6   4  19  112.96   13.25
   6   4 -19  146.44   17.06
  -6  -4  19  130.02   15.92
  -6  -4  19  120.60   16.85
  -6   4  20  130.09   15.54
   6   4 -20  164.67   19.04
  -6  -4  20  166.77   18.41
  -6  -4  20  145.26   18.98
  -6   4  21    6.12    3.03
   6   4 -21   10.96    5.72
  -6  -4  21    7.20    4.76
   6   4 -22    7.43    5.34
  -6  -4  22    6.49    4.65
   6   4 -23   -0.00    4.06
  -6  -4  23    0.47    3.23
   6   4 -24    4.21    4.86
  -6  -4  24    1.80    4.40
  -6  -4  25    9.51    5.26
  -6  -4  26   20.15    6.41
  -6  -4  27    8.06    5.38
  -6  -4  28   11.26    5.66
  -6  -4  29   -0.00    5.06
  -6  -4  30   10.59    5.70
  -6  -4  31    0.01    4.45
  -6  -4  32   10.46    6.74
  -6  -4  33    5.02    4.69
  -6  -4  34    0.00    4.80
  -6  -4  35    3.84    5.83
  -6  -4  36    0.00    5.74
  -6  -4  37    3.17    4.96
  -6   5   1   16.60    4.94
  -6   5   1   16.27    4.86
  -6   5   1   21.16    5.45
  -6   5   1   16.67    4.94
   6  -5  -1   15.87    4.61
   6   5  -1   13.97    6.26
  -6  -5   1   13.85    5.19
  -6  -5   1   12.84    5.55
  -6   5   2  111.53   13.61
  -6   5   2  136.09   14.20
  -6   5   2  100.82   13.78
   6  -5  -2  107.48   13.15
   6   5  -2  107.27   15.51
  -6  -5   2   87.73   14.06
  -6  -5   2  121.66   16.11
  -6   5   3  152.26   17.37
  -6   5   3  163.42   17.57
  -6   5   3  141.58   17.65
   6  -5  -3  147.50   16.66
   6  -5  -3  146.41   16.36
   6   5  -3  145.59   19.54
  -6  -5   3  171.39   19.11
  -6  -5   3  172.84   20.43
  -6   5   4  140.07   14.59
  -6   5   4  106.91   13.95
  -6   5   4   90.42   13.96
   6  -5  -4  128.06   13.51
   6  -5  -4  131.06   13.30
   6   5  -4  123.44   16.76
  -6  -5   4  142.16   16.28
  -6  -5   4  118.14   16.56
  -6   5   5    2.94    2.82
  -6   5   5    0.00    2.71
  -6   5   5    6.28    2.99
   6  -5  -5    2.71    1.92
   6  -5  -5    5.10    1.98
   6   5  -5    4.16    4.41
  -6  -5   5    3.58    4.27
  -6  -5   5    0.93    4.48
  -6   5   6    4.00    2.65
  -6   5   6    0.00    2.33
  -6   5   6    2.26    2.40
   6  -5  -6    1.01    1.12
   6  -5  -6    2.30    1.19
   6   5  -6   -0.00    3.96
  -6  -5   6    1.10    3.90
  -6  -5   6    0.00    3.87
  -6   5   7   64.37    8.92
  -6   5   7   79.95    9.28
  -6   5   7   78.17    9.73
   6   5  -7   71.96   11.60
  -6  -5   7   77.80   11.18
  -6  -5   7   80.06   12.14
  -6   5   8   47.87    6.62
  -6   5   8   49.21    6.69
  -6   5   8   58.69    7.51
   6   5  -8   44.06    9.01
  -6  -5   8   43.39    8.22
  -6  -5   8   63.02   10.27
  -6   5   9   91.64   10.85
  -6   5   9   93.80   10.86
  -6   5   9   97.40   11.46
   6   5  -9  104.95   14.22
  -6  -5   9   99.41   13.32
  -6  -5   9  139.91   16.03
  -6   5  10   41.73    5.77
  -6   5  10   46.02    5.81
  -6   5  10   49.15    6.56
   6   5 -10   46.86    8.81
  -6  -5  10   51.70    8.52
  -6  -5  10   34.56    8.59
  -6   5  11    1.09    2.16
  -6   5  11    4.05    1.82
  -6   5  11    0.77    2.00
   6   5 -11    1.48    4.83
  -6  -5  11    0.00    3.67
  -6   5  12    7.14    2.27
  -6   5  12    8.30    2.03
  -6   5  12    7.31    2.75
   6   5 -12    8.67    4.97
  -6  -5  12    9.39    4.65
  -6   5  13  242.26   23.22
  -6   5  13  235.91   23.19
  -6   5  13  255.41   24.58
   6   5 -13  217.03   27.36
  -6  -5  13  313.64   28.09
  -6   5  14  306.44   31.18
   6   5 -14  332.87   34.92
  -6  -5  14  333.56   34.13
  -6   5  15   -0.00    2.23
   6   5 -15   -0.00    5.08
  -6  -5  15    3.03    3.80
  -6  -5  15    0.00    5.92
  -6   5  16   10.51    2.91
   6   5 -16    0.60    4.39
  -6  -5  16    5.51    4.53
  -6  -5  16    6.74    5.31
  -6   5  17    0.55    2.22
   6   5 -17    1.36    4.68
  -6  -5  17    0.00    3.63
  -6  -5  17    0.00    4.78
  -6   5  18  120.64   13.84
   6   5 -18  135.95   17.48
  -6  -5  18  125.24   17.47
  -6   5  19   35.00    5.55
   6   5 -19   19.82    7.17
  -6  -5  19   40.18    8.93
  -6   5  20   18.82    4.22
   6   5 -20   15.82    6.40
  -6  -5  20   12.15    6.38
   6   5 -21   -0.00    4.60
  -6  -5  21    0.63    4.86
   6   5 -22    6.21    5.32
  -6  -5  22    0.00    4.51
   6   5 -23   31.41    8.77
  -6  -5  23   51.51   10.07
   6   5 -24   33.65    8.54
  -6  -5  24   27.76    8.22
   6   5 -25   12.53    6.07
  -6  -5  25    0.75    3.86
  -6  -5  26    5.59    5.02
  -6  -5  27    0.94    3.88
  -6  -5  28   11.45    6.04
  -6  -5  29   12.27    6.10
  -6  -5  30    7.72    5.74
  -6  -5  31    6.13    5.93
  -6  -5  32    0.00    4.89
  -6  -5  33    3.23    4.54
  -6  -5  34    1.44    5.27
  -6  -5  35    6.24    6.19
  -6  -5  36    0.56    4.90
  -6   6   1  149.55   18.53
  -6   6   1  163.66   18.72
   6  -6  -1  161.76   18.67
   6  -6  -1  168.17   18.80
   6   6  -1  147.84   20.55
  -6  -6   1  155.49   20.96
  -6   6   2   49.31    7.90
  -6   6   2   54.53    8.09
  -6   6   2   38.56    7.48
   6  -6  -2   49.20    7.75
   6  -6  -2   36.80    6.96
   6   6  -2   47.98    9.72
  -6  -6   2   33.53    8.66
  -6   6   3   10.33    3.92
  -6   6   3    9.71    3.73
  -6   6   3    9.82    4.10
   6  -6  -3    8.16    3.66
   6  -6  -3    3.51    3.06
   6   6  -3    5.18    5.29
  -6  -6   3    9.98    5.25
  -6   6   4   20.80    5.09
  -6   6   4   21.59    5.50
   6  -6  -4   16.64    4.51
   6  -6  -4   17.48    4.23
   6   6  -4   23.08    7.08
  -6  -6   4   22.71    7.22
  -6   6   5  188.39   18.74
  -6   6   5  145.54   18.69
   6  -6  -5  170.59   18.36
   6  -6  -5  152.63   17.37
   6   6  -5  165.58   20.97
  -6  -6   5  178.96   21.84
  -6   6   6  101.77   12.52
  -6   6   6  100.14   13.12
   6  -6  -6   93.67   12.18
   6  -6  -6   99.65   11.24
   6  -6  -6  108.10   11.20
   6   6  -6  107.88   15.38
  -6  -6   6  129.28   16.43
  -6   6   7   84.78    9.92
  -6   6   7   93.79   10.77
   6  -6  -7  106.03   10.27
   6  -6  -7   67.39    7.67
   6  -6  -7   60.03    7.55
   6   6  -7   95.18   13.18
  -6  -6   7   84.78   13.01
  -6   6   8   18.45    4.17
  -6   6   8   17.63    4.38
   6  -6  -8    8.90    3.43
   6   6  -8   18.39    6.42
  -6  -6   8   16.98    6.13
  -6   6   9  128.23   14.55
  -6   6   9  119.35   14.93
   6  -6  -9  140.65   14.56
   6   6  -9  130.55   17.65
  -6   6  10   79.00   10.67
  -6   6  10   99.37   11.83
   6  -6 -10  103.46   11.02
   6   6 -10  101.42   14.49
  -6   6  11   62.72    8.30
  -6   6  11   68.49    9.02
   6  -6 -11   65.67    8.13
   6   6 -11   74.93   11.86
  -6   6  12   73.47    8.90
  -6   6  12   63.72    9.22
   6  -6 -12   74.93    8.62
   6   6 -12   75.26   12.17
  -6   6  13    7.41    2.90
  -6   6  13    5.66    2.88
   6   6 -13    2.41    4.92
  -6  -6  13    1.76    4.52
  -6   6  14    3.13    2.42
  -6   6  14    2.05    2.67
   6   6 -14    2.12    4.63
  -6  -6  14   -0.00    4.35
  -6   6  15   78.17   10.03
   6   6 -15   91.37   13.54
  -6  -6  15   66.45   12.80
  -6   6  16    6.74    3.32
   6   6 -16    6.90    5.51
  -6  -6  16    4.70    5.51
  -6   6  17    9.57    3.90
   6   6 -17   21.77    6.95
  -6  -6  17   14.25    6.23
  -6   6  18   58.16    8.08
   6   6 -18   49.31   10.41
  -6  -6  18   52.82   11.03
   6   6 -19   22.10    7.47
  -6  -6  19   20.54    7.27
   6   6 -20    6.69    5.66
  -6  -6  20   -0.00    5.04
   6   6 -21   23.56    7.85
  -6  -6  21   27.11    8.41
  -6  -6  22    5.36    5.63
  -6  -6  23   11.79    5.90
  -6  -6  24    0.00    5.52
  -6  -6  25   29.43    8.69
  -6  -6  26   10.10    6.70
  -6  -6  27    9.85    6.20
  -6  -6  28    0.00    4.75
  -6  -6  29    3.35    5.11
  -6  -6  30    1.03    4.89
  -6  -6  31   17.02    7.59
  -6  -6  32    9.20    5.57
  -6  -6  33    2.73    4.47
  -6  -6  34   -0.00    4.69
  -6  -6  35    3.48    5.85
  -6   7   1    7.52    4.19
   6  -7  -1    7.28    4.19
   6  -7  -1   12.26    4.52
   6   7  -1    9.57    6.26
  -6  -7   1   12.00    6.19
  -6   7   2    9.96    4.60
   6  -7  -2   11.68    4.50
   6  -7  -2   11.63    4.26
   6   7  -2   14.51    6.40
  -6  -7   2   18.57    6.99
  -6   7   3  290.36   30.42
  -6   7   3  290.53   31.34
   6  -7  -3  304.70   30.32
   6  -7  -3  256.29   29.74
   6   7  -3  304.27   33.35
  -6  -7   3  261.91   32.83
  -6   7   4   93.68   11.63
  -6   7   4   74.32   11.50
   6  -7  -4   65.55   10.40
   6  -7  -4   79.63   10.64
   6   7  -4   84.16   13.47
  -6  -7   4   78.75   13.80
  -6   7   5   20.37    5.49
  -6   7   5   30.04    6.32
   6  -7  -5   29.55    5.82
   6  -7  -5   21.29    5.10
   6   7  -5   33.22    7.97
  -6  -7   5   19.13    7.41
  -6   7   6   19.63    5.44
  -6   7   6   24.84    5.94
   6  -7  -6   24.83    5.24
   6  -7  -6   20.33    4.35
   6   7  -6   17.28    7.09
  -6   7   7   16.91    4.93
  -6   7   7   13.70    4.81
   6  -7  -7   20.83    4.81
   6  -7  -7   17.60    3.74
   6   7  -7   24.64    7.46
  -6   7   8   33.12    6.39
  -6   7   8   52.19    7.84
   6  -7  -8   43.12    6.58
   6  -7  -8   31.99    4.86
   6   7  -8   34.13    8.96
  -6   7   9  149.04   16.90
  -6   7   9  143.81   17.51
   6  -7  -9  143.30   16.58
   6   7  -9  163.96   20.45
  -6   7  10    3.29    3.32
  -6   7  10    0.00    3.40
   6  -7 -10   -0.00    2.70
   6   7 -10    0.82    5.07
  -6   7  11   -0.00    2.97
  -6   7  11   -0.00    2.89
   6   7 -11   -0.00    5.32
  -6  -7  11   -0.00    5.15
  -6   7  12   23.15    4.91
  -6   7  12   22.33    5.16
   6   7 -12   20.93    7.49
  -6  -7  12    7.75    5.99
  -6   7  13  174.55   18.31
  -6   7  13  161.06   18.87
   6   7 -13  176.78   21.98
  -6  -7  13  140.29   21.62
  -6   7  14   -0.00    2.78
   6   7 -14   -0.00    4.72
  -6  -7  14    2.10    4.34
  -6   7  15   -0.00    2.91
   6   7 -15    3.22    5.81
  -6  -7  15    1.54    4.52
  -6  -7  16    5.56    5.33
  -6  -7  17   -0.00    4.78
  -6  -7  18    0.00    6.00
  -6  -7  19   52.46   11.63
  -6  -7  20    8.07    6.30
  -6  -7  21    4.41    5.44
   6   7 -22    0.00    4.52
  -6  -7  22   -0.00    4.60
   6   7 -23   16.38    7.06
  -6  -7  23   16.30    7.44
   6   7 -24    0.00    5.44
  -6  -7  24    3.23    5.92
   6   7 -25   15.42    7.45
  -6  -7  25   21.62    7.58
   6   7 -26   -0.00    5.04
  -6  -7  26    1.78    5.10
  -6  -7  27    3.32    5.04
  -6  -7  28    4.99    5.89
  -6  -7  29   23.21    8.34
  -6  -7  30    8.57    6.39
  -6  -7  31    0.00    6.43
  -6  -7  32    7.22    5.85
  -6  -7  33    7.73    6.80
  -6  -7  34   -0.00    3.99
  -6   8   1  131.29   18.73
  -6   8   1  164.94   20.37
   6  -8  -1  158.84   18.83
  -6  -8   1  176.99   22.77
  -6   8   2    7.93    4.52
   6  -8  -2    6.38    4.14
  -6  -8   2    0.85    5.27
  -6   8   3   -0.00    3.98
   6  -8  -3    1.32    3.51
  -6  -8   3    1.46    4.65
  -6   8   4    5.59    4.53
  -6   8   4    3.21    3.95
   6  -8  -4    1.12    3.28
  -6   8   5  267.16   30.32
  -6   8   5  238.90   30.76
   6  -8  -5  344.55   30.91
  -6   8   6    6.70    4.61
   6  -8  -6    5.18    3.70
  -6   8   7  119.92   14.73
   6  -8  -7  105.34   13.90
  -6   8   8   10.18    5.02
   6  -8  -8    6.06    3.83
  -6   8   9  142.66   16.83
   6  -8  -9  138.38   14.95
  -6  -8   9  137.61   19.90
  -6   8  10   35.59    7.01
   6  -8 -10   35.99    4.98
  -6  -8  10   53.24   10.63
  -6   8  11  102.68   12.89
  -6  -8  11   91.01   15.80
  -6   8  12   22.38    5.60
  -6  -8  12   11.99    7.10
  -6  -8  13    3.99    5.55
  -6  -8  14    1.02    5.18
  -6  -8  15   86.41   15.40
   6   8 -16    0.00    4.62
  -6  -8  16   -0.00    4.47
   6   8 -17   42.50   10.08
  -6  -8  17   19.79    8.30
   6   8 -18    0.91    5.34
  -6  -8  18   -0.00    5.14
   6   8 -19   25.90    8.68
  -6  -8  19   19.26    7.46
   6   8 -20    0.00    5.82
  -6  -8  20    0.00    5.46
   6   8 -21    8.04    6.17
  -6  -8  21    0.00    5.33
   6   8 -22    4.43    6.47
  -6  -8  22    8.72    6.45
   6   8 -23    5.46    5.98
  -6  -8  23    0.00    5.93
   6   8 -24    1.39    5.53
  -6  -8  24    1.88    5.38
   6   8 -25   26.00    8.94
  -6  -8  25   31.53    9.52
   6   8 -26   18.97    7.39
  -6  -8  26    8.26    7.38
   6   8 -27   22.09    8.63
  -6  -8  27   14.73    7.63
  -6  -8  28   -0.00    5.73
  -6  -8  29    0.00    5.38
  -6  -8  30    6.03    6.05
  -6  -8  31    1.02    5.90
  -6  -8  32    6.17    6.32
  -6  -8  33    9.51    7.00
  -6   9   1    6.76    5.47
   6   9  -1    7.82    6.44
  -6   9   2   31.22    7.39
   6   9  -2    9.85    7.89
  -6   9   3  199.86   23.85
   6  -9  -3  222.75   23.73
   6   9  -3  174.11   25.70
  -6   9   4    7.90    5.38
   6  -9  -4   12.85    5.10
   6   9  -4    0.00    6.87
  -6   9   5    0.00    4.45
   6  -9  -5    2.05    3.55
   6   9  -5    1.48    5.44
  -6   9   6   13.13    5.76
   6  -9  -6   13.54    5.11
   6   9  -6    6.05    7.08
  -6  -9   6    9.44    6.26
  -6   9   7   13.71    5.98
   6   9  -7   20.74    8.71
  -6  -9   7   14.76    7.67
  -6   9   8    7.37    5.15
   6   9  -8    1.95    5.95
  -6  -9   8    8.88    6.57
  -6   9   9   93.21   12.76
   6   9  -9   69.93   14.11
  -6  -9   9  100.35   16.21
  -6   9  10   15.59    5.48
   6   9 -10    7.79    6.56
  -6  -9  10    9.93    6.11
  -6   9  11    0.27    3.99
   6   9 -11    1.42    5.76
  -6  -9  11   -0.00    4.83
   6   9 -12    2.15    5.53
  -6  -9  12    0.49    5.13
   6   9 -13  107.86   16.88
  -6  -9  13  100.55   17.30
   6   9 -14    8.51    6.51
  -6  -9  14    2.82    5.76
   6   9 -15   20.57    8.10
  -6  -9  15   12.02    7.65
   6   9 -16    2.58    5.85
  -6  -9  16    1.07    5.27
   6   9 -17    9.36    6.25
  -6  -9  17   11.76    7.50
   6   9 -18    0.00    5.45
  -6  -9  18   -0.00    4.10
   6   9 -19   46.22   10.90
  -6  -9  19   27.98   10.05
   6   9 -20    3.44    6.09
  -6  -9  20    4.43    6.83
   6   9 -21   -0.00    5.20
  -6  -9  21    2.14    5.05
   6   9 -22   -0.00    5.16
  -6  -9  22    0.00    5.96
   6   9 -23   48.33   11.49
  -6  -9  23   27.41    9.38
   6   9 -24    1.84    6.19
  -6  -9  24    2.18    6.74
   6   9 -25   10.42    6.96
  -6  -9  25    1.66    6.63
   6   9 -26   -0.00    6.22
  -6  -9  26    1.64    6.70
   6   9 -27    0.00    5.93
  -6  -9  27   13.19    7.49
   6   9 -28   -0.00    5.40
  -6  -9  28    4.64    5.43
  -6  -9  29    0.68    6.81
  -6  -9  30    0.00    6.23
  -6  -9  31    2.96    6.23
  -6  -9  32    6.69    7.43
  -6  10   1   40.24    8.84
   6  10  -1   30.67   10.16
  -6  10   2   14.64    6.86
   6  10  -2   16.23    7.99
  -6  10   3    3.66    4.89
   6  10  -3   -0.00    7.19
  -6  10   4    3.69    5.30
   6  10  -4   16.32    7.70
  -6 -10   4    4.80    6.26
  -6  10   5   40.31    8.91
   6  10  -5   39.83   10.68
  -6 -10   5   44.54   11.26
  -6  10   6    4.24    5.17
   6  10  -6    0.25    5.67
  -6 -10   6   -0.00    4.72
  -6  10   7   28.71    6.93
   6  10  -7   11.30    7.20
  -6 -10   7   21.67    8.43
  -6  10   8    0.93    4.94
   6  10  -8    4.18    6.13
  -6 -10   8    6.78    7.14
  -6  10   9    0.00    4.21
   6  10  -9    0.38    5.96
  -6 -10   9    1.11    6.02
   6  10 -10    4.45    6.14
  -6 -10  10    2.61    5.07
   6  10 -11  137.82   19.90
  -6 -10  11  122.60   19.96
   6  10 -12   -0.00    5.64
  -6 -10  12    5.19    5.46
   6  10 -13   10.30    7.54
  -6 -10  13    4.36    5.96
   6  10 -14    3.85    7.00
  -6 -10  14   14.79    7.22
   6  10 -15   64.15   12.29
  -6 -10  15   16.73    8.30
   6  10 -16   -0.00    5.86
  -6 -10  16    0.42    5.00
   6  10 -17   26.99    9.09
  -6 -10  17   29.05    9.48
   6  10 -18   -0.00    6.26
  -6 -10  18    0.00    5.56
   6  10 -19    3.13    6.33
  -6 -10  19    0.00    6.37
   6  10 -20   -0.00    5.60
  -6 -10  20   -0.00    5.56
   6  10 -21   26.52    9.38
  -6 -10  21   26.20    9.74
   6  10 -22    0.00    6.43
  -6 -10  22   -0.00    6.04
   6  10 -23   -0.00    5.98
  -6 -10  23   -0.00    5.49
   6  10 -24    6.86    6.54
  -6 -10  24    0.00    5.85
   6  10 -25   17.98    8.40
  -6 -10  25    4.33    5.72
   6  10 -26    3.77    6.41
  -6 -10  26    3.14    6.33
   6  10 -27    0.00    6.06
  -6 -10  27    4.58    6.32
   6  10 -28    1.46    6.79
  -6 -10  28    0.48    4.94
  -6 -10  29    0.32    5.21
  -6 -10  30    0.51    4.92
  -6 -10  31    0.00    6.63
   6  11  -1   10.85    8.57
  -6 -11   1    9.90    7.49
   6  11  -2    0.26    5.92
  -6 -11   2    2.32    5.57
   6  11  -3   35.91   10.64
  -6 -11   3   48.62   11.89
  -6  11   4    2.16    4.78
   6  11  -4    2.11    7.12
  -6 -11   4    0.00    4.97
  -6  11   5   -0.00    5.03
   6  11  -5   -0.00    5.91
  -6 -11   5   12.34    7.31
  -6  11   6    3.29    5.07
   6  11  -6    4.59    6.43
  -6 -11   6    2.35    5.58
  -6  11   7    7.23    5.98
   6  11  -7    2.84    6.34
  -6 -11   7    9.50    7.26
  -6  11   8   13.36    6.58
   6  11  -8   10.91    7.72
  -6 -11   8   27.39    9.14
   6  11  -9   26.16    9.52
  -6 -11   9   37.61   10.98
   6  11 -10    8.90    6.84
  -6 -11  10    4.71    6.77
   6  11 -11    3.10    6.83
  -6 -11  11   -0.00    6.19
   6  11 -12    5.25    6.95
  -6 -11  12    0.00    5.62
   6  11 -13   20.95    9.20
  -6 -11  13   39.84   10.67
   6  11 -14    0.00    6.61
  -6 -11  14    0.15    5.33
   6  11 -15   17.60    7.76
  -6 -11  15   10.58    7.40
   6  11 -16    2.03    5.88
  -6 -11  16    4.24    5.77
   6  11 -17   21.01    8.87
  -6 -11  17   14.04    7.57
   6  11 -18    4.28    6.76
  -6 -11  18    8.74    7.05
   6  11 -19    8.10    7.16
  -6 -11  19   22.40    8.76
   6  11 -20    0.00    6.03
  -6 -11  20   10.68    6.71
   6  11 -21   -0.00    5.79
  -6 -11  21   -0.00    5.51
   6  11 -22   -0.00    6.59
  -6 -11  22   -0.00    6.77
   6  11 -23   22.38    9.42
  -6 -11  23   15.86    9.06
   6  11 -24    3.02    6.65
  -6 -11  24   -0.00    5.95
   6  11 -25    0.20    6.14
  -6 -11  25    3.08    6.57
   6  11 -26   -0.00    6.66
  -6 -11  26   -0.00    5.89
   6  11 -27    8.34    7.64
  -6 -11  27    5.52    6.73
   6  11 -28    0.00    6.37
  -6 -11  28    0.20    6.05
   6  11 -29    8.17    8.07
  -6 -11  29    7.56    7.05
  -6 -11  30    3.71    5.67
  -6  12   1   40.00   10.15
   6  12  -1   35.70   11.05
  -6 -12   1   30.85   11.03
  -6  12   2    1.02    4.85
   6  12  -2    4.53    7.05
  -6 -12   2   -0.00    6.46
  -6  12   3    2.52    6.06
   6  12  -3   15.19    9.21
  -6 -12   3    1.05    5.88
   6  12  -4    6.24    6.97
  -6 -12   4    4.12    6.65
   6  12  -5   37.77   10.73
  -6 -12   5   31.33   10.52
   6  12  -6    1.12    6.33
  -6 -12   6    5.73    6.14
   6  12  -7    8.12    7.71
  -6 -12   7    5.53    6.88
   6  12  -8    0.00    5.95
  -6 -12   8   -0.00    6.47
   6  12  -9    3.45    5.95
  -6 -12   9   17.52    8.39
   6  12 -10   13.41    7.83
  -6 -12  10    5.33    6.62
   6  12 -11   29.25    9.58
  -6 -12  11   11.83    8.31
   6  12 -12    0.44    5.91
  -6 -12  12    0.00    5.13
   6  12 -13    3.76    6.55
  -6 -12  13    0.00    5.60
   6  12 -14    0.00    6.51
  -6 -12  14    0.00    5.85
   6  12 -15   17.28    8.31
  -6 -12  15    5.56    6.87
   6  12 -16    3.12    6.14
  -6 -12  16    1.64    5.62
   6  12 -17    4.71    6.44
  -6 -12  17    4.74    6.66
   6  12 -18    0.31    6.07
  -6 -12  18   -0.00    6.25
   6  12 -19    0.00    5.79
  -6 -12  19    0.00    6.94
   6  12 -20    2.22    6.46
  -6 -12  20    0.00    5.71
   6  12 -21   15.07    8.51
  -6 -12  21   17.45    9.39
   6  12 -22    0.46    6.54
  -6 -12  22    6.32    7.01
   6  12 -23    0.00    6.13
  -6 -12  23    3.12    6.44
   6  12 -24   -0.00    6.45
  -6 -12  24    0.00    6.39
   6  12 -25   14.72    7.64
  -6 -12  25    0.00    6.94
   6  12 -26    0.52    6.40
  -6 -12  26    4.74    7.18
   6  12 -27   18.88    9.08
  -6 -12  27   15.02    9.07
   6  12 -28    0.00    6.78
  -6 -12  28   -0.00    5.69
   6  12 -29   -0.00    7.21
  -6  13   1   11.71    7.22
   6  13  -1    4.51    7.97
  -6 -13   1   -0.00    5.98
  -6  13   2   -0.00    5.10
   6  13  -2    3.71    7.77
  -6 -13   2   13.36    8.25
  -6  13   3   27.28    9.21
   6  13  -3   39.67   12.47
  -6 -13   3   45.35   12.15
  -6  13   4   23.38    8.06
   6  13  -4   28.73   10.80
  -6 -13   4   11.78    8.77
  -6  13   5    0.00    6.19
   6  13  -5    6.61    7.33
  -6 -13   5    2.69    6.71
   6  13  -6    0.00    6.84
  -6 -13   6    3.25    6.96
   6  13  -7   10.34    8.12
  -6 -13   7   14.99    8.54
   6  13  -8    4.23    6.85
  -6 -13   8   15.42    8.12
   6  13  -9   28.13    9.73
  -6 -13   9   32.75   10.96
   6  13 -10    4.67    6.86
  -6 -13  10    1.72    6.04
   6  13 -11   -0.00    6.09
  -6 -13  11    0.77    6.35
   6  13 -12   24.96    9.37
  -6 -13  12    1.71    5.65
   6  13 -13   14.44    7.89
  -6 -13  13   12.56    8.30
   6  13 -14    2.57    6.57
  -6 -13  14    4.63    7.17
   6  13 -15    4.01    7.83
  -6 -13  15   11.02    7.88
   6  13 -16   13.84    8.69
  -6 -13  16    9.79    7.62
   6  13 -17    5.02    6.40
  -6 -13  17   11.01    7.37
   6  13 -18    2.53    7.13
  -6 -13  18   -0.00    5.64
   6  13 -19    0.81    6.55
  -6 -13  19    1.86    7.11
   6  13 -20    0.54    6.44
  -6 -13  20   -0.00    6.55
   6  13 -21    0.49    6.74
  -6 -13  21    3.28    6.07
   6  13 -22   -0.00    7.11
  -6 -13  22    0.00    6.58
   6  13 -23    4.41    8.14
  -6 -13  23    2.29    6.66
   6  13 -24   -0.00    7.01
  -6 -13  24   -0.00    5.71
   6  13 -25    3.96    7.33
  -6 -13  25    3.69    7.38
   6  13 -26   12.28    8.34
  -6 -13  26    4.59    7.75
   6  13 -27    2.73    6.57
  -6 -13  27    4.60    6.70
   6  13 -28    4.51    7.02
   6  13 -29    1.69    7.61
  -6  14   1    6.85    7.23
   6  14  -1   29.87   10.76
  -6  14   2    5.10    7.34
   6  14  -2    2.70    7.36
  -6 -14   2    4.52    8.03
  -6  14   3    1.29    5.75
   6  14  -3    0.00    7.11
  -6 -14   3    4.50    6.89
  -6  14   4    8.00    6.55
   6  14  -4    7.94    7.80
  -6 -14   4    4.92    6.71
   6  14  -5    0.00    8.10
  -6 -14   5   28.23   10.16
   6  14  -6    5.34    8.54
  -6 -14   6   13.39    8.97
   6  14  -7    9.39    7.81
  -6 -14   7   19.41    9.38
   6  14  -8   -0.00    6.52
  -6 -14   8    1.53    6.56
   6  14  -9    6.64    8.18
  -6 -14   9   12.62    8.36
   6  14 -10   -0.00    6.76
  -6 -14  10    3.17    7.96
   6  14 -11    7.64    7.81
  -6 -14  11    9.61    7.98
   6  14 -12   -0.00    6.40
  -6 -14  12    2.98    6.21
   6  14 -13    1.11    7.15
  -6 -14  13    7.07    7.34
   6  14 -14   -0.00    6.70
  -6 -14  14    0.90    5.72
   6  14 -15    2.76    6.97
  -6 -14  15    0.69    6.11
   6  14 -16    5.02    8.58
  -6 -14  16    5.99    7.69
   6  14 -17    0.00    7.51
  -6 -14  17   11.47    7.16
   6  14 -18   -0.00    6.91
  -6 -14  18   -0.00    5.69
   6  14 -19    0.48    7.56
  -6 -14  19   -0.00    6.69
   6  14 -20    0.00    6.67
  -6 -14  20   -0.00    6.59
   6  14 -21   18.44    8.86
  -6 -14  21    4.54    7.38
   6  14 -22    0.00    7.38
  -6 -14  22    1.52    6.32
   6  14 -23    0.00    7.53
  -6 -14  23    4.36    6.86
   6  14 -24    0.29    7.77
  -6 -14  24   -0.00    5.94
   6  14 -25    0.00    6.56
  -6 -14  25    0.00    6.78
   6  14 -26   -0.00    6.94
  -6  15   1   -0.00    6.31
   6  15  -1    1.70    7.52
  -6  15   2   -0.00    6.45
   6  15  -2    2.47    7.46
   6  15  -3   13.06    8.74
   6  15  -4    0.00    7.03
   6  15  -5    3.21    6.82
   6  15  -6    1.30    7.81
   6  15  -7   -0.00    7.68
   6  15  -8    6.12    8.22
  -6 -15   8    0.00    6.53
   6  15  -9   -0.00    6.29
  -6 -15   9    1.88    7.05
   6  15 -10    0.00    7.24
  -6 -15  10    2.18    6.71
   6  15 -11   -0.00    7.45
  -6 -15  11    0.00    7.33
   6  15 -12   -0.00    6.72
  -6 -15  12    1.13    6.74
   6  15 -13    5.77    7.90
  -6 -15  13    4.05    7.92
   6  15 -14    1.61    6.88
  -6 -15  14    0.00    6.66
   6  15 -15   -0.00    6.73
  -6 -15  15    0.00    6.20
   6  15 -16    0.00    6.57
  -6 -15  16    1.93    6.91
   6  15 -17    4.61    7.34
  -6 -15  17    6.50    7.00
   6  15 -18    0.00    7.40
  -6 -15  18    5.32    6.91
   6  15 -19   -0.00    7.13
  -6 -15  19    1.71    6.86
   6  15 -20   -0.00    6.71
  -6 -15  20    7.07    7.46
   6  15 -21    2.18    6.73
  -6 -15  21    2.22    6.81
  -6 -15  22    9.38    8.54
  -6 -15  23   -0.00    6.39
   6  16  -1    6.10    8.03
   6  16  -2    3.67    7.86
   6  16  -3   -0.00    9.08
   6  16  -4    0.00    6.90
   6  16  -5    0.77    6.45
   6  16  -6    0.00    7.10
   6  16  -7    6.68    7.39
   6  16  -8    1.55    6.91
   6  16  -9   -0.00    6.62
   6  16 -10    0.00    6.02
   6  16 -11    4.46    7.18
   6  16 -12    1.23    6.74
   6  16 -13   -0.00    7.13
   6  16 -14   -0.00    6.50
  -6 -16  18    4.21    7.60
  -6 -16  19   -0.00    6.01
  -6 -16  20    5.66    6.75
  -6 -16  21    3.23    7.30
  -5   0   1    4.92    3.05
  -5   0   1    8.63    3.29
   5   0  -1    3.21    2.93
   5   0  -1    2.29    2.50
  -5   0   2   -0.00    2.83
  -5   0   2   -0.00    2.97
   5   0  -2   -0.00    2.66
   5   0  -2   -0.00    2.17
  -5   0   3   90.07   11.01
  -5   0   3   90.38   11.27
   5   0  -3   88.84   10.89
   5   0  -3  102.65   10.78
  -5   0   4   -0.00    2.88
  -5   0   4    0.71    2.63
   5   0  -4    1.67    2.66
   5   0  -4    1.01    2.00
  -5   0   5 2545.09  239.64
  -5   0   5 3070.72  240.54
   5   0  -5 2555.61  239.65
   5   0  -5 2375.41  238.78
  -5   0   6   -0.00    2.60
  -5   0   6    0.88    2.36
   5   0  -6    0.12    2.64
   5   0  -6    0.35    1.32
  -5   0   7   61.55    7.26
  -5   0   7   64.47    7.60
   5   0  -7   54.24    7.37
  -5   0   8   -0.00    1.99
  -5   0   8    0.00    2.16
   5   0  -8    1.23    2.33
  -5   0   9  659.14   60.05
  -5   0   9  613.60   60.30
   5   0  -9  629.28   60.18
  -5   0  10    0.19    1.88
  -5   0  10    0.37    1.90
   5   0 -10    1.08    2.23
  -5   0  11   17.20    3.38
  -5   0  11   31.75    4.15
   5   0 -11   21.93    3.72
  -5   0  12   -0.00    1.69
  -5   0  12   -0.00    1.85
   5   0 -12    0.58    2.04
  -5   0  13    8.43    2.41
  -5   0  13    7.18    2.64
   5   0 -13    7.43    2.54
  -5   0  14   -0.00    1.90
  -5   0  14    0.20    1.84
   5   0 -14   -0.00    2.12
  -5   0  15  125.13   14.32
  -5   0  15  166.74   15.34
   5   0 -15  128.34   14.43
  -5   0  16   -0.00    2.38
   5   0 -16    0.00    2.13
   5   0 -16   -0.00    1.90
  -5   0  17   92.02   11.23
   5   0 -17   90.26   10.77
   5   0 -17   96.25   10.96
  -5   0  18    0.00    2.64
   5   0 -18    0.48    2.74
   5   0 -18    0.43    2.64
  -5   0  19  152.70   18.87
   5   0 -19  172.43   18.61
   5   0 -19  194.74   19.01
   5   0 -20    2.38    3.05
   5   0 -20    1.55    2.78
   5   0 -21  251.24   26.34
  -5   0  22    0.75    2.88
   5   0 -22    0.00    2.92
  -5   0  23    0.32    3.35
   5   0 -23   -0.00    3.06
  -5   0  24   -0.00    3.90
  -5   0  25   16.46    5.68
  -5   0  26   -0.00    3.88
  -5   0  27   46.13    8.86
  -5   0  28   -0.00    3.72
  -5   0  29    0.89    4.24
  -5   0  30   -0.00    3.88
  -5   0  31   43.57    9.05
  -5   0  32    0.01    4.25
  -5   0  33   -0.00    3.63
  -5   0  34    1.63    4.59
  -5   0  35    7.45    5.29
  -5   0  36   -0.00    4.73
  -5   0  37    4.97    5.77
  -5   0  38    3.23    4.92
  -5   0  39    0.49    4.76
  -5   1   1  523.38   49.95
  -5   1   1  523.13   50.39
   5  -1  -1  511.84   50.11
   5  -1  -1  505.00   49.69
   5   1  -1  478.36   50.43
   5   1  -1  524.37   50.41
  -5  -1   1  531.83   50.66
  -5  -1   1  514.56   50.97
  -5   1   2    3.91    2.69
  -5   1   2    4.54    2.94
   5  -1  -2    7.27    3.17
   5  -1  -2    0.43    2.10
   5   1  -2    3.21    3.43
   5   1  -2    5.60    3.26
  -5  -1   2    8.35    4.00
  -5  -1   2    3.81    3.48
  -5   1   3  540.01   51.83
  -5   1   3  496.31   51.91
   5  -1  -3  561.09   52.00
   5  -1  -3  581.36   51.70
   5  -1  -3  516.94   51.21
   5   1  -3  541.67   52.68
   5   1  -3  541.00   52.26
  -5  -1   3  547.57   52.60
  -5  -1   3  531.21   52.82
  -5   1   4   15.33    3.45
  -5   1   4   16.77    3.64
   5  -1  -4   12.80    3.34
   5  -1  -4   13.48    2.49
   5  -1  -4   12.45    2.56
   5   1  -4   12.04    4.20
   5   1  -4   14.91    3.56
  -5  -1   4   12.24    4.27
  -5  -1   4   10.46    3.90
  -5   1   5  132.91   13.51
  -5   1   5  119.21   13.47
   5  -1  -5  118.53   13.37
   5   1  -5  137.62   14.61
   5   1  -5  125.90   13.78
  -5  -1   5  119.39   14.04
  -5  -1   5  153.54   14.99
  -5   1   6  686.65   63.22
  -5   1   6  660.84   63.34
   5  -1  -6  698.57   63.22
   5   1  -6  693.01   64.47
   5   1  -6  591.56   63.40
  -5  -1   6  730.00   64.30
  -5  -1   6  641.61   64.39
  -5   1   7  652.97   61.73
  -5   1   7  659.67   61.93
   5  -1  -7  666.42   61.78
   5   1  -7  636.88   63.05
   5   1  -7  674.91   62.31
  -5  -1   7  639.46   62.77
  -5  -1   7  658.14   63.31
  -5   1   8    0.34    1.51
  -5   1   8    0.12    1.42
   5  -1  -8   -0.00    1.64
   5   1  -8    0.27    3.21
   5   1  -8    0.76    1.77
  -5  -1   8    0.00    2.43
  -5  -1   8   -0.00    2.43
  -5   1   9   18.05    3.04
  -5   1   9   33.95    3.57
   5  -1  -9   28.22    3.23
   5   1  -9   25.51    4.75
   5   1  -9   38.19    4.10
  -5  -1   9   22.57    4.45
  -5  -1   9   39.08    5.47
  -5   1  10    1.23    0.97
  -5   1  10    1.58    1.24
   5  -1 -10    1.98    1.02
   5   1 -10    0.52    2.77
   5   1 -10    2.00    1.53
  -5  -1  10    2.02    2.53
  -5  -1  10    2.87    2.88
  -5   1  11  236.07   24.26
   5  -1 -11  261.94   24.00
   5   1 -11  248.89   25.74
  -5  -1  11  262.61   25.63
  -5  -1  11  278.82   26.31
  -5   1  12   17.20    2.57
   5  -1 -12   13.75    2.23
   5  -1 -12   15.49    2.20
   5   1 -12   16.17    3.92
  -5  -1  12   19.80    3.87
  -5  -1  12   19.07    4.08
  -5   1  13  481.17   43.09
   5  -1 -13  433.55   42.33
   5  -1 -13  435.34   42.36
   5   1 -13  458.36   44.05
  -5  -1  13  488.78   44.03
  -5  -1  13  467.67   44.50
   5  -1 -14    0.84    1.56
   5  -1 -14    1.33    1.59
   5   1 -14    0.00    2.63
  -5  -1  14    0.00    2.19
  -5  -1  14    4.47    2.84
   5  -1 -15   77.11    7.75
   5  -1 -15   66.02    7.59
   5   1 -15   66.17    8.95
  -5  -1  15   83.16    9.07
  -5  -1  15   50.21    8.81
   5  -1 -16    5.30    2.12
   5  -1 -16    2.99    2.03
   5   1 -16    1.72    3.05
  -5  -1  16    4.87    2.70
  -5  -1  16    5.12    2.96
   5  -1 -17   28.97    4.51
   5  -1 -17   35.80    4.74
   5   1 -17   27.44    5.42
  -5  -1  17   28.72    5.30
  -5  -1  17   28.61    5.76
   5  -1 -18    2.79    2.37
   5  -1 -18    0.44    2.26
   5   1 -18    9.82    3.64
  -5  -1  18    3.30    2.79
  -5  -1  18    1.98    3.10
   5  -1 -19  142.87   16.80
   5  -1 -19  190.49   17.37
   5   1 -19  139.15   17.68
   5   1 -19  197.23   18.72
  -5  -1  19  148.52   17.83
  -5   1  20    8.76    3.43
   5  -1 -20    6.81    3.15
   5  -1 -20    6.26    3.04
   5   1 -20    6.34    3.80
   5   1 -20    9.04    3.47
  -5   1  21    4.34    3.25
   5  -1 -21    1.09    2.52
   5   1 -21    7.72    3.78
   5   1 -21    0.00    2.81
  -5   1  22    7.23    4.04
   5  -1 -22   10.00    3.68
   5   1 -22   15.02    4.71
  -5  -1  22    8.34    4.44
   5   1 -23   50.27    8.09
  -5  -1  23   38.43    7.81
   5   1 -24    0.00    3.61
  -5  -1  24    2.36    4.08
  -5  -1  25   17.04    5.51
  -5  -1  26    5.94    4.74
  -5  -1  27   60.76   10.55
  -5  -1  28    7.05    5.13
  -5  -1  29   31.76    7.71
  -5  -1  30   -0.00    4.59
  -5  -1  31    2.85    4.74
  -5  -1  32    0.62    4.43
  -5   1  33   49.00    9.66
  -5  -1  33   47.24   10.20
  -5   1  34    0.59    4.10
  -5  -1  34    5.14    5.07
  -5   1  35    8.16    5.19
  -5  -1  35    9.99    5.98
  -5   1  36   -0.00    4.36
  -5  -1  36    0.16    4.55
  -5   1  37    7.59    5.68
  -5  -1  37    8.75    6.22
  -5   1  38    0.68    4.05
  -5  -1  38   -0.00    5.00
  -5   1  39    2.49    5.12
  -5  -1  39    7.02    6.06
  -5   2   1    9.00    3.55
  -5   2   1    9.11    3.80
   5  -2  -1    9.25    3.48
   5  -2  -1   10.94    3.20
   5  -2  -1    5.35    3.22
   5   2  -1   10.64    4.85
   5   2  -1    4.25    3.91
  -5  -2   1   17.70    4.91
  -5  -2   1   11.19    4.11
  -5   2   2   10.65    3.44
  -5   2   2   12.32    3.83
   5  -2  -2   12.31    3.58
   5  -2  -2   21.98    3.63
   5  -2  -2   15.92    3.40
   5   2  -2   13.82    4.98
   5   2  -2   16.62    4.76
  -5  -2   2    9.49    4.52
  -5  -2   2   13.04    4.74
  -5   2   3  174.36   18.87
  -5   2   3  219.24   19.65
   5  -2  -3  171.53   19.00
   5  -2  -3  176.75   18.36
   5  -2  -3  188.16   18.42
   5   2  -3  170.49   20.28
   5   2  -3  242.78   20.85
  -5  -2   3  161.05   19.80
  -5  -2   3  174.13   20.42
  -5   2   4   88.81    8.95
  -5   2   4   85.39    9.19
   5  -2  -4   78.50    8.93
   5  -2  -4   75.60    7.71
   5  -2  -4   71.06    7.65
   5   2  -4   85.11   10.63
   5   2  -4   90.52   10.25
  -5  -2   4   39.78    8.88
  -5  -2   4   86.84   10.68
  -5   2   5  528.72   56.41
  -5   2   5  577.77   56.29
  -5   2   5  631.54   56.68
   5  -2  -5  617.34   56.87
   5   2  -5  588.39   58.17
   5   2  -5  643.51   57.87
  -5  -2   5  595.16   57.84
  -5  -2   5  627.12   58.59
  -5   2   6   10.09    2.44
  -5   2   6    8.11    2.28
  -5   2   6    9.69    2.48
   5   2  -6   10.65    4.44
   5   2  -6   13.42    3.72
  -5  -2   6    9.52    3.66
  -5  -2   6    7.03    4.14
  -5   2   7   81.38    8.42
  -5   2   7   78.76    8.46
  -5   2   7   83.59    8.60
  -5   2   7   75.69    8.56
   5   2  -7   75.30   10.50
   5   2  -7   92.46   10.31
  -5  -2   7   92.03   10.67
  -5  -2   7  102.18   11.47
  -5   2   8    9.42    1.69
  -5   2   8   10.74    1.79
   5   2  -8   12.75    4.06
   5   2  -8   10.48    3.32
  -5  -2   8    6.27    3.43
  -5  -2   8    9.89    3.92
   5   2  -9  867.71   73.67
   5   2  -9  732.63   72.42
  -5  -2   9  735.38   72.78
  -5  -2   9  734.24   73.54
   5   2 -10    6.29    3.42
   5   2 -10    2.06    2.48
  -5  -2  10    5.66    3.17
  -5  -2  10    6.62    3.53
   5   2 -11    0.00    2.80
   5   2 -11    8.30    2.77
  -5  -2  11    6.23    3.08
  -5  -2  11    6.86    3.59
   5   2 -12   85.66   10.74
   5   2 -12   80.01    9.68
  -5  -2  12   86.53   10.42
  -5  -2  12   81.36   10.98
   5   2 -13   80.41   10.79
   5   2 -13   82.43    9.81
  -5  -2  13   89.75   10.65
  -5  -2  13   85.35   11.16
   5   2 -14   53.62    7.79
  -5  -2  14   53.96    7.50
  -5  -2  14   41.29    7.56
   5   2 -15  390.19   41.35
  -5  -2  15  417.21   41.24
  -5  -2  15  439.49   42.20
   5  -2 -16    3.00    1.48
   5  -2 -16    2.21    1.67
   5   2 -16    2.28    3.39
  -5  -2  16    3.44    2.85
  -5  -2  16    1.86    2.98
  -5   2  17    5.90    2.42
   5  -2 -17    3.12    1.77
   5  -2 -17    7.24    2.15
   5   2 -17    5.43    3.38
  -5  -2  17    9.58    3.43
  -5  -2  17    6.37    3.49
  -5   2  18   -0.00    1.98
   5  -2 -18    0.70    1.71
   5  -2 -18    1.32    1.78
   5   2 -18   -0.00    3.10
  -5  -2  18    2.58    2.70
  -5  -2  18   -0.00    3.44
  -5   2  19  140.90   15.16
   5  -2 -19  120.21   14.22
   5  -2 -19  139.00   14.48
   5   2 -19  163.44   17.01
  -5  -2  19  144.90   16.22
  -5   2  20   59.39    8.57
   5  -2 -20   66.13    8.05
   5   2 -20   67.14   10.03
  -5  -2  20   66.33    9.52
  -5   2  21    1.64    2.90
   5  -2 -21    3.34    2.82
   5   2 -21    1.31    3.69
  -5  -2  21    3.83    3.44
  -5  -2  21    0.92    3.45
  -5   2  22   13.46    4.15
   5   2 -22    8.13    4.76
   5   2 -22   16.20    4.70
  -5  -2  22    8.53    4.29
  -5  -2  22    7.54    4.28
   5   2 -23    6.30    4.47
  -5  -2  23   16.57    5.95
   5   2 -24    0.00    3.99
  -5  -2  24    2.90    3.89
   5   2 -25  102.22   13.80
  -5  -2  25   89.98   13.71
  -5  -2  26    6.14    5.12
  -5  -2  27   44.31    9.08
  -5  -2  28   -0.00    4.54
  -5  -2  29   35.02    8.62
  -5  -2  30    6.95    4.67
  -5  -2  31   43.60    9.33
  -5  -2  32    1.89    3.86
  -5  -2  33    4.95    4.79
  -5  -2  34   -0.00    4.54
  -5  -2  35    5.53    5.68
  -5  -2  36    1.78    4.83
  -5  -2  37   11.82    6.32
  -5  -2  38    0.00    4.43
  -5   3   1  301.30   32.88
  -5   3   1  325.45   33.11
  -5   3   1  360.92   33.65
   5  -3  -1  310.53   32.77
   5  -3  -1  355.18   32.89
   5   3  -1  351.91   34.92
   5   3  -1  332.91   34.37
  -5  -3   1  344.48   34.39
  -5  -3   1  287.78   34.37
  -5   3   2   56.33    8.22
  -5   3   2   63.33    8.51
  -5   3   2   64.29    8.74
  -5   3   2   73.58    9.00
   5  -3  -2   63.85    8.08
   5  -3  -2   66.43    8.04
   5   3  -2   74.19   10.51
   5   3  -2   64.45    9.56
  -5  -3   2   60.81    9.73
  -5  -3   2   72.74   10.39
  -5   3   3  105.18   12.23
  -5   3   3  107.36   12.28
  -5   3   3  119.43   12.82
  -5   3   3  104.89   12.42
   5  -3  -3  116.12   11.83
   5  -3  -3  107.40   11.67
   5   3  -3   93.26   13.88
   5   3  -3  120.18   13.89
  -5  -3   3  101.77   13.39
  -5  -3   3  113.44   14.23
  -5   3   4    6.63    2.67
  -5   3   4    4.64    2.61
  -5   3   4    5.20    2.64
  -5   3   4    3.79    2.48
   5  -3  -4    3.52    1.75
   5  -3  -4    1.91    1.80
   5   3  -4    9.46    5.33
   5   3  -4    0.07    3.01
  -5  -3   4    0.00    4.02
  -5  -3   4    3.85    4.51
  -5   3   5  245.81   23.11
  -5   3   5  245.98   23.17
  -5   3   5  202.06   23.03
  -5   3   5  229.53   23.23
   5   3  -5  230.06   25.18
   5   3  -5  224.71   24.59
  -5  -3   5  241.37   24.89
  -5  -3   5  233.95   25.53
  -5   3   6  239.46   23.53
  -5   3   6  244.60   23.59
  -5   3   6  223.75   23.70
  -5   3   6  247.03   23.83
   5   3  -6  248.78   26.07
  -5  -3   6  251.20   25.64
  -5  -3   6  233.29   26.13
  -5   3   7   60.66    7.35
  -5   3   7   67.24    7.46
  -5   3   7   80.82    7.90
  -5   3   7   74.38    7.76
   5   3  -7   62.02    9.79
   5   3  -7   76.79    9.82
  -5  -3   7   58.44    9.25
  -5  -3   7   65.68   10.19
  -5   3   8   99.37   10.63
  -5   3   8  110.25   10.66
  -5   3   8  102.14   10.93
  -5   3   8  109.46   10.98
   5   3  -8  139.94   14.33
   5   3  -8  118.35   13.26
  -5  -3   8  115.08   13.33
  -5  -3   8  108.19   13.77
  -5   3   9   75.91    8.36
  -5   3   9   87.42    8.42
   5   3  -9   79.63   11.08
   5   3  -9   94.61   10.90
  -5  -3   9   79.50   10.65
  -5  -3   9   94.30   12.10
  -5   3  10   15.51    2.09
  -5   3  10   19.06    2.13
   5   3 -10   16.91    5.01
   5   3 -10   15.88    4.35
  -5  -3  10   25.56    5.18
  -5  -3  10   14.22    4.74
   5   3 -11    3.13    3.58
   5   3 -11   -0.00    2.13
  -5  -3  11    4.16    3.21
  -5  -3  11    3.00    3.54
   5   3 -12   31.65    6.15
   5   3 -12   17.36    4.60
  -5  -3  12   35.64    5.89
  -5  -3  12   27.94    6.32
  -5   3  13  215.92   18.78
   5   3 -13  197.11   21.88
  -5  -3  13  237.06   22.10
  -5  -3  13   99.34   20.52
  -5   3  14   22.76    3.10
   5   3 -14   15.53    5.07
  -5  -3  14   25.95    5.49
  -5  -3  14   23.49    5.60
  -5   3  15   11.80    2.41
   5   3 -15    8.54    4.09
  -5  -3  15   16.60    4.48
  -5  -3  15   14.70    5.08
  -5   3  16   41.00    5.37
   5  -3 -16   42.11    4.39
   5  -3 -16   36.97    4.42
   5   3 -16   63.51    8.71
  -5  -3  16   66.83    8.34
  -5  -3  16   53.38    8.57
  -5   3  17   85.73    8.92
   5  -3 -17   71.84    7.74
   5  -3 -17   67.91    7.77
   5   3 -17   72.23   10.64
  -5  -3  17   88.74   10.80
  -5   3  18   14.00    3.41
   5  -3 -18   12.00    2.49
   5  -3 -18   13.57    2.83
   5   3 -18    7.13    4.34
  -5  -3  18   19.01    4.96
  -5   3  19    0.00    2.24
   5  -3 -19    0.71    1.69
   5   3 -19    0.89    3.63
  -5  -3  19    0.12    3.24
  -5   3  20    0.00    2.35
   5   3 -20   -0.00    3.99
  -5  -3  20   -0.00    2.95
  -5  -3  20    2.24    3.32
  -5   3  21   48.52    8.38
   5   3 -21   81.49   10.97
  -5  -3  21   85.51   10.61
  -5  -3  21   61.68   10.65
  -5   3  22   78.99   11.48
   5   3 -22  106.80   13.67
  -5  -3  22  138.60   14.14
  -5  -3  22   66.06   12.59
   5   3 -23  114.45   15.06
  -5  -3  23  102.74   15.15
   5   3 -24   11.93    5.34
  -5  -3  24    9.65    5.74
   5   3 -25    0.00    3.98
  -5  -3  25    1.85    4.01
   5   3 -26    0.00    4.47
  -5  -3  26    0.00    4.16
  -5  -3  27   32.53    8.46
  -5  -3  28    8.25    6.22
  -5  -3  29   24.57    7.43
  -5  -3  30    0.00    3.65
  -5  -3  31    1.24    4.59
  -5  -3  32    2.35    4.37
  -5  -3  33   23.02    7.55
  -5  -3  34    0.00    4.16
  -5  -3  35    2.41    4.32
  -5  -3  36    1.90    4.78
  -5  -3  37    9.55    7.06
  -5  -3  38    4.45    5.69
  -5   4   1   85.47   11.10
  -5   4   1   98.78   11.45
  -5   4   1   84.64   11.27
  -5   4   1   89.45   11.37
   5  -4  -1   97.99   11.15
   5  -4  -1   88.69   10.72
   5   4  -1  108.64   13.66
   5   4  -1   63.80   11.50
  -5  -4   1   93.39   12.35
  -5  -4   1   70.42   12.35
  -5   4   2   19.17    4.40
  -5   4   2   16.18    4.18
  -5   4   2   17.84    4.30
  -5   4   2   13.64    3.99
   5  -4  -2   15.54    3.87
   5  -4  -2   10.53    3.53
   5   4  -2    7.44    5.31
   5   4  -2   13.04    5.08
  -5  -4   2   12.62    4.84
  -5  -4   2    7.18    4.79
  -5   4   3   25.77    5.48
  -5   4   3   27.62    5.44
  -5   4   3   25.52    5.54
  -5   4   3   53.10    6.62
   5  -4  -3   41.53    5.51
   5  -4  -3   36.33    5.24
   5   4  -3   34.80    7.84
   5   4  -3   33.12    6.87
  -5  -4   3   40.59    7.49
  -5  -4   3   44.69    8.08
  -5   4   4   61.63    8.51
  -5   4   4   71.65    8.82
  -5   4   4   71.10    9.14
  -5   4   4   68.66    8.97
   5  -4  -4   68.41    8.02
   5  -4  -4   78.06    8.09
   5   4  -4   71.88   10.71
   5   4  -4   59.70   10.04
  -5  -4   4   64.11   10.06
  -5  -4   4   70.01   11.00
  -5   4   5  146.76   18.11
  -5   4   5  187.21   18.63
  -5   4   5  190.56   18.97
  -5   4   5  205.41   19.16
   5  -4  -5  169.79   17.25
   5  -4  -5  188.54   17.32
   5   4  -5  178.60   20.74
   5   4  -5  172.43   20.20
  -5  -4   5  154.15   19.84
  -5  -4   5  186.27   21.28
  -5   4   6    0.65    2.36
  -5   4   6   -0.00    2.18
  -5   4   6    0.00    2.09
   5   4  -6    0.31    3.59
   5   4  -6    0.00    2.86
  -5  -4   6    0.00    3.41
  -5  -4   6    0.00    3.88
  -5   4   7    1.70    2.40
  -5   4   7    6.02    2.54
  -5   4   7    6.72    2.67
   5   4  -7   10.72    4.93
   5   4  -7    4.30    3.62
  -5  -4   7    7.33    3.73
  -5  -4   7   12.63    4.96
  -5   4   8   79.76    9.20
  -5   4   8   86.70    9.26
  -5   4   8   75.01    9.42
   5  -4  -8   85.00    9.23
   5   4  -8   95.75   12.30
   5   4  -8   96.39   11.79
  -5  -4   8   90.25   11.70
  -5  -4   8   83.40   12.12
  -5   4   9  121.80   12.68
  -5   4   9  119.00   13.05
   5  -4  -9  126.69   12.70
   5   4  -9  119.62   15.64
   5   4  -9  127.39   15.17
  -5  -4   9  123.82   15.16
  -5  -4   9  147.13   16.79
  -5   4  10  180.04   18.13
  -5   4  10  187.81   18.65
   5  -4 -10  182.90   18.07
   5   4 -10  212.63   21.92
  -5  -4  10  210.57   21.26
  -5  -4  10  167.00   21.49
  -5   4  11  205.84   22.06
  -5   4  11  198.57   22.55
   5  -4 -11  307.18   22.36
   5   4 -11  227.89   25.62
  -5  -4  11  214.61   24.81
  -5  -4  11  205.67   25.70
  -5   4  12    8.10    1.71
  -5   4  12    6.26    2.35
   5  -4 -12   14.34    1.84
   5   4 -12   13.94    4.84
  -5  -4  12   17.19    4.73
  -5  -4  12    6.35    4.36
  -5   4  13    1.80    1.05
  -5   4  13    3.28    1.74
   5  -4 -13    1.76    1.03
   5   4 -13    0.61    3.82
  -5  -4  13   -0.00    3.57
  -5  -4  13   -0.00    3.91
  -5   4  14   35.95    3.69
  -5   4  14   36.88    4.75
   5  -4 -14   26.65    3.60
   5   4 -14   34.19    7.14
  -5  -4  14   38.13    6.82
  -5  -4  14   36.15    7.63
  -5   4  15  351.15   31.15
  -5   4  15  345.50   32.13
   5  -4 -15  294.18   30.93
   5   4 -15  328.26   34.89
  -5  -4  15  378.17   34.91
  -5  -4  15  365.52   36.03
  -5   4  16   70.37    7.62
  -5   4  16   66.62    8.46
   5  -4 -16   69.58    7.57
   5   4 -16   78.33   11.18
  -5  -4  16   98.51   11.54
  -5   4  17  114.15   10.94
  -5   4  17   97.82   11.65
   5  -4 -17   99.80   10.72
   5   4 -17  101.63   14.13
  -5  -4  17   96.64   13.38
  -5   4  18    2.24    2.67
   5  -4 -18    1.89    1.86
   5   4 -18    0.00    4.42
  -5  -4  18   -0.00    3.65
  -5   4  19  211.20   21.72
   5   4 -19  189.46   23.53
  -5  -4  19  279.80   24.66
  -5  -4  19  154.48   23.18
  -5   4  20    0.00    2.97
   5   4 -20    2.12    4.27
  -5  -4  20    0.00    3.74
  -5  -4  20    2.05    3.32
  -5   4  21   49.02    7.75
   5   4 -21   54.64    9.60
  -5  -4  21   45.40    8.52
  -5  -4  21   45.00    9.44
   5   4 -22    5.30    5.11
  -5  -4  22    5.47    4.58
   5   4 -23    7.15    4.63
  -5  -4  23    2.86    3.83
   5   4 -24    7.73    5.23
  -5  -4  24    5.20    4.54
   5   4 -25   50.44    9.50
  -5  -4  25   30.12    8.49
   5   4 -26   15.78    6.25
  -5  -4  26   11.25    5.83
   5   4 -27   15.43    6.35
  -5  -4  27   22.61    7.14
  -5  -4  28    3.92    5.03
  -5  -4  29   17.76    6.65
  -5  -4  30   21.83    7.18
  -5  -4  31   19.37    7.21
  -5  -4  32   19.47    7.49
  -5  -4  33    1.70    4.75
  -5  -4  34    4.94    5.59
  -5  -4  35    0.17    4.37
  -5  -4  36    2.51    5.48
  -5  -4  37    5.80    6.34
  -5   5   1  192.97   23.55
   5  -5  -1  215.00   23.69
   5  -5  -1  215.45   23.77
   5  -5  -1  215.40   23.34
   5   5  -1  223.66   25.89
   5   5  -1  285.62   26.65
  -5  -5   1  235.28   25.31
  -5  -5   1  239.94   26.38
  -5   5   2   68.86    9.46
  -5   5   2   62.48    9.59
   5  -5  -2   53.37    8.74
   5  -5  -2   69.40    9.14
   5  -5  -2   68.72    8.83
   5   5  -2   61.63   11.08
   5   5  -2   81.36   11.08
  -5  -5   2   82.99   11.22
  -5  -5   2   72.87   11.58
  -5   5   3  178.78   18.39
  -5   5   3  152.84   18.50
   5  -5  -3  161.00   18.04
   5  -5  -3  173.01   17.98
   5  -5  -3  164.76   17.55
   5   5  -3  159.22   20.10
   5   5  -3  172.16   19.96
  -5  -5   3  164.73   19.69
  -5  -5   3  150.17   20.06
  -5   5   4   42.53    6.37
  -5   5   4   35.92    6.42
   5  -5  -4   41.50    6.19
   5  -5  -4   34.83    5.67
   5  -5  -4   38.20    5.62
   5   5  -4   40.62    8.08
   5   5  -4   43.98    7.80
  -5  -5   4   36.39    7.36
  -5  -5   4   38.79    8.35
  -5   5   5   20.74    4.40
  -5   5   5   23.92    4.94
   5  -5  -5   27.21    4.62
   5  -5  -5   20.20    3.80
   5  -5  -5   21.96    3.70
   5   5  -5   18.81    6.13
   5   5  -5   21.73    5.76
  -5  -5   5   21.47    5.84
  -5  -5   5   16.74    5.81
  -5   5   6    8.13    3.37
  -5   5   6   11.66    3.75
   5  -5  -6   13.61    3.55
   5  -5  -6   12.96    2.56
   5  -5  -6   16.15    2.73
   5   5  -6   11.64    5.22
   5   5  -6   15.41    5.11
  -5  -5   6   21.60    5.64
  -5  -5   6   17.47    6.13
  -5   5   7  275.52   28.95
  -5   5   7  271.63   29.38
   5  -5  -7  288.59   28.94
   5   5  -7  298.49   31.82
  -5  -5   7  372.05   32.13
  -5  -5   7  284.77   32.26
  -5   5   8  145.40   14.89
  -5   5   8  123.75   14.98
   5  -5  -8  129.91   14.52
   5   5  -8  142.80   17.51
  -5  -5   8  140.95   17.02
  -5  -5   8  162.73   18.79
  -5   5   9   16.34    3.49
  -5   5   9   22.60    4.07
   5  -5  -9    9.05    2.81
   5   5  -9   14.09    5.73
  -5  -5   9    7.65    4.26
  -5  -5   9   18.42    5.79
  -5   5  10    0.46    2.26
  -5   5  10    2.62    2.36
   5  -5 -10    2.95    2.10
   5   5 -10    4.21    4.11
  -5  -5  10    4.07    3.84
  -5  -5  10    0.49    3.91
  -5   5  11   17.51    3.53
  -5   5  11   19.54    3.92
   5  -5 -11   15.00    3.15
   5   5 -11   10.45    5.18
  -5  -5  11   15.83    5.07
  -5  -5  11   19.85    5.92
  -5   5  12  291.65   28.39
  -5   5  12  272.67   28.80
   5  -5 -12  287.38   28.16
   5   5 -12  321.83   32.14
  -5  -5  12  296.31   31.13
  -5  -5  12  289.95   32.35
  -5   5  13  284.92   29.16
  -5   5  13  296.81   29.88
   5  -5 -13  318.27   29.18
   5   5 -13  244.40   31.94
  -5  -5  13  342.28   32.56
  -5  -5  13  317.76   33.66
  -5   5  14   19.42    3.42
  -5   5  14   20.02    4.02
   5  -5 -14   14.03    3.06
   5   5 -14    9.73    5.35
  -5  -5  14   22.64    5.80
  -5   5  15    4.61    2.27
  -5   5  15    3.31    2.47
   5  -5 -15    0.00    1.68
   5   5 -15    0.00    4.02
  -5  -5  15    1.51    3.52
  -5   5  16   64.10    7.14
  -5   5  16   50.80    7.67
   5  -5 -16   54.30    6.76
   5   5 -16   56.35   10.26
  -5  -5  16   62.21    9.90
  -5   5  17  108.33   11.50
  -5   5  17   97.39   12.22
   5   5 -17   87.66   14.42
  -5  -5  17  126.74   14.92
  -5   5  18   34.17    5.18
  -5   5  18   36.90    6.25
   5   5 -18   46.64    9.21
  -5  -5  18   26.31    7.80
  -5   5  19   90.58   11.28
   5   5 -19   90.84   13.54
  -5  -5  19   74.61   13.24
  -5   5  20    2.90    2.89
   5   5 -20   -0.00    4.40
  -5  -5  20    0.00    4.64
   5   5 -21   -0.00    4.67
  -5  -5  21   -0.00    3.51
   5   5 -22   77.50   11.10
  -5  -5  22   22.15    7.61
   5   5 -23   45.87    9.05
  -5  -5  23   14.93    6.18
   5   5 -24   20.30    7.05
  -5  -5  24    8.91    5.58
   5   5 -25    6.74    4.88
  -5  -5  25   -0.00    4.86
  -5  -5  26    3.83    4.88
  -5  -5  27   11.59    5.54
  -5  -5  28   19.28    7.44
  -5  -5  29   17.11    6.24
  -5  -5  30    4.66    4.74
  -5  -5  31   -0.00    4.79
  -5  -5  32    5.38    5.80
  -5  -5  33    8.18    6.64
  -5  -5  34   10.27    6.91
  -5  -5  35   -0.00    5.31
  -5  -5  36    0.76    6.08
  -5  -5  37    0.01    4.77
  -5   6   1   25.54    6.01
   5  -6  -1   38.68    6.45
   5  -6  -1   26.77    5.92
   5   6  -1   32.02    8.32
   5   6  -1   26.56    7.16
  -5  -6   1   25.18    6.84
  -5  -6   1   25.10    7.05
  -5   6   2    4.99    3.37
   5  -6  -2    6.44    3.40
   5  -6  -2    0.78    2.78
   5   6  -2    3.35    4.79
   5   6  -2    0.42    3.39
  -5  -6   2    3.85    4.01
  -5  -6   2    5.79    4.42
  -5   6   3   81.59   11.20
  -5   6   3   83.29   11.79
   5  -6  -3   76.45   10.95
   5  -6  -3  107.59   11.79
   5  -6  -3   87.51   10.68
   5   6  -3   77.97   12.81
  -5  -6   3  101.88   13.35
  -5  -6   3   82.31   13.43
  -5   6   4  117.90   15.77
  -5   6   4  129.76   16.53
   5  -6  -4  148.25   16.20
   5  -6  -4  139.72   15.91
   5  -6  -4  145.09   15.47
   5   6  -4  157.69   18.92
  -5  -6   4  154.86   17.91
  -5  -6   4  147.72   19.11
  -5   6   5   99.19   12.59
  -5   6   5  108.82   13.31
   5  -6  -5   82.74   12.04
   5  -6  -5  101.49   12.06
   5  -6  -5  119.84   12.08
   5   6  -5  110.98   15.08
  -5  -6   5   94.48   13.86
  -5  -6   5  135.02   16.52
  -5   6   6   22.71    5.07
  -5   6   6   20.71    5.09
   5  -6  -6   26.95    5.15
   5  -6  -6   25.36    4.41
   5  -6  -6   26.91    4.29
   5   6  -6    9.65    5.87
  -5  -6   6   27.09    6.42
  -5  -6   6   33.81    7.75
  -5   6   7   79.17   10.26
  -5   6   7   72.49   10.44
   5  -6  -7   82.83   10.11
   5  -6  -7   80.17    9.17
   5  -6  -7   79.78    8.99
   5   6  -7   76.09   12.39
  -5  -6   7   86.95   12.09
  -5  -6   7   89.51   13.34
  -5   6   8   40.10    5.95
  -5   6   8   19.50    5.04
   5  -6  -8   30.45    5.34
   5  -6  -8   28.35    4.10
   5  -6  -8   31.85    4.06
   5   6  -8   48.71    8.73
  -5  -6   8   32.79    7.06
  -5  -6   8   33.76    8.00
  -5   6   9  111.71   13.46
  -5   6   9  109.43   13.95
   5  -6  -9  135.64   13.72
   5   6  -9  112.86   16.03
  -5  -6   9  124.78   15.63
  -5  -6   9  114.58   16.71
  -5   6  10  138.31   15.41
  -5   6  10  130.52   15.77
   5  -6 -10  150.81   15.36
   5   6 -10  135.01   18.12
  -5  -6  10  129.43   17.16
  -5  -6  10  143.89   19.05
  -5   6  11   91.48   11.55
  -5   6  11  102.69   12.20
   5  -6 -11   97.30   11.31
   5   6 -11   98.24   14.49
  -5  -6  11  109.52   13.99
  -5  -6  11   93.40   14.58
  -5   6  12   20.79    4.37
  -5   6  12   25.34    5.01
   5  -6 -12   18.27    3.98
   5   6 -12   12.27    5.94
  -5  -6  12   20.82    6.99
  -5   6  13    2.42    2.89
  -5   6  13    1.74    2.97
   5  -6 -13    7.65    3.02
   5   6 -13    7.42    4.88
  -5   6  14  107.42   12.14
  -5   6  14  103.93   12.57
   5  -6 -14   99.15   11.62
   5   6 -14  105.13   15.24
  -5   6  15   73.59    9.43
  -5   6  15   81.20   10.20
   5  -6 -15   72.76    9.03
   5   6 -15   81.76   12.78
  -5   6  16   -0.00    2.53
  -5   6  16    5.90    3.30
   5   6 -16    1.64    4.23
  -5  -6  16   -0.00    4.84
  -5   6  17   79.20    9.46
  -5   6  17   68.12    9.98
   5   6 -17   80.51   12.69
  -5  -6  17   78.42   13.29
  -5   6  18   24.71    5.39
   5   6 -18   21.73    6.89
  -5  -6  18   13.21    6.91
  -5   6  19   26.28    5.92
   5   6 -19   35.36    8.53
  -5  -6  19   29.76    8.64
   5   6 -20   -0.00    4.36
  -5  -6  20    0.00    4.17
   5   6 -21   21.15    7.39
  -5  -6  21   10.86    5.69
  -5  -6  22   26.25    8.22
  -5  -6  23    1.59    4.97
  -5  -6  24    6.13    5.03
  -5  -6  25    8.79    5.83
   5   6 -26   31.47    8.13
  -5  -6  26   23.31    7.96
   5   6 -27    0.00    5.39
  -5  -6  27    2.92    4.26
   5   6 -28   -0.00    4.94
  -5  -6  28    0.00    4.31
  -5  -6  29    2.82    4.84
  -5  -6  30   27.48    8.64
  -5  -6  31    1.02    4.14
  -5  -6  32    3.59    6.02
  -5  -6  33    7.12    6.32
  -5  -6  34    2.07    6.33
  -5  -6  35    5.48    5.25
  -5  -6  36    2.85    5.05
  -5   7   1    8.03    4.55
   5  -7  -1   13.42    4.52
   5  -7  -1   11.16    4.55
   5   7  -1   12.30    6.51
  -5  -7   1   24.54    7.39
  -5   7   2  190.02   20.54
   5  -7  -2  194.73   20.39
   5  -7  -2  180.59   20.53
   5   7  -2  145.07   21.41
  -5  -7   2  152.82   21.97
  -5   7   3  113.92   15.50
   5  -7  -3  132.83   15.69
   5  -7  -3  135.98   16.08
   5   7  -3  139.62   18.18
  -5  -7   3  131.60   18.45
  -5   7   4   93.70   12.32
  -5   7   4   79.07   12.44
   5  -7  -4  103.72   12.27
   5  -7  -4   91.33   11.99
   5   7  -4   89.33   13.95
  -5  -7   4   86.62   14.31
  -5   7   5   17.28    4.96
  -5   7   5   12.35    4.46
   5  -7  -5   18.22    4.79
   5  -7  -5   24.64    5.02
   5   7  -5   24.78    7.25
  -5  -7   5   16.97    6.43
  -5   7   6   26.28    6.00
  -5   7   6   23.56    6.18
   5  -7  -6   32.89    6.07
   5  -7  -6   43.24    6.21
   5   7  -6   28.07    8.02
  -5  -7   6   30.81    8.30
  -5   7   7  152.39   17.58
  -5   7   7  142.18   17.94
   5  -7  -7  145.48   17.10
   5  -7  -7  154.21   16.68
   5   7  -7  150.50   19.91
  -5  -7   7  172.83   21.21
  -5   7   8  279.49   32.34
  -5   7   8  330.56   33.63
   5  -7  -8  350.33   32.73
   5  -7  -8  327.92   31.66
   5   7  -8  297.70   34.98
  -5  -7   8  300.17   35.94
  -5   7   9   33.99    6.08
  -5   7   9   28.99    6.47
   5  -7  -9   24.16    5.49
   5  -7  -9   36.98    5.13
   5   7  -9   36.68    8.46
  -5  -7   9   31.48    8.31
  -5   7  10   15.18    4.22
  -5   7  10   18.25    4.76
   5  -7 -10   13.72    3.94
   5  -7 -10   10.65    2.71
   5   7 -10    2.83    5.30
  -5  -7  10   17.92    6.34
  -5   7  11   23.10    5.17
  -5   7  11   22.54    5.37
   5  -7 -11   19.54    4.48
   5  -7 -11   15.43    2.52
   5  -7 -11   14.26    2.40
   5   7 -11   17.51    6.76
  -5   7  12  163.20   18.08
  -5   7  12  143.17   18.37
   5  -7 -12  163.69   17.63
   5   7 -12  171.73   21.19
  -5   7  13   77.73   10.33
  -5   7  13   67.62   10.66
   5  -7 -13   84.82   10.04
   5   7 -13   72.18   12.87
  -5   7  14    5.10    3.46
  -5   7  14   -0.00    3.01
   5   7 -14    2.52    5.14
  -5  -7  14   -0.00    5.88
  -5   7  15   55.82    8.33
  -5   7  15   47.80    8.64
   5   7 -15   68.12   11.65
  -5  -7  15   52.14   10.88
  -5   7  16   11.70    4.04
  -5   7  16    1.67    3.57
   5   7 -16    9.04    5.58
  -5  -7  16    9.07    6.23
  -5  -7  17    0.87    5.41
  -5  -7  18  121.84   18.28
  -5  -7  19    4.27    5.40
  -5  -7  20    2.43    5.59
  -5  -7  21    0.00    5.30
   5   7 -22   30.08    8.57
  -5  -7  22   29.85    9.61
   5   7 -23   21.66    7.25
  -5  -7  23    8.12    5.93
   5   7 -24   22.94    7.42
  -5  -7  24   22.77    8.35
   5   7 -25    0.19    4.91
  -5  -7  25   -0.00    5.43
   5   7 -26   12.95    5.97
  -5  -7  26   -0.00    4.89
   5   7 -27   27.82    7.77
  -5  -7  27    3.30    6.23
   5   7 -28   31.07    8.36
  -5  -7  28   17.31    7.75
   5   7 -29    1.20    4.99
  -5  -7  29   -0.00    4.55
  -5  -7  31    1.64    4.36
  -5  -7  32    7.41    6.92
  -5  -7  33    6.29    5.66
  -5  -7  34    4.33    5.97
  -5  -7  35   -0.00    5.17
  -5   8   1   24.50    6.83
  -5   8   1   21.63    6.77
   5  -8  -1   15.47    5.87
  -5  -8   1   27.00    8.13
  -5   8   2    9.02    4.59
  -5   8   2   18.31    5.61
   5  -8  -2   14.53    4.92
   5  -8  -2   13.82    5.03
   5   8  -2   13.06    6.51
  -5  -8   2    5.74    5.62
  -5   8   3   21.56    5.70
   5  -8  -3   19.66    5.43
   5  -8  -3   23.76    5.77
   5   8  -3   10.76    6.50
  -5  -8   3   11.17    6.56
  -5   8   4  477.02   49.08
   5  -8  -4  553.32   49.37
   5  -8  -4  450.30   48.86
   5   8  -4  472.05   51.47
  -5  -8   4  452.80   51.92
  -5   8   5   39.37    8.13
  -5   8   5   49.89    9.00
   5  -8  -5   53.69    8.46
   5  -8  -5   57.98    8.54
   5   8  -5   33.87    9.83
  -5  -8   5   50.33   10.78
  -5   8   6  117.39   16.37
  -5   8   6  131.31   17.42
   5  -8  -6  145.33   16.55
   5  -8  -6  140.83   16.29
   5   8  -6  121.74   18.56
  -5  -8   6  171.93   21.01
  -5   8   7   -0.00    3.93
  -5   8   7   -0.00    3.80
   5  -8  -7   -0.00    3.32
   5  -8  -7    0.00    2.76
   5   8  -7   -0.00    5.45
  -5  -8   7   -0.00    5.01
  -5   8   8  103.66   14.22
  -5   8   8  134.24   15.76
   5  -8  -8  120.17   14.19
   5  -8  -8  100.07   13.27
  -5   8   9  143.54   17.40
  -5   8   9  138.70   18.05
   5  -8  -9  146.94   17.06
   5  -8  -9  149.94   16.48
  -5   8  10   65.34    9.88
  -5   8  10   66.24   10.68
   5  -8 -10   58.33    9.18
   5  -8 -10   66.76    8.59
  -5   8  11   36.90    6.93
  -5   8  11   15.30    5.75
   5  -8 -11   39.53    6.35
   5  -8 -11   25.64    4.72
  -5   8  12   14.78    5.55
   5  -8 -12   24.38    4.02
  -5  -8  12   17.88    8.05
  -5   8  13    1.35    3.85
   5  -8 -13    0.00    1.81
  -5  -8  13    3.74    5.19
  -5   8  14  153.18   13.36
   5  -8 -14   65.38    7.57
  -5  -8  14  107.46   15.55
  -5   8  15    1.06    3.69
  -5  -8  15    4.88    5.75
  -5  -8  16   23.21    8.31
   5   8 -17    4.50    5.57
  -5  -8  17    0.00    4.77
   5   8 -18    4.71    6.23
  -5  -8  18    4.21    6.11
   5   8 -19    0.00    5.40
  -5  -8  19    8.19    6.37
   5   8 -20   63.48   12.21
  -5  -8  20   53.11   12.21
   5   8 -21   -0.00    4.84
  -5  -8  21   -0.00    5.38
   5   8 -22   16.96    7.14
  -5  -8  22    1.90    5.51
   5   8 -23    0.00    5.13
  -5  -8  23    1.08    5.12
   5   8 -24   30.99    9.20
  -5  -8  24   42.54   10.58
   5   8 -25    8.49    6.07
  -5  -8  25    2.17    5.84
   5   8 -26   36.11    8.96
  -5  -8  26    3.42    5.89
   5   8 -27   -0.00    5.05
  -5  -8  27    0.00    5.18
   5   8 -28   -0.00    4.06
  -5  -8  28    5.86    5.53
   5   8 -29   -0.00    4.76
  -5  -8  29    6.87    6.04
   5   8 -30   18.76    7.53
  -5  -8  30    7.85    6.82
  -5  -8  31    5.97    7.23
  -5  -8  32    9.31    6.82
  -5  -8  33    1.11    5.10
  -5  -8  34    2.54    5.24
  -5   9   1    0.51    3.96
  -5  -9   1    2.02    5.61
  -5   9   2  150.13   20.10
   5  -9  -2  197.20   20.61
  -5  -9   2  139.43   21.95
  -5   9   3    9.65    5.55
   5  -9  -3   22.40    5.90
  -5  -9   3   27.21    8.21
  -5   9   4    0.00    3.63
   5  -9  -4    1.88    3.84
  -5  -9   4   -0.00    4.72
  -5   9   5   14.08    5.50
   5  -9  -5    9.12    4.53
  -5  -9   5    8.47    6.26
  -5   9   6   56.25    9.92
   5  -9  -6   62.66    9.88
  -5   9   7    9.54    5.22
   5  -9  -7   14.01    5.06
  -5   9   8  172.54   19.15
   5  -9  -8  151.98   18.01
   5   9  -8  118.47   19.88
  -5   9   9    9.14    5.12
   5  -9  -9    7.21    4.58
   5   9  -9    7.49    6.72
  -5   9  10    1.52    4.64
   5   9 -10    3.39    5.81
  -5  -9  10    1.05    5.22
  -5   9  11    4.08    4.61
   5   9 -11    7.01    6.00
  -5  -9  11    4.31    5.25
  -5   9  12  204.42   23.24
   5   9 -12  209.91   25.70
  -5  -9  12  180.61   25.71
  -5   9  13    8.39    5.60
   5   9 -13    8.33    6.22
  -5  -9  13    6.99    6.41
  -5   9  14   38.77    8.20
   5   9 -14   39.70   10.26
  -5  -9  14   29.56    9.92
   5   9 -15    7.37    6.79
  -5  -9  15    5.09    6.17
   5   9 -16   48.19   10.82
  -5  -9  16   43.57   10.71
   5   9 -17    0.00    5.01
  -5  -9  17   -0.00    5.57
   5   9 -18   67.53   13.42
  -5  -9  18   80.97   14.99
   5   9 -19    4.24    5.82
  -5  -9  19    1.94    5.17
   5   9 -20   -0.00    5.58
  -5  -9  20    2.42    5.65
   5   9 -21    5.60    6.16
  -5  -9  21    1.44    5.28
   5   9 -22   42.71   10.42
  -5  -9  22   38.40   10.79
   5   9 -23    0.00    5.46
  -5  -9  23    0.09    5.01
   5   9 -24    9.86    6.75
  -5  -9  24    8.35    6.90
   5   9 -25   -0.00    5.31
  -5  -9  25    0.00    6.75
   5   9 -26    0.00    5.31
  -5  -9  26    0.35    5.92
   5   9 -27    0.00    5.61
  -5  -9  27   -0.00    6.01
   5   9 -28    4.21    6.03
  -5  -9  28    4.23    5.89
   5   9 -29    0.00    5.33
  -5  -9  29   -0.00    5.21
   5   9 -30    0.00    5.90
  -5  -9  30    4.17    6.19
  -5  -9  31   -0.00    5.89
  -5  -9  32   -0.00    6.03
  -5  -9  33   -0.00    6.77
  -5  10   1    5.88    5.97
   5  10  -1   10.49    7.57
  -5 -10   1   18.61    8.56
  -5  10   2    4.01    5.69
   5  10  -2   -0.00    6.52
  -5 -10   2   -0.00    5.00
  -5  10   3    0.03    4.50
   5  10  -3   -0.00    6.23
  -5 -10   3   -0.00    5.77
  -5  10   4    7.36    5.45
   5  10  -4    4.18    6.21
  -5  10   5   -0.00    4.55
   5  10  -5    0.84    5.05
  -5  10   6   59.53   10.52
   5  10  -6   50.69   11.77
  -5  10   7    2.66    5.04
   5 -10  -7    6.57    4.64
   5  10  -7    9.69    7.01
  -5  10   8    0.00    4.60
   5  10  -8    0.00    5.93
  -5 -10   8    6.06    6.07
  -5  10   9    2.82    4.63
   5  10  -9   -0.00    5.69
  -5 -10   9    4.18    5.15
  -5  10  10  117.80   15.01
   5  10 -10   90.20   16.15
  -5 -10  10   76.59   15.67
  -5  10  11    3.71    4.77
   5  10 -11    0.00    6.06
  -5 -10  11    0.00    5.47
  -5  10  12    7.53    5.15
   5  10 -12    0.31    6.19
  -5 -10  12    0.00    5.28
  -5  10  13    4.37    4.97
   5  10 -13    0.86    6.12
  -5 -10  13    0.00    4.44
   5  10 -14   33.63    9.05
  -5 -10  14   35.19   10.49
   5  10 -15    0.74    5.45
  -5 -10  15   -0.00    5.05
   5  10 -16   46.52   10.98
  -5 -10  16   30.58    9.95
   5  10 -17   -0.00    5.88
  -5 -10  17    0.00    5.73
   5  10 -18    5.54    6.70
  -5 -10  18    3.47    6.14
   5  10 -19   -0.00    5.10
  -5 -10  19    2.17    6.59
   5  10 -20   62.64   12.54
  -5 -10  20   59.15   13.33
   5  10 -21    5.68    6.61
  -5 -10  21    0.00    5.21
   5  10 -22   11.79    7.37
  -5 -10  22    3.09    5.90
   5  10 -23    1.50    5.57
  -5 -10  23    0.00    4.64
   5  10 -24    2.14    5.94
  -5 -10  24   11.45    7.81
   5  10 -25    4.81    5.83
  -5 -10  25   -0.00    5.24
   5  10 -26   21.25    8.34
  -5 -10  26   25.29    9.31
   5  10 -27    3.10    6.30
  -5 -10  27   -0.00    6.45
  -5 -10  28   -0.00    5.59
   5  10 -29    5.01    5.98
  -5 -10  29    2.97    5.76
   5  10 -30    6.37    6.90
  -5 -10  30   12.50    7.42
   5  10 -31    1.19    6.53
  -5 -10  31    3.50    6.39
  -5 -10  32    1.59    7.73
   5  11  -1   19.10    8.95
   5  11  -2  117.77   19.10
  -5  11   3   18.96    6.94
   5  11  -3   19.81    8.67
  -5  11   4    4.02    5.34
   5  11  -4    1.25    6.16
  -5  11   5    5.47    5.66
   5  11  -5   -0.00    6.00
  -5  11   6   15.37    6.68
   5  11  -6    5.69    7.01
  -5 -11   6   23.68    8.80
  -5  11   7   -0.00    4.94
   5  11  -7   -0.00    6.15
  -5 -11   7    2.06    5.69
  -5  11   8   47.32    9.94
   5  11  -8   40.29   11.14
  -5 -11   8   58.70   12.66
  -5  11   9    5.74    5.82
   5  11  -9   17.15    7.91
  -5 -11   9    8.15    6.62
  -5  11  10    2.31    5.20
   5  11 -10    5.91    6.97
  -5 -11  10   -0.00    5.05
  -5  11  11    0.89    4.82
   5  11 -11    3.89    6.11
  -5 -11  11    4.28    5.54
   5  11 -12   62.35   12.89
  -5 -11  12   46.96   12.12
   5  11 -13   -0.00    6.23
  -5 -11  13    2.66    5.60
   5  11 -14   18.48    8.63
  -5 -11  14   26.15    9.28
   5  11 -15    3.27    5.99
  -5 -11  15    0.00    5.97
   5  11 -16   14.01    7.72
  -5 -11  16   11.95    6.90
   5  11 -17    8.00    6.92
  -5 -11  17    0.00    6.18
   5  11 -18   39.87   10.60
  -5 -11  18   28.55   10.13
   5  11 -19   -0.00    7.02
  -5 -11  19    3.23    6.25
   5  11 -20    3.19    6.16
  -5 -11  20    4.57    6.41
   5  11 -21    3.21    6.73
  -5 -11  21   -0.00    5.82
   5  11 -22   31.86    9.68
  -5 -11  22   16.20    8.89
   5  11 -23    0.00    5.99
  -5 -11  23    7.28    6.48
   5  11 -24    8.46    7.20
  -5 -11  24   15.88    7.92
   5  11 -25    0.00    6.48
  -5 -11  25    3.51    6.10
   5  11 -26    7.67    6.59
  -5 -11  26   13.28    7.97
   5  11 -27    1.98    6.62
  -5 -11  27    1.31    5.95
   5  11 -28   26.77    9.52
  -5 -11  28    0.00    5.95
   5  11 -29   -0.00    5.63
  -5 -11  29    3.19    6.12
   5  11 -30    5.67    6.35
  -5 -11  30    2.78    6.45
   5  11 -31    4.60    6.45
  -5 -11  31    2.29    6.11
  -5  12   1    5.36    5.41
   5  12  -1    0.79    5.63
  -5  12   2    1.49    5.63
   5  12  -2   -0.00    5.70
  -5  12   3    2.53    5.76
   5  12  -3    4.78    7.04
  -5 -12   3   -0.00    6.00
   5  12  -4   61.80   13.69
  -5 -12   4   62.09   14.38
   5  12  -5   14.45    7.64
  -5 -12   5   10.66    7.76
   5  12  -6    7.36    6.31
  -5 -12   6   15.77    8.29
   5  12  -7    3.77    6.37
  -5 -12   7    2.59    5.51
   5  12  -8    9.59    7.06
  -5 -12   8    5.17    6.38
   5  12  -9    1.62    6.71
  -5 -12   9    3.86    7.06
  -5  12  10   20.41    7.64
   5  12 -10   24.65    8.83
  -5 -12  10   12.19    7.68
   5  12 -11   -0.00    6.48
  -5 -12  11   -0.00    5.36
   5  12 -12    9.03    7.27
  -5 -12  12    3.90    6.24
   5  12 -13    6.32    6.59
  -5 -12  13    0.00    6.35
   5  12 -14   19.21    8.86
  -5 -12  14   13.85    7.18
   5  12 -15    6.19    7.37
  -5 -12  15    5.67    6.95
   5  12 -16   12.38    7.26
  -5 -12  16    9.78    7.54
   5  12 -17   -0.00    6.51
  -5 -12  17   -0.00    5.89
   5  12 -18   -0.00    5.53
  -5 -12  18    8.73    8.00
   5  12 -19    0.00    7.34
  -5 -12  19    2.57    6.20
   5  12 -20   45.11   11.42
  -5 -12  20   26.62   10.91
   5  12 -21   -0.00    5.05
  -5 -12  21   -0.00    5.90
   5  12 -22    0.00    5.76
  -5 -12  22    0.00    5.76
   5  12 -23    9.45    6.97
  -5 -12  23   -0.00    6.56
   5  12 -24   11.61    7.90
  -5 -12  24    7.51    6.99
   5  12 -25    0.35    5.51
  -5 -12  25    0.09    5.10
   5  12 -26   -0.00    6.47
  -5 -12  26   10.51    7.82
   5  12 -27   -0.00    7.15
  -5 -12  27    0.24    5.86
   5  12 -28   -0.00    5.70
  -5 -12  28    0.00    6.90
   5  12 -29    6.61    6.90
  -5 -12  29    0.00    6.06
   5  12 -30    8.50    6.80
  -5 -12  30    7.07    7.47
   5  12 -31    4.70    6.38
   5  12 -32   -0.00    6.29
  -5  13   1    0.99    5.83
   5  13  -1    4.15    6.45
  -5 -13   1    4.66    7.71
  -5  13   2   32.52    9.76
   5  13  -2   32.77   11.31
  -5 -13   2   40.37   12.03
  -5  13   3    1.63    5.84
   5  13  -3   10.87    7.25
  -5 -13   3   -0.00    6.75
  -5  13   4    9.78    6.96
   5  13  -4    3.76    7.43
  -5 -13   4   15.10    8.45
  -5  13   5    4.84    6.36
   5  13  -5   -0.00    6.78
  -5 -13   5    0.00    5.03
  -5  13   6   30.78    9.67
   5  13  -6   48.24   12.63
  -5 -13   6   59.58   13.25
  -5  13   7    8.34    6.61
   5  13  -7   21.31    8.80
  -5 -13   7    6.24    7.32
  -5  13   8   15.75    7.87
   5  13  -8   43.44   11.28
  -5 -13   8   46.50   12.42
  -5  13   9    4.85    5.92
   5  13  -9    0.00    6.36
  -5 -13   9    0.39    5.90
   5  13 -10   -0.00    6.16
  -5 -13  10    6.53    6.31
   5  13 -11    7.50    7.64
  -5 -13  11    9.83    7.38
   5  13 -12   19.71    9.19
  -5 -13  12    7.00    7.49
   5  13 -13    6.72    6.84
  -5 -13  13   -0.00    6.05
   5  13 -14    1.40    6.25
  -5 -13  14    1.21    6.32
   5  13 -15    2.65    7.35
  -5 -13  15    1.77    5.55
   5  13 -16    9.78    7.61
  -5 -13  16    8.02    6.48
   5  13 -17    0.00    6.37
  -5 -13  17    1.74    6.48
   5  13 -18   15.72    7.73
  -5 -13  18    3.36    6.91
   5  13 -19   -0.00    7.60
  -5 -13  19   -0.00    6.11
   5  13 -20   -0.00    6.62
  -5 -13  20   12.55    8.08
   5  13 -21   -0.00    7.13
  -5 -13  21   -0.00    6.32
   5  13 -22   14.37    8.59
  -5 -13  22   11.68    8.58
   5  13 -23    0.76    5.83
  -5 -13  23    3.26    6.57
   5  13 -24    5.39    7.83
  -5 -13  24    0.54    6.58
   5  13 -25    8.87    7.85
  -5 -13  25   -0.00    7.65
   5  13 -26   -0.00    6.76
  -5 -13  26    0.00    6.87
   5  13 -27    0.42    6.26
  -5 -13  27   -0.00    6.06
   5  13 -28    1.02    6.89
  -5 -13  28    3.84    6.64
   5  13 -29    8.84    6.95
   5  13 -30   -0.00    7.28
  -5  14   1    2.02    6.06
   5  14  -1    2.91    6.20
  -5  14   2   -0.00    5.84
   5  14  -2    6.02    8.01
  -5  14   3    3.20    7.26
   5  14  -3    0.00    7.88
  -5 -14   3    2.57    7.31
  -5  14   4   10.03    7.43
   5  14  -4   33.74   10.63
  -5 -14   4   22.41   10.27
  -5  14   5   14.40    7.63
   5  14  -5   28.53   10.16
  -5 -14   5    5.94    5.98
  -5  14   6   19.04    7.77
   5  14  -6   17.96    8.74
  -5 -14   6   11.38    8.34
  -5  14   7    1.29    6.15
   5  14  -7   -0.00    5.94
  -5 -14   7   -0.00    5.57
   5  14  -8    0.24    6.72
  -5 -14   8    0.00    6.57
   5  14  -9   13.36    7.93
  -5 -14   9    2.28    6.67
   5  14 -10   24.14   10.28
  -5 -14  10   16.27    9.43
   5  14 -11    7.29    7.75
  -5 -14  11    7.27    7.37
   5  14 -12    1.42    6.83
  -5 -14  12    1.93    6.14
   5  14 -13    5.63    7.17
  -5 -14  13    4.17    6.35
   5  14 -14   10.79    7.01
  -5 -14  14    6.21    7.62
   5  14 -15   10.37    7.89
  -5 -14  15    2.04    6.40
   5  14 -16    3.41    6.62
  -5 -14  16    8.58    6.91
   5  14 -17    0.00    6.81
  -5 -14  17    1.88    5.51
   5  14 -18    3.30    6.71
  -5 -14  18    0.00    6.13
   5  14 -19    0.33    6.63
  -5 -14  19   -0.00    6.71
   5  14 -20   13.72    8.73
  -5 -14  20    9.15    7.40
   5  14 -21    7.40    7.40
  -5 -14  21    1.34    6.31
   5  14 -22    6.40    7.45
  -5 -14  22    0.00    6.32
   5  14 -23   -0.00    7.28
  -5 -14  23    2.45    6.56
   5  14 -24    0.00    7.15
  -5 -14  24    0.53    6.99
   5  14 -25   -0.00    7.53
  -5 -14  25    0.00    7.19
   5  14 -26    3.69    7.07
  -5 -14  26   -0.00    7.04
  -5 -14  27    0.00    7.19
  -5  15   1   12.27    7.58
   5  15  -1    1.42    7.64
  -5  15   2    7.45    7.12
   5  15  -2    8.71    8.14
  -5  15   3    4.86    7.27
   5  15  -3   14.39    8.37
  -5  15   4   -0.00    6.39
   5  15  -4    1.21    7.63
  -5  15   5    3.04    6.02
   5  15  -5    0.48    6.76
  -5  15   6   -0.00    6.32
   5  15  -6    7.43    7.72
   5  15  -7   11.76    8.36
   5  15  -8   -0.00    6.64
   5  15  -9    0.00    6.01
   5  15 -10   -0.00    6.98
  -5 -15  10   -0.00    7.67
   5  15 -11    4.93    7.15
  -5 -15  11    8.09    7.44
   5  15 -12    9.43    8.19
  -5 -15  12   19.89    9.09
   5  15 -13   -0.00    7.25
  -5 -15  13    0.00    6.41
   5  15 -14   -0.00    7.15
  -5 -15  14   11.32    8.47
   5  15 -15   -0.00    7.12
  -5 -15  15    2.81    5.99
   5  15 -16    8.18    7.16
  -5 -15  16   -0.00    6.69
   5  15 -17    4.58    6.81
  -5 -15  17    7.61    7.97
   5  15 -18    8.56    7.90
  -5 -15  18   -0.00    7.16
   5  15 -19    9.22    7.92
  -5 -15  19   -0.00    6.41
   5  15 -20   -0.00    6.80
  -5 -15  20    3.41    7.77
   5  15 -21   -0.00    6.81
  -5 -15  21    4.13    6.70
   5  15 -22    4.41    7.25
  -5 -15  22    4.16    7.64
  -5 -15  23    6.10    7.78
  -5 -15  24    0.00    7.23
  -5 -15  25    8.73    8.35
  -5  16   1   -0.00    6.49
   5  16  -1    6.11    8.36
  -5  16   2    4.11    7.04
   5  16  -2    3.04    7.03
  -5  16   3   -0.00    6.21
   5  16  -3    3.55    7.76
  -5  16   4    6.31    7.16
   5  16  -4    3.86    7.35
   5  16  -5    0.95    7.46
   5  16  -6   -0.00    6.64
   5  16  -7    1.48    7.08
   5  16  -8    1.67    6.64
   5  16  -9   -0.00    6.16
   5  16 -10   -0.00    6.85
   5  16 -11    1.27    6.70
   5  16 -12   -0.00    7.48
   5  16 -13    2.60    6.84
   5  16 -14    1.32    7.28
   5  16 -15    2.81    6.81
   5  16 -16    0.18    7.19
  -5  17   1    3.16    6.94
   5  17  -1    2.77    8.00
  -5  17   2    3.18    7.36
   5  17  -2    9.80    9.22
   5  17  -3    2.39    7.90
   5  17  -4    0.67    7.53
   5  17  -5    2.38    7.92
   5  17  -6   -0.00    7.29
  -4   0   1   -0.00    2.38
  -4   0   1    2.74    2.62
   4   0  -1   -0.00    2.41
   4   0  -1    0.00    2.13
  -4   0   2   20.04    4.28
  -4   0   2   23.62    4.59
   4   0  -2   28.92    4.53
   4   0  -2   23.54    4.08
  -4   0   3    1.40    2.40
  -4   0   3   -0.00    2.10
   4   0  -3    1.24    2.17
   4   0  -3    0.54    1.74
  -4   0   4 1210.55  117.41
  -4   0   4 1303.32  117.68
   4   0  -4 1224.63  117.44
   4   0  -4 1280.07  117.03
  -4   0   5    0.00    2.06
  -4   0   5   -0.00    1.79
   4   0  -5    0.70    2.07
   4   0  -5   -0.00    1.17
  -4   0   6  696.87   66.51
  -4   0   6  687.05   66.70
   4   0  -6  741.11   66.77
  -4   0   7    0.00    1.70
  -4   0   7    0.72    1.63
   4   0  -7    0.08    1.88
  -4   0   8 3210.23  284.71
  -4   0   8 2943.74  284.78
   4   0  -8 3053.74  284.77
  -4   0   9   -0.00    1.84
  -4   0   9   -0.00    1.85
   4   0  -9   -0.00    1.92
  -4   0  10   27.83    3.96
  -4   0  10   31.26    4.26
   4   0 -10   23.54    3.94
  -4   0  11    0.15    1.82
  -4   0  11    1.34    1.92
   4   0 -11    0.00    1.99
  -4   0  12   15.24    3.04
  -4   0  12   14.07    3.24
   4   0 -12   10.13    2.92
  -4   0  13    0.08    1.96
  -4   0  13    0.00    2.13
   4   0 -13   -0.00    2.47
  -4   0  14 1647.79  150.57
   4   0 -14 1583.13  149.57
   4   0 -14 1579.60  150.13
  -4   0  15   -0.00    2.37
   4   0 -15    0.39    2.56
  -4   0  16   60.15    7.82
   4   0 -16   44.52    7.09
   4   0 -16   61.53    7.63
  -4   0  17    0.15    2.17
   4   0 -17    0.05    2.21
   4   0 -17   -0.00    2.48
   4   0 -18  157.44   18.43
   4   0 -18  188.34   18.95
   4   0 -19    5.24    3.30
   4   0 -19    0.00    2.54
   4   0 -20  158.70   18.62
   4   0 -20  177.77   18.97
  -4   0  21   -0.00    3.31
   4   0 -21    1.00    3.15
   4   0 -21   -0.00    2.99
  -4   0  22   26.28    6.39
   4   0 -22   24.31    5.63
   4   0 -22   36.81    6.45
   4   0 -23    1.12    3.48
   4   0 -23    0.00    3.60
   4   0 -24   44.26    7.95
   4   0 -25    1.62    3.46
   4   0 -26   70.31   10.99
  -4   0  29   -0.00    3.45
  -4   0  30   41.69    8.90
  -4   0  31    2.55    4.10
  -4   0  32    1.72    3.91
  -4   0  33    6.44    4.69
  -4   0  34   13.56    6.25
  -4   0  35    0.33    4.31
  -4   0  36   30.04    8.36
  -4   0  37    1.45    4.26
  -4   0  38    0.00    4.56
  -4   0  39    4.65    4.31
  -4   1   1   20.69    3.88
  -4   1   1   23.96    4.30
   4  -1  -1   20.67    4.23
   4  -1  -1   17.31    3.72
   4   1  -1   29.34    4.97
   4   1  -1   18.90    4.11
  -4  -1   1   17.09    4.57
  -4  -1   1   17.17    4.45
  -4   1   2 1063.94   99.76
  -4   1   2 1073.48  100.06
   4  -1  -2 1099.29  100.01
   4  -1  -2 1220.41  100.56
   4  -1  -2 1066.93   99.56
   4   1  -2  753.24   99.80
   4   1  -2 1129.76  100.52
  -4  -1   2 1149.52  100.69
  -4  -1   2 1127.57  101.00
  -4   1   3   31.93    4.11
  -4   1   3   21.69    3.85
   4  -1  -3   27.43    4.10
   4  -1  -3   29.66    3.58
   4  -1  -3   26.72    3.50
   4   1  -3   26.99    4.91
   4   1  -3    8.23    3.69
  -4  -1   3   32.42    5.20
  -4  -1   3   30.75    5.10
  -4   1   4    2.02    1.66
  -4   1   4    5.39    1.99
   4  -1  -4    2.51    1.83
   4   1  -4    3.39    2.77
   4   1  -4    4.96    2.24
  -4  -1   4    2.98    2.64
  -4  -1   4    5.50    2.77
  -4   1   5   13.31    2.58
  -4   1   5   15.27    2.48
   4  -1  -5   15.71    2.61
   4   1  -5    9.78    3.44
   4   1  -5   14.77    3.07
  -4  -1   5   17.79    3.71
  -4  -1   5   13.36    3.61
  -4   1   6  418.28   41.19
  -4   1   6  474.21   41.27
   4  -1  -6  430.64   41.22
   4   1  -6  406.08   42.41
   4   1  -6  461.06   42.10
  -4  -1   6  433.61   42.31
  -4  -1   6  439.83   42.71
  -4   1   7   55.57    5.30
  -4   1   7   48.04    5.13
   4  -1  -7   47.28    5.28
   4   1  -7   58.16    7.08
   4   1  -7   59.73    6.38
  -4  -1   7   58.88    6.78
  -4  -1   7   51.43    6.99
   4   1  -8 1271.93  121.06
   4   1  -8 1371.14  120.63
  -4  -1   8 1255.90  120.85
  -4  -1   8 1242.03  121.23
   4   1  -9    0.00    2.42
   4   1  -9    0.00    1.62
  -4  -1   9    0.16    2.31
  -4  -1   9    0.28    2.40
   4  -1 -10  554.31   54.27
   4  -1 -10  604.72   54.36
   4   1 -10  608.96   55.98
  -4  -1  10  607.76   55.82
  -4  -1  10  575.95   56.12
   4  -1 -11  181.41   17.28
   4  -1 -11  171.51   17.25
   4   1 -11  196.98   18.90
  -4  -1  11  193.50   18.73
  -4  -1  11  165.23   18.84
   4  -1 -12  466.73   47.21
   4  -1 -12  518.63   47.39
   4   1 -12  434.49   48.29
  -4  -1  12  637.07   49.09
  -4  -1  12  530.91   49.12
   4  -1 -13   95.97   11.12
   4  -1 -13  115.49   11.39
   4   1 -13  113.07   12.49
  -4  -1  13  128.10   12.62
  -4  -1  13  101.35   12.57
   4  -1 -14   -0.00    1.83
   4  -1 -14    0.84    1.99
   4   1 -14   -0.00    2.60
  -4  -1  14   -0.00    2.18
  -4  -1  14    0.21    2.41
   4  -1 -15   48.52    6.13
   4  -1 -15   43.56    6.10
   4   1 -15   43.46    6.92
  -4  -1  15   58.34    7.18
  -4  -1  15   42.40    7.06
   4  -1 -16  284.97   28.03
   4  -1 -16  281.87   28.06
   4   1 -16  257.18   28.73
  -4  -1  16  304.01   29.05
  -4  -1  16  287.19   29.45
   4  -1 -17    1.15    2.39
   4  -1 -17    0.36    2.19
   4   1 -17    3.09    2.92
   4   1 -17    0.00    2.38
  -4  -1  17   -0.00    2.51
  -4  -1  17    1.07    2.75
  -4   1  18  328.41   32.74
   4  -1 -18  327.10   32.14
   4  -1 -18  340.08   32.22
   4   1 -18  244.90   32.23
   4   1 -18  365.81   33.45
  -4  -1  18  343.18   33.64
  -4   1  19   23.27    4.82
   4  -1 -19   16.76    4.19
   4  -1 -19   16.42    4.10
   4   1 -19   21.13    5.04
   4   1 -19   18.38    4.80
  -4  -1  19   14.24    4.62
  -4   1  20   34.03    6.14
   4  -1 -20   29.89    5.69
   4   1 -20   30.76    6.40
   4   1 -20   32.77    6.19
  -4   1  21    8.75    4.02
   4  -1 -21    3.06    3.07
   4  -1 -21    6.76    3.68
   4   1 -21    4.81    3.80
   4   1 -21    0.00    3.34
  -4   1  22  227.15   29.15
   4  -1 -22  294.37   29.30
   4  -1 -22  285.54   29.04
   4   1 -22  275.60   29.76
   4   1 -22  312.45   30.22
   4  -1 -23    8.02    4.08
   4   1 -23    4.52    4.03
   4   1 -23   17.12    5.26
  -4  -1  23    3.59    4.17
   4  -1 -24   11.82    4.37
   4   1 -24   12.53    5.11
  -4  -1  24    8.17    4.64
   4  -1 -25   26.62    6.19
   4   1 -25   24.76    6.63
  -4  -1  25   27.20    6.89
   4   1 -26   87.22   12.56
  -4  -1  26   78.66   12.68
   4   1 -27    0.00    3.89
  -4  -1  27    0.86    4.13
  -4  -1  28   32.34    8.10
  -4  -1  29    2.04    4.67
  -4  -1  30    1.37    4.29
  -4  -1  31    3.09    4.28
  -4  -1  32   25.42    7.93
  -4  -1  33   -0.00    4.70
  -4  -1  34    6.21    4.87
  -4  -1  35    3.34    4.55
  -4  -1  36    2.73    6.48
  -4  -1  37    1.23    4.74
  -4  -1  38    2.85    6.00
  -4   1  39    4.42    5.95
  -4  -1  39   -0.00    5.44
  -4   2   1   94.56   10.01
  -4   2   1   87.24   10.12
   4  -2  -1   96.75   10.15
   4  -2  -1   73.71    9.42
   4  -2  -1   74.52    9.41
   4   2  -1   89.20   11.14
   4   2  -1   84.05   10.56
  -4  -2   1   83.21   10.63
  -4  -2   1   78.31   10.85
  -4   2   2  210.02   21.63
  -4   2   2  206.65   21.55
  -4   2   2  211.81   21.78
   4  -2  -2  214.80   21.76
   4  -2  -2  204.14   21.21
   4  -2  -2  206.05   21.19
   4   2  -2  208.48   22.77
   4   2  -2  238.34   22.89
  -4  -2   2  233.72   22.89
  -4  -2   2  245.79   23.42
  -4   2   3   15.75    3.28
  -4   2   3   22.74    3.55
  -4   2   3   12.74    3.06
  -4   2   3   16.05    3.48
   4  -2  -3   17.76    2.76
   4  -2  -3   19.97    2.89
   4   2  -3   24.66    5.02
   4   2  -3   21.21    4.30
  -4  -2   3   16.63    4.19
  -4  -2   3   10.93    4.26
  -4   2   4 1675.66  174.75
  -4   2   4 1853.67  174.77
  -4   2   4 1937.46  175.20
  -4   2   4 2116.17  175.23
   4   2  -4 1828.35  176.41
   4   2  -4 1923.50  176.23
  -4  -2   4 1908.46  176.20
  -4  -2   4 1876.59  176.63
  -4   2   5   41.06    5.08
  -4   2   5   40.42    5.00
  -4   2   5   44.15    5.10
  -4   2   5   43.99    5.10
   4   2  -5   53.86    7.10
   4   2  -5   42.64    6.34
  -4  -2   5   46.03    6.71
  -4  -2   5   48.74    7.22
  -4   2   6   23.64    2.53
  -4   2   6   20.49    2.46
  -4   2   6   12.36    2.21
  -4   2   6   16.30    2.35
   4   2  -6   12.03    4.15
   4   2  -6   15.53    3.81
  -4  -2   6   22.41    4.45
  -4  -2   6   17.66    4.41
   4   2  -7  375.37   37.87
   4   2  -7  422.06   37.77
  -4  -2   7  384.25   37.70
  -4  -2   7  342.88   37.94
   4   2  -8  839.10   66.50
   4   2  -8  852.61   66.09
  -4  -2   8  459.24   64.82
  -4  -2   8  809.48   66.82
   4   2  -9  195.92   21.13
   4   2  -9  199.06   20.68
  -4  -2   9  200.47   20.91
  -4  -2   9  203.55   21.58
   4   2 -10   77.50    9.96
   4   2 -10   84.88    9.56
  -4  -2  10   66.05    9.51
  -4  -2  10   85.12   10.43
   4   2 -11   63.88    8.64
   4   2 -11   71.26    8.31
  -4  -2  11   52.91    8.19
  -4  -2  11   65.01    8.87
   4  -2 -12    2.45    1.11
   4  -2 -12    1.63    1.23
   4   2 -12    2.01    3.05
   4   2 -12   -0.00    2.02
  -4  -2  12    0.85    2.70
  -4  -2  12    0.21    2.57
  -4   2  13   16.19    2.78
   4  -2 -13   19.34    2.63
   4  -2 -13   15.46    2.74
   4   2 -13   17.65    4.57
  -4  -2  13   25.17    4.65
  -4  -2  13    4.87    3.71
  -4   2  14  897.52   80.89
   4  -2 -14  816.23   80.28
   4  -2 -14  883.38   80.44
   4   2 -14  806.31   82.18
  -4  -2  14  861.36   82.24
  -4  -2  14  899.04   83.09
  -4   2  15   67.82    7.61
   4  -2 -15   62.90    7.19
   4  -2 -15   65.31    7.29
   4   2 -15   55.48    8.66
  -4  -2  15   50.82    8.29
  -4  -2  15   59.41    9.09
  -4   2  16   16.32    3.51
   4  -2 -16   11.62    3.05
   4  -2 -16   20.41    3.59
   4   2 -16   20.94    4.77
  -4  -2  16   22.35    4.70
  -4  -2  16    8.70    4.01
  -4   2  17    1.64    2.23
   4  -2 -17    2.04    2.17
   4  -2 -17    1.55    2.21
   4   2 -17    3.74    3.07
  -4  -2  17   -0.00    2.64
  -4  -2  17    2.64    3.71
  -4   2  18  147.07   16.81
   4  -2 -18  156.54   16.41
   4  -2 -18  164.50   16.54
   4   2 -18  154.94   17.94
  -4  -2  18  171.54   17.97
  -4  -2  18  122.53   17.69
  -4   2  19  126.06   15.95
   4  -2 -19  137.98   15.64
   4  -2 -19  160.39   15.97
   4   2 -19  142.28   17.15
  -4  -2  19  162.30   17.27
  -4  -2  19  137.28   17.47
  -4   2  20   47.58    7.51
   4  -2 -20   41.51    6.68
   4  -2 -20   53.03    7.04
   4   2 -20   38.14    7.48
   4   2 -20   39.98    7.61
  -4  -2  20   55.91    8.18
  -4   2  21    0.61    2.76
   4  -2 -21    2.56    2.93
   4  -2 -21    5.11    3.05
   4   2 -21    2.04    3.66
   4   2 -21    2.76    3.37
  -4  -2  21    5.57    3.78
  -4   2  22   12.57    4.63
   4  -2 -22   17.76    4.60
   4   2 -22   11.56    4.69
   4   2 -22    8.99    4.18
  -4  -2  22   12.08    4.71
   4  -2 -23    3.41    3.70
   4   2 -23   -0.00    3.95
   4   2 -23    2.26    3.74
  -4  -2  23    2.74    4.10
   4  -2 -24  164.81   18.24
   4   2 -24  163.16   19.46
   4   2 -24  152.51   18.96
  -4  -2  24  134.97   19.14
   4   2 -25   20.07    6.44
  -4  -2  25   17.38    6.08
   4   2 -26   58.11   10.08
  -4  -2  26   45.36    9.64
   4   2 -27    3.43    4.74
  -4  -2  27    0.00    4.69
   4   2 -28   60.59   10.15
  -4  -2  28   34.34    8.85
  -4  -2  30   70.17   12.45
  -4  -2  31   -0.00    4.76
  -4  -2  32    1.96    4.96
  -4  -2  33    0.00    4.16
  -4  -2  34   13.22    6.26
  -4  -2  35    1.56    5.07
  -4  -2  36    0.00    5.84
  -4  -2  37    0.36    4.53
  -4  -2  38    5.40    5.34
  -4  -2  39   -0.00    5.22
  -4   3   1   30.37    5.57
  -4   3   1   26.62    5.47
  -4   3   1   36.32    5.95
  -4   3   1   46.62    6.30
   4  -3  -1   34.77    5.55
   4  -3  -1   52.90    6.08
   4   3  -1   41.52    7.39
   4   3  -1   48.07    7.39
  -4  -3   1   39.05    6.97
  -4  -3   1   39.52    7.28
  -4   3   2  323.11   33.98
  -4   3   2  349.84   34.24
  -4   3   2  354.47   34.44
  -4   3   2  363.36   34.40
   4  -3  -2  322.55   33.76
   4  -3  -2  375.96   33.94
   4   3  -2  374.26   35.97
   4   3  -2  288.69   34.98
  -4  -3   2  374.14   35.55
  -4  -3   2  368.81   36.18
  -4   3   3    4.33    2.72
  -4   3   3    6.87    2.75
  -4   3   3    5.82    2.54
  -4   3   3    9.34    2.71
   4  -3  -3   10.41    2.61
   4  -3  -3    7.64    2.30
   4   3  -3    4.04    3.46
   4   3  -3   13.86    3.98
  -4  -3   3    4.23    3.69
  -4  -3   3    4.30    3.56
  -4   3   4   17.83    3.39
  -4   3   4   17.49    3.33
  -4   3   4   13.72    3.23
  -4   3   4   13.01    3.16
   4  -3  -4   17.85    2.58
   4  -3  -4   16.46    2.55
   4   3  -4   15.31    4.76
   4   3  -4   15.29    4.18
  -4  -3   4   17.28    4.59
  -4  -3   4   12.93    4.68
  -4   3   5   46.56    5.65
  -4   3   5   51.27    5.86
  -4   3   5   52.54    5.93
  -4   3   5   32.01    5.35
   4   3  -5   41.87    7.33
   4   3  -5   40.03    6.95
  -4  -3   5   55.97    7.64
  -4  -3   5   68.25    8.70
  -4   3   6   57.45    6.73
  -4   3   6   68.02    7.02
  -4   3   6   59.88    6.83
   4  -3  -6   54.06    6.72
   4   3  -6   67.35    9.22
   4   3  -6   74.04    9.00
  -4  -3   6   48.68    8.18
  -4  -3   6   68.61    9.56
  -4   3   7  472.63   48.37
  -4   3   7  496.13   48.57
  -4   3   7  516.17   48.86
   4  -3  -7  565.31   48.65
   4   3  -7  523.79   50.98
   4   3  -7  562.53   50.84
  -4  -3   7  518.60   50.59
  -4  -3   7  526.74   51.44
  -4   3   8   74.03    7.81
  -4   3   8   83.60    7.94
   4  -3  -8   68.41    7.65
   4   3  -8   69.68   10.23
   4   3  -8   79.24    9.92
  -4  -3   8   82.70   10.20
  -4  -3   8   81.66   10.77
  -4   3   9    0.45    1.43
  -4   3   9    0.00    1.27
   4  -3  -9    0.70    1.28
   4   3  -9    5.28    3.71
   4   3  -9    1.00    2.89
  -4  -3   9    0.55    3.02
  -4  -3   9   -0.00    3.26
  -4   3  10  235.95   22.93
  -4   3  10  224.14   23.15
   4  -3 -10  260.95   22.98
   4   3 -10  253.19   26.01
  -4  -3  10  264.32   25.74
  -4  -3  10  241.02   26.29
  -4   3  11  403.72   38.67
  -4   3  11  414.28   38.99
   4  -3 -11  408.07   38.63
   4   3 -11  406.61   41.60
   4   3 -11  456.96   41.45
  -4  -3  11  435.91   41.47
  -4  -3  11  421.03   42.19
  -4   3  12  342.23   32.13
  -4   3  12  332.76   32.43
   4  -3 -12  342.59   32.10
   4   3 -12  337.58   34.94
   4   3 -12  325.10   34.31
  -4  -3  12  360.01   34.77
  -4  -3  12  331.21   35.29
  -4   3  13  117.72   10.51
  -4   3  13   93.46   10.62
   4  -3 -13   98.90   10.29
   4   3 -13   90.26   12.71
   4   3 -13   98.86   12.24
  -4  -3  13   96.18   12.49
  -4  -3  13   91.33   12.96
  -4   3  14    7.11    2.11
  -4   3  14    6.46    2.25
   4  -3 -14    4.21    2.14
   4   3 -14   11.52    4.30
   4   3 -14    6.23    3.09
  -4  -3  14    6.73    3.69
  -4  -3  14    1.61    3.30
  -4   3  15   52.58    6.16
  -4   3  15   46.80    6.37
   4  -3 -15   47.57    6.06
   4   3 -15   41.13    7.62
  -4  -3  15   52.61    7.98
  -4  -3  15   46.50    8.35
  -4   3  16  281.43   28.75
  -4   3  16  280.64   29.14
   4  -3 -16  298.31   28.82
   4   3 -16  308.08   31.17
  -4  -3  16  326.01   31.07
  -4  -3  16  276.74   31.32
  -4   3  17   14.87    3.58
  -4   3  17   16.65    3.93
   4  -3 -17   24.75    4.18
   4   3 -17   15.58    5.17
  -4  -3  17   12.32    4.41
  -4  -3  17   22.13    5.91
  -4   3  18   53.00    7.28
  -4   3  18   54.00    7.72
   4  -3 -18   63.60    7.69
   4   3 -18   53.07    8.97
  -4  -3  18   46.17    8.26
  -4  -3  18   64.61   10.06
  -4   3  19    7.37    3.03
  -4   3  19    4.93    3.11
   4  -3 -19    4.20    2.54
   4  -3 -19    8.32    3.18
   4   3 -19    2.63    3.80
  -4  -3  19    0.00    3.00
  -4   3  20   20.11    4.47
  -4   3  20   19.01    4.73
   4  -3 -20   11.60    3.96
   4  -3 -20   30.73    5.15
   4   3 -20   15.21    5.60
  -4  -3  20   24.88    6.01
  -4   3  21   45.30    8.11
   4  -3 -21   57.40    7.91
   4  -3 -21   60.39    8.22
   4   3 -21   64.17    9.97
  -4  -3  21   52.25    8.95
  -4  -3  21   50.44    9.71
  -4   3  22   69.73   10.31
   4  -3 -22   69.27    9.59
   4   3 -22   78.46   11.58
  -4  -3  22   68.67   10.68
  -4  -3  22   59.21   11.04
   4  -3 -23   60.53    8.62
   4   3 -23   59.83   10.11
   4   3 -23   54.15    9.45
  -4  -3  23   60.97    9.75
  -4  -3  23   40.35    9.32
   4   3 -24    8.93    5.46
  -4  -3  24    6.34    4.82
   4   3 -25   13.43    5.92
  -4  -3  25    1.22    4.33
   4   3 -26   67.54   11.81
  -4  -3  26   75.56   12.58
   4   3 -27    9.64    5.68
  -4  -3  27   14.94    5.77
   4   3 -28   72.59   12.05
  -4  -3  28   56.65   11.45
  -4  -3  29    5.25    5.00
  -4  -3  30    9.45    5.36
  -4  -3  31    1.71    5.17
  -4  -3  32   23.86    7.81
  -4  -3  33    3.04    6.17
  -4  -3  34    4.73    5.88
  -4  -3  35    2.55    3.73
  -4  -3  36    9.23    6.65
  -4  -3  37   -0.00    5.60
  -4  -3  38    5.51    6.14
  -4  -3  39    1.88    4.88
  -4   4   1   63.03    8.97
   4  -4  -1   66.40    8.77
   4  -4  -1   66.32    8.88
   4  -4  -1   70.58    8.63
   4   4  -1   78.42   10.73
   4   4  -1   61.90    9.95
  -4  -4   1   55.47    9.52
  -4  -4   1   71.26   10.71
  -4   4   2  151.75   17.32
  -4   4   2  166.94   17.85
   4  -4  -2  155.76   17.25
   4  -4  -2  167.70   17.32
   4  -4  -2  162.70   17.04
   4   4  -2  131.26   18.27
   4   4  -2  174.49   19.10
  -4  -4   2  179.73   19.02
  -4  -4   2  168.52   19.51
  -4   4   3   87.69    9.77
  -4   4   3   62.08    9.34
   4  -4  -3   91.58    9.71
   4  -4  -3   77.06    9.25
   4  -4  -3   68.39    8.89
   4   4  -3   84.48   11.55
  -4  -4   3   81.75   11.12
  -4  -4   3   85.36   11.83
  -4   4   4  302.74   32.94
  -4   4   4  326.96   33.44
   4  -4  -4  313.82   32.95
   4  -4  -4  352.96   32.82
   4  -4  -4  367.02   32.73
   4   4  -4  323.14   34.93
   4   4  -4  356.22   35.11
  -4  -4   4  329.22   34.60
  -4  -4   4  365.34   35.90
  -4   4   5    4.16    2.77
  -4   4   5    6.22    2.95
   4  -4  -5    5.07    2.73
   4  -4  -5    5.87    2.00
   4  -4  -5    4.43    1.88
   4   4  -5    7.16    4.58
   4   4  -5    6.27    3.87
  -4  -4   5    7.33    4.14
  -4  -4   5    4.08    4.02
  -4   4   6   78.94    9.45
  -4   4   6   92.80    9.93
   4  -4  -6   80.27    9.42
   4  -4  -6   78.27    8.26
   4  -4  -6   86.08    8.28
   4   4  -6   86.44   11.92
   4   4  -6   90.30   11.47
  -4  -4   6   87.27   11.29
  -4  -4   6   88.92   12.24
  -4   4   7    7.89    2.81
  -4   4   7    5.23    2.73
   4  -4  -7    6.75    2.50
   4   4  -7    9.86    4.76
   4   4  -7   11.02    4.06
  -4  -4   7    8.25    4.21
  -4  -4   7    9.49    4.73
  -4   4   8  111.98   12.34
  -4   4   8  110.50   12.56
   4  -4  -8  113.89   12.25
   4   4  -8  136.56   15.45
   4   4  -8  106.14   14.12
  -4  -4   8  148.19   15.04
  -4  -4   8  129.67   15.52
  -4   4   9  340.22   34.15
  -4   4   9  350.82   34.40
   4  -4  -9  334.58   33.96
   4   4  -9  406.76   37.36
   4   4  -9  348.05   36.37
  -4  -4   9  391.16   36.60
  -4  -4   9  400.57   37.93
  -4   4  10  272.35   23.58
  -4   4  10  251.49   23.72
   4  -4 -10  254.62   23.27
   4   4 -10  262.76   26.38
   4   4 -10  257.36   25.84
  -4  -4  10  117.21   23.87
  -4  -4  10  284.96   27.23
  -4   4  11   29.79    4.36
  -4   4  11   23.20    4.31
   4  -4 -11   28.74    4.00
   4   4 -11   38.38    6.86
   4   4 -11   28.35    5.92
  -4  -4  11   29.23    6.27
  -4  -4  11   33.60    7.16
  -4   4  12   55.25    6.68
  -4   4  12   45.47    6.82
   4  -4 -12   59.70    6.69
   4   4 -12   75.17   10.12
   4   4 -12   68.64    9.18
  -4  -4  12   48.43    8.44
  -4  -4  12   67.78   10.07
  -4   4  13  129.11   12.25
  -4   4  13  111.78   12.52
   4  -4 -13  121.61   12.09
   4   4 -13   82.62   13.90
  -4  -4  13  105.21   14.06
  -4  -4  13  106.35   14.97
  -4   4  14  360.35   32.79
  -4   4  14  294.41   32.99
   4  -4 -14  338.27   32.65
   4   4 -14  320.32   35.26
  -4  -4  14  359.44   35.29
  -4  -4  14  366.42   36.44
  -4   4  15  103.08   11.74
  -4   4  15  107.24   12.29
   4  -4 -15  113.54   11.85
   4   4 -15  110.20   14.30
  -4  -4  15  111.68   14.05
  -4  -4  15  105.35   14.78
  -4   4  16   30.12    4.68
  -4   4  16   24.61    4.87
   4  -4 -16   25.16    4.46
   4   4 -16   24.63    6.22
  -4  -4  16   29.50    6.40
  -4  -4  16   28.64    6.96
  -4   4  17    7.86    2.64
  -4   4  17    4.51    2.79
   4  -4 -17    0.88    2.49
   4   4 -17    0.00    3.48
  -4  -4  17    3.86    3.49
  -4  -4  17    3.92    4.22
  -4   4  18  136.28   14.49
  -4   4  18  109.74   14.57
   4  -4 -18  118.04   14.16
   4   4 -18  152.41   17.20
  -4  -4  18  156.24   16.81
  -4   4  19   79.64   10.26
  -4   4  19   80.57   10.79
   4  -4 -19   84.51   10.32
   4   4 -19   73.04   12.08
  -4  -4  19   94.94   12.23
  -4   4  20   55.99    8.52
  -4   4  20   61.26    9.32
   4  -4 -20   79.80    9.30
   4   4 -20   80.33   11.52
  -4  -4  20   73.70   10.52
  -4  -4  20   41.10    9.81
  -4   4  21   30.03    5.96
  -4   4  21   33.12    6.72
   4   4 -21   31.06    7.82
  -4  -4  21   41.14    7.64
  -4  -4  21   30.93    7.70
  -4   4  22    6.90    3.60
   4   4 -22    8.47    5.46
  -4  -4  22    5.31    4.73
   4   4 -23   34.37    8.14
  -4  -4  23   28.49    8.12
   4   4 -24   89.35   12.79
  -4  -4  24   55.17   11.53
   4   4 -25   54.17   10.20
  -4  -4  25   47.44   10.04
   4   4 -26   80.07   13.09
  -4  -4  26   66.73   12.73
  -4  -4  27    0.01    4.46
  -4  -4  28   28.33    8.04
  -4  -4  29   20.99    7.58
   4   4 -30   12.29    6.41
  -4  -4  30    8.64    5.77
  -4  -4  31   -0.00    4.91
  -4  -4  32   -0.00    4.31
  -4  -4  33    2.17    4.57
  -4  -4  34    5.71    5.46
  -4  -4  35   -0.00    4.58
  -4  -4  36    0.34    5.61
  -4  -4  37    7.61    5.24
  -4  -4  38   -0.00    5.06
  -4   5   1   88.71   11.58
   4  -5  -1   90.20   11.57
   4   5  -1   93.07   13.26
   4   5  -1   88.79   12.89
  -4  -5   1  103.59   13.04
  -4  -5   1   98.57   13.87
  -4   5   2  288.72   32.41
   4  -5  -2  310.24   32.43
   4  -5  -2  331.11   32.82
   4  -5  -2  362.35   32.53
   4   5  -2  310.06   34.30
   4   5  -2  333.97   34.44
  -4  -5   2  312.86   33.79
  -4  -5   2  319.02   34.79
  -4   5   3  197.01   21.19
  -4   5   3  205.02   21.77
   4  -5  -3  184.39   20.99
   4  -5  -3  213.83   21.35
   4  -5  -3  198.31   20.68
   4   5  -3  190.77   22.92
   4   5  -3  184.92   22.62
  -4  -5   3  213.70   22.75
  -4  -5   3  209.46   23.82
  -4   5   4   46.01    6.56
  -4   5   4   28.52    6.26
   4  -5  -4   59.88    7.02
   4  -5  -4   39.21    6.07
   4  -5  -4   30.10    5.34
   4   5  -4   42.07    8.24
   4   5  -4   37.64    7.65
  -4  -5   4   53.78    8.37
  -4  -5   4   34.94    7.88
  -4   5   5   51.90    7.47
  -4   5   5   58.88    8.09
   4  -5  -5   57.71    7.45
   4  -5  -5   40.11    6.67
   4  -5  -5   52.48    6.71
   4   5  -5   67.49   10.12
   4   5  -5   63.70    9.43
  -4  -5   5   72.78    9.80
  -4  -5   5   44.35    9.11
  -4   5   6  101.68   11.37
  -4   5   6   96.43   11.61
   4  -5  -6   94.21   11.06
   4  -5  -6   97.63   10.54
   4  -5  -6   98.33   10.35
   4   5  -6   85.15   12.95
   4   5  -6   82.22   12.52
  -4  -5   6   96.25   12.69
  -4  -5   6   79.80   13.01
  -4   5   7  236.58   26.04
  -4   5   7  242.05   26.49
   4  -5  -7  254.08   26.03
   4  -5  -7  258.61   25.28
   4  -5  -7  274.27   25.22
   4   5  -7  277.16   28.80
   4   5  -7  270.41   28.37
  -4  -5   7  274.00   28.11
  -4  -5   7  245.86   28.86
  -4   5   8   41.64    6.17
  -4   5   8   36.49    6.08
   4  -5  -8   40.69    5.85
   4  -5  -8   46.49    4.86
   4  -5  -8   35.67    4.57
   4   5  -8   31.72    7.64
   4   5  -8   52.28    8.16
  -4  -5   8   43.20    7.80
  -4  -5   8   32.80    7.89
  -4   5   9   21.72    4.75
  -4   5   9   28.49    5.35
   4  -5  -9   33.87    5.00
   4   5  -9   32.50    7.32
   4   5  -9   37.51    7.24
  -4  -5   9   47.79    7.47
  -4  -5   9   32.74    7.68
  -4   5  10   29.71    5.33
  -4   5  10   28.62    5.23
   4  -5 -10   33.42    5.03
   4   5 -10   46.58    8.10
   4   5 -10   29.26    6.61
  -4  -5  10   27.02    6.29
  -4  -5  10   46.11    8.37
  -4   5  11  313.55   31.31
  -4   5  11  311.34   31.60
   4  -5 -11  300.46   30.90
   4   5 -11  312.72   33.78
  -4  -5  11  348.09   33.67
  -4  -5  11  337.30   34.83
  -4   5  12  364.39   33.92
  -4   5  12  326.81   34.01
   4  -5 -12  324.90   33.36
   4   5 -12  326.14   36.27
  -4  -5  12  374.02   36.15
  -4  -5  12  352.97   37.28
  -4   5  13   55.32    7.03
  -4   5  13   54.07    7.19
   4  -5 -13   41.41    6.38
   4   5 -13   42.19    8.65
  -4  -5  13   53.82    8.90
  -4   5  14   21.37    4.12
  -4   5  14   13.67    3.85
   4  -5 -14   19.83    3.87
   4   5 -14   13.24    5.63
  -4  -5  14    9.74    4.71
  -4  -5  14   20.65    6.29
  -4   5  15  120.04   13.81
  -4   5  15  109.67   14.18
   4  -5 -15  137.79   13.92
   4   5 -15  118.43   16.20
  -4  -5  15  155.24   16.65
  -4  -5  15  114.57   16.58
  -4   5  16  139.55   16.16
  -4   5  16  151.49   16.99
   4  -5 -16  165.76   16.37
   4   5 -16  135.40   18.50
  -4  -5  16  153.31   18.47
  -4   5  17  110.88   12.90
  -4   5  17  102.02   13.44
   4  -5 -17  112.45   12.84
   4   5 -17  133.09   16.17
  -4  -5  17  117.90   15.01
  -4   5  18  160.63   16.85
  -4   5  18  133.44   17.17
   4  -5 -18  159.08   16.75
   4   5 -18  147.34   19.09
  -4   5  19    0.00    2.88
  -4   5  19    0.33    3.11
   4   5 -19    0.00    4.44
  -4  -5  19    2.27    4.64
  -4   5  20    6.59    3.33
  -4   5  20    6.13    3.88
   4   5 -20    2.24    4.97
  -4  -5  20    2.18    3.54
  -4   5  21   36.18    6.05
   4   5 -21   25.33    7.58
  -4  -5  21   18.32    7.02
   4   5 -22  135.08   18.27
  -4  -5  22  133.62   18.78
   4   5 -23   20.56    7.10
  -4  -5  23    8.72    5.54
   4   5 -24   -0.00    4.84
  -4  -5  24    4.60    5.26
  -4  -5  25    2.26    4.67
  -4  -5  26   20.86    7.35
  -4  -5  27   19.55    7.19
   4   5 -28   30.53    8.40
  -4  -5  28   17.43    7.09
   4   5 -29    3.68    4.92
  -4  -5  29    7.52    6.08
   4   5 -30   -0.00    4.89
  -4  -5  30    0.73    5.10
  -4  -5  31   15.25    7.04
  -4  -5  32    8.49    6.00
  -4  -5  33    9.07    6.02
  -4  -5  34   -0.00    5.33
  -4  -5  35    7.33    6.11
  -4  -5  36    0.00    5.43
  -4  -5  37    2.59    5.62
  -4  -5  38    2.18    6.69
  -4   6   1   59.30    9.18
   4  -6  -1   60.02    9.12
   4  -6  -1   78.09    9.96
   4  -6  -1   61.77    8.76
   4   6  -1   61.03   10.83
   4   6  -1   56.25   10.12
  -4  -6   1   63.24   10.50
  -4  -6   1   60.84   10.72
  -4   6   2   70.57   10.84
   4  -6  -2   94.66   11.51
   4  -6  -2   98.31   11.85
   4  -6  -2   81.39   10.69
   4   6  -2   83.38   12.78
   4   6  -2   87.17   12.60
  -4  -6   2   95.83   12.49
  -4  -6   2   67.59   12.55
  -4   6   3   87.77   11.61
   4  -6  -3  101.42   11.76
   4  -6  -3   88.85   11.60
   4  -6  -3   83.01   10.93
   4   6  -3   86.26   13.43
   4   6  -3   88.21   12.91
  -4  -6   3   96.52   12.93
  -4  -6   3   95.75   13.95
  -4   6   4  144.13   17.68
  -4   6   4  160.79   18.51
   4  -6  -4  148.17   17.55
   4  -6  -4  164.72   17.96
   4  -6  -4  167.56   17.44
   4   6  -4  148.84   19.48
   4   6  -4  184.79   20.17
  -4  -6   4  161.47   19.35
  -4  -6   4  154.94   20.26
  -4   6   5   85.43   11.47
  -4   6   5   80.63   11.72
   4  -6  -5   89.32   11.31
   4  -6  -5   93.11   11.23
   4  -6  -5  105.44   11.21
   4   6  -5   69.21   12.50
   4   6  -5  114.30   13.85
  -4  -6   5  102.13   13.07
  -4  -6   5   89.75   13.77
  -4   6   6   49.38    7.39
  -4   6   6   49.16    7.70
   4  -6  -6   51.04    7.16
   4  -6  -6   46.30    6.67
   4  -6  -6   39.35    6.23
   4   6  -6   49.76    9.23
   4   6  -6   37.99    8.22
  -4  -6   6   35.54    7.93
  -4  -6   6   52.97    9.86
  -4   6   7    1.03    3.02
  -4   6   7    2.65    3.10
   4  -6  -7    0.00    2.68
   4  -6  -7   -0.00    2.05
   4  -6  -7   -0.00    1.94
   4   6  -7   -0.00    4.42
   4   6  -7    1.08    3.67
  -4  -6   7    0.00    3.75
  -4  -6   7    0.49    3.97
  -4   6   8  312.49   35.19
  -4   6   8  311.36   35.70
   4  -6  -8  375.30   35.40
   4  -6  -8  356.56   34.69
   4   6  -8  343.52   37.70
  -4  -6   8  393.70   37.50
  -4  -6   8  451.52   40.12
  -4   6   9  429.24   41.06
  -4   6   9  382.83   41.32
   4  -6  -9  427.08   40.70
   4  -6  -9  408.74   39.84
   4   6  -9  411.98   43.35
  -4  -6   9  407.30   42.50
  -4  -6   9  410.10   44.14
  -4   6  10    5.72    3.46
  -4   6  10    6.71    3.61
   4  -6 -10    3.35    2.83
   4  -6 -10    3.43    1.99
   4   6 -10    7.51    4.53
  -4  -6  10    8.71    4.27
  -4  -6  10    6.43    4.75
  -4   6  11    4.41    3.26
  -4   6  11    0.00    2.76
   4  -6 -11    0.00    2.31
   4  -6 -11    2.06    1.61
   4   6 -11    0.00    3.68
  -4  -6  11    0.00    3.58
  -4  -6  11    0.00    4.41
  -4   6  12    5.00    3.59
  -4   6  12    8.07    3.51
   4  -6 -12    6.15    2.80
   4  -6 -12    2.01    1.35
   4  -6 -12    3.72    1.34
   4   6 -12    9.37    5.61
  -4  -6  12    0.00    3.67
  -4  -6  12   -0.00    3.91
  -4   6  13  168.84   15.48
  -4   6  13  148.54   15.53
   4  -6 -13  141.00   14.48
   4   6 -13  132.15   17.17
  -4  -6  13   60.59   14.23
  -4  -6  13  152.59   18.29
  -4   6  14  123.07   14.39
  -4   6  14  111.69   14.58
   4  -6 -14  132.63   14.22
   4   6 -14  138.15   17.22
  -4  -6  14  115.07   17.03
  -4   6  15   96.43   12.74
  -4   6  15  114.28   13.74
   4  -6 -15  114.07   12.79
   4   6 -15  113.59   15.58
  -4   6  16   41.42    6.83
  -4   6  16   37.15    7.12
   4  -6 -16   46.36    6.85
   4   6 -16   41.86    8.92
  -4   6  17    0.00    2.70
  -4   6  17    5.04    3.62
   4  -6 -17    4.69    3.33
   4   6 -17    4.49    4.96
  -4   6  18   61.12    9.18
  -4   6  18   76.29   10.42
   4   6 -18   88.81   12.79
  -4  -6  18   49.31   11.13
  -4   6  19   73.03   10.05
  -4   6  19   62.16   10.40
   4   6 -19   70.09   12.32
  -4  -6  19   97.40   14.17
  -4   6  20   22.86    5.25
   4   6 -20   34.03    8.61
  -4  -6  20    9.69    5.71
   4   6 -21   22.14    7.46
  -4  -6  21   22.37    7.01
  -4  -6  22    1.15    4.09
  -4  -6  23   11.36    6.00
  -4  -6  24    4.34    4.58
   4   6 -25   16.71    7.18
  -4  -6  25   28.36    8.52
   4   6 -26   21.98    7.23
  -4  -6  26   11.28    7.03
   4   6 -27    2.50    5.22
  -4  -6  27    0.00    3.99
   4   6 -28   21.85    7.52
  -4  -6  28    2.84    5.61
   4   6 -29   12.00    6.76
  -4  -6  29   20.32    8.15
   4   6 -30    0.00    4.80
  -4  -6  30    5.42    5.10
   4   6 -31    6.75    6.04
  -4  -6  31    2.43    5.59
  -4  -6  32    1.10    5.81
  -4  -6  33    1.85    5.24
  -4  -6  34   -0.00    6.06
  -4  -6  35    6.46    6.54
  -4  -6  36    0.00    5.79
  -4  -6  37   -0.00    5.57
  -4   7   1  331.26   34.45
  -4   7   1  313.12   35.10
   4  -7  -1  352.59   34.35
   4   7  -1  319.53   35.96
   4   7  -1  324.54   36.01
  -4  -7   1  302.16   36.35
  -4   7   2   23.23    6.27
  -4   7   2   39.23    7.64
   4  -7  -2   40.72    7.00
   4  -7  -2   48.78    7.69
   4   7  -2   25.14    7.45
   4   7  -2   34.21    7.65
  -4  -7   2   45.02    9.21
  -4   7   3   86.69   12.48
   4  -7  -3  119.00   13.01
   4  -7  -3  112.43   13.43
   4   7  -3   57.26   12.54
   4   7  -3  104.37   14.38
  -4  -7   3  107.39   15.37
  -4   7   4   20.36    5.57
   4  -7  -4   20.30    5.42
   4  -7  -4   14.86    4.91
   4   7  -4   27.76    7.31
   4   7  -4   23.35    6.58
  -4  -7   4   10.11    5.74
  -4   7   5  186.79   20.83
   4  -7  -5  177.83   20.32
   4  -7  -5  184.56   20.57
   4   7  -5  196.08   23.00
   4   7  -5  179.63   22.22
  -4  -7   5  180.46   23.33
  -4   7   6  187.01   23.42
  -4   7   6  228.96   24.71
   4  -7  -6  236.90   23.78
   4  -7  -6  229.24   23.70
   4   7  -6  216.74   25.86
  -4  -7   6  212.30   26.65
  -4   7   7  450.65   49.61
  -4   7   7  463.60   50.40
   4  -7  -7  576.74   50.04
   4  -7  -7  463.55   49.22
   4   7  -7  564.03   52.81
  -4  -7   7  550.23   53.74
  -4   7   8    2.11    3.47
  -4   7   8   -0.00    3.39
   4  -7  -8   -0.00    2.86
   4  -7  -8    3.51    2.50
   4   7  -8    0.37    3.74
  -4  -7   8    1.60    4.56
  -4   7   9   12.44    4.42
  -4   7   9   21.08    5.42
   4  -7  -9   16.60    4.61
   4  -7  -9   19.10    4.18
   4   7  -9   18.02    6.71
  -4  -7   9   26.26    7.84
  -4   7  10   14.97    4.70
  -4   7  10    1.59    3.09
   4  -7 -10   11.74    3.83
   4  -7 -10    9.78    3.14
   4   7 -10   11.33    6.02
  -4  -7  10    7.03    5.19
  -4   7  11  142.90   18.07
  -4   7  11  171.61   19.15
   4  -7 -11  139.55   17.43
   4  -7 -11  171.59   17.21
   4   7 -11  197.07   21.61
  -4  -7  11  158.81   21.23
  -4   7  12   22.05    5.56
  -4   7  12   24.29    5.98
   4  -7 -12   31.24    5.43
   4  -7 -12   24.59    4.39
   4   7 -12   12.07    5.92
  -4  -7  12   23.39    7.99
  -4   7  13   40.58    7.41
  -4   7  13   52.37    8.53
   4  -7 -13   47.96    7.01
   4  -7 -13   39.06    5.67
   4   7 -13   32.79    9.22
  -4   7  14    8.30    4.13
  -4   7  14    6.76    3.59
   4  -7 -14    6.26    3.43
   4  -7 -14    3.65    2.11
   4   7 -14   12.74    5.82
  -4   7  15   73.69   10.84
  -4   7  15   80.45   11.27
   4  -7 -15   94.46   10.81
   4  -7 -15   68.86    8.54
   4   7 -15  105.86   14.28
  -4   7  16    0.00    3.44
  -4   7  16    1.19    3.38
   4  -7 -16    5.36    3.52
   4  -7 -16    2.45    1.90
   4   7 -16    0.00    5.24
  -4   7  17   20.38    5.30
  -4   7  17   14.36    5.25
   4  -7 -17   19.15    2.99
   4   7 -17   33.19    8.24
  -4  -7  17   11.34    6.55
  -4   7  18    4.50    3.65
   4  -7 -18    0.89    1.26
  -4  -7  18    2.68    5.07
  -4   7  19    3.69    3.71
  -4  -7  19   -0.00    4.99
  -4  -7  20    0.14    4.90
  -4  -7  21   62.98   12.52
   4   7 -22   31.57    8.33
  -4  -7  22   24.86    8.35
   4   7 -23   53.18   11.41
  -4  -7  23   49.28   11.06
   4   7 -24    3.57    5.67
  -4  -7  24    1.23    4.26
   4   7 -25   11.34    6.86
  -4  -7  25   12.54    5.81
   4   7 -26    2.40    5.84
  -4  -7  26    1.94    4.18
   4   7 -27   20.08    7.80
  -4  -7  27   21.23    7.82
   4   7 -28    3.76    5.88
  -4  -7  28    7.37    5.77
   4   7 -29   11.66    6.86
  -4  -7  29    4.77    5.33
   4   7 -30   -0.00    5.01
  -4  -7  30    5.31    5.61
   4   7 -31   10.83    6.84
  -4  -7  31    1.75    4.89
   4   7 -32    3.47    5.16
  -4  -7  32    1.62    5.68
  -4  -7  33   18.84    7.89
  -4  -7  34   -0.00    5.21
  -4  -7  35   -0.00    5.17
  -4  -7  36    0.00    5.58
  -4   8   1   15.38    5.95
  -4   8   1   16.67    5.72
   4  -8  -1   15.35    5.03
   4   8  -1   10.11    6.10
   4   8  -1   19.24    6.34
  -4  -8   1   18.64    6.82
  -4   8   2   27.30    7.03
  -4   8   2   31.86    7.41
   4  -8  -2   26.93    6.27
   4   8  -2   28.15    7.76
  -4  -8   2   26.81    8.25
  -4   8   3  118.68   18.32
  -4   8   3  166.07   20.24
   4  -8  -3  179.85   19.29
   4  -8  -3  171.87   19.69
   4   8  -3  177.62   21.39
  -4  -8   3  161.46   21.61
  -4   8   4   14.45    5.77
   4  -8  -4   20.18    5.29
   4  -8  -4   18.73    5.88
   4   8  -4   26.60    7.91
  -4  -8   4   26.70    7.88
  -4   8   5   85.35   11.49
   4  -8  -5   83.40   10.99
   4  -8  -5   68.96   10.61
   4   8  -5   54.33   11.53
  -4  -8   5   82.78   13.71
  -4   8   6   41.10    8.11
   4  -8  -6   52.48    8.26
   4  -8  -6   42.84    7.75
   4   8  -6   34.00    9.45
  -4  -8   6   59.47   11.21
  -4   8   7    0.53    3.71
  -4   8   7    2.84    3.56
   4  -8  -7    0.00    3.29
   4  -8  -7    0.00    2.87
   4   8  -7    2.19    5.04
  -4  -8   7    3.24    5.08
  -4   8   8   37.93    7.32
  -4   8   8   42.29    7.96
   4  -8  -8   35.17    6.82
   4  -8  -8   39.52    6.97
   4   8  -8   37.60    9.04
  -4  -8   8   22.95    8.55
  -4   8   9  474.08   46.88
  -4   8   9  389.46   46.90
   4  -8  -9  504.90   46.57
   4  -8  -9  463.75   46.13
   4   8  -9  496.21   49.41
  -4  -8   9  422.60   49.69
  -4   8  10    0.00    4.01
  -4   8  10    3.94    4.14
   4  -8 -10    2.20    3.50
   4  -8 -10    5.74    3.39
   4   8 -10   -0.00    5.14
  -4  -8  10    6.14    5.80
  -4   8  11   30.63    6.76
  -4   8  11   24.23    6.57
   4  -8 -11   24.02    5.55
   4  -8 -11   29.53    5.54
   4   8 -11   30.12    8.61
  -4  -8  11   18.68    7.45
  -4   8  12    0.00    3.96
  -4   8  12    0.00    3.15
   4  -8 -12    0.00    2.93
   4  -8 -12    1.04    2.87
  -4   8  13  146.39   17.70
  -4   8  13  161.38   18.81
   4  -8 -13  139.80   16.82
   4  -8 -13  138.48   16.12
  -4   8  14    9.65    4.71
   4  -8 -14   10.76    4.08
  -4   8  15   49.74    8.88
  -4  -8  15   64.22   11.96
  -4   8  16   -0.00    4.06
  -4  -8  16   -0.00    4.97
  -4   8  17    0.00    4.02
  -4  -8  17    5.72    5.35
  -4   8  18   10.90    4.70
   4   8 -18   11.62    6.85
  -4  -8  18    1.27    5.81
   4   8 -19   74.73   13.33
  -4  -8  19   64.62   13.23
   4   8 -20    0.46    4.01
  -4  -8  20    0.64    5.30
   4   8 -21   83.19   13.43
  -4  -8  21   54.68   12.80
   4   8 -22    4.41    5.09
  -4  -8  22    1.29    5.24
   4   8 -23   15.06    6.66
  -4  -8  23   17.75    7.54
   4   8 -24    6.83    5.58
  -4  -8  24    6.87    6.17
   4   8 -25   30.12    9.03
  -4  -8  25   29.99    9.40
   4   8 -26    5.94    6.35
  -4  -8  26    1.11    5.63
   4   8 -27    4.30    5.43
  -4  -8  27   -0.00    4.41
   4   8 -28    1.78    5.74
  -4  -8  28   -0.00    5.31
   4   8 -29   40.11   10.72
  -4  -8  29   17.55    8.33
   4   8 -30   -0.00    5.50
  -4  -8  30   -0.00    5.27
   4   8 -31   15.16    7.24
  -4  -8  31    4.56    5.48
   4   8 -32   -0.00    5.93
  -4  -8  32   -0.00    5.78
  -4  -8  33    0.04    5.32
  -4  -8  34    2.56    5.39
  -4  -8  35    9.68    6.63
  -4   9   1  205.01   26.44
  -4   9   1  252.22   28.31
  -4  -9   1  255.67   29.75
  -4   9   2    0.39    4.07
  -4   9   2   -0.00    3.68
   4  -9  -2    0.00    3.80
  -4  -9   2    1.20    4.27
  -4   9   3   23.47    6.46
  -4   9   3   25.46    7.04
   4  -9  -3   20.83    5.92
  -4  -9   3   18.38    7.42
  -4   9   4    0.00    4.50
  -4   9   4   -0.00    3.87
   4  -9  -4    4.79    3.91
   4  -9  -4    4.56    4.32
  -4  -9   4    2.85    5.53
  -4   9   5  120.80   16.67
  -4   9   5  125.30   17.46
   4  -9  -5  112.55   15.85
   4  -9  -5  153.27   17.37
  -4  -9   5  131.97   19.20
  -4   9   6    4.43    4.30
   4  -9  -6    5.97    4.46
   4  -9  -6    2.76    3.85
  -4  -9   6    0.52    4.87
  -4   9   7  350.74   36.13
   4  -9  -7  330.62   35.09
  -4  -9   7  311.24   38.38
  -4   9   8    1.74    4.88
   4  -9  -8    0.00    3.97
  -4  -9   8   -0.00    5.22
  -4   9   9   36.07    7.72
   4  -9  -9   27.61    6.48
  -4  -9   9   22.55    8.16
  -4   9  10    0.00    4.28
   4  -9 -10    3.53    3.99
  -4   9  11  240.57   26.79
   4  -9 -11  225.91   25.44
  -4   9  12   -0.00    4.79
   4  -9 -12   -0.00    3.33
   4   9 -12    2.57    6.30
  -4   9  13   11.10    5.40
   4   9 -13    9.75    6.04
  -4  -9  13    9.11    7.61
  -4   9  14   13.76    5.88
   4   9 -14    8.90    6.65
  -4  -9  14    8.71    6.34
  -4   9  15   52.06    9.69
   4   9 -15   58.92   11.93
  -4  -9  15   54.19   12.09
  -4   9  16   -0.00    4.61
   4   9 -16    3.92    5.89
  -4  -9  16    2.62    5.78
  -4   9  17  123.31   15.55
   4   9 -17  127.65   18.07
  -4  -9  17   77.09   15.97
   4   9 -18   -0.00    4.94
  -4  -9  18   -0.00    4.91
   4   9 -19    1.85    5.22
  -4  -9  19    3.20    5.31
   4   9 -20    2.96    6.14
  -4  -9  20    6.50    6.16
   4   9 -21   56.23   11.29
  -4  -9  21   22.74    8.99
   4   9 -22    0.00    4.74
  -4  -9  22    1.66    4.99
   4   9 -23   27.33    8.59
  -4  -9  23   24.53    9.74
   4   9 -24   -0.00    4.53
  -4  -9  24    8.75    6.42
   4   9 -25    5.42    6.16
  -4  -9  25    0.38    5.20
   4   9 -26   -0.00    4.60
  -4  -9  26    0.57    5.83
   4   9 -27   29.29    8.89
  -4  -9  27    8.78    7.65
   4   9 -28    2.97    5.34
  -4  -9  28   -0.00    6.32
   4   9 -29    1.22    4.89
  -4  -9  29    4.97    6.15
   4   9 -30    0.00    6.33
  -4  -9  30    0.00    5.79
   4   9 -31   11.77    7.36
  -4  -9  31    0.00    5.37
   4   9 -32   -0.00    6.22
  -4  -9  32    1.33    5.50
   4   9 -33   20.82    8.85
  -4  -9  33    2.02    6.14
  -4  -9  34    0.77    5.39
  -4  10   1   -0.00    4.62
   4  10  -1    0.90    5.80
  -4 -10   1    0.91    5.08
  -4  10   2    6.65    5.30
   4  10  -2   -0.00    5.44
  -4 -10   2    0.00    5.52
  -4  10   3   28.35    7.89
   4  10  -3   43.43   10.24
  -4 -10   3   50.97   11.09
  -4  10   4   17.69    6.83
   4  10  -4   10.61    6.77
  -4 -10   4    5.63    6.48
  -4  10   5   15.61    6.71
   4  10  -5   14.52    7.55
  -4 -10   5   16.60    7.19
  -4  10   6    4.22    5.20
   4  10  -6   -0.00    5.42
  -4 -10   6   10.00    6.84
  -4  10   7   21.52    7.06
   4  10  -7   28.19    8.88
  -4 -10   7   26.26    9.98
  -4  10   8    3.91    5.10
   4 -10  -8   14.78    5.64
   4  10  -8    7.99    6.98
  -4  10   9   12.79    5.75
   4 -10  -9   12.46    5.24
   4  10  -9   11.34    7.24
  -4  10  10    0.95    5.09
   4 -10 -10    2.53    4.15
   4  10 -10   -0.00    5.28
  -4  10  11   23.82    7.45
   4 -10 -11   25.94    6.74
   4  10 -11   28.57    8.47
  -4 -10  11   27.32    9.01
  -4  10  12   -0.00    5.11
   4  10 -12    1.26    6.17
  -4 -10  12    0.00    5.88
  -4  10  13   26.66    8.05
   4  10 -13   24.07    8.35
  -4 -10  13   29.31    9.13
  -4  10  14   -0.00    4.71
   4  10 -14   -0.00    5.24
  -4 -10  14   -0.00    5.23
  -4  10  15   77.35   12.53
   4  10 -15   70.04   13.33
  -4 -10  15   75.19   14.86
  -4  10  16   14.73    6.49
   4  10 -16   12.62    7.27
  -4 -10  16    9.05    6.84
   4  10 -17   -0.00    6.21
  -4 -10  17    5.43    5.66
   4  10 -18   11.79    6.86
  -4 -10  18    3.91    5.48
   4  10 -19   38.06   10.20
  -4 -10  19   52.68   12.13
   4  10 -20    1.36    5.46
  -4 -10  20   -0.00    5.46
   4  10 -21   11.88    6.87
  -4 -10  21    9.27    6.44
   4  10 -22   -0.00    5.87
  -4 -10  22   -0.00    6.32
   4  10 -23   24.30    8.36
  -4 -10  23   12.25    8.33
   4  10 -24    5.59    6.10
  -4 -10  24    8.19    7.37
   4  10 -25   30.13    9.12
  -4 -10  25   17.30    9.20
   4  10 -26    1.40    5.35
  -4 -10  26    0.00    5.81
   4  10 -27   -0.00    4.95
  -4 -10  27   -0.00    6.30
   4  10 -28    7.07    5.84
  -4 -10  28   -0.00    6.41
   4  10 -29   18.92    7.74
  -4 -10  29    5.58    6.59
   4  10 -30    0.00    5.27
  -4 -10  30   -0.00    6.25
   4  10 -31   -0.00    6.26
  -4 -10  31   -0.00    6.57
   4  10 -32    1.67    5.72
  -4 -10  32   -0.00    6.09
   4  10 -33    2.12    5.35
  -4 -10  33    7.09    6.96
   4  11  -1   72.61   13.53
  -4 -11   1   66.19   14.32
   4  11  -2    0.00    6.08
  -4 -11   2    0.00    5.85
   4  11  -3    9.04    6.76
  -4 -11   3    6.46    6.75
  -4  11   4   15.40    6.52
   4  11  -4   11.33    6.32
  -4 -11   4    9.22    7.67
  -4  11   5   10.50    6.11
   4  11  -5    5.41    6.24
  -4 -11   5   12.44    7.25
  -4  11   6   12.62    6.22
   4  11  -6    1.48    6.17
  -4  11   7   53.86   10.73
   4  11  -7   47.21   11.37
  -4  11   8    9.01    6.17
   4  11  -8    8.39    6.37
  -4  11   9    1.04    5.32
   4  11  -9   -0.00    5.53
  -4  11  10   11.63    6.27
   4  11 -10   16.54    8.22
  -4 -11  10    1.92    6.01
  -4  11  11  129.31   16.71
   4  11 -11   92.62   17.02
  -4 -11  11   89.23   17.50
  -4  11  12    6.04    5.67
   4  11 -12   -0.00    5.68
  -4 -11  12   -0.00    6.33
  -4  11  13   38.44    8.94
   4  11 -13   24.89    9.62
  -4 -11  13   23.93    9.59
  -4  11  14    0.50    5.56
   4  11 -14    6.20    7.20
  -4 -11  14    3.62    6.35
   4  11 -15   34.95   10.49
  -4 -11  15   42.66   11.30
   4  11 -16    0.00    5.74
  -4 -11  16   -0.00    5.46
   4  11 -17   75.25   13.44
  -4 -11  17   45.98   12.68
   4  11 -18    7.81    7.19
  -4 -11  18   11.15    6.90
   4  11 -19   -0.00    5.79
  -4 -11  19    2.94    5.26
   4  11 -20    0.30    6.32
  -4 -11  20    6.03    6.83
   4  11 -21   29.14    9.29
  -4 -11  21   26.37    9.83
   4  11 -22   -0.00    5.81
  -4 -11  22    2.84    5.24
   4  11 -23   11.09    7.20
  -4 -11  23    0.00    6.79
   4  11 -24   -0.00    6.40
  -4 -11  24   -0.00    6.13
   4  11 -25    0.00    6.49
  -4 -11  25    3.99    6.34
   4  11 -26    3.92    5.78
  -4 -11  26   -0.00    5.20
   4  11 -27    6.60    6.54
  -4 -11  27   21.11    9.98
   4  11 -28    0.21    5.51
  -4 -11  28    1.42    6.64
   4  11 -29   -0.00    5.31
  -4 -11  29   -0.00    6.00
   4  11 -30    0.83    5.97
  -4 -11  30   -0.00    6.79
   4  11 -31   21.88    8.55
  -4 -11  31   -0.00    6.02
   4  11 -32    0.00    5.79
  -4 -11  32    5.64    6.90
   4  11 -33    3.66    6.19
   4  11 -34   -0.00    5.54
  -4  12   1    0.81    5.64
   4  12  -1    0.00    6.89
  -4 -12   1    2.06    6.34
  -4  12   2    0.00    5.40
   4  12  -2    5.28    7.06
  -4 -12   2   -0.00    6.85
  -4  12   3   41.54   10.27
   4  12  -3   46.59   11.27
   4  12  -4   13.08    7.61
   4  12  -5   18.52    8.44
   4  12  -6    5.06    7.34
   4  12  -7    4.12    6.11
  -4 -12   7   -0.00    5.91
   4  12  -8    2.42    6.42
  -4 -12   8   10.76    7.14
   4  12  -9   54.54   12.45
  -4 -12   9   64.32   13.90
   4  12 -10   -0.00    5.98
  -4 -12  10    3.88    6.43
   4  12 -11    0.00    6.00
  -4 -12  11    2.83    6.26
   4  12 -12    7.74    7.33
  -4 -12  12   13.56    7.20
   4  12 -13   33.28   10.42
  -4 -12  13   29.98   10.13
   4  12 -14    9.39    7.17
  -4 -12  14    0.00    6.14
   4  12 -15   28.11    9.43
  -4 -12  15   19.63    9.08
   4  12 -16   -0.00    6.43
  -4 -12  16   -0.00    5.99
   4  12 -17   -0.00    5.98
  -4 -12  17    4.30    6.48
   4  12 -18    2.71    6.51
  -4 -12  18   -0.00    6.42
   4  12 -19   19.86    9.31
  -4 -12  19   19.70    8.99
  -4 -12  20   -0.00    6.61
   4  12 -21    4.52    6.56
  -4 -12  21    0.00    6.19
   4  12 -22    0.45    5.96
  -4 -12  22    5.60    6.83
   4  12 -23    7.54    7.94
  -4 -12  23    9.81    7.45
   4  12 -24    4.40    7.04
  -4 -12  24    7.15    7.45
   4  12 -25   11.22    7.60
  -4 -12  25   14.32    8.94
   4  12 -26   -0.00    6.11
  -4 -12  26   -0.00    6.40
   4  12 -27   -0.00    6.52
  -4 -12  27    1.24    5.26
   4  12 -28    0.00    6.75
  -4 -12  28    5.87    7.50
   4  12 -29    9.92    7.63
  -4 -12  29    1.51    7.73
   4  12 -30   -0.00    6.57
  -4 -12  30   -0.00    6.90
   4  12 -31    2.66    7.65
  -4 -12  31   -0.00    7.12
   4  12 -32    6.37    7.09
   4  12 -33    1.79    5.40
  -4  13   1   38.10   10.34
   4  13  -1   36.41   10.85
  -4  13   2    1.93    5.74
   4  13  -2    7.36    7.39
  -4  13   3    6.26    5.90
   4  13  -3    5.11    7.04
  -4  13   4   -0.00    6.34
   4  13  -4   -0.00    5.22
  -4  13   5   49.73   11.11
   4  13  -5   42.31   12.06
  -4 -13   5   77.93   15.59
  -4  13   6    6.93    6.85
   4  13  -6   16.29    7.92
  -4 -13   6   13.06    8.03
  -4  13   7   22.66    7.90
   4  13  -7   14.90    8.67
  -4 -13   7   16.09    8.25
  -4  13   8    1.60    5.27
   4  13  -8   -0.00    6.19
  -4 -13   8    4.35    7.12
  -4  13   9    0.00    5.51
   4  13  -9    0.00    6.64
  -4 -13   9   -0.00    5.50
  -4  13  10    3.85    5.91
   4  13 -10    2.55    6.45
  -4 -13  10    7.48    6.88
  -4  13  11   27.57    8.97
   4  13 -11   42.81   11.08
  -4 -13  11   30.48   10.09
  -4  13  12    8.12    7.25
   4  13 -12    3.93    6.62
  -4 -13  12    5.10    6.35
   4  13 -13   19.44    8.14
  -4 -13  13    3.84    6.73
   4  13 -14   -0.00    6.72
  -4 -13  14   -0.00    6.62
   4  13 -15   13.44    8.42
  -4 -13  15   -0.00    6.04
   4  13 -16    2.69    6.75
  -4 -13  16    5.84    7.34
   4  13 -17    0.00    6.99
  -4 -13  17   17.87    8.64
   4  13 -18    0.00    7.11
  -4 -13  18   -0.00    7.05
   4  13 -19    4.59    7.13
  -4 -13  19    7.95    7.68
   4  13 -20    0.00    5.18
  -4 -13  20   -0.00    6.93
   4  13 -21   10.13    7.12
  -4 -13  21    7.08    7.43
   4  13 -22    0.00    6.22
  -4 -13  22   -0.00    7.22
   4  13 -23   -0.00    7.27
  -4 -13  23   11.27    7.88
   4  13 -24    0.00    6.18
  -4 -13  24    7.54    7.20
   4  13 -25    4.78    6.70
  -4 -13  25    0.00    6.27
   4  13 -26   -0.00    6.20
  -4 -13  26    2.39    6.44
   4  13 -27    8.60    8.22
  -4 -13  27   12.55    8.20
   4  13 -28    7.86    7.22
  -4 -13  28    6.65    6.89
   4  13 -29    3.86    6.19
  -4 -13  29    2.38    5.42
   4  13 -30   -0.00    6.33
  -4 -13  30    0.72    5.55
  -4  14   1   -0.00    6.01
   4  14  -1   -0.00    6.68
  -4  14   2    1.58    5.80
   4  14  -2   -0.00    6.09
  -4  14   3   12.67    7.76
   4  14  -3   23.77    9.33
  -4  14   4   13.58    7.87
   4  14  -4   27.15   10.18
  -4  14   5    9.33    6.88
   4  14  -5    9.84    6.95
  -4 -14   5   -0.00    5.79
  -4  14   6    0.00    5.65
   4  14  -6    0.11    6.46
  -4 -14   6    1.83    5.90
  -4  14   7    6.72    6.18
   4  14  -7    8.48    6.95
  -4 -14   7   15.23    8.15
   4  14  -8   16.22    8.91
  -4 -14   8    3.76    7.08
  -4  14   9   11.59    7.56
   4  14  -9   27.24   10.48
  -4 -14   9   20.49    9.35
  -4  14  10    7.96    6.89
   4  14 -10    7.20    7.52
  -4 -14  10    3.52    6.16
   4  14 -11    0.37    7.19
  -4 -14  11    0.68    5.56
   4  14 -12    5.43    6.87
  -4 -14  12    3.84    6.11
   4  14 -13   10.66    7.33
  -4 -14  13    0.00    6.38
   4  14 -14    0.00    6.15
  -4 -14  14   -0.00    5.28
   4  14 -15    4.97    7.20
  -4 -14  15    6.16    6.42
   4  14 -16   -0.00    6.48
  -4 -14  16   -0.00    7.15
   4  14 -17    4.95    7.32
  -4 -14  17    7.20    7.57
   4  14 -18   17.99    8.43
  -4 -14  18    1.99    8.51
   4  14 -19   21.81    9.19
  -4 -14  19   18.54    9.41
   4  14 -20    2.39    7.10
  -4 -14  20    0.76    6.73
   4  14 -21    7.40    8.35
  -4 -14  21    4.82    7.12
   4  14 -22   -0.00    6.44
  -4 -14  22   -0.00    6.06
   4  14 -23    0.00    7.83
  -4 -14  23    5.80    7.34
   4  14 -24    4.47    7.86
  -4 -14  24   -0.00    6.86
   4  14 -25    0.48    6.23
  -4 -14  25    4.92    8.49
   4  14 -26    1.39    7.50
  -4 -14  26    1.08    6.28
   4  14 -27   -0.00    7.70
  -4 -14  27   -0.00    5.90
  -4 -14  28    4.63    7.26
  -4  15   1    6.21    6.60
   4  15  -1    4.53    7.09
  -4  15   2    2.97    6.76
   4  15  -2    7.71    8.18
  -4  15   3    6.65    6.93
   4  15  -3   12.65    8.35
  -4  15   4   -0.00    6.20
   4  15  -4   -0.00    6.45
  -4  15   5    0.35    5.64
   4  15  -5    0.11    6.81
  -4  15   6   24.69    9.21
   4  15  -6    4.56    6.98
  -4  15   7    1.10    5.97
   4  15  -7    3.86    7.28
  -4  15   8    2.93    7.00
   4  15  -8   -0.00    5.57
  -4  15   9    8.03    7.48
   4  15  -9   -0.00    7.59
   4  15 -10   -0.00    8.06
   4  15 -11    4.27    7.86
   4  15 -12    5.97    6.87
   4  15 -13    4.86    7.30
   4  15 -14   -0.00    7.46
  -4 -15  14    6.87    6.60
   4  15 -15    0.00    5.94
  -4 -15  15    0.00    6.77
   4  15 -16   11.48    8.82
  -4 -15  16   12.34    8.56
   4  15 -17    9.88    8.13
  -4 -15  17    3.44    7.49
   4  15 -18    2.53    6.83
  -4 -15  18    6.76    8.17
   4  15 -19    0.00    7.37
  -4 -15  19    0.00    6.75
   4  15 -20    8.25    7.74
  -4 -15  20    3.36    7.03
   4  15 -21    0.00    6.78
  -4 -15  21   -0.00    7.32
   4  15 -22    8.00    7.72
  -4 -15  22    3.21    7.26
  -4 -15  23    2.40    7.48
  -4 -15  24    6.53    8.27
  -4 -15  25   -0.00    6.83
  -4 -15  26    1.89    7.91
  -4 -15  27   -0.00    6.15
  -4  16   1   -0.00    6.65
   4  16  -1    1.19    7.00
  -4  16   2   -0.00    6.24
   4  16  -2    4.13    7.56
  -4  16   3    1.63    6.06
   4  16  -3    2.12    7.68
  -4  16   4    1.58    7.41
   4  16  -4    6.17    8.46
  -4  16   5   -0.00    6.51
   4  16  -5    0.00    7.23
  -4  16   6   -0.00    6.60
   4  16  -6    1.27    6.86
  -4  16   7   -0.00    6.89
   4  16  -7    5.47    7.20
   4  16  -8   -0.00    7.07
   4  16  -9   -0.00    6.10
   4  16 -10    9.04    7.93
   4  16 -11    0.28    7.01
   4  16 -12   -0.00    7.10
   4  16 -13    0.00    6.81
   4  16 -14    6.40    6.92
   4  16 -15    0.00    6.50
   4  16 -16    1.59    7.02
   4  16 -17    6.34    6.89
  -4  17   1    5.19    7.46
   4  17  -1    7.02    7.68
  -4  17   2    1.91    7.49
   4  17  -2    9.01    8.04
  -4  17   3   -0.00    6.71
   4  17  -3   -0.00    7.30
  -4  17   4   11.89    8.11
   4  17  -4   -0.00    7.15
  -4  17   5    3.70    6.72
   4  17  -5   -0.00    7.39
   4  17  -6    7.87    7.86
   4  17  -7   -0.00    7.58
   4  17  -8   -0.00    7.03
   4  17  -9   -0.00    7.59
   4  17 -10    6.53    7.35
  -4  18   1    0.27    7.72
  -4  18   2    3.21    8.22
  -4  18   3    0.40    7.24
  -4  18   4   14.47    8.60
  -4  19   1    7.80    7.68
  -4  19   2    6.15    8.34
  -3   0   1    1.26    2.55
  -3   0   1   -0.00    2.39
   3   0  -1    0.00    2.08
   3   0  -1    0.87    2.18
  -3   0   2    0.60    2.34
  -3   0   2   -0.00    2.25
   3   0  -2    0.86    2.40
   3   0  -2    0.24    1.80
  -3   0   3 5193.67  489.77
  -3   0   3 5132.79  489.86
   3   0  -3 5407.99  489.82
   3   0  -3 5426.28  489.74
  -3   0   4    0.68    1.93
  -3   0   4    0.00    1.63
   3   0  -4    0.84    2.01
   3   0  -4    0.00    1.16
  -3   0   5   89.91    9.01
  -3   0   5   76.58    8.91
   3   0  -5   96.83    9.23
  -3   0   6   -0.00    1.44
  -3   0   6    0.43    1.31
   3   0  -6    1.79    1.83
  -3   0   7  439.11   41.71
  -3   0   7  462.37   41.85
   3   0  -7  427.00   41.72
  -3   0   8    1.42    1.50
  -3   0   8   -0.00    1.50
   3   0  -8    0.00    1.70
  -3   0   9  849.44   80.35
  -3   0   9  924.56   80.94
   3   0  -9  821.31   80.32
  -3   0  10   -0.00    1.72
   3   0 -10   -0.00    1.70
  -3   0  11 1138.80  102.16
   3   0 -11 1102.85  101.54
   3   0 -11 1001.59  102.04
   3   0 -12   -0.00    2.20
   3   0 -12   -0.00    2.21
   3   0 -13  547.26   54.19
   3   0 -13  585.72   54.48
   3   0 -14   -0.00    2.72
   3   0 -14    0.00    2.65
   3   0 -15   93.39   11.33
   3   0 -15   97.33   11.48
   3   0 -16    0.31    2.62
   3   0 -16    1.02    2.85
   3   0 -17  195.64   20.96
   3   0 -17  192.50   20.94
  -3   0  18   -0.00    2.80
   3   0 -18    0.00    2.88
   3   0 -18   -0.00    2.63
  -3   0  19   48.94    8.21
   3   0 -19   49.96    7.97
   3   0 -19   55.47    8.12
  -3   0  20   -0.00    2.63
   3   0 -20    1.85    3.32
   3   0 -20    1.08    3.21
  -3   0  21    0.00    3.14
   3   0 -21    4.74    3.42
   3   0 -21    3.60    3.32
  -3   0  22    0.00    3.39
   3   0 -22    0.00    3.52
   3   0 -22   -0.00    3.38
  -3   0  23  336.86   34.35
   3   0 -23  304.35   33.18
   3   0 -23  299.14   32.92
   3   0 -24   -0.00    3.61
   3   0 -24    1.30    3.92
   3   0 -25   63.70   10.99
   3   0 -25   77.70   11.29
   3   0 -26   10.06    5.33
   3   0 -27   75.42   12.02
   3   0 -28   -0.00    4.13
   3   0 -29   44.28    9.63
  -3   0  36    3.36    5.03
  -3   0  37    0.00    4.74
  -3   0  38    0.00    5.43
  -3   0  39   11.47    6.64
  -3   0  40    0.13    5.26
  -3   1   1  907.21   84.93
  -3   1   1  971.83   85.23
   3  -1  -1  886.85   85.03
   3  -1  -1  899.80   85.19
   3  -1  -1  862.09   84.78
   3   1  -1  924.94   85.72
   3   1  -1  948.42   85.65
  -3  -1   1  922.06   85.60
  -3  -1   1  838.30   85.61
  -3   1   2  627.75   56.03
  -3   1   2  647.61   56.20
   3  -1  -2  579.32   56.02
   3  -1  -2  551.12   55.67
   3  -1  -2  560.77   55.67
   3   1  -2  611.29   56.83
   3   1  -2  639.81   56.78
  -3  -1   2  586.89   56.64
  -3  -1   2  593.37   56.87
  -3   1   3    9.37    2.09
  -3   1   3    8.76    2.04
   3  -1  -3    6.67    2.12
   3  -1  -3    6.84    1.19
   3  -1  -3    6.85    1.20
   3   1  -3    8.38    3.29
   3   1  -3    9.98    2.74
  -3  -1   3    5.77    2.59
  -3  -1   3   10.91    3.21
  -3   1   4    5.81    1.70
  -3   1   4    5.43    1.49
  -3   1   4    4.69    1.37
   3  -1  -4    6.87    1.71
   3   1  -4    9.86    3.08
   3   1  -4    7.51    2.39
  -3  -1   4   10.65    2.99
  -3  -1   4    7.21    2.84
  -3   1   5 1981.19  183.09
   3   1  -5 2128.12  184.54
   3   1  -5 1977.20  184.16
  -3  -1   5 1999.49  184.32
  -3  -1   5 1818.98  184.34
   3   1  -6    2.88    2.58
   3   1  -6    2.62    1.92
  -3  -1   6    1.99    2.30
  -3  -1   6    2.12    2.24
   3   1  -7  168.73   17.59
   3   1  -7  175.56   17.32
  -3  -1   7  163.80   17.43
  -3  -1   7  183.56   17.86
   3  -1  -8   90.55    8.21
   3   1  -8   97.82    9.81
   3   1  -8   77.10    9.08
  -3  -1   8   98.45    9.66
  -3  -1   8   52.17    9.09
   3  -1  -9  894.92   86.90
   3  -1  -9 1017.95   87.03
   3   1  -9  822.86   87.88
  -3  -1   9  934.78   88.05
  -3  -1   9  989.90   88.57
   3  -1 -10   41.45    4.95
   3  -1 -10   42.72    5.03
   3   1 -10   41.56    6.01
  -3  -1  10   38.86    5.79
  -3  -1  10   51.14    6.46
   3  -1 -11  420.57   41.71
   3  -1 -11  448.59   41.80
   3   1 -11  468.15   42.86
  -3  -1  11  439.50   42.62
  -3  -1  11  430.21   43.00
   3  -1 -12    6.04    2.28
   3  -1 -12    3.91    2.38
   3   1 -12   10.63    3.52
  -3  -1  12    4.30    2.77
  -3  -1  12    0.00    2.66
   3  -1 -13    6.26    2.61
   3  -1 -13    6.73    2.69
   3   1 -13    5.56    3.25
  -3  -1  13    0.00    2.58
  -3  -1  13    5.47    3.00
  -3   1  14   14.97    3.73
   3  -1 -14   18.85    3.91
   3  -1 -14   18.64    3.94
   3   1 -14   29.72    5.30
  -3  -1  14   22.90    4.55
  -3  -1  14   22.32    4.98
  -3   1  15  404.24   41.92
   3  -1 -15  396.36   41.56
   3  -1 -15  462.78   41.88
   3   1 -15  430.98   42.48
   3   1 -15  455.50   42.93
  -3  -1  15  421.56   42.48
  -3  -1  15  438.72   43.01
  -3   1  16    6.23    2.88
   3  -1 -16    6.46    3.09
   3  -1 -16    3.79    3.12
   3   1 -16    5.52    3.55
   3   1 -16    7.09    3.62
  -3  -1  16    9.39    3.70
  -3   1  17  208.29   20.15
   3  -1 -17  167.38   19.22
   3  -1 -17  174.88   19.30
   3   1 -17  163.75   19.89
   3   1 -17  195.27   20.27
  -3  -1  17  185.88   20.55
  -3   1  18    3.41    2.80
   3  -1 -18    5.27    3.02
   3  -1 -18    0.00    2.66
   3   1 -18    2.67    3.07
   3   1 -18    1.56    2.97
  -3  -1  18    1.88    3.02
  -3   1  19   66.46   10.06
   3  -1 -19   83.13   10.26
   3  -1 -19   68.11    9.66
   3   1 -19   85.65   11.00
   3   1 -19   71.19   10.38
  -3  -1  19   70.95   10.68
  -3   1  20   64.52    9.69
   3  -1 -20   58.44    9.01
   3  -1 -20   63.68    9.05
   3   1 -20   71.63   10.03
   3   1 -20   63.92    9.59
  -3  -1  20   61.01    9.76
  -3   1  21  165.70   17.95
   3  -1 -21  131.13   16.53
   3  -1 -21  146.58   16.77
   3   1 -21  130.78   17.06
   3   1 -21  153.24   17.49
  -3  -1  21  129.69   17.68
  -3   1  22    2.69    3.35
   3  -1 -22    1.52    3.50
   3  -1 -22    1.49    3.24
   3   1 -22    2.25    3.90
   3   1 -22   -0.00    3.53
  -3  -1  22    2.36    3.74
  -3   1  23    4.82    4.40
   3  -1 -23    7.80    4.46
   3  -1 -23   10.41    4.54
   3   1 -23   13.55    5.16
   3   1 -23   10.36    4.60
  -3  -1  23    5.19    4.28
   3  -1 -24   -0.00    3.75
   3  -1 -24   -0.00    3.47
   3   1 -24    0.97    3.79
   3   1 -24    0.00    3.56
  -3  -1  24    2.92    4.10
   3  -1 -25   60.41    9.13
   3   1 -25   27.85    7.52
   3   1 -25   46.09    8.55
  -3  -1  25   36.60    8.61
   3  -1 -26   18.39    5.75
   3   1 -26   20.60    6.26
   3   1 -26   17.77    5.66
  -3  -1  26   14.57    5.71
   3  -1 -27   51.21    9.72
   3   1 -27   52.02   10.17
  -3  -1  27   64.08   10.85
   3  -1 -28    0.93    3.99
   3   1 -28    2.93    4.20
  -3  -1  28    0.00    4.00
   3   1 -29    0.50    4.16
  -3  -1  29    0.17    3.78
   3   1 -30   11.85    5.75
  -3  -1  30   11.11    5.87
  -3  -1  31   26.07    7.85
  -3  -1  32    1.36    4.90
  -3  -1  33    8.67    6.01
  -3  -1  34    0.00    4.86
  -3  -1  35    6.97    5.99
  -3  -1  36   -0.00    5.28
  -3  -1  37    7.67    6.52
  -3  -1  38   -0.00    5.63
  -3  -1  39    2.28    5.02
  -3   2   1  194.46   21.09
  -3   2   1  222.23   21.33
  -3   2   1  213.40   21.37
  -3   2   1  223.77   21.44
   3  -2  -1  194.74   20.98
   3  -2  -1  223.65   21.15
   3   2  -1  225.04   22.43
   3   2  -1  211.91   22.22
  -3  -2   1  207.27   22.04
  -3  -2   1  211.31   22.39
  -3   2   2   96.33    9.17
  -3   2   2   80.37    8.95
  -3   2   2   70.22    8.88
  -3   2   2   80.11    9.02
   3  -2  -2   77.04    8.67
   3  -2  -2   83.32    8.71
   3   2  -2   88.21   10.24
   3   2  -2   82.17   10.00
  -3  -2   2   94.36   10.23
  -3  -2   2   70.45    9.92
  -3   2   3 1215.90  125.41
  -3   2   3 1466.61  126.00
  -3   2   3 1399.20  125.67
  -3   2   3 1523.12  125.88
   3  -2  -3 1275.46  125.04
   3  -2  -3 1273.60  124.99
   3   2  -3 1356.33  126.89
   3   2  -3 1355.86  126.84
  -3  -2   3 1465.87  126.90
  -3  -2   3 1478.66  127.39
  -3   2   4   -0.00    1.52
  -3   2   4    0.00    1.39
  -3   2   4    2.54    1.55
  -3   2   4    3.33    1.44
   3   2  -4    0.83    2.78
   3   2  -4    1.72    2.53
  -3  -2   4    1.06    2.72
  -3  -2   4    0.00    2.41
  -3   2   5    2.82    1.39
  -3   2   5    2.79    1.37
  -3   2   5    1.96    1.09
  -3   2   5    0.77    1.05
   3   2  -5    4.44    3.10
   3   2  -5    1.73    2.50
  -3  -2   5    2.14    2.55
  -3  -2   5    0.00    2.57
   3  -2  -6    6.55    1.29
   3   2  -6    5.02    3.15
   3   2  -6    5.70    2.83
  -3  -2   6    5.26    3.01
  -3  -2   6    5.42    2.98
   3   2  -7  438.92   44.45
   3   2  -7  431.94   44.27
  -3  -2   7  450.22   44.33
  -3  -2   7  527.41   45.27
   3  -2  -8  761.46   69.30
   3   2  -8  630.38   70.99
   3   2  -8  813.43   71.44
  -3  -2   8  752.38   71.19
  -3  -2   8  729.21   71.66
  -3   2   9  477.35   44.23
  -3   2   9  493.59   44.19
   3  -2  -9  449.95   44.17
   3   2  -9  439.83   45.94
   3   2  -9  486.84   45.98
  -3  -2   9  486.50   46.05
  -3  -2   9  462.39   46.43
  -3   2  10    3.34    1.65
  -3   2  10    3.70    1.56
   3  -2 -10    3.61    1.95
   3   2 -10    4.50    2.97
   3   2 -10    6.09    2.84
  -3  -2  10    0.23    2.42
  -3  -2  10    2.08    2.85
  -3   2  11   38.56    5.22
  -3   2  11   48.81    5.45
   3  -2 -11   44.48    5.42
   3   2 -11   42.49    6.81
   3   2 -11   38.54    6.20
  -3  -2  11   53.74    7.15
  -3  -2  11   43.53    7.04
  -3   2  12   18.25    3.42
  -3   2  12   13.17    3.15
   3  -2 -12   16.83    3.32
   3   2 -12   22.33    4.84
  -3  -2  12   21.59    4.47
  -3  -2  12   19.86    4.98
  -3   2  13  396.53   41.72
  -3   2  13  492.18   42.22
   3  -2 -13  446.93   41.80
   3   2 -13  423.85   43.13
  -3  -2  13  402.68   42.85
  -3  -2  13  449.69   43.82
  -3   2  14   11.06    3.28
  -3   2  14   14.90    3.49
   3  -2 -14   11.99    3.29
   3   2 -14   12.46    4.41
  -3  -2  14   12.91    3.77
  -3  -2  14   14.08    4.44
  -3   2  15   25.62    4.56
  -3   2  15   28.90    4.79
   3  -2 -15   31.14    4.69
   3   2 -15   24.80    5.66
  -3  -2  15   18.43    4.80
  -3  -2  15   18.23    5.14
  -3   2  16    9.61    3.33
  -3   2  16    7.79    3.19
   3  -2 -16   15.46    3.52
   3   2 -16   13.18    4.40
  -3  -2  16   10.37    3.78
  -3  -2  16    9.58    4.07
  -3   2  17  165.62   18.57
  -3   2  17  177.73   19.00
   3  -2 -17  189.26   18.63
   3   2 -17  159.87   19.50
  -3  -2  17  186.03   19.62
  -3  -2  17  146.65   19.55
  -3   2  18    6.18    3.46
  -3   2  18   12.54    4.00
   3  -2 -18    8.67    3.24
   3   2 -18   14.75    4.72
  -3  -2  18   21.67    5.01
  -3  -2  18   13.44    4.73
  -3   2  19   54.62    7.82
  -3   2  19   52.35    8.06
   3  -2 -19   51.66    7.60
   3  -2 -19   55.10    7.64
   3   2 -19   32.45    7.59
   3   2 -19   55.64    8.60
  -3  -2  19   55.91    8.54
  -3  -2  19   43.05    8.62
  -3   2  20    2.96    3.37
  -3   2  20    0.00    2.75
   3  -2 -20    0.00    2.68
   3  -2 -20    2.29    2.86
   3   2 -20    1.71    3.54
   3   2 -20    0.95    3.44
  -3  -2  20   -0.00    3.44
  -3   2  21    1.95    3.19
  -3   2  21    1.98    3.23
   3  -2 -21    3.77    3.05
   3  -2 -21    2.10    3.37
   3   2 -21    8.91    4.33
   3   2 -21    9.04    4.16
  -3   2  22   -0.00    3.48
   3  -2 -22    1.43    2.93
   3  -2 -22    2.62    3.50
   3   2 -22    1.68    3.51
   3   2 -22    5.35    3.74
  -3   2  23  123.63   16.68
   3  -2 -23  132.81   16.10
   3  -2 -23  115.01   15.46
   3   2 -23  147.60   17.55
   3   2 -23  142.83   17.12
  -3  -2  23  125.17   17.20
   3  -2 -24   52.60    9.08
   3  -2 -24   51.93    8.96
   3   2 -24   58.75   10.16
   3   2 -24   69.77   10.53
  -3  -2  24   51.01    9.96
   3  -2 -25   38.74    7.50
   3   2 -25   29.97    7.44
  -3  -2  25   32.29    8.76
   3  -2 -26    2.91    4.06
   3   2 -26    9.22    5.22
  -3  -2  26    7.49    5.43
   3  -2 -27   85.22   11.32
   3   2 -27   68.81   11.43
  -3  -2  27   39.79   10.18
   3   2 -28    7.15    5.59
  -3  -2  28    0.00    4.67
   3   2 -29  111.84   15.36
  -3  -2  29   77.95   14.43
  -3  -2  30   -0.00    5.16
  -3  -2  31    0.00    5.24
  -3  -2  32   -0.00    4.46
  -3  -2  33   35.58    9.55
  -3  -2  34   -0.00    5.17
  -3  -2  35   16.14    8.41
  -3  -2  36    0.95    4.85
  -3  -2  37    0.24    5.06
  -3  -2  38    0.69    4.95
  -3  -2  39   16.29    8.10
  -3   3   1  489.31   47.33
   3  -3  -1  444.47   47.07
   3  -3  -1  506.35   47.40
   3  -3  -1  505.19   47.20
   3   3  -1  453.19   48.29
   3   3  -1  515.47   48.70
  -3  -3   1  513.72   48.40
  -3  -3   1  524.93   49.06
  -3   3   2  200.62   23.04
  -3   3   2  220.92   23.40
   3  -3  -2  239.49   23.26
   3  -3  -2  242.99   23.23
   3  -3  -2  241.65   23.11
   3   3  -2  219.41   24.49
   3   3  -2  226.50   24.51
  -3  -3   2  261.25   24.63
  -3  -3   2  263.97   25.27
  -3   3   3   50.29    6.09
  -3   3   3   48.84    6.22
   3  -3  -3   46.82    5.96
   3  -3  -3   51.93    5.90
   3  -3  -3   50.05    5.78
   3   3  -3   22.55    6.43
   3   3  -3   54.75    7.63
  -3  -3   3   46.35    7.32
  -3  -3   3   59.06    8.01
  -3   3   4   87.54    9.42
  -3   3   4   84.28    9.53
   3  -3  -4   89.90    9.43
   3  -3  -4   80.79    8.93
   3  -3  -4   87.27    8.94
   3   3  -4   91.77   11.18
   3   3  -4   93.80   11.07
  -3  -3   4   89.06   10.81
  -3  -3   4   79.59   11.06
  -3   3   5  485.44   49.14
  -3   3   5  490.89   49.33
   3  -3  -5  479.15   49.09
   3  -3  -5  534.43   48.46
   3  -3  -5  505.24   48.41
   3   3  -5  496.21   50.86
   3   3  -5  761.06   52.29
  -3  -3   5  612.43   51.23
  -3  -3   5  564.38   51.71
  -3   3   6  582.61   56.70
  -3   3   6  577.68   56.80
   3  -3  -6  669.42   56.82
   3   3  -6  539.45   58.28
   3   3  -6  632.58   58.68
  -3  -3   6  600.50   58.35
  -3  -3   6  593.18   59.00
  -3   3   7  172.89   17.19
  -3   3   7  207.24   17.44
   3  -3  -7  148.58   16.92
   3   3  -7  166.78   19.03
   3   3  -7  188.59   19.15
  -3  -3   7  177.65   18.91
  -3  -3   7  177.58   19.52
  -3   3   8   32.25    4.23
  -3   3   8   28.01    4.09
   3  -3  -8   29.51    4.02
   3   3  -8   38.77    6.30
   3   3  -8   30.99    5.72
  -3  -3   8   40.51    6.20
  -3  -3   8   25.01    5.77
  -3   3   9  162.61   17.06
  -3   3   9  182.41   17.29
   3  -3  -9  175.27   17.05
   3   3  -9  152.75   18.84
   3   3  -9  211.97   19.54
  -3  -3   9  172.61   18.84
  -3  -3   9  153.24   19.21
  -3   3  10  535.62   46.73
  -3   3  10  452.48   46.64
   3  -3 -10  479.57   46.52
   3   3 -10  436.73   48.22
   3   3 -10  517.72   48.60
  -3  -3  10  512.71   48.55
  -3  -3  10  536.35   49.48
  -3   3  11  507.37   49.07
  -3   3  11  534.55   49.39
   3  -3 -11  534.49   49.14
   3   3 -11  555.16   51.35
   3   3 -11  470.28   50.62
  -3  -3  11  507.97   50.83
  -3  -3  11  486.94   51.44
  -3   3  12    0.00    2.07
  -3   3  12    0.73    2.27
   3  -3 -12   -0.00    2.29
   3   3 -12    1.75    3.57
   3   3 -12   -0.00    3.13
  -3  -3  12    2.47    3.34
  -3  -3  12    1.98    3.32
  -3   3  13   23.84    4.18
  -3   3  13   17.41    3.99
   3  -3 -13   27.35    4.38
   3   3 -13   23.94    5.78
   3   3 -13   28.12    5.26
  -3  -3  13   37.87    6.18
  -3  -3  13   16.96    5.46
  -3   3  14    6.12    2.76
  -3   3  14    6.26    2.73
   3  -3 -14    4.82    2.90
   3   3 -14    8.33    4.22
   3   3 -14    5.91    3.33
  -3  -3  14    7.19    3.65
  -3  -3  14    6.00    4.15
  -3   3  15  194.12   21.24
  -3   3  15  217.43   21.81
   3   3 -15  210.41   23.02
  -3  -3  15  215.29   22.82
  -3  -3  15  199.86   23.43
  -3   3  16   46.45    6.66
  -3   3  16   57.96    7.18
   3  -3 -16   55.02    6.96
   3   3 -16   48.47    8.18
  -3  -3  16   16.75    6.03
  -3  -3  16   58.89    9.10
  -3   3  17   52.25    7.50
  -3   3  17   43.37    7.41
   3  -3 -17   54.10    7.48
   3   3 -17   50.39    8.70
  -3  -3  17   54.10    8.44
  -3  -3  17   56.79    9.40
  -3   3  18    6.12    3.20
  -3   3  18    4.24    3.26
   3  -3 -18    0.00    2.67
   3   3 -18    5.43    4.13
  -3  -3  18    0.00    3.27
  -3  -3  18    3.45    3.62
  -3   3  19   23.90    4.96
  -3   3  19   19.86    4.85
   3  -3 -19   25.40    5.10
   3   3 -19   16.26    5.91
  -3  -3  19   10.51    4.50
  -3  -3  19   23.00    6.20
  -3   3  20   32.92    6.55
  -3   3  20   28.34    6.65
   3  -3 -20   37.60    6.66
   3   3 -20   51.07    8.52
  -3  -3  20   51.59    8.14
  -3   3  21   72.74   11.03
  -3   3  21   72.89   11.49
   3  -3 -21   93.10   11.36
   3   3 -21  109.10   13.38
   3   3 -21   83.71   12.02
  -3  -3  21   75.42   11.64
  -3   3  22   62.87    9.53
  -3   3  22   56.58    9.71
   3  -3 -22   60.10    9.15
   3   3 -22   62.59   10.56
   3   3 -22   53.73    9.69
  -3  -3  22   70.11   10.24
  -3  -3  22   56.15   10.56
  -3   3  23    3.19    3.83
   3  -3 -23   11.70    4.61
   3   3 -23    8.66    4.82
  -3  -3  23    5.98    4.89
  -3   3  24   30.49    6.47
   3   3 -24   16.10    6.23
  -3  -3  24    6.32    6.33
  -3   3  25  145.76   18.15
   3   3 -25  167.60   19.75
  -3  -3  25  124.09   18.89
  -3   3  26   66.56   10.27
   3   3 -26   55.03   10.60
  -3  -3  26   37.03    9.68
  -3   3  27   75.62   12.04
   3   3 -27   75.39   13.05
  -3  -3  27   75.78   13.05
  -3  -3  28   13.87    6.76
  -3  -3  29    1.38    4.90
  -3  -3  30   19.80    6.59
   3   3 -31   51.66   10.45
  -3  -3  31   37.52   10.40
  -3  -3  32    0.51    4.78
  -3  -3  33    0.00    5.33
  -3  -3  34    1.69    4.88
  -3  -3  35   10.66    6.23
  -3  -3  36    5.29    5.63
  -3  -3  37    4.06    6.03
  -3  -3  38   -0.00    5.02
  -3  -3  39    0.46    6.08
  -3   4   1  106.77   14.15
   3  -4  -1  143.48   14.56
   3  -4  -1  121.18   14.41
   3  -4  -1  128.73   14.25
   3   4  -1  106.97   15.21
   3   4  -1  138.27   15.84
  -3  -4   1  179.28   16.45
  -3  -4   1  140.58   16.17
  -3   4   2  149.69   17.37
   3  -4  -2  161.68   17.48
   3  -4  -2  152.16   17.46
   3  -4  -2  173.46   17.51
   3   4  -2  188.74   19.48
   3   4  -2  167.58   19.05
  -3  -4   2  180.08   18.83
  -3  -4   2  170.54   19.52
  -3   4   3  322.43   33.86
  -3   4   3  335.59   34.28
   3  -4  -3  334.19   33.91
   3  -4  -3  343.34   34.03
   3  -4  -3  379.99   34.06
   3   4  -3  348.16   35.55
   3   4  -3  344.72   35.56
  -3  -4   3  348.20   35.22
  -3  -4   3  358.54   36.18
  -3   4   4   42.32    6.10
  -3   4   4   42.80    6.30
   3  -4  -4   45.96    6.18
   3  -4  -4   33.41    5.61
   3  -4  -4   53.51    6.01
   3   4  -4   45.30    7.62
   3   4  -4   51.34    7.83
  -3  -4   4   45.24    7.31
  -3  -4   4   43.80    7.80
  -3   4   5   43.94    5.92
  -3   4   5   48.24    6.29
   3  -4  -5   37.00    5.61
   3  -4  -5   41.80    5.48
   3  -4  -5   42.19    5.39
   3   4  -5   32.93    7.03
   3   4  -5   40.94    7.10
  -3  -4   5   44.63    7.36
  -3  -4   5   43.84    7.66
  -3   4   6   79.05    9.94
  -3   4   6   92.34   10.46
   3  -4  -6   74.87    9.75
   3  -4  -6   98.48    9.69
   3   4  -6   96.28   12.22
   3   4  -6   92.40   11.72
  -3  -4   6  103.65   11.80
  -3  -4   6   85.06   12.25
  -3   4   7  307.20   28.95
  -3   4   7  269.28   28.93
   3  -4  -7  276.16   28.58
   3  -4  -7  301.22   28.11
   3   4  -7  295.03   30.79
   3   4  -7  303.84   30.69
  -3  -4   7  271.35   30.15
  -3  -4   7  342.04   31.97
  -3   4   8  199.05   20.96
  -3   4   8  212.65   21.21
   3  -4  -8  198.59   20.70
   3  -4  -8  216.69   19.96
   3   4  -8  189.09   22.66
   3   4  -8  205.80   22.78
  -3  -4   8  194.73   22.30
  -3  -4   8  227.01   23.78
  -3   4   9  139.94   14.39
  -3   4   9  147.05   14.56
   3  -4  -9  120.55   13.92
   3  -4  -9  125.47   12.85
   3   4  -9  142.63   16.34
   3   4  -9  166.49   16.66
  -3  -4   9  132.67   15.74
  -3  -4   9  156.89   17.31
  -3   4  10   55.19    5.84
  -3   4  10   35.28    5.24
   3  -4 -10   44.05    5.23
   3  -4 -10   24.52    3.15
   3   4 -10   54.61    7.94
   3   4 -10   35.20    6.65
  -3  -4  10   45.09    7.15
  -3  -4  10   41.32    7.71
  -3   4  11  132.15   13.35
  -3   4  11  104.82   13.17
   3  -4 -11  123.66   13.06
   3   4 -11  130.37   15.31
   3   4 -11  128.82   14.99
  -3  -4  11  125.27   14.84
  -3  -4  11  102.46   15.00
  -3   4  12  272.01   28.15
  -3   4  12  278.01   28.51
   3  -4 -12  311.90   28.32
   3   4 -12  311.98   30.53
   3   4 -12  267.64   29.76
  -3  -4  12  287.33   29.94
  -3  -4  12  243.49   30.27
  -3   4  13  300.89   30.12
  -3   4  13  313.31   30.66
   3  -4 -13  302.24   30.08
   3   4 -13  275.15   31.80
   3   4 -13  326.92   32.13
  -3  -4  13  304.53   31.91
  -3  -4  13  291.19   32.63
  -3   4  14   20.43    4.35
  -3   4  14   25.14    4.61
   3  -4 -14   21.73    4.30
   3   4 -14   17.16    5.50
  -3  -4  14   22.47    5.67
  -3  -4  14   19.65    5.79
  -3   4  15  149.24   14.69
  -3   4  15  149.34   15.24
   3  -4 -15  133.10   14.45
   3   4 -15  114.54   15.76
  -3  -4  15   84.22   15.44
  -3   4  16   39.68    6.49
  -3   4  16   38.98    6.96
   3  -4 -16   53.96    7.10
   3   4 -16   55.76    8.80
  -3  -4  16   40.74    7.81
  -3  -4  16   40.77    8.55
  -3   4  17   92.42   10.75
  -3   4  17   61.90   10.27
   3  -4 -17   87.05   10.72
   3   4 -17   80.83   12.02
  -3  -4  17   86.21   11.80
  -3  -4  17   98.33   13.46
  -3   4  18   88.18   10.91
  -3   4  18   83.30   11.29
   3  -4 -18   81.68   10.86
   3   4 -18   96.92   12.84
  -3  -4  18   81.74   11.95
  -3  -4  18   73.35   12.49
  -3   4  19   14.56    4.51
  -3   4  19   18.37    4.99
   3  -4 -19   14.03    4.41
   3   4 -19   24.35    6.60
  -3  -4  19   11.41    4.38
  -3   4  20   10.20    3.99
  -3   4  20   17.08    5.11
   3  -4 -20   18.45    4.87
   3   4 -20    6.53    5.63
  -3  -4  20    9.41    4.30
  -3   4  21    0.00    3.21
  -3   4  21    2.35    3.47
   3  -4 -21    4.06    3.85
   3   4 -21    1.52    4.08
  -3  -4  21    0.00    3.34
  -3   4  22    4.01    3.67
   3  -4 -22    3.05    3.91
   3   4 -22    0.31    4.31
  -3  -4  22    3.83    4.18
  -3   4  23   75.71   11.37
   3   4 -23   92.36   13.28
  -3  -4  23   71.80   12.92
  -3   4  24   57.64    9.36
   3   4 -24   44.53    9.97
  -3   4  25   47.74    9.27
   3   4 -25   59.92   11.37
  -3  -4  25   70.46   12.16
  -3  -4  26   -0.00    4.94
  -3  -4  27   31.28    8.58
  -3  -4  28   10.50    6.42
   3   4 -29   33.42    8.79
  -3  -4  29   25.33    7.80
   3   4 -30    3.36    5.36
  -3  -4  30    6.99    6.02
   3   4 -31    0.20    4.31
  -3  -4  31    0.66    5.74
   3   4 -32    2.85    5.11
  -3  -4  32   -0.00    4.16
  -3  -4  33    7.32    6.16
  -3  -4  34   -0.00    5.79
  -3  -4  35    2.27    5.23
  -3  -4  36   -0.00    5.71
  -3  -4  37    4.19    5.61
  -3  -4  38    6.90    5.43
  -3  -4  39    6.78    6.60
  -3   5   1  683.32   67.30
   3  -5  -1  697.16   67.25
   3   5  -1  679.13   68.66
   3   5  -1  689.71   68.86
  -3  -5   1  722.31   68.38
  -3  -5   1  710.81   69.42
  -3   5   2    9.13    4.04
   3  -5  -2    8.35    3.90
   3  -5  -2   23.51    4.88
   3   5  -2   15.33    5.72
   3   5  -2    8.26    4.18
  -3  -5   2   13.09    4.87
  -3  -5   2    7.50    4.74
  -3   5   3   13.48    4.13
   3  -5  -3    9.68    3.80
   3  -5  -3    5.96    3.32
   3   5  -3   10.05    4.82
   3   5  -3    5.27    4.10
  -3  -5   3   11.74    4.82
  -3  -5   3    9.95    5.14
  -3   5   4  181.11   19.61
  -3   5   4  169.06   19.78
   3  -5  -4  180.59   19.39
   3  -5  -4  186.21   19.52
   3   5  -4  170.55   20.98
   3   5  -4  175.69   20.87
  -3  -5   4  228.50   21.54
  -3  -5   4  177.41   21.58
  -3   5   5  388.00   36.64
  -3   5   5  347.75   36.71
   3  -5  -5  335.05   36.03
   3  -5  -5  361.89   36.15
   3   5  -5  381.69   38.27
   3   5  -5  392.56   38.33
  -3  -5   5  374.75   37.73
  -3  -5   5  374.88   38.91
  -3   5   6  221.75   24.57
  -3   5   6  251.62   25.32
   3  -5  -6  245.82   24.55
   3  -5  -6  211.38   24.14
   3   5  -6  260.29   26.90
   3   5  -6  246.16   26.52
  -3  -5   6  263.47   26.28
  -3  -5   6  262.96   27.53
  -3   5   7  160.38   18.76
  -3   5   7  201.69   19.71
   3  -5  -7  162.91   18.54
   3  -5  -7  197.32   18.72
   3   5  -7  155.81   20.37
   3   5  -7  197.10   20.97
  -3  -5   7  177.44   20.35
  -3  -5   7  178.32   21.44
  -3   5   8   35.99    6.04
  -3   5   8   36.89    6.15
   3  -5  -8   33.46    5.54
   3  -5  -8   39.46    5.48
   3   5  -8   22.00    6.76
   3   5  -8   49.64    7.89
  -3  -5   8   44.80    7.48
  -3  -5   8   34.71    7.93
  -3   5   9   14.14    4.12
  -3   5   9    8.73    3.37
   3  -5  -9   10.95    3.30
   3  -5  -9    7.00    2.53
   3   5  -9    5.39    4.84
   3   5  -9    5.91    4.23
  -3  -5   9    5.98    4.44
  -3  -5   9    0.00    4.14
  -3   5  10  277.53   29.76
  -3   5  10  281.01   30.04
   3  -5 -10  272.23   29.40
   3  -5 -10  318.11   29.02
   3   5 -10  307.11   32.00
   3   5 -10  314.06   31.84
  -3  -5  10  300.82   31.36
  -3  -5  10  303.69   32.65
  -3   5  11  317.19   31.16
  -3   5  11  294.61   31.22
   3  -5 -11  295.00   30.67
   3  -5 -11  321.21   29.98
   3   5 -11  288.35   32.74
   3   5 -11  326.64   32.99
  -3  -5  11  285.85   32.21
  -3  -5  11  323.16   33.92
  -3   5  12   28.00    5.47
  -3   5  12   31.98    5.57
   3  -5 -12   33.08    5.36
   3  -5 -12   30.09    4.28
   3   5 -12   27.48    6.65
   3   5 -12   26.96    6.24
  -3  -5  12   36.07    6.87
  -3  -5  12   17.11    6.56
  -3   5  13   22.35    4.88
  -3   5  13   24.57    5.21
   3  -5 -13   22.68    4.52
   3  -5 -13   22.15    3.58
   3   5 -13   16.90    5.77
  -3  -5  13   23.44    5.89
  -3  -5  13   17.96    6.30
  -3   5  14  191.58   18.74
  -3   5  14  165.25   18.80
   3  -5 -14  174.48   18.33
   3  -5 -14  146.55   16.86
   3   5 -14  199.47   21.06
  -3  -5  14  174.09   20.08
  -3  -5  14  183.39   21.46
  -3   5  15  431.80   41.36
  -3   5  15  394.65   41.68
   3  -5 -15  436.69   41.23
   3  -5 -15  371.06   39.61
   3   5 -15  495.26   44.21
  -3  -5  15  441.20   43.09
  -3  -5  15  448.48   44.51
  -3   5  16   64.04    8.72
  -3   5  16   56.54    8.94
   3  -5 -16   60.52    8.44
   3  -5 -16   57.87    7.05
[truncated: 807,421 more chars]
