# Supplementary material for: LED-pump-X-ray-multiprobe crystallography for sub-second timescales
Source: Commun Chem. 2022 Aug 26;5:102. doi: 10.1038/s42004-022-00716-1 (PMC9814726; doi:10.1038/s42004-022-00716-1)
Supplement: Supplementary file 10 — Supplementary Data 1 [file 42004_2022_716_MOESM10_ESM.zip › CIFs/4s_265K/265K_4s_t8_decay.cif]

  data_global

# SUBMISSION DETAILS
 
_publ_contact_author_name       'Hatcher, Lauren'
_publ_contact_author_address
;
School of Chemistry
Cardiff University
Main Building
Park Place 
Cardiff
CF10 3AT
United Kingdom
;
_publ_contact_author_email       'HatcherL1@cardiff.ac.uk'
_publ_requested_category          FM
_publ_section_comment
; 
?
;
_publ_section_references
;
Diamond General Data Aquisition (GDA) software: http://www.opengda.org/

XIA2: Winter, G. (2010) J. Appl. Cryst. 43, 186-190.
POINTLESS: Evans, P. (2006) Acta Cryst. D62, 72-82.
AIMLESS: Evans, P. R. and Murshudov, G. N. (2013) Acta Cryst. D69, 1204-1214.
DIALS: Winter, G., et al. Acta Cryst. (2018) D74, 85-97.
CCP4: Winn, M. D. et al. (2011) Acta Cryst. D67, 235-242.
   
SHELXL: Sheldrick G. M. (2015). Acta Cryst. C71, 3-8.
SHELXT:	Sheldrick, G. M. (2015). Acta Cryst. A71, 3-8.
 
OLEX2: Dolomanov, O.V.; Bourhis, L.J.; Gildea, R.J.; Howard, J.A.K.; Puschmann,
 H., OLEX2: A complete structure solution, refinement and analysis program 
 (2009). J. Appl. Cryst., 42, 339-341.

MERCURY: Macrae, C. F., Bruno, I. J., Chisholm, J. A., Edgington,
P. R., McCabe, P., Pidcock, E., Rodriguez-Monge, L., Taylor, R.,
van de Streek, J. & Wood, P. A. (2008). J. Appl. Cryst. 41, 466-470.
;

####
 
data_265K_4s_t8_decay
 
_audit_creation_method            'SHELXL-2018/3'
_shelx_SHELXL_version_number      '2018/3'
_chemical_name_systematic         
;
Nitro-(N,N,N',N'-tetrabutyldiethylenetriamine)palladium(II)
tetraphenylborate, tetrahydrofuran solvate
;
_chemical_name_common             ?
_chemical_melting_point           ?
_chemical_formula_moiety          
;
C20 H45 N4 O2 Pd, C24 H20 B, C4 H8 O
;
_chemical_formula_sum            'C48 H73 B N4 O3 Pd' 
_chemical_formula_weight          871.31

loop_
 _atom_type_symbol
 _atom_type_description
 _atom_type_scat_dispersion_real
 _atom_type_scat_dispersion_imag
 _atom_type_scat_source
 'C'  'C'   0.0010   0.0010
 'International Tables Vol C Tables 4.2.6.8 and 6.1.1.4'
 'H'  'H'   0.0000   0.0000
 'International Tables Vol C Tables 4.2.6.8 and 6.1.1.4'
 'B'  'B'   0.0000   0.0000
 'International Tables Vol C Tables 4.2.6.8 and 6.1.1.4'
 'N'  'N'   0.0030   0.0020
 'International Tables Vol C Tables 4.2.6.8 and 6.1.1.4'
 'O'  'O'   0.0050   0.0030
 'International Tables Vol C Tables 4.2.6.8 and 6.1.1.4'
 'Pd'  'Pd'  -2.5040   0.6150
 'International Tables Vol C Tables 4.2.6.8 and 6.1.1.4'
 
_space_group_crystal_system       monoclinic
_space_group_IT_number            14
_space_group_name_H-M_alt         'P 21/n'
_space_group_name_Hall            '-P 2yn'
 
_shelx_space_group_comment
;
The symmetry employed for this shelxl refinement is uniquely defined
by the following loop, which should always be used as a source of
symmetry information in preference to the above space-group names.
They are only intended as comments.
;
 
loop_
 _space_group_symop_operation_xyz
 'x, y, z'
 '-x+1/2, y+1/2, -z+1/2'
 '-x, -y, -z'
 'x-1/2, -y-1/2, z-1/2'
 
_cell_length_a                    11.6600(4)
_cell_length_b                    13.5719(5)
_cell_length_c                    30.1962(9)
_cell_angle_alpha                 90
_cell_angle_beta                  93.386(3)
_cell_angle_gamma                 90
_cell_volume                      4770.2(3)
_cell_formula_units_Z             4
_cell_measurement_temperature     265(2)
_cell_measurement_reflns_used     9919
_cell_measurement_theta_max       19.1313879566
_cell_measurement_theta_min       1.22775720157
 
_exptl_crystal_description        Plate
_exptl_crystal_colour             Yellow
_exptl_crystal_density_meas       ?
_exptl_crystal_density_method     ?
_exptl_crystal_density_diffrn     1.213          
_exptl_crystal_F_000              1856
_exptl_transmission_factor_min    ?
_exptl_transmission_factor_max    ?
_exptl_crystal_size_max           0.100
_exptl_crystal_size_mid           0.100
_exptl_crystal_size_min           0.050
_exptl_absorpt_coefficient_mu     0.202
_shelx_estimated_absorpt_T_min    0.980
_shelx_estimated_absorpt_T_max    0.990
_exptl_absorpt_correction_T_min   0.996583859031
_exptl_absorpt_correction_T_max   1.0
_exptl_absorpt_correction_type    empirical
_exptl_absorpt_process_details    
;
CCP4 7.0.048: AIMLESS, version 0.5.32 : 29/03/17
Scaling & analysis of unmerged intensities, absorption correction using spherical harmonics
;
_exptl_absorpt_special_details    ?
_diffrn_ambient_temperature       265(2)
_diffrn_radiation_wavelength      0.534
_diffrn_measurement_device_type   'Photon counting pixel array'
_diffrn_radiation_type            Synchrotron
_diffrn_measurement_method        'shutterless scans'
_diffrn_radiation_source          'Diamond Light Source Beamline I19-2'
_diffrn_radiation_monochromator   'Silicon 111'
_diffrn_detector_area_resol_mean  ?
_diffrn_reflns_number             32634
_diffrn_reflns_av_unetI/netI      0.1048
_diffrn_reflns_av_R_equivalents   0.0848
_diffrn_reflns_limit_h_min        -14
_diffrn_reflns_limit_h_max        14
_diffrn_reflns_limit_k_min        -15
_diffrn_reflns_limit_k_max        16
_diffrn_reflns_limit_l_min        -37
_diffrn_reflns_limit_l_max        37
_diffrn_reflns_theta_min          1.236
_diffrn_reflns_theta_max          19.496
_diffrn_reflns_theta_full         18.687
_diffrn_measured_fraction_theta_max   0.996
_diffrn_measured_fraction_theta_full  0.995
_diffrn_reflns_Laue_measured_fraction_max    0.996
_diffrn_reflns_Laue_measured_fraction_full   0.995
_diffrn_reflns_point_group_measured_fraction_max   0.996
_diffrn_reflns_point_group_measured_fraction_full  0.995
_reflns_number_total              9723
_reflns_number_gt                 5008
_reflns_threshold_expression      'I > 2\s(I)'
_reflns_Friedel_coverage          0.000
_reflns_Friedel_fraction_max      .
_reflns_Friedel_fraction_full     .
 
_reflns_special_details
;
 Reflections were merged by SHELXL according to the crystal
 class for the calculation of statistics and refinement.
 
 _reflns_Friedel_fraction is defined as the number of unique
 Friedel pairs measured divided by the number that would be
 possible theoretically, ignoring centric projections and
 systematic absences.
;
 
_computing_data_collection        'Diamond GDA (http://www.opengda.org/)'
_computing_cell_refinement        'DIALS (Winter, 2018)'
_computing_data_reduction         'XIA2 (Winter 2010)'
_computing_structure_solution     'SHELXT (Sheldrick, 2015)'
_computing_structure_refinement   'SHELXL (Sheldrick, 2015)'
_computing_molecular_graphics     'OLEX2 (Dolomanov et al., 2009)'
_computing_publication_material   'MERCURY (Macrae et al., 2008)'
_refine_special_details           ?
_refine_ls_structure_factor_coef  Fsqd
_refine_ls_matrix_type            full
_refine_ls_weighting_scheme       calc
_refine_ls_weighting_details
'w=1/[\s^2^(Fo^2^)+(0.0500P)^2^] where P=(Fo^2^+2Fc^2^)/3'
_atom_sites_solution_primary      ?
_atom_sites_solution_secondary    ?
_atom_sites_solution_hydrogens    geom
_refine_ls_hydrogen_treatment     constr
_refine_ls_extinction_method      none
_refine_ls_extinction_coef        .
_refine_ls_number_reflns          9723
_refine_ls_number_parameters      526
_refine_ls_number_restraints      490
_refine_ls_R_factor_all           0.1075
_refine_ls_R_factor_gt            0.0539
_refine_ls_wR_factor_ref          0.1342
_refine_ls_wR_factor_gt           0.1157
_refine_ls_goodness_of_fit_ref    0.881
_refine_ls_restrained_S_all       0.882
_refine_ls_shift/su_max           0.001
_refine_ls_shift/su_mean          0.000
 
loop_
 _atom_site_label
 _atom_site_type_symbol
 _atom_site_fract_x
 _atom_site_fract_y
 _atom_site_fract_z
 _atom_site_U_iso_or_equiv
 _atom_site_adp_type
 _atom_site_occupancy
 _atom_site_site_symmetry_order  
 _atom_site_calc_flag
 _atom_site_refinement_flags_posn
 _atom_site_refinement_flags_adp
 _atom_site_refinement_flags_occupancy
 _atom_site_disorder_assembly
 _atom_site_disorder_group
Pd1 Pd 0.33977(2) 0.77526(2) 0.34681(2) 0.05154(13) Uani 1 1 d . . . . .
N2 N 0.3467(2) 0.9268(2) 0.33805(10) 0.0601(8) Uani 1 1 d . . . . .
N3 N 0.4553(2) 0.7984(2) 0.39829(9) 0.0506(7) Uani 1 1 d . . . . .
H3 H 0.532445 0.787922 0.387956 0.061 Uiso 1 1 calc R U . . .
N4 N 0.3308(2) 0.6319(2) 0.37134(10) 0.0526(7) Uani 1 1 d . . . . .
C1 C 0.4418(3) 0.9635(3) 0.37009(13) 0.0662(10) Uani 1 1 d . . . . .
H1A H 0.514943 0.958784 0.356517 0.079 Uiso 1 1 calc R U . . .
H1B H 0.428559 1.032158 0.377184 0.079 Uiso 1 1 calc R U . . .
C2 C 0.4451(3) 0.9030(3) 0.41169(12) 0.0648(10) Uani 1 1 d . . . . .
H2A H 0.510292 0.921832 0.431298 0.078 Uiso 1 1 calc R U . . .
H2B H 0.375419 0.912853 0.427165 0.078 Uiso 1 1 calc R U . . .
C3 C 0.4342(3) 0.7233(3) 0.43261(12) 0.0563(9) Uani 1 1 d . . . . .
H3A H 0.364805 0.738894 0.447361 0.068 Uiso 1 1 calc R U . . .
H3B H 0.498105 0.721243 0.454682 0.068 Uiso 1 1 calc R U . . .
C4 C 0.4217(3) 0.6257(3) 0.40911(12) 0.0587(9) Uani 1 1 d . . . . .
H4A H 0.400517 0.575441 0.429938 0.070 Uiso 1 1 calc R U . . .
H4B H 0.494568 0.607144 0.397623 0.070 Uiso 1 1 calc R U . . .
C5 C 0.2308(3) 0.9656(3) 0.35136(14) 0.0706(11) Uani 1 1 d . . . . .
H5A H 0.171299 0.934797 0.332289 0.085 Uiso 1 1 calc R U . . .
H5B H 0.219953 0.943869 0.381429 0.085 Uiso 1 1 calc R U . . .
C6 C 0.2124(4) 1.0753(3) 0.34953(16) 0.0932(14) Uani 1 1 d . . . . .
H6A H 0.218589 1.098064 0.319311 0.112 Uiso 1 1 calc R U . . .
H6B H 0.271829 1.107672 0.368076 0.112 Uiso 1 1 calc R U . . .
C7 C 0.0962(4) 1.1031(4) 0.36508(19) 0.1143(18) Uani 1 1 d . . . . .
H7A H 0.037594 1.063617 0.349383 0.137 Uiso 1 1 calc R U . . .
H7B H 0.094034 1.088694 0.396475 0.137 Uiso 1 1 calc R U . . .
C8 C 0.0700(6) 1.2099(4) 0.3575(3) 0.180(3) Uani 1 1 d . . . . .
H8A H 0.040550 1.219347 0.327409 0.270 Uiso 1 1 calc R U . . .
H8B H 0.138904 1.247855 0.362724 0.270 Uiso 1 1 calc R U . . .
H8C H 0.013676 1.230941 0.377400 0.270 Uiso 1 1 calc R U . . .
C9 C 0.3656(3) 0.9609(3) 0.29166(12) 0.0666(11) Uani 1 1 d . . . . .
H9A H 0.297747 0.945338 0.272813 0.080 Uiso 1 1 calc R U . . .
H9B H 0.374328 1.031952 0.291905 0.080 Uiso 1 1 calc R U . . .
C10 C 0.4686(3) 0.9160(3) 0.27171(13) 0.0742(12) Uani 1 1 d . . . . .
H10A H 0.465755 0.844893 0.274702 0.089 Uiso 1 1 calc R U . . .
H10B H 0.538074 0.939273 0.287613 0.089 Uiso 1 1 calc R U . . .
C11 C 0.4718(4) 0.9430(4) 0.22306(14) 0.0932(15) Uani 1 1 d . . . . .
H11A H 0.407265 0.912124 0.206727 0.112 Uiso 1 1 calc R U . . .
H11B H 0.463247 1.013757 0.219916 0.112 Uiso 1 1 calc R U . . .
C12 C 0.5808(4) 0.9118(5) 0.20320(18) 0.133(2) Uani 1 1 d . . . . .
H12A H 0.576962 0.927934 0.172201 0.200 Uiso 1 1 calc R U . . .
H12B H 0.590717 0.841921 0.206759 0.200 Uiso 1 1 calc R U . . .
H12C H 0.644696 0.945413 0.217926 0.200 Uiso 1 1 calc R U . . .
C13 C 0.2117(3) 0.6240(3) 0.38858(13) 0.0620(10) Uani 1 1 d . . . . .
H13A H 0.203295 0.676214 0.410074 0.074 Uiso 1 1 calc R U . . .
H13B H 0.156183 0.636409 0.364002 0.074 Uiso 1 1 calc R U . . .
C14 C 0.1800(3) 0.5280(3) 0.40993(14) 0.0702(11) Uani 1 1 d . . . . .
H14A H 0.232831 0.515088 0.435289 0.084 Uiso 1 1 calc R U . . .
H14B H 0.186735 0.474631 0.388884 0.084 Uiso 1 1 calc R U . . .
C15 C 0.0582(3) 0.5316(3) 0.42489(15) 0.0809(13) Uani 1 1 d . . . . .
H15A H 0.052422 0.584957 0.446041 0.097 Uiso 1 1 calc R U . . .
H15B H 0.006235 0.546268 0.399468 0.097 Uiso 1 1 calc R U . . .
C16 C 0.0204(4) 0.4371(3) 0.44597(16) 0.0936(15) Uani 1 1 d . . . . .
H16A H 0.021805 0.384499 0.424744 0.140 Uiso 1 1 calc R U . . .
H16B H -0.056267 0.444781 0.455452 0.140 Uiso 1 1 calc R U . . .
H16C H 0.071520 0.421829 0.471117 0.140 Uiso 1 1 calc R U . . .
C17 C 0.3486(3) 0.5513(3) 0.33883(12) 0.0640(10) Uani 1 1 d . . . . .
H17A H 0.282343 0.548828 0.317839 0.077 Uiso 1 1 calc R U . . .
H17B H 0.352297 0.489052 0.354620 0.077 Uiso 1 1 calc R U . . .
C18 C 0.4545(3) 0.5618(3) 0.31356(13) 0.0771(12) Uani 1 1 d . . . . .
H18A H 0.521571 0.561545 0.334144 0.093 Uiso 1 1 calc R U . . .
H18B H 0.452392 0.624467 0.298063 0.093 Uiso 1 1 calc R U . . .
C19 C 0.4644(4) 0.4781(4) 0.28001(17) 0.119(2) Uani 1 1 d . . . . .
H19A H 0.457805 0.415897 0.295445 0.143 Uiso 1 1 calc R U . . .
H19B H 0.400034 0.482615 0.258220 0.143 Uiso 1 1 calc R U . . .
C20 C 0.5683(5) 0.4772(5) 0.2572(2) 0.156(3) Uani 1 1 d . . . . .
H20A H 0.567130 0.422652 0.236908 0.233 Uiso 1 1 calc R U . . .
H20B H 0.632771 0.470674 0.278270 0.233 Uiso 1 1 calc R U . . .
H20C H 0.574934 0.537637 0.241001 0.233 Uiso 1 1 calc R U . . .
C21 C 0.6570(3) 0.3742(3) 0.42738(12) 0.0549(9) Uani 1 1 d . . . . .
C22 C 0.7095(3) 0.4235(3) 0.39360(14) 0.0679(11) Uani 1 1 d . . . . .
H22 H 0.726096 0.389020 0.368152 0.081 Uiso 1 1 calc R U . . .
C23 C 0.7377(3) 0.5224(3) 0.39682(17) 0.0854(14) Uani 1 1 d . . . . .
H23 H 0.772790 0.552937 0.373578 0.102 Uiso 1 1 calc R U . . .
C24 C 0.7150(3) 0.5758(3) 0.43344(17) 0.0828(13) Uani 1 1 d . . . . .
H24 H 0.735624 0.641891 0.435624 0.099 Uiso 1 1 calc R U . . .
C25 C 0.6612(3) 0.5303(3) 0.46706(15) 0.0739(11) Uani 1 1 d . . . . .
H25 H 0.644774 0.565577 0.492334 0.089 Uiso 1 1 calc R U . . .
C26 C 0.6314(3) 0.4322(3) 0.46327(13) 0.0635(10) Uani 1 1 d . . . . .
H26 H 0.592329 0.403501 0.485931 0.076 Uiso 1 1 calc R U . . .
C27 C 0.7345(3) 0.2012(3) 0.45906(13) 0.0569(9) Uani 1 1 d . . . . .
C28 C 0.8091(3) 0.2504(3) 0.48880(14) 0.0693(11) Uani 1 1 d . . . . .
H28 H 0.803378 0.318633 0.490426 0.083 Uiso 1 1 calc R U . . .
C29 C 0.8921(4) 0.2039(4) 0.51637(16) 0.0874(14) Uani 1 1 d . . . . .
H29 H 0.939690 0.240897 0.535745 0.105 Uiso 1 1 calc R U . . .
C30 C 0.9037(4) 0.1037(4) 0.51503(17) 0.0905(14) Uani 1 1 d . . . . .
H30 H 0.957696 0.071572 0.533750 0.109 Uiso 1 1 calc R U . . .
C31 C 0.8337(4) 0.0519(4) 0.48539(18) 0.0922(14) Uani 1 1 d . . . . .
H31 H 0.841026 -0.016149 0.483631 0.111 Uiso 1 1 calc R U . . .
C32 C 0.7521(3) 0.0996(3) 0.45806(16) 0.0776(12) Uani 1 1 d . . . . .
H32 H 0.706906 0.062169 0.438027 0.093 Uiso 1 1 calc R U . . .
C33 C 0.5060(3) 0.2308(3) 0.44434(12) 0.0523(8) Uani 1 1 d . . . . .
C34 C 0.4796(3) 0.1453(3) 0.46670(12) 0.0573(9) Uani 1 1 d . . . . .
H34 H 0.538197 0.100134 0.473299 0.069 Uiso 1 1 calc R U . . .
C35 C 0.3688(3) 0.1233(3) 0.47990(13) 0.0667(11) Uani 1 1 d . . . . .
H35 H 0.355433 0.064742 0.494766 0.080 Uiso 1 1 calc R U . . .
C36 C 0.2808(4) 0.1882(3) 0.47082(15) 0.0748(12) Uani 1 1 d . . . . .
H36 H 0.207552 0.174888 0.479867 0.090 Uiso 1 1 calc R U . . .
C37 C 0.3024(4) 0.2733(3) 0.44813(17) 0.0842(14) Uani 1 1 d . . . . .
H37 H 0.243242 0.317686 0.441227 0.101 Uiso 1 1 calc R U . . .
C38 C 0.4128(3) 0.2929(3) 0.43553(15) 0.0762(13) Uani 1 1 d . . . . .
H38 H 0.424975 0.351143 0.420279 0.091 Uiso 1 1 calc R U . . .
C39 C 0.6370(4) 0.2131(3) 0.37495(14) 0.0686(11) Uani 1 1 d . . . . .
C40 C 0.5453(4) 0.2197(3) 0.34451(15) 0.0818(13) Uani 1 1 d . . . . .
H40 H 0.476176 0.243600 0.353981 0.098 Uiso 1 1 calc R U . . .
C41 C 0.5501(5) 0.1920(4) 0.29946(16) 0.1022(16) Uani 1 1 d . . . . .
H41 H 0.485825 0.199026 0.279955 0.123 Uiso 1 1 calc R U . . .
C42 C 0.6497(6) 0.1549(5) 0.2850(2) 0.127(2) Uani 1 1 d . . . . .
H42 H 0.654412 0.136207 0.255550 0.152 Uiso 1 1 calc R U . . .
C43 C 0.7425(6) 0.1457(5) 0.3144(2) 0.139(2) Uani 1 1 d . . . . .
H43 H 0.810636 0.119783 0.304916 0.167 Uiso 1 1 calc R U . . .
C44 C 0.7366(4) 0.1742(4) 0.35821(16) 0.1094(17) Uani 1 1 d . . . . .
H44 H 0.801641 0.167288 0.377295 0.131 Uiso 1 1 calc R U . . .
B1 B 0.6338(4) 0.2552(3) 0.42646(16) 0.0579(9) Uani 1 1 d . . . . .
O3 O 0.6897(8) 0.8025(13) 0.3658(5) 0.087(3) Uani 0.671(14) 1 d D . P A 1
C45 C 0.7372(9) 0.7738(12) 0.3250(5) 0.1002(19) Uani 0.671(14) 1 d D . P A 1
H45A H 0.727964 0.826068 0.303176 0.120 Uiso 0.671(14) 1 calc R U P A 1
H45B H 0.699600 0.714930 0.313147 0.120 Uiso 0.671(14) 1 calc R U P A 1
C46 C 0.8615(8) 0.7546(11) 0.3364(5) 0.115(3) Uani 0.671(14) 1 d D . P A 1
H46A H 0.874478 0.686548 0.345237 0.139 Uiso 0.671(14) 1 calc R U P A 1
H46B H 0.907974 0.769908 0.311752 0.139 Uiso 0.671(14) 1 calc R U P A 1
C47 C 0.8853(8) 0.8208(11) 0.3730(3) 0.115(3) Uani 0.671(14) 1 d D . P A 1
H47A H 0.932983 0.787971 0.395927 0.139 Uiso 0.671(14) 1 calc R U P A 1
H47B H 0.926753 0.877825 0.363036 0.139 Uiso 0.671(14) 1 calc R U P A 1
C48 C 0.7812(8) 0.8510(8) 0.3903(3) 0.1002(19) Uani 0.671(14) 1 d D . P A 1
H48A H 0.772625 0.921841 0.387606 0.120 Uiso 0.671(14) 1 calc R U P A 1
H48B H 0.780649 0.833582 0.421453 0.120 Uiso 0.671(14) 1 calc R U P A 1
O3A O 0.6718(16) 0.812(3) 0.3591(11) 0.087(3) Uani 0.329(14) 1 d D . P A 2
C45A C 0.7292(17) 0.754(2) 0.3275(11) 0.1002(19) Uani 0.329(14) 1 d D . P A 2
H45C H 0.699047 0.767846 0.297502 0.120 Uiso 0.329(14) 1 calc R U P A 2
H45D H 0.722703 0.684397 0.333453 0.120 Uiso 0.329(14) 1 calc R U P A 2
C46A C 0.8512(15) 0.7893(19) 0.3348(10) 0.115(3) Uani 0.329(14) 1 d D . P A 2
H46C H 0.897739 0.738429 0.349596 0.139 Uiso 0.329(14) 1 calc R U P A 2
H46D H 0.883020 0.803547 0.306537 0.139 Uiso 0.329(14) 1 calc R U P A 2
C47A C 0.8520(16) 0.8759(19) 0.3615(7) 0.115(3) Uani 0.329(14) 1 d D . P A 2
H47C H 0.863227 0.933948 0.343465 0.139 Uiso 0.329(14) 1 calc R U P A 2
H47D H 0.913413 0.872820 0.384551 0.139 Uiso 0.329(14) 1 calc R U P A 2
C48A C 0.7430(16) 0.8796(16) 0.3805(7) 0.1002(19) Uani 0.329(14) 1 d D . P A 2
H48C H 0.751624 0.864534 0.411891 0.120 Uiso 0.329(14) 1 calc R U P A 2
H48D H 0.710277 0.945031 0.377014 0.120 Uiso 0.329(14) 1 calc R U P A 2
O1 O 0.1262(3) 0.7603(3) 0.29860(11) 0.1106(11) Uani 0.809(5) 1 d D . P B 3
O2 O 0.2626(3) 0.72429(19) 0.25921(12) 0.1106(11) Uani 0.809(5) 1 d D . P B 3
N1 N 0.2269(3) 0.74960(12) 0.29398(10) 0.0681(11) Uani 0.809(5) 1 d D . P B 3
O1A O 0.2031(12) 0.7564(2) 0.3016(3) 0.1106(11) Uani 0.191(5) 1 d D . P B 4
O2A O 0.3235(9) 0.7173(3) 0.2556(4) 0.1106(11) Uani 0.191(5) 1 d D . P B 4
N1A N 0.2144(9) 0.7290(2) 0.2608(3) 0.0681(11) Uani 0.191(5) 1 d D . P B 4
 
loop_
 _atom_site_aniso_label
 _atom_site_aniso_U_11
 _atom_site_aniso_U_22
 _atom_site_aniso_U_33
 _atom_site_aniso_U_23
 _atom_site_aniso_U_13
 _atom_site_aniso_U_12
Pd1 0.0514(2) 0.0550(2) 0.0479(2) 0.00147(16) -0.00024(14) -0.00260(15)
N2 0.0675(18) 0.058(2) 0.0545(17) 0.0075(15) -0.0010(13) 0.0024(14)
N3 0.0523(16) 0.0555(16) 0.0436(17) -0.0010(12) -0.0002(13) -0.0023(14)
N4 0.0493(15) 0.0545(18) 0.0537(17) -0.0035(13) 0.0014(12) -0.0047(14)
C1 0.078(2) 0.057(3) 0.063(2) 0.0014(18) -0.0046(17) -0.006(2)
C2 0.080(3) 0.0551(19) 0.058(2) -0.0034(17) -0.0073(19) -0.002(2)
C3 0.064(2) 0.061(2) 0.044(2) 0.0033(14) -0.0019(17) -0.0018(19)
C4 0.058(2) 0.061(2) 0.057(2) 0.0003(17) -0.0033(15) -0.0007(19)
C5 0.076(2) 0.064(2) 0.071(3) -0.003(2) 0.001(2) 0.009(2)
C6 0.111(3) 0.065(2) 0.102(4) -0.004(3) 0.001(3) 0.019(2)
C7 0.106(3) 0.095(3) 0.140(5) -0.034(4) -0.011(3) 0.031(3)
C8 0.165(6) 0.100(4) 0.272(9) -0.035(5) -0.017(6) 0.051(4)
C9 0.077(3) 0.067(3) 0.055(2) 0.013(2) -0.0020(17) 0.002(2)
C10 0.071(3) 0.086(3) 0.066(2) 0.009(2) 0.0049(19) -0.004(2)
C11 0.100(3) 0.113(4) 0.068(2) 0.010(3) 0.014(2) -0.003(3)
C12 0.110(4) 0.190(6) 0.103(4) -0.010(4) 0.037(3) -0.005(4)
C13 0.0522(18) 0.062(2) 0.072(3) 0.008(2) 0.0047(17) -0.0036(18)
C14 0.062(2) 0.065(3) 0.083(3) 0.014(2) 0.009(2) -0.0023(19)
C15 0.065(2) 0.081(3) 0.099(3) 0.001(2) 0.020(2) -0.007(2)
C16 0.083(3) 0.089(3) 0.112(4) 0.009(3) 0.028(3) -0.009(2)
C17 0.074(2) 0.057(2) 0.061(2) -0.0054(17) 0.0037(18) 0.002(2)
C18 0.075(3) 0.089(3) 0.068(3) -0.012(2) 0.009(2) 0.006(2)
C19 0.128(4) 0.120(4) 0.113(4) -0.043(3) 0.042(3) -0.001(3)
C20 0.159(5) 0.173(6) 0.142(6) -0.032(5) 0.075(4) 0.020(4)
C21 0.052(2) 0.0558(19) 0.056(2) 0.0036(15) -0.0038(16) -0.0019(17)
C22 0.063(2) 0.069(2) 0.073(3) 0.011(2) 0.010(2) -0.005(2)
C23 0.066(3) 0.067(2) 0.124(4) 0.021(2) 0.017(3) -0.005(2)
C24 0.061(3) 0.057(3) 0.128(4) 0.012(2) -0.010(2) -0.003(2)
C25 0.073(3) 0.054(2) 0.093(3) -0.002(2) -0.016(2) 0.010(2)
C26 0.075(3) 0.055(2) 0.060(2) 0.0033(18) 0.001(2) 0.0035(19)
C27 0.055(2) 0.052(2) 0.065(2) 0.0027(17) 0.0157(15) 0.0032(16)
C28 0.063(2) 0.068(3) 0.077(3) -0.005(2) 0.0022(17) 0.0108(18)
C29 0.076(3) 0.089(3) 0.095(3) -0.007(3) -0.013(2) 0.019(2)
C30 0.064(3) 0.088(3) 0.119(4) 0.013(3) 0.002(2) 0.021(2)
C31 0.065(3) 0.070(3) 0.142(4) 0.017(3) 0.004(2) 0.011(2)
C32 0.063(2) 0.054(2) 0.115(4) -0.007(2) -0.001(2) 0.0044(19)
C33 0.0584(17) 0.050(2) 0.047(2) -0.0027(17) -0.0007(16) 0.0011(15)
C34 0.0582(18) 0.054(2) 0.059(2) 0.0036(18) -0.0015(17) -0.0008(17)
C35 0.0629(19) 0.068(3) 0.069(3) 0.006(2) 0.0033(19) -0.0075(17)
C36 0.060(2) 0.069(3) 0.096(3) -0.003(2) 0.012(2) -0.0031(18)
C37 0.062(2) 0.064(3) 0.126(4) 0.006(2) 0.005(2) 0.005(2)
C38 0.0631(19) 0.059(3) 0.106(4) 0.017(2) 0.001(2) 0.0050(18)
C39 0.085(3) 0.063(3) 0.059(2) -0.004(2) 0.0112(16) -0.011(2)
C40 0.106(3) 0.070(3) 0.067(2) 0.005(2) -0.006(2) -0.020(3)
C41 0.161(4) 0.078(4) 0.066(2) 0.005(2) -0.005(3) -0.039(3)
C42 0.192(5) 0.114(5) 0.076(4) -0.010(4) 0.024(3) -0.026(4)
C43 0.172(5) 0.167(6) 0.083(3) -0.038(4) 0.036(3) 0.017(5)
C44 0.107(3) 0.148(5) 0.075(3) -0.026(3) 0.021(3) 0.013(3)
B1 0.060(2) 0.056(2) 0.058(2) -0.0006(18) 0.0059(17) -0.0018(18)
O3 0.072(3) 0.097(4) 0.093(4) -0.004(4) 0.009(3) 0.001(3)
C45 0.089(2) 0.113(5) 0.099(3) -0.019(3) 0.006(2) 0.001(2)
C46 0.084(2) 0.127(7) 0.136(4) -0.009(4) 0.012(2) 0.002(3)
C47 0.084(2) 0.127(7) 0.136(4) -0.009(4) 0.012(2) 0.002(3)
C48 0.089(2) 0.113(5) 0.099(3) -0.019(3) 0.006(2) 0.001(2)
O3A 0.072(3) 0.097(4) 0.093(4) -0.004(4) 0.009(3) 0.001(3)
C45A 0.089(2) 0.113(5) 0.099(3) -0.019(3) 0.006(2) 0.001(2)
C46A 0.084(2) 0.127(7) 0.136(4) -0.009(4) 0.012(2) 0.002(3)
C47A 0.084(2) 0.127(7) 0.136(4) -0.009(4) 0.012(2) 0.002(3)
C48A 0.089(2) 0.113(5) 0.099(3) -0.019(3) 0.006(2) 0.001(2)
O1 0.064(2) 0.186(3) 0.0798(17) -0.0225(16) -0.0111(15) 0.0028(17)
O2 0.064(2) 0.186(3) 0.0798(17) -0.0225(16) -0.0111(15) 0.0028(17)
N1 0.063(2) 0.073(3) 0.067(2) 0.0092(19) -0.0094(19) -0.0047(18)
O1A 0.064(2) 0.186(3) 0.0798(17) -0.0225(16) -0.0111(15) 0.0028(17)
O2A 0.064(2) 0.186(3) 0.0798(17) -0.0225(16) -0.0111(15) 0.0028(17)
N1A 0.063(2) 0.073(3) 0.067(2) 0.0092(19) -0.0094(19) -0.0047(18)
 
_geom_special_details
;
 All esds (except the esd in the dihedral angle between two l.s. planes)
 are estimated using the full covariance matrix.  The cell esds are taken
 into account individually in the estimation of esds in distances, angles
 and torsion angles; correlations between esds in cell parameters are only
 used when they are defined by crystal symmetry.  An approximate (isotropic)
 treatment of cell esds is used for estimating esds involving l.s. planes.
;
 
loop_
 _geom_bond_atom_site_label_1
 _geom_bond_atom_site_label_2
 _geom_bond_distance
 _geom_bond_site_symmetry_2
 _geom_bond_publ_flag
Pd1 N3 2.020(3) . ?
Pd1 N1 2.037(3) . ?
Pd1 O1A 2.053(15) . ?
Pd1 N2 2.075(3) . ?
Pd1 N4 2.086(3) . ?
N2 C9 1.504(4) . ?
N2 C1 1.513(4) . ?
N2 C5 1.525(4) . ?
N3 C2 1.483(4) . ?
N3 C3 1.484(4) . ?
N3 H3 0.9800 . ?
N4 C17 1.493(4) . ?
N4 C4 1.513(4) . ?
N4 C13 1.516(4) . ?
C1 C2 1.500(5) . ?
C1 H1A 0.9700 . ?
C1 H1B 0.9700 . ?
C2 H2A 0.9700 . ?
C2 H2B 0.9700 . ?
C3 C4 1.506(5) . ?
C3 H3A 0.9700 . ?
C3 H3B 0.9700 . ?
C4 H4A 0.9700 . ?
C4 H4B 0.9700 . ?
C5 C6 1.505(5) . ?
C5 H5A 0.9700 . ?
C5 H5B 0.9700 . ?
C6 C7 1.508(5) . ?
C6 H6A 0.9700 . ?
C6 H6B 0.9700 . ?
C7 C8 1.495(7) . ?
C7 H7A 0.9700 . ?
C7 H7B 0.9700 . ?
C8 H8A 0.9600 . ?
C8 H8B 0.9600 . ?
C8 H8C 0.9600 . ?
C9 C10 1.504(5) . ?
C9 H9A 0.9700 . ?
C9 H9B 0.9700 . ?
C10 C11 1.517(5) . ?
C10 H10A 0.9700 . ?
C10 H10B 0.9700 . ?
C11 C12 1.499(5) . ?
C11 H11A 0.9700 . ?
C11 H11B 0.9700 . ?
C12 H12A 0.9600 . ?
C12 H12B 0.9600 . ?
C12 H12C 0.9600 . ?
C13 C14 1.509(5) . ?
C13 H13A 0.9700 . ?
C13 H13B 0.9700 . ?
C14 C15 1.516(5) . ?
C14 H14A 0.9700 . ?
C14 H14B 0.9700 . ?
C15 C16 1.510(5) . ?
C15 H15A 0.9700 . ?
C15 H15B 0.9700 . ?
C16 H16A 0.9600 . ?
C16 H16B 0.9600 . ?
C16 H16C 0.9600 . ?
C17 C18 1.496(5) . ?
C17 H17A 0.9700 . ?
C17 H17B 0.9700 . ?
C18 C19 1.531(6) . ?
C18 H18A 0.9700 . ?
C18 H18B 0.9700 . ?
C19 C20 1.430(6) . ?
C19 H19A 0.9700 . ?
C19 H19B 0.9700 . ?
C20 H20A 0.9600 . ?
C20 H20B 0.9600 . ?
C20 H20C 0.9600 . ?
C21 C26 1.386(5) . ?
C21 C22 1.391(5) . ?
C21 B1 1.638(5) . ?
C22 C23 1.385(5) . ?
C22 H22 0.9300 . ?
C23 C24 1.361(6) . ?
C23 H23 0.9300 . ?
C24 C25 1.371(5) . ?
C24 H24 0.9300 . ?
C25 C26 1.380(5) . ?
C25 H25 0.9300 . ?
C26 H26 0.9300 . ?
C27 C28 1.385(5) . ?
C27 C32 1.394(5) . ?
C27 B1 1.658(6) . ?
C28 C29 1.390(6) . ?
C28 H28 0.9300 . ?
C29 C30 1.367(6) . ?
C29 H29 0.9300 . ?
C30 C31 1.369(6) . ?
C30 H30 0.9300 . ?
C31 C32 1.382(6) . ?
C31 H31 0.9300 . ?
C32 H32 0.9300 . ?
C33 C34 1.386(5) . ?
C33 C38 1.389(5) . ?
C33 B1 1.648(5) . ?
C34 C35 1.406(4) . ?
C34 H34 0.9300 . ?
C35 C36 1.368(5) . ?
C35 H35 0.9300 . ?
C36 C37 1.374(5) . ?
C36 H36 0.9300 . ?
C37 C38 1.389(5) . ?
C37 H37 0.9300 . ?
C38 H38 0.9300 . ?
C39 C40 1.371(6) . ?
C39 C44 1.397(6) . ?
C39 B1 1.659(6) . ?
C40 C41 1.415(6) . ?
C40 H40 0.9300 . ?
C41 C42 1.361(7) . ?
C41 H41 0.9300 . ?
C42 C43 1.365(8) . ?
C42 H42 0.9300 . ?
C43 C44 1.383(6) . ?
C43 H43 0.9300 . ?
C44 H44 0.9300 . ?
O3 C48 1.423(8) . ?
O3 C45 1.434(10) . ?
C45 C46 1.492(12) . ?
C45 H45A 0.9700 . ?
C45 H45B 0.9700 . ?
C46 C47 1.438(10) . ?
C46 H46A 0.9700 . ?
C46 H46B 0.9700 . ?
C47 C48 1.411(8) . ?
C47 H47A 0.9700 . ?
C47 H47B 0.9700 . ?
C48 H48A 0.9700 . ?
C48 H48B 0.9700 . ?
O3A C48A 1.376(15) . ?
O3A C45A 1.426(15) . ?
C45A C46A 1.504(15) . ?
C45A H45C 0.9700 . ?
C45A H45D 0.9700 . ?
C46A C47A 1.425(14) . ?
C46A H46C 0.9700 . ?
C46A H46D 0.9700 . ?
C47A C48A 1.427(14) . ?
C47A H47C 0.9700 . ?
C47A H47D 0.9700 . ?
C48A H48C 0.9700 . ?
C48A H48D 0.9700 . ?
O1 N1 1.2003(10) . ?
O2 N1 1.2017(10) . ?
O1A N1A 1.3002(10) . ?
O2A N1A 1.3003(10) . ?
 
loop_
 _geom_angle_atom_site_label_1
 _geom_angle_atom_site_label_2
 _geom_angle_atom_site_label_3
 _geom_angle
 _geom_angle_site_symmetry_1
 _geom_angle_site_symmetry_3
 _geom_angle_publ_flag
N3 Pd1 N1 178.28(12) . . ?
N3 Pd1 O1A 170.9(3) . . ?
N3 Pd1 N2 85.13(12) . . ?
N1 Pd1 N2 95.60(9) . . ?
O1A Pd1 N2 94.20(10) . . ?
N3 Pd1 N4 85.23(11) . . ?
N1 Pd1 N4 94.30(9) . . ?
O1A Pd1 N4 93.82(10) . . ?
N2 Pd1 N4 166.46(11) . . ?
C9 N2 C1 110.6(3) . . ?
C9 N2 C5 108.7(3) . . ?
C1 N2 C5 110.2(3) . . ?
C9 N2 Pd1 115.6(2) . . ?
C1 N2 Pd1 106.1(2) . . ?
C5 N2 Pd1 105.5(2) . . ?
C2 N3 C3 116.6(3) . . ?
C2 N3 Pd1 107.4(2) . . ?
C3 N3 Pd1 107.5(2) . . ?
C2 N3 H3 108.4 . . ?
C3 N3 H3 108.4 . . ?
Pd1 N3 H3 108.4 . . ?
C17 N4 C4 109.7(3) . . ?
C17 N4 C13 109.8(3) . . ?
C4 N4 C13 110.6(3) . . ?
C17 N4 Pd1 116.0(2) . . ?
C4 N4 Pd1 105.8(2) . . ?
C13 N4 Pd1 104.7(2) . . ?
C2 C1 N2 109.7(3) . . ?
C2 C1 H1A 109.7 . . ?
N2 C1 H1A 109.7 . . ?
C2 C1 H1B 109.7 . . ?
N2 C1 H1B 109.7 . . ?
H1A C1 H1B 108.2 . . ?
N3 C2 C1 107.1(3) . . ?
N3 C2 H2A 110.3 . . ?
C1 C2 H2A 110.3 . . ?
N3 C2 H2B 110.3 . . ?
C1 C2 H2B 110.3 . . ?
H2A C2 H2B 108.5 . . ?
N3 C3 C4 106.9(3) . . ?
N3 C3 H3A 110.3 . . ?
C4 C3 H3A 110.3 . . ?
N3 C3 H3B 110.3 . . ?
C4 C3 H3B 110.3 . . ?
H3A C3 H3B 108.6 . . ?
C3 C4 N4 110.5(3) . . ?
C3 C4 H4A 109.5 . . ?
N4 C4 H4A 109.5 . . ?
C3 C4 H4B 109.5 . . ?
N4 C4 H4B 109.5 . . ?
H4A C4 H4B 108.1 . . ?
C6 C5 N2 117.3(3) . . ?
C6 C5 H5A 108.0 . . ?
N2 C5 H5A 108.0 . . ?
C6 C5 H5B 108.0 . . ?
N2 C5 H5B 108.0 . . ?
H5A C5 H5B 107.2 . . ?
C5 C6 C7 111.4(4) . . ?
C5 C6 H6A 109.3 . . ?
C7 C6 H6A 109.3 . . ?
C5 C6 H6B 109.3 . . ?
C7 C6 H6B 109.3 . . ?
H6A C6 H6B 108.0 . . ?
C8 C7 C6 112.0(5) . . ?
C8 C7 H7A 109.2 . . ?
C6 C7 H7A 109.2 . . ?
C8 C7 H7B 109.2 . . ?
C6 C7 H7B 109.2 . . ?
H7A C7 H7B 107.9 . . ?
C7 C8 H8A 109.5 . . ?
C7 C8 H8B 109.5 . . ?
H8A C8 H8B 109.5 . . ?
C7 C8 H8C 109.5 . . ?
H8A C8 H8C 109.5 . . ?
H8B C8 H8C 109.5 . . ?
C10 C9 N2 114.4(3) . . ?
C10 C9 H9A 108.7 . . ?
N2 C9 H9A 108.7 . . ?
C10 C9 H9B 108.7 . . ?
N2 C9 H9B 108.7 . . ?
H9A C9 H9B 107.6 . . ?
C9 C10 C11 110.9(3) . . ?
C9 C10 H10A 109.5 . . ?
C11 C10 H10A 109.5 . . ?
C9 C10 H10B 109.5 . . ?
C11 C10 H10B 109.5 . . ?
H10A C10 H10B 108.1 . . ?
C12 C11 C10 112.9(4) . . ?
C12 C11 H11A 109.0 . . ?
C10 C11 H11A 109.0 . . ?
C12 C11 H11B 109.0 . . ?
C10 C11 H11B 109.0 . . ?
H11A C11 H11B 107.8 . . ?
C11 C12 H12A 109.5 . . ?
C11 C12 H12B 109.5 . . ?
H12A C12 H12B 109.5 . . ?
C11 C12 H12C 109.5 . . ?
H12A C12 H12C 109.5 . . ?
H12B C12 H12C 109.5 . . ?
C14 C13 N4 117.4(3) . . ?
C14 C13 H13A 107.9 . . ?
N4 C13 H13A 107.9 . . ?
C14 C13 H13B 107.9 . . ?
N4 C13 H13B 107.9 . . ?
H13A C13 H13B 107.2 . . ?
C13 C14 C15 110.9(3) . . ?
C13 C14 H14A 109.5 . . ?
C15 C14 H14A 109.5 . . ?
C13 C14 H14B 109.5 . . ?
C15 C14 H14B 109.5 . . ?
H14A C14 H14B 108.1 . . ?
C16 C15 C14 113.6(3) . . ?
C16 C15 H15A 108.9 . . ?
C14 C15 H15A 108.9 . . ?
C16 C15 H15B 108.9 . . ?
C14 C15 H15B 108.9 . . ?
H15A C15 H15B 107.7 . . ?
C15 C16 H16A 109.5 . . ?
C15 C16 H16B 109.5 . . ?
H16A C16 H16B 109.5 . . ?
C15 C16 H16C 109.5 . . ?
H16A C16 H16C 109.5 . . ?
H16B C16 H16C 109.5 . . ?
N4 C17 C18 114.6(3) . . ?
N4 C17 H17A 108.6 . . ?
C18 C17 H17A 108.6 . . ?
N4 C17 H17B 108.6 . . ?
C18 C17 H17B 108.6 . . ?
H17A C17 H17B 107.6 . . ?
C17 C18 C19 111.3(4) . . ?
C17 C18 H18A 109.4 . . ?
C19 C18 H18A 109.4 . . ?
C17 C18 H18B 109.4 . . ?
C19 C18 H18B 109.4 . . ?
H18A C18 H18B 108.0 . . ?
C20 C19 C18 115.1(5) . . ?
C20 C19 H19A 108.5 . . ?
C18 C19 H19A 108.5 . . ?
C20 C19 H19B 108.5 . . ?
C18 C19 H19B 108.5 . . ?
H19A C19 H19B 107.5 . . ?
C19 C20 H20A 109.5 . . ?
C19 C20 H20B 109.5 . . ?
H20A C20 H20B 109.5 . . ?
C19 C20 H20C 109.5 . . ?
H20A C20 H20C 109.5 . . ?
H20B C20 H20C 109.5 . . ?
C26 C21 C22 115.1(4) . . ?
C26 C21 B1 122.0(3) . . ?
C22 C21 B1 122.8(3) . . ?
C23 C22 C21 121.9(4) . . ?
C23 C22 H22 119.1 . . ?
C21 C22 H22 119.1 . . ?
C24 C23 C22 121.1(4) . . ?
C24 C23 H23 119.5 . . ?
C22 C23 H23 119.5 . . ?
C23 C24 C25 118.8(5) . . ?
C23 C24 H24 120.6 . . ?
C25 C24 H24 120.6 . . ?
C24 C25 C26 119.8(4) . . ?
C24 C25 H25 120.1 . . ?
C26 C25 H25 120.1 . . ?
C25 C26 C21 123.3(4) . . ?
C25 C26 H26 118.4 . . ?
C21 C26 H26 118.4 . . ?
C28 C27 C32 113.7(4) . . ?
C28 C27 B1 124.6(4) . . ?
C32 C27 B1 121.6(4) . . ?
C27 C28 C29 123.9(4) . . ?
C27 C28 H28 118.0 . . ?
C29 C28 H28 118.0 . . ?
C30 C29 C28 120.0(5) . . ?
C30 C29 H29 120.0 . . ?
C28 C29 H29 120.0 . . ?
C29 C30 C31 118.3(5) . . ?
C29 C30 H30 120.9 . . ?
C31 C30 H30 120.9 . . ?
C30 C31 C32 120.8(5) . . ?
C30 C31 H31 119.6 . . ?
C32 C31 H31 119.6 . . ?
C31 C32 C27 123.2(5) . . ?
C31 C32 H32 118.4 . . ?
C27 C32 H32 118.4 . . ?
C34 C33 C38 114.1(3) . . ?
C34 C33 B1 123.9(3) . . ?
C38 C33 B1 121.9(4) . . ?
C33 C34 C35 123.3(4) . . ?
C33 C34 H34 118.3 . . ?
C35 C34 H34 118.3 . . ?
C36 C35 C34 119.8(4) . . ?
C36 C35 H35 120.1 . . ?
C34 C35 H35 120.1 . . ?
C35 C36 C37 119.0(4) . . ?
C35 C36 H36 120.5 . . ?
C37 C36 H36 120.5 . . ?
C36 C37 C38 119.8(4) . . ?
C36 C37 H37 120.1 . . ?
C38 C37 H37 120.1 . . ?
C33 C38 C37 124.0(4) . . ?
C33 C38 H38 118.0 . . ?
C37 C38 H38 118.0 . . ?
C40 C39 C44 114.4(4) . . ?
C40 C39 B1 123.1(4) . . ?
C44 C39 B1 122.3(4) . . ?
C39 C40 C41 123.7(5) . . ?
C39 C40 H40 118.2 . . ?
C41 C40 H40 118.2 . . ?
C42 C41 C40 119.3(6) . . ?
C42 C41 H41 120.4 . . ?
C40 C41 H41 120.4 . . ?
C41 C42 C43 119.0(6) . . ?
C41 C42 H42 120.5 . . ?
C43 C42 H42 120.5 . . ?
C42 C43 C44 120.9(6) . . ?
C42 C43 H43 119.5 . . ?
C44 C43 H43 119.5 . . ?
C43 C44 C39 122.7(5) . . ?
C43 C44 H44 118.6 . . ?
C39 C44 H44 118.6 . . ?
C21 B1 C33 110.1(3) . . ?
C21 B1 C27 108.4(3) . . ?
C33 B1 C27 109.8(3) . . ?
C21 B1 C39 110.0(3) . . ?
C33 B1 C39 108.0(3) . . ?
C27 B1 C39 110.5(3) . . ?
C48 O3 C45 104.9(7) . . ?
O3 C45 C46 105.5(11) . . ?
O3 C45 H45A 110.6 . . ?
C46 C45 H45A 110.6 . . ?
O3 C45 H45B 110.6 . . ?
C46 C45 H45B 110.6 . . ?
H45A C45 H45B 108.8 . . ?
C47 C46 C45 102.1(7) . . ?
C47 C46 H46A 111.4 . . ?
C45 C46 H46A 111.4 . . ?
C47 C46 H46B 111.4 . . ?
C45 C46 H46B 111.4 . . ?
H46A C46 H46B 109.2 . . ?
C48 C47 C46 109.5(7) . . ?
C48 C47 H47A 109.8 . . ?
C46 C47 H47A 109.8 . . ?
C48 C47 H47B 109.8 . . ?
C46 C47 H47B 109.8 . . ?
H47A C47 H47B 108.2 . . ?
C47 C48 O3 108.0(7) . . ?
C47 C48 H48A 110.1 . . ?
O3 C48 H48A 110.1 . . ?
C47 C48 H48B 110.1 . . ?
O3 C48 H48B 110.1 . . ?
H48A C48 H48B 108.4 . . ?
C48A O3A C45A 112.6(13) . . ?
O3A C45A C46A 102.0(12) . . ?
O3A C45A H45C 111.4 . . ?
C46A C45A H45C 111.4 . . ?
O3A C45A H45D 111.4 . . ?
C46A C45A H45D 111.4 . . ?
H45C C45A H45D 109.2 . . ?
C47A C46A C45A 108.5(13) . . ?
C47A C46A H46C 110.0 . . ?
C45A C46A H46C 110.0 . . ?
C47A C46A H46D 110.0 . . ?
C45A C46A H46D 110.0 . . ?
H46C C46A H46D 108.4 . . ?
C46A C47A C48A 106.2(13) . . ?
C46A C47A H47C 110.5 . . ?
C48A C47A H47C 110.5 . . ?
C46A C47A H47D 110.5 . . ?
C48A C47A H47D 110.5 . . ?
H47C C47A H47D 108.7 . . ?
O3A C48A C47A 108.4(12) . . ?
O3A C48A H48C 110.0 . . ?
C47A C48A H48C 110.0 . . ?
O3A C48A H48D 110.0 . . ?
C47A C48A H48D 110.0 . . ?
H48C C48A H48D 108.4 . . ?
O1 N1 O2 121.83(15) . . ?
O1 N1 Pd1 118.7(2) . . ?
O2 N1 Pd1 119.5(2) . . ?
N1A O1A Pd1 123.2(6) . . ?
O2A N1A O1A 107.69(12) . . ?
 
loop_
 _geom_torsion_atom_site_label_1
 _geom_torsion_atom_site_label_2
 _geom_torsion_atom_site_label_3
 _geom_torsion_atom_site_label_4
 _geom_torsion
 _geom_torsion_site_symmetry_1
 _geom_torsion_site_symmetry_2
 _geom_torsion_site_symmetry_3
 _geom_torsion_site_symmetry_4
 _geom_torsion_publ_flag
C9 N2 C1 C2 -160.8(3) . . . . ?
C5 N2 C1 C2 79.0(4) . . . . ?
Pd1 N2 C1 C2 -34.7(3) . . . . ?
C3 N3 C2 C1 -166.9(3) . . . . ?
Pd1 N3 C2 C1 -46.3(3) . . . . ?
N2 C1 C2 N3 54.6(4) . . . . ?
C2 N3 C3 C4 167.0(3) . . . . ?
Pd1 N3 C3 C4 46.5(3) . . . . ?
N3 C3 C4 N4 -53.8(4) . . . . ?
C17 N4 C4 C3 159.0(3) . . . . ?
C13 N4 C4 C3 -79.7(3) . . . . ?
Pd1 N4 C4 C3 33.2(3) . . . . ?
C9 N2 C5 C6 -57.1(5) . . . . ?
C1 N2 C5 C6 64.2(4) . . . . ?
Pd1 N2 C5 C6 178.3(3) . . . . ?
N2 C5 C6 C7 -178.0(4) . . . . ?
C5 C6 C7 C8 -172.0(5) . . . . ?
C1 N2 C9 C10 67.4(4) . . . . ?
C5 N2 C9 C10 -171.6(3) . . . . ?
Pd1 N2 C9 C10 -53.3(4) . . . . ?
N2 C9 C10 C11 172.0(4) . . . . ?
C9 C10 C11 C12 172.1(4) . . . . ?
C17 N4 C13 C14 56.5(4) . . . . ?
C4 N4 C13 C14 -64.7(4) . . . . ?
Pd1 N4 C13 C14 -178.3(3) . . . . ?
N4 C13 C14 C15 -179.4(3) . . . . ?
C13 C14 C15 C16 179.1(4) . . . . ?
C4 N4 C17 C18 -68.6(4) . . . . ?
C13 N4 C17 C18 169.6(3) . . . . ?
Pd1 N4 C17 C18 51.2(4) . . . . ?
N4 C17 C18 C19 -178.2(4) . . . . ?
C17 C18 C19 C20 -174.6(5) . . . . ?
C26 C21 C22 C23 2.4(5) . . . . ?
B1 C21 C22 C23 -174.0(4) . . . . ?
C21 C22 C23 C24 0.0(7) . . . . ?
C22 C23 C24 C25 -1.3(7) . . . . ?
C23 C24 C25 C26 0.1(6) . . . . ?
C24 C25 C26 C21 2.5(6) . . . . ?
C22 C21 C26 C25 -3.6(5) . . . . ?
B1 C21 C26 C25 172.8(4) . . . . ?
C32 C27 C28 C29 -1.9(6) . . . . ?
B1 C27 C28 C29 179.1(4) . . . . ?
C27 C28 C29 C30 0.1(7) . . . . ?
C28 C29 C30 C31 1.4(7) . . . . ?
C29 C30 C31 C32 -1.0(7) . . . . ?
C30 C31 C32 C27 -1.0(7) . . . . ?
C28 C27 C32 C31 2.3(6) . . . . ?
B1 C27 C32 C31 -178.6(4) . . . . ?
C38 C33 C34 C35 -0.7(6) . . . . ?
B1 C33 C34 C35 -176.9(4) . . . . ?
C33 C34 C35 C36 -0.2(6) . . . . ?
C34 C35 C36 C37 1.1(6) . . . . ?
C35 C36 C37 C38 -1.1(7) . . . . ?
C34 C33 C38 C37 0.7(6) . . . . ?
B1 C33 C38 C37 177.0(4) . . . . ?
C36 C37 C38 C33 0.2(8) . . . . ?
C44 C39 C40 C41 -1.5(6) . . . . ?
B1 C39 C40 C41 174.3(4) . . . . ?
C39 C40 C41 C42 1.3(7) . . . . ?
C40 C41 C42 C43 -0.1(9) . . . . ?
C41 C42 C43 C44 -0.7(10) . . . . ?
C42 C43 C44 C39 0.4(10) . . . . ?
C40 C39 C44 C43 0.6(8) . . . . ?
B1 C39 C44 C43 -175.1(5) . . . . ?
C26 C21 B1 C33 44.8(5) . . . . ?
C22 C21 B1 C33 -139.0(4) . . . . ?
C26 C21 B1 C27 -75.3(4) . . . . ?
C22 C21 B1 C27 100.8(4) . . . . ?
C26 C21 B1 C39 163.7(3) . . . . ?
C22 C21 B1 C39 -20.1(5) . . . . ?
C34 C33 B1 C21 -148.8(4) . . . . ?
C38 C33 B1 C21 35.3(5) . . . . ?
C34 C33 B1 C27 -29.5(5) . . . . ?
C38 C33 B1 C27 154.6(4) . . . . ?
C34 C33 B1 C39 91.0(4) . . . . ?
C38 C33 B1 C39 -84.8(5) . . . . ?
C28 C27 B1 C21 12.5(5) . . . . ?
C32 C27 B1 C21 -166.5(3) . . . . ?
C28 C27 B1 C33 -107.9(4) . . . . ?
C32 C27 B1 C33 73.2(4) . . . . ?
C28 C27 B1 C39 133.1(4) . . . . ?
C32 C27 B1 C39 -45.8(5) . . . . ?
C40 C39 B1 C21 -81.4(5) . . . . ?
C44 C39 B1 C21 94.0(5) . . . . ?
C40 C39 B1 C33 38.9(5) . . . . ?
C44 C39 B1 C33 -145.7(4) . . . . ?
C40 C39 B1 C27 159.0(4) . . . . ?
C44 C39 B1 C27 -25.6(6) . . . . ?
C48 O3 C45 C46 31.3(18) . . . . ?
O3 C45 C46 C47 -29.7(18) . . . . ?
C45 C46 C47 C48 17.2(16) . . . . ?
C46 C47 C48 O3 1.5(15) . . . . ?
C45 O3 C48 C47 -20.6(17) . . . . ?
C48A O3A C45A C46A 5(4) . . . . ?
O3A C45A C46A C47A -13(4) . . . . ?
C45A C46A C47A C48A 16(3) . . . . ?
C45A O3A C48A C47A 4(4) . . . . ?
C46A C47A C48A O3A -12(3) . . . . ?
Pd1 O1A N1A O2A 0.00(2) . . . . ?
 
_refine_diff_density_max    0.423
_refine_diff_density_min   -0.576
_refine_diff_density_rms    0.063

_shelx_res_file
;
TITL shelxt in P 1 21/n 1
    08_decay.res
    created by SHELXL-2018/3 at 16:31:01 on 27-Mar-2020
CELL 0.534 11.66 13.5719 30.1962 90 93.386 90
ZERR 4 0.000357 0.000452 0.000949 0 0.002912 0
LATT 1
SYMM 0.5-X,0.5+Y,0.5-Z
SFAC C H B N O Pd
DISP B 0 0 4.561
DISP C 0.001 0.001 6.94
DISP H -0 0 0.611
DISP N 0.003 0.002 10.693
DISP O 0.005 0.003 16.398
DISP Pd -2.504 0.615 1934.604
UNIT 192 292 4 16 12 4
DFIX 1.2 0.001 N1 O1 N1 O2
DFIX 1.3 0.001 O1A N1A N1A O2A
DANG 2.1 0.001 O1 O2 O1A O2A
FLAT 0.001 Pd1 O1 O2 N1 O1A O2A N1A
RIGU 0.001 0.002
EADP O3 O3A
EADP C45 C45A C48 C48A
EADP C46 C46A C47 C47A
EADP O1 O1A O2 O2A
EADP N1 N1A

L.S. 20
PLAN  5
SIZE 0.1 0.1 0.05
TEMP -8
BOND $H
list 4
CONF
fmap 2
acta
SHEL 999 0.8
OMIT 10 0 0
OMIT -1 2 3
OMIT 7 12 0
OMIT -2 1 2
REM <olex2.extras>
REM <HklSrc "%.\\08_decay.hkl">
REM </olex2.extras>

WGHT    0.050000
FVAR       0.25095   0.67111   0.80881
PD1   6    0.339767    0.775263    0.346813    11.00000    0.05140    0.05501 =
         0.04785    0.00147   -0.00024   -0.00260
N2    4    0.346655    0.926772    0.338051    11.00000    0.06750    0.05791 =
         0.05448    0.00749   -0.00095    0.00236
N3    4    0.455269    0.798388    0.398286    11.00000    0.05231    0.05548 =
         0.04364   -0.00098   -0.00017   -0.00231
AFIX  13
H3    2    0.532445    0.787922    0.387956    11.00000   -1.20000
AFIX   0
N4    4    0.330810    0.631949    0.371336    11.00000    0.04925    0.05448 =
         0.05373   -0.00351    0.00144   -0.00469
C1    1    0.441792    0.963540    0.370089    11.00000    0.07825    0.05664 =
         0.06265    0.00140   -0.00459   -0.00555
AFIX  23
H1A   2    0.514943    0.958784    0.356517    11.00000   -1.20000
H1B   2    0.428559    1.032158    0.377184    11.00000   -1.20000
AFIX   0
C2    1    0.445085    0.902965    0.411694    11.00000    0.08038    0.05509 =
         0.05769   -0.00340   -0.00729   -0.00202
AFIX  23
H2A   2    0.510292    0.921832    0.431298    11.00000   -1.20000
H2B   2    0.375419    0.912853    0.427165    11.00000   -1.20000
AFIX   0
C3    1    0.434230    0.723310    0.432614    11.00000    0.06402    0.06078 =
         0.04361    0.00332   -0.00192   -0.00179
AFIX  23
H3A   2    0.364805    0.738894    0.447361    11.00000   -1.20000
H3B   2    0.498105    0.721243    0.454682    11.00000   -1.20000
AFIX   0
C4    1    0.421683    0.625734    0.409105    11.00000    0.05765    0.06074 =
         0.05688    0.00034   -0.00329   -0.00068
AFIX  23
H4A   2    0.400517    0.575441    0.429938    11.00000   -1.20000
H4B   2    0.494568    0.607144    0.397623    11.00000   -1.20000
AFIX   0
C5    1    0.230840    0.965577    0.351360    11.00000    0.07591    0.06436 =
         0.07101   -0.00281    0.00103    0.00864
AFIX  23
H5A   2    0.171299    0.934797    0.332289    11.00000   -1.20000
H5B   2    0.219953    0.943869    0.381429    11.00000   -1.20000
AFIX   0
C6    1    0.212401    1.075309    0.349528    11.00000    0.11118    0.06547 =
         0.10246   -0.00402    0.00108    0.01928
AFIX  23
H6A   2    0.218589    1.098064    0.319311    11.00000   -1.20000
H6B   2    0.271829    1.107672    0.368076    11.00000   -1.20000
AFIX   0
C7    1    0.096185    1.103149    0.365076    11.00000    0.10561    0.09489 =
         0.14022   -0.03365   -0.01081    0.03119
AFIX  23
H7A   2    0.037594    1.063617    0.349383    11.00000   -1.20000
H7B   2    0.094034    1.088694    0.396475    11.00000   -1.20000
AFIX   0
C8    1    0.069984    1.209874    0.357472    11.00000    0.16475    0.09990 =
         0.27190   -0.03521   -0.01722    0.05057
AFIX 137
H8A   2    0.040550    1.219347    0.327409    11.00000   -1.50000
H8B   2    0.138904    1.247855    0.362724    11.00000   -1.50000
H8C   2    0.013676    1.230941    0.377400    11.00000   -1.50000
AFIX   0
C9    1    0.365595    0.960874    0.291656    11.00000    0.07735    0.06686 =
         0.05482    0.01272   -0.00200    0.00165
AFIX  23
H9A   2    0.297747    0.945338    0.272813    11.00000   -1.20000
H9B   2    0.374328    1.031952    0.291905    11.00000   -1.20000
AFIX   0
C10   1    0.468586    0.915999    0.271709    11.00000    0.07060    0.08643 =
         0.06562    0.00918    0.00487   -0.00391
AFIX  23
H10A  2    0.465755    0.844893    0.274702    11.00000   -1.20000
H10B  2    0.538074    0.939273    0.287613    11.00000   -1.20000
AFIX   0
C11   1    0.471801    0.942967    0.223061    11.00000    0.10032    0.11251 =
         0.06781    0.00973    0.01383   -0.00322
AFIX  23
H11A  2    0.407265    0.912124    0.206727    11.00000   -1.20000
H11B  2    0.463247    1.013757    0.219916    11.00000   -1.20000
AFIX   0
C12   1    0.580840    0.911754    0.203203    11.00000    0.10961    0.19005 =
         0.10309   -0.00990    0.03660   -0.00482
AFIX 137
H12A  2    0.576962    0.927934    0.172201    11.00000   -1.50000
H12B  2    0.590717    0.841921    0.206759    11.00000   -1.50000
H12C  2    0.644696    0.945413    0.217926    11.00000   -1.50000
AFIX   0
C13   1    0.211659    0.623979    0.388578    11.00000    0.05223    0.06179 =
         0.07201    0.00811    0.00465   -0.00361
AFIX  23
H13A  2    0.203295    0.676214    0.410074    11.00000   -1.20000
H13B  2    0.156183    0.636409    0.364002    11.00000   -1.20000
AFIX   0
C14   1    0.179984    0.528007    0.409934    11.00000    0.06241    0.06549 =
         0.08310    0.01383    0.00882   -0.00229
AFIX  23
H14A  2    0.232831    0.515088    0.435289    11.00000   -1.20000
H14B  2    0.186735    0.474631    0.388884    11.00000   -1.20000
AFIX   0
C15   1    0.058198    0.531648    0.424892    11.00000    0.06460    0.08057 =
         0.09924    0.00119    0.02020   -0.00700
AFIX  23
H15A  2    0.052422    0.584957    0.446041    11.00000   -1.20000
H15B  2    0.006235    0.546268    0.399468    11.00000   -1.20000
AFIX   0
C16   1    0.020369    0.437077    0.445971    11.00000    0.08270    0.08856 =
         0.11228    0.00860    0.02794   -0.00864
AFIX 137
H16A  2    0.021805    0.384499    0.424744    11.00000   -1.50000
H16B  2   -0.056267    0.444781    0.455452    11.00000   -1.50000
H16C  2    0.071520    0.421829    0.471117    11.00000   -1.50000
AFIX   0
C17   1    0.348551    0.551310    0.338825    11.00000    0.07384    0.05653 =
         0.06150   -0.00541    0.00370    0.00159
AFIX  23
H17A  2    0.282343    0.548828    0.317839    11.00000   -1.20000
H17B  2    0.352297    0.489052    0.354620    11.00000   -1.20000
AFIX   0
C18   1    0.454478    0.561832    0.313561    11.00000    0.07521    0.08924 =
         0.06750   -0.01150    0.00892    0.00625
AFIX  23
H18A  2    0.521571    0.561545    0.334144    11.00000   -1.20000
H18B  2    0.452392    0.624467    0.298063    11.00000   -1.20000
AFIX   0
C19   1    0.464359    0.478141    0.280011    11.00000    0.12755    0.12027 =
         0.11281   -0.04331    0.04217   -0.00081
AFIX  23
H19A  2    0.457805    0.415897    0.295445    11.00000   -1.20000
H19B  2    0.400034    0.482615    0.258220    11.00000   -1.20000
AFIX   0
C20   1    0.568341    0.477199    0.257171    11.00000    0.15920    0.17333 =
         0.14214   -0.03223    0.07477    0.02046
AFIX 137
H20A  2    0.567130    0.422652    0.236908    11.00000   -1.50000
H20B  2    0.632771    0.470674    0.278270    11.00000   -1.50000
H20C  2    0.574934    0.537637    0.241001    11.00000   -1.50000
AFIX   0

C21   1    0.656959    0.374223    0.427375    11.00000    0.05172    0.05579 =
         0.05626    0.00357   -0.00375   -0.00192
C22   1    0.709486    0.423510    0.393605    11.00000    0.06310    0.06873 =
         0.07258    0.01066    0.00970   -0.00531
AFIX  43
H22   2    0.726096    0.389020    0.368152    11.00000   -1.20000
AFIX   0
C23   1    0.737727    0.522449    0.396822    11.00000    0.06623    0.06716 =
         0.12406    0.02137    0.01730   -0.00535
AFIX  43
H23   2    0.772790    0.552937    0.373578    11.00000   -1.20000
AFIX   0
C24   1    0.715012    0.575796    0.433438    11.00000    0.06143    0.05692 =
         0.12830    0.01163   -0.01002   -0.00316
AFIX  43
H24   2    0.735624    0.641891    0.435624    11.00000   -1.20000
AFIX   0
C25   1    0.661182    0.530348    0.467059    11.00000    0.07256    0.05383 =
         0.09274   -0.00160   -0.01606    0.01017
AFIX  43
H25   2    0.644774    0.565577    0.492334    11.00000   -1.20000
AFIX   0
C26   1    0.631448    0.432195    0.463268    11.00000    0.07464    0.05505 =
         0.06044    0.00332    0.00081    0.00346
AFIX  43
H26   2    0.592329    0.403501    0.485931    11.00000   -1.20000
AFIX   0
C27   1    0.734457    0.201206    0.459063    11.00000    0.05508    0.05230 =
         0.06480    0.00266    0.01574    0.00322
C28   1    0.809089    0.250396    0.488800    11.00000    0.06258    0.06774 =
         0.07735   -0.00483    0.00219    0.01079
AFIX  43
H28   2    0.803378    0.318633    0.490426    11.00000   -1.20000
AFIX   0
C29   1    0.892058    0.203861    0.516373    11.00000    0.07629    0.08920 =
         0.09463   -0.00743   -0.01348    0.01858
AFIX  43
H29   2    0.939690    0.240897    0.535745    11.00000   -1.20000
AFIX   0
C30   1    0.903657    0.103713    0.515025    11.00000    0.06414    0.08780 =
         0.11898    0.01316    0.00162    0.02142
AFIX  43
H30   2    0.957696    0.071572    0.533750    11.00000   -1.20000
AFIX   0
C31   1    0.833651    0.051947    0.485393    11.00000    0.06460    0.07006 =
         0.14175    0.01685    0.00367    0.01071
AFIX  43
H31   2    0.841026   -0.016149    0.483631    11.00000   -1.20000
AFIX   0
C32   1    0.752139    0.099638    0.458057    11.00000    0.06329    0.05357 =
         0.11528   -0.00685   -0.00082    0.00445
AFIX  43
H32   2    0.706906    0.062169    0.438027    11.00000   -1.20000
AFIX   0
C33   1    0.505984    0.230784    0.444336    11.00000    0.05840    0.05050 =
         0.04745   -0.00265   -0.00074    0.00111
C34   1    0.479634    0.145252    0.466697    11.00000    0.05822    0.05395 =
         0.05925    0.00355   -0.00147   -0.00084
AFIX  43
H34   2    0.538197    0.100134    0.473299    11.00000   -1.20000
AFIX   0
C35   1    0.368832    0.123260    0.479902    11.00000    0.06287    0.06810 =
         0.06910    0.00559    0.00332   -0.00748
AFIX  43
H35   2    0.355433    0.064742    0.494766    11.00000   -1.20000
AFIX   0
C36   1    0.280840    0.188170    0.470822    11.00000    0.06046    0.06884 =
         0.09588   -0.00294    0.01246   -0.00311
AFIX  43
H36   2    0.207552    0.174888    0.479867    11.00000   -1.20000
AFIX   0
C37   1    0.302390    0.273306    0.448131    11.00000    0.06236    0.06382 =
         0.12641    0.00632    0.00467    0.00470
AFIX  43
H37   2    0.243242    0.317686    0.441227    11.00000   -1.20000
AFIX   0
C38   1    0.412765    0.292904    0.435532    11.00000    0.06306    0.05918 =
         0.10587    0.01673    0.00069    0.00497
AFIX  43
H38   2    0.424975    0.351143    0.420279    11.00000   -1.20000
AFIX   0
C39   1    0.637004    0.213124    0.374948    11.00000    0.08543    0.06270 =
         0.05851   -0.00351    0.01115   -0.01114
C40   1    0.545328    0.219651    0.344506    11.00000    0.10643    0.07025 =
         0.06730    0.00492   -0.00558   -0.01984
AFIX  43
H40   2    0.476176    0.243600    0.353981    11.00000   -1.20000
AFIX   0
C41   1    0.550061    0.191973    0.299460    11.00000    0.16107    0.07785 =
         0.06632    0.00484   -0.00482   -0.03912
AFIX  43
H41   2    0.485825    0.199026    0.279955    11.00000   -1.20000
AFIX   0
C42   1    0.649658    0.154927    0.285012    11.00000    0.19218    0.11418 =
         0.07553   -0.01024    0.02358   -0.02637
AFIX  43
H42   2    0.654412    0.136207    0.255550    11.00000   -1.20000
AFIX   0
C43   1    0.742465    0.145673    0.314436    11.00000    0.17154    0.16713 =
         0.08253   -0.03755    0.03611    0.01684
AFIX  43
H43   2    0.810636    0.119783    0.304916    11.00000   -1.20000
AFIX   0
C44   1    0.736583    0.174248    0.358209    11.00000    0.10668    0.14781 =
         0.07549   -0.02626    0.02121    0.01345
AFIX  43
H44   2    0.801641    0.167288    0.377295    11.00000   -1.20000
AFIX   0
B1    3    0.633792    0.255197    0.426457    11.00000    0.06044    0.05554 =
         0.05815   -0.00061    0.00588   -0.00183

PART 1
O3    5    0.689701    0.802545    0.365816    21.00000    0.07223    0.09690 =
         0.09290   -0.00357    0.00920    0.00126
C45   1    0.737194    0.773822    0.325016    21.00000    0.08893    0.11253 =
         0.09904   -0.01921    0.00585    0.00053
AFIX  23
H45A  2    0.727964    0.826068    0.303176    21.00000   -1.20000
H45B  2    0.699600    0.714930    0.313147    21.00000   -1.20000
AFIX   0
C46   1    0.861454    0.754557    0.336434    21.00000    0.08385    0.12730 =
         0.13601   -0.00906    0.01222    0.00227
AFIX  23
H46A  2    0.874478    0.686548    0.345237    21.00000   -1.20000
H46B  2    0.907974    0.769908    0.311752    21.00000   -1.20000
AFIX   0
C47   1    0.885316    0.820760    0.372997    21.00000    0.08385    0.12730 =
         0.13601   -0.00906    0.01222    0.00227
AFIX  23
H47A  2    0.932983    0.787971    0.395927    21.00000   -1.20000
H47B  2    0.926753    0.877825    0.363036    21.00000   -1.20000
AFIX   0
C48   1    0.781210    0.850969    0.390309    21.00000    0.08893    0.11253 =
         0.09904   -0.01921    0.00585    0.00053
AFIX  23
H48A  2    0.772625    0.921841    0.387606    21.00000   -1.20000
H48B  2    0.780649    0.833582    0.421453    21.00000   -1.20000
AFIX   0

SAME 0.02 0.04 O3 > C48
PART 0
PART 2
O3A   5    0.671816    0.811512    0.359114   -21.00000    0.07223    0.09690 =
         0.09290   -0.00357    0.00920    0.00126
C45A  1    0.729156    0.754359    0.327522   -21.00000    0.08893    0.11253 =
         0.09904   -0.01921    0.00585    0.00053
AFIX  23
H45C  2    0.699047    0.767846    0.297502   -21.00000   -1.20000
H45D  2    0.722703    0.684397    0.333453   -21.00000   -1.20000
AFIX   0
C46A  1    0.851227    0.789256    0.334803   -21.00000    0.08385    0.12730 =
         0.13601   -0.00906    0.01222    0.00227
AFIX  23
H46C  2    0.897739    0.738429    0.349596   -21.00000   -1.20000
H46D  2    0.883020    0.803547    0.306537   -21.00000   -1.20000
AFIX   0
C47A  1    0.852034    0.875932    0.361468   -21.00000    0.08385    0.12730 =
         0.13601   -0.00906    0.01222    0.00227
AFIX  23
H47C  2    0.863227    0.933948    0.343465   -21.00000   -1.20000
H47D  2    0.913413    0.872820    0.384551   -21.00000   -1.20000
AFIX   0
C48A  1    0.742959    0.879561    0.380466   -21.00000    0.08893    0.11253 =
         0.09904   -0.01921    0.00585    0.00053
AFIX  23
H48C  2    0.751624    0.864534    0.411891   -21.00000   -1.20000
H48D  2    0.710277    0.945031    0.377014   -21.00000   -1.20000
AFIX   0

PART 0
PART 3
O1    5    0.126171    0.760330    0.298596    31.00000    0.06365    0.18640 =
         0.07978   -0.02248   -0.01112    0.00279
O2    5    0.262554    0.724291    0.259209    31.00000    0.06365    0.18640 =
         0.07978   -0.02248   -0.01112    0.00279
N1    4    0.226944    0.749599    0.293976    31.00000    0.06297    0.07276 =
         0.06701    0.00919   -0.00942   -0.00474
PART 0
PART 4
O1A   5    0.203073    0.756367    0.301575   -31.00000    0.06365    0.18640 =
         0.07978   -0.02248   -0.01112    0.00279
O2A   5    0.323454    0.717277    0.255601   -31.00000    0.06365    0.18640 =
         0.07978   -0.02248   -0.01112    0.00279
N1A   4    0.214385    0.729015    0.260796   -31.00000    0.06297    0.07276 =
         0.06701    0.00919   -0.00942   -0.00474
HKLF 4


REM  shelxt in P 1 21/n 1
REM wR2 = 0.1342, GooF = S = 0.881, Restrained GooF = 0.882 for all data
REM R1 = 0.0539 for 5008 Fo > 4sig(Fo) and 0.1075 for all 9723 data
REM 526 parameters refined using 490 restraints

END

WGHT      0.0501      0.0000

REM Highest difference peak  0.423,  deepest hole -0.576,  1-sigma level  0.063
Q1    1   0.3382  0.6657  0.3475  11.00000  0.05    0.42
Q2    1   0.4768  0.7257  0.4615  11.00000  0.05    0.37
Q3    1   0.0386  1.0607  0.3990  11.00000  0.05    0.31
Q4    1   0.8531  0.7357  0.4036  11.00000  0.05    0.29
Q5    1   0.1004  0.7768  0.3200  11.00000  0.05    0.27
;
_shelx_res_checksum   86786

_shelx_hkl_file
;
 -15   0   1    4.16    5.45
 -15   0   2   -0.00    4.03
 -15   0   3   14.86    6.98
 -15   0   4   -0.00    5.13
 -15   0   5    1.09    4.21
 -15   0   6    0.00    4.45
 -15   0   7    0.00    4.18
 -15   0   8   -0.00    4.44
 -15   0   9   16.52    7.56
 -15   0  10    1.57    4.50
 -15   0  11   -0.00    4.26
 -15   0  12   -0.00    3.97
 -15   0  13    2.84    4.41
 -15   0  14    1.75    4.41
 -15   0  15    7.51    4.98
 -15   0  16   -0.00    4.29
 -15   0  17    1.03    4.54
 -15   0  18   -0.00    3.77
 -15   0  19    4.31    4.11
 -15   0  20    0.32    3.30
 -15   0  21   -0.00    3.42
 -15   1   1    0.00    5.86
 -15  -1   1   20.82    7.90
 -15   1   2    0.53    4.86
 -15  -1   2    2.91    5.28
 -15   1   3    2.42    5.40
 -15  -1   3   -0.00    5.05
 -15   1   4    0.00    4.55
 -15  -1   4   -0.00    5.78
 -15   1   5   19.01    7.67
 -15  -1   5    7.63    6.68
 -15   1   6    6.74    5.47
 -15  -1   6    1.34    4.47
 -15   1   7    0.01    3.58
 -15  -1   7    0.00    5.35
 -15   1   8   -0.00    4.57
 -15  -1   8    0.31    4.51
 -15   1   9   -0.00    3.95
 -15  -1   9    2.30    4.83
 -15   1  10   -0.00    3.47
 -15  -1  10    1.66    4.93
 -15   1  11    6.39    4.70
 -15  -1  11   13.20    6.37
 -15   1  12    5.65    4.77
 -15  -1  12    0.83    5.37
 -15   1  13    0.00    4.74
 -15  -1  13    1.82    5.05
 -15   1  14   -0.00    4.18
 -15  -1  14    0.77    4.11
 -15   1  15    3.16    4.19
 -15  -1  15    0.00    4.10
 -15   1  16    3.08    4.33
 -15  -1  16    0.00    4.10
 -15   1  17    7.27    4.69
 -15  -1  17    4.47    4.62
 -15   1  18    1.33    3.68
 -15  -1  18    0.34    4.26
 -15   1  19    0.59    3.55
 -15   1  20    0.72    3.23
 -15   1  21    2.98    3.74
 -15   1  22    0.65    3.37
 -15   2   1    3.16    4.71
 -15  -2   1    3.75    5.67
 -15   2   2    0.69    4.23
 -15  -2   2   -0.00    4.73
 -15   2   3    9.15    6.37
 -15  -2   3    9.24    6.37
 -15   2   4   -0.00    5.11
 -15  -2   4    4.00    5.72
 -15   2   5    2.64    4.49
 -15  -2   5    3.57    5.44
 -15   2   6    3.81    5.11
 -15  -2   6   -0.00    4.43
 -15   2   7    4.56    4.53
 -15  -2   7   14.16    6.80
 -15   2   8    3.76    4.23
 -15  -2   8   -0.00    5.67
 -15   2   9   11.62    5.46
 -15  -2   9    1.26    4.64
 -15   2  10    6.45    4.67
 -15  -2  10    2.95    4.67
 -15   2  11   -0.00    3.80
 -15  -2  11    4.33    4.82
 -15   2  12    0.97    3.59
 -15  -2  12    1.09    4.70
 -15   2  13    0.00    3.50
 -15  -2  13    3.94    4.86
 -15   2  14    7.79    4.65
 -15  -2  14    7.56    5.53
 -15   2  15    3.73    3.72
 -15  -2  15    9.29    5.52
 -15   2  16    4.10    3.85
 -15   2  17    2.80    3.50
 -15   2  18    1.03    3.18
 -15   2  19    5.28    3.64
 -15   2  20    2.50    3.34
 -15   3   1    0.00    5.06
 -15  -3   1   10.44    7.18
 -15   3   2    1.15    4.84
 -15  -3   2    0.00    5.69
 -15   3   3    3.78    4.47
 -15  -3   3    0.09    5.10
 -15   3   4   -0.00    4.96
 -15  -3   4    0.00    4.89
 -15   3   5    5.58    5.77
 -15  -3   5    0.00    5.34
 -15   3   6    4.66    4.85
 -15  -3   6    2.25    6.24
 -15   3   7    0.00    4.28
 -15  -3   7    6.11    6.78
 -15   3   8   10.69    4.88
 -15  -3   8    1.10    4.83
 -15   3   9   -0.00    3.74
 -15  -3   9    3.02    4.51
 -15   3  10    3.87    4.40
 -15  -3  10   18.04    6.84
 -15   3  11   20.11    6.34
 -15  -3  11    3.33    5.01
 -15   3  12    2.59    4.16
 -15  -3  12    5.81    5.72
 -15   3  13    0.00    3.44
 -15   3  14    1.11    3.42
 -15   3  15    8.67    4.75
 -15   3  16    2.51    3.74
 -15   3  17    6.86    4.13
 -15   3  18    2.59    3.33
 -15   3  19    0.42    3.03
 -15   4   1    0.00    4.44
 -15  -4   1   -0.00    5.47
 -15   4   2    0.00    4.89
 -15  -4   2   -0.00    5.64
 -15   4   3    0.32    5.00
 -15  -4   3   10.00    6.71
 -15   4   4   15.40    6.32
 -15  -4   4   12.38    7.37
 -15   4   5    0.00    5.10
 -15  -4   5    7.33    6.16
 -15   4   6   -0.00    4.61
 -15  -4   6    3.71    5.56
 -15   4   7    3.36    4.34
 -15  -4   7    0.00    5.79
 -15   4   8    3.13    4.41
 -15  -4   8    3.65    5.96
 -15   4   9    4.27    4.84
 -15  -4   9    6.15    6.60
 -15   4  10    4.10    4.37
 -15   4  11    0.00    3.61
 -15   4  12    3.22    3.96
 -15   4  13    3.69    4.37
 -15   4  14    0.00    3.64
 -15   4  15    8.53    4.71
 -15   4  16    1.63    3.25
 -15   4  17    0.02    2.93
 -15   4  18   -0.00    2.88
 -15   5   1    0.40    4.53
 -15  -5   1    1.67    6.40
 -15   5   2   -0.00    3.95
 -15  -5   2   -0.00    5.35
 -15   5   3    0.84    4.87
 -15  -5   3    0.00    5.23
 -15   5   4    0.62    4.63
 -15  -5   4    2.91    6.08
 -15   5   5    0.69    4.21
 -15   5   6    6.97    5.17
 -15   5   7    5.42    4.85
 -15   5   8    0.87    3.92
 -15   5   9    1.02    4.18
 -15   5  10   -0.00    3.84
 -15   5  11    2.34    4.38
 -15   5  12    3.34    4.15
 -15   5  13    2.99    3.70
 -15   5  14   -0.00    3.72
 -15   5  15    0.00    3.64
 -15   5  16    1.03    3.42
 -15   5  17    3.19    3.36
 -15   6   7    3.01    4.49
 -15   6   8   -0.00    3.87
 -15   6   9   -0.00    4.12
 -15   6  10    2.74    3.95
 -15   6  11   -0.00    3.43
 -15   6  12   -0.00    3.87
 -15   6  13   -0.00    3.34
 -15   6  14    0.00    3.09
 -14   0   1    3.21    4.87
 -14   0   2   21.29    7.71
 -14   0   3    2.48    5.55
 -14   0   4   14.52    7.13
 -14   0   5   -0.00    4.32
 -14   0   6   -0.00    4.54
 -14   0   7    2.16    4.50
 -14   0   8    4.63    4.83
 -14   0   9    0.00    4.71
 -14   0  10    3.03    4.29
 -14   0  11    4.17    4.52
 -14   0  12   13.50    5.61
 -14   0  13   -0.00    4.00
 -14   0  14   14.68    5.93
 -14   0  15   -0.00    3.56
 -14   0  16    1.30    3.91
 -14   0  17    0.62    3.37
 -14   0  18    8.85    4.59
 -14   0  19   -0.00    3.61
 -14   0  20    1.59    3.39
 -14   0  21   -0.00    3.32
 -14   0  22    2.09    3.86
 -14   0  23    0.00    3.57
 -14   0  24   12.40    4.85
 -14   0  25   -0.00    3.42
 -14   0  26   -0.00    3.20
 -14   0  27    0.00    3.21
 -14   1   1    0.00    4.96
 -14  -1   1    0.00    6.47
 -14   1   2    0.13    4.75
 -14  -1   2    4.24    5.45
 -14   1   3   -0.00    4.40
 -14  -1   3    3.34    5.54
 -14   1   4    4.71    4.67
 -14  -1   4    5.99    5.62
 -14   1   5   -0.00    4.71
 -14  -1   5    0.00    4.45
 -14   1   6    8.32    5.44
 -14  -1   6   24.57    7.85
 -14   1   7    0.00    3.85
 -14  -1   7    2.28    5.66
 -14   1   8    1.05    3.64
 -14  -1   8    0.90    4.09
 -14   1   9    0.96    4.78
 -14  -1   9    3.53    4.97
 -14   1  10   23.95    7.01
 -14  -1  10   14.65    6.75
 -14   1  11    0.30    4.26
 -14  -1  11    0.00    4.26
 -14   1  12    4.71    4.69
 -14  -1  12    4.48    4.40
 -14   1  13    0.00    4.00
 -14  -1  13   -0.00    3.95
 -14   1  14    3.96    4.49
 -14  -1  14    0.45    3.73
 -14   1  15   -0.00    3.40
 -14  -1  15   -0.00    4.39
 -14   1  16    9.11    4.60
 -14  -1  16    3.34    4.33
 -14   1  17    1.68    3.61
 -14  -1  17   -0.00    4.00
 -14   1  18    2.36    3.47
 -14  -1  18    3.60    5.05
 -14   1  19   -0.00    3.43
 -14  -1  19    0.49    4.24
 -14   1  20    0.00    2.88
 -14  -1  20    6.26    4.67
 -14   1  21   -0.00    3.13
 -14  -1  21    0.00    3.51
 -14   1  22    2.33    3.18
 -14  -1  22    0.39    3.57
 -14   1  23    6.34    3.77
 -14  -1  23    0.79    3.55
 -14   1  24    1.14    3.23
 -14  -1  24    1.52    3.24
 -14  -1  25    3.19    3.63
 -14   2   1    3.07    5.03
 -14  -2   1    0.82    4.65
 -14   2   2   14.10    7.08
 -14  -2   2   18.43    8.28
 -14   2   3    3.74    5.40
 -14  -2   3   -0.00    5.39
 -14   2   4    4.12    4.84
 -14  -2   4   11.53    6.67
 -14   2   5    7.28    5.32
 -14  -2   5    3.30    5.83
 -14   2   6    9.65    5.34
 -14  -2   6    7.51    6.30
 -14   2   7    1.47    4.51
 -14  -2   7    0.38    4.84
 -14   2   8    3.59    4.40
 -14  -2   8    7.14    5.58
 -14   2   9   -0.00    3.93
 -14  -2   9    0.59    5.21
 -14   2  10    0.16    3.80
 -14  -2  10    1.16    4.53
 -14   2  11    0.04    3.26
 -14  -2  11   -0.00    4.45
 -14   2  12   12.52    5.18
 -14  -2  12    6.59    5.02
 -14   2  13   -0.00    3.28
 -14  -2  13    6.18    5.23
 -14   2  14    1.59    2.98
 -14  -2  14    6.50    4.96
 -14   2  15    0.89    3.24
 -14  -2  15    0.63    4.19
 -14   2  16    4.02    3.94
 -14  -2  16    0.43    4.16
 -14   2  17   -0.00    3.10
 -14  -2  17    1.31    4.28
 -14   2  18    8.92    4.30
 -14  -2  18    9.62    5.31
 -14   2  19    4.74    3.70
 -14  -2  19    3.85    4.19
 -14   2  20    0.00    3.00
 -14  -2  20   -0.00    4.33
 -14   2  21   -0.00    2.72
 -14  -2  21    5.16    4.17
 -14  -2  22    2.56    4.73
 -14  -2  23    2.08    4.12
 -14   3   1    3.04    5.16
 -14  -3   1    1.37    5.13
 -14   3   2   -0.00    5.14
 -14  -3   2    1.21    6.16
 -14   3   3    0.00    4.88
 -14  -3   3   -0.00    5.54
 -14   3   4    0.61    4.74
 -14  -3   4    1.09    4.97
 -14   3   5    3.82    5.06
 -14  -3   5    1.94    5.46
 -14   3   6   18.80    7.05
 -14  -3   6   33.37    9.15
 -14   3   7    7.47    5.45
 -14  -3   7    7.65    5.69
 -14   3   8    0.29    3.82
 -14  -3   8    0.00    5.71
 -14   3   9    2.41    3.91
 -14  -3   9    0.00    4.43
 -14   3  10    8.26    5.05
 -14  -3  10    9.09    6.52
 -14   3  11    8.12    4.96
 -14  -3  11    7.79    5.81
 -14   3  12   -0.00    3.93
 -14  -3  12    0.00    4.02
 -14   3  13    1.41    3.38
 -14  -3  13   -0.00    4.36
 -14   3  14    0.00    3.57
 -14  -3  14    0.26    4.37
 -14   3  15    7.54    4.54
 -14  -3  15   10.26    6.27
 -14   3  16   12.46    4.80
 -14  -3  16   14.12    6.44
 -14   3  17    1.61    3.21
 -14  -3  17    0.00    3.96
 -14   3  18    2.04    3.11
 -14  -3  18    3.19    4.41
 -14   3  19   -0.00    3.14
 -14  -3  19    3.62    4.41
 -14   3  20   16.63    4.45
 -14  -3  20   16.81    6.38
 -14  -3  21   -0.00    3.80
 -14   4   1    3.65    4.58
 -14  -4   1   -0.00    5.46
 -14   4   2    1.32    4.69
 -14  -4   2    1.76    5.04
 -14   4   3    0.05    4.30
 -14  -4   3    1.39    5.88
 -14   4   4    0.00    4.48
 -14  -4   4    1.97    5.13
 -14   4   5    0.00    4.15
 -14  -4   5   -0.00    5.40
 -14   4   6    1.23    3.75
 -14  -4   6    2.49    5.51
 -14   4   7    3.81    4.51
 -14  -4   7   11.10    6.99
 -14   4   8    0.00    3.85
 -14  -4   8    0.00    4.51
 -14   4   9    7.08    4.89
 -14  -4   9    6.32    6.32
 -14   4  10    3.32    4.26
 -14  -4  10   15.37    6.87
 -14   4  11   -0.00    3.58
 -14  -4  11   -0.00    4.80
 -14   4  12   17.28    5.53
 -14  -4  12    5.57    6.17
 -14   4  13   12.81    4.90
 -14  -4  13    0.00    4.91
 -14   4  14   16.83    5.03
 -14  -4  14    8.29    6.47
 -14   4  15    0.00    2.84
 -14  -4  15    2.33    4.83
 -14   4  16    7.97    3.77
 -14  -4  16    4.04    5.04
 -14   4  17    2.57    3.20
 -14  -4  17    1.66    4.53
 -14   4  18    1.91    2.79
 -14  -4  18    0.67    4.37
 -14  -4  19   -0.00    4.65
 -14   5   1    3.20    5.00
 -14  -5   1   12.75    7.72
 -14   5   2   -0.00    5.01
 -14  -5   2   -0.00    4.00
 -14   5   3    8.15    5.44
 -14  -5   3    2.20    6.61
 -14   5   4    0.00    4.29
 -14  -5   4    2.60    5.63
 -14   5   5    6.06    5.28
 -14  -5   5    6.66    6.88
 -14   5   6    5.84    4.94
 -14  -5   6    8.45    6.97
 -14   5   7    5.24    5.25
 -14  -5   7    6.47    5.77
 -14   5   8    2.92    4.36
 -14  -5   8    5.76    5.21
 -14   5   9    5.96    4.20
 -14  -5   9    4.85    5.61
 -14   5  10   22.34    6.22
 -14  -5  10    8.75    6.64
 -14   5  11    5.44    4.32
 -14  -5  11    6.05    6.09
 -14   5  12    0.68    3.56
 -14  -5  12    2.95    5.37
 -14   5  13   -0.00    3.42
 -14  -5  13    3.56    4.80
 -14   5  14   -0.00    3.38
 -14  -5  14   -0.00    5.05
 -14   5  15    2.98    3.63
 -14  -5  15    0.00    4.11
 -14   5  16    4.62    3.52
 -14  -5  16    5.82    5.25
 -14   5  17    1.95    2.91
 -14   5  18   -0.00    2.38
 -14   6   1   11.81    5.93
 -14  -6   1    0.00    4.98
 -14   6   2    2.30    4.76
 -14  -6   2    3.48    6.36
 -14   6   3    5.35    4.62
 -14  -6   3    0.00    6.31
 -14   6   4    4.93    4.63
 -14  -6   4   16.80    7.68
 -14   6   5    0.95    3.91
 -14  -6   5    2.68    6.34
 -14   6   6    0.00    4.51
 -14  -6   6    6.67    6.81
 -14   6   7    0.59    4.44
 -14  -6   7    8.85    6.97
 -14   6   8    1.53    3.35
 -14  -6   8    0.89    4.93
 -14   6   9    0.46    3.54
 -14  -6   9    6.18    6.14
 -14   6  10    0.88    3.68
 -14  -6  10    3.27    5.60
 -14   6  11    5.76    3.91
 -14  -6  11    2.06    5.16
 -14   6  12    1.16    3.29
 -14  -6  12   -0.00    4.13
 -14   6  13   -0.00    3.04
 -14  -6  13    7.10    6.50
 -14   6  14    4.95    3.51
 -14  -6  14    0.00    4.42
 -14   7   1    2.07    5.36
 -14  -7   1    0.88    6.36
 -14   7   2    0.95    4.44
 -14  -7   2    1.91    5.73
 -14   7   3   -0.00    4.62
 -14  -7   3   -0.00    6.47
 -14   7   4    2.28    4.44
 -14  -7   4   -0.00    4.73
 -14   7   5    6.83    4.77
 -14  -7   5   15.67    8.08
 -14   7   6    2.86    3.69
 -14  -7   6   -0.00    5.32
 -14   7   7   -0.00    3.29
 -14  -7   7   -0.00    5.86
 -14   7   8   -0.00    3.33
 -14  -7   8    0.00    4.97
 -14  -7   9    0.00    5.88
 -14  -7  10    0.58    5.53
 -14  -8   1    2.01    6.63
 -14  -8   2    0.32    6.34
 -14  -8   3    7.38    7.88
 -14  -8   4    0.52    5.51
 -14  -8   5    6.46    6.61
 -14  -8   6    0.00    5.95
  14   9  -1   -0.00    6.21
 -14  -9   1    0.00    7.04
  14  10  -1   -0.00    6.16
  14  10  -2   -0.00    6.49
  14  11  -1    0.00    6.77
  14  11  -2    2.54    7.44
 -13   0   1   50.42   11.86
 -13   0   2    3.10    5.27
 -13   0   3    5.98    5.84
 -13   0   4    4.33    5.04
 -13   0   5    6.29    5.57
 -13   0   6    3.61    4.21
 -13   0   7   20.35    6.60
 -13   0   8    1.84    3.99
 -13   0   9    0.00    4.87
 -13   0  10    4.11    3.96
 -13   0  11   25.36    7.27
 -13   0  12   -0.00    3.73
 -13   0  13   23.71    6.72
 -13   0  14    3.96    3.85
 -13   0  15    0.70    3.65
 -13   0  16    3.85    3.87
 -13   0  17   17.85    5.70
 -13   0  18   -0.00    3.46
 -13   0  19    3.39    3.84
 -13   0  20    3.75    3.71
 -13   0  21    1.46    3.53
 -13   0  22   -0.00    2.88
 -13   0  23    4.94    3.75
 -13   0  24   -0.00    2.85
 -13   0  25    1.49    3.01
 -13   0  26   -0.00    3.00
 -13   0  27    3.94    3.41
 -13   0  28    1.07    3.10
 -13   0  29    0.72    3.18
 -13   0  30    3.53    3.57
 -13   1   1   12.55    6.42
 -13  -1   1    7.66    6.19
 -13   1   2    5.32    5.34
 -13  -1   2    7.17    5.90
 -13   1   3    4.94    4.98
 -13  -1   3    7.05    5.61
 -13   1   4    0.33    3.95
 -13  -1   4    0.00    4.55
 -13   1   5   48.35    9.92
 -13  -1   5   40.50    9.89
 -13   1   6    6.14    4.78
 -13  -1   6    6.10    4.94
 -13   1   7    6.21    4.92
 -13  -1   7    4.22    5.06
 -13   1   8    2.17    4.35
 -13  -1   8   -0.00    4.32
 -13   1   9   18.49    6.34
 -13  -1   9   29.90    8.09
 -13   1  10    7.59    4.47
 -13  -1  10    0.00    4.51
 -13   1  11    8.77    5.08
 -13  -1  11   11.10    5.27
 -13   1  12    2.63    4.11
 -13  -1  12    5.29    4.57
 -13   1  13    4.99    4.07
 -13  -1  13    0.31    3.58
 -13   1  14   -0.00    3.41
 -13  -1  14    0.00    3.55
 -13   1  15   20.73    5.99
 -13  -1  15   28.54    7.44
 -13   1  16    1.55    3.38
 -13  -1  16    2.92    4.48
 -13   1  17    0.13    2.79
 -13  -1  17    0.31    3.86
 -13   1  18    0.61    2.80
 -13  -1  18   -0.00    3.87
 -13   1  19    0.00    3.05
 -13  -1  19    9.57    4.55
 -13   1  20    0.13    2.88
 -13  -1  20   -0.00    3.28
 -13   1  21    8.36    3.73
 -13  -1  21    4.62    4.01
 -13   1  22   -0.00    3.03
 -13  -1  22    0.00    3.19
 -13   1  23    1.03    3.29
 -13  -1  23    2.59    3.14
 -13   1  24    1.83    3.11
 -13  -1  24    4.06    3.83
 -13   1  25    9.08    3.62
 -13  -1  25    5.08    4.00
 -13   1  26    0.22    2.42
 -13  -1  26    0.11    3.73
 -13  -1  27    7.02    4.23
 -13  -1  28    0.00    3.37
 -13  -1  29    5.75    4.09
 -13   2   1   41.62   10.10
 -13  -2   1   33.67    9.54
 -13   2   2    8.80    5.47
 -13  -2   2    2.38    5.02
 -13   2   3    1.43    4.16
 -13  -2   3    6.49    6.03
 -13   2   4    2.85    5.14
 -13  -2   4   10.69    5.90
 -13   2   5   -0.00    4.11
 -13  -2   5    0.00    4.41
 -13   2   6   -0.00    3.65
 -13  -2   6    0.00    4.65
 -13   2   7   19.00    6.73
 -13  -2   7   34.82    9.10
 -13   2   8    0.00    3.84
 -13  -2   8    0.64    4.72
 -13   2   9    5.73    4.16
 -13  -2   9    2.67    4.17
 -13   2  10    1.87    3.49
 -13  -2  10   -0.00    4.33
 -13   2  11   15.35    5.49
 -13  -2  11   25.62    7.69
 -13   2  12    1.74    3.37
 -13  -2  12    2.57    4.42
 -13   2  13   17.15    5.55
 -13  -2  13   14.09    6.62
 -13   2  14    0.00    3.44
 -13  -2  14    1.50    5.09
 -13   2  15    2.10    3.76
 -13  -2  15    3.02    4.65
 -13   2  16   -0.00    3.23
 -13  -2  16    4.60    4.35
 -13   2  17    9.92    3.95
 -13  -2  17    0.87    4.10
 -13   2  18    0.00    2.74
 -13  -2  18    1.42    3.79
 -13   2  19    0.00    2.83
 -13  -2  19    5.00    4.40
 -13   2  20    0.00    2.89
 -13  -2  20    1.16    3.37
 -13   2  21    3.38    2.92
 -13  -2  21    3.27    4.03
 -13   2  22    4.55    3.09
 -13  -2  22    2.29    4.02
 -13  -2  23   10.08    5.15
 -13  -2  24    1.20    3.88
 -13  -2  25   -0.00    4.01
 -13  -2  26    2.71    3.59
 -13  -2  27   19.51    5.98
 -13   3   1    2.95    4.67
 -13  -3   1    0.00    4.75
 -13   3   2    0.22    4.59
 -13  -3   2   -0.00    5.47
 -13   3   3    0.00    3.60
 -13  -3   3    6.98    6.22
 -13   3   4    4.07    4.81
 -13  -3   4    4.03    4.96
 -13   3   5   13.16    5.79
 -13  -3   5   16.22    8.10
 -13   3   6   12.34    5.95
 -13  -3   6    1.52    5.00
 -13   3   7    0.64    4.48
 -13  -3   7    1.52    5.14
 -13   3   8   -0.00    3.53
 -13  -3   8   -0.00    5.43
 -13   3   9   14.11    5.77
 -13  -3   9   14.40    6.55
 -13   3  10    0.00    3.50
 -13  -3  10    7.26    5.99
 -13   3  11    5.73    4.03
 -13  -3  11    5.06    5.20
 -13   3  12   -0.00    3.44
 -13  -3  12    1.93    4.78
 -13   3  13    0.07    2.87
 -13  -3  13   -0.00    3.86
 -13   3  14    1.80    3.23
 -13  -3  14    2.12    4.06
 -13   3  15   23.89    5.68
 -13  -3  15   18.00    6.39
 -13   3  16    0.00    2.97
 -13  -3  16    3.13    4.66
 -13   3  17    0.00    2.52
 -13  -3  17    2.77    4.03
 -13   3  18    1.25    2.85
 -13  -3  18    9.57    5.21
 -13   3  19    8.18    3.37
 -13  -3  19    7.85    5.37
 -13   3  20    3.80    2.98
 -13  -3  20    3.10    4.38
 -13  -3  21    2.43    4.72
 -13  -3  22    0.36    4.70
 -13  -3  23   -0.00    4.20
 -13  -3  24    0.61    3.95
 -13  -3  25    7.11    4.95
 -13  -3  26    0.00    4.17
 -13   4   1   19.19    7.16
  13   4  -1    7.91    7.11
 -13  -4   1   29.89    8.89
 -13   4   2   15.03    6.00
 -13  -4   2    4.36    5.52
 -13   4   3    0.00    4.55
 -13  -4   3    7.69    6.41
 -13   4   4    2.75    4.19
 -13  -4   4    0.00    5.61
 -13   4   5    2.26    4.29
 -13  -4   5   -0.00    4.63
 -13   4   6    0.00    3.94
 -13  -4   6   13.05    6.80
 -13   4   7   12.73    5.84
 -13  -4   7    6.33    5.84
 -13   4   8    5.36    4.17
 -13  -4   8    1.23    4.16
 -13   4   9    0.31    3.03
 -13  -4   9    0.76    4.00
 -13   4  10   -0.00    3.61
 -13  -4  10    0.00    4.46
 -13   4  11    7.54    4.36
 -13  -4  11   10.31    5.84
 -13   4  12    7.38    4.23
 -13  -4  12    4.74    5.19
 -13   4  13   14.34    5.00
 -13  -4  13   23.08    7.58
 -13   4  14   -0.00    3.00
 -13  -4  14    1.57    4.11
 -13   4  15    0.28    2.70
 -13  -4  15    0.01    3.94
 -13   4  16    3.74    3.23
 -13  -4  16    7.75    4.89
 -13   4  17    9.97    3.75
 -13  -4  17    3.42    4.31
 -13   4  18    2.53    2.68
 -13  -4  18   -0.00    3.42
 -13   4  19    2.68    2.54
 -13  -4  19    1.75    4.19
 -13  -4  20    0.76    4.49
 -13  -4  21    2.52    5.11
 -13  -4  22    0.00    4.75
 -13  -4  23    9.72    5.65
 -13  -4  24    0.00    4.69
 -13   5   1    5.71    4.63
  13   5  -1    8.01    6.23
 -13  -5   1    4.29    6.20
 -13   5   2    7.43    5.75
  13   5  -2    6.99    6.15
 -13  -5   2    4.70    5.85
 -13   5   3    0.00    4.36
 -13  -5   3   -0.00    4.96
 -13   5   4    0.00    3.92
 -13  -5   4    9.10    6.14
 -13   5   5   12.14    5.58
 -13  -5   5   10.69    6.87
 -13   5   6    4.39    4.16
 -13  -5   6   -0.00    4.71
 -13   5   7   -0.00    3.80
 -13  -5   7    0.00    5.04
 -13   5   8    1.18    3.84
 -13  -5   8   10.07    6.40
 -13   5   9    5.99    4.23
 -13  -5   9    8.84    6.88
 -13   5  10   11.81    4.77
 -13  -5  10    7.12    6.05
 -13   5  11    3.98    4.09
 -13  -5  11    9.23    6.02
 -13   5  12    0.66    3.41
 -13  -5  12    3.56    5.15
 -13   5  13    1.38    3.16
 -13  -5  13    6.06    5.11
 -13   5  14    6.09    3.79
 -13  -5  14   -0.00    4.27
 -13   5  15   11.84    4.32
 -13  -5  15    9.79    6.25
 -13   5  16    3.06    3.00
 -13  -5  16    4.00    4.76
 -13   5  17    1.45    2.48
 -13  -5  17    0.33    4.33
 -13   5  18    1.40    2.40
 -13  -5  18    2.92    5.49
 -13  -5  19    0.06    4.67
 -13  -5  20    5.82    5.54
 -13  -5  21   -0.00    4.68
 -13  -5  22    3.20    4.50
 -13   6   1    2.48    4.80
  13   6  -1    0.75    5.43
 -13  -6   1    5.69    6.56
 -13   6   2    3.38    4.86
  13   6  -2    6.31    6.32
 -13  -6   2    2.33    6.00
 -13   6   3    4.68    4.28
 -13  -6   3    3.70    6.29
 -13   6   4    7.64    5.23
 -13  -6   4    8.93    6.81
 -13   6   5    0.00    3.79
 -13  -6   5   -0.00    5.76
 -13   6   6   11.74    5.70
 -13  -6   6    8.77    6.82
 -13   6   7    1.97    3.85
 -13  -6   7    3.11    5.81
 -13   6   8    7.54    4.70
 -13  -6   8   -0.00    4.91
 -13   6   9    0.00    3.67
 -13  -6   9    1.86    4.82
 -13   6  10    2.24    3.67
 -13  -6  10    0.83    4.74
 -13   6  11    4.46    3.70
 -13  -6  11    3.93    5.18
 -13   6  12    2.81    3.61
 -13  -6  12    5.14    4.65
 -13   6  13    2.42    3.21
 -13  -6  13    7.10    5.85
 -13  -6  14   -0.00    4.33
 -13  -6  15    2.55    4.66
 -13  -6  16    2.49    4.46
 -13  -6  17    1.01    5.75
 -13  -6  18    0.17    5.01
 -13  -6  19    0.00    5.74
 -13  -6  20   -0.00    4.83
 -13   7   1    1.42    4.08
  13   7  -1    2.30    5.62
 -13  -7   1    0.72    5.96
 -13   7   2    0.91    3.85
  13   7  -2    0.81    5.58
 -13  -7   2   -0.00    5.43
 -13   7   3    4.36    4.62
  13   7  -3    8.68    6.87
 -13  -7   3    1.64    4.95
 -13   7   4   21.33    7.14
 -13  -7   4   21.44    8.72
 -13   7   5    2.35    4.07
 -13  -7   5    4.28    6.30
 -13   7   6   -0.00    3.84
 -13  -7   6    3.83    5.85
 -13   7   7    0.00    3.27
 -13  -7   7    7.07    5.83
 -13  -7   8   -0.00    5.10
 -13  -7   9    0.00    5.26
 -13  -7  10   22.40    8.37
 -13  -7  11   -0.00    5.05
 -13  -7  12   -0.00    4.32
 -13  -7  13    0.00    4.48
 -13  -7  14    1.75    3.41
 -13  -7  15    4.28    5.14
 -13  -7  16    4.94    5.77
 -13  -7  17    2.77    5.56
 -13  -7  18   -0.00    5.48
  13   8  -1    5.25    7.16
 -13  -8   1    0.00    6.23
  13   8  -2   11.12    7.62
 -13  -8   2    4.95    7.19
  13   8  -3    5.64    6.64
 -13  -8   3   -0.00    6.01
  13   8  -4    5.08    7.40
 -13  -8   4    8.67    7.44
 -13  -8   5    0.00    5.71
 -13  -8   6   15.93    8.02
 -13  -8   7   -0.00    5.38
 -13  -8   8   13.43    7.39
 -13  -8   9   -0.00    5.18
 -13  -8  10   -0.00    4.12
 -13  -8  11   -0.00    5.61
 -13  -8  12    2.16    4.95
 -13  -8  13   -0.00    4.03
 -13  -8  14   -0.00    4.76
 -13  -8  15    2.61    5.21
  13   9  -1    7.82    7.04
 -13  -9   1   -0.00    5.61
  13   9  -2   -0.00    5.42
 -13  -9   2   11.40    8.04
  13   9  -3    3.16    5.42
 -13  -9   3   -0.00    6.18
  13   9  -4   12.34    7.31
 -13  -9   4    9.89    7.78
  13   9  -5   -0.00    6.41
 -13  -9   5    2.17    6.70
 -13  -9   6   -0.00    6.19
 -13  -9   7    1.95    5.59
 -13  -9   8    2.36    5.17
 -13  -9   9    0.20    4.99
 -13  -9  10   17.04    7.69
 -13  -9  11    4.95    5.24
 -13  -9  12   -0.00    4.96
  13  10  -1    5.05    6.40
 -13 -10   1    1.95    6.88
  13  10  -2    1.21    6.24
 -13 -10   2    1.07    5.17
  13  10  -3    0.00    5.95
 -13 -10   3   -0.00    7.01
  13  10  -4    9.76    7.70
 -13 -10   4   -0.00    5.40
  13  10  -5    3.60    6.37
 -13 -10   5    5.26    6.74
 -13 -10   6    0.54    6.10
 -13 -10   7    2.17    7.06
 -13 -10   8    5.88    6.95
 -13 -10   9    1.73    5.87
  13  11  -1   -0.00    6.75
 -13 -11   1    2.05    6.98
  13  11  -2   -0.00    5.78
 -13 -11   2   -0.00    5.62
  13  11  -3    3.49    6.62
 -13 -11   3    0.00    5.61
  13  11  -4    8.74    8.20
 -13 -11   4   -0.00    6.56
  13  11  -5   -0.00    5.94
  13  11  -6    2.58    6.25
  13  12  -1   -0.00    7.07
  13  12  -2    0.00    7.12
  13  12  -3   -0.00    7.37
  13  12  -4   -0.00    8.34
  13  12  -5   -0.00    7.04
  13  12  -6    5.96    8.03
  13  12  -7    0.29    6.95
 -12   0   1    4.26    5.25
 -12   0   2   10.79    6.06
 -12   0   3   -0.00    4.95
 -12   0   4    3.10    4.90
 -12   0   5    0.00    4.47
 -12   0   6   63.00   11.89
 -12   0   7    0.25    3.53
 -12   0   8    0.00    3.73
 -12   0   9   -0.00    3.85
 -12   0  10   45.80    9.09
 -12   0  11    6.40    4.48
 -12   0  12   16.92    5.92
 -12   0  13    0.00    3.77
 -12   0  14    1.13    3.26
 -12   0  15   -0.00    3.59
 -12   0  16   23.33    6.42
 -12   0  17    0.23    2.81
 -12   0  18    2.41    3.28
 -12   0  19    0.97    2.97
 -12   0  20    7.70    3.85
 -12   0  21   -0.00    2.65
 -12   0  22   10.98    4.31
 -12   0  23    3.27    3.32
 -12   0  24   -0.00    2.85
 -12   0  25    0.19    3.11
 -12   0  26    0.16    2.88
 -12   0  27   -0.00    3.19
 -12   0  28    8.37    3.96
 -12   0  29   -0.00    3.19
 -12   0  30    0.23    3.07
 -12   0  31   -0.00    3.36
 -12   0  32   11.93    4.64
 -12   1   1   -0.00    4.55
 -12  -1   1    0.41    5.10
 -12   1   2   36.00    9.29
 -12  -1   2   50.29   10.43
 -12   1   3    5.92    5.18
 -12  -1   3    6.65    5.19
 -12   1   4   52.12   11.66
 -12  -1   4   86.12   13.62
 -12   1   5    0.00    4.16
 -12  -1   5    2.92    4.59
 -12   1   6    0.00    4.32
 -12  -1   6    3.27    4.51
 -12   1   7   -0.00    4.36
 -12  -1   7   -0.00    4.47
 -12   1   8   67.60   12.07
 -12  -1   8   86.29   13.63
 -12   1   9    3.43    4.44
 -12  -1   9    6.09    5.15
 -12   1  10   12.41    5.60
 -12  -1  10   18.08    6.48
 -12   1  11    1.62    3.20
 -12  -1  11   -0.00    4.04
 -12   1  12    6.91    4.24
 -12  -1  12    7.04    4.67
 -12   1  13    4.76    3.84
 -12  -1  13    2.59    3.93
 -12   1  14   61.88    9.95
 -12  -1  14   64.09   11.06
 -12   1  15    0.00    3.06
 -12  -1  15   -0.00    3.66
 -12   1  16   -0.00    2.86
 -12  -1  16    0.00    2.86
 -12   1  17    0.26    2.91
 -12  -1  17    3.10    3.52
 -12   1  18   13.90    4.89
 -12  -1  18   19.88    5.72
 -12   1  19    0.02    2.89
 -12  -1  19    0.60    3.03
 -12   1  20    9.70    3.99
 -12  -1  20    2.75    3.64
 -12   1  21    0.02    2.62
 -12  -1  21    4.75    3.93
 -12   1  22   -0.00    2.63
 -12  -1  22    1.06    3.34
 -12   1  23    0.94    2.34
 -12  -1  23    0.73    3.21
 -12   1  24    8.00    3.48
 -12  -1  24    6.59    4.33
 -12   1  25    1.28    2.87
 -12  -1  25   -0.00    3.65
 -12   1  26    4.47    3.11
 -12  -1  26    2.87    3.57
 -12   1  27    5.07    3.33
 -12  -1  27    4.37    3.91
 -12   1  28    4.51    3.21
 -12  -1  28    4.09    3.76
 -12   1  29   -0.00    2.77
 -12  -1  29   -0.00    3.57
 -12  -1  30    5.93    4.46
 -12  -1  31    0.00    3.64
 -12   2   1    2.30    4.76
 -12  -2   1    7.96    5.59
 -12   2   2   32.49    7.96
 -12  -2   2    6.48    6.59
 -12   2   3    0.52    3.65
 -12  -2   3    6.54    5.31
 -12   2   4    9.81    5.40
 -12  -2   4   11.70    6.22
 -12   2   5    9.83    5.28
 -12  -2   5   -0.00    4.72
 -12   2   6   54.19   10.48
 -12  -2   6   47.37   11.23
 -12   2   7   14.95    5.33
 -12  -2   7    4.60    5.19
 -12   2   8    6.55    4.19
 -12  -2   8    0.00    4.64
 -12   2   9    0.00    3.12
 -12  -2   9    1.59    3.88
 -12   2  10   27.54    6.71
 -12  -2  10   15.00    6.80
 -12   2  11   12.78    5.16
 -12  -2  11    9.16    5.59
 -12   2  12   19.22    5.62
 -12  -2  12   20.37    6.65
 -12   2  13    0.95    3.44
 -12  -2  13   -0.00    3.82
 -12   2  14    0.00    3.12
 -12  -2  14    0.04    3.83
 -12   2  15    1.48    3.05
 -12  -2  15    2.66    3.73
 -12   2  16   25.86    5.74
 -12  -2  16   15.39    5.79
 -12   2  17   -0.00    2.88
 -12  -2  17    0.00    3.49
 -12   2  18    3.31    2.86
 -12  -2  18    5.25    4.44
 -12   2  19    3.07    2.95
 -12  -2  19    3.88    4.30
 -12   2  20    6.20    3.21
 -12  -2  20    4.66    4.22
 -12   2  21    1.86    2.71
 -12  -2  21    3.92    4.19
 -12   2  22   11.05    3.62
 -12  -2  22   10.29    4.84
 -12   2  23   -0.00    2.52
 -12  -2  23   -0.00    4.14
 -12   2  24   -0.00    2.32
 -12  -2  24    2.71    4.29
 -12  -2  25    0.00    3.87
 -12  -2  26   16.97    5.89
 -12  -2  27    3.19    4.35
 -12  -2  28   -0.00    3.86
 -12  -2  29   -0.00    3.28
 -12  -2  30    0.31    3.63
 -12   3   1   -0.00    4.50
  12   3  -1    2.07    4.94
 -12  -3   1    0.93    3.54
 -12   3   2   22.05    7.43
  12   3  -2   21.15    7.96
 -12  -3   2   35.25    9.40
 -12   3   3    7.55    5.24
 -12  -3   3   23.68    7.83
 -12   3   4   31.08    7.90
 -12  -3   4   17.90    7.01
 -12   3   5    4.92    4.76
 -12  -3   5    3.22    5.44
 -12   3   6   -0.00    3.49
 -12  -3   6    2.04    4.54
 -12   3   7    7.10    4.70
 -12  -3   7    8.25    6.13
 -12   3   8   28.16    7.19
 -12  -3   8   35.42    9.08
 -12   3   9   12.54    4.90
 -12  -3   9    6.66    5.85
 -12   3  10   32.39    7.04
 -12  -3  10   21.34    7.34
 -12   3  11    1.24    3.08
 -12  -3  11   -0.00    4.28
 -12   3  12   17.66    5.27
 -12  -3  12   19.63    6.69
 -12   3  13    3.14    3.25
 -12  -3  13   -0.00    4.06
 -12   3  14   22.36    5.17
 -12  -3  14    7.29    5.10
 -12   3  15    0.42    2.68
 -12  -3  15    6.97    4.34
 -12   3  16    0.91    2.39
 -12  -3  16    0.00    3.70
 -12   3  17    0.00    2.25
 -12  -3  17    0.00    3.98
 -12   3  18    1.73    2.36
 -12  -3  18    5.90    4.84
 -12   3  19    6.32    2.70
 -12  -3  19    1.29    4.01
 -12   3  20    5.23    2.70
 -12  -3  20    5.52    4.68
 -12   3  21    1.17    2.10
 -12  -3  21    4.29    4.38
 -12  -3  22    0.91    4.66
 -12  -3  23    3.56    4.57
 -12  -3  24   27.20    7.76
 -12  -3  25    4.02    4.22
 -12  -3  26    1.99    4.36
 -12  -3  27   -0.00    3.95
 -12  -3  28    3.46    4.73
 -12  -3  29    0.00    3.75
 -12   4   1   15.46    6.51
  12   4  -1   10.49    6.96
 -12  -4   1   24.32    8.47
 -12   4   2   12.21    5.66
  12   4  -2    5.46    6.12
 -12  -4   2    7.30    6.47
 -12   4   3    0.00    3.87
  12   4  -3    2.25    4.95
 -12  -4   3    0.67    4.17
 -12   4   4    0.00    4.40
  12   4  -4    2.28    5.02
 -12  -4   4    0.00    4.83
 -12   4   5    5.17    4.70
 -12  -4   5   14.80    7.11
 -12   4   6   15.19    5.77
 -12  -4   6   14.23    7.22
 -12   4   7   17.50    5.65
 -12  -4   7   16.85    6.93
 -12   4   8    0.55    3.39
 -12  -4   8    0.00    4.30
 -12   4   9    0.00    3.13
 -12  -4   9   12.73    6.53
 -12   4  10   17.19    5.32
 -12  -4  10   18.31    7.32
 -12   4  11   16.62    4.94
 -12  -4  11   12.13    6.09
 -12   4  12   23.30    5.60
 -12  -4  12   35.87    8.78
 -12   4  13    0.00    3.17
 -12  -4  13    0.74    3.84
 -12   4  14    0.00    2.53
 -12  -4  14    2.66    3.91
 -12   4  15    3.38    2.86
 -12  -4  15   11.85    5.70
 -12   4  16    9.75    3.59
 -12  -4  16   11.31    6.46
 -12   4  17   11.68    3.64
 -12  -4  17   14.41    6.31
 -12   4  18    8.44    2.97
 -12  -4  18    8.37    5.64
 -12   4  19    1.44    2.11
 -12  -4  19   -0.00    4.86
 -12  -4  20   22.81    6.93
 -12  -4  21    3.94    4.66
 -12  -4  22   10.37    5.84
 -12  -4  23    5.26    4.83
 -12  -4  24    0.00    3.97
 -12  -4  25   -0.00    4.55
 -12  -4  26    8.10    5.13
 -12  -4  27    2.94    4.82
 -12   5   1    0.00    3.94
  12   5  -1   -0.00    4.76
 -12  -5   1   -0.00    6.44
 -12   5   2   16.55    6.41
  12   5  -2    3.33    5.62
 -12  -5   2    5.67    5.97
 -12   5   3   12.04    5.49
  12   5  -3   17.45    7.79
 -12  -5   3   18.83    8.45
 -12   5   4   10.30    5.60
  12   5  -4   10.36    6.30
 -12  -5   4   13.80    7.15
 -12   5   5    5.87    4.56
  12   5  -5   -0.00    4.68
 -12  -5   5    5.78    6.12
 -12   5   6   -0.00    3.40
 -12  -5   6    2.05    4.78
 -12   5   7    5.39    4.05
 -12  -5   7    5.07    5.75
 -12   5   8   20.63    6.08
 -12  -5   8   13.08    7.53
 -12   5   9   17.06    5.40
 -12  -5   9   29.35    8.45
 -12   5  10    2.44    3.73
 -12  -5  10   13.59    6.35
 -12   5  11   -0.00    2.94
 -12  -5  11   -0.00    4.42
 -12   5  12    0.17    3.05
 -12  -5  12   -0.00    3.67
 -12   5  13   14.09    4.56
 -12  -5  13   19.53    6.96
 -12   5  14   11.96    4.31
 -12  -5  14   20.65    7.05
 -12   5  15    1.90    2.47
 -12  -5  15    3.06    5.31
 -12   5  16    4.14    2.82
 -12  -5  16    0.43    4.57
 -12   5  17    0.42    2.21
 -12  -5  17    0.00    4.16
 -12  -5  18    4.93    4.92
 -12  -5  19    4.56    5.48
 -12  -5  20   10.22    5.83
 -12  -5  21    0.11    4.32
 -12  -5  22   -0.00    4.86
 -12  -5  23    0.00    4.76
 -12  -5  24   10.40    5.77
 -12  -5  25    4.02    4.84
 -12  -5  26    0.82    4.62
 -12   6   1   21.42    6.89
  12   6  -1   17.23    8.33
 -12  -6   1   24.53    9.19
 -12   6   2   11.72    6.17
  12   6  -2   10.64    7.09
 -12  -6   2   11.48    6.69
 -12   6   3    0.07    3.98
  12   6  -3   12.13    7.42
 -12  -6   3    1.93    5.28
 -12   6   4    1.70    3.74
  12   6  -4    0.48    5.33
 -12  -6   4    0.00    5.33
 -12   6   5   24.22    7.21
  12   6  -5   36.66    9.78
 -12  -6   5   23.12    8.79
 -12   6   6   16.89    5.67
  12   6  -6   17.95    8.37
 -12  -6   6   15.56    8.10
 -12   6   7    5.45    4.38
 -12  -6   7   22.32    8.00
 -12   6   8    4.71    3.99
 -12  -6   8    0.00    4.82
 -12   6   9    3.68    4.02
 -12  -6   9    1.89    5.66
 -12   6  10    2.66    3.45
 -12  -6  10    2.66    5.15
 -12   6  11   15.14    5.20
 -12  -6  11   12.76    6.78
 -12   6  12    0.99    2.98
 -12  -6  12   11.72    6.37
 -12  -6  13    3.75    4.58
 -12  -6  14    0.00    5.29
 -12  -6  15   16.86    7.27
 -12  -6  16    6.86    5.92
 -12  -6  17   -0.00    4.57
 -12  -6  18    0.00    4.92
 -12  -6  19    1.77    5.19
 -12  -6  20   -0.00    4.39
 -12  -6  21    0.00    5.06
 -12  -6  22    3.50    5.00
 -12  -6  23   -0.00    4.36
 -12  -6  24   -0.00    4.95
 -12   7   1    9.35    5.44
  12   7  -1    0.76    5.16
 -12  -7   1    9.17    6.97
 -12   7   2    8.20    5.14
  12   7  -2    8.52    6.88
 -12  -7   2   12.19    8.08
 -12   7   3   15.07    6.56
  12   7  -3   10.74    7.61
 -12  -7   3   17.94    8.09
 -12   7   4    2.51    4.16
  12   7  -4    0.00    4.66
 -12  -7   4   -0.00    5.39
 -12   7   5    0.00    3.84
  12   7  -5    8.40    6.66
 -12  -7   5    9.01    7.20
  12   7  -6   -0.00    5.64
 -12  -7   6   -0.00    4.37
  12   7  -7    3.52    6.06
 -12  -7   7   10.42    6.48
 -12  -7   8    0.00    5.69
 -12  -7   9   37.63   10.30
 -12  -7  10    3.23    4.86
 -12  -7  11    0.13    4.25
 -12  -7  12    3.86    4.50
 -12  -7  13    4.14    5.64
 -12  -7  14    4.90    6.19
 -12  -7  15    0.00    6.16
 -12  -7  16   -0.00    4.93
 -12  -7  17   -0.00    5.11
 -12  -7  18    0.00    5.70
 -12  -7  19   12.41    6.32
 -12  -7  20    4.34    5.48
 -12  -7  21    2.01    4.40
 -12  -7  22   -0.00    4.16
  12   8  -1   13.58    8.13
 -12  -8   1   29.50   10.49
  12   8  -2    3.84    5.26
 -12  -8   2   -0.00    5.72
  12   8  -3    8.26    6.90
 -12  -8   3    5.59    6.26
  12   8  -4   -0.00    5.41
 -12  -8   4    3.51    5.99
  12   8  -5    1.09    6.15
 -12  -8   5   12.70    7.37
  12   8  -6   -0.00    6.47
 -12  -8   6   -0.00    4.89
  12   8  -7   37.61   11.00
 -12  -8   7   11.80    7.63
  12   8  -8    0.92    6.07
 -12  -8   8    0.04    5.33
 -12  -8   9    3.84    5.21
 -12  -8  10    2.72    4.69
 -12  -8  11    4.87    5.65
 -12  -8  12   -0.00    4.02
 -12  -8  13    0.00    5.53
 -12  -8  14    1.57    5.42
 -12  -8  15    8.47    6.79
 -12  -8  16    2.12    5.71
 -12  -8  17   15.88    7.61
 -12  -8  18    2.27    5.87
 -12  -8  19   -0.00    3.92
 -12  -8  20    3.95    5.64
  12   9  -1   -0.00    6.11
 -12  -9   1    0.00    5.20
  12   9  -2    0.00    6.87
 -12  -9   2   -0.00    5.73
  12   9  -3    9.14    7.67
 -12  -9   3   22.01    9.31
  12   9  -4    0.56    6.90
 -12  -9   4    2.23    6.24
  12   9  -5    0.00    5.70
 -12  -9   5    7.00    7.01
  12   9  -6    0.00    6.39
 -12  -9   6   -0.00    5.32
  12   9  -7    2.07    6.38
 -12  -9   7    5.97    7.15
  12   9  -8    0.73    6.42
 -12  -9   8   -0.00    5.35
 -12  -9   9   29.15   10.14
 -12  -9  10    0.00    4.02
 -12  -9  11   -0.00    5.41
 -12  -9  12    3.55    4.94
 -12  -9  13    7.13    6.53
 -12  -9  14    4.51    6.57
 -12  -9  15   18.38    8.46
 -12  -9  16    0.00    5.14
 -12  -9  17    0.63    5.40
 -12  -9  18    3.14    6.05
  12  10  -1   14.13    8.43
 -12 -10   1   -0.00    6.37
  12  10  -2   -0.00    6.87
 -12 -10   2    0.00    5.59
  12  10  -3    3.75    7.07
 -12 -10   3    0.75    6.77
  12  10  -4    4.63    6.85
 -12 -10   4    0.84    6.61
  12  10  -5   10.66    8.48
 -12 -10   5   21.07    9.21
  12  10  -6    1.79    7.55
 -12 -10   6   -0.00    5.89
  12  10  -7    0.00    6.24
 -12 -10   7   -0.00    7.23
  12  10  -8    0.00    6.39
 -12 -10   8   -0.00    6.40
  12  10  -9    3.21    6.96
 -12 -10   9    0.00    6.55
 -12 -10  10   -0.00    6.55
 -12 -10  11    0.23    5.56
 -12 -10  12    1.05    5.14
 -12 -10  13    2.76    6.24
 -12 -10  14   -0.00    5.35
 -12 -10  15    9.66    7.25
  12  11  -1    4.99    7.56
 -12 -11   1    1.94    6.82
  12  11  -2    0.00    5.94
 -12 -11   2   -0.00    5.34
  12  11  -3    6.77    7.81
 -12 -11   3    3.45    6.87
  12  11  -4   -0.00    6.35
 -12 -11   4    0.00    6.71
  12  11  -5    7.48    7.02
 -12 -11   5   -0.00    6.74
  12  11  -6    3.56    7.49
 -12 -11   6   -0.00    6.39
  12  11  -7    5.48    7.28
 -12 -11   7    2.15    5.71
  12  11  -8   -0.00    6.70
 -12 -11   8    6.83    7.60
  12  11  -9    7.61    7.44
 -12 -11   9    9.35    7.99
  12  11 -10    0.93    6.59
 -12 -11  10    4.65    7.13
 -12 -11  11    6.54    7.37
 -12 -11  12    3.11    6.27
  12  12  -1    0.00    7.08
 -12 -12   1   13.70    9.25
  12  12  -2   -0.00    7.44
 -12 -12   2   -0.00    6.38
  12  12  -3    4.58    7.90
 -12 -12   3   -0.00    6.89
  12  12  -4    7.32    7.67
 -12 -12   4    8.35    8.27
  12  12  -5   15.91    8.97
 -12 -12   5    0.00    6.97
  12  12  -6    3.36    6.54
 -12 -12   6    7.74    8.56
  12  12  -7    2.36    7.65
 -12 -12   7    2.83    6.88
  12  12  -8    2.33    6.52
 -12 -12   8    7.61    7.35
  12  12  -9    1.97    6.30
 -12 -12   9   -0.00    6.73
  12  12 -10    3.39    7.42
 -12 -13   1   -0.00    6.39
  12  13  -2    0.00    6.09
 -12 -13   2    5.93    7.24
  12  13  -3    6.45    8.42
 -12 -13   3    4.11    7.34
  12  13  -4    1.39    6.68
 -12 -13   4    6.70    8.29
  12  13  -5   -0.00    7.21
 -12 -13   5   -0.00    7.46
  12  13  -6    6.14    7.33
  12  13  -7    6.18    8.28
  12  13  -8   -0.00    6.97
  12  13  -9    0.00    7.19
  12  13 -10    3.56    7.25
  12  13 -11    4.37    7.09
 -11   0   1  139.25   18.97
  11   0  -1  110.35   17.48
 -11   0   2   -0.00    5.02
  11   0  -2    0.00    4.48
 -11   0   3   41.31    9.47
  11   0  -3   32.01    8.56
 -11   0   4    4.79    4.78
  11   0  -4    0.49    4.26
 -11   0   5  122.69   17.55
 -11   0   6    3.09    4.44
 -11   0   7    2.05    3.65
 -11   0   8    2.10    3.73
 -11   0   9   44.65    8.97
 -11   0  10   -0.00    3.40
 -11   0  11   68.51   11.19
 -11   0  12    0.83    3.75
 -11   0  13   10.94    4.73
 -11   0  14   -0.00    3.22
 -11   0  15   20.42    5.53
 -11   0  16    0.75    2.87
 -11   0  17    8.75    3.88
 -11   0  18   -0.00    2.71
 -11   0  19   13.24    4.46
 -11   0  20    0.00    2.80
 -11   0  21   20.30    5.26
 -11   0  22   -0.00    3.21
 -11   0  23    0.21    2.90
 -11   0  24   -0.00    2.64
 -11   0  25    8.88    4.16
 -11   0  26    0.00    3.03
 -11   0  27    7.86    3.94
 -11   0  28   -0.00    3.65
 -11   0  29    1.65    3.37
 -11   0  30    0.51    3.20
 -11   0  31    8.97    4.53
 -11   0  32   -0.00    3.43
 -11   0  33    2.92    3.53
 -11   0  34    1.24    3.45
 -11   1   1  115.04   16.38
  11  -1  -1   94.73   15.10
  11   1  -1   91.30   15.75
 -11  -1   1   88.63   15.53
 -11   1   2    0.00    4.00
  11  -1  -2    0.38    4.45
  11   1  -2    5.06    5.41
 -11  -1   2   -0.00    4.67
 -11   1   3   69.74   12.06
  11  -1  -3   59.35   11.35
  11   1  -3   66.58   12.29
 -11  -1   3   57.42   11.65
 -11   1   4    0.00    3.86
  11   1  -4    5.83    5.02
 -11  -1   4    1.79    4.40
 -11   1   5    3.40    4.42
  11   1  -5    2.53    4.85
 -11  -1   5    9.89    5.51
 -11   1   6    0.00    3.80
 -11  -1   6    3.09    4.95
 -11   1   7   56.29   10.42
 -11  -1   7   58.34   10.96
 -11   1   8    0.00    3.79
 -11  -1   8    3.24    4.29
 -11   1   9   16.06    5.60
 -11  -1   9   21.34    6.17
 -11   1  10    0.00    3.41
 -11  -1  10    2.47    3.67
 -11  -1  11   12.83    5.69
 -11   1  12    0.56    2.89
 -11  -1  12    4.16    4.37
 -11   1  13   37.68    7.47
 -11  -1  13   43.64    8.61
 -11   1  14   -0.00    2.99
 -11  -1  14   -0.00    3.15
 -11   1  15    0.00    2.90
 -11  -1  15   -0.00    2.91
 -11   1  16    2.15    3.11
 -11  -1  16   -0.00    2.92
 -11   1  17   24.62    5.46
 -11  -1  17   24.38    6.35
 -11   1  18    2.99    2.93
 -11  -1  18    0.26    2.87
 -11   1  19    9.41    3.60
 -11  -1  19    7.44    4.18
 -11   1  20    1.75    2.34
 -11  -1  20    0.10    2.92
 -11   1  21    0.88    2.31
 -11  -1  21   -0.00    3.39
 -11   1  22    0.33    2.62
 -11  -1  22    1.27    2.93
 -11   1  23   40.53    6.95
 -11  -1  23   48.27    8.65
 -11   1  24   -0.00    2.59
 -11  -1  24   -0.00    3.63
 -11   1  25    9.33    3.58
 -11  -1  25    6.49    4.30
 -11   1  26   -0.00    2.53
 -11  -1  26    0.39    3.05
 -11   1  27    8.66    3.81
 -11  -1  27    7.41    4.72
 -11   1  28    0.24    2.91
 -11  -1  28    0.20    3.58
 -11   1  29    6.95    3.62
 -11  -1  29    3.91    4.34
 -11   1  30   -0.00    2.83
 -11  -1  30    0.86    3.93
 -11   1  31    3.94    3.35
 -11  -1  31   -0.00    3.42
 -11   1  32    1.03    2.91
 -11  -1  32   -0.00    3.33
 -11   1  33    9.13    4.14
 -11  -1  33    4.56    4.20
 -11   1  34    5.04    3.69
 -11   1  35    2.16    3.50
 -11   2   1   15.42    6.68
  11  -2  -1   26.16    7.71
  11   2  -1   33.09    8.62
 -11  -2   1   35.55    8.94
 -11   2   2   -0.00    3.92
  11  -2  -2   -0.00    3.88
  11   2  -2    1.84    4.70
 -11  -2   2   -0.00    5.57
 -11   2   3   20.57    6.65
  11   2  -3   23.25    7.62
 -11  -2   3   27.15    7.59
 -11   2   4   10.62    5.09
  11   2  -4   10.43    5.93
 -11  -2   4    0.00    4.77
 -11   2   5   51.14   10.31
  11   2  -5   71.43   12.21
 -11  -2   5   60.65   12.10
 -11   2   6   17.20    6.05
  11   2  -6   16.90    6.71
 -11  -2   6   14.20    6.39
 -11   2   7    9.61    4.32
 -11  -2   7    7.32    5.24
 -11   2   8   16.36    5.39
 -11  -2   8    6.79    5.12
 -11   2   9   31.09    6.95
 -11  -2   9   30.01    7.66
 -11   2  10    5.86    4.06
 -11  -2  10    6.14    4.60
 -11   2  11   36.81    6.69
 -11  -2  11   17.67    5.95
 -11   2  12    1.14    2.92
 -11  -2  12    0.00    3.79
 -11   2  13    0.00    2.82
 -11  -2  13    1.04    3.45
 -11   2  14    3.35    3.14
 -11  -2  14    3.17    3.58
 -11   2  15   29.92    5.91
 -11  -2  15   31.42    7.49
 -11   2  16    8.49    3.49
 -11  -2  16    2.25    4.25
 -11   2  17    7.15    3.23
 -11  -2  17    5.67    4.39
 -11   2  18    1.98    2.38
 -11  -2  18    3.96    3.83
 -11   2  19    6.35    3.30
 -11  -2  19   13.30    5.13
 -11   2  20    3.82    2.52
 -11  -2  20    0.00    3.51
 -11   2  21   16.58    3.89
 -11  -2  21   19.37    5.90
 -11   2  22    0.30    1.91
 -11  -2  22    0.00    3.38
 -11   2  23    0.00    2.13
 -11  -2  23    2.55    3.53
 -11   2  24    2.87    2.33
 -11  -2  24    1.15    3.92
 -11   2  25   10.98    3.20
 -11  -2  25    5.31    4.62
 -11   2  26    1.30    2.28
 -11  -2  26   -0.00    4.05
 -11   2  27   10.11    3.38
 -11  -2  27   12.26    5.19
 -11   2  28    1.93    2.74
 -11  -2  28    0.85    4.04
 -11   2  29    3.39    2.76
 -11  -2  29    0.00    4.15
 -11  -2  30    0.00    3.96
 -11  -2  31   21.71    6.74
 -11  -2  32    1.36    4.21
 -11   3   1   24.87    7.13
 -11  -3   1   12.92    7.11
 -11   3   2   16.24    6.89
 -11  -3   2   31.86    8.95
 -11   3   3   54.84   10.03
  11   3  -3   22.09    8.53
 -11  -3   3   63.45   12.04
 -11   3   4   11.65    5.62
  11   3  -4   10.31    6.11
 -11  -3   4    8.50    6.38
 -11   3   5    4.69    4.52
  11   3  -5    2.87    4.47
 -11  -3   5   14.02    5.70
 -11   3   6   12.70    5.86
  11   3  -6   11.67    6.16
 -11  -3   6    8.42    5.19
 -11   3   7   64.02   10.63
  11   3  -7   61.98   11.91
 -11  -3   7   52.74   11.37
 -11   3   8    7.55    4.29
 -11  -3   8    2.42    4.87
 -11   3   9   13.46    4.85
 -11  -3   9   12.87    5.98
 -11   3  10    6.13    3.59
 -11  -3  10    7.30    4.68
 -11   3  11   11.85    4.44
 -11  -3  11   10.36    5.78
 -11   3  12    7.92    3.62
 -11  -3  12    7.14    4.58
 -11   3  13   19.78    4.91
 -11  -3  13   19.59    6.38
 -11   3  14   -0.00    2.24
 -11  -3  14    0.00    4.11
 -11   3  15    0.10    2.21
 -11  -3  15    0.00    3.99
 -11   3  16    0.41    2.29
 -11  -3  16    0.64    3.71
 -11   3  17    7.85    3.08
 -11  -3  17   11.46    5.25
 -11   3  18    6.36    2.71
 -11  -3  18    6.60    5.16
 -11   3  19   13.39    3.22
 -11  -3  19   13.35    5.25
 -11   3  20    1.94    2.03
 -11  -3  20    4.45    4.64
 -11   3  21    1.26    1.89
 -11  -3  21   -0.00    4.15
 -11   3  22    5.34    2.02
 -11  -3  22    1.40    3.88
 -11  -3  23   32.11    8.15
 -11  -3  24    4.40    4.64
 -11  -3  25    1.70    3.78
 -11  -3  26    1.87    4.39
 -11  -3  27   17.07    6.63
 -11  -3  28    4.79    4.81
 -11  -3  29    6.90    5.26
 -11  -3  30    4.50    4.71
 -11  -3  31   -0.00    4.35
 -11   4   1   50.68    9.84
  11   4  -1   19.89    8.20
 -11  -4   1   53.44   11.75
 -11   4   2    0.00    4.06
 -11  -4   2    2.86    4.89
 -11   4   3    2.58    4.76
 -11  -4   3    0.00    4.75
 -11   4   4   12.61    5.27
 -11  -4   4   -0.00    4.26
 -11   4   5   41.37    8.94
 -11  -4   5   54.58   11.26
 -11   4   6   16.81    5.33
 -11  -4   6   19.46    7.68
 -11   4   7   18.18    5.29
  11   4  -7    9.39    6.00
 -11  -4   7    5.76    5.79
 -11   4   8    1.38    3.50
  11   4  -8    8.00    5.84
 -11  -4   8    0.86    4.20
 -11   4   9   43.06    7.88
 -11  -4   9   40.25    9.90
 -11   4  10    6.73    3.90
 -11  -4  10   18.90    6.96
 -11   4  11   45.27    7.39
 -11  -4  11   30.42    8.62
 -11   4  12    0.00    2.46
 -11  -4  12    0.79    3.68
 -11   4  13    3.43    2.83
 -11  -4  13   -0.00    4.35
 -11   4  14    6.83    3.06
 -11  -4  14    8.69    5.93
 -11   4  15   24.29    4.73
 -11  -4  15   19.78    6.89
 -11   4  16    5.24    2.65
 -11  -4  16    6.35    5.11
 -11   4  17    2.52    2.19
 -11  -4  17    0.62    3.63
 -11   4  18    0.67    1.85
 -11  -4  18    2.10    4.65
 -11   4  19    3.33    1.78
 -11  -4  19    3.50    4.53
 -11   4  20    2.77    1.54
 -11  -4  20    2.93    4.80
 -11  -4  21   15.32    6.46
 -11  -4  22    5.01    4.49
 -11  -4  23    0.82    4.32
 -11  -4  24    5.72    4.90
 -11  -4  25   13.23    6.07
 -11  -4  26   11.15    6.18
 -11  -4  27    9.67    5.78
 -11  -4  28    2.78    5.01
 -11  -4  29    0.00    4.33
 -11  -4  30    0.00    4.55
 -11   5   1    2.45    4.76
  11   5  -1    3.47    5.33
 -11  -5   1    1.19    5.21
 -11   5   2   44.13    9.58
  11   5  -2   34.20   10.09
 -11  -5   2   41.56   10.89
 -11   5   3   42.15    9.04
  11   5  -3   37.31   10.10
 -11  -5   3   55.34   12.09
 -11   5   4    6.22    4.52
  11   5  -4    2.95    4.89
 -11  -5   4    7.88    5.62
 -11   5   5    0.78    3.88
  11   5  -5   -0.00    5.02
 -11  -5   5    0.00    4.78
 -11   5   6   15.82    5.50
 -11  -5   6   17.71    7.02
 -11  -5   7   28.65    8.30
 -11   5   8    5.66    3.69
 -11  -5   8    6.53    5.12
 -11   5   9   19.10    5.61
 -11  -5   9   27.70    8.47
 -11   5  10   -0.00    3.07
 -11  -5  10    0.33    3.75
 -11   5  11    5.99    3.71
 -11  -5  11    6.13    4.64
 -11   5  12   23.82    5.75
 -11  -5  12   42.02    9.53
 -11   5  13   21.13    5.12
 -11  -5  13   25.71    8.20
 -11   5  14    2.01    2.63
 -11  -5  14    2.38    4.30
 -11   5  15   -0.00    2.15
 -11  -5  15    0.65    4.29
 -11   5  16    0.73    2.21
 -11  -5  16    3.17    4.62
 -11  -5  17    0.00    4.48
 -11  -5  18   11.71    6.04
 -11  -5  19    7.56    5.42
 -11  -5  20    0.00    4.50
 -11  -5  21    1.84    4.88
 -11  -5  22    7.51    5.25
 -11  -5  23   17.08    6.82
 -11  -5  24    2.19    4.87
 -11  -5  25    0.00    4.75
 -11  -5  26    2.68    5.51
 -11  -5  27    3.07    5.20
 -11  -5  28   14.32    6.35
 -11   6   1    7.73    5.67
  11   6  -1   34.07    9.87
 -11  -6   1    4.10    6.20
 -11   6   2    1.65    4.33
  11   6  -2    3.51    5.37
 -11  -6   2    4.30    5.78
 -11   6   3    3.60    3.79
  11   6  -3    5.61    5.80
 -11  -6   3   12.67    6.74
 -11   6   4   28.22    7.29
  11   6  -4   20.93    8.75
 -11  -6   4   35.84    9.95
 -11   6   5   12.32    5.38
  11   6  -5    6.59    6.62
 -11  -6   5   12.83    6.82
 -11   6   6    8.01    4.87
  11   6  -6    3.70    5.58
 -11  -6   6   25.66    8.39
 -11   6   7    2.00    3.18
  11   6  -7    1.47    5.91
 -11  -6   7    5.66    5.17
 -11   6   8    2.74    3.53
  11   6  -8   10.62    7.23
 -11  -6   8    6.07    5.19
 -11   6   9    5.39    3.73
  11   6  -9    6.99    6.24
 -11  -6   9    6.46    5.29
 -11   6  10    9.96    4.35
  11   6 -10   21.15    8.39
 -11  -6  10   -0.00    4.89
 -11   6  11    3.79    3.17
 -11  -6  11    5.53    5.41
 -11  -6  12    0.00    4.03
 -11  -6  13    4.38    6.38
 -11  -6  14    7.45    5.94
 -11  -6  15   14.02    6.74
 -11  -6  16    9.49    6.11
 -11  -6  17    4.79    5.01
 -11  -6  18    0.00    4.56
 -11  -6  19    0.00    5.16
 -11  -6  20    3.31    4.97
 -11  -6  21   13.32    6.74
 -11  -6  22    5.93    5.73
 -11  -6  23   -0.00    4.77
 -11  -6  24    1.29    4.80
 -11  -6  25    2.27    5.51
 -11  -6  26    6.61    5.58
 -11  -6  27    0.00    4.96
 -11   7   1    2.19    4.11
  11   7  -1    7.48    6.68
 -11  -7   1    5.60    6.27
 -11   7   2   15.33    6.51
  11   7  -2   13.08    7.99
 -11  -7   2   28.58   10.02
  11   7  -3    0.00    6.04
 -11  -7   3    0.14    5.32
  11   7  -4   12.73    7.51
 -11  -7   4    4.07    5.88
  11   7  -5    0.53    4.76
 -11  -7   5    6.29    4.89
  11   7  -6   17.40    8.32
 -11  -7   6   19.27    8.20
  11   7  -7    0.05    6.06
 -11  -7   7    1.92    4.28
  11   7  -8   43.75   11.86
 -11  -7   8   36.17   10.14
  11   7  -9   24.30    8.80
 -11  -7   9   21.21    7.93
  11   7 -10   -0.00    5.15
 -11  -7  10    1.97    4.74
  11   7 -11   -0.00    5.69
 -11  -7  11   -0.00    4.89
 -11  -7  12   18.59    8.77
 -11  -7  13    6.23    6.32
 -11  -7  14   -0.00    4.65
 -11  -7  15    0.00    5.01
 -11  -7  16    4.23    5.79
 -11  -7  17    0.00    4.94
 -11  -7  18    6.40    5.59
 -11  -7  19    4.87    4.76
 -11  -7  20   -0.00    4.29
 -11  -7  21   -0.00    5.16
 -11  -7  22    1.31    5.04
 -11  -7  23    2.46    4.77
 -11  -7  24    0.85    4.80
 -11  -7  25    2.49    4.69
  11   8  -1   10.42    7.07
 -11  -8   1    2.47    6.70
  11   8  -2   10.78    8.12
 -11  -8   2    7.14    7.45
  11   8  -3   -0.00    6.34
 -11  -8   3   -0.00    5.46
  11   8  -4   32.15   10.61
 -11  -8   4   24.55    9.73
  11   8  -5    2.38    6.87
 -11  -8   5    6.61    6.53
  11   8  -6   12.46    7.39
 -11  -8   6   21.53    8.01
  11   8  -7    1.87    5.75
 -11  -8   7   -0.00    5.67
  11   8  -8   10.09    6.86
 -11  -8   8    2.50    4.60
  11   8  -9   13.43    7.01
 -11  -8   9    1.80    4.88
  11   8 -10    5.22    7.32
 -11  -8  10   13.56    7.11
  11   8 -11   -0.00    6.01
 -11  -8  11    5.09    5.57
 -11  -8  12    4.55    6.23
 -11  -8  13    3.34    5.68
 -11  -8  14    0.00    4.68
 -11  -8  15    4.42    6.01
 -11  -8  16   21.82    8.38
 -11  -8  17   -0.00    4.88
 -11  -8  18    4.38    5.95
 -11  -8  19    0.29    5.57
 -11  -8  20   10.23    6.46
 -11  -8  21   -0.00    5.06
 -11  -8  22    5.36    5.16
 -11  -8  23   -0.00    5.37
 -11  -8  24   -0.00    5.85
  11   9  -1    0.75    5.86
 -11  -9   1    0.00    5.82
  11   9  -2   30.26   10.59
 -11  -9   2   41.41   12.19
  11   9  -3    2.64    6.32
 -11  -9   3    2.85    6.47
  11   9  -4   19.63    9.11
 -11  -9   4   14.69    7.40
  11   9  -5    4.46    6.84
 -11  -9   5    1.31    5.14
  11   9  -6   10.16    7.14
 -11  -9   6    9.13    7.28
  11   9  -7    0.00    5.56
 -11  -9   7    2.72    7.47
  11   9  -8   17.86    9.09
 -11  -9   8   10.82    6.51
  11   9  -9   -0.00    6.69
 -11  -9   9    4.14    5.27
  11   9 -10    0.00    5.74
 -11  -9  10    0.00    5.26
  11   9 -11    1.59    6.47
 -11  -9  11    6.02    6.88
  11   9 -12    0.00    6.61
 -11  -9  12   11.93    7.98
 -11  -9  13   -0.00    5.45
 -11  -9  14    3.54    5.77
 -11  -9  15    0.06    5.16
 -11  -9  16    0.36    4.87
 -11  -9  17   -0.00    6.45
 -11  -9  18   20.36    8.55
 -11  -9  19    5.56    5.30
 -11  -9  20   -0.00    4.91
 -11  -9  21   -0.00    5.59
 -11  -9  22    9.34    6.57
  11  10  -1   -0.00    7.06
 -11 -10   1    3.93    6.57
  11  10  -2    1.25    6.40
 -11 -10   2    5.28    7.06
  11  10  -3    2.25    6.50
 -11 -10   3   -0.00    6.15
  11  10  -4   12.62    8.03
 -11 -10   4    2.17    7.33
  11  10  -5    0.00    5.96
 -11 -10   5   -0.00    6.30
  11  10  -6   16.50    8.63
 -11 -10   6    0.56    5.71
  11  10  -7   -0.00    6.59
 -11 -10   7    3.30    6.85
  11  10  -8   12.86    8.36
 -11 -10   8    3.98    6.16
  11  10  -9   -0.00    6.64
 -11 -10   9   13.74    8.43
  11  10 -10   11.49    8.17
 -11 -10  10    4.19    7.13
  11  10 -11    1.89    5.98
 -11 -10  11   -0.00    5.92
  11  10 -12   -0.00    6.02
 -11 -10  12    0.00    5.94
  11  10 -13    2.18    5.83
 -11 -10  13    0.28    5.81
 -11 -10  14    0.00    5.25
 -11 -10  15    1.08    5.71
 -11 -10  16   16.13    8.29
 -11 -10  17   -0.00    5.66
 -11 -10  18    6.09    6.64
 -11 -10  19    9.90    6.89
 -11 -10  20    2.53    5.90
  11  11  -1    0.00    6.62
 -11 -11   1    2.48    6.50
  11  11  -2   13.52    9.14
 -11 -11   2    4.09    6.46
  11  11  -3   -0.00    6.18
 -11 -11   3    0.00    6.99
  11  11  -4   -0.00    6.51
 -11 -11   4    4.85    5.99
  11  11  -5    0.39    6.60
 -11 -11   5    0.80    6.67
  11  11  -6    1.65    6.54
 -11 -11   6   -0.00    6.58
  11  11  -7    0.00    7.47
 -11 -11   7   -0.00    5.38
  11  11  -8   33.45   11.31
 -11 -11   8   12.75    8.03
  11  11  -9    3.19    6.88
 -11 -11   9   -0.00    6.46
  11  11 -10    0.88    6.19
 -11 -11  10    0.00    5.75
  11  11 -11   -0.00    7.18
 -11 -11  11   -0.00    6.47
  11  11 -12    8.16    7.72
 -11 -11  12   12.39    8.03
  11  11 -13   -0.00    6.18
 -11 -11  13    0.00    5.96
 -11 -11  14    4.10    6.61
 -11 -11  15    0.00    5.67
 -11 -11  16    7.41    6.99
 -11 -11  17    0.48    5.87
  11  12  -1   -0.00    6.99
 -11 -12   1   -0.00    5.67
  11  12  -2    3.76    7.42
 -11 -12   2    0.00    6.88
  11  12  -3    1.28    7.19
 -11 -12   3    3.04    7.49
  11  12  -4    0.00    6.36
 -11 -12   4    8.36    8.00
  11  12  -5    3.01    6.80
 -11 -12   5    1.63    7.36
  11  12  -6    4.99    8.05
 -11 -12   6    2.49    6.72
  11  12  -7    9.64    8.56
 -11 -12   7    5.54    7.56
  11  12  -8   -0.00    6.51
 -11 -12   8    4.13    6.45
  11  12  -9   -0.00    6.64
 -11 -12   9    0.00    5.35
  11  12 -10    0.00    7.19
 -11 -12  10    8.37    8.35
  11  12 -11   -0.00    6.62
 -11 -12  11    2.35    6.41
  11  12 -12    7.18    7.68
 -11 -12  12    1.17    6.69
  11  12 -13    1.77    7.62
 -11 -12  13    2.60    5.78
  11  12 -14    4.10    7.11
 -11 -12  14    3.22    6.59
 -11 -12  15    1.06    6.07
  11  13  -1   -0.00    7.09
 -11 -13   1    4.14    8.95
  11  13  -2   10.77    7.88
 -11 -13   2    0.00    7.41
  11  13  -3    0.41    6.81
 -11 -13   3    2.11    6.74
  11  13  -4    8.20    8.16
 -11 -13   4    3.44    6.72
  11  13  -5    0.00    7.09
 -11 -13   5   -0.00    7.18
  11  13  -6   -0.00    6.91
 -11 -13   6    0.00    6.78
  11  13  -7    2.02    6.46
 -11 -13   7    0.74    8.13
  11  13  -8   27.64   10.85
 -11 -13   8    0.00    7.59
  11  13  -9   -0.00    7.51
 -11 -13   9    4.27    7.20
  11  13 -10    3.46    7.99
 -11 -13  10    2.33    6.85
  11  13 -11    0.00    6.83
 -11 -13  11    1.80    7.50
  11  13 -12   -0.00    6.28
 -11 -13  12    0.88    6.97
  11  13 -13    4.31    7.89
  11  13 -14   -0.00    6.70
 -11 -14   1    1.56    6.75
 -11 -14   2   -0.00    6.27
 -11 -14   3   -0.00    7.67
 -11 -14   4    6.42    8.75
 -11 -14   5   -0.00    6.87
 -11 -14   6    8.54    7.91
  11  14  -7   -0.00    7.15
 -11 -14   7    3.18    7.17
  11  14  -8    3.33    7.56
 -11 -14   8    7.50    7.35
  11  14  -9    0.00    7.72
  11  14 -10   -0.00    7.57
  11  14 -11   -0.00    6.42
  11  14 -12    2.15    6.93
 -11 -15   4    4.00    7.03
 -10   0   1   -0.00    4.82
 -10   0   1    1.88    3.88
  10   0  -1    2.35    4.94
 -10   0   2   41.84    8.62
 -10   0   2   29.35    8.31
  10   0  -2   27.61    7.39
 -10   0   3   -0.00    4.35
 -10   0   3   -0.00    3.88
  10   0  -3   -0.00    4.64
 -10   0   4  153.11   19.13
 -10   0   4  149.69   19.52
  10   0  -4  135.17   18.83
 -10   0   5    3.19    3.85
  10   0  -5    2.17    4.22
 -10   0   6   20.39    6.22
  10   0  -6   19.64    5.94
 -10   0   7    9.22    4.43
  10   0  -7   -0.00    3.45
 -10   0   8   35.47    7.56
 -10   0   9    0.58    3.37
 -10   0  10  125.64   16.67
 -10   0  11    4.04    3.50
 -10   0  12   -0.00    3.21
 -10   0  13   -0.00    2.88
 -10   0  14   28.37    6.04
 -10   0  15   -0.00    2.59
 -10   0  16   47.43    7.95
 -10   0  17   -0.00    2.63
 -10   0  18   27.10    5.92
 -10   0  19   -0.00    2.72
 -10   0  20   43.45    7.49
 -10   0  21   -0.00    2.94
 -10   0  22    0.73    2.88
 -10   0  23   -0.00    3.04
 -10   0  24    6.11    3.53
 -10   0  25   -0.00    2.90
 -10   0  26   38.72    7.30
 -10   0  27    1.82    3.29
 -10   0  28    7.33    3.95
 -10   0  29    0.00    3.05
 -10   0  30    4.26    3.40
 -10   0  31    0.00    2.74
 -10   0  32    3.81    3.62
 -10   0  33   -0.00    3.34
 -10   0  34   -0.00    3.40
 -10   0  35   -0.00    3.42
 -10   1   1   -0.00    4.59
 -10   1   1   -0.00    3.47
  10  -1  -1   -0.00    4.42
  10   1  -1   -0.00    4.80
 -10  -1   1    3.92    3.82
 -10   1   2  156.09   20.68
 -10   1   2  166.31   21.49
  10  -1  -2  151.95   20.83
  10   1  -2  156.81   21.39
 -10  -1   2  191.30   22.00
 -10  -1   2  166.29   21.92
 -10   1   3    6.45    4.60
 -10   1   3   26.70    7.02
  10  -1  -3   10.63    4.96
  10   1  -3   17.14    6.36
 -10  -1   3   12.38    5.71
 -10  -1   3    0.00    4.55
 -10   1   4    0.00    4.16
  10  -1  -4    1.24    3.98
  10   1  -4   -0.00    4.10
 -10  -1   4    2.61    4.24
 -10  -1   4    4.02    4.51
 -10   1   5    7.89    5.04
  10  -1  -5   24.81    6.31
  10   1  -5   17.11    6.07
 -10  -1   5   22.99    6.66
 -10  -1   5   16.90    6.30
 -10   1   6  104.93   13.97
  10  -1  -6   75.13   12.68
  10   1  -6   95.72   14.18
 -10  -1   6  113.22   15.22
 -10   1   7    0.46    3.84
  10  -1  -7    2.09    1.53
  10   1  -7    2.92    4.31
 -10  -1   7    2.66    3.76
 -10   1   8   73.14   10.84
  10   1  -8   70.77   11.35
 -10  -1   8   59.99   11.19
 -10   1   9    1.24    3.01
 -10  -1   9   -0.00    3.71
 -10   1  10   -0.00    3.40
 -10  -1  10    1.88    3.57
 -10   1  11   12.44    4.43
 -10  -1  11    8.99    4.47
 -10   1  12   94.63   12.57
 -10  -1  12   88.89   13.20
 -10   1  13    1.15    2.98
 -10  -1  13    1.19    2.96
 -10   1  14   11.36    4.23
 -10  -1  14   18.53    5.87
 -10   1  15   -0.00    2.44
 -10  -1  15    0.00    3.16
 -10   1  16   34.37    6.09
 -10   1  17    0.00    2.44
 -10  -1  17    2.85    3.23
 -10   1  18   23.36    4.98
 -10  -1  18   29.82    6.36
 -10   1  19    2.05    2.50
 -10  -1  19    0.52    3.04
 -10   1  20    1.86    2.71
 -10  -1  20    0.00    3.00
 -10   1  21    1.35    2.43
 -10  -1  21    0.00    3.36
 -10   1  22   82.82   10.99
 -10  -1  22   87.02   12.29
 -10   1  23   -0.00    2.61
 -10  -1  23    2.30    3.78
 -10   1  24    2.13    2.87
 -10  -1  24    5.53    4.13
 -10   1  25    1.11    2.78
 -10  -1  25    2.29    3.71
 -10   1  26    1.34    2.59
 -10  -1  26    9.20    4.20
 -10   1  27   -0.00    2.37
 -10  -1  27    0.00    3.25
 -10   1  28   13.63    4.28
 -10  -1  28    9.52    4.87
 -10   1  29    2.39    2.77
 -10  -1  29    0.52    3.55
 -10   1  30    1.74    3.02
 -10  -1  30    4.37    3.68
 -10   1  31   -0.00    2.92
 -10  -1  31    0.20    2.89
 -10   1  32   15.61    4.74
 -10  -1  32    1.15    3.46
 -10   1  33    5.60    3.45
 -10  -1  33    2.94    3.47
 -10   1  34   -0.00    3.28
 -10  -1  34   -0.00    3.53
 -10   1  35    0.40    3.07
 -10   1  36   -0.00    3.22
 -10   2   1    3.41    4.20
 -10   2   1    2.48    4.61
  10  -2  -1    3.67    4.63
  10   2  -1    3.46    5.31
 -10  -2   1    5.75    5.35
 -10   2   2    6.54    4.88
  10  -2  -2    5.12    4.34
  10   2  -2    1.75    4.75
 -10  -2   2   -0.00    4.66
 -10   2   3    5.01    3.86
  10  -2  -3    0.00    3.69
  10   2  -3   -0.00    4.95
 -10  -2   3   -0.00    4.27
 -10   2   4  142.15   19.67
  10  -2  -4  140.91   19.19
  10   2  -4  177.30   21.44
 -10  -2   4  185.74   21.09
 -10  -2   4  137.66   20.61
 -10   2   5   49.79    9.31
  10  -2  -5   42.51    8.71
  10   2  -5   59.20   10.86
 -10  -2   5   51.73    9.93
 -10  -2   5   51.78   10.67
 -10   2   6   32.74    7.24
  10  -2  -6   25.61    3.65
  10   2  -6   28.78    7.65
 -10  -2   6   28.90    7.14
 -10  -2   6   42.17    8.74
 -10   2   7    7.26    4.55
  10   2  -7   13.10    5.99
 -10  -2   7    0.00    3.95
 -10   2   8   12.26    4.73
  10   2  -8   20.52    6.39
 -10  -2   8   12.13    5.51
 -10   2   9   10.93    4.46
  10   2  -9   11.26    5.42
 -10  -2   9    6.13    4.89
 -10   2  10  101.49   13.40
 -10  -2  10  104.86   15.10
 -10   2  11   17.92    4.77
 -10  -2  11   19.64    6.15
 -10   2  12    0.00    2.61
 -10  -2  12    0.78    3.35
 -10   2  13    0.00    2.14
 -10  -2  13    2.72    3.75
 -10   2  14   29.57    5.60
 -10  -2  14   38.63    7.83
 -10   2  15   14.19    4.00
 -10  -2  15   18.81    5.84
 -10   2  16   11.69    3.75
 -10  -2  16   10.60    4.77
 -10   2  17    0.37    2.26
 -10  -2  17   -0.00    3.78
 -10   2  18    4.87    2.47
 -10  -2  18    5.46    3.98
 -10   2  19    5.37    2.35
 -10  -2  19    0.00    3.52
 -10   2  20   42.56    6.03
 -10  -2  20   39.36    8.40
 -10   2  21    3.37    2.27
 -10  -2  21    1.84    3.40
 -10   2  22    3.74    2.37
 -10  -2  22   11.34    4.69
 -10   2  23    1.16    2.14
 -10  -2  23    0.86    3.63
 -10   2  24   21.19    4.14
 -10  -2  24   14.22    5.60
 -10   2  25    6.83    2.99
 -10  -2  25    9.09    4.60
 -10   2  26   27.35    5.02
 -10  -2  26   21.29    6.62
 -10   2  27    1.84    2.33
 -10  -2  27    0.94    3.56
 -10   2  28    5.17    2.64
 -10  -2  28    3.09    4.48
 -10   2  29   -0.00    2.46
 -10  -2  29    2.07    3.99
 -10   2  30    8.49    3.47
 -10  -2  30    5.79    4.68
 -10   2  31   -0.00    2.82
 -10  -2  31    0.00    4.31
 -10   2  32    1.49    2.79
 -10  -2  32    1.03    3.46
 -10   2  33    1.23    2.91
 -10  -2  33   -0.00    3.59
 -10   2  34    1.35    3.05
 -10  -2  34    9.95    5.40
 -10   2  35    0.51    2.94
 -10   2  36    5.96    3.83
 -10   3   1   11.38    5.81
  10  -3  -1   10.91    5.58
  10   3  -1   14.94    6.59
 -10  -3   1    8.58    6.00
 -10   3   2  109.23   15.30
  10  -3  -2   91.36   14.55
  10   3  -2   81.02   15.28
 -10  -3   2  139.52   18.16
 -10   3   3   71.36   10.97
  10  -3  -3   55.55   10.08
  10   3  -3   48.56   11.09
 -10  -3   3   47.57   10.88
 -10   3   4    1.30    3.64
  10  -3  -4    0.00    3.51
  10   3  -4    1.42    5.31
 -10  -3   4   -0.00    5.06
 -10   3   5    9.74    4.38
 -10   3   5   12.08    5.52
  10   3  -5   13.21    6.44
 -10  -3   5   10.26    5.74
 -10   3   6   29.34    6.70
  10   3  -6    7.01    6.01
 -10  -3   6   33.56    8.27
 -10   3   7   14.63    5.10
  10   3  -7   16.96    6.41
 -10  -3   7   19.35    6.67
 -10   3   8   71.05   10.58
  10   3  -8   57.19   11.74
 -10  -3   8   77.66   12.75
 -10   3   9    6.00    3.52
  10   3  -9    8.16    5.61
 -10  -3   9   10.63    5.28
 -10   3  10    2.11    2.91
  10   3 -10    0.42    4.52
 -10  -3  10    0.00    3.74
 -10   3  11   14.57    4.10
 -10  -3  11   10.18    5.10
 -10   3  12   30.10    5.65
 -10  -3  12   34.65    8.18
 -10   3  13    2.53    2.37
 -10  -3  13   -0.00    4.38
 -10   3  14    5.93    2.91
 -10  -3  14   10.52    5.05
 -10   3  15    3.42    2.41
 -10  -3  15    0.00    4.28
 -10   3  16   26.12    4.46
 -10  -3  16   23.91    6.94
 -10   3  17   26.37    4.30
 -10  -3  17   22.33    6.64
 -10   3  18   24.89    4.04
 -10  -3  18   24.89    7.07
 -10   3  19    5.31    2.09
 -10  -3  19    3.79    4.15
 -10   3  20    0.85    1.65
 -10  -3  20    1.76    4.13
 -10   3  21    5.85    1.89
 -10  -3  21    9.93    5.08
 -10   3  22   33.88    4.55
 -10  -3  22   46.53    9.10
 -10   3  23    4.01    1.82
 -10  -3  23    8.29    4.75
 -10   3  24   -0.00    1.68
 -10  -3  24    3.62    4.24
 -10   3  25   -0.00    1.81
 -10  -3  25   -0.00    4.25
 -10   3  26   12.15    2.96
 -10  -3  26    4.64    5.09
 -10   3  27   12.38    3.07
 -10  -3  27   10.96    5.89
 -10   3  28    9.17    2.91
 -10  -3  28    0.58    4.16
 -10   3  29   -0.00    2.23
 -10  -3  29    7.19    4.81
 -10   3  30    2.16    2.39
 -10  -3  30    2.15    4.61
 -10   3  31    1.16    2.30
 -10  -3  31    1.67    4.47
 -10   3  32    2.82    2.64
 -10  -3  32    8.47    5.30
 -10   3  33    3.74    2.83
 -10  -3  33   -0.00    4.19
 -10   3  34    2.03    2.88
 -10   3  35    0.71    3.03
 -10   3  36   -0.00    3.00
 -10   4   1    0.40    3.83
 -10   4   1    2.09    4.30
 -10  -4   1    0.04    4.86
 -10   4   2    0.00    4.09
 -10   4   2    1.01    3.52
 -10  -4   2   -0.00    4.66
 -10   4   3    9.08    5.25
 -10   4   3   16.93    5.69
  10   4  -3   11.66    6.76
 -10  -4   3    1.01    5.11
 -10   4   4   84.52   13.05
  10   4  -4   97.48   15.37
 -10  -4   4   79.36   14.68
 -10   4   5   44.23    8.61
  10   4  -5   38.91   10.34
 -10  -4   5   47.63   10.82
 -10   4   6   36.65    8.08
  10   4  -6   46.55   10.51
 -10  -4   6   58.50   11.24
 -10   4   7   -0.00    3.20
  10   4  -7    0.00    4.94
 -10  -4   7   -0.00    3.53
 -10   4   8   80.31   10.65
  10   4  -8   38.80   10.53
 -10  -4   8   76.86   12.91
 -10   4   9   15.36    4.39
  10   4  -9    2.70    5.03
 -10  -4   9    3.74    4.46
 -10   4  10   29.98    5.87
  10   4 -10   30.30    8.58
 -10  -4  10   29.02    7.88
 -10   4  11    6.65    3.18
  10   4 -11    4.28    4.91
 -10  -4  11   11.42    5.79
 -10   4  12    2.11    2.67
 -10  -4  12    0.96    4.59
 -10   4  13    1.65    2.37
 -10  -4  13    9.52    4.87
 -10   4  14   36.84    5.69
 -10  -4  14   29.01    8.36
 -10   4  15   10.26    3.07
 -10  -4  15   15.05    6.16
 -10   4  16   15.94    3.30
 -10  -4  16   14.47    6.12
 -10   4  17    0.00    1.64
 -10  -4  17    0.00    3.40
 -10   4  18    1.71    1.57
 -10  -4  18    7.00    4.72
 -10   4  19    8.71    1.71
 -10  -4  19    3.41    5.30
 -10  -4  20   42.02    9.49
 -10  -4  21   31.69    8.22
 -10  -4  22    6.55    4.95
 -10  -4  23    8.60    5.84
 -10  -4  24   18.88    6.81
 -10  -4  25   14.23    6.47
 -10  -4  26    6.77    5.20
 -10  -4  27    0.00    3.93
 -10  -4  28    8.81    5.77
 -10  -4  29    1.11    4.68
 -10  -4  30    6.02    5.35
 -10  -4  31   -0.00    4.86
 -10  -4  32    1.86    4.61
 -10   5   1   58.37   10.38
 -10   5   1   38.99    9.87
 -10  -5   1   60.86   12.45
 -10   5   2  227.88   24.45
 -10   5   2  202.81   24.33
 -10  -5   2  145.50   24.86
 -10   5   3   17.52    6.13
 -10  -5   3   10.97    6.34
 -10   5   4    0.00    3.47
 -10  -5   4    1.73    4.14
 -10   5   5    0.90    3.58
 -10  -5   5    0.37    4.34
 -10   5   6   40.87    7.98
 -10  -5   6   40.00    9.84
 -10   5   7   30.88    7.13
  10   5  -7   39.18    9.80
 -10  -5   7   34.43    9.27
 -10   5   8   18.49    5.43
  10   5  -8   24.58    8.22
 -10  -5   8   22.81    7.72
 -10   5   9    0.91    2.98
  10   5  -9    1.90    5.40
 -10  -5   9   -0.00    4.40
 -10   5  10    0.00    2.96
  10   5 -10   -0.00    4.61
 -10  -5  10    0.00    4.51
 -10   5  11    7.36    3.58
  10   5 -11   21.89    8.18
 -10  -5  11    0.00    4.33
 -10   5  12   33.52    5.95
  10   5 -12   35.82    9.69
 -10  -5  12   20.81    7.48
 -10   5  13    9.14    3.49
 -10   5  14    0.35    2.29
 -10  -5  14    3.84    5.26
 -10  -5  15    1.89    4.54
 -10  -5  16    2.61    4.87
 -10  -5  17   26.94    7.77
 -10  -5  18   22.32    7.15
 -10  -5  19    0.00    4.66
 -10  -5  20    1.08    4.47
 -10  -5  21    6.90    5.88
 -10  -5  22   36.51    9.53
 -10  -5  23    4.39    5.35
 -10  -5  24    0.00    5.05
 -10  -5  25    0.51    4.37
 -10  -5  26    7.84    5.27
 -10  -5  27    6.85    5.56
 -10  -5  28   13.71    6.72
 -10  -5  29   -0.00    5.23
 -10  -5  30    4.27    5.45
 -10  -5  31    2.27    5.51
 -10   6   1    1.76    3.99
 -10   6   1   -0.00    3.87
  10   6  -1   -0.00    5.67
 -10  -6   1    0.90    5.20
 -10   6   2    4.90    4.56
  10   6  -2   17.35    8.04
 -10  -6   2    9.93    6.94
 -10   6   3   17.40    5.83
  10   6  -3   11.40    7.81
 -10  -6   3   17.54    7.99
 -10   6   4    9.30    5.08
  10   6  -4    8.42    6.66
 -10  -6   4   22.46    7.61
 -10   6   5    7.51    4.74
  10   6  -5   16.34    7.76
 -10  -6   5   27.14    8.15
 -10   6   6   19.04    6.10
 -10  -6   6   26.03    8.35
 -10   6   7    0.00    3.00
 -10  -6   7   -0.00    4.37
 -10   6   8    0.00    3.01
 -10  -6   8    0.87    4.46
 -10   6   9   27.97    6.26
 -10  -6   9   49.73   10.80
 -10  -6  10   25.17    8.19
 -10  -6  11   10.48    5.88
 -10  -6  12    4.43    4.56
 -10  -6  13   16.53    7.00
 -10  -6  14    7.73    5.66
 -10  -6  15   26.78    8.76
 -10  -6  16    6.22    5.29
 -10  -6  17    2.02    4.47
 -10  -6  18   13.20    6.53
 -10  -6  19   21.35    7.80
 -10  -6  20    9.56    6.02
 -10  -6  21    3.59    5.50
 -10  -6  22   -0.00    4.76
 -10  -6  23    2.36    5.20
 -10  -6  24    5.00    6.10
 -10  -6  25    5.60    5.47
 -10  -6  26    0.00    5.74
 -10  -6  27    1.01    4.99
 -10  -6  28    0.00    4.98
 -10  -6  29    4.69    5.79
  10   7  -1   82.30   15.94
 -10  -7   1   80.93   15.77
  10   7  -2    5.78    7.00
 -10  -7   2   -0.00    5.07
  10   7  -3   35.27   10.29
 -10  -7   3   16.40    7.91
  10   7  -4    2.44    6.23
 -10  -7   4    2.93    5.27
  10   7  -5   37.31   10.57
 -10  -7   5   31.73    9.51
  10   7  -6    3.99    6.01
 -10  -7   6    8.78    5.55
  10   7  -7   26.31    9.48
 -10  -7   7   47.65   10.99
  10   7  -8    8.27    7.20
 -10  -7   8   22.42    8.33
  10   7  -9    1.36    5.19
 -10  -7   9   -0.00    5.64
  10   7 -10    1.58    6.29
 -10  -7  10   -0.00    5.83
  10   7 -11    0.00    6.08
 -10  -7  11   20.52    7.35
  10   7 -12    5.37    6.06
 -10  -7  12    5.53    5.99
  10   7 -13   27.18    9.34
 -10  -7  13   27.41    8.89
  10   7 -14   -0.00    5.22
 -10  -7  14   -0.00    4.83
 -10  -7  15    1.92    5.30
 -10  -7  16    4.17    5.10
 -10  -7  17   25.65    8.81
 -10  -7  18    5.50    5.52
 -10  -7  19    0.00    5.13
 -10  -7  20    0.00    4.96
 -10  -7  21    6.47    5.19
 -10  -7  22    2.45    5.08
 -10  -7  23   11.07    6.75
 -10  -7  24   -0.00    5.07
 -10  -7  25   -0.00    4.65
 -10  -7  26    2.97    5.44
 -10  -7  27    4.77    6.01
 -10  -7  28   -0.00    4.36
  10   8  -1    4.13    6.36
 -10  -8   1    4.01    6.30
  10   8  -2    2.98    6.77
 -10  -8   2    0.36    5.83
  10   8  -3   39.76   11.02
 -10  -8   3   29.58   10.19
  10   8  -4   13.75    7.68
 -10  -8   4   12.79    7.46
  10   8  -5   30.11   10.21
 -10  -8   5   43.26   11.32
  10   8  -6    0.00    6.09
 -10  -8   6   15.16    8.29
  10   8  -7    0.00    5.58
 -10  -8   7    2.12    4.30
  10   8  -8    5.14    6.93
 -10  -8   8    0.77    4.61
  10   8  -9    2.50    7.10
 -10  -8   9   21.78    8.18
  10   8 -10    4.93    6.73
 -10  -8  10   13.04    7.32
  10   8 -11    4.96    6.54
 -10  -8  11    3.93    5.69
  10   8 -12    8.10    6.64
 -10  -8  12    0.00    4.56
  10   8 -13    2.81    5.72
 -10  -8  13    3.45    5.09
  10   8 -14    1.11    5.75
 -10  -8  14    0.00    4.93
  10   8 -15   20.19    8.51
 -10  -8  15   13.78    7.17
 -10  -8  16    1.27    4.93
 -10  -8  17    0.00    5.43
 -10  -8  18   -0.00    3.84
 -10  -8  19   17.60    7.98
 -10  -8  20    8.42    6.75
 -10  -8  21    4.01    6.19
 -10  -8  22    0.00    4.84
 -10  -8  23    0.60    5.07
 -10  -8  24    1.60    5.52
 -10  -8  25    4.52    6.21
 -10  -8  26    2.50    5.36
  10   9  -1   37.89   11.72
 -10  -9   1    5.85    6.87
  10   9  -2    3.51    6.84
 -10  -9   2    0.86    5.75
  10   9  -3   33.32   10.86
 -10  -9   3   31.98   10.89
  10   9  -4    2.80    6.26
 -10  -9   4    0.00    4.80
  10   9  -5    3.81    6.87
 -10  -9   5    6.36    6.49
  10   9  -6    5.57    6.30
 -10  -9   6    0.62    6.07
  10   9  -7   29.54   10.75
 -10  -9   7   46.28   12.48
  10   9  -8    2.74    6.71
 -10  -9   8    1.25    6.09
  10   9  -9    0.91    5.99
 -10  -9   9   17.32    7.66
  10   9 -10   12.58    7.27
 -10  -9  10    1.07    4.73
  10   9 -11   35.34   10.96
 -10  -9  11   14.71    7.17
  10   9 -12   -0.00    5.85
 -10  -9  12   -0.00    5.45
  10   9 -13    7.33    7.11
 -10  -9  13    2.04    5.56
  10   9 -14   -0.00    6.33
 -10  -9  14   -0.00    5.72
  10   9 -15    5.02    6.91
 -10  -9  15   -0.00    5.48
 -10  -9  16    0.71    4.72
 -10  -9  17   31.04   10.49
 -10  -9  18    0.00    5.02
 -10  -9  19   -0.00    4.54
 -10  -9  20    0.74    4.75
 -10  -9  21    8.82    6.90
 -10  -9  22    3.67    5.80
 -10  -9  23   10.77    7.54
 -10  -9  24   -0.00    5.29
 -10  -9  25    4.90    6.46
  10  10  -1   13.61    8.55
 -10 -10   1   11.21    8.15
  10  10  -2   -0.00    6.39
 -10 -10   2    2.42    6.63
  10  10  -3    9.42    7.53
 -10 -10   3   16.38    8.52
  10  10  -4    3.45    6.50
 -10 -10   4    0.00    6.97
  10  10  -5   21.74   10.30
 -10 -10   5   34.32   11.20
  10  10  -6   -0.00    6.70
 -10 -10   6    6.18    6.36
  10  10  -7    4.08    6.71
 -10 -10   7    6.66    7.18
  10  10  -8   -0.00    7.14
 -10 -10   8    0.00    5.91
  10  10  -9   21.55    9.49
 -10 -10   9   26.36    9.52
  10  10 -10   -0.00    6.35
 -10 -10  10   -0.00    6.34
  10  10 -11    6.65    7.37
 -10 -10  11    2.00    6.35
  10  10 -12   -0.00    6.04
 -10 -10  12   -0.00    5.78
  10  10 -13    7.92    7.89
 -10 -10  13   14.95    7.28
  10  10 -14    0.00    6.87
 -10 -10  14    1.73    5.46
  10  10 -15   20.31    8.64
 -10 -10  15    7.63    7.39
  10  10 -16    3.02    7.07
 -10 -10  16    5.70    6.57
 -10 -10  17    0.00    5.99
 -10 -10  18   -0.00    5.37
 -10 -10  19   17.63    8.34
 -10 -10  20    0.00    5.55
 -10 -10  21   15.00    8.61
 -10 -10  22    1.23    5.76
 -10 -10  23    9.27    7.44
  10  11  -1   10.53    9.31
 -10 -11   1   14.68    8.73
  10  11  -2    2.17    6.35
 -10 -11   2   -0.00    6.08
  10  11  -3   20.97    9.38
 -10 -11   3    8.61    8.46
  10  11  -4    0.00    6.17
 -10 -11   4   -0.00    6.53
  10  11  -5    0.00    5.67
 -10 -11   5    0.00    5.55
  10  11  -6   -0.00    6.36
 -10 -11   6   -0.00    6.73
  10  11  -7   22.78   10.42
 -10 -11   7   19.44    9.87
  10  11  -8    1.61    6.84
 -10 -11   8    5.62    6.73
  10  11  -9   -0.00    6.00
 -10 -11   9    5.48    6.22
  10  11 -10   -0.00    5.78
 -10 -11  10    5.34    6.73
  10  11 -11   16.35    8.46
 -10 -11  11    7.05    6.90
  10  11 -12    0.46    6.34
 -10 -11  12   -0.00    6.41
 -10 -11  13    2.32    7.06
  10  11 -14    3.88    6.87
 -10 -11  14    0.79    5.55
  10  11 -15   -0.00    6.14
 -10 -11  15    0.00    4.55
  10  11 -16    1.17    7.36
 -10 -11  16    3.07    5.37
  10  11 -17   13.15    8.32
 -10 -11  17    2.55    6.62
 -10 -11  18   -0.00    6.10
 -10 -11  19    1.17    4.19
 -10 -11  20   -0.00    5.44
 -10 -11  21   16.27    8.63
  10  12  -1    2.90    6.72
 -10 -12   1    2.84    7.23
  10  12  -2    5.16    7.05
 -10 -12   2   -0.00    6.93
  10  12  -3    5.06    7.14
 -10 -12   3    0.61    6.14
  10  12  -4   -0.00    7.19
 -10 -12   4    4.12    7.18
  10  12  -5   15.59    9.45
 -10 -12   5    9.21    7.59
  10  12  -6   -0.00    6.60
 -10 -12   6    0.41    6.66
  10  12  -7    0.00    6.86
 -10 -12   7    0.00    6.34
  10  12  -8   12.45    8.27
 -10 -12   8    0.00    5.46
  10  12  -9    9.69    8.43
 -10 -12   9    9.40    8.62
  10  12 -10    1.19    6.84
 -10 -12  10    2.09    6.15
  10  12 -11    4.70    6.94
 -10 -12  11    0.74    6.30
  10  12 -12    1.29    6.84
 -10 -12  12    3.88    7.04
  10  12 -13   -0.00    6.30
 -10 -12  13    2.42    5.98
  10  12 -14    2.43    6.49
 -10 -12  14    4.58    6.53
  10  12 -15   13.27    9.08
 -10 -12  15    8.66    6.78
  10  12 -16    6.09    7.20
 -10 -12  16    6.73    7.66
  10  12 -17    3.76    6.84
 -10 -12  17    0.54    5.70
 -10 -12  18    0.00    6.31
 -10 -12  19    1.01    5.93
  10  13  -1    3.08    6.72
 -10 -13   1    0.06    6.75
  10  13  -2    1.23    7.08
 -10 -13   2    7.02    8.46
  10  13  -3   11.20    8.50
 -10 -13   3    7.67    8.05
  10  13  -4    0.00    6.99
 -10 -13   4    0.00    6.29
  10  13  -5   10.09    8.48
 -10 -13   5    1.15    6.70
  10  13  -6   -0.00    7.32
 -10 -13   6   -0.00    6.56
  10  13  -7    0.00    6.87
 -10 -13   7    2.69    7.42
  10  13  -8    1.46    7.46
 -10 -13   8    1.37    6.59
  10  13  -9   -0.00    7.70
 -10 -13   9    1.17    6.31
  10  13 -10    4.98    7.07
 -10 -13  10    1.09    6.32
  10  13 -11    7.81    7.84
 -10 -13  11    1.92    6.60
  10  13 -12    4.85    7.89
 -10 -13  12    1.05    6.69
  10  13 -13    6.29    8.68
 -10 -13  13    0.00    7.59
  10  13 -14   -0.00    6.60
 -10 -13  14   15.25    9.25
  10  13 -15    3.80    6.70
 -10 -13  15    5.03    7.51
  10  13 -16    5.72    8.14
 -10 -13  16   -0.00    5.76
  10  13 -17    7.58    8.31
  10  13 -18   -0.00    6.40
  10  14  -1   -0.00    7.59
 -10 -14   1   -0.00    8.63
  10  14  -2    0.00    8.21
 -10 -14   2    0.00    6.54
  10  14  -3    1.53    7.23
 -10 -14   3   -0.00    8.43
  10  14  -4    1.38    7.77
 -10 -14   4   -0.00    6.13
  10  14  -5    0.00    8.17
 -10 -14   5   -0.00    8.80
  10  14  -6   -0.00    7.40
 -10 -14   6    2.76    6.93
  10  14  -7   -0.00    7.36
 -10 -14   7    0.96    6.11
  10  14  -8    5.30    8.11
 -10 -14   8    0.30    6.59
  10  14  -9    6.44    7.61
 -10 -14   9   -0.00    6.77
  10  14 -10    0.41    6.87
 -10 -14  10   -0.00    6.05
  10  14 -11    2.30    7.03
 -10 -14  11    5.24    7.76
  10  14 -12   -0.00    7.92
 -10 -14  12   -0.00    6.91
  10  14 -13   -0.00    6.63
 -10 -14  13    5.32    7.34
  10  14 -14    0.36    6.47
 -10 -14  14   14.09    9.21
  10  14 -15    4.97    7.75
  10  14 -16    8.78    8.00
  10  14 -17   -0.00    8.28
  10  14 -18    0.00    6.54
 -10 -15   4   -0.00    5.99
 -10 -15   5   -0.00    7.23
 -10 -15   6   -0.00    7.63
 -10 -15   7   13.84    9.56
 -10 -15   8    0.00    6.58
 -10 -15   9   -0.00    6.67
 -10 -15  10    8.76    7.96
 -10 -15  11   -0.00    7.16
  -9   0   1   32.99    7.54
   9   0  -1   18.31    6.53
  -9   0   2   -0.00    4.09
   9   0  -2   -0.00    3.95
  -9   0   3  157.50   19.85
   9   0  -3  161.42   20.10
  -9   0   4    0.00    4.26
   9   0  -4   -0.00    3.61
  -9   0   5   46.24    8.08
   9   0  -5   36.66    7.86
  -9   0   6    0.36    3.38
   9   0  -6   -0.00    3.37
  -9   0   7  156.28   19.35
   9   0  -7  175.58   19.97
  -9   0   8    3.50    3.39
   9   0  -8   -0.00    3.53
   9   0  -8   -0.00    1.23
   9   0  -9   89.08   12.06
   9   0 -10   -0.00    2.74
  -9   0  12    0.33    2.45
  -9   0  13  140.87   16.86
  -9   0  14   -0.00    2.69
  -9   0  15   41.20    7.04
  -9   0  16    0.00    2.83
  -9   0  17   19.29    4.81
  -9   0  18    0.32    2.70
  -9   0  19   74.46   10.44
  -9   0  20    0.89    2.67
  -9   0  21   11.37    4.14
  -9   0  22    0.00    2.62
  -9   0  23   52.80    8.45
  -9   0  24    0.75    2.70
  -9   0  25   34.27    6.63
  -9   0  26    2.73    3.12
  -9   0  27    2.81    3.45
  -9   0  28   -0.00    2.87
  -9   0  29   16.08    5.27
  -9   0  30   -0.00    3.32
  -9   0  31    6.28    4.31
  -9   0  32    2.18    3.58
  -9   0  33    7.89    4.32
  -9   0  34    0.05    3.16
  -9   0  35    6.05    4.26
  -9   0  36    1.38    3.65
  -9   1   1  480.89   42.23
   9  -1  -1  334.97   40.79
   9   1  -1  305.90   40.80
  -9  -1   1  434.47   42.37
  -9   1   2    6.35    4.57
   9  -1  -2    7.54    4.61
   9   1  -2    2.16    4.18
  -9  -1   2    6.34    5.22
  -9   1   3    0.00    3.99
   9  -1  -3    1.19    3.32
   9   1  -3    0.00    4.03
  -9  -1   3    0.00    3.85
  -9   1   4   81.30   10.84
   9  -1  -4   54.66   10.03
   9  -1  -4   59.55    8.87
   9   1  -4   60.27   10.58
  -9  -1   4   65.49   10.89
  -9   1   5  133.58   17.22
   9  -1  -5  126.85   17.22
   9  -1  -5  155.32   16.03
   9   1  -5  115.97   17.54
  -9  -1   5  166.42   18.76
  -9   1   6   -0.00    3.38
   9  -1  -6   -0.00    3.09
   9  -1  -6    0.30    1.57
   9   1  -6    2.16    3.72
  -9  -1   6    1.54    3.53
  -9   1   7   50.43    8.28
   9  -1  -7   54.08    8.51
   9   1  -7   43.05    8.74
  -9  -1   7   60.64    9.34
   9  -1  -8    2.84    3.00
   9   1  -8    3.57    3.57
  -9  -1   8    2.06    3.30
  -9  -1   8    0.00    3.57
   9  -1  -9   26.25    5.19
   9   1  -9   19.80    5.67
  -9  -1   9   19.30    5.48
  -9  -1   9   21.44    5.64
   9   1 -10   -0.00    3.69
  -9  -1  10   -0.00    2.85
   9   1 -11  130.75   16.34
  -9  -1  11  130.88   16.69
  -9  -1  12    2.27    3.71
  -9  -1  13    1.03    3.25
  -9  -1  14    1.96    3.10
  -9   1  15   96.75   12.00
  -9  -1  15  100.65   13.34
  -9   1  16   10.90    3.52
  -9  -1  16   16.92    4.81
  -9   1  17   61.34    8.36
  -9  -1  17   60.27    9.65
  -9   1  18    1.73    2.50
  -9  -1  18    1.99    3.31
  -9   1  19    7.87    3.11
  -9  -1  19   11.62    4.40
  -9   1  20    5.70    3.01
  -9  -1  20    3.12    3.47
  -9   1  21   92.68   11.18
  -9  -1  21   80.77   12.28
  -9   1  22    2.04    2.65
  -9  -1  22   -0.00    3.51
  -9   1  23    5.04    2.79
  -9  -1  23    2.96    3.50
  -9   1  24   -0.00    2.40
  -9  -1  24    4.58    3.80
  -9   1  25   14.42    4.09
  -9  -1  25    9.16    4.23
  -9   1  26   -0.00    2.57
  -9  -1  26    2.50    3.16
  -9   1  27   24.35    5.48
  -9  -1  27   22.43    6.11
  -9   1  28   -0.00    2.43
  -9  -1  28    2.05    3.41
  -9   1  29   -0.00    2.72
  -9  -1  29    0.08    3.19
  -9   1  30    1.42    2.84
  -9  -1  30    1.47    3.46
  -9   1  31    6.69    3.91
  -9  -1  31    8.11    4.77
  -9   1  32    1.63    3.26
  -9  -1  32   -0.00    3.82
  -9   1  33    3.04    3.81
  -9  -1  33    4.44    4.21
  -9   1  34    3.89    3.90
  -9  -1  34    1.26    3.74
  -9   1  35   -0.00    3.23
  -9  -1  35    0.00    3.77
  -9   1  36    0.00    3.39
  -9   2   1   52.22    9.09
  -9   2   1   42.88    9.15
   9  -2  -1   50.35    9.33
   9   2  -1   66.18   10.83
  -9  -2   1   22.51    7.76
  -9  -2   1   56.35   10.62
  -9   2   2    2.06    3.74
   9  -2  -2    4.59    4.35
   9   2  -2    2.05    5.02
  -9  -2   2    0.38    3.59
  -9  -2   2    8.05    5.22
  -9   2   3  162.74   19.00
   9  -2  -3  135.37   18.58
   9  -2  -3  156.48   17.60
   9   2  -3  152.39   20.17
  -9  -2   3  181.05   20.39
  -9  -2   3  117.98   19.16
  -9   2   4    3.46    3.59
   9  -2  -4    0.00    3.61
   9  -2  -4    6.72    2.91
   9   2  -4    5.32    4.71
  -9  -2   4   15.14    5.71
  -9  -2   4    7.82    4.76
  -9   2   5   16.04    4.83
   9  -2  -5   15.37    4.96
   9  -2  -5   21.37    3.76
   9   2  -5   20.17    6.62
  -9  -2   5   15.13    5.89
  -9  -2   5    9.90    4.70
  -9   2   6   -0.00    3.08
   9  -2  -6    0.00    2.93
   9   2  -6   -0.00    4.00
  -9  -2   6    3.35    4.38
  -9  -2   6   -0.00    3.38
   9  -2  -7   55.19    8.95
   9   2  -7   56.33   10.39
  -9  -2   7   67.14   10.58
  -9  -2   7   78.78   11.62
   9  -2  -8   29.58    5.97
   9   2  -8   44.23    8.40
  -9  -2   8   37.12    7.39
  -9  -2   8   36.12    7.77
   9   2  -9   45.30    8.99
  -9  -2   9   45.96    8.21
  -9  -2   9   41.30    8.27
   9   2 -10    1.88    3.74
  -9  -2  10    3.22    3.60
  -9  -2  10   -0.00    3.92
   9   2 -11    0.88    3.48
  -9  -2  11    4.83    4.00
   9   2 -12   15.07    5.43
  -9  -2  12    2.55    3.58
  -9  -2  13   42.36    8.40
  -9  -2  14   27.63    6.82
  -9  -2  15   19.15    5.74
  -9  -2  16    1.05    3.66
  -9  -2  17   44.11    8.63
  -9   2  18    0.74    2.05
  -9  -2  18    7.45    4.14
  -9   2  19  116.11   12.92
  -9  -2  19  119.99   15.97
  -9   2  20    9.23    2.85
  -9  -2  20    6.30    4.64
  -9   2  21    4.66    2.38
  -9  -2  21    4.96    4.23
  -9   2  22    7.78    2.73
  -9  -2  22    7.62    4.32
  -9   2  23   54.08    7.68
  -9  -2  23   75.99   10.99
  -9   2  24    0.00    2.04
  -9  -2  24   -0.00    3.72
  -9   2  25    7.32    3.15
  -9  -2  25   20.22    5.99
  -9   2  26    0.12    2.24
  -9  -2  26    1.43    3.13
  -9   2  27    2.36    2.51
  -9  -2  27    2.92    3.60
  -9   2  28    1.07    2.74
  -9  -2  28    1.41    3.43
  -9   2  29    9.08    3.84
  -9  -2  29    8.01    4.38
  -9   2  30    1.58    2.80
  -9  -2  30    4.54    3.86
  -9   2  31    4.34    3.28
  -9  -2  31   -0.00    3.51
  -9   2  32   -0.00    2.93
  -9  -2  32    5.93    4.96
  -9   2  33    6.06    3.85
  -9  -2  33    4.71    4.27
  -9   2  34    0.00    3.17
  -9  -2  34    0.00    3.89
  -9   2  35    6.90    4.27
  -9  -2  35    4.51    4.79
  -9   2  36    0.61    3.21
  -9   2  37   -0.00    3.22
  -9   3   1  193.00   23.62
  -9   3   1  200.80   24.37
   9  -3  -1  209.77   24.45
   9   3  -1  205.41   25.73
  -9  -3   1  189.66   25.73
  -9   3   2   53.28    8.94
  -9   3   2   63.39   10.02
   9  -3  -2   32.72    8.01
   9   3  -2   44.50    9.90
  -9  -3   2   29.40    9.07
  -9   3   3    3.50    4.02
  -9   3   3    2.25    4.01
   9  -3  -3   -0.00    3.54
   9   3  -3   -0.00    4.61
  -9  -3   3    7.92    5.42
  -9   3   4    2.45    3.27
  -9   3   4    4.67    4.00
  -9   3   4    7.78    4.13
   9  -3  -4    0.80    3.11
   9  -3  -4    0.98    2.24
   9   3  -4    3.20    4.94
  -9  -3   4    6.29    4.57
  -9  -3   4   14.34    5.63
  -9   3   5   56.80    8.91
  -9   3   5   49.73    8.63
   9  -3  -5   60.03    9.13
   9  -3  -5   49.55    6.42
   9   3  -5   54.49   10.71
  -9  -3   5   50.16    9.90
  -9  -3   5   82.27   12.28
  -9   3   6   48.30    7.91
   9   3  -6   41.82    9.55
  -9  -3   6   65.40   10.19
  -9  -3   6   36.25    9.20
  -9   3   7   21.18    5.15
   9   3  -7   20.24    7.09
  -9  -3   7   42.00    7.98
  -9  -3   7   30.89    7.53
  -9   3   8    1.96    2.81
   9   3  -8    8.32    5.29
  -9  -3   8    4.43    4.05
  -9  -3   8    4.51    3.90
   9   3  -9   11.37    5.62
  -9  -3   9   21.85    5.96
  -9  -3   9   10.00    5.59
   9   3 -10    1.75    4.15
  -9  -3  10    6.23    4.73
  -9  -3  10    5.20    4.23
   9   3 -11  159.47   21.71
  -9  -3  11  192.65   22.57
   9   3 -12   34.24    8.11
  -9  -3  12   23.22    7.11
   9   3 -13   10.63    5.31
  -9  -3  13    8.18    5.01
  -9  -3  14   -0.00    3.61
  -9  -3  15   67.66   11.34
  -9  -3  16   21.88    6.43
  -9  -3  17   49.18    9.54
  -9  -3  18    0.00    4.02
  -9  -3  19    0.00    3.53
  -9   3  20   12.63    2.37
  -9  -3  20    8.68    4.91
  -9   3  21   60.69    7.03
  -9  -3  21   69.92   11.52
  -9   3  22    4.33    1.83
  -9  -3  22   10.85    4.99
  -9   3  23   11.92    2.74
  -9  -3  23   16.95    5.86
  -9   3  24   -0.00    1.52
  -9  -3  24    1.88    4.08
  -9   3  25   14.84    3.42
  -9  -3  25   17.21    5.87
  -9   3  26    4.10    2.45
  -9  -3  26    0.00    3.54
  -9   3  27    9.38    3.19
  -9  -3  27    5.55    4.26
  -9   3  28    2.72    2.51
  -9  -3  28   -0.00    3.23
  -9   3  29    0.00    2.48
  -9  -3  29   -0.00    3.03
  -9   3  30   -0.00    2.80
  -9  -3  30    1.74    3.78
  -9   3  31    4.26    3.24
  -9  -3  31    1.73    4.11
  -9   3  32    2.17    3.17
  -9  -3  32    0.65    3.86
  -9   3  33    0.15    3.19
  -9  -3  33    1.07    4.34
  -9   3  34    1.02    3.43
  -9  -3  34   -0.00    3.84
  -9   3  35    0.00    3.30
  -9   3  36    5.21    4.06
  -9   3  37    2.27    3.79
  -9   4   1    1.92    3.69
  -9   4   1    0.00    3.44
  -9   4   1    3.52    4.09
   9   4  -1    0.00    4.70
  -9  -4   1   -0.00    4.83
  -9   4   2   54.24    9.47
  -9   4   2   58.71    9.50
  -9   4   2   53.94    9.81
   9   4  -2   45.03   10.74
  -9  -4   2   47.03   11.09
  -9   4   3   47.73    9.33
  -9   4   3   63.95    9.96
  -9   4   3   70.72   10.62
   9   4  -3   53.18   11.49
  -9  -4   3   61.81   11.92
  -9   4   4   74.28   10.68
  -9   4   4   54.51   10.21
   9   4  -4   60.81   12.09
  -9  -4   4   93.34   13.99
  -9   4   5   88.54   11.71
  -9   4   5   89.70   12.31
   9  -4  -5   72.90    8.70
   9   4  -5  136.60   16.56
  -9  -4   5   84.47   14.03
  -9   4   6    1.81    3.03
  -9   4   6    1.01    3.62
   9   4  -6    2.17    5.10
  -9  -4   6   -0.00    3.51
  -9   4   7   68.54    9.94
  -9   4   7   86.49   11.06
   9   4  -7   67.16   12.74
  -9  -4   7   68.89   12.62
  -9   4   8  106.54   14.41
   9   4  -8  103.40   16.95
  -9  -4   8  141.60   17.09
  -9  -4   8  136.32   18.07
  -9   4   9   88.75    9.57
   9   4  -9   68.17   11.84
  -9  -4   9   20.71    8.13
  -9  -4   9   81.91   12.40
   9   4 -10    0.00    4.95
  -9  -4  10   -0.00    4.11
  -9  -4  10    4.39    4.86
   9   4 -11   14.15    5.98
  -9  -4  11    9.10    5.21
  -9  -4  11   22.48    6.81
   9   4 -12    0.86    4.26
  -9  -4  12    2.11    4.40
   9   4 -13   37.85    9.01
  -9  -4  13   48.06    9.67
   9   4 -14   14.31    6.41
  -9  -4  14   20.76    6.73
  -9  -4  15   25.62    7.37
  -9  -4  16   -0.00    3.58
  -9  -4  17   34.61    8.71
  -9  -4  18   99.78   15.32
  -9  -4  19   49.35   10.12
  -9  -4  20    2.76    4.72
  -9  -4  21    0.00    4.32
  -9  -4  22   11.02    5.90
  -9   4  23   30.79    4.00
  -9  -4  23   27.28    7.98
  -9  -4  24   13.30    5.71
  -9   4  25    4.19    2.04
  -9  -4  25   10.65    5.06
  -9   4  26    0.38    1.97
  -9  -4  26    2.26    3.96
  -9   4  27    2.53    2.11
  -9  -4  27    1.74    3.78
  -9   4  28    4.64    2.45
  -9  -4  28    2.08    4.30
  -9   4  29    7.19    2.93
  -9  -4  29   13.07    5.83
  -9   4  30    3.08    2.47
  -9  -4  30    3.65    4.44
  -9   4  31    1.60    2.51
  -9  -4  31    1.09    3.95
  -9   4  32   -0.00    2.32
  -9  -4  32    2.51    4.41
  -9   4  33    5.42    3.24
  -9  -4  33    2.66    4.78
  -9   4  34   -0.00    2.57
  -9   4  35    2.37    3.19
  -9   4  36    2.85    3.56
  -9   4  37    2.06    3.63
  -9   5   1  137.77   18.17
  -9   5   1  149.14   18.00
  -9   5   1  120.19   17.76
  -9  -5   1  127.41   20.18
  -9   5   2   63.28   10.40
  -9   5   2   59.75   10.39
  -9   5   2   54.08   10.66
   9   5  -2   83.75   13.91
  -9  -5   2   63.84   12.70
  -9   5   3    8.68    4.58
  -9   5   3    8.24    4.72
   9   5  -3    1.74    4.94
  -9  -5   3   12.37    6.23
  -9   5   4   90.28   11.93
  -9   5   4   68.04   11.56
   9   5  -4   97.69   15.10
  -9  -5   4   64.38   13.34
  -9   5   5   47.37    7.44
  -9   5   5   19.08    6.06
   9  -5  -5   23.81    3.75
   9   5  -5   33.33    9.36
  -9  -5   5   22.77    7.39
  -9   5   6   48.40    7.76
  -9   5   6   30.15    7.37
   9   5  -6   56.00   11.11
  -9   5   7   64.79    9.64
   9   5  -7   40.44   10.79
  -9  -5   7   69.59   12.68
  -9   5   8    2.85    3.32
   9   5  -8    3.59    5.10
  -9  -5   8    2.60    4.68
  -9   5   9    1.69    2.84
   9   5  -9    1.28    4.27
  -9  -5   9   -0.00    5.10
  -9   5  10    2.42    2.95
   9   5 -10   -0.00    4.48
  -9  -5  10   11.52    5.22
  -9   5  11   47.08    7.69
   9   5 -11   66.99   11.98
  -9  -5  11   63.90   11.93
  -9   5  12   23.55    4.89
   9   5 -12   27.27    8.47
  -9  -5  12   25.25    8.02
   9   5 -13    0.60    5.11
  -9  -5  13    1.61    4.67
   9   5 -14   18.93    7.47
  -9  -5  14   25.73    7.98
   9   5 -15   22.46    7.74
  -9  -5  15   22.72    7.06
  -9   5  16   38.83    5.12
  -9  -5  16   24.43    8.21
  -9   5  17   37.95    5.12
  -9  -5  17   50.33   10.14
  -9   5  18    7.66    2.00
  -9  -5  18    7.78    5.39
  -9   5  19    0.94    1.34
  -9  -5  19    0.79    4.69
  -9  -5  20    7.11    5.63
  -9  -5  21   11.56    6.66
  -9  -5  22   38.38    9.14
  -9  -5  23    8.14    6.72
  -9  -5  24    4.75    4.56
  -9  -5  25    5.52    5.42
  -9  -5  26   11.48    6.28
  -9  -5  27    8.54    5.84
  -9  -5  28    2.85    4.66
  -9  -5  29    0.70    4.07
  -9  -5  30    3.79    4.82
  -9  -5  31    2.86    4.66
  -9  -5  32    0.00    4.61
  -9   5  34    1.04    2.28
  -9   5  35   -0.00    2.11
  -9   5  36   -0.00    2.32
  -9   6   1    3.25    4.39
  -9   6   1   -0.00    3.91
  -9  -6   1    1.74    5.33
  -9   6   2   90.96   14.61
  -9   6   2  105.16   15.36
  -9  -6   2  154.95   20.15
  -9   6   3   24.00    6.44
  -9   6   3   17.28    6.43
  -9  -6   3   49.55   10.12
  -9   6   4   26.55    6.51
  -9   6   4   27.18    6.95
  -9  -6   4   38.83    9.42
  -9   6   5   25.33    6.45
  -9  -6   5   43.25    9.85
  -9   6   6   10.70    4.40
  -9  -6   6    9.19    5.42
  -9  -6   7   27.17    8.52
  -9  -6   8   61.42   12.71
   9   6  -9   13.00    7.06
  -9  -6   9    8.20    5.79
   9   6 -10   -0.00    5.24
  -9  -6  10   -0.00    4.12
   9   6 -11    0.00    5.19
  -9  -6  11   -0.00    5.15
   9   6 -12   33.04    9.45
  -9  -6  12   30.25    8.71
   9   6 -13   26.01    8.78
  -9  -6  13    0.65    5.44
   9   6 -14   37.05   10.64
  -9  -6  14   51.58   11.00
   9   6 -15    1.30    5.12
  -9  -6  15    9.97    6.25
   9   6 -16    1.86    5.98
  -9  -6  16   -0.00    4.63
  -9  -6  17   19.64    7.20
  -9  -6  18   26.24    8.19
  -9  -6  19   12.51    6.99
  -9  -6  20    7.26    5.77
  -9  -6  21    3.70    5.06
  -9  -6  22    6.60    6.39
  -9  -6  23   14.55    6.37
  -9  -6  24   12.22    6.66
  -9  -6  25    7.49    5.64
  -9  -6  26    0.00    4.22
  -9  -6  27    4.89    5.21
  -9  -6  28    0.00    5.44
  -9  -6  29    8.97    6.13
  -9  -6  30    4.61    4.52
  -9  -6  31   -0.00    5.21
  -9   7   1   11.18    5.69
   9   7  -1    5.83    7.16
  -9  -7   1   13.10    7.27
  -9   7   2    9.54    4.96
   9   7  -2    5.18    6.47
  -9  -7   2   13.89    7.53
  -9   7   3    0.28    3.89
   9   7  -3   -0.00    5.44
  -9  -7   3    0.00    4.56
   9   7  -4   23.29    8.90
  -9  -7   4   27.26    8.80
   9   7  -5    4.34    6.24
  -9  -7   5   12.28    6.34
   9   7  -6   47.84   12.76
  -9  -7   6   59.50   12.51
   9   7  -7   14.03    8.49
  -9  -7   7   13.79    7.18
   9   7  -8    3.14    5.47
  -9  -7   8    0.61    4.98
  -9  -7   9   16.46    7.19
  -9  -7  10   18.04    7.64
  -9  -7  11    7.99    6.52
  -9  -7  12   61.40   12.97
  -9  -7  13    4.26    5.03
  -9  -7  14    3.82    5.18
  -9  -7  15    0.75    4.41
  -9  -7  16   57.87   12.44
  -9  -7  17   -0.00    6.24
  -9  -7  18    0.00    5.69
  -9  -7  19   -0.00    5.21
  -9  -7  20   14.13    7.34
  -9  -7  21   24.68    8.35
  -9  -7  22   15.46    7.55
  -9  -7  23   -0.00    4.99
  -9  -7  24   -0.00    5.79
  -9  -7  25   -0.00    5.24
  -9  -7  26   21.12    7.70
  -9  -7  27   15.26    7.44
  -9  -7  28    3.19    5.55
  -9  -7  29   -0.00    5.77
  -9  -7  30    0.27    5.70
  -9   8   1   20.81    6.93
   9   8  -1   14.28    8.21
  -9  -8   1   21.07    8.29
  -9   8   2   15.26    6.74
   9   8  -2    4.79    6.17
  -9  -8   2   23.38    8.50
   9   8  -3    0.00    6.72
  -9  -8   3   -0.00    6.45
   9   8  -4   50.26   13.18
  -9  -8   4   82.54   15.09
   9   8  -5    3.56    6.95
  -9  -8   5    0.00    5.95
   9   8  -6    3.64    6.25
  -9  -8   6   -0.00    6.24
   9   8  -7    6.41    6.72
  -9  -8   7    1.28    4.77
   9   8  -8   89.20   15.33
  -9  -8   8   43.43   12.18
   9   8  -9   15.34    7.83
  -9  -8   9   11.65    7.48
   9   8 -10   16.15    8.40
  -9  -8  10   18.30    7.68
   9   8 -11   11.93    7.86
  -9  -8  11    3.54    5.81
   9   8 -12   14.99    8.28
  -9  -8  12   19.92    7.30
   9   8 -13    1.51    6.31
  -9  -8  13    2.64    5.66
   9   8 -14   23.89    8.68
  -9  -8  14   18.87    8.01
   9   8 -15   11.65    7.32
  -9  -8  15   -0.00    5.23
   9   8 -16    0.06    5.56
  -9  -8  16    1.71    5.26
   9   8 -17    5.39    6.16
  -9  -8  17    8.77    6.65
   9   8 -18   21.00    8.34
  -9  -8  18    7.31    5.61
  -9  -8  19    0.33    4.72
  -9  -8  20    9.22    6.51
  -9  -8  21   -0.00    4.74
  -9  -8  22    3.27    5.49
  -9  -8  23    0.87    5.53
  -9  -8  24    0.10    4.48
  -9  -8  25    4.08    6.64
  -9  -8  26   10.49    6.78
  -9  -8  27    3.64    5.56
  -9  -8  28    3.11    5.47
  -9  -8  29    8.71    6.19
  -9   9   1   16.88    6.94
   9   9  -1    9.41    7.98
  -9  -9   1    6.50    6.83
   9   9  -2   25.77    9.88
  -9  -9   2   39.53   11.08
   9   9  -3    4.98    6.61
  -9  -9   3    8.03    6.53
   9   9  -4    8.33    6.86
  -9  -9   4   17.29    8.18
   9   9  -5    0.00    6.46
  -9  -9   5    0.10    5.12
   9   9  -6   66.71   14.53
  -9  -9   6   74.04   15.19
   9   9  -7   -0.00    5.86
  -9  -9   7    0.00    4.57
   9   9  -8    4.12    6.03
  -9  -9   8    7.83    6.53
   9   9  -9    1.56    6.34
  -9  -9   9   -0.00    6.14
   9   9 -10    3.33    6.84
  -9  -9  10   13.88    6.96
   9   9 -11   -0.00    6.09
  -9  -9  11   -0.00    5.30
   9   9 -12   50.79   12.47
  -9  -9  12   55.75   12.84
   9   9 -13   -0.00    5.39
  -9  -9  13    0.63    5.23
   9   9 -14    7.31    7.27
  -9  -9  14    0.48    4.66
   9   9 -15    0.00    6.17
  -9  -9  15    1.69    6.07
   9   9 -16   33.14   10.73
  -9  -9  16   40.04   10.81
   9   9 -17    0.42    6.16
  -9  -9  17   -0.00    5.01
   9   9 -18   -0.00    4.85
  -9  -9  18    1.52    4.62
   9   9 -19    1.97    5.87
  -9  -9  19    0.00    4.88
  -9  -9  20   10.60    6.80
  -9  -9  21    0.54    5.49
  -9  -9  22   15.81    8.14
  -9  -9  23   -0.00    5.29
  -9  -9  24   -0.00    6.29
  -9  -9  25   -0.00    5.59
  -9  -9  26   12.61    8.16
  -9  -9  27    7.34    7.19
   9  10  -1    1.18    7.21
  -9 -10   1   11.57    8.14
   9  10  -2   20.62    9.65
  -9 -10   2   15.50    8.63
   9  10  -3    2.05    5.83
  -9 -10   3    0.00    5.83
   9  10  -4   39.15   11.71
  -9 -10   4   45.35   12.88
   9  10  -5   -0.00    5.78
  -9 -10   5    2.89    6.04
   9  10  -6    0.98    5.44
  -9 -10   6   -0.00    5.19
   9  10  -7    1.89    6.56
  -9 -10   7    8.01    6.60
   9  10  -8   24.48    9.85
  -9 -10   8   20.09    8.89
   9  10  -9    6.36    6.93
  -9 -10   9    4.72    6.33
   9  10 -10   10.75    7.85
  -9 -10  10   10.43    6.98
   9  10 -11   -0.00    5.64
  -9 -10  11   10.60    7.09
   9  10 -12    7.13    6.99
  -9 -10  12   11.25    6.92
   9  10 -13   -0.00    5.60
  -9 -10  13    2.05    5.37
   9  10 -14   14.55    8.59
  -9 -10  14   15.20    7.67
   9  10 -15    0.00    6.87
  -9 -10  15    1.33    5.19
   9  10 -16   -0.00    6.23
  -9 -10  16   -0.00    5.18
   9  10 -17    0.00    6.15
  -9 -10  17    3.62    5.53
   9  10 -18   21.23    8.48
  -9 -10  18   16.74    8.93
   9  10 -19    0.00    5.37
  -9 -10  19   -0.00    5.68
  -9 -10  20    4.60    6.89
  -9 -10  21    1.92    5.62
  -9 -10  22    6.09    6.47
  -9 -10  23    0.26    5.02
  -9 -10  24    0.00    6.00
  -9 -10  25    3.84    5.75
  -9 -10  26   -0.00    4.91
   9  11  -1    5.95    7.41
  -9 -11   1   -0.00    6.18
   9  11  -2   35.81   11.85
  -9 -11   2   35.97   11.61
   9  11  -3    6.67    7.36
  -9 -11   3    4.49    6.37
   9  11  -4   18.80    8.96
  -9 -11   4   18.37    9.10
   9  11  -5   -0.00    6.19
  -9 -11   5   -0.00    5.09
   9  11  -6   20.23    9.74
  -9 -11   6   12.38    8.51
   9  11  -7    5.91    6.53
  -9 -11   7    0.82    5.55
   9  11  -8    3.29    7.17
  -9 -11   8    0.00    5.41
   9  11  -9    4.80    7.55
   9  11 -10   18.40    9.39
  -9 -11  10   26.18    9.99
   9  11 -11    2.99    6.51
  -9 -11  11    0.00    5.94
   9  11 -12   11.33    7.92
  -9 -11  12   10.06    7.08
   9  11 -13    0.41    6.91
  -9 -11  13    2.66    5.17
   9  11 -14    6.50    7.30
  -9 -11  14   -0.00    5.92
   9  11 -15   -0.00    7.40
  -9 -11  15   -0.00    6.60
   9  11 -16   15.28    9.08
  -9 -11  16   24.36    9.34
   9  11 -17   -0.00    6.26
  -9 -11  17    5.59    6.81
   9  11 -18    3.92    5.49
  -9 -11  18    2.33    5.98
   9  11 -19    0.00    5.62
  -9 -11  19    0.00    6.44
   9  11 -20    3.67    6.34
  -9 -11  20    1.10    7.06
  -9 -11  21    5.48    5.85
  -9 -11  22    8.63    6.80
  -9 -11  23   -0.00    5.48
  -9 -11  24    6.09    6.84
   9  12  -1    0.00    6.79
  -9 -12   1    6.01    7.47
   9  12  -2    3.61    7.35
  -9 -12   2    3.77    7.15
   9  12  -3   11.12    8.66
  -9 -12   3   -0.00    7.34
   9  12  -4   15.25    9.08
  -9 -12   4   19.50    9.75
   9  12  -5    0.00    6.74
  -9 -12   5    2.38    6.37
   9  12  -6   -0.00    5.69
  -9 -12   6    0.00    7.07
   9  12  -7    0.00    6.91
  -9 -12   7   -0.00    7.13
   9  12  -8   19.06    9.69
  -9 -12   8   28.05   11.12
   9  12  -9    0.00    6.48
  -9 -12   9   -0.00    6.42
   9  12 -10    4.14    6.39
  -9 -12  10    5.85    7.58
   9  12 -11   -0.00    6.91
  -9 -12  11    4.31    8.15
   9  12 -12    1.12    6.47
  -9 -12  12    3.91    6.44
   9  12 -13    2.48    5.97
  -9 -12  13    0.04    5.32
   9  12 -14   14.43    9.46
  -9 -12  14   16.23    8.03
   9  12 -15    5.99    7.84
  -9 -12  15    0.00    5.99
   9  12 -16    2.08    6.74
  -9 -12  16   -0.00    6.85
   9  12 -17    3.41    6.77
  -9 -12  17    3.31    6.14
   9  12 -18    6.77    6.95
  -9 -12  18   11.29    7.47
   9  12 -19   -0.00    6.57
  -9 -12  19    4.00    6.15
   9  12 -20   -0.00    6.17
  -9 -12  20    2.56    7.08
  -9 -12  21   -0.00    5.91
  -9 -12  22   -0.00    5.34
   9  13  -1   10.35    8.90
  -9 -13   1    5.40    6.98
   9  13  -2   -0.00    6.96
  -9 -13   2    0.00    7.04
   9  13  -3   -0.00    7.94
  -9 -13   3   -0.00    6.48
   9  13  -4    1.85    7.06
  -9 -13   4    0.00    6.55
   9  13  -5   -0.00    6.75
  -9 -13   5    1.24    6.96
   9  13  -6   13.01    8.90
  -9 -13   6    7.96    7.80
   9  13  -7    0.00    6.96
  -9 -13   7   -0.00    5.49
   9  13  -8    5.84    8.79
  -9 -13   8    5.01    7.23
   9  13  -9    3.73    6.73
  -9 -13   9    1.03    6.31
   9  13 -10    7.20    8.64
  -9 -13  10    7.65    7.77
   9  13 -11   -0.00    7.03
  -9 -13  11    3.16    7.66
   9  13 -12   12.66    8.54
  -9 -13  12    1.40    6.14
   9  13 -13    5.21    7.64
  -9 -13  13   -0.00    5.85
   9  13 -14    0.00    7.78
  -9 -13  14    1.39    6.31
   9  13 -15    2.77    6.39
  -9 -13  15    1.48    5.63
   9  13 -16    5.73    8.55
  -9 -13  16    1.93    6.07
   9  13 -17    0.60    5.91
  -9 -13  17    5.83    7.47
   9  13 -18    0.00    6.08
  -9 -13  18    6.38    6.39
   9  13 -19    0.00    6.81
  -9 -13  19   -0.00    5.73
   9  13 -20    5.17    6.64
  -9 -13  20   11.03    8.02
   9  13 -21   -0.00    6.76
   9  14  -1   -0.00    7.84
  -9 -14   1   -0.00    7.16
   9  14  -2   -0.00    7.75
  -9 -14   2    6.06    8.38
   9  14  -3   12.40    9.23
  -9 -14   3   11.36    8.80
   9  14  -4   19.94    9.73
  -9 -14   4    8.41    8.54
   9  14  -5    2.28    6.34
  -9 -14   5   -0.00    6.72
   9  14  -6    9.60    8.53
  -9 -14   6    4.15    8.12
   9  14  -7    0.00    7.67
  -9 -14   7    4.40    7.27
   9  14  -8    0.19    7.66
  -9 -14   8    1.76    7.63
   9  14  -9    7.08    7.87
  -9 -14   9    0.21    6.86
   9  14 -10    2.62    8.18
  -9 -14  10    3.74    6.65
   9  14 -11    1.59    6.78
  -9 -14  11    0.27    4.55
   9  14 -12   22.35   10.16
  -9 -14  12    3.05    7.43
   9  14 -13    0.53    7.49
  -9 -14  13    3.60    6.04
   9  14 -14    5.13    7.55
  -9 -14  14   11.59    8.10
   9  14 -15    1.34    7.32
  -9 -14  15   -0.00    6.41
   9  14 -16   -0.00    7.03
  -9 -14  16    1.53    5.59
   9  14 -17   -0.00    7.16
  -9 -14  17   -0.00    6.07
   9  14 -18    1.97    6.17
   9  14 -19   -0.00    6.27
   9  14 -20    0.41    6.07
   9  14 -21   -0.00    6.36
   9  15  -1   -0.00    7.98
   9  15  -2   -0.00    7.08
   9  15  -3    0.00    6.98
   9  15  -4   -0.00    7.01
   9  15  -5    4.69    8.45
  -9 -15   5   -0.00    6.47
   9  15  -6   -0.00    7.56
  -9 -15   6    1.43    7.73
   9  15  -7    5.46    7.77
  -9 -15   7    0.00    7.38
   9  15  -8    6.16    7.60
  -9 -15   8    6.94    6.71
   9  15  -9   -0.00    6.88
  -9 -15   9    1.88    7.09
   9  15 -10    4.71    8.18
  -9 -15  10   -0.00    5.69
   9  15 -11   -0.00    7.74
  -9 -15  11    4.28    8.11
   9  15 -12    5.55    7.88
  -9 -15  12    1.35    7.04
   9  15 -13   -0.00    7.77
  -9 -15  13    0.00    6.09
  -9 -15  14    6.52    7.77
  -9 -15  15   -0.00    5.87
  -9 -16  11    0.00    7.48
  -9 -16  12    2.62    6.74
  -8   0   1    3.49    4.21
  -8   0   1    3.81    4.16
   8   0  -1   -0.00    3.54
  -8   0   2  585.11   54.58
  -8   0   2  475.52   54.27
   8   0  -2  515.17   54.31
  -8   0   3   -0.00    3.81
  -8   0   3   -0.00    3.73
   8   0  -3    0.00    3.61
  -8   0   4  112.56   13.50
  -8   0   4   81.74   12.87
   8   0  -4   91.45   13.01
  -8   0   5    0.16    2.95
  -8   0   5    0.49    3.31
   8   0  -5    2.17    3.30
  -8   0   6  104.89   13.44
  -8   0   6  115.19   14.10
   8   0  -6   89.61   12.98
  -8   0   7    0.85    2.86
  -8   0   7    0.49    2.96
   8   0  -7   -0.00    2.66
   8   0  -7    0.48    1.72
  -8   0   8  219.41   20.68
  -8   0   8  209.34   21.34
   8   0  -8  212.42   20.87
   8   0  -8  196.06   17.86
   8   0  -8  150.80   17.63
  -8   0   9    0.00    2.42
  -8   0   9    2.89    3.00
   8   0  -9    0.00    2.54
  -8   0  10   -0.00    2.54
  -8   0  10    0.77    2.77
   8   0 -10    0.00    2.45
  -8   0  11    1.20    2.32
  -8   0  11    2.62    2.93
   8   0 -11    1.32    2.41
  -8   0  12  181.31   19.56
  -8   0  12  185.98   20.60
   8   0 -12  183.28   19.92
  -8   0  13    0.00    2.54
   8   0 -13    0.29    2.26
  -8   0  18  102.62   12.89
  -8   0  19    0.65    2.56
  -8   0  20   11.76    3.79
  -8   0  21   -0.00    2.35
  -8   0  22   55.79    8.64
  -8   0  23    1.48    2.79
  -8   0  24   29.61    6.19
  -8   0  25    0.04    2.49
  -8   0  26    3.70    3.18
  -8   0  27    0.13    2.80
  -8   0  28   39.24    8.07
  -8   0  29    1.37    3.20
  -8   0  30    4.13    3.90
  -8   0  31    1.86    3.77
  -8   0  32   11.85    5.50
  -8   0  33    0.24    3.86
  -8   0  34   21.42    6.66
  -8   0  35    1.27    3.56
  -8   0  36   -0.00    3.68
  -8   0  37    2.27    4.42
  -8   1   1   74.21   11.55
  -8   1   1   66.38   11.79
   8  -1  -1   78.53   11.91
   8   1  -1   91.84   12.99
  -8  -1   1   90.82   12.67
  -8  -1   1   71.65   12.47
  -8   1   2    4.26    3.72
  -8   1   2    3.02    3.75
   8  -1  -2    3.43    3.59
   8   1  -2    5.54    4.53
  -8  -1   2    7.10    4.37
  -8  -1   2    2.48    3.94
  -8   1   3    6.92    3.81
  -8   1   3    3.64    3.58
   8  -1  -3    4.73    3.53
   8   1  -3    3.55    3.89
  -8  -1   3    0.60    3.69
  -8  -1   3   -0.00    3.31
  -8   1   4   55.18    7.94
  -8   1   4   48.55    8.03
   8  -1  -4   32.68    7.08
   8  -1  -4   36.62    6.24
   8   1  -4   43.88    8.13
  -8  -1   4   41.46    7.80
  -8  -1   4   31.60    7.93
  -8   1   5    6.86    3.91
  -8   1   5    5.68    3.63
   8  -1  -5    3.15    3.17
   8  -1  -5    7.00    2.41
   8   1  -5    4.40    4.04
  -8  -1   5   10.41    4.35
  -8  -1   5    8.76    4.40
  -8   1   6   98.54   11.57
  -8   1   6   95.10   11.82
   8  -1  -6   92.02   11.30
   8  -1  -6   75.44    9.03
   8  -1  -6   73.79    8.94
   8   1  -6   86.53   11.96
  -8  -1   6   85.73   11.80
  -8  -1   6   82.59   12.17
  -8   1   7    6.08    3.33
  -8   1   7    0.85    2.82
   8  -1  -7    5.93    3.15
   8   1  -7    3.37    3.44
  -8  -1   7    6.78    3.96
  -8  -1   7    6.33    3.93
  -8   1   8    5.49    3.09
  -8   1   8    1.50    2.80
   8  -1  -8    2.15    2.45
   8   1  -8    0.00    3.32
  -8  -1   8    3.40    3.15
  -8  -1   8    4.55    3.67
  -8   1   9   14.54    3.69
  -8   1   9   19.04    4.63
   8  -1  -9   13.62    3.68
   8   1  -9   12.72    4.43
  -8  -1   9   16.92    4.57
  -8  -1   9   13.93    4.60
  -8   1  10  150.01   14.54
  -8   1  10  147.57   15.45
   8  -1 -10  142.99   14.62
   8   1 -10  131.60   15.91
  -8  -1  10   81.16   14.39
  -8   1  11    9.65    2.76
  -8   1  11   13.73    3.78
   8  -1 -11    8.82    2.84
   8   1 -11    9.85    3.94
  -8  -1  11    8.28    3.40
  -8   1  12   12.97    2.81
  -8   1  12   13.03    3.49
   8  -1 -12   15.20    3.02
   8   1 -12   13.25    4.33
  -8  -1  12    6.22    3.25
  -8   1  13   -0.00    2.22
   8   1 -13   -0.00    3.25
  -8  -1  13   -0.00    2.27
  -8   1  14   78.85    9.35
   8   1 -14   62.38    9.81
  -8   1  15   60.24    7.98
  -8  -1  16   83.17   11.61
  -8  -1  17    2.60    3.26
  -8  -1  18    0.00    3.14
  -8  -1  19    6.57    3.74
  -8   1  20   16.67    3.91
  -8  -1  20   16.66    4.94
  -8   1  21    1.51    2.48
  -8  -1  21    3.08    3.34
  -8   1  22   54.94    8.21
  -8  -1  22   61.22    9.51
  -8   1  23   -0.00    2.41
  -8  -1  23    2.65    3.26
  -8   1  24   10.49    3.64
  -8  -1  24    5.25    3.62
  -8   1  25   -0.00    2.51
  -8  -1  25    1.35    3.02
  -8   1  26   14.33    4.28
  -8  -1  26   11.77    4.60
  -8   1  27    2.61    2.87
  -8  -1  27    0.00    3.35
  -8   1  28    6.13    3.47
  -8  -1  28    1.00    3.15
  -8   1  29    1.76    2.95
  -8  -1  29    1.36    3.22
  -8   1  30   19.79    5.64
  -8  -1  30   20.16    6.06
  -8   1  31    0.29    3.03
  -8  -1  31    2.20    3.74
  -8   1  32   10.80    5.03
  -8  -1  32    9.56    4.91
  -8   1  33   -0.00    4.01
  -8  -1  33    6.65    4.68
  -8   1  34    0.11    3.42
  -8  -1  34    4.24    4.20
  -8   1  35    0.00    3.25
  -8  -1  35    2.19    4.25
  -8   1  36    8.49    5.01
  -8  -1  36   21.00    7.27
  -8   1  37    2.53    4.22
  -8   2   1   -0.00    3.26
  -8   2   1    3.86    3.91
   8  -2  -1   -0.00    3.64
   8  -2  -1   -0.00    2.21
   8   2  -1    0.00    3.51
  -8  -2   1    1.58    3.90
  -8  -2   1   -0.00    3.80
  -8   2   2   63.54   10.40
  -8   2   2   62.66   10.96
   8  -2  -2   82.82   11.42
   8  -2  -2   70.89   10.05
   8   2  -2   84.39   12.51
  -8  -2   2   79.20   12.03
  -8  -2   2   84.08   13.13
  -8   2   3   10.94    4.38
  -8   2   3    7.24    4.15
   8  -2  -3    9.72    4.17
   8  -2  -3   14.73    3.75
   8   2  -3   13.45    5.35
  -8  -2   3   12.31    5.38
  -8  -2   3    7.05    4.88
  -8   2   4   44.55    7.48
  -8   2   4   45.06    7.70
   8  -2  -4   37.45    7.05
   8  -2  -4   42.61    6.12
   8   2  -4   23.18    7.28
  -8  -2   4   42.94    8.11
  -8  -2   4   43.75    8.66
  -8   2   5    5.68    3.47
  -8   2   5    8.21    3.87
   8  -2  -5    4.87    3.15
   8  -2  -5    7.97    2.29
   8  -2  -5    7.53    2.19
   8   2  -5    5.63    4.03
  -8  -2   5    7.15    4.17
  -8  -2   5    1.59    4.08
  -8   2   6  108.36   12.63
  -8   2   6   99.38   12.85
   8  -2  -6   98.22   12.53
   8   2  -6   73.91   13.15
  -8  -2   6  115.23   14.04
  -8   2   7   35.92    6.11
  -8   2   7   31.73    6.12
   8  -2  -7   32.48    5.96
   8   2  -7   37.12    7.86
  -8  -2   7   43.08    7.52
  -8   2   8  131.78   13.91
  -8   2   8  115.83   14.10
   8  -2  -8  100.34   13.37
   8   2  -8  151.20   16.59
  -8  -2   8  109.02   14.84
  -8   2   9   15.08    3.40
  -8   2   9    8.93    3.33
   8  -2  -9    6.69    2.79
   8   2  -9    6.31    4.20
  -8  -2   9   14.54    4.78
  -8   2  10    0.29    1.89
  -8   2  10    0.00    1.80
  -8   2  10    0.00    2.02
   8  -2 -10    0.19    1.76
   8   2 -10    0.37    3.29
  -8  -2  10    0.00    3.17
  -8   2  11    1.21    1.47
  -8   2  11    1.59    1.50
  -8   2  11    2.39    2.25
   8   2 -11    1.75    3.82
  -8  -2  11   -0.00    3.07
  -8   2  12   62.25    7.79
   8   2 -12   54.58    9.62
  -8  -2  12   59.29    8.96
  -8   2  13   41.99    5.76
   8   2 -13   44.84    7.94
  -8  -2  13   35.19    6.94
  -8   2  14   33.95    4.44
   8   2 -14   21.81    5.94
  -8  -2  14   13.44    5.15
  -8   2  15   26.70    4.13
   8   2 -15   27.62    6.37
  -8  -2  15   25.12    6.32
  -8   2  16   31.00    4.45
   8   2 -16   28.43    6.82
  -8  -2  16   33.28    7.17
  -8   2  17   23.75    3.71
  -8  -2  17   18.66    5.89
  -8  -2  18  173.07   21.19
  -8  -2  19    4.22    4.25
  -8  -2  20    6.60    3.99
  -8   2  21    0.00    2.03
  -8  -2  21    0.58    3.35
  -8   2  22   27.37    4.87
  -8  -2  22   26.55    6.75
  -8   2  23    3.19    2.45
  -8  -2  23    4.99    3.52
  -8   2  24    4.18    2.79
  -8  -2  24   13.46    5.01
  -8   2  25    0.33    2.47
  -8  -2  25    3.74    4.01
  -8   2  26    2.98    2.94
  -8  -2  26    1.96    3.51
  -8   2  27   -0.00    2.26
  -8  -2  27    1.48    3.35
  -8   2  28   11.04    4.30
  -8  -2  28   18.97    6.12
  -8   2  29    1.04    3.13
  -8  -2  29    7.31    4.72
  -8   2  30    0.94    3.02
  -8  -2  30    3.21    4.87
  -8   2  31   -0.00    3.13
  -8  -2  31    0.00    3.80
  -8   2  32    4.69    3.76
  -8  -2  32    4.99    4.18
  -8   2  33    3.59    3.87
  -8  -2  33    0.61    3.44
  -8   2  34   11.00    4.96
  -8  -2  34    6.89    5.00
  -8   2  35    0.54    3.67
  -8  -2  35   -0.00    3.57
  -8   2  36    0.00    3.74
  -8  -2  36   -0.00    4.20
  -8   2  37    2.92    4.24
  -8   3   1  100.32   13.12
   8  -3  -1   87.64   13.01
   8  -3  -1   78.66   11.99
   8   3  -1  100.85   14.84
  -8  -3   1   97.98   14.29
  -8   3   2   -0.00    3.21
  -8   3   2    2.95    3.70
   8  -3  -2    3.51    3.67
   8  -3  -2    4.56    2.75
   8   3  -2    2.50    4.36
  -8  -3   2    1.31    3.83
  -8   3   3   45.11    8.01
  -8   3   3   59.99    8.58
  -8   3   3   53.92    8.76
   8  -3  -3   44.20    8.22
   8  -3  -3   38.91    6.84
   8   3  -3   48.98    9.78
  -8  -3   3   46.41    9.05
  -8   3   4  153.71   16.58
  -8   3   4  127.76   15.87
  -8   3   4  123.05   16.25
   8  -3  -4  115.95   15.83
   8  -3  -4  132.14   14.52
   8   3  -4  132.65   17.93
  -8  -3   4  139.61   17.54
  -8   3   5   18.47    4.52
  -8   3   5   18.63    4.55
  -8   3   5   16.28    4.58
   8  -3  -5   12.56    2.41
   8  -3  -5   10.10    2.26
   8   3  -5   24.60    6.39
  -8  -3   5   15.83    5.40
  -8   3   6   42.66    7.01
  -8   3   6   60.53    7.80
  -8   3   6   48.05    7.86
   8   3  -6   26.52    8.24
  -8  -3   6   51.46    8.89
  -8   3   7   19.06    4.14
  -8   3   7   12.88    3.97
  -8   3   7   19.84    4.73
   8   3  -7   17.04    6.00
  -8  -3   7   29.65    6.51
  -8   3   8    6.83    2.77
  -8   3   8    5.19    2.78
  -8   3   8    4.17    3.04
   8   3  -8   12.84    5.22
  -8  -3   8    4.82    3.74
  -8   3   9    3.25    2.19
  -8   3   9    6.58    2.56
  -8   3   9    3.49    2.50
   8   3  -9    3.45    4.02
  -8  -3   9    0.92    3.32
  -8   3  10   85.51    9.30
  -8   3  10   83.17    9.39
  -8   3  10   81.73   10.36
   8   3 -10   90.86   13.31
  -8  -3  10   88.68   12.23
  -8   3  11   88.41   10.84
   8   3 -11   88.39   13.55
  -8  -3  11  110.33   13.51
  -8   3  12    2.20    2.16
   8   3 -12    3.26    4.33
  -8  -3  12    1.31    3.67
  -8  -3  12    6.20    4.44
  -8   3  13    6.11    2.32
   8   3 -13   17.62    6.05
  -8  -3  13   13.77    4.59
  -8  -3  13   12.24    5.04
  -8   3  14   28.54    3.96
   8   3 -14   21.83    7.12
  -8  -3  14   28.94    6.41
  -8  -3  14   35.22    7.55
  -8   3  15   28.75    3.79
   8   3 -15   37.00    7.89
  -8  -3  15   25.01    6.92
  -8   3  16   86.95    8.98
   8   3 -16   94.58   13.61
  -8  -3  16   88.95   13.41
   8   3 -17    2.25    4.80
  -8  -3  17   -0.00    3.96
  -8   3  18    4.51    1.34
  -8  -3  18    7.92    4.64
  -8  -3  19   17.55    6.14
  -8  -3  20  114.37   16.08
  -8   3  21    7.30    2.25
  -8   3  21   10.07    2.46
  -8  -3  21    8.48    4.99
  -8   3  22   13.21    2.80
  -8  -3  22   10.87    5.15
  -8   3  23    2.58    2.01
  -8  -3  23    4.91    4.17
  -8   3  24   22.97    4.21
  -8  -3  24   15.97    6.19
  -8   3  25   21.67    4.17
  -8  -3  25   10.08    5.38
  -8   3  26    2.74    2.21
  -8  -3  26    1.78    4.24
  -8   3  27    0.00    1.77
  -8  -3  27    0.90    3.70
  -8   3  28   -0.00    2.37
  -8  -3  28    1.14    4.18
  -8   3  29    1.05    2.52
  -8  -3  29    1.68    4.29
  -8   3  30   15.10    4.38
  -8  -3  30    6.66    5.01
  -8   3  31   -0.00    2.77
  -8  -3  31    2.72    4.12
  -8   3  32   15.00    4.62
  -8  -3  32    5.34    4.91
  -8   3  33    0.20    2.88
  -8  -3  33   -0.00    4.08
  -8   3  34    2.98    3.05
  -8  -3  34    1.03    4.21
  -8   3  35   -0.00    2.91
  -8  -3  35    1.35    3.40
  -8   3  36   14.68    5.08
  -8   3  37   -0.00    3.16
  -8   4   1   94.99   13.24
  -8   4   1  107.12   13.28
   8  -4  -1   82.13   12.24
   8   4  -1   84.17   14.38
  -8   4   2   42.83    7.46
  -8   4   2   31.42    6.77
   8  -4  -2   41.10    6.71
   8   4  -2   20.74    7.87
  -8   4   3   32.25    6.42
  -8   4   3   19.49    5.35
   8  -4  -3   30.01    5.27
   8   4  -3   21.97    7.63
  -8   4   4  152.81   18.09
  -8   4   4  165.72   18.32
   8  -4  -4  138.19   16.34
   8   4  -4  158.17   20.79
  -8  -4   4  173.61   20.20
  -8   4   5   14.53    4.29
  -8   4   5   11.36    4.01
   8  -4  -5    8.24    1.98
   8  -4  -5    8.30    1.92
   8   4  -5   11.23    5.47
  -8  -4   5    8.83    4.76
  -8   4   6   63.02    8.28
  -8   4   6   43.86    7.60
   8   4  -6   45.57   10.12
  -8  -4   6   66.83   10.62
  -8   4   7  110.27   12.98
  -8   4   7  133.21   13.53
  -8   4   7   88.11   13.01
   8   4  -7   85.63   15.34
  -8  -4   7  126.33   15.64
  -8   4   8   30.84    5.20
  -8   4   8   24.15    4.94
  -8   4   8   37.65    6.17
   8   4  -8   35.25    8.34
  -8  -4   8   35.46    7.64
  -8   4   9    8.70    2.82
  -8   4   9    7.53    3.19
   8   4  -9   12.83    5.60
  -8  -4   9    5.01    3.96
  -8  -4   9   15.90    5.74
  -8   4  10    0.00    2.12
   8   4 -10    1.26    4.31
  -8  -4  10    1.55    3.47
  -8  -4  10   -0.00    3.30
  -8   4  11    6.83    2.69
   8   4 -11   11.64    6.04
  -8  -4  11    8.43    4.61
  -8  -4  11    8.47    5.25
  -8   4  12   91.93   11.10
   8   4 -12  107.10   15.31
  -8  -4  12  106.35   14.19
  -8  -4  12  107.26   15.21
  -8   4  13   15.56    3.09
   8   4 -13   25.03    7.19
  -8  -4  13   13.38    5.10
  -8  -4  13    9.81    5.27
  -8   4  14   43.84    5.42
  -8   4  14   39.78    5.32
   8   4 -14   37.29    9.22
  -8  -4  14   44.39    8.49
  -8  -4  14   68.19   10.99
  -8   4  15    0.30    1.30
  -8   4  15    0.95    1.39
   8   4 -15    0.00    4.65
  -8  -4  15    0.26    3.82
  -8   4  16   20.81    2.82
   8   4 -16   29.96    7.65
  -8  -4  16   19.08    6.88
   8   4 -17   28.09    7.31
  -8  -4  17    4.37    5.25
   8   4 -18   84.89   13.71
  -8  -4  18   89.83   14.09
  -8  -4  19    3.40    4.66
  -8   4  20   11.51    2.34
  -8  -4  20   22.28    6.77
  -8   4  21   -0.00    1.63
  -8  -4  21    0.00    4.08
  -8  -4  22   18.18    6.75
  -8  -4  23   16.32    5.93
  -8  -4  24    5.63    4.95
  -8  -4  25    2.75    4.30
  -8  -4  26   -0.00    3.47
  -8  -4  27    2.63    3.94
  -8  -4  28    8.71    5.01
  -8  -4  29    6.15    5.74
  -8  -4  30   -0.00    4.23
  -8  -4  31    0.00    4.72
  -8  -4  32    0.83    5.05
  -8  -4  33    5.01    5.74
  -8  -4  34   15.86    7.00
  -8  -4  35    0.00    5.01
  -8   4  36    0.73    2.59
  -8   4  37   -0.00    2.57
  -8   5   1   30.87    7.55
  -8   5   1   41.16    7.78
   8  -5  -1   45.32    7.72
   8   5  -1   28.98    8.93
  -8   5   2   11.82    5.28
  -8   5   2   34.18    6.77
   8  -5  -2   32.05    5.84
   8   5  -2   18.51    7.36
  -8   5   3   91.98   12.53
  -8   5   3   95.71   12.58
   8  -5  -3   88.33   11.37
   8   5  -3   77.00   14.32
  -8   5   4   16.00    5.04
  -8   5   4   12.29    4.57
   8  -5  -4   23.71    4.24
   8   5  -4   21.17    7.05
  -8   5   5   61.43    9.19
  -8   5   5   60.33    9.00
   8  -5  -5   54.58    6.85
   8   5  -5   79.40   12.94
  -8  -5   5   54.21   11.37
  -8   5   6   97.53   12.29
  -8   5   6   95.89   12.19
   8   5  -6   91.29   15.00
  -8  -5   6   86.55   14.94
  -8   5   7    2.90    2.96
   8   5  -7    5.20    5.70
  -8  -5   7    4.92    5.09
  -8   5   8    8.17    3.27
  -8   5   8    3.98    2.81
   8   5  -8    8.67    5.66
  -8  -5   8    8.85    4.91
  -8   5   9    5.60    2.98
  -8   5   9    9.07    3.39
   8   5  -9   12.67    6.79
  -8  -5   9    8.86    6.14
  -8   5  10  223.81   22.98
   8   5 -10  213.32   26.58
  -8  -5  10  174.44   25.44
  -8   5  11   42.47    6.85
   8   5 -11   46.77   10.52
  -8  -5  11   50.62   10.33
  -8   5  12   -0.00    2.09
   8   5 -12   -0.00    5.20
  -8  -5  12   -0.00    4.32
  -8   5  13   -0.00    2.07
   8   5 -13   -0.00    4.87
  -8  -5  13    2.33    3.95
  -8   5  14   12.15    3.12
   8   5 -14    7.36    5.60
  -8  -5  14   12.59    5.92
  -8   5  15   26.39    4.19
   8   5 -15   23.31    7.93
  -8  -5  15   23.47    7.32
  -8   5  16   57.47    7.42
   8   5 -16   79.24   12.43
  -8  -5  16   82.91   13.03
  -8   5  17   10.89    2.58
   8   5 -17   12.80    6.25
  -8  -5  17    7.66    5.45
  -8   5  18    2.40    1.74
   8   5 -18    0.58    4.50
  -8  -5  18   -0.00    4.88
  -8   5  19   14.09    2.93
   8   5 -19   15.83    6.79
  -8  -5  19   30.02    7.86
  -8   5  20   23.85    3.91
  -8  -5  20   32.74    8.56
  -8  -5  21   34.24    9.27
  -8  -5  22   10.58    6.33
  -8  -5  23    2.84    3.99
  -8  -5  24   12.83    5.79
  -8  -5  25    9.98    6.01
  -8  -5  26    9.43    5.86
  -8  -5  27    0.00    4.46
  -8  -5  28    0.00    4.61
  -8  -5  29    0.00    4.46
  -8  -5  30    0.00    4.23
  -8  -5  31    4.88    5.07
  -8  -5  32    5.10    6.43
  -8  -5  33    0.00    5.16
  -8  -5  34    0.00    4.66
  -8   6   1  129.99   16.14
  -8   6   1  117.67   15.50
  -8   6   1   94.36   15.11
  -8  -6   1  111.34   17.71
  -8   6   2  115.23   14.89
  -8   6   2  100.54   14.20
  -8   6   2   92.39   14.36
  -8  -6   2  114.56   17.75
  -8   6   3  121.79   14.90
  -8   6   3   92.67   13.77
   8   6  -3  104.57   17.00
  -8  -6   3   98.61   16.65
  -8   6   4   46.07    8.16
  -8   6   4   35.45    7.41
   8   6  -4   38.46    9.74
  -8  -6   4   45.43   10.20
  -8   6   5   29.56    6.25
  -8   6   5   20.17    5.41
   8  -6  -5   16.48    3.74
   8   6  -5   31.45    8.74
  -8  -6   5   32.07    8.37
  -8   6   6   42.84    6.77
   8  -6  -6   19.37    2.71
   8   6  -6   27.34    8.07
  -8  -6   6   42.27    9.65
  -8   6   7   25.80    5.22
   8   6  -7   24.61    7.79
  -8  -6   7    1.45    4.68
  -8   6   8   17.42    4.97
  -8   6   8   30.95    6.49
   8   6  -8   33.39    9.26
  -8  -6   8   26.71    8.06
  -8   6   9   -0.00    2.61
   8   6  -9    0.33    5.01
  -8  -6   9    0.00    4.05
  -8   6  10    4.61    3.39
   8   6 -10    5.66    6.37
  -8  -6  10    8.72    6.07
  -8   6  11   24.68    5.19
   8   6 -11   15.54    7.46
  -8  -6  11   19.87    7.04
  -8   6  12   24.71    5.26
   8   6 -12   18.98    8.18
  -8  -6  12   28.42    7.90
  -8   6  13   21.77    4.68
   8   6 -13   17.47    7.54
  -8  -6  13    8.25    6.61
  -8   6  14   44.23    6.67
   8   6 -14   29.90    9.12
  -8  -6  14   38.20    9.63
  -8   6  15   14.08    3.75
   8   6 -15   27.60    7.81
  -8  -6  15   11.62    6.69
   8   6 -16    9.01    6.30
  -8  -6  16    1.17    5.31
   8   6 -17   74.41   13.13
  -8  -6  17   59.54   12.44
   8   6 -18   29.90    8.63
  -8  -6  18   22.03    7.61
   8   6 -19   16.38    6.80
  -8  -6  19    6.31    5.32
  -8  -6  20    0.00    5.63
  -8  -6  21   -0.00    4.23
  -8  -6  22    7.61    5.83
  -8  -6  23   31.43    8.95
  -8  -6  24    5.13    4.87
  -8  -6  25    4.83    4.67
  -8  -6  26    2.69    4.66
  -8  -6  27    8.43    5.90
  -8  -6  28    1.81    4.65
  -8  -6  29    9.80    6.12
  -8  -6  30    1.40    4.39
  -8  -6  31    0.24    4.93
  -8  -6  32    2.49    5.30
  -8  -6  33    4.05    5.12
  -8   7   1   72.01   12.60
  -8   7   1   97.76   13.20
   8   7  -1   80.93   15.12
  -8  -7   1   74.61   15.00
  -8   7   2    0.00    3.96
  -8   7   2    2.24    2.99
  -8  -7   2   -0.00    5.08
  -8   7   3   31.86    7.41
  -8   7   3   32.99    6.98
  -8  -7   3   31.83    9.15
  -8   7   4    2.12    4.11
  -8  -7   4    3.09    5.08
  -8   7   5   92.89   12.19
  -8  -7   5   59.11   13.23
  -8   7   6   16.26    5.34
  -8  -7   6   23.33    7.85
  -8  -7   7   -0.00    4.65
  -8  -7   8   -0.00    4.72
  -8  -7   9   51.29   11.37
  -8  -7  10   19.64    8.03
  -8  -7  11   28.31    8.72
  -8  -7  12    2.95    5.02
  -8  -7  13   18.23    7.47
  -8  -7  14   20.92    7.58
  -8  -7  15   64.80   13.22
  -8  -7  16   14.24    7.38
  -8  -7  17    0.00    4.87
  -8  -7  18    3.95    5.31
  -8  -7  19    4.10    5.48
  -8  -7  20    0.00    6.27
  -8  -7  21   16.98    7.67
  -8  -7  22    2.27    5.52
  -8  -7  23    0.11    4.04
  -8  -7  24    1.28    4.68
  -8  -7  25   13.02    6.33
  -8  -7  26    7.07    5.90
  -8  -7  27    0.00    4.78
  -8  -7  28   -0.00    5.17
  -8  -7  29    4.22    5.23
  -8  -7  30    0.00    5.44
  -8  -7  31    0.00    5.55
  -8  -7  32   -0.00    4.72
  -8   8   1   88.16   13.53
   8   8  -1   72.85   15.34
  -8  -8   1   79.03   16.13
  -8   8   2    0.00    4.37
   8   8  -2    2.06    5.88
  -8  -8   2   -0.00    6.06
  -8   8   3   29.83    7.89
   8   8  -3   46.21   11.28
  -8  -8   3   29.43   10.17
  -8   8   4   15.11    5.84
   8   8  -4   14.90    7.93
  -8  -8   4   18.27    8.00
  -8   8   5    5.15    4.31
   8   8  -5    1.56    5.69
  -8  -8   5    3.57    6.21
   8   8  -6    2.94    5.73
  -8  -8   6    1.80    5.10
   8   8  -7  112.57   18.04
  -8  -8   7   89.95   17.04
   8   8  -8    0.00    6.38
  -8  -8   8    8.86    5.48
   8   8  -9    8.41    7.11
  -8  -8   9    6.82    6.28
   8   8 -10    6.32    6.40
  -8  -8  10   10.75    6.72
   8   8 -11    4.34    6.67
  -8  -8  11   -0.00    4.21
   8   8 -12   -0.00    5.61
  -8  -8  12    1.49    4.84
   8   8 -13   30.79   10.21
  -8  -8  13   42.44   10.39
   8   8 -14    3.67    5.32
  -8  -8  14    5.86    6.27
   8   8 -15    9.15    6.31
  -8  -8  15   -0.00    5.42
   8   8 -16   -0.00    5.22
  -8  -8  16    1.62    4.90
   8   8 -17   34.57    9.52
  -8  -8  17   36.24   10.05
   8   8 -18    0.00    5.12
  -8  -8  18    2.98    5.37
   8   8 -19   12.82    6.82
  -8  -8  19    3.89    5.27
   8   8 -20   -0.00    5.36
  -8  -8  20    0.50    4.04
   8   8 -21    0.00    5.23
  -8  -8  21    2.03    5.17
  -8  -8  22    3.18    5.20
  -8  -8  23   29.21    9.24
  -8  -8  24   -0.00    4.66
  -8  -8  25    3.88    6.29
  -8  -8  26   -0.00    5.02
  -8  -8  27    7.32    6.76
  -8  -8  28   -0.00    7.30
  -8  -8  29   13.90    7.31
  -8  -8  30    3.26    4.83
  -8   9   1  101.49   16.33
   8   9  -1  120.00   19.59
  -8  -9   1  126.15   20.31
  -8   9   2    0.00    4.23
   8   9  -2    1.48    6.27
  -8  -9   2   -0.00    6.03
  -8   9   3   53.39   10.11
   8   9  -3   42.33   12.12
  -8  -9   3   45.53   11.86
  -8   9   4    7.03    5.08
   8   9  -4    5.46    6.62
  -8  -9   4    3.41    6.11
   8   9  -5   42.98   11.61
  -8  -9   5   41.47   11.43
   8   9  -6   -0.00    4.91
  -8  -9   6    2.46    5.85
   8   9  -7    6.93    6.53
  -8  -9   7    0.00    5.32
   8   9  -8    2.40    6.45
  -8  -9   8   -0.00    5.17
   8   9  -9   14.58    7.90
  -8  -9   9    6.41    6.25
   8   9 -10    3.32    5.77
  -8  -9  10    8.30    6.55
   8   9 -11   76.58   15.94
  -8  -9  11  104.62   17.95
   8   9 -12    1.76    5.53
  -8  -9  12    3.11    5.64
   8   9 -13   -0.00    5.96
  -8  -9  13   12.44    7.14
   8   9 -14    0.00    5.38
  -8  -9  14    4.09    6.26
   8   9 -15   67.63   13.84
  -8  -9  15   71.23   14.29
   8   9 -16    0.98    5.88
  -8  -9  16    1.27    4.79
   8   9 -17   -0.00    5.14
  -8  -9  17   -0.00    5.43
   8   9 -18    6.10    6.19
  -8  -9  18    2.89    5.72
   8   9 -19    9.55    6.79
  -8  -9  19   10.98    7.21
   8   9 -20    5.25    6.08
  -8  -9  20   -0.00    6.14
   8   9 -21   25.35    9.19
  -8  -9  21   13.69    7.93
   8   9 -22   -0.00    5.97
  -8  -9  22    2.89    5.62
  -8  -9  23    2.57    5.27
  -8  -9  24    0.00    5.17
  -8  -9  25   10.03    8.08
  -8  -9  26    2.90    5.80
  -8  -9  27    2.96    6.16
  -8  -9  28    2.10    6.18
  -8  -9  29    6.27    6.26
   8  10  -1   23.28    9.88
  -8 -10   1   37.44   11.42
  -8  10   2   -0.00    4.33
   8  10  -2    2.71    7.22
  -8 -10   2   -0.00    6.59
  -8  10   3   42.79    9.53
   8  10  -3   44.61   12.78
  -8 -10   3   41.12   12.15
   8  10  -4    7.14    7.03
  -8 -10   4    6.32    6.54
   8  10  -5    2.89    6.20
  -8 -10   5   12.31    7.41
   8  10  -6   -0.00    6.40
  -8 -10   6    0.47    6.15
   8  10  -7   72.16   14.76
  -8 -10   7   53.94   13.43
   8  10  -8    0.63    6.16
  -8 -10   8    1.88    6.25
   8  10  -9    1.00    6.35
  -8 -10   9    8.55    6.26
   8  10 -10   -0.00    4.92
  -8 -10  10    9.43    6.31
   8  10 -11    0.00    6.26
  -8 -10  11    0.09    4.74
   8  10 -12   -0.00    5.85
  -8 -10  12   -0.00    5.64
   8  10 -13   35.70   10.77
  -8 -10  13   41.28   11.94
   8  10 -14   -0.00    5.68
  -8 -10  14   -0.00    4.52
   8  10 -15    3.15    6.44
  -8 -10  15    2.10    5.59
   8  10 -16    0.00    5.45
  -8 -10  16   -0.00    6.32
   8  10 -17   19.23    8.51
  -8 -10  17   39.03   11.11
   8  10 -18    0.43    5.81
  -8 -10  18    0.00    5.61
   8  10 -19    8.55    7.56
  -8 -10  19   31.87   10.49
   8  10 -20    4.87    6.29
  -8 -10  20    2.24    5.42
   8  10 -21    6.03    6.43
  -8 -10  21   11.60    7.78
   8  10 -22    5.80    6.18
  -8 -10  22   -0.00    5.73
  -8 -10  23   16.92    8.55
  -8 -10  24    1.65    5.91
  -8 -10  25    0.00    6.15
  -8 -10  26   -0.00    6.59
  -8 -10  27    2.02    6.49
  -8 -10  28    0.43    5.15
   8  11  -1   39.27   12.15
  -8 -11   1   28.62   11.09
   8  11  -2    4.05    6.81
  -8 -11   2   11.04    7.54
   8  11  -3   11.80    7.21
  -8 -11   3   18.00    8.21
   8  11  -4    3.31    6.15
  -8 -11   4    1.14    6.61
   8  11  -5   20.87   10.01
  -8 -11   5   36.51   10.90
   8  11  -6    3.81    7.47
  -8 -11   6    7.65    7.07
   8  11  -7    1.96    6.69
  -8 -11   7    6.81    6.31
   8  11  -8   -0.00    6.43
  -8 -11   8    6.82    6.96
   8  11  -9   14.23    8.28
  -8 -11   9   23.98    9.33
   8  11 -10    0.00    7.45
  -8 -11  10    2.50    6.95
   8  11 -11   13.01    8.04
  -8 -11  11    4.69    6.68
   8  11 -12    0.46    7.06
  -8 -11  12   -0.00    4.24
   8  11 -13    0.30    6.43
  -8 -11  13    0.00    5.35
   8  11 -14    2.18    6.21
  -8 -11  14   -0.00    5.94
   8  11 -15   27.06    9.92
  -8 -11  15   33.60   10.91
   8  11 -16    3.58    5.30
  -8 -11  16    1.01    5.37
   8  11 -17    7.60    7.16
  -8 -11  17    8.98    7.91
   8  11 -18    5.98    6.66
  -8 -11  18    0.00    5.47
   8  11 -19    5.70    7.56
  -8 -11  19    6.68    7.86
   8  11 -20    3.42    6.45
  -8 -11  20    1.15    6.07
   8  11 -21    6.80    6.27
  -8 -11  21    6.63    7.46
   8  11 -22    6.03    6.53
  -8 -11  22   -0.00    4.95
   8  11 -23    1.11    6.24
  -8 -11  23   -0.00    5.15
  -8 -11  24    3.23    6.76
  -8 -11  25   12.45    8.21
  -8 -11  26    0.81    7.45
   8  12  -1    1.61    6.74
  -8 -12   1    4.05    6.32
   8  12  -2    6.43    7.58
  -8 -12   2    2.50    6.56
   8  12  -3   43.27   12.25
  -8 -12   3   57.85   14.41
   8  12  -4    0.55    6.40
  -8 -12   4   -0.00    6.66
   8  12  -5    1.33    6.05
  -8 -12   5    1.70    5.33
   8  12  -6    1.12    6.22
  -8 -12   6    3.29    5.69
   8  12  -7   21.31   10.18
  -8 -12   7   22.48   10.17
   8  12  -8   10.93    8.57
  -8 -12   8    9.15    7.00
   8  12  -9   12.50    8.51
  -8 -12   9    8.58    7.19
   8  12 -10    4.46    7.13
  -8 -12  10    7.37    7.40
   8  12 -11   -0.00    6.19
  -8 -12  11    0.94    6.02
   8  12 -12   12.64    7.79
  -8 -12  12    0.80    5.63
   8  12 -13   13.95    8.50
  -8 -12  13    7.08    7.93
   8  12 -14    1.40    5.97
  -8 -12  14   -0.00    5.74
   8  12 -15    0.00    6.25
  -8 -12  15    0.44    4.66
   8  12 -16   -0.00    6.53
  -8 -12  16    4.69    6.46
   8  12 -17   -0.00    6.75
  -8 -12  17    4.06    6.49
   8  12 -18    3.64    6.20
  -8 -12  18   -0.00    5.69
   8  12 -19   21.37    9.23
  -8 -12  19   10.20    7.55
   8  12 -20    6.75    6.83
  -8 -12  20   -0.00    6.83
   8  12 -21    3.42    6.38
  -8 -12  21    4.01    6.76
   8  12 -22    3.50    6.09
  -8 -12  22    3.41    6.52
   8  12 -23   -0.00    6.78
  -8 -12  23    1.70    5.95
  -8 -12  24    1.57    6.71
   8  13  -1   15.28    9.61
  -8 -13   1    5.83    7.52
   8  13  -2    0.64    6.32
  -8 -13   2   -0.00    6.93
   8  13  -3   -0.00    6.86
  -8 -13   3    2.59    6.49
   8  13  -4    5.74    7.38
  -8 -13   4    6.66    7.18
   8  13  -5   18.68   10.65
  -8 -13   5   38.91   13.06
   8  13  -6    1.95    7.68
  -8 -13   6    1.90    6.05
   8  13  -7    1.05    7.35
  -8 -13   7    1.47    5.08
   8  13  -8   -0.00    6.81
  -8 -13   8   -0.00    6.90
   8  13  -9    5.16    8.22
  -8 -13   9    0.13    5.87
   8  13 -10    2.87    7.16
  -8 -13  10    9.92    7.59
   8  13 -11    6.48    8.11
  -8 -13  11   11.33    8.61
   8  13 -12    3.00    7.39
  -8 -13  12    3.53    6.68
   8  13 -13    0.63    6.62
  -8 -13  13    5.45    6.85
   8  13 -14    0.00    6.22
  -8 -13  14    2.11    5.66
   8  13 -15    8.56    7.91
  -8 -13  15   11.62    8.71
   8  13 -16    0.00    6.42
  -8 -13  16   -0.00    7.21
   8  13 -17    1.60    6.45
  -8 -13  17   -0.00    5.88
   8  13 -18    0.00    5.86
  -8 -13  18    5.92    7.28
   8  13 -19    2.04    7.13
  -8 -13  19    3.52    7.85
   8  13 -20    1.45    6.63
  -8 -13  20    0.66    5.94
   8  13 -21   10.38    7.56
  -8 -13  21   14.45    8.88
   8  13 -22   -0.00    6.08
  -8 -13  22   -0.00    5.84
   8  13 -23   -0.00    7.01
   8  13 -24   -0.00    5.47
   8  14  -1   12.96    9.94
  -8 -14   1    5.85    6.91
   8  14  -2   11.69    8.57
  -8 -14   2    0.00    7.77
   8  14  -3    5.62    7.67
  -8 -14   3    5.18    7.87
   8  14  -4    4.76    7.60
  -8 -14   4   -0.00    7.05
   8  14  -5   -0.00    6.92
  -8 -14   5    3.02    7.37
   8  14  -6    0.33    7.40
   8  14  -7    1.38    6.60
  -8 -14   7    7.08    6.87
   8  14  -8    6.34    8.37
  -8 -14   8    4.93    7.10
   8  14  -9    7.11    7.97
  -8 -14   9    7.23    8.02
   8  14 -10   -0.00    6.56
  -8 -14  10    0.00    6.63
   8  14 -11    0.00    7.39
  -8 -14  11    8.15    7.33
   8  14 -12    3.29    8.16
  -8 -14  12    7.27    7.75
   8  14 -13    2.94    7.03
  -8 -14  13    5.24    7.29
   8  14 -14    4.83    7.85
  -8 -14  14    4.13    6.14
   8  14 -15    3.37    6.61
  -8 -14  15    0.01    5.38
   8  14 -16   -0.00    5.99
  -8 -14  16   -0.00    6.77
   8  14 -17    1.01    6.43
  -8 -14  17    0.99    5.14
   8  14 -18    6.63    7.82
  -8 -14  18    0.00    5.45
   8  14 -19    0.00    6.95
  -8 -14  19   -0.00    6.43
   8  14 -20    4.77    6.62
  -8 -14  20    0.00    6.77
   8  14 -21    2.54    6.80
   8  14 -22   -0.00    6.18
   8  14 -23    5.29    7.20
   8  14 -24    0.00    6.46
   8  15  -1    2.13    8.33
   8  15  -2   -0.00    7.35
   8  15  -3    3.67    7.52
   8  15  -4   -0.00    7.01
   8  15  -5   15.40    9.87
  -8 -15   5    3.10    6.91
   8  15  -6    0.90    6.52
  -8 -15   6    4.01    7.95
   8  15  -7   12.23    8.82
  -8 -15   7   -0.00    5.88
   8  15  -8    0.00    7.39
  -8 -15   8    2.88    7.11
   8  15  -9   -0.00    7.84
  -8 -15   9   -0.00    8.10
   8  15 -10    0.00    8.18
  -8 -15  10    1.79    7.17
   8  15 -11    3.08    7.12
  -8 -15  11    0.00    6.69
   8  15 -12   -0.00    7.45
  -8 -15  12   -0.00    6.38
   8  15 -13   -0.00    6.86
  -8 -15  13    5.77    5.44
   8  15 -14    9.79    8.25
  -8 -15  14    6.53    8.20
   8  15 -15    1.91    6.63
  -8 -15  15   -0.00    6.35
   8  15 -16    2.66    6.28
  -8 -15  16   -0.00    6.03
   8  15 -17    7.24    7.59
  -8 -15  17    0.00    6.34
  -8 -15  18    0.69    5.43
  -8 -16  12   -0.00    6.51
  -8 -16  13    0.53    5.79
  -8 -16  14    5.77    7.41
  -8 -16  15    0.00    6.04
  -8 -16  16   -0.00    5.17
  -7   0   1 1054.55   98.16
  -7   0   1  892.52   97.98
   7   0  -1  997.97   98.14
   7   0  -1 1018.71   97.42
  -7   0   2   -0.00    3.42
  -7   0   2    0.78    3.15
   7   0  -2    1.05    3.54
   7   0  -2    1.23    2.88
  -7   0   3   15.98    5.26
  -7   0   3   16.78    4.97
   7   0  -3   10.63    4.48
   7   0  -3   17.35    4.20
  -7   0   4    1.27    3.19
  -7   0   4    0.59    3.16
   7   0  -4   -0.00    2.68
   7   0  -4    0.00    2.41
  -7   0   5   59.40    7.84
  -7   0   5   20.08    6.08
   7   0  -5   45.53    7.02
   7   0  -5   40.25    5.85
  -7   0   6   -0.00    2.59
  -7   0   6   -0.00    2.84
   7   0  -6   -0.00    2.65
   7   0  -6    0.00    1.74
  -7   0   7  349.84   33.89
  -7   0   7  345.12   34.53
   7   0  -7  356.92   34.17
   7   0  -7  301.99   32.00
  -7   0   8    0.62    2.55
  -7   0   8   -0.00    2.29
   7   0  -8    1.75    2.63
  -7   0   9   19.00    3.97
  -7   0   9   16.33    4.14
   7   0  -9   15.42    4.01
  -7   0  10   -0.00    1.98
  -7   0  10   -0.00    2.41
   7   0 -10   -0.00    2.17
  -7   0  11  350.77   34.70
  -7   0  11  334.50   35.37
   7   0 -11  349.81   35.01
  -7   0  12    0.80    2.02
  -7   0  12   -0.00    2.22
   7   0 -12    0.65    2.33
  -7   0  13  101.58   12.19
  -7   0  13  119.69   13.32
   7   0 -13  115.42   12.65
  -7   0  14    0.73    1.98
  -7   0  14    2.39    2.41
   7   0 -14    0.03    2.23
  -7   0  15    2.53    1.87
  -7   0  15    6.37    2.92
   7   0 -15    2.93    2.21
  -7   0  16   -0.00    1.95
  -7   0  16   -0.00    2.35
   7   0 -16   -0.00    2.29
  -7   0  17  519.18   52.03
  -7   0  20   -0.00    2.51
  -7   0  21    9.47    3.72
  -7   0  22    0.94    2.70
  -7   0  23   52.03    8.71
  -7   0  24    0.18    2.86
  -7   0  25   -0.00    3.09
  -7   0  26    0.81    3.15
  -7   0  27   60.52   10.13
  -7   0  28    4.36    4.23
  -7   0  29   10.67    4.81
  -7   0  30    3.38    4.54
  -7   0  31   10.20    5.29
  -7   0  32    1.51    4.07
  -7   0  33   33.15    8.48
  -7   0  34    0.23    3.79
  -7   0  35    3.13    4.36
  -7   0  36    0.00    4.36
  -7   0  37    6.01    5.28
  -7   0  38   -0.00    4.41
  -7   1   1    1.98    3.50
  -7   1   1    0.00    3.33
   7  -1  -1    0.00    3.01
   7  -1  -1    3.00    3.03
   7   1  -1    0.00    3.65
  -7  -1   1    0.00    3.52
  -7  -1   1   -0.00    3.13
  -7   1   2   42.70    7.98
  -7   1   2   42.17    8.23
   7  -1  -2   48.75    8.17
   7  -1  -2   45.04    7.32
   7   1  -2   67.28    9.60
   7   1  -2   48.87    8.13
  -7  -1   2   60.09    9.19
  -7  -1   2   58.06    9.36
  -7   1   3  298.48   32.08
  -7   1   3  286.17   32.30
   7  -1  -3  299.09   32.19
   7  -1  -3  276.88   30.96
   7   1  -3  301.81   32.96
   7   1  -3  309.42   32.15
  -7  -1   3  336.40   33.16
  -7  -1   3  348.31   34.04
  -7   1   4    1.33    2.85
  -7   1   4    2.23    3.06
   7  -1  -4    1.37    2.85
   7  -1  -4    0.05    1.88
   7  -1  -4   -0.00    1.85
   7   1  -4    0.72    3.01
   7   1  -4    0.00    2.60
  -7  -1   4    1.03    3.37
  -7  -1   4    0.00    3.42
  -7   1   5   87.56   11.41
  -7   1   5   85.85   11.65
   7  -1  -5   88.79   11.37
   7  -1  -5   84.08   10.02
   7  -1  -5   81.88    9.93
   7   1  -5   83.06   12.03
   7   1  -5   94.27   11.39
  -7  -1   5  115.78   12.91
  -7  -1   5  116.49   13.47
  -7   1   6    1.82    2.80
  -7   1   6    2.66    2.74
   7  -1  -6    1.89    2.49
   7  -1  -6    1.39    1.17
   7  -1  -6    2.04    1.19
   7   1  -6    5.22    3.85
   7   1  -6   -0.00    2.05
  -7  -1   6    1.55    3.17
  -7  -1   6   -0.00    3.31
  -7   1   7   30.89    5.68
  -7   1   7   39.90    6.38
   7  -1  -7   34.90    5.87
   7   1  -7   39.94    6.90
   7   1  -7   42.52    5.87
  -7  -1   7   37.64    6.57
  -7  -1   7   35.83    6.78
  -7   1   8   17.38    3.98
  -7   1   8   22.97    4.50
   7  -1  -8   23.30    4.31
   7   1  -8   19.39    5.02
   7   1  -8   24.18    3.99
  -7  -1   8   22.72    4.87
  -7  -1   8   19.98    5.17
  -7   1   9  331.61   31.82
  -7   1   9  318.38   32.44
   7  -1  -9  312.41   31.89
   7   1  -9  319.99   33.46
   7   1  -9  301.07   31.49
  -7  -1   9  320.55   33.03
  -7  -1   9  328.87   33.83
  -7   1  10   20.26    3.76
  -7   1  10   22.58    4.33
   7  -1 -10   24.47    4.06
   7   1 -10   29.83    5.55
   7   1 -10   25.35    3.48
  -7  -1  10   26.84    5.01
  -7  -1  10   23.60    5.41
  -7   1  11   79.09    8.66
  -7   1  11   80.14    9.49
   7  -1 -11   77.16    8.81
   7   1 -11   70.17   10.40
  -7  -1  11   87.59   10.38
  -7  -1  11   78.04   10.76
  -7   1  12    0.75    1.32
  -7   1  12   -0.00    1.74
   7  -1 -12    0.43    1.40
   7   1 -12    1.66    2.66
  -7  -1  12    2.20    2.42
  -7  -1  12    2.54    2.81
  -7   1  13  140.90   16.22
  -7   1  13  194.54   17.86
   7  -1 -13  176.55   16.45
   7   1 -13  195.64   19.35
  -7  -1  13  175.91   18.49
  -7  -1  13  198.70   19.79
  -7   1  14    9.57    2.53
   7   1 -14    3.23    3.34
  -7  -1  14    2.73    2.53
  -7  -1  14    0.00    2.93
  -7   1  15  125.61   13.01
   7   1 -15  108.90   13.94
  -7  -1  15  107.66   13.49
  -7  -1  15  122.03   14.54
  -7   1  16   35.30    5.17
   7   1 -16   28.67    5.95
  -7  -1  16   33.94    5.73
  -7   1  17   22.37    4.41
   7   1 -17   29.59    5.61
  -7   1  18   -0.00    2.18
   7   1 -18    0.83    2.76
  -7  -1  19  183.48   21.31
  -7  -1  20    4.35    3.61
  -7   1  21   50.44    8.13
  -7  -1  21   76.70   10.32
  -7   1  22    2.44    2.91
  -7  -1  22    1.02    3.12
  -7   1  23   18.08    5.02
  -7  -1  23   30.61    6.52
  -7   1  24   16.83    4.75
  -7  -1  24   20.56    5.74
  -7   1  25   39.01    7.47
  -7  -1  25   50.01    8.87
  -7   1  26    0.00    2.94
  -7  -1  26   -0.00    3.17
  -7   1  27    0.77    3.24
  -7  -1  27    0.05    3.33
  -7   1  28    0.00    2.91
  -7  -1  28    1.25    3.66
  -7   1  29   37.10    7.86
  -7  -1  29   48.91    9.18
  -7   1  30    0.83    3.63
  -7  -1  30    0.00    3.61
  -7   1  31   11.89    5.19
  -7  -1  31   14.56    5.96
  -7   1  32    1.77    3.78
  -7  -1  32    0.00    4.11
  -7   1  33    1.21    3.71
  -7  -1  33    6.99    4.83
  -7   1  34    1.04    4.11
  -7  -1  34    1.67    4.09
  -7   1  35   11.08    5.25
  -7  -1  35    7.48    5.19
  -7   1  36    0.00    3.92
  -7  -1  36    1.13    4.32
  -7   1  37    0.00    4.76
  -7  -1  37   -0.00    4.10
  -7   1  38   -0.00    4.16
  -7   2   1   63.26    8.54
  -7   2   1   45.70    8.12
   7  -2  -1   43.47    7.74
   7  -2  -1   53.40    7.71
   7  -2  -1   53.56    7.51
   7   2  -1   47.67    8.95
  -7  -2   1   17.24    6.79
  -7  -2   1   35.09    8.14
  -7   2   2   56.40    8.34
  -7   2   2   36.33    7.74
   7  -2  -2   67.10    9.06
   7  -2  -2   51.69    7.56
   7  -2  -2   46.90    7.31
   7   2  -2   53.81    9.43
  -7  -2   2   54.10    9.29
  -7  -2   2   46.34    9.25
  -7   2   3   17.71    4.38
  -7   2   3    7.62    3.72
   7  -2  -3    6.90    3.34
   7  -2  -3    7.38    2.78
   7  -2  -3   13.42    3.21
   7   2  -3    8.96    4.39
  -7  -2   3   16.54    5.07
  -7  -2   3   15.15    5.21
  -7   2   4    5.16    3.11
  -7   2   4    9.07    3.70
   7  -2  -4    6.12    3.17
   7  -2  -4    6.88    2.34
   7  -2  -4    1.59    1.98
   7   2  -4    8.81    4.49
  -7  -2   4    8.52    4.52
  -7  -2   4   11.55    4.70
  -7   2   5  318.33   29.77
  -7   2   5  325.09   30.35
   7  -2  -5  299.31   29.75
   7  -2  -5  298.27   27.64
   7  -2  -5  240.97   27.42
   7   2  -5  311.42   31.66
  -7  -2   5  284.91   30.68
  -7  -2   5  269.45   31.30
  -7   2   6   20.17    4.27
  -7   2   6   23.03    4.63
   7  -2  -6   19.49    4.20
   7   2  -6   18.29    5.65
  -7  -2   6   11.12    4.56
  -7  -2   6   13.41    4.85
  -7   2   7  258.63   25.65
  -7   2   7  252.04   25.99
   7  -2  -7  215.16   25.34
   7   2  -7  270.79   28.05
  -7  -2   7  273.49   27.36
  -7  -2   7  234.69   27.70
  -7   2   8    4.59    2.42
  -7   2   8    5.56    2.53
   7  -2  -8    6.03    2.28
   7   2  -8    5.03    3.71
  -7  -2   8    2.72    3.35
  -7  -2   8    0.00    3.35
  -7   2   9   80.70    9.15
  -7   2   9   83.38    9.16
  -7   2   9   75.70    9.65
   7   2  -9   96.53   12.14
  -7  -2   9   85.55   11.36
  -7  -2   9   76.37   11.59
  -7   2  10   21.81    2.91
  -7   2  10   19.63    2.81
  -7   2  10   15.64    3.47
   7   2 -10   21.58    5.48
  -7  -2  10   15.79    4.77
  -7  -2  10   19.79    5.17
  -7   2  11  162.09   16.26
   7   2 -11  157.62   18.80
  -7  -2  11  136.09   17.70
  -7  -2  11  160.90   19.03
  -7   2  12   43.39    5.18
   7   2 -12   29.72    7.05
  -7  -2  12   34.67    6.65
  -7  -2  12   47.83    8.04
  -7   2  13   68.63    7.59
   7   2 -13   58.74    9.92
  -7  -2  13   75.19    9.90
  -7  -2  13   73.75   10.66
  -7   2  14    1.53    1.35
   7   2 -14    3.70    4.29
  -7  -2  14    2.34    2.96
  -7   2  15   29.78    3.93
   7   2 -15   27.85    6.51
  -7  -2  15   37.03    6.34
  -7   2  16   98.37   10.44
   7   2 -16   94.35   12.95
  -7  -2  16  102.48   12.78
  -7   2  17   86.24    8.54
   7   2 -17   62.79   10.30
  -7  -2  17   59.29    9.80
  -7   2  18   50.14    6.02
   7   2 -18   42.86    7.84
  -7  -2  18   37.50    7.93
  -7   2  19    2.75    2.09
   7   2 -19    1.78    3.76
  -7  -2  19    0.96    3.34
  -7  -2  20    2.28    3.98
  -7  -2  21   67.56   11.09
  -7   2  22    4.99    2.53
  -7  -2  22    4.91    4.16
  -7   2  23   39.23    6.16
  -7  -2  23   38.19    8.43
  -7   2  24    1.64    1.98
  -7  -2  24    5.40    3.92
  -7   2  25   23.42    4.73
  -7  -2  25   12.62    5.07
  -7   2  26   -0.00    2.07
  -7  -2  26    2.65    3.87
  -7   2  27   20.68    4.89
  -7  -2  27   25.00    6.66
  -7   2  28    8.53    3.47
  -7  -2  28    6.67    4.22
  -7   2  29    8.79    3.66
  -7  -2  29    7.36    4.63
  -7   2  30   -0.00    2.58
  -7  -2  30    2.27    4.09
  -7   2  31    9.54    3.96
  -7  -2  31   11.56    5.12
  -7   2  32    0.78    3.21
  -7  -2  32   -0.00    4.62
  -7   2  33    7.55    4.37
  -7  -2  33   14.84    6.26
  -7   2  34   -0.00    2.93
  -7  -2  34    0.15    4.04
  -7   2  35   -0.00    4.01
  -7  -2  35    0.80    4.14
  -7   2  36    1.11    3.06
  -7  -2  36   -0.00    4.65
  -7   2  37   12.00    5.31
  -7  -2  37    5.99    5.45
  -7   2  38    1.39    3.81
  -7   3   1   -0.00    2.92
  -7   3   1    0.00    2.74
  -7   3   1   -0.00    3.07
   7  -3  -1    1.27    2.98
   7  -3  -1   -0.00    2.40
   7   3  -1    1.68    3.97
  -7  -3   1    0.18    3.87
  -7  -3   1    1.05    3.77
  -7   3   2  187.43   20.68
  -7   3   2  201.52   20.69
  -7   3   2  168.02   20.59
   7  -3  -2  165.92   20.46
   7  -3  -2  187.60   19.93
   7  -3  -2  188.10   19.61
   7   3  -2  188.44   22.41
  -7  -3   2  199.41   22.25
  -7  -3   2  108.91   20.56
  -7   3   3   47.88    8.06
  -7   3   3   60.27    8.49
  -7   3   3   49.90    8.32
   7  -3  -3   57.23    7.57
   7  -3  -3   51.02    7.17
   7   3  -3   38.32    8.92
  -7  -3   3   67.26   10.10
  -7  -3   3   69.23   10.93
  -7   3   4    5.41    3.15
  -7   3   4    8.50    3.53
  -7   3   4    8.90    3.79
   7  -3  -4    8.16    2.33
   7  -3  -4    8.62    2.39
   7   3  -4    6.77    4.85
  -7  -3   4    3.90    3.88
  -7  -3   4    9.80    4.74
  -7   3   5  120.97   11.28
  -7   3   5  108.37   10.93
  -7   3   5  104.46   11.39
   7  -3  -5   80.23    8.10
   7  -3  -5   63.90    7.99
   7   3  -5  109.44   13.70
  -7  -3   5  109.28   12.67
  -7  -3   5   94.23   13.16
  -7   3   6   26.46    4.63
  -7   3   6   26.00    4.70
  -7   3   6   18.88    4.67
   7   3  -6   24.75    6.64
  -7  -3   6   26.47    6.16
  -7  -3   6   15.19    5.84
  -7   3   7    1.14    2.01
  -7   3   7    0.00    1.94
  -7   3   7    3.04    2.38
   7   3  -7    1.85    3.96
  -7  -3   7    0.90    3.25
  -7  -3   7   -0.00    3.84
  -7   3   8    0.00    1.84
  -7   3   8    1.00    1.91
  -7   3   8    0.07    1.97
   7   3  -8    0.00    3.62
  -7  -3   8    1.08    3.13
  -7  -3   8    0.00    3.45
  -7   3   9  246.22   24.89
  -7   3   9  251.09   25.02
  -7   3   9  266.81   25.93
   7   3  -9  270.15   28.99
  -7  -3   9  226.87   27.56
  -7   3  10   87.21    8.61
   7   3 -10   84.64   11.69
  -7  -3  10   32.86    8.83
  -7  -3  10   97.71   12.32
  -7   3  11   10.32    2.49
   7   3 -11    9.49    4.70
  -7  -3  11    6.31    3.64
  -7  -3  11    9.31    4.71
  -7   3  12    0.00    1.33
   7   3 -12   -0.00    4.01
  -7  -3  12   -0.00    3.36
  -7   3  13   90.92    9.24
  -7   3  13   91.22    9.29
   7   3 -13  103.70   13.71
  -7  -3  13   84.15   12.17
   7   3 -14  114.67   15.55
  -7  -3  14  117.58   14.99
   7   3 -15  171.93   21.54
  -7  -3  15  188.30   21.27
   7   3 -16   27.50    6.71
  -7  -3  16   27.79    6.12
  -7  -3  16   28.24    6.84
   7   3 -17    3.70    3.78
  -7  -3  17    4.70    3.77
  -7  -3  17    3.72    3.78
  -7   3  18   32.54    4.18
   7   3 -18   33.48    7.54
  -7  -3  18   37.37    7.93
  -7   3  19  312.28   31.65
   7   3 -19  347.13   35.77
  -7  -3  19  334.72   36.05
  -7   3  20    2.35    2.09
   7   3 -20    0.00    4.25
  -7  -3  20    0.95    3.71
  -7   3  21    4.98    2.48
  -7  -3  21    5.81    4.97
  -7   3  22    0.07    1.87
  -7  -3  22   -0.00    3.73
  -7  -3  23   20.12    6.53
  -7  -3  24    5.20    4.70
  -7  -3  25   18.11    6.76
  -7  -3  26    2.92    3.86
  -7  -3  27    1.03    4.12
  -7  -3  28    0.00    3.44
  -7  -3  29   13.02    5.98
  -7  -3  30   -0.00    3.75
  -7  -3  31    4.57    4.65
  -7  -3  32    0.79    3.83
  -7  -3  33   -0.00    3.93
  -7  -3  34    0.00    4.13
  -7  -3  35    9.09    5.27
  -7   3  36    0.00    3.10
  -7  -3  36   -0.00    4.12
  -7   3  37    0.66    3.13
  -7   3  38   -0.00    2.73
  -7   4   1   81.28   10.81
  -7   4   1   89.49   11.06
  -7   4   1   38.36    9.31
   7  -4  -1   68.41   10.03
   7   4  -1   78.15   12.67
  -7  -4   1   76.27   11.79
  -7  -4   1   81.87   13.24
  -7   4   2  108.91   14.19
  -7   4   2  120.63   14.45
  -7   4   2  115.89   14.75
   7  -4  -2  110.72   13.62
   7   4  -2  103.93   16.10
  -7  -4   2  104.75   15.39
  -7  -4   2  114.36   16.75
  -7   4   3   20.04    4.89
  -7   4   3   11.29    4.12
  -7   4   3   16.76    4.94
   7  -4  -3   12.37    3.45
   7   4  -3   11.75    5.67
  -7  -4   3   18.95    5.80
  -7  -4   3   13.61    6.20
  -7   4   4   32.69    6.13
  -7   4   4   44.26    6.68
  -7   4   4   40.24    6.87
   7  -4  -4   32.16    5.01
   7  -4  -4   27.07    4.75
   7   4  -4   31.81    7.95
  -7  -4   4   43.68    7.93
  -7  -4   4   36.00    8.31
  -7   4   5   78.00    9.93
  -7   4   5   81.56   10.07
  -7   4   5   97.82   10.92
   7  -4  -5   65.49    7.82
   7  -4  -5   71.39    7.86
   7   4  -5   89.30   12.99
  -7  -4   5   88.87   12.17
  -7  -4   5   73.51   12.45
  -7   4   6   76.38    9.51
  -7   4   6   80.52    9.69
  -7   4   6   59.79    9.45
   7   4  -6   64.09   11.76
  -7  -4   6   78.33   11.59
  -7  -4   6   78.40   12.57
  -7   4   7   46.41    6.51
  -7   4   7   42.41    6.23
  -7   4   7   50.09    7.13
  -7   4   7   39.41    6.46
   7   4  -7   45.82    9.40
  -7  -4   7   36.08    7.80
  -7  -4   7   42.50    9.24
  -7   4   8   63.49    7.79
  -7   4   8   68.91    7.97
  -7   4   8   68.34    8.61
  -7   4   8   50.22    7.89
   7   4  -8   60.98   11.01
  -7  -4   8   79.30   10.93
  -7  -4   8   42.80    9.82
  -7   4   9   36.06    4.64
  -7   4   9   30.80    4.54
  -7   4   9   31.32    5.19
  -7   4   9   25.63    4.85
   7   4  -9   35.14    7.88
  -7  -4   9   44.38    7.99
  -7   4  10    0.08    1.36
  -7   4  10    0.07    1.46
  -7   4  10    2.36    2.03
  -7   4  10    1.04    1.78
   7   4 -10    0.00    3.81
  -7  -4  10    0.00    3.34
  -7   4  11  130.43   13.83
  -7   4  11  125.01   13.63
   7   4 -11  130.99   17.47
  -7  -4  11  119.63   16.13
  -7   4  12  165.06   15.94
  -7   4  12  134.52   15.57
   7   4 -12  170.00   20.21
  -7  -4  12  165.13   19.06
  -7   4  13  135.63   14.14
   7   4 -13  120.91   17.72
  -7  -4  13  162.25   18.08
  -7   4  14   34.19    4.06
   7   4 -14   22.94    7.17
  -7  -4  14   49.94    8.17
  -7  -4  14   16.77    6.52
  -7   4  15   57.19    6.20
   7   4 -15   62.88   10.48
  -7  -4  15   67.47    9.98
  -7  -4  15   36.88    9.35
  -7   4  16   29.13    3.64
   7   4 -16   32.41    7.61
  -7  -4  16   21.54    6.22
  -7  -4  16   45.59    8.75
  -7   4  17  155.88   16.06
   7   4 -17  159.20   20.55
  -7  -4  17  176.62   20.33
  -7  -4  17  176.46   21.61
  -7   4  18   21.94    3.35
   7   4 -18   25.53    7.07
  -7  -4  18   17.79    6.54
  -7   4  19   13.34    2.75
   7   4 -19   10.48    5.78
  -7  -4  19    8.98    5.09
  -7   4  20   33.92    5.14
   7   4 -20   46.84    9.04
  -7  -4  20   31.67    8.07
  -7   4  21   44.68    6.41
   7   4 -21   65.60   10.88
  -7  -4  21   41.88    9.46
  -7  -4  22   40.41    9.40
  -7  -4  23    1.21    4.85
  -7  -4  24    2.45    4.69
  -7  -4  25    4.16    4.35
  -7  -4  26    8.93    5.92
  -7  -4  27    9.49    6.25
  -7  -4  28    8.89    5.86
  -7  -4  29    3.87    4.71
  -7  -4  30    0.00    4.60
  -7  -4  31    5.90    5.16
  -7  -4  32    5.76    5.62
  -7  -4  33   17.04    6.97
  -7  -4  34   -0.00    3.83
  -7  -4  35    2.16    4.22
  -7  -4  36    3.29    4.12
  -7   5   1    3.54    3.56
  -7   5   1    4.25    3.61
  -7   5   1    0.00    3.19
   7  -5  -1   -0.00    2.62
   7   5  -1   -0.00    4.33
  -7  -5   1    3.37    3.90
  -7   5   2   -0.00    3.24
  -7   5   2    4.45    3.23
  -7   5   2    0.00    2.91
  -7   5   2    0.00    2.76
   7  -5  -2    3.57    2.54
   7   5  -2    0.83    4.07
  -7  -5   2    1.04    4.39
  -7   5   3   37.27    7.49
  -7   5   3   43.88    7.71
  -7   5   3   54.81    8.80
  -7   5   3   39.65    7.67
   7  -5  -3   54.07    7.41
   7   5  -3   46.37    9.95
  -7  -5   3   45.82    9.91
  -7   5   4  135.59   15.92
  -7   5   4  131.32   15.78
  -7   5   4  134.88   16.69
  -7   5   4  126.06   16.04
   7  -5  -4  120.74   14.47
   7   5  -4  133.32   18.63
  -7  -5   4  126.16   17.33
  -7  -5   4  149.35   19.47
  -7   5   5   39.22    7.09
  -7   5   5   49.88    7.41
  -7   5   5   58.11    8.43
  -7   5   5   39.18    7.09
   7  -5  -5   44.28    5.65
   7  -5  -5   36.48    5.45
   7   5  -5   43.90    9.67
  -7  -5   5   39.85    8.39
  -7  -5   5   64.86   11.00
  -7   5   6    3.16    2.95
  -7   5   6    2.96    2.80
  -7   5   6    3.56    3.05
  -7   5   6    2.91    2.85
   7   5  -6    0.83    4.14
  -7  -5   6    4.71    4.00
  -7   5   7   11.45    3.64
  -7   5   7   15.97    3.92
  -7   5   7   13.41    4.00
   7   5  -7   22.47    7.30
  -7  -5   7    7.83    4.57
  -7   5   8   91.91   10.73
  -7   5   8   89.25   10.75
  -7   5   8   76.83   11.15
   7   5  -8   92.14   14.46
  -7  -5   8   93.55   13.40
  -7   5   9  133.45   14.24
  -7   5   9  149.29   14.50
  -7   5   9  125.09   15.03
   7   5  -9   66.49   15.88
  -7  -5   9  159.86   17.95
  -7   5  10   33.73    5.44
  -7   5  10   46.15    5.72
  -7   5  10   46.98    6.69
   7   5 -10   38.09    9.35
  -7  -5  10   35.86    7.81
  -7   5  11   96.91   10.97
  -7   5  11  113.39   11.15
  -7   5  11   99.63   12.19
   7   5 -11  106.04   15.71
  -7  -5  11  100.10   14.57
  -7   5  12    0.69    1.98
   7   5 -12    1.34    4.23
  -7  -5  12    0.00    3.78
  -7  -5  12    3.56    4.70
  -7   5  13   45.32    6.34
   7   5 -13   41.78    9.47
  -7  -5  13   42.14    8.51
  -7  -5  13   53.75   10.12
  -7   5  14   55.05    6.43
   7   5 -14   49.84    9.84
  -7  -5  14   21.82    7.28
  -7  -5  14   54.59   10.54
  -7   5  15  175.51   19.05
   7   5 -15  210.90   23.91
  -7  -5  15  178.92   22.46
  -7  -5  15  193.35   24.02
  -7   5  16   -0.00    1.92
   7   5 -16    1.85    4.48
  -7  -5  16    0.82    3.83
  -7  -5  16    2.48    4.42
  -7   5  17    5.45    2.44
   7   5 -17    3.73    5.10
  -7  -5  17   11.04    5.26
  -7   5  18    7.05    2.63
   7   5 -18    3.88    5.54
  -7  -5  18    6.67    5.08
  -7   5  19   33.01    5.42
   7   5 -19   50.78   10.09
  -7  -5  19   42.59    9.24
  -7   5  20   37.02    5.89
   7   5 -20   32.36    8.85
  -7  -5  20   60.75   10.66
   7   5 -21    5.94    5.32
  -7  -5  21    2.58    3.90
   7   5 -22    0.00    4.34
  -7  -5  22    3.47    4.43
  -7  -5  24   13.40    6.68
  -7  -5  25    7.55    5.27
  -7  -5  26    1.34    4.64
  -7  -5  27   -0.00    4.06
  -7  -5  28    8.42    5.67
  -7  -5  29   10.93    6.23
  -7  -5  30    3.98    5.37
  -7  -5  31   10.70    6.68
  -7  -5  32    1.01    4.25
  -7  -5  33   -0.00    4.49
  -7  -5  34    0.00    4.66
  -7  -5  35    1.67    4.94
  -7   6   1   89.47   12.76
  -7   6   1   81.64   12.12
  -7   6   1   87.39   13.13
   7  -6  -1   76.52   11.94
   7   6  -1   98.40   15.33
  -7  -6   1   81.59   14.85
  -7   6   2   45.87    9.12
  -7   6   2   66.72    9.89
  -7   6   2   61.42   10.56
   7  -6  -2   64.87    9.53
   7   6  -2   56.77   11.78
  -7   6   3   47.04    8.35
  -7   6   3   54.93    8.48
  -7   6   3   52.63    9.22
   7  -6  -3   41.60    7.44
   7   6  -3   47.89   10.40
  -7   6   4    5.07    3.69
  -7   6   4   12.14    4.04
  -7   6   4   14.68    4.93
   7  -6  -4   19.60    4.20
   7   6  -4    2.98    4.84
  -7   6   5    3.65    3.47
  -7   6   5    0.00    2.29
  -7   6   5    0.00    2.82
   7  -6  -5   -0.00    2.09
   7   6  -5    1.64    4.96
  -7   6   6  101.57   12.34
  -7   6   6   79.26   11.59
  -7   6   6  103.47   13.25
   7  -6  -6   85.95    9.97
   7   6  -6  116.77   16.37
  -7   6   7  169.40   18.30
  -7   6   7  155.90   18.05
  -7   6   7  135.13   18.52
   7   6  -7  182.96   22.59
  -7   6   8   75.28    9.20
  -7   6   8   54.49    8.36
  -7   6   8   63.70    9.59
   7   6  -8   49.37   11.44
  -7   6   9    4.81    2.90
  -7   6   9    4.06    2.38
  -7   6   9    3.99    3.45
   7   6  -9    4.91    5.69
  -7  -6   9    4.21    4.96
  -7   6  10   99.67   11.54
  -7   6  10   89.68   12.22
   7   6 -10   96.86   15.43
  -7  -6  10   87.95   14.93
  -7   6  11  129.50   14.53
  -7   6  11  131.72   15.63
   7   6 -11  130.77   18.86
  -7  -6  11  132.32   19.23
  -7   6  12   13.91    3.88
   7   6 -12    0.00    4.57
  -7  -6  12    2.24    4.65
  -7   6  13    7.98    3.22
   7   6 -13   11.63    6.55
  -7  -6  13   13.99    6.44
  -7   6  14   12.52    3.61
   7   6 -14   11.04    6.25
  -7  -6  14    7.75    5.32
  -7   6  15    6.53    3.05
   7   6 -15    0.00    4.87
  -7  -6  15    4.63    5.54
  -7   6  16   56.02    7.98
   7   6 -16   64.66   11.49
  -7  -6  16   48.97   11.09
  -7   6  17   76.01    9.90
   7   6 -17   92.05   14.30
  -7  -6  17   64.73   13.17
  -7   6  18   92.91   11.57
   7   6 -18   97.80   15.36
  -7  -6  18   93.10   15.62
   7   6 -19    0.00    4.55
  -7  -6  19    8.34    5.49
   7   6 -20    3.66    5.26
  -7  -6  20    5.03    4.91
   7   6 -21    1.03    4.39
  -7  -6  21    5.19    5.16
  -7  -6  22   34.13    9.08
  -7  -6  23   17.51    7.43
  -7  -6  24   10.33    5.80
  -7  -6  25   -0.00    4.37
  -7  -6  26   16.45    7.42
  -7  -6  27    4.69    4.88
  -7  -6  28    9.53    6.04
  -7  -6  29    0.00    5.06
  -7  -6  30   -0.00    5.78
  -7  -6  31    2.60    5.77
  -7  -6  32   14.14    7.27
  -7  -6  33   -0.00    5.41
  -7  -6  34    3.20    6.27
  -7   7   1    4.67    4.14
  -7   7   1    5.62    3.73
  -7   7   2   29.53    7.55
  -7   7   2   41.31    7.79
  -7   7   3    9.29    5.19
  -7   7   3   20.97    5.84
  -7   7   3   18.77    6.20
  -7   7   4  268.98   30.02
  -7   7   4  265.30   29.96
  -7   7   4  273.48   31.19
  -7   7   5  114.61   13.98
  -7   7   5  107.35   13.69
  -7   7   5   99.59   14.56
   7  -7  -5   96.21   12.95
   7  -7  -5   84.22   11.93
  -7   7   6    9.71    4.26
  -7   7   6   16.22    5.00
  -7   7   6    3.06    4.07
   7  -7  -6   10.23    4.02
   7  -7  -6    5.87    2.71
   7   7  -6    1.85    5.63
  -7  -7   6    3.19    4.63
  -7   7   7   69.31   10.26
  -7   7   7   89.89   11.00
  -7   7   7   79.69   11.76
   7  -7  -7   64.82    8.07
   7   7  -7   47.32   12.24
  -7  -7   7   83.16   14.17
  -7   7   8   10.76    4.33
  -7   7   8   18.16    5.50
   7   7  -8    5.04    6.37
  -7  -7   8   24.79    7.61
  -7   7   9   35.32    6.31
  -7   7   9   25.75    6.53
   7   7  -9   30.14    9.82
  -7  -7   9   31.40    9.06
  -7   7  10   97.67   11.87
  -7   7  10   93.94   12.86
   7   7 -10   79.58   14.85
  -7  -7  10   78.00   15.01
  -7   7  11   36.31    7.16
   7   7 -11   34.72    9.54
  -7  -7  11   44.70   10.41
   7   7 -12   -0.00    5.02
  -7  -7  12    8.22    5.83
  -7  -7  13   35.00    9.42
  -7  -7  14  196.46   26.53
  -7  -7  15    6.57    5.40
  -7  -7  16   -0.00    5.03
  -7  -7  17    6.47    5.43
  -7  -7  18   17.78    7.64
  -7  -7  19    3.79    5.04
  -7  -7  20   35.40    9.71
  -7  -7  21    0.00    5.39
   7   7 -22    0.00    4.81
  -7  -7  22    3.08    4.48
   7   7 -23    4.82    5.75
  -7  -7  23    4.95    5.64
  -7  -7  24   28.90    8.93
  -7  -7  25    1.42    5.37
  -7  -7  26   14.90    7.01
  -7  -7  27    0.40    4.33
  -7  -7  28    0.23    5.02
  -7  -7  29    0.00    4.48
  -7  -7  30   15.05    7.17
  -7  -7  31    5.60    5.70
  -7  -7  32    6.64    6.48
  -7  -7  33   -0.00    5.07
  -7   8   1   52.77   10.18
  -7   8   1   39.13    9.17
   7  -8  -1   60.11    9.80
   7   8  -1   46.87   11.92
  -7   8   2  121.69   16.67
   7  -8  -2  112.39   15.77
   7   8  -2  127.95   19.48
  -7   8   3    7.63    4.73
   7  -8  -3    5.52    3.87
   7   8  -3    7.92    6.59
  -7  -8   3   10.51    6.91
  -7   8   4   36.90    7.70
   7  -8  -4   29.13    6.78
   7   8  -4   22.63    8.74
  -7  -8   4   26.65    9.57
  -7   8   5   14.44    5.45
  -7  -8   5   10.22    7.10
  -7   8   6   31.00    7.29
  -7  -8   6   33.77    9.68
  -7   8   7    0.95    3.82
  -7  -8   7    7.03    6.17
  -7   8   8   77.15   11.41
  -7  -8   8   78.68   14.75
  -7   8   9    5.97    4.29
  -7  -8   9    7.53    6.42
  -7  -8  10   34.03    9.71
  -7  -8  11    2.59    5.31
  -7  -8  12  112.31   18.61
   7   8 -13   -0.00    4.47
  -7  -8  13    0.50    5.45
   7   8 -14    7.61    6.03
  -7  -8  14   12.75    6.79
   7   8 -15    5.80    5.88
  -7  -8  15    1.41    5.04
   7   8 -16   76.72   14.70
  -7  -8  16  113.65   17.65
   7   8 -17   -0.00    5.04
  -7  -8  17   -0.00    5.56
   7   8 -18    8.69    6.36
  -7  -8  18   12.19    6.67
   7   8 -19    6.18    5.98
  -7  -8  19    1.89    4.70
   7   8 -20   18.92    7.99
  -7  -8  20   26.86    9.04
   7   8 -21    0.00    5.54
  -7  -8  21    3.55    5.23
   7   8 -22    9.34    6.32
  -7  -8  22   24.44    9.00
   7   8 -23   13.63    7.48
  -7  -8  23   21.63    8.21
   7   8 -24    3.74    5.33
  -7  -8  24    3.16    5.57
  -7  -8  25    4.16    5.60
  -7  -8  26   13.37    7.08
  -7  -8  27   -0.00    5.23
  -7  -8  28    4.38    6.09
  -7  -8  29    1.73    4.50
  -7  -8  30   -0.00    5.28
  -7  -8  31    0.00    5.49
  -7  -8  32    4.42    6.22
  -7   9   1    1.94    4.33
   7   9  -1   -0.00    6.53
  -7  -9   1    7.56    7.10
  -7   9   2   42.35    8.84
   7   9  -2   42.37   11.17
  -7  -9   2   24.02    9.57
  -7   9   3    2.39    4.16
   7   9  -3    5.38    6.02
  -7  -9   3    0.41    5.40
  -7   9   4   59.22   10.68
   7   9  -4   49.76   12.72
  -7  -9   4   48.28   12.20
  -7   9   5    1.88    4.25
   7   9  -5    7.22    6.69
  -7  -9   5    7.12    5.89
  -7   9   6   36.52    7.72
   7   9  -6   24.37    9.17
  -7  -9   6   24.19    9.05
  -7   9   7   14.98    5.44
   7   9  -7   14.83    7.48
  -7  -9   7   23.37    8.15
   7   9  -8   30.87   10.22
  -7  -9   8   37.50   10.37
   7   9  -9   -0.00    6.27
  -7  -9   9    5.36    6.97
   7   9 -10  108.19   17.76
  -7  -9  10   97.67   18.10
   7   9 -11    0.00    5.37
  -7  -9  11   -0.00    5.53
   7   9 -12    5.17    5.98
  -7  -9  12    7.69    6.29
   7   9 -13    0.00    5.42
  -7  -9  13   -0.00    5.72
   7   9 -14   67.66   13.95
  -7  -9  14   64.49   13.96
   7   9 -15   -0.00    5.47
  -7  -9  15   -0.00    5.25
   7   9 -16   10.78    6.92
  -7  -9  16    5.09    5.69
   7   9 -17    3.31    5.74
  -7  -9  17    1.08    4.74
   7   9 -18   40.13   10.86
  -7  -9  18   14.95    7.51
   7   9 -19    0.00    5.95
  -7  -9  19    4.16    5.26
   7   9 -20   20.26    8.64
  -7  -9  20   32.83   10.38
   7   9 -21    2.22    5.39
  -7  -9  21    2.63    5.82
   7   9 -22   -0.00    5.51
  -7  -9  22   -0.00    4.82
   7   9 -23    4.80    5.92
  -7  -9  23   -0.00    6.62
   7   9 -24   14.64    7.73
  -7  -9  24   16.39    8.38
   7   9 -25   -0.00    4.98
  -7  -9  25    3.01    6.31
  -7  -9  26    6.67    6.72
  -7  -9  27    3.97    5.82
  -7  -9  28    0.00    5.37
  -7  -9  29    1.50    5.73
  -7  -9  30    4.63    5.51
  -7  -9  31   -0.00    5.29
  -7  10   1   19.33    7.08
   7  10  -1   17.08    9.16
  -7 -10   1    0.00    6.16
  -7  10   2   36.23    9.32
   7  10  -2   45.46   12.68
  -7 -10   2   48.58   12.41
  -7  10   3   -0.00    4.31
   7  10  -3    0.00    6.28
  -7 -10   3    0.51    5.76
  -7  10   4   -0.00    4.67
   7  10  -4    6.74    7.27
  -7 -10   4    0.00    5.64
  -7  10   5    0.00    4.58
   7  10  -5    0.91    6.06
  -7 -10   5    3.62    6.16
  -7  10   6  120.58   17.02
   7  10  -6  118.40   20.00
  -7 -10   6  110.38   19.79
   7  10  -7    1.41    5.79
  -7 -10   7    3.63    6.10
   7  10  -8    4.10    7.14
  -7 -10   8   -0.00    5.69
   7  10  -9   -0.00    5.41
  -7 -10   9    0.11    5.68
   7  10 -10    7.18    6.67
  -7 -10  10   12.19    7.32
   7  10 -11   -0.00    5.40
  -7 -10  11    0.65    4.93
   7  10 -12   57.56   12.99
  -7 -10  12   48.57   12.76
   7  10 -13    2.70    5.65
  -7 -10  13    3.30    6.92
   7  10 -14   15.62    7.42
  -7 -10  14    0.00    6.41
   7  10 -15    0.00    5.06
  -7 -10  15   -0.00    5.58
   7  10 -16   42.97   11.15
  -7 -10  16   34.06   10.51
   7  10 -17    0.49    5.47
  -7 -10  17    0.00    4.95
   7  10 -18   25.55    9.28
  -7 -10  18   23.91    9.36
   7  10 -19    2.95    5.89
  -7 -10  19    0.00    5.05
   7  10 -20    8.31    6.90
  -7 -10  20    0.00    6.36
   7  10 -21    5.57    6.32
  -7 -10  21    0.00    7.45
   7  10 -22   36.09   10.98
  -7 -10  22   39.90   11.84
   7  10 -23    0.00    6.38
  -7 -10  23   -0.00    5.35
   7  10 -24    0.27    5.31
  -7 -10  24   -0.00    5.52
   7  10 -25   -0.00    6.08
  -7 -10  25   -0.00    6.80
  -7 -10  26    9.46    7.24
  -7 -10  27   -0.00    5.69
  -7 -10  28    3.35    6.82
  -7 -10  29    2.61    6.67
   7  11  -1    0.00    6.65
  -7 -11   1    0.00    5.31
   7  11  -2    4.83    7.05
  -7 -11   2    0.47    5.81
   7  11  -3    9.55    7.83
  -7 -11   3    8.21    7.59
  -7  11   4   16.64    7.41
   7  11  -4   28.52   10.87
  -7 -11   4   27.81   10.07
  -7  11   5   18.64    6.75
   7  11  -5    3.83    6.86
  -7 -11   5    8.30    7.66
   7  11  -6    2.21    7.67
  -7 -11   6    3.86    6.66
   7  11  -7    0.00    6.63
  -7 -11   7    8.04    6.98
   7  11  -8   27.53    9.69
  -7 -11   8   12.23    7.52
   7  11  -9    2.63    5.79
  -7 -11   9    0.00    4.80
   7  11 -10   16.57    7.75
  -7 -11  10   21.74    8.48
   7  11 -11    2.19    6.37
  -7 -11  11    2.02    5.70
   7  11 -12    9.46    7.44
  -7 -11  12    1.54    6.42
   7  11 -13    0.86    5.79
  -7 -11  13    7.03    7.19
   7  11 -14   40.35   10.88
  -7 -11  14   29.83   10.20
   7  11 -15    0.93    5.66
  -7 -11  15   -0.00    5.60
   7  11 -16    0.00    5.87
  -7 -11  16    4.13    6.57
   7  11 -17    4.29    5.81
  -7 -11  17    1.24    5.14
   7  11 -18    6.22    6.59
  -7 -11  18    9.10    6.81
   7  11 -19   -0.00    6.58
  -7 -11  19    3.98    6.16
   7  11 -20   28.12    9.71
  -7 -11  20   16.56    8.74
   7  11 -21    4.44    6.44
  -7 -11  21   -0.00    5.33
   7  11 -22   -0.00    5.52
  -7 -11  22   -0.00    6.49
   7  11 -23    0.00    6.01
  -7 -11  23   -0.00    5.87
   7  11 -24   11.92    8.22
  -7 -11  24   18.10    8.89
   7  11 -25   -0.00    6.10
  -7 -11  25    4.02    5.37
   7  11 -26   -0.00    5.84
  -7 -11  26    2.36    6.77
  -7 -11  27    0.00    6.60
  -7 -11  28    5.42    6.63
  -7  12   1    2.87    5.30
   7  12  -1    3.84    8.35
  -7 -12   1    8.49    7.15
  -7  12   2    7.99    6.24
   7  12  -2   23.15   10.26
  -7 -12   2   16.78    8.66
  -7  12   3    6.01    5.29
   7  12  -3   -0.00    5.91
  -7 -12   3    5.89    7.42
   7  12  -4   -0.00    6.21
  -7 -12   4   -0.00    6.00
   7  12  -5   16.54    8.95
  -7 -12   5    4.39    6.48
   7  12  -6   37.54   11.45
  -7 -12   6   36.32   11.62
   7  12  -7    7.01    7.42
  -7 -12   7    2.27    5.63
   7  12  -8   12.23    7.68
  -7 -12   8   15.03    8.39
   7  12  -9    0.17    6.13
  -7 -12   9    1.42    6.12
   7  12 -10    6.13    6.58
  -7 -12  10   15.08    8.30
   7  12 -11    0.00    5.94
  -7 -12  11    5.90    6.62
   7  12 -12   17.46    8.55
  -7 -12  12   32.87   10.91
   7  12 -13    3.68    6.13
  -7 -12  13   -0.00    5.00
   7  12 -14   -0.00    5.94
  -7 -12  14    7.56    6.89
   7  12 -15    4.91    6.49
  -7 -12  15    5.59    6.97
   7  12 -16   13.68    8.07
  -7 -12  16   26.48   11.16
   7  12 -17    2.51    6.41
  -7 -12  17   -0.00    6.37
   7  12 -18    9.50    7.03
  -7 -12  18    2.28    6.19
   7  12 -19   -0.00    6.01
  -7 -12  19    2.64    6.58
   7  12 -20   16.44    8.25
  -7 -12  20    7.89    7.42
   7  12 -21    6.01    7.03
  -7 -12  21   -0.00    5.78
   7  12 -22    7.10    7.00
  -7 -12  22    3.56    7.36
   7  12 -23    2.02    6.53
  -7 -12  23    0.00    6.82
   7  12 -24    3.80    6.94
  -7 -12  24    6.55    6.04
   7  12 -25   -0.00    5.91
  -7 -12  25    0.00    7.02
   7  12 -26    4.52    7.11
  -7 -12  26    4.19    6.35
  -7  13   1    0.00    5.50
   7  13  -1    2.54    7.36
  -7 -13   1    7.86    7.77
  -7  13   2    9.50    6.75
   7  13  -2    1.22    8.28
  -7 -13   2    9.05    8.48
   7  13  -3    2.17    8.68
  -7 -13   3    6.85    7.88
   7  13  -4   60.01   15.04
  -7 -13   4   53.04   14.70
   7  13  -5    8.17    8.27
  -7 -13   5   12.59    7.61
   7  13  -6    4.88    7.76
  -7 -13   6   -0.00    6.32
   7  13  -7    0.32    6.41
  -7 -13   7   -0.00    6.45
   7  13  -8   22.90    9.85
  -7 -13   8    6.91    6.63
   7  13  -9    8.60    8.61
  -7 -13   9    6.47    7.50
   7  13 -10   10.01    8.32
  -7 -13  10    9.26    7.50
   7  13 -11    0.00    5.81
  -7 -13  11   -0.00    5.75
   7  13 -12   -0.00    5.51
  -7 -13  12   -0.00    6.06
   7  13 -13    0.00    6.12
  -7 -13  13    3.56    5.42
   7  13 -14   23.91   10.13
  -7 -13  14    7.61    8.45
   7  13 -15    2.62    6.67
  -7 -13  15   -0.00    6.45
   7  13 -16    2.52    6.07
  -7 -13  16    0.00    7.34
   7  13 -17    0.20    5.67
  -7 -13  17   -0.00    6.78
   7  13 -18   -0.00    5.30
  -7 -13  18    3.09    6.14
   7  13 -19    7.17    6.97
  -7 -13  19    0.00    5.94
   7  13 -20   11.59    7.78
  -7 -13  20    0.00    5.59
   7  13 -21    3.23    6.96
  -7 -13  21    7.05    7.13
   7  13 -22    0.36    6.12
  -7 -13  22    0.00    6.31
   7  13 -23    0.26    6.66
  -7 -13  23    3.88    6.21
   7  13 -24    7.87    7.88
  -7 -13  24    3.04    7.27
   7  13 -25   -0.00    6.95
  -7 -13  25    0.08    6.83
   7  13 -26    8.14    6.89
   7  13 -27    3.17    6.77
   7  14  -1   11.85    8.32
  -7 -14   1    2.03    7.32
   7  14  -2   19.30   10.43
  -7 -14   2   17.38    9.79
   7  14  -3    0.00    8.06
  -7 -14   3   -0.00    6.84
   7  14  -4   -0.00    7.18
  -7 -14   4   -0.00    7.60
   7  14  -5    4.54    7.58
  -7 -14   5    6.06    7.78
   7  14  -6   19.26   10.69
  -7 -14   6   17.52    9.47
   7  14  -7   20.76   10.71
  -7 -14   7   34.90   12.06
   7  14  -8   10.43    8.59
  -7 -14   8    8.43    7.18
   7  14  -9    6.99    8.66
  -7 -14   9    0.63    6.69
   7  14 -10   12.81    8.62
  -7 -14  10   11.16    7.97
   7  14 -11    0.00    6.41
  -7 -14  11    1.05    6.83
   7  14 -12    7.17    7.28
  -7 -14  12    2.12    6.32
   7  14 -13    0.00    6.03
  -7 -14  13   -0.00    4.83
   7  14 -14   -0.00    5.34
  -7 -14  14    8.17    7.57
   7  14 -15    1.60    6.15
  -7 -14  15    9.76    8.04
   7  14 -16    1.48    6.81
  -7 -14  16    0.00    7.03
   7  14 -17    3.39    6.27
  -7 -14  17    2.09    6.32
   7  14 -18   -0.00    7.02
  -7 -14  18    3.07    8.25
   7  14 -19   -0.00    5.60
  -7 -14  19    3.41    7.22
   7  14 -20    3.24    6.58
  -7 -14  20   -0.00    6.48
   7  14 -21    1.90    6.47
  -7 -14  21    4.48    6.66
   7  14 -22    1.35    6.93
  -7 -14  22    2.18    7.01
   7  14 -23    0.00    7.26
  -7 -14  23   -0.00    6.42
   7  14 -24   -0.00    7.57
   7  14 -25   -0.00    6.81
   7  15  -1    3.93    7.93
   7  15  -2    6.55    7.54
   7  15  -3   14.35    9.39
   7  15  -4    0.00    8.23
   7  15  -5   -0.00    8.26
   7  15  -6   -0.00    6.69
   7  15  -7   -0.00    6.91
  -7 -15   7   -0.00    6.30
   7  15  -8    6.50    8.17
  -7 -15   8   -0.00    7.68
   7  15  -9    5.47    7.54
  -7 -15   9    0.17    5.60
   7  15 -10    5.54    8.04
  -7 -15  10    0.30    6.41
   7  15 -11    2.72    7.34
  -7 -15  11   -0.00    6.42
   7  15 -12    2.57    6.79
  -7 -15  12    4.29    6.38
   7  15 -13    5.28    7.38
  -7 -15  13    3.39    6.56
   7  15 -14    5.38    7.32
  -7 -15  14   -0.00    6.99
   7  15 -15   20.49    8.86
  -7 -15  15   -0.00    6.05
   7  15 -16   -0.00    6.61
  -7 -15  16    2.46    6.01
   7  15 -17    4.49    7.94
  -7 -15  17   -0.00    5.83
   7  15 -18    4.81    7.28
  -7 -15  18    0.14    7.08
   7  15 -19    2.58    6.70
  -7 -15  19    4.65    8.00
   7  15 -20    2.80    7.31
  -7 -15  20    8.55    8.33
  -7 -15  21    3.94    6.63
   7  16  -1    0.00    7.95
   7  16  -2   10.48   10.58
   7  16  -3   11.41    9.85
   7  16  -4    1.40    7.18
   7  16  -5    0.00    8.92
   7  16  -6    2.88    7.87
   7  16  -7    8.23    8.67
   7  16  -8    1.49    7.56
   7  16  -9    2.51    7.67
   7  16 -10   -0.00    7.49
  -7 -16  14    0.29    6.93
  -7 -16  15   -0.00    7.34
  -7 -16  16   -0.00    6.96
  -7 -16  17    5.24    6.76
  -7 -16  18    4.05    8.18
  -7 -16  19    4.25    7.17
  -6   0   1   -0.00    3.61
  -6   0   1    0.00    3.26
   6   0  -1    1.14    3.26
   6   0  -1    0.99    2.97
  -6   0   2  401.48   42.44
  -6   0   2  548.77   44.21
   6   0  -2  384.14   42.41
   6   0  -2  378.80   41.79
  -6   0   3    0.56    3.45
  -6   0   3   -0.00    3.13
   6   0  -3    1.27    2.98
   6   0  -3    0.52    2.26
  -6   0   4   18.39    4.78
  -6   0   4   13.36    4.31
   6   0  -4   14.22    4.15
   6   0  -4   20.15    3.97
  -6   0   5    0.74    2.76
  -6   0   5   -0.00    2.80
   6   0  -5   -0.00    2.82
   6   0  -5    0.00    2.07
  -6   0   6 1294.67  122.37
  -6   0   6 1252.09  122.71
   6   0  -6 1241.69  122.35
   6   0  -6 1276.82  121.13
  -6   0   7    0.18    2.33
  -6   0   7    0.00    2.65
   6   0  -7    1.22    2.58
   6   0  -7    0.27    1.12
  -6   0   8   23.64    4.44
  -6   0   8   24.69    4.81
   6   0  -8   31.40    5.03
  -6   0   9    0.06    2.07
  -6   0   9    0.29    1.89
   6   0  -9    1.75    2.08
  -6   0  10  226.43   23.13
  -6   0  10  231.14   23.79
   6   0 -10  222.43   23.41
  -6   0  11    0.06    1.92
  -6   0  11    0.06    2.19
   6   0 -11   -0.00    2.09
  -6   0  12  302.78   31.14
  -6   0  12  332.23   31.94
   6   0 -12  308.65   31.43
  -6   0  13    0.05    1.68
  -6   0  13    1.36    2.00
   6   0 -13    0.65    1.90
  -6   0  14  109.65   10.60
  -6   0  14   63.49   10.35
   6   0 -14  105.25   10.84
  -6   0  15    0.00    1.85
  -6   0  15   -0.00    2.18
   6   0 -15   -0.00    1.97
  -6   0  16  317.44   30.05
  -6   0  16  273.18   30.42
   6   0 -16  291.51   29.89
  -6   0  17    0.20    2.36
   6   0 -17   -0.00    2.41
   6   0 -17    1.75    2.08
  -6   0  18  197.84   22.06
   6   0 -18  198.42   21.36
   6   0 -18  204.86   21.43
   6   0 -19    1.45    2.49
   6   0 -20    0.00    2.69
  -6   0  22   91.87   12.56
  -6   0  23   -0.00    3.18
  -6   0  24   -0.00    2.64
  -6   0  25    0.12    3.38
  -6   0  26   43.21    8.54
  -6   0  27    1.47    3.95
  -6   0  28   35.68    7.88
  -6   0  29    0.55    3.08
  -6   0  30   12.60    5.25
  -6   0  31    2.59    3.68
  -6   0  32   39.20    9.04
  -6   0  33    0.31    3.81
  -6   0  34    0.00    4.19
  -6   0  35   -0.00    4.09
  -6   0  36    0.63    4.39
  -6   0  37   -0.00    4.75
  -6   0  38    4.55    4.94
  -6   1   1   10.23    3.90
  -6   1   1   11.08    4.25
   6  -1  -1    9.21    4.20
   6  -1  -1    4.49    3.23
   6   1  -1    5.20    4.13
   6   1  -1    6.90    3.65
  -6  -1   1    4.62    4.15
  -6  -1   1    6.29    4.07
  -6   1   2  681.12   65.51
  -6   1   2  652.68   65.70
   6  -1  -2  635.88   65.40
   6  -1  -2  634.58   64.68
   6   1  -2  672.84   66.31
   6   1  -2  640.80   65.46
  -6  -1   2  716.64   66.38
  -6  -1   2  654.88   66.59
  -6   1   3   39.07    6.61
  -6   1   3   37.02    6.67
   6  -1  -3   39.21    6.63
   6  -1  -3   33.74    5.52
   6   1  -3   36.03    7.15
   6   1  -3   45.24    6.93
  -6  -1   3   37.77    7.01
  -6  -1   3   29.77    7.00
  -6   1   4  778.56   85.38
  -6   1   4  890.11   86.09
   6  -1  -4  951.92   86.01
   6  -1  -4  915.29   85.07
   6  -1  -4  806.96   84.56
   6   1  -4  913.30   86.88
   6   1  -4  909.42   86.08
  -6  -1   4 1001.42   87.04
  -6  -1   4  855.51   86.88
  -6   1   5  125.24   14.87
  -6   1   5  121.90   15.13
   6  -1  -5  140.60   15.11
   6  -1  -5  137.21   13.69
   6  -1  -5  131.39   13.62
   6   1  -5  139.84   16.18
   6   1  -5  131.83   15.13
  -6  -1   5  143.16   15.97
  -6  -1   5  123.95   15.95
  -6   1   6   88.68   11.06
  -6   1   6   88.73   11.31
   6  -1  -6   92.38   11.11
   6   1  -6  104.61   12.44
   6   1  -6   97.26   11.29
  -6  -1   6  106.35   12.13
  -6  -1   6   92.01   12.33
  -6   1   7  280.13   27.97
  -6   1   7  263.76   28.15
   6  -1  -7  271.39   27.89
   6   1  -7  308.61   29.63
   6   1  -7  281.12   28.10
  -6  -1   7  260.94   28.70
  -6  -1   7  274.09   29.40
  -6   1   8  713.45   68.85
  -6   1   8  703.01   69.29
   6  -1  -8  648.82   68.78
   6   1  -8  768.74   70.73
   6   1  -8  751.75   69.21
  -6  -1   8  749.30   70.22
  -6   1   9    2.27    1.86
  -6   1   9   12.11    2.72
   6  -1  -9    7.13    2.35
   6   1  -9    8.95    3.45
   6   1  -9    7.35    2.29
  -6  -1   9    6.67    2.97
  -6  -1   9    7.48    3.41
  -6   1  10   99.48   10.99
  -6   1  10  120.28   11.82
   6  -1 -10  109.80   11.20
   6   1 -10  119.62   13.30
   6   1 -10  104.71   11.18
  -6  -1  10  109.95   12.61
  -6  -1  10   93.59   12.89
  -6   1  11   19.26    2.49
  -6   1  11   18.71    3.15
   6  -1 -11   16.38    2.58
   6   1 -11   23.28    4.85
  -6  -1  11   17.20    3.88
  -6  -1  11    8.21    3.92
  -6   1  12  282.90   29.68
  -6   1  12  299.14   30.51
   6  -1 -12  320.39   29.76
   6   1 -12  340.03   32.32
  -6  -1  12  375.94   32.17
  -6  -1  12  330.50   32.59
  -6   1  13   65.62    7.36
   6  -1 -13   59.13    6.35
   6   1 -13   65.36    8.80
  -6  -1  13   67.38    8.45
  -6  -1  13   68.81    9.10
  -6   1  14  185.46   18.56
   6  -1 -14  179.59   17.44
   6   1 -14  183.38   19.74
  -6  -1  14  173.12   19.38
  -6  -1  14  167.89   20.03
  -6   1  15   13.70    2.92
   6  -1 -15   13.64    2.05
   6  -1 -15    7.49    1.80
   6   1 -15   11.96    3.68
  -6  -1  15   12.27    3.52
  -6  -1  15    8.85    3.63
  -6   1  16    7.54    2.58
   6  -1 -16   10.51    2.06
   6  -1 -16    6.79    1.85
   6   1 -16    4.43    2.95
  -6  -1  16   12.53    3.45
  -6  -1  16    0.00    2.58
  -6   1  17    6.53    2.66
   6  -1 -17    6.88    2.11
   6  -1 -17    8.69    2.29
   6   1 -17    5.07    3.18
  -6  -1  17    5.11    2.89
  -6  -1  17   13.39    4.24
  -6   1  18  257.87   26.84
   6  -1 -18  250.95   25.85
   6  -1 -18  255.59   25.90
   6   1 -18  259.46   27.68
  -6  -1  18  281.98   27.70
  -6   1  19   35.77    6.17
   6   1 -19   44.26    7.25
  -6  -1  19   48.42    7.24
   6   1 -20    0.40    2.93
   6   1 -21    2.41    3.53
  -6  -1  21    4.25    3.48
  -6   1  22   14.99    4.26
  -6  -1  22   21.49    5.90
  -6   1  23   10.90    3.51
  -6  -1  23    1.26    3.18
  -6   1  24   35.17    6.29
  -6  -1  24   26.55    6.92
  -6   1  25    0.00    2.33
  -6  -1  25    2.66    3.49
  -6   1  26    2.85    2.86
  -6  -1  26    3.76    4.14
  -6   1  27   -0.00    2.11
  -6  -1  27    2.83    4.07
  -6   1  28   69.33   10.20
  -6  -1  28   50.55   10.48
  -6   1  29    0.00    2.67
  -6  -1  29    0.00    3.67
  -6   1  30   15.48    4.86
  -6  -1  30   11.04    5.50
  -6   1  31    0.47    2.73
  -6  -1  31   -0.00    3.84
  -6   1  32   -0.00    3.13
  -6  -1  32    2.39    3.96
  -6   1  33    1.29    3.33
  -6  -1  33   -0.00    4.24
  -6   1  34   14.35    5.85
  -6  -1  34   24.27    7.54
  -6   1  35   -0.00    3.35
  -6  -1  35    1.28    5.06
  -6   1  36    9.59    4.92
  -6  -1  36    2.61    4.64
  -6   1  37   -0.00    3.77
  -6  -1  37   -0.00    4.45
  -6   1  38    1.03    3.95
  -6  -1  38    1.65    4.68
  -6   2   1    5.35    3.32
  -6   2   1   11.83    3.98
   6  -2  -1    6.49    3.39
   6  -2  -1    2.10    2.48
   6  -2  -1    2.84    2.84
   6   2  -1    6.44    4.52
   6   2  -1    3.47    3.92
  -6  -2   1    4.48    4.06
  -6  -2   1    8.16    4.30
  -6   2   2   25.64    5.14
  -6   2   2   19.02    4.95
   6  -2  -2   21.61    4.99
   6  -2  -2   25.63    4.63
   6  -2  -2   24.85    4.57
   6   2  -2   16.91    5.76
   6   2  -2   21.93    5.65
  -6  -2   2   27.10    6.16
  -6  -2   2   11.79    5.07
  -6   2   3    3.00    2.78
  -6   2   3    4.26    3.04
   6  -2  -3    4.03    2.87
   6  -2  -3    4.83    2.40
   6  -2  -3    3.69    2.07
   6   2  -3    2.90    3.69
   6   2  -3    6.20    3.71
  -6  -2   3    0.00    3.47
  -6  -2   3    5.73    4.18
  -6   2   4   50.34    7.78
  -6   2   4   76.28    8.89
   6  -2  -4   54.26    7.88
   6  -2  -4   54.08    6.84
   6  -2  -4   65.91    7.02
   6   2  -4   41.91    8.71
   6   2  -4   71.54    9.22
  -6  -2   4   41.42    8.36
  -6  -2   4   84.38   10.86
  -6   2   5   16.71    3.81
  -6   2   5   11.70    3.58
   6  -2  -5   20.62    4.05
   6   2  -5    8.98    4.79
   6   2  -5   15.54    4.16
  -6  -2   5   11.33    4.35
  -6  -2   5   14.56    4.96
  -6   2   6  355.34   34.65
  -6   2   6  332.69   34.81
   6  -2  -6  339.54   34.70
   6   2  -6  332.72   36.57
   6   2  -6  388.00   36.12
  -6  -2   6  340.24   36.13
  -6  -2   6  337.11   36.79
  -6   2   7   69.71    7.59
  -6   2   7   71.97    7.66
  -6   2   7   51.85    7.47
   6  -2  -7   51.09    7.25
   6   2  -7   76.37   10.10
   6   2  -7   53.66    8.28
  -6  -2   7   70.52    9.39
  -6  -2   7   65.90   10.13
  -6   2   8    7.33    2.02
  -6   2   8    6.42    2.13
  -6   2   8    8.36    2.41
   6   2  -8    5.60    3.89
   6   2  -8    8.17    2.91
  -6  -2   8    7.16    3.63
  -6  -2   8   16.02    4.78
  -6   2   9    1.78    1.16
  -6   2   9    1.42    1.12
  -6   2   9    0.61    1.61
   6   2  -9    0.00    2.95
   6   2  -9    0.00    2.24
  -6  -2   9    1.40    2.85
  -6  -2   9   -0.00    3.17
  -6   2  10  295.02   28.35
   6   2 -10  252.14   30.67
   6   2 -10  302.38   30.03
  -6  -2  10  295.54   30.70
  -6  -2  10  294.22   31.54
  -6   2  11  287.37   28.12
   6   2 -11  319.16   31.50
   6   2 -11  289.57   29.88
  -6  -2  11  328.70   31.08
  -6  -2  11  262.27   31.17
   6   2 -12   84.74   11.05
   6   2 -12  108.11   10.19
  -6  -2  12   45.45    9.45
  -6  -2  12  105.63   12.16
   6   2 -13   18.93    5.02
   6   2 -13   12.46    3.07
  -6  -2  13   22.12    4.65
  -6  -2  13    8.20    4.14
   6   2 -14  112.83   14.21
  -6  -2  14  124.98   14.26
  -6  -2  14  106.09   14.54
   6   2 -15   37.56    6.57
  -6  -2  15   20.51    5.29
  -6  -2  15   40.87    7.06
   6   2 -16   62.17    9.64
  -6  -2  16   72.76    9.55
  -6  -2  16   55.02    9.69
   6   2 -17   17.03    5.17
  -6  -2  17   25.34    5.34
   6   2 -18   14.89    4.68
  -6  -2  18   13.43    4.38
   6   2 -19   28.75    6.29
  -6  -2  19   17.67    5.10
  -6   2  20  167.62   19.50
   6   2 -20  230.20   22.37
  -6  -2  20  195.71   21.32
  -6  -2  20  153.50   21.33
  -6   2  21    9.04    3.54
   6   2 -21    6.19    4.27
  -6  -2  21    6.14    3.79
  -6   2  22   38.30    6.43
   6   2 -22   43.33    7.90
  -6  -2  22   27.25    7.21
  -6  -2  23    9.13    4.93
  -6  -2  24   11.28    5.22
  -6  -2  25   14.60    5.42
  -6  -2  26   47.87    9.46
  -6  -2  27    3.08    4.18
  -6  -2  28   13.45    5.57
  -6  -2  29    2.24    4.22
  -6  -2  30   11.14    5.80
  -6  -2  31   -0.00    4.48
  -6  -2  32   17.53    6.63
  -6  -2  33    2.57    4.76
  -6  -2  34    1.49    4.93
  -6   2  35   -0.00    2.39
  -6  -2  35    5.35    5.50
  -6   2  36    9.40    4.93
  -6  -2  36   13.85    6.74
  -6   2  37   -0.00    3.20
  -6  -2  37    0.56    4.91
  -6   2  38   10.24    4.54
  -6  -2  38    0.00    4.49
  -6   3   1   -0.00    2.71
  -6   3   1    3.16    3.18
  -6   3   1    1.05    3.16
   6  -3  -1    3.86    2.77
   6  -3  -1    0.12    2.54
   6   3  -1    2.86    4.05
   6   3  -1    5.01    4.14
  -6  -3   1    5.30    4.41
  -6  -3   1    0.00    3.94
  -6   3   2  113.14   15.59
  -6   3   2  147.17   16.17
  -6   3   2  127.18   16.19
   6  -3  -2  153.92   15.87
   6  -3  -2  146.56   15.49
   6   3  -2  144.23   18.00
   6   3  -2  139.84   17.20
  -6  -3   2  115.99   16.86
  -6  -3   2  143.15   18.19
  -6   3   3  151.98   17.13
  -6   3   3  152.62   17.12
  -6   3   3  143.62   17.36
   6  -3  -3  151.56   16.37
   6  -3  -3  146.94   16.25
   6   3  -3  154.34   19.25
   6   3  -3  168.06   18.75
  -6  -3   3  154.77   18.62
  -6  -3   3  141.92   19.06
  -6   3   4   29.44    5.68
  -6   3   4   36.61    5.90
  -6   3   4   38.97    6.31
   6  -3  -4   33.88    4.75
   6  -3  -4   32.93    4.71
   6   3  -4   45.30    8.17
   6   3  -4   39.31    7.06
  -6  -3   4   43.16    7.60
  -6  -3   4   39.37    7.86
  -6   3   5    7.61    2.98
  -6   3   5    7.95    2.94
  -6   3   5   12.85    3.55
   6   3  -5    7.00    4.59
   6   3  -5    6.63    3.72
  -6  -3   5    8.82    4.21
  -6  -3   5   16.34    5.09
  -6   3   6   11.44    3.08
  -6   3   6   16.74    3.46
  -6   3   6    7.46    3.03
   6   3  -6   13.88    4.99
   6   3  -6   31.85    5.73
  -6  -3   6   20.50    5.37
  -6  -3   6   20.08    5.80
  -6   3   7   18.44    3.48
  -6   3   7   27.55    3.88
  -6   3   7   17.33    3.59
  -6   3   7   16.86    3.64
   6   3  -7   17.97    5.79
   6   3  -7   21.52    4.99
  -6  -3   7   17.64    5.41
  -6  -3   7   31.92    6.55
  -6   3   8  416.36   39.86
  -6   3   8  421.48   39.94
  -6   3   8  386.45   40.32
  -6   3   8  397.45   40.37
   6   3  -8  424.03   43.44
   6   3  -8  377.98   42.00
  -6  -3   8  449.53   43.00
  -6  -3   8  433.93   43.78
  -6   3   9   57.05    6.74
  -6   3   9   68.00    6.88
  -6   3   9   77.97    7.76
  -6   3   9   72.93    7.72
   6   3  -9   93.01   11.49
  -6  -3   9   38.87    8.72
  -6  -3   9  104.05   12.19
  -6   3  10   27.82    3.65
  -6   3  10   27.73    3.67
   6   3 -10   20.08    5.80
  -6  -3  10   27.08    5.92
  -6  -3  10   34.31    6.96
  -6   3  11   12.16    1.74
  -6   3  11    9.90    1.67
   6   3 -11    6.07    4.15
  -6  -3  11    8.96    3.92
  -6  -3  11    7.17    4.60
   6   3 -12   67.67   11.15
  -6  -3  12   97.60   11.68
  -6  -3  12   72.25   11.59
   6   3 -13  142.42   18.51
  -6  -3  13  179.65   19.00
  -6  -3  13  146.17   19.06
   6   3 -14  189.13   23.02
  -6  -3  14  233.43   23.29
  -6  -3  14  177.67   23.27
   6   3 -15   19.12    5.51
  -6  -3  15   19.66    5.25
  -6   3  16   22.01    3.28
   6   3 -16   34.43    6.96
  -6  -3  16   42.36    6.86
  -6   3  17   73.74    8.72
   6   3 -17   94.89   12.50
  -6  -3  17   92.96   11.96
  -6   3  18  117.17   13.44
   6   3 -18  142.18   17.01
  -6  -3  18  127.86   16.02
  -6  -3  18  143.79   17.73
  -6   3  19   45.80    6.50
   6   3 -19   43.69    8.86
  -6  -3  19   75.53    9.72
  -6  -3  19   37.83    8.79
  -6   3  20    2.76    2.40
   6   3 -20    5.44    4.49
  -6  -3  20    7.56    4.34
  -6  -3  20    6.27    4.70
  -6   3  21   -0.00    2.39
   6   3 -21   -0.00    4.30
  -6  -3  21    2.01    4.03
  -6   3  22   63.53    8.98
   6   3 -22   68.68   11.21
  -6  -3  22   56.66   10.95
   6   3 -23   15.25    5.78
  -6  -3  23   15.31    5.56
  -6  -3  24   65.85   11.55
  -6  -3  25   -0.00    3.58
  -6  -3  26    1.32    3.63
  -6  -3  27    0.24    4.14
  -6  -3  28   19.11    6.90
  -6  -3  29   16.39    6.33
  -6  -3  30   13.67    6.39
  -6  -3  31    0.00    3.96
  -6  -3  32    4.85    4.51
  -6  -3  33    4.37    5.11
  -6  -3  34   14.60    6.59
  -6  -3  35    8.38    5.21
  -6  -3  36   -0.00    4.92
  -6  -3  37    3.84    5.92
  -6   4   1  177.87   22.05
  -6   4   1  204.83   22.45
  -6   4   1  202.76   22.84
   6  -4  -1  199.85   22.21
   6  -4  -1  186.05   21.65
   6   4  -1  212.12   24.76
   6   4  -1  185.87   23.58
  -6  -4   1  240.53   24.56
  -6  -4   1  204.01   24.72
  -6   4   2   23.73    5.00
  -6   4   2   27.42    5.21
  -6   4   2   12.24    4.31
  -6   4   2   17.13    4.75
   6  -4  -2   18.12    4.46
   6  -4  -2   14.85    3.97
   6   4  -2   19.35    6.35
   6   4  -2   23.17    6.07
  -6  -4   2   15.34    5.61
  -6  -4   2   28.60    6.99
  -6   4   3   13.78    3.85
  -6   4   3    4.17    3.11
  -6   4   3    6.29    3.29
  -6   4   3    5.93    3.38
   6  -4  -3    6.72    2.73
   6  -4  -3    5.28    2.40
   6   4  -3    8.04    5.21
   6   4  -3   12.65    4.71
  -6  -4   3    6.16    4.65
  -6  -4   3    4.31    4.20
  -6   4   4   10.18    3.66
  -6   4   4   16.75    4.18
  -6   4   4   14.41    4.06
  -6   4   4   18.39    4.39
   6  -4  -4   19.18    3.41
   6  -4  -4   19.22    3.42
   6   4  -4    9.82    5.17
  -6  -4   4   13.19    4.96
  -6  -4   4   17.55    5.81
  -6   4   5  287.21   27.53
  -6   4   5  303.02   27.72
  -6   4   5  264.45   27.90
  -6   4   5  272.72   27.75
   6  -4  -5  248.96   25.53
   6  -4  -5  243.87   25.51
   6   4  -5  278.22   30.52
  -6  -4   5  289.31   29.75
  -6  -4   5  275.86   30.65
  -6   4   6  244.18   27.04
  -6   4   6  273.70   27.32
  -6   4   6  262.08   27.73
  -6   4   6  288.82   27.81
   6   4  -6  244.18   29.99
  -6  -4   6  251.92   29.29
  -6  -4   6  286.73   31.01
  -6   4   7   83.58    9.62
  -6   4   7   75.14    9.41
  -6   4   7   74.77    9.92
  -6   4   7   76.44    9.73
   6   4  -7   94.51   13.20
  -6  -4   7   89.63   12.10
  -6  -4   7   81.98   12.64
  -6   4   8    5.66    2.28
  -6   4   8    4.79    2.25
  -6   4   8    6.52    2.57
  -6   4   8    8.10    2.58
   6   4  -8    5.00    5.19
  -6  -4   8    5.54    3.60
  -6  -4   8    1.77    3.59
  -6   4   9   64.69    7.64
  -6   4   9   71.50    7.78
  -6   4   9   57.87    8.10
  -6   4   9   63.66    8.10
   6   4  -9   69.41   11.44
  -6  -4   9   92.76   11.55
  -6  -4   9   97.37   12.72
  -6   4  10   29.30    3.96
  -6   4  10   34.35    3.98
  -6   4  10   40.83    5.03
   6   4 -10   33.79    7.48
  -6  -4  10   26.77    6.45
  -6  -4  10   36.72    7.94
  -6   4  11  151.44   15.74
   6   4 -11  152.96   19.15
  -6  -4  11  150.30   18.47
  -6  -4  11  150.70   19.67
  -6   4  12  109.49   11.78
   6   4 -12  104.94   15.12
  -6  -4  12  108.55   14.52
  -6  -4  12  136.88   16.66
  -6   4  13   42.27    5.18
   6   4 -13   45.46    8.53
  -6  -4  13   39.37    7.84
  -6   4  14    3.20    1.69
   6   4 -14    6.68    4.39
  -6  -4  14    1.12    3.62
  -6   4  15  138.70   14.96
   6   4 -15  150.62   19.00
  -6  -4  15  173.89   18.97
  -6   4  16  160.50   16.92
   6   4 -16  172.41   20.84
  -6  -4  16  172.60   20.35
  -6   4  17   21.18    3.35
   6   4 -17   11.99    5.69
  -6  -4  17    5.52    4.31
  -6  -4  17   10.37    4.98
  -6   4  18   50.56    6.96
   6   4 -18   77.07   11.25
  -6  -4  18   56.14    9.53
  -6  -4  18   50.01   10.12
  -6   4  19  109.36   13.23
   6   4 -19  123.22   16.84
  -6  -4  19  159.50   17.03
  -6  -4  19  102.23   16.53
  -6   4  20  120.82   14.68
   6   4 -20  144.69   18.35
  -6  -4  20  142.24   17.46
  -6  -4  20  128.03   18.26
  -6   4  21    4.07    2.95
   6   4 -21    3.08    5.08
  -6  -4  21    5.12    4.97
   6   4 -22   10.27    5.83
  -6  -4  22   13.39    6.21
   6   4 -23    2.82    4.32
  -6  -4  23    1.24    4.57
   6   4 -24    2.42    4.28
  -6  -4  24    0.97    3.88
  -6  -4  25   11.45    5.73
  -6  -4  26   27.06    7.51
  -6  -4  27    6.16    4.37
  -6  -4  28   11.20    5.54
  -6  -4  29   -0.00    3.74
  -6  -4  30   16.65    6.75
  -6  -4  31    2.36    4.59
  -6  -4  32   30.21    8.68
  -6  -4  33    6.40    5.10
  -6  -4  34    0.92    4.21
  -6  -4  35    3.69    5.14
  -6  -4  36    1.84    4.95
  -6  -4  37    5.39    5.11
  -6   5   1   12.18    4.63
  -6   5   1   12.61    4.28
  -6   5   1   18.21    4.99
  -6   5   1   14.05    4.83
   6  -5  -1   18.51    4.73
   6   5  -1    6.90    5.20
  -6  -5   1   17.90    6.12
  -6  -5   1   19.27    6.83
  -6   5   2  109.08   13.80
  -6   5   2  103.86   13.53
  -6   5   2   76.23   13.21
   6  -5  -2  124.90   13.73
   6   5  -2  113.01   16.13
  -6  -5   2  106.55   14.96
  -6  -5   2  123.31   16.78
  -6   5   3  118.69   16.66
  -6   5   3  148.89   17.30
  -6   5   3  150.11   17.93
   6  -5  -3  146.05   16.67
   6  -5  -3  144.88   16.37
   6   5  -3  179.07   20.93
  -6  -5   3  146.48   18.64
  -6  -5   3  171.21   21.05
  -6   5   4  126.34   15.09
  -6   5   4  130.36   15.08
  -6   5   4  142.30   16.04
   6  -5  -4  119.04   14.03
   6  -5  -4  120.56   13.85
   6   5  -4   97.32   16.67
  -6  -5   4  125.43   16.64
  -6  -5   4  143.88   18.45
  -6   5   5    7.51    3.26
  -6   5   5   -0.00    2.24
  -6   5   5    6.58    3.34
   6  -5  -5    2.97    2.00
   6  -5  -5    3.58    1.81
   6   5  -5    7.65    5.11
  -6  -5   5   -0.00    3.55
  -6  -5   5   10.09    4.98
  -6   5   6   -0.00    2.32
  -6   5   6    1.81    2.11
  -6   5   6    0.00    2.39
   6  -5  -6    0.77    1.00
   6  -5  -6    0.57    1.05
   6   5  -6   -0.00    4.37
  -6  -5   6    0.00    2.94
  -6  -5   6    4.70    4.15
  -6   5   7   73.57    9.56
  -6   5   7   79.38    9.71
  -6   5   7   69.35   10.07
   6   5  -7   71.76   12.51
  -6  -5   7   82.99   12.12
  -6  -5   7   82.97   12.89
  -6   5   8   40.38    6.88
  -6   5   8   68.70    7.68
  -6   5   8   54.09    7.86
   6   5  -8   55.55   10.30
  -6  -5   8   57.43    9.71
  -6  -5   8   56.07   10.37
  -6   5   9   77.09    9.55
  -6   5   9   94.84    9.86
  -6   5   9  107.31   10.90
   6   5  -9  109.59   14.04
  -6  -5   9   89.39   12.43
  -6  -5   9   25.42   10.53
  -6   5  10   41.50    5.96
  -6   5  10   46.98    6.03
  -6   5  10   48.94    6.77
   6   5 -10   42.63    9.06
  -6  -5  10   44.95    8.58
  -6  -5  10   44.52    9.53
  -6   5  11    3.27    2.19
  -6   5  11    2.02    1.51
  -6   5  11    0.64    2.09
   6   5 -11   -0.00    3.84
  -6  -5  11    0.00    3.44
  -6   5  12    6.71    2.14
  -6   5  12    7.84    1.91
  -6   5  12    4.93    2.60
   6   5 -12   10.47    5.03
  -6  -5  12    7.68    4.50
  -6   5  13  248.94   25.15
  -6   5  13  251.85   25.13
  -6   5  13  245.25   26.45
   6   5 -13  354.58   31.94
  -6  -5  13  355.22   30.94
  -6   5  14  303.75   31.69
   6   5 -14  325.22   35.64
  -6  -5  14  332.13   34.97
  -6   5  15    0.13    2.06
   6   5 -15   -0.00    4.19
  -6  -5  15    0.00    3.66
  -6  -5  15   -0.00    4.14
  -6   5  16   14.84    3.53
   6   5 -16   12.56    5.92
  -6  -5  16   14.17    5.49
  -6  -5  16    9.83    5.62
  -6   5  17   -0.00    2.12
   6   5 -17   -0.00    4.22
  -6  -5  17    0.52    3.36
  -6  -5  17   -0.00    4.79
  -6   5  18  135.67   15.27
   6   5 -18  142.51   19.00
  -6  -5  18  122.41   18.53
  -6   5  19   40.52    5.52
   6   5 -19   10.90    6.20
  -6  -5  19    3.68    4.80
  -6   5  20   17.58    4.55
   6   5 -20   19.45    6.75
  -6  -5  20   13.38    5.70
   6   5 -21    0.00    4.78
  -6  -5  21   -0.00    4.54
   6   5 -22   -0.00    4.86
  -6  -5  22   -0.00    5.17
   6   5 -23   47.36    9.93
  -6  -5  23   41.68   10.31
   6   5 -24   20.20    7.60
  -6  -5  24   35.46    9.12
   6   5 -25   11.92    6.43
  -6  -5  25    4.16    5.33
  -6  -5  26    0.23    4.04
  -6  -5  27    1.88    4.99
  -6  -5  28    3.74    5.12
  -6  -5  29   11.39    5.99
  -6  -5  30   14.39    7.41
  -6  -5  31    0.50    3.99
  -6  -5  32    5.47    5.32
  -6  -5  33   16.52    6.51
  -6  -5  34   10.89    5.96
  -6  -5  35    9.34    6.03
  -6  -5  36    7.26    5.67
  -6   6   1  174.01   19.73
  -6   6   1  152.91   19.13
   6  -6  -1  155.46   19.07
   6  -6  -1  151.25   19.05
   6   6  -1  163.85   21.90
  -6  -6   1  150.87   21.56
  -6   6   2   42.34    7.60
  -6   6   2   39.58    7.48
  -6   6   2   52.95    8.76
   6  -6  -2   37.22    7.00
   6  -6  -2   30.94    6.78
   6   6  -2   36.49    9.33
  -6  -6   2   35.24    9.15
  -6   6   3    6.80    3.77
  -6   6   3    7.50    3.78
  -6   6   3    9.49    4.58
   6  -6  -3    7.81    3.25
   6  -6  -3    2.65    2.80
   6   6  -3   10.97    6.19
  -6  -6   3    9.41    5.63
  -6   6   4   17.35    5.17
  -6   6   4   17.89    5.20
   6  -6  -4   13.96    4.31
   6  -6  -4   28.43    4.97
   6   6  -4   13.98    6.15
  -6  -6   4   13.42    6.57
  -6   6   5  123.52   16.92
  -6   6   5  142.10   18.11
   6  -6  -5  156.11   17.52
   6  -6  -5  163.99   16.72
   6   6  -5  170.55   21.08
  -6  -6   5  133.37   20.00
  -6   6   6   88.87   11.90
  -6   6   6   99.17   12.98
   6  -6  -6   98.44   12.05
   6  -6  -6   83.16   10.50
   6  -6  -6   91.66   10.60
   6   6  -6   93.94   14.97
  -6  -6   6  131.93   16.88
  -6   6   7   75.82    9.47
  -6   6   7   65.17    9.91
   6  -6  -7   81.03    9.56
   6  -6  -7   66.59    7.33
   6  -6  -7   58.07    7.18
   6   6  -7   72.00   12.10
  -6  -6   7   63.34   11.92
  -6   6   8   17.00    4.31
  -6   6   8   25.43    5.31
   6  -6  -8   19.64    4.34
   6   6  -8   13.02    6.36
  -6  -6   8   25.94    7.40
  -6   6   9  110.68   13.93
  -6   6   9  110.62   14.59
   6  -6  -9  131.30   14.14
   6   6  -9  137.51   18.05
  -6   6  10   79.13   10.56
  -6   6  10   84.51   11.51
   6  -6 -10   94.18   10.79
   6   6 -10  100.38   14.52
  -6   6  11   65.41    8.58
  -6   6  11   67.53    9.35
   6  -6 -11   67.63    8.45
   6   6 -11   56.94   11.37
  -6   6  12   71.07    9.44
  -6   6  12   66.60    9.90
   6  -6 -12   83.04    9.32
   6   6 -12   84.02   13.42
  -6   6  13    2.41    2.69
  -6   6  13    2.23    2.98
   6   6 -13    8.41    5.34
  -6  -6  13    5.33    5.31
  -6   6  14    3.95    2.57
  -6   6  14    2.06    2.61
   6   6 -14    9.04    5.77
  -6  -6  14   -0.00    4.37
  -6   6  15   70.40   10.01
   6   6 -15   84.84   13.50
  -6  -6  15   84.76   14.16
  -6   6  16    8.69    3.84
   6   6 -16    4.70    5.22
  -6  -6  16    0.00    4.46
  -6   6  17   14.25    4.41
   6   6 -17   33.55    8.31
  -6  -6  17   13.86    6.75
  -6   6  18   44.91    7.59
   6   6 -18   54.08   10.81
  -6  -6  18   54.27   10.91
   6   6 -19   45.23    9.90
  -6  -6  19   33.62    9.24
   6   6 -20    3.35    5.24
  -6  -6  20    1.72    4.43
   6   6 -21   15.35    7.57
  -6  -6  21    5.42    5.06
  -6  -6  22   18.47    6.98
  -6  -6  23   17.30    7.03
  -6  -6  24    3.49    5.27
  -6  -6  25   15.24    6.97
   6   6 -26   25.88    8.57
  -6  -6  26   24.69    9.21
  -6  -6  27    3.48    4.79
  -6  -6  28   -0.00    5.51
  -6  -6  29    2.81    5.32
  -6  -6  30    1.75    5.10
  -6  -6  31    8.80    6.38
  -6  -6  32    7.09    6.38
  -6  -6  33    1.73    5.64
  -6  -6  34    0.35    5.52
  -6  -6  35    0.22    5.83
  -6   7   1   15.22    5.46
   6  -7  -1   16.60    5.16
   6  -7  -1   12.74    4.94
   6   7  -1   19.67    7.69
  -6  -7   1   18.76    7.49
  -6   7   2   14.80    5.84
   6  -7  -2   10.00    4.32
   6  -7  -2   14.22    4.85
   6   7  -2   12.32    6.82
  -6  -7   2   17.56    7.06
  -6   7   3  306.07   33.99
  -6   7   3  292.34   34.84
   6  -7  -3  304.72   33.66
   6  -7  -3  313.68   33.80
   6   7  -3  322.72   37.14
  -6  -7   3  354.61   38.34
  -6   7   4   82.72   12.01
  -6   7   4   66.72   12.06
   6  -7  -4   96.86   12.17
   6  -7  -4   74.69   11.18
   6   7  -4   73.39   13.98
  -6  -7   4  120.77   16.80
  -6   7   5   20.96    5.58
  -6   7   5   18.13    5.80
   6  -7  -5   25.00    5.49
   6  -7  -5   18.64    4.81
   6   7  -5   30.95    8.68
  -6  -7   5   25.37    8.02
  -6   7   6   27.33    6.20
  -6   7   6   24.03    6.24
   6  -7  -6   21.58    5.29
   6  -7  -6   27.15    5.02
   6   7  -6   18.93    7.70
  -6   7   7   16.39    4.95
  -6   7   7   18.07    5.29
   6  -7  -7   22.15    4.96
   6  -7  -7   19.97    3.97
   6   7  -7   20.41    7.63
  -6   7   8   35.98    6.83
  -6   7   8   33.62    7.31
   6  -7  -8   40.42    6.86
   6  -7  -8   37.56    5.28
   6   7  -8   41.94    9.77
  -6   7   9  155.00   16.99
  -6   7   9  142.33   17.74
   6  -7  -9  142.37   16.47
   6   7  -9  108.17   18.60
  -6   7  10    0.00    3.14
  -6   7  10    0.31    2.91
   6  -7 -10    0.29    2.63
   6   7 -10    2.84    5.27
  -6   7  11   -0.00    2.96
  -6   7  11    2.02    3.04
   6   7 -11    0.00    4.73
  -6  -7  11   -0.00    4.67
  -6   7  12   17.50    4.92
  -6   7  12   25.88    5.74
   6   7 -12   17.50    7.15
  -6  -7  12   18.85    7.83
  -6   7  13  169.44   19.53
  -6   7  13  160.12   20.12
   6   7 -13  192.44   23.84
  -6  -7  13  195.85   24.67
  -6   7  14    5.93    4.18
   6   7 -14    2.04    4.99
  -6  -7  14    1.75    4.68
  -6   7  15    1.94    3.20
   6   7 -15    3.01    5.37
  -6  -7  15   -0.00    4.52
  -6  -7  16    0.00    5.32
  -6  -7  17    4.04    5.35
  -6  -7  18    8.96    5.94
  -6  -7  19   88.99   15.35
  -6  -7  20   10.74    5.84
  -6  -7  21    8.02    6.10
   6   7 -22    0.62    5.31
  -6  -7  22    0.03    4.01
   6   7 -23   33.21    8.96
  -6  -7  23   17.67    7.55
   6   7 -24    0.69    5.26
  -6  -7  24    4.13    5.56
   6   7 -25   21.55    8.44
  -6  -7  25   15.62    7.59
   6   7 -26   -0.00    5.08
  -6  -7  26    2.25    4.66
  -6  -7  27    0.00    5.58
  -6  -7  28    9.00    6.80
  -6  -7  29   15.86    7.96
  -6  -7  30    2.65    5.52
  -6  -7  31    2.54    5.98
  -6  -7  32    2.52    4.95
  -6  -7  33    6.74    5.68
  -6  -7  34    0.00    5.91
  -6   8   1  138.40   19.85
  -6   8   1  183.19   22.32
   6  -8  -1  163.23   20.11
  -6  -8   1  162.17   23.46
  -6   8   2    0.54    3.78
   6  -8  -2   11.93    4.87
  -6  -8   2    0.30    4.56
  -6   8   3    0.32    3.40
   6  -8  -3   -0.00    3.29
  -6  -8   3   -0.00    5.19
  -6   8   4   -0.00    3.91
  -6   8   4    0.62    3.92
   6  -8  -4   -0.00    3.33
  -6   8   5  262.91   28.55
  -6   8   5  246.20   29.55
   6  -8  -5  237.33   27.74
  -6   8   6    4.36    4.14
   6  -8  -6    3.30    3.62
  -6   8   7  107.28   14.76
   6  -8  -7  112.95   14.53
  -6   8   8   -0.00    3.55
   6  -8  -8    3.55    3.57
  -6   8   9  144.68   17.82
   6  -8  -9  138.60   15.73
  -6  -8   9  158.69   21.97
  -6   8  10   33.74    6.97
   6  -8 -10   30.54    4.54
  -6  -8  10   26.30    8.71
  -6   8  11  126.96   15.31
  -6  -8  11  102.10   18.23
  -6   8  12   25.88    5.88
  -6  -8  12   25.28    8.62
  -6  -8  13    4.07    4.99
  -6  -8  14    2.50    5.24
  -6  -8  15  116.03   18.78
   6   8 -16    4.88    6.14
  -6  -8  16    1.79    5.56
   6   8 -17   44.82   10.82
  -6  -8  17   23.92    9.41
   6   8 -18    0.50    4.78
  -6  -8  18    2.01    5.91
   6   8 -19   21.27    8.22
  -6  -8  19   22.22    8.51
   6   8 -20   -0.00    5.40
  -6  -8  20    0.55    5.20
   6   8 -21    7.70    6.31
  -6  -8  21   13.09    7.12
   6   8 -22    0.54    5.04
  -6  -8  22   -0.00    5.42
   6   8 -23    3.66    5.61
  -6  -8  23    6.65    6.54
   6   8 -24   -0.00    5.76
  -6  -8  24    1.10    5.57
   6   8 -25   19.05    8.18
  -6  -8  25   12.58    7.31
   6   8 -26   17.09    7.41
  -6  -8  26    1.41    4.92
   6   8 -27   20.22    8.65
  -6  -8  27   15.00    7.92
  -6  -8  28    3.31    5.35
  -6  -8  29    2.57    5.47
  -6  -8  30    0.00    5.79
  -6  -8  31    8.09    6.61
  -6  -8  32    3.11    6.57
  -6  -8  33    9.55    6.98
  -6   9   1    8.22    5.38
   6   9  -1   10.12    7.11
  -6   9   2    7.82    5.96
   6   9  -2   10.02    6.95
  -6   9   3  226.43   26.03
   6  -9  -3  201.82   25.08
  -6   9   4    9.54    5.52
   6  -9  -4   11.42    5.05
   6   9  -4   13.38    7.12
  -6   9   5    0.00    3.66
   6  -9  -5    7.03    4.49
   6   9  -5    7.51    6.91
  -6   9   6   18.49    6.01
   6  -9  -6   13.45    5.14
   6   9  -6   11.86    7.30
  -6  -9   6    7.25    6.06
  -6   9   7   10.14    5.42
   6   9  -7    3.49    5.70
  -6  -9   7   17.57    7.11
  -6   9   8    4.75    4.38
   6   9  -8    4.82    5.40
  -6  -9   8    0.00    4.87
  -6   9   9  107.43   14.68
   6   9  -9   96.96   16.86
  -6  -9   9  101.41   17.73
  -6   9  10    9.12    5.02
   6   9 -10    4.88    5.79
  -6  -9  10   -0.00    6.49
  -6   9  11    1.42    3.89
   6   9 -11   -0.00    5.01
  -6  -9  11    2.06    5.60
   6   9 -12    6.92    6.45
  -6  -9  12    6.81    5.58
   6   9 -13   80.71   14.63
  -6  -9  13   76.50   15.25
   6   9 -14    0.00    5.44
  -6  -9  14    7.66    6.36
   6   9 -15   23.12    8.08
  -6  -9  15   34.58   10.13
   6   9 -16   10.77    6.94
  -6  -9  16   11.11    6.46
   6   9 -17   17.30    7.55
  -6  -9  17   12.90    6.82
   6   9 -18    2.51    5.96
  -6  -9  18    7.91    7.25
   6   9 -19   32.20    9.43
  -6  -9  19   29.00   10.26
   6   9 -20    5.62    6.07
  -6  -9  20    0.13    4.07
   6   9 -21   -0.00    5.99
  -6  -9  21   -0.00    6.35
   6   9 -22    6.04    6.38
  -6  -9  22    1.32    4.33
   6   9 -23   39.94   10.59
  -6  -9  23   46.47   11.89
   6   9 -24    8.31    6.83
  -6  -9  24    5.01    5.59
   6   9 -25    8.30    7.46
  -6  -9  25   15.78    7.55
   6   9 -26   -0.00    6.04
  -6  -9  26   -0.00    5.97
   6   9 -27    2.66    5.54
  -6  -9  27    0.00    4.39
   6   9 -28    0.00    5.99
  -6  -9  28    2.73    5.25
  -6  -9  29    3.99    5.47
  -6  -9  30    3.88    5.61
  -6  -9  31    1.84    5.19
  -6  -9  32   -0.00    5.54
  -6  10   1   26.55    7.95
   6  10  -1   24.64    9.75
  -6  10   2   10.02    6.22
   6  10  -2   10.36    7.77
  -6  10   3    0.52    3.98
   6  10  -3   -0.00    6.83
  -6  10   4   13.19    6.53
   6  10  -4    5.61    7.32
  -6 -10   4   17.39    7.97
  -6  10   5   37.02    8.70
   6  10  -5   31.83   10.53
  -6 -10   5   26.08    9.26
  -6  10   6    3.54    4.92
   6  10  -6    2.34    5.77
  -6 -10   6    1.97    5.84
  -6  10   7   28.80    7.17
   6  10  -7   12.48    7.56
  -6 -10   7   11.23    6.90
  -6  10   8   -0.00    3.94
   6  10  -8    0.00    5.46
  -6 -10   8   -0.00    5.24
  -6  10   9    2.84    4.42
   6  10  -9    2.01    5.98
  -6 -10   9   -0.00    5.06
   6  10 -10   11.71    6.85
  -6 -10  10    2.11    6.11
   6  10 -11  108.57   18.04
  -6 -10  11   95.01   17.95
   6  10 -12    0.00    5.64
  -6 -10  12   -0.00    5.91
   6  10 -13   12.00    7.16
  -6 -10  13    5.66    5.91
   6  10 -14   10.64    7.37
  -6 -10  14   -0.00    5.98
   6  10 -15   88.14   15.74
  -6 -10  15   54.60   13.98
   6  10 -16    0.93    5.71
  -6 -10  16   -0.00    6.46
   6  10 -17   40.97   11.33
  -6 -10  17   37.97   11.29
   6  10 -18    0.40    5.11
  -6 -10  18    4.95    7.30
   6  10 -19    8.65    6.76
  -6 -10  19    0.00    5.21
   6  10 -20    2.48    6.37
  -6 -10  20   -0.00    5.99
   6  10 -21   85.37   14.82
  -6 -10  21   33.68   11.56
   6  10 -22   -0.00    5.24
  -6 -10  22    0.78    6.78
   6  10 -23    0.01    5.11
  -6 -10  23    4.27    6.37
   6  10 -24   -0.00    6.05
  -6 -10  24   -0.00    5.66
   6  10 -25    6.51    7.06
  -6 -10  25    1.31    5.29
   6  10 -26    0.00    5.65
  -6 -10  26    3.54    6.23
   6  10 -27    4.30    6.73
  -6 -10  27    3.16    6.26
   6  10 -28   -0.00    6.13
  -6 -10  28   -0.00    5.16
  -6 -10  29    6.17    6.47
  -6 -10  30    1.12    5.62
  -6 -10  31    2.77    5.84
   6  11  -1    9.83    7.68
  -6 -11   1    0.00    5.99
   6  11  -2   -0.00    5.88
  -6 -11   2    2.78    6.34
   6  11  -3   30.19   10.83
  -6 -11   3   44.10   12.25
  -6  11   4    0.85    4.27
   6  11  -4   13.86    7.34
  -6 -11   4    6.08    5.91
  -6  11   5    0.59    4.33
   6  11  -5   -0.00    6.23
  -6 -11   5    0.33    6.01
  -6  11   6    0.81    4.27
   6  11  -6    2.46    6.82
  -6 -11   6    0.00    5.35
  -6  11   7   13.21    6.05
   6  11  -7   12.02    6.69
  -6 -11   7    7.80    6.86
  -6  11   8   15.61    6.45
   6  11  -8   10.82    7.30
  -6 -11   8    9.57    6.76
   6  11  -9   23.28    9.06
  -6 -11   9   38.90   11.42
   6  11 -10   -0.00    4.99
  -6 -11  10    7.15    7.11
   6  11 -11    5.54    6.74
  -6 -11  11    5.06    6.45
   6  11 -12    5.98    6.41
  -6 -11  12   -0.00    4.67
   6  11 -13   49.73   11.42
  -6 -11  13   22.14   10.16
   6  11 -14    0.00    4.63
  -6 -11  14   -0.00    4.86
   6  11 -15   22.98    8.83
  -6 -11  15   15.14    8.62
   6  11 -16    7.45    6.96
  -6 -11  16    4.35    6.92
   6  11 -17   29.38   10.15
  -6 -11  17   12.71    8.11
   6  11 -18   -0.00    6.01
  -6 -11  18    6.64    6.50
   6  11 -19   20.60    8.79
  -6 -11  19   12.04    8.33
   6  11 -20   -0.00    5.99
  -6 -11  20   -0.00    5.33
   6  11 -21    0.88    6.68
  -6 -11  21    0.52    6.69
   6  11 -22    6.86    6.88
  -6 -11  22    0.87    6.10
   6  11 -23   25.80   10.06
  -6 -11  23   31.17   10.38
   6  11 -24    5.66    7.47
  -6 -11  24    0.03    5.92
   6  11 -25   14.37    7.65
  -6 -11  25    4.97    6.54
   6  11 -26    0.00    6.43
  -6 -11  26   -0.00    5.54
   6  11 -27    0.00    6.52
  -6 -11  27   -0.00    5.52
   6  11 -28    0.00    5.74
  -6 -11  28    0.00    6.33
   6  11 -29    1.32    6.15
  -6 -11  29   15.38    8.42
  -6 -11  30   -0.00    6.11
  -6  12   1   46.01   10.54
   6  12  -1   45.05   11.98
  -6 -12   1   28.54   10.86
  -6  12   2    0.00    4.50
   6  12  -2    0.00    6.76
  -6 -12   2    5.84    7.24
  -6  12   3    0.85    4.76
   6  12  -3    0.00    6.74
  -6 -12   3   -0.00    6.22
   6  12  -4    4.85    6.61
  -6 -12   4    1.43    6.32
   6  12  -5   52.71   12.86
  -6 -12   5   33.19   11.21
   6  12  -6    4.11    6.42
  -6 -12   6    1.63    5.37
   6  12  -7   15.58    7.99
  -6 -12   7    4.72    6.42
   6  12  -8    0.00    5.80
  -6 -12   8    0.00    6.01
   6  12  -9   10.13    7.00
  -6 -12   9    4.72    6.43
   6  12 -10   -0.00    6.42
  -6 -12  10    1.09    5.50
   6  12 -11   21.88    9.05
  -6 -12  11   22.06    9.32
   6  12 -12    7.90    7.41
  -6 -12  12    0.82    6.03
   6  12 -13   10.20    7.37
  -6 -12  13    0.00    6.22
   6  12 -14    4.51    6.19
  -6 -12  14    5.03    7.31
   6  12 -15   18.17    9.08
  -6 -12  15   10.06    7.26
   6  12 -16    8.78    7.17
  -6 -12  16    0.00    6.09
   6  12 -17    7.14    7.50
  -6 -12  17    7.14    7.08
   6  12 -18    0.11    5.92
  -6 -12  18    2.38    6.65
   6  12 -19   -0.00    5.89
  -6 -12  19    1.44    7.00
   6  12 -20   -0.00    6.92
  -6 -12  20    0.00    6.35
   6  12 -21   19.70    8.96
  -6 -12  21   12.07    9.23
   6  12 -22    0.26    6.11
  -6 -12  22   -0.00    6.79
   6  12 -23   -0.00    5.51
  -6 -12  23    3.17    7.32
   6  12 -24   -0.00    6.29
  -6 -12  24    8.03    7.09
   6  12 -25   16.30    8.47
  -6 -12  25    8.33    7.64
   6  12 -26    0.00    6.47
  -6 -12  26   -0.00    6.35
   6  12 -27    4.84    7.20
  -6 -12  27    6.55    8.13
   6  12 -28    1.09    7.58
  -6 -12  28    1.29    5.49
   6  12 -29    5.35    6.65
  -6  13   1    5.07    6.05
   6  13  -1    5.48    8.03
  -6 -13   1   13.76    8.61
  -6  13   2    4.67    5.86
   6  13  -2    5.20    6.98
  -6 -13   2   -0.00    6.03
  -6  13   3   56.28   11.44
   6  13  -3   21.76   11.02
  -6 -13   3    9.30    8.20
  -6  13   4   11.12    6.17
   6  13  -4    7.97    8.34
  -6 -13   4   13.93    8.79
  -6  13   5    2.85    4.69
   6  13  -5    0.00    7.08
  -6 -13   5   15.79    8.45
   6  13  -6    4.26    7.22
  -6 -13   6    2.80    6.46
   6  13  -7   16.45    8.65
  -6 -13   7    3.52    7.37
   6  13  -8    2.84    6.37
  -6 -13   8   10.69    7.80
   6  13  -9   38.10   11.44
  -6 -13   9   26.64   10.77
   6  13 -10    4.35    7.17
  -6 -13  10    0.65    5.66
   6  13 -11    2.07    5.75
  -6 -13  11   -0.00    5.42
   6  13 -12    9.70    6.79
  -6 -13  12   13.98    8.53
   6  13 -13   19.88    9.28
  -6 -13  13   17.04    8.90
   6  13 -14    1.36    5.73
  -6 -13  14    1.22    6.60
   6  13 -15    0.02    5.41
  -6 -13  15    4.11    7.04
   6  13 -16    5.93    6.17
  -6 -13  16    0.14    6.16
   6  13 -17    0.00    6.85
  -6 -13  17    5.46    7.43
   6  13 -18    0.00    7.02
  -6 -13  18    0.06    5.28
   6  13 -19   14.92    8.43
  -6 -13  19    8.31    7.86
   6  13 -20    4.68    6.48
  -6 -13  20    1.89    5.80
   6  13 -21    4.47    7.52
  -6 -13  21   -0.00    7.01
   6  13 -22    0.00    6.56
  -6 -13  22    5.09    7.56
   6  13 -23   12.96    8.00
  -6 -13  23    5.34    7.26
   6  13 -24    1.17    6.95
  -6 -13  24   -0.00    7.79
   6  13 -25    4.80    7.44
  -6 -13  25   10.50    8.48
   6  13 -26    2.27    6.99
  -6 -13  26    0.00    6.13
   6  13 -27   -0.00    6.34
  -6 -13  27    6.63    8.42
   6  13 -28    6.37    7.44
   6  13 -29    0.57    6.78
   6  13 -30    2.72    6.98
  -6  14   1   15.29    7.42
   6  14  -1   24.47   10.45
  -6  14   2    7.92    5.83
   6  14  -2    6.66    7.73
  -6 -14   2    2.39    6.68
  -6  14   3    4.60    5.77
   6  14  -3   -0.00    8.13
  -6 -14   3   -0.00    5.80
  -6  14   4    2.04    5.32
   6  14  -4    2.22    7.19
  -6 -14   4    3.67    7.54
   6  14  -5   16.48   10.37
  -6 -14   5   23.07   10.52
   6  14  -6   24.44   10.70
  -6 -14   6   18.77    9.21
   6  14  -7   17.03    9.20
  -6 -14   7    5.09    7.22
   6  14  -8    0.00    6.54
  -6 -14   8    0.00    5.84
   6  14  -9   18.30    8.28
  -6 -14   9   -0.00    5.21
   6  14 -10    0.00    6.76
  -6 -14  10    5.36    6.41
   6  14 -11    2.04    5.65
  -6 -14  11    5.79    7.26
   6  14 -12   -0.00    6.12
  -6 -14  12   -0.00    5.80
   6  14 -13   -0.00    6.29
  -6 -14  13   -0.00    6.12
   6  14 -14    3.96    6.72
  -6 -14  14    5.89    7.19
   6  14 -15   -0.00    6.28
  -6 -14  15    4.44    7.83
   6  14 -16    6.45    7.41
  -6 -14  16    3.36    6.61
   6  14 -17    3.57    7.04
  -6 -14  17   -0.00    6.31
   6  14 -18    7.03    7.30
  -6 -14  18    0.93    6.22
   6  14 -19   -0.00    6.18
  -6 -14  19    5.47    6.51
   6  14 -20    0.00    6.05
  -6 -14  20   -0.00    7.05
   6  14 -21    0.00    7.20
  -6 -14  21    8.72    7.75
   6  14 -22    0.06    5.94
  -6 -14  22    3.76    6.52
   6  14 -23    3.16    7.18
  -6 -14  23   -0.00    7.69
   6  14 -24   -0.00    7.10
  -6 -14  24   -0.00    6.88
   6  14 -25   -0.00    6.72
  -6 -14  25    2.17    7.27
   6  14 -26   -0.00    6.04
  -6  15   1   -0.00    5.17
   6  15  -1   -0.00    6.65
  -6  15   2   11.69    6.98
   6  15  -2    9.72    9.27
   6  15  -3    5.29    8.77
   6  15  -4   -0.00    8.31
   6  15  -5    3.21    8.59
   6  15  -6    1.12    6.44
   6  15  -7    1.45    6.63
   6  15  -8   -0.00    7.24
  -6 -15   8    5.01    7.32
   6  15  -9    4.99    8.22
  -6 -15   9   11.64    9.01
   6  15 -10    1.56    5.58
  -6 -15  10    2.67    5.95
   6  15 -11   -0.00    6.56
  -6 -15  11    1.95    6.48
   6  15 -12    4.91    6.53
  -6 -15  12    6.12    6.56
   6  15 -13    9.34    7.10
  -6 -15  13    3.97    7.47
   6  15 -14    0.17    6.03
  -6 -15  14    0.00    6.80
   6  15 -15   -0.00    5.72
  -6 -15  15    6.75    8.40
   6  15 -16    1.25    7.03
  -6 -15  16    0.63    6.05
   6  15 -17   -0.00    6.35
  -6 -15  17   -0.00    6.36
   6  15 -18    1.62    6.60
  -6 -15  18    6.08    7.73
   6  15 -19    0.32    6.63
  -6 -15  19    1.91    6.47
   6  15 -20    1.27    6.51
  -6 -15  20   -0.00    6.11
   6  15 -21    5.69    8.23
  -6 -15  21   -0.00    6.77
  -6 -15  22    3.75    6.72
  -6 -15  23    4.46    7.98
   6  16  -1    3.16    8.45
   6  16  -2    0.00    7.74
   6  16  -3   -0.00    8.33
   6  16  -4    4.57    7.15
   6  16  -5    3.67    8.50
   6  16  -6    0.00    7.16
   6  16  -7   -0.00    7.40
   6  16  -8    1.98    6.58
   6  16  -9    1.43    6.42
   6  16 -10   -0.00    6.11
   6  16 -11   -0.00    6.95
   6  16 -12   -0.00    6.32
   6  16 -13   -0.00    7.32
   6  16 -14    9.64    8.11
  -6 -16  18    0.00    7.15
  -6 -16  19    1.27    7.49
  -6 -16  20    9.34    8.29
  -6 -16  21    3.56    7.30
  -5   0   1    1.71    3.19
  -5   0   1    2.70    3.04
   5   0  -1    3.28    2.99
   5   0  -1    1.73    2.68
  -5   0   2   -0.00    2.80
  -5   0   2    1.85    2.85
   5   0  -2   -0.00    2.61
   5   0  -2    0.17    2.48
  -5   0   3   87.56   11.17
  -5   0   3   95.63   11.59
   5   0  -3   91.64   11.24
   5   0  -3   88.67   10.66
  -5   0   4   -0.00    2.90
  -5   0   4    1.40    2.68
   5   0  -4   -0.00    2.72
   5   0  -4    1.32    2.03
  -5   0   5 2530.40  197.29
  -5   0   5 1355.70  195.81
   5   0  -5 2491.28  197.26
   5   0  -5 2299.44  196.00
  -5   0   6   -0.00    2.40
  -5   0   6   -0.00    2.34
   5   0  -6   -0.00    2.71
   5   0  -6   -0.00    1.22
  -5   0   7   62.24    8.34
  -5   0   7   75.64    8.84
   5   0  -7   77.47    8.86
  -5   0   8    0.77    1.86
  -5   0   8    0.00    2.04
   5   0  -8    0.01    2.25
  -5   0   9  661.49   63.13
  -5   0   9  640.06   63.48
   5   0  -9  655.00   63.36
  -5   0  10   -0.00    1.69
  -5   0  10    0.18    1.78
   5   0 -10   -0.00    2.05
  -5   0  11   11.98    3.06
  -5   0  11   25.49    4.01
   5   0 -11   29.75    4.13
  -5   0  12    1.20    1.88
  -5   0  12    0.67    2.03
   5   0 -12   -0.00    1.97
  -5   0  13    8.05    2.39
  -5   0  13    7.43    2.81
   5   0 -13    9.92    2.78
  -5   0  14    0.00    1.92
  -5   0  14    0.67    2.08
   5   0 -14    0.36    2.01
  -5   0  15  125.18   14.79
  -5   0  15  145.23   15.59
   5   0 -15  139.29   15.00
   5   0 -15  139.34   15.13
  -5   0  16   -0.00    2.31
   5   0 -16    0.00    2.17
   5   0 -16    0.14    1.81
  -5   0  17   80.59   10.77
   5   0 -17   85.54   10.42
   5   0 -17   84.52   10.43
  -5   0  18   -0.00    2.91
   5   0 -18    1.82    2.36
   5   0 -18    0.00    2.34
  -5   0  19  178.17   19.54
   5   0 -19  162.36   18.69
   5   0 -19  165.98   18.82
   5   0 -20    0.72    2.70
   5   0 -20   -0.00    2.58
   5   0 -21  227.27   26.00
   5   0 -21  254.75   26.34
  -5   0  22   -0.00    3.24
   5   0 -22   -0.00    3.36
  -5   0  23    0.07    3.40
   5   0 -23   -0.00    2.94
  -5   0  24    0.22    3.15
  -5   0  25   15.96    5.65
  -5   0  26    0.00    3.93
  -5   0  27   37.84    8.17
  -5   0  28    0.80    3.68
  -5   0  29    7.67    4.87
  -5   0  30    0.00    3.81
  -5   0  31   47.45   10.00
  -5   0  32    1.29    4.33
  -5   0  33    3.56    4.68
  -5   0  34   -0.00    4.73
  -5   0  35    7.46    5.47
  -5   0  36   -0.00    5.04
  -5   0  37   11.87    6.56
  -5   0  38    0.22    4.73
  -5   0  39    1.83    4.99
  -5   1   1  488.36   50.34
  -5   1   1  535.35   50.99
   5  -1  -1  459.52   50.31
   5  -1  -1  504.56   50.16
   5   1  -1  507.83   51.25
   5   1  -1  531.69   51.00
  -5  -1   1  513.29   51.12
  -5  -1   1  510.28   51.58
  -5   1   2    4.21    2.97
  -5   1   2    3.99    2.62
   5  -1  -2    5.46    3.26
   5  -1  -2    2.60    2.33
   5   1  -2    7.58    3.68
   5   1  -2    6.01    3.40
  -5  -1   2    7.44    3.82
  -5  -1   2    5.34    3.23
  -5   1   3  484.42   51.42
  -5   1   3  511.04   51.80
   5  -1  -3  552.16   51.77
   5  -1  -3  524.00   51.22
   5  -1  -3  514.73   50.93
   5   1  -3  562.50   52.75
   5   1  -3  537.45   52.11
  -5  -1   3  505.05   52.29
  -5  -1   3  525.97   52.78
  -5   1   4   20.16    3.90
  -5   1   4    9.23    3.16
   5  -1  -4   12.74    3.31
   5  -1  -4   14.62    2.59
   5  -1  -4   11.82    2.59
   5   1  -4   14.97    4.41
   5   1  -4   11.43    3.52
  -5  -1   4   16.50    4.36
  -5  -1   4   14.86    4.39
  -5   1   5  109.17   12.77
  -5   1   5  118.83   13.07
   5  -1  -5  114.87   12.84
   5   1  -5  110.81   13.89
   5   1  -5  115.43   13.25
  -5  -1   5  119.87   13.79
  -5  -1   5  137.26   14.47
  -5   1   6  556.73   63.28
  -5   1   6  628.84   63.62
   5  -1  -6  688.37   63.58
   5   1  -6  684.37   64.94
   5   1  -6  762.21   64.34
  -5  -1   6  686.01   64.56
  -5  -1   6  679.67   65.08
  -5   1   7  604.35   59.93
  -5   1   7  664.77   60.30
   5  -1  -7  579.52   59.92
   5   1  -7  621.68   61.57
   5   1  -7  661.21   60.72
  -5  -1   7  628.60   61.22
  -5  -1   7  635.59   61.76
  -5   1   8    1.60    1.55
  -5   1   8    1.40    1.49
   5  -1  -8    0.01    1.53
   5   1  -8    0.00    2.95
   5   1  -8   -0.00    1.84
  -5  -1   8   -0.00    2.55
  -5  -1   8    2.23    2.75
  -5   1   9   23.22    3.45
  -5   1   9   38.87    4.04
   5  -1  -9   33.75    3.73
   5   1  -9   28.54    5.54
   5   1  -9   37.20    4.44
  -5  -1   9   18.98    4.53
  -5  -1   9   40.05    5.93
  -5   1  10    1.54    1.02
  -5   1  10    3.01    1.40
   5  -1 -10    1.63    1.04
   5   1 -10    2.26    2.95
   5   1 -10    1.70    1.50
  -5  -1  10    2.75    2.42
  -5  -1  10    2.07    2.51
  -5   1  11  235.83   24.09
   5  -1 -11  249.64   23.71
   5   1 -11  237.85   25.55
  -5  -1  11  261.31   25.61
  -5  -1  11  247.00   26.00
  -5   1  12   15.28    2.64
   5  -1 -12   14.68    2.29
   5  -1 -12   17.20    2.33
   5   1 -12   20.03    4.25
  -5  -1  12   21.18    4.05
  -5  -1  12   16.13    4.11
  -5   1  13  466.09   44.86
   5  -1 -13  437.03   44.12
   5  -1 -13  475.76   44.22
   5   1 -13  450.51   45.96
  -5  -1  13  476.67   45.89
  -5  -1  13  466.17   46.54
   5  -1 -14    0.00    1.39
   5  -1 -14    0.00    1.40
   5   1 -14    2.53    2.52
  -5  -1  14    0.00    2.30
  -5  -1  14    3.88    2.81
   5  -1 -15   61.82    7.17
   5  -1 -15   58.82    7.07
   5   1 -15   59.06    8.49
  -5  -1  15   71.40    8.73
  -5  -1  15   60.12    8.93
   5  -1 -16    5.95    2.18
   5  -1 -16    4.34    2.07
   5   1 -16    6.90    3.35
  -5  -1  16    2.82    2.54
  -5  -1  16    5.66    3.14
   5  -1 -17   30.49    4.24
   5  -1 -17   29.85    4.38
   5   1 -17   21.97    4.85
  -5  -1  17    6.81    3.67
  -5  -1  17   32.82    6.05
   5  -1 -18    1.58    2.24
   5  -1 -18    0.47    2.09
   5   1 -18    3.37    3.26
  -5  -1  18    1.79    2.87
  -5  -1  18    0.00    2.96
   5  -1 -19  172.74   18.47
   5  -1 -19  170.96   18.51
   5   1 -19  149.63   19.25
   5   1 -19  175.34   19.73
  -5  -1  19  182.09   19.73
  -5   1  20    4.86    3.07
   5  -1 -20    3.16    2.62
   5  -1 -20    7.65    3.23
   5   1 -20    4.51    3.54
   5   1 -20    4.07    3.32
  -5   1  21    0.78    2.65
   5  -1 -21    3.25    2.76
   5   1 -21    4.27    3.63
   5   1 -21    5.40    3.45
  -5   1  22    2.58    3.46
   5  -1 -22   11.07    3.59
   5   1 -22    5.58    3.83
  -5  -1  22    9.93    4.42
   5   1 -23   45.48    8.29
  -5  -1  23   43.33    8.64
   5   1 -24    5.50    4.33
  -5  -1  24    0.73    3.52
  -5  -1  25   13.05    5.82
  -5  -1  26    7.53    4.52
  -5  -1  27   74.61   12.69
  -5  -1  28   11.68    5.80
  -5  -1  29   36.35    8.73
  -5  -1  30   -0.00    4.10
  -5  -1  31    3.76    4.82
  -5  -1  32    0.00    5.15
  -5  -1  33   48.02   10.57
  -5   1  34   -0.00    3.78
  -5  -1  34   -0.00    5.03
  -5   1  35    5.74    5.42
  -5  -1  35    0.01    4.85
  -5   1  36   -0.00    4.44
  -5  -1  36   -0.00    5.07
  -5   1  37   10.85    5.72
  -5  -1  37    6.04    5.58
  -5   1  38    1.07    4.49
  -5  -1  38   -0.00    5.16
  -5   1  39    6.11    4.72
  -5  -1  39    3.15    6.09
  -5   2   1   11.42    3.80
  -5   2   1    7.92    3.83
   5  -2  -1    8.82    3.72
   5  -2  -1    7.86    2.98
   5  -2  -1    7.23    3.13
   5   2  -1   11.50    4.96
   5   2  -1    7.55    4.05
  -5  -2   1   12.60    4.66
  -5  -2   1    8.82    4.49
  -5   2   2   14.13    3.88
  -5   2   2   23.59    4.75
   5  -2  -2   19.95    4.48
   5  -2  -2   15.87    3.66
   5  -2  -2   17.24    3.85
   5   2  -2   16.36    5.21
   5   2  -2   23.86    5.11
  -5  -2   2   16.75    5.15
  -5  -2   2   12.53    4.98
  -5   2   3  159.79   18.92
  -5   2   3  177.56   19.46
   5  -2  -3  187.92   19.42
   5  -2  -3  202.82   18.74
   5  -2  -3  179.61   18.50
   5   2  -3  176.28   20.72
   5   2  -3  160.53   19.98
  -5  -2   3  177.63   20.46
  -5  -2   3  180.82   20.94
  -5   2   4   81.34    9.59
  -5   2   4   86.88    9.95
   5  -2  -4   76.11    9.56
   5  -2  -4   74.85    8.39
   5  -2  -4   82.58    8.47
   5   2  -4   83.72   11.35
   5   2  -4   74.12   10.47
  -5  -2   4  103.83   11.46
  -5  -2   4   81.75   11.46
  -5   2   5  562.16   59.74
  -5   2   5  599.64   59.59
  -5   2   5  656.81   59.97
   5  -2  -5  592.69   60.02
   5   2  -5  588.45   61.54
   5   2  -5  677.67   61.35
  -5  -2   5  612.35   61.13
  -5  -2   5  687.02   62.32
  -5   2   6   14.05    2.71
  -5   2   6   12.48    2.73
  -5   2   6    6.47    2.44
   5   2  -6    5.88    4.08
   5   2  -6    5.70    3.17
  -5  -2   6    8.46    3.76
  -5  -2   6   13.76    4.29
  -5   2   7   93.07    9.17
  -5   2   7   92.54    9.25
  -5   2   7   92.24    9.38
  -5   2   7   71.97    9.19
   5   2  -7   84.02   11.63
   5   2  -7   81.84   10.78
  -5  -2   7   94.06   11.37
  -5   2   8    8.79    1.75
  -5   2   8   11.20    1.83
   5   2  -8    7.05    4.15
   5   2  -8    7.64    3.15
  -5  -2   8    8.63    3.74
  -5  -2   8   10.71    4.20
   5   2  -9  607.81   67.57
   5   2  -9  736.99   67.49
  -5  -2   9  697.07   67.64
  -5  -2   9  702.09   68.45
   5   2 -10    4.18    3.30
   5   2 -10    3.03    2.28
  -5  -2  10    3.53    2.85
  -5  -2  10    3.19    3.15
   5   2 -11    0.37    3.04
   5   2 -11    6.70    2.78
  -5  -2  11    5.87    3.21
  -5  -2  11    3.98    3.37
   5   2 -12   93.09   11.68
   5   2 -12   88.42   10.65
  -5  -2  12   86.40   11.30
  -5  -2  12   88.71   12.01
   5   2 -13   87.84   10.36
   5   2 -13   62.34    8.63
  -5  -2  13   81.07    9.88
  -5  -2  13   53.73    9.50
   5   2 -14   45.22    7.55
  -5  -2  14   55.41    7.80
  -5  -2  14   39.06    7.70
   5   2 -15  373.55   40.91
  -5  -2  15  408.20   40.88
  -5  -2  15  412.08   41.86
   5  -2 -16    0.00    1.30
   5  -2 -16    1.85    1.47
   5   2 -16    0.98    3.11
  -5  -2  16   -0.00    2.73
  -5  -2  16    4.51    3.39
  -5   2  17    5.84    2.35
   5  -2 -17    2.65    1.76
   5  -2 -17    4.09    1.91
   5   2 -17    5.52    3.52
  -5  -2  17    6.51    3.57
  -5  -2  17   11.30    4.28
  -5   2  18    2.74    2.30
   5  -2 -18    0.47    1.58
   5  -2 -18   -0.00    1.95
   5   2 -18   -0.00    2.80
  -5  -2  18    0.00    2.67
  -5  -2  18    0.54    3.01
  -5   2  19  123.93   14.87
   5  -2 -19  127.55   14.15
   5  -2 -19  131.13   14.30
   5   2 -19  141.20   16.66
  -5  -2  19  130.99   16.10
  -5   2  20   63.16    9.22
   5  -2 -20   69.30    8.66
   5   2 -20   63.06   10.25
  -5  -2  20   78.86   10.58
  -5   2  21    2.40    2.62
   5  -2 -21    3.81    2.55
   5   2 -21    0.00    3.14
  -5  -2  21    1.44    3.30
  -5  -2  21    5.04    3.53
  -5   2  22   13.99    4.28
   5   2 -22    8.66    4.72
   5   2 -22   12.00    4.78
  -5  -2  22    8.90    4.34
  -5  -2  22    8.76    4.74
   5   2 -23   19.46    5.51
  -5  -2  23    7.71    4.83
   5   2 -24    1.14    3.75
  -5  -2  24    1.81    4.05
   5   2 -25   79.35   12.45
  -5  -2  25   75.27   12.74
  -5  -2  26   10.30    5.26
  -5  -2  27   50.91   10.63
  -5  -2  28    0.00    3.97
  -5  -2  29   40.69    9.68
  -5  -2  30   -0.00    4.84
  -5  -2  31   21.52    7.36
  -5  -2  32    4.44    4.76
  -5  -2  33    2.79    5.16
  -5  -2  34    0.00    4.69
  -5  -2  35    1.32    4.63
  -5  -2  36   -0.00    4.70
  -5  -2  37    1.42    5.16
  -5  -2  38   -0.00    5.59
  -5   3   1  278.43   30.05
  -5   3   1  308.91   30.40
  -5   3   1  351.62   31.19
   5  -3  -1  292.10   30.10
   5  -3  -1  331.62   30.11
   5   3  -1  137.00   29.67
   5   3  -1  344.56   32.16
  -5  -3   1  308.00   31.72
  -5  -3   1  335.70   32.93
  -5   3   2   60.76    8.79
  -5   3   2   61.28    8.80
  -5   3   2   63.01    9.10
  -5   3   2   82.73    9.76
   5  -3  -2   62.34    8.49
   5  -3  -2   71.38    8.55
   5   3  -2   65.92   10.59
   5   3  -2   71.03   10.30
  -5  -3   2   66.77   10.19
  -5  -3   2   64.68   10.84
  -5   3   3  107.37   12.81
  -5   3   3   93.25   12.63
  -5   3   3  121.15   13.38
  -5   3   3  114.20   13.19
   5  -3  -3  115.51   12.36
   5  -3  -3  108.19   12.14
   5   3  -3   98.91   14.53
   5   3  -3  124.95   14.60
  -5  -3   3  119.46   14.56
  -5  -3   3  119.95   15.27
  -5   3   4    7.32    2.73
  -5   3   4    0.00    2.55
  -5   3   4    4.06    2.40
  -5   3   4    5.45    2.82
   5  -3  -4    4.76    1.85
   5  -3  -4    3.97    1.82
   5   3  -4    5.19    4.28
   5   3  -4    3.57    3.55
  -5  -3   4    5.74    3.76
  -5  -3   4    1.77    3.91
  -5   3   5  268.17   24.06
  -5   3   5  239.95   23.91
  -5   3   5  236.72   24.13
  -5   3   5  201.73   23.78
   5   3  -5  221.76   26.13
   5   3  -5  248.39   25.87
  -5  -3   5  218.62   25.46
  -5  -3   5  218.77   26.35
  -5   3   6  246.26   23.79
  -5   3   6  249.21   23.86
  -5   3   6  203.46   23.82
  -5   3   6  229.49   23.96
   5   3  -6  219.41   26.22
  -5  -3   6  278.78   26.48
  -5  -3   6  246.19   26.79
  -5   3   7   62.70    7.74
  -5   3   7   77.19    7.97
  -5   3   7   68.07    8.15
  -5   3   7   68.01    8.07
   5   3  -7   76.68   10.81
   5   3  -7   82.94   10.36
  -5  -3   7   75.48   10.20
  -5  -3   7   68.08   10.88
  -5   3   8   98.94   10.37
  -5   3   8  113.06   10.48
  -5   3   8   98.94   10.73
  -5   3   8   97.40   10.67
   5   3  -8   78.76   12.73
   5   3  -8  136.83   13.79
  -5  -3   8  109.92   13.35
  -5  -3   8   76.91   13.20
  -5   3   9   79.94    8.34
  -5   3   9   71.68    8.24
   5   3  -9  100.13   11.94
   5   3  -9  105.99   11.58
  -5  -3   9   83.65   11.03
  -5  -3   9   82.08   11.85
  -5   3  10   19.15    2.28
  -5   3  10   15.67    2.21
   5   3 -10   27.17    5.67
   5   3 -10   22.84    5.15
  -5  -3  10   26.84    5.26
  -5  -3  10   22.18    5.72
   5   3 -11    1.30    3.12
   5   3 -11    0.00    2.70
  -5  -3  11    3.64    3.43
  -5  -3  11    0.74    2.68
   5   3 -12   25.01    5.84
   5   3 -12   29.82    5.63
  -5  -3  12   21.54    5.32
  -5  -3  12   24.45    6.04
  -5   3  13  191.74   19.91
   5   3 -13  235.53   24.08
  -5  -3  13  225.12   23.43
  -5  -3  13  281.75   25.43
  -5   3  14   20.58    3.13
   5   3 -14   24.50    5.83
  -5  -3  14   24.34    5.45
  -5  -3  14   25.41    6.09
  -5   3  15   12.20    2.49
   5   3 -15   16.69    5.11
  -5  -3  15   16.48    4.70
  -5  -3  15    3.59    3.75
  -5   3  16   39.53    5.68
   5  -3 -16   45.26    4.74
   5  -3 -16   41.35    4.72
   5   3 -16   50.22    8.48
  -5  -3  16   54.56    8.24
  -5  -3  16   56.30    9.31
  -5   3  17   68.67    8.71
   5  -3 -17   68.28    7.80
   5  -3 -17   74.14    7.90
   5   3 -17   74.84   11.25
  -5  -3  17   86.84   11.11
  -5   3  18    7.83    3.00
   5  -3 -18   13.33    2.56
   5  -3 -18    9.03    2.64
   5   3 -18   12.40    4.86
  -5  -3  18   11.66    4.33
  -5   3  19    0.98    2.12
   5  -3 -19    0.67    1.71
   5   3 -19    5.21    4.02
  -5  -3  19    6.67    3.76
  -5   3  20    0.73    2.50
   5   3 -20    0.21    3.59
  -5  -3  20   -0.00    3.24
  -5  -3  20   -0.00    3.24
  -5   3  21   56.34    8.63
   5   3 -21   53.71   10.03
  -5  -3  21   66.89   10.11
  -5  -3  21   56.63   10.56
  -5   3  22   81.53   10.12
   5   3 -22  107.78   12.78
  -5  -3  22   27.80    8.57
  -5  -3  22   77.50   12.05
   5   3 -23   91.85   14.48
  -5  -3  23  132.21   15.51
  -5  -3  23   84.24   14.71
   5   3 -24   12.35    5.59
  -5  -3  24    7.65    4.79
   5   3 -25   -0.00    4.35
  -5  -3  25    0.30    4.46
   5   3 -26    1.31    4.19
  -5  -3  26    1.95    5.05
  -5  -3  27   24.12    8.04
  -5  -3  28   11.61    6.47
  -5  -3  29   25.49    8.05
  -5  -3  30    2.81    5.20
  -5  -3  31    3.32    4.96
  -5  -3  32   -0.00    5.43
  -5  -3  33   14.91    6.67
  -5  -3  34    1.38    4.69
  -5  -3  35    3.32    5.04
  -5  -3  36   -0.00    4.96
  -5  -3  37    3.50    5.67
  -5  -3  38    5.08    6.02
  -5   4   1   71.25   10.93
  -5   4   1   78.07   10.98
  -5   4   1   93.67   11.90
  -5   4   1   92.33   11.66
   5  -4  -1   92.72   11.28
   5  -4  -1   80.55   10.71
   5   4  -1   84.12   13.13
   5   4  -1  111.01   13.57
  -5  -4   1   81.52   12.28
  -5  -4   1   74.76   12.92
  -5   4   2   15.17    4.27
  -5   4   2    8.07    3.33
  -5   4   2   17.09    4.34
  -5   4   2    8.39    3.75
   5  -4  -2   17.22    3.87
   5  -4  -2    8.79    3.33
   5   4  -2   16.44    6.21
   5   4  -2    8.62    4.71
  -5  -4   2   14.63    5.22
  -5  -4   2   10.28    4.87
  -5   4   3   36.19    6.23
  -5   4   3   34.19    6.01
  -5   4   3   38.65    6.54
  -5   4   3   43.39    6.64
   5  -4  -3   42.59    5.93
   5  -4  -3   37.16    5.68
   5   4  -3   34.56    8.08
   5   4  -3   38.38    7.68
  -5  -4   3   32.58    7.13
  -5  -4   3   36.45    8.27
  -5   4   4   80.97    9.58
  -5   4   4   62.57    9.04
  -5   4   4   75.46    9.95
  -5   4   4   82.96    9.77
   5  -4  -4   64.90    8.46
   5  -4  -4   78.17    8.58
   5   4  -4   82.39   12.13
   5   4  -4   69.22   10.81
  -5  -4   4   72.14   10.98
  -5  -4   4   60.33   11.26
  -5   4   5  136.25   18.50
  -5   4   5  171.85   18.96
  -5   4   5  190.95   19.67
  -5   4   5  194.03   19.47
   5  -4  -5  178.73   17.69
   5  -4  -5  182.93   17.68
   5   4  -5  178.14   21.55
   5   4  -5  195.15   21.35
  -5  -4   5  172.54   20.74
  -5  -4   5  181.98   21.84
  -5   4   6    2.20    2.42
  -5   4   6   -0.00    2.24
  -5   4   6   -0.00    1.89
   5   4  -6    0.93    4.17
   5   4  -6   -0.00    2.85
  -5  -4   6    1.11    3.76
  -5  -4   6    0.30    2.80
  -5   4   7    7.60    2.67
  -5   4   7    6.96    2.52
  -5   4   7   10.20    2.96
   5   4  -7    3.49    4.11
   5   4  -7   12.83    4.42
  -5  -4   7    6.77    4.19
  -5  -4   7   14.67    5.05
  -5   4   8   71.90    9.17
  -5   4   8   88.63    9.46
  -5   4   8   72.73    9.54
   5  -4  -8   92.28    9.44
   5   4  -8   96.78   12.69
   5   4  -8   72.42   11.30
  -5  -4   8   88.24   11.97
  -5  -4   8   93.60   13.01
  -5   4   9  113.44   12.34
  -5   4   9  103.71   12.64
   5  -4  -9  124.54   12.42
   5   4  -9  123.91   15.72
   5   4  -9  128.55   15.36
  -5  -4   9  120.56   15.14
  -5  -4   9  130.77   16.50
  -5   4  10  176.93   17.74
  -5   4  10  172.34   18.17
   5  -4 -10  170.67   17.59
   5   4 -10  181.56   21.48
  -5  -4  10  184.90   20.84
  -5  -4  10  196.58   22.13
  -5   4  11  203.40   22.22
  -5   4  11  213.90   22.88
   5  -4 -11  280.72   22.47
   5   4 -11  210.26   25.87
  -5  -4  11  193.16   25.12
  -5  -4  11  238.49   27.04
  -5   4  12    7.31    1.62
  -5   4  12    9.01    2.42
   5  -4 -12   12.62    1.76
   5   4 -12    8.11    4.45
  -5  -4  12   13.07    4.79
  -5  -4  12    9.76    4.81
  -5   4  13    2.20    1.06
  -5   4  13    0.00    1.67
   5  -4 -13    1.46    0.91
   5   4 -13    5.00    4.46
  -5  -4  13    0.45    3.12
  -5  -4  13    3.70    3.90
  -5   4  14   28.29    3.50
  -5   4  14   33.35    4.74
   5  -4 -14   29.27    3.51
   5   4 -14   42.46    7.86
  -5  -4  14   32.97    6.75
  -5  -4  14   33.42    7.22
  -5   4  15  364.68   33.27
  -5   4  15  345.92   34.29
   5  -4 -15  316.89   33.09
   5   4 -15  354.76   37.72
  -5  -4  15  381.13   37.43
  -5  -4  15  352.51   38.32
  -5   4  16   68.81    7.48
  -5   4  16   57.67    8.23
   5  -4 -16   70.02    7.46
   5   4 -16   65.65   11.06
  -5  -4  16   77.52   11.07
  -5   4  17  116.07   11.24
  -5   4  17  102.78   12.02
   5  -4 -17   92.56   10.89
   5   4 -17   99.20   14.73
  -5  -4  17  105.00   14.26
  -5   4  18    3.01    2.66
   5  -4 -18    1.62    1.77
   5   4 -18    3.53    4.38
  -5  -4  18    5.86    3.98
  -5   4  19  203.79   23.07
   5   4 -19  220.48   25.71
  -5  -4  19  230.38   25.37
  -5  -4  19  209.36   26.35
  -5   4  20    5.17    3.36
   5   4 -20    6.06    4.68
  -5  -4  20    9.33    4.65
  -5  -4  20    0.36    3.88
  -5   4  21   53.99    8.39
   5   4 -21   42.39    9.73
  -5  -4  21   83.45   11.19
  -5  -4  21   42.03    9.60
   5   4 -22    4.89    4.54
  -5  -4  22    1.19    3.72
   5   4 -23    7.31    5.26
  -5  -4  23    4.11    4.38
   5   4 -24    4.75    5.07
  -5  -4  24    1.12    3.84
   5   4 -25   14.21    6.25
  -5  -4  25   27.78    7.89
   5   4 -26   21.77    7.39
  -5  -4  26   22.26    7.46
   5   4 -27    9.82    5.98
  -5  -4  27    5.40    4.66
  -5  -4  28   -0.00    4.38
  -5  -4  29   20.68    7.74
  -5  -4  30    5.34    5.10
  -5  -4  31   22.06    7.41
  -5  -4  32   10.70    6.34
  -5  -4  33    0.00    4.66
  -5  -4  34    5.30    5.38
  -5  -4  35   11.30    6.92
  -5  -4  36    0.46    4.72
  -5  -4  37    2.29    5.85
  -5   5   1  226.80   24.88
   5  -5  -1  221.19   24.56
   5  -5  -1  208.68   24.44
   5  -5  -1  255.90   24.60
   5   5  -1  200.09   26.43
   5   5  -1  188.29   25.71
  -5  -5   1  225.78   25.95
  -5  -5   1  245.75   27.71
  -5   5   2   61.09    9.16
  -5   5   2   53.27    9.44
   5  -5  -2   57.83    8.88
   5  -5  -2   78.32    9.54
   5  -5  -2   58.70    8.52
   5   5  -2   69.79   11.75
   5   5  -2   65.49   10.56
  -5  -5   2   55.38   10.07
  -5  -5   2   57.96   11.13
  -5   5   3  167.75   18.89
  -5   5   3  170.53   19.49
   5  -5  -3  168.61   18.64
   5  -5  -3  172.78   18.50
   5  -5  -3  156.51   17.94
   5   5  -3  143.10   20.52
   5   5  -3  154.42   20.37
  -5  -5   3  168.19   20.34
  -5  -5   3  165.29   21.34
  -5   5   4   42.15    6.86
  -5   5   4   40.05    7.28
   5  -5  -4   44.49    6.86
   5  -5  -4   31.24    5.87
   5  -5  -4   47.71    6.27
   5   5  -4   48.07    9.25
   5   5  -4   44.33    8.39
  -5  -5   4   38.91    7.96
  -5  -5   4   44.78    9.50
  -5   5   5   16.70    4.36
  -5   5   5   24.44    5.25
   5  -5  -5   18.15    4.21
   5  -5  -5   21.34    3.88
   5  -5  -5   15.68    3.55
   5   5  -5   30.69    7.71
   5   5  -5   24.65    6.42
  -5  -5   5   26.75    6.40
  -5  -5   5   34.85    7.65
  -5   5   6   11.19    3.52
  -5   5   6   12.00    3.81
   5  -5  -6   14.47    3.56
   5  -5  -6   12.99    2.57
   5  -5  -6   15.78    2.78
   5   5  -6    9.16    4.96
   5   5  -6   12.08    4.73
  -5  -5   6   12.93    4.90
  -5  -5   6   16.87    5.74
  -5   5   7  284.02   29.59
  -5   5   7  272.55   30.05
   5  -5  -7  262.11   29.33
   5   5  -7  294.88   32.66
  -5  -5   7  462.25   36.33
  -5   5   8  129.18   15.25
  -5   5   8  142.39   15.92
   5  -5  -8  139.03   15.23
   5   5  -8  153.09   18.44
  -5  -5   8  160.20   18.05
  -5  -5   8  116.45   17.99
  -5   5   9    8.99    3.06
  -5   5   9   21.53    4.10
   5  -5  -9    5.74    2.82
   5   5  -9   10.54    5.05
  -5  -5   9   11.58    4.99
  -5  -5   9   12.42    5.54
  -5   5  10    1.02    2.13
  -5   5  10    3.68    2.51
   5  -5 -10    3.16    1.92
   5   5 -10    0.00    3.82
  -5  -5  10    0.80    3.23
  -5  -5  10    0.00    3.90
  -5   5  11   13.13    3.53
  -5   5  11   12.48    3.36
   5  -5 -11   12.06    2.95
   5   5 -11   16.05    5.83
  -5  -5  11   19.82    5.41
  -5  -5  11   16.08    5.64
  -5   5  12  282.26   27.95
  -5   5  12  263.22   28.40
   5  -5 -12  276.05   27.71
   5   5 -12  277.54   31.60
  -5  -5  12  273.85   30.86
  -5  -5  12  294.06   32.57
  -5   5  13  297.78   29.82
  -5   5  13  275.42   30.38
   5  -5 -13  283.66   29.60
   5   5 -13  348.05   34.52
  -5  -5  13  323.53   33.34
  -5  -5  13  344.27   35.15
  -5   5  14   19.28    3.47
  -5   5  14   13.60    3.66
   5  -5 -14   15.52    3.19
   5   5 -14   22.56    6.88
  -5  -5  14   10.40    4.90
  -5   5  15    4.57    2.26
  -5   5  15    4.91    2.73
   5  -5 -15    3.68    2.06
   5   5 -15    3.31    4.35
  -5  -5  15    1.41    3.57
  -5   5  16   46.88    6.69
  -5   5  16   46.52    7.55
   5  -5 -16   54.71    6.72
   5   5 -16   59.09   10.54
  -5  -5  16   79.48   10.80
  -5   5  17   98.65   11.16
  -5   5  17   79.32   11.74
   5   5 -17  130.78   16.20
  -5  -5  17  110.87   14.55
  -5   5  18   29.30    5.04
  -5   5  18   35.16    6.43
   5   5 -18   48.10    9.27
  -5  -5  18   31.69    8.78
  -5   5  19   91.56   12.01
   5   5 -19   85.13   14.04
  -5  -5  19   98.00   15.41
  -5   5  20    1.74    3.39
   5   5 -20    3.08    4.68
  -5  -5  20   -0.00    4.92
   5   5 -21    5.49    4.61
  -5  -5  21    0.99    4.23
   5   5 -22   65.35   11.60
  -5  -5  22   41.52   10.63
   5   5 -23   51.40   10.15
  -5  -5  23   34.05    9.27
   5   5 -24   17.95    7.04
  -5  -5  24   11.25    6.32
   5   5 -25    1.12    4.69
  -5  -5  25    1.74    4.31
  -5  -5  26    1.63    4.28
  -5  -5  27   19.98    7.16
  -5  -5  28   29.60    8.88
  -5  -5  29   10.62    5.70
  -5  -5  30   -0.00    4.48
  -5  -5  31    3.01    4.86
  -5  -5  32    7.51    6.63
  -5  -5  33    2.11    5.62
  -5  -5  34    6.53    5.57
  -5  -5  35    1.04    4.90
  -5  -5  36    0.00    4.75
  -5  -5  37    0.02    4.35
  -5   6   1   30.29    6.14
   5  -6  -1   22.19    5.34
   5  -6  -1   19.14    5.08
   5   6  -1   35.77    8.06
   5   6  -1   19.35    6.35
  -5  -6   1   17.24    5.82
  -5  -6   1   17.11    6.86
  -5   6   2    1.72    3.50
   5  -6  -2    8.14    3.55
   5  -6  -2   -0.00    2.66
   5   6  -2    4.66    5.60
   5   6  -2    4.76    3.56
  -5  -6   2    7.65    4.40
  -5  -6   2    0.00    3.53
  -5   6   3   71.13   11.21
  -5   6   3   81.80   12.40
   5  -6  -3   82.04   11.39
   5  -6  -3   87.38   11.54
   5  -6  -3   84.77   10.92
   5   6  -3   83.74   13.88
  -5  -6   3  102.21   13.61
  -5  -6   3  101.16   14.83
  -5   6   4  107.84   15.23
  -5   6   4  181.18   17.83
   5  -6  -4  126.36   15.44
   5  -6  -4  131.06   15.39
   5  -6  -4  123.17   14.71
   5   6  -4  133.38   18.37
  -5  -6   4  123.32   17.19
  -5  -6   4  133.00   18.84
  -5   6   5   84.37   13.20
  -5   6   5  114.32   14.55
   5  -6  -5  105.24   13.49
   5  -6  -5  117.66   13.34
   5  -6  -5  119.95   12.94
   5   6  -5  118.48   16.42
  -5  -6   5  119.29   15.64
  -5  -6   5  112.58   16.72
  -5   6   6   30.41    5.76
  -5   6   6    9.97    4.54
   5  -6  -6   28.54    5.26
   5  -6  -6   31.95    4.99
   5  -6  -6   25.98    4.42
   5   6  -6   24.48    7.25
  -5  -6   6   34.33    7.19
  -5  -6   6   35.10    8.22
  -5   6   7   81.37   10.83
  -5   6   7   74.06   11.15
   5  -6  -7   74.01   10.44
   5  -6  -7   87.44    9.75
   5  -6  -7   79.02    9.42
   5   6  -7   95.73   13.80
  -5  -6   7   97.55   13.25
  -5  -6   7   87.48   14.14
  -5   6   8   31.77    5.79
  -5   6   8   35.46    6.35
   5  -6  -8   42.37    6.04
   5  -6  -8   29.24    4.31
   5  -6  -8   28.69    4.18
   5   6  -8   21.70    7.01
  -5  -6   8   43.36    7.96
  -5  -6   8   36.80    8.62
  -5   6   9  107.66   13.08
  -5   6   9  100.26   13.48
   5  -6  -9  118.28   13.10
   5   6  -9  117.16   16.25
  -5  -6   9  108.97   15.12
  -5  -6   9   94.76   15.84
  -5   6  10  128.89   15.33
  -5   6  10  117.42   15.71
   5  -6 -10  149.23   15.47
   5   6 -10  153.02   19.12
  -5  -6  10  110.36   16.82
  -5  -6  10  179.15   20.48
  -5   6  11   96.26   11.91
  -5   6  11   88.74   12.26
   5  -6 -11   89.28   11.43
   5   6 -11  114.63   15.48
  -5  -6  11  107.37   14.46
  -5  -6  11  104.95   15.79
  -5   6  12   19.02    4.62
  -5   6  12   34.52    5.79
   5  -6 -12   25.46    4.68
   5   6 -12   25.51    7.39
  -5  -6  12   19.11    6.85
  -5   6  13    2.12    2.93
  -5   6  13    5.91    3.28
   5  -6 -13    4.02    2.64
   5   6 -13    2.60    4.65
  -5   6  14  107.02   13.09
  -5   6  14  113.30   13.94
   5  -6 -14  105.42   12.76
   5   6 -14  149.54   17.79
  -5   6  15   82.04   10.39
  -5   6  15   88.15   11.32
   5  -6 -15   76.62    9.99
   5   6 -15   93.45   14.23
  -5   6  16    2.54    2.54
  -5   6  16    1.79    2.70
   5   6 -16   -0.00    4.55
  -5  -6  16    1.69    4.11
  -5   6  17   80.54   10.38
  -5   6  17   77.48   11.20
   5   6 -17   97.97   14.23
  -5  -6  17   77.09   13.70
  -5   6  18   14.11    4.79
   5   6 -18   32.57    8.40
  -5  -6  18   24.37    7.22
  -5   6  19   23.28    5.85
   5   6 -19   31.51    8.22
  -5  -6  19   31.78    8.45
   5   6 -20    2.08    4.88
  -5  -6  20   -0.00    5.09
   5   6 -21   20.85    7.24
  -5  -6  21    8.64    5.87
  -5  -6  22   19.81    7.83
  -5  -6  23   -0.00    4.87
  -5  -6  24    3.76    4.91
  -5  -6  25   29.43    8.47
   5   6 -26   18.89    7.62
  -5  -6  26   12.34    6.63
   5   6 -27    5.47    6.20
  -5  -6  27   10.37    6.59
   5   6 -28   -0.00    4.84
  -5  -6  28    0.16    4.81
  -5  -6  29    8.40    5.92
  -5  -6  30   19.40    7.54
  -5  -6  31    7.45    5.44
  -5  -6  32    1.98    5.08
  -5  -6  33    1.46    4.69
  -5  -6  34    3.79    5.68
  -5  -6  35    0.60    4.74
  -5  -6  36    9.69    6.64
  -5   7   1    6.26    3.91
   5  -7  -1    6.34    3.65
   5  -7  -1   10.04    4.62
   5   7  -1    8.13    5.83
  -5  -7   1   12.90    6.58
  -5   7   2  137.44   19.87
   5  -7  -2  176.71   20.58
   5  -7  -2  169.15   20.68
   5   7  -2  249.06   25.39
  -5  -7   2  179.22   23.64
  -5   7   3  120.24   15.83
   5  -7  -3  129.36   15.81
   5  -7  -3  113.25   15.70
   5   7  -3  141.62   18.98
  -5  -7   3  123.08   18.55
  -5   7   4  106.90   12.63
  -5   7   4   71.45   11.94
   5  -7  -4   88.74   11.73
   5  -7  -4   59.79   10.66
   5   7  -4   83.85   14.07
  -5  -7   4  101.55   15.40
  -5   7   5   17.25    5.34
  -5   7   5   23.13    5.67
   5  -7  -5   14.74    4.64
   5  -7  -5   18.73    4.73
   5   7  -5   11.24    6.12
  -5  -7   5   22.45    7.30
  -5   7   6   31.30    6.57
  -5   7   6   31.19    7.00
   5  -7  -6   29.52    6.16
   5  -7  -6   38.00    6.37
   5   7  -6   35.49    8.69
  -5  -7   6   31.05    8.92
  -5   7   7  123.80   17.13
  -5   7   7  125.37   17.89
   5  -7  -7  157.55   17.54
   5  -7  -7  157.15   16.87
   5   7  -7  167.90   20.83
  -5  -7   7  162.72   21.44
  -5   7   8  312.29   33.86
  -5   7   8  305.67   34.59
   5  -7  -8  329.84   33.70
   5  -7  -8  322.51   32.70
   5   7  -8  332.26   36.90
  -5  -7   8  305.96   37.41
  -5   7   9   33.84    6.47
  -5   7   9   34.82    6.97
   5  -7  -9   23.13    5.53
   5  -7  -9   37.97    5.31
   5   7  -9   30.69    8.42
  -5  -7   9   27.84    8.81
  -5   7  10   11.98    4.27
  -5   7  10    9.71    4.33
   5  -7 -10   15.54    4.30
   5  -7 -10   14.85    3.01
   5   7 -10   12.41    6.19
  -5  -7  10   15.78    6.54
  -5   7  11   18.75    4.87
  -5   7  11   19.48    5.18
   5  -7 -11   17.93    4.34
   5  -7 -11   13.55    2.46
   5  -7 -11   15.57    2.46
   5   7 -11   20.50    7.06
  -5   7  12  148.48   17.57
  -5   7  12  136.88   18.03
   5  -7 -12  157.85   17.31
   5   7 -12  149.92   20.54
  -5   7  13   89.45   11.92
  -5   7  13   85.49   12.36
   5  -7 -13   93.32   11.51
   5   7 -13   86.01   14.53
  -5   7  14    1.01    3.04
  -5   7  14    0.00    2.97
   5   7 -14    4.07    5.51
  -5  -7  14    0.00    4.83
  -5   7  15   65.53    9.38
  -5   7  15   57.23    9.53
   5   7 -15   51.71   11.47
  -5  -7  15   67.62   12.69
  -5   7  16    9.43    4.01
  -5   7  16    9.02    4.17
   5   7 -16   10.14    6.35
  -5  -7  16    6.34    5.58
  -5  -7  17    2.99    5.30
  -5  -7  18  143.08   21.22
  -5  -7  19    1.58    3.83
  -5  -7  20    0.50    4.78
  -5  -7  21    4.57    6.02
   5   7 -22   19.17    7.75
  -5  -7  22   26.75    9.13
   5   7 -23   11.92    6.43
  -5  -7  23   19.60    8.17
   5   7 -24   34.82    9.30
  -5  -7  24   22.11    8.42
   5   7 -25    0.00    4.57
  -5  -7  25    8.15    6.34
   5   7 -26    0.00    4.39
  -5  -7  26    2.50    5.01
   5   7 -27    2.91    5.24
  -5  -7  27    6.72    6.34
   5   7 -28   39.46   10.20
  -5  -7  28   25.44    9.46
   5   7 -29    0.79    4.68
  -5  -7  29    5.32    6.11
  -5  -7  31   -0.00    5.95
  -5  -7  32    5.27    6.31
  -5  -7  33    0.38    5.89
  -5  -7  34   25.97    9.13
  -5  -7  35    4.91    6.72
  -5   8   1   19.67    6.18
  -5   8   1   23.19    7.17
   5  -8  -1   21.83    6.54
  -5  -8   1   14.40    7.61
  -5   8   2   11.70    5.27
  -5   8   2   22.57    6.54
   5  -8  -2   11.98    4.74
   5  -8  -2    0.00    3.94
   5   8  -2   18.68    7.29
  -5  -8   2   12.94    6.82
  -5   8   3    8.87    4.97
   5  -8  -3   15.72    5.23
   5  -8  -3   16.52    5.62
   5   8  -3   15.45    6.94
  -5  -8   3   10.99    6.59
  -5   8   4  487.29   47.61
   5  -8  -4  414.54   46.36
   5  -8  -4  420.59   46.80
   5   8  -4  443.48   49.59
  -5  -8   4  493.47   51.35
  -5   8   5   47.33    9.15
  -5   8   5   44.50    9.27
   5  -8  -5   51.87    8.70
   5  -8  -5   51.52    8.72
   5   8  -5   36.47   10.16
  -5  -8   5   52.90   11.28
  -5   8   6  129.84   16.69
  -5   8   6  107.58   16.93
   5  -8  -6  142.66   16.64
   5  -8  -6  138.91   16.42
   5   8  -6  130.14   18.71
  -5  -8   6  114.94   19.05
  -5   8   7   -0.00    3.42
  -5   8   7    3.22    3.86
   5  -8  -7    0.37    3.24
   5  -8  -7    0.87    2.69
   5   8  -7    4.73    5.29
  -5  -8   7   -0.00    5.46
  -5   8   8  121.82   14.39
  -5   8   8   72.89   13.28
   5  -8  -8  104.13   13.36
   5  -8  -8   95.88   12.62
  -5   8   9  174.52   19.02
  -5   8   9  157.89   19.68
   5  -8  -9  160.33   18.37
   5  -8  -9  124.12   16.78
  -5   8  10   75.02   10.80
  -5   8  10   57.30   10.89
   5  -8 -10   68.85   10.20
   5  -8 -10   74.46    9.48
  -5   8  11   23.18    6.23
  -5   8  11   18.14    5.89
   5  -8 -11   30.50    6.16
   5  -8 -11   27.90    4.83
  -5   8  12   28.27    7.10
  -5   8  12   44.99    8.40
   5  -8 -12   32.94    5.23
  -5  -8  12   39.21    9.85
  -5   8  13    1.87    3.95
   5  -8 -13    0.85    1.75
  -5  -8  13   -0.00    5.88
  -5   8  14  165.99   19.61
  -5  -8  14  145.24   22.45
  -5   8  15    3.41    3.92
  -5  -8  15    2.20    5.44
  -5  -8  16    1.99    4.32
   5   8 -17    2.53    5.97
  -5  -8  17    3.11    5.01
   5   8 -18    2.32    5.61
  -5  -8  18    0.99    5.14
   5   8 -19    1.11    5.41
  -5  -8  19    5.54    5.21
   5   8 -20   64.85   12.95
  -5  -8  20   67.81   13.88
   5   8 -21    1.19    5.91
  -5  -8  21   -0.00    5.22
   5   8 -22    6.65    6.27
  -5  -8  22    8.43    6.33
   5   8 -23    2.53    5.19
  -5  -8  23    0.00    4.48
   5   8 -24   25.81    9.20
  -5  -8  24   16.84    8.10
   5   8 -25    7.85    6.05
  -5  -8  25   -0.00    6.40
   5   8 -26   13.57    6.96
  -5  -8  26   13.67    7.63
   5   8 -27    0.00    5.08
  -5  -8  27    3.19    5.45
   5   8 -28    0.59    4.90
  -5  -8  28    1.13    5.37
   5   8 -29   -0.00    5.93
  -5  -8  29    1.08    5.29
   5   8 -30   26.67    8.58
  -5  -8  30    0.00    7.05
  -5  -8  31    9.62    7.17
  -5  -8  32    5.59    5.89
  -5  -8  33    2.83    5.62
  -5  -8  34   -0.00    5.89
  -5   9   1   -0.00    4.42
  -5  -9   1    1.88    5.61
  -5   9   2  172.43   22.35
   5  -9  -2  190.11   22.23
  -5  -9   2  164.83   24.99
  -5   9   3   15.82    6.02
   5  -9  -3   19.64    5.88
  -5  -9   3   22.06    8.29
  -5   9   4    0.82    4.24
   5  -9  -4   -0.00    3.37
  -5  -9   4    0.90    4.87
  -5   9   5    7.28    4.67
   5  -9  -5   16.42    5.25
  -5  -9   5    6.63    5.98
  -5   9   6   41.16    9.20
   5  -9  -6   59.71    9.64
  -5   9   7    8.29    4.88
   5  -9  -7   19.37    5.65
  -5   9   8  158.23   18.95
   5  -9  -8  125.12   17.54
   5   9  -8  143.88   20.63
  -5   9   9    9.81    5.10
   5  -9  -9    9.58    4.29
   5   9  -9    2.80    5.37
  -5   9  10   -0.00    4.18
   5   9 -10   -0.00    5.57
  -5  -9  10    0.85    4.57
  -5   9  11    9.98    4.95
   5   9 -11    0.00    5.53
  -5  -9  11    0.00    4.79
  -5   9  12  200.54   22.82
   5   9 -12  186.03   25.31
  -5  -9  12  155.38   25.13
  -5   9  13    0.00    4.63
   5   9 -13    5.26    5.64
  -5  -9  13    0.00    6.51
  -5   9  14   44.94    8.56
   5   9 -14   30.93    9.53
  -5  -9  14   28.91    9.92
   5   9 -15    1.48    4.93
  -5  -9  15    1.77    6.45
   5   9 -16   23.92    8.45
  -5  -9  16   18.70    8.41
   5   9 -17   -0.00    5.17
  -5  -9  17    0.87    6.09
   5   9 -18   74.59   14.10
  -5  -9  18   63.70   14.36
   5   9 -19    4.62    7.19
  -5  -9  19    6.89    6.34
   5   9 -20    1.50    5.50
  -5  -9  20    2.44    5.58
   5   9 -21    0.00    4.83
  -5  -9  21   -0.00    4.33
   5   9 -22   18.46    8.11
  -5  -9  22   42.03   10.96
   5   9 -23    3.09    5.32
  -5  -9  23    5.36    6.30
   5   9 -24   30.47    9.33
  -5  -9  24   13.24    7.73
   5   9 -25    6.54    6.10
  -5  -9  25    1.87    4.80
   5   9 -26    1.69    5.39
  -5  -9  26    2.80    6.26
   5   9 -27    2.70    6.07
  -5  -9  27    0.34    5.13
   5   9 -28   32.76    9.77
  -5  -9  28    8.79    7.07
   5   9 -29    1.19    5.45
  -5  -9  29    0.54    5.58
   5   9 -30    2.37    5.40
  -5  -9  30   -0.00    6.85
  -5  -9  31    1.02    5.79
  -5  -9  32    9.04    7.43
  -5  -9  33    0.00    4.95
  -5  10   1   10.08    5.85
   5  10  -1   18.73    7.54
  -5 -10   1    6.60    7.24
  -5  10   2   -0.00    4.74
   5  10  -2    1.98    6.42
  -5 -10   2   -0.00    5.15
  -5  10   3   -0.00    5.24
   5  10  -3    3.35    6.24
  -5 -10   3    4.25    5.48
  -5  10   4   10.64    5.91
   5  10  -4   17.15    8.02
  -5  10   5    5.00    4.84
   5  10  -5   -0.00    5.09
  -5  10   6   34.95    8.53
   5  10  -6   41.03   10.71
  -5  10   7    9.55    5.32
   5 -10  -7   10.02    5.13
   5  10  -7    4.27    5.83
  -5  10   8    7.38    4.93
   5  10  -8    3.78    6.13
  -5 -10   8   10.95    7.22
  -5  10   9   -0.00    4.87
   5  10  -9    3.69    5.34
  -5 -10   9   12.90    6.90
  -5  10  10   87.65   13.66
   5  10 -10   80.93   14.89
  -5 -10  10   92.58   17.15
  -5  10  11    0.00    4.71
   5  10 -11    3.82    6.44
  -5 -10  11    7.88    6.29
  -5  10  12    0.00    4.91
   5  10 -12    1.22    6.07
  -5 -10  12    1.64    5.48
  -5  10  13   -0.00    4.44
   5  10 -13    1.21    5.60
  -5 -10  13    6.19    6.37
   5  10 -14   38.66   11.19
  -5 -10  14   55.89   13.45
   5  10 -15    0.00    5.30
  -5 -10  15   -0.00    5.42
   5  10 -16   38.57   10.95
  -5 -10  16   38.32   11.18
   5  10 -17    1.34    5.67
  -5 -10  17    4.56    6.02
   5  10 -18    5.74    5.90
  -5 -10  18    2.01    4.17
   5  10 -19    1.61    6.05
  -5 -10  19    1.01    4.80
   5  10 -20   37.34   10.81
  -5 -10  20   39.49   11.63
   5  10 -21    3.64    6.14
  -5 -10  21   -0.00    5.28
   5  10 -22   11.40    7.31
  -5 -10  22    3.16    6.02
   5  10 -23   -0.00    5.75
  -5 -10  23   -0.00    4.88
   5  10 -24    4.81    7.61
  -5 -10  24    8.69    7.11
   5  10 -25    0.00    6.23
  -5 -10  25    0.00    5.16
   5  10 -26   24.01    9.15
  -5 -10  26   12.12    8.20
   5  10 -27    0.01    5.51
  -5 -10  27   -0.00    7.11
  -5 -10  28   -0.00    5.91
   5  10 -29   -0.00    5.18
  -5 -10  29   -0.00    6.15
   5  10 -30   15.93    8.93
  -5 -10  30    6.07    7.76
   5  10 -31    1.66    5.90
  -5 -10  31    7.68    7.74
  -5 -10  32    0.00    5.78
   5  11  -1   18.77    8.59
   5  11  -2   97.85   17.34
  -5  11   3   27.55    8.07
   5  11  -3   21.45    8.95
  -5  11   4   -0.00    4.90
   5  11  -4    3.42    5.38
  -5  11   5    8.33    5.90
   5  11  -5   -0.00    5.23
  -5  11   6   14.98    6.32
   5  11  -6    7.47    6.53
  -5 -11   6    2.84    6.36
  -5  11   7    4.80    5.34
   5  11  -7   -0.00    5.42
  -5 -11   7    0.00    4.65
  -5  11   8   37.84    9.11
   5  11  -8   38.30   10.41
  -5 -11   8   24.29    9.53
  -5  11   9    8.19    5.74
   5  11  -9   16.82    7.81
  -5 -11   9    3.90    6.41
  -5  11  10    0.14    5.14
   5  11 -10    0.97    5.42
  -5 -11  10   -0.00    4.80
  -5  11  11    2.07    4.95
   5  11 -11    2.14    5.87
  -5 -11  11   -0.00    5.18
   5  11 -12   67.32   13.74
  -5 -11  12   52.20   13.17
   5  11 -13   -0.00    5.75
  -5 -11  13    3.87    6.07
   5  11 -14   33.92   10.17
  -5 -11  14   20.58    8.68
   5  11 -15   -0.00    5.61
  -5 -11  15    1.21    5.68
   5  11 -16   16.22    8.19
  -5 -11  16   18.90    8.71
   5  11 -17   -0.00    6.50
  -5 -11  17    3.36    7.07
   5  11 -18   34.27   10.75
  -5 -11  18   38.17   11.66
   5  11 -19    3.63    6.76
  -5 -11  19    1.86    5.72
   5  11 -20    0.78    5.03
  -5 -11  20    5.20    6.46
   5  11 -21   -0.00    5.87
  -5 -11  21   -0.00    6.10
   5  11 -22   31.28   10.98
  -5 -11  22   36.31   10.91
   5  11 -23   -0.00    6.45
  -5 -11  23    0.00    4.84
   5  11 -24    5.62    6.81
  -5 -11  24   13.21    7.81
   5  11 -25    1.91    7.02
  -5 -11  25    0.36    5.30
   5  11 -26    4.83    6.96
  -5 -11  26    8.15    7.54
   5  11 -27    8.67    6.95
  -5 -11  27   -0.00    5.34
   5  11 -28   14.54    8.39
  -5 -11  28    8.33    6.91
   5  11 -29    0.00    6.85
  -5 -11  29    3.81    7.22
   5  11 -30   -0.00    6.51
  -5 -11  30   -0.00    5.57
   5  11 -31    2.37    6.47
  -5 -11  31   -0.00    6.62
  -5  12   1    0.00    4.96
   5  12  -1   -0.00    6.28
  -5  12   2   -0.00    4.69
   5  12  -2   -0.00    6.27
  -5  12   3    0.01    4.47
   5  12  -3    0.00    5.86
  -5 -12   3    1.85    7.07
   5  12  -4   61.39   13.96
  -5 -12   4   62.77   14.97
   5  12  -5   11.92    7.81
  -5 -12   5    0.00    5.60
   5  12  -6    0.22    6.40
  -5 -12   6    7.75    6.94
   5  12  -7    0.00    6.32
  -5 -12   7    2.80    6.18
   5  12  -8    6.74    7.25
  -5 -12   8    4.94    6.71
   5  12  -9    9.39    7.59
  -5 -12   9    3.15    6.43
  -5  12  10   34.34    9.08
   5  12 -10   43.46   11.31
  -5 -12  10    8.38    8.07
   5  12 -11   -0.00    4.91
  -5 -12  11    3.85    6.96
   5  12 -12   -0.00    5.93
  -5 -12  12    4.85    6.61
   5  12 -13    5.45    5.63
  -5 -12  13    2.89    5.67
   5  12 -14   11.62    7.89
  -5 -12  14   18.88    8.47
   5  12 -15    5.75    6.86
  -5 -12  15   -0.00    5.17
   5  12 -16   24.19    9.66
  -5 -12  16   26.67   10.56
   5  12 -17    1.19    5.53
  -5 -12  17   -0.00    6.82
   5  12 -18    1.74    6.14
  -5 -12  18    4.16    5.95
   5  12 -19    0.00    6.14
  -5 -12  19    0.00    6.20
   5  12 -20   30.24   10.14
  -5 -12  20   17.47    9.77
   5  12 -21   -0.00    5.78
  -5 -12  21   -0.00    5.47
   5  12 -22    2.76    5.59
  -5 -12  22    0.93    6.17
   5  12 -23    0.00    6.27
  -5 -12  23   -0.00    6.89
   5  12 -24   15.92    7.97
  -5 -12  24    2.43    5.45
   5  12 -25    0.80    6.62
  -5 -12  25   -0.00    6.69
   5  12 -26   16.13    8.23
  -5 -12  26    5.23    6.21
   5  12 -27    1.66    7.32
  -5 -12  27    4.39    6.23
   5  12 -28    0.00    6.43
  -5 -12  28    2.34    6.31
   5  12 -29   -0.00    5.94
  -5 -12  29    4.04    6.38
   5  12 -30    1.63    6.49
  -5 -12  30    0.00    6.55
   5  12 -31    0.85    6.20
   5  12 -32    0.00    7.61
  -5  13   1   10.94    6.75
   5  13  -1   17.81    9.15
  -5 -13   1   11.51    8.49
  -5  13   2   34.68   10.05
   5  13  -2   43.80   12.53
  -5 -13   2   47.40   13.51
  -5  13   3    6.45    5.65
   5  13  -3    0.00    7.84
  -5 -13   3    6.35    7.84
  -5  13   4   24.16    8.13
   5  13  -4   19.14    9.55
  -5 -13   4   13.32    8.82
  -5  13   5    0.00    3.95
   5  13  -5    0.64    6.04
  -5 -13   5   -0.00    5.91
  -5  13   6   43.00   10.28
   5  13  -6   45.46   12.24
  -5 -13   6   26.34   10.43
  -5  13   7   -0.00    5.04
   5  13  -7   15.14    8.81
  -5 -13   7    7.47    7.33
  -5  13   8   36.55    9.98
   5  13  -8   40.43   11.56
  -5 -13   8   16.99    8.88
  -5  13   9    0.00    6.37
   5  13  -9    5.68    7.14
  -5 -13   9    5.96    6.88
   5  13 -10    0.00    6.64
  -5 -13  10   -0.00    5.97
   5  13 -11    4.51    7.02
  -5 -13  11    6.36    7.81
   5  13 -12   19.42    8.98
  -5 -13  12   13.24    8.71
   5  13 -13   -0.00    5.63
  -5 -13  13    4.86    6.78
   5  13 -14   -0.00    6.66
  -5 -13  14    0.00    5.92
   5  13 -15    0.00    6.44
  -5 -13  15    3.98    6.32
   5  13 -16   12.28    8.38
  -5 -13  16   -0.00    5.64
   5  13 -17    0.49    5.96
  -5 -13  17    4.50    6.29
   5  13 -18    0.00    7.16
  -5 -13  18    2.80    7.73
   5  13 -19    2.61    6.64
  -5 -13  19    1.09    5.67
   5  13 -20    0.57    6.96
  -5 -13  20    2.60    6.22
   5  13 -21    0.00    6.80
  -5 -13  21   -0.00    6.21
   5  13 -22    0.00    6.75
  -5 -13  22   16.19    8.95
   5  13 -23   -0.00    6.45
  -5 -13  23    8.09    7.20
   5  13 -24    2.36    6.19
  -5 -13  24    0.33    7.38
   5  13 -25    3.22    7.44
  -5 -13  25    0.00    7.10
   5  13 -26   -0.00    6.22
  -5 -13  26   -0.00    7.07
   5  13 -27    2.70    6.49
  -5 -13  27   -0.00    6.59
   5  13 -28    5.93    7.87
  -5 -13  28    0.03    5.73
   5  13 -29    2.00    7.34
   5  13 -30    3.82    6.06
  -5  14   1    0.00    5.69
   5  14  -1   11.27    8.15
  -5  14   2   -0.00    4.43
   5  14  -2   -0.00    6.73
  -5  14   3    4.17    5.58
   5  14  -3    6.39    7.29
  -5 -14   3    2.36    5.91
  -5  14   4   22.20    7.79
   5  14  -4   31.17   10.41
  -5 -14   4   20.39    9.92
  -5  14   5   24.38    8.80
   5  14  -5   13.55    8.17
  -5 -14   5   38.26   11.51
  -5  14   6   11.15    6.78
   5  14  -6   11.06    7.71
  -5 -14   6   13.83    8.28
  -5  14   7    0.00    5.46
   5  14  -7   -0.00    6.92
  -5 -14   7   -0.00    5.82
   5  14  -8    2.38    7.02
  -5 -14   8    2.39    5.63
   5  14  -9    3.87    7.62
  -5 -14   9    0.00    6.68
   5  14 -10   17.42    9.32
  -5 -14  10   19.77    9.22
   5  14 -11   19.13    9.45
  -5 -14  11    5.74    7.10
   5  14 -12    3.34    6.23
  -5 -14  12   -0.00    7.42
   5  14 -13    1.90    6.01
  -5 -14  13   -0.00    5.53
   5  14 -14   10.99    8.26
  -5 -14  14    4.26    6.89
   5  14 -15    1.57    6.77
  -5 -14  15    3.77    6.94
   5  14 -16    0.00    7.53
  -5 -14  16    3.96    6.56
   5  14 -17    4.21    6.66
  -5 -14  17   -0.00    6.89
   5  14 -18   17.87    8.78
  -5 -14  18   -0.00    5.63
   5  14 -19    0.00    7.15
  -5 -14  19    6.55    7.57
   5  14 -20   -0.00    6.82
  -5 -14  20   -0.00    5.47
   5  14 -21    0.00    7.59
  -5 -14  21   -0.00    7.15
   5  14 -22    0.75    6.50
  -5 -14  22    9.86    8.25
   5  14 -23   -0.00    6.76
  -5 -14  23    3.87    6.61
   5  14 -24    7.10    7.56
  -5 -14  24    0.11    6.59
   5  14 -25    6.84    8.20
  -5 -14  25   -0.00    6.50
   5  14 -26    4.50    7.01
  -5 -14  26   -0.00    7.49
  -5 -14  27   -0.00    6.60
  -5  15   1    7.36    6.21
   5  15  -1    9.48    7.13
  -5  15   2   15.25    7.12
   5  15  -2   10.45    9.12
  -5  15   3   26.81    8.62
   5  15  -3   13.55    8.41
  -5  15   4   -0.00    5.11
   5  15  -4   -0.00    6.53
  -5  15   5    2.10    5.03
   5  15  -5    0.00    7.79
  -5  15   6    4.77    6.64
   5  15  -6    3.09    6.90
   5  15  -7   19.28    9.26
   5  15  -8    4.21    7.52
   5  15  -9    0.00    5.84
   5  15 -10    1.47    6.45
  -5 -15  10    0.00    5.90
   5  15 -11    9.79    8.45
  -5 -15  11    0.81    6.21
   5  15 -12    7.34    7.75
  -5 -15  12    8.87    8.15
   5  15 -13    0.00    6.54
  -5 -15  13    0.00    6.48
   5  15 -14   -0.00    6.74
  -5 -15  14    0.00    7.42
   5  15 -15    2.20    6.44
  -5 -15  15    1.92    7.12
   5  15 -16   -0.00    6.36
  -5 -15  16   -0.00    6.92
   5  15 -17    7.29    8.51
  -5 -15  17    8.24    7.66
   5  15 -18    8.51    7.94
  -5 -15  18   21.80   10.32
   5  15 -19   -0.00    6.43
  -5 -15  19    3.36    7.54
   5  15 -20    3.74    6.86
  -5 -15  20    2.28    5.92
   5  15 -21   -0.00    7.60
  -5 -15  21    0.00    6.50
   5  15 -22    6.51    7.39
  -5 -15  22    0.00    7.13
  -5 -15  23   -0.00    7.36
  -5 -15  24   -0.00    7.28
  -5 -15  25   -0.00    8.10
  -5  16   1    0.00    5.31
   5  16  -1    4.35    7.19
  -5  16   2   -0.00    5.21
   5  16  -2    7.35    7.19
  -5  16   3    1.47    5.55
   5  16  -3    7.72    6.92
  -5  16   4    1.21    4.98
   5  16  -4   -0.00    6.48
   5  16  -5    2.46    7.09
   5  16  -6    7.38    7.51
   5  16  -7    0.00    7.07
   5  16  -8    8.54    7.40
   5  16  -9   -0.00    6.33
   5  16 -10    5.85    7.57
   5  16 -11    0.00    7.40
   5  16 -12    2.45    6.97
   5  16 -13   -0.00    6.74
   5  16 -14    2.46    6.74
   5  16 -15   10.02    7.82
   5  16 -16    6.15    8.16
  -5  17   1   -0.00    4.89
   5  17  -1   -0.00    7.97
  -5  17   2    0.99    5.56
   5  17  -2    0.00    8.21
   5  17  -3    1.74    7.00
   5  17  -4   -0.00    7.11
   5  17  -5    0.00    6.33
   5  17  -6    0.00    8.09
  -4   0   1   -0.00    2.70
  -4   0   1   -0.00    2.40
   4   0  -1    0.42    2.53
   4   0  -1    0.28    1.92
  -4   0   2   35.73    5.17
  -4   0   2   18.17    4.28
   4   0  -2   25.27    4.62
   4   0  -2   23.93    4.19
  -4   0   3   -0.00    2.24
  -4   0   3   -0.00    2.05
   4   0  -3   -0.00    2.12
   4   0  -3    0.00    1.77
  -4   0   4 1192.57  119.71
  -4   0   4 1230.39  119.87
   4   0  -4 1339.30  119.98
   4   0  -4 1247.66  119.21
  -4   0   5   -0.00    2.04
  -4   0   5   -0.00    1.79
   4   0  -5    0.00    2.03
   4   0  -5    0.36    1.20
  -4   0   6  672.90   66.24
  -4   0   6  668.47   66.45
   4   0  -6  726.41   66.55
  -4   0   7    0.93    1.69
  -4   0   7    0.23    1.63
   4   0  -7    0.00    1.81
  -4   0   8 3215.41  289.79
  -4   0   8 2806.43  289.79
   4   0  -8 3156.59  289.92
  -4   0   9   -0.00    1.83
  -4   0   9   -0.00    1.83
   4   0  -9    1.08    1.86
  -4   0  10   22.09    3.77
  -4   0  10   34.63    4.47
   4   0 -10   24.63    4.01
  -4   0  11    0.73    1.90
  -4   0  11    0.47    1.70
   4   0 -11    0.21    2.00
  -4   0  12   15.65    3.23
  -4   0  12   12.54    3.32
   4   0 -12   18.51    3.51
  -4   0  13    0.22    1.97
  -4   0  13   -0.00    2.12
   4   0 -13    0.00    2.27
  -4   0  14 1665.62  155.20
   4   0 -14 1601.27  154.19
   4   0 -14 1577.29  154.65
  -4   0  15   -0.00    2.38
   4   0 -15    0.00    2.31
  -4   0  16   51.73    7.49
   4   0 -16   40.90    6.83
   4   0 -16   53.93    7.28
  -4   0  17    0.61    2.38
   4   0 -17    0.00    2.50
   4   0 -17    0.66    2.30
   4   0 -18  179.13   20.48
   4   0 -18  189.67   20.62
   4   0 -19   -0.00    2.39
   4   0 -19   -0.00    2.72
   4   0 -20  150.27   17.80
   4   0 -20  150.82   17.73
  -4   0  21   -0.00    3.09
   4   0 -21    1.78    3.21
   4   0 -21    4.02    3.30
  -4   0  22   25.90    6.32
   4   0 -22   18.95    5.18
   4   0 -22   21.24    5.35
   4   0 -23   -0.00    3.36
   4   0 -23    1.25    2.98
   4   0 -24   29.67    6.85
   4   0 -25   -0.00    3.73
   4   0 -26   58.66   10.31
  -4   0  30   50.39   10.38
  -4   0  31   -0.00    4.00
  -4   0  32    0.62    3.93
  -4   0  33    0.00    4.34
  -4   0  34   18.31    6.86
  -4   0  35   -0.00    4.63
  -4   0  36   21.55    7.50
  -4   0  37    5.69    5.07
  -4   0  38    0.00    4.85
  -4   0  39    1.19    4.17
  -4   1   1   29.38    4.67
  -4   1   1   31.40    4.94
   4  -1  -1   16.56    4.29
   4  -1  -1   19.49    4.10
   4   1  -1   21.55    4.83
   4   1  -1   18.07    4.42
  -4  -1   1   24.55    5.03
  -4  -1   1   18.44    4.57
  -4   1   2 1089.92  109.94
  -4   1   2 1035.79  110.04
   4  -1  -2 1069.19  109.99
   4  -1  -2 1114.83  110.27
   4  -1  -2 1260.55  109.96
   4   1  -2 1429.04  111.67
   4   1  -2 1127.51  110.61
  -4  -1   2 1136.09  110.83
  -4  -1   2 1170.79  111.21
  -4   1   3   26.84    4.15
  -4   1   3   16.76    3.80
   4  -1  -3   27.24    4.13
   4  -1  -3   25.30    3.51
   4  -1  -3   19.78    3.37
   4   1  -3   33.00    5.31
   4   1  -3   28.27    4.71
  -4  -1   3   35.36    5.48
  -4  -1   3   30.38    5.28
  -4   1   4    2.24    1.85
  -4   1   4    4.99    2.01
   4  -1  -4    3.55    1.90
   4   1  -4    2.71    2.68
   4   1  -4    4.16    2.40
  -4  -1   4    0.86    2.52
  -4  -1   4    5.05    2.83
  -4   1   5   12.21    2.51
  -4   1   5   12.60    2.38
   4  -1  -5   11.18    2.39
   4   1  -5   14.66    3.75
   4   1  -5   12.25    2.98
  -4  -1   5    8.83    3.00
  -4  -1   5   12.08    3.37
  -4   1   6  405.61   41.80
  -4   1   6  464.47   41.89
   4  -1  -6  426.65   41.86
   4   1  -6  429.92   43.34
   4   1  -6  467.02   42.92
  -4  -1   6  419.99   43.06
  -4  -1   6  452.53   43.61
  -4   1   7   55.95    5.40
  -4   1   7   46.80    5.23
   4  -1  -7   47.25    5.38
   4   1  -7   61.87    7.43
   4   1  -7   53.47    6.49
  -4  -1   7   65.00    7.17
  -4  -1   7   47.22    7.01
   4   1  -8 1288.70  121.85
   4   1  -8 1312.20  121.31
  -4  -1   8 1314.97  121.76
  -4  -1   8 1142.64  121.85
   4   1  -9    1.13    2.59
   4   1  -9    0.34    1.62
  -4  -1   9    0.22    2.23
  -4  -1   9    0.43    2.35
   4  -1 -10  519.60   52.05
   4  -1 -10  571.61   52.13
   4   1 -10  543.69   53.83
  -4  -1  10  583.83   53.84
  -4  -1  10  531.50   54.12
   4  -1 -11  178.44   17.68
   4  -1 -11  171.61   17.65
   4   1 -11  187.29   19.40
  -4  -1  11  195.66   19.29
  -4  -1  11  178.22   19.61
   4  -1 -12  447.15   41.37
   4  -1 -12  467.85   41.48
   4   1 -12  474.77   43.03
  -4  -1  12  281.41   41.83
  -4  -1  12  513.37   43.84
   4  -1 -13  109.55   11.50
   4  -1 -13  112.17   11.57
   4   1 -13  108.93   12.76
  -4  -1  13  106.96   12.57
  -4  -1  13   91.64   12.83
   4  -1 -14    0.90    1.81
   4  -1 -14    0.86    1.70
   4   1 -14   -0.00    2.48
  -4  -1  14    0.70    2.50
  -4  -1  14    0.77    2.62
   4  -1 -15   43.37    6.05
   4  -1 -15   43.84    6.17
   4   1 -15   42.67    7.10
  -4  -1  15   47.75    7.02
  -4  -1  15   48.55    7.56
   4  -1 -16  269.84   28.54
   4  -1 -16  283.29   28.67
   4   1 -16  270.29   29.61
  -4  -1  16  299.00   29.77
  -4  -1  16  285.39   30.27
  -4   1  17    0.70    2.31
   4  -1 -17   -0.00    2.20
   4  -1 -17   -0.00    2.32
   4   1 -17   -0.00    2.70
   4   1 -17    0.00    2.17
  -4  -1  17   -0.00    2.45
  -4  -1  17    0.90    2.95
  -4   1  18  316.29   35.20
   4  -1 -18  325.97   34.77
   4  -1 -18  357.77   35.04
   4   1 -18  360.38   36.06
   4   1 -18  350.05   36.03
  -4  -1  18  341.85   36.43
  -4   1  19   11.54    4.34
   4  -1 -19   29.94    5.05
   4  -1 -19   21.62    4.87
   4   1 -19   17.47    5.03
   4   1 -19   28.50    5.76
  -4  -1  19   22.75    5.84
  -4   1  20   27.28    5.95
   4  -1 -20   26.24    5.56
   4   1 -20   27.42    6.22
   4   1 -20   28.52    6.21
  -4   1  21    8.61    3.66
   4  -1 -21    6.20    3.44
   4  -1 -21    5.97    3.49
   4   1 -21    3.64    3.57
   4   1 -21    5.37    3.76
  -4   1  22  285.98   30.99
   4  -1 -22  280.26   30.20
   4  -1 -22  267.69   29.98
   4   1 -22  271.28   30.83
   4   1 -22  288.37   30.99
   4  -1 -23    6.57    4.06
   4   1 -23   16.25    5.14
   4   1 -23    6.58    4.31
  -4  -1  23   -0.00    4.48
   4  -1 -24    7.89    4.38
   4   1 -24   12.39    4.95
  -4  -1  24   14.93    5.79
   4  -1 -25   30.92    6.68
   4   1 -25   26.76    6.91
  -4  -1  25   25.11    7.06
   4   1 -26   57.05   11.00
  -4  -1  26   74.95   12.17
   4   1 -27   -0.00    3.95
  -4  -1  27    0.00    4.06
  -4  -1  28   39.52    9.17
  -4  -1  29    0.00    3.96
  -4  -1  30    2.51    4.23
  -4  -1  31    2.78    4.75
  -4  -1  32   34.60    9.62
  -4  -1  33   -0.00    5.30
  -4  -1  34    0.00    4.59
  -4  -1  35   -0.00    4.96
  -4  -1  36    2.98    5.59
  -4  -1  37    0.00    4.66
  -4  -1  38    7.23    6.04
  -4   1  39    0.00    4.29
  -4  -1  39    1.45    5.17
  -4   2   1   78.58    9.79
  -4   2   1   90.33   10.32
   4  -2  -1   89.73   10.21
   4  -2  -1   78.49    9.65
   4  -2  -1   92.54    9.77
   4   2  -1   83.87   11.21
   4   2  -1   68.36   10.36
  -4  -2   1   80.31   10.79
  -4  -2   1   55.28   10.26
  -4   2   2  216.15   21.95
  -4   2   2  207.90   21.73
  -4   2   2  174.18   21.62
   4  -2  -2  220.85   22.10
   4  -2  -2  201.28   21.39
   4  -2  -2  209.48   21.36
   4   2  -2  214.38   23.21
   4   2  -2  235.50   23.18
  -4  -2   2  216.73   22.99
  -4  -2   2  227.64   23.56
  -4   2   3   16.32    3.30
  -4   2   3   12.96    3.21
  -4   2   3   17.43    3.33
  -4   2   3   19.30    3.60
   4  -2  -3   15.12    2.65
   4  -2  -3   20.46    2.95
   4   2  -3    7.04    4.15
   4   2  -3   19.91    4.31
  -4  -2   3    7.15    3.98
  -4  -2   3   20.18    4.62
  -4   2   4 1645.25  176.37
  -4   2   4 1898.48  176.47
  -4   2   4 1880.30  176.79
  -4   2   4 2022.57  176.87
   4   2  -4 1845.00  178.33
   4   2  -4 1848.23  177.94
  -4  -2   4 1829.21  177.88
  -4  -2   4 1959.79  178.74
  -4   2   5   44.70    5.20
  -4   2   5   44.03    5.18
  -4   2   5   38.99    5.09
  -4   2   5   40.55    5.17
   4   2  -5   42.27    7.15
   4   2  -5   47.27    6.78
  -4  -2   5   39.02    6.60
  -4  -2   5   48.91    7.55
  -4   2   6   15.86    2.17
  -4   2   6   15.85    2.25
  -4   2   6   10.26    1.96
  -4   2   6   10.12    1.98
   4   2  -6   16.64    4.47
   4   2  -6   14.20    3.63
  -4  -2   6   12.05    3.67
  -4  -2   6   13.84    4.02
   4   2  -7  372.59   37.58
   4   2  -7  388.69   37.34
  -4  -2   7  355.92   37.23
  -4  -2   7  347.58   37.73
   4   2  -8  823.97   86.39
   4   2  -8  802.28   86.03
  -4  -2   8 1164.30   87.26
  -4  -2   8  828.81   86.85
   4   2  -9  198.07   22.51
   4   2  -9  212.51   22.29
  -4  -2   9  206.96   22.36
  -4  -2   9  218.74   23.21
   4   2 -10   82.30   10.49
   4   2 -10   75.41    9.75
  -4  -2  10   80.91   10.24
  -4  -2  10   72.24   10.53
   4   2 -11   62.24    9.31
   4   2 -11   58.12    8.67
  -4  -2  11   83.10    9.66
  -4  -2  11   73.96   10.04
   4  -2 -12    1.87    1.06
   4  -2 -12    1.02    1.33
   4   2 -12    0.08    2.78
   4   2 -12    1.06    2.46
  -4  -2  12    0.00    2.71
  -4  -2  12    1.55    3.12
  -4   2  13   19.58    3.04
   4  -2 -13   20.08    2.83
   4  -2 -13   13.71    2.75
   4   2 -13   22.02    4.93
  -4  -2  13    9.31    3.86
  -4  -2  13   24.70    5.54
  -4   2  14  801.95   79.29
   4  -2 -14  794.92   78.80
   4  -2 -14  847.91   78.97
   4   2 -14  803.25   81.07
  -4  -2  14  872.86   81.11
  -4  -2  14  849.14   81.93
  -4   2  15   61.10    7.54
   4  -2 -15   62.55    7.23
   4  -2 -15   52.93    7.13
   4   2 -15   46.61    8.58
  -4  -2  15   69.79    9.21
  -4  -2  15   72.60   10.19
  -4   2  16   22.71    4.26
   4  -2 -16   21.46    3.81
   4  -2 -16   23.74    3.99
   4   2 -16   18.18    5.20
  -4  -2  16   17.38    4.72
  -4  -2  16   32.69    6.51
  -4   2  17    0.00    1.99
   4  -2 -17    0.06    1.82
   4  -2 -17    1.02    2.14
   4   2 -17    0.11    2.42
  -4  -2  17    3.49    2.92
  -4  -2  17    0.38    2.60
  -4   2  18  119.73   15.86
   4  -2 -18  143.87   15.77
   4  -2 -18  138.93   15.76
   4   2 -18  172.18   18.16
  -4  -2  18  148.29   17.29
  -4  -2  18  138.01   17.99
  -4   2  19  135.97   16.24
   4  -2 -19  137.95   15.77
   4  -2 -19  144.90   15.90
   4   2 -19  123.25   16.94
  -4  -2  19  155.70   17.45
  -4  -2  19  127.42   17.59
  -4   2  20   44.00    7.44
   4  -2 -20   34.42    6.38
   4  -2 -20   39.80    6.67
   4   2 -20   32.69    7.49
   4   2 -20   50.86    8.32
  -4  -2  20   46.69    7.95
  -4   2  21    1.80    3.03
   4  -2 -21    0.00    2.49
   4  -2 -21    6.25    3.30
   4   2 -21    3.32    4.14
   4   2 -21    0.00    3.28
  -4   2  22   17.48    5.14
   4  -2 -22   25.00    5.24
   4   2 -22    9.24    4.79
   4   2 -22   10.33    4.81
  -4  -2  22    8.86    5.05
   4  -2 -23    0.71    3.13
   4   2 -23   -0.00    3.87
   4   2 -23   -0.00    3.46
  -4  -2  23   -0.00    3.97
   4  -2 -24  145.53   17.89
   4   2 -24  137.36   19.17
   4   2 -24  161.09   19.38
  -4  -2  24  139.69   19.67
   4   2 -25   21.29    6.80
  -4  -2  25   12.84    6.05
   4   2 -26   50.41   10.42
  -4  -2  26   56.68   11.33
   4   2 -27    8.33    5.32
  -4  -2  27    2.09    4.81
   4   2 -28   42.11    8.86
  -4  -2  28   23.20    8.15
  -4  -2  30   62.12   12.40
  -4  -2  31    2.26    4.17
  -4  -2  32    0.00    4.23
  -4  -2  33    0.00    5.41
  -4  -2  34   11.23    6.70
  -4  -2  35    1.61    5.31
  -4  -2  36    6.54    5.62
  -4  -2  37   -0.00    5.36
  -4  -2  38    2.95    5.63
  -4  -2  39    7.01    6.22
  -4   3   1   32.08    5.97
  -4   3   1   55.92    6.81
  -4   3   1   32.14    6.19
  -4   3   1   46.31    6.66
   4  -3  -1   43.80    6.33
   4  -3  -1   39.93    6.06
   4   3  -1   47.04    8.14
   4   3  -1   37.66    7.41
  -4  -3   1   28.36    6.67
  -4  -3   1   47.93    8.20
  -4   3   2  332.65   35.93
  -4   3   2  346.90   36.13
  -4   3   2  345.08   36.33
  -4   3   2  351.45   36.31
   4  -3  -2  337.64   35.76
   4  -3  -2  384.79   35.95
   4   3  -2  334.57   37.75
   4   3  -2  464.47   38.71
  -4  -3   2  377.19   37.57
  -4  -3   2  367.39   38.18
  -4   3   3    4.49    2.50
  -4   3   3    7.26    2.56
  -4   3   3    6.14    2.79
  -4   3   3   10.17    3.14
   4  -3  -3    7.91    2.39
   4  -3  -3    9.61    2.42
   4   3  -3    0.00    3.96
   4   3  -3   12.41    3.89
  -4  -3   3    7.98    3.65
  -4  -3   3    6.92    4.44
  -4   3   4   17.14    3.28
  -4   3   4   13.50    3.19
  -4   3   4   17.95    3.53
  -4   3   4   13.78    3.12
   4  -3  -4   13.30    2.39
   4  -3  -4   12.44    2.39
   4   3  -4   12.48    4.60
   4   3  -4   16.66    4.49
  -4  -3   4   13.21    4.45
  -4  -3   4   13.63    4.65
  -4   3   5   47.78    5.80
  -4   3   5   43.64    5.83
  -4   3   5   38.25    5.72
  -4   3   5   39.02    5.62
   4   3  -5   50.76    8.06
   4   3  -5   43.54    7.34
  -4  -3   5   64.96    8.28
  -4  -3   5   39.26    7.74
  -4   3   6   48.30    6.71
  -4   3   6   64.03    7.09
  -4   3   6   64.32    7.16
  -4   3   6   61.64    7.02
   4  -3  -6   55.67    6.81
   4   3  -6   45.93    8.67
   4   3  -6   81.90    9.63
  -4  -3   6   69.44    9.21
  -4  -3   6   72.28   10.03
  -4   3   7  482.68   48.81
  -4   3   7  508.96   49.03
  -4   3   7  501.85   49.15
   4  -3  -7  524.72   48.99
   4   3  -7  486.47   51.34
   4   3  -7  560.18   51.65
  -4  -3   7  521.42   51.28
  -4  -3   7  504.55   52.07
  -4   3   8   80.01    8.19
  -4   3   8   81.64    8.30
   4  -3  -8   66.24    7.98
   4   3  -8   66.96   10.59
   4   3  -8   84.83   10.75
  -4  -3   8   94.45   11.01
  -4  -3   8   96.35   11.81
  -4   3   9    0.00    1.32
  -4   3   9    1.43    1.35
   4  -3  -9    0.00    1.20
   4   3  -9    4.92    4.16
   4   3  -9   -0.00    2.92
  -4  -3   9    0.73    3.14
  -4  -3   9    2.43    3.62
  -4   3  10  257.42   23.40
  -4   3  10  208.21   23.50
   4  -3 -10  248.20   23.34
   4   3 -10  255.27   26.77
  -4  -3  10  268.45   26.63
  -4  -3  10  234.14   26.93
  -4   3  11  374.41   38.81
  -4   3  11  408.15   39.20
   4  -3 -11  418.94   38.85
   4   3 -11  424.66   42.28
   4   3 -11  420.54   41.85
  -4  -3  11  450.89   42.15
  -4  -3  11  421.48   42.79
  -4   3  12  329.03   32.36
  -4   3  12  316.46   32.70
   4  -3 -12  342.77   32.37
   4   3 -12  343.87   35.63
   4   3 -12  357.83   35.20
  -4  -3  12  326.04   35.12
  -4  -3  12  354.24   36.39
  -4   3  13  108.32   10.99
  -4   3  13   97.72   11.27
   4  -3 -13  102.92   10.90
   4   3 -13   84.71   13.17
   4   3 -13  132.11   13.79
  -4  -3  13  105.29   13.40
  -4  -3  13  104.23   14.25
  -4   3  14    7.83    2.15
  -4   3  14    7.84    2.43
   4  -3 -14    5.63    2.13
   4   3 -14    6.10    3.67
   4   3 -14    5.18    3.05
  -4  -3  14    5.87    3.71
  -4  -3  14    9.38    4.62
  -4   3  15   42.14    5.92
  -4   3  15   44.66    6.52
   4  -3 -15   48.76    6.24
   4   3 -15   48.17    8.31
  -4  -3  15   54.54    8.28
  -4  -3  15   52.28    9.02
  -4   3  16  273.02   28.41
  -4   3  16  281.99   29.02
   4  -3 -16  276.98   28.45
   4   3 -16  296.32   31.17
  -4  -3  16  282.31   30.57
  -4  -3  16  287.78   31.80
  -4   3  17   21.76    3.89
  -4   3  17   12.16    3.80
   4  -3 -17   16.44    3.80
   4   3 -17   12.84    4.92
  -4  -3  17   17.12    5.11
  -4  -3  17   21.96    6.08
  -4   3  18   65.19    7.97
  -4   3  18   52.59    8.06
   4  -3 -18   46.41    7.30
   4   3 -18   53.63    9.48
  -4  -3  18   51.70    8.85
  -4  -3  18   64.01   10.43
  -4   3  19    1.38    2.52
  -4   3  19    8.03    3.34
   4  -3 -19    6.71    3.11
   4   3 -19    6.51    4.33
  -4  -3  19    3.38    3.68
  -4   3  20   13.01    4.04
  -4   3  20   15.47    4.60
   4  -3 -20   15.91    4.07
   4  -3 -20    9.85    3.76
   4   3 -20   15.93    5.32
  -4  -3  20   14.20    5.00
  -4   3  21   63.23    9.07
  -4   3  21   61.55    9.65
   4  -3 -21   66.65    8.98
   4  -3 -21   63.81    8.97
   4   3 -21   55.12   10.30
  -4  -3  21   49.90    9.72
  -4  -3  21   53.06   10.72
  -4   3  22   71.77   10.96
   4  -3 -22   68.17    9.95
   4   3 -22   77.93   12.16
  -4  -3  22   67.34   11.10
  -4  -3  22   66.66   11.99
   4  -3 -23   60.06    9.18
   4   3 -23   65.83   10.94
   4   3 -23   41.06    9.49
  -4  -3  23   69.00   10.73
  -4  -3  23   53.94   11.07
   4   3 -24    3.14    4.88
  -4  -3  24    1.81    4.56
   4   3 -25    5.76    5.17
  -4  -3  25   10.05    5.46
   4   3 -26   75.52   12.20
  -4  -3  26   43.36   10.37
   4   3 -27   13.87    6.08
  -4  -3  27    5.86    5.61
   4   3 -28   59.01   11.38
  -4  -3  28   51.56   11.62
  -4  -3  29    0.00    4.51
  -4  -3  30    0.00    4.99
  -4  -3  31    0.00    4.88
  -4  -3  32   40.32   10.31
  -4  -3  33    1.00    5.73
  -4  -3  34    0.74    4.70
  -4  -3  35    2.92    4.73
  -4  -3  36    3.84    5.62
  -4  -3  37   -0.00    5.01
  -4  -3  38    6.75    6.13
  -4  -3  39    5.93    5.59
  -4   4   1   77.67    9.84
   4  -4  -1   61.82    9.04
   4  -4  -1   70.29    9.48
   4  -4  -1   77.57    9.43
   4   4  -1   58.47   10.80
   4   4  -1   61.62   10.34
  -4  -4   1   64.93   10.41
  -4  -4   1   81.30   11.91
  -4   4   2  149.71   17.49
  -4   4   2  164.56   18.14
   4  -4  -2  132.78   17.11
   4  -4  -2  152.43   17.39
   4  -4  -2  163.40   17.34
   4   4  -2  154.73   19.51
   4   4  -2  173.98   19.56
  -4  -4   2  182.77   19.41
  -4  -4   2  169.00   20.05
  -4   4   3   77.33    9.71
  -4   4   3   80.18   10.25
   4  -4  -3   72.10    9.47
   4  -4  -3   72.34    9.36
   4  -4  -3   71.14    9.08
   4   4  -3   61.49   11.24
   4   4  -3  105.68   12.39
  -4  -4   3   66.78   10.77
  -4  -4   3   95.54   12.51
  -4   4   4  329.09   33.50
  -4   4   4  334.69   34.01
   4  -4  -4  312.20   33.36
   4  -4  -4  345.74   33.13
   4  -4  -4  318.76   32.83
   4   4  -4  305.30   35.35
   4   4  -4  367.77   35.90
  -4  -4   4  325.66   35.13
  -4  -4   4  363.77   36.58
  -4   4   5    6.70    2.80
  -4   4   5    7.42    3.04
   4  -4  -5    8.43    2.93
   4  -4  -5    3.08    1.93
   4  -4  -5    5.29    2.00
   4   4  -5    8.13    5.12
   4   4  -5    8.53    4.17
  -4  -4   5    2.47    3.94
  -4  -4   5    0.00    3.90
  -4   4   6   61.70    9.33
  -4   4   6   83.78   10.01
   4  -4  -6   80.45    9.60
   4  -4  -6   76.14    8.31
   4  -4  -6   89.79    8.40
   4   4  -6   85.19   11.98
   4   4  -6   96.17   12.16
  -4  -4   6   84.47   11.74
  -4  -4   6  119.71   13.71
  -4   4   7    7.18    2.73
  -4   4   7    4.90    2.63
   4  -4  -7    8.42    2.62
   4   4  -7    4.93    4.52
   4   4  -7   10.21    4.06
  -4  -4   7   12.40    4.33
  -4  -4   7   12.26    5.06
  -4   4   8  110.99   11.67
  -4   4   8  117.13   12.06
   4  -4  -8  124.24   11.74
   4   4  -8  116.87   14.53
   4   4  -8  109.81   13.96
  -4  -4   8   46.22   11.99
  -4  -4   8  138.80   15.84
  -4   4   9  333.28   33.48
  -4   4   9  350.44   33.80
   4  -4  -9  320.65   33.24
   4   4  -9  334.19   36.24
   4   4  -9  375.99   36.41
  -4  -4   9  335.32   35.82
  -4  -4   9  338.15   36.86
  -4   4  10  261.02   27.28
  -4   4  10  268.17   27.58
   4  -4 -10  277.68   27.18
   4   4 -10  256.07   30.00
   4   4 -10  249.25   29.58
  -4  -4  10  375.56   31.12
  -4  -4  10  261.11   30.65
  -4   4  11   34.37    4.79
  -4   4  11   31.86    4.91
   4  -4 -11   28.84    4.36
   4   4 -11   40.63    7.50
   4   4 -11   33.00    6.58
  -4  -4  11   26.92    6.32
  -4  -4  11   27.87    7.21
  -4   4  12   60.62    7.24
  -4   4  12   52.74    7.39
   4  -4 -12   55.63    7.02
   4   4 -12   59.31    9.86
   4   4 -12   57.85    9.35
  -4  -4  12   82.46   10.40
  -4  -4  12   59.39   10.40
  -4   4  13  124.79   12.89
  -4   4  13  119.62   13.31
   4  -4 -13  110.34   12.60
   4   4 -13  117.17   15.63
  -4  -4  13  121.03   15.33
  -4  -4  13  110.24   16.14
  -4   4  14  344.11   32.91
  -4   4  14  329.88   33.38
   4  -4 -14  308.29   32.60
   4   4 -14  313.19   35.58
  -4  -4  14  343.43   35.60
  -4  -4  14  347.95   36.96
  -4   4  15  105.58   12.65
  -4   4  15  115.02   13.34
   4  -4 -15  119.36   12.79
   4   4 -15  131.43   15.89
  -4  -4  15  117.39   15.10
  -4  -4  15  103.94   15.70
  -4   4  16   35.89    5.04
  -4   4  16   21.88    4.79
   4  -4 -16   25.27    4.60
   4   4 -16   28.23    6.83
  -4  -4  16   25.62    6.48
  -4  -4  16   24.41    6.82
  -4   4  17    4.90    2.53
  -4   4  17    6.15    3.08
   4  -4 -17    4.90    2.65
   4   4 -17    4.09    4.11
  -4  -4  17    0.00    3.11
  -4  -4  17    2.25    3.76
  -4   4  18  129.87   14.73
  -4   4  18  118.00   15.10
   4  -4 -18  132.56   14.82
   4   4 -18  113.48   16.59
  -4  -4  18  142.20   17.05
  -4   4  19   89.97   10.75
  -4   4  19   78.71   11.06
   4  -4 -19   71.66   10.33
   4   4 -19   75.09   12.66
  -4  -4  19   93.31   12.70
  -4   4  20   79.61   10.29
  -4   4  20   73.05   10.74
   4  -4 -20   72.67   10.17
   4   4 -20   77.39   12.47
  -4  -4  20   73.27   11.65
  -4  -4  20   76.19   12.84
  -4   4  21   26.15    5.51
  -4   4  21   27.23    6.24
   4   4 -21   26.06    6.96
  -4  -4  21   18.65    6.02
  -4  -4  21   21.36    7.21
  -4   4  22    6.17    3.51
   4   4 -22    8.18    5.36
  -4  -4  22    1.80    4.64
   4   4 -23   45.10    8.93
  -4  -4  23   16.40    6.84
   4   4 -24   84.07   13.64
  -4  -4  24   68.13   13.15
   4   4 -25   75.26   12.81
  -4  -4  25   56.16   12.19
   4   4 -26   84.66   13.58
  -4  -4  26   61.09   13.01
  -4  -4  27    2.32    4.85
  -4  -4  28   31.33    8.87
  -4  -4  29   14.36    6.91
   4   4 -30   16.51    6.87
  -4  -4  30    9.87    6.53
  -4  -4  31    2.40    4.88
  -4  -4  32    8.82    5.74
  -4  -4  33   -0.00    4.16
  -4  -4  34   13.94    7.37
  -4  -4  35    7.70    5.65
  -4  -4  36    0.23    5.27
  -4  -4  37    7.28    6.20
  -4  -4  38    1.88    5.60
  -4   5   1   72.29   11.38
   4  -5  -1   85.28   11.57
   4   5  -1  106.01   14.23
   4   5  -1   98.88   13.60
  -4  -5   1   98.85   13.18
  -4  -5   1   83.72   13.44
  -4   5   2  294.57   33.20
   4  -5  -2  296.17   33.02
   4  -5  -2  326.82   33.52
   4  -5  -2  350.27   33.16
   4   5  -2  304.56   35.31
   4   5  -2  320.38   35.15
  -4  -5   2  308.28   34.54
  -4  -5   2  360.11   36.50
  -4   5   3  192.89   21.12
  -4   5   3  192.38   21.68
   4  -5  -3  177.63   20.72
   4  -5  -3  199.33   21.11
   4  -5  -3  198.35   20.62
   4   5  -3  177.02   22.81
   4   5  -3  204.03   23.13
  -4  -5   3  167.80   22.07
  -4  -5   3  193.75   23.55
  -4   5   4   31.54    5.97
  -4   5   4   22.18    5.72
   4  -5  -4   43.42    6.31
   4  -5  -4   34.27    5.72
   4  -5  -4   32.05    5.33
   4   5  -4   46.49    8.67
   4   5  -4   31.20    7.23
  -4  -5   4   38.39    7.62
  -4  -5   4   29.35    7.62
  -4   5   5   39.01    7.06
  -4   5   5   43.55    7.46
   4  -5  -5   46.68    7.13
   4  -5  -5   49.45    6.84
   4  -5  -5   46.90    6.47
   4   5  -5   60.87   10.00
   4   5  -5   50.93    9.05
  -4  -5   5   52.97    9.04
  -4  -5   5   78.28   11.16
  -4   5   6   83.74   11.29
  -4   5   6  100.39   12.10
   4  -5  -6   96.27   11.41
   4  -5  -6   91.01   10.70
   4  -5  -6  107.49   10.74
   4   5  -6  103.09   13.97
   4   5  -6   81.68   12.90
  -4  -5   6   79.37   12.82
  -4  -5   6   89.52   13.95
  -4   5   7  261.77   26.59
  -4   5   7  268.70   27.09
   4  -5  -7  242.36   26.23
   4  -5  -7  250.76   25.45
   4  -5  -7  250.69   25.29
   4   5  -7  254.36   29.01
   4   5  -7  249.66   28.64
  -4  -5   7  258.12   28.41
  -4  -5   7  257.18   29.75
  -4   5   8   40.23    6.42
  -4   5   8   38.27    6.55
   4  -5  -8   31.94    5.83
   4  -5  -8   43.94    5.07
   4  -5  -8   45.85    5.05
   4   5  -8   44.25    8.93
   4   5  -8   45.25    8.23
  -4  -5   8   51.47    8.43
  -4  -5   8   35.40    8.29
  -4   5   9   28.01    5.13
  -4   5   9   25.82    5.20
   4  -5  -9   24.98    4.71
   4   5  -9   41.07    7.78
   4   5  -9   33.23    6.94
  -4  -5   9   35.86    7.03
  -4  -5   9   31.51    7.46
  -4   5  10   30.40    5.62
  -4   5  10   30.50    5.58
   4  -5 -10   37.21    5.40
   4   5 -10   41.64    8.09
   4   5 -10   35.86    7.41
  -4  -5  10   29.23    6.98
  -4  -5  10   32.26    7.93
  -4   5  11  326.56   31.77
  -4   5  11  286.71   31.76
   4  -5 -11  309.55   31.24
   4   5 -11  310.47   34.53
  -4  -5  11  328.28   34.08
  -4  -5  11  290.70   34.85
  -4   5  12  331.81   33.98
  -4   5  12  326.64   34.34
   4  -5 -12  340.57   33.69
   4   5 -12  323.88   36.73
  -4  -5  12  353.40   36.61
  -4  -5  12  326.69   37.46
  -4   5  13   57.31    7.44
  -4   5  13   50.24    7.46
   4  -5 -13   42.80    6.61
   4   5 -13   45.49    9.42
  -4  -5  13   50.04    8.87
  -4  -5  13   64.60   10.83
  -4   5  14   20.84    4.36
  -4   5  14   24.42    4.92
   4  -5 -14   23.91    4.39
   4   5 -14   16.80    6.45
  -4  -5  14   18.00    5.46
  -4  -5  14   20.02    6.84
  -4   5  15  130.10   12.65
  -4   5  15   92.14   12.48
   4  -5 -15  109.87   12.10
   4   5 -15  133.74   15.98
  -4  -5  15   50.64   12.29
  -4  -5  15  124.80   16.37
  -4   5  16  156.42   16.78
  -4   5  16  132.95   17.11
   4  -5 -16  140.99   16.34
   4   5 -16  147.45   19.40
  -4  -5  16  170.52   19.39
  -4   5  17  109.96   12.87
  -4   5  17  115.03   13.82
   4  -5 -17  109.07   12.67
   4   5 -17   65.75   13.85
  -4  -5  17  131.44   15.69
  -4   5  18  156.41   17.50
  -4   5  18  143.86   18.14
   4  -5 -18  155.79   17.34
   4   5 -18  149.42   20.18
  -4   5  19    0.00    2.90
  -4   5  19   -0.00    3.15
   4   5 -19   -0.00    4.08
  -4  -5  19   -0.00    4.17
  -4   5  20    4.39    3.54
  -4   5  20    0.00    3.46
   4   5 -20    8.41    5.19
  -4  -5  20    0.28    3.31
  -4   5  21   38.64    6.59
   4   5 -21   22.51    7.52
  -4  -5  21   20.66    7.38
   4   5 -22  146.66   16.82
  -4  -5  22   58.28   13.15
   4   5 -23    8.17    5.95
  -4  -5  23    6.29    5.31
   4   5 -24    0.00    4.45
  -4  -5  24    3.44    4.17
  -4  -5  25   -0.00    4.44
  -4  -5  26   13.75    6.52
  -4  -5  27   61.27   12.57
   4   5 -28   19.10    7.32
  -4  -5  28    9.73    6.25
   4   5 -29    0.92    4.23
  -4  -5  29   11.90    6.96
   4   5 -30    2.11    5.52
  -4  -5  30    0.50    4.97
  -4  -5  31   27.45    8.94
  -4  -5  32   18.59    8.21
  -4  -5  33   15.30    7.24
  -4  -5  34   -0.00    4.95
  -4  -5  35    0.70    5.50
  -4  -5  36    0.11    3.98
  -4  -5  37    2.65    5.62
  -4  -5  38    3.02    5.31
  -4   6   1   51.39    8.50
   4  -6  -1   54.36    8.29
   4  -6  -1   24.55    6.99
   4  -6  -1   56.58    8.05
   4   6  -1   37.04    9.64
   4   6  -1   66.20   10.59
  -4  -6   1   45.05    8.89
  -4  -6   1   69.28   11.11
  -4   6   2   76.18   11.31
   4  -6  -2   81.72   11.19
   4  -6  -2   83.81   11.61
   4  -6  -2   78.36   10.80
   4   6  -2   68.06   12.48
   4   6  -2   99.53   13.68
  -4  -6   2   96.17   13.05
  -4  -6   2   80.70   13.51
  -4   6   3   81.96   11.53
   4  -6  -3   88.53   11.63
   4  -6  -3   82.61   11.62
   4  -6  -3   90.20   11.16
   4   6  -3   78.17   13.20
   4   6  -3   76.82   12.87
  -4  -6   3   98.71   13.31
  -4  -6   3   93.26   14.20
  -4   6   4  152.51   18.45
  -4   6   4  180.25   19.69
   4  -6  -4  177.70   18.65
   4  -6  -4  136.84   18.08
   4  -6  -4  157.37   17.82
   4   6  -4  151.25   20.38
   4   6  -4  134.60   19.62
  -4  -6   4  169.49   20.30
  -4  -6   4  196.93   22.18
  -4   6   5   95.79   12.94
  -4   6   5   96.40   13.40
   4  -6  -5  104.55   12.87
   4  -6  -5  103.83   12.75
   4  -6  -5  106.57   12.25
   4   6  -5   94.29   14.52
   4   6  -5  112.79   15.24
  -4  -6   5   99.25   14.42
  -4  -6   5   98.36   15.25
  -4   6   6   42.24    7.30
  -4   6   6   41.77    7.60
   4  -6  -6   49.34    7.23
   4  -6  -6   40.68    6.63
   4  -6  -6   38.71    6.14
   4   6  -6   47.92    9.57
   4   6  -6   52.45    9.19
  -4  -6   6   40.67    8.47
  -4  -6   6   37.18    9.19
  -4   6   7    0.83    3.21
  -4   6   7   -0.00    3.29
   4  -6  -7    0.00    2.45
   4  -6  -7    1.39    2.09
   4  -6  -7    1.49    1.81
   4   6  -7   -0.00    4.50
   4   6  -7   -0.00    3.01
  -4  -6   7    0.53    3.60
  -4  -6   7    0.80    4.31
  -4   6   8  355.08   35.29
  -4   6   8  337.30   35.82
   4  -6  -8  357.27   35.10
   4  -6  -8  333.74   34.25
   4  -6  -8  348.69   34.14
   4   6  -8  349.83   37.93
  -4  -6   8  345.24   36.99
  -4  -6   8  253.67   37.05
  -4   6   9  399.52   41.66
  -4   6   9  369.94   42.08
   4  -6  -9  426.31   41.60
   4  -6  -9  437.90   40.75
   4  -6  -9  415.08   40.51
   4   6  -9  387.41   44.17
  -4  -6   9  397.18   43.50
  -4  -6   9  392.55   45.07
  -4   6  10    3.68    3.36
  -4   6  10    2.14    3.14
   4  -6 -10    6.17    3.05
   4  -6 -10    5.02    2.17
   4  -6 -10    3.26    1.59
   4   6 -10    5.45    4.60
  -4  -6  10    7.70    4.49
  -4  -6  10   10.23    5.63
  -4   6  11   -0.00    2.88
  -4   6  11   -0.00    2.74
   4  -6 -11    2.45    2.52
   4  -6 -11    1.55    1.51
   4  -6 -11    1.39    1.29
   4   6 -11    3.05    4.37
  -4  -6  11    2.14    3.77
  -4  -6  11    0.00    3.90
  -4   6  12    4.32    3.24
  -4   6  12    4.05    3.09
   4  -6 -12    3.21    2.44
   4  -6 -12    2.31    1.44
   4  -6 -12    3.06    1.28
   4   6 -12    4.81    5.04
  -4  -6  12    7.16    4.39
  -4  -6  12    6.10    4.91
  -4   6  13  131.93   15.85
  -4   6  13  129.11   16.19
   4  -6 -13  127.09   15.31
   4   6 -13  121.87   18.01
  -4  -6  13  181.10   18.98
  -4  -6  13  132.85   19.09
  -4   6  14  128.81   15.63
  -4   6  14  118.01   15.90
   4  -6 -14  150.08   15.64
   4   6 -14  148.49   19.01
  -4  -6  14  112.10   18.25
  -4   6  15   96.59   12.45
  -4   6  15   94.46   12.89
   4  -6 -15   95.95   12.03
   4   6 -15  103.29   15.23
  -4   6  16   51.41    7.34
  -4   6  16   36.90    7.00
   4  -6 -16   32.31    6.13
   4   6 -16   26.26    8.33
  -4   6  17    7.51    3.45
  -4   6  17    0.00    3.34
   4  -6 -17    3.80    3.10
   4   6 -17    3.89    4.34
  -4   6  18   74.29   10.17
  -4   6  18   63.47   10.32
   4   6 -18   72.36   12.58
  -4  -6  18   57.07   12.36
  -4   6  19   91.12   11.78
  -4   6  19   65.11   11.56
   4   6 -19  107.50   14.83
  -4  -6  19   83.89   14.77
  -4   6  20   28.07    6.39
   4   6 -20   32.59    8.99
  -4  -6  20   33.55    9.19
   4   6 -21   27.58    8.09
  -4  -6  21   15.42    7.33
  -4  -6  22    0.27    4.49
  -4  -6  23   10.86    5.79
  -4  -6  24    5.48    5.16
   4   6 -25   40.23    9.65
  -4  -6  25   32.65    9.46
   4   6 -26    9.20    6.01
  -4  -6  26   16.64    7.29
   4   6 -27    1.51    4.64
  -4  -6  27    0.00    4.09
   4   6 -28   15.95    7.09
  -4  -6  28    4.09    5.24
   4   6 -29   20.26    7.78
  -4  -6  29   12.29    6.49
   4   6 -30    0.37    4.61
  -4  -6  30    8.32    5.82
   4   6 -31    5.88    5.75
  -4  -6  31    2.43    4.86
  -4  -6  32    4.31    5.92
  -4  -6  33    7.75    6.61
  -4  -6  34    3.20    5.48
  -4  -6  35   -0.00    5.55
  -4  -6  36   -0.00    5.01
  -4  -6  37    1.01    5.12
  -4   7   1  286.66   33.81
  -4   7   1  341.28   35.73
   4  -7  -1  301.13   33.69
   4   7  -1  321.84   36.41
   4   7  -1  317.31   36.06
  -4  -7   1  324.37   36.98
  -4   7   2   36.36    7.54
  -4   7   2   38.60    8.34
   4  -7  -2   49.50    8.03
   4  -7  -2   40.78    8.01
   4   7  -2   30.03    8.96
   4   7  -2   51.91    9.82
  -4  -7   2   54.37   10.53
  -4   7   3  104.60   14.98
   4  -7  -3  110.07   14.87
   4  -7  -3  114.12   15.48
   4   7  -3  159.75   18.55
   4   7  -3  109.09   16.50
  -4  -7   3  139.34   18.46
  -4   7   4   14.72    4.96
   4  -7  -4   21.17    5.32
   4  -7  -4   14.46    4.75
   4   7  -4   20.11    7.12
   4   7  -4   23.64    6.72
  -4  -7   4   29.02    7.89
  -4   7   5  191.75   21.81
   4  -7  -5  208.47   21.73
   4  -7  -5  178.90   21.36
   4   7  -5  158.73   22.89
   4   7  -5  175.34   23.11
  -4  -7   5  193.60   24.79
  -4   7   6  217.68   23.92
  -4   7   6  228.33   24.82
   4  -7  -6  216.70   23.49
   4  -7  -6  188.91   23.06
   4   7  -6  216.57   26.22
  -4  -7   6  174.83   25.62
  -4   7   7  471.73   49.83
  -4   7   7  440.54   50.37
   4  -7  -7  576.31   50.34
   4  -7  -7  427.38   48.99
   4   7  -7  527.53   52.89
  -4  -7   7  537.75   54.21
  -4   7   8   -0.00    3.27
  -4   7   8    1.06    3.33
   4  -7  -8    0.00    2.88
   4  -7  -8   -0.00    2.43
   4   7  -8    0.00    4.79
  -4  -7   8   -0.00    4.26
  -4   7   9   12.50    4.46
  -4   7   9   13.33    5.04
   4  -7  -9   16.73    4.41
   4  -7  -9   16.05    4.09
   4   7  -9    6.51    5.31
  -4  -7   9   14.04    6.04
  -4   7  10    7.28    4.30
  -4   7  10   10.25    4.21
   4  -7 -10    9.77    3.84
   4  -7 -10    6.55    3.08
   4   7 -10    3.31    4.60
  -4  -7  10    9.95    5.71
  -4   7  11  172.13   19.13
  -4   7  11  141.05   19.07
   4  -7 -11  158.88   18.31
   4  -7 -11  170.36   17.58
   4   7 -11  137.33   20.59
  -4  -7  11  144.96   21.76
  -4   7  12   19.81    5.77
  -4   7  12   19.83    5.70
   4  -7 -12   16.68    4.65
   4  -7 -12   22.77    4.31
   4   7 -12   18.08    6.77
  -4  -7  12   24.86    7.54
  -4   7  13   43.16    7.90
  -4   7  13   39.61    7.88
   4  -7 -13   48.54    7.44
   4  -7 -13   38.52    5.90
   4   7 -13   53.76   10.42
  -4   7  14    8.00    3.97
  -4   7  14    3.50    3.39
   4  -7 -14    2.65    3.14
   4  -7 -14    0.89    1.96
   4   7 -14    0.00    4.42
  -4   7  15   82.16   11.30
  -4   7  15   73.25   11.38
   4  -7 -15   74.48   10.50
   4  -7 -15   69.63    8.62
   4   7 -15  100.42   14.38
  -4   7  16    3.66    3.42
  -4   7  16    2.62    3.72
   4  -7 -16    3.45    3.64
   4  -7 -16    0.85    1.57
   4   7 -16   -0.00    5.10
  -4   7  17   29.32    6.21
  -4   7  17   22.28    6.24
   4  -7 -17   18.51    3.12
   4   7 -17   22.74    7.67
  -4  -7  17    8.53    5.83
  -4   7  18    3.41    3.74
   4  -7 -18    0.79    1.30
  -4  -7  18    1.71    4.55
  -4   7  19   -0.00    3.34
  -4  -7  19    0.74    5.84
  -4  -7  20    4.25    5.70
  -4  -7  21   76.39   14.81
   4   7 -22   20.59    7.90
  -4  -7  22   21.80    8.49
   4   7 -23   62.38   13.01
  -4  -7  23   73.82   14.37
   4   7 -24    2.68    5.38
  -4  -7  24    1.89    5.33
   4   7 -25    8.61    5.82
  -4  -7  25    6.65    5.69
   4   7 -26    6.78    6.77
  -4  -7  26    0.00    5.05
   4   7 -27   20.99    7.89
  -4  -7  27   11.78    7.00
   4   7 -28    5.44    6.50
  -4  -7  28    4.05    5.52
   4   7 -29    2.04    5.59
  -4  -7  29    3.29    5.40
   4   7 -30   -0.00    5.71
  -4  -7  30    0.40    4.09
   4   7 -31   19.47    8.30
  -4  -7  31    6.82    5.48
   4   7 -32    4.21    5.84
  -4  -7  32    6.37    6.67
  -4  -7  33   13.21    7.21
  -4  -7  34    1.66    5.63
  -4  -7  35    2.53    4.73
  -4  -7  36    0.00    4.60
  -4   8   1    9.14    5.01
  -4   8   1   12.60    5.63
   4  -8  -1   17.19    5.42
   4   8  -1    7.53    6.38
   4   8  -1   17.53    6.32
  -4  -8   1   19.75    7.21
  -4   8   2   31.79    7.60
  -4   8   2   23.67    7.04
   4  -8  -2   27.96    6.71
   4   8  -2   31.39    8.59
  -4  -8   2   38.71    9.27
  -4   8   3  148.87   20.17
  -4   8   3  145.88   20.93
   4  -8  -3  175.02   20.41
   4  -8  -3  167.39   20.93
   4   8  -3  175.52   22.61
  -4  -8   3  197.12   24.27
  -4   8   4   26.81    6.87
   4  -8  -4   20.30    5.80
   4  -8  -4   35.93    7.07
   4   8  -4   26.20    8.20
  -4  -8   4   13.75    6.72
  -4   8   5   64.60   10.58
   4  -8  -5   67.92   10.30
   4  -8  -5   57.05   10.32
   4   8  -5   55.54   11.54
  -4  -8   5   89.27   14.42
  -4   8   6   37.15    7.53
   4  -8  -6   41.78    7.33
   4  -8  -6   32.90    7.03
   4   8  -6   27.32    8.65
  -4  -8   6   15.07    7.07
  -4   8   7    1.61    3.73
  -4   8   7    1.48    3.59
   4  -8  -7    0.33    3.17
   4  -8  -7    1.31    3.09
   4   8  -7    2.57    5.46
  -4  -8   7    6.87    5.27
  -4   8   8   19.07    6.09
  -4   8   8   40.83    8.08
   4  -8  -8   31.71    6.70
   4  -8  -8   28.22    6.28
   4   8  -8   30.73    8.30
  -4  -8   8   43.17   10.07
  -4   8   9  417.41   45.58
  -4   8   9  428.21   46.72
   4  -8  -9  481.86   45.67
   4  -8  -9  409.17   44.85
   4   8  -9  430.67   48.26
  -4  -8   9  454.18   49.85
  -4   8  10    6.76    4.53
  -4   8  10    4.40    4.21
   4  -8 -10    2.01    3.54
   4  -8 -10    3.72    3.08
   4   8 -10    1.82    5.32
  -4  -8  10    0.00    5.42
  -4   8  11   27.46    6.36
  -4   8  11   17.44    6.53
   4  -8 -11   21.92    5.58
   4  -8 -11   17.27    4.84
   4   8 -11   25.59    7.79
  -4  -8  11   23.00    7.78
  -4   8  12    4.36    4.51
  -4   8  12    2.79    3.99
   4  -8 -12    5.13    3.91
   4  -8 -12   -0.00    2.63
  -4   8  13  131.29   17.74
  -4   8  13  123.04   17.94
   4  -8 -13  170.20   17.84
   4  -8 -13  135.38   16.14
  -4   8  14   11.91    5.30
   4  -8 -14   10.42    4.25
  -4   8  15   69.45   10.48
  -4  -8  15   45.77   11.29
  -4   8  16    2.99    4.36
  -4  -8  16    1.18    4.51
  -4   8  17    4.81    4.67
  -4  -8  17    0.96    4.67
  -4   8  18   15.22    5.79
   4   8 -18   22.11    7.51
  -4  -8  18    7.17    6.69
   4   8 -19   69.12   14.34
  -4  -8  19  104.49   17.09
   4   8 -20    4.60    5.10
  -4  -8  20    2.65    5.41
   4   8 -21   84.29   14.43
  -4  -8  21   58.28   13.32
   4   8 -22   13.13    6.66
  -4  -8  22    2.13    6.84
   4   8 -23    7.45    6.12
  -4  -8  23   11.72    7.42
   4   8 -24   -0.00    5.43
  -4  -8  24    1.04    6.15
   4   8 -25   42.73   10.34
  -4  -8  25   24.25    9.37
   4   8 -26   -0.00    5.99
  -4  -8  26    2.87    5.07
   4   8 -27    3.08    6.14
  -4  -8  27    2.40    5.65
   4   8 -28   -0.00    5.96
  -4  -8  28   -0.00    5.23
   4   8 -29   34.24   10.68
  -4  -8  29   41.47   11.36
   4   8 -30    0.00    6.00
  -4  -8  30    3.49    5.99
   4   8 -31    8.41    7.33
  -4  -8  31    5.80    5.68
   4   8 -32    1.66    6.32
  -4  -8  32   -0.00    6.57
  -4  -8  33   -0.00    6.11
  -4  -8  34    4.68    6.11
  -4  -8  35    6.83    6.58
  -4   9   1  244.62   28.18
  -4   9   1  233.79   29.25
  -4  -9   1  219.81   30.31
  -4   9   2    0.00    3.93
  -4   9   2    2.48    4.07
   4  -9  -2    1.63    3.79
  -4  -9   2    0.00    4.45
  -4   9   3   13.15    6.10
  -4   9   3   12.88    5.94
   4  -9  -3   32.17    6.91
  -4  -9   3   23.72    8.02
  -4   9   4    0.00    4.06
  -4   9   4    0.00    3.91
   4  -9  -4    0.00    3.11
   4  -9  -4    3.52    3.70
  -4  -9   4   -0.00    4.94
  -4   9   5  127.74   17.08
  -4   9   5  116.69   17.70
   4  -9  -5  128.90   16.60
   4  -9  -5  123.33   17.05
  -4  -9   5  120.02   19.43
  -4   9   6    1.82    4.44
   4  -9  -6    5.98    4.04
   4  -9  -6   -0.00    3.32
  -4  -9   6   -0.00    4.74
  -4   9   7  337.64   38.79
   4  -9  -7  385.03   38.91
  -4  -9   7  333.44   41.97
  -4   9   8   -0.00    4.01
   4  -9  -8    3.17    4.00
  -4  -9   8    1.84    5.48
  -4   9   9   24.38    7.08
   4  -9  -9   32.18    7.01
  -4  -9   9   23.59    8.54
  -4   9  10   -0.00    4.28
   4  -9 -10    0.00    3.44
  -4   9  11  229.21   29.32
   4  -9 -11  287.21   29.49
  -4   9  12    3.70    4.43
   4  -9 -12   -0.00    3.41
   4   9 -12    0.58    5.33
  -4   9  13    3.78    4.71
   4   9 -13    0.00    5.20
  -4  -9  13    4.63    5.35
  -4   9  14   18.26    6.32
   4   9 -14   11.15    6.87
  -4  -9  14    7.15    6.26
  -4   9  15   54.58   10.29
   4   9 -15   49.17   11.79
  -4  -9  15   49.87   12.20
  -4   9  16    2.79    4.55
   4   9 -16    0.12    5.37
  -4  -9  16    0.38    5.08
  -4   9  17  105.93   15.50
   4   9 -17  122.70   18.34
  -4  -9  17   86.20   17.07
   4   9 -18    1.28    5.62
  -4  -9  18    2.81    4.72
   4   9 -19   -0.00    4.69
  -4  -9  19    0.64    4.84
   4   9 -20    8.17    5.88
  -4  -9  20    3.17    6.03
   4   9 -21   65.19   14.04
  -4  -9  21   74.60   14.73
   4   9 -22    0.88    4.78
  -4  -9  22    0.00    5.17
   4   9 -23   30.15    9.59
  -4  -9  23   35.77   10.44
   4   9 -24    1.80    5.13
  -4  -9  24    6.15    6.00
   4   9 -25    3.68    5.32
  -4  -9  25    6.23    6.32
   4   9 -26   -0.00    4.93
  -4  -9  26    4.85    6.24
   4   9 -27   15.47    7.97
  -4  -9  27   21.00    9.29
   4   9 -28    1.82    5.14
  -4  -9  28    2.30    6.55
   4   9 -29    1.48    6.25
  -4  -9  29    0.00    5.79
   4   9 -30    0.00    6.54
  -4  -9  30    8.76    6.66
   4   9 -31   15.63    7.87
  -4  -9  31   11.26    7.23
   4   9 -32    3.09    6.12
  -4  -9  32    2.05    4.86
   4   9 -33   18.26    9.16
  -4  -9  33    6.63    7.04
  -4  -9  34    0.00    5.26
  -4  10   1    0.70    4.39
   4  10  -1    0.00    5.24
  -4 -10   1    0.17    5.22
  -4  10   2   -0.00    4.33
   4  10  -2    0.00    5.30
  -4 -10   2    8.05    6.56
  -4  10   3   56.42   10.21
   4  10  -3   21.92    8.96
  -4 -10   3   31.31    9.68
  -4  10   4   10.97    5.62
   4  10  -4   11.82    6.84
  -4 -10   4    5.98    6.29
  -4  10   5    9.74    5.97
   4  10  -5   14.61    7.58
  -4 -10   5   11.74    7.12
  -4  10   6   -0.00    5.39
   4  10  -6    0.00    6.05
  -4 -10   6    1.24    4.91
  -4  10   7   20.13    6.61
   4  10  -7    2.84    6.10
  -4 -10   7   22.55    8.76
  -4  10   8    8.73    5.33
   4 -10  -8    8.97    5.04
   4  10  -8    4.06    6.83
  -4  10   9    9.67    5.86
   4 -10  -9   11.87    5.18
   4  10  -9    9.73    6.64
  -4  10  10   -0.00    4.22
   4 -10 -10   -0.00    3.95
   4  10 -10    1.24    5.42
  -4  10  11   31.24    8.07
   4 -10 -11   17.12    6.19
   4  10 -11   21.06    8.50
  -4 -10  11   14.54    7.81
  -4  10  12    4.46    5.17
   4  10 -12    0.00    5.26
  -4 -10  12    1.24    5.93
  -4  10  13   35.88    8.78
   4  10 -13   21.82    8.76
  -4 -10  13   49.20   12.03
  -4  10  14    3.33    5.32
   4  10 -14   -0.00    5.82
  -4 -10  14    0.71    5.09
  -4  10  15   90.17   14.33
   4  10 -15   84.59   15.55
  -4 -10  15   71.19   15.95
  -4  10  16   14.04    6.62
   4  10 -16   20.62    8.25
  -4 -10  16   11.18    7.45
   4  10 -17    6.60    6.69
  -4 -10  17    2.13    6.01
   4  10 -18    1.56    5.65
  -4 -10  18    0.19    5.35
   4  10 -19   27.31    9.53
  -4 -10  19   48.22   12.10
   4  10 -20    3.80    6.46
  -4 -10  20    1.49    6.10
   4  10 -21   11.11    7.48
  -4 -10  21    3.46    5.72
   4  10 -22   -0.00    5.92
  -4 -10  22   -0.00    5.51
   4  10 -23   13.91    7.70
  -4 -10  23   24.00    9.53
   4  10 -24   -0.00    5.17
  -4 -10  24    2.04    5.81
   4  10 -25   30.21    9.30
  -4 -10  25   16.80    8.69
   4  10 -26   11.87    7.25
  -4 -10  26    4.84    7.22
   4  10 -27   -0.00    5.77
  -4 -10  27    0.00    4.81
   4  10 -28    2.17    6.13
  -4 -10  28    3.00    6.33
   4  10 -29    2.80    5.70
  -4 -10  29    7.20    7.15
   4  10 -30    0.00    5.31
  -4 -10  30   -0.00    6.48
   4  10 -31    9.79    7.08
  -4 -10  31    2.99    6.54
   4  10 -32   -0.00    4.80
  -4 -10  32   -0.00    5.85
   4  10 -33    6.48    7.13
  -4 -10  33    4.50    7.36
   4  10 -34    5.06    8.02
   4  11  -1   51.46   12.86
  -4 -11   1   76.78   15.38
   4  11  -2    4.75    5.70
  -4 -11   2    0.00    6.02
   4  11  -3    0.00    5.46
  -4 -11   3    5.94    6.81
  -4  11   4   20.02    6.96
   4  11  -4   14.55    7.49
  -4 -11   4   13.93    7.81
  -4  11   5   23.23    7.65
   4  11  -5    3.78    6.90
  -4 -11   5   22.83    8.97
  -4  11   6   10.45    6.30
   4  11  -6    9.77    6.43
  -4  11   7   47.31   10.28
   4  11  -7   47.42   11.63
  -4  11   8    7.91    5.52
   4  11  -8    4.95    6.64
  -4  11   9    2.46    5.34
   4  11  -9    1.45    5.10
  -4  11  10    1.55    4.63
   4  11 -10   -0.00    5.29
  -4 -11  10   -0.00    5.40
  -4  11  11   91.56   15.18
   4  11 -11  109.37   17.39
  -4 -11  11   80.71   16.78
  -4  11  12   -0.00    5.00
   4  11 -12    0.00    5.71
  -4 -11  12   -0.00    4.28
  -4  11  13   18.22    7.40
   4  11 -13   19.39    8.82
  -4 -11  13   21.71    9.34
  -4  11  14   10.55    6.91
   4  11 -14    9.55    6.13
  -4 -11  14    9.97    7.99
   4  11 -15   44.21   11.34
  -4 -11  15   22.57   10.15
   4  11 -16    0.00    6.46
  -4 -11  16    5.17    6.58
   4  11 -17   71.95   14.86
  -4 -11  17   69.40   15.14
   4  11 -18    6.29    6.56
  -4 -11  18    0.00    5.80
   4  11 -19    0.00    5.96
  -4 -11  19   -0.00    5.99
   4  11 -20   -0.00    5.57
  -4 -11  20    1.48    5.81
   4  11 -21   15.82    8.51
  -4 -11  21   38.30   10.91
   4  11 -22    3.21    6.32
  -4 -11  22    4.66    6.35
   4  11 -23    5.09    6.55
  -4 -11  23    0.00    6.09
   4  11 -24    3.32    6.16
  -4 -11  24    1.91    5.47
   4  11 -25    8.70    7.66
  -4 -11  25    0.75    5.97
   4  11 -26    0.00    6.37
  -4 -11  26   -0.00    6.46
   4  11 -27   21.00    9.05
  -4 -11  27    3.63    6.90
   4  11 -28    0.69    4.81
  -4 -11  28    9.04    7.57
   4  11 -29   -0.00    5.94
  -4 -11  29    0.00    5.87
   4  11 -30   -0.00    5.99
  -4 -11  30    1.61    5.51
   4  11 -31    9.40    8.22
  -4 -11  31   15.37    9.00
   4  11 -32   -0.00    7.13
  -4 -11  32   15.67    8.37
   4  11 -33    5.59    7.22
   4  11 -34    2.42    5.76
  -4  12   1    0.54    5.29
   4  12  -1    4.37    6.81
  -4 -12   1    6.12    6.77
  -4  12   2    0.00    5.55
   4  12  -2   -0.00    5.96
  -4 -12   2    0.00    5.61
  -4  12   3   57.29   12.12
   4  12  -3   64.84   13.61
   4  12  -4   22.35    8.98
   4  12  -5   27.77    9.70
   4  12  -6    2.92    6.16
   4  12  -7   -0.00    5.46
  -4 -12   7   -0.00    5.73
   4  12  -8   -0.00    6.29
  -4 -12   8    2.43    6.26
   4  12  -9   47.15   12.64
  -4 -12   9   70.47   15.25
   4  12 -10   -0.00    6.00
  -4 -12  10   -0.00    5.85
   4  12 -11    0.97    5.85
  -4 -12  11   -0.00    5.27
   4  12 -12    9.01    7.28
  -4 -12  12    3.42    6.21
   4  12 -13   32.12   10.52
  -4 -12  13   16.03    8.52
   4  12 -14   21.15    9.14
  -4 -12  14   -0.00    6.32
   4  12 -15   28.16    9.89
  -4 -12  15   17.47    9.35
   4  12 -16   -0.00    5.41
  -4 -12  16    0.93    6.10
   4  12 -17    0.00    7.18
  -4 -12  17    4.26    6.10
   4  12 -18    3.95    6.31
  -4 -12  18    3.69    6.22
   4  12 -19   34.66   10.75
  -4 -12  19   27.95   10.56
  -4 -12  20    1.12    5.12
   4  12 -21   13.06    8.07
  -4 -12  21    4.32    6.58
   4  12 -22   -0.00    6.68
  -4 -12  22    1.50    4.76
   4  12 -23    5.46    6.55
  -4 -12  23   14.97    8.18
   4  12 -24    4.13    6.93
  -4 -12  24    2.80    6.36
   4  12 -25   16.97    9.57
  -4 -12  25   20.02    9.31
   4  12 -26    0.00    6.16
  -4 -12  26   -0.00    5.39
   4  12 -27   -0.00    6.26
  -4 -12  27   -0.00    6.08
   4  12 -28    0.33    5.51
  -4 -12  28   -0.00    6.51
   4  12 -29   10.68    7.95
  -4 -12  29   12.36    8.82
   4  12 -30    5.89    7.61
  -4 -12  30    0.00    7.15
   4  12 -31    2.43    7.08
  -4 -12  31   11.09    7.97
   4  12 -32    8.01    6.54
   4  12 -33    7.16    6.70
  -4  13   1   30.68    9.47
   4  13  -1   34.14   11.11
  -4  13   2    9.94    6.32
   4  13  -2    0.45    6.22
  -4  13   3    0.94    4.83
   4  13  -3    6.39    7.45
  -4  13   4    3.85    4.99
   4  13  -4   -0.00    6.25
  -4  13   5   53.62   11.78
   4  13  -5   67.34   14.18
  -4 -13   5   38.23   12.27
  -4  13   6    6.88    5.62
   4  13  -6    8.40    6.97
  -4 -13   6   20.91    9.59
  -4  13   7   13.98    7.57
   4  13  -7   21.93    8.92
  -4 -13   7   30.68   11.06
  -4  13   8    5.09    5.90
   4  13  -8   -0.00    5.29
  -4 -13   8   -0.00    6.17
  -4  13   9    2.25    5.25
   4  13  -9    2.23    5.71
  -4 -13   9    7.39    7.58
  -4  13  10    6.64    6.41
   4  13 -10    5.63    6.77
  -4 -13  10    4.96    7.51
  -4  13  11   22.73    8.34
   4  13 -11   37.95   10.95
  -4 -13  11   38.67   11.74
  -4  13  12    0.38    5.10
   4  13 -12    7.02    7.02
  -4 -13  12   10.57    7.55
   4  13 -13    4.23    6.28
  -4 -13  13    4.45    5.84
   4  13 -14   -0.00    7.07
  -4 -13  14    3.53    5.71
   4  13 -15    6.72    6.36
  -4 -13  15    1.85    5.56
   4  13 -16    4.23    6.70
  -4 -13  16    5.24    7.01
   4  13 -17    9.67    8.35
  -4 -13  17   18.62    9.18
   4  13 -18    7.05    6.84
  -4 -13  18    0.00    6.04
   4  13 -19   -0.00    6.42
  -4 -13  19    7.99    7.66
   4  13 -20    2.25    6.89
  -4 -13  20   -0.00    5.63
   4  13 -21    7.27    7.59
  -4 -13  21    4.76    8.62
   4  13 -22    0.00    6.52
  -4 -13  22    2.96    6.37
   4  13 -23    0.00    6.41
  -4 -13  23    9.21    8.21
   4  13 -24   10.18    8.39
  -4 -13  24    3.32    6.69
   4  13 -25    5.05    6.93
  -4 -13  25    1.14    5.63
   4  13 -26    3.59    6.92
  -4 -13  26   -0.00    5.14
   4  13 -27   24.96    9.74
  -4 -13  27   -0.00    7.28
   4  13 -28   -0.00    6.28
  -4 -13  28    0.85    6.03
   4  13 -29   -0.00    6.03
  -4 -13  29    1.26    6.76
   4  13 -30   -0.00    6.63
  -4 -13  30    0.71    5.14
  -4  14   1    1.68    4.86
   4  14  -1    1.08    7.65
  -4  14   2   -0.00    4.83
   4  14  -2   -0.00    7.42
  -4  14   3   13.16    7.26
   4  14  -3   25.36   10.15
  -4  14   4   15.38    7.83
   4  14  -4   11.09    8.37
  -4  14   5    8.90    6.81
   4  14  -5   15.93    8.23
  -4 -14   5   24.65    9.93
  -4  14   6    1.53    5.83
   4  14  -6    1.12    6.49
  -4 -14   6    2.59    6.51
  -4  14   7    2.06    6.01
   4  14  -7    3.63    6.99
  -4 -14   7    6.08    6.93
   4  14  -8   12.59    8.29
  -4 -14   8   10.29    8.31
  -4  14   9   38.45   10.37
   4  14  -9   20.80    9.39
  -4 -14   9   19.75    9.79
  -4  14  10    0.49    6.35
   4  14 -10    8.38    9.06
  -4 -14  10    0.00    6.85
   4  14 -11    1.22    5.58
  -4 -14  11    0.08    5.60
   4  14 -12    8.23    7.98
  -4 -14  12    0.83    6.61
   4  14 -13   10.92    8.59
  -4 -14  13   16.31    9.24
   4  14 -14    8.05    7.40
  -4 -14  14   -0.00    6.29
   4  14 -15    4.42    6.29
  -4 -14  15    2.35    6.25
   4  14 -16   -0.00    6.28
  -4 -14  16   -0.00    5.69
   4  14 -17   -0.00    6.04
  -4 -14  17   -0.00    6.93
   4  14 -18    6.50    7.21
  -4 -14  18    1.11    6.43
   4  14 -19    5.71    7.49
  -4 -14  19    4.26    6.98
   4  14 -20    0.00    6.22
  -4 -14  20    0.50    5.76
   4  14 -21   15.64    9.04
  -4 -14  21    3.11    8.14
   4  14 -22    2.57    6.15
  -4 -14  22    6.14    6.60
   4  14 -23    0.00    7.18
  -4 -14  23    7.44    7.58
   4  14 -24    3.74    7.29
  -4 -14  24    0.30    6.63
   4  14 -25   -0.00    6.82
  -4 -14  25   -0.00    5.45
   4  14 -26    4.95    7.32
  -4 -14  26   15.07    9.62
   4  14 -27    0.00    6.94
  -4 -14  27    0.00    6.40
  -4 -14  28    5.77    6.87
  -4  15   1    7.44    6.79
   4  15  -1    4.91    7.03
  -4  15   2    4.56    5.49
   4  15  -2    1.28    6.95
  -4  15   3    3.46    6.32
   4  15  -3    2.26    5.61
  -4  15   4    0.28    4.78
   4  15  -4   11.78    8.21
  -4  15   5   -0.00    6.52
   4  15  -5   -0.00    6.84
  -4  15   6   12.59    7.36
   4  15  -6    7.35    8.02
  -4  15   7    6.45    7.36
   4  15  -7    5.68    7.26
  -4  15   8   -0.00    5.27
   4  15  -8   -0.00    5.91
  -4  15   9    0.92    6.30
   4  15  -9    6.33    7.32
   4  15 -10   -0.00    7.62
   4  15 -11    2.58    6.54
   4  15 -12    0.00    7.40
   4  15 -13    0.00    6.58
   4  15 -14   -0.00    6.04
  -4 -15  14    6.18    8.12
   4  15 -15    0.00    7.16
  -4 -15  15   -0.00    6.45
   4  15 -16   13.84    7.78
  -4 -15  16   -0.00    6.08
   4  15 -17   23.01    9.92
  -4 -15  17   17.48    9.59
   4  15 -18   -0.00    7.08
  -4 -15  18    0.35    5.80
   4  15 -19   -0.00    6.12
  -4 -15  19    2.03    7.30
   4  15 -20    1.25    7.06
  -4 -15  20    3.97    7.50
   4  15 -21    5.79    7.29
  -4 -15  21    1.29    6.75
   4  15 -22    7.20    7.95
  -4 -15  22    0.00    8.23
   4  15 -23    0.00    6.56
  -4 -15  23    0.00    7.07
  -4 -15  24    0.00    5.99
  -4 -15  25   -0.00    7.07
  -4 -15  26    0.12    7.13
  -4 -15  27   -0.00    5.64
  -4  16   1   -0.00    5.28
   4  16  -1    2.62    6.29
  -4  16   2    5.27    6.05
   4  16  -2   -0.00    6.91
  -4  16   3    1.89    6.24
   4  16  -3    0.00    7.15
  -4  16   4    2.25    7.06
   4  16  -4    7.72    7.48
  -4  16   5    3.63    7.54
   4  16  -5    4.29    6.79
  -4  16   6   -0.00    6.41
   4  16  -6   -0.00    6.20
  -4  16   7    2.82    5.74
   4  16  -7    0.07    5.74
   4  16  -8    0.00    7.02
   4  16  -9   -0.00    7.79
   4  16 -10   10.37    7.24
   4  16 -11    2.09    6.81
   4  16 -12    4.88    7.19
   4  16 -13    6.42    8.33
   4  16 -14    2.29    7.02
   4  16 -15    0.00    6.43
   4  16 -16    7.39    7.40
   4  16 -17   -0.00    6.84
  -4  17   1   12.84    8.46
   4  17  -1    0.00    7.63
  -4  17   2    0.00    6.27
   4  17  -2    0.52    7.51
  -4  17   3    2.40    6.25
   4  17  -3    1.67    7.96
  -4  17   4   -0.00    6.12
   4  17  -4    1.35    6.96
  -4  17   5    0.72    6.55
   4  17  -5   -0.00    6.13
   4  17  -6    4.78    6.34
   4  17  -7    7.19    7.51
   4  17  -8   -0.00    5.84
   4  17  -9    5.61    6.98
   4  17 -10   -0.00    6.97
  -4  18   1   -0.00    6.52
  -4  18   2   -0.00    6.78
  -4  18   3    4.92    6.91
  -4  18   4    1.03    7.61
  -4  19   1   -0.00    6.80
  -4  19   2    2.41    6.64
  -3   0   1   -0.00    2.65
  -3   0   1    1.92    2.52
   3   0  -1    0.14    2.40
   3   0  -1    0.94    1.94
  -3   0   2   -0.00    2.46
  -3   0   2    0.72    2.19
   3   0  -2   -0.00    2.03
   3   0  -2    1.82    1.86
  -3   0   3 5294.71  499.88
  -3   0   3 5133.57  499.88
   3   0  -3 5302.48  499.80
   3   0  -3 5384.21  499.66
  -3   0   4   -0.00    1.90
  -3   0   4   -0.00    1.68
   3   0  -4    0.00    1.77
   3   0  -4   -0.00    1.10
  -3   0   5   87.61    9.17
  -3   0   5   78.61    9.11
   3   0  -5   92.97    9.42
  -3   0   6   -0.00    1.32
  -3   0   6    0.45    1.37
   3   0  -6    0.00    1.60
  -3   0   7  419.25   40.64
  -3   0   7  437.08   40.79
   3   0  -7  405.31   40.65
  -3   0   8   -0.00    1.39
  -3   0   8    0.69    1.52
   3   0  -8    0.00    1.56
  -3   0   9  822.48   79.80
  -3   0   9  878.66   80.34
   3   0  -9  807.95   79.78
  -3   0  10   -0.00    1.78
   3   0 -10   -0.00    1.85
  -3   0  11 1124.35  103.00
   3   0 -11 1024.85  102.24
   3   0 -11 1063.39  103.05
   3   0 -12   -0.00    2.11
   3   0 -12    0.77    2.34
   3   0 -13  522.28   54.08
   3   0 -13  581.65   54.45
   3   0 -14    0.00    2.48
   3   0 -14   -0.00    2.59
   3   0 -15   50.51    8.16
   3   0 -15   81.20    9.27
   3   0 -16   -0.00    2.20
   3   0 -16   -0.00    2.39
   3   0 -17  183.63   21.09
   3   0 -17  195.41   21.27
  -3   0  18    0.05    2.61
   3   0 -18   -0.00    2.72
   3   0 -18    0.09    2.60
  -3   0  19   41.99    8.06
   3   0 -19   42.53    7.56
   3   0 -19   57.45    8.33
  -3   0  20    0.00    3.09
   3   0 -20    0.00    2.93
   3   0 -20   -0.00    2.76
  -3   0  21    5.50    3.70
   3   0 -21    0.00    2.93
   3   0 -21    8.49    3.82
  -3   0  22    1.13    3.36
   3   0 -22    1.80    3.34
   3   0 -22   -0.00    3.20
  -3   0  23  258.22   32.63
   3   0 -23  310.45   32.72
   3   0 -23  302.77   32.41
   3   0 -24    0.89    3.47
   3   0 -24   -0.00    3.34
   3   0 -25   59.88   10.71
   3   0 -25   69.86   11.05
   3   0 -26   -0.00    3.70
   3   0 -27   70.29   11.84
   3   0 -28   -0.00    3.81
   3   0 -29   50.41   10.26
  -3   0  37    0.00    4.29
  -3   0  38    2.14    4.19
  -3   0  39   16.23    6.91
  -3   0  40    4.96    5.79
  -3   1   1  926.20   90.08
  -3   1   1  958.25   90.30
   3  -1  -1  843.18   89.99
   3  -1  -1  886.83   90.21
   3  -1  -1 1209.47   90.49
   3   1  -1  915.89   90.80
   3   1  -1  895.49   90.61
  -3  -1   1  941.42   90.80
  -3  -1   1  887.41   90.86
  -3   1   2  642.00   57.26
  -3   1   2  606.88   57.24
   3  -1  -2  560.02   57.10
   3  -1  -2  571.26   56.83
   3  -1  -2  587.66   56.84
   3   1  -2  580.08   57.98
   3   1  -2  601.84   57.88
  -3  -1   2  554.12   57.82
  -3  -1   2  639.25   58.31
  -3   1   3    6.17    1.98
  -3   1   3    7.40    1.93
   3  -1  -3    6.08    2.04
   3  -1  -3    7.35    1.14
   3  -1  -3    6.63    1.17
   3   1  -3    7.96    3.35
   3   1  -3    4.22    2.40
  -3  -1   3    7.13    2.98
  -3  -1   3    4.85    2.86
  -3   1   4    6.19    1.64
  -3   1   4    4.13    1.31
  -3   1   4    4.23    1.37
   3  -1  -4    5.32    1.67
   3   1  -4    5.87    3.06
   3   1  -4    5.49    2.36
  -3  -1   4    4.52    2.52
  -3  -1   4    7.23    2.72
  -3   1   5 1784.30  174.92
   3   1  -5 2021.74  176.58
   3   1  -5 1926.77  176.28
  -3  -1   5 1893.82  176.38
  -3  -1   5 1770.03  176.46
   3   1  -6    2.60    2.47
   3   1  -6    4.16    2.04
  -3  -1   6    1.81    2.04
  -3  -1   6    1.92    2.25
   3   1  -7  156.31   17.94
   3   1  -7  191.67   17.92
  -3  -1   7  170.82   17.96
  -3  -1   7  167.89   18.27
   3  -1  -8   85.84    8.45
   3   1  -8   83.83    9.92
   3   1  -8   73.07    9.40
  -3  -1   8   82.95    9.82
  -3  -1   8  102.06   10.54
   3  -1  -9  858.40   88.08
   3  -1  -9  963.06   88.21
   3   1  -9  907.89   89.45
  -3  -1   9 1012.59   89.60
  -3  -1   9  972.48   90.00
   3  -1 -10   40.50    5.12
   3  -1 -10   40.59    5.20
   3   1 -10   44.51    6.33
  -3  -1  10   53.41    6.47
  -3  -1  10   41.75    6.57
   3  -1 -11  419.51   41.66
   3  -1 -11  438.64   41.76
   3   1 -11  431.54   42.81
  -3  -1  11  418.35   42.62
  -3  -1  11  431.23   43.20
   3  -1 -12    6.54    2.36
   3  -1 -12    3.85    2.38
   3   1 -12    5.31    3.11
  -3  -1  12    6.38    3.05
  -3  -1  12    3.38    3.03
   3  -1 -13    5.47    2.40
   3  -1 -13    2.74    2.39
   3   1 -13    4.83    3.24
  -3  -1  13    4.60    3.06
  -3  -1  13    6.12    3.73
  -3   1  14   14.65    3.78
   3  -1 -14   27.80    4.47
   3  -1 -14   17.87    4.04
   3   1 -14   17.85    4.63
  -3  -1  14   14.66    4.20
  -3  -1  14   23.01    4.97
  -3   1  15  409.65   39.89
   3  -1 -15  380.80   39.39
   3  -1 -15  364.14   39.28
   3   1 -15  375.99   40.15
   3   1 -15  424.68   40.81
  -3  -1  15  425.16   40.58
  -3  -1  15  380.91   40.66
  -3   1  16    5.19    2.85
   3  -1 -16    7.02    3.08
   3  -1 -16    9.39    3.43
   3   1 -16   12.14    3.84
   3   1 -16    5.28    3.30
  -3  -1  16    4.78    3.70
  -3   1  17  201.82   20.77
   3  -1 -17  172.72   19.96
   3  -1 -17  184.29   20.13
   3   1 -17  158.68   20.35
   3   1 -17  189.61   20.87
  -3  -1  17  179.57   21.12
  -3   1  18    2.68    2.87
   3  -1 -18    5.28    3.06
   3  -1 -18    2.80    2.96
   3   1 -18    4.17    3.51
   3   1 -18    0.33    2.76
  -3  -1  18    2.17    2.98
  -3   1  19   68.10   10.02
   3  -1 -19   63.77    9.51
   3  -1 -19   75.07    9.80
   3   1 -19   72.01   10.36
   3   1 -19   65.74    9.98
  -3  -1  19   52.97    9.79
  -3   1  20   52.01    9.71
   3  -1 -20   60.87    9.81
   3  -1 -20   83.41   10.55
   3   1 -20   76.83   10.93
   3   1 -20   75.99   10.79
  -3  -1  20   68.81   11.02
  -3   1  21  140.43   17.76
   3  -1 -21  130.49   16.89
   3  -1 -21  133.48   16.84
   3   1 -21  145.80   17.76
   3   1 -21  144.16   17.62
  -3  -1  21  134.73   18.02
  -3   1  22    2.78    3.59
   3  -1 -22   -0.00    3.22
   3  -1 -22    2.06    3.35
   3   1 -22   -0.00    3.15
   3   1 -22    0.79    3.35
  -3  -1  22   -0.00    3.28
  -3   1  23   10.70    4.99
   3  -1 -23   14.96    5.16
   3  -1 -23    9.15    4.34
   3   1 -23    5.21    4.59
   3   1 -23    6.09    4.13
  -3  -1  23    3.62    4.21
   3  -1 -24   -0.00    3.71
   3  -1 -24    2.19    4.12
   3   1 -24    1.78    3.40
   3   1 -24    0.21    3.53
  -3  -1  24    1.88    4.06
   3  -1 -25   78.33   11.64
   3   1 -25   70.64   11.72
   3   1 -25   68.88   11.23
  -3  -1  25   52.97   10.98
   3  -1 -26   12.16    5.52
   3   1 -26    8.29    4.98
   3   1 -26   19.71    6.17
  -3  -1  26   10.72    5.60
   3  -1 -27   59.44   10.67
   3   1 -27   50.91   10.47
  -3  -1  27   72.85   11.88
   3  -1 -28   -0.00    3.55
   3   1 -28    0.65    3.91
  -3  -1  28    2.00    3.48
   3   1 -29   -0.00    3.94
  -3  -1  29    5.75    4.76
   3   1 -30   18.33    6.74
  -3  -1  30   12.61    6.18
  -3  -1  31   19.71    7.27
  -3  -1  32    3.46    4.52
  -3  -1  33    1.72    4.93
  -3  -1  34    3.78    4.83
  -3  -1  35    2.94    4.60
  -3  -1  36   -0.00    4.93
  -3  -1  37   17.77    7.72
  -3  -1  38    1.81    4.66
  -3  -1  39    7.24    6.62
  -3   2   1  183.95   20.73
  -3   2   1  199.06   20.89
  -3   2   1  188.15   20.90
  -3   2   1  214.68   21.08
   3  -2  -1  186.85   20.70
   3  -2  -1  222.87   20.92
   3   2  -1  235.46   22.49
   3   2  -1  203.61   21.89
  -3  -2   1  204.80   21.89
  -3  -2   1  198.27   22.03
  -3   2   2   88.35    8.83
  -3   2   2   75.74    8.71
  -3   2   2   70.88    8.71
  -3   2   2   70.01    8.64
   3  -2  -2   71.56    8.31
   3  -2  -2   68.61    8.24
   3   2  -2   72.13    9.87
   3   2  -2   77.24    9.82
  -3  -2   2   84.34   10.01
  -3  -2   2   79.47   10.18
  -3   2   3 1129.75  124.05
  -3   2   3 1323.18  124.55
  -3   2   3 1320.01  124.40
  -3   2   3 1422.89  124.54
   3  -2  -3 1272.57  123.71
   3  -2  -3 1321.08  123.71
   3   2  -3 1400.37  125.98
   3   2  -3 1287.69  125.65
  -3  -2   3 1361.75  125.63
  -3  -2   3 1373.78  126.19
  -3   2   4    2.38    1.53
  -3   2   4    1.35    1.25
  -3   2   4    0.00    1.40
  -3   2   4    2.59    1.40
   3   2  -4   -0.00    2.69
   3   2  -4    2.03    2.30
  -3  -2   4    1.88    2.77
  -3  -2   4    0.00    2.50
  -3   2   5    1.62    1.25
  -3   2   5    0.79    1.26
  -3   2   5    1.04    1.06
  -3   2   5    0.69    1.02
   3   2  -5   -0.00    2.82
   3   2  -5    0.37    2.52
  -3  -2   5    3.55    2.54
  -3  -2   5    2.36    3.04
   3  -2  -6    6.64    1.27
   3   2  -6    3.96    2.99
   3   2  -6   10.13    3.20
  -3  -2   6    1.45    2.54
  -3  -2   6    5.77    3.04
   3   2  -7  412.11   43.09
   3   2  -7  413.03   42.96
  -3  -2   7  413.27   42.87
  -3  -2   7  500.50   43.99
   3  -2  -8  708.94   70.42
   3   2  -8  907.17   73.40
   3   2  -8  753.66   72.69
  -3  -2   8  801.07   72.81
  -3  -2   8  737.78   73.15
  -3   2   9  458.67   44.47
  -3   2   9  468.43   44.41
   3  -2  -9  450.45   44.44
   3   2  -9  470.30   46.62
   3   2  -9  492.91   46.59
  -3  -2   9  467.55   46.51
  -3  -2   9  491.32   47.28
  -3   2  10    4.78    1.87
  -3   2  10    6.58    1.76
   3  -2 -10    4.09    1.86
   3   2 -10    4.73    3.22
   3   2 -10    3.17    2.53
  -3  -2  10    4.89    3.09
  -3  -2  10    6.83    3.59
  -3   2  11   42.11    5.37
  -3   2  11   43.46    5.42
   3  -2 -11   43.62    5.44
   3   2 -11   44.81    7.21
   3   2 -11   40.66    6.58
  -3  -2  11   41.75    6.82
  -3  -2  11   40.53    7.23
  -3   2  12   16.64    3.31
  -3   2  12   16.57    3.30
   3  -2 -12   19.29    3.49
   3   2 -12   12.63    4.41
  -3  -2  12   22.48    4.72
  -3  -2  12   18.72    5.08
  -3   2  13  425.13   42.20
  -3   2  13  435.39   42.34
   3  -2 -13  459.02   42.26
   3   2 -13  391.71   43.51
  -3  -2  13  407.86   43.39
  -3  -2  13  416.88   44.27
  -3   2  14   13.75    3.31
  -3   2  14   12.64    3.39
   3  -2 -14   10.37    3.15
   3   2 -14    7.60    3.97
  -3  -2  14   13.83    4.14
  -3  -2  14   16.62    4.99
  -3   2  15   24.12    4.44
  -3   2  15   21.02    4.36
   3  -2 -15   21.05    4.29
   3   2 -15    9.87    4.64
  -3  -2  15   28.94    5.54
  -3  -2  15   30.05    6.18
  -3   2  16   14.68    3.65
  -3   2  16    4.71    2.83
   3  -2 -16   15.06    3.74
   3   2 -16   12.09    4.67
  -3  -2  16    8.99    3.85
  -3  -2  16    9.25    4.26
  -3   2  17  152.17   18.18
  -3   2  17  155.38   18.44
   3  -2 -17  169.56   18.30
   3   2 -17  157.27   19.39
  -3  -2  17  171.62   19.35
  -3  -2  17  165.41   20.05
  -3   2  18   12.30    3.89
  -3   2  18    7.52    3.64
   3  -2 -18   14.27    4.06
   3   2 -18   15.54    4.75
   3   2 -18   17.38    4.81
  -3  -2  18    9.25    3.96
  -3  -2  18   18.22    5.08
  -3   2  19   46.50    7.54
  -3   2  19   48.31    7.89
   3  -2 -19   39.39    7.02
   3  -2 -19   46.96    7.37
   3   2 -19   28.04    7.21
   3   2 -19   42.87    7.99
  -3  -2  19   51.03    8.24
  -3  -2  19   46.32    8.90
  -3   2  20    0.28    3.04
  -3   2  20    1.08    3.14
   3  -2 -20    2.20    2.77
   3  -2 -20    1.12    2.84
   3   2 -20    0.00    3.29
   3   2 -20    2.21    3.39
  -3  -2  20    1.44    3.48
  -3   2  21    5.83    3.73
  -3   2  21    3.33    3.35
   3  -2 -21    2.35    3.45
   3  -2 -21    8.11    3.80
   3   2 -21    0.00    3.20
   3   2 -21    3.36    3.64
  -3   2  22    1.33    3.25
  -3   2  22    4.85    3.73
   3  -2 -22    0.00    3.04
   3  -2 -22    0.00    3.14
   3   2 -22    0.98    3.48
   3   2 -22    2.44    3.56
  -3   2  23  106.79   16.91
   3  -2 -23  151.44   17.39
   3  -2 -23  128.17   16.56
   3   2 -23  126.43   17.67
   3   2 -23  136.79   17.78
  -3  -2  23  143.64   18.85
   3  -2 -24   54.87    9.11
   3  -2 -24   45.69    8.65
   3   2 -24   43.70    9.51
   3   2 -24   63.07   10.29
  -3  -2  24   36.06    9.27
   3  -2 -25   45.70    8.77
   3   2 -25   43.47    9.37
  -3  -2  25   40.75    9.19
   3  -2 -26    4.41    4.44
   3   2 -26    2.03    4.76
  -3  -2  26    5.67    4.95
   3  -2 -27   68.83   11.32
   3   2 -27   80.67   12.65
  -3  -2  27   41.26   10.97
   3   2 -28    5.27    5.28
  -3  -2  28    5.13    4.61
   3   2 -29   95.09   15.97
  -3  -2  29  116.46   17.39
  -3  -2  30    1.42    4.83
  -3  -2  31    1.34    4.02
  -3  -2  32   -0.00    5.14
  -3  -2  33   49.09   11.49
  -3  -2  34    0.17    4.57
  -3  -2  35   11.37    7.27
  -3  -2  36   -0.00    4.95
  -3  -2  37   15.13    7.28
  -3  -2  38    0.74    4.80
  -3  -2  39    4.93    6.61
  -3   3   1  456.73   46.83
   3  -3  -1  435.78   46.71
   3  -3  -1  450.95   46.82
   3  -3  -1  516.43   46.92
   3   3  -1  486.93   48.47
   3   3  -1  512.35   48.58
  -3  -3   1  492.83   48.05
  -3  -3   1  464.73   48.53
  -3   3   2  215.33   23.26
  -3   3   2  270.98   24.07
   3  -3  -2  238.55   23.38
   3  -3  -2  227.12   23.27
   3  -3  -2  239.33   23.18
   3   3  -2  218.76   24.74
   3   3  -2  210.93   24.60
  -3  -3   2  233.88   24.56
  -3  -3   2  167.44   24.23
  -3   3   3   49.11    6.34
  -3   3   3   42.45    6.24
   3  -3  -3   45.00    6.09
   3  -3  -3   40.09    5.78
   3  -3  -3   52.57    5.96
   3   3  -3   62.59    8.36
   3   3  -3   36.36    7.12
  -3  -3   3   52.56    7.62
  -3  -3   3   51.70    8.06
  -3   3   4   88.47    9.29
  -3   3   4   75.78    9.29
   3  -3  -4   77.80    9.09
   3  -3  -4   77.13    8.66
   3  -3  -4   81.35    8.65
   3   3  -4   79.98   10.87
   3   3  -4   80.37   10.76
  -3  -3   4   78.21   10.67
  -3  -3   4   91.88   11.59
  -3   3   5  462.41   46.18
  -3   3   5  528.81   46.57
   3  -3  -5  451.05   46.09
   3  -3  -5  484.66   45.34
   3  -3  -5  511.72   45.38
   3   3  -5  462.31   48.03
  -3  -3   5  297.26   46.78
  -3  -3   5  535.39   49.12
  -3   3   6  536.19   55.00
  -3   3   6  538.46   55.11
   3  -3  -6  598.83   55.11
   3   3  -6  568.21   57.17
   3   3  -6  630.54   57.47
  -3  -3   6  598.99   57.00
  -3  -3   6  590.33   57.78
  -3   3   7  166.91   16.63
  -3   3   7  172.43   16.72
   3  -3  -7  149.84   16.39
   3   3  -7  165.79   18.78
   3   3  -7  182.19   18.93
  -3  -3   7  140.03   17.99
  -3  -3   7  175.02   19.34
  -3   3   8   34.25    4.37
  -3   3   8   26.77    4.07
   3  -3  -8   32.81    4.05
   3   3  -8   33.74    6.17
   3   3  -8   26.68    5.71
  -3  -3   8   16.03    4.96
  -3  -3   8   28.41    5.98
  -3   3   9  155.46   16.05
  -3   3   9  169.30   16.26
   3  -3  -9  157.78   15.94
   3   3  -9  158.49   18.37
   3   3  -9  117.56   17.40
  -3  -3   9  164.69   18.14
  -3  -3   9  156.78   18.75
  -3   3  10  492.57   45.68
  -3   3  10  452.87   45.66
   3  -3 -10  453.92   45.45
   3   3 -10  426.34   47.47
   3   3 -10  495.13   47.92
  -3  -3  10  470.14   47.60
  -3  -3  10  511.67   48.87
  -3   3  11  506.24   49.74
  -3   3  11  518.48   49.98
   3  -3 -11  514.57   49.72
   3   3 -11  527.15   52.08
   3   3 -11  526.82   51.87
  -3  -3  11  490.65   51.58
  -3  -3  11  479.03   52.36
  -3   3  12    2.51    2.20
  -3   3  12   -0.00    2.21
   3  -3 -12    2.05    2.57
   3   3 -12    1.95    3.44
   3   3 -12   -0.00    2.97
  -3  -3  12    0.35    2.80
  -3  -3  12    2.84    3.97
  -3   3  13   23.69    4.10
  -3   3  13   12.99    3.68
   3  -3 -13   15.96    3.80
   3   3 -13   24.33    5.73
   3   3 -13   21.09    5.04
  -3  -3  13   28.59    5.69
  -3  -3  13   22.00    6.01
  -3   3  14    5.48    2.73
  -3   3  14    1.46    2.38
   3  -3 -14    3.08    2.54
   3   3 -14    5.17    3.60
   3   3 -14    8.00    3.56
  -3  -3  14    7.97    3.94
  -3  -3  14    0.88    3.47
  -3   3  15  176.04   20.73
  -3   3  15  196.02   21.39
   3   3 -15  204.71   23.04
  -3  -3  15  195.25   22.41
  -3  -3  15  237.65   24.31
  -3   3  16   47.73    7.35
  -3   3  16   55.06    8.03
   3  -3 -16   45.04    7.25
   3   3 -16   58.11    9.27
  -3  -3  16   66.55    9.26
  -3  -3  16   48.59    9.34
  -3   3  17   55.44    8.07
  -3   3  17   51.98    8.41
   3  -3 -17   56.55    8.03
   3   3 -17   51.00    9.25
  -3  -3  17   56.97    9.15
  -3  -3  17   54.71    9.89
  -3   3  18    0.56    2.37
  -3   3  18    4.34    3.23
   3  -3 -18    0.00    2.47
   3   3 -18    2.63    4.00
  -3  -3  18    0.00    3.07
  -3  -3  18    3.26    4.11
  -3   3  19   16.81    4.50
  -3   3  19   12.19    4.46
   3  -3 -19    9.38    4.07
   3   3 -19   21.13    5.88
  -3  -3  19   37.02    6.81
  -3  -3  19   21.30    6.17
  -3   3  20   47.15    7.66
  -3   3  20   35.72    7.49
   3  -3 -20   44.66    7.35
   3   3 -20   31.34    7.84
  -3  -3  20   39.87    7.90
  -3   3  21   85.93   11.81
  -3   3  21   65.83   11.72
   3  -3 -21   77.05   11.35
   3   3 -21   85.54   13.07
   3   3 -21   88.79   13.00
  -3  -3  21  100.63   13.18
  -3   3  22   63.98    9.87
  -3   3  22   57.00   10.24
   3  -3 -22   61.76    9.77
   3   3 -22   59.15   10.92
   3   3 -22   64.57   10.87
  -3  -3  22   74.58   11.16
  -3  -3  22   53.12   10.94
  -3   3  23    5.81    3.95
   3  -3 -23   12.74    5.05
   3   3 -23   10.84    5.15
  -3  -3  23    4.62    5.12
  -3   3  24   15.12    5.15
   3   3 -24   15.99    6.06
  -3  -3  24    4.46    4.82
  -3   3  25  147.80   18.85
   3   3 -25  141.23   19.86
  -3  -3  25  145.67   20.67
  -3   3  26   55.20   10.55
   3   3 -26   62.02   11.77
  -3  -3  26   62.28   12.05
  -3   3  27   85.84   13.63
   3   3 -27   88.58   14.67
  -3  -3  27   87.84   15.52
  -3  -3  28   14.07    6.80
  -3  -3  29    4.00    6.86
  -3  -3  30   12.52    7.49
   3   3 -31   53.17   11.38
  -3  -3  31   28.47   10.64
   3   3 -32    1.03    4.53
  -3  -3  32    3.06    6.13
  -3  -3  33    0.00    6.16
  -3  -3  34    0.02    4.14
  -3  -3  35    7.06    6.73
  -3  -3  36   -0.00    5.44
  -3  -3  37    6.79    6.50
  -3  -3  38    0.00    6.29
  -3  -3  39    0.52    5.51
  -3   4   1  132.56   14.87
   3  -4  -1  127.10   14.52
   3  -4  -1  123.06   14.71
   3  -4  -1  130.35   14.49
   3   4  -1  118.49   15.94
   3   4  -1  132.09   16.15
  -3  -4   1  116.17   16.02
  -3   4   2  149.49   17.05
   3  -4  -2  167.59   17.19
   3  -4  -2  140.85   16.93
   3  -4  -2  153.18   16.80
   3   4  -2  172.89   18.91
   3   4  -2  141.96   18.36
  -3  -4   2  166.19   18.47
  -3  -4   2  143.03   18.69
  -3   4   3  316.51   33.32
  -3   4   3  301.48   33.63
   3  -4  -3  321.92   33.30
   3  -4  -3  333.64   33.42
   3  -4  -3  344.84   33.23
   3   4  -3  352.83   35.31
   3   4  -3  341.41   35.30
  -3  -4   3  320.63   34.66
  -3  -4   3  341.41   35.77
  -3   4   4   43.16    6.52
  -3   4   4   42.45    6.72
   3  -4  -4   41.79    6.25
   3  -4  -4   48.32    6.31
   3  -4  -4   45.86    6.01
   3   4  -4   41.49    7.80
   3   4  -4   40.49    7.75
  -3  -4   4   47.57    7.82
  -3  -4   4   56.51    9.07
  -3   4   5   45.95    6.39
  -3   4   5   50.37    6.74
   3  -4  -5   38.30    5.98
   3  -4  -5   48.81    5.95
   3  -4  -5   43.00    5.64
   3   4  -5   39.26    7.61
   3   4  -5   42.53    7.60
  -3  -4   5   33.99    7.18
  -3  -4   5   46.71    8.47
  -3   4   6   93.55   10.51
  -3   4   6   91.43   10.73
   3  -4  -6   91.86   10.31
   3  -4  -6   84.09    9.70
   3  -4  -6   83.00    9.55
   3   4  -6   85.82   12.31
   3   4  -6   76.68   11.63
  -3  -4   6   98.11   12.08
  -3  -4   6   91.06   12.73
  -3   4   7  287.08   28.47
  -3   4   7  259.66   28.53
   3  -4  -7  266.32   28.18
   3  -4  -7  285.83   27.62
   3   4  -7  295.51   30.82
   3   4  -7  335.16   31.23
  -3  -4   7  307.14   30.41
  -3  -4   7  230.70   30.29
  -3   4   8  169.24   19.71
  -3   4   8  188.07   20.06
   3  -4  -8  178.60   19.53
   3  -4  -8  199.64   18.74
   3   4  -8  201.27   22.12
   3   4  -8  182.17   21.73
  -3  -4   8  188.82   21.61
  -3  -4   8  201.71   22.73
  -3   4   9  131.22   14.83
  -3   4   9  127.48   14.92
   3  -4  -9  136.83   14.63
   3  -4  -9  126.50   13.27
   3   4  -9  137.48   16.99
   3   4  -9  157.14   17.31
  -3  -4   9  159.10   17.09
  -3  -4   9  179.46   18.66
  -3   4  10   40.79    5.64
  -3   4  10   44.75    5.80
   3  -4 -10   41.43    5.42
   3  -4 -10   26.25    3.32
   3   4 -10   56.73    8.15
   3   4 -10   43.40    7.20
  -3  -4  10   42.53    7.37
  -3  -4  10   43.40    8.01
  -3   4  11  112.23   13.02
  -3   4  11   89.13   12.84
   3  -4 -11  120.54   12.94
   3   4 -11  118.33   15.09
   3   4 -11  140.63   15.62
  -3  -4  11  124.92   15.02
  -3  -4  11  129.36   16.30
  -3   4  12  284.00   29.13
  -3   4  12  269.46   29.37
   3  -4 -12  284.17   28.92
   3   4 -12  304.16   31.57
   3   4 -12  268.88   30.95
  -3  -4  12  288.67   31.06
  -3  -4  12  300.26   32.27
  -3   4  13  302.13   30.34
  -3   4  13  297.21   30.69
   3  -4 -13  299.96   30.13
   3   4 -13  262.31   31.98
   3   4 -13  317.43   32.43
  -3  -4  13  289.61   31.93
  -3  -4  13  276.53   32.96
  -3   4  14   23.36    4.58
  -3   4  14   25.69    5.23
   3  -4 -14   19.63    4.48
   3   4 -14   23.60    6.04
  -3  -4  14   24.36    6.03
  -3  -4  14   26.62    6.94
  -3   4  15  134.75   16.20
  -3   4  15  136.92   16.57
   3  -4 -15  133.00   16.14
   3   4 -15  131.22   17.95
  -3  -4  15  168.48   18.43
  -3  -4  15  193.40   20.55
  -3   4  16   50.35    7.40
  -3   4  16   44.14    7.48
   3  -4 -16   45.60    7.28
   3   4 -16   52.96    9.15
  -3  -4  16   51.67    8.69
  -3  -4  16   38.59    8.81
  -3   4  17   84.68   10.70
  -3   4  17   83.59   11.13
   3  -4 -17   74.28   10.41
   3   4 -17   85.40   12.60
  -3  -4  17   77.46   11.70
  -3  -4  17   63.66   12.14
  -3   4  18   92.50   11.69
  -3   4  18   77.15   11.79
   3  -4 -18   85.75   11.59
   3   4 -18   91.94   13.43
  -3  -4  18  101.22   13.31
  -3  -4  18   77.94   13.55
  -3   4  19   26.26    5.41
  -3   4  19   15.33    4.97
   3  -4 -19    9.80    4.02
   3   4 -19   12.10    5.45
  -3  -4  19   10.94    4.94
  -3   4  20   12.45    4.48
  -3   4  20    8.11    4.06
   3  -4 -20   14.61    4.51
   3   4 -20   10.05    5.15
  -3  -4  20    9.77    5.00
  -3   4  21    1.59    3.26
  -3   4  21    3.41    3.66
   3  -4 -21    2.20    3.60
   3   4 -21    0.00    4.23
  -3  -4  21    1.70    4.98
  -3   4  22    3.10    3.37
   3  -4 -22   -0.00    3.06
   3   4 -22    3.12    4.94
  -3  -4  22    2.40    3.80
  -3   4  23   92.39   12.28
   3   4 -23   59.19   12.22
  -3  -4  23   77.08   13.51
  -3   4  24   47.53    9.20
   3   4 -24   56.79   11.05
  -3   4  25   63.46   10.94
   3   4 -25   66.92   12.37
  -3  -4  25   61.08   12.44
  -3  -4  26    0.00    4.01
  -3  -4  27   58.39   12.51
  -3  -4  28    8.11    6.15
   3   4 -29   25.04    8.12
  -3  -4  29    5.48    6.27
   3   4 -30    0.00    4.46
  -3  -4  30    3.43    4.85
   3   4 -31    0.00    5.12
  -3  -4  31    0.00    5.70
   3   4 -32    3.07    5.37
  -3  -4  32    0.32    4.76
  -3  -4  33    5.63    6.00
  -3  -4  34    2.49    5.26
  -3  -4  35    2.21    5.05
  -3  -4  36   -0.00    6.41
  -3  -4  37   -0.00    5.68
  -3  -4  38   12.17    7.48
  -3  -4  39    3.22    5.99
  -3   5   1  607.73   66.93
   3  -5  -1  698.71   67.23
   3   5  -1  728.00   69.09
   3   5  -1  670.01   68.89
  -3  -5   1  676.69   68.25
  -3  -5   1  716.01   69.70
  -3   5   2    9.50    4.28
   3  -5  -2   12.18    4.08
   3  -5  -2    5.02    3.46
   3   5  -2   14.25    5.45
   3   5  -2   12.46    5.14
  -3  -5   2    3.91    4.30
  -3  -5   2   13.20    5.03
  -3   5   3   10.82    3.95
   3  -5  -3   13.97    4.07
   3  -5  -3   12.46    4.12
   3   5  -3   10.39    5.49
   3   5  -3    8.74    4.70
  -3  -5   3   16.90    5.32
  -3  -5   3   11.73    5.18
  -3   5   4  191.62   20.20
  -3   5   4  170.30   20.35
   3  -5  -4  162.85   19.62
   3  -5  -4  168.57   19.75
   3   5  -4  218.77   22.63
   3   5  -4  187.70   21.80
  -3  -5   4  182.48   21.30
  -3  -5   4  192.13   22.76
  -3   5   5  371.54   37.13
  -3   5   5  328.64   37.22
   3  -5  -5  342.00   36.71
   3  -5  -5  368.41   36.92
   3   5  -5  366.86   39.03
   3   5  -5  364.29   38.92
  -3  -5   5  373.08   38.52
  -3  -5   5  411.59   40.34
  -3   5   6  231.63   24.52
  -3   5   6  160.86   24.03
   3  -5  -6  249.59   24.48
   3  -5  -6  249.31   24.28
   3   5  -6  221.03   26.32
   3   5  -6  232.90   26.48
  -3  -5   6  268.59   26.45
  -3  -5   6  261.93   27.75
  -3   5   7  154.93   18.27
  -3   5   7  172.99   18.91
   3  -5  -7  162.45   18.11
   3  -5  -7  167.99   17.99
   3   5  -7  154.03   20.11
   3   5  -7  177.73   20.47
  -3  -5   7  172.19   19.94
  -3  -5   7  168.83   21.17
  -3   5   8   30.23    5.86
  -3   5   8   33.18    6.17
   3  -5  -8   35.73    5.79
   3  -5  -8   41.02    5.64
   3   5  -8   39.32    8.10
   3   5  -8   25.61    6.79
  -3  -5   8   38.00    7.39
  -3  -5   8   33.92    8.02
  -3   5   9    6.98    3.53
  -3   5   9    8.85    3.63
   3  -5  -9    8.60    3.27
   3  -5  -9    6.12    2.52
   3   5  -9   11.67    5.28
   3   5  -9    2.96    3.43
  -3  -5   9    7.66    4.50
  -3  -5   9    8.84    5.43
  -3   5  10  313.24   30.42
  -3   5  10  278.18   30.32
   3  -5 -10  285.87   29.78
   3  -5 -10  287.60   29.01
   3   5 -10  267.04   32.03
   3   5 -10  299.35   32.28
  -3  -5  10  301.04   31.94
  -3  -5  10  267.05   32.72
  -3   5  11  330.09   32.33
  -3   5  11  316.19   32.49
[truncated: 810,060 more chars]
