# Supplementary material for: LED-pump-X-ray-multiprobe crystallography for sub-second timescales
Source: Commun Chem. 2022 Aug 26;5:102. doi: 10.1038/s42004-022-00716-1 (PMC9814726; doi:10.1038/s42004-022-00716-1)
Supplement: Supplementary file 10 — Supplementary Data 1 [file 42004_2022_716_MOESM10_ESM.zip › CIFs/4s_265K/265K_4s_t9_decay.cif]

  data_global

# SUBMISSION DETAILS
 
_publ_contact_author_name       'Hatcher, Lauren'
_publ_contact_author_address
;
School of Chemistry
Cardiff University
Main Building
Park Place 
Cardiff
CF10 3AT
United Kingdom
;
_publ_contact_author_email       'HatcherL1@cardiff.ac.uk'
_publ_requested_category          FM
_publ_section_comment
; 
?
;
_publ_section_references
;
Diamond General Data Aquisition (GDA) software: http://www.opengda.org/

XIA2: Winter, G. (2010) J. Appl. Cryst. 43, 186-190.
POINTLESS: Evans, P. (2006) Acta Cryst. D62, 72-82.
AIMLESS: Evans, P. R. and Murshudov, G. N. (2013) Acta Cryst. D69, 1204-1214.
DIALS: Winter, G., et al. Acta Cryst. (2018) D74, 85-97.
CCP4: Winn, M. D. et al. (2011) Acta Cryst. D67, 235-242.
   
SHELXL: Sheldrick G. M. (2015). Acta Cryst. C71, 3-8.
SHELXT:	Sheldrick, G. M. (2015). Acta Cryst. A71, 3-8.
 
OLEX2: Dolomanov, O.V.; Bourhis, L.J.; Gildea, R.J.; Howard, J.A.K.; Puschmann,
 H., OLEX2: A complete structure solution, refinement and analysis program 
 (2009). J. Appl. Cryst., 42, 339-341.

MERCURY: Macrae, C. F., Bruno, I. J., Chisholm, J. A., Edgington,
P. R., McCabe, P., Pidcock, E., Rodriguez-Monge, L., Taylor, R.,
van de Streek, J. & Wood, P. A. (2008). J. Appl. Cryst. 41, 466-470.
;

####
 
data_265K_4s_t9_decay
 
_audit_creation_method            'SHELXL-2018/3'
_shelx_SHELXL_version_number      '2018/3'
_chemical_name_systematic         
;
Nitro-(N,N,N',N'-tetrabutyldiethylenetriamine)palladium(II)
tetraphenylborate, tetrahydrofuran solvate
;
_chemical_name_common             ?
_chemical_melting_point           ?
_chemical_formula_moiety          
;
C20 H45 N4 O2 Pd, C24 H20 B, C4 H8 O
;
_chemical_formula_sum            'C48 H73 B N4 O3 Pd' 
_chemical_formula_weight          871.31

loop_
 _atom_type_symbol
 _atom_type_description
 _atom_type_scat_dispersion_real
 _atom_type_scat_dispersion_imag
 _atom_type_scat_source
 'C'  'C'   0.0010   0.0010
 'International Tables Vol C Tables 4.2.6.8 and 6.1.1.4'
 'H'  'H'   0.0000   0.0000
 'International Tables Vol C Tables 4.2.6.8 and 6.1.1.4'
 'B'  'B'   0.0000   0.0000
 'International Tables Vol C Tables 4.2.6.8 and 6.1.1.4'
 'N'  'N'   0.0030   0.0020
 'International Tables Vol C Tables 4.2.6.8 and 6.1.1.4'
 'O'  'O'   0.0050   0.0030
 'International Tables Vol C Tables 4.2.6.8 and 6.1.1.4'
 'Pd'  'Pd'  -2.5040   0.6150
 'International Tables Vol C Tables 4.2.6.8 and 6.1.1.4'
 
_space_group_crystal_system       monoclinic
_space_group_IT_number            14
_space_group_name_H-M_alt         'P 21/n'
_space_group_name_Hall            '-P 2yn'
 
_shelx_space_group_comment
;
The symmetry employed for this shelxl refinement is uniquely defined
by the following loop, which should always be used as a source of
symmetry information in preference to the above space-group names.
They are only intended as comments.
;
 
loop_
 _space_group_symop_operation_xyz
 'x, y, z'
 '-x+1/2, y+1/2, -z+1/2'
 '-x, -y, -z'
 'x-1/2, -y-1/2, z-1/2'
 
_cell_length_a                    11.6606(4)
_cell_length_b                    13.5702(4)
_cell_length_c                    30.1905(10)
_cell_angle_alpha                 90
_cell_angle_beta                  93.406(3)
_cell_angle_gamma                 90
_cell_volume                      4768.8(3)
_cell_formula_units_Z             4
_cell_measurement_temperature     265(2)
_cell_measurement_reflns_used     10195
_cell_measurement_theta_max       19.8159989977
_cell_measurement_theta_min       1.23173738095
 
_exptl_crystal_description        Plate
_exptl_crystal_colour             Yellow
_exptl_crystal_density_meas       ?
_exptl_crystal_density_method     ?
_exptl_crystal_density_diffrn     1.214          
_exptl_crystal_F_000              1856
_exptl_transmission_factor_min    ?
_exptl_transmission_factor_max    ?
_exptl_crystal_size_max           0.100
_exptl_crystal_size_mid           0.100
_exptl_crystal_size_min           0.050
_exptl_absorpt_coefficient_mu     0.202
_shelx_estimated_absorpt_T_min    0.980
_shelx_estimated_absorpt_T_max    0.990
_exptl_absorpt_correction_T_min   0.996565519829
_exptl_absorpt_correction_T_max   1.0
_exptl_absorpt_correction_type    empirical
_exptl_absorpt_process_details    
;
CCP4 7.0.048: AIMLESS, version 0.5.32 : 29/03/17
Scaling & analysis of unmerged intensities, absorption correction using spherical harmonics
;
_exptl_absorpt_special_details    ?
_diffrn_ambient_temperature       265(2)
_diffrn_radiation_wavelength      0.534
_diffrn_measurement_device_type   'Photon counting pixel array'
_diffrn_radiation_type            Synchrotron
_diffrn_measurement_method        'shutterless scans'
_diffrn_radiation_source          'Diamond Light Source Beamline I19-2'
_diffrn_radiation_monochromator   'Silicon 111'
_diffrn_detector_area_resol_mean  ?
_diffrn_reflns_number             32690
_diffrn_reflns_av_unetI/netI      0.1012
_diffrn_reflns_av_R_equivalents   0.0850
_diffrn_reflns_limit_h_min        -14
_diffrn_reflns_limit_h_max        14
_diffrn_reflns_limit_k_min        -15
_diffrn_reflns_limit_k_max        16
_diffrn_reflns_limit_l_min        -37
_diffrn_reflns_limit_l_max        37
_diffrn_reflns_theta_min          1.236
_diffrn_reflns_theta_max          19.496
_diffrn_reflns_theta_full         18.687
_diffrn_measured_fraction_theta_max   0.996
_diffrn_measured_fraction_theta_full  0.996
_diffrn_reflns_Laue_measured_fraction_max    0.996
_diffrn_reflns_Laue_measured_fraction_full   0.996
_diffrn_reflns_point_group_measured_fraction_max   0.996
_diffrn_reflns_point_group_measured_fraction_full  0.996
_reflns_number_total              9722
_reflns_number_gt                 5241
_reflns_threshold_expression      'I > 2\s(I)'
_reflns_Friedel_coverage          0.000
_reflns_Friedel_fraction_max      .
_reflns_Friedel_fraction_full     .
 
_reflns_special_details
;
 Reflections were merged by SHELXL according to the crystal
 class for the calculation of statistics and refinement.
 
 _reflns_Friedel_fraction is defined as the number of unique
 Friedel pairs measured divided by the number that would be
 possible theoretically, ignoring centric projections and
 systematic absences.
;
 
_computing_data_collection        'Diamond GDA (http://www.opengda.org/)'
_computing_cell_refinement        'DIALS (Winter, 2018)'
_computing_data_reduction         'XIA2 (Winter 2010)'
_computing_structure_solution     'SHELXT (Sheldrick, 2015)'
_computing_structure_refinement   'SHELXL (Sheldrick, 2015)'
_computing_molecular_graphics     'OLEX2 (Dolomanov et al., 2009)'
_computing_publication_material   'MERCURY (Macrae et al., 2008)'
_refine_special_details           ?
_refine_ls_structure_factor_coef  Fsqd
_refine_ls_matrix_type            full
_refine_ls_weighting_scheme       calc
_refine_ls_weighting_details
'w=1/[\s^2^(Fo^2^)+(0.0536P)^2^] where P=(Fo^2^+2Fc^2^)/3'
_atom_sites_solution_primary      ?
_atom_sites_solution_secondary    ?
_atom_sites_solution_hydrogens    geom
_refine_ls_hydrogen_treatment     constr
_refine_ls_extinction_method      none
_refine_ls_extinction_coef        .
_refine_ls_number_reflns          9722
_refine_ls_number_parameters      526
_refine_ls_number_restraints      490
_refine_ls_R_factor_all           0.1052
_refine_ls_R_factor_gt            0.0550
_refine_ls_wR_factor_ref          0.1391
_refine_ls_wR_factor_gt           0.1195
_refine_ls_goodness_of_fit_ref    0.900
_refine_ls_restrained_S_all       0.899
_refine_ls_shift/su_max           0.001
_refine_ls_shift/su_mean          0.000
 
loop_
 _atom_site_label
 _atom_site_type_symbol
 _atom_site_fract_x
 _atom_site_fract_y
 _atom_site_fract_z
 _atom_site_U_iso_or_equiv
 _atom_site_adp_type
 _atom_site_occupancy
 _atom_site_site_symmetry_order  
 _atom_site_calc_flag
 _atom_site_refinement_flags_posn
 _atom_site_refinement_flags_adp
 _atom_site_refinement_flags_occupancy
 _atom_site_disorder_assembly
 _atom_site_disorder_group
Pd1 Pd 0.33989(2) 0.77520(2) 0.34673(2) 0.05063(13) Uani 1 1 d . . . . .
N2 N 0.3465(2) 0.9278(2) 0.33783(10) 0.0588(8) Uani 1 1 d . . . . .
N3 N 0.4548(2) 0.7985(2) 0.39824(9) 0.0482(7) Uani 1 1 d . . . . .
H3 H 0.531992 0.788060 0.387961 0.058 Uiso 1 1 calc R U . . .
N4 N 0.3308(2) 0.6318(2) 0.37125(10) 0.0536(7) Uani 1 1 d . . . . .
C1 C 0.4425(3) 0.9635(3) 0.37005(13) 0.0663(10) Uani 1 1 d . . . . .
H1A H 0.515594 0.957809 0.356501 0.080 Uiso 1 1 calc R U . . .
H1B H 0.430439 1.032302 0.377135 0.080 Uiso 1 1 calc R U . . .
C2 C 0.4448(3) 0.9029(3) 0.41178(13) 0.0639(10) Uani 1 1 d . . . . .
H2A H 0.509808 0.921494 0.431557 0.077 Uiso 1 1 calc R U . . .
H2B H 0.374892 0.912945 0.427059 0.077 Uiso 1 1 calc R U . . .
C3 C 0.4338(3) 0.7233(3) 0.43245(12) 0.0535(9) Uani 1 1 d . . . . .
H3A H 0.364464 0.738867 0.447242 0.064 Uiso 1 1 calc R U . . .
H3B H 0.497736 0.721154 0.454511 0.064 Uiso 1 1 calc R U . . .
C4 C 0.4211(3) 0.6260(3) 0.40910(12) 0.0546(9) Uani 1 1 d . . . . .
H4A H 0.399706 0.575863 0.429982 0.066 Uiso 1 1 calc R U . . .
H4B H 0.494094 0.607157 0.397758 0.066 Uiso 1 1 calc R U . . .
C5 C 0.2304(3) 0.9657(3) 0.35133(14) 0.0691(11) Uani 1 1 d . . . . .
H5A H 0.170858 0.934957 0.332219 0.083 Uiso 1 1 calc R U . . .
H5B H 0.219744 0.943720 0.381385 0.083 Uiso 1 1 calc R U . . .
C6 C 0.2122(4) 1.0759(3) 0.34960(16) 0.0929(14) Uani 1 1 d . . . . .
H6A H 0.271393 1.108035 0.368385 0.111 Uiso 1 1 calc R U . . .
H6B H 0.219170 1.098886 0.319445 0.111 Uiso 1 1 calc R U . . .
C7 C 0.0961(4) 1.1039(4) 0.3647(2) 0.1165(18) Uani 1 1 d . . . . .
H7A H 0.037601 1.065247 0.348495 0.140 Uiso 1 1 calc R U . . .
H7B H 0.092828 1.088325 0.395993 0.140 Uiso 1 1 calc R U . . .
C8 C 0.0707(6) 1.2103(4) 0.3579(3) 0.171(3) Uani 1 1 d . . . . .
H8A H 0.041150 1.220891 0.327948 0.256 Uiso 1 1 calc R U . . .
H8B H 0.139958 1.247804 0.363362 0.256 Uiso 1 1 calc R U . . .
H8C H 0.014749 1.230979 0.378058 0.256 Uiso 1 1 calc R U . . .
C9 C 0.3659(3) 0.9609(3) 0.29163(12) 0.0656(10) Uani 1 1 d . . . . .
H9A H 0.374493 1.031993 0.291702 0.079 Uiso 1 1 calc R U . . .
H9B H 0.298080 0.945139 0.272784 0.079 Uiso 1 1 calc R U . . .
C10 C 0.4683(3) 0.9163(3) 0.27178(13) 0.0747(12) Uani 1 1 d . . . . .
H10A H 0.465566 0.845212 0.274902 0.090 Uiso 1 1 calc R U . . .
H10B H 0.537727 0.939702 0.287708 0.090 Uiso 1 1 calc R U . . .
C11 C 0.4722(4) 0.9426(4) 0.22303(14) 0.0940(15) Uani 1 1 d . . . . .
H11A H 0.407825 0.911519 0.206713 0.113 Uiso 1 1 calc R U . . .
H11B H 0.463353 1.013372 0.219742 0.113 Uiso 1 1 calc R U . . .
C12 C 0.5805(4) 0.9120(5) 0.20317(18) 0.132(2) Uani 1 1 d . . . . .
H12A H 0.576899 0.929251 0.172284 0.198 Uiso 1 1 calc R U . . .
H12B H 0.589993 0.841964 0.206222 0.198 Uiso 1 1 calc R U . . .
H12C H 0.644495 0.944877 0.218194 0.198 Uiso 1 1 calc R U . . .
C13 C 0.2119(3) 0.6239(3) 0.38876(13) 0.0607(10) Uani 1 1 d . . . . .
H13A H 0.204281 0.675722 0.410508 0.073 Uiso 1 1 calc R U . . .
H13B H 0.156183 0.637173 0.364349 0.073 Uiso 1 1 calc R U . . .
C14 C 0.1795(3) 0.5285(3) 0.40965(14) 0.0710(12) Uani 1 1 d . . . . .
H14A H 0.232576 0.514745 0.434865 0.085 Uiso 1 1 calc R U . . .
H14B H 0.185713 0.475468 0.388360 0.085 Uiso 1 1 calc R U . . .
C15 C 0.0583(3) 0.5318(3) 0.42487(16) 0.0801(13) Uani 1 1 d . . . . .
H15A H 0.052795 0.585028 0.446098 0.096 Uiso 1 1 calc R U . . .
H15B H 0.005934 0.546574 0.399564 0.096 Uiso 1 1 calc R U . . .
C16 C 0.0206(3) 0.4371(3) 0.44596(16) 0.0920(15) Uani 1 1 d . . . . .
H16A H 0.023973 0.384238 0.424963 0.138 Uiso 1 1 calc R U . . .
H16B H -0.056719 0.444180 0.454773 0.138 Uiso 1 1 calc R U . . .
H16C H 0.070665 0.422807 0.471550 0.138 Uiso 1 1 calc R U . . .
C17 C 0.3489(3) 0.5510(3) 0.33892(12) 0.0647(10) Uani 1 1 d . . . . .
H17A H 0.353401 0.488964 0.354867 0.078 Uiso 1 1 calc R U . . .
H17B H 0.282507 0.547883 0.318039 0.078 Uiso 1 1 calc R U . . .
C18 C 0.4540(3) 0.5618(3) 0.31352(14) 0.0760(12) Uani 1 1 d . . . . .
H18A H 0.521306 0.561983 0.333987 0.091 Uiso 1 1 calc R U . . .
H18B H 0.451239 0.624291 0.297908 0.091 Uiso 1 1 calc R U . . .
C19 C 0.4640(4) 0.4776(4) 0.27998(18) 0.119(2) Uani 1 1 d . . . . .
H19A H 0.456896 0.415452 0.295456 0.143 Uiso 1 1 calc R U . . .
H19B H 0.399996 0.482187 0.258029 0.143 Uiso 1 1 calc R U . . .
C20 C 0.5685(5) 0.4762(5) 0.2574(2) 0.153(3) Uani 1 1 d . . . . .
H20A H 0.565320 0.424224 0.235811 0.230 Uiso 1 1 calc R U . . .
H20B H 0.632164 0.465325 0.278465 0.230 Uiso 1 1 calc R U . . .
H20C H 0.578070 0.538266 0.242779 0.230 Uiso 1 1 calc R U . . .
C21 C 0.6565(3) 0.3744(3) 0.42704(12) 0.0534(8) Uani 1 1 d . . . . .
C22 C 0.7095(3) 0.4235(3) 0.39315(14) 0.0672(11) Uani 1 1 d . . . . .
H22 H 0.726445 0.389215 0.367682 0.081 Uiso 1 1 calc R U . . .
C23 C 0.7373(3) 0.5229(3) 0.39683(17) 0.0839(13) Uani 1 1 d . . . . .
H23 H 0.771540 0.553897 0.373523 0.101 Uiso 1 1 calc R U . . .
C24 C 0.7157(3) 0.5760(3) 0.43369(17) 0.0825(12) Uani 1 1 d . . . . .
H24 H 0.737566 0.641769 0.436112 0.099 Uiso 1 1 calc R U . . .
C25 C 0.6615(3) 0.5309(3) 0.46703(16) 0.0747(11) Uani 1 1 d . . . . .
H25 H 0.644678 0.566297 0.492204 0.090 Uiso 1 1 calc R U . . .
C26 C 0.6315(3) 0.4325(3) 0.46336(13) 0.0622(10) Uani 1 1 d . . . . .
H26 H 0.592862 0.403727 0.486142 0.075 Uiso 1 1 calc R U . . .
C27 C 0.7348(3) 0.2012(3) 0.45918(13) 0.0569(9) Uani 1 1 d . . . . .
C28 C 0.8087(3) 0.2503(3) 0.48863(14) 0.0679(11) Uani 1 1 d . . . . .
H28 H 0.803408 0.318586 0.490117 0.081 Uiso 1 1 calc R U . . .
C29 C 0.8912(4) 0.2031(4) 0.51639(16) 0.0851(13) Uani 1 1 d . . . . .
H29 H 0.938404 0.239897 0.536011 0.102 Uiso 1 1 calc R U . . .
C30 C 0.9030(4) 0.1034(4) 0.51493(17) 0.0889(14) Uani 1 1 d . . . . .
H30 H 0.957145 0.071425 0.533672 0.107 Uiso 1 1 calc R U . . .
C31 C 0.8337(4) 0.0513(4) 0.48541(18) 0.0913(14) Uani 1 1 d . . . . .
H31 H 0.841265 -0.016776 0.483555 0.110 Uiso 1 1 calc R U . . .
C32 C 0.7521(3) 0.0999(3) 0.45812(16) 0.0809(12) Uani 1 1 d . . . . .
H32 H 0.706514 0.062688 0.438074 0.097 Uiso 1 1 calc R U . . .
C33 C 0.5056(3) 0.2303(3) 0.44426(12) 0.0537(8) Uani 1 1 d . . . . .
C34 C 0.4793(3) 0.1454(3) 0.46673(12) 0.0568(9) Uani 1 1 d . . . . .
H34 H 0.537871 0.100419 0.473606 0.068 Uiso 1 1 calc R U . . .
C35 C 0.3694(3) 0.1238(3) 0.47962(13) 0.0686(11) Uani 1 1 d . . . . .
H35 H 0.356314 0.065146 0.494455 0.082 Uiso 1 1 calc R U . . .
C36 C 0.2796(4) 0.1884(3) 0.47061(15) 0.0739(12) Uani 1 1 d . . . . .
H36 H 0.206291 0.174983 0.479567 0.089 Uiso 1 1 calc R U . . .
C37 C 0.3024(4) 0.2728(3) 0.44803(17) 0.0800(13) Uani 1 1 d . . . . .
H37 H 0.243416 0.317275 0.440980 0.096 Uiso 1 1 calc R U . . .
C38 C 0.4122(3) 0.2930(3) 0.43555(15) 0.0735(12) Uani 1 1 d . . . . .
H38 H 0.424441 0.351513 0.420526 0.088 Uiso 1 1 calc R U . . .
C39 C 0.6368(4) 0.2130(3) 0.37470(14) 0.0685(11) Uani 1 1 d . . . . .
C40 C 0.5446(4) 0.2204(3) 0.34458(15) 0.0803(13) Uani 1 1 d . . . . .
H40 H 0.475544 0.245031 0.353831 0.096 Uiso 1 1 calc R U . . .
C41 C 0.5516(5) 0.1916(4) 0.29981(16) 0.1003(16) Uani 1 1 d . . . . .
H41 H 0.487739 0.198330 0.280093 0.120 Uiso 1 1 calc R U . . .
C42 C 0.6505(6) 0.1544(5) 0.2853(2) 0.125(2) Uani 1 1 d . . . . .
H42 H 0.655036 0.135140 0.255940 0.150 Uiso 1 1 calc R U . . .
C43 C 0.7433(6) 0.1459(5) 0.3148(2) 0.141(2) Uani 1 1 d . . . . .
H43 H 0.811630 0.120185 0.305350 0.170 Uiso 1 1 calc R U . . .
C44 C 0.7369(4) 0.1748(4) 0.35826(17) 0.1114(18) Uani 1 1 d . . . . .
H44 H 0.801893 0.168683 0.377437 0.134 Uiso 1 1 calc R U . . .
B1 B 0.6339(4) 0.2558(3) 0.42656(16) 0.0589(9) Uani 1 1 d . . . . .
O3 O 0.6902(11) 0.804(2) 0.3654(8) 0.090(2) Uani 0.576(16) 1 d D . P A 1
C45 C 0.7378(10) 0.7748(15) 0.3248(6) 0.0968(19) Uani 0.576(16) 1 d D . P A 1
H45A H 0.730176 0.827637 0.303205 0.116 Uiso 0.576(16) 1 calc R U P A 1
H45B H 0.698179 0.717155 0.312651 0.116 Uiso 0.576(16) 1 calc R U P A 1
C46 C 0.8615(10) 0.7520(14) 0.3355(6) 0.110(2) Uani 0.576(16) 1 d D . P A 1
H46A H 0.872633 0.683200 0.343251 0.132 Uiso 0.576(16) 1 calc R U P A 1
H46B H 0.908017 0.768254 0.310904 0.132 Uiso 0.576(16) 1 calc R U P A 1
C47 C 0.8872(9) 0.8155(13) 0.3730(4) 0.110(2) Uani 0.576(16) 1 d D . P A 1
H47A H 0.933884 0.780201 0.395497 0.132 Uiso 0.576(16) 1 calc R U P A 1
H47B H 0.930573 0.872213 0.363857 0.132 Uiso 0.576(16) 1 calc R U P A 1
C48 C 0.7832(9) 0.8476(10) 0.3912(4) 0.0968(19) Uani 0.576(16) 1 d D . P A 1
H48A H 0.781521 0.827182 0.421924 0.116 Uiso 0.576(16) 1 calc R U P A 1
H48B H 0.777602 0.918870 0.389914 0.116 Uiso 0.576(16) 1 calc R U P A 1
O3A O 0.6754(15) 0.808(3) 0.3609(11) 0.090(2) Uani 0.424(16) 1 d D . P A 2
C45A C 0.7300(14) 0.756(2) 0.3267(8) 0.0968(19) Uani 0.424(16) 1 d D . P A 2
H45C H 0.703254 0.779200 0.297478 0.116 Uiso 0.424(16) 1 calc R U P A 2
H45D H 0.717541 0.685576 0.328563 0.116 Uiso 0.424(16) 1 calc R U P A 2
C46A C 0.8546(13) 0.7823(17) 0.3371(8) 0.110(2) Uani 0.424(16) 1 d D . P A 2
H46C H 0.894128 0.728027 0.352297 0.132 Uiso 0.424(16) 1 calc R U P A 2
H46D H 0.892077 0.795438 0.309851 0.132 Uiso 0.424(16) 1 calc R U P A 2
C47A C 0.8589(12) 0.8682(15) 0.3647(6) 0.110(2) Uani 0.424(16) 1 d D . P A 2
H47C H 0.875883 0.926307 0.347589 0.132 Uiso 0.424(16) 1 calc R U P A 2
H47D H 0.917639 0.861097 0.388650 0.132 Uiso 0.424(16) 1 calc R U P A 2
C48A C 0.7473(13) 0.8764(13) 0.3821(5) 0.0968(19) Uani 0.424(16) 1 d D . P A 2
H48C H 0.752520 0.864184 0.413855 0.116 Uiso 0.424(16) 1 calc R U P A 2
H48D H 0.716976 0.942260 0.377036 0.116 Uiso 0.424(16) 1 calc R U P A 2
O1 O 0.1261(3) 0.7601(3) 0.29850(11) 0.1099(11) Uani 0.824(5) 1 d D . P B 3
O2 O 0.2621(3) 0.72418(19) 0.25895(11) 0.1099(11) Uani 0.824(5) 1 d D . P B 3
N1 N 0.2268(3) 0.74942(12) 0.29376(10) 0.0688(11) Uani 0.824(5) 1 d D . P B 3
O1A O 0.2064(13) 0.7578(2) 0.3044(3) 0.1099(11) Uani 0.176(5) 1 d D . P B 4
O2A O 0.3172(10) 0.7175(3) 0.2551(4) 0.1099(11) Uani 0.176(5) 1 d D . P B 4
N1A N 0.2100(9) 0.7309(2) 0.2632(3) 0.0688(11) Uani 0.176(5) 1 d D . P B 4
 
loop_
 _atom_site_aniso_label
 _atom_site_aniso_U_11
 _atom_site_aniso_U_22
 _atom_site_aniso_U_33
 _atom_site_aniso_U_23
 _atom_site_aniso_U_13
 _atom_site_aniso_U_12
Pd1 0.05011(19) 0.0539(2) 0.0476(2) 0.00164(16) 0.00023(14) -0.00229(15)
N2 0.0615(17) 0.059(2) 0.0559(17) 0.0066(15) 0.0009(13) 0.0002(14)
N3 0.0476(16) 0.0537(16) 0.0429(16) -0.0015(12) -0.0020(13) -0.0071(13)
N4 0.0495(15) 0.0547(18) 0.0565(18) -0.0008(14) 0.0010(12) -0.0043(14)
C1 0.075(2) 0.058(3) 0.065(2) 0.0056(18) -0.0071(17) -0.006(2)
C2 0.078(3) 0.0527(19) 0.059(2) 0.0003(16) -0.0083(19) -0.003(2)
C3 0.059(2) 0.059(2) 0.043(2) 0.0031(14) 0.0028(16) -0.0014(18)
C4 0.054(2) 0.055(2) 0.055(2) 0.0043(16) -0.0009(15) -0.0012(18)
C5 0.070(2) 0.069(2) 0.068(3) -0.001(2) 0.0021(19) 0.010(2)
C6 0.107(3) 0.070(2) 0.101(4) -0.005(3) -0.004(3) 0.023(2)
C7 0.106(3) 0.091(3) 0.151(5) -0.034(4) -0.010(3) 0.036(3)
C8 0.155(6) 0.091(4) 0.261(9) -0.039(5) -0.025(6) 0.048(4)
C9 0.075(2) 0.062(3) 0.059(2) 0.0137(19) 0.0023(17) -0.005(2)
C10 0.073(3) 0.087(3) 0.064(2) 0.004(2) 0.0065(19) -0.008(2)
C11 0.095(3) 0.121(4) 0.066(2) 0.008(3) 0.013(2) -0.007(3)
C12 0.108(4) 0.193(6) 0.098(4) -0.015(4) 0.036(3) -0.007(4)
C13 0.0480(17) 0.064(2) 0.069(3) 0.009(2) 0.0009(17) -0.0044(17)
C14 0.061(2) 0.070(3) 0.083(3) 0.014(2) 0.012(2) -0.0047(19)
C15 0.064(2) 0.078(3) 0.101(3) 0.000(2) 0.023(2) -0.010(2)
C16 0.078(3) 0.088(3) 0.113(4) 0.010(3) 0.026(3) -0.012(2)
C17 0.070(2) 0.062(2) 0.062(2) -0.0063(18) 0.0011(18) -0.003(2)
C18 0.075(3) 0.083(3) 0.071(3) -0.005(2) 0.010(2) 0.008(2)
C19 0.126(4) 0.117(4) 0.118(4) -0.040(3) 0.044(3) -0.002(3)
C20 0.157(5) 0.162(6) 0.149(6) -0.044(5) 0.077(4) 0.006(4)
C21 0.048(2) 0.0557(19) 0.056(2) 0.0060(15) -0.0023(16) 0.0000(16)
C22 0.060(2) 0.069(2) 0.074(3) 0.016(2) 0.0101(19) -0.001(2)
C23 0.065(3) 0.068(2) 0.120(3) 0.025(2) 0.014(3) -0.005(2)
C24 0.062(3) 0.058(3) 0.125(3) 0.012(2) -0.012(2) -0.006(2)
C25 0.072(3) 0.054(2) 0.096(3) -0.002(2) -0.012(2) 0.007(2)
C26 0.073(3) 0.056(2) 0.056(2) 0.0055(17) -0.0005(19) 0.0029(19)
C27 0.0512(19) 0.055(2) 0.066(2) 0.0026(17) 0.0139(15) -0.0007(16)
C28 0.063(2) 0.064(3) 0.075(3) -0.0039(19) 0.0020(17) 0.0055(18)
C29 0.076(3) 0.084(3) 0.093(3) -0.009(3) -0.011(2) 0.016(2)
C30 0.065(3) 0.083(3) 0.119(4) 0.014(3) 0.002(2) 0.020(2)
C31 0.067(3) 0.066(3) 0.141(4) 0.013(3) 0.004(2) 0.010(2)
C32 0.061(2) 0.057(2) 0.124(4) -0.002(2) 0.003(2) 0.0044(19)
C33 0.0586(17) 0.047(2) 0.055(2) -0.0041(17) 0.0005(16) -0.0018(14)
C34 0.0578(18) 0.052(2) 0.061(2) 0.0036(17) -0.0006(17) -0.0002(17)
C35 0.0648(19) 0.067(3) 0.075(3) 0.007(2) 0.006(2) -0.0064(17)
C36 0.059(2) 0.069(3) 0.095(3) -0.001(2) 0.013(2) -0.0040(18)
C37 0.061(2) 0.060(3) 0.119(4) 0.004(2) 0.005(2) 0.004(2)
C38 0.0620(19) 0.059(3) 0.099(3) 0.011(2) 0.001(2) 0.0037(17)
C39 0.084(2) 0.062(3) 0.060(2) -0.0018(19) 0.0092(16) -0.011(2)
C40 0.103(3) 0.069(3) 0.067(2) 0.005(2) -0.007(2) -0.022(2)
C41 0.155(4) 0.078(4) 0.066(2) 0.005(2) -0.009(3) -0.039(3)
C42 0.189(5) 0.113(5) 0.075(4) -0.011(4) 0.021(3) -0.023(4)
C43 0.173(5) 0.172(6) 0.082(3) -0.039(4) 0.030(3) 0.022(5)
C44 0.110(3) 0.150(5) 0.076(3) -0.025(3) 0.022(3) 0.018(3)
B1 0.063(2) 0.056(2) 0.058(2) 0.0027(18) 0.0072(17) -0.0016(18)
O3 0.073(3) 0.100(3) 0.099(4) -0.006(3) 0.012(3) -0.001(3)
C45 0.087(2) 0.103(5) 0.100(3) -0.015(3) 0.007(2) 0.002(2)
C46 0.084(2) 0.109(8) 0.138(4) -0.012(4) 0.013(2) 0.001(2)
C47 0.084(2) 0.109(8) 0.138(4) -0.012(4) 0.013(2) 0.001(2)
C48 0.087(2) 0.103(5) 0.100(3) -0.015(3) 0.007(2) 0.002(2)
O3A 0.073(3) 0.100(3) 0.099(4) -0.006(3) 0.012(3) -0.001(3)
C45A 0.087(2) 0.103(5) 0.100(3) -0.015(3) 0.007(2) 0.002(2)
C46A 0.084(2) 0.109(8) 0.138(4) -0.012(4) 0.013(2) 0.001(2)
C47A 0.084(2) 0.109(8) 0.138(4) -0.012(4) 0.013(2) 0.001(2)
C48A 0.087(2) 0.103(5) 0.100(3) -0.015(3) 0.007(2) 0.002(2)
O1 0.067(2) 0.187(3) 0.0736(16) -0.0234(16) -0.0121(14) 0.0008(17)
O2 0.067(2) 0.187(3) 0.0736(16) -0.0234(16) -0.0121(14) 0.0008(17)
N1 0.067(2) 0.077(3) 0.0606(19) 0.0098(19) -0.0089(18) -0.0056(19)
O1A 0.067(2) 0.187(3) 0.0736(16) -0.0234(16) -0.0121(14) 0.0008(17)
O2A 0.067(2) 0.187(3) 0.0736(16) -0.0234(16) -0.0121(14) 0.0008(17)
N1A 0.067(2) 0.077(3) 0.0606(19) 0.0098(19) -0.0089(18) -0.0056(19)
 
_geom_special_details
;
 All esds (except the esd in the dihedral angle between two l.s. planes)
 are estimated using the full covariance matrix.  The cell esds are taken
 into account individually in the estimation of esds in distances, angles
 and torsion angles; correlations between esds in cell parameters are only
 used when they are defined by crystal symmetry.  An approximate (isotropic)
 treatment of cell esds is used for estimating esds involving l.s. planes.
;
 
loop_
 _geom_bond_atom_site_label_1
 _geom_bond_atom_site_label_2
 _geom_bond_distance
 _geom_bond_site_symmetry_2
 _geom_bond_publ_flag
Pd1 O1A 1.969(15) . ?
Pd1 N3 2.016(3) . ?
Pd1 N1 2.042(3) . ?
Pd1 N4 2.087(3) . ?
Pd1 N2 2.090(3) . ?
N2 C9 1.495(4) . ?
N2 C1 1.518(4) . ?
N2 C5 1.526(4) . ?
N3 C2 1.481(4) . ?
N3 C3 1.483(4) . ?
N3 H3 0.9800 . ?
N4 C17 1.491(4) . ?
N4 C4 1.510(4) . ?
N4 C13 1.517(4) . ?
C1 C2 1.504(5) . ?
C1 H1A 0.9700 . ?
C1 H1B 0.9700 . ?
C2 H2A 0.9700 . ?
C2 H2B 0.9700 . ?
C3 C4 1.500(5) . ?
C3 H3A 0.9700 . ?
C3 H3B 0.9700 . ?
C4 H4A 0.9700 . ?
C4 H4B 0.9700 . ?
C5 C6 1.512(5) . ?
C5 H5A 0.9700 . ?
C5 H5B 0.9700 . ?
C6 C7 1.504(6) . ?
C6 H6A 0.9700 . ?
C6 H6B 0.9700 . ?
C7 C8 1.485(7) . ?
C7 H7A 0.9700 . ?
C7 H7B 0.9700 . ?
C8 H8A 0.9600 . ?
C8 H8B 0.9600 . ?
C8 H8C 0.9600 . ?
C9 C10 1.496(5) . ?
C9 H9A 0.9700 . ?
C9 H9B 0.9700 . ?
C10 C11 1.518(5) . ?
C10 H10A 0.9700 . ?
C10 H10B 0.9700 . ?
C11 C12 1.489(6) . ?
C11 H11A 0.9700 . ?
C11 H11B 0.9700 . ?
C12 H12A 0.9600 . ?
C12 H12B 0.9600 . ?
C12 H12C 0.9600 . ?
C13 C14 1.498(5) . ?
C13 H13A 0.9700 . ?
C13 H13B 0.9700 . ?
C14 C15 1.513(5) . ?
C14 H14A 0.9700 . ?
C14 H14B 0.9700 . ?
C15 C16 1.511(5) . ?
C15 H15A 0.9700 . ?
C15 H15B 0.9700 . ?
C16 H16A 0.9600 . ?
C16 H16B 0.9600 . ?
C16 H16C 0.9600 . ?
C17 C18 1.490(5) . ?
C17 H17A 0.9700 . ?
C17 H17B 0.9700 . ?
C18 C19 1.536(6) . ?
C18 H18A 0.9700 . ?
C18 H18B 0.9700 . ?
C19 C20 1.432(6) . ?
C19 H19A 0.9700 . ?
C19 H19B 0.9700 . ?
C20 H20A 0.9600 . ?
C20 H20B 0.9600 . ?
C20 H20C 0.9600 . ?
C21 C26 1.395(5) . ?
C21 C22 1.396(5) . ?
C21 B1 1.631(6) . ?
C22 C23 1.390(6) . ?
C22 H22 0.9300 . ?
C23 C24 1.362(6) . ?
C23 H23 0.9300 . ?
C24 C25 1.365(5) . ?
C24 H24 0.9300 . ?
C25 C26 1.383(5) . ?
C25 H25 0.9300 . ?
C26 H26 0.9300 . ?
C27 C28 1.373(5) . ?
C27 C32 1.390(5) . ?
C27 B1 1.663(6) . ?
C28 C29 1.394(6) . ?
C28 H28 0.9300 . ?
C29 C30 1.361(6) . ?
C29 H29 0.9300 . ?
C30 C31 1.364(6) . ?
C30 H30 0.9300 . ?
C31 C32 1.388(6) . ?
C31 H31 0.9300 . ?
C32 H32 0.9300 . ?
C33 C34 1.381(5) . ?
C33 C38 1.394(5) . ?
C33 B1 1.655(6) . ?
C34 C35 1.393(5) . ?
C34 H34 0.9300 . ?
C35 C36 1.380(5) . ?
C35 H35 0.9300 . ?
C36 C37 1.368(5) . ?
C36 H36 0.9300 . ?
C37 C38 1.383(5) . ?
C37 H37 0.9300 . ?
C38 H38 0.9300 . ?
C39 C40 1.370(6) . ?
C39 C44 1.395(6) . ?
C39 B1 1.672(6) . ?
C40 C41 1.414(6) . ?
C40 H40 0.9300 . ?
C41 C42 1.355(7) . ?
C41 H41 0.9300 . ?
C42 C43 1.363(8) . ?
C42 H42 0.9300 . ?
C43 C44 1.377(7) . ?
C43 H43 0.9300 . ?
C44 H44 0.9300 . ?
O3 C48 1.425(10) . ?
O3 C45 1.431(12) . ?
C45 C46 1.491(13) . ?
C45 H45A 0.9700 . ?
C45 H45B 0.9700 . ?
C46 C47 1.442(11) . ?
C46 H46A 0.9700 . ?
C46 H46B 0.9700 . ?
C47 C48 1.428(9) . ?
C47 H47A 0.9700 . ?
C47 H47B 0.9700 . ?
C48 H48A 0.9700 . ?
C48 H48B 0.9700 . ?
O3A C48A 1.386(15) . ?
O3A C45A 1.429(13) . ?
C45A C46A 1.511(13) . ?
C45A H45C 0.9700 . ?
C45A H45D 0.9700 . ?
C46A C47A 1.433(13) . ?
C46A H46C 0.9700 . ?
C46A H46D 0.9700 . ?
C47A C48A 1.436(12) . ?
C47A H47C 0.9700 . ?
C47A H47D 0.9700 . ?
C48A H48C 0.9700 . ?
C48A H48D 0.9700 . ?
O1 N1 1.2004(10) . ?
O2 N1 1.2012(10) . ?
O1A N1A 1.3002(10) . ?
O2A N1A 1.3004(10) . ?
 
loop_
 _geom_angle_atom_site_label_1
 _geom_angle_atom_site_label_2
 _geom_angle_atom_site_label_3
 _geom_angle
 _geom_angle_site_symmetry_1
 _geom_angle_site_symmetry_3
 _geom_angle_publ_flag
O1A Pd1 N3 169.4(3) . . ?
N3 Pd1 N1 178.45(12) . . ?
O1A Pd1 N4 93.67(10) . . ?
N3 Pd1 N4 85.29(11) . . ?
N1 Pd1 N4 94.24(9) . . ?
O1A Pd1 N2 93.95(11) . . ?
N3 Pd1 N2 85.19(11) . . ?
N1 Pd1 N2 95.52(9) . . ?
N4 Pd1 N2 166.53(11) . . ?
C9 N2 C1 110.8(3) . . ?
C9 N2 C5 109.5(3) . . ?
C1 N2 C5 110.7(3) . . ?
C9 N2 Pd1 115.2(2) . . ?
C1 N2 Pd1 105.4(2) . . ?
C5 N2 Pd1 105.0(2) . . ?
C2 N3 C3 116.6(3) . . ?
C2 N3 Pd1 107.7(2) . . ?
C3 N3 Pd1 107.5(2) . . ?
C2 N3 H3 108.3 . . ?
C3 N3 H3 108.3 . . ?
Pd1 N3 H3 108.3 . . ?
C17 N4 C4 109.7(3) . . ?
C17 N4 C13 110.1(3) . . ?
C4 N4 C13 110.1(3) . . ?
C17 N4 Pd1 116.2(2) . . ?
C4 N4 Pd1 105.6(2) . . ?
C13 N4 Pd1 104.9(2) . . ?
C2 C1 N2 109.8(3) . . ?
C2 C1 H1A 109.7 . . ?
N2 C1 H1A 109.7 . . ?
C2 C1 H1B 109.7 . . ?
N2 C1 H1B 109.7 . . ?
H1A C1 H1B 108.2 . . ?
N3 C2 C1 106.9(3) . . ?
N3 C2 H2A 110.4 . . ?
C1 C2 H2A 110.4 . . ?
N3 C2 H2B 110.4 . . ?
C1 C2 H2B 110.4 . . ?
H2A C2 H2B 108.6 . . ?
N3 C3 C4 107.1(3) . . ?
N3 C3 H3A 110.3 . . ?
C4 C3 H3A 110.3 . . ?
N3 C3 H3B 110.3 . . ?
C4 C3 H3B 110.3 . . ?
H3A C3 H3B 108.5 . . ?
C3 C4 N4 110.8(3) . . ?
C3 C4 H4A 109.5 . . ?
N4 C4 H4A 109.5 . . ?
C3 C4 H4B 109.5 . . ?
N4 C4 H4B 109.5 . . ?
H4A C4 H4B 108.1 . . ?
C6 C5 N2 116.7(3) . . ?
C6 C5 H5A 108.1 . . ?
N2 C5 H5A 108.1 . . ?
C6 C5 H5B 108.1 . . ?
N2 C5 H5B 108.1 . . ?
H5A C5 H5B 107.3 . . ?
C7 C6 C5 111.5(4) . . ?
C7 C6 H6A 109.3 . . ?
C5 C6 H6A 109.3 . . ?
C7 C6 H6B 109.3 . . ?
C5 C6 H6B 109.3 . . ?
H6A C6 H6B 108.0 . . ?
C8 C7 C6 112.2(5) . . ?
C8 C7 H7A 109.2 . . ?
C6 C7 H7A 109.2 . . ?
C8 C7 H7B 109.2 . . ?
C6 C7 H7B 109.2 . . ?
H7A C7 H7B 107.9 . . ?
C7 C8 H8A 109.5 . . ?
C7 C8 H8B 109.5 . . ?
H8A C8 H8B 109.5 . . ?
C7 C8 H8C 109.5 . . ?
H8A C8 H8C 109.5 . . ?
H8B C8 H8C 109.5 . . ?
N2 C9 C10 114.9(3) . . ?
N2 C9 H9A 108.5 . . ?
C10 C9 H9A 108.5 . . ?
N2 C9 H9B 108.5 . . ?
C10 C9 H9B 108.5 . . ?
H9A C9 H9B 107.5 . . ?
C9 C10 C11 111.3(3) . . ?
C9 C10 H10A 109.4 . . ?
C11 C10 H10A 109.4 . . ?
C9 C10 H10B 109.4 . . ?
C11 C10 H10B 109.4 . . ?
H10A C10 H10B 108.0 . . ?
C12 C11 C10 113.6(4) . . ?
C12 C11 H11A 108.9 . . ?
C10 C11 H11A 108.9 . . ?
C12 C11 H11B 108.9 . . ?
C10 C11 H11B 108.9 . . ?
H11A C11 H11B 107.7 . . ?
C11 C12 H12A 109.5 . . ?
C11 C12 H12B 109.5 . . ?
H12A C12 H12B 109.5 . . ?
C11 C12 H12C 109.5 . . ?
H12A C12 H12C 109.5 . . ?
H12B C12 H12C 109.5 . . ?
C14 C13 N4 117.8(3) . . ?
C14 C13 H13A 107.9 . . ?
N4 C13 H13A 107.9 . . ?
C14 C13 H13B 107.9 . . ?
N4 C13 H13B 107.9 . . ?
H13A C13 H13B 107.2 . . ?
C13 C14 C15 111.4(3) . . ?
C13 C14 H14A 109.3 . . ?
C15 C14 H14A 109.3 . . ?
C13 C14 H14B 109.3 . . ?
C15 C14 H14B 109.3 . . ?
H14A C14 H14B 108.0 . . ?
C16 C15 C14 113.7(4) . . ?
C16 C15 H15A 108.8 . . ?
C14 C15 H15A 108.8 . . ?
C16 C15 H15B 108.8 . . ?
C14 C15 H15B 108.8 . . ?
H15A C15 H15B 107.7 . . ?
C15 C16 H16A 109.5 . . ?
C15 C16 H16B 109.5 . . ?
H16A C16 H16B 109.5 . . ?
C15 C16 H16C 109.5 . . ?
H16A C16 H16C 109.5 . . ?
H16B C16 H16C 109.5 . . ?
C18 C17 N4 114.7(3) . . ?
C18 C17 H17A 108.6 . . ?
N4 C17 H17A 108.6 . . ?
C18 C17 H17B 108.6 . . ?
N4 C17 H17B 108.6 . . ?
H17A C17 H17B 107.6 . . ?
C17 C18 C19 111.3(4) . . ?
C17 C18 H18A 109.4 . . ?
C19 C18 H18A 109.4 . . ?
C17 C18 H18B 109.4 . . ?
C19 C18 H18B 109.4 . . ?
H18A C18 H18B 108.0 . . ?
C20 C19 C18 115.1(5) . . ?
C20 C19 H19A 108.5 . . ?
C18 C19 H19A 108.5 . . ?
C20 C19 H19B 108.5 . . ?
C18 C19 H19B 108.5 . . ?
H19A C19 H19B 107.5 . . ?
C19 C20 H20A 109.5 . . ?
C19 C20 H20B 109.5 . . ?
H20A C20 H20B 109.5 . . ?
C19 C20 H20C 109.5 . . ?
H20A C20 H20C 109.5 . . ?
H20B C20 H20C 109.5 . . ?
C26 C21 C22 115.4(4) . . ?
C26 C21 B1 121.6(3) . . ?
C22 C21 B1 122.9(3) . . ?
C23 C22 C21 121.1(4) . . ?
C23 C22 H22 119.5 . . ?
C21 C22 H22 119.5 . . ?
C24 C23 C22 121.7(4) . . ?
C24 C23 H23 119.2 . . ?
C22 C23 H23 119.2 . . ?
C23 C24 C25 118.8(5) . . ?
C23 C24 H24 120.6 . . ?
C25 C24 H24 120.6 . . ?
C24 C25 C26 120.0(4) . . ?
C24 C25 H25 120.0 . . ?
C26 C25 H25 120.0 . . ?
C25 C26 C21 123.0(4) . . ?
C25 C26 H26 118.5 . . ?
C21 C26 H26 118.5 . . ?
C28 C27 C32 114.1(4) . . ?
C28 C27 B1 124.2(4) . . ?
C32 C27 B1 121.7(4) . . ?
C27 C28 C29 123.4(4) . . ?
C27 C28 H28 118.3 . . ?
C29 C28 H28 118.3 . . ?
C30 C29 C28 120.3(5) . . ?
C30 C29 H29 119.8 . . ?
C28 C29 H29 119.8 . . ?
C29 C30 C31 118.6(5) . . ?
C29 C30 H30 120.7 . . ?
C31 C30 H30 120.7 . . ?
C30 C31 C32 120.0(5) . . ?
C30 C31 H31 120.0 . . ?
C32 C31 H31 120.0 . . ?
C31 C32 C27 123.5(5) . . ?
C31 C32 H32 118.3 . . ?
C27 C32 H32 118.3 . . ?
C34 C33 C38 114.1(3) . . ?
C34 C33 B1 124.4(3) . . ?
C38 C33 B1 121.5(4) . . ?
C33 C34 C35 123.2(4) . . ?
C33 C34 H34 118.4 . . ?
C35 C34 H34 118.4 . . ?
C36 C35 C34 120.7(4) . . ?
C36 C35 H35 119.6 . . ?
C34 C35 H35 119.6 . . ?
C37 C36 C35 117.6(4) . . ?
C37 C36 H36 121.2 . . ?
C35 C36 H36 121.2 . . ?
C36 C37 C38 120.8(4) . . ?
C36 C37 H37 119.6 . . ?
C38 C37 H37 119.6 . . ?
C37 C38 C33 123.6(4) . . ?
C37 C38 H38 118.2 . . ?
C33 C38 H38 118.2 . . ?
C40 C39 C44 115.5(4) . . ?
C40 C39 B1 122.5(4) . . ?
C44 C39 B1 121.8(4) . . ?
C39 C40 C41 121.8(5) . . ?
C39 C40 H40 119.1 . . ?
C41 C40 H40 119.1 . . ?
C42 C41 C40 120.7(6) . . ?
C42 C41 H41 119.7 . . ?
C40 C41 H41 119.7 . . ?
C41 C42 C43 118.6(6) . . ?
C41 C42 H42 120.7 . . ?
C43 C42 H42 120.7 . . ?
C42 C43 C44 120.8(6) . . ?
C42 C43 H43 119.6 . . ?
C44 C43 H43 119.6 . . ?
C43 C44 C39 122.6(6) . . ?
C43 C44 H44 118.7 . . ?
C39 C44 H44 118.7 . . ?
C21 B1 C33 110.6(3) . . ?
C21 B1 C27 109.0(3) . . ?
C33 B1 C27 109.7(3) . . ?
C21 B1 C39 109.8(3) . . ?
C33 B1 C39 107.4(3) . . ?
C27 B1 C39 110.3(3) . . ?
C48 O3 C45 105.1(8) . . ?
O3 C45 C46 107.0(13) . . ?
O3 C45 H45A 110.3 . . ?
C46 C45 H45A 110.3 . . ?
O3 C45 H45B 110.3 . . ?
C46 C45 H45B 110.3 . . ?
H45A C45 H45B 108.6 . . ?
C47 C46 C45 101.5(8) . . ?
C47 C46 H46A 111.5 . . ?
C45 C46 H46A 111.5 . . ?
C47 C46 H46B 111.5 . . ?
C45 C46 H46B 111.5 . . ?
H46A C46 H46B 109.3 . . ?
C48 C47 C46 110.0(8) . . ?
C48 C47 H47A 109.7 . . ?
C46 C47 H47A 109.7 . . ?
C48 C47 H47B 109.7 . . ?
C46 C47 H47B 109.7 . . ?
H47A C47 H47B 108.2 . . ?
O3 C48 C47 107.5(8) . . ?
O3 C48 H48A 110.2 . . ?
C47 C48 H48A 110.2 . . ?
O3 C48 H48B 110.2 . . ?
C47 C48 H48B 110.2 . . ?
H48A C48 H48B 108.5 . . ?
C48A O3A C45A 112.4(12) . . ?
O3A C45A C46A 101.5(10) . . ?
O3A C45A H45C 111.5 . . ?
C46A C45A H45C 111.5 . . ?
O3A C45A H45D 111.5 . . ?
C46A C45A H45D 111.5 . . ?
H45C C45A H45D 109.3 . . ?
C47A C46A C45A 108.2(11) . . ?
C47A C46A H46C 110.1 . . ?
C45A C46A H46C 110.1 . . ?
C47A C46A H46D 110.1 . . ?
C45A C46A H46D 110.1 . . ?
H46C C46A H46D 108.4 . . ?
C46A C47A C48A 106.0(11) . . ?
C46A C47A H47C 110.5 . . ?
C48A C47A H47C 110.5 . . ?
C46A C47A H47D 110.5 . . ?
C48A C47A H47D 110.5 . . ?
H47C C47A H47D 108.7 . . ?
O3A C48A C47A 108.4(10) . . ?
O3A C48A H48C 110.0 . . ?
C47A C48A H48C 110.0 . . ?
O3A C48A H48D 110.0 . . ?
C47A C48A H48D 110.0 . . ?
H48C C48A H48D 108.4 . . ?
O1 N1 O2 121.85(15) . . ?
O1 N1 Pd1 118.5(2) . . ?
O2 N1 Pd1 119.7(2) . . ?
N1A O1A Pd1 125.9(7) . . ?
O2A N1A O1A 107.70(12) . . ?
 
loop_
 _geom_torsion_atom_site_label_1
 _geom_torsion_atom_site_label_2
 _geom_torsion_atom_site_label_3
 _geom_torsion_atom_site_label_4
 _geom_torsion
 _geom_torsion_site_symmetry_1
 _geom_torsion_site_symmetry_2
 _geom_torsion_site_symmetry_3
 _geom_torsion_site_symmetry_4
 _geom_torsion_publ_flag
C9 N2 C1 C2 -160.6(3) . . . . ?
C5 N2 C1 C2 77.7(4) . . . . ?
Pd1 N2 C1 C2 -35.3(3) . . . . ?
C3 N3 C2 C1 -167.4(3) . . . . ?
Pd1 N3 C2 C1 -46.6(3) . . . . ?
N2 C1 C2 N3 55.3(4) . . . . ?
C2 N3 C3 C4 167.0(3) . . . . ?
Pd1 N3 C3 C4 46.2(3) . . . . ?
N3 C3 C4 N4 -53.5(4) . . . . ?
C17 N4 C4 C3 158.9(3) . . . . ?
C13 N4 C4 C3 -79.7(3) . . . . ?
Pd1 N4 C4 C3 33.0(3) . . . . ?
C9 N2 C5 C6 -57.7(5) . . . . ?
C1 N2 C5 C6 64.8(4) . . . . ?
Pd1 N2 C5 C6 178.1(3) . . . . ?
N2 C5 C6 C7 -178.5(4) . . . . ?
C5 C6 C7 C8 -172.8(5) . . . . ?
C1 N2 C9 C10 66.4(4) . . . . ?
C5 N2 C9 C10 -171.2(3) . . . . ?
Pd1 N2 C9 C10 -53.1(4) . . . . ?
N2 C9 C10 C11 172.1(4) . . . . ?
C9 C10 C11 C12 172.0(4) . . . . ?
C17 N4 C13 C14 55.4(4) . . . . ?
C4 N4 C13 C14 -65.7(4) . . . . ?
Pd1 N4 C13 C14 -178.9(3) . . . . ?
N4 C13 C14 C15 -179.3(3) . . . . ?
C13 C14 C15 C16 179.6(4) . . . . ?
C4 N4 C17 C18 -69.2(4) . . . . ?
C13 N4 C17 C18 169.5(3) . . . . ?
Pd1 N4 C17 C18 50.5(4) . . . . ?
N4 C17 C18 C19 -178.1(4) . . . . ?
C17 C18 C19 C20 -173.7(5) . . . . ?
C26 C21 C22 C23 1.8(5) . . . . ?
B1 C21 C22 C23 -173.7(4) . . . . ?
C21 C22 C23 C24 0.9(6) . . . . ?
C22 C23 C24 C25 -2.5(7) . . . . ?
C23 C24 C25 C26 1.3(6) . . . . ?
C24 C25 C26 C21 1.6(6) . . . . ?
C22 C21 C26 C25 -3.0(5) . . . . ?
B1 C21 C26 C25 172.5(4) . . . . ?
C32 C27 C28 C29 -2.3(6) . . . . ?
B1 C27 C28 C29 178.6(4) . . . . ?
C27 C28 C29 C30 0.9(7) . . . . ?
C28 C29 C30 C31 0.9(7) . . . . ?
C29 C30 C31 C32 -1.0(7) . . . . ?
C30 C31 C32 C27 -0.7(7) . . . . ?
C28 C27 C32 C31 2.3(6) . . . . ?
B1 C27 C32 C31 -178.7(4) . . . . ?
C38 C33 C34 C35 0.1(6) . . . . ?
B1 C33 C34 C35 -177.2(4) . . . . ?
C33 C34 C35 C36 -0.6(6) . . . . ?
C34 C35 C36 C37 1.1(6) . . . . ?
C35 C36 C37 C38 -1.2(7) . . . . ?
C36 C37 C38 C33 0.7(7) . . . . ?
C34 C33 C38 C37 -0.1(6) . . . . ?
B1 C33 C38 C37 177.2(4) . . . . ?
C44 C39 C40 C41 -0.4(6) . . . . ?
B1 C39 C40 C41 174.4(4) . . . . ?
C39 C40 C41 C42 0.8(7) . . . . ?
C40 C41 C42 C43 -0.4(9) . . . . ?
C41 C42 C43 C44 -0.3(10) . . . . ?
C42 C43 C44 C39 0.7(10) . . . . ?
C40 C39 C44 C43 -0.3(8) . . . . ?
B1 C39 C44 C43 -175.2(5) . . . . ?
C26 C21 B1 C33 45.9(5) . . . . ?
C22 C21 B1 C33 -139.0(4) . . . . ?
C26 C21 B1 C27 -74.9(4) . . . . ?
C22 C21 B1 C27 100.3(4) . . . . ?
C26 C21 B1 C39 164.2(3) . . . . ?
C22 C21 B1 C39 -20.6(5) . . . . ?
C34 C33 B1 C21 -148.8(4) . . . . ?
C38 C33 B1 C21 34.2(5) . . . . ?
C34 C33 B1 C27 -28.5(5) . . . . ?
C38 C33 B1 C27 154.5(4) . . . . ?
C34 C33 B1 C39 91.4(5) . . . . ?
C38 C33 B1 C39 -85.6(4) . . . . ?
C28 C27 B1 C21 12.8(5) . . . . ?
C32 C27 B1 C21 -166.2(3) . . . . ?
C28 C27 B1 C33 -108.5(4) . . . . ?
C32 C27 B1 C33 72.5(4) . . . . ?
C28 C27 B1 C39 133.3(4) . . . . ?
C32 C27 B1 C39 -45.6(5) . . . . ?
C40 C39 B1 C21 -80.7(5) . . . . ?
C44 C39 B1 C21 93.8(5) . . . . ?
C40 C39 B1 C33 39.6(5) . . . . ?
C44 C39 B1 C33 -145.8(4) . . . . ?
C40 C39 B1 C27 159.1(4) . . . . ?
C44 C39 B1 C27 -26.3(6) . . . . ?
C48 O3 C45 C46 30(3) . . . . ?
O3 C45 C46 C47 -28(2) . . . . ?
C45 C46 C47 C48 16.9(19) . . . . ?
C45 O3 C48 C47 -19(2) . . . . ?
C46 C47 C48 O3 0(2) . . . . ?
C48A O3A C45A C46A 14(4) . . . . ?
O3A C45A C46A C47A -19(3) . . . . ?
C45A C46A C47A C48A 17(3) . . . . ?
C45A O3A C48A C47A -4(4) . . . . ?
C46A C47A C48A O3A -8(3) . . . . ?
Pd1 O1A N1A O2A 0.00(2) . . . . ?
 
_refine_diff_density_max    0.564
_refine_diff_density_min   -0.579
_refine_diff_density_rms    0.063

_shelx_res_file
;
TITL shelxt in P 1 21/n 1
    09_decay.res
    created by SHELXL-2018/3 at 16:35:27 on 27-Mar-2020
CELL 0.534 11.6606 13.5702 30.1905 90 93.406 90
ZERR 4 0.00035 0.000443 0.000952 0 0.002904 0
LATT 1
SYMM 0.5-X,0.5+Y,0.5-Z
SFAC C H B N O Pd
DISP B 0 0 4.561
DISP C 0.001 0.001 6.94
DISP H -0 0 0.611
DISP N 0.003 0.002 10.693
DISP O 0.005 0.003 16.398
DISP Pd -2.504 0.615 1934.604
UNIT 192 292 4 16 12 4
DFIX 1.2 0.001 N1 O1 N1 O2
DFIX 1.3 0.001 O1A N1A N1A O2A
DANG 2.1 0.001 O1 O2 O1A O2A
FLAT 0.001 Pd1 O1 O2 N1 O1A O2A N1A
RIGU 0.001 0.002
EADP O3 O3A
EADP C45 C45A C48 C48A
EADP C46 C46A C47 C47A
EADP O1 O1A O2 O2A
EADP N1 N1A

L.S. 20
PLAN  5
SIZE 0.1 0.1 0.05
TEMP -8
BOND $H
list 4
CONF
fmap 2
acta
SHEL 999 0.8
OMIT 10 0 0
OMIT -1 2 3
OMIT 7 12 0
OMIT -2 1 2
REM <olex2.extras>
REM <HklSrc "%.\\09_decay.hkl">
REM </olex2.extras>

WGHT    0.053600
FVAR       0.25363   0.57558   0.82357
PD1   6    0.339886    0.775204    0.346732    11.00000    0.05011    0.05388 =
         0.04758    0.00164    0.00023   -0.00229
N2    4    0.346507    0.927809    0.337826    11.00000    0.06151    0.05858 =
         0.05593    0.00662    0.00088    0.00018
N3    4    0.454769    0.798478    0.398244    11.00000    0.04756    0.05369 =
         0.04293   -0.00152   -0.00200   -0.00714
AFIX  13
H3    2    0.531992    0.788060    0.387961    11.00000   -1.20000
AFIX   0
N4    4    0.330798    0.631815    0.371248    11.00000    0.04945    0.05474 =
         0.05648   -0.00077    0.00103   -0.00432
C1    1    0.442509    0.963500    0.370047    11.00000    0.07513    0.05778 =
         0.06475    0.00557   -0.00705   -0.00595
AFIX  23
H1A   2    0.515594    0.957809    0.356501    11.00000   -1.20000
H1B   2    0.430439    1.032302    0.377135    11.00000   -1.20000
AFIX   0
C2    1    0.444815    0.902882    0.411780    11.00000    0.07809    0.05273 =
         0.05949    0.00028   -0.00832   -0.00341
AFIX  23
H2A   2    0.509808    0.921494    0.431557    11.00000   -1.20000
H2B   2    0.374892    0.912945    0.427059    11.00000   -1.20000
AFIX   0
C3    1    0.433811    0.723269    0.432454    11.00000    0.05901    0.05883 =
         0.04257    0.00312    0.00275   -0.00144
AFIX  23
H3A   2    0.364464    0.738867    0.447242    11.00000   -1.20000
H3B   2    0.497736    0.721154    0.454511    11.00000   -1.20000
AFIX   0
C4    1    0.421135    0.625973    0.409103    11.00000    0.05350    0.05496 =
         0.05493    0.00426   -0.00094   -0.00125
AFIX  23
H4A   2    0.399706    0.575863    0.429982    11.00000   -1.20000
H4B   2    0.494094    0.607157    0.397758    11.00000   -1.20000
AFIX   0
C5    1    0.230379    0.965685    0.351330    11.00000    0.07048    0.06861 =
         0.06810   -0.00082    0.00211    0.01034
AFIX  23
H5A   2    0.170858    0.934957    0.332219    11.00000   -1.20000
H5B   2    0.219744    0.943720    0.381385    11.00000   -1.20000
AFIX   0
C6    1    0.212231    1.075938    0.349596    11.00000    0.10712    0.06951 =
         0.10082   -0.00479   -0.00358    0.02294
AFIX  23
H6A   2    0.271393    1.108035    0.368385    11.00000   -1.20000
H6B   2    0.219170    1.098886    0.319445    11.00000   -1.20000
AFIX   0
C7    1    0.096050    1.103936    0.364738    11.00000    0.10604    0.09084 =
         0.15064   -0.03386   -0.01003    0.03633
AFIX  23
H7A   2    0.037601    1.065247    0.348495    11.00000   -1.20000
H7B   2    0.092828    1.088325    0.395993    11.00000   -1.20000
AFIX   0
C8    1    0.070739    1.210306    0.357924    11.00000    0.15504    0.09133 =
         0.26102   -0.03943   -0.02469    0.04829
AFIX 137
H8A   2    0.041150    1.220891    0.327948    11.00000   -1.50000
H8B   2    0.139958    1.247804    0.363362    11.00000   -1.50000
H8C   2    0.014749    1.230979    0.378058    11.00000   -1.50000
AFIX   0
C9    1    0.365868    0.960897    0.291632    11.00000    0.07531    0.06200 =
         0.05939    0.01366    0.00234   -0.00527
AFIX  23
H9A   2    0.374493    1.031993    0.291702    11.00000   -1.20000
H9B   2    0.298080    0.945139    0.272784    11.00000   -1.20000
AFIX   0
C10   1    0.468321    0.916300    0.271777    11.00000    0.07314    0.08735 =
         0.06396    0.00414    0.00647   -0.00803
AFIX  23
H10A  2    0.465566    0.845212    0.274902    11.00000   -1.20000
H10B  2    0.537727    0.939702    0.287708    11.00000   -1.20000
AFIX   0
C11   1    0.472221    0.942631    0.223033    11.00000    0.09549    0.12117 =
         0.06623    0.00841    0.01339   -0.00686
AFIX  23
H11A  2    0.407825    0.911519    0.206713    11.00000   -1.20000
H11B  2    0.463353    1.013372    0.219742    11.00000   -1.20000
AFIX   0
C12   1    0.580524    0.911955    0.203168    11.00000    0.10824    0.19253 =
         0.09826   -0.01508    0.03593   -0.00725
AFIX 137
H12A  2    0.576899    0.929251    0.172284    11.00000   -1.50000
H12B  2    0.589993    0.841964    0.206222    11.00000   -1.50000
H12C  2    0.644495    0.944877    0.218194    11.00000   -1.50000
AFIX   0
C13   1    0.211888    0.623869    0.388763    11.00000    0.04796    0.06441 =
         0.06943    0.00898    0.00088   -0.00437
AFIX  23
H13A  2    0.204281    0.675722    0.410508    11.00000   -1.20000
H13B  2    0.156183    0.637173    0.364349    11.00000   -1.20000
AFIX   0
C14   1    0.179525    0.528458    0.409649    11.00000    0.06128    0.06959 =
         0.08314    0.01423    0.01221   -0.00466
AFIX  23
H14A  2    0.232576    0.514745    0.434865    11.00000   -1.20000
H14B  2    0.185713    0.475468    0.388360    11.00000   -1.20000
AFIX   0
C15   1    0.058271    0.531822    0.424872    11.00000    0.06358    0.07819 =
         0.10063   -0.00006    0.02306   -0.00965
AFIX  23
H15A  2    0.052795    0.585028    0.446098    11.00000   -1.20000
H15B  2    0.005934    0.546574    0.399564    11.00000   -1.20000
AFIX   0
C16   1    0.020615    0.437131    0.445962    11.00000    0.07782    0.08789 =
         0.11276    0.01023    0.02622   -0.01174
AFIX 137
H16A  2    0.023973    0.384238    0.424963    11.00000   -1.50000
H16B  2   -0.056719    0.444180    0.454773    11.00000   -1.50000
H16C  2    0.070665    0.422807    0.471550    11.00000   -1.50000
AFIX   0
C17   1    0.348926    0.551026    0.338916    11.00000    0.07017    0.06193 =
         0.06161   -0.00629    0.00110   -0.00252
AFIX  23
H17A  2    0.353401    0.488964    0.354867    11.00000   -1.20000
H17B  2    0.282507    0.547883    0.318039    11.00000   -1.20000
AFIX   0
C18   1    0.453953    0.561786    0.313522    11.00000    0.07481    0.08268 =
         0.07124   -0.00547    0.01000    0.00798
AFIX  23
H18A  2    0.521306    0.561983    0.333987    11.00000   -1.20000
H18B  2    0.451239    0.624291    0.297908    11.00000   -1.20000
AFIX   0
C19   1    0.463970    0.477602    0.279983    11.00000    0.12583    0.11726 =
         0.11827   -0.04030    0.04398   -0.00236
AFIX  23
H19A  2    0.456896    0.415452    0.295456    11.00000   -1.20000
H19B  2    0.399996    0.482187    0.258029    11.00000   -1.20000
AFIX   0
C20   1    0.568488    0.476242    0.257400    11.00000    0.15691    0.16228 =
         0.14908   -0.04357    0.07663    0.00592
AFIX 137
H20A  2    0.565320    0.424224    0.235811    11.00000   -1.50000
H20B  2    0.632164    0.465325    0.278465    11.00000   -1.50000
H20C  2    0.578070    0.538266    0.242779    11.00000   -1.50000
AFIX   0

C21   1    0.656509    0.374365    0.427041    11.00000    0.04831    0.05568 =
         0.05555    0.00600   -0.00230   -0.00003
C22   1    0.709491    0.423524    0.393146    11.00000    0.05956    0.06915 =
         0.07374    0.01565    0.01013   -0.00145
AFIX  43
H22   2    0.726445    0.389215    0.367682    11.00000   -1.20000
AFIX   0
C23   1    0.737312    0.522879    0.396829    11.00000    0.06467    0.06848 =
         0.11966    0.02549    0.01422   -0.00489
AFIX  43
H23   2    0.771540    0.553897    0.373523    11.00000   -1.20000
AFIX   0
C24   1    0.715737    0.575982    0.433692    11.00000    0.06178    0.05845 =
         0.12523    0.01247   -0.01187   -0.00573
AFIX  43
H24   2    0.737566    0.641769    0.436112    11.00000   -1.20000
AFIX   0
C25   1    0.661474    0.530867    0.467028    11.00000    0.07185    0.05424 =
         0.09600   -0.00164   -0.01226    0.00715
AFIX  43
H25   2    0.644678    0.566297    0.492204    11.00000   -1.20000
AFIX   0
C26   1    0.631481    0.432479    0.463360    11.00000    0.07345    0.05641 =
         0.05635    0.00553   -0.00048    0.00294
AFIX  43
H26   2    0.592862    0.403727    0.486142    11.00000   -1.20000
AFIX   0
C27   1    0.734761    0.201182    0.459180    11.00000    0.05123    0.05493 =
         0.06579    0.00257    0.01391   -0.00070
C28   1    0.808678    0.250297    0.488626    11.00000    0.06341    0.06442 =
         0.07547   -0.00390    0.00196    0.00550
AFIX  43
H28   2    0.803408    0.318586    0.490117    11.00000   -1.20000
AFIX   0
C29   1    0.891183    0.203085    0.516389    11.00000    0.07582    0.08403 =
         0.09340   -0.00933   -0.01131    0.01645
AFIX  43
H29   2    0.938404    0.239897    0.536011    11.00000   -1.20000
AFIX   0
C30   1    0.902979    0.103388    0.514925    11.00000    0.06503    0.08251 =
         0.11860    0.01353    0.00158    0.01992
AFIX  43
H30   2    0.957145    0.071425    0.533672    11.00000   -1.20000
AFIX   0
C31   1    0.833749    0.051303    0.485406    11.00000    0.06710    0.06571 =
         0.14075    0.01274    0.00426    0.01010
AFIX  43
H31   2    0.841265   -0.016776    0.483555    11.00000   -1.20000
AFIX   0
C32   1    0.752063    0.099881    0.458120    11.00000    0.06120    0.05711 =
         0.12397   -0.00198    0.00261    0.00435
AFIX  43
H32   2    0.706514    0.062688    0.438074    11.00000   -1.20000
AFIX   0
C33   1    0.505568    0.230265    0.444262    11.00000    0.05857    0.04711 =
         0.05502   -0.00407    0.00047   -0.00182
C34   1    0.479296    0.145376    0.466734    11.00000    0.05781    0.05166 =
         0.06056    0.00364   -0.00065   -0.00024
AFIX  43
H34   2    0.537871    0.100419    0.473606    11.00000   -1.20000
AFIX   0
C35   1    0.369377    0.123771    0.479616    11.00000    0.06479    0.06663 =
         0.07470    0.00669    0.00597   -0.00639
AFIX  43
H35   2    0.356314    0.065146    0.494455    11.00000   -1.20000
AFIX   0
C36   1    0.279625    0.188382    0.470609    11.00000    0.05888    0.06922 =
         0.09469   -0.00117    0.01314   -0.00400
AFIX  43
H36   2    0.206291    0.174983    0.479567    11.00000   -1.20000
AFIX   0
C37   1    0.302433    0.272850    0.448026    11.00000    0.06105    0.05974 =
         0.11907    0.00355    0.00459    0.00438
AFIX  43
H37   2    0.243416    0.317275    0.440980    11.00000   -1.20000
AFIX   0
C38   1    0.412212    0.292967    0.435548    11.00000    0.06195    0.05883 =
         0.09945    0.01149    0.00131    0.00369
AFIX  43
H38   2    0.424441    0.351513    0.420526    11.00000   -1.20000
AFIX   0
C39   1    0.636823    0.213007    0.374704    11.00000    0.08376    0.06238 =
         0.05993   -0.00181    0.00915   -0.01061
C40   1    0.544613    0.220417    0.344583    11.00000    0.10333    0.06876 =
         0.06742    0.00452   -0.00670   -0.02157
AFIX  43
H40   2    0.475544    0.245031    0.353831    11.00000   -1.20000
AFIX   0
C41   1    0.551639    0.191644    0.299805    11.00000    0.15458    0.07790 =
         0.06648    0.00461   -0.00861   -0.03861
AFIX  43
H41   2    0.487739    0.198330    0.280093    11.00000   -1.20000
AFIX   0
C42   1    0.650517    0.154443    0.285342    11.00000    0.18856    0.11280 =
         0.07544   -0.01111    0.02088   -0.02268
AFIX  43
H42   2    0.655036    0.135140    0.255940    11.00000   -1.20000
AFIX   0
C43   1    0.743255    0.145879    0.314762    11.00000    0.17275    0.17153 =
         0.08232   -0.03878    0.02953    0.02212
AFIX  43
H43   2    0.811630    0.120185    0.305350    11.00000   -1.20000
AFIX   0
C44   1    0.736874    0.174832    0.358257    11.00000    0.11021    0.14993 =
         0.07598   -0.02535    0.02150    0.01771
AFIX  43
H44   2    0.801893    0.168683    0.377437    11.00000   -1.20000
AFIX   0
B1    3    0.633859    0.255762    0.426563    11.00000    0.06301    0.05578 =
         0.05824    0.00272    0.00724   -0.00160

PART 1
O3    5    0.690228    0.803974    0.365427    21.00000    0.07313    0.09970 =
         0.09877   -0.00649    0.01183   -0.00146
C45   1    0.737820    0.774818    0.324827    21.00000    0.08746    0.10283 =
         0.10033   -0.01511    0.00654    0.00162
AFIX  23
H45A  2    0.730176    0.827637    0.303205    21.00000   -1.20000
H45B  2    0.698179    0.717155    0.312651    21.00000   -1.20000
AFIX   0
C46   1    0.861472    0.752030    0.335469    21.00000    0.08362    0.10921 =
         0.13762   -0.01202    0.01270    0.00058
AFIX  23
H46A  2    0.872633    0.683200    0.343251    21.00000   -1.20000
H46B  2    0.908017    0.768254    0.310904    21.00000   -1.20000
AFIX   0
C47   1    0.887246    0.815514    0.373049    21.00000    0.08362    0.10921 =
         0.13762   -0.01202    0.01270    0.00058
AFIX  23
H47A  2    0.933884    0.780201    0.395497    21.00000   -1.20000
H47B  2    0.930573    0.872213    0.363857    21.00000   -1.20000
AFIX   0
C48   1    0.783200    0.847596    0.391179    21.00000    0.08746    0.10283 =
         0.10033   -0.01511    0.00654    0.00162
AFIX  23
H48A  2    0.781521    0.827182    0.421924    21.00000   -1.20000
H48B  2    0.777602    0.918870    0.389914    21.00000   -1.20000
AFIX   0

SAME 0.02 0.04 O3 > C48
PART 0
PART 2
O3A   5    0.675393    0.807646    0.360918   -21.00000    0.07313    0.09970 =
         0.09877   -0.00649    0.01183   -0.00146
C45A  1    0.730015    0.756087    0.326692   -21.00000    0.08746    0.10283 =
         0.10033   -0.01511    0.00654    0.00162
AFIX  23
H45C  2    0.703254    0.779200    0.297478   -21.00000   -1.20000
H45D  2    0.717541    0.685576    0.328563   -21.00000   -1.20000
AFIX   0
C46A  1    0.854634    0.782329    0.337084   -21.00000    0.08362    0.10921 =
         0.13762   -0.01202    0.01270    0.00058
AFIX  23
H46C  2    0.894128    0.728027    0.352297   -21.00000   -1.20000
H46D  2    0.892077    0.795438    0.309851   -21.00000   -1.20000
AFIX   0
C47A  1    0.858884    0.868228    0.364744   -21.00000    0.08362    0.10921 =
         0.13762   -0.01202    0.01270    0.00058
AFIX  23
H47C  2    0.875883    0.926307    0.347589   -21.00000   -1.20000
H47D  2    0.917639    0.861097    0.388650   -21.00000   -1.20000
AFIX   0
C48A  1    0.747273    0.876398    0.382142   -21.00000    0.08746    0.10283 =
         0.10033   -0.01511    0.00654    0.00162
AFIX  23
H48C  2    0.752520    0.864184    0.413855   -21.00000   -1.20000
H48D  2    0.716976    0.942260    0.377036   -21.00000   -1.20000
AFIX   0

PART 0
PART 3
O1    5    0.126073    0.760113    0.298502    31.00000    0.06675    0.18733 =
         0.07356   -0.02340   -0.01211    0.00082
O2    5    0.262130    0.724178    0.258952    31.00000    0.06675    0.18733 =
         0.07356   -0.02340   -0.01211    0.00082
N1    4    0.226795    0.749417    0.293760    31.00000    0.06685    0.07749 =
         0.06063    0.00980   -0.00886   -0.00560
PART 0
PART 4
O1A   5    0.206406    0.757845    0.304378   -31.00000    0.06675    0.18733 =
         0.07356   -0.02340   -0.01211    0.00082
O2A   5    0.317244    0.717527    0.255124   -31.00000    0.06675    0.18733 =
         0.07356   -0.02340   -0.01211    0.00082
N1A   4    0.210017    0.730851    0.263164   -31.00000    0.06685    0.07749 =
         0.06063    0.00980   -0.00886   -0.00560
HKLF 4


REM  shelxt in P 1 21/n 1
REM wR2 = 0.1391, GooF = S = 0.900, Restrained GooF = 0.899 for all data
REM R1 = 0.0550 for 5241 Fo > 4sig(Fo) and 0.1052 for all 9722 data
REM 526 parameters refined using 490 restraints

END

WGHT      0.0536      0.0000

REM Highest difference peak  0.564,  deepest hole -0.579,  1-sigma level  0.063
Q1    1   0.3406  0.6693  0.3461  11.00000  0.05    0.56
Q2    1   0.4748  0.7308  0.4608  11.00000  0.05    0.41
Q3    1   0.2956  0.9603  0.3422  11.00000  0.05    0.28
Q4    1   0.4324  0.7764  0.3264  11.00000  0.05    0.27
Q5    1   0.5825  0.2052  0.2782  11.00000  0.05    0.26
;
_shelx_res_checksum   58620

_shelx_hkl_file
;
  15   0  -1    1.76    4.72
  15   0  -2    0.00    4.89
  15   0  -3   14.25    6.70
  15   0  -4   -0.00    4.90
  15   0  -5    3.95    4.65
  15   0  -6    0.53    4.42
  15   0  -7   -0.00    4.57
  15   0  -8   -0.00    4.24
  15   0  -9    8.18    5.10
  15   0 -10    0.00    3.73
  15   0 -11    2.63    4.39
  15   0 -12   -0.00    3.62
  15   0 -13   10.48    5.07
  15   0 -14    0.11    3.29
  15   0 -15   14.17    5.59
  15   0 -16   -0.00    3.32
  15   0 -17    0.73    3.52
  15   0 -18    1.03    3.35
  15   0 -19    1.59    3.61
  15   0 -20   -0.00    3.21
  15   0 -21    0.25    3.35
  15  -1  -1   11.98    6.96
  15   1  -1    4.83    5.49
  15  -1  -2    5.25    4.96
  15   1  -2   -0.00    4.63
  15  -1  -3    3.41    5.15
  15   1  -3   12.52    6.28
  15  -1  -4    4.43    5.41
  15   1  -4   -0.00    4.40
  15  -1  -5    0.00    5.19
  15   1  -5   12.24    6.16
  15  -1  -6   -0.00    4.75
  15   1  -6    0.88    3.48
  15  -1  -7    6.95    5.76
  15   1  -7    6.60    5.28
  15  -1  -8   -0.00    3.93
  15   1  -8    0.00    4.03
  15  -1  -9    0.00    4.56
  15   1  -9   -0.00    3.77
  15  -1 -10   -0.00    4.21
  15   1 -10   -0.00    3.14
  15  -1 -11   12.12    6.05
  15   1 -11   10.47    5.62
  15  -1 -12   -0.00    3.96
  15   1 -12    0.66    3.05
  15  -1 -13   -0.00    3.85
  15   1 -13    1.38    3.45
  15  -1 -14   -0.00    3.71
  15   1 -14    1.44    3.10
  15  -1 -15    5.34    4.76
  15   1 -15    0.91    3.35
  15  -1 -16   -0.00    3.90
  15   1 -16    0.00    2.92
  15  -1 -17    0.00    3.92
  15   1 -17   -0.00    3.04
  15  -1 -18    2.54    4.15
  15   1 -18    1.53    3.36
  15   1 -19    0.84    3.13
  15   1 -20   -0.00    3.11
  15   1 -21    0.20    2.91
  15   1 -22    4.11    3.42
  15  -2  -1    0.00    5.71
  15   2  -1    0.97    4.56
  15  -2  -2    2.72    4.74
  15   2  -2   -0.00    3.89
  15  -2  -3    5.46    5.15
  15   2  -3    9.47    5.40
  15  -2  -4    6.15    5.95
  15   2  -4    1.87    4.39
  15  -2  -5   13.98    7.24
  15   2  -5   -0.00    3.74
  15  -2  -6   -0.00    5.14
  15   2  -6   -0.00    3.22
  15  -2  -7    5.99    5.76
  15   2  -7    4.93    4.32
  15  -2  -8    0.76    4.90
  15   2  -8   -0.00    3.89
  15  -2  -9   -0.00    5.13
  15   2  -9    9.10    4.75
  15  -2 -10    1.42    4.54
  15   2 -10    0.00    3.59
  15  -2 -11   -0.00    4.71
  15   2 -11   -0.00    4.09
  15  -2 -12    3.11    4.72
  15   2 -12    2.46    3.43
  15  -2 -13    1.54    4.25
  15   2 -13    7.96    4.21
  15  -2 -14    3.25    4.76
  15   2 -14    3.17    3.62
  15  -2 -15   12.73    6.39
  15   2 -15   18.03    5.50
  15   2 -16   -0.00    3.28
  15   2 -17    7.02    3.99
  15   2 -18    3.26    3.38
  15   2 -19    5.39    3.49
  15   2 -20   -0.00    3.08
  15   2 -21    0.06    2.56
  15  -3  -1   11.40    6.60
  15   3  -1    5.43    5.17
  15  -3  -2    0.00    5.24
  15   3  -2    5.23    4.97
  15  -3  -3    4.01    5.15
  15   3  -3    1.00    3.96
  15  -3  -4   -0.00    4.57
  15   3  -4   -0.00    4.41
  15  -3  -5   14.53    6.56
  15   3  -5    0.00    3.85
  15  -3  -6    1.34    5.15
  15   3  -6   -0.00    3.61
  15  -3  -7   -0.00    5.04
  15   3  -7    2.32    4.63
  15  -3  -8   -0.00    4.83
  15   3  -8    0.24    3.19
  15  -3  -9    0.00    4.49
  15   3  -9   -0.00    3.69
  15  -3 -10   10.08    5.41
  15   3 -10   -0.00    3.87
  15  -3 -11   16.67    7.11
  15   3 -11   15.86    5.50
  15  -3 -12    4.10    5.06
  15   3 -12    5.34    4.33
  15  -3 -13   -0.00    4.60
  15   3 -13   -0.00    3.21
  15   3 -14    0.70    3.65
  15   3 -15    2.56    3.35
  15   3 -16    3.88    3.53
  15   3 -17    4.51    3.68
  15   3 -18    0.00    2.82
  15   3 -19   -0.00    2.69
  15  -4  -1   -0.00    5.88
  15   4  -1    4.36    4.69
  15  -4  -2    7.79    6.06
  15   4  -2    2.80    4.13
  15  -4  -3    2.08    6.09
  15   4  -3    6.98    4.60
  15  -4  -4    0.00    4.63
  15   4  -4    3.42    4.34
  15  -4  -5    0.00    5.18
  15   4  -5    8.06    5.19
  15  -4  -6    1.06    4.99
  15   4  -6    5.04    4.31
  15  -4  -7    2.30    5.35
  15   4  -7    1.73    3.93
  15  -4  -8    2.04    4.35
  15   4  -8    2.09    4.18
  15  -4  -9    6.85    5.60
  15   4  -9    3.90    4.38
  15   4 -10    4.42    4.61
  15   4 -11   -0.00    3.59
  15   4 -12   -0.00    3.36
  15   4 -13    7.13    3.81
  15   4 -14    5.87    4.09
  15   4 -15   12.97    4.58
  15   4 -16    0.00    2.83
  15   4 -17    0.53    2.63
  15   4 -18   -0.00    2.91
  15  -5  -1    7.45    6.58
  15   5  -1    0.00    5.26
  15  -5  -2   -0.00    6.93
  15   5  -2    7.06    4.53
  15  -5  -3   -0.00    6.31
  15   5  -3    1.27    4.36
  15  -5  -4    0.00    5.51
  15   5  -4    4.93    4.41
  15   5  -5   -0.00    3.21
  15   5  -6    1.05    3.60
  15   5  -7    1.98    4.05
  15   5  -8    0.99    3.16
  15   5  -9   -0.00    2.87
  15   5 -10    0.85    3.19
  15   5 -11    7.11    4.28
  15   5 -12    0.15    3.30
  15   5 -13    0.47    3.00
  15   5 -14    2.54    3.10
  15   5 -15   -0.00    2.74
  15   5 -16    4.02    3.01
  15   5 -17    0.00    2.54
  15   6  -7    3.19    4.11
  15   6  -8    3.41    3.71
  15   6  -9    0.84    3.65
  15   6 -10   -0.00    3.44
  15   6 -11    3.28    3.55
  15   6 -12   -0.00    2.84
  15   6 -13    5.53    3.58
  15   6 -14    7.78    3.84
  14   0  -1    7.41    5.51
  14   0  -2   23.80    7.98
  14   0  -3   -0.00    5.03
  14   0  -4   27.03    8.27
  14   0  -5    1.50    4.05
  14   0  -6   18.79    6.88
  14   0  -7    1.89    4.06
  14   0  -8    5.99    5.17
  14   0  -9    4.49    4.31
  14   0 -10   -0.00    2.97
  14   0 -11    2.44    4.31
  14   0 -12    3.62    3.89
  14   0 -13   -0.00    3.11
  14   0 -14    2.58    3.84
  14   0 -15    0.69    3.36
  14   0 -16    5.43    4.27
  14   0 -17    0.59    3.10
  14   0 -18    5.55    4.16
  14   0 -19   -0.00    3.62
  14   0 -20    2.66    3.39
  14   0 -21    0.00    3.27
  14   0 -22   -0.00    3.11
  14   0 -23   -0.00    2.58
  14   0 -24    8.26    4.00
  14   0 -25   -0.00    3.02
  14   0 -26    2.26    3.35
  14   0 -27   -0.00    2.87
  14  -1  -1    8.87    5.86
  14   1  -1    0.80    4.13
  14  -1  -2    3.94    5.48
  14   1  -2    4.79    4.78
  14  -1  -3    4.91    5.76
  14   1  -3    6.52    4.86
  14  -1  -4    5.79    5.24
  14   1  -4    0.71    3.92
  14  -1  -5    1.01    4.29
  14   1  -5    1.83    4.43
  14  -1  -6   19.96    7.83
  14   1  -6   24.38    7.17
  14  -1  -7    5.04    4.82
  14   1  -7    3.68    4.09
  14  -1  -8    0.46    3.84
  14   1  -8    1.29    3.44
  14  -1  -9    9.65    5.35
  14   1  -9   -0.00    3.54
  14  -1 -10   19.41    6.71
  14   1 -10   13.49    5.65
  14  -1 -11    5.16    4.31
  14   1 -11    2.87    3.30
  14  -1 -12   10.25    5.36
  14   1 -12   -0.00    3.62
  14  -1 -13    0.56    3.42
  14   1 -13   -0.00    3.35
  14  -1 -14    4.12    4.13
  14   1 -14    6.19    4.25
  14  -1 -15   -0.00    4.11
  14   1 -15    0.00    3.25
  14  -1 -16    5.52    4.54
  14   1 -16    8.36    4.30
  14  -1 -17    3.09    4.54
  14   1 -17   -0.00    3.53
  14  -1 -18    0.00    3.42
  14   1 -18    1.95    3.27
  14  -1 -19    1.09    3.05
  14   1 -19    0.00    3.28
  14  -1 -20    6.85    4.39
  14   1 -20    4.74    3.69
  14  -1 -21    2.11    3.74
  14   1 -21    4.64    3.24
  14  -1 -22    0.46    3.28
  14   1 -22    5.21    3.67
  14  -1 -23    2.64    3.41
  14   1 -23   -0.00    2.76
  14  -1 -24   -0.00    3.25
  14   1 -24    0.44    2.85
  14  -1 -25    3.14    3.34
  14  -2  -1    0.00    3.89
  14   2  -1    1.06    4.07
  14  -2  -2   16.46    7.41
  14   2  -2   23.03    7.39
  14  -2  -3    0.59    4.33
  14   2  -3    1.11    4.35
  14  -2  -4    8.30    5.91
  14   2  -4    8.11    5.02
  14  -2  -5   -0.00    4.63
  14   2  -5    5.34    4.67
  14  -2  -6    9.64    5.68
  14   2  -6    7.52    4.91
  14  -2  -7   -0.00    4.18
  14   2  -7    1.27    3.56
  14  -2  -8    8.46    6.06
  14   2  -8    7.51    4.57
  14  -2  -9    0.00    4.06
  14   2  -9    0.73    4.01
  14  -2 -10    3.45    4.45
  14   2 -10   -0.00    3.39
  14  -2 -11    8.96    5.19
  14   2 -11    1.01    3.31
  14  -2 -12   15.17    5.99
  14   2 -12   11.92    5.35
  14  -2 -13    2.81    4.18
  14   2 -13    2.99    3.64
  14  -2 -14    4.91    4.39
  14   2 -14    7.62    4.43
  14  -2 -15    2.67    4.24
  14   2 -15   -0.00    2.93
  14  -2 -16   -0.00    3.98
  14   2 -16    2.64    3.45
  14  -2 -17    0.00    3.66
  14   2 -17    0.11    2.68
  14  -2 -18    2.32    3.94
  14   2 -18    6.83    3.64
  14  -2 -19   10.58    4.86
  14   2 -19    1.97    2.79
  14  -2 -20   -0.00    3.49
  14   2 -20   -0.00    2.52
  14  -2 -21    0.17    2.95
  14   2 -21    1.22    2.33
  14  -2 -22    3.58    4.04
  14  -2 -23    1.71    3.31
  14  -3  -1    5.24    5.69
  14   3  -1   -0.00    4.53
  14  -3  -2   -0.00    5.36
  14   3  -2   -0.00    3.52
  14  -3  -3   -0.00    4.02
  14   3  -3    0.37    3.94
  14  -3  -4   -0.00    5.52
  14   3  -4    0.91    4.05
  14  -3  -5    0.00    5.09
  14   3  -5    0.00    3.74
  14  -3  -6   24.44    8.06
  14   3  -6   13.49    5.84
  14  -3  -7    4.51    4.86
  14   3  -7    4.71    4.53
  14  -3  -8    4.83    5.04
  14   3  -8    0.00    3.66
  14  -3  -9   -0.00    5.12
  14   3  -9    0.79    3.81
  14  -3 -10    9.03    5.71
  14   3 -10   11.13    4.93
  14  -3 -11    8.74    5.36
  14   3 -11    7.64    4.81
  14  -3 -12   -0.00    4.85
  14   3 -12   -0.00    2.86
  14  -3 -13    1.53    3.69
  14   3 -13   -0.00    3.19
  14  -3 -14    1.04    4.74
  14   3 -14   -0.00    3.41
  14  -3 -15    0.44    4.27
  14   3 -15    8.23    4.10
  14  -3 -16    5.44    4.98
  14   3 -16    8.87    3.90
  14  -3 -17    3.00    3.84
  14   3 -17   -0.00    2.74
  14  -3 -18   -0.00    3.75
  14   3 -18    1.33    2.70
  14  -3 -19   -0.00    3.81
  14   3 -19   -0.00    2.50
  14  -3 -20   12.53    5.35
  14   3 -20    8.14    3.57
  14  -3 -21    4.97    4.26
  14  -4  -1    3.86    5.51
  14   4  -1   -0.00    4.35
  14  -4  -2   14.61    6.44
  14   4  -2    0.00    4.03
  14  -4  -3    1.09    4.87
  14   4  -3    2.19    3.78
  14  -4  -4    7.11    5.35
  14   4  -4    6.60    4.78
  14  -4  -5    4.24    4.50
  14   4  -5   -0.00    3.41
  14  -4  -6   -0.00    4.79
  14   4  -6    4.62    3.56
  14  -4  -7   -0.00    4.60
  14   4  -7    0.00    3.67
  14  -4  -8   14.16    6.77
  14   4  -8    3.03    3.28
  14  -4  -9    7.30    6.53
  14   4  -9    5.17    4.22
  14  -4 -10    1.79    5.02
  14   4 -10   10.93    4.78
  14  -4 -11   -0.00    5.00
  14   4 -11    0.00    3.06
  14  -4 -12    4.48    5.48
  14   4 -12   11.45    4.38
  14  -4 -13    7.80    6.96
  14   4 -13   22.13    5.59
  14  -4 -14   15.43    6.81
  14   4 -14   13.40    4.69
  14  -4 -15   -0.00    4.01
  14   4 -15   -0.00    2.78
  14  -4 -16   12.32    5.67
  14   4 -16    2.73    2.98
  14  -4 -17    1.96    4.76
  14   4 -17    0.00    2.62
  14  -4 -18    3.72    4.50
  14   4 -18    0.30    2.48
  14  -4 -19    2.63    3.77
  14  -5  -1   12.51    6.21
  14   5  -1    6.25    5.66
  14  -5  -2   -0.00    4.11
  14   5  -2   -0.00    4.30
  14  -5  -3    0.93    5.16
  14   5  -3    0.00    3.98
  14  -5  -4    8.03    6.13
  14   5  -4    0.91    4.19
  14  -5  -5   15.06    7.28
  14   5  -5   14.30    5.84
  14  -5  -6    7.09    5.55
  14   5  -6    7.03    4.71
  14  -5  -7    0.00    5.75
  14   5  -7    0.32    4.04
  14  -5  -8    0.49    4.71
  14   5  -8    2.88    3.84
  14  -5  -9    6.55    6.08
  14   5  -9    6.11    4.37
  14  -5 -10   17.20    7.48
  14   5 -10   12.25    5.02
  14  -5 -11    0.27    5.43
  14   5 -11   -0.00    3.25
  14  -5 -12    6.37    6.07
  14   5 -12    2.65    3.43
  14  -5 -13    0.10    4.18
  14   5 -13    0.94    2.51
  14  -5 -14    0.00    4.58
  14   5 -14    2.43    3.00
  14  -5 -15   -0.00    4.39
  14   5 -15    4.87    3.07
  14  -5 -16    6.62    5.57
  14   5 -16   13.82    3.95
  14   5 -17    0.10    2.13
  14   5 -18    3.25    2.47
  14  -6  -1    9.76    7.36
  14   6  -1    2.92    4.68
  14  -6  -2    3.80    6.15
  14   6  -2    8.26    5.35
  14  -6  -3    2.67    5.56
  14   6  -3    1.68    4.16
  14  -6  -4    7.09    6.59
  14   6  -4   12.36    5.85
  14  -6  -5    2.57    5.53
  14   6  -5   -0.00    3.76
  14  -6  -6   -0.00    6.37
  14   6  -6    5.19    3.97
  14  -6  -7    6.90    6.05
  14   6  -7   -0.00    3.32
  14  -6  -8    1.48    5.14
  14   6  -8    2.92    3.50
  14  -6  -9    7.82    5.72
  14   6  -9    2.84    3.31
  14  -6 -10    0.35    3.77
  14   6 -10    1.17    3.00
  14  -6 -11    3.19    5.18
  14   6 -11    0.16    2.62
  14  -6 -12    3.84    4.97
  14   6 -12    0.00    2.77
  14  -6 -13    0.91    4.95
  14   6 -13   -0.00    2.67
  14  -6 -14    2.08    4.97
  14   6 -14    0.00    2.61
  14  -7  -1   14.97    7.49
  14   7  -1    4.04    4.97
  14  -7  -2    4.00    5.83
  14   7  -2   -0.00    4.21
  14  -7  -3    1.67    6.08
  14   7  -3   -0.00    4.30
  14  -7  -4   -0.00    5.46
  14   7  -4    6.79    4.59
  14  -7  -5    8.60    7.11
  14   7  -5   15.36    5.77
  14  -7  -6   -0.00    5.68
  14   7  -6    5.16    4.15
  14  -7  -7    2.72    5.13
  14   7  -7    1.18    3.63
  14  -7  -8   -0.00    5.67
  14  -7  -9    1.33    5.32
  14  -7 -10    0.00    5.18
  14  -8  -1   11.02    7.35
  14  -8  -2   -0.00    5.58
  14  -8  -3    7.41    7.03
  14  -8  -4   -0.00    5.71
  14  -8  -5    2.40    5.02
  14  -8  -6    0.00    6.28
 -14   9   1    5.46    6.74
  14  -9  -1   -0.00    6.36
 -14  10   1    0.00    6.36
 -14  10   2    0.00    5.93
 -14  11   1   -0.00    5.72
 -14  11   2    4.40    6.80
  13   0  -1   49.01   10.90
  13   0  -2    0.00    4.07
  13   0  -3   10.66    5.76
  13   0  -4   -0.00    4.46
  13   0  -5    0.00    4.58
  13   0  -6    1.48    4.45
  13   0  -7   18.44    6.53
  13   0  -8    4.99    4.59
  13   0  -9   -0.00    3.81
  13   0 -10   -0.00    3.56
  13   0 -11   20.95    6.43
  13   0 -12    1.84    3.97
  13   0 -13   26.22    6.90
  13   0 -14    1.03    3.41
  13   0 -15    0.77    3.45
  13   0 -16    2.73    3.73
  13   0 -17   13.84    4.99
  13   0 -18    1.17    3.06
  13   0 -19    6.75    4.05
  13   0 -20    1.95    3.33
  13   0 -21    1.99    3.27
  13   0 -22   -0.00    2.41
  13   0 -23    1.10    2.86
  13   0 -24    0.00    2.96
  13   0 -25   -0.00    3.08
  13   0 -26    3.85    3.19
  13   0 -27    3.51    3.33
  13   0 -28   -0.00    2.75
  13   0 -29    6.48    3.50
  13   0 -30    1.16    2.97
  13  -1  -1    9.68    5.77
  13   1  -1   10.29    5.35
  13  -1  -2    3.67    4.41
  13   1  -2   -0.00    4.08
  13  -1  -3    5.62    5.12
  13   1  -3    6.40    4.90
  13  -1  -4    3.72    4.47
  13   1  -4    2.83    4.53
  13  -1  -5   32.33    8.87
  13   1  -5   53.44   10.10
  13  -1  -6    8.97    5.57
  13   1  -6    7.18    4.91
  13  -1  -7   -0.00    4.63
  13   1  -7    6.12    4.67
  13  -1  -8    3.32    3.80
  13   1  -8    0.00    3.89
  13  -1  -9   22.06    7.33
  13   1  -9   37.96    7.77
  13  -1 -10    0.69    3.68
  13   1 -10    4.89    3.85
  13  -1 -11   13.51    5.60
  13   1 -11    8.36    4.66
  13  -1 -12    1.65    4.06
  13   1 -12    0.14    3.51
  13  -1 -13    2.99    4.03
  13   1 -13    3.86    3.72
  13  -1 -14    2.56    4.15
  13   1 -14    2.40    3.60
  13  -1 -15   32.69    7.66
  13   1 -15   26.72    6.36
  13  -1 -16   -0.00    3.55
  13   1 -16   -0.00    2.73
  13  -1 -17    0.42    3.48
  13   1 -17    3.94    3.21
  13  -1 -18    0.83    3.30
  13   1 -18   -0.00    3.11
  13  -1 -19   13.51    4.98
  13   1 -19    3.33    3.46
  13  -1 -20    0.35    2.93
  13   1 -20   -0.00    2.86
  13  -1 -21    5.18    3.94
  13   1 -21    2.60    3.36
  13  -1 -22   -0.00    3.10
  13   1 -22    2.67    3.07
  13  -1 -23   -0.00    3.09
  13   1 -23    0.73    2.77
  13  -1 -24    1.41    3.50
  13   1 -24   -0.00    2.74
  13  -1 -25    9.32    4.15
  13   1 -25    3.78    3.14
  13  -1 -26   -0.00    3.39
  13   1 -26    0.00    2.43
  13  -1 -27    5.60    4.19
  13  -1 -28    0.00    3.07
  13  -1 -29    2.06    3.17
  13  -2  -1   33.20    9.07
  13   2  -1   24.76    7.63
  13  -2  -2   -0.00    4.95
  13   2  -2    1.73    4.00
  13  -2  -3    8.19    5.29
  13   2  -3    8.67    4.85
  13  -2  -4    2.33    4.64
  13   2  -4    0.00    4.38
  13  -2  -5   10.15    5.68
  13   2  -5    5.32    4.83
  13  -2  -6    2.37    4.71
  13   2  -6    3.71    4.31
  13  -2  -7   32.53    8.46
  13   2  -7   15.98    5.73
  13  -2  -8    0.00    4.24
  13   2  -8    5.37    4.34
  13  -2  -9   -0.00    4.53
  13   2  -9    2.81    3.65
  13  -2 -10    2.75    4.06
  13   2 -10    1.48    3.08
  13  -2 -11   16.62    6.79
  13   2 -11   23.90    6.24
  13  -2 -12    1.12    4.21
  13   2 -12    5.74    3.66
  13  -2 -13   20.70    6.62
  13   2 -13   13.03    4.62
  13  -2 -14   -0.00    4.59
  13   2 -14    4.33    3.22
  13  -2 -15    3.93    4.32
  13   2 -15    7.94    3.60
  13  -2 -16    0.00    3.75
  13   2 -16    5.65    3.24
  13  -2 -17    9.46    4.69
  13   2 -17    2.76    2.71
  13  -2 -18    3.61    3.79
  13   2 -18    0.08    2.73
  13  -2 -19    0.00    3.38
  13   2 -19    0.00    2.36
  13  -2 -20   -0.00    3.47
  13   2 -20   -0.00    2.37
  13  -2 -21    5.63    4.35
  13   2 -21    1.94    2.58
  13  -2 -22    0.00    3.54
  13   2 -22    7.11    3.10
  13  -2 -23   10.11    4.63
  13  -2 -24   -0.00    3.21
  13  -2 -25   -0.00    3.26
  13  -2 -26   -0.00    3.39
  13  -2 -27    2.20    3.81
  13  -3  -1    7.77    5.86
  13   3  -1    3.93    5.19
  13  -3  -2    4.22    5.22
  13   3  -2    3.62    3.88
  13  -3  -3    9.44    6.06
  13   3  -3   17.57    6.26
  13  -3  -4    0.00    5.32
  13   3  -4    0.00    3.95
  13  -3  -5   15.29    7.25
  13   3  -5   13.08    5.63
  13  -3  -6    5.62    5.40
  13   3  -6    6.20    4.60
  13  -3  -7   -0.00    4.13
  13   3  -7    2.21    3.92
  13  -3  -8    1.90    4.86
  13   3  -8    4.55    4.10
  13  -3  -9   14.63    6.51
  13   3  -9    8.16    4.65
  13  -3 -10    9.07    5.41
  13   3 -10    8.05    4.59
  13  -3 -11   15.39    6.92
  13   3 -11    4.37    4.04
  13  -3 -12    4.46    4.84
  13   3 -12    0.00    3.17
  13  -3 -13    3.27    5.53
  13   3 -13    6.12    3.45
  13  -3 -14    4.88    4.73
  13   3 -14    1.02    2.76
  13  -3 -15   21.59    7.27
  13   3 -15   19.26    5.07
  13  -3 -16    0.00    3.52
  13   3 -16    2.32    2.74
  13  -3 -17    2.43    3.88
  13   3 -17    1.43    2.58
  13  -3 -18   -0.00    3.70
  13   3 -18    5.52    2.86
  13  -3 -19    8.50    5.42
  13   3 -19    9.42    3.50
  13  -3 -20    1.74    4.56
  13   3 -20    6.13    2.78
  13  -3 -21    0.00    3.88
  13  -3 -22    1.02    3.63
  13  -3 -23   -0.00    3.80
  13  -3 -24    4.03    4.38
  13  -3 -25   14.58    5.65
  13  -3 -26    0.00    3.78
 -13   4   1   15.89    7.53
  13  -4  -1   11.37    6.91
  13   4  -1   14.22    6.22
  13  -4  -2    0.00    6.15
  13   4  -2    7.80    5.05
  13  -4  -3    4.60    4.77
  13   4  -3    3.80    4.33
  13  -4  -4    7.09    6.17
  13   4  -4    0.27    4.03
  13  -4  -5    3.26    4.76
  13   4  -5   -0.00    3.25
  13  -4  -6   18.88    7.18
  13   4  -6   11.15    5.22
  13  -4  -7   14.56    7.46
  13   4  -7    6.15    4.55
  13  -4  -8    0.00    4.77
  13   4  -8    4.00    3.95
  13  -4  -9    2.69    4.62
  13   4  -9    0.00    3.14
  13  -4 -10   -0.00    4.69
  13   4 -10   -0.00    2.84
  13  -4 -11   12.23    6.65
  13   4 -11   17.02    5.06
  13  -4 -12   17.08    6.72
  13   4 -12    6.98    4.14
  13  -4 -13   12.43    6.18
  13   4 -13   14.67    4.72
  13  -4 -14    3.38    4.91
  13   4 -14    0.00    2.75
  13  -4 -15    1.73    4.55
  13   4 -15   -0.00    2.48
  13  -4 -16    8.93    5.30
  13   4 -16    5.45    3.10
  13  -4 -17   17.36    6.34
  13   4 -17    2.54    2.77
  13  -4 -18   -0.00    3.98
  13   4 -18    0.50    2.15
  13  -4 -19    3.03    4.17
  13   4 -19    2.93    2.31
  13  -4 -20   -0.00    3.62
  13  -4 -21    7.49    4.82
  13  -4 -22    0.66    3.93
  13  -4 -23   -0.00    4.46
  13  -4 -24    1.50    4.58
 -13   5   1    5.71    6.49
  13  -5  -1   15.81    8.72
  13   5  -1   15.42    6.24
 -13   5   2    2.51    5.71
  13  -5  -2    3.30    5.35
  13   5  -2    7.88    4.77
  13  -5  -3    0.90    4.92
  13   5  -3    6.89    4.77
  13  -5  -4    3.73    5.97
  13   5  -4    0.79    3.65
  13  -5  -5   17.36    7.04
  13   5  -5   18.22    6.19
  13  -5  -6    2.42    5.12
  13   5  -6    1.23    3.51
  13  -5  -7    8.10    6.17
  13   5  -7    0.00    4.05
  13  -5  -8   12.89    6.39
  13   5  -8   11.44    4.63
  13  -5  -9    5.87    5.68
  13   5  -9   17.06    5.34
  13  -5 -10   12.93    6.80
  13   5 -10   12.83    4.84
  13  -5 -11    9.28    6.02
  13   5 -11    3.41    3.49
  13  -5 -12    1.43    4.54
  13   5 -12   -0.00    2.58
  13  -5 -13   -0.00    5.40
  13   5 -13    0.63    2.56
  13  -5 -14    0.91    3.84
  13   5 -14   -0.00    2.39
  13  -5 -15   35.05    9.32
  13   5 -15   19.62    4.89
  13  -5 -16    5.27    5.20
  13   5 -16    5.51    2.71
  13  -5 -17   -0.00    4.60
  13   5 -17   -0.00    1.98
  13  -5 -18    4.59    5.25
  13   5 -18    0.43    1.78
  13  -5 -19    6.64    5.44
  13  -5 -20    3.36    4.55
  13  -5 -21    1.34    4.74
  13  -5 -22    4.35    4.60
 -13   6   1    4.80    6.03
  13  -6  -1   -0.00    5.79
  13   6  -1   10.39    5.43
 -13   6   2    0.00    5.04
  13  -6  -2   12.00    6.67
  13   6  -2    2.14    4.60
 -13   6   3   -0.00    5.12
  13  -6  -3   10.85    6.74
  13   6  -3    5.60    4.78
  13  -6  -4    1.77    5.79
  13   6  -4   10.98    5.30
  13  -6  -5    1.50    4.87
  13   6  -5    0.93    3.29
  13  -6  -6   10.00    7.18
  13   6  -6   14.70    5.26
  13  -6  -7    2.59    5.21
  13   6  -7    5.38    3.74
  13  -6  -8    8.06    6.53
  13   6  -8   13.20    4.99
  13  -6  -9   -0.00    4.69
  13   6  -9    3.78    3.35
  13  -6 -10    8.43    6.21
  13   6 -10    1.29    3.12
  13  -6 -11    4.87    5.16
  13   6 -11    4.04    3.02
  13  -6 -12   10.08    5.63
  13   6 -12    3.63    2.99
  13  -6 -13    5.39    6.27
  13   6 -13    6.38    3.81
  13  -6 -14   -0.00    4.53
  13  -6 -15    0.00    4.76
  13  -6 -16   -0.00    5.84
  13  -6 -17    6.10    6.10
  13  -6 -18    2.41    4.99
  13  -6 -19    1.52    5.15
  13  -6 -20    0.40    4.79
 -13   7   1    1.27    5.42
  13  -7  -1   -0.00    5.19
  13   7  -1   -0.00    3.92
 -13   7   2    1.23    5.37
  13  -7  -2   -0.00    4.83
  13   7  -2    2.35    4.33
 -13   7   3    6.05    6.11
  13  -7  -3    0.41    4.81
  13   7  -3    1.41    4.21
  13  -7  -4   12.20    7.97
  13   7  -4    9.95    5.37
  13  -7  -5   23.55    8.46
  13   7  -5    5.84    4.58
  13  -7  -6   -0.00    5.86
  13   7  -6   -0.00    3.19
  13  -7  -7   -0.00    3.98
  13  -7  -8    6.13    6.55
  13  -7  -9    4.94    6.05
  13  -7 -10   14.13    7.47
  13  -7 -11   -0.00    4.71
  13  -7 -12   -0.00    3.97
  13  -7 -13    2.83    5.37
  13  -7 -14   12.04    6.44
  13  -7 -15   -0.00    5.11
  13  -7 -16    0.00    4.81
  13  -7 -17    0.29    5.42
  13  -7 -18   -0.00    5.44
 -13   8   1    3.00    5.60
  13  -8  -1    2.04    6.13
 -13   8   2   13.14    7.61
  13  -8  -2    9.06    7.44
 -13   8   3    4.47    6.44
  13  -8  -3    8.12    6.62
 -13   8   4    1.63    5.97
  13  -8  -4   -0.00    6.50
  13  -8  -5    0.00    6.21
  13  -8  -6   10.57    7.70
  13  -8  -7   13.06    7.56
  13  -8  -8   13.72    8.33
  13  -8  -9   -0.00    5.31
  13  -8 -10   -0.00    4.52
  13  -8 -11    1.64    5.17
  13  -8 -12    8.05    6.24
  13  -8 -13   -0.00    5.01
  13  -8 -14    9.03    6.18
  13  -8 -15    0.00    4.71
 -13   9   1   -0.00    5.38
  13  -9  -1    6.70    6.05
 -13   9   2    0.17    5.30
  13  -9  -2    3.88    6.82
 -13   9   3    7.44    6.74
  13  -9  -3    4.33    5.91
 -13   9   4    0.00    5.83
  13  -9  -4   13.38    6.67
 -13   9   5    0.98    6.20
  13  -9  -5    3.57    6.40
  13  -9  -6    0.00    6.06
  13  -9  -7    0.00    5.68
  13  -9  -8   -0.00    5.57
  13  -9  -9   -0.00    6.36
  13  -9 -10   15.53    7.69
  13  -9 -11   -0.00    4.85
  13  -9 -12    1.59    4.97
 -13  10   1    5.04    6.43
  13 -10  -1   -0.00    6.64
 -13  10   2    4.80    6.80
  13 -10  -2    7.60    6.97
 -13  10   3    2.59    5.60
  13 -10  -3    0.38    5.80
 -13  10   4    5.70    6.86
  13 -10  -4    1.69    6.59
 -13  10   5    1.03    6.18
  13 -10  -5   -0.00    6.50
  13 -10  -6    3.66    6.07
  13 -10  -7   -0.00    4.89
  13 -10  -8    4.09    6.38
  13 -10  -9   -0.00    6.27
 -13  11   1   -0.00    4.91
  13 -11  -1    7.44    7.61
 -13  11   2    3.82    6.07
  13 -11  -2   -0.00    6.55
 -13  11   3   10.11    7.68
  13 -11  -3    1.98    5.87
 -13  11   4    9.96    7.65
  13 -11  -4    6.12    8.20
 -13  11   5   -0.00    5.63
 -13  11   6    1.90    5.98
 -13  12   1   -0.00    7.85
 -13  12   2    6.55    7.66
 -13  12   3   -0.00    5.63
 -13  12   4    1.03    6.01
 -13  12   5   -0.00    6.37
 -13  12   6   -0.00    6.18
 -13  12   7    4.18    7.23
  12   0  -1    4.52    4.96
  12   0  -2   37.46    8.88
  12   0  -3    1.46    4.76
  12   0  -4   -0.00    4.03
  12   0  -5    2.30    4.70
  12   0  -6   79.71   13.47
  12   0  -7    3.84    4.25
  12   0  -8    4.21    4.30
  12   0  -9    0.15    3.76
  12   0 -10   63.40   10.95
  12   0 -11    1.93    3.71
  12   0 -12   39.25    8.29
  12   0 -13    2.03    3.10
  12   0 -14    2.32    3.58
  12   0 -15   -0.00    3.11
  12   0 -16   20.29    5.71
  12   0 -17   -0.00    2.62
  12   0 -18    6.07    3.64
  12   0 -19    3.69    3.32
  12   0 -20    0.00    2.84
  12   0 -21   -0.00    2.77
  12   0 -22   16.05    4.69
  12   0 -23    0.33    2.62
  12   0 -24    0.54    2.84
  12   0 -25    1.61    2.72
  12   0 -26    4.19    3.02
  12   0 -27    0.69    2.48
  12   0 -28    6.81    3.55
  12   0 -29    0.00    2.78
  12   0 -30   -0.00    3.15
  12   0 -31    0.27    2.94
  12   0 -32   13.50    4.58
  12  -1  -1    0.70    4.19
  12   1  -1    2.24    4.71
  12  -1  -2   26.76    8.54
  12   1  -2   25.87    7.66
  12  -1  -3    5.14    5.27
  12   1  -3    7.18    4.57
  12  -1  -4   42.52    9.84
  12   1  -4   61.76   10.90
  12  -1  -5    1.71    3.80
  12   1  -5    4.33    4.74
  12  -1  -6    4.51    5.08
  12   1  -6    0.00    4.45
  12  -1  -7    2.33    4.42
  12   1  -7   -0.00    4.32
  12  -1  -8   61.31   12.17
  12   1  -8   79.36   12.18
  12  -1  -9    0.72    4.04
  12   1  -9    0.00    3.32
  12  -1 -10   23.51    6.88
  12   1 -10   22.15    6.08
  12  -1 -11   -0.00    3.31
  12   1 -11    0.00    3.21
  12  -1 -12    0.26    3.10
  12   1 -12    7.99    3.90
  12  -1 -13   -0.00    3.31
  12   1 -13   -0.00    2.95
  12  -1 -14   48.66    9.83
  12   1 -14   61.91    9.66
  12  -1 -15   -0.00    3.45
  12   1 -15   -0.00    2.73
  12  -1 -16    0.82    2.94
  12   1 -16   -0.00    2.86
  12  -1 -17    1.39    2.92
  12   1 -17   -0.00    2.71
  12  -1 -18   17.94    5.27
  12   1 -18    7.18    3.66
  12  -1 -19    1.26    3.40
  12   1 -19    1.72    2.63
  12  -1 -20   10.75    4.31
  12   1 -20   11.63    4.02
  12  -1 -21    3.52    3.55
  12   1 -21    3.18    2.80
  12  -1 -22   -0.00    2.72
  12   1 -22    1.31    2.52
  12  -1 -23   -0.00    2.99
  12   1 -23   -0.00    2.42
  12  -1 -24   16.11    4.93
  12   1 -24   10.46    3.82
  12  -1 -25    0.31    3.06
  12   1 -25    1.54    2.30
  12  -1 -26    3.13    3.35
  12   1 -26    7.04    3.15
  12  -1 -27    1.67    3.53
  12   1 -27    2.14    2.53
  12  -1 -28    3.39    3.45
  12   1 -28    5.16    3.07
  12  -1 -29    0.77    3.51
  12   1 -29   -0.00    2.45
  12  -1 -30    0.86    3.58
  12  -1 -31    1.74    3.45
  12  -2  -1    2.84    4.52
  12   2  -1    8.14    5.17
  12  -2  -2   26.80    8.32
  12   2  -2   27.52    7.75
  12  -2  -3   -0.00    5.05
  12   2  -3    4.04    4.52
  12  -2  -4    4.04    4.47
  12   2  -4    7.15    5.11
  12  -2  -5    7.15    5.14
  12   2  -5    3.11    4.18
  12  -2  -6   58.54   11.18
  12   2  -6   33.58    8.32
  12  -2  -7   15.97    6.84
  12   2  -7    5.22    3.92
  12  -2  -8    4.72    4.54
  12   2  -8    3.97    3.73
  12  -2  -9    0.00    4.55
  12   2  -9    1.38    3.13
  12  -2 -10   46.10    9.60
  12   2 -10   34.62    7.62
  12  -2 -11   15.40    6.37
  12   2 -11   17.43    5.08
  12  -2 -12   29.97    7.92
  12   2 -12   31.88    6.56
  12  -2 -13    4.67    4.57
  12   2 -13    2.71    2.83
  12  -2 -14    1.16    3.26
  12   2 -14    3.89    3.31
  12  -2 -15    1.24    3.57
  12   2 -15    1.82    2.71
  12  -2 -16   18.10    5.83
  12   2 -16   16.63    4.49
  12  -2 -17    2.73    4.00
  12   2 -17    0.82    2.19
  12  -2 -18    8.52    4.99
  12   2 -18    6.32    3.08
  12  -2 -19   -0.00    3.34
  12   2 -19    1.71    2.40
  12  -2 -20    4.27    3.77
  12   2 -20    3.23    2.67
  12  -2 -21    5.80    4.30
  12   2 -21    6.44    3.10
  12  -2 -22   13.61    5.07
  12   2 -22   12.30    3.56
  12  -2 -23    0.11    3.57
  12   2 -23    0.00    2.15
  12  -2 -24   -0.00    3.63
  12   2 -24    2.45    2.25
  12  -2 -25   -0.00    3.32
  12  -2 -26   26.66    6.66
  12  -2 -27    0.57    3.38
  12  -2 -28   -0.00    3.52
  12  -2 -29   -0.00    3.55
  12  -2 -30    6.20    4.81
 -12   3   1    0.00    4.01
  12  -3  -1    4.82    5.89
  12   3  -1   -0.00    3.70
 -12   3   2   40.38    9.92
  12  -3  -2   20.21    7.56
  12   3  -2   22.14    7.50
  12  -3  -3   10.73    6.14
  12   3  -3    8.63    4.75
  12  -3  -4   23.48    8.04
  12   3  -4   24.20    6.99
  12  -3  -5   10.01    6.35
  12   3  -5    6.97    4.32
  12  -3  -6    0.40    3.97
  12   3  -6   -0.00    3.28
  12  -3  -7    7.01    5.30
  12   3  -7    3.63    4.07
  12  -3  -8   21.14    7.80
  12   3  -8   35.55    7.39
  12  -3  -9   22.32    7.36
  12   3  -9   11.28    4.75
  12  -3 -10   38.16    8.87
  12   3 -10   27.40    6.53
  12  -3 -11   -0.00    4.17
  12   3 -11    0.54    2.65
  12  -3 -12   20.30    6.81
  12   3 -12   14.87    4.75
  12  -3 -13    0.02    3.86
  12   3 -13    4.55    3.50
  12  -3 -14   24.55    7.75
  12   3 -14   32.97    6.17
  12  -3 -15    4.78    4.72
  12   3 -15    8.24    3.45
  12  -3 -16    0.00    4.17
  12   3 -16   -0.00    2.19
  12  -3 -17    2.08    3.32
  12   3 -17    1.31    2.39
  12  -3 -18    0.00    3.66
  12   3 -18    3.27    2.28
  12  -3 -19    8.64    5.07
  12   3 -19    7.82    2.87
  12  -3 -20   16.80    5.67
  12   3 -20    3.81    2.23
  12  -3 -21   -0.00    3.84
  12   3 -21   -0.00    1.66
  12  -3 -22    2.29    3.70
  12  -3 -23    2.02    3.54
  12  -3 -24   23.70    6.71
  12  -3 -25    0.00    3.41
  12  -3 -26    5.92    4.31
  12  -3 -27   -0.00    4.40
  12  -3 -28    0.00    3.90
  12  -3 -29   -0.00    3.73
 -12   4   1   11.94    6.48
  12  -4  -1    5.59    6.19
  12   4  -1   17.83    6.29
 -12   4   2    9.64    6.00
  12  -4  -2    2.23    4.28
  12   4  -2   15.28    5.54
 -12   4   3    4.41    5.41
  12  -4  -3    1.62    5.30
  12   4  -3    3.91    4.42
 -12   4   4    0.54    4.91
  12  -4  -4    0.75    4.11
  12   4  -4    0.56    3.77
  12  -4  -5    0.00    5.25
  12   4  -5    0.00    3.60
  12  -4  -6   32.53    8.97
  12   4  -6   27.65    6.93
  12  -4  -7   36.10    8.85
  12   4  -7   19.52    6.15
  12  -4  -8    1.50    4.55
  12   4  -8   -0.00    2.95
  12  -4  -9   12.55    6.41
  12   4  -9    9.10    4.12
  12  -4 -10   14.09    6.82
  12   4 -10   18.63    5.15
  12  -4 -11   12.10    5.81
  12   4 -11   10.46    4.01
  12  -4 -12   15.17    6.69
  12   4 -12   26.60    5.56
  12  -4 -13    1.54    4.09
  12   4 -13    0.00    2.75
  12  -4 -14    1.68    4.14
  12   4 -14    0.00    2.44
  12  -4 -15   -0.00    4.44
  12   4 -15   -0.00    2.43
  12  -4 -16   12.84    5.72
  12   4 -16    8.20    3.33
  12  -4 -17   22.59    7.10
  12   4 -17   15.10    3.79
  12  -4 -18    3.13    4.87
  12   4 -18    8.23    2.62
  12  -4 -19    4.97    4.83
  12   4 -19    0.69    1.69
  12  -4 -20    5.51    4.53
  12  -4 -21   15.36    6.15
  12  -4 -22   13.52    5.95
  12  -4 -23    2.87    4.04
  12  -4 -24    0.54    3.41
  12  -4 -25    2.55    4.69
  12  -4 -26    1.32    3.76
  12  -4 -27    6.68    4.86
 -12   5   1    0.58    4.51
  12  -5  -1    0.32    5.36
  12   5  -1   -0.00    4.20
 -12   5   2   16.31    6.87
  12  -5  -2   10.22    7.34
  12   5  -2    4.47    4.43
 -12   5   3   10.54    6.30
  12  -5  -3   27.65    8.92
  12   5  -3   18.47    6.19
 -12   5   4   14.29    6.75
  12  -5  -4    4.81    6.03
  12   5  -4   14.91    6.02
 -12   5   5    9.56    5.94
  12  -5  -5   11.13    6.38
  12   5  -5    8.28    4.46
  12  -5  -6   -0.00    4.15
  12   5  -6    1.55    3.07
  12  -5  -7    0.84    4.93
  12   5  -7    7.81    4.51
  12  -5  -8   33.09    8.73
  12   5  -8   18.89    5.75
  12  -5  -9   15.71    7.06
  12   5  -9   19.33    5.47
  12  -5 -10    1.96    5.12
  12   5 -10   14.16    4.46
  12  -5 -11    2.51    4.19
  12   5 -11   -0.00    2.47
  12  -5 -12    9.09    5.75
  12   5 -12    2.19    2.73
  12  -5 -13   16.65    6.73
  12   5 -13   21.96    4.87
  12  -5 -14   26.15    7.34
  12   5 -14   11.25    3.73
  12  -5 -15    0.00    3.97
  12   5 -15    1.23    2.45
  12  -5 -16    5.57    5.31
  12   5 -16    1.14    2.17
  12  -5 -17    7.65    5.44
  12   5 -17    1.90    2.13
  12  -5 -18    6.37    5.11
  12  -5 -19    4.15    5.07
  12  -5 -20    6.89    5.14
  12  -5 -21    0.00    3.88
  12  -5 -22    0.37    3.77
  12  -5 -23    2.26    4.58
  12  -5 -24   10.99    5.61
  12  -5 -25    3.58    4.62
  12  -5 -26   -0.00    3.43
 -12   6   1   33.22    9.21
  12  -6  -1   15.90    7.91
  12   6  -1   16.73    6.11
 -12   6   2    9.16    6.22
  12  -6  -2   -0.00    6.03
  12   6  -2    0.00    4.20
 -12   6   3   -0.00    5.38
  12  -6  -3    5.48    5.50
  12   6  -3    4.35    4.53
 -12   6   4    1.65    5.51
  12  -6  -4    0.00    5.19
  12   6  -4    1.20    3.97
 -12   6   5   20.96    8.49
  12  -6  -5   49.39   11.05
  12   6  -5   35.11    8.06
 -12   6   6   11.30    6.70
  12  -6  -6   17.25    7.86
  12   6  -6   23.29    6.15
  12  -6  -7    9.69    6.46
  12   6  -7    5.53    3.99
  12  -6  -8    1.30    4.79
  12   6  -8    4.97    3.57
  12  -6  -9    0.00    5.35
  12   6  -9    0.05    3.02
  12  -6 -10    7.06    5.21
  12   6 -10    3.98    3.27
  12  -6 -11   47.53   11.23
  12   6 -11   36.66    7.29
  12  -6 -12   13.56    6.65
  12   6 -12   10.58    3.77
  12  -6 -13    1.37    5.00
  12  -6 -14    3.48    5.53
  12  -6 -15   11.07    6.48
  12  -6 -16    5.28    5.73
  12  -6 -17    1.32    5.09
  12  -6 -18    3.12    5.31
  12  -6 -19    1.30    4.22
  12  -6 -20    0.00    4.07
  12  -6 -21   -0.00    4.79
  12  -6 -22   -0.00    4.13
  12  -6 -23    4.11    5.04
  12  -6 -24    4.23    4.46
 -12   7   1    2.97    5.52
  12  -7  -1    0.00    4.91
  12   7  -1    3.24    4.52
 -12   7   2    1.91    5.93
  12  -7  -2   13.45    7.50
  12   7  -2    8.93    5.35
 -12   7   3   16.88    7.54
  12  -7  -3   23.41    9.23
  12   7  -3   11.16    5.94
 -12   7   4    0.00    4.77
  12  -7  -4    4.31    5.58
  12   7  -4    2.86    3.85
 -12   7   5    0.00    4.31
  12  -7  -5   10.30    6.55
  12   7  -5    1.24    3.23
 -12   7   6    2.17    5.73
  12  -7  -6    2.14    4.81
 -12   7   7    8.99    6.17
  12  -7  -7    0.00    4.89
  12  -7  -8   -0.00    4.99
  12  -7  -9   21.37    8.27
  12  -7 -10    0.00    5.61
  12  -7 -11    0.66    4.80
  12  -7 -12    3.44    5.06
  12  -7 -13    3.94    4.96
  12  -7 -14   12.08    6.84
  12  -7 -15    7.03    6.22
  12  -7 -16    0.58    4.72
  12  -7 -17    4.54    5.22
  12  -7 -18    2.51    5.56
  12  -7 -19    4.20    5.93
  12  -7 -20   -0.00    5.30
  12  -7 -21    6.15    4.97
  12  -7 -22    0.09    5.08
 -12   8   1   18.68    8.23
  12  -8  -1   16.46    9.09
 -12   8   2    4.74    5.11
  12  -8  -2    0.00    4.62
 -12   8   3    6.05    6.21
  12  -8  -3    5.24    6.81
 -12   8   4   -0.00    4.86
  12  -8  -4    0.00    5.52
 -12   8   5   17.22    8.02
  12  -8  -5   22.32    8.91
 -12   8   6   -0.00    5.55
  12  -8  -6   -0.00    5.42
 -12   8   7   21.79    9.05
  12  -8  -7   41.38   10.77
 -12   8   8    0.02    5.01
  12  -8  -8    6.54    5.40
  12  -8  -9    0.00    4.92
  12  -8 -10    0.00    5.03
  12  -8 -11    6.41    7.37
  12  -8 -12    4.70    5.75
  12  -8 -13    5.39    5.82
  12  -8 -14   -0.00    5.10
  12  -8 -15   12.28    7.28
  12  -8 -16    0.95    4.34
  12  -8 -17    6.91    5.72
  12  -8 -18    1.34    4.00
  12  -8 -19    0.00    4.63
  12  -8 -20    2.75    4.75
 -12   9   1    1.45    5.02
  12  -9  -1    5.16    6.59
 -12   9   2   -0.00    5.97
  12  -9  -2   -0.00    6.16
 -12   9   3   12.99    7.73
  12  -9  -3    7.71    7.12
 -12   9   4   -0.00    5.72
  12  -9  -4    1.99    5.09
 -12   9   5    1.76    5.22
  12  -9  -5    4.41    6.25
 -12   9   6    2.50    5.66
  12  -9  -6    2.28    6.07
 -12   9   7    3.27    5.66
  12  -9  -7    0.00    5.02
 -12   9   8   -0.00    4.56
  12  -9  -8   10.65    6.16
 -12   9   9   17.79    8.60
  12  -9  -9   20.48    8.68
  12  -9 -10   -0.00    4.55
  12  -9 -11    3.08    5.65
  12  -9 -12   -0.00    5.50
  12  -9 -13   13.94    7.27
  12  -9 -14   -0.00    6.43
  12  -9 -15    7.19    7.06
  12  -9 -16    2.27    4.18
  12  -9 -17   -0.00    6.75
  12  -9 -18    0.66    5.10
 -12  10   1    3.85    5.79
  12 -10  -1    3.91    6.92
 -12  10   2   -0.00    5.89
  12 -10  -2    2.65    6.34
 -12  10   3   -0.00    5.50
  12 -10  -3   14.52    7.92
 -12  10   4   -0.00    5.49
  12 -10  -4    0.00    5.20
 -12  10   5    6.05    6.73
  12 -10  -5    7.03    6.84
 -12  10   6   -0.00    6.08
  12 -10  -6    0.00    5.13
 -12  10   7    5.22    6.54
  12 -10  -7    3.26    6.68
 -12  10   8    0.96    5.53
  12 -10  -8    1.84    4.97
 -12  10   9    8.67    7.86
  12 -10  -9    5.92    7.24
  12 -10 -10   -0.00    6.13
  12 -10 -11    0.69    5.92
  12 -10 -12    1.70    5.05
  12 -10 -13    7.82    7.18
  12 -10 -14    3.55    5.37
  12 -10 -15   15.98    8.71
 -12  11   1   -0.00    5.94
  12 -11  -1    6.04    6.71
 -12  11   2   -0.00    5.36
  12 -11  -2    2.21    6.09
 -12  11   3   11.72    7.80
  12 -11  -3    1.03    5.52
 -12  11   4   14.18    7.78
  12 -11  -4    0.07    5.28
 -12  11   5   10.40    7.18
  12 -11  -5   -0.00    5.43
 -12  11   6    0.90    6.50
  12 -11  -6    2.83    6.62
 -12  11   7    2.62    6.53
  12 -11  -7    4.92    5.80
 -12  11   8    3.33    6.80
  12 -11  -8    2.01    6.02
 -12  11   9   11.85    8.13
  12 -11  -9   17.06    8.46
 -12  11  10    1.41    5.89
  12 -11 -10   -0.00    5.60
  12 -11 -11   -0.00    6.26
  12 -11 -12    8.92    6.72
 -12  12   1    7.59    7.74
  12 -12  -1    0.00    7.10
 -12  12   2    3.78    6.59
  12 -12  -2   -0.00    6.84
 -12  12   3    4.42    7.19
  12 -12  -3   12.69    8.10
 -12  12   4    0.76    5.86
  12 -12  -4   -0.00    4.99
 -12  12   5    6.60    7.58
  12 -12  -5    2.85    6.57
 -12  12   6    2.27    7.06
  12 -12  -6    6.15    5.76
 -12  12   7    7.49    7.71
  12 -12  -7   12.88    7.93
 -12  12   8    3.53    6.51
  12 -12  -8   -0.00    6.25
 -12  12   9    8.93    7.11
  12 -12  -9   -0.00    6.85
 -12  12  10    4.15    6.55
  12 -13  -1   10.51    7.61
 -12  13   2    7.02    6.96
  12 -13  -2    6.09    7.16
 -12  13   3    3.62    7.22
  12 -13  -3   -0.00    6.03
 -12  13   4    1.09    6.40
  12 -13  -4    0.45    5.96
 -12  13   5   -0.00    5.53
  12 -13  -5    0.00    7.07
 -12  13   6    3.78    7.32
 -12  13   7    0.00    6.27
 -12  13   8   -0.00    7.23
 -12  13   9    5.65    7.04
 -12  13  10    4.98    7.26
 -12  13  11    0.00    6.49
 -11   0   1  108.55   17.68
  11   0  -1  129.12   18.06
 -11   0   2    3.41    4.52
  11   0  -2    0.82    3.91
 -11   0   3   43.00    9.59
  11   0  -3   53.88   10.46
 -11   0   4   -0.00    3.95
  11   0  -4    0.56    4.39
  11   0  -5  156.54   21.12
  11   0  -6    2.10    3.99
  11   0  -7   -0.00    3.30
  11   0  -8    1.37    3.62
  11   0  -9   49.89    9.39
  11   0 -10    2.83    3.40
  11   0 -11   58.60   10.11
  11   0 -12   -0.00    3.37
  11   0 -13    4.09    3.39
  11   0 -14   -0.00    2.65
  11   0 -15   25.62    5.99
  11   0 -16   -0.00    2.58
  11   0 -17   13.04    4.44
  11   0 -18    2.30    2.78
  11   0 -19   10.74    3.98
  11   0 -20   -0.00    2.70
  11   0 -21   18.89    4.87
  11   0 -22   -0.00    2.59
  11   0 -23    2.55    2.88
  11   0 -24   -0.00    2.91
  11   0 -25   13.18    4.37
  11   0 -26    2.91    3.22
  11   0 -27    9.17    3.83
  11   0 -28    0.44    2.56
  11   0 -29    1.49    2.55
  11   0 -30    2.81    3.02
  11   0 -31   10.28    4.29
  11   0 -32    0.00    2.78
  11   0 -33   -0.00    3.01
  11   0 -34   -0.00    3.35
 -11   1   1  104.04   16.54
  11  -1  -1  100.97   16.48
  11   1  -1  110.61   16.51
 -11  -1   1  106.85   16.26
 -11   1   2    1.09    4.18
  11  -1  -2    0.00    3.58
  11   1  -2    2.87    3.92
 -11  -1   2    3.68    4.61
 -11   1   3   45.58    9.99
  11  -1  -3   57.20   10.89
  11   1  -3   63.45   10.90
 -11  -1   3   40.88    9.35
 -11   1   4    1.47    4.15
  11  -1  -4    3.68    3.89
  11   1  -4    0.00    3.69
 -11   1   5    7.34    4.45
  11  -1  -5    3.62    4.45
  11   1  -5    8.16    4.60
  11  -1  -6   -0.00    3.84
  11   1  -6    1.84    4.04
  11  -1  -7   45.21    9.88
  11   1  -7   60.17   10.13
  11  -1  -8   -0.00    3.89
  11   1  -8    0.19    3.63
  11  -1  -9   28.35    7.58
  11   1  -9   44.71    8.07
  11  -1 -10   -0.00    3.55
  11   1 -10   -0.00    2.97
  11  -1 -11   13.39    5.05
  11  -1 -12    7.83    4.02
  11   1 -12    1.22    3.15
  11  -1 -13   39.33    8.13
  11   1 -13   40.86    7.49
  11  -1 -14    0.84    2.88
  11   1 -14   -0.00    2.47
  11  -1 -15   -0.00    2.98
  11   1 -15    1.65    2.62
  11  -1 -16   -0.00    3.01
  11   1 -16   -0.00    2.58
  11  -1 -17   35.05    6.83
  11   1 -17   21.19    5.13
  11  -1 -18    5.08    3.60
  11   1 -18   -0.00    2.31
  11  -1 -19    9.95    4.20
  11   1 -19    7.45    3.17
  11  -1 -20   -0.00    3.01
  11   1 -20    2.35    2.80
  11  -1 -21    0.22    2.79
  11   1 -21    0.00    2.07
  11  -1 -22   -0.00    2.91
  11   1 -22    0.48    2.34
  11  -1 -23   52.37    8.09
  11   1 -23   26.08    5.62
  11  -1 -24   -0.00    2.81
  11   1 -24   -0.00    2.17
  11  -1 -25    3.71    3.65
  11   1 -25    5.91    2.94
  11  -1 -26    0.32    2.89
  11   1 -26   -0.00    2.44
  11  -1 -27    5.26    3.66
  11   1 -27   10.04    3.59
  11  -1 -28    1.79    3.20
  11   1 -28   -0.00    2.60
  11  -1 -29    6.01    4.22
  11   1 -29   10.45    3.61
  11  -1 -30    3.54    3.27
  11   1 -30   -0.00    2.62
  11  -1 -31    0.00    3.08
  11   1 -31    1.96    2.67
  11  -1 -32    0.93    3.27
  11   1 -32   -0.00    2.63
  11  -1 -33    9.65    4.53
  11   1 -33    5.84    3.66
  11   1 -34    2.17    3.16
  11   1 -35    5.13    3.74
 -11   2   1   25.15    7.80
  11  -2  -1   23.23    8.09
  11   2  -1   32.17    8.17
 -11  -2   1   40.58    8.77
 -11   2   2    1.06    4.47
  11  -2  -2   -0.00    4.87
  11   2  -2   -0.00    3.96
 -11  -2   2    0.55    3.82
 -11   2   3   18.94    6.60
  11  -2  -3   16.26    6.33
  11   2  -3   14.17    5.91
 -11   2   4    4.72    4.70
  11  -2  -4    7.89    5.91
  11   2  -4    6.46    4.47
 -11   2   5   44.36   10.15
  11  -2  -5   59.77   11.82
  11   2  -5   59.73   10.38
 -11   2   6   20.93    7.02
  11  -2  -6   15.69    6.58
  11   2  -6   20.94    6.21
  11  -2  -7   18.56    6.32
  11   2  -7   14.70    5.13
  11  -2  -8   21.92    6.73
  11   2  -8   23.90    6.05
  11  -2  -9   43.22    8.94
  11   2  -9   29.88    6.66
  11  -2 -10   -0.00    4.19
  11   2 -10    5.45    3.44
  11  -2 -11   32.38    8.11
  11   2 -11   43.70    7.55
  11  -2 -12    2.80    3.26
  11   2 -12    0.00    2.35
  11  -2 -13    0.00    3.45
  11   2 -13   -0.00    2.50
  11  -2 -14    3.69    4.16
  11   2 -14    2.19    2.58
  11  -2 -15   33.52    7.62
  11   2 -15   28.29    5.61
  11  -2 -16    7.78    4.47
  11   2 -16    9.99    3.38
  11  -2 -17    5.45    3.89
  11   2 -17    7.94    3.30
  11  -2 -18   -0.00    3.15
  11   2 -18   -0.00    2.26
  11  -2 -19    9.84    4.73
  11   2 -19   11.04    3.31
  11  -2 -20    3.07    3.36
  11   2 -20    3.19    2.33
  11  -2 -21   31.89    6.71
  11   2 -21   17.03    3.80
  11  -2 -22   -0.00    3.30
  11   2 -22    2.86    2.25
  11  -2 -23   -0.00    3.56
  11   2 -23    0.22    1.92
  11  -2 -24   -0.00    3.50
  11   2 -24    0.37    1.99
  11  -2 -25    6.71    4.28
  11   2 -25   10.62    2.90
  11  -2 -26    1.98    3.91
  11   2 -26    1.17    2.09
  11  -2 -27   15.44    5.32
  11   2 -27    9.93    3.13
  11  -2 -28   -0.00    3.32
  11   2 -28    0.77    2.20
  11  -2 -29    0.00    3.08
  11   2 -29    2.90    2.41
  11  -2 -30   -0.00    3.26
  11  -2 -31    5.99    4.19
  11  -2 -32    7.78    4.24
  11  -3  -1   14.91    6.44
  11   3  -1   20.81    6.69
  11  -3  -2   14.56    6.54
  11   3  -2   18.32    6.44
 -11   3   3   87.56   14.61
  11  -3  -3   84.20   14.96
  11   3  -3   73.55   12.67
 -11   3   4   13.57    6.70
  11  -3  -4   11.61    6.07
  11   3  -4    9.29    4.99
 -11   3   5    6.56    5.28
  11  -3  -5   15.11    6.22
  11   3  -5   10.45    4.77
 -11   3   6   14.79    6.53
  11  -3  -6   22.65    7.43
  11   3  -6    4.10    3.79
 -11   3   7   60.39   11.26
  11  -3  -7   56.53   11.50
  11   3  -7   49.34    9.32
  11  -3  -8    4.71    4.54
  11   3  -8    2.53    3.54
  11  -3  -9   13.17    6.24
  11   3  -9   10.64    4.11
  11  -3 -10    5.00    4.57
  11   3 -10    1.90    2.89
  11  -3 -11    5.74    4.80
  11   3 -11   18.67    4.71
  11  -3 -12   15.90    5.98
  11   3 -12   17.34    4.56
  11  -3 -13   30.17    7.30
  11   3 -13   21.87    4.89
  11  -3 -14    2.69    4.05
  11   3 -14    1.95    2.40
  11  -3 -15   -0.00    4.14
  11   3 -15    0.87    2.15
  11  -3 -16   -0.00    4.38
  11   3 -16    0.79    1.88
  11  -3 -17   12.16    5.78
  11   3 -17    9.45    2.88
  11  -3 -18    5.19    4.48
  11   3 -18    3.36    2.14
  11  -3 -19   13.87    5.56
  11   3 -19   15.18    3.33
  11  -3 -20    6.38    4.42
  11   3 -20    4.75    2.09
  11  -3 -21    1.19    3.61
  11   3 -21    1.02    1.48
  11  -3 -22    1.92    4.16
  11   3 -22    8.02    2.13
  11  -3 -23   30.89    7.68
  11  -3 -24    4.23    4.80
  11  -3 -25    1.67    4.24
  11  -3 -26   -0.00    4.21
  11  -3 -27   13.46    5.54
  11  -3 -28    0.00    4.26
  11  -3 -29    0.00    3.49
  11  -3 -30    4.48    3.97
  11  -3 -31    1.48    3.36
 -11   4   1   44.96   10.33
  11  -4  -1   42.95   10.85
  11   4  -1   38.78    8.96
  11  -4  -2   -0.00    4.84
  11   4  -2   -0.00    3.75
  11  -4  -3    5.65    5.27
  11   4  -3    4.41    4.55
  11  -4  -4    0.00    4.59
  11   4  -4    6.84    3.96
  11  -4  -5   67.47   13.48
  11   4  -5   76.68   12.11
  11  -4  -6   12.75    6.91
  11   4  -6   16.73    5.14
 -11   4   7    9.87    6.41
  11  -4  -7    9.88    5.82
  11   4  -7   16.90    5.37
 -11   4   8    4.61    4.79
  11  -4  -8    6.16    5.37
  11   4  -8    0.00    3.56
  11  -4  -9   37.84    9.60
  11   4  -9   50.38    8.23
  11  -4 -10    8.03    5.25
  11   4 -10    7.17    3.64
  11  -4 -11   23.19    8.05
  11   4 -11   21.40    5.08
  11  -4 -12   -0.00    4.79
  11   4 -12   -0.00    2.32
  11  -4 -13    1.09    4.11
  11   4 -13    3.69    2.69
  11  -4 -14   11.70    5.38
  11   4 -14    6.65    2.86
  11  -4 -15   20.74    6.53
  11   4 -15   16.58    3.87
  11  -4 -16    6.88    5.29
  11   4 -16    8.32    2.71
  11  -4 -17   -0.00    3.34
  11   4 -17    3.16    2.01
  11  -4 -18    0.00    4.37
  11   4 -18    0.71    1.64
  11  -4 -19    0.00    3.59
  11   4 -19    4.07    1.73
  11  -4 -20    9.40    5.37
  11   4 -20    6.40    1.74
  11  -4 -21   16.42    6.04
  11  -4 -22    5.45    4.85
  11  -4 -23   -0.00    4.30
  11  -4 -24    3.19    4.22
  11  -4 -25   24.73    7.49
  11  -4 -26    4.89    5.63
  11  -4 -27    9.73    5.02
  11  -4 -28   -0.00    4.04
  11  -4 -29    2.23    4.44
  11  -4 -30    2.66    4.23
 -11   5   1    0.00    4.72
  11  -5  -1    0.00    5.21
  11   5  -1    2.80    3.60
 -11   5   2   29.49    9.06
  11  -5  -2   21.99    8.91
  11   5  -2   47.51    8.97
 -11   5   3   57.79   11.90
  11  -5  -3   46.99   11.31
  11   5  -3   49.85    9.69
 -11   5   4    4.39    6.18
  11  -5  -4    4.47    4.85
  11   5  -4    0.00    3.67
 -11   5   5   -0.00    4.14
  11  -5  -5    2.68    4.39
  11   5  -5    2.95    3.53
  11  -5  -6   10.57    6.34
  11   5  -6   12.96    4.75
  11  -5  -7   49.09   10.82
  11  -5  -8    6.48    5.18
  11   5  -8   16.62    4.93
  11  -5  -9   15.28    7.17
  11   5  -9   23.53    5.41
  11  -5 -10    1.17    4.68
  11   5 -10    1.40    2.63
  11  -5 -11   -0.00    4.01
  11   5 -11    5.66    3.02
  11  -5 -12   27.38    7.97
  11   5 -12   17.81    4.61
  11  -5 -13   23.70    7.73
  11   5 -13   22.04    4.75
  11  -5 -14   -0.00    4.75
  11   5 -14    2.81    2.34
  11  -5 -15    1.47    4.80
  11   5 -15    0.55    2.01
  11  -5 -16   -0.00    3.75
  11   5 -16    0.00    1.56
  11  -5 -17    7.18    5.32
  11  -5 -18   21.89    7.54
  11  -5 -19   10.50    6.44
  11  -5 -20    1.90    4.16
  11  -5 -21    6.02    5.22
  11  -5 -22    1.80    3.72
  11  -5 -23   19.82    7.15
  11  -5 -24   12.60    5.64
  11  -5 -25   -0.00    3.92
  11  -5 -26    0.30    3.96
  11  -5 -27    0.00    4.19
  11  -5 -28    3.00    4.54
 -11   6   1   16.44    7.57
  11  -6  -1   49.42   11.19
  11   6  -1   24.01    7.40
 -11   6   2    1.29    5.23
  11  -6  -2    0.00    4.80
  11   6  -2    0.03    3.36
 -11   6   3    9.98    6.16
  11  -6  -3    2.98    5.76
  11   6  -3    1.80    3.45
 -11   6   4   22.32    7.95
  11  -6  -4   10.60    6.81
  11   6  -4   25.71    6.65
 -11   6   5   18.62    7.50
  11  -6  -5   15.09    7.55
  11   6  -5   16.18    5.69
 -11   6   6   18.54    7.88
  11  -6  -6   33.21    9.24
  11   6  -6   23.97    6.07
 -11   6   7    5.32    5.83
  11  -6  -7   14.93    6.85
  11   6  -7    3.37    3.29
 -11   6   8    4.79    5.74
  11  -6  -8    5.42    5.72
  11   6  -8    6.91    3.52
 -11   6   9    4.77    4.85
  11  -6  -9    8.81    6.11
  11   6  -9    5.49    3.50
 -11   6  10   10.53    6.55
  11  -6 -10   52.22   10.79
  11   6 -10   25.01    5.45
  11  -6 -11    6.04    6.31
  11   6 -11    5.59    2.98
  11  -6 -12    4.43    5.81
  11  -6 -13    5.50    5.80
  11  -6 -14    5.78    6.48
  11  -6 -15   24.36    8.37
  11  -6 -16   17.66    7.19
  11  -6 -17   -0.00    4.18
  11  -6 -18   -0.00    4.90
  11  -6 -19   10.73    6.40
  11  -6 -20    5.38    5.13
  11  -6 -21    3.79    4.66
  11  -6 -22    0.00    3.73
  11  -6 -23    2.49    4.51
  11  -6 -24    0.00    4.43
  11  -6 -25    6.30    5.18
  11  -6 -26   15.11    6.34
  11  -6 -27   -0.00    5.49
 -11   7   1    6.45    5.86
  11  -7  -1   -0.00    5.98
  11   7  -1   13.01    5.79
 -11   7   2   17.12    7.82
  11  -7  -2   29.19    9.29
  11   7  -2   17.96    6.68
 -11   7   3    6.50    6.14
  11  -7  -3   -0.00    4.97
 -11   7   4   10.34    6.82
  11  -7  -4   22.35    9.33
 -11   7   5   10.56    6.29
  11  -7  -5    0.31    4.14
 -11   7   6   14.12    6.98
  11  -7  -6   32.33    9.09
 -11   7   7    3.62    4.82
  11  -7  -7    2.53    4.42
 -11   7   8   38.22   10.19
  11  -7  -8   43.21   10.98
 -11   7   9   37.17   10.30
  11  -7  -9   33.21   10.49
 -11   7  10   -0.00    5.15
  11  -7 -10    9.06    5.85
 -11   7  11    2.51    4.30
  11  -7 -11   -0.00    5.37
  11  -7 -12   25.91    8.56
  11  -7 -13    7.64    5.88
  11  -7 -14    1.92    4.93
  11  -7 -15    0.28    3.60
  11  -7 -16   -0.00    4.66
  11  -7 -17   11.44    5.83
  11  -7 -18   19.36    7.51
  11  -7 -19   -0.00    4.74
  11  -7 -20    0.09    4.44
  11  -7 -21    2.92    5.86
  11  -7 -22    6.46    5.74
  11  -7 -23    5.25    5.67
  11  -7 -24    4.29    4.97
  11  -7 -25    7.58    5.28
 -11   8   1    3.69    5.49
  11  -8  -1    3.08    5.15
 -11   8   2    0.00    5.39
  11  -8  -2    6.12    6.53
 -11   8   3    2.02    5.45
  11  -8  -3    6.94    7.30
 -11   8   4   26.39    8.98
  11  -8  -4   18.30    8.27
 -11   8   5    6.68    5.66
  11  -8  -5    2.63    4.93
 -11   8   6   24.60    8.45
  11  -8  -6   18.09    7.56
 -11   8   7    1.43    5.27
  11  -8  -7    1.63    5.19
 -11   8   8    0.00    5.98
  11  -8  -8   -0.00    4.84
 -11   8   9    0.00    5.81
  11  -8  -9    0.00    4.55
 -11   8  10   15.30    8.28
  11  -8 -10   12.80    7.21
 -11   8  11   -0.00    4.99
  11  -8 -11    4.21    5.55
  11  -8 -12   -0.00    5.52
  11  -8 -13   -0.00    4.36
  11  -8 -14    0.00    3.99
  11  -8 -15   12.04    6.60
  11  -8 -16   26.09    9.11
  11  -8 -17   -0.00    5.31
  11  -8 -18    4.88    5.20
  11  -8 -19    0.00    4.42
  11  -8 -20    8.50    6.29
  11  -8 -21   -0.00    4.81
  11  -8 -22    5.38    5.85
  11  -8 -23    1.75    5.16
  11  -8 -24    7.72    5.44
 -11   9   1   11.72    7.21
  11  -9  -1    0.00    5.48
 -11   9   2   24.51    9.36
  11  -9  -2   27.18    9.93
 -11   9   3    0.00    5.62
  11  -9  -3    4.07    5.32
 -11   9   4    6.64    6.14
  11  -9  -4    5.47    6.09
 -11   9   5    9.45    6.22
  11  -9  -5    0.00    4.80
 -11   9   6    2.34    5.87
  11  -9  -6    6.72    6.79
 -11   9   7    0.22    5.74
  11  -9  -7   -0.00    5.80
 -11   9   8   28.02   10.00
  11  -9  -8   23.89    9.20
 -11   9   9    8.66    7.44
  11  -9  -9    3.10    5.47
 -11   9  10    2.59    6.03
  11  -9 -10   -0.00    5.68
 -11   9  11    0.00    5.85
  11  -9 -11    1.10    5.25
 -11   9  12   23.26    8.59
  11  -9 -12   12.13    7.23
  11  -9 -13   -0.00    5.51
  11  -9 -14    5.41    5.86
  11  -9 -15    4.99    6.05
  11  -9 -16    0.00    5.39
  11  -9 -17    5.77    6.07
  11  -9 -18   22.23    8.62
  11  -9 -19   -0.00    5.59
  11  -9 -20    4.56    5.27
  11  -9 -21    0.52    3.88
  11  -9 -22    6.10    5.44
 -11  10   1    3.22    5.85
  11 -10  -1   -0.00    5.03
 -11  10   2    0.69    6.29
  11 -10  -2   -0.00    5.60
 -11  10   3   -0.00    5.51
  11 -10  -3    1.97    5.85
 -11  10   4    4.20    7.18
  11 -10  -4    1.69    6.96
 -11  10   5    2.48    6.14
  11 -10  -5   -0.00    5.65
 -11  10   6   20.01    9.15
  11 -10  -6   14.09    7.71
 -11  10   7    5.49    6.66
  11 -10  -7   -0.00    6.47
 -11  10   8    1.95    7.13
  11 -10  -8    5.72    5.51
 -11  10   9   -0.00    5.80
  11 -10  -9    1.00    4.71
 -11  10  10   14.13    7.13
  11 -10 -10   10.82    7.44
 -11  10  11   -0.00    5.81
  11 -10 -11   -0.00    5.61
 -11  10  12    1.25    6.27
  11 -10 -12    1.34    5.26
 -11  10  13    4.47    5.80
  11 -10 -13    3.39    5.71
  11 -10 -14    7.25    6.99
  11 -10 -15   -0.00    5.86
  11 -10 -16    9.14    7.54
  11 -10 -17    0.00    4.52
  11 -10 -18   -0.00    5.85
  11 -10 -19   -0.00    6.37
  11 -10 -20   -0.00    5.64
 -11  11   1    1.32    4.71
  11 -11  -1   -0.00    6.46
 -11  11   2   15.48    8.14
  11 -11  -2    2.07    6.05
 -11  11   3    4.53    6.15
  11 -11  -3   -0.00    5.06
 -11  11   4    6.40    7.90
  11 -11  -4   -0.00    6.32
 -11  11   5    1.72    6.33
  11 -11  -5   -0.00    5.95
 -11  11   6   10.04    8.42
  11 -11  -6    0.65    5.67
 -11  11   7    0.00    5.07
  11 -11  -7    1.96    5.30
 -11  11   8   41.25   11.56
  11 -11  -8   26.87    9.93
 -11  11   9    0.98    6.18
  11 -11  -9    1.43    5.72
 -11  11  10    3.83    5.96
  11 -11 -10   -0.00    5.47
 -11  11  11    0.00    5.47
  11 -11 -11   -0.00    5.38
 -11  11  12   -0.00    6.51
  11 -11 -12   11.81    7.42
 -11  11  13    0.57    6.28
  11 -11 -13   -0.00    6.88
  11 -11 -14    0.00    5.79
  11 -11 -15    0.87    4.63
  11 -11 -16    4.05    6.43
  11 -11 -17    3.66    6.19
 -11  12   1   -0.00    6.69
  11 -12  -1    0.00    5.42
 -11  12   2    9.09    7.98
  11 -12  -2    2.74    7.17
 -11  12   3    0.00    6.49
  11 -12  -3    2.16    5.86
 -11  12   4    3.59    7.96
  11 -12  -4   -0.00    5.52
 -11  12   5   -0.00    6.07
  11 -12  -5    1.76    5.67
 -11  12   6    2.03    6.43
  11 -12  -6    8.72    7.66
 -11  12   7    7.46    7.65
  11 -12  -7   -0.00    6.05
 -11  12   8    1.29    6.54
  11 -12  -8   -0.00    6.50
 -11  12   9    0.00    6.31
  11 -12  -9    6.00    6.95
 -11  12  10    5.17    7.51
  11 -12 -10   10.59    8.98
 -11  12  11    0.00    6.70
  11 -12 -11   -0.00    5.64
 -11  12  12    7.26    7.60
  11 -12 -12    0.00    6.88
 -11  12  13    2.37    6.70
  11 -12 -13    2.89    6.39
 -11  12  14    7.90    7.04
  11 -12 -14    0.16    6.85
  11 -12 -15    4.70    7.27
 -11  13   1    0.36    6.19
  11 -13  -1    0.00    6.39
 -11  13   2    9.45    7.71
  11 -13  -2    0.28    5.95
 -11  13   3    2.72    7.24
  11 -13  -3   -0.00    5.74
 -11  13   4    6.82    7.57
  11 -13  -4   -0.00    5.90
 -11  13   5    4.46    7.29
  11 -13  -5   -0.00    5.88
 -11  13   6   -0.00    4.89
  11 -13  -6    6.69    6.51
 -11  13   7   -0.00    6.23
  11 -13  -7    0.91    5.51
 -11  13   8   20.02    9.76
  11 -13  -8    0.65    6.85
 -11  13   9   -0.00    6.18
  11 -13  -9   -0.00    6.36
 -11  13  10    0.21    7.27
  11 -13 -10    3.61    7.35
 -11  13  11   -0.00    5.62
  11 -13 -11   -0.00    7.05
 -11  13  12   15.32    8.50
  11 -13 -12    2.74    6.97
 -11  13  13    4.95    7.14
 -11  13  14    0.00    8.09
  11 -14  -1    0.88    7.39
  11 -14  -2    0.00    5.91
  11 -14  -3    4.24    7.28
  11 -14  -4    5.64    8.07
  11 -14  -5    7.39    7.28
 -11  14   6    2.74    7.29
  11 -14  -6   -0.00    6.20
 -11  14   7    7.26    7.57
  11 -14  -7    3.86    6.94
 -11  14   8   -0.00    6.29
  11 -14  -8   -0.00    6.23
 -11  14   9    5.55    7.78
 -11  14  10   -0.00    5.86
 -11  14  11   -0.00    7.05
 -11  14  12   -0.00    5.96
 -11  14  13    2.54    6.90
  11 -15  -4    3.02    5.72
  11 -15  -5    1.35    5.49
 -10   0   1   -0.00    4.25
  10   0  -1    0.00    4.13
  10   0  -1    1.20    3.80
 -10   0   2   24.67    7.05
  10   0  -2   32.33    7.75
  10   0  -2   34.52    8.04
 -10   0   3    0.86    3.71
  10   0  -3    0.61    4.50
  10   0  -3    1.61    3.73
 -10   0   4   99.97   17.03
  10   0  -4  157.96   18.57
  10   0  -4  150.25   18.85
 -10   0   5    0.00    4.04
  10   0  -5    0.67    3.64
 -10   0   6   28.81    6.90
  10   0  -6   25.33    6.49
 -10   0   7    1.53    3.48
  10   0  -7   -0.00    3.12
  10   0  -8   24.17    6.42
  10   0  -9    1.23    3.68
  10   0 -10  147.59   19.01
  10   0 -11    0.70    2.85
  10   0 -12    3.58    3.18
  10   0 -13   -0.00    2.52
  10   0 -14   28.45    6.02
  10   0 -15    5.41    3.61
  10   0 -16   43.62    7.45
  10   0 -17   -0.00    2.61
  10   0 -18   28.17    5.79
  10   0 -19    1.42    2.71
  10   0 -20   58.36    8.95
  10   0 -21    0.84    2.67
  10   0 -22    0.73    2.65
  10   0 -23    1.53    2.55
  10   0 -24    9.17    3.48
  10   0 -25   -0.00    2.74
  10   0 -26   34.89    6.63
  10   0 -27   -0.00    3.13
  10   0 -28   10.69    4.42
  10   0 -29   -0.00    3.27
  10   0 -30    7.71    4.13
  10   0 -31   -0.00    3.28
  10   0 -32    7.95    3.95
  10   0 -33   -0.00    3.39
  10   0 -34    6.13    3.83
  10   0 -35   -0.00    3.51
 -10   1   1    2.09    4.85
  10  -1  -1    2.15    3.91
  10   1  -1    0.29    3.76
  10   1  -1    1.51    3.80
 -10  -1   1   -0.00    3.98
 -10   1   2  163.88   22.62
  10  -1  -2  178.93   22.85
  10  -1  -2  153.54   22.65
  10   1  -2  206.68   22.93
  10   1  -2  193.87   23.29
 -10  -1   2  154.90   22.27
 -10   1   3   14.90    6.09
  10  -1  -3   15.34    5.52
  10  -1  -3   13.27    5.77
  10   1  -3   14.67    5.44
  10   1  -3   19.26    6.04
 -10  -1   3   11.41    5.62
 -10   1   4    3.94    3.85
  10  -1  -4    5.01    4.12
  10  -1  -4    4.73    4.74
  10   1  -4    3.94    4.31
 -10  -1   4    6.12    4.30
 -10   1   5   16.40    5.77
  10  -1  -5   13.04    5.37
  10  -1  -5   14.32    5.89
  10   1  -5   10.59    5.14
 -10  -1   5   21.34    5.71
 -10   1   6  109.57   14.85
  10  -1  -6  101.16   14.96
  10   1  -6   89.64   13.84
 -10  -1   6   92.23   13.73
 -10   1   7    0.00    3.63
  10  -1  -7    0.00    4.50
  10   1  -7    8.04    4.00
 -10  -1   7    2.38    1.39
 -10   1   8   62.58   11.49
  10  -1  -8   76.14   12.40
  10   1  -8  102.27   12.81
  10  -1  -9   -0.00    3.85
  10   1  -9    1.74    3.10
  10  -1 -10   -0.00    3.62
  10   1 -10    0.00    2.83
  10  -1 -11   15.13    5.11
  10   1 -11   18.11    4.81
  10  -1 -12  102.57   14.55
  10   1 -12  104.46   13.95
  10  -1 -13    2.63    3.54
  10   1 -13    1.83    2.64
  10  -1 -14    8.60    4.08
  10   1 -14   12.79    3.97
  10  -1 -15    2.73    3.17
  10   1 -15    1.37    2.45
  10   1 -16   22.73    4.78
  10  -1 -17    0.15    2.70
  10   1 -17    0.91    2.56
  10  -1 -18   41.43    7.34
  10   1 -18   25.98    5.34
  10  -1 -19    0.41    2.90
  10   1 -19   -0.00    2.07
  10  -1 -20    1.94    3.31
  10   1 -20    3.68    2.55
  10  -1 -21    3.70    3.58
  10   1 -21    2.67    2.54
  10  -1 -22   80.95   11.97
  10   1 -22   85.06   11.06
  10  -1 -23   -0.00    3.04
  10   1 -23   -0.00    2.27
  10  -1 -24    7.45    3.85
  10   1 -24   10.24    3.20
  10  -1 -25    0.67    2.96
  10   1 -25    0.48    2.42
  10  -1 -26    7.36    4.10
  10   1 -26    5.16    2.83
  10  -1 -27   -0.00    2.92
  10   1 -27    2.00    2.70
  10  -1 -28   12.42    4.56
  10   1 -28    6.39    3.64
  10  -1 -29    0.06    2.89
  10   1 -29   -0.00    2.53
  10  -1 -30    2.97    3.48
  10   1 -30    1.08    2.81
  10  -1 -31    1.64    3.56
  10   1 -31    0.83    2.74
  10  -1 -32   11.38    4.83
  10   1 -32   13.65    4.61
  10  -1 -33   -0.00    3.40
  10   1 -33    1.32    2.85
  10  -1 -34    0.00    3.43
  10   1 -34    0.47    2.69
  10   1 -35   -0.00    2.71
  10   1 -36   -0.00    2.79
 -10   2   1    1.39    4.14
  10  -2  -1    5.57    5.17
  10   2  -1    0.56    3.36
  10   2  -1    7.05    4.77
 -10  -2   1    0.00    4.03
 -10   2   2    2.73    4.66
  10  -2  -2   -0.00    4.40
  10   2  -2    4.10    3.89
  10   2  -2    0.79    3.82
 -10  -2   2   -0.00    4.20
 -10   2   3    0.66    4.39
  10  -2  -3    0.17    3.95
  10   2  -3    2.20    3.89
 -10  -2   3    0.09    3.59
 -10   2   4  168.44   19.51
  10  -2  -4   71.81   16.21
  10  -2  -4  160.17   19.86
  10   2  -4  136.85   17.74
 -10  -2   4  151.85   17.94
 -10   2   5   52.36   10.11
  10  -2  -5   35.25    8.73
  10  -2  -5   62.05   10.60
  10   2  -5   35.81    8.27
 -10  -2   5   52.30    8.79
 -10   2   6   55.70    9.41
  10  -2  -6   36.32    7.71
  10  -2  -6   39.65    8.76
  10   2  -6   29.69    7.08
 -10  -2   6   29.56    4.18
 -10   2   7   11.55    5.42
  10  -2  -7    3.71    4.63
  10   2  -7    9.55    4.55
 -10   2   8   27.17    6.86
  10  -2  -8   18.05    6.38
  10   2  -8   21.52    5.41
 -10   2   9    7.45    5.01
  10  -2  -9    5.82    4.69
  10   2  -9    2.69    2.97
  10  -2 -10  112.00   15.30
  10   2 -10   93.93   13.25
  10  -2 -11    8.67    5.06
  10   2 -11   10.23    3.87
  10  -2 -12   -0.00    3.84
  10   2 -12   -0.00    2.31
  10  -2 -13    0.00    3.83
  10   2 -13    1.32    2.41
  10  -2 -14   28.78    7.11
  10   2 -14   34.15    5.83
  10  -2 -15   17.64    5.38
  10   2 -15   18.44    4.13
  10  -2 -16    8.38    4.40
  10   2 -16   12.88    3.41
  10  -2 -17   -0.00    3.07
  10   2 -17   -0.00    1.93
  10  -2 -18    3.82    3.68
  10   2 -18    5.03    2.42
  10  -2 -19    4.01    3.63
  10   2 -19    5.85    2.37
  10  -2 -20   47.11    9.03
  10   2 -20   49.08    6.70
  10  -2 -21    0.55    3.34
  10   2 -21    0.67    1.85
  10  -2 -22    5.39    3.77
  10   2 -22   -0.00    1.84
  10  -2 -23    1.97    3.37
  10   2 -23    1.62    1.97
  10  -2 -24   15.10    5.17
  10   2 -24   22.35    3.99
  10  -2 -25    6.41    3.69
  10   2 -25    5.35    2.53
  10  -2 -26   16.95    5.45
  10   2 -26   18.79    4.24
  10  -2 -27    0.00    3.46
  10   2 -27   -0.00    2.52
  10  -2 -28    8.91    4.37
  10   2 -28    4.85    2.93
  10  -2 -29   -0.00    3.80
  10   2 -29    1.86    2.39
  10  -2 -30   13.56    5.45
  10   2 -30    7.92    3.46
  10  -2 -31    0.32    3.30
  10   2 -31    0.00    2.04
  10  -2 -32    3.65    4.16
  10   2 -32    0.00    2.24
  10  -2 -33    1.41    3.56
  10   2 -33    0.00    2.19
  10  -2 -34    1.04    4.36
  10   2 -34    4.51    3.04
  10   2 -35    0.00    2.57
  10   2 -36    5.17    3.71
 -10   3   1    6.81    5.89
  10  -3  -1   10.07    6.57
  10   3  -1    8.71    5.18
 -10  -3   1    9.37    4.76
 -10   3   2   99.37   15.55
  10  -3  -2  107.74   16.12
  10   3  -2   81.72   13.79
 -10  -3   2   94.78   14.18
 -10   3   3   72.49   12.14
  10  -3  -3   68.28   12.46
  10   3  -3   50.29    9.88
 -10  -3   3   51.82    9.89
 -10   3   4    0.03    4.49
  10  -3  -4   -0.00    3.72
  10   3  -4   -0.00    3.25
  10   3  -4    0.93    3.29
 -10  -3   4    1.21    3.02
 -10   3   5    9.87    5.67
  10  -3  -5    6.78    5.42
  10   3  -5   18.63    4.94
  10   3  -5   13.89    4.66
 -10   3   6   43.83    9.23
  10  -3  -6   38.71    8.45
  10   3  -6   25.98    6.62
 -10   3   7    7.42    5.19
  10  -3  -7   10.37    5.47
  10   3  -7   12.58    4.31
 -10   3   8   88.20   13.73
  10  -3  -8   80.91   13.29
  10   3  -8   71.76   11.24
 -10   3   9    5.18    4.91
  10  -3  -9    2.67    4.05
  10   3  -9   11.38    3.76
 -10   3  10    5.95    4.64
  10  -3 -10    2.55    4.55
  10   3 -10   -0.00    2.69
  10  -3 -11   20.61    6.12
  10   3 -11   16.28    4.25
  10  -3 -12   40.94    9.37
  10   3 -12   45.88    7.13
  10  -3 -13    0.00    4.15
  10   3 -13   -0.00    2.16
  10  -3 -14    1.02    3.17
  10   3 -14    5.44    2.44
  10  -3 -15    5.87    4.60
  10   3 -15    4.86    2.23
  10  -3 -16   19.99    6.42
  10   3 -16   29.37    4.58
  10  -3 -17   18.07    6.35
  10   3 -17   24.83    4.07
  10  -3 -18   37.99    7.71
  10   3 -18   22.64    3.87
  10  -3 -19    7.84    4.24
  10   3 -19    6.61    2.13
  10  -3 -20    2.72    3.95
  10   3 -20    0.00    1.35
  10  -3 -21   11.25    5.51
  10   3 -21   10.96    2.30
  10  -3 -22   35.29    7.99
  10   3 -22   33.87    4.53
  10  -3 -23    3.17    4.39
  10   3 -23    4.50    1.72
  10  -3 -24    0.59    2.81
  10   3 -24    0.42    1.46
  10  -3 -25    0.75    3.01
  10   3 -25    3.64    1.81
  10  -3 -26   23.27    6.12
  10   3 -26   11.49    2.96
  10  -3 -27   10.82    5.16
  10   3 -27   10.18    2.99
  10  -3 -28    4.92    4.42
  10   3 -28    7.72    2.58
  10  -3 -29    2.52    4.04
  10   3 -29   -0.00    1.59
  10  -3 -30   -0.00    4.22
  10   3 -30    0.76    1.75
  10  -3 -31    0.42    3.93
  10   3 -31   -0.00    2.05
  10  -3 -32    1.72    4.57
  10   3 -32    6.65    3.14
  10  -3 -33    4.16    4.71
  10   3 -33    1.84    2.44
  10   3 -34    0.00    2.34
  10   3 -35    1.83    2.86
  10   3 -36    0.00    2.51
  10  -4  -1    5.23    5.91
  10   4  -1    2.00    3.97
  10   4  -1    1.50    3.92
  10  -4  -2    2.31    4.58
  10   4  -2    0.47    3.63
  10   4  -2    0.87    3.23
 -10   4   3    8.88    6.04
  10  -4  -3   20.93    7.30
  10   4  -3    8.31    4.39
  10   4  -3    9.70    4.90
 -10   4   4   74.49   14.45
  10  -4  -4  110.35   16.78
  10   4  -4  100.16   13.99
 -10   4   5   59.04   11.54
  10  -4  -5   37.52   10.27
  10   4  -5   58.01    9.52
 -10   4   6   38.34    9.78
  10  -4  -6   36.28    9.33
  10   4  -6   68.34    9.61
 -10   4   7    1.01    3.89
  10  -4  -7   -0.00    4.09
  10   4  -7   -0.00    3.29
 -10   4   8   78.51   13.84
  10  -4  -8   92.80   14.40
  10   4  -8   77.93   11.63
 -10   4   9    6.92    5.52
  10  -4  -9   12.13    5.34
  10   4  -9    7.53    3.59
 -10   4  10   24.73    7.29
  10  -4 -10   14.52    6.26
  10   4 -10   25.26    5.22
 -10   4  11   11.00    5.79
  10  -4 -11    5.24    5.00
  10   4 -11    4.20    2.73
  10  -4 -12   -0.00    3.80
  10   4 -12    0.37    2.16
  10  -4 -13   -0.00    4.55
  10   4 -13    1.88    2.28
  10  -4 -14   32.80    8.00
  10   4 -14   24.20    4.59
  10  -4 -15   23.59    6.84
  10   4 -15   15.47    3.40
  10  -4 -16   18.95    6.25
  10   4 -16   11.82    2.82
  10  -4 -17    6.50    4.33
  10   4 -17    1.45    1.57
  10  -4 -18   -0.00    3.16
  10   4 -18    2.14    1.38
  10  -4 -19   12.22    5.45
  10   4 -19   11.57    1.97
  10  -4 -20   34.84    8.56
  10  -4 -21    8.52    4.96
  10  -4 -22    5.22    4.50
  10  -4 -23    6.40    4.94
  10  -4 -24   25.35    7.41
  10  -4 -25    8.35    4.38
  10  -4 -26    5.90    4.29
  10  -4 -27   -0.00    3.24
  10  -4 -28   11.51    5.52
  10  -4 -29    3.72    4.21
  10  -4 -30    6.27    4.93
  10  -4 -31   -0.00    4.64
  10  -4 -32    0.00    4.33
  10  -5  -1   67.36   14.10
  10   5  -1   75.09   12.24
  10   5  -1   74.60   12.43
  10  -5  -2  196.41   28.40
  10   5  -2  252.93   26.88
  10   5  -2  186.72   25.86
  10  -5  -3   18.71    7.46
  10   5  -3   12.17    5.27
  10  -5  -4    2.27    4.35
  10   5  -4    3.18    4.10
  10  -5  -5    1.72    4.87
  10   5  -5    3.83    3.57
  10  -5  -6   29.65    8.11
  10   5  -6   37.49    7.20
 -10   5   7   52.51   11.20
  10  -5  -7   72.56   12.64
  10   5  -7   45.58    8.52
 -10   5   8   31.19    8.73
  10  -5  -8   22.04    7.25
  10   5  -8   25.70    5.73
 -10   5   9    1.77    4.75
  10  -5  -9    2.40    4.07
  10   5  -9    2.43    2.57
 -10   5  10    0.75    4.89
  10  -5 -10    0.56    3.82
  10   5 -10    2.45    2.49
 -10   5  11   10.13    6.39
  10  -5 -11   11.01    5.83
  10   5 -11   10.24    3.56
 -10   5  12   45.69   10.15
  10  -5 -12   35.84    9.57
  10   5 -12   47.41    7.12
  10   5 -13   16.02    3.90
  10  -5 -14   -0.00    4.02
  10   5 -14    1.72    1.81
  10  -5 -15   -0.00    4.39
  10  -5 -16    2.80    4.71
  10  -5 -17   25.90    7.18
  10  -5 -18   18.87    6.66
  10  -5 -19    2.69    4.23
  10  -5 -20    2.17    4.05
  10  -5 -21    8.41    5.42
  10  -5 -22   17.89    6.66
  10  -5 -23   17.39    6.82
  10  -5 -24    0.00    4.20
  10  -5 -25    4.69    4.68
  10  -5 -26    0.51    4.32
  10  -5 -27   17.28    6.76
  10  -5 -28    4.93    5.24
  10  -5 -29    6.36    5.38
  10  -5 -30   -0.00    4.72
  10  -5 -31   -0.00    5.11
 -10   6   1    2.33    5.08
  10  -6  -1    7.43    5.48
  10   6  -1   -0.00    3.81
  10   6  -1    1.15    3.81
 -10   6   2    9.81    6.45
  10  -6  -2    7.91    6.13
  10   6  -2   14.13    5.13
 -10   6   3    2.43    4.95
  10  -6  -3   15.77    8.00
  10   6  -3   15.09    5.50
 -10   6   4   15.61    7.29
  10  -6  -4   13.57    6.37
  10   6  -4   13.34    4.79
 -10   6   5   17.59    7.26
  10  -6  -5   22.36    7.70
  10   6  -5   22.59    6.41
  10  -6  -6   44.26   10.32
  10   6  -6   31.86    7.26
  10  -6  -7    0.31    3.48
  10   6  -7    2.30    2.63
  10  -6  -8   12.78    6.38
  10   6  -8    2.64    2.90
  10  -6  -9   57.40   12.45
  10  -6 -10   35.17    9.70
  10  -6 -11    8.04    5.32
  10  -6 -12    2.87    5.15
  10  -6 -13   16.51    6.96
  10  -6 -14    6.73    4.98
  10  -6 -15   21.25    7.00
  10  -6 -16    0.00    4.77
  10  -6 -17    6.55    5.04
  10  -6 -18    0.00    4.57
  10  -6 -19    6.59    5.41
  10  -6 -20    0.00    4.29
  10  -6 -21   17.88    6.70
  10  -6 -22    1.48    4.80
  10  -6 -23    4.88    5.30
  10  -6 -24    0.00    4.72
  10  -6 -25    4.43    4.95
  10  -6 -26    9.08    5.58
  10  -6 -27    4.57    4.08
  10  -6 -28   -0.00    4.15
  10  -6 -29    0.00    4.65
 -10   7   1   70.38   14.11
  10  -7  -1   54.83   13.30
 -10   7   2   -0.00    5.30
  10  -7  -2    9.59    6.57
 -10   7   3   20.61    8.29
  10  -7  -3   23.11    8.43
 -10   7   4    1.58    4.92
  10  -7  -4   -0.00    5.22
 -10   7   5   37.20   10.60
  10  -7  -5   38.30   10.85
 -10   7   6    5.73    6.24
  10  -7  -6   10.21    5.98
 -10   7   7   48.41   10.52
  10  -7  -7    7.96    6.75
 -10   7   8    9.60    7.04
  10  -7  -8   22.82    8.18
 -10   7   9    2.22    4.56
  10  -7  -9    1.27    4.40
 -10   7  10    2.19    5.69
  10  -7 -10    1.93    5.29
 -10   7  11    6.53    6.26
  10  -7 -11    7.28    5.76
 -10   7  12   14.62    7.44
  10  -7 -12    3.84    5.19
 -10   7  13   49.28   10.97
  10  -7 -13   22.83    8.07
 -10   7  14   -0.00    4.96
  10  -7 -14    0.11    4.28
  10  -7 -15    2.61    4.19
  10  -7 -16    0.77    5.08
  10  -7 -17   20.36    7.27
  10  -7 -18    8.77    6.29
  10  -7 -19    0.00    5.53
  10  -7 -20    4.10    5.33
  10  -7 -21   12.17    6.52
  10  -7 -22    3.46    4.71
  10  -7 -23    9.56    6.44
  10  -7 -24   -0.00    4.43
  10  -7 -25    0.00    4.40
  10  -7 -26   -0.00    4.89
  10  -7 -27   11.47    5.86
  10  -7 -28    2.30    5.02
 -10   8   1    8.47    6.24
  10  -8  -1    5.43    5.99
 -10   8   2   -0.00    5.59
  10  -8  -2   -0.00    4.43
 -10   8   3   46.31   11.78
  10  -8  -3   52.48   12.42
 -10   8   4   26.25    9.41
  10  -8  -4   15.42    6.97
 -10   8   5   46.89   11.84
  10  -8  -5   41.54   11.36
 -10   8   6    0.00    5.15
  10  -8  -6   11.52    6.33
 -10   8   7   12.16    7.60
  10  -8  -7    6.24    5.98
 -10   8   8   -0.00    4.82
  10  -8  -8   -0.00    4.58
 -10   8   9    5.75    6.99
  10  -8  -9   10.22    6.94
 -10   8  10    2.26    5.39
  10  -8 -10    1.63    5.45
 -10   8  11   28.06    9.00
  10  -8 -11   26.37    9.41
 -10   8  12    1.76    5.51
  10  -8 -12    4.01    5.54
 -10   8  13    0.00    5.28
  10  -8 -13    0.00    4.57
 -10   8  14    1.52    4.92
  10  -8 -14    0.00    5.09
 -10   8  15   16.41    7.76
  10  -8 -15   20.80    7.55
  10  -8 -16   -0.00    5.59
  10  -8 -17    4.77    5.77
  10  -8 -18    2.98    4.17
  10  -8 -19   20.93    8.20
  10  -8 -20    0.08    5.28
  10  -8 -21    5.11    5.37
  10  -8 -22   -0.00    4.66
  10  -8 -23    6.20    5.51
  10  -8 -24    3.77    5.73
  10  -8 -25    6.68    5.17
  10  -8 -26    3.60    4.52
 -10   9   1   56.72   13.73
  10  -9  -1   65.74   14.00
 -10   9   2    2.22    6.01
  10  -9  -2    8.27    6.84
 -10   9   3   20.06    9.09
  10  -9  -3   31.86    9.66
 -10   9   4    3.32    5.17
  10  -9  -4   -0.00    5.24
 -10   9   5    3.41    6.16
  10  -9  -5    0.00    5.30
 -10   9   6    5.32    6.01
  10  -9  -6    1.48    5.25
 -10   9   7   45.82   11.62
  10  -9  -7   42.81   11.40
 -10   9   8    0.00    5.89
  10  -9  -8    4.91    6.06
 -10   9   9   -0.00    5.09
  10  -9  -9   14.60    7.15
 -10   9  10   -0.00    5.13
  10  -9 -10    0.00    5.26
 -10   9  11   16.10    7.37
  10  -9 -11    2.39    5.00
 -10   9  12    2.07    6.05
  10  -9 -12    5.85    6.42
 -10   9  13    4.52    5.86
  10  -9 -13    4.57    6.23
 -10   9  14   -0.00    6.25
  10  -9 -14    0.89    4.96
 -10   9  15    2.66    5.90
  10  -9 -15    0.00    5.59
  10  -9 -16   -0.00    5.87
  10  -9 -17   42.63   11.36
  10  -9 -18    6.31    6.02
  10  -9 -19    0.47    4.63
  10  -9 -20    1.59    5.72
  10  -9 -21    8.63    5.95
  10  -9 -22    0.97    4.74
  10  -9 -23    8.47    5.86
  10  -9 -24   -0.00    4.81
  10  -9 -25   -0.00    4.90
 -10  10   1   -0.00    6.54
  10 -10  -1    3.38    6.30
 -10  10   2   -0.00    6.62
  10 -10  -2   -0.00    6.10
 -10  10   3   19.38    8.86
  10 -10  -3    8.56    7.81
 -10  10   4    2.14    5.15
  10 -10  -4    0.00    4.96
 -10  10   5   34.84   10.65
  10 -10  -5    9.80    6.46
 -10  10   6    7.14    6.08
  10 -10  -6   -0.00    5.65
 -10  10   7    5.06    6.64
  10 -10  -7    5.25    5.90
 -10  10   8   -0.00    6.40
  10 -10  -8    3.44    6.42
 -10  10   9    7.17    7.00
  10 -10  -9   28.31    9.79
 -10  10  10    3.91    6.76
  10 -10 -10   -0.00    6.29
 -10  10  11   -0.00    5.40
  10 -10 -11    0.33    5.18
 -10  10  12   -0.00    4.90
  10 -10 -12    1.19    5.09
 -10  10  13    0.00    6.92
  10 -10 -13    7.69    6.73
 -10  10  14    3.08    6.32
  10 -10 -14   -0.00    5.84
 -10  10  15   23.91    9.22
  10 -10 -15    1.22    4.97
 -10  10  16    2.61    6.60
  10 -10 -16    6.95    6.15
  10 -10 -17    5.76    6.16
  10 -10 -18    0.00    4.13
  10 -10 -19    7.78    6.67
  10 -10 -20    0.00    5.80
  10 -10 -21   -0.00    6.23
  10 -10 -22   -0.00    6.19
  10 -10 -23   -0.00    5.83
 -10  11   1   13.98    8.20
  10 -11  -1   17.86    7.88
 -10  11   2   -0.00    5.94
  10 -11  -2   -0.00    5.75
 -10  11   3   19.09    8.92
  10 -11  -3    3.75    5.31
 -10  11   4    1.72    6.72
  10 -11  -4    6.99    6.26
 -10  11   5   12.70    7.12
  10 -11  -5    2.31    5.88
 -10  11   6    2.10    6.14
  10 -11  -6    0.44    5.63
 -10  11   7   42.84   12.55
  10 -11  -7   30.17   11.57
 -10  11   8    0.14    6.20
  10 -11  -8    2.25    6.75
 -10  11   9    2.99    6.95
  10 -11  -9   -0.00    4.83
 -10  11  10   -0.00    5.44
  10 -11 -10    0.32    6.01
 -10  11  11   27.56    9.18
  10 -11 -11   -0.00    5.25
 -10  11  12   -0.00    5.84
  10 -11 -12    0.30    5.58
  10 -11 -13    7.93    6.33
 -10  11  14   -0.00    5.71
  10 -11 -14    0.00    5.31
 -10  11  15   -0.00    5.31
  10 -11 -15    3.78    5.81
 -10  11  16    4.46    6.95
  10 -11 -16   -0.00    5.47
 -10  11  17   12.31    8.07
  10 -11 -17   10.37    7.21
  10 -11 -18   -0.00    5.69
  10 -11 -19    3.78    5.53
  10 -11 -20   -0.00    4.53
  10 -11 -21   -0.00    5.74
 -10  12   1    2.43    6.92
  10 -12  -1    0.00    6.04
 -10  12   2   -0.00    6.41
  10 -12  -2   -0.00    6.70
 -10  12   3   10.18    7.88
  10 -12  -3   11.21    8.06
 -10  12   4    1.68    6.22
  10 -12  -4   -0.00    6.19
 -10  12   5   11.45    8.11
  10 -12  -5   11.93    7.79
 -10  12   6    4.48    7.83
  10 -12  -6   -0.00    4.62
 -10  12   7    4.08    6.01
  10 -12  -7   -0.00    5.40
 -10  12   8    2.07    5.99
  10 -12  -8   -0.00    6.33
 -10  12   9   22.81    9.65
  10 -12  -9   12.54    7.60
 -10  12  10   -0.00    5.71
  10 -12 -10   -0.00    6.84
 -10  12  11    1.04    6.19
  10 -12 -11    1.46    5.65
 -10  12  12    3.75    6.92
  10 -12 -12    5.52    6.02
 -10  12  13   -0.00    6.41
  10 -12 -13    0.16    5.68
 -10  12  14   -0.00    6.28
  10 -12 -14    0.00    5.49
 -10  12  15    7.38    7.39
  10 -12 -15    2.45    6.21
 -10  12  16    1.86    7.07
  10 -12 -16    3.61    6.37
 -10  12  17    0.00    5.47
  10 -12 -17    0.00    6.67
  10 -12 -18   10.29    7.58
  10 -12 -19    4.50    5.96
 -10  13   1    9.09    6.94
  10 -13  -1    2.73    5.63
 -10  13   2   -0.00    7.06
  10 -13  -2   -0.00    6.03
 -10  13   3   13.54    7.92
  10 -13  -3   11.26    7.89
 -10  13   4    3.62    7.23
  10 -13  -4   11.29    7.89
 -10  13   5    5.85    7.16
  10 -13  -5   -0.00    6.03
 -10  13   6    0.00    6.58
  10 -13  -6    9.93    7.11
 -10  13   7    0.05    7.46
  10 -13  -7    0.33    4.91
 -10  13   8    0.57    6.49
  10 -13  -8    1.31    5.73
 -10  13   9    0.00    5.90
  10 -13  -9    0.35    5.40
 -10  13  10   -0.00    5.89
  10 -13 -10   -0.00    6.18
 -10  13  11    7.05    6.63
  10 -13 -11    2.07    7.00
 -10  13  12    1.24    6.39
  10 -13 -12    5.13    7.76
 -10  13  13   -0.00    7.19
  10 -13 -13    6.27    7.20
 -10  13  14    0.47    6.33
  10 -13 -14   -0.00    5.72
 -10  13  15    5.04    6.96
  10 -13 -15    0.00    6.20
 -10  13  16    3.46    6.63
  10 -13 -16   -0.00    6.47
 -10  13  17    5.65    7.19
 -10  13  18   -0.00    5.45
 -10  14   1   -0.00    6.48
  10 -14  -1    1.88    5.94
 -10  14   2    2.24    5.83
  10 -14  -2    8.68    6.70
 -10  14   3    0.00    7.14
  10 -14  -3    3.45    6.32
 -10  14   4    1.34    7.01
  10 -14  -4   -0.00    5.80
 -10  14   5    9.01    7.11
  10 -14  -5    9.43    7.63
 -10  14   6   14.18    8.46
  10 -14  -6    5.86    6.96
 -10  14   7   -0.00    5.93
  10 -14  -7   -0.00    7.30
 -10  14   8    9.05    7.02
  10 -14  -8   -0.00    6.48
 -10  14   9    8.28    7.41
  10 -14  -9    6.22    7.46
 -10  14  10    6.66    6.81
  10 -14 -10    0.70    6.00
 -10  14  11    2.23    6.54
  10 -14 -11    2.24    7.54
 -10  14  12   -0.00    7.26
  10 -14 -12   -0.00    6.82
 -10  14  13    3.93    7.69
  10 -14 -13   -0.00    6.23
 -10  14  14    1.67    6.66
  10 -14 -14   -0.00    5.99
 -10  14  15    2.18    6.30
 -10  14  16    1.71    6.43
 -10  14  17    0.00    5.37
 -10  14  18    6.03    7.14
  10 -15  -4    2.03    6.40
  10 -15  -5   -0.00    5.95
  10 -15  -6   -0.00    5.66
  10 -15  -7    0.56    5.27
  10 -15  -8   11.23    8.67
  10 -15  -9   -0.00    7.19
  10 -15 -10   -0.00    6.39
  10 -15 -11    1.28    6.76
  -9   0   1   12.56    5.48
   9   0  -1   15.13    5.71
  -9   0   2   -0.00    3.66
   9   0  -2    0.01    3.60
  -9   0   3  138.03   20.45
   9   0  -3  204.79   21.76
  -9   0   4   -0.00    3.59
   9   0  -4   -0.00    3.54
  -9   0   5   39.30    7.63
   9   0  -5   38.32    7.63
  -9   0   6    0.81    3.07
   9   0  -6    4.60    3.86
  -9   0   7  141.79   18.64
   9   0  -7  163.58   19.03
  -9   0   8    0.69    3.04
  -9   0   8   -0.00    1.18
   9   0  -8    2.97    3.21
  -9   0   9   86.19   11.82
  -9   0  10   -0.00    2.59
   9   0 -12   -0.00    2.52
   9   0 -13  156.42   18.88
   9   0 -14   -0.00    2.50
   9   0 -15   22.92    5.11
   9   0 -16   -0.00    2.49
   9   0 -17   20.05    4.78
   9   0 -18    0.35    2.47
   9   0 -19   89.55   11.97
   9   0 -20    0.00    2.14
   9   0 -21   17.93    4.42
   9   0 -22    0.93    2.55
   9   0 -23   56.36    8.96
   9   0 -24    0.00    2.71
   9   0 -25   20.56    5.30
   9   0 -26   -0.00    2.69
   9   0 -27   -0.00    2.76
   9   0 -28   -0.00    2.36
   9   0 -29   16.32    4.84
   9   0 -30    0.00    2.48
   9   0 -31    5.18    3.50
   9   0 -32    3.58    3.56
   9   0 -33    9.06    4.42
   9   0 -34    0.08    2.91
   9   0 -35   12.32    4.96
   9   0 -36    0.80    3.32
  -9   1   1  326.03   48.56
   9  -1  -1  496.18   50.25
   9   1  -1  462.25   49.36
  -9  -1   1  566.45   51.12
  -9   1   2   -0.00    3.59
   9  -1  -2    6.99    4.71
   9   1  -2   15.12    4.98
  -9  -1   2    5.97    4.43
  -9   1   3    3.10    3.81
   9  -1  -3    1.43    3.73
   9   1  -3    1.04    3.56
  -9  -1   3    1.99    3.70
  -9   1   4   65.96   11.26
   9  -1  -4   81.65   11.99
   9   1  -4  107.20   12.33
  -9  -1   4   70.80   11.30
  -9  -1   4   59.80    9.63
  -9   1   5  139.35   18.98
   9  -1  -5  143.96   18.97
   9   1  -5  165.69   18.85
  -9  -1   5  145.06   18.59
  -9  -1   5  143.26   17.02
  -9   1   6    2.92    3.60
   9  -1  -6   -0.00    3.70
   9   1  -6    1.32    3.14
  -9  -1   6   -0.00    3.05
  -9  -1   6    0.99    1.62
  -9   1   7   72.49    9.98
   9  -1  -7   61.90    9.39
   9   1  -7   40.07    8.03
  -9  -1   7   52.05    8.54
  -9   1   8    4.37    3.90
   9  -1  -8    4.91    3.31
   9  -1  -8    2.50    3.38
   9   1  -8    9.72    3.56
  -9  -1   8    1.99    2.84
  -9   1   9   14.37    5.05
   9  -1  -9   12.91    4.59
   9  -1  -9   18.23    5.11
  -9  -1   9   20.44    4.51
  -9   1  10   -0.00    3.29
   9  -1 -10    0.73    2.76
  -9   1  11  104.71   15.16
   9  -1 -11  142.64   16.59
   9  -1 -12    5.40    3.53
   9  -1 -13    5.35    3.59
   9  -1 -14   -0.00    2.87
   9  -1 -15   97.05   12.89
   9   1 -15   89.20   11.59
   9  -1 -16   12.95    4.64
   9   1 -16   23.04    4.29
   9  -1 -17   55.97    9.06
   9   1 -17   54.97    7.84
   9  -1 -18    3.93    3.31
   9   1 -18    0.00    2.21
   9  -1 -19   12.04    4.14
   9   1 -19    6.08    2.80
   9  -1 -20    9.24    3.80
   9   1 -20    5.55    2.49
   9  -1 -21   85.16   12.48
   9   1 -21   91.11   11.45
   9  -1 -22    0.09    2.58
   9   1 -22   -0.00    2.40
   9  -1 -23    6.19    3.96
   9   1 -23    7.20    3.12
   9  -1 -24    0.00    2.99
   9   1 -24    0.76    2.51
   9  -1 -25    7.73    4.31
   9   1 -25   15.86    4.09
   9  -1 -26    1.79    3.63
   9   1 -26    1.65    2.32
   9  -1 -27   23.81    6.36
   9   1 -27   28.41    5.46
   9  -1 -28   -0.00    3.01
   9   1 -28   -0.00    2.03
   9  -1 -29    0.04    3.13
   9   1 -29   -0.00    2.52
   9  -1 -30   -0.00    3.54
   9   1 -30    0.82    2.54
   9  -1 -31   13.42    4.57
   9   1 -31    5.98    3.70
   9  -1 -32    2.26    3.53
   9   1 -32    2.69    3.19
   9  -1 -33    6.24    4.09
   9   1 -33    6.03    3.84
   9  -1 -34    0.00    2.67
   9   1 -34    0.40    2.76
   9  -1 -35    0.00    2.82
   9   1 -35    0.40    2.51
   9  -1 -36    3.10    3.19
   9   1 -36    2.11    3.55
  -9   2   1   64.22   10.70
   9  -2  -1   56.43   10.20
   9  -2  -1   54.13   10.66
   9   2  -1   72.17   10.10
   9   2  -1   36.04    8.75
  -9  -2   1   34.39    8.80
  -9   2   2    5.01    4.78
   9  -2  -2    7.69    4.56
   9  -2  -2   11.54    5.46
   9   2  -2    8.95    4.10
  -9  -2   2    6.46    4.35
  -9   2   3  178.18   21.80
   9  -2  -3  143.35   20.44
   9  -2  -3  188.48   22.50
   9   2  -3  151.78   19.79
  -9  -2   3  133.58   19.70
  -9  -2   3  178.01   19.30
  -9   2   4    7.15    4.99
   9  -2  -4    1.48    3.89
   9  -2  -4    7.18    4.47
   9   2  -4    7.27    3.97
  -9  -2   4    4.45    3.69
  -9  -2   4    4.70    2.48
  -9   2   5   19.88    6.18
   9  -2  -5   19.51    5.61
   9  -2  -5   24.46    6.28
   9   2  -5   18.54    5.04
  -9  -2   5   17.87    4.90
  -9  -2   5   11.88    3.11
  -9   2   6   -0.00    3.81
   9  -2  -6    2.54    3.51
   9  -2  -6    1.57    3.32
   9   2  -6   -0.00    3.03
  -9  -2   6   -0.00    2.45
  -9  -2   6    0.00    0.79
  -9   2   7   43.81    9.29
   9  -2  -7   65.34    9.99
   9  -2  -7   59.67   10.31
  -9  -2   7   57.59    8.65
  -9   2   8   32.80    7.58
   9  -2  -8   42.19    7.50
   9  -2  -8   33.76    7.64
  -9  -2   8   31.81    5.94
  -9   2   9   48.72    8.87
   9  -2  -9   47.97    8.14
   9  -2  -9   38.28    8.14
  -9   2  10    0.00    3.60
   9  -2 -10    2.79    3.50
   9  -2 -10    0.30    3.69
  -9   2  11   -0.00    3.68
   9  -2 -11   -0.00    3.64
  -9   2  12   19.26    5.87
   9  -2 -12   15.28    5.45
   9  -2 -13   48.93    9.07
   9  -2 -14   47.36    8.63
   9  -2 -15   14.33    4.81
   9  -2 -16    0.00    2.94
   9  -2 -17   56.25    9.56
   9  -2 -18    0.00    2.78
   9   2 -18   -0.00    1.60
   9  -2 -19  139.11   17.78
   9   2 -19  128.72   14.80
   9  -2 -20    2.85    3.52
   9   2 -20    7.82    2.35
   9  -2 -21    7.86    4.14
   9   2 -21    5.86    2.18
   9  -2 -22    8.15    4.18
   9   2 -22    7.01    2.69
   9  -2 -23   28.47    7.53
   9   2 -23   52.25    6.66
   9  -2 -24    0.88    3.32
   9   2 -24    1.88    2.34
   9  -2 -25    8.36    4.63
   9   2 -25   10.40    3.08
   9  -2 -26    1.59    3.53
   9   2 -26   -0.00    2.01
   9  -2 -27    1.10    3.10
   9   2 -27    1.68    2.32
   9  -2 -28   -0.00    3.87
   9   2 -28    4.00    2.64
   9  -2 -29   14.07    5.00
   9   2 -29   10.90    3.73
   9  -2 -30    4.23    3.99
   9   2 -30    2.48    2.74
   9  -2 -31    0.00    3.63
   9   2 -31    0.32    2.44
   9  -2 -32    1.81    3.78
   9   2 -32   -0.00    2.67
   9  -2 -33    2.74    4.36
   9   2 -33    6.08    3.75
   9  -2 -34   -0.00    4.10
   9   2 -34    0.00    2.53
   9  -2 -35    7.75    4.41
   9   2 -35   13.78    4.94
   9   2 -36   -0.00    2.90
   9   2 -37   -0.00    2.92
  -9   3   1  228.87   28.52
   9  -3  -1  235.61   29.35
   9   3  -1  244.58   26.96
   9   3  -1  226.07   27.29
  -9  -3   1  188.08   26.47
  -9   3   2   63.75   11.01
   9  -3  -2   68.08   11.42
   9   3  -2   50.46    8.82
   9   3  -2   33.66    8.33
  -9  -3   2   40.26    8.49
  -9   3   3   -0.00    3.69
   9  -3  -3    0.00    3.08
   9   3  -3    0.00    3.08
   9   3  -3    2.74    3.42
  -9  -3   3    1.74    2.94
  -9   3   4    2.20    4.83
   9  -3  -4    0.00    3.87
   9  -3  -4    0.64    4.16
   9   3  -4    2.76    3.19
   9   3  -4    0.00    3.29
   9   3  -4    6.94    3.75
  -9  -3   4   -0.00    2.85
  -9  -3   4    6.74    2.52
  -9   3   5   68.25   11.57
   9  -3  -5   64.90   10.60
   9  -3  -5   63.17   11.40
   9   3  -5   70.97    9.56
   9   3  -5   53.05    8.99
  -9  -3   5   56.61    9.29
  -9  -3   5   54.75    7.08
  -9   3   6   56.41   10.19
   9  -3  -6   60.54    9.75
   9  -3  -6   43.66    9.63
   9   3  -6   46.19    7.99
  -9   3   7   26.26    7.12
   9  -3  -7   21.79    6.25
   9  -3  -7   33.02    7.59
   9   3  -7   18.72    4.67
  -9   3   8    3.52    4.29
   9  -3  -8   -0.00    3.49
   9  -3  -8   -0.00    3.90
   9   3  -8    3.25    2.58
  -9   3   9    9.79    5.30
   9  -3  -9   13.31    4.94
   9  -3  -9   14.38    5.76
  -9   3  10   11.68    5.16
   9  -3 -10    2.22    4.33
   9  -3 -10    3.68    4.24
  -9   3  11  163.58   22.28
   9  -3 -11  189.16   23.01
  -9   3  12   22.71    6.69
   9  -3 -12   31.27    7.19
  -9   3  13    8.15    4.90
   9  -3 -13    4.73    4.31
  -9   3  14   -0.00    4.39
   9  -3 -14    4.30    4.14
   9  -3 -15   86.47   13.23
   9  -3 -16   17.33    5.60
   9  -3 -17   36.06    7.84
   9  -3 -18    4.35    3.75
   9  -3 -19    1.40    3.61
   9  -3 -20   20.74    5.98
   9   3 -20   17.41    2.81
   9  -3 -21   64.28   11.24
   9   3 -21   66.59    7.75
   9  -3 -22   14.65    5.16
   9   3 -22   11.12    2.41
   9  -3 -23   15.69    5.28
   9   3 -23   10.17    2.36
   9  -3 -24    0.19    3.47
   9   3 -24    0.05    1.55
   9  -3 -25   16.48    5.86
   9   3 -25   12.67    3.04
   9  -3 -26    3.78    4.57
   9   3 -26    7.23    2.59
   9  -3 -27    3.63    4.31
   9   3 -27    4.70    2.64
   9  -3 -28   -0.00    4.57
   9   3 -28    1.50    2.30
   9  -3 -29    0.15    3.64
   9   3 -29    1.56    2.14
   9  -3 -30   -0.00    4.02
   9   3 -30    0.52    2.36
   9  -3 -31   14.93    6.21
   9   3 -31    8.57    3.40
   9  -3 -32   -0.00    4.07
   9   3 -32    0.96    2.57
   9  -3 -33    2.90    4.37
   9   3 -33    1.80    2.93
   9  -3 -34    3.27    4.24
   9   3 -34    0.95    2.63
   9   3 -35    3.38    3.13
   9   3 -36    0.35    2.80
   9   3 -37    2.61    3.72
  -9   4   1    3.73    4.79
   9  -4  -1    2.72    4.60
   9   4  -1    0.00    3.26
   9   4  -1    4.21    3.92
   9   4  -1    2.91    3.70
  -9   4   2   67.50   12.15
   9  -4  -2   51.86   10.96
   9   4  -2   48.26    9.23
   9   4  -2   69.34    9.99
   9   4  -2   51.39    9.67
  -9   4   3   67.34   12.33
   9  -4  -3   54.40   11.53
   9   4  -3   65.21    9.93
   9   4  -3   52.18    9.37
   9   4  -3   67.61   10.52
  -9   4   4   59.24   10.48
   9  -4  -4   12.01    7.75
   9   4  -4   59.67    8.61
   9   4  -4   69.19    9.54
  -9   4   5  109.18   15.50
   9  -4  -5   84.86   14.66
   9   4  -5  113.60   13.07
   9   4  -5   99.14   13.03
  -9  -4   5   79.83    9.82
  -9   4   6    3.76    4.48
   9  -4  -6    0.00    4.34
   9   4  -6   -0.00    2.60
   9   4  -6   -0.00    2.65
  -9   4   7   81.48   13.56
   9  -4  -7   90.38   13.88
   9   4  -7   72.89   10.52
   9   4  -7   76.09   11.06
  -9   4   8  108.71   16.84
   9  -4  -8  124.34   16.50
   9  -4  -8  144.92   18.34
   9   4  -8  101.55   14.39
  -9   4   9   75.81   13.30
   9  -4  -9  105.68   13.67
   9  -4  -9   69.39   13.35
   9   4  -9   79.90   11.10
  -9   4  10   -0.00    4.15
   9  -4 -10   -0.00    3.58
   9  -4 -10   -0.00    4.65
  -9   4  11    2.78    4.45
   9  -4 -11    6.95    4.19
   9  -4 -11   12.78    5.40
  -9   4  12    1.29    4.38
   9  -4 -12    2.73    4.23
  -9   4  13   69.35   11.77
   9  -4 -13   50.95   10.57
  -9   4  14   11.96    5.64
   9  -4 -14   12.56    5.63
  -9   4  15   46.87    9.56
   9  -4 -15   36.35    8.70
   9  -4 -16    0.44    3.48
   9  -4 -17   37.27    8.62
   9  -4 -18   90.72   14.29
   9  -4 -19   55.96   10.51
   9  -4 -20    1.19    3.90
   9  -4 -21    0.00    3.41
   9  -4 -22    2.11    4.00
   9  -4 -23   26.88    8.41
   9   4 -23   45.31    5.26
   9  -4 -24   15.37    5.92
   9  -4 -25   11.02    4.83
   9   4 -25    3.94    1.99
   9  -4 -26    0.00    3.50
   9   4 -26    0.76    1.64
   9  -4 -27    1.61    4.24
   9   4 -27    1.21    1.96
   9  -4 -28    2.76    4.65
   9   4 -28    6.37    2.62
   9  -4 -29   19.29    7.01
   9   4 -29   11.81    3.42
   9  -4 -30    6.71    5.26
   9   4 -30    0.10    2.18
   9  -4 -31    3.09    4.95
   9   4 -31    4.96    2.91
   9  -4 -32   -0.00    4.37
   9   4 -32   -0.00    2.40
   9  -4 -33    4.20    4.66
   9   4 -33    6.08    3.13
   9   4 -34    2.33    2.48
   9   4 -35    9.72    4.04
   9   4 -36    0.00    2.50
   9   4 -37   -0.00    3.18
   9  -5  -1  162.74   22.46
   9   5  -1  165.34   20.07
   9   5  -1  141.57   19.17
   9   5  -1  138.10   19.60
  -9   5   2  100.38   14.47
   9  -5  -2   70.68   13.23
   9   5  -2   53.49   10.21
   9   5  -2   63.57   10.55
   9   5  -2   67.72   11.19
  -9   5   3   19.40    7.63
   9  -5  -3    3.30    4.30
   9   5  -3   14.11    5.01
   9   5  -3    6.47    4.17
  -9   5   4   89.20   14.57
   9  -5  -4   65.87   13.11
   9   5  -4   93.79   11.87
   9   5  -4   57.37   10.72
  -9   5   5   52.85   10.08
   9  -5  -5   31.74    8.63
   9   5  -5   46.33    7.25
   9   5  -5   33.51    6.94
  -9  -5   5   25.96    4.17
  -9   5   6   56.42   11.21
   9   5  -6   39.57    7.48
   9   5  -6   45.87    8.03
  -9   5   7  119.96   16.62
   9  -5  -7   91.35   15.28
   9   5  -7   87.31   12.68
  -9   5   8    2.26    5.09
   9  -5  -8    3.95    4.75
   9   5  -8    6.78    3.14
  -9   5   9    0.00    4.70
   9  -5  -9    2.86    4.45
   9   5  -9    0.00    2.19
  -9   5  10    0.00    4.78
   9  -5 -10    6.75    4.81
   9   5 -10    2.38    2.48
  -9   5  11   69.93   12.57
   9  -5 -11   80.63   12.86
   9   5 -11   57.08    8.64
  -9   5  12   43.31    9.73
   9  -5 -12   22.73    7.69
   9   5 -12   33.61    5.42
  -9   5  13    0.98    4.74
   9  -5 -13    0.74    3.76
  -9   5  14   18.21    7.06
   9  -5 -14   23.49    7.19
  -9   5  15   16.28    6.29
   9  -5 -15   21.37    6.85
   9  -5 -16   43.76    8.85
   9   5 -16   25.93    4.26
   9  -5 -17   14.61    7.17
   9   5 -17   43.62    5.11
   9  -5 -18    3.49    4.89
   9   5 -18    8.14    1.92
   9  -5 -19    1.69    3.79
   9   5 -19    0.78    1.21
   9  -5 -20    1.20    4.29
   9  -5 -21   47.44   10.14
   9  -5 -22   30.26    8.22
   9  -5 -23    7.97    5.30
   9  -5 -24    3.19    3.61
   9  -5 -25    1.44    4.41
   9  -5 -26   20.18    7.39
   9  -5 -27   20.95    7.48
   9  -5 -28   10.71    5.99
   9  -5 -29   -0.00    4.30
   9  -5 -30    4.28    4.55
   9  -5 -31    5.34    5.28
   9  -5 -32   -0.00    4.38
   9   5 -34    1.19    2.58
   9   5 -35    0.92    2.36
   9   5 -36   -0.00    2.55
   9  -6  -1    0.32    5.01
   9   6  -1   -0.00    3.45
   9   6  -1   -0.00    3.97
   9  -6  -2  127.60   19.53
   9   6  -2  115.57   16.20
   9   6  -2  111.51   16.36
   9  -6  -3   36.82    9.69
   9   6  -3   40.32    7.74
   9   6  -3   25.59    6.96
   9  -6  -4   31.60    9.11
   9   6  -4   34.38    7.19
   9   6  -4   30.62    7.13
   9  -6  -5   35.38    9.33
   9   6  -5   25.74    6.45
   9  -6  -6   24.83    8.04
   9   6  -6   12.76    4.41
   9  -6  -7   19.74    7.91
   9  -6  -8  108.56   17.38
  -9   6   9   12.24    6.06
   9  -6  -9   17.50    7.14
  -9   6  10   -0.00    4.76
   9  -6 -10   -0.00    3.84
  -9   6  11   -0.00    4.89
   9  -6 -11   -0.00    3.79
  -9   6  12   37.51    9.41
   9  -6 -12   18.09    7.08
  -9   6  13   34.10    8.85
   9  -6 -13   18.71    7.12
  -9   6  14   68.66   11.94
   9  -6 -14   35.20    9.38
  -9   6  15   17.97    7.40
   9  -6 -15   12.79    6.36
  -9   6  16    4.27    5.67
   9  -6 -16    0.61    5.03
   9  -6 -17   17.71    6.76
   9  -6 -18   47.53   10.28
   9  -6 -19    6.75    5.62
   9  -6 -20    3.48    4.62
   9  -6 -21    9.01    5.79
   9  -6 -22    3.52    4.96
   9  -6 -23    6.53    5.56
   9  -6 -24   22.48    7.31
   9  -6 -25   10.40    6.35
   9  -6 -26    4.66    5.09
   9  -6 -27   -0.00    4.15
   9  -6 -28    1.46    5.23
   9  -6 -29    3.50    5.05
   9  -6 -30   10.18    5.97
   9  -6 -31    0.00    4.27
  -9   7   1   12.43    7.03
   9  -7  -1   12.93    7.06
   9   7  -1   31.33    7.38
  -9   7   2   10.48    6.24
   9  -7  -2    7.11    6.10
   9   7  -2    4.44    4.58
  -9   7   3   -0.00    5.22
   9  -7  -3   -0.00    4.70
   9   7  -3   -0.00    3.61
  -9   7   4   29.64    8.64
   9  -7  -4   23.96    9.10
  -9   7   5    0.00    5.40
   9  -7  -5   10.78    6.13
  -9   7   6   65.06   13.53
   9  -7  -6   67.11   13.72
  -9   7   7    7.74    6.54
   9  -7  -7    0.87    5.64
  -9   7   8    3.43    5.33
   9  -7  -8   -0.00    5.34
   9  -7  -9   14.15    6.61
   9  -7 -10   27.46    8.34
   9  -7 -11   27.89    8.88
   9  -7 -12   57.21   12.20
   9  -7 -13    0.66    4.69
   9  -7 -14   -0.00    4.61
   9  -7 -15    3.85    4.51
   9  -7 -16   42.54   10.09
   9  -7 -17    2.12    4.82
   9  -7 -18    4.66    4.25
   9  -7 -19    2.12    4.23
   9  -7 -20    7.48    6.26
   9  -7 -21    9.92    6.20
   9  -7 -22   10.11    6.79
   9  -7 -23   -0.00    3.78
   9  -7 -24    0.00    5.06
   9  -7 -25    6.52    5.48
   9  -7 -26   20.03    7.24
   9  -7 -27   -0.00    4.39
   9  -7 -28    8.32    5.82
   9  -7 -29   -0.00    4.31
   9  -7 -30    5.42    5.09
  -9   8   1   14.32    8.12
   9  -8  -1   31.58    9.56
   9   8  -1   20.09    6.55
  -9   8   2   40.27   10.25
   9  -8  -2   16.29    8.43
   9   8  -2   19.89    6.51
  -9   8   3    4.60    6.68
   9  -8  -3    0.39    4.26
  -9   8   4   69.67   14.40
   9  -8  -4   71.99   14.42
  -9   8   5   -0.00    5.37
   9  -8  -5   10.16    6.56
  -9   8   6    4.05    5.72
   9  -8  -6    0.41    5.88
  -9   8   7    3.60    5.87
   9  -8  -7   11.87    6.75
  -9   8   8   75.91   15.23
   9  -8  -8   88.40   15.81
  -9   8   9   12.40    7.16
   9  -8  -9   23.24    8.49
  -9   8  10   11.77    6.53
   9  -8 -10   19.32    7.53
  -9   8  11    4.14    6.01
   9  -8 -11    2.79    5.17
  -9   8  12   15.44    7.55
   9  -8 -12   14.83    7.32
  -9   8  13    7.27    5.95
   9  -8 -13   10.13    5.49
  -9   8  14   21.30    8.54
   9  -8 -14   38.19    9.91
  -9   8  15   -0.00    5.23
   9  -8 -15    0.00    5.09
  -9   8  16    0.00    4.34
   9  -8 -16    0.00    4.81
  -9   8  17    3.94    5.57
   9  -8 -17    6.13    5.86
  -9   8  18   34.52    9.32
   9  -8 -18   32.19    9.29
   9  -8 -19    2.93    6.26
   9  -8 -20   13.80    6.63
   9  -8 -21    2.08    5.30
   9  -8 -22    4.20    5.58
   9  -8 -23   -0.00    4.94
   9  -8 -24   15.79    7.06
   9  -8 -25   -0.00    5.43
   9  -8 -26    7.46    6.67
   9  -8 -27    1.68    5.55
   9  -8 -28   14.95    6.93
   9  -8 -29    2.81    5.49
  -9   9   1   10.74    7.05
   9  -9  -1    3.48    5.41
   9   9  -1    1.63    4.20
  -9   9   2   41.61   10.94
   9  -9  -2   28.45    9.98
  -9   9   3    0.78    5.29
   9  -9  -3    0.00    5.24
  -9   9   4   17.38    7.35
   9  -9  -4   11.44    6.56
  -9   9   5    1.71    5.86
   9  -9  -5    0.94    5.27
  -9   9   6   70.57   14.21
   9  -9  -6   54.85   12.96
  -9   9   7    2.59    5.81
   9  -9  -7    1.30    4.74
  -9   9   8   -0.00    4.98
   9  -9  -8    0.66    5.18
  -9   9   9    6.86    6.68
   9  -9  -9   -0.00    5.31
  -9   9  10   11.02    6.69
   9  -9 -10   14.18    7.37
  -9   9  11    0.10    5.03
   9  -9 -11    2.52    5.70
  -9   9  12   30.32    9.45
   9  -9 -12   41.53   10.92
  -9   9  13    0.49    4.89
   9  -9 -13    4.03    5.47
  -9   9  14    9.18    6.42
   9  -9 -14   -0.00    3.95
  -9   9  15    2.95    6.06
   9  -9 -15   -0.00    5.34
  -9   9  16   44.95   11.41
   9  -9 -16   38.37   10.70
  -9   9  17   -0.00    5.05
   9  -9 -17   -0.00    4.75
  -9   9  18    3.27    5.14
   9  -9 -18    0.00    3.76
  -9   9  19    6.88    5.93
   9  -9 -19    1.88    5.17
   9  -9 -20    5.50    6.08
   9  -9 -21    0.00    5.05
   9  -9 -22   12.36    6.68
   9  -9 -23    1.09    4.13
   9  -9 -24    1.78    5.55
   9  -9 -25    1.50    4.84
   9  -9 -26   11.04    7.24
   9  -9 -27    3.00    5.95
  -9  10   1    1.12    5.56
   9 -10  -1   -0.00    4.97
  -9  10   2   20.30    9.11
   9 -10  -2   17.74    8.74
  -9  10   3   -0.00    6.51
   9 -10  -3    5.62    6.44
  -9  10   4   26.71   10.19
   9 -10  -4   43.79   11.66
  -9  10   5   -0.00    5.52
   9 -10  -5   -0.00    5.85
  -9  10   6    9.64    6.30
   9 -10  -6    2.87    6.11
  -9  10   7    4.74    6.15
   9 -10  -7   11.98    7.20
  -9  10   8   36.04   10.48
   9 -10  -8   24.99    9.74
  -9  10   9   10.14    6.56
   9 -10  -9   14.64    7.83
  -9  10  10    2.95    5.78
   9 -10 -10   -0.00    7.04
  -9  10  11    2.77    5.72
   9 -10 -11   -0.00    6.07
  -9  10  12    7.39    6.48
   9 -10 -12    3.90    6.30
  -9  10  13    3.09    5.16
   9 -10 -13   -0.00    5.04
  -9  10  14   26.67    9.05
   9 -10 -14   13.54    9.00
  -9  10  15    0.06    4.93
   9 -10 -15   -0.00    4.49
  -9  10  16    3.67    6.06
   9 -10 -16   -0.00    5.08
  -9  10  17    4.36    5.50
   9 -10 -17   -0.00    4.95
  -9  10  18   26.73    9.04
   9 -10 -18   17.74    7.91
  -9  10  19    2.82    5.60
   9 -10 -19   -0.00    4.57
   9 -10 -20   -0.00    5.51
   9 -10 -21   -0.00    5.28
   9 -10 -22    0.00    5.35
   9 -10 -23   -0.00    4.01
   9 -10 -24    7.39    6.29
   9 -10 -25   -0.00    5.02
   9 -10 -26   -0.00    5.11
  -9  11   1    1.74    5.61
   9 -11  -1    2.85    5.07
  -9  11   2   54.69   13.51
   9 -11  -2   42.40   11.95
  -9  11   3    3.37    6.36
   9 -11  -3    3.85    5.34
  -9  11   4   33.92   11.39
   9 -11  -4   19.29    8.94
  -9  11   5    2.50    6.94
   9 -11  -5    2.17    6.68
  -9  11   6   39.48   10.99
   9 -11  -6   19.50    9.63
  -9  11   7    2.10    5.83
   9 -11  -7    0.49    4.63
  -9  11   8    3.04    6.22
   9 -11  -8   -0.00    6.00
  -9  11   9    2.92    6.73
  -9  11  10   26.31   10.02
   9 -11 -10   29.88   10.11
  -9  11  11   -0.00    6.12
   9 -11 -11    0.85    5.92
  -9  11  12   27.84    9.45
   9 -11 -12   15.10    7.50
  -9  11  13    1.92    5.77
   9 -11 -13    7.11    6.22
  -9  11  14    2.42    5.41
   9 -11 -14    0.92    5.34
  -9  11  15    0.00    5.79
   9 -11 -15    2.31    5.08
  -9  11  16   24.50    9.70
   9 -11 -16   27.09    9.47
  -9  11  17   -0.00    6.10
   9 -11 -17    1.93    5.30
  -9  11  18    3.73    5.92
   9 -11 -18    4.20    5.93
  -9  11  19    2.44    5.67
   9 -11 -19    1.54    5.01
  -9  11  20    5.88    6.07
   9 -11 -20    0.00    7.14
   9 -11 -21    2.22    5.53
   9 -11 -22    8.41    7.37
   9 -11 -23    0.00    5.70
   9 -11 -24    1.38    5.65
  -9  12   1    3.25    6.35
   9 -12  -1    5.07    5.39
  -9  12   2    0.46    5.88
   9 -12  -2    0.00    5.65
  -9  12   3    0.00    5.20
   9 -12  -3    0.09    5.47
  -9  12   4   14.36    8.25
   9 -12  -4   26.15   10.45
  -9  12   5   -0.00    5.62
   9 -12  -5   -0.00    6.68
  -9  12   6    5.33    6.12
   9 -12  -6   -0.00    5.41
  -9  12   7    0.70    6.05
   9 -12  -7    6.73    6.90
  -9  12   8   21.72   10.29
   9 -12  -8   17.51    8.50
  -9  12   9    2.51    6.92
   9 -12  -9    4.56    6.70
  -9  12  10    5.93    6.85
   9 -12 -10    0.00    6.22
  -9  12  11    4.46    7.63
   9 -12 -11   10.04    7.19
  -9  12  12    4.58    6.46
   9 -12 -12   -0.00    5.07
  -9  12  13    9.65    6.88
   9 -12 -13    0.42    5.84
  -9  12  14   17.68    8.75
   9 -12 -14   14.96    7.93
  -9  12  15    3.50    6.94
   9 -12 -15   -0.00    5.12
  -9  12  16    4.34    6.78
   9 -12 -16   -0.00    4.92
  -9  12  17    2.54    5.69
   9 -12 -17    1.70    5.83
  -9  12  18   10.07    7.12
   9 -12 -18    2.61    5.78
  -9  12  19    0.00    6.30
   9 -12 -19    2.39    5.00
  -9  12  20    2.52    6.28
   9 -12 -20    1.18    5.45
   9 -12 -21    0.00    5.73
   9 -12 -22    3.98    5.70
  -9  13   1    6.07    7.93
   9 -13  -1    0.00    5.74
  -9  13   2   10.43    7.77
   9 -13  -2    0.00    5.13
  -9  13   3   -0.00    6.24
   9 -13  -3    0.00    6.10
  -9  13   4   -0.00    7.21
   9 -13  -4   -0.00    5.54
  -9  13   5    3.89    7.07
   9 -13  -5   11.06    7.51
  -9  13   6    6.34    6.63
   9 -13  -6    5.23    6.44
  -9  13   7    2.99    6.14
   9 -13  -7   -0.00    5.95
  -9  13   8    5.76    6.62
   9 -13  -8   11.38    8.31
  -9  13   9    4.99    7.50
   9 -13  -9    5.61    6.22
  -9  13  10   10.93    7.95
   9 -13 -10   14.09    7.86
  -9  13  11    0.86    5.47
   9 -13 -11    6.04    6.49
  -9  13  12    4.30    6.98
   9 -13 -12   -0.00    5.95
  -9  13  13   -0.00    5.83
   9 -13 -13   -0.00    5.98
  -9  13  14    1.60    6.33
   9 -13 -14    0.00    5.84
  -9  13  15   -0.00    6.65
   9 -13 -15    4.49    6.15
  -9  13  16    7.53    8.13
   9 -13 -16   12.56    7.85
  -9  13  17    5.95    7.14
   9 -13 -17    0.55    6.35
  -9  13  18    4.51    6.25
   9 -13 -18   -0.00    5.39
  -9  13  19    3.09    6.63
   9 -13 -19    0.00    6.77
  -9  13  20    3.28    5.95
   9 -13 -20    1.27    5.82
  -9  13  21    1.34    6.00
  -9  14   1    2.08    7.15
   9 -14  -1    8.00    7.88
  -9  14   2    0.00    5.93
   9 -14  -2    3.24    6.11
  -9  14   3    5.11    7.44
   9 -14  -3    7.41    7.09
  -9  14   4    0.00    5.93
   9 -14  -4    8.09    6.89
  -9  14   5   -0.00    6.88
   9 -14  -5    1.38    6.17
  -9  14   6    1.85    6.41
   9 -14  -6    0.74    6.63
  -9  14   7    3.41    5.86
   9 -14  -7    0.75    6.02
  -9  14   8    0.00    6.18
   9 -14  -8    2.55    6.84
  -9  14   9    5.15    7.23
   9 -14  -9   -0.00    5.69
  -9  14  10    4.70    7.99
   9 -14 -10    3.02    6.35
  -9  14  11   -0.00    7.36
   9 -14 -11    2.06    6.98
  -9  14  12   -0.00    7.49
   9 -14 -12    4.13    7.12
  -9  14  13    0.00    6.22
   9 -14 -13   -0.00    6.19
  -9  14  14    0.00    6.71
   9 -14 -14    7.56    7.25
  -9  14  15    0.00    6.61
   9 -14 -15    3.19    6.70
  -9  14  16   -0.00    6.71
   9 -14 -16    7.43    6.74
  -9  14  17    4.96    6.58
   9 -14 -17   -0.00    5.44
  -9  14  18    1.63    6.29
  -9  14  19    2.01    5.92
  -9  14  20   -0.00    6.40
  -9  14  21    8.50    7.66
  -9  15   1   -0.00    6.68
  -9  15   2    3.12    6.75
  -9  15   3   -0.00    7.01
  -9  15   4   -0.00    6.43
  -9  15   5    0.62    6.27
   9 -15  -5    3.31    7.12
  -9  15   6    1.35    7.31
   9 -15  -6    2.15    7.07
  -9  15   7    2.61    5.13
   9 -15  -7    2.99    6.94
  -9  15   8   -0.00    6.69
   9 -15  -8    0.00    7.29
  -9  15   9    5.18    7.48
   9 -15  -9    4.01    6.93
  -9  15  10   -0.00    7.09
   9 -15 -10    3.77    6.91
  -9  15  11    4.73    6.95
   9 -15 -11    0.63    6.57
  -9  15  12   -0.00    6.83
   9 -15 -12    3.19    6.94
  -9  15  13    3.00    6.64
   9 -15 -13   -0.00    6.32
   9 -15 -14   -0.00    6.13
   9 -15 -15    6.57    7.22
   9 -16 -11   -0.00    7.30
   9 -16 -12    5.42    8.25
  -8   0   1   -0.00    3.09
   8   0  -1   -0.00    3.69
   8   0  -1   -0.00    2.75
  -8   0   2  537.89   61.45
   8   0  -2  640.90   62.03
   8   0  -2  549.16   62.00
  -8   0   3   -0.00    3.20
   8   0  -3    1.12    3.21
   8   0  -3    0.00    2.93
  -8   0   4  110.12   13.99
   8   0  -4   89.70   13.35
   8   0  -4  103.17   14.14
  -8   0   5   -0.00    2.68
   8   0  -5    1.52    2.88
   8   0  -5   -0.00    2.77
  -8   0   6   94.86   13.10
   8   0  -6  101.19   13.29
   8   0  -6  103.66   13.86
  -8   0   7   -0.00    2.70
  -8   0   7    1.10    1.52
   8   0  -7   -0.00    2.80
   8   0  -7    1.26    2.88
  -8   0   8  262.23   24.41
  -8   0   8  208.26   21.44
  -8   0   8  183.77   21.28
   8   0  -8  252.68   24.08
   8   0  -8  237.96   24.70
  -8   0   9    2.10    2.39
   8   0  -9    1.33    2.14
   8   0  -9    0.00    2.40
  -8   0  10    1.78    2.46
   8   0 -10   -0.00    2.45
   8   0 -10    0.00    2.51
  -8   0  11    1.39    2.52
   8   0 -11    1.94    2.28
   8   0 -11    0.55    2.50
  -8   0  12  219.44   22.83
   8   0 -12  194.52   22.31
   8   0 -12  195.46   23.09
  -8   0  13    1.47    2.12
   8   0 -13    0.93    2.00
   8   0 -13    1.85    2.57
   8   0 -18  132.62   16.18
   8   0 -19   -0.00    2.48
   8   0 -20   11.01    3.62
   8   0 -21    0.49    2.28
   8   0 -22   71.74   10.31
   8   0 -23   -0.00    2.14
   8   0 -24   20.36    4.96
   8   0 -25    4.58    3.11
   8   0 -26   -0.00    2.67
   8   0 -27   -0.00    2.55
   8   0 -28   55.52    9.30
   8   0 -29    1.88    2.84
   8   0 -30    5.00    3.98
   8   0 -31    3.29    3.51
   8   0 -32    8.45    4.36
   8   0 -33    0.18    3.52
   8   0 -34   10.69    5.01
   8   0 -35   -0.00    3.67
   8   0 -36    0.00    3.28
   8   0 -37    0.83    3.57
  -8   1   1   89.31   12.58
   8  -1  -1   96.20   12.76
   8  -1  -1   68.80   12.40
   8   1  -1   79.93   11.61
   8   1  -1   61.23   11.31
  -8  -1   1   78.17   12.18
  -8   1   2    2.36    3.43
   8  -1  -2    4.02    4.03
   8  -1  -2    5.41    3.85
   8   1  -2    2.73    3.06
   8   1  -2    3.04    3.75
  -8  -1   2    4.12    3.59
  -8   1   3    2.00    3.33
   8  -1  -3   10.72    4.16
   8  -1  -3    6.77    4.41
   8   1  -3    3.89    3.45
   8   1  -3    5.54    3.43
  -8  -1   3    3.67    3.48
  -8   1   4   50.13    8.50
   8  -1  -4   57.01    8.74
   8  -1  -4   55.02    8.98
   8   1  -4   43.43    7.55
   8   1  -4   34.73    7.56
  -8  -1   4   44.99    7.81
  -8  -1   4   37.98    6.59
  -8   1   5    7.56    4.04
   8  -1  -5    6.76    3.73
   8  -1  -5    5.33    3.34
   8   1  -5    7.54    3.50
   8   1  -5    7.60    3.98
  -8  -1   5    7.06    3.39
  -8  -1   5    9.59    2.58
  -8   1   6  109.95   13.50
   8  -1  -6   89.85   12.74
   8  -1  -6   88.09   13.11
   8   1  -6  103.56   12.55
   8   1  -6   99.57   12.75
  -8  -1   6   92.69   12.30
  -8  -1   6   94.44   10.58
  -8  -1   6   83.95   10.35
  -8   1   7    8.23    3.73
   8  -1  -7   10.52    3.79
   8  -1  -7    4.19    3.16
   8   1  -7    5.15    3.26
   8   1  -7    3.56    3.05
  -8  -1   7    4.61    3.00
  -8   1   8    2.89    3.18
   8  -1  -8    7.45    3.44
   8  -1  -8    0.00    3.08
   8   1  -8    0.53    2.42
   8   1  -8    2.95    2.76
  -8  -1   8    4.36    2.62
  -8   1   9   17.25    4.81
   8  -1  -9   15.05    4.14
   8  -1  -9   14.96    4.65
   8   1  -9   13.50    3.50
   8   1  -9   13.07    4.12
  -8  -1   9   16.95    3.80
  -8   1  10  160.29   19.70
   8  -1 -10  199.75   20.01
   8  -1 -10  163.84   20.15
   8   1 -10  160.67   18.41
   8   1 -10  160.59   19.07
  -8  -1  10  155.45   18.45
  -8   1  11    6.53    3.51
   8  -1 -11    9.65    3.37
   8   1 -11   10.22    2.56
   8   1 -11    9.11    3.00
  -8  -1  11    6.27    2.37
  -8   1  12   12.00    4.07
   8  -1 -12    6.58    3.30
   8   1 -12   12.71    2.62
   8   1 -12    9.39    3.06
  -8  -1  12   10.25    2.70
  -8   1  13    2.19    2.69
   8  -1 -13   -0.00    2.47
   8   1 -13    0.65    1.98
  -8   1  14   75.72   10.57
   8   1 -14   76.08    9.71
  -8   1  15   61.16    8.91
   8   1 -15   55.91    7.73
   8  -1 -16   92.69   12.57
   8  -1 -17    0.00    2.28
   8  -1 -18    1.74    2.86
   8  -1 -19    8.69    3.87
   8  -1 -20   21.43    5.38
   8   1 -20   21.46    4.30
   8  -1 -21    0.84    2.92
   8   1 -21    0.99    1.99
   8  -1 -22   89.41   11.68
   8   1 -22   67.91    9.85
   8  -1 -23    0.87    2.96
   8   1 -23    0.86    2.46
   8  -1 -24   18.58    5.04
   8   1 -24    9.21    3.50
   8  -1 -25    0.00    2.47
   8   1 -25   -0.00    2.45
   8  -1 -26   13.48    4.62
   8   1 -26   13.40    4.07
   8  -1 -27    4.50    3.53
   8   1 -27    0.08    2.52
   8  -1 -28    1.70    3.03
   8   1 -28    1.87    3.01
   8  -1 -29   -0.00    2.90
   8   1 -29   -0.00    2.97
   8  -1 -30   12.99    5.23
   8   1 -30   23.93    5.56
   8  -1 -31    2.61    3.71
   8   1 -31    0.00    3.09
   8  -1 -32   18.05    5.79
   8   1 -32    9.21    4.58
   8  -1 -33   -0.00    3.74
   8   1 -33   -0.00    3.00
   8  -1 -34    5.59    4.11
   8   1 -34    0.43    3.06
   8  -1 -35   -0.00    3.14
   8   1 -35    4.44    3.68
   8  -1 -36   12.22    5.21
   8   1 -36   11.39    5.06
   8   1 -37    1.32    3.01
  -8   2   1    0.00    3.45
   8  -2  -1   -0.00    3.27
   8  -2  -1   -0.00    3.53
   8   2  -1   -0.00    3.13
   8   2  -1    0.00    3.10
  -8  -2   1   -0.00    3.64
  -8  -2   1   -0.00    2.48
  -8   2   2   68.43   12.14
   8  -2  -2   78.83   12.22
   8  -2  -2   89.10   13.31
   8   2  -2   74.65   11.22
   8   2  -2   98.14   12.68
  -8  -2   2   74.49   11.61
  -8  -2   2   81.16   10.95
  -8   2   3    6.48    4.53
   8  -2  -3   18.43    5.32
   8  -2  -3   16.27    5.53
   8   2  -3    8.40    3.66
   8   2  -3   10.63    4.13
  -8  -2   3    9.13    3.99
  -8  -2   3   11.30    3.35
  -8   2   4   54.40    8.99
   8  -2  -4   45.70    8.34
   8  -2  -4   39.22    8.57
   8   2  -4   48.24    7.37
   8   2  -4   36.14    7.25
  -8  -2   4   35.89    7.20
  -8  -2   4   39.68    6.10
  -8   2   5   17.65    5.23
   8  -2  -5    6.73    4.02
   8  -2  -5   11.44    5.08
   8   2  -5   10.25    3.66
   8   2  -5   10.88    3.77
  -8  -2   5    6.68    3.52
  -8  -2   5   10.41    2.41
  -8  -2   5    8.38    2.17
  -8   2   6   89.01   13.22
   8  -2  -6   81.33   12.51
   8   2  -6   99.17   12.04
   8   2  -6   83.42   11.89
  -8  -2   6   97.16   12.14
  -8   2   7   44.20    8.27
   8  -2  -7   49.03    7.92
   8   2  -7   47.79    7.02
   8   2  -7   32.87    6.73
  -8  -2   7   45.21    6.96
  -8   2   8  123.84   16.68
   8  -2  -8  135.45   16.45
   8   2  -8  122.47   14.91
   8   2  -8  123.79   15.35
  -8  -2   8  129.61   15.08
  -8   2   9   12.24    4.79
   8  -2  -9   15.57    4.43
   8   2  -9   13.26    3.09
   8   2  -9    8.75    3.12
  -8  -2   9   11.04    2.85
  -8   2  10   -0.00    3.41
   8  -2 -10   -0.00    2.78
   8   2 -10    0.67    1.58
   8   2 -10   -0.00    1.53
   8   2 -10    0.22    1.88
  -8  -2  10    0.75    1.73
  -8   2  11   -0.00    3.27
   8  -2 -11    0.00    2.64
   8   2 -11    2.36    1.47
   8   2 -11    1.65    1.41
   8   2 -11    2.97    2.15
  -8   2  12   69.24   10.18
   8  -2 -12   64.76    9.36
   8   2 -12   57.10    7.98
  -8   2  13   35.66    7.33
   8  -2 -13   33.67    6.62
   8   2 -13   41.68    5.59
  -8   2  14   25.37    6.18
   8  -2 -14   33.17    6.09
   8  -2 -14   36.13    6.97
   8   2 -14   29.38    4.54
  -8   2  15   19.05    5.93
   8  -2 -15   22.11    5.60
   8   2 -15   23.58    3.70
  -8   2  16   33.62    7.15
   8  -2 -16   40.19    7.38
   8   2 -16   30.03    4.49
   8  -2 -17   21.05    5.79
   8   2 -17   29.31    4.18
   8  -2 -18  177.19   22.11
   8  -2 -19    3.93    3.21
   8  -2 -20   -0.00    3.10
   8  -2 -21    0.00    3.29
   8   2 -21    0.79    1.85
   8  -2 -22   47.65    8.11
   8   2 -22   30.82    5.28
   8  -2 -23    1.32    3.18
   8   2 -23    2.73    2.09
   8  -2 -24    9.02    4.26
   8   2 -24    3.50    2.42
   8  -2 -25    0.00    2.97
   8   2 -25   -0.00    2.23
   8  -2 -26    1.79    3.35
   8   2 -26    1.58    2.61
   8  -2 -27    0.00    2.63
   8   2 -27   -0.00    2.22
   8  -2 -28   23.28    6.02
   8   2 -28   18.26    4.69
   8  -2 -29   -0.00    3.24
   8   2 -29    4.80    3.13
   8  -2 -30    9.23    4.22
   8   2 -30    6.38    3.53
   8  -2 -31   -0.00    2.77
   8   2 -31   -0.00    2.49
   8  -2 -32   10.48    5.26
   8   2 -32    4.88    3.77
   8  -2 -33    4.11    4.18
   8   2 -33    1.45    3.19
   8  -2 -34   11.82    5.21
   8   2 -34    8.77    4.30
   8  -2 -35    0.00    3.69
   8   2 -35    1.98    3.43
   8  -2 -36   -0.00    3.52
   8   2 -36    4.30    3.76
   8   2 -37    4.30    4.00
  -8   3   1  110.28   15.69
   8  -3  -1   96.96   14.83
   8   3  -1  106.98   13.94
  -8  -3   1  100.78   14.23
  -8  -3   1   93.82   13.24
  -8   3   2    0.01    3.87
   8  -3  -2    0.45    3.43
   8   3  -2   -0.00    3.16
   8   3  -2    3.87    3.01
   8   3  -2    0.84    3.03
  -8  -3   2    3.29    3.13
  -8  -3   2    1.45    2.45
  -8   3   3   53.76   10.03
   8  -3  -3   54.06    9.78
   8   3  -3   56.98    8.80
   8   3  -3   48.97    8.18
   8   3  -3   55.98    9.01
  -8  -3   3   45.45    8.38
  -8  -3   3   51.59    7.54
  -8   3   4  152.70   20.30
   8  -3  -4  147.29   19.61
   8   3  -4  156.70   18.57
   8   3  -4  145.87   18.23
   8   3  -4  146.70   18.76
  -8  -3   4  149.30   18.62
  -8  -3   4  158.33   17.15
  -8   3   5   15.50    5.69
   8  -3  -5   22.05    5.53
   8   3  -5   16.06    4.13
   8   3  -5    8.10    3.61
   8   3  -5   18.83    4.69
  -8  -3   5   16.89    2.53
  -8  -3   5   10.41    2.24
  -8   3   6   54.93    9.44
   8  -3  -6   39.40    8.01
   8   3  -6   49.55    7.21
   8   3  -6   43.37    6.99
   8   3  -6   41.70    7.44
  -8   3   7   20.69    6.27
   8  -3  -7   12.32    4.85
   8   3  -7   25.60    4.37
   8   3  -7   18.07    4.06
   8   3  -7   18.76    4.37
  -8   3   8    9.71    4.90
   8  -3  -8    1.22    3.61
   8   3  -8    7.01    2.68
   8   3  -8    5.77    2.66
   8   3  -8    4.28    2.89
  -8   3   9    5.74    4.62
   8  -3  -9    4.47    3.50
   8   3  -9    5.11    2.19
   8   3  -9    0.00    1.99
   8   3  -9    2.11    2.40
  -8   3  10  110.54   14.56
   8  -3 -10  112.25   13.85
   8   3 -10   95.73   10.54
   8   3 -10   89.03   10.61
   8   3 -10   82.75   11.26
  -8   3  11  115.03   15.08
   8  -3 -11  117.37   14.28
   8   3 -11   89.15   11.74
  -8   3  12    3.01    4.25
   8  -3 -12    2.78    3.26
   8  -3 -12   -0.00    2.88
   8   3 -12    3.77    1.94
  -8   3  13    4.59    4.71
   8  -3 -13    2.93    3.54
   8  -3 -13   11.95    4.85
   8   3 -13    9.11    2.19
  -8   3  14   24.62    6.66
   8  -3 -14   27.99    6.14
   8  -3 -14   28.54    6.86
   8   3 -14   27.10    3.86
  -8   3  15   30.22    7.42
   8  -3 -15   35.69    7.54
   8   3 -15   35.11    4.41
  -8   3  16  100.83   14.11
   8  -3 -16  112.41   14.33
   8   3 -16   87.88    9.70
  -8   3  17    0.00    3.77
   8  -3 -17   -0.00    3.36
   8  -3 -18    3.56    4.13
   8   3 -18    4.10    1.24
   8  -3 -19   13.29    5.13
   8  -3 -20  118.21   16.70
   8  -3 -21   10.54    4.76
   8   3 -21    6.79    2.06
   8   3 -21    5.31    2.08
   8  -3 -22   14.83    5.35
   8   3 -22    9.73    2.53
   8  -3 -23   -0.00    3.67
   8   3 -23    0.55    1.65
   8  -3 -24   20.48    6.48
   8   3 -24   19.90    3.97
   8  -3 -25   13.83    5.61
   8   3 -25   17.43    3.73
   8  -3 -26    7.22    4.67
   8   3 -26    3.47    2.44
   8  -3 -27    2.48    3.70
   8   3 -27    0.45    2.14
   8  -3 -28    3.66    4.11
   8   3 -28   -0.00    2.10
   8  -3 -29   -0.00    3.35
   8   3 -29    1.47    2.43
   8  -3 -30   13.26    5.64
   8   3 -30   10.61    3.67
   8  -3 -31    3.12    4.24
   8   3 -31    0.13    2.43
   8  -3 -32    8.19    5.01
   8   3 -32   10.35    4.17
   8  -3 -33    2.12    3.44
   8   3 -33    3.57    3.10
   8  -3 -34    3.35    4.01
   8   3 -34    2.15    3.07
   8  -3 -35    1.40    3.68
   8   3 -35    0.76    3.12
   8   3 -36    5.45    3.65
   8   3 -37    3.52    3.65
  -8   4   1   97.22   14.34
   8   4  -1   75.45   11.75
   8   4  -1   76.18   11.70
  -8  -4   1   83.08   11.58
  -8   4   2   44.62    9.05
   8   4  -2   22.09    5.79
   8   4  -2   29.68    6.15
  -8  -4   2   33.00    5.95
  -8   4   3   16.15    5.98
   8   4  -3   13.24    4.68
   8   4  -3   22.41    5.13
  -8  -4   3   17.70    4.03
  -8   4   4  158.21   20.58
   8  -4  -4  154.41   19.51
   8   4  -4  162.86   18.42
   8   4  -4  144.11   17.98
  -8  -4   4  136.24   16.52
  -8   4   5    9.40    5.15
   8  -4  -5   12.09    4.93
   8   4  -5   11.64    3.84
   8   4  -5   15.46    4.10
  -8  -4   5    8.17    1.89
  -8  -4   5    8.26    1.91
  -8   4   6   39.56    9.01
   8  -4  -6   17.90    6.69
   8   4  -6   56.53    7.32
   8   4  -6   53.08    7.13
  -8   4   7  117.50   16.54
   8  -4  -7  104.53   15.25
   8   4  -7  112.00   13.49
   8   4  -7  132.06   13.85
   8   4  -7   87.79   13.46
  -8   4   8   23.03    7.46
   8  -4  -8   29.26    7.17
   8   4  -8   32.55    5.30
   8   4  -8   36.46    5.47
   8   4  -8   30.59    5.65
  -8   4   9   11.42    5.53
   8  -4  -9   15.41    4.99
   8  -4  -9    4.90    4.87
   8   4  -9   10.35    2.63
   8   4  -9    6.12    2.89
  -8   4  10    1.70    4.23
   8  -4 -10    0.19    3.38
   8  -4 -10    0.94    3.21
   8   4 -10    1.05    1.53
   8   4 -10    2.89    2.23
  -8   4  11    2.31    4.53
   8  -4 -11    9.58    4.60
   8  -4 -11    3.26    4.37
   8   4 -11    9.25    2.70
  -8   4  12  102.84   15.00
   8  -4 -12   90.85   13.80
   8  -4 -12  108.58   15.30
   8   4 -12   99.35   11.66
  -8   4  13   15.19    6.30
   8  -4 -13   13.67    5.27
   8  -4 -13   12.97    5.66
   8   4 -13   18.02    3.15
  -8   4  14   56.55   10.29
   8  -4 -14   69.71    9.90
   8  -4 -14   50.71    9.66
   8   4 -14   52.64    6.39
   8   4 -14   46.61    6.25
  -8   4  15   -0.00    3.95
   8  -4 -15   -0.00    4.13
   8   4 -15    1.19    1.17
   8   4 -15    0.72    1.23
  -8   4  16   17.38    6.24
   8  -4 -16   20.38    6.66
   8   4 -16   22.74    2.97
  -8   4  17   21.00    6.80
   8  -4 -17   29.37    7.15
  -8   4  18   90.99   14.25
   8  -4 -18  101.31   14.97
   8  -4 -19    6.42    4.54
   8  -4 -20   17.98    6.39
   8   4 -20   15.65    2.59
   8  -4 -21   -0.00    3.71
   8   4 -21    0.40    1.40
   8  -4 -22   20.60    6.69
   8  -4 -23   12.07    5.45
   8  -4 -24    6.63    4.92
   8  -4 -25    1.03    3.75
   8  -4 -26    1.55    3.79
   8  -4 -27    0.00    4.09
   8  -4 -28   13.42    5.83
   8  -4 -29    5.51    4.84
   8  -4 -30    0.46    4.00
   8  -4 -31   -0.00    4.20
   8  -4 -32   16.18    6.56
   8  -4 -33    9.34    5.49
   8  -4 -34    6.46    5.11
   8  -4 -35    1.85    4.05
   8   4 -35    3.32    3.11
   8   4 -36    4.11    3.17
   8   4 -37   -0.00    3.22
  -8   5   1   33.67    8.79
   8   5  -1   27.94    6.92
   8   5  -1   36.91    7.39
  -8  -5   1   39.47    6.99
  -8   5   2   21.05    7.29
   8   5  -2   34.82    6.88
   8   5  -2   30.26    6.41
  -8  -5   2   29.52    5.91
  -8   5   3  102.76   15.43
   8   5  -3   98.75   12.97
   8   5  -3   97.33   12.94
  -8  -5   3   78.67   11.52
  -8   5   4   16.88    6.71
   8   5  -4   18.76    4.88
   8   5  -4   14.44    4.55
  -8  -5   4   14.25    3.42
  -8   5   5   62.09   12.00
   8  -5  -5   49.56   11.28
   8   5  -5   64.39    9.43
   8   5  -5   63.65    9.41
  -8  -5   5   63.32    7.53
  -8   5   6  101.65   16.44
   8  -5  -6  110.07   16.98
   8   5  -6  106.99   13.83
   8   5  -6  114.76   13.97
  -8   5   7    2.32    3.95
   8  -5  -7    3.67    4.96
   8   5  -7   -0.00    2.36
   8   5  -7    1.99    2.44
  -8   5   8    7.84    5.38
   8  -5  -8   11.65    5.59
   8   5  -8    4.70    2.79
   8   5  -8    7.45    3.23
  -8   5   9    6.00    5.55
   8  -5  -9   12.52    5.36
   8   5  -9    8.09    2.88
   8   5  -9    6.39    2.96
  -8   5  10  191.11   25.46
   8  -5 -10  216.42   26.32
   8   5 -10  189.05   22.27
  -8   5  11   35.16    8.65
   8  -5 -11   22.58    7.29
   8   5 -11   33.78    5.59
  -8   5  12    4.50    4.34
   8  -5 -12    5.27    4.96
   8   5 -12   -0.00    2.06
  -8   5  13    0.64    4.13
   8  -5 -13   -0.00    4.17
   8   5 -13   -0.00    1.88
  -8   5  14   24.81    7.30
   8  -5 -14    1.55    4.21
   8   5 -14   13.91    3.05
  -8   5  15   17.59    6.86
   8  -5 -15   22.29    6.98
   8   5 -15   23.35    3.83
  -8   5  16   65.84   11.90
   8  -5 -16   72.75   12.26
   8   5 -16   62.40    7.80
  -8   5  17   13.09    5.82
   8  -5 -17   -0.00    4.06
   8   5 -17    4.01    1.83
  -8   5  18    8.94    5.06
   8  -5 -18    5.59    4.79
   8   5 -18    3.93    1.95
  -8   5  19   25.81    7.81
   8  -5 -19   26.30    7.32
   8   5 -19   15.40    2.92
   8  -5 -20   47.88    9.49
   8   5 -20   32.72    4.79
   8  -5 -21   21.52    7.36
   8  -5 -22    4.73    4.27
   8  -5 -23    8.35    5.24
   8  -5 -24    5.38    5.01
   8  -5 -25   17.23    7.07
   8  -5 -26   10.93    5.59
   8  -5 -27    0.96    4.31
   8  -5 -28   -0.00    4.45
   8  -5 -29    1.14    4.73
   8  -5 -30   12.25    6.54
   8  -5 -31    3.93    4.61
   8  -5 -32    0.00    4.40
   8  -5 -33   -0.00    3.99
   8  -5 -34    0.00    4.48
   8  -6  -1  140.45   19.11
   8   6  -1  116.17   15.75
   8   6  -1  104.87   15.26
   8   6  -1   99.40   15.56
   8  -6  -2  106.42   17.10
   8   6  -2  100.60   14.43
   8   6  -2  103.44   14.51
  -8   6   3  109.02   17.18
   8  -6  -3   77.22   15.57
   8   6  -3   90.55   13.93
   8   6  -3  128.80   14.92
  -8   6   4   54.00   10.93
   8  -6  -4   40.14    9.98
   8   6  -4   38.62    7.65
   8   6  -4   44.34    7.90
  -8   6   5   46.77   10.07
   8  -6  -5   19.80    7.34
   8   6  -5   22.66    5.53
   8   6  -5   26.78    5.90
  -8  -6   5   23.20    4.21
  -8   6   6   42.22    9.26
   8  -6  -6   48.32    9.47
   8   6  -6   42.76    6.40
  -8  -6   6   16.20    2.56
  -8   6   7   42.28    9.63
   8  -6  -7   49.17   10.28
   8   6  -7   23.15    5.63
   8   6  -7   27.01    6.24
  -8   6   8   45.80    9.87
   8  -6  -8   40.89    9.73
   8   6  -8   32.20    5.81
   8   6  -8   23.68    6.08
  -8   6   9   -0.00    5.68
   8  -6  -9    1.36    4.65
   8   6  -9    0.00    2.62
  -8   6  10    2.95    5.77
   8  -6 -10    3.16    4.44
   8   6 -10    0.00    3.06
  -8   6  11   23.84    7.99
   8  -6 -11   30.28    8.20
   8   6 -11   21.45    5.04
  -8   6  12   13.71    7.31
   8  -6 -12   40.99    9.14
   8   6 -12   33.16    5.82
  -8   6  13   14.64    6.40
   8  -6 -13   23.76    7.41
   8   6 -13   20.36    4.44
  -8   6  14   33.75    8.91
   8  -6 -14   25.22    8.16
   8   6 -14   31.63    5.49
  -8   6  15   14.41    6.56
   8  -6 -15   22.03    7.80
   8   6 -15   20.44    4.16
  -8   6  16    2.60    4.76
   8  -6 -16    3.73    5.22
  -8   6  17   86.98   13.93
   8  -6 -17   65.21   13.06
  -8   6  18   20.92    7.24
   8  -6 -18   16.05    6.82
  -8   6  19    5.25    4.90
   8  -6 -19    5.24    5.11
  -8   6  20   -0.00    4.61
   8  -6 -20    6.06    5.40
   8  -6 -21    1.35    3.95
   8  -6 -22    2.80    4.04
   8  -6 -23   44.48   10.05
   8  -6 -24   -0.00    4.77
   8  -6 -25    6.65    5.42
   8  -6 -26    5.20    5.36
   8  -6 -27    5.00    4.97
   8  -6 -28   11.26    5.78
   8  -6 -29    4.56    5.75
   8  -6 -30   16.19    6.51
   8  -6 -31   -0.00    4.85
   8  -6 -32    2.71    4.72
   8  -6 -33    0.00    5.20
  -8   7   1   72.00   14.51
   8  -7  -1   80.29   14.37
   8   7  -1   59.37   11.15
   8   7  -1   78.08   11.80
   8  -7  -2   -0.00    5.89
   8   7  -2    2.99    3.65
   8   7  -2    0.08    2.99
   8  -7  -3    3.94    5.80
   8   7  -3   40.28    7.40
   8   7  -3   36.72    7.11
   8  -7  -4   -0.00    4.86
   8   7  -4    0.00    3.04
   8  -7  -5   69.77   13.79
   8   7  -5   76.77   11.37
   8  -7  -6   15.75    6.93
   8   7  -6   15.11    4.81
   8  -7  -7   -0.00    4.88
   8   7  -7    0.00    2.84
   8  -7  -8    3.12    5.10
   8  -7  -9   32.84    9.19
   8  -7 -10    9.65    6.09
   8  -7 -11   79.53   14.37
   8  -7 -12   -0.00    4.63
   8  -7 -13    8.33    5.59
   8  -7 -14   18.69    7.57
   8  -7 -15   85.51   14.81
   8  -7 -16    7.22    5.12
   8  -7 -17    5.19    5.14
   8  -7 -18   -0.00    4.62
   8  -7 -19   -0.00    4.34
   8  -7 -20    9.73    6.09
   8  -7 -21   30.63    9.03
   8  -7 -22    0.64    4.72
   8  -7 -23    2.55    4.21
   8  -7 -24    2.89    4.92
   8  -7 -25   12.90    6.25
   8  -7 -26   11.94    6.44
   8  -7 -27    0.00    5.09
   8  -7 -28    3.19    5.02
   8  -7 -29    5.23    5.00
   8  -7 -30   -0.00    4.61
   8  -7 -31    7.51    5.91
   8  -7 -32    1.62    4.30
  -8   8   1   95.20   16.95
   8  -8  -1   87.89   16.86
   8   8  -1   96.50   14.41
  -8   8   2   -0.00    5.54
   8  -8  -2    5.43    6.30
   8   8  -2   -0.00    3.68
  -8   8   3   37.47   10.68
   8  -8  -3   32.01    9.72
   8   8  -3   35.92    7.83
  -8   8   4   18.30    8.93
   8  -8  -4   19.29    7.42
   8   8  -4   18.42    5.76
  -8   8   5    1.75    5.48
   8  -8  -5    1.00    5.06
   8   8  -5    1.71    3.50
  -8   8   6    0.60    5.64
   8  -8  -6    0.03    5.11
  -8   8   7  120.99   19.92
   8  -8  -7  133.80   20.70
  -8   8   8    6.10    6.36
   8  -8  -8    5.44    5.47
  -8   8   9   22.89    8.03
   8  -8  -9    1.49    5.21
  -8   8  10   -0.00    5.08
   8  -8 -10    1.41    4.77
  -8   8  11    0.00    5.17
   8  -8 -11    0.00    3.97
  -8   8  12   -0.00    4.35
   8  -8 -12    0.74    3.72
  -8   8  13   30.35    9.37
   8  -8 -13   40.38    9.99
  -8   8  14   -0.00    4.27
   8  -8 -14   -0.00    3.95
  -8   8  15   -0.00    5.18
   8  -8 -15    7.23    6.21
  -8   8  16    4.74    4.96
   8  -8 -16    3.68    4.99
  -8   8  17   25.02    8.51
   8  -8 -17   27.95    8.51
  -8   8  18   -0.00    4.33
   8  -8 -18    6.41    5.95
  -8   8  19    1.54    4.87
   8  -8 -19   14.18    6.48
  -8   8  20   -0.00    4.38
   8  -8 -20    0.73    5.04
  -8   8  21    7.69    6.23
   8  -8 -21    4.09    5.02
   8  -8 -22    3.79    5.62
   8  -8 -23   13.74    7.10
   8  -8 -24   11.66    6.32
   8  -8 -25    1.62    4.84
   8  -8 -26    0.02    3.86
   8  -8 -27    7.47    6.16
   8  -8 -28    0.50    4.58
   8  -8 -29    0.00    5.62
   8  -8 -30    0.88    5.11
   8  -8 -31   -0.00    5.20
  -8   9   1  125.04   18.67
   8  -9  -1   82.83   16.80
   8   9  -1   84.66   14.44
  -8   9   2    5.48    6.58
   8  -9  -2   12.89    6.78
   8   9  -2    0.00    3.67
  -8   9   3   57.15   12.79
   8  -9  -3   43.90   11.74
   8   9  -3   45.55    9.46
  -8   9   4    5.58    5.59
   8  -9  -4    9.40    6.56
   8   9  -4    6.58    4.34
  -8   9   5   50.08   12.28
   8  -9  -5   55.57   12.56
  -8   9   6   -0.00    5.42
   8  -9  -6    0.20    5.24
  -8   9   7    2.26    5.59
   8  -9  -7    3.67    5.25
  -8   9   8    0.00    5.44
   8  -9  -8    2.98    5.27
  -8   9   9    1.84    5.23
   8  -9  -9    8.92    6.74
  -8   9  10    0.08    5.16
   8  -9 -10    3.83    5.19
  -8   9  11   77.37   15.88
   8  -9 -11  110.33   17.57
  -8   9  12   -0.00    5.72
   8  -9 -12    0.00    5.33
  -8   9  13    5.75    5.93
   8  -9 -13   -0.00    5.53
  -8   9  14   -0.00    5.22
   8  -9 -14    4.35    5.07
  -8   9  15   76.23   13.91
   8  -9 -15   54.77   12.99
  -8   9  16    1.30    4.60
   8  -9 -16    3.16    5.63
  -8   9  17   -0.00    4.65
   8  -9 -17    2.22    5.17
  -8   9  18   10.07    6.61
   8  -9 -18   15.72    7.53
  -8   9  19   17.24    7.50
   8  -9 -19   14.54    7.50
  -8   9  20   10.47    6.74
   8  -9 -20    1.71    4.82
  -8   9  21   16.41    7.45
   8  -9 -21   16.00    7.48
  -8   9  22    7.12    6.14
   8  -9 -22    4.34    5.80
   8  -9 -23    1.59    4.98
   8  -9 -24    1.72    5.16
   8  -9 -25    9.46    6.72
   8  -9 -26   17.68    7.41
   8  -9 -27   -0.00    5.10
   8  -9 -28    1.32    5.50
   8  -9 -29    0.36    5.37
  -8  10   1   24.25    9.65
   8 -10  -1   21.02    9.09
  -8  10   2   -0.00    5.14
   8 -10  -2   -0.00    5.22
   8  10  -2    7.17    4.65
  -8  10   3   54.05   12.28
   8 -10  -3   45.25   11.51
   8  10  -3   34.42    8.82
  -8  10   4   16.14    8.11
   8 -10  -4   10.58    6.88
  -8  10   5    5.44    5.98
   8 -10  -5    0.00    5.66
  -8  10   6   -0.00    6.32
   8 -10  -6    5.97    6.70
  -8  10   7   80.91   16.01
   8 -10  -7   88.03   16.64
  -8  10   8    2.28    5.40
   8 -10  -8    2.77    4.68
  -8  10   9    3.66    5.81
   8 -10  -9    4.13    6.12
  -8  10  10   -0.00    5.77
   8 -10 -10    4.37    6.34
  -8  10  11    8.29    6.86
   8 -10 -11   21.10    7.91
  -8  10  12    0.58    4.78
   8 -10 -12   -0.00    4.22
  -8  10  13   41.55   11.00
   8 -10 -13   22.67    8.86
  -8  10  14    0.98    5.23
   8 -10 -14    5.16    5.70
  -8  10  15    0.00    4.23
   8 -10 -15    5.96    6.36
  -8  10  16    0.85    4.25
   8 -10 -16    2.85    5.56
  -8  10  17   38.22   10.22
   8 -10 -17   22.76    8.62
  -8  10  18    2.78    5.39
   8 -10 -18    0.00    6.17
  -8  10  19   17.98    8.07
   8 -10 -19   18.20    8.07
  -8  10  20    3.56    5.41
   8 -10 -20   -0.00    4.17
  -8  10  21   11.06    6.93
   8 -10 -21   11.73    7.27
  -8  10  22   -0.00    4.47
   8 -10 -22    3.68    5.13
   8 -10 -23    8.43    7.45
   8 -10 -24    5.40    6.30
   8 -10 -25    8.20    6.67
   8 -10 -26    0.40    4.75
   8 -10 -27    3.77    5.75
   8 -10 -28    2.77    4.85
  -8  11   1   31.58   10.39
   8 -11  -1   38.41   11.66
  -8  11   2   -0.00    6.16
   8 -11  -2    6.69    6.75
  -8  11   3   18.12    7.74
   8 -11  -3    0.70    5.28
  -8  11   4    5.15    6.54
   8 -11  -4    0.00    5.89
  -8  11   5   20.48    8.52
   8 -11  -5   16.15    8.24
  -8  11   6   -0.00    6.07
   8 -11  -6   -0.00    6.52
  -8  11   7    1.78    5.65
   8 -11  -7   -0.00    5.13
  -8  11   8   10.62    7.33
   8 -11  -8    0.00    5.99
  -8  11   9   22.09    9.12
   8 -11  -9   29.75    9.61
  -8  11  10    2.38    7.12
   8 -11 -10   -0.00    6.29
  -8  11  11    6.98    7.44
   8 -11 -11   17.26    7.93
  -8  11  12    6.02    6.39
   8 -11 -12   -0.00    5.58
  -8  11  13   -0.00    5.08
   8 -11 -13    3.52    5.27
  -8  11  14   -0.00    5.58
   8 -11 -14   -0.00    4.87
  -8  11  15   43.12   11.34
   8 -11 -15   43.48   11.70
  -8  11  16    0.00    4.73
   8 -11 -16   -0.00    5.46
  -8  11  17   -0.00    4.94
   8 -11 -17    1.04    5.07
  -8  11  18   10.29    6.77
   8 -11 -18   -0.00    4.65
  -8  11  19   12.90    7.31
   8 -11 -19    8.49    6.40
  -8  11  20    0.00    4.99
   8 -11 -20    6.25    7.08
  -8  11  21   12.43    7.47
   8 -11 -21    7.94    7.86
  -8  11  22    0.93    5.79
   8 -11 -22   -0.00    6.32
  -8  11  23    2.56    5.93
   8 -11 -23    1.78    4.53
   8 -11 -24   -0.00    5.11
   8 -11 -25    2.81    6.23
   8 -11 -26   -0.00    6.70
  -8  12   1    1.30    6.73
   8 -12  -1   -0.00    7.24
  -8  12   2   -0.00    5.37
   8 -12  -2    0.69    5.25
  -8  12   3   60.41   13.80
   8 -12  -3   39.84   12.32
  -8  12   4   -0.00    5.33
   8 -12  -4   -0.00    5.58
  -8  12   5    5.00    6.55
   8 -12  -5    0.87    5.77
  -8  12   6   -0.00    5.08
   8 -12  -6   -0.00    5.76
  -8  12   7   16.96    8.75
   8 -12  -7   16.44    8.24
  -8  12   8    0.49    5.49
   8 -12  -8    5.02    6.68
  -8  12   9    0.02    5.87
   8 -12  -9   18.18    8.74
  -8  12  10   -0.00    5.88
   8 -12 -10    8.45    6.67
  -8  12  11    0.02    6.17
   8 -12 -11    8.07    7.04
  -8  12  12    0.00    6.02
   8 -12 -12    0.67    5.50
  -8  12  13   25.70    9.49
   8 -12 -13   17.68    8.17
  -8  12  14    1.58    5.39
   8 -12 -14    2.16    5.68
  -8  12  15    1.20    5.29
   8 -12 -15    4.52    5.80
  -8  12  16   -0.00    5.55
   8 -12 -16   -0.00    5.37
  -8  12  17   -0.00    5.79
   8 -12 -17    0.00    5.78
  -8  12  18    4.79    5.56
   8 -12 -18   -0.00    6.32
  -8  12  19   25.89    9.30
   8 -12 -19    4.79    6.95
  -8  12  20   -0.00    6.26
   8 -12 -20   -0.00    5.34
  -8  12  21    0.00    5.09
   8 -12 -21    2.45    6.04
  -8  12  22    1.14    5.68
   8 -12 -22    3.55    6.19
  -8  12  23    8.33    7.36
   8 -12 -23    3.72    6.24
   8 -12 -24   -0.00    6.05
  -8  13   1    9.65    7.75
   8 -13  -1    8.45    7.55
  -8  13   2    2.80    6.34
   8 -13  -2   -0.00    4.76
  -8  13   3    0.09    6.64
   8 -13  -3   10.55    7.55
  -8  13   4    8.89    8.42
   8 -13  -4   17.97    8.89
  -8  13   5   46.20   12.19
   8 -13  -5   20.96   10.54
  -8  13   6    4.82    6.93
   8 -13  -6    5.73    7.63
  -8  13   7   -0.00    7.13
   8 -13  -7    0.21    5.94
  -8  13   8    1.44    6.53
   8 -13  -8   -0.00    6.44
  -8  13   9   16.58    8.51
   8 -13  -9   18.44    8.67
  -8  13  10   -0.00    6.09
   8 -13 -10    7.13    6.76
  -8  13  11   13.69    7.77
   8 -13 -11    4.91    6.71
  -8  13  12    6.46    6.94
   8 -13 -12    0.00    6.36
  -8  13  13   -0.00    6.45
   8 -13 -13    2.00    5.34
  -8  13  14   -0.00    6.25
   8 -13 -14    1.96    5.76
  -8  13  15    6.42    6.86
   8 -13 -15   -0.00    7.08
  -8  13  16   -0.00    5.24
   8 -13 -16    0.18    5.50
  -8  13  17   -0.00    5.38
   8 -13 -17    0.00    5.08
  -8  13  18   -0.00    4.94
   8 -13 -18   -0.00    5.32
  -8  13  19    0.00    6.25
   8 -13 -19   -0.00    5.85
  -8  13  20   -0.00    5.93
   8 -13 -20    0.00    6.48
  -8  13  21    5.56    6.46
   8 -13 -21   11.46    7.68
  -8  13  22    0.00    5.81
   8 -13 -22   -0.00    5.46
  -8  13  23   -0.00    6.50
  -8  13  24   -0.00    5.98
  -8  14   1   -0.00    6.19
   8 -14  -1   26.09    9.41
  -8  14   2    3.84    7.01
   8 -14  -2   17.50    9.10
  -8  14   3    2.68    7.47
   8 -14  -3    8.60    7.70
  -8  14   4   -0.00    6.26
   8 -14  -4    0.29    5.59
  -8  14   5    0.00    7.00
   8 -14  -5   -0.00    6.75
  -8  14   6    1.01    5.21
  -8  14   7    4.44    7.42
   8 -14  -7   13.92    8.65
  -8  14   8    6.46    7.79
   8 -14  -8    8.55    7.79
  -8  14   9    4.89    6.63
   8 -14  -9    1.32    5.06
  -8  14  10    0.93    6.29
   8 -14 -10   -0.00    6.70
  -8  14  11    2.06    6.64
   8 -14 -11   -0.00    6.33
  -8  14  12    0.17    6.77
   8 -14 -12    1.36    5.01
  -8  14  13    3.22    5.97
   8 -14 -13    2.69    6.84
  -8  14  14    0.00    6.10
   8 -14 -14    2.23    6.65
  -8  14  15    1.89    5.92
   8 -14 -15    4.34    6.33
  -8  14  16   -0.00    6.03
   8 -14 -16    0.00    5.76
  -8  14  17    0.73    5.68
   8 -14 -17   -0.00    6.21
  -8  14  18   -0.00    5.71
   8 -14 -18    0.93    5.91
  -8  14  19    4.76    6.32
   8 -14 -19   11.69    7.90
  -8  14  20    0.73    4.92
   8 -14 -20    7.46    8.08
  -8  14  21   -0.00    5.58
  -8  14  22    5.02    6.29
  -8  14  23    8.80    7.59
  -8  14  24    2.18    6.65
  -8  15   1    0.00    7.56
  -8  15   2    3.85    7.90
  -8  15   3    4.74    6.89
  -8  15   4    6.81    8.04
  -8  15   5   -0.00    7.94
   8 -15  -5   -0.00    7.31
  -8  15   6    3.11    6.29
   8 -15  -6    9.85    7.79
  -8  15   7    2.57    6.47
   8 -15  -7    3.36    5.95
  -8  15   8   -0.00    6.60
   8 -15  -8   -0.00    6.72
  -8  15   9   -0.00    6.62
   8 -15  -9   -0.00    5.99
  -8  15  10   10.95    7.84
   8 -15 -10    0.53    5.78
  -8  15  11   -0.00    7.31
   8 -15 -11   -0.00    5.70
  -8  15  12   -0.00    6.65
   8 -15 -12   -0.00    6.12
  -8  15  13    7.12    7.24
   8 -15 -13    1.37    6.56
  -8  15  14    0.37    7.34
   8 -15 -14   -0.00    7.46
  -8  15  15    2.15    7.13
   8 -15 -15    1.37    6.41
  -8  15  16    3.54    7.04
   8 -15 -16   -0.00    6.41
  -8  15  17   -0.00    5.80
   8 -15 -17   -0.00    6.07
   8 -15 -18   -0.00    6.25
   8 -16 -12    8.56    7.80
   8 -16 -13   -0.00    6.60
   8 -16 -14   -0.00    5.73
   8 -16 -15   -0.00    6.26
   8 -16 -16   10.99    7.40
  -7   0   1  970.87  101.59
  -7   0   1  943.58  100.86
   7   0  -1 1036.82  101.73
   7   0  -1  966.81  102.04
  -7   0   2    0.19    3.28
  -7   0   2   -0.00    2.52
   7   0  -2   -0.00    3.45
   7   0  -2   -0.00    3.54
  -7   0   3   23.99    5.06
  -7   0   3    8.04    3.42
   7   0  -3   24.92    5.39
   7   0  -3   18.31    5.06
  -7   0   4   -0.00    2.55
  -7   0   4   -0.00    2.08
   7   0  -4    3.22    3.46
   7   0  -4    0.00    2.93
  -7   0   5   35.09    6.38
  -7   0   5   46.12    5.90
   7   0  -5   40.98    6.74
   7   0  -5   22.89    6.17
  -7   0   6    2.84    2.50
  -7   0   6   -0.00    1.51
   7   0  -6   -0.00    2.37
   7   0  -6    0.26    2.55
  -7   0   7  356.65   37.26
  -7   0   7  330.57   35.50
   7   0  -7  366.07   37.25
   7   0  -7  350.14   37.66
  -7   0   8    1.64    2.32
   7   0  -8    5.02    2.60
   7   0  -8   -0.00    2.17
  -7   0   9   21.00    4.26
   7   0  -9   21.23    4.14
   7   0  -9   14.14    4.05
  -7   0  10    2.35    2.17
   7   0 -10    0.34    2.01
   7   0 -10   -0.00    2.08
  -7   0  11  361.96   37.58
   7   0 -11  358.58   37.31
   7   0 -11  341.38   37.89
  -7   0  12   -0.00    2.11
   7   0 -12   -0.00    1.74
   7   0 -12    0.39    2.11
  -7   0  13  117.07   13.91
   7   0 -13  115.65   13.55
   7   0 -13  129.26   14.55
  -7   0  14   -0.00    2.17
   7   0 -14   -0.00    1.63
   7   0 -14    0.00    1.91
  -7   0  15    3.81    2.48
   7   0 -15    3.34    1.94
   7   0 -15    5.10    2.62
  -7   0  16   -0.00    2.24
   7   0 -16    0.79    1.53
   7   0 -16    0.38    2.26
   7   0 -17  549.04   57.52
   7   0 -20    0.77    2.18
   7   0 -21    8.88    3.59
   7   0 -22    0.41    2.66
   7   0 -23   50.25    8.28
   7   0 -24   -0.00    2.70
   7   0 -25    2.33    2.87
   7   0 -26   -0.00    3.24
   7   0 -27   58.77    9.83
   7   0 -28    1.05    3.02
   7   0 -29   14.04    5.25
   7   0 -30    0.29    3.13
   7   0 -31   10.30    4.87
   7   0 -32    0.00    3.28
   7   0 -33   20.68    6.49
   7   0 -34    1.60    3.82
   7   0 -35    0.69    3.23
   7   0 -36    3.46    4.22
   7   0 -37   11.29    5.38
   7   0 -38   -0.00    3.62
  -7   1   1    0.00    3.16
   7  -1  -1   -0.00    3.65
   7  -1  -1    2.77    3.97
   7   1  -1    1.72    2.83
   7   1  -1    4.20    3.45
  -7  -1   1   -0.00    3.12
  -7  -1   1   -0.00    2.41
  -7   1   2   30.26    7.78
  -7   1   2   59.09    8.49
   7  -1  -2   75.76    9.81
   7  -1  -2   61.62    9.66
   7   1  -2   55.15    8.31
   7   1  -2   41.76    8.20
  -7  -1   2   50.97    8.36
  -7  -1   2   50.59    7.61
  -7   1   3  332.03   36.23
  -7   1   3  332.53   35.40
   7  -1  -3  394.02   36.74
   7  -1  -3  319.23   36.50
   7   1  -3  309.54   35.21
   7   1  -3  301.38   35.58
  -7  -1   3  300.39   35.34
  -7  -1   3  312.99   34.45
  -7   1   4    0.88    2.83
  -7   1   4    0.98    2.01
   7  -1  -4    0.51    3.04
   7  -1  -4    2.36    2.86
   7   1  -4    1.67    2.77
   7   1  -4    1.04    2.39
  -7  -1   4    0.39    2.52
  -7  -1   4    1.33    1.94
  -7  -1   4    0.60    1.74
  -7   1   5   98.46   12.07
  -7   1   5  103.36   11.11
   7  -1  -5   45.61   10.23
   7  -1  -5   36.49   10.06
   7   1  -5   88.98   10.93
   7   1  -5   97.12   11.53
  -7  -1   5   98.74   11.27
  -7  -1   5   89.93    9.77
  -7  -1   5   95.95    9.75
  -7   1   6   -0.00    2.59
  -7   1   6    1.61    2.01
   7  -1  -6    0.00    2.81
   7  -1  -6    0.53    2.36
   7   1  -6    5.39    2.82
   7   1  -6    0.00    2.21
  -7  -1   6    0.00    2.18
  -7  -1   6    1.24    1.03
  -7  -1   6    1.53    1.03
  -7   1   7   39.91    6.77
  -7   1   7   35.97    5.60
   7  -1  -7   38.35    6.43
   7  -1  -7   35.44    6.78
   7   1  -7   31.35    5.54
   7   1  -7   35.63    6.04
  -7  -1   7   38.61    5.86
  -7   1   8   22.76    5.09
  -7   1   8   12.69    3.22
   7  -1  -8   21.61    4.64
   7  -1  -8   26.27    5.26
   7   1  -8   21.82    3.98
   7   1  -8   16.96    3.95
  -7  -1   8   21.44    4.10
  -7   1   9  325.41   37.27
  -7   1   9  339.55   35.70
   7  -1  -9  300.72   36.76
   7  -1  -9  348.83   37.76
   7   1  -9  354.39   36.00
   7   1  -9  368.74   36.72
  -7  -1   9  357.20   36.17
  -7   1  10   27.28    5.58
  -7   1  10   21.24    3.45
   7  -1 -10   24.05    4.83
   7  -1 -10   22.60    5.41
   7   1 -10   25.82    4.02
   7   1 -10   32.84    4.79
  -7  -1  10   29.94    4.29
  -7   1  11   78.65   11.18
   7  -1 -11   85.42   11.01
   7  -1 -11   80.91   11.41
   7   1 -11   94.03    9.83
   7   1 -11   82.02   10.31
  -7  -1  11   84.14    9.81
  -7   1  12    3.18    2.70
   7  -1 -12    1.42    2.32
   7  -1 -12    0.98    2.29
   7   1 -12    0.15    1.05
   7   1 -12   -0.00    1.67
  -7  -1  12    1.81    1.41
  -7   1  13  211.59   22.21
   7  -1 -13  221.84   21.75
   7  -1 -13  180.25   22.00
   7   1 -13  179.44   19.56
   7   1 -13  204.43   20.84
  -7  -1  13  188.02   19.66
  -7   1  14    4.49    3.19
   7  -1 -14    1.97    2.22
   7  -1 -14    2.53    2.87
   7   1 -14    3.46    1.98
  -7   1  15  141.68   15.97
   7  -1 -15  115.40   15.06
   7  -1 -15  113.76   15.72
   7   1 -15  144.37   14.82
  -7   1  16   34.89    6.33
   7  -1 -16   44.48    6.37
   7   1 -16   35.39    5.47
  -7   1  17   30.32    5.62
   7   1 -17   26.12    4.50
  -7   1  18    0.64    2.77
   7   1 -18   -0.00    1.98
   7  -1 -19  210.92   24.67
   7  -1 -20    8.63    3.39
   7  -1 -21   58.05    9.80
   7   1 -21   74.41    9.46
   7  -1 -22    2.24    2.96
   7   1 -22    1.17    2.44
   7  -1 -23   34.19    7.08
   7   1 -23   40.22    6.83
   7  -1 -24   25.86    6.25
   7   1 -24   33.86    6.11
   7  -1 -25   91.18   12.33
   7   1 -25   66.59   10.61
   7  -1 -26    0.00    2.96
   7   1 -26   -0.00    2.52
   7  -1 -27    7.72    4.00
   7   1 -27    7.49    3.58
   7  -1 -28   -0.00    3.02
   7   1 -28   -0.00    2.66
   7  -1 -29   39.79    8.28
   7   1 -29   34.37    7.44
   7  -1 -30    1.48    3.75
   7   1 -30    2.71    3.47
   7  -1 -31   29.47    7.12
   7   1 -31   16.72    5.43
   7  -1 -32   -0.00    3.79
   7   1 -32    0.00    3.60
   7  -1 -33    8.49    4.93
   7   1 -33    6.79    4.13
   7  -1 -34   -0.00    4.22
   7   1 -34    2.95    4.01
   7  -1 -35   30.38    7.42
   7   1 -35    8.99    5.06
   7  -1 -36   -0.00    3.78
   7   1 -36    1.36    3.52
   7  -1 -37    8.63    5.09
   7   1 -37    1.69    3.71
   7   1 -38   -0.00    3.94
  -7   2   1   49.53    9.26
   7  -2  -1   68.21    9.97
   7  -2  -1   43.76    9.27
   7   2  -1   67.26    8.95
   7   2  -1   50.71    8.72
  -7  -2   1   55.34    8.86
  -7  -2   1   52.68    8.21
  -7  -2   1   50.12    7.98
  -7   2   2   52.84    9.70
   7  -2  -2   60.49    9.87
   7  -2  -2   55.67   10.08
   7   2  -2   57.57    8.78
   7   2  -2   69.58    9.59
  -7  -2   2   74.19    9.61
  -7  -2   2   53.40    8.19
  -7  -2   2   47.39    7.91
  -7   2   3   13.49    5.10
   7  -2  -3   13.14    4.64
   7  -2  -3    8.10    4.54
   7   2  -3   14.25    3.92
   7   2  -3    7.74    3.54
  -7  -2   3   14.95    4.21
  -7  -2   3   17.71    3.53
  -7  -2   3    7.56    2.82
  -7   2   4    7.90    4.24
   7  -2  -4    9.42    4.00
   7  -2  -4    5.33    3.30
   7   2  -4    8.77    3.17
   7   2  -4    2.96    2.85
  -7  -2   4    6.04    3.24
  -7  -2   4    4.17    2.10
  -7  -2   4    8.34    2.20
  -7   2   5  320.55   33.82
   7  -2  -5  279.82   32.77
   7  -2  -5  302.07   33.91
   7   2  -5  294.05   31.81
   7   2  -5  315.13   32.41
  -7  -2   5  282.40   31.88
  -7  -2   5  282.78   30.08
  -7  -2   5  295.28   30.10
  -7   2   6   24.26    5.46
   7  -2  -6   24.27    5.33
   7  -2  -6   17.21    5.28
   7   2  -6   15.00    4.00
   7   2  -6   22.22    4.47
  -7  -2   6   20.50    4.16
  -7   2   7  292.20   30.64
   7  -2  -7  265.94   29.62
   7  -2  -7  273.33   30.64
   7   2  -7  275.99   28.33
   7   2  -7  299.46   28.96
  -7  -2   7  211.28   27.90
  -7   2   8    0.00    2.93
   7  -2  -8    5.65    3.10
   7  -2  -8   10.46    4.08
   7   2  -8    5.58    2.33
   7   2  -8    3.95    2.30
  -7  -2   8    3.76    1.95
  -7   2   9   78.88   11.74
   7  -2  -9   91.89   11.56
   7  -2  -9   85.20   12.06
   7   2  -9   88.68    9.62
   7   2  -9   91.57    9.71
   7   2  -9   62.37    9.72
  -7   2  10   17.08    5.00
   7  -2 -10   18.39    4.73
   7  -2 -10   16.09    4.90
   7   2 -10   21.79    2.95
   7   2 -10   20.91    2.92
   7   2 -10   19.52    3.57
  -7   2  11  164.70   19.68
   7  -2 -11  146.02   18.62
   7  -2 -11  146.77   19.26
   7   2 -11  165.65   17.23
  -7   2  12   42.62    7.87
   7  -2 -12   49.98    7.55
   7  -2 -12   46.03    7.96
   7   2 -12   41.94    5.55
  -7   2  13  100.75   12.01
   7  -2 -13   79.85   10.78
   7  -2 -13   82.74   11.69
   7   2 -13   73.73    8.82
  -7   2  14    5.14    3.71
   7  -2 -14    1.44    2.70
   7   2 -14    3.78    1.46
  -7   2  15   25.77    5.99
   7  -2 -15   38.34    6.14
   7   2 -15   28.47    3.84
  -7   2  16  109.57   13.52
   7  -2 -16   89.11   12.58
   7   2 -16   97.49   10.78
  -7   2  17   65.84   10.38
   7  -2 -17   55.14    9.53
   7   2 -17   78.24    8.30
  -7   2  18   55.19    8.70
   7  -2 -18   64.51    9.64
   7   2 -18   49.70    6.64
  -7   2  19    2.34    3.31
   7  -2 -19    0.88    2.76
   7   2 -19    0.00    1.74
   7  -2 -20    3.40    3.32
   7  -2 -21   80.95   12.25
   7  -2 -22    5.83    4.07
   7   2 -22    8.73    2.96
   7  -2 -23   41.62    8.46
   7   2 -23   42.93    6.65
   7  -2 -24    1.56    3.41
   7   2 -24    2.36    2.44
   7  -2 -25   15.16    5.14
   7   2 -25   10.59    3.53
   7  -2 -26   -0.00    3.19
   7   2 -26    0.00    2.25
   7  -2 -27   19.37    5.89
   7   2 -27   21.61    4.87
   7  -2 -28   19.08    5.51
   7   2 -28    3.99    2.78
   7  -2 -29   20.87    6.02
   7   2 -29    6.33    3.60
   7  -2 -30    3.02    3.31
   7   2 -30    1.06    2.60
   7  -2 -31    8.56    4.93
   7   2 -31    9.87    4.09
   7  -2 -32    0.00    3.22
   7   2 -32    1.24    3.13
   7  -2 -33   20.31    6.62
   7   2 -33   19.38    5.94
   7  -2 -34    2.11    3.63
   7   2 -34   -0.00    3.28
   7  -2 -35   -0.00    3.26
   7   2 -35    1.77    3.35
   7  -2 -36    0.00    3.49
   7   2 -36    1.36    3.05
   7  -2 -37   11.64    5.58
   7   2 -37    6.70    4.55
   7   2 -38   -0.00    3.29
  -7   3   1    4.65    4.44
   7  -3  -1    1.49    3.70
   7  -3  -1   -0.00    2.97
   7   3  -1    0.00    2.84
   7   3  -1   -0.00    2.58
   7   3  -1    0.00    3.01
  -7  -3   1   -0.00    2.68
  -7  -3   1   -0.00    2.36
  -7   3   2  196.59   24.12
   7  -3  -2  193.28   23.51
   7  -3  -2  177.21   23.85
   7   3  -2  195.51   22.43
   7   3  -2  194.15   22.23
   7   3  -2  171.42   22.33
  -7  -3   2  174.53   22.32
  -7  -3   2  196.52   21.82
  -7  -3   2  202.19   21.68
  -7   3   3   66.54   10.54
   7  -3  -3   73.26   10.39
   7  -3  -3   39.80    9.26
   7   3  -3   54.83    8.40
   7   3  -3   58.87    8.56
   7   3  -3   46.22    8.45
  -7  -3   3   63.06    8.02
  -7  -3   3   59.45    7.77
  -7   3   4    5.45    4.35
   7  -3  -4   12.85    4.42
   7  -3  -4    9.74    4.56
   7   3  -4    7.25    3.01
   7   3  -4    4.32    2.67
   7   3  -4    3.42    2.77
  -7  -3   4    8.74    2.27
  -7  -3   4    5.33    2.01
  -7   3   5  111.57   14.64
   7  -3  -5  114.42   13.87
   7  -3  -5  104.02   14.61
   7   3  -5  105.96   12.18
   7   3  -5  109.86   12.24
   7   3  -5  117.55   12.91
  -7  -3   5   97.54   10.09
  -7  -3   5   83.62   10.01
  -7   3   6   17.43    5.59
   7  -3  -6   22.68    5.65
   7  -3  -6   17.80    5.70
   7   3  -6   14.91    3.60
   7   3  -6   22.39    4.14
   7   3  -6   20.66    4.41
  -7   3   7    0.00    3.74
   7  -3  -7    4.57    3.21
   7  -3  -7    0.34    3.52
   7   3  -7    2.08    1.96
   7   3  -7    0.95    1.81
   7   3  -7    3.98    2.49
  -7   3   8    1.73    3.49
   7  -3  -8    2.80    3.05
   7  -3  -8    0.39    3.13
   7   3  -8   -0.00    1.61
   7   3  -8   -0.00    1.87
   7   3  -8   -0.00    1.75
  -7   3   9  264.83   31.28
   7  -3  -9  274.27   30.72
   7  -3  -9  388.45   33.25
   7   3  -9  240.24   27.77
   7   3  -9  292.10   28.13
   7   3  -9  256.75   28.62
  -7   3  10   99.42   13.95
   7  -3 -10  126.85   14.09
   7  -3 -10   94.09   13.78
   7   3 -10   87.70   11.04
  -7   3  11    7.04    4.22
   7  -3 -11    5.51    3.43
   7  -3 -11   11.20    4.14
   7   3 -11    7.28    2.04
  -7   3  12    2.37    3.45
   7  -3 -12    0.15    2.71
   7   3 -12    0.48    1.19
  -7   3  13   93.68   13.41
   7  -3 -13   92.83   12.68
   7   3 -13   98.10    9.86
   7   3 -13   86.71    9.81
  -7   3  14  113.22   16.04
   7  -3 -14  130.55   15.86
  -7   3  15  208.86   24.69
   7  -3 -15  198.36   23.80
  -7   3  16   25.02    6.21
   7  -3 -16   13.95    4.74
   7  -3 -16   21.95    5.89
  -7   3  17    3.16    3.70
   7  -3 -17    2.69    3.08
   7  -3 -17    0.00    3.25
  -7   3  18   38.91    7.43
   7  -3 -18   45.21    8.36
   7   3 -18   26.02    3.81
  -7   3  19  354.11   39.41
   7  -3 -19  323.89   39.49
   7   3 -19  351.88   35.96
  -7   3  20   -0.00    3.74
   7  -3 -20    0.00    3.69
   7   3 -20    0.50    1.79
   7  -3 -21    7.61    4.57
   7   3 -21    4.17    2.30
   7  -3 -22    3.24    4.01
   7   3 -22    0.24    1.96
   7  -3 -23   18.90    5.77
   7  -3 -24   18.54    5.86
   7  -3 -25   27.08    7.12
   7  -3 -26    2.27    3.21
   7  -3 -27    0.25    3.42
   7  -3 -28    1.09    3.66
   7  -3 -29   12.24    5.61
   7  -3 -30    5.21    4.85
   7  -3 -31    9.33    5.27
   7  -3 -32    5.62    4.46
   7  -3 -33    7.49    4.88
   7  -3 -34    2.05    4.13
   7  -3 -35   16.13    6.42
   7  -3 -36    1.51    4.24
   7   3 -36    3.40    3.69
   7   3 -37    1.94    3.45
   7   3 -38    5.77    4.04
  -7   4   1   71.13   13.21
   7  -4  -1   94.02   13.42
   7  -4  -1   80.63   13.75
   7   4  -1   90.89   12.30
   7   4  -1   88.43   12.13
   7   4  -1   83.21   12.32
  -7  -4   1   85.70   11.67
  -7   4   2   99.06   14.98
   7  -4  -2  102.92   14.49
   7  -4  -2  137.33   16.62
   7   4  -2   92.55   13.03
   7   4  -2  118.82   13.70
   7   4  -2   62.12   12.31
  -7  -4   2  113.07   12.88
  -7   4   3   13.02    5.58
   7  -4  -3   28.79    6.28
   7  -4  -3   14.89    5.51
   7   4  -3   20.31    4.64
   7   4  -3   13.62    4.11
   7   4  -3    6.24    3.59
  -7  -4   3   14.79    3.51
  -7   4   4   39.61    8.70
   7  -4  -4   37.51    7.67
   7  -4  -4   43.44    8.69
   7   4  -4   41.25    6.64
   7   4  -4   40.40    6.53
   7   4  -4   33.16    6.62
  -7  -4   4   34.87    5.45
  -7  -4   4   41.91    5.57
  -7   4   5   85.71   13.13
   7  -4  -5   90.93   12.22
   7  -4  -5   73.23   12.34
   7   4  -5   85.07   10.52
   7   4  -5   93.76   10.78
   7   4  -5   80.03   10.68
  -7  -4   5   74.55    8.56
  -7  -4   5   71.39    8.52
  -7   4   6   62.11   11.67
   7  -4  -6   94.23   12.11
   7  -4  -6   98.98   13.31
   7   4  -6   80.71    9.81
   7   4  -6   86.43    9.95
   7   4  -6   70.42   10.02
   7   4  -6   49.24    9.35
  -7   4   7   25.97    8.11
   7  -4  -7   49.16    8.71
   7  -4  -7   48.47    9.24
   7   4  -7   39.16    6.53
   7   4  -7   57.02    7.01
   7   4  -7   61.36    7.75
   7   4  -7   53.03    7.32
  -7   4   8   76.13   11.91
   7  -4  -8   82.53   11.40
   7  -4  -8   55.46   11.18
   7   4  -8   69.37    8.58
   7   4  -8   69.22    8.64
   7   4  -8   66.28    9.13
   7   4  -8   67.77    9.05
  -7   4   9   26.51    7.22
   7  -4  -9   24.83    6.67
   7   4  -9   35.55    4.81
   7   4  -9   44.52    5.08
   7   4  -9   32.35    5.32
   7   4  -9   31.08    5.16
  -7   4  10    2.65    4.03
   7  -4 -10    1.75    3.15
   7   4 -10    1.28    1.34
   7   4 -10    1.70    1.32
   7   4 -10    2.13    1.82
   7   4 -10   -0.00    1.63
  -7   4  11  147.34   18.40
   7  -4 -11  128.68   17.10
   7   4 -11  125.66   14.78
   7   4 -11  136.29   14.81
  -7   4  12  138.81   19.96
   7  -4 -12  163.11   19.87
   7   4 -12  157.02   16.99
   7   4 -12  159.14   16.93
  -7   4  13  138.00   18.81
   7  -4 -13  160.23   18.63
   7   4 -13  137.73   15.19
  -7   4  14   43.37    8.25
   7  -4 -14   32.49    6.99
   7  -4 -14   57.09    9.39
   7   4 -14   31.49    4.33
  -7   4  15   92.17   12.13
   7  -4 -15   69.17   10.47
   7  -4 -15   66.89   11.07
   7   4 -15   59.94    7.14
  -7   4  16   32.09    7.52
   7  -4 -16   23.41    6.15
   7  -4 -16   30.95    7.60
   7   4 -16   31.33    3.85
  -7   4  17  206.10   23.40
   7  -4 -17  179.54   22.05
   7  -4 -17  172.63   23.01
   7   4 -17  175.37   18.70
  -7   4  18   33.63    7.50
   7  -4 -18   26.89    6.35
   7  -4 -18   20.32    6.70
   7   4 -18   22.39    3.50
  -7   4  19   12.46    5.57
   7  -4 -19   16.03    6.32
   7   4 -19   15.89    2.96
  -7   4  20   27.93    7.38
   7  -4 -20   36.18    8.26
   7   4 -20   35.08    5.02
  -7   4  21   55.95    9.79
   7  -4 -21   51.68    9.71
   7   4 -21   34.44    5.70
   7  -4 -22   45.36    9.48
   7  -4 -23    9.91    5.45
   7  -4 -24    1.33    3.55
   7  -4 -25    1.97    3.90
   7  -4 -26   19.32    6.29
   7  -4 -27    6.98    4.97
   7  -4 -28   14.25    6.45
   7  -4 -29    6.22    5.06
   7  -4 -30    4.75    4.15
   7  -4 -31    9.23    5.02
   7  -4 -32    2.90    4.73
   7  -4 -33   26.39    7.77
   7  -4 -34    2.03    5.06
   7  -4 -35   -0.00    4.88
   7  -4 -36    2.81    5.43
  -7   5   1   -0.00    4.41
   7  -5  -1    1.05    3.73
   7   5  -1    0.00    2.95
   7   5  -1    0.60    2.63
   7   5  -1    0.00    2.92
  -7  -5   1    4.55    2.92
  -7   5   2    0.38    3.82
   7  -5  -2   -0.00    3.92
   7   5  -2   -0.00    3.39
   7   5  -2    4.05    2.88
   7   5  -2    0.40    2.31
   7   5  -2    3.41    3.24
  -7  -5   2    0.79    2.45
  -7   5   3   41.45    9.63
   7  -5  -3   40.86    9.57
   7   5  -3   48.08    8.08
   7   5  -3   59.38    8.51
   7   5  -3   51.05    8.55
   7   5  -3   51.30    8.48
  -7  -5   3   46.45    7.30
  -7   5   4  136.56   18.93
   7  -5  -4  155.46   18.41
   7  -5  -4  161.75   19.91
   7   5  -4  129.82   16.29
   7   5  -4  136.88   16.43
   7   5  -4  130.13   16.85
   7   5  -4  114.18   16.26
  -7  -5   4  119.38   15.03
  -7   5   5   25.84    8.29
   7  -5  -5   43.87    8.63
   7  -5  -5   48.70    9.70
   7   5  -5   39.89    6.96
   7   5  -5   39.50    6.97
   7   5  -5   51.18    8.01
   7   5  -5   46.50    7.66
  -7  -5   5   43.58    5.76
  -7  -5   5   45.45    5.75
  -7   5   6    4.40    5.01
   7  -5  -6    2.29    3.78
   7   5  -6    5.49    2.75
   7   5  -6    3.09    2.82
   7   5  -6    0.00    2.39
   7   5  -6    2.37    2.77
  -7   5   7   14.19    6.15
   7  -5  -7   13.86    5.41
   7   5  -7   17.67    3.96
   7   5  -7   15.97    3.99
   7   5  -7   16.23    4.24
  -7   5   8   92.67   14.73
   7  -5  -8  103.09   13.97
   7   5  -8   79.99   11.14
   7   5  -8  102.98   11.74
   7   5  -8   95.39   12.16
  -7   5   9  164.96   20.52
   7  -5  -9  148.69   19.02
   7   5  -9  131.63   16.10
   7   5  -9  157.97   16.53
   7   5  -9  132.24   16.80
  -7   5  10   56.51   10.35
   7  -5 -10   45.16    8.77
   7   5 -10   43.43    6.10
   7   5 -10   46.16    6.08
   7   5 -10   40.20    6.62
  -7   5  11  123.35   16.65
   7  -5 -11  114.52   15.44
   7   5 -11  106.61   11.96
   7   5 -11  110.05   11.92
   7   5 -11   98.45   12.80
  -7   5  12    4.59    4.48
   7  -5 -12    3.53    3.85
   7  -5 -12   -0.00    3.86
   7   5 -12    1.91    2.01
  -7   5  13   42.87    9.43
   7  -5 -13   48.85    8.82
   7  -5 -13   44.10    9.68
   7   5 -13   47.59    6.52
  -7   5  14   53.97   10.72
   7  -5 -14   75.96   11.00
   7  -5 -14   53.08   10.75
   7   5 -14   63.02    7.97
  -7   5  15  184.47   24.00
   7  -5 -15  207.31   23.63
   7  -5 -15  179.55   24.34
   7   5 -15  181.87   20.21
  -7   5  16   -0.00    3.97
   7  -5 -16   -0.00    3.64
   7  -5 -16    7.54    4.81
   7   5 -16    0.03    1.60
  -7   5  17   -0.00    4.75
   7  -5 -17    9.62    4.68
   7   5 -17    4.30    2.19
  -7   5  18   13.22    5.77
   7  -5 -18    9.08    5.27
   7   5 -18    7.86    2.59
  -7   5  19   32.12    8.30
   7  -5 -19   42.49    8.93
   7   5 -19   31.87    5.10
  -7   5  20   26.46    7.58
   7  -5 -20   34.33    8.51
   7   5 -20   32.96    5.31
  -7   5  21   13.46    6.18
   7  -5 -21   10.17    5.24
  -7   5  22    1.08    4.05
   7  -5 -22   -0.00    3.77
   7  -5 -24   10.02    5.83
   7  -5 -25   26.50    7.60
   7  -5 -26    3.78    5.00
   7  -5 -27    0.62    3.51
   7  -5 -28   -0.00    4.05
   7  -5 -29   14.93    6.59
   7  -5 -30   10.66    5.75
   7  -5 -31   10.96    5.87
   7  -5 -32    0.22    4.28
   7  -5 -33    3.65    4.44
   7  -5 -34   10.76    6.26
   7  -5 -35    6.74    5.78
  -7   6   1   67.71   14.35
   7  -6  -1  107.42   16.50
   7   6  -1  100.44   13.84
   7   6  -1  104.54   13.82
   7   6  -1   88.57   13.80
  -7  -6   1   95.95   13.31
  -7   6   2   72.05   13.26
   7   6  -2   75.33   11.27
   7   6  -2   83.63   11.65
   7   6  -2   65.21   11.47
  -7  -6   2   76.43   10.94
  -7   6   3   48.29   10.04
   7   6  -3   39.45    7.34
   7   6  -3   45.74    7.88
   7   6  -3   37.05    7.62
  -7  -6   3   35.87    6.68
  -7   6   4   27.12    7.27
   7   6  -4   18.04    4.53
   7   6  -4   11.77    4.24
   7   6  -4   11.57    4.60
  -7  -6   4   12.16    3.50
  -7   6   5    5.46    5.10
   7   6  -5   -0.00    2.57
   7   6  -5   -0.00    2.68
   7   6  -5    0.00    3.13
  -7  -6   5   -0.00    1.82
  -7   6   6   93.77   15.12
   7   6  -6  103.02   12.53
   7   6  -6  109.13   12.85
   7   6  -6   95.76   13.27
  -7  -6   6   83.20   10.44
  -7   6   7  182.76   23.98
   7   6  -7  166.64   20.26
   7   6  -7  188.73   20.71
   7   6  -7  166.99   21.13
  -7   6   8   40.76   10.50
   7   6  -8   60.94    8.75
   7   6  -8   77.17    9.37
   7   6  -8   60.31    9.34
  -7   6   9   -0.00    4.59
   7  -6  -9    2.96    3.42
   7   6  -9    1.63    2.64
   7   6  -9    3.03    2.60
   7   6  -9    1.94    2.68
  -7   6  10  112.33   15.35
   7  -6 -10   91.02   14.81
   7   6 -10   90.08   11.06
   7   6 -10   73.24   11.28
  -7   6  11  138.27   19.11
   7  -6 -11  125.73   18.70
   7   6 -11  127.54   14.96
   7   6 -11  130.11   15.90
  -7   6  12   15.98    6.43
   7  -6 -12   22.23    7.64
   7   6 -12   18.14    4.28
  -7   6  13   21.62    6.64
   7  -6 -13   13.88    5.56
   7   6 -13    8.28    3.19
  -7   6  14    5.43    5.56
   7  -6 -14    4.60    4.98
   7   6 -14   20.85    4.12
  -7   6  15    0.02    4.73
   7  -6 -15   -0.00    3.91
   7   6 -15    6.38    2.94
  -7   6  16   67.25   11.93
   7  -6 -16   71.90   12.44
   7   6 -16   56.58    8.37
  -7   6  17   64.00   12.31
   7  -6 -17   67.76   12.85
   7   6 -17   68.53    9.18
  -7   6  18  102.35   15.64
   7  -6 -18   95.58   15.80
   7   6 -18   93.50   11.97
  -7   6  19    0.00    4.14
   7  -6 -19    0.00    3.92
  -7   6  20    0.00    3.48
   7  -6 -20    0.00    3.48
  -7   6  21    5.11    4.80
   7  -6 -21    2.78    4.56
   7  -6 -22   31.28    8.77
   7  -6 -23   16.44    6.91
   7  -6 -24   10.57    5.93
   7  -6 -25   -0.00    4.76
   7  -6 -26   28.33    8.68
   7  -6 -27    0.80    4.38
   7  -6 -28    5.61    6.07
   7  -6 -29    2.21    4.13
   7  -6 -30    2.10    4.26
   7  -6 -31    0.85    4.49
   7  -6 -32   14.52    6.58
   7  -6 -33    3.13    5.88
   7  -6 -34    0.00    5.55
   7   7  -1    2.62    3.31
   7   7  -1    4.55    4.11
   7   7  -2   26.35    6.34
   7   7  -2   22.56    6.10
   7   7  -3   10.45    4.64
   7   7  -3   15.58    4.88
   7   7  -3   14.53    5.19
   7   7  -4  268.54   31.42
   7   7  -4  295.08   31.86
   7   7  -4  256.98   32.19
  -7   7   5  107.17   17.82
   7   7  -5  113.63   15.11
   7   7  -5  124.34   15.40
   7   7  -5   98.73   15.45
  -7  -7   5  136.95   15.70
  -7  -7   5  104.96   13.83
  -7   7   6   14.50    7.08
   7  -7  -6   18.22    7.22
   7   7  -6   15.00    4.46
   7   7  -6    6.31    4.10
   7   7  -6    6.60    4.13
  -7  -7   6   17.40    4.72
  -7  -7   6    9.94    2.99
  -7   7   7  101.03   15.24
   7  -7  -7   48.48   12.07
   7   7  -7   88.83   11.31
   7   7  -7   69.73   10.70
   7   7  -7   95.79   12.52
  -7  -7   7   71.57    8.93
  -7   7   8   12.85    7.41
   7  -7  -8   29.68    7.94
   7   7  -8   15.18    4.54
   7   7  -8   24.29    5.90
  -7   7   9   52.69   10.92
   7  -7  -9   42.87    9.99
   7   7  -9   51.89    7.83
   7   7  -9   38.67    7.81
  -7   7  10  111.85   17.25
   7  -7 -10  104.89   17.21
   7   7 -10  105.86   13.72
   7   7 -10  113.81   14.81
  -7   7  11   32.80    8.92
   7  -7 -11   33.41    8.84
   7   7 -11   29.92    6.31
  -7   7  12    8.58    5.78
   7  -7 -12    1.86    4.37
   7  -7 -13   16.17    6.53
   7  -7 -14  169.61   24.02
   7  -7 -15    1.55    5.06
   7  -7 -16    5.78    5.11
   7  -7 -17   -0.00    4.16
   7  -7 -18   17.82    6.89
   7  -7 -19    6.55    5.10
   7  -7 -20   54.49   11.63
   7  -7 -21    8.75    5.46
  -7   7  22    9.35    6.18
   7  -7 -22    5.30    4.76
  -7   7  23    0.81    5.30
   7  -7 -23    6.94    5.97
   7  -7 -24   40.69   10.11
   7  -7 -25    3.73    5.39
   7  -7 -26   10.71    6.50
   7  -7 -27    1.77    4.27
   7  -7 -28    5.52    4.88
   7  -7 -29    6.36    5.81
   7  -7 -30   14.75    7.23
   7  -7 -31    6.24    5.21
   7  -7 -32   -0.00    5.31
   7  -7 -33    2.57    4.88
  -7   8   1   45.48   11.21
   7   8  -1   52.89    9.58
   7   8  -1   41.76    8.96
  -7  -8   1   47.28    8.95
  -7   8   2  110.87   18.46
   7   8  -2  132.57   17.00
  -7  -8   2  105.80   15.65
  -7   8   3    3.53    6.08
   7  -8  -3   11.51    6.51
   7   8  -3    7.66    4.67
  -7  -8   3    4.75    3.62
  -7   8   4   51.73   10.83
   7  -8  -4   34.93    9.68
   7   8  -4   29.45    7.23
  -7  -8   4   36.56    7.39
   7  -8  -5    7.72    5.93
   7   8  -5   14.68    5.26
   7  -8  -6   13.50    7.38
   7   8  -6   34.07    6.86
   7  -8  -7    0.85    4.90
   7   8  -7    4.18    3.52
   7  -8  -8   72.44   14.25
   7   8  -8   78.40   11.47
   7  -8  -9    3.87    4.92
   7   8  -9    2.47    3.54
   7  -8 -10   14.68    6.32
   7  -8 -11   -0.00    4.89
   7  -8 -12  170.89   24.61
  -7   8  13    0.00    4.20
   7  -8 -13   -0.00    5.21
  -7   8  14    5.27    5.75
   7  -8 -14   18.53    7.25
  -7   8  15    4.38    5.44
   7  -8 -15   -0.00    4.87
  -7   8  16   61.98   12.88
   7  -8 -16   82.21   14.54
  -7   8  17   -0.00    5.31
   7  -8 -17   -0.00    4.70
  -7   8  18   12.57    7.17
   7  -8 -18   21.54    7.68
  -7   8  19   10.34    6.34
   7  -8 -19    6.49    5.57
  -7   8  20    4.86    6.06
   7  -8 -20    5.25    5.99
  -7   8  21   -0.00    5.32
   7  -8 -21   -0.00    4.07
  -7   8  22   10.17    6.67
   7  -8 -22   20.60    7.81
  -7   8  23   19.30    7.72
   7  -8 -23   16.31    7.05
  -7   8  24    7.23    6.29
   7  -8 -24    0.00    6.01
   7  -8 -25   -0.00    6.53
   7  -8 -26   10.87    5.71
   7  -8 -27    4.62    5.02
   7  -8 -28   20.44    8.32
   7  -8 -29    5.62    5.35
   7  -8 -30    1.88    4.80
   7  -8 -31    2.22    5.28
   7  -8 -32    2.21    5.56
  -7   9   1   -0.00    4.80
   7  -9  -1    1.09    4.74
   7   9  -1   -0.00    4.45
  -7   9   2   30.27    9.47
   7  -9  -2   41.51   10.70
   7   9  -2   35.66    8.35
  -7   9   3    1.36    5.81
   7  -9  -3    5.38    5.97
   7   9  -3    5.70    4.76
  -7   9   4   42.68   11.48
   7  -9  -4   47.91   11.58
   7   9  -4   56.38    9.88
  -7   9   5   -0.00    6.04
   7  -9  -5   10.76    7.09
   7   9  -5   -0.00    3.24
  -7   9   6   38.60   10.39
   7  -9  -6   28.23    9.28
   7   9  -6   31.21    7.40
  -7   9   7   32.96    9.54
   7  -9  -7    7.70    6.85
   7   9  -7   28.29    6.72
  -7   9   8   27.59    8.89
   7  -9  -8   25.60    8.88
  -7   9   9    1.96    5.21
   7  -9  -9    0.00    4.93
  -7   9  10  142.07   20.08
   7  -9 -10  100.33   18.55
  -7   9  11    1.19    5.37
   7  -9 -11   -0.00    4.91
  -7   9  12    4.99    5.61
   7  -9 -12    4.50    5.63
  -7   9  13    5.03    5.97
   7  -9 -13    7.03    6.05
  -7   9  14   73.27   15.00
   7  -9 -14  103.28   16.96
  -7   9  15    1.47    4.93
   7  -9 -15    7.39    6.35
  -7   9  16    6.22    6.37
   7  -9 -16   14.26    7.16
  -7   9  17    0.00    5.03
   7  -9 -17    0.23    4.48
  -7   9  18   28.94    9.52
   7  -9 -18   51.35   11.42
  -7   9  19    0.83    5.58
   7  -9 -19    4.26    5.18
  -7   9  20   22.82    7.94
   7  -9 -20   24.81    8.63
  -7   9  21    0.00    4.84
   7  -9 -21   10.74    6.67
  -7   9  22    0.11    5.18
   7  -9 -22    0.93    4.88
  -7   9  23    0.00    5.17
   7  -9 -23   -0.00    4.44
  -7   9  24   16.24    7.54
   7  -9 -24   21.56    8.30
  -7   9  25   -0.00    5.87
   7  -9 -25    0.00    5.23
   7  -9 -26    9.86    6.08
   7  -9 -27    0.96    4.95
   7  -9 -28    2.63    5.87
   7  -9 -29   -0.00    5.15
   7  -9 -30   -0.00    6.30
   7  -9 -31    3.70    5.28
  -7  10   1    9.22    8.25
   7 -10  -1   14.98    8.00
   7  10  -1    9.88    5.35
  -7  10   2   67.14   13.89
   7 -10  -2   56.21   13.29
   7  10  -2   52.50   10.65
  -7  10   3    1.74    4.86
   7 -10  -3   -0.00    5.53
   7  10  -3   -0.00    3.88
  -7  10   4    3.44    5.36
   7 -10  -4    0.00    5.76
   7  10  -4   -0.00    4.38
  -7  10   5   -0.00    6.46
   7 -10  -5    6.65    6.48
   7  10  -5    0.00    3.67
  -7  10   6  149.69   22.34
   7 -10  -6  107.93   21.07
   7  10  -6  158.21   19.85
  -7  10   7    2.30    5.86
   7 -10  -7   -0.00    5.15
  -7  10   8    0.00    5.62
   7 -10  -8   -0.00    4.92
  -7  10   9   -0.00    4.58
   7 -10  -9    2.29    5.94
  -7  10  10    8.73    6.43
   7 -10 -10   10.00    6.08
  -7  10  11    0.00    5.11
   7 -10 -11    0.00    5.10
  -7  10  12   54.82   11.63
   7 -10 -12   34.63   10.39
  -7  10  13    1.70    4.87
   7 -10 -13    0.01    4.66
  -7  10  14   -0.00    5.27
   7 -10 -14    6.12    6.84
  -7  10  15    1.82    5.29
   7 -10 -15   -0.00    5.47
  -7  10  16   43.88   11.41
   7 -10 -16   33.04   10.35
  -7  10  17   -0.00    5.41
   7 -10 -17    0.00    4.81
  -7  10  18   49.80   11.55
   7 -10 -18   38.26   11.00
  -7  10  19    7.50    5.96
   7 -10 -19   -0.00    5.09
  -7  10  20    0.08    6.15
   7 -10 -20    6.35    7.01
  -7  10  21    1.05    5.80
   7 -10 -21    4.99    5.93
  -7  10  22   28.66    9.42
   7 -10 -22   24.72    9.45
  -7  10  23   -0.00    4.94
   7 -10 -23    3.47    5.00
  -7  10  24    1.18    6.00
   7 -10 -24    5.61    5.70
  -7  10  25   -0.00    6.00
   7 -10 -25    6.56    5.43
   7 -10 -26    5.37    6.52
   7 -10 -27   -0.00    5.68
   7 -10 -28    6.95    5.85
   7 -10 -29    0.48    4.57
   7 -10 -30    1.63    4.87
  -7  11   1   -0.00    5.58
   7 -11  -1    3.80    5.84
  -7  11   2    0.00    6.04
   7 -11  -2    3.03    5.80
  -7  11   3    0.00    6.17
   7 -11  -3    6.88    7.34
  -7  11   4   31.40   10.55
   7 -11  -4   22.92    8.92
   7  11  -4   36.04    8.61
  -7  11   5   26.67    9.24
   7 -11  -5    1.56    5.30
   7  11  -5   21.17    6.76
  -7  11   6    2.35    5.94
   7 -11  -6    0.42    4.59
  -7  11   7   42.76   10.68
   7 -11  -7    2.04    6.32
  -7  11   8   21.49    8.65
   7 -11  -8   13.76    7.52
  -7  11   9    2.00    6.13
   7 -11  -9    2.07    4.86
  -7  11  10   27.59    8.93
   7 -11 -10    6.51    7.01
  -7  11  11   -0.00    5.18
   7 -11 -11   10.58    6.47
  -7  11  12    0.02    5.60
   7 -11 -12    2.03    5.73
  -7  11  13   -0.00    5.29
   7 -11 -13    1.08    5.18
  -7  11  14   32.36    9.72
   7 -11 -14   30.81   10.13
  -7  11  15   -0.00    4.84
   7 -11 -15    0.00    4.35
  -7  11  16    8.85    6.86
   7 -11 -16    0.44    5.32
  -7  11  17   -0.00    5.26
   7 -11 -17    0.28    6.13
  -7  11  18    6.73    6.46
   7 -11 -18   13.58    7.11
  -7  11  19    1.98    5.59
   7 -11 -19    3.35    5.80
  -7  11  20   33.41   10.43
   7 -11 -20   35.04   10.95
  -7  11  21    1.76    6.16
   7 -11 -21    1.31    5.26
  -7  11  22    2.75    5.80
   7 -11 -22    4.49    6.26
  -7  11  23    0.50    5.82
   7 -11 -23    1.94    4.84
  -7  11  24   20.08    9.16
   7 -11 -24   19.71    7.90
  -7  11  25    1.67    5.55
   7 -11 -25    7.11    7.92
  -7  11  26    2.15    6.20
   7 -11 -26    2.01    5.89
   7 -11 -27    0.85    4.28
   7 -11 -28   -0.00    5.70
  -7  12   1   10.36    7.67
   7 -12  -1    1.54    5.74
   7  12  -1    8.76    5.42
  -7  12   2   15.76    8.52
   7 -12  -2   35.08   10.92
   7  12  -2    5.68    5.84
  -7  12   3   -0.00    5.78
   7 -12  -3    2.14    6.07
   7  12  -3   -0.00    4.57
  -7  12   4    0.46    5.22
   7 -12  -4   -0.00    5.67
  -7  12   5    0.54    5.80
   7 -12  -5    7.45    6.78
  -7  12   6   31.34   10.92
   7 -12  -6   44.10   12.28
  -7  12   7    0.21    5.29
   7 -12  -7    7.47    6.88
  -7  12   8    6.14    6.81
   7 -12  -8    4.16    7.06
  -7  12   9    0.01    5.83
   7 -12  -9    4.49    6.13
  -7  12  10    6.96    6.37
   7 -12 -10    0.00    6.13
  -7  12  11    0.00    5.55
   7 -12 -11   -0.00    4.63
  -7  12  12   36.21   10.64
   7 -12 -12   19.62    8.72
  -7  12  13   -0.00    6.03
   7 -12 -13   -0.00    5.06
  -7  12  14    5.28    6.29
   7 -12 -14   -0.00    5.61
  -7  12  15    9.13    6.21
   7 -12 -15   -0.00    5.73
  -7  12  16   21.07    8.84
   7 -12 -16   22.73    9.73
  -7  12  17    2.12    5.90
   7 -12 -17   -0.00    5.74
  -7  12  18   23.65    9.09
   7 -12 -18    6.96    7.27
  -7  12  19   -0.00    5.27
   7 -12 -19    0.33    4.98
  -7  12  20    7.51    7.20
   7 -12 -20    9.75    6.84
  -7  12  21    0.02    6.12
   7 -12 -21    0.00    5.81
  -7  12  22    3.62    6.36
   7 -12 -22    7.12    6.22
  -7  12  23    2.46    5.92
   7 -12 -23    4.11    7.62
  -7  12  24    2.37    6.17
   7 -12 -24    3.58    6.72
  -7  12  25   -0.00    6.23
   7 -12 -25   -0.00    5.57
  -7  12  26   -0.00    6.40
   7 -12 -26    0.69    6.23
  -7  13   1    1.05    6.49
   7 -13  -1    5.44    6.88
   7  13  -1    0.30    4.48
  -7  13   2    0.00    6.77
   7 -13  -2    2.89    7.16
   7  13  -2   11.46    6.48
  -7  13   3   16.79   10.17
   7 -13  -3    0.00    5.60
  -7  13   4   65.51   14.32
   7 -13  -4   43.16   12.71
  -7  13   5    8.24    7.26
   7 -13  -5   -0.00    5.92
  -7  13   6    3.28    5.96
   7 -13  -6    0.51    5.48
  -7  13   7   -0.00    5.94
   7 -13  -7   -0.00    6.14
  -7  13   8    5.72    7.17
   7 -13  -8    3.03    7.09
  -7  13   9   11.53    7.35
   7 -13  -9    7.81    7.07
  -7  13  10   11.33    7.66
   7 -13 -10   13.42    8.40
  -7  13  11    7.99    7.16
   7 -13 -11    6.20    6.53
  -7  13  12    3.13    6.22
   7 -13 -12    1.58    5.50
  -7  13  13    6.41    5.87
   7 -13 -13    1.66    5.78
  -7  13  14   30.42    9.68
   7 -13 -14   18.82    9.34
  -7  13  15    3.95    5.16
   7 -13 -15   -0.00    5.45
  -7  13  16   -0.00    5.29
   7 -13 -16    0.47    5.93
  -7  13  17   -0.00    6.18
   7 -13 -17    8.78    6.96
  -7  13  18    1.23    6.17
   7 -13 -18   -0.00    5.85
  -7  13  19    1.61    5.92
   7 -13 -19    5.32    5.85
  -7  13  20    1.62    5.82
   7 -13 -20    2.29    5.49
  -7  13  21    8.69    7.53
   7 -13 -21    5.68    7.28
  -7  13  22    0.00    5.88
   7 -13 -22    1.86    6.26
  -7  13  23    4.50    6.84
   7 -13 -23    1.58    6.29
  -7  13  24    1.13    5.55
   7 -13 -24    9.17    8.06
  -7  13  25    0.00    5.22
   7 -13 -25   -0.00    6.20
  -7  13  26   -0.00    5.97
  -7  13  27    0.76    6.46
  -7  14   1    3.16    7.21
   7 -14  -1    7.45    8.36
  -7  14   2   17.01    9.43
   7 -14  -2   26.09   10.79
  -7  14   3    4.64    6.56
   7 -14  -3    0.00    5.19
  -7  14   4    0.32    5.54
   7 -14  -4   -0.00    6.47
  -7  14   5   -0.00    7.08
   7 -14  -5    7.36    7.05
  -7  14   6   27.14   10.45
   7 -14  -6   19.77    9.77
  -7  14   7   24.94   10.80
   7 -14  -7   17.32    9.62
  -7  14   8    6.04    7.51
   7 -14  -8   -0.00    5.71
  -7  14   9    3.12    6.94
   7 -14  -9   -0.00    6.53
  -7  14  10   12.67    7.99
   7 -14 -10    6.30    6.82
  -7  14  11    1.69    5.62
   7 -14 -11    1.00    6.63
  -7  14  12    1.12    6.70
   7 -14 -12    3.54    6.03
  -7  14  13    1.81    6.20
   7 -14 -13    2.25    6.08
  -7  14  14    0.00    6.47
   7 -14 -14    4.97    6.83
  -7  14  15   -0.00    5.81
   7 -14 -15   -0.00    5.71
  -7  14  16    4.60    6.37
   7 -14 -16    6.17    6.61
  -7  14  17    8.29    7.72
   7 -14 -17    2.79    6.63
  -7  14  18    0.00    5.98
   7 -14 -18   -0.00    5.46
  -7  14  19   -0.00    6.57
   7 -14 -19   12.57    8.43
  -7  14  20    6.15    6.14
   7 -14 -20    0.12    5.37
  -7  14  21   -0.00    5.89
   7 -14 -21    3.55    7.31
  -7  14  22    4.99    6.60
   7 -14 -22    4.98    6.65
  -7  14  23    2.23    6.42
   7 -14 -23    2.46    5.99
  -7  14  24    0.00    6.00
  -7  14  25   -0.00    6.83
  -7  15   1   -0.00    7.50
  -7  15   2   -0.00    6.73
  -7  15   3   19.25    8.84
  -7  15   4   -0.00    7.19
  -7  15   5    0.00    7.19
  -7  15   6   -0.00    6.75
  -7  15   7   -0.00    6.89
   7 -15  -7    5.55    7.01
  -7  15   8   14.17    7.86
   7 -15  -8   10.48    8.47
  -7  15   9    2.36    6.73
   7 -15  -9    0.87    5.91
  -7  15  10   -0.00    6.31
   7 -15 -10    1.09    6.43
  -7  15  11    4.78    7.08
   7 -15 -11   -0.00    6.24
  -7  15  12    0.44    6.57
   7 -15 -12   12.61    7.57
  -7  15  13   -0.00    6.10
   7 -15 -13    2.47    6.12
  -7  15  14    2.07    5.56
   7 -15 -14    3.44    5.88
  -7  15  15    4.01    6.53
   7 -15 -15    4.48    6.45
  -7  15  16    3.11    6.65
   7 -15 -16   -0.00    5.81
  -7  15  17    6.21    7.22
   7 -15 -17   -0.00    5.30
  -7  15  18   -0.00    6.76
   7 -15 -18    2.52    6.24
  -7  15  19    7.68    7.01
   7 -15 -19    0.00    6.22
  -7  15  20   10.17    7.00
   7 -15 -20   -0.00    6.80
   7 -15 -21   -0.00    6.95
  -7  16   1   -0.00    6.58
  -7  16   2   -0.00    7.47
  -7  16   3   -0.00    7.36
  -7  16   4   -0.00    6.49
  -7  16   5    5.16    7.36
  -7  16   6    4.16    7.35
  -7  16   7    0.94    8.24
  -7  16   8   -0.00    7.63
  -7  16   9    4.79    6.51
  -7  16  10    2.33    6.74
   7 -16 -14   -0.00    6.01
   7 -16 -15    0.37    6.38
   7 -16 -16    0.00    5.77
   7 -16 -17   -0.00    6.77
   7 -16 -18    0.84    7.06
   7 -16 -19   -0.00    6.25
  -6   0   1    3.36    3.29
  -6   0   1    3.60    3.00
   6   0  -1   -0.00    3.43
   6   0  -1   -0.00    2.90
  -6   0   2  390.89   41.34
  -6   0   2  400.91   40.86
   6   0  -2  406.59   41.38
   6   0  -2  325.56   41.19
  -6   0   3    1.03    2.58
  -6   0   3    0.44    2.31
   6   0  -3    2.02    2.80
   6   0  -3   -0.00    2.90
  -6   0   4   11.01    3.89
  -6   0   4   16.03    3.59
   6   0  -4   11.64    4.27
   6   0  -4   26.29    4.92
  -6   0   5    0.56    2.59
  -6   0   5   -0.00    1.79
   6   0  -5    0.00    2.51
   6   0  -5   -0.00    2.69
  -6   0   6 1382.91  137.54
  -6   0   6 1335.92  136.34
   6   0  -6 1335.92  137.43
   6   0  -6 1374.16  137.88
  -6   0   7    0.63    2.08
  -6   0   7    0.18    0.99
   6   0  -7   -0.00    2.31
   6   0  -7    0.00    2.42
  -6   0   8   25.94    4.67
   6   0  -8   25.35    4.47
   6   0  -8   28.70    4.95
  -6   0   9    0.95    2.00
   6   0  -9   -0.00    1.79
   6   0  -9    0.19    2.04
  -6   0  10  223.47   25.14
   6   0 -10  226.90   24.91
   6   0 -10  256.97   25.67
  -6   0  11    0.60    2.03
   6   0 -11   -0.00    1.54
   6   0 -11   -0.00    1.83
  -6   0  12  336.02   34.81
   6   0 -12  321.84   34.42
   6   0 -12  335.95   35.12
  -6   0  13    0.98    1.98
   6   0 -13    1.10    1.54
   6   0 -13    0.30    1.84
  -6   0  14  113.60   12.42
   6   0 -14   90.26   11.87
   6   0 -14  119.85   12.91
  -6   0  15    1.12    1.78
   6   0 -15    0.20    1.40
   6   0 -15    0.80    2.04
  -6   0  16  277.26   30.73
   6   0 -16  296.10   30.75
   6   0 -16  295.94   31.40
  -6   0  17    1.37    2.07
  -6   0  17   -0.00    1.65
   6   0 -17   -0.00    2.21
  -6   0  18  200.98   21.00
  -6   0  18  169.28   20.66
   6   0 -18  190.62   21.47
  -6   0  19    0.96    2.24
  -6   0  20    1.21    2.67
   6   0 -22  144.78   18.08
   6   0 -23    2.96    2.74
   6   0 -24    0.86    2.82
   6   0 -25    1.86    3.44
   6   0 -26   49.33    8.94
   6   0 -27    2.87    3.25
   6   0 -28   43.48    8.71
   6   0 -29    0.10    3.16
   6   0 -30   15.40    5.57
   6   0 -31   -0.00    3.31
   6   0 -32   66.51   11.80
   6   0 -33    0.00    3.09
   6   0 -34   -0.00    3.72
   6   0 -35    7.85    4.84
   6   0 -36   10.15    5.51
   6   0 -37    1.94    4.28
   6   0 -38    6.06    4.72
  -6   1   1    5.63    3.72
  -6   1   1    7.51    3.56
   6  -1  -1    4.41    3.62
   6  -1  -1    6.81    4.24
   6   1  -1   10.77    3.91
   6   1  -1    5.61    4.13
  -6  -1   1    4.68    3.73
  -6  -1   1    3.60    2.62
  -6   1   2  641.55   69.94
  -6   1   2  665.38   69.55
   6  -1  -2  660.89   69.92
   6  -1  -2  669.80   70.52
   6   1  -2  660.93   69.30
   6   1  -2  682.69   69.81
  -6  -1   2  698.49   69.72
  -6  -1   2  648.82   68.80
  -6   1   3   46.94    7.46
  -6   1   3   37.17    6.45
   6  -1  -3   31.51    6.68
   6  -1  -3   31.83    7.01
   6   1  -3   51.17    6.86
   6   1  -3   34.38    6.45
  -6  -1   3   37.88    6.56
  -6  -1   3   37.61    5.83
  -6   1   4  948.35   96.92
  -6   1   4  949.12   96.22
   6  -1  -4  977.46   96.93
   6  -1  -4  913.51   97.13
   6   1  -4 1156.40   96.62
   6   1  -4  935.27   96.34
  -6  -1   4  964.09   96.19
  -6  -1   4  941.62   95.41
  -6  -1   4  804.48   94.88
  -6   1   5  139.17   16.44
  -6   1   5  126.35   15.50
   6  -1  -5  144.55   16.38
   6  -1  -5  120.23   16.35
   6   1  -5  156.15   15.92
   6   1  -5  133.75   15.81
  -6  -1   5  123.18   15.41
  -6  -1   5  135.59   14.30
  -6  -1   5  126.17   14.17
  -6   1   6   72.96   11.97
  -6   1   6   94.22   11.62
   6  -1  -6   93.17   12.15
   6  -1  -6   85.25   12.46
   6   1  -6  105.75   11.76
   6   1  -6  121.65   12.41
  -6  -1   6   99.89   11.68
  -6   1   7  304.60   31.30
  -6   1   7  277.62   29.97
   6  -1  -7  262.77   30.57
   6  -1  -7  280.47   31.26
   6   1  -7  288.61   29.98
   6   1  -7  258.50   30.03
  -6  -1   7  305.25   30.03
  -6   1   8  942.34   84.58
  -6   1   8  775.19   82.73
   6  -1  -8  779.85   83.63
   6  -1  -8 1045.66   85.15
   6   1  -8  769.99   82.54
   6   1  -8  852.06   83.14
  -6  -1   8  751.27   82.57
  -6   1   9    5.15    3.34
  -6   1   9    6.59    2.03
   6  -1  -9    3.74    2.91
   6  -1  -9   10.67    3.43
   6   1  -9    7.70    2.04
   6   1  -9   12.28    2.58
  -6  -1   9    9.13    2.22
  -6   1  10   92.66   13.45
  -6   1  10  117.81   12.19
   6  -1 -10  114.83   13.40
   6  -1 -10  105.01   13.81
   6   1 -10  113.20   12.01
   6   1 -10  116.72   12.57
  -6  -1  10  108.08   12.09
  -6   1  11   22.50    4.56
   6  -1 -11   22.03    4.14
   6  -1 -11   14.59    4.00
   6   1 -11   18.15    2.55
   6   1 -11   23.48    3.35
  -6  -1  11   16.03    2.62
  -6   1  12  343.30   37.20
   6  -1 -12  358.62   36.85
   6  -1 -12  381.98   37.76
   6   1 -12  318.25   35.02
   6   1 -12  376.28   35.93
  -6  -1  12  357.27   35.09
  -6   1  13   58.99    8.68
   6  -1 -13   63.53    8.43
   6  -1 -13   56.35    8.81
   6   1 -13   57.45    7.49
  -6  -1  13   67.78    6.84
  -6   1  14  172.45   19.89
   6  -1 -14  177.09   19.69
   6  -1 -14  177.73   20.43
   6   1 -14  185.58   18.83
  -6  -1  14  153.90   17.78
  -6  -1  14  193.98   17.92
  -6   1  15   21.15    4.11
   6  -1 -15   12.77    3.36
   6  -1 -15    6.76    3.25
   6   1 -15   11.94    2.70
  -6  -1  15   13.45    2.14
  -6  -1  15   12.00    2.00
  -6   1  16   10.85    3.38
   6  -1 -16    8.22    2.82
   6  -1 -16    6.61    3.16
   6   1 -16    5.94    2.27
  -6  -1  16    6.47    1.81
  -6  -1  16    6.19    1.65
  -6   1  17    6.59    2.97
   6  -1 -17    6.24    2.51
   6  -1 -17    5.95    3.14
   6   1 -17    7.15    2.39
  -6  -1  17    5.20    1.93
  -6  -1  17    5.60    1.77
  -6   1  18  276.20   29.32
   6  -1 -18  287.14   29.10
   6   1 -18  235.50   28.18
  -6  -1  18  255.98   27.48
  -6  -1  18  267.51   27.54
  -6   1  19   39.46    7.03
   6  -1 -19   41.96    6.83
   6   1 -19   44.13    6.52
  -6   1  20    0.00    2.79
  -6   1  21   10.15    3.97
   6  -1 -21    3.49    3.01
   6  -1 -22   16.44    5.10
   6   1 -22   11.92    3.74
   6  -1 -23    8.10    4.01
   6   1 -23    5.62    2.94
   6  -1 -24   37.69    7.74
   6   1 -24   35.92    6.71
   6  -1 -25    0.00    3.25
   6   1 -25    0.00    2.18
   6  -1 -26    1.49    3.74
   6   1 -26    3.35    3.06
   6  -1 -27    1.09    3.36
   6   1 -27    5.21    3.28
   6  -1 -28   41.01    9.07
   6   1 -28   66.48    9.76
   6  -1 -29   -0.00    3.29
   6   1 -29   -0.00    2.71
   6  -1 -30   31.70    7.55
   6   1 -30   26.73    6.42
   6  -1 -31   -0.00    3.81
   6   1 -31   -0.00    3.14
   6  -1 -32    1.40    3.38
   6   1 -32    1.02    3.55
   6  -1 -33   -0.00    3.56
   6   1 -33    0.01    2.76
   6  -1 -34    8.49    5.17
   6   1 -34   14.77    5.46
   6  -1 -35   -0.00    3.92
   6   1 -35    2.16    3.32
   6  -1 -36    7.44    4.70
   6   1 -36    0.49    3.57
   6  -1 -37   -0.00    3.70
   6   1 -37    1.66    3.84
   6  -1 -38    0.57    4.06
   6   1 -38    6.65    4.61
  -6   2   1   10.61    4.56
  -6   2   1    5.29    3.28
   6  -2  -1    7.50    4.23
   6  -2  -1   14.44    5.02
   6   2  -1    9.29    3.41
   6   2  -1    5.68    3.43
  -6  -2   1    6.85    3.60
  -6  -2   1    2.88    2.29
  -6  -2   1    9.83    3.27
  -6   2   2   31.88    6.38
  -6   2   2    6.73    4.00
   6  -2  -2   34.48    6.17
   6  -2  -2   17.83    5.48
   6   2  -2   22.21    4.68
   6   2  -2   22.77    5.19
  -6  -2   2   23.65    4.93
  -6  -2   2   19.47    4.13
  -6  -2   2   20.83    4.24
  -6   2   3    7.05    4.02
  -6   2   3    3.93    3.18
   6  -2  -3    3.11    3.60
   6  -2  -3    1.89    3.34
   6   2  -3    5.87    2.87
   6   2  -3    7.12    3.34
  -6  -2   3    3.80    2.99
  -6  -2   3    7.30    2.33
  -6  -2   3    4.54    2.13
  -6   2   4   43.53    8.70
  -6   2   4   56.90    8.68
   6  -2  -4   60.16    8.97
   6  -2  -4   61.08    9.48
   6   2  -4   52.59    7.82
   6   2  -4   59.16    8.28
  -6  -2   4   58.13    8.06
  -6  -2   4   54.95    6.94
  -6  -2   4   63.26    7.12
  -6   2   5    7.49    4.39
  -6   2   5   13.16    3.78
   6  -2  -5    9.58    3.85
   6  -2  -5   17.06    4.81
   6   2  -5   15.57    3.48
   6   2  -5   11.20    3.37
  -6  -2   5   13.48    3.29
  -6   2   6  364.68   39.74
  -6   2   6  388.04   39.02
   6  -2  -6  355.09   39.11
   6  -2  -6  369.74   39.90
   6   2  -6  354.27   37.67
   6   2  -6  351.46   37.95
  -6  -2   6  354.50   37.84
  -6   2   7   79.04   10.40
  -6   2   7   63.07    8.99
   6  -2  -7   75.26    9.77
   6  -2  -7   63.51    9.98
   6   2  -7   64.57    7.95
   6   2  -7   74.14    8.25
   6   2  -7   53.37    8.00
  -6  -2   7   64.85    8.09
  -6   2   8   10.76    4.18
  -6   2   8   10.86    3.27
   6  -2  -8    9.58    3.63
   6  -2  -8    4.04    2.96
   6   2  -8    9.20    2.04
   6   2  -8    7.98    2.16
   6   2  -8    8.79    2.41
  -6   2   9    2.09    3.38
  -6   2   9    1.28    1.99
   6  -2  -9    0.85    2.83
   6  -2  -9   -0.00    3.11
   6   2  -9    2.84    1.13
   6   2  -9    1.02    1.07
   6   2  -9    0.19    1.38
  -6   2  10  214.69   31.22
  -6   2  10  319.68   31.04
   6  -2 -10  314.04   31.78
   6  -2 -10  273.20   32.10
   6   2 -10  293.94   29.45
  -6   2  11  284.45   33.01
  -6   2  11  301.68   31.92
   6  -2 -11  310.02   32.79
   6  -2 -11  299.46   33.46
   6   2 -11  297.96   30.33
  -6   2  12  113.37   14.61
  -6   2  12  113.57   13.47
   6  -2 -12  128.62   14.61
   6  -2 -12  106.93   14.87
  -6   2  13   17.81    4.77
  -6   2  13   15.76    3.18
   6  -2 -13   15.31    3.93
   6  -2 -13    6.70    3.52
  -6   2  14  110.20   14.36
   6  -2 -14  108.55   13.91
   6  -2 -14  119.49   14.98
  -6   2  15   43.40    7.45
   6  -2 -15   51.40    7.46
   6  -2 -15   40.82    7.60
  -6   2  16   65.37   10.04
   6  -2 -16   68.89    9.72
   6  -2 -16   67.85   10.44
  -6   2  17   24.62    5.69
   6  -2 -17   25.82    5.25
  -6   2  18   13.89    4.57
   6  -2 -18   14.83    4.10
  -6   2  19   22.05    5.79
   6  -2 -19   29.70    5.67
  -6   2  20  190.19   23.86
   6  -2 -20  237.42   24.10
   6  -2 -20  196.89   24.32
   6   2 -20  188.63   22.26
  -6   2  21    2.42    3.55
   6  -2 -21    7.70    4.17
   6   2 -21    4.77    2.75
  -6   2  22   34.60    7.19
   6  -2 -22   32.84    7.27
   6   2 -22   36.08    6.30
   6  -2 -23    3.73    3.37
   6  -2 -24   10.05    4.49
   6  -2 -25   14.91    5.53
   6  -2 -26   59.61   10.62
   6  -2 -27    2.09    3.39
   6  -2 -28   14.43    5.67
   6  -2 -29   -0.00    3.35
   6  -2 -30    8.11    4.84
   6  -2 -31    0.89    3.76
   6  -2 -32   26.26    7.42
   6  -2 -33    1.42    4.81
   6  -2 -34    1.93    4.03
   6  -2 -35    4.44    4.41
   6   2 -35   -0.00    2.98
   6  -2 -36   17.30    6.94
   6   2 -36   19.03    6.02
   6  -2 -37    2.05    5.39
   6   2 -37   -0.00    2.73
   6  -2 -38    1.25    4.78
   6   2 -38    2.09    3.71
  -6   3   1   -0.00    3.83
  -6   3   1    1.13    3.50
   6  -3  -1    0.15    3.42
   6  -3  -1    1.00    3.62
   6   3  -1    0.00    2.62
   6   3  -1    3.62    2.59
   6   3  -1    2.60    2.94
  -6  -3   1    7.23    3.00
  -6  -3   1   -0.00    2.51
  -6   3   2  128.64   17.87
  -6   3   2  170.08   18.21
   6  -3  -2  108.88   16.96
   6  -3  -2  127.09   17.95
   6   3  -2  121.19   16.18
   6   3  -2  148.58   16.60
   6   3  -2  143.48   16.94
  -6  -3   2  136.48   15.97
  -6  -3   2  144.30   15.99
  -6   3   3  171.61   19.75
  -6   3   3  181.57   19.27
   6  -3  -3  124.68   18.19
   6  -3  -3  150.03   19.50
   6   3  -3  148.34   17.42
   6   3  -3  154.79   17.54
   6   3  -3  141.62   17.61
  -6  -3   3  141.23   16.66
  -6  -3   3  147.83   16.73
  -6   3   4   45.98    8.44
  -6   3   4   36.63    7.12
   6  -3  -4   44.44    7.75
   6  -3  -4   45.37    8.36
   6   3  -4   41.99    6.48
   6   3  -4   46.19    6.51
   6   3  -4   38.74    6.50
  -6  -3   4   41.98    5.46
  -6  -3   4   39.25    5.40
  -6   3   5    5.17    4.25
  -6   3   5   13.82    4.22
   6  -3  -5    2.69    3.12
   6  -3  -5    4.07    3.43
   6   3  -5    7.83    2.75
   6   3  -5   12.57    3.07
   6   3  -5   12.40    3.11
  -6   3   6   12.50    4.90
  -6   3   6    5.43    3.55
   6  -3  -6   18.20    4.73
   6  -3  -6   22.30    5.39
   6   3  -6   12.77    3.05
   6   3  -6   15.76    3.13
   6   3  -6   12.73    3.14
   6   3  -6    8.29    2.84
  -6   3   7   15.65    5.05
  -6   3   7   27.22    5.28
   6  -3  -7   32.02    5.92
   6  -3  -7    0.78    3.41
   6   3  -7   21.59    3.37
   6   3  -7   20.86    3.41
   6   3  -7   24.75    3.84
   6   3  -7   20.95    3.71
  -6   3   8  408.87   47.08
  -6   3   8  442.05   46.29
   6  -3  -8  489.19   47.12
   6  -3  -8  495.21   48.01
   6   3  -8  427.93   44.05
   6   3  -8  420.58   44.09
   6   3  -8  433.91   44.65
   6   3  -8  410.27   44.47
  -6   3   9   69.91   11.50
   6  -3  -9  100.13   11.92
   6   3  -9   78.26    8.55
   6   3  -9   81.14    8.60
   6   3  -9   79.30    9.22
   6   3  -9   78.64    9.19
  -6   3  10   17.32    5.37
   6  -3 -10   25.79    5.99
   6  -3 -10   29.62    6.54
   6   3 -10   28.41    3.68
   6   3 -10   29.18    3.70
  -6   3  11   12.41    4.51
   6  -3 -11   22.00    4.74
   6  -3 -11   19.35    5.29
   6   3 -11   11.03    1.72
   6   3 -11    9.63    1.67
  -6   3  12  104.86   13.06
   6  -3 -12   89.42   12.27
   6  -3 -12   79.27   12.68
  -6   3  13  150.86   18.66
   6  -3 -13  151.94   18.21
   6  -3 -13  139.77   18.76
  -6   3  14  202.22   22.80
   6  -3 -14  184.82   22.06
   6  -3 -14  172.69   22.78
  -6   3  15   17.75    5.07
   6  -3 -15   16.55    4.61
  -6   3  16   24.73    6.24
   6  -3 -16   42.97    6.68
   6   3 -16   24.84    3.47
  -6   3  17   74.56   11.39
   6  -3 -17   85.78   11.32
   6   3 -17   71.29    8.58
  -6   3  18  127.19   17.37
   6  -3 -18  140.73   17.07
   6  -3 -18  147.35   18.19
   6   3 -18  125.81   14.62
  -6   3  19   55.53    9.18
   6  -3 -19   42.73    8.03
   6  -3 -19   42.05    8.54
   6   3 -19   45.34    6.36
  -6   3  20    0.00    3.26
   6  -3 -20    3.29    3.44
   6  -3 -20    3.31    3.66
   6   3 -20    0.74    2.11
  -6   3  21    0.00    3.71
   6  -3 -21    0.23    3.39
   6   3 -21   -0.00    2.17
  -6   3  22   73.95   11.08
   6  -3 -22   70.79   11.19
   6   3 -22   48.82    8.12
  -6   3  23    9.63    5.09
   6  -3 -23   17.71    5.45
   6  -3 -24   65.44   11.55
   6  -3 -25    0.95    3.53
   6  -3 -26    4.63    4.13
   6  -3 -27   -0.00    3.04
   6  -3 -28   31.00    7.72
   6  -3 -29    5.85    4.53
   6  -3 -30   24.74    6.99
   6  -3 -31    0.75    3.60
   6  -3 -32    2.36    3.85
   6  -3 -33    3.19    4.61
   6  -3 -34   17.52    6.77
   6  -3 -35    2.19    3.75
   6  -3 -36    0.00    3.41
   6  -3 -37   -0.00    3.36
  -6   4   1  221.10   26.10
  -6   4   1  213.64   25.28
   6  -4  -1  194.27   24.84
   6  -4  -1  210.26   26.21
   6   4  -1  215.34   24.13
   6   4  -1  198.09   23.95
   6   4  -1  237.38   24.79
  -6  -4   1  193.68   23.59
  -6  -4   1  197.62   23.30
  -6   4   2   15.81    5.87
  -6   4   2   19.24    5.53
   6  -4  -2   34.02    6.53
   6  -4  -2   16.87    6.32
   6   4  -2   21.29    4.76
   6   4  -2   21.89    4.64
   6   4  -2   25.30    5.27
   6   4  -2   13.15    4.47
  -6  -4   2   12.66    3.87
  -6  -4   2   16.65    3.89
  -6   4   3    5.64    4.49
  -6   4   3    3.92    3.24
   6  -4  -3    6.67    4.02
   6  -4  -3    3.13    3.70
   6   4  -3   10.27    3.47
   6   4  -3    7.39    3.07
   6   4  -3   10.78    3.52
   6   4  -3    4.04    3.16
  -6  -4   3    4.86    2.29
  -6  -4   3    4.75    2.29
  -6   4   4   21.69    6.21
   6  -4  -4   15.43    5.02
   6  -4  -4    6.11    4.01
   6   4  -4   12.32    3.54
   6   4  -4   18.20    4.04
   6   4  -4   11.44    3.80
   6   4  -4   17.06    4.28
  -6  -4   4   16.76    3.07
  -6  -4   4   16.91    3.14
  -6   4   5  316.11   33.23
   6  -4  -5  304.32   32.07
   6  -4  -5  306.38   33.15
   6   4  -5  302.61   30.09
   6   4  -5  327.17   30.43
   6   4  -5  292.93   30.56
   6   4  -5  269.33   30.10
  -6  -4   5  260.15   28.27
  -6  -4   5  253.99   28.24
  -6   4   6  242.57   32.09
   6  -4  -6  299.84   32.23
   6  -4  -6  259.06   32.52
   6   4  -6  270.60   29.78
   6   4  -6  290.71   30.04
   6   4  -6  303.41   30.57
   6   4  -6  268.82   30.10
  -6   4   7   91.34   13.00
   6  -4  -7   83.94   11.99
   6  -4  -7   95.52   13.44
   6   4  -7   77.24    9.82
   6   4  -7   89.59   10.23
   6   4  -7   93.76   10.67
   6   4  -7   63.75    9.85
  -6   4   8   11.89    5.02
   6  -4  -8   12.62    4.61
   6  -4  -8    5.62    4.10
   6   4  -8    8.40    2.36
   6   4  -8    9.00    2.39
   6   4  -8    7.72    2.40
   6   4  -8    3.25    1.96
  -6   4   9   79.28   11.69
   6  -4  -9   76.76   10.90
   6   4  -9   65.62    8.05
   6   4  -9   66.62    8.08
   6   4  -9   68.32    8.58
   6   4  -9   71.40    8.56
  -6   4  10   25.13    6.98
   6  -4 -10   32.31    6.82
   6  -4 -10   39.67    7.90
   6   4 -10   39.54    4.51
   6   4 -10   35.76    4.36
   6   4 -10   34.83    5.11
  -6   4  11  168.38   20.12
   6  -4 -11  162.87   19.48
   6  -4 -11  164.54   20.35
   6   4 -11  145.58   16.67
  -6   4  12  107.70   15.91
   6  -4 -12  135.81   16.07
   6  -4 -12  105.36   16.12
   6   4 -12  121.05   13.06
  -6   4  13   57.30    9.30
   6  -4 -13   54.51    8.53
   6   4 -13   42.61    5.61
  -6   4  14   -0.00    3.55
   6  -4 -14    0.79    2.98
   6   4 -14    2.54    1.39
  -6   4  15  164.22   18.99
   6  -4 -15  150.52   17.96
   6   4 -15  128.27   14.77
  -6   4  16  172.14   20.89
   6  -4 -16  167.35   20.22
   6   4 -16  154.67   17.24
  -6   4  17   10.71    5.52
   6  -4 -17   28.05    5.81
   6  -4 -17   10.33    4.83
   6   4 -17   17.43    3.21
  -6   4  18   54.94    9.94
   6  -4 -18   54.44    9.34
   6  -4 -18   70.50   11.15
   6   4 -18   52.50    7.16
  -6   4  19  139.81   18.66
   6  -4 -19  177.67   18.80
   6  -4 -19  147.13   19.26
   6   4 -19  118.41   15.42
  -6   4  20  175.61   20.61
   6  -4 -20  146.59   19.07
   6  -4 -20  163.78   20.65
   6   4 -20  132.89   16.83
  -6   4  21    6.09    5.20
   6  -4 -21    3.13    3.97
   6   4 -21    9.21    3.24
  -6   4  22   11.04    5.18
   6  -4 -22   13.87    5.75
  -6   4  23    1.82    4.30
   6  -4 -23    1.68    3.63
  -6   4  24    3.09    4.05
   6  -4 -24    1.56    3.87
   6  -4 -25   11.73    5.02
   6  -4 -26   19.09    6.68
   6  -4 -27    9.63    5.58
   6  -4 -28   24.77    7.29
   6  -4 -29   10.41    5.30
   6  -4 -30   17.84    6.66
   6  -4 -31    2.45    3.66
   6  -4 -32   11.03    6.20
   6  -4 -33    8.07    5.25
   6  -4 -34    2.84    4.65
   6  -4 -35    1.43    4.14
   6  -4 -36   13.92    6.50
   6  -4 -37    1.98    4.03
  -6   5   1   15.93    6.11
   6  -5  -1   10.58    5.07
   6  -5  -1   19.70    6.46
   6   5  -1   16.42    4.87
   6   5  -1   24.42    5.40
   6   5  -1   12.18    5.00
   6   5  -1   16.42    4.73
  -6  -5   1   15.63    4.46
  -6   5   2  126.15   16.68
   6  -5  -2   94.25   14.58
   6  -5  -2  102.91   15.78
   6   5  -2  103.56   13.74
   6   5  -2  134.95   14.59
   6   5  -2  107.46   14.40
  -6  -5   2   86.42   13.01
  -6   5   3  149.37   20.15
   6  -5  -3  146.53   19.15
   6  -5  -3  157.38   20.56
   6   5  -3  152.28   17.95
   6   5  -3  150.55   17.98
   6   5  -3  134.40   18.04
  -6  -5   3  153.73   17.40
  -6  -5   3  137.60   16.85
  -6   5   4  128.14   16.98
   6  -5  -4  119.48   15.64
   6  -5  -4  111.55   16.47
   6   5  -4  113.24   14.03
   6   5  -4   90.05   13.59
   6   5  -4   74.22   13.56
  -6  -5   4  127.10   13.47
  -6  -5   4  135.70   13.40
  -6   5   5    6.06    4.73
   6  -5  -5    2.74    3.65
   6  -5  -5    4.42    4.09
   6   5  -5    6.65    2.94
   6   5  -5    4.40    2.80
   6   5  -5    3.51    2.77
  -6  -5   5    0.00    1.49
  -6  -5   5    3.88    1.77
  -6   5   6    2.55    4.32
   6  -5  -6    0.00    3.62
   6  -5  -6    6.50    4.69
   6   5  -6    2.32    2.38
   6   5  -6    2.65    2.38
   6   5  -6   -0.00    2.43
  -6  -5   6    1.56    1.01
  -6  -5   6    2.13    1.10
  -6   5   7   67.11   12.57
   6  -5  -7   76.12   12.07
   6  -5  -7   81.96   13.36
   6   5  -7   88.10   10.46
   6   5  -7   84.39   10.42
   6   5  -7   75.95   10.64
  -6   5   8   47.38    9.90
   6  -5  -8   64.43   10.12
   6  -5  -8   52.74   10.47
   6   5  -8   57.80    7.81
   6   5  -8   58.49    7.88
   6   5  -8   64.62    8.47
  -6   5   9   94.56   14.51
   6  -5  -9  103.08   14.37
   6  -5  -9  128.81   16.14
   6   5  -9   89.88   11.73
   6   5  -9  105.42   11.99
   6   5  -9  100.82   12.43
  -6   5  10   55.89    9.59
   6  -5 -10   59.17    9.27
   6  -5 -10   58.06   10.23
   6   5 -10   40.61    6.25
   6   5 -10   48.82    6.42
   6   5 -10   47.62    6.97
  -6   5  11    0.37    3.70
   6  -5 -11    4.00    3.45
   6   5 -11    3.58    2.05
   6   5 -11    2.69    1.72
   6   5 -11    1.63    1.90
  -6   5  12   13.68    5.31
   6  -5 -12    7.56    4.09
   6   5 -12    6.85    2.10
   6   5 -12    9.99    2.03
   6   5 -12    3.80    2.46
  -6   5  13  276.93   32.90
   6  -5 -13  290.56   32.20
   6   5 -13  283.36   28.37
   6   5 -13  277.56   28.37
   6   5 -13  252.67   29.44
  -6   5  14  336.61   37.98
   6  -5 -14  366.14   37.43
   6   5 -14  306.14   34.24
  -6   5  15   -0.00    3.61
   6  -5 -15    1.33    3.53
   6  -5 -15   -0.00    4.24
   6   5 -15   -0.00    1.87
  -6   5  16   10.79    5.50
   6  -5 -16    8.44    4.23
   6  -5 -16   17.93    6.26
   6   5 -16   16.29    3.47
  -6   5  17   -0.00    4.04
   6  -5 -17   -0.00    2.90
   6  -5 -17   -0.00    3.32
   6   5 -17    1.51    2.01
  -6   5  18  131.08   18.73
   6  -5 -18  132.30   19.32
   6   5 -18  136.01   15.79
  -6   5  19   16.49    6.68
   6  -5 -19   49.37    9.41
   6   5 -19   29.02    5.36
  -6   5  20   20.44    6.89
   6  -5 -20   20.89    6.75
   6   5 -20   22.83    4.78
  -6   5  21    0.00    4.03
   6  -5 -21    4.08    4.28
  -6   5  22    7.85    5.48
   6  -5 -22    0.00    4.18
  -6   5  23   57.48   11.11
   6  -5 -23   50.75   10.85
  -6   5  24   47.79   10.13
   6  -5 -24   38.76    9.57
  -6   5  25    7.09    5.61
   6  -5 -25   26.06    7.30
   6  -5 -26   -0.00    4.18
   6  -5 -27   -0.00    4.65
   6  -5 -28    7.04    5.52
   6  -5 -29   10.83    5.96
   6  -5 -30    9.06    5.73
   6  -5 -31    4.07    5.09
   6  -5 -32    5.11    5.22
   6  -5 -33   19.50    6.99
   6  -5 -34   16.57    7.16
   6  -5 -35   -0.00    4.95
   6  -5 -36    8.42    6.14
  -6   6   1  127.75   21.57
   6  -6  -1  206.52   24.07
   6   6  -1  169.10   20.58
   6   6  -1  173.37   20.64
  -6  -6   1  143.41   19.89
  -6  -6   1  192.24   21.05
  -6   6   2   36.11    9.27
   6  -6  -2   47.54   10.03
   6   6  -2   37.06    7.41
   6   6  -2   48.14    7.94
   6   6  -2   34.79    7.73
  -6  -6   2   44.86    7.66
  -6  -6   2   41.88    7.23
  -6   6   3    3.87    4.66
   6  -6  -3    9.38    4.90
   6   6  -3   14.22    4.20
   6   6  -3    7.68    3.71
   6   6  -3    5.95    3.79
  -6  -6   3   10.65    3.74
  -6  -6   3    6.41    3.09
  -6   6   4   19.78    7.09
   6  -6  -4   21.09    7.29
   6   6  -4   25.74    5.59
   6   6  -4   19.85    5.40
  -6  -6   4   26.66    5.39
  -6  -6   4   23.86    4.82
  -6   6   5  178.14   22.31
   6  -6  -5  163.51   22.21
   6   6  -5  168.18   19.19
   6   6  -5  153.30   19.65
  -6  -6   5  174.40   19.24
  -6  -6   5  141.12   17.98
  -6   6   6   93.40   15.73
   6  -6  -6   95.09   15.85
   6   6  -6  102.78   13.53
   6   6  -6  117.07   14.50
  -6  -6   6  109.14   13.45
  -6  -6   6  110.05   12.43
  -6  -6   6  105.48   12.23
  -6   6   7   61.00   12.08
   6  -6  -7   54.63   11.96
   6   6  -7   91.34   10.62
   6   6  -7   85.89   11.02
  -6  -6   7   93.88   10.49
  -6  -6   7   68.69    8.32
  -6  -6   7   70.53    8.27
  -6   6   8   15.49    6.22
   6  -6  -8   24.35    6.67
   6   6  -8   22.72    4.59
   6   6  -8   13.07    4.41
  -6  -6   8   15.76    3.79
  -6   6   9  171.34   19.83
   6   6  -9  132.76   15.71
   6   6  -9  114.90   15.96
  -6  -6   9  131.43   15.45
  -6   6  10  105.53   15.36
   6   6 -10   98.43   12.15
   6   6 -10   90.89   12.61
  -6  -6  10  100.34   11.95
  -6   6  11   60.38   11.33
   6   6 -11   55.46    8.41
   6   6 -11   65.36    9.28
  -6  -6  11   74.82    8.60
  -6   6  12   75.77   13.37
   6   6 -12   82.20   10.76
   6   6 -12   80.53   11.28
  -6  -6  12   99.10   10.75
  -6   6  13    3.34    4.25
   6  -6 -13    4.37    5.05
   6   6 -13    4.14    2.61
   6   6 -13    5.03    2.81
  -6   6  14    5.78    5.11
   6  -6 -14    4.24    4.50
   6   6 -14    0.37    2.00
   6   6 -14    1.30    2.18
  -6   6  15   92.82   13.54
   6  -6 -15   65.82   12.66
   6   6 -15   66.99    9.67
  -6   6  16    7.53    4.97
   6  -6 -16    9.52    4.81
   6   6 -16    8.46    3.46
  -6   6  17   40.66    8.91
   6  -6 -17   33.64    8.79
   6   6 -17   33.75    6.09
  -6   6  18   56.70   10.85
   6  -6 -18   32.98    9.37
   6   6 -18   57.48    8.01
  -6   6  19   32.29    8.44
   6  -6 -19   24.97    7.94
  -6   6  20   -0.00    4.12
   6  -6 -20    0.00    4.25
  -6   6  21   24.46    7.95
   6  -6 -21   28.61    7.86
   6  -6 -22    0.00    4.19
   6  -6 -23   30.95    8.54
   6  -6 -24    0.46    4.64
   6  -6 -25   19.14    7.05
  -6   6  26   17.26    7.43
   6  -6 -26   48.24    9.99
   6  -6 -27   26.13    8.03
   6  -6 -28    1.22    4.36
   6  -6 -29    0.96    4.53
   6  -6 -30    4.17    4.32
   6  -6 -31   10.45    6.50
   6  -6 -32   -0.00    5.39
   6  -6 -33    9.68    5.81
   6  -6 -34    0.27    4.73
   6  -6 -35    8.16    5.98
  -6   7   1    9.95    6.17
   6  -7  -1    8.05    5.60
   6   7  -1   23.98    6.00
  -6  -7   1   13.19    4.52
  -6  -7   1   23.87    5.60
  -6   7   2   16.36    6.46
   6  -7  -2   13.06    5.98
   6   7  -2    8.32    4.32
  -6  -7   2   12.92    4.48
  -6  -7   2   13.82    4.47
  -6   7   3  298.90   35.89
   6   7  -3  292.29   32.99
   6   7  -3  270.13   33.64
  -6  -7   3  311.90   33.00
  -6  -7   3  272.96   32.52
  -6   7   4   99.22   15.36
   6  -7  -4   90.74   15.31
   6   7  -4   71.11   12.17
   6   7  -4  102.73   13.96
  -6  -7   4   91.12   12.44
  -6  -7   4   94.25   12.33
  -6   7   5   25.52    7.79
   6  -7  -5   25.86    7.69
   6   7  -5   16.61    5.03
   6   7  -5   17.08    5.42
  -6  -7   5   31.19    5.67
  -6  -7   5   22.75    4.95
  -6   7   6   18.66    7.37
   6   7  -6   24.41    5.73
   6   7  -6   26.60    6.12
  -6  -7   6   25.68    5.44
  -6  -7   6   28.58    5.09
  -6   7   7   12.87    6.27
   6   7  -7   18.01    5.10
   6   7  -7   20.00    5.64
  -6  -7   7   20.20    4.77
  -6  -7   7   27.67    4.36
  -6   7   8   36.13    9.23
   6   7  -8   47.03    7.58
   6   7  -8   39.82    7.68
  -6  -7   8   46.32    7.23
  -6  -7   8   40.60    5.69
  -6   7   9  154.54   21.02
   6   7  -9  135.52   17.76
   6   7  -9  151.84   18.88
  -6  -7   9  157.28   17.95
  -6   7  10    2.23    4.62
   6   7 -10    1.68    2.61
   6   7 -10    0.90    2.86
  -6  -7  10   -0.00    2.17
  -6   7  11    1.98    4.61
   6  -7 -11   -0.00    3.35
   6   7 -11    7.11    3.39
   6   7 -11   -0.00    2.55
  -6   7  12   18.99    7.28
   6  -7 -12   29.17    7.93
   6   7 -12   17.78    4.69
   6   7 -12   14.00    4.99
  -6   7  13  184.55   24.75
   6  -7 -13  172.31   24.86
   6   7 -13  180.86   21.41
   6   7 -13  201.23   22.53
  -6   7  14    6.57    5.44
   6  -7 -14    0.00    4.37
   6   7 -14    2.61    3.22
  -6   7  15    3.84    4.78
   6  -7 -15    0.00    4.11
   6   7 -15    0.60    2.72
   6  -7 -16    6.26    5.22
   6  -7 -17    4.19    5.10
   6  -7 -18    8.96    5.68
   6  -7 -19   82.41   14.98
   6  -7 -20    7.86    5.80
   6  -7 -21    1.82    4.65
  -6   7  22    5.82    4.90
   6  -7 -22    1.94    4.37
  -6   7  23   34.61    8.83
   6  -7 -23   31.86    9.27
  -6   7  24    8.19    5.96
   6  -7 -24    9.16    6.06
  -6   7  25   24.85    7.95
   6  -7 -25   35.28    9.50
  -6   7  26   -0.00    4.49
   6  -7 -26    1.41    4.66
   6  -7 -27   -0.00    5.36
   6  -7 -28    4.21    4.59
   6  -7 -29   29.60    9.00
   6  -7 -30    3.17    4.88
   6  -7 -31    0.00    4.95
   6  -7 -32    3.10    5.92
   6  -7 -33   -0.00    4.11
   6  -7 -34   -0.00    4.54
   6  -8  -1  114.81   20.84
   6   8  -1  168.67   20.13
   6   8  -1  159.90   21.05
  -6  -8   1  148.07   19.21
   6  -8  -2    1.11    4.14
   6   8  -2   16.54    5.41
  -6  -8   2   10.93    4.47
   6  -8  -3    1.47    4.89
   6   8  -3   -0.00    3.39
  -6  -8   3    0.55    2.62
   6   8  -4    0.87    3.35
   6   8  -4    1.70    3.05
  -6  -8   4   -0.00    2.93
   6   8  -5  240.15   31.46
   6   8  -5  245.67   32.39
  -6  -8   5  354.07   32.60
   6   8  -6    3.80    3.77
   6   8  -6    6.53    4.17
  -6  -8   6    4.61    3.50
   6   8  -7   92.11   13.86
  -6  -8   7  107.41   13.87
   6   8  -8    3.21    4.34
  -6  -8   8    2.46    3.16
   6  -8  -9  152.01   22.33
   6   8  -9  150.09   18.92
  -6  -8   9  150.93   17.18
   6  -8 -10   28.25    9.08
   6   8 -10   44.06    7.44
  -6  -8  10   31.48    4.78
   6  -8 -11  102.61   17.19
   6   8 -11  102.14   13.82
   6  -8 -12   31.32    8.42
   6   8 -12   22.14    5.73
   6  -8 -13    6.39    5.89
   6  -8 -14    4.48    5.79
   6  -8 -15   91.64   16.29
  -6   8  16    2.23    4.67
   6  -8 -16   -0.00    4.34
  -6   8  17   33.28    9.52
   6  -8 -17   42.02   10.58
  -6   8  18    3.18    4.92
   6  -8 -18    2.00    4.32
  -6   8  19   37.22    9.63
   6  -8 -19   16.16    7.20
  -6   8  20    6.87    5.41
   6  -8 -20   -0.00    4.54
  -6   8  21   16.32    6.60
   6  -8 -21   14.13    7.58
  -6   8  22    1.64    4.95
   6  -8 -22   -0.00    4.57
  -6   8  23    5.11    5.23
   6  -8 -23    7.39    6.65
  -6   8  24    0.95    3.90
   6  -8 -24    0.73    5.13
  -6   8  25   20.10    7.68
   6  -8 -25   16.90    7.89
  -6   8  26    1.70    4.73
   6  -8 -26   13.15    6.23
  -6   8  27   27.53    8.91
   6  -8 -27   32.25    9.81
   6  -8 -28    0.00    4.82
   6  -8 -29    2.20    4.76
   6  -8 -30    5.94    5.10
   6  -8 -31   11.62    6.55
   6  -8 -32    3.80    5.17
   6  -8 -33    7.23    6.03
  -6   9   1    4.29    6.25
   6   9  -1    5.77    4.31
  -6   9   2    8.36    6.50
   6   9  -2   12.56    5.94
  -6  -9   2   20.24    6.00
  -6   9   3  289.79   30.34
   6   9  -3  182.26   24.91
  -6  -9   3  187.88   24.61
  -6   9   4   22.05    7.72
   6   9  -4   16.69    5.98
  -6  -9   4   16.97    5.38
  -6   9   5   -0.00    5.53
   6   9  -5    4.02    3.78
  -6  -9   5    0.00    3.41
  -6   9   6   19.95    7.68
   6  -9  -6    8.52    6.30
   6   9  -6   18.99    5.95
  -6  -9   6   20.17    5.38
  -6   9   7   19.49    7.92
   6  -9  -7   14.22    7.01
   6   9  -7   16.86    5.77
  -6   9   8    3.26    5.88
   6  -9  -8    2.78    4.34
   6   9  -8   -0.00    3.79
  -6   9   9   95.72   16.35
   6  -9  -9   77.92   15.92
   6   9  -9  113.32   14.67
  -6   9  10    4.94    6.01
   6  -9 -10    7.45    5.83
   6   9 -10   10.84    4.73
  -6   9  11   -0.00    5.16
   6  -9 -11   -0.00    4.77
   6   9 -11    2.47    3.76
  -6   9  12    2.02    4.47
   6  -9 -12    0.00    4.84
  -6   9  13   57.80   12.74
   6  -9 -13   79.19   14.56
  -6   9  14   12.46    7.44
   6  -9 -14   10.10    5.94
  -6   9  15   28.43    8.63
   6  -9 -15   22.06    8.13
  -6   9  16   -0.00    5.45
   6  -9 -16   12.97    6.50
  -6   9  17   10.12    6.64
   6  -9 -17    4.48    5.49
  -6   9  18   -0.00    5.06
   6  -9 -18   -0.00    4.85
  -6   9  19   47.52   11.40
   6  -9 -19   48.82   11.76
  -6   9  20    3.94    5.85
   6  -9 -20   -0.00    4.38
  -6   9  21    1.57    5.09
   6  -9 -21    6.73    5.89
  -6   9  22    0.00    4.18
   6  -9 -22    4.58    5.58
  -6   9  23   32.91    9.60
   6  -9 -23   41.39   10.53
  -6   9  24    0.00    4.86
   6  -9 -24    5.26    4.95
  -6   9  25    6.96    6.06
   6  -9 -25    4.53    6.47
  -6   9  26    4.49    5.98
   6  -9 -26    6.55    5.95
  -6   9  27    5.02    5.44
   6  -9 -27    4.11    5.19
  -6   9  28   -0.00    5.53
   6  -9 -28    0.20    4.73
   6  -9 -29   20.88    8.10
   6  -9 -30   -0.00    5.11
   6  -9 -31    0.51    5.17
   6  -9 -32   -0.00    5.94
  -6  10   1   34.20   10.91
   6  10  -1   48.18    9.88
  -6  10   2   23.13    8.74
   6  10  -2   10.07    5.58
  -6  10   3    5.35    6.28
   6  10  -3   -0.00    3.24
  -6  10   4    9.46    6.83
   6 -10  -4   12.49    6.98
   6  10  -4    7.86    5.30
  -6  10   5   67.61   12.56
   6 -10  -5   29.79    9.49
   6  10  -5   38.71    8.95
  -6  10   6    0.10    5.19
   6 -10  -6    5.76    5.63
   6  10  -6    6.86    4.92
  -6  10   7   10.66    7.20
   6 -10  -7   23.56    8.78
   6  10  -7   33.53    7.74
  -6  10   8   -0.00    5.04
   6 -10  -8    2.49    5.06
   6  10  -8    1.26    3.79
  -6  10   9    1.81    5.55
   6 -10  -9    3.07    5.81
   6  10  -9    6.67    4.40
  -6  10  10    4.80    5.35
   6 -10 -10    0.00    4.98
  -6  10  11  105.18   18.11
   6 -10 -11  113.78   19.03
  -6  10  12    6.65    5.74
   6 -10 -12   -0.00    5.00
  -6  10  13    6.95    5.94
   6 -10 -13   10.49    7.18
  -6  10  14    6.02    5.82
   6 -10 -14    9.83    6.70
  -6  10  15   89.09   15.92
   6 -10 -15   80.50   16.21
  -6  10  16    3.83    6.00
   6 -10 -16   12.47    7.82
  -6  10  17   42.42   11.09
   6 -10 -17   33.18   10.75
  -6  10  18    3.92    5.55
   6 -10 -18    0.70    5.05
  -6  10  19   10.00    7.06
   6 -10 -19    0.00    5.19
  -6  10  20   -0.00    5.45
   6 -10 -20    6.00    5.88
  -6  10  21   68.36   14.13
   6 -10 -21   57.84   13.42
  -6  10  22    9.78    6.96
   6 -10 -22   -0.00    4.34
  -6  10  23    0.00    5.02
   6 -10 -23    5.17    5.89
  -6  10  24   -0.00    4.61
   6 -10 -24    0.00    5.54
  -6  10  25    7.42    6.19
   6 -10 -25    6.32    6.10
  -6  10  26   -0.00    5.14
   6 -10 -26   -0.00    5.80
  -6  10  27   17.23    7.79
   6 -10 -27   -0.00    5.77
  -6  10  28   -0.00    4.77
   6 -10 -28   -0.00    6.01
   6 -10 -29    5.56    6.85
   6 -10 -30    3.11    6.24
   6 -10 -31    2.07    4.74
  -6  11   1   12.77    7.65
   6 -11  -1   11.39    7.38
  -6  11   2    3.80    5.72
   6 -11  -2   -0.00    5.11
  -6  11   3   39.43   11.17
   6 -11  -3   31.43   11.13
  -6  11   4    1.84    6.76
   6 -11  -4   -0.00    5.21
   6  11  -4   -0.00    4.49
  -6  11   5    3.03    5.96
   6 -11  -5    2.30    5.39
   6  11  -5    3.44    4.46
  -6  11   6    2.60    5.96
   6 -11  -6   -0.00    5.67
   6  11  -6   -0.00    4.14
  -6  11   7    8.86    6.20
   6 -11  -7   12.31    7.01
   6  11  -7    3.67    4.51
  -6  11   8   21.73    7.65
   6 -11  -8    2.86    5.27
   6  11  -8    7.89    5.04
  -6  11   9   50.94   11.37
   6 -11  -9   26.28    9.73
  -6  11  10   -0.00    5.04
   6 -11 -10    4.26    5.35
  -6  11  11   -0.00    5.57
   6 -11 -11   -0.00    4.77
  -6  11  12   12.27    6.68
   6 -11 -12   15.69    7.77
  -6  11  13   43.87   10.97
   6 -11 -13   19.66    8.94
  -6  11  14   -0.00    5.49
   6 -11 -14    2.05    5.83
  -6  11  15   20.33    8.49
   6 -11 -15   17.38    8.12
  -6  11  16    1.58    6.02
   6 -11 -16    0.97    6.30
  -6  11  17   30.65    9.85
   6 -11 -17    7.55    7.10
  -6  11  18   -0.00    5.81
   6 -11 -18   -0.00    5.89
  -6  11  19   40.21   11.34
   6 -11 -19   26.53    9.67
  -6  11  20    0.00    5.86
   6 -11 -20   -0.00    6.40
  -6  11  21    0.89    5.23
   6 -11 -21   -0.00    5.08
  -6  11  22   -0.00    5.56
   6 -11 -22   -0.00    5.38
  -6  11  23   19.68    8.86
   6 -11 -23   16.02    8.56
  -6  11  24    2.28    6.21
   6 -11 -24   -0.00    5.72
  -6  11  25    2.73    5.35
   6 -11 -25    0.00    5.86
  -6  11  26   -0.00    4.97
   6 -11 -26    2.01    5.17
  -6  11  27    0.00    5.27
   6 -11 -27   -0.00    4.32
  -6  11  28   -0.00    5.69
   6 -11 -28   -0.00    5.78
  -6  11  29    2.48    5.61
   6 -11 -29    0.48    6.13
   6 -11 -30    6.06    6.62
  -6  12   1   27.46   10.84
   6 -12  -1   45.28   12.49
   6  12  -1   66.80   12.23
  -6  12   2    0.52    7.56
   6 -12  -2    3.29    6.06
   6  12  -2    9.67    5.71
  -6  12   3    0.00    6.32
   6 -12  -3    0.00    5.88
   6  12  -3   -0.00    4.94
  -6  12   4    0.00    6.11
   6 -12  -4    8.78    8.16
  -6  12   5   50.57   11.89
   6 -12  -5   37.15   11.65
  -6  12   6    1.71    5.53
   6 -12  -6    5.25    6.25
  -6  12   7    9.31    7.92
   6 -12  -7    0.46    5.39
  -6  12   8   -0.00    5.64
   6 -12  -8    2.23    6.40
  -6  12   9   18.00    8.13
   6 -12  -9   10.65    7.30
  -6  12  10   13.94    6.96
   6 -12 -10    0.00    5.32
  -6  12  11   25.54    9.32
   6 -12 -11   41.72   11.21
  -6  12  12    0.00    5.31
   6 -12 -12    5.56    5.72
  -6  12  13    0.00    5.15
   6 -12 -13    6.96    7.26
  -6  12  14    0.41    4.98
   6 -12 -14    1.79    5.21
  -6  12  15   33.53   10.24
   6 -12 -15   33.98   10.46
  -6  12  16    5.26    6.89
   6 -12 -16    5.10    6.01
  -6  12  17    6.68    7.47
   6 -12 -17   13.01    8.37
  -6  12  18    7.51    6.12
   6 -12 -18   -0.00    6.91
  -6  12  19   -0.00    5.50
   6 -12 -19   -0.00    6.54
  -6  12  20    1.98    6.41
   6 -12 -20    7.30    8.06
  -6  12  21   26.47    9.60
   6 -12 -21    0.00    6.07
  -6  12  22   -0.00    5.87
   6 -12 -22    0.00    5.89
  -6  12  23    0.90    6.54
   6 -12 -23    3.21    6.55
  -6  12  24   -0.00    5.48
   6 -12 -24   -0.00    5.67
  -6  12  25    9.99    8.04
   6 -12 -25    0.00    6.02
  -6  12  26    0.25    5.51
   6 -12 -26    7.51    6.50
  -6  12  27   11.07    7.72
   6 -12 -27    7.83    7.00
  -6  12  28    3.42    5.55
   6 -12 -28    1.82    5.94
  -6  12  29    1.29    5.09
  -6  13   1   -0.00    6.75
   6 -13  -1    1.92    6.98
   6  13  -1   10.09    6.96
  -6  13   2    7.83    7.11
   6 -13  -2   10.07    8.51
   6  13  -2    2.28    5.28
  -6  13   3   44.26   12.43
   6 -13  -3   78.05   16.06
   6  13  -3   35.52   10.30
  -6  13   4    4.35    6.60
   6 -13  -4    5.88    7.35
   6  13  -4    1.68    5.57
  -6  13   5    3.99    6.27
   6 -13  -5    2.15    5.89
   6  13  -5   10.11    6.11
  -6  13   6    7.54    7.68
   6 -13  -6    3.52    6.52
  -6  13   7    3.84    6.58
   6 -13  -7   15.33    8.42
  -6  13   8   13.89    8.17
   6 -13  -8    5.32    6.71
  -6  13   9   30.15   10.00
   6 -13  -9   30.33   10.42
  -6  13  10   -0.00    5.48
   6 -13 -10    2.53    5.21
  -6  13  11    3.96    5.27
   6 -13 -11   -0.00    5.01
  -6  13  12    9.78    7.40
   6 -13 -12   17.06    7.97
  -6  13  13   17.66    8.58
   6 -13 -13    2.44    6.06
  -6  13  14    5.26    6.43
   6 -13 -14    4.19    6.03
  -6  13  15    0.84    5.67
   6 -13 -15    0.00    5.86
  -6  13  16   -0.00    5.59
   6 -13 -16    0.00    4.76
  -6  13  17   13.13    8.02
   6 -13 -17    9.06    7.61
  -6  13  18   -0.00    6.10
   6 -13 -18    2.51    6.48
  -6  13  19   18.43    8.69
   6 -13 -19   18.69    9.42
  -6  13  20    0.00    6.04
   6 -13 -20    6.38    6.83
  -6  13  21   -0.00    6.74
   6 -13 -21    5.36    7.50
  -6  13  22    2.87    7.08
   6 -13 -22   -0.00    6.76
  -6  13  23    5.76    6.72
   6 -13 -23    2.48    6.68
  -6  13  24    2.30    6.24
   6 -13 -24    0.00    6.50
  -6  13  25    8.52    7.69
   6 -13 -25    9.09    7.63
  -6  13  26   -0.00    5.70
   6 -13 -26    3.27    6.81
  -6  13  27   -0.00    5.91
   6 -13 -27    0.17    6.00
  -6  13  28   -0.00    6.96
  -6  13  29    2.81    7.71
  -6  13  30   -0.00    6.57
  -6  14   1   13.39    7.98
   6  14  -1    5.76    6.51
  -6  14   2   11.96    8.03
   6 -14  -2   12.06    7.59
   6  14  -2    9.43    6.72
  -6  14   3   -0.00    6.05
   6 -14  -3    2.22    6.19
   6  14  -3   -0.00    5.35
  -6  14   4   13.21    8.24
   6 -14  -4    0.00    6.93
   6  14  -4    3.00    5.34
  -6  14   5   29.20   10.45
   6 -14  -5    7.59    7.94
  -6  14   6   10.80    8.06
   6 -14  -6   10.35    7.87
  -6  14   7   15.54    8.94
   6 -14  -7   12.46    8.26
  -6  14   8    1.24    6.96
   6 -14  -8    5.46    6.81
  -6  14   9    0.00    5.46
   6 -14  -9    9.67    7.29
  -6  14  10    2.31    6.03
   6 -14 -10    2.67    6.59
  -6  14  11    8.88    7.37
   6 -14 -11    1.77    6.23
  -6  14  12    2.92    6.40
   6 -14 -12   -0.00    5.17
  -6  14  13   -0.00    5.33
   6 -14 -13    3.45    6.06
  -6  14  14    4.60    6.40
   6 -14 -14    3.38    6.25
  -6  14  15    0.00    6.63
   6 -14 -15   -0.00    5.78
  -6  14  16    0.74    5.66
   6 -14 -16    6.48    7.93
  -6  14  17    6.92    7.40
   6 -14 -17    0.00    6.16
  -6  14  18   -0.00    6.23
   6 -14 -18   -0.00    6.60
  -6  14  19    3.86    6.98
   6 -14 -19   -0.00    6.29
  -6  14  20    2.87    6.71
   6 -14 -20    1.33    6.22
  -6  14  21   12.00    7.53
   6 -14 -21    5.88    7.79
  -6  14  22    3.84    5.96
   6 -14 -22   -0.00    6.58
  -6  14  23    7.45    7.17
   6 -14 -23   -0.00    6.53
  -6  14  24    1.93    6.35
   6 -14 -24   -0.00    7.02
  -6  14  25   -0.00    5.32
   6 -14 -25    2.83    6.89
  -6  14  26   -0.00    5.68
  -6  15   1    1.29    6.99
   6  15  -1   -0.00    5.66
  -6  15   2    9.46    7.49
   6  15  -2    2.67    5.95
  -6  15   3   10.96    7.59
  -6  15   4   -0.00    6.66
  -6  15   5   -0.00    6.97
  -6  15   6   -0.00    7.35
  -6  15   7    0.79    5.67
  -6  15   8   10.71    7.78
   6 -15  -8    0.22    5.66
  -6  15   9   10.19    7.62
   6 -15  -9    3.06    5.59
  -6  15  10    7.07    5.99
   6 -15 -10    9.01    7.86
  -6  15  11    1.33    5.90
   6 -15 -11   -0.00    6.59
  -6  15  12   23.89    8.83
   6 -15 -12   -0.00    5.65
  -6  15  13    5.22    6.87
   6 -15 -13    1.04    5.71
  -6  15  14    6.58    6.60
   6 -15 -14   10.82    7.64
  -6  15  15   -0.00    7.39
   6 -15 -15   -0.00    6.66
  -6  15  16   -0.00    5.89
   6 -15 -16    1.77    6.33
  -6  15  17   -0.00    5.52
   6 -15 -17    1.14    5.28
  -6  15  18    4.03    6.85
   6 -15 -18   12.62    8.95
  -6  15  19    0.47    6.13
   6 -15 -19   -0.00    5.83
  -6  15  20   -0.00    4.97
   6 -15 -20    1.53    6.93
  -6  15  21   -0.00    6.20
   6 -15 -21    4.60    6.32
   6 -15 -22    3.23    6.29
   6 -15 -23   -0.00    6.68
  -6  16   1    8.04    8.59
   6  16  -1    2.36    6.57
  -6  16   2   -0.00    6.48
  -6  16   3   -0.00    7.38
  -6  16   4   -0.00    7.12
  -6  16   5    1.64    5.82
  -6  16   6    8.99    8.39
  -6  16   7    0.34    7.56
  -6  16   8    1.65    6.90
  -6  16   9    1.28    5.61
  -6  16  10    8.13    7.01
  -6  16  11   -0.00    5.15
  -6  16  12    4.92    6.77
  -6  16  13    3.82    6.22
  -6  16  14    0.03    5.64
   6 -16 -18    0.64    6.61
   6 -16 -19    3.25    7.84
   6 -16 -20    0.99    7.80
   6 -16 -21    0.00    6.64
  -5   0   1    0.47    2.36
  -5   0   1    0.00    2.37
   5   0  -1   -0.00    2.74
   5   0  -1   -0.00    2.72
  -5   0   2    0.06    2.29
  -5   0   2   -0.00    2.30
   5   0  -2    2.24    2.76
   5   0  -2    0.12    2.40
  -5   0   3   85.13   11.66
  -5   0   3   93.14   11.30
   5   0  -3   99.96   12.04
   5   0  -3  100.89   12.26
  -5   0   4    2.64    2.72
  -5   0   4   -0.00    1.65
   5   0  -4   -0.00    2.62
   5   0  -4    0.00    2.21
  -5   0   5 2588.38  242.10
  -5   0   5 2041.08  240.85
   5   0  -5 2596.05  242.16
   5   0  -5 2790.54  242.62
  -5   0   6    1.11    2.47
  -5   0   6    0.41    1.21
   5   0  -6    1.24    2.47
   5   0  -6   -0.00    2.13
  -5   0   7   57.70    8.19
   5   0  -7   64.69    8.21
   5   0  -7   74.97    8.62
  -5   0   8   -0.00    2.14
   5   0  -8   -0.00    1.69
   5   0  -8   -0.00    1.94
  -5   0   9  669.66   65.80
   5   0  -9  643.88   65.52
   5   0  -9  613.69   65.80
  -5   0  10   -0.00    1.92
   5   0 -10    0.31    1.45
   5   0 -10    1.79    1.86
  -5   0  11   28.74    4.28
   5   0 -11   21.67    3.82
   5   0 -11   30.17    4.48
  -5   0  12    1.90    1.91
   5   0 -12    1.44    1.60
   5   0 -12    1.71    1.94
  -5   0  13   12.81    2.92
   5   0 -13   12.51    2.61
   5   0 -13    8.07    2.72
  -5   0  14    0.00    1.78
   5   0 -14   -0.00    1.45
   5   0 -14   -0.00    1.71
  -5   0  15  140.98   15.81
  -5   0  15  149.13   16.03
   5   0 -15  123.08   15.52
   5   0 -15  146.57   16.27
  -5   0  16   -0.00    1.91
  -5   0  16    0.80    1.88
   5   0 -16    0.00    2.12
  -5   0  17   83.65   11.36
  -5   0  17   93.08   11.58
   5   0 -17  104.71   12.18
  -5   0  18    0.38    2.15
  -5   0  18   -0.00    2.21
   5   0 -18    0.55    2.25
  -5   0  19  170.98   19.36
  -5   0  19  169.50   19.49
   5   0 -19  158.03   19.70
  -5   0  20   -0.00    2.43
  -5   0  20    0.64    2.12
  -5   0  21  249.41   29.23
  -5   0  21  278.43   29.69
  -5   0  22    0.70    2.98
   5   0 -22    4.07    3.18
  -5   0  23   -0.00    2.61
   5   0 -23   -0.00    2.78
   5   0 -24    1.90    3.10
   5   0 -25   29.33    6.80
   5   0 -26    0.23    2.99
   5   0 -27   42.55    8.43
   5   0 -28    0.80    3.10
   5   0 -29   11.48    5.36
   5   0 -30    0.08    3.27
   5   0 -31   53.74   10.33
   5   0 -32   -0.00    3.71
   5   0 -33    4.81    4.69
   5   0 -34   -0.00    3.98
   5   0 -35   11.02    5.62
   5   0 -36   -0.00    4.15
   5   0 -37   11.42    6.64
   5   0 -38    4.04    5.18
   5   0 -39   -0.00    4.34
  -5   1   1  511.58   54.37
  -5   1   1  578.34   54.41
   5  -1  -1  511.17   54.25
   5  -1  -1  540.67   54.93
   5   1  -1  383.64   53.00
   5   1  -1  579.66   54.38
  -5  -1   1  552.72   54.08
  -5  -1   1  525.40   53.51
  -5   1   2    5.24    3.48
  -5   1   2    8.87    3.52
   5  -1  -2    5.19    3.50
   5  -1  -2   14.68    4.00
   5   1  -2    3.49    2.68
   5   1  -2    6.83    3.04
  -5  -1   2    0.00    2.59
  -5  -1   2    3.79    2.50
  -5   1   3  549.54   57.34
  -5   1   3  569.37   56.98
   5  -1  -3  550.41   57.27
   5  -1  -3  509.86   57.38
   5   1  -3  471.05   56.21
   5   1  -3  532.69   56.69
  -5  -1   3  590.63   56.78
  -5  -1   3  591.20   56.36
  -5  -1   3  546.37   55.94
  -5   1   4   15.39    4.27
  -5   1   4   14.15    3.51
   5  -1  -4   18.26    4.34
   5  -1  -4    6.76    3.46
   5   1  -4   12.64    3.32
   5   1  -4    9.52    3.09
  -5  -1   4   11.01    3.20
  -5  -1   4   15.09    2.50
  -5  -1   4   11.60    2.40
  -5   1   5  111.10   13.93
  -5   1   5  106.25   13.19
   5  -1  -5  105.37   13.62
   5  -1  -5  129.61   14.35
   5   1  -5  115.77   13.08
   5   1  -5  113.39   13.16
  -5  -1   5  113.38   12.98
  -5   1   6  729.54   71.52
  -5   1   6  689.98   70.62
   5  -1  -6  696.30   71.09
   5  -1  -6  717.94   71.62
   5   1  -6  663.82   70.16
   5   1  -6  661.03   70.30
  -5  -1   6  701.05   70.22
  -5   1   7  650.56   66.09
  -5   1   7  644.58   65.13
   5  -1  -7  638.65   65.73
   5  -1  -7  673.92   66.25
   5   1  -7  609.93   64.55
   5   1  -7  689.32   64.90
  -5  -1   7  594.77   64.55
  -5   1   8    0.50    2.64
  -5   1   8   -0.00    1.86
   5  -1  -8    0.56    2.47
   5  -1  -8    1.76    2.65
   5   1  -8    0.62    1.39
   5   1  -8   -0.00    1.30
  -5  -1   8    0.28    1.43
  -5   1   9   26.86    5.21
  -5   1   9   36.63    4.37
   5  -1  -9   24.77    4.79
   5  -1  -9   47.64    6.14
   5   1  -9   25.80    3.56
   5   1  -9   33.42    3.96
  -5  -1   9   26.50    3.67
  -5   1  10    1.94    2.48
  -5   1  10    2.47    1.49
   5  -1 -10    1.97    2.13
   5  -1 -10    2.36    2.53
   5   1 -10    1.78    0.81
   5   1 -10    2.82    1.25
  -5  -1  10    1.91    0.95
  -5   1  11  233.70   27.24
   5  -1 -11  241.45   27.09
   5  -1 -11  239.93   27.62
   5   1 -11  246.28   25.95
  -5  -1  11  264.94   25.65
  -5   1  12   14.71    3.75
   5  -1 -12   14.13    3.51
   5  -1 -12   16.23    3.88
   5   1 -12   16.61    2.67
  -5  -1  12   16.94    2.40
  -5  -1  12   16.58    2.32
  -5   1  13  462.46   49.32
   5  -1 -13  486.39   49.21
   5  -1 -13  445.51   49.53
   5   1 -13  476.33   48.29
  -5  -1  13  456.21   47.62
  -5  -1  13  486.08   47.74
  -5   1  14    2.70    2.43
   5  -1 -14    0.30    1.99
   5  -1 -14    1.86    2.25
  -5  -1  14    0.57    1.30
  -5  -1  14    2.04    1.51
  -5   1  15   60.10    8.54
   5  -1 -15   70.42    8.60
   5  -1 -15   59.68    8.75
  -5  -1  15   65.03    7.36
  -5  -1  15   52.63    7.15
  -5   1  16    3.94    2.87
   5  -1 -16    5.35    2.59
   5  -1 -16   10.37    3.64
  -5  -1  16    4.54    1.96
  -5  -1  16    5.40    1.99
  -5   1  17   23.71    5.01
   5  -1 -17   24.52    4.89
   5  -1 -17   35.77    6.14
  -5  -1  17   22.28    4.08
  -5  -1  17   27.22    4.26
  -5   1  18    6.40    3.15
   5  -1 -18    4.07    2.50
   5  -1 -18    3.69    2.92
  -5  -1  18    4.19    2.15
  -5  -1  18    2.20    1.82
  -5   1  19  156.70   20.57
  -5   1  19  173.01   20.94
   5  -1 -19  201.14   21.30
  -5  -1  19  162.79   19.71
  -5  -1  19  201.01   20.23
  -5   1  20    5.26    3.33
  -5   1  20    5.32    3.30
   5   1 -20    7.70    3.02
  -5  -1  20    6.14    2.59
  -5  -1  20    7.11    2.64
  -5   1  21    0.00    3.25
  -5   1  21    4.15    3.05
   5   1 -21   -0.00    2.60
  -5  -1  21    3.04    2.40
  -5   1  22   23.02    5.21
   5  -1 -22    8.42    4.40
   5   1 -22   11.05    4.33
  -5  -1  22   17.99    4.04
  -5   1  23   54.11    9.11
   5  -1 -23   53.39    9.52
  -5   1  24    8.67    3.88
   5  -1 -24    4.07    3.69
   5  -1 -25   21.78    6.18
   5  -1 -26    5.42    4.06
   5  -1 -27   63.98   11.21
   5  -1 -28   13.97    5.56
   5  -1 -29   72.90   12.48
   5  -1 -30    3.32    4.05
   5  -1 -31    4.20    4.43
   5  -1 -32    0.29    3.13
   5  -1 -33   46.94    9.71
   5   1 -33   38.26    9.19
   5  -1 -34   -0.00    3.40
   5   1 -34    0.00    3.81
   5  -1 -35    3.54    4.90
   5   1 -35    5.26    4.79
   5  -1 -36    1.28    4.37
   5   1 -36    0.03    4.43
   5  -1 -37    9.53    5.11
   5   1 -37   18.44    7.05
   5  -1 -38   -0.00    4.47
   5   1 -38   -0.00    4.60
   5  -1 -39    9.87    6.34
   5   1 -39    4.48    4.74
  -5   2   1    7.02    4.07
  -5   2   1    7.28    3.67
   5  -2  -1   16.31    4.56
   5  -2  -1    7.91    4.06
   5   2  -1    9.34    3.40
   5   2  -1   15.56    3.91
  -5  -2   1    7.27    3.19
  -5  -2   1    9.40    3.04
  -5  -2   1    9.68    3.12
  -5   2   2   21.06    5.36
  -5   2   2   21.58    4.81
   5  -2  -2   19.23    5.03
   5  -2  -2   18.76    4.92
   5   2  -2   16.31    3.89
   5   2  -2   17.93    4.26
  -5  -2   2   13.93    3.84
  -5  -2   2   17.60    3.58
  -5  -2   2   18.35    3.69
  -5   2   3  153.99   22.51
  -5   2   3  254.22   23.60
   5  -2  -3  187.85   22.85
   5  -2  -3  205.96   23.54
   5   2  -3  176.15   21.63
   5   2  -3  242.14   22.56
  -5  -2   3  199.87   22.08
  -5  -2   3  193.41   21.20
  -5  -2   3  200.25   21.26
  -5   2   4   79.27   11.14
  -5   2   4   80.03   10.43
   5  -2  -4   36.60    9.22
   5  -2  -4   94.11   11.47
   5   2  -4   88.35    9.55
   5   2  -4   86.15    9.79
  -5  -2   4   73.13    9.40
  -5  -2   4   75.25    8.33
  -5  -2   4   80.94    8.38
  -5   2   5  643.97   64.97
  -5   2   5  706.25   64.62
   5  -2  -5  607.30   64.29
   5  -2  -5  638.00   65.07
   5   2  -5  548.91   62.98
   5   2  -5  622.55   62.95
   5   2  -5  584.32   63.05
  -5  -2   5  655.59   63.60
  -5   2   6    8.76    4.28
  -5   2   6    9.93    3.43
   5  -2  -6    7.97    3.60
   5  -2  -6    8.53    4.05
   5   2  -6   19.12    2.77
   5   2  -6   12.11    2.54
   5   2  -6    8.22    2.47
  -5   2   7   93.90   12.32
  -5   2   7   87.73   11.54
   5  -2  -7   96.95   12.06
   5  -2  -7  133.10   13.44
   5   2  -7   99.40   10.06
   5   2  -7   85.47   10.08
   5   2  -7   92.95   10.21
   5   2  -7   80.69   10.13
  -5   2   8   10.15    4.09
  -5   2   8   10.93    3.34
   5  -2  -8   10.09    3.60
   5  -2  -8   10.20    4.17
   5   2  -8   10.35    1.80
   5   2  -8    9.89    1.74
  -5   2   9  562.06   69.87
  -5   2   9  714.22   69.80
   5  -2  -9  719.64   70.24
   5  -2  -9  723.78   70.97
  -5   2  10    3.47    3.27
  -5   2  10    1.44    2.19
   5  -2 -10    6.43    3.05
   5  -2 -10    4.17    2.91
  -5   2  11    6.56    3.18
  -5   2  11    5.50    2.23
   5  -2 -11    2.17    2.60
   5  -2 -11    8.87    3.65
  -5   2  12   83.02   12.05
  -5   2  12  103.90   11.66
   5  -2 -12   90.11   11.95
   5  -2 -12   98.84   12.77
  -5   2  13   70.24   10.14
  -5   2  13   71.96    9.31
   5  -2 -13   77.82   10.00
   5  -2 -13   70.55   10.41
  -5   2  14   38.25    7.02
   5  -2 -14   47.99    7.21
   5  -2 -14   43.45    7.74
  -5   2  15  427.37   44.96
   5  -2 -15  415.76   44.59
   5  -2 -15  403.55   45.15
  -5   2  16   -0.00    2.77
   5  -2 -16   -0.00    2.21
   5  -2 -16    3.61    3.41
  -5  -2  16    1.65    1.31
  -5  -2  16    2.78    1.53
  -5   2  17    6.51    3.42
   5  -2 -17    1.44    2.26
   5  -2 -17   12.55    4.32
   5   2 -17    2.53    1.88
  -5  -2  17    3.68    1.71
  -5  -2  17    5.79    2.03
  -5   2  18    0.00    2.83
   5  -2 -18   -0.00    2.26
   5  -2 -18   -0.00    2.96
   5   2 -18   -0.00    1.82
  -5  -2  18    1.45    1.55
  -5  -2  18    0.00    1.67
  -5   2  19  140.06   17.55
   5  -2 -19  149.91   17.50
   5   2 -19  128.56   16.18
  -5  -2  19  131.83   15.57
  -5  -2  19  149.57   15.87
  -5   2  20   59.35    9.64
   5  -2 -20   72.76    9.85
   5   2 -20   57.08    8.61
  -5  -2  20   58.24    7.97
  -5   2  21    6.71    3.80
   5  -2 -21    3.79    2.94
   5  -2 -21    3.31    3.37
   5   2 -21    5.88    3.03
  -5  -2  21    4.12    2.42
  -5   2  22   10.98    4.61
  -5   2  22   16.93    4.65
   5  -2 -22   12.88    4.37
   5  -2 -22    5.08    4.63
   5   2 -22   15.02    4.32
  -5   2  23   14.27    5.07
   5  -2 -23    8.43    4.88
  -5   2  24    1.18    3.74
   5  -2 -24    0.00    3.11
  -5   2  25  113.82   15.69
   5  -2 -25  105.50   15.82
   5  -2 -26    5.70    4.05
   5  -2 -27   66.32   11.76
   5  -2 -28    3.21    4.28
   5  -2 -29   38.12    9.36
   5  -2 -30    0.89    3.91
   5  -2 -31   28.26    7.70
   5  -2 -32    0.67    4.47
   5  -2 -33    0.85    3.90
   5  -2 -34    0.60    3.99
   5  -2 -35   12.51    6.06
   5  -2 -36    0.42    4.16
   5  -2 -37    6.25    5.90
   5  -2 -38    0.09    3.97
  -5   3   1  428.26   39.98
  -5   3   1  350.99   38.69
   5  -3  -1  361.89   38.88
   5  -3  -1  354.90   39.38
   5   3  -1  312.58   37.21
   5   3  -1  335.23   37.51
   5   3  -1  355.76   37.84
  -5  -3   1  328.09   37.17
  -5  -3   1  356.20   37.13
  -5   3   2   69.69   10.74
  -5   3   2   57.58   10.05
   5  -3  -2   61.49   10.18
   5  -3  -2   77.03   11.33
   5   3  -2   63.21    8.99
   5   3  -2   67.78    9.29
   5   3  -2   60.94    9.17
   5   3  -2   72.49    9.48
  -5  -3   2   68.71    8.82
  -5  -3   2   72.49    8.81
  -5   3   3  113.69   15.29
  -5   3   3  115.40   14.70
   5  -3  -3  106.00   14.41
   5  -3  -3  112.07   15.16
   5   3  -3  105.69   13.21
   5   3  -3  121.83   13.60
   5   3  -3  108.14   13.58
   5   3  -3  103.30   13.44
  -5  -3   3  119.98   12.95
  -5  -3   3  109.60   12.70
  -5   3   4   -0.00    3.80
  -5   3   4    4.13    2.97
   5  -3  -4   12.28    4.49
   5  -3  -4    2.74    3.55
   5   3  -4    4.42    2.46
   5   3  -4    2.09    2.38
   5   3  -4    5.39    2.58
   5   3  -4    6.48    2.73
  -5  -3   4    3.05    1.63
  -5  -3   4    4.31    1.75
  -5   3   5  261.63   28.44
  -5   3   5  280.93   28.04
   5  -3  -5  248.65   27.66
   5  -3  -5  249.69   28.44
   5   3  -5  224.69   25.78
   5   3  -5  255.77   26.07
   5   3  -5  231.67   26.10
   5   3  -5  228.09   25.98
  -5   3   6  232.95   27.77
   5  -3  -6  259.40   27.58
   5  -3  -6  235.28   27.92
   5   3  -6  244.40   25.31
   5   3  -6  277.16   25.59
   5   3  -6  220.20   25.45
   5   3  -6  216.01   25.40
  -5   3   7   76.31   11.09
  -5   3   7   86.56   10.62
   5  -3  -7   66.70   10.20
   5  -3  -7   73.18   10.94
   5   3  -7   68.67    8.31
   5   3  -7   78.33    8.56
   5   3  -7   71.96    8.63
   5   3  -7   69.67    8.55
  -5   3   8   76.99   13.23
  -5   3   8   99.53   13.38
   5  -3  -8  111.11   13.91
   5  -3  -8  105.51   14.38
   5   3  -8  103.48   11.25
   5   3  -8  114.07   11.27
   5   3  -8  102.61   11.51
   5   3  -8  106.78   11.53
  -5   3   9   88.62   12.58
  -5   3   9  107.39   12.50
   5  -3  -9   86.71   12.13
   5  -3  -9  112.48   13.60
   5   3  -9   81.25    9.88
   5   3  -9  100.45    9.98
  -5   3  10   19.89    5.18
  -5   3  10   23.72    4.95
   5  -3 -10   28.54    5.37
   5  -3 -10   18.05    5.11
   5   3 -10   17.55    2.40
   5   3 -10   19.76    2.41
  -5   3  11    3.27    3.65
  -5   3  11    2.82    2.60
   5  -3 -11    0.00    2.57
   5  -3 -11    0.70    2.71
  -5   3  12   19.76    5.30
  -5   3  12   36.60    5.46
   5  -3 -12   12.89    4.51
   5  -3 -12   26.50    6.03
  -5   3  13  211.60   24.45
   5  -3 -13  236.44   24.27
   5  -3 -13  122.32   23.21
   5   3 -13  218.59   21.14
  -5   3  14   19.63    5.23
   5  -3 -14   19.50    4.77
   5  -3 -14   18.71    5.38
   5   3 -14   20.49    2.93
  -5   3  15   10.56    4.07
   5  -3 -15   21.86    4.83
   5  -3 -15   11.47    4.44
   5   3 -15    7.47    2.05
  -5   3  16   46.96    8.39
   5  -3 -16   63.64    8.63
   5  -3 -16   33.77    7.73
   5   3 -16   43.44    5.91
  -5  -3  16   43.75    5.02
  -5  -3  16   45.46    5.07
  -5   3  17   75.30   11.30
   5  -3 -17   87.98   11.29
   5   3 -17   71.37    9.21
  -5  -3  17   71.55    8.40
  -5  -3  17   75.78    8.47
  -5   3  18   12.01    4.44
   5  -3 -18   15.69    4.52
   5   3 -18   11.30    2.92
  -5  -3  18    9.22    2.31
  -5  -3  18    9.73    2.49
  -5   3  19    0.69    3.23
   5  -3 -19    3.67    3.31
   5   3 -19    0.29    2.18
  -5  -3  19    0.44    1.72
  -5   3  20   -0.00    3.27
   5  -3 -20    1.23    2.90
   5  -3 -20   -0.00    3.41
   5   3 -20    0.00    1.96
  -5   3  21   62.75   11.08
   5  -3 -21   80.36   11.29
   5  -3 -21   74.67   11.82
   5   3 -21   70.55   10.09
  -5   3  22  100.87   15.23
   5  -3 -22  183.14   17.00
   5  -3 -22   90.62   14.98
   5   3 -22   88.58   13.58
  -5   3  23   88.33   14.84
   5  -3 -23  120.45   15.50
   5  -3 -23  123.56   16.51
  -5   3  24    4.81    4.08
   5  -3 -24    8.82    4.44
  -5   3  25    2.54    4.02
   5  -3 -25    0.26    3.31
  -5   3  26   -0.00    3.71
   5  -3 -26    9.08    5.15
   5  -3 -27   41.17    9.17
   5  -3 -28    7.88    5.42
   5  -3 -29   29.49    7.93
   5  -3 -30   -0.00    4.20
   5  -3 -31    1.79    4.68
   5  -3 -32    0.00    4.33
   5  -3 -33   24.21    8.26
   5  -3 -34    4.85    5.05
   5  -3 -35    0.60    3.22
   5  -3 -36    0.00    4.31
   5  -3 -37    4.43    5.15
   5  -3 -38    0.00    4.65
  -5   4   1   99.61   13.90
  -5   4   1   90.00   12.93
   5  -4  -1   92.19   13.06
   5  -4  -1  106.05   14.30
   5   4  -1   71.05   11.40
   5   4  -1   84.26   11.80
   5   4  -1   88.33   12.21
   5   4  -1   89.85   12.20
  -5  -4   1   90.59   11.70
  -5  -4   1   93.65   11.53
  -5   4   2    5.50    4.60
  -5   4   2   12.79    4.57
   5  -4  -2   10.26    4.60
   5  -4  -2   14.33    5.67
   5   4  -2   16.70    4.12
   5   4  -2   18.67    4.38
   5   4  -2   12.14    3.87
   5   4  -2   18.96    4.51
  -5  -4   2   20.65    4.38
  -5  -4   2   15.90    3.60
  -5   4   3   36.67    7.95
  -5   4   3   39.29    7.58
   5  -4  -3   39.26    7.42
   5  -4  -3   30.07    7.62
   5   4  -3   40.01    6.40
   5   4  -3   36.43    6.31
   5   4  -3   47.32    6.93
   5   4  -3   41.74    6.69
  -5  -4   3   36.13    5.82
  -5  -4   3   43.87    5.97
  -5   4   4   90.41   12.42
  -5   4   4   66.68   10.86
   5  -4  -4   66.98   10.89
   5  -4  -4   69.01   11.59
   5   4  -4   79.85    9.89
   5   4  -4   71.89    9.74
   5   4  -4   76.45   10.11
   5   4  -4   78.66   10.15
  -5  -4   4   72.75    9.03
  -5  -4   4   76.13    9.02
  -5   4   5  194.81   23.81
  -5   4   5  231.74   23.94
   5  -4  -5  174.90   22.76
   5  -4  -5  215.14   24.36
   5   4  -5  205.52   21.46
   5   4  -5  181.09   21.37
   5   4  -5  181.61   21.65
   5   4  -5  188.84   21.67
  -5  -4   5  194.20   20.23
  -5  -4   5  191.23   20.17
  -5   4   6   -0.00    2.98
  -5   4   6    1.18    2.93
   5  -4  -6    0.69    3.12
   5  -4  -6    0.39    3.44
   5   4  -6    2.22    2.08
   5   4  -6    0.27    1.95
   5   4  -6    0.57    1.86
  -5   4   7    6.75    4.06
  -5   4   7    3.70    3.25
   5  -4  -7    6.28    3.86
   5  -4  -7   15.31    4.84
   5   4  -7    6.99    2.39
   5   4  -7    6.44    2.35
   5   4  -7   11.66    2.84
  -5   4   8  101.98   12.87
  -5   4   8   86.42   11.83
   5  -4  -8   96.00   12.13
   5  -4  -8   80.84   12.40
   5   4  -8   80.71    9.55
   5   4  -8   85.36    9.59
   5   4  -8   63.01    9.52
  -5  -4   8   82.08    9.50
  -5   4   9  112.74   15.74
  -5   4   9  109.83   15.05
   5  -4  -9  115.98   15.34
   5  -4  -9  126.91   16.53
   5   4  -9  115.73   12.94
   5   4  -9  106.52   13.24
  -5  -4   9  132.33   13.09
  -5   4  10  186.26   23.56
   5  -4 -10  208.54   23.30
   5  -4 -10  214.25   24.60
   5   4 -10  191.13   20.41
   5   4 -10  183.34   20.78
  -5  -4  10  199.01   20.35
  -5   4  11  215.33   28.85
   5  -4 -11  196.17   28.04
   5  -4 -11  231.32   29.51
   5   4 -11  223.39   25.73
   5   4 -11  226.45   26.29
  -5  -4  11  346.64   26.10
  -5   4  12   14.68    4.97
   5  -4 -12    8.90    3.83
   5  -4 -12    7.11    4.09
   5   4 -12    7.62    1.54
   5   4 -12    6.85    2.12
  -5  -4  12   10.95    1.66
  -5   4  13    4.27    4.01
   5  -4 -13    0.81    2.84
   5  -4 -13    3.31    3.62
   5   4 -13    2.84    1.05
   5   4 -13    1.03    1.55
  -5  -4  13    2.50    0.87
  -5   4  14   36.22    7.42
   5  -4 -14   30.89    6.44
   5  -4 -14   35.50    7.67
   5   4 -14   35.83    4.05
   5   4 -14   28.25    4.76
  -5  -4  14   33.54    3.98
  -5   4  15  332.42   39.96
   5  -4 -15  363.11   39.63
   5  -4 -15  374.56   40.96
   5   4 -15  375.25   36.33
   5   4 -15  335.97   37.13
  -5  -4  15  347.41   36.18
  -5   4  16   89.36   12.75
   5  -4 -16   92.28   12.28
   5   4 -16   79.09    9.08
   5   4 -16   78.57    9.90
  -5  -4  16   78.73    9.03
  -5   4  17  117.99   15.68
   5  -4 -17  108.95   14.88
   5   4 -17  110.60   12.20
   5   4 -17   98.54   12.84
  -5  -4  17  111.64   12.18
  -5   4  18    0.00    3.61
   5  -4 -18    0.00    3.00
   5   4 -18    0.15    1.91
  -5  -4  18   -0.00    1.59
  -5   4  19  257.44   28.48
   5  -4 -19  253.62   27.74
   5  -4 -19  194.23   27.69
   5   4 -19  223.92   25.61
  -5   4  20   10.49    5.13
   5  -4 -20    5.05    3.76
   5  -4 -20    0.00    4.00
   5   4 -20    6.93    3.29
  -5   4  21   62.07   10.13
   5  -4 -21   37.14    8.06
   5  -4 -21   49.59    9.90
   5   4 -21   44.89    7.61
  -5   4  22    5.42    4.58
   5  -4 -22    0.68    3.19
  -5   4  23    4.35    4.19
   5  -4 -23   -0.00    3.70
  -5   4  24   -0.00    3.67
   5  -4 -24   -0.00    4.34
  -5   4  25   40.01    8.83
   5  -4 -25   40.10    9.50
  -5   4  26   29.17    7.34
   5  -4 -26   19.56    6.97
  -5   4  27   12.35    5.87
   5  -4 -27   17.96    6.51
   5  -4 -28    0.00    3.83
   5  -4 -29   38.39    9.33
   5  -4 -30   19.31    7.04
   5  -4 -31   17.43    6.82
   5  -4 -32    5.99    4.45
   5  -4 -33    0.42    3.60
   5  -4 -34    4.19    4.74
   5  -4 -35   10.75    5.75
   5  -4 -36    3.91    5.97
   5  -4 -37    0.00    4.37
  -5   5   1  238.30   26.98
  -5   5   1  302.94   27.67
   5  -5  -1  265.44   26.59
   5  -5  -1  214.57   26.85
   5   5  -1  204.70   24.50
  -5  -5   1  251.65   25.04
  -5  -5   1  231.73   24.84
  -5  -5   1  135.90   23.09
  -5   5   2   51.98   10.72
  -5   5   2   73.46   11.08
   5  -5  -2   65.23   10.51
   5  -5  -2   71.72   11.81
   5   5  -2   69.37    9.47
   5   5  -2   52.09    9.23
  -5  -5   2   51.00    8.66
  -5  -5   2   69.97    9.30
  -5  -5   2   68.38    8.93
  -5   5   3  179.49   22.20
  -5   5   3  191.97   22.07
   5  -5  -3  209.98   22.22
   5  -5  -3  156.11   21.92
   5   5  -3  162.49   19.80
   5   5  -3  177.19   20.58
  -5  -5   3  163.80   19.66
  -5  -5   3  149.65   19.35
  -5  -5   3  171.30   19.28
  -5   5   4   43.09    8.86
  -5   5   4   24.65    6.88
   5  -5  -4   39.67    7.91
   5  -5  -4   36.46    8.40
   5   5  -4   35.85    6.35
   5   5  -4   46.35    7.25
  -5  -5   4   47.46    6.71
  -5  -5   4   36.43    5.90
  -5  -5   4   39.42    5.78
  -5   5   5   23.12    6.41
  -5   5   5   22.07    5.84
   5  -5  -5   23.70    6.25
   5  -5  -5   23.85    6.69
   5   5  -5   20.36    4.52
   5   5  -5   31.77    5.54
  -5  -5   5   25.15    4.56
  -5  -5   5   20.92    4.01
  -5  -5   5   22.42    3.88
  -5   5   6   16.82    5.51
  -5   5   6   14.42    5.12
   5  -5  -6   13.51    4.94
   5  -5  -6   16.18    5.60
   5   5  -6   13.52    3.51
   5   5  -6   13.26    3.69
  -5  -5   6   10.40    3.08
  -5  -5   6   10.17    2.44
  -5  -5   6   12.31    2.42
  -5   5   7  267.62   34.33
   5  -5  -7  407.48   35.61
   5   5  -7  279.78   32.05
   5   5  -7  273.50   32.46
  -5  -5   7  319.31   32.19
  -5   5   8  145.33   18.72
   5  -5  -8  147.79   18.18
   5  -5  -8  164.90   19.78
   5   5  -8  127.98   15.87
   5   5  -8  136.55   16.33
  -5  -5   8  135.81   15.76
  -5   5   9   14.89    5.50
   5  -5  -9   14.00    4.97
   5  -5  -9   15.72    5.41
   5   5  -9   14.09    3.47
   5   5  -9   18.56    3.87
  -5  -5   9   13.13    3.17
  -5   5  10    1.25    3.45
   5  -5 -10    0.00    3.01
   5  -5 -10    1.39    3.89
   5   5 -10    4.11    2.12
   5   5 -10    2.97    2.20
  -5  -5  10    3.71    1.83
  -5   5  11   13.29    5.06
   5  -5 -11   19.04    5.23
   5  -5 -11   14.32    5.42
   5   5 -11   15.04    3.40
   5   5 -11   13.75    3.38
  -5  -5  11   18.56    3.18
  -5   5  12  280.98   33.70
   5  -5 -12  326.37   33.55
   5  -5 -12  306.81   34.74
   5   5 -12  287.12   30.51
   5   5 -12  269.71   30.88
  -5  -5  12  288.93   30.27
  -5   5  13  325.59   36.83
   5  -5 -13  353.64   36.41
   5  -5 -13  314.41   37.29
   5   5 -13  310.03   33.15
   5   5 -13  311.40   33.82
  -5  -5  13  312.84   33.03
  -5   5  14   12.94    5.37
   5  -5 -14   26.53    5.94
   5   5 -14   16.33    3.27
   5   5 -14   24.09    4.15
  -5  -5  14   13.78    2.97
  -5   5  15    0.00    3.79
   5  -5 -15    6.92    3.81
   5   5 -15    2.24    1.92
   5   5 -15    6.56    2.58
  -5  -5  15    2.77    1.84
  -5   5  16   82.45   11.59
   5  -5 -16   58.59    9.70
   5   5 -16   53.07    7.23
   5   5 -16   51.39    7.92
  -5  -5  16   56.91    7.23
  -5   5  17   81.89   14.76
   5  -5 -17  157.39   16.26
   5   5 -17   99.79   12.11
   5   5 -17   99.55   13.01
  -5   5  18   27.81    7.58
   5  -5 -18   40.47    8.63
   5   5 -18   39.79    5.69
   5   5 -18   33.73    6.25
  -5   5  19  105.75   15.03
   5  -5 -19  105.02   15.61
   5   5 -19   83.91   12.28
  -5   5  20   -0.00    3.96
   5  -5 -20    3.89    3.45
   5   5 -20    2.60    2.98
  -5   5  21    6.83    4.78
   5  -5 -21    4.83    5.33
  -5   5  22   65.53   12.24
   5  -5 -22   73.54   12.89
  -5   5  23   43.33    9.25
   5  -5 -23   22.65    7.62
  -5   5  24   10.15    5.93
   5  -5 -24   21.99    6.62
  -5   5  25    6.30    4.82
   5  -5 -25    2.87    3.92
   5  -5 -26   -0.00    4.04
   5  -5 -27   10.07    6.05
   5  -5 -28   40.03    9.84
   5  -5 -29   18.30    7.29
   5  -5 -30   -0.00    3.53
   5  -5 -31    0.89    3.73
   5  -5 -32   17.56    6.87
   5  -5 -33    7.17    5.86
   5  -5 -34    0.27    4.52
   5  -5 -35   -0.00    4.32
   5  -5 -36    6.50    4.97
   5  -5 -37    0.00    4.20
  -5   6   1   16.55    6.39
  -5   6   1   25.48    6.74
   5  -6  -1   13.58    5.48
   5  -6  -1   28.15    7.64
   5   6  -1   24.31    5.53
  -5  -6   1   26.46    5.43
  -5  -6   1   22.56    5.57
  -5   6   2    0.00    4.77
  -5   6   2    5.46    4.04
   5  -6  -2   -0.00    3.55
   5  -6  -2    5.16    4.53
   5   6  -2    4.03    3.00
  -5  -6   2    0.00    2.43
  -5  -6   2    3.14    2.67
  -5   6   3   72.30   13.41
  -5   6   3   98.01   13.86
   5  -6  -3   91.10   13.17
   5  -6  -3   79.75   13.95
   5   6  -3   73.38   11.59
   5   6  -3   94.14   12.68
  -5  -6   3   86.56   11.70
  -5  -6   3   98.89   12.14
  -5  -6   3   91.45   11.44
  -5   6   4  129.17   18.25
   5  -6  -4  166.54   18.67
   5  -6  -4  125.88   18.60
   5   6  -4  120.94   15.90
   5   6  -4   99.92   15.92
  -5  -6   4  154.62   16.42
  -5  -6   4  129.54   15.77
  -5  -6   4  123.92   15.20
  -5   6   5  106.75   15.97
   5  -6  -5  128.21   15.91
   5  -6  -5  110.01   16.32
   5   6  -5  112.47   13.87
   5   6  -5   97.40   14.08
  -5  -6   5  112.94   13.72
  -5  -6   5   96.01   13.00
  -5  -6   5  108.38   12.89
  -5   6   6   17.78    6.59
   5  -6  -6   27.01    6.63
   5  -6  -6   23.09    6.83
   5   6  -6   24.69    5.35
   5   6  -6   24.87    5.76
  -5  -6   6   26.43    5.20
  -5  -6   6   26.97    4.74
  -5  -6   6   36.94    4.88
  -5   6   7  100.45   14.81
   5  -6  -7   94.99   13.74
   5  -6  -7  101.23   15.23
   5   6  -7   88.38   12.06
   5   6  -7   84.50   12.33
  -5  -6   7   88.71   11.72
  -5  -6   7   87.71   10.93
  -5  -6   7  102.46   10.96
  -5   6   8   43.32    8.51
   5  -6  -8   30.21    7.38
   5  -6  -8   41.56    9.07
   5   6  -8   41.39    6.37
   5   6  -8   34.84    6.41
  -5  -6   8   33.81    5.67
  -5  -6   8   38.41    4.78
  -5  -6   8   28.15    4.38
  -5   6   9  138.66   17.26
   5  -6  -9  144.82   16.62
   5  -6  -9   88.93   15.85
   5   6  -9   97.28   13.49
   5   6  -9  114.15   14.41
  -5  -6   9  115.67   13.68
  -5   6  10  143.95   19.34
   5  -6 -10  145.05   18.49
   5  -6 -10  166.82   20.59
   5   6 -10  127.28   16.25
   5   6 -10  139.29   16.96
  -5  -6  10  135.89   16.12
  -5   6  11  122.34   16.10
   5  -6 -11  100.79   14.60
   5  -6 -11   94.82   15.32
   5   6 -11  109.12   12.83
   5   6 -11   83.90   12.72
  -5  -6  11  105.51   12.39
  -5   6  12   28.47    7.07
   5  -6 -12   31.96    7.43
   5   6 -12   15.46    4.23
   5   6 -12   25.82    5.19
  -5  -6  12   25.09    4.38
  -5   6  13    3.11    4.43
   5   6 -13    6.54    2.76
   5   6 -13    2.75    2.89
  -5  -6  13    3.78    2.52
  -5   6  14  116.87   16.77
   5   6 -14  107.16   13.37
   5   6 -14  101.13   13.93
  -5  -6  14  118.70   13.31
  -5   6  15   88.11   14.15
   5   6 -15   88.05   11.08
   5   6 -15   92.07   11.96
  -5  -6  15   84.32   10.81
  -5   6  16    2.42    4.14
   5  -6 -16    1.94    3.55
   5   6 -16   -0.00    1.94
   5   6 -16    0.00    2.48
  -5   6  17   62.60   12.09
   5  -6 -17   90.40   14.13
   5   6 -17   71.12    9.59
   5   6 -17   73.63   10.46
  -5   6  18   20.34    6.99
   5  -6 -18   23.16    7.27
   5   6 -18   15.84    4.53
  -5   6  19   22.63    7.21
   5  -6 -19   22.80    7.52
   5   6 -19   28.69    5.88
  -5   6  20    0.44    4.42
   5  -6 -20    0.00    3.62
  -5   6  21   20.19    6.96
   5  -6 -21   16.89    6.39
   5  -6 -22   39.29    9.65
   5  -6 -23    3.72    4.33
   5  -6 -24   18.66    6.80
   5  -6 -25   17.49    6.95
  -5   6  26   31.84    8.27
   5  -6 -26   34.50    9.20
  -5   6  27   11.60    5.78
   5  -6 -27    0.00    5.66
  -5   6  28   -0.00    4.48
   5  -6 -28    0.28    4.87
   5  -6 -29    6.15    5.23
   5  -6 -30   20.49    7.74
   5  -6 -31    5.52    5.59
   5  -6 -32   17.75    7.35
   5  -6 -33   -0.00    4.69
   5  -6 -34   21.53    7.42
   5  -6 -35   -0.00    4.41
   5  -6 -36    3.23    5.82
  -5   7   1    9.15    6.31
   5  -7  -1   10.49    5.64
   5   7  -1   14.44    4.82
  -5  -7   1    9.94    4.06
  -5  -7   1    7.45    4.06
  -5   7   2  190.76   25.12
   5  -7  -2  156.06   24.43
   5   7  -2  192.12   22.98
  -5  -7   2  194.18   22.70
  -5  -7   2  198.71   23.28
  -5   7   3  117.30   18.31
   5  -7  -3  141.81   19.53
   5   7  -3  139.88   16.92
  -5  -7   3  135.50   16.58
  -5  -7   3  108.78   16.15
  -5   7   4   82.06   15.12
   5  -7  -4  116.61   16.91
   5   7  -4  103.06   13.85
   5   7  -4   98.65   14.50
  -5  -7   4   96.98   13.50
  -5  -7   4  119.23   14.18
  -5   7   5   17.73    6.23
   5  -7  -5   19.05    6.74
   5   7  -5   17.02    5.19
   5   7  -5   23.41    5.87
  -5  -7   5   14.29    4.18
  -5  -7   5   18.89    4.57
  -5   7   6   39.98    8.60
   5  -7  -6   32.89    8.18
   5   7  -6   18.82    5.69
   5   7  -6   35.52    6.93
  -5  -7   6   32.32    6.00
  -5  -7   6   29.83    5.62
  -5   7   7  157.50   20.37
   5  -7  -7  148.87   20.65
   5   7  -7  146.80   17.88
   5   7  -7  140.23   18.17
  -5  -7   7  144.77   17.31
  -5  -7   7  127.16   16.56
  -5   7   8  350.17   39.30
   5  -7  -8  350.60   40.29
   5   7  -8  308.37   36.35
   5   7  -8  328.09   37.30
  -5  -7   8  330.84   36.23
  -5  -7   8  334.72   35.46
  -5   7   9   34.55    8.59
   5  -7  -9   42.07    9.49
   5   7  -9   37.44    6.58
   5   7  -9   25.73    6.46
  -5  -7   9   29.46    5.97
  -5  -7   9   39.65    5.55
  -5   7  10   16.93    6.18
   5  -7 -10    8.84    6.08
   5   7 -10   14.38    4.31
   5   7 -10   15.45    4.90
  -5  -7  10   15.13    4.11
  -5  -7  10   13.46    2.86
  -5   7  11   22.43    7.00
   5   7 -11   11.28    4.22
   5   7 -11   17.34    5.00
  -5  -7  11   16.30    4.15
  -5  -7  11   16.68    2.59
  -5  -7  11   17.52    2.58
  -5   7  12  175.06   23.00
   5   7 -12  164.74   20.19
   5   7 -12  140.89   20.31
  -5  -7  12  201.49   20.25
  -5   7  13   92.39   14.16
   5   7 -13   71.21   10.78
   5   7 -13   85.24   11.70
  -5  -7  13   77.55   10.56
  -5   7  14    0.00    4.67
   5  -7 -14    2.28    4.41
   5   7 -14   -0.00    2.82
   5   7 -14    6.01    3.33
  -5   7  15   63.26   11.40
   5  -7 -15   47.09   10.45
   5   7 -15   64.51    8.52
   5   7 -15   32.41    7.59
  -5   7  16    8.59    5.96
   5  -7 -16    8.07    5.59
   5   7 -16   13.97    4.12
   5   7 -16    7.33    3.79
   5  -7 -17    1.55    5.31
   5  -7 -18  118.65   18.94
   5  -7 -19   -0.00    3.92
   5  -7 -20    0.00    4.17
   5  -7 -21    3.83    4.98
  -5   7  22   21.44    7.99
   5  -7 -22   35.68    8.91
  -5   7  23   14.31    6.54
   5  -7 -23    9.76    6.09
  -5   7  24   17.73    7.32
   5  -7 -24   29.13    8.72
  -5   7  25   -0.00    4.61
   5  -7 -25    0.81    4.56
  -5   7  26    0.00    4.94
   5  -7 -26    0.00    4.38
  -5   7  27   28.41    8.04
   5  -7 -27    7.19    5.47
  -5   7  28   51.85   11.07
   5  -7 -28   29.25    9.48
  -5   7  29    4.27    5.05
   5  -7 -29   -0.00    4.87
   5  -7 -31    2.68    4.81
   5  -7 -32    4.09    6.04
   5  -7 -33    2.28    5.81
   5  -7 -34   14.34    6.95
   5  -7 -35   -0.00    4.89
   5  -8  -1   25.42    7.91
   5   8  -1   12.56    5.36
   5   8  -1   27.99    7.08
  -5  -8   1   18.86    5.91
  -5   8   2   12.84    6.17
   5  -8  -2   18.79    6.76
   5   8  -2   11.46    4.90
   5   8  -2   13.70    5.05
  -5  -8   2    7.10    4.00
  -5  -8   2   11.20    5.08
  -5   8   3   16.40    6.98
   5  -8  -3    9.78    6.61
   5   8  -3   20.48    5.76
  -5  -8   3   22.72    5.73
  -5  -8   3   22.05    5.52
  -5   8   4  504.16   57.33
   5  -8  -4  499.79   57.96
   5   8  -4  468.24   54.64
  -5  -8   4  591.77   55.26
  -5  -8   4  466.33   54.60
  -5   8   5   78.59   12.40
   5  -8  -5   63.01   11.74
   5   8  -5   54.93    9.27
   5   8  -5   40.56    8.91
  -5  -8   5   40.11    8.18
  -5  -8   5   46.67    8.59
  -5   8   6  119.40   19.14
   5  -8  -6  125.22   19.73
   5   8  -6  133.49   17.40
   5   8  -6  128.19   18.03
  -5  -8   6  143.73   17.24
  -5  -8   6  134.33   16.86
  -5   8   7    0.00    5.50
   5  -8  -7   -0.00    4.68
   5   8  -7    0.00    3.20
   5   8  -7   -0.00    3.47
  -5  -8   7    0.13    3.00
  -5  -8   7    4.38    3.11
   5   8  -8  123.59   15.97
   5   8  -8  106.88   16.36
  -5  -8   8  154.21   16.35
  -5  -8   8  103.10   14.67
   5   8  -9  134.61   19.63
   5   8  -9  153.73   20.88
  -5  -8   9  193.57   20.40
  -5  -8   9  172.52   19.41
   5   8 -10   68.18   10.61
   5   8 -10   56.26   10.68
  -5  -8  10   67.03    9.90
  -5  -8  10   73.54    9.42
   5   8 -11   31.10    6.47
   5   8 -11   34.83    7.30
  -5  -8  11   42.10    6.50
  -5  -8  11   15.09    4.04
   5  -8 -12   24.44    8.06
   5   8 -12   33.81    6.99
   5   8 -12   41.84    7.74
  -5  -8  12   27.63    4.86
   5  -8 -13   -0.00    5.03
   5   8 -13    5.16    3.80
  -5  -8  13    1.14    1.75
   5  -8 -14  137.84   18.37
   5   8 -14  151.18   14.80
  -5  -8  14   81.19    9.76
   5  -8 -15    3.20    5.12
   5   8 -15    2.12    3.59
   5  -8 -16   47.41   11.27
  -5   8  17    6.81    5.85
   5  -8 -17   -0.00    4.52
  -5   8  18    3.14    5.26
   5  -8 -18   10.82    6.36
  -5   8  19    4.70    4.82
   5  -8 -19    4.45    5.42
  -5   8  20   72.07   13.77
   5  -8 -20   72.68   14.39
  -5   8  21   -0.00    5.22
   5  -8 -21    5.30    5.01
  -5   8  22   16.76    6.54
   5  -8 -22   -0.00    4.41
  -5   8  23    1.72    4.56
   5  -8 -23    3.73    5.21
  -5   8  24   36.02    9.58
   5  -8 -24   29.04    9.33
  -5   8  25    6.71    5.73
   5  -8 -25    2.15    5.12
  -5   8  26   14.87    6.79
   5  -8 -26   14.02    6.86
  -5   8  27    4.55    5.63
   5  -8 -27   -0.00    4.94
  -5   8  28    0.00    4.67
   5  -8 -28    0.00    4.48
  -5   8  29    5.31    6.09
   5  -8 -29   -0.00    5.24
  -5   8  30   11.97    7.33
   5  -8 -30   12.68    7.23
   5  -8 -31   10.76    7.18
   5  -8 -32   20.02    8.27
   5  -8 -33   -0.00    4.72
   5  -8 -34    1.81    5.08
   5  -9  -1   -0.00    5.40
   5   9  -1    1.40    3.53
   5  -9  -2  186.36   25.98
   5   9  -2  175.52   22.90
  -5  -9   2  178.07   22.54
   5  -9  -3   17.25    7.17
   5   9  -3   19.52    6.17
  -5  -9   3   21.31    5.87
   5  -9  -4   -0.00    5.07
   5   9  -4    1.39    3.83
  -5  -9   4    0.06    2.96
   5  -9  -5    4.43    5.63
   5   9  -5    4.40    4.03
  -5  -9   5    6.40    3.69
   5   9  -6   39.93    8.83
  -5  -9   6   60.22    9.30
   5   9  -7    3.45    4.18
  -5  -9   7    6.47    3.99
  -5   9   8  131.41   21.43
   5   9  -8  167.33   20.29
  -5  -9   8  158.28   19.63
  -5   9   9   11.42    6.03
   5   9  -9   10.85    4.93
  -5  -9   9   12.29    4.70
  -5   9  10    1.21    4.70
   5  -9 -10    0.92    5.15
   5   9 -10    3.12    4.37
  -5   9  11    1.46    4.76
   5  -9 -11    2.04    5.48
   5   9 -11    5.98    4.35
  -5   9  12  193.74   27.14
   5  -9 -12  220.65   29.04
   5   9 -12  203.32   25.00
  -5   9  13    3.48    5.51
   5  -9 -13    5.26    5.10
   5   9 -13    4.69    4.62
  -5   9  14   31.74    9.79
   5  -9 -14   32.80   10.09
   5   9 -14   46.83    8.58
  -5   9  15    3.58    5.28
   5  -9 -15    3.76    5.64
  -5   9  16   34.66    9.67
   5  -9 -16   37.66   10.28
  -5   9  17    1.69    5.90
   5  -9 -17    5.28    6.00
  -5   9  18   54.62   12.12
   5  -9 -18   70.98   13.85
  -5   9  19    3.51    5.52
   5  -9 -19    8.98    6.08
  -5   9  20    1.89    4.24
   5  -9 -20    2.69    6.05
  -5   9  21    2.45    4.95
   5  -9 -21   -0.00    5.05
  -5   9  22   50.89   11.82
   5  -9 -22   44.11   11.60
  -5   9  23   -0.00    4.38
   5  -9 -23    2.06    4.61
  -5   9  24   17.57    7.71
   5  -9 -24   23.52    8.48
  -5   9  25    0.00    4.92
   5  -9 -25    1.60    4.92
  -5   9  26   -0.00    4.23
   5  -9 -26    2.75    5.74
  -5   9  27    3.82    5.79
   5  -9 -27    4.87    5.67
  -5   9  28   16.94    7.81
   5  -9 -28   15.33    7.72
  -5   9  29    2.43    5.33
   5  -9 -29    1.82    4.44
  -5   9  30    7.07    5.91
   5  -9 -30   -0.00    5.79
   5  -9 -31    0.98    6.02
   5  -9 -32    5.72    6.31
   5  -9 -33    0.00    4.59
  -5  10   1   16.87    7.80
   5 -10  -1   11.85    7.26
   5  10  -1    6.87    5.50
  -5  10   2   -0.00    5.15
   5 -10  -2    6.76    6.12
   5  10  -2    0.85    4.53
  -5  10   3   -0.00    5.02
   5 -10  -3    0.01    4.90
   5  10  -3    1.72    3.79
  -5  10   4   11.56    6.76
   5  10  -4   13.77    5.88
  -5  10   5    1.30    5.00
   5  10  -5    6.92    5.35
  -5  10   6   35.31   10.25
   5  10  -6   46.47    9.29
  -5  10   7   14.86    6.80
   5  10  -7   11.68    5.55
  -5 -10   7   10.07    4.63
  -5  10   8    4.57    5.44
   5 -10  -8    0.00    5.42
   5  10  -8    2.74    4.41
  -5  10   9    4.70    5.21
   5 -10  -9    4.03    5.55
   5  10  -9    0.30    4.08
  -5  10  10   77.96   16.82
   5 -10 -10  129.57   19.96
   5  10 -10  141.90   17.33
  -5  10  11   12.97    7.15
   5 -10 -11    0.00    5.51
   5  10 -11    9.06    5.66
  -5  10  12    9.16    6.77
   5 -10 -12   -0.00    5.04
   5  10 -12    3.45    4.29
  -5  10  13    1.72    5.52
   5 -10 -13    0.00    5.63
   5  10 -13    0.00    4.21
  -5  10  14   55.33   12.20
   5 -10 -14   55.03   13.00
  -5  10  15   -0.00    5.29
   5 -10 -15    5.54    6.18
  -5  10  16   15.16    8.01
   5 -10 -16   28.67    9.67
  -5  10  17    6.43    6.68
   5 -10 -17   -0.00    4.94
  -5  10  18    5.90    6.05
   5 -10 -18    6.35    6.08
  -5  10  19   -0.00    4.77
   5 -10 -19    0.48    5.02
  -5  10  20   51.78   12.01
   5 -10 -20   67.41   14.27
  -5  10  21   -0.00    5.08
   5 -10 -21    0.00    6.28
  -5  10  22    7.40    6.08
   5 -10 -22    8.92    6.58
  -5  10  23    0.53    4.38
   5 -10 -23    4.47    6.10
  -5  10  24    5.06    6.62
   5 -10 -24    4.00    5.56
  -5  10  25    0.45    4.74
   5 -10 -25   -0.00    4.97
  -5  10  26   13.81    7.36
   5 -10 -26   13.63    7.64
  -5  10  27    1.58    5.24
   5 -10 -27   -0.00    6.77
   5 -10 -28    3.16    5.62
  -5  10  29   -0.00    5.30
   5 -10 -29    2.69    5.77
  -5  10  30   10.01    6.67
   5 -10 -30   14.32    7.41
  -5  10  31   -0.00    5.37
   5 -10 -31    0.68    5.18
   5 -10 -32    0.00    4.72
  -5  11   1    6.32    6.90
  -5  11   2  100.40   17.76
  -5  11   3    3.81    6.62
   5  11  -3   17.15    6.53
  -5  11   4    0.42    5.90
   5  11  -4   -0.00    4.94
  -5  11   5    3.18    5.68
   5  11  -5    2.81    5.20
  -5  11   6   -0.00    6.31
   5 -11  -6    2.88    5.44
   5  11  -6    3.45    5.04
  -5  11   7    0.00    5.84
   5 -11  -7    1.61    5.21
   5  11  -7   -0.00    4.59
  -5  11   8   36.71   10.20
   5 -11  -8   42.47   11.01
   5  11  -8   36.68    9.01
  -5  11   9    0.00    5.47
   5 -11  -9    1.90    5.72
   5  11  -9    0.00    4.08
  -5  11  10    4.75    5.75
   5 -11 -10    9.37    6.38
   5  11 -10    1.26    4.31
  -5  11  11   -0.00    6.36
   5 -11 -11    3.33    5.88
   5  11 -11    5.24    5.01
  -5  11  12   63.68   14.01
   5 -11 -12   90.29   16.87
  -5  11  13   -0.00    5.88
   5 -11 -13   -0.00    5.45
  -5  11  14   30.79    9.69
   5 -11 -14   14.59    8.32
  -5  11  15    2.19    5.48
   5 -11 -15   11.54    7.45
  -5  11  16   21.31    8.21
   5 -11 -16   19.63    8.62
  -5  11  17   -0.00    5.79
   5 -11 -17    3.02    5.83
  -5  11  18   49.51   11.70
   5 -11 -18   38.35   11.45
  -5  11  19   -0.00    5.97
   5 -11 -19    0.00    5.45
  -5  11  20    3.02    5.10
   5 -11 -20    4.51    5.88
  -5  11  21    4.77    5.74
   5 -11 -21    0.33    4.73
  -5  11  22   22.31    8.74
   5 -11 -22   21.45    9.11
  -5  11  23   -0.00    5.38
   5 -11 -23   -0.00    5.72
  -5  11  24   20.55    8.79
   5 -11 -24    6.39    6.06
  -5  11  25    0.00    5.82
   5 -11 -25    7.15    6.60
  -5  11  26    6.30    6.10
   5 -11 -26   14.36    7.47
  -5  11  27    7.67    6.28
   5 -11 -27    1.40    5.08
  -5  11  28   14.83    7.48
   5 -11 -28    5.10    6.71
  -5  11  29    1.78    6.56
   5 -11 -29   -0.00    5.53
  -5  11  30    0.46    5.67
   5 -11 -30    1.31    5.43
  -5  11  31    3.35    6.05
   5 -11 -31    3.58    5.73
  -5  12   1    0.00    6.81
   5  12  -1   -0.00    4.37
  -5  12   2    4.49    7.13
   5  12  -2    0.00    4.99
  -5  12   3    2.18    5.67
   5 -12  -3   11.24    7.84
   5  12  -3    0.25    4.95
  -5  12   4   55.13   13.24
   5 -12  -4   61.99   13.91
  -5  12   5    0.00    6.78
   5 -12  -5   16.81    8.25
  -5  12   6    9.15    6.85
   5 -12  -6    9.75    7.39
  -5  12   7   -0.00    6.41
   5 -12  -7   -0.00    5.61
  -5  12   8    6.18    6.93
   5 -12  -8    3.62    5.53
  -5  12   9   -0.00    6.42
   5 -12  -9   10.98    6.50
  -5  12  10   27.72    9.67
   5 -12 -10   19.78    8.92
   5  12 -10   24.95    7.92
  -5  12  11    1.71    5.40
   5 -12 -11    9.58    7.12
  -5  12  12    5.53    6.91
   5 -12 -12    9.36    6.60
  -5  12  13    0.00    6.07
   5 -12 -13   -0.00    6.11
  -5  12  14   15.99    7.75
   5 -12 -14   20.12    9.81
  -5  12  15    0.00    5.89
   5 -12 -15    7.43    7.01
  -5  12  16   24.75    8.72
   5 -12 -16   22.19    9.51
  -5  12  17   -0.00    4.94
   5 -12 -17    0.00    6.60
  -5  12  18    9.97    7.58
   5 -12 -18   -0.00    5.75
  -5  12  19    1.34    5.65
   5 -12 -19    7.90    7.40
  -5  12  20   35.22   10.20
   5 -12 -20   10.93    8.77
  -5  12  21   -0.00    5.91
   5 -12 -21    7.32    6.87
  -5  12  22    1.13    4.55
   5 -12 -22   -0.00    6.29
  -5  12  23    2.94    5.32
   5 -12 -23   -0.00    5.80
  -5  12  24    8.67    6.96
   5 -12 -24    5.21    6.87
  -5  12  25   -0.00    5.76
   5 -12 -25   -0.00    6.00
  -5  12  26    6.43    6.59
   5 -12 -26   14.46    7.76
  -5  12  27   -0.00    4.95
   5 -12 -27    4.11    6.68
  -5  12  28   -0.00    4.52
   5 -12 -28    0.00    6.89
  -5  12  29   -0.00    5.37
   5 -12 -29   -0.00    5.80
  -5  12  30    3.07    5.24
   5 -12 -30   -0.00    6.32
  -5  12  31   -0.00    6.24
  -5  12  32   10.29    7.45
  -5  13   1   25.94    9.47
   5 -13  -1   17.19    9.05
   5  13  -1   12.31    6.61
  -5  13   2   41.07   11.79
   5 -13  -2   39.74   12.82
   5  13  -2   60.83   12.19
  -5  13   3    9.84    6.99
   5 -13  -3    3.52    5.84
   5  13  -3    1.13    5.43
  -5  13   4   22.08    8.75
   5 -13  -4   17.57    9.22
   5  13  -4   10.86    6.86
  -5  13   5    1.24    6.37
   5 -13  -5    0.10    5.45
   5  13  -5    2.57    5.66
  -5  13   6   38.31   11.87
   5 -13  -6   30.91   10.75
   5  13  -6   40.15    9.91
  -5  13   7   14.64    7.29
   5 -13  -7    1.83    5.97
   5  13  -7    6.84    5.84
  -5  13   8   47.10   12.28
   5 -13  -8   42.28   12.14
   5  13  -8   44.19   10.13
  -5  13   9   -0.00    5.96
   5 -13  -9   -0.00    4.10
   5  13  -9    0.00    4.94
  -5  13  10    9.74    7.04
   5 -13 -10    2.59    5.43
  -5  13  11    4.24    6.68
   5 -13 -11    8.02    6.66
  -5  13  12    2.96    6.49
   5 -13 -12   24.91    8.87
  -5  13  13   -0.00    5.48
   5 -13 -13    2.29    5.58
  -5  13  14    0.00    5.89
   5 -13 -14    8.23    6.51
  -5  13  15    2.49    6.18
   5 -13 -15   -0.00    5.28
  -5  13  16   18.04    8.65
   5 -13 -16    1.90    5.32
  -5  13  17    8.10    7.27
   5 -13 -17    6.22    7.16
  -5  13  18    1.58    6.23
   5 -13 -18   11.58    7.83
  -5  13  19    3.72    6.07
   5 -13 -19   -0.00    5.89
  -5  13  20   -0.00    6.16
   5 -13 -20   -0.00    6.53
  -5  13  21    0.00    6.18
   5 -13 -21   -0.00    4.83
  -5  13  22   20.94    9.06
   5 -13 -22   25.42   10.35
  -5  13  23   -0.00    6.46
   5 -13 -23    2.00    5.64
  -5  13  24    7.79    6.87
   5 -13 -24    7.37    7.57
  -5  13  25    4.02    6.45
   5 -13 -25    3.73    6.51
  -5  13  26    2.34    6.11
   5 -13 -26   -0.00    6.12
  -5  13  27    0.06    5.30
   5 -13 -27    3.29    7.48
  -5  13  28   10.93    7.13
   5 -13 -28    3.80    7.84
  -5  13  29   10.77    7.67
  -5  13  30    2.83    6.01
  -5  14   1   -0.00    5.95
   5  14  -1   -0.00    5.27
  -5  14   2    3.82    6.66
   5  14  -2   -0.00    5.02
  -5  14   3    1.04    6.03
   5 -14  -3    3.83    7.49
   5  14  -3    3.97    6.15
  -5  14   4   34.01   10.74
   5 -14  -4   29.51    9.91
   5  14  -4   24.53    8.55
  -5  14   5   19.64    8.85
   5 -14  -5    7.68    8.04
   5  14  -5    7.23    6.62
  -5  14   6   10.51    8.37
   5 -14  -6    7.93    7.06
   5  14  -6    7.24    6.25
  -5  14   7   -0.00    6.46
   5 -14  -7    0.00    5.61
   5  14  -7   -0.00    4.93
  -5  14   8    4.65    6.20
   5 -14  -8    1.90    5.16
  -5  14   9    2.84    6.41
   5 -14  -9    1.28    5.85
  -5  14  10   25.52    9.75
   5 -14 -10   13.08    8.33
  -5  14  11   11.29    7.95
   5 -14 -11    3.30    5.83
  -5  14  12    2.14    5.82
   5 -14 -12    1.43    5.69
  -5  14  13   -0.00    5.84
   5 -14 -13    3.47    5.95
  -5  14  14    9.83    7.46
   5 -14 -14    1.06    5.73
  -5  14  15   14.98    8.02
   5 -14 -15   10.06    7.96
  -5  14  16    9.88    8.20
   5 -14 -16    9.46    7.47
  -5  14  17    0.00    5.61
   5 -14 -17   -0.00    6.62
  -5  14  18   -0.00    6.25
   5 -14 -18    3.15    7.11
  -5  14  19    0.46    6.06
   5 -14 -19    8.06    6.77
  -5  14  20    5.62    6.96
   5 -14 -20    8.45    7.19
  -5  14  21    4.09    6.61
   5 -14 -21    4.39    8.03
  -5  14  22    0.00    6.95
   5 -14 -22    0.00    6.31
  -5  14  23   -0.00    5.85
   5 -14 -23   -0.00    6.35
  -5  14  24    2.07    7.29
   5 -14 -24   -0.00    6.79
  -5  14  25    6.16    7.81
   5 -14 -25    1.53    7.31
  -5  14  26   12.16    7.85
   5 -14 -26    6.18    6.78
   5 -14 -27    1.38    6.93
  -5  15   1    0.00    6.18
   5  15  -1    2.58    6.00
  -5  15   2   12.10    7.92
   5  15  -2    7.43    6.57
  -5  15   3   22.44    9.76
   5  15  -3    8.06    6.61
  -5  15   4    0.99    5.04
   5  15  -4   -0.00    5.40
  -5  15   5    0.84    5.68
   5  15  -5   -0.00    5.50
  -5  15   6    4.86    6.79
   5  15  -6    3.39    5.49
  -5  15   7    4.29    6.50
  -5  15   8   16.54    7.72
  -5  15   9    0.91    6.93
  -5  15  10   -0.00    5.89
   5 -15 -10    8.97    7.78
  -5  15  11    1.10    6.36
   5 -15 -11    6.02    7.09
  -5  15  12    5.14    7.65
   5 -15 -12    0.75    6.25
  -5  15  13    0.33    6.46
   5 -15 -13    4.03    6.92
  -5  15  14    3.06    6.29
   5 -15 -14    4.28    6.04
  -5  15  15   -0.00    6.93
   5 -15 -15   -0.00    5.76
  -5  15  16   -0.00    5.47
   5 -15 -16    5.01    6.62
  -5  15  17   17.34    8.63
   5 -15 -17   11.18    8.66
  -5  15  18   -0.00    7.91
   5 -15 -18    4.55    6.85
  -5  15  19    4.18    7.33
   5 -15 -19    2.33    6.48
  -5  15  20    1.28    6.12
   5 -15 -20   -0.00    6.08
  -5  15  21    0.00    5.71
   5 -15 -21   -0.00    6.56
  -5  15  22    3.06    7.19
   5 -15 -22    1.82    5.55
   5 -15 -23   -0.00    8.01
   5 -15 -24    3.10    7.47
   5 -15 -25   -0.00    6.15
  -5  16   1   -0.00    6.13
   5  16  -1    2.56    5.99
  -5  16   2    3.52    6.03
   5  16  -2    2.09    4.71
  -5  16   3    3.15    6.65
   5  16  -3    2.73    5.39
  -5  16   4    9.02    7.92
   5  16  -4    0.00    5.43
  -5  16   5    4.27    7.32
  -5  16   6    1.88    6.61
  -5  16   7   -0.00    5.17
  -5  16   8   -0.00    6.89
  -5  16   9    5.56    7.29
  -5  16  10    0.00    5.70
  -5  16  11    2.34    6.28
  -5  16  12    1.01    6.59
  -5  16  13   -0.00    6.66
  -5  16  14    4.78    6.44
  -5  16  15    0.81    5.48
  -5  16  16    9.02    8.00
  -5  17   1    3.23    7.65
   5  17  -1   -0.00    5.11
  -5  17   2    6.67    8.88
   5  17  -2    6.88    6.98
  -5  17   3    3.51    8.22
  -5  17   4    6.76    7.88
  -5  17   5    8.66    7.56
  -5  17   6    0.00    7.32
  -4   0   1    0.94    2.32
  -4   0   1    0.83    1.95
   4   0  -1    0.26    2.29
   4   0  -1   -0.00    2.51
  -4   0   2   27.05    4.83
  -4   0   2   27.44    4.54
   4   0  -2   30.07    5.05
   4   0  -2   29.64    5.11
  -4   0   3   -0.00    2.14
  -4   0   3   -0.00    1.53
   4   0  -3    0.05    1.99
   4   0  -3   -0.00    1.99
  -4   0   4 1273.09  129.31
  -4   0   4 1325.98  128.85
   4   0  -4 1238.00  129.29
   4   0  -4 1260.81  129.38
  -4   0   5    0.38    1.81
  -4   0   5   -0.00    1.05
   4   0  -5   -0.00    1.86
   4   0  -5   -0.00    1.67
  -4   0   6  728.83   72.41
   4   0  -6  698.85   72.19
   4   0  -6  706.67   72.38
  -4   0   7    0.00    1.83
   4   0  -7    0.87    1.53
   4   0  -7    0.40    1.52
  -4   0   8 3136.95  308.62
   4   0  -8 3233.09  308.49
   4   0  -8 2867.71  308.49
  -4   0   9    0.57    1.83
   4   0  -9   -0.00    1.55
   4   0  -9   -0.00    1.65
  -4   0  10   24.54    4.20
   4   0 -10   24.59    4.09
   4   0 -10   40.34    4.72
  -4   0  11    0.80    1.94
   4   0 -11    1.43    1.65
   4   0 -11    0.15    1.75
  -4   0  12   13.08    3.18
   4   0 -12   16.56    3.12
   4   0 -12   17.79    3.50
  -4   0  13    3.38    2.23
   4   0 -13   -0.00    1.64
   4   0 -13   -0.00    2.04
  -4   0  14 1603.47  164.95
  -4   0  14 1710.00  165.75
   4   0 -14 1597.97  165.76
  -4   0  15   -0.00    2.04
   4   0 -15   -0.00    2.05
  -4   0  16   50.14    7.74
  -4   0  16   61.89    8.17
   4   0 -16   61.46    8.41
  -4   0  17    0.50    2.00
  -4   0  17   -0.00    2.31
   4   0 -17    0.00    2.22
  -4   0  18  181.44   20.72
  -4   0  18  176.05   20.78
  -4   0  19    2.59    2.74
  -4   0  19    0.76    2.01
  -4   0  20  161.35   19.70
  -4   0  20  169.66   19.91
  -4   0  21    1.35    2.77
  -4   0  21    5.47    3.29
   4   0 -21    1.78    2.58
  -4   0  22   15.08    4.75
  -4   0  22   23.17    5.36
   4   0 -22   22.19    5.62
  -4   0  23   -0.00    2.80
  -4   0  23    0.60    3.09
  -4   0  24   41.83    7.93
  -4   0  25    0.01    2.95
  -4   0  26   96.03   14.06
   4   0 -29   -0.00    3.38
   4   0 -30   60.44   11.36
   4   0 -31    0.00    3.63
   4   0 -32   -0.00    4.57
   4   0 -33   -0.00    4.57
   4   0 -34    3.71    4.59
   4   0 -35    2.31    4.03
   4   0 -36   25.34    7.98
   4   0 -37    0.00    4.57
   4   0 -38   -0.00    3.55
   4   0 -39   -0.00    3.79
  -4   1   1   18.88    4.38
  -4   1   1   21.82    4.41
   4  -1  -1   24.64    4.82
   4  -1  -1   24.29    4.86
   4   1  -1   25.04    4.16
   4   1  -1   12.74    3.86
  -4  -1   1   19.49    4.09
  -4  -1   1   19.28    3.95
  -4   1   2  575.64  106.64
  -4   1   2 1140.01  107.83
   4  -1  -2 1193.54  108.17
   4  -1  -2 1230.24  108.58
   4   1  -2 1084.16  107.12
   4   1  -2 1129.03  107.47
  -4  -1   2 1107.11  107.34
  -4  -1   2 1187.20  107.72
  -4  -1   2 1208.09  107.10
  -4   1   3   33.56    5.30
  -4   1   3    9.41    3.58
   4  -1  -3   28.80    4.84
   4  -1  -3   27.71    4.89
   4   1  -3   26.38    4.06
   4   1  -3   26.01    4.11
  -4  -1   3   23.43    4.03
  -4  -1   3   25.25    3.47
  -4  -1   3   27.24    3.56
  -4   1   4   -0.00    2.53
  -4   1   4    3.91    2.13
   4  -1  -4    2.46    2.36
   4  -1  -4    5.52    2.47
   4   1  -4    0.00    1.48
   4   1  -4    4.67    1.98
  -4  -1   4    1.54    1.68
  -4   1   5   19.09    3.86
  -4   1   5   11.45    2.80
   4  -1  -5   14.04    3.28
   4  -1  -5   14.99    3.45
   4   1  -5   14.70    2.59
   4   1  -5   10.22    2.30
  -4  -1   5   14.72    2.60
  -4   1   6  412.90   46.16
  -4   1   6  496.23   45.91
   4  -1  -6  437.35   46.03
   4  -1  -6  446.58   46.40
   4   1  -6  420.10   44.89
   4   1  -6  480.84   44.95
  -4  -1   6  418.86   44.89
  -4   1   7   58.79    7.25
  -4   1   7   40.60    6.16
   4  -1  -7   66.00    7.21
   4  -1  -7   56.33    7.45
   4   1  -7   52.98    5.52
   4   1  -7   47.39    5.36
  -4  -1   7   46.90    5.53
  -4   1   8 1352.75  137.46
  -4   1   8 1432.27  137.02
   4  -1  -8 1330.54  137.28
   4  -1  -8 1292.40  137.60
  -4   1   9   -0.00    2.38
  -4   1   9    0.32    1.51
   4  -1  -9    0.00    1.92
   4  -1  -9   -0.00    2.18
  -4   1  10  582.73   61.45
   4  -1 -10  547.72   61.14
   4  -1 -10  549.79   61.50
  -4  -1  10  595.33   59.86
  -4  -1  10  626.56   59.94
  -4   1  11  204.55   21.16
   4  -1 -11  198.31   20.90
   4  -1 -11  192.53   21.27
  -4  -1  11  187.48   19.52
  -4  -1  11  178.28   19.52
  -4   1  12  483.18   52.88
   4  -1 -12  642.55   53.43
   4  -1 -12  568.01   53.62
  -4  -1  12  460.06   51.53
  -4  -1  12  504.52   51.71
  -4   1  13  116.10   14.05
   4  -1 -13  136.43   14.23
   4  -1 -13  114.01   14.28
  -4  -1  13  110.98   12.81
  -4  -1  13  115.05   12.96
  -4   1  14    0.00    2.29
   4  -1 -14    0.19    1.88
   4  -1 -14   -0.00    2.38
  -4  -1  14    0.18    1.40
  -4  -1  14   -0.00    1.66
  -4   1  15   37.39    6.43
   4  -1 -15   45.70    6.56
   4  -1 -15   39.44    6.82
  -4  -1  15   42.29    5.75
  -4  -1  15   34.54    5.55
  -4   1  16  289.97   31.05
   4  -1 -16  279.24   30.85
   4  -1 -16  260.96   31.21
  -4  -1  16  276.89   29.99
  -4  -1  16  294.03   30.17
  -4   1  17   -0.00    2.53
  -4   1  17   -0.00    1.91
   4  -1 -17   -0.00    1.99
   4  -1 -17    2.36    2.67
  -4  -1  17   -0.00    1.92
  -4  -1  17   -0.00    1.74
  -4   1  18  266.26   34.97
  -4   1  18  351.93   36.00
   4  -1 -18  360.09   36.43
   4   1 -18  332.88   35.35
  -4  -1  18  318.57   34.68
  -4  -1  18  329.20   34.78
  -4   1  19   14.11    4.44
  -4   1  19   29.95    5.59
   4  -1 -19   15.88    4.87
   4   1 -19   17.15    4.48
  -4  -1  19   17.97    4.22
  -4  -1  19   22.77    4.49
  -4   1  20   31.59    6.37
  -4   1  20   32.03    6.36
   4   1 -20   32.15    6.26
  -4  -1  20   32.58    6.04
  -4   1  21    4.87    3.30
  -4   1  21    5.12    3.61
   4   1 -21   12.53    4.05
  -4  -1  21    4.06    3.16
  -4  -1  21    8.64    3.32
  -4   1  22  280.58   32.86
  -4   1  22  300.56   33.05
   4   1 -22  290.01   32.93
  -4  -1  22  281.23   32.16
  -4  -1  22  287.31   32.19
  -4   1  23   10.69    4.61
  -4   1  23    8.23    3.80
   4  -1 -23    4.81    3.66
  -4  -1  23   13.74    4.65
  -4   1  24   13.22    5.12
   4  -1 -24   12.99    4.86
  -4  -1  24   14.98    4.57
  -4   1  25   22.92    6.35
   4  -1 -25   21.37    6.59
  -4  -1  25   23.53    5.87
  -4   1  26   67.43   11.53
   4  -1 -26   74.84   12.16
  -4   1  27    3.42    4.14
   4  -1 -27    1.20    3.53
   4  -1 -28   60.71   11.38
   4  -1 -29    0.00    3.31
   4  -1 -30    1.13    4.09
   4  -1 -31    0.82    3.32
   4  -1 -32   49.33   10.52
   4  -1 -33    0.03    3.74
   4  -1 -34    6.48    4.73
   4  -1 -35    0.58    3.73
   4  -1 -36    8.42    5.70
   4  -1 -37    2.54    4.25
   4  -1 -38    0.00    5.57
   4  -1 -39    2.48    4.75
   4   1 -39   -0.00    3.81
  -4   2   1   83.46   11.14
  -4   2   1   84.91   10.94
   4  -2  -1   86.61   10.98
   4  -2  -1   75.77   10.95
   4   2  -1   50.92    9.27
   4   2  -1   88.03   10.26
  -4  -2   1   87.74   10.28
  -4  -2   1   89.57    9.93
  -4  -2   1   79.91    9.69
  -4   2   2  240.90   25.24
  -4   2   2  214.96   24.61
   4  -2  -2  240.02   24.98
   4  -2  -2  227.40   25.16
   4   2  -2  201.24   23.62
   4   2  -2  211.08   23.68
   4   2  -2  202.88   23.67
  -4  -2   2  218.34   23.88
  -4  -2   2  217.18   23.36
  -4  -2   2  233.76   23.43
  -4   2   3   21.43    4.61
  -4   2   3   17.68    4.27
   4  -2  -3   21.18    4.65
   4  -2  -3   18.36    4.56
   4   2  -3   11.81    3.06
   4   2  -3   14.33    3.19
   4   2  -3   19.06    3.31
   4   2  -3   18.57    3.44
  -4  -2   3   20.05    2.85
  -4  -2   3   17.13    2.83
  -4   2   4 1885.03  194.41
  -4   2   4 1816.74  193.89
   4  -2  -4 1809.63  193.87
   4  -2  -4 2081.71  194.86
   4   2  -4 1646.10  192.59
   4   2  -4 2000.04  192.81
   4   2  -4 1991.54  193.15
   4   2  -4 2223.04  193.23
  -4   2   5   37.68    6.86
  -4   2   5   48.81    6.84
   4  -2  -5   39.80    6.76
   4  -2  -5   42.21    6.92
   4   2  -5   37.22    5.29
   4   2  -5   42.66    5.32
   4   2  -5   45.74    5.43
   4   2  -5   50.51    5.53
  -4   2   6   16.55    4.14
  -4   2   6   13.65    3.41
   4  -2  -6   16.95    3.90
   4  -2  -6   11.73    3.68
   4   2  -6   13.33    2.11
   4   2  -6   13.13    2.08
   4   2  -6   11.84    1.98
   4   2  -6   11.24    2.00
  -4   2   7  391.79   39.83
  -4   2   7  380.21   39.40
   4  -2  -7  377.26   39.61
   4  -2  -7  334.63   39.72
  -4   2   8  830.88   85.00
  -4   2   8  842.16   84.63
   4  -2  -8  795.12   85.24
  -4   2   9  197.35   23.17
  -4   2   9  217.00   22.89
   4  -2  -9  191.58   22.80
   4  -2  -9  218.49   23.76
  -4   2  10   87.95   10.86
  -4   2  10   79.29   10.01
   4  -2 -10   81.49   10.43
   4  -2 -10   66.15   10.41
  -4   2  11   70.10    9.51
  -4   2  11   66.66    8.83
   4  -2 -11   66.04    9.04
   4  -2 -11   60.90    9.52
  -4   2  12    1.75    2.85
  -4   2  12    0.63    2.15
   4  -2 -12    2.87    2.38
   4  -2 -12    0.56    2.72
  -4  -2  12    1.31    0.90
  -4  -2  12    2.08    1.21
  -4   2  13   14.36    4.39
   4  -2 -13   16.21    4.27
   4  -2 -13    6.48    3.79
   4   2 -13   19.14    2.88
  -4  -2  13   18.76    2.70
  -4  -2  13   16.56    2.72
  -4   2  14  836.55   91.62
   4  -2 -14  935.07   91.80
   4  -2 -14  893.65   92.31
   4   2 -14  927.70   90.33
  -4  -2  14  843.52   89.71
  -4  -2  14  908.84   89.87
  -4   2  15   67.12    9.71
   4  -2 -15   61.82    9.22
   4  -2 -15   72.78   10.19
   4   2 -15   65.17    8.23
  -4  -2  15   62.30    7.88
  -4  -2  15   63.93    8.00
  -4   2  16   32.58    5.72
   4  -2 -16   23.95    4.90
   4  -2 -16    8.33    4.40
   4   2 -16   24.08    4.13
  -4  -2  16   21.57    3.78
  -4  -2  16   24.02    4.07
  -4   2  17    1.63    2.82
   4  -2 -17   -0.00    1.97
   4  -2 -17    0.00    3.05
   4   2 -17    2.18    2.15
  -4  -2  17    2.71    1.90
  -4  -2  17    1.98    2.13
  -4   2  18  165.00   18.91
   4  -2 -18  165.40   18.68
   4  -2 -18  135.17   18.80
   4   2 -18  130.88   17.33
  -4  -2  18  157.50   17.27
  -4  -2  18  151.13   17.26
  -4   2  19  159.29   18.53
   4  -2 -19  151.40   18.07
   4  -2 -19  114.54   18.04
   4   2 -19  128.69   17.06
  -4  -2  19  158.95   17.05
  -4  -2  19  147.80   16.90
  -4   2  20   51.23    8.66
  -4   2  20   52.11    8.51
   4  -2 -20   56.21    8.54
   4   2 -20   50.78    7.94
  -4  -2  20   43.15    7.08
  -4  -2  20   42.06    7.16
  -4   2  21    2.21    3.13
  -4   2  21    1.52    2.61
   4  -2 -21    2.02    2.46
   4   2 -21    0.00    2.48
  -4  -2  21    4.62    3.04
  -4  -2  21    4.09    2.82
  -4   2  22   10.43    4.34
  -4   2  22   13.80    4.69
   4  -2 -22    8.02    4.30
   4   2 -22    6.61    3.67
  -4  -2  22   16.44    4.27
  -4   2  23   -0.00    2.94
  -4   2  23   -0.00    3.19
   4  -2 -23    0.12    3.73
  -4  -2  23    0.65    2.76
  -4   2  24  146.96   19.93
  -4   2  24  148.12   19.83
   4  -2 -24  145.42   20.58
  -4  -2  24  164.72   19.18
  -4   2  25   16.80    5.89
   4  -2 -25   25.27    6.88
  -4   2  26   68.26   11.51
   4  -2 -26   61.96   11.73
  -4   2  27    1.62    3.80
   4  -2 -27    0.00    4.10
  -4   2  28   36.66    8.66
   4  -2 -28   45.09    9.42
   4  -2 -30   75.35   13.46
   4  -2 -31   -0.00    4.42
   4  -2 -32   -0.00    4.76
   4  -2 -33    1.30    5.11
   4  -2 -34   19.10    6.94
   4  -2 -35    2.11    4.43
   4  -2 -36    3.90    5.44
   4  -2 -37   -0.00    3.88
   4  -2 -38    2.31    5.26
   4  -2 -39   -0.00    4.96
  -4   3   1   28.59    7.05
  -4   3   1   49.87    7.68
   4  -3  -1   39.55    7.09
   4  -3  -1   53.25    8.20
   4   3  -1   34.28    6.06
   4   3  -1   46.04    6.47
   4   3  -1   32.85    6.22
   4   3  -1   44.22    6.54
  -4  -3   1   33.28    5.81
  -4  -3   1   45.22    6.20
  -4   3   2  371.52   39.76
  -4   3   2  372.81   39.48
   4  -3  -2  361.50   39.14
   4  -3  -2  358.11   39.75
   4   3  -2  347.92   37.96
   4   3  -2  326.66   37.92
   4   3  -2  354.58   38.26
   4   3  -2  382.12   38.33
  -4  -3   2  338.92   37.64
  -4  -3   2  397.18   37.85
  -4   3   3    4.52    3.91
  -4   3   3    8.33    3.57
   4  -3  -3   11.99    4.01
   4  -3  -3   10.21    4.11
   4   3  -3    7.87    2.63
   4   3  -3   10.17    2.89
   4   3  -3    6.39    2.57
   4   3  -3   14.18    3.17
  -4  -3   3    8.19    2.31
  -4  -3   3   11.13    2.45
  -4   3   4   10.57    4.34
  -4   3   4   15.43    4.35
   4  -3  -4   11.92    4.19
   4  -3  -4   18.45    4.82
   4   3  -4   16.48    3.11
   4   3  -4   16.14    3.22
   4   3  -4   13.21    3.07
   4   3  -4   12.75    3.06
  -4  -3   4   14.63    2.46
  -4  -3   4   13.74    2.40
  -4   3   5   47.91    7.75
  -4   3   5   41.13    7.27
   4  -3  -5   51.23    8.22
   4   3  -5   42.18    5.80
   4   3  -5   45.31    5.95
   4   3  -5   45.37    6.01
   4   3  -5   38.32    5.75
  -4  -3   5   51.46    5.98
  -4   3   6   66.10    9.46
  -4   3   6   64.76    9.00
   4  -3  -6   67.86    9.09
   4  -3  -6   58.41    9.28
   4   3  -6   50.68    6.96
   4   3  -6   62.87    7.28
   4   3  -6   61.87    7.34
   4   3  -6   65.88    7.35
  -4  -3   6   53.65    7.05
  -4   3   7  481.48   55.43
  -4   3   7  514.05   55.38
   4  -3  -7  546.67   55.54
   4  -3  -7  531.19   56.21
   4   3  -7  495.16   53.26
   4   3  -7  528.22   53.45
   4   3  -7  531.43   53.66
  -4  -3   7  560.64   53.45
  -4   3   8   71.56   11.13
  -4   3   8   86.56   11.19
   4  -3  -8   83.44   11.13
   4  -3  -8   87.91   12.10
   4   3  -8   75.52    8.99
   4   3  -8   99.99    9.24
  -4  -3   8   74.35    8.83
  -4   3   9    1.65    3.54
  -4   3   9    0.36    2.56
   4  -3  -9    1.77    2.92
   4  -3  -9    0.06    3.16
   4   3  -9    2.06    1.19
   4   3  -9    0.62    1.27
  -4  -3   9    0.00    1.09
  -4   3  10  228.72   27.13
   4  -3 -10  229.39   26.73
   4  -3 -10  262.79   27.98
   4   3 -10  237.55   24.26
   4   3 -10  227.47   24.48
  -4  -3  10  244.97   24.25
  -4   3  11  430.72   45.35
  -4   3  11  423.42   44.74
   4  -3 -11  473.20   45.23
   4  -3 -11  424.03   45.71
   4   3 -11  414.83   42.28
   4   3 -11  404.77   42.52
  -4  -3  11  414.50   42.22
  -4   3  12  343.26   38.49
  -4   3  12  340.50   37.91
   4  -3 -12  370.89   38.32
   4  -3 -12  337.60   38.91
   4   3 -12  351.24   35.71
   4   3 -12  328.14   35.94
  -4  -3  12  365.86   35.72
  -4   3  13  113.21   14.41
  -4   3  13   97.79   13.43
   4  -3 -13  108.97   13.90
   4  -3 -13  103.08   14.54
   4   3 -13  107.76   11.70
   4   3 -13   96.94   11.92
  -4  -3  13  114.64   11.73
  -4   3  14    6.72    3.62
  -4   3  14    7.32    3.30
   4  -3 -14   13.04    3.86
   4  -3 -14   11.18    4.32
   4   3 -14    7.40    2.05
   4   3 -14    4.66    2.10
  -4  -3  14    7.80    2.19
  -4   3  15   53.12    8.46
   4  -3 -15   56.88    8.29
   4  -3 -15   44.62    8.67
   4   3 -15   41.76    6.10
   4   3 -15   46.08    6.52
  -4  -3  15   48.89    6.31
  -4   3  16  318.12   34.60
   4  -3 -16  289.66   34.02
   4  -3 -16  365.08   35.81
   4   3 -16  305.61   32.29
   4   3 -16  285.04   32.54
  -4  -3  16  302.84   32.24
  -4   3  17   17.76    5.33
   4  -3 -17   22.01    5.29
   4  -3 -17   18.24    5.56
   4   3 -17   19.17    3.96
   4   3 -17   24.12    4.47
  -4  -3  17   22.95    4.27
  -4   3  18   63.99    9.73
   4  -3 -18   58.84    9.19
   4  -3 -18   71.81   10.62
   4   3 -18   52.61    7.70
   4   3 -18   52.85    8.07
  -4  -3  18   51.01    7.68
  -4   3  19    4.24    3.82
   4  -3 -19    5.24    3.37
   4   3 -19    3.47    2.49
   4   3 -19    3.62    2.75
  -4  -3  19    6.57    2.61
  -4  -3  19    7.18    3.12
  -4   3  20    8.45    4.63
   4  -3 -20   22.33    5.57
   4   3 -20   19.65    4.20
   4   3 -20   14.48    4.40
  -4  -3  20    9.09    3.25
  -4  -3  20   10.09    3.67
  -4   3  21   60.90   10.52
   4  -3 -21   61.91   10.10
   4  -3 -21   64.40   10.94
   4   3 -21   62.52    9.08
   4   3 -21   57.64    9.48
  -4  -3  21   64.08    9.01
  -4  -3  21   61.98    9.11
  -4   3  22   67.99   11.62
   4  -3 -22   74.17   11.35
   4  -3 -22   65.55   11.85
   4   3 -22   69.78   10.94
  -4  -3  22   81.47   10.51
  -4   3  23   62.95   11.03
  -4   3  23   83.89   11.82
   4  -3 -23   75.87   11.12
   4  -3 -23   41.56   10.30
  -4  -3  23   65.26    9.62
  -4   3  24    2.67    4.58
   4  -3 -24    0.00    4.26
  -4   3  25   23.87    6.58
   4  -3 -25    7.02    5.10
  -4   3  26   92.10   13.28
   4  -3 -26   59.99   12.35
  -4   3  27   14.83    5.51
   4  -3 -27    2.15    4.46
  -4   3  28   75.91   12.80
   4  -3 -28   60.44   12.73
   4  -3 -29    3.07    4.44
   4  -3 -30    8.06    5.88
   4  -3 -31    5.30    4.46
   4  -3 -32   41.85    9.66
   4  -3 -33    6.78    5.06
   4  -3 -34    0.00    4.45
   4  -3 -35   -0.00    4.35
   4  -3 -36    2.34    5.01
   4  -3 -37   -0.00    4.11
   4  -3 -38    1.65    5.13
   4  -3 -39    0.00    5.00
  -4   4   1   69.55   11.07
  -4   4   1   79.93   11.35
   4  -4  -1   73.07   10.96
   4  -4  -1   71.14   11.56
   4   4  -1   68.33    9.77
  -4  -4   1   66.78    9.52
  -4  -4   1   73.14    9.88
  -4  -4   1   75.00    9.60
  -4   4   2  150.26   20.08
  -4   4   2  170.29   20.33
   4  -4  -2  160.63   19.92
   4  -4  -2  162.24   20.55
   4   4  -2  140.46   18.42
   4   4  -2  159.39   19.09
  -4  -4   2  163.87   18.71
  -4  -4   2  177.98   18.85
  -4  -4   2  174.60   18.48
  -4   4   3   97.60   12.33
   4  -4  -3   90.04   11.58
   4  -4  -3  105.56   12.80
   4   4  -3   77.18    9.78
   4   4  -3   72.93    9.93
  -4  -4   3   82.64    9.78
  -4  -4   3   75.39    9.55
  -4  -4   3   51.31    8.78
  -4   4   4  324.76   37.86
  -4   4   4  392.15   38.39
   4  -4  -4  308.64   37.33
   4  -4  -4  364.56   38.69
   4   4  -4  338.18   35.98
   4   4  -4  320.97   36.26
  -4  -4   4  321.38   35.88
  -4  -4   4  352.49   35.65
  -4  -4   4  349.16   35.47
  -4   4   5    7.10    4.23
  -4   4   5    9.47    4.29
   4  -4  -5    5.96    3.63
   4  -4  -5   11.95    5.18
   4   4  -5    2.92    2.57
   4   4  -5    8.15    2.92
  -4  -4   5    4.43    2.56
  -4  -4   5    6.14    1.88
  -4  -4   5    6.57    1.91
  -4   4   6   89.09   12.87
  -4   4   6  114.68   13.49
   4  -4  -6   94.83   12.75
   4  -4  -6   93.34   13.41
   4   4  -6   89.80   10.96
   4   4  -6   96.66   11.37
  -4  -4   6   92.70   10.91
  -4  -4   6   93.33    9.76
  -4  -4   6   86.42    9.69
  -4   4   7    6.45    4.25
  -4   4   7    5.02    3.39
   4  -4  -7    2.63    3.39
   4  -4  -7    0.00    3.61
   4   4  -7    5.46    2.49
   4   4  -7    7.31    2.61
  -4  -4   7    7.72    2.23
  -4   4   8  102.35   14.71
  -4   4   8  108.00   14.48
   4  -4  -8  173.12   16.04
   4  -4  -8  117.62   15.55
   4   4  -8  103.74   12.54
   4   4  -8   99.66   12.68
  -4  -4   8  112.87   12.55
  -4   4   9  409.65   40.57
  -4   4   9  402.10   39.98
   4  -4  -9  384.62   39.70
   4  -4  -9  383.59   40.84
   4   4  -9  348.48   37.40
   4   4  -9  334.45   37.51
  -4  -4   9  348.06   37.20
  -4   4  10  276.73   30.62
  -4   4  10  254.21   29.74
   4  -4 -10  163.99   28.61
   4  -4 -10  282.99   31.17
   4   4 -10  308.21   27.94
   4   4 -10  263.57   27.93
  -4  -4  10  274.21   27.56
  -4   4  11   39.20    7.22
  -4   4  11   38.28    6.88
   4  -4 -11   35.64    6.74
   4  -4 -11   28.29    6.76
   4   4 -11   29.49    4.61
   4   4 -11   32.20    4.84
  -4  -4  11   27.81    4.35
  -4   4  12   62.74    9.59
  -4   4  12   57.71    8.65
   4  -4 -12   23.18    7.13
   4  -4 -12   65.03   10.00
   4   4 -12   55.33    6.65
   4   4 -12   54.04    6.98
  -4  -4  12   53.61    6.54
  -4   4  13  121.64   15.90
   4  -4 -13  114.28   15.06
   4  -4 -13  119.14   16.26
   4   4 -13  116.35   12.97
   4   4 -13  115.95   13.42
  -4  -4  13  107.04   12.86
  -4   4  14  325.18   37.89
   4  -4 -14  363.96   37.95
   4  -4 -14  379.58   39.25
   4   4 -14  328.26   35.28
   4   4 -14  303.49   35.64
  -4  -4  14  356.28   35.36
  -4   4  15   90.88   14.39
   4  -4 -15  104.15   14.42
   4  -4 -15   93.12   14.96
   4   4 -15  121.88   12.80
   4   4 -15  112.60   13.15
  -4  -4  15  106.16   12.50
  -4   4  16   24.89    6.53
   4  -4 -16   27.35    6.14
   4  -4 -16   35.55    7.34
   4   4 -16   32.66    4.96
   4   4 -16   29.15    5.09
  -4  -4  16   22.04    4.43
  -4   4  17    0.00    3.35
   4  -4 -17    5.23    3.69
   4  -4 -17    3.49    4.18
   4   4 -17    3.80    2.39
   4   4 -17    3.70    2.65
  -4  -4  17    2.60    2.38
  -4   4  18  121.99   17.23
   4  -4 -18  145.61   17.60
   4   4 -18  128.26   15.39
   4   4 -18  115.75   15.66
  -4  -4  18  138.40   15.54
  -4   4  19   97.90   14.10
   4  -4 -19   99.95   13.57
   4   4 -19   99.72   11.98
   4   4 -19   84.21   12.05
  -4  -4  19   82.60   11.58
  -4   4  20   74.21   11.72
   4  -4 -20   80.33   11.47
   4  -4 -20   63.42   11.63
   4   4 -20   64.59    9.51
   4   4 -20   57.55    9.86
  -4  -4  20   75.16    9.82
  -4   4  21   37.88    7.94
   4  -4 -21   32.26    7.02
   4  -4 -21   30.42    7.86
   4   4 -21   39.31    6.64
   4   4 -21   29.76    6.59
  -4   4  22   14.39    5.82
   4  -4 -22    6.76    4.68
   4   4 -22    6.86    3.58
  -4   4  23   31.34    8.33
   4  -4 -23   45.09    9.10
  -4   4  24   79.15   13.90
   4  -4 -24  105.49   15.50
  -4   4  25   59.72   11.01
   4  -4 -25   45.88   10.76
  -4   4  26   97.56   13.33
   4  -4 -26   38.63   10.21
   4  -4 -27   -0.00    4.73
   4  -4 -28   29.45    8.78
   4  -4 -29   16.17    7.13
  -4   4  30    6.85    5.23
   4  -4 -30   16.00    6.14
   4  -4 -31    5.08    4.91
   4  -4 -32    0.52    3.91
   4  -4 -33    0.00    4.50
   4  -4 -34    6.60    6.19
   4  -4 -35    4.68    4.17
   4  -4 -36    0.00    6.15
   4  -4 -37   -0.00    4.97
   4  -4 -38    0.86    4.50
  -4   5   1  114.16   15.09
  -4   5   1   93.66   13.84
   4  -5  -1   93.59   13.49
   4  -5  -1   93.43   14.45
   4   5  -1  104.07   12.93
  -4  -5   1   87.46   12.32
  -4   5   2  324.83   38.71
  -4   5   2  333.12   38.50
   4  -5  -2  338.13   38.20
   4  -5  -2  355.85   39.45
   4   5  -2  341.81   37.03
  -4  -5   2  333.79   36.82
  -4  -5   2  323.59   36.94
  -4  -5   2  367.43   36.76
  -4   5   3  196.30   25.18
  -4   5   3  229.43   25.56
   4  -5  -3  212.30   24.94
   4  -5  -3  225.97   26.17
   4   5  -3  204.66   23.47
   4   5  -3  196.02   23.83
  -4  -5   3  198.10   23.30
  -4  -5   3  205.93   23.36
  -4  -5   3  209.41   23.06
  -4   5   4   46.95    8.47
  -4   5   4   39.26    7.53
   4  -5  -4   36.93    7.35
   4  -5  -4   33.12    7.61
   4   5  -4   34.24    6.11
   4   5  -4   43.25    6.96
  -4  -5   4   37.06    6.03
  -4  -5   4   31.43    5.77
  -4  -5   4   31.03    5.42
  -4   5   5   48.66    8.73
  -4   5   5   54.01    9.14
   4  -5  -5   42.02    8.35
   4  -5  -5   67.10   10.21
   4   5  -5   26.28    6.32
   4   5  -5   46.82    7.60
  -4  -5   5   49.28    7.06
  -4  -5   5   53.75    6.90
  -4  -5   5   56.46    6.74
  -4   5   6   86.80   13.52
  -4   5   6  107.73   13.92
   4  -5  -6   89.09   13.11
   4  -5  -6   86.61   13.65
   4   5  -6   95.06   11.72
   4   5  -6   80.51   11.79
  -4  -5   6   95.51   11.65
  -4  -5   6   87.79   10.96
  -4  -5   6  104.14   10.99
  -4   5   7  251.18   30.65
  -4   5   7  245.41   30.30
   4  -5  -7  240.52   29.98
   4  -5  -7  252.08   31.22
   4   5  -7  257.48   28.57
   4   5  -7  271.30   29.09
  -4  -5   7  264.84   28.40
  -4  -5   7  267.05   27.67
  -4  -5   7  275.42   27.53
  -4   5   8   50.70    9.15
  -4   5   8   47.63    8.57
   4  -5  -8   47.53    8.46
   4  -5  -8   50.71    9.28
   4   5  -8   46.75    6.86
   4   5  -8   52.23    7.40
  -4  -5   8   45.27    6.68
  -4  -5   8   47.66    5.71
  -4  -5   8   45.09    5.60
  -4   5   9   33.33    7.64
  -4   5   9   44.38    7.64
   4  -5  -9   33.57    6.95
   4  -5  -9   44.76    8.50
   4   5  -9   25.79    5.26
   4   5  -9   33.58    5.74
  -4  -5   9   37.79    5.47
  -4   5  10   36.93    7.60
  -4   5  10   40.65    7.44
   4  -5 -10   53.80    7.97
   4  -5 -10    7.90    5.74
   4   5 -10   26.54    5.09
   4   5 -10   34.17    5.57
  -4  -5  10   30.38    4.85
  -4   5  11  339.66   37.45
   4  -5 -11  329.97   36.56
   4  -5 -11  297.48   37.40
   4   5 -11  319.60   34.67
   4   5 -11  323.96   34.95
  -4  -5  11  329.88   34.35
  -4   5  12  356.36   39.05
   4  -5 -12  377.90   38.54
   4  -5 -12  285.93   38.53
   4   5 -12  357.20   36.21
   4   5 -12  312.08   36.29
  -4  -5  12  345.85   35.88
  -4   5  13   61.18    9.63
   4  -5 -13   41.92    7.81
   4  -5 -13   11.58    6.16
   4   5 -13   51.50    6.63
   4   5 -13   58.15    7.29
  -4  -5  13   45.70    6.18
  -4   5  14   16.40    5.59
   4  -5 -14   24.41    5.93
   4  -5 -14   25.36    6.81
   4   5 -14   20.23    4.24
   4   5 -14   19.61    4.45
  -4  -5  14   20.98    4.04
  -4   5  15  144.12   17.91
   4  -5 -15  189.42   18.52
   4  -5 -15  114.67   17.65
   4   5 -15  104.54   14.50
   4   5 -15  127.74   15.45
  -4  -5  15  123.65   14.74
  -4   5  16  141.46   20.09
   4  -5 -16  168.16   20.07
   4   5 -16  157.65   17.92
   4   5 -16  153.78   18.51
  -4  -5  16  149.94   17.69
  -4   5  17  134.66   17.16
   4  -5 -17  111.61   15.96
   4   5 -17  107.96   13.95
   4   5 -17  123.15   15.17
  -4  -5  17  114.16   14.01
  -4   5  18  165.45   22.01
   4   5 -18  167.62   19.67
   4   5 -18  170.64   20.51
  -4  -5  18  169.69   19.53
  -4   5  19   -0.00    3.56
   4  -5 -19    0.00    3.79
   4   5 -19    2.68    2.60
   4   5 -19   -0.00    2.70
  -4   5  20    0.53    3.85
   4  -5 -20    2.74    3.71
   4   5 -20    4.45    3.20
   4   5 -20   -0.00    2.66
  -4   5  21   31.41    8.01
   4  -5 -21   20.15    7.17
   4   5 -21   40.52    6.73
  -4   5  22  155.27   22.48
   4  -5 -22  195.65   24.25
  -4   5  23   14.18    5.59
   4  -5 -23    9.34    5.87
  -4   5  24    5.35    5.00
   4  -5 -24    0.00    4.03
   4  -5 -25    1.75    3.97
   4  -5 -26    9.21    5.52
   4  -5 -27   43.29   10.27
  -4   5  28   15.20    6.85
   4  -5 -28   17.31    6.60
  -4   5  29    2.22    4.64
   4  -5 -29   16.20    6.64
  -4   5  30   -0.00    4.34
   4  -5 -30    1.16    4.15
   4  -5 -31   20.67    8.13
   4  -5 -32    5.52    5.19
   4  -5 -33   13.00    6.29
   4  -5 -34   -0.00    4.49
   4  -5 -35   -0.00    5.27
   4  -5 -36    3.77    5.36
   4  -5 -37    0.00    4.95
   4  -5 -38    2.62    6.08
  -4   6   1   58.62   11.26
  -4   6   1   51.41   10.60
   4  -6  -1   66.63   10.59
   4  -6  -1   76.17   12.33
   4   6  -1   65.94    9.98
  -4  -6   1   63.21    9.62
  -4  -6   1   70.12   10.14
  -4  -6   1   63.67    9.39
  -4   6   2   80.65   12.54
  -4   6   2   37.51   10.17
   4  -6  -2   77.95   11.81
   4  -6  -2   93.45   13.47
   4   6  -2   71.53   10.64
  -4  -6   2   77.10   10.66
  -4  -6   2   85.87   11.09
  -4  -6   2   87.59   10.63
  -4   6   3   87.80   14.20
  -4   6   3   85.91   13.67
   4  -6  -3  106.05   14.09
   4  -6  -3   90.71   14.49
   4   6  -3   85.43   12.45
  -4  -6   3  100.96   12.51
  -4  -6   3   85.70   12.38
  -4  -6   3  101.38   12.28
  -4   6   4  142.83   21.26
  -4   6   4  168.44   21.75
   4  -6  -4  173.13   21.43
   4  -6  -4  208.11   23.37
   4   6  -4  146.82   19.66
   4   6  -4  169.27   20.67
  -4  -6   4  170.92   19.85
  -4  -6   4  163.94   20.01
  -4  -6   4  191.16   19.86
  -4   6   5   92.86   14.18
  -4   6   5  120.35   15.06
   4  -6  -5   93.00   13.61
   4  -6  -5  101.75   14.94
   4   6  -5   99.78   12.61
   4   6  -5   81.51   12.55
  -4  -6   5   82.67   12.05
  -4  -6   5   90.27   12.16
  -4  -6   5  107.47   12.12
  -4   6   6   43.56    8.96
  -4   6   6   32.48    8.04
   4  -6  -6   47.67    8.48
   4  -6  -6   32.52    8.43
   4   6  -6   58.35    7.91
   4   6  -6   46.26    7.81
  -4  -6   6   56.49    7.44
  -4  -6   6   41.39    6.71
  -4  -6   6   38.02    6.29
  -4   6   7    3.48    4.31
  -4   6   7    0.00    2.92
   4  -6  -7    2.45    3.66
   4  -6  -7    0.16    3.71
   4   6  -7   -0.00    2.85
   4   6  -7   -0.00    2.79
  -4  -6   7    2.00    2.41
  -4  -6   7    0.08    2.03
  -4  -6   7   -0.00    1.52
  -4   6   8  345.70   39.05
   4  -6  -8  374.98   38.53
   4  -6  -8  313.48   39.17
   4   6  -8  288.01   36.10
   4   6  -8  320.40   36.93
  -4  -6   8  382.99   36.62
  -4  -6   8  329.33   35.67
  -4  -6   8  349.16   35.66
  -4   6   9  413.43   47.65
   4  -6  -9  429.30   46.92
   4  -6  -9  417.53   48.33
   4   6  -9  398.77   45.12
   4   6  -9  396.69   45.61
  -4  -6   9  475.53   45.26
  -4  -6   9  427.91   44.23
  -4   6  10    4.84    3.88
   4  -6 -10    7.93    4.01
   4  -6 -10    6.56    4.90
   4   6 -10    9.61    3.66
   4   6 -10    5.32    3.03
  -4  -6  10    3.02    2.63
  -4  -6  10    8.41    2.30
  -4   6  11    0.00    3.39
   4  -6 -11    1.50    3.36
   4  -6 -11    3.79    3.92
   4   6 -11   -0.00    2.46
   4   6 -11    1.05    2.59
  -4  -6  11    0.00    2.13
  -4  -6  11    0.97    1.33
  -4  -6  11    1.74    1.28
  -4   6  12    0.00    3.94
   4  -6 -12    0.00    3.14
   4  -6 -12    4.45    4.15
   4   6 -12    3.84    2.97
   4   6 -12    4.19    3.08
  -4  -6  12    4.72    2.57
  -4  -6  12    2.30    1.25
  -4  -6  12    2.95    1.21
  -4   6  13  129.64   18.57
   4  -6 -13  158.56   20.12
   4   6 -13  138.07   16.50
   4   6 -13  133.61   16.86
  -4  -6  13  127.79   15.92
  -4   6  14  125.08   17.93
   4  -6 -14  120.12   18.43
   4   6 -14  131.27   15.69
   4   6 -14  124.91   16.04
  -4  -6  14  128.57   15.32
  -4   6  15  122.56   16.93
   4   6 -15  124.35   14.38
   4   6 -15  100.64   14.33
  -4  -6  15  105.83   13.78
  -4   6  16   26.04    8.10
   4   6 -16   43.56    7.02
   4   6 -16   44.32    7.75
  -4  -6  16   46.54    7.04
  -4   6  17    0.00    3.88
   4   6 -17    2.91    2.89
   4   6 -17    3.58    3.25
  -4  -6  17    2.95    2.90
  -4   6  18   74.38   12.52
   4  -6 -18   60.00   12.12
   4   6 -18   73.57   10.14
   4   6 -18   63.99   10.47
  -4   6  19   74.07   12.17
   4  -6 -19   88.09   13.55
   4   6 -19   55.69    9.27
   4   6 -19   55.09    9.84
  -4   6  20   27.91    8.21
   4  -6 -20   16.78    7.27
   4   6 -20   43.75    6.90
  -4   6  21   18.31    6.98
   4  -6 -21   29.10    8.13
   4  -6 -22    0.00    4.06
   4  -6 -23   17.99    7.23
   4  -6 -24    7.37    5.48
  -4   6  25   42.44    9.87
   4  -6 -25   34.20    9.44
  -4   6  26   30.08    8.27
   4  -6 -26   26.88    8.98
  -4   6  27   -0.00    4.64
   4  -6 -27    3.31    4.75
  -4   6  28   14.34    6.71
   4  -6 -28    7.73    6.42
  -4   6  29   20.55    7.32
   4  -6 -29   14.34    7.53
  -4   6  30    3.02    4.77
   4  -6 -30    9.72    5.89
  -4   6  31   -0.00    4.57
   4  -6 -31   13.51    6.23
   4  -6 -32   -0.00    3.62
   4  -6 -33    3.74    4.45
   4  -6 -34   -0.00    4.87
   4  -6 -35   14.21    7.08
   4  -6 -36    2.28    4.75
   4  -6 -37   -0.00    5.43
  -4   7   1  335.56   39.34
  -4   7   1  377.13   39.58
   4  -7  -1  387.04   40.65
   4   7  -1  300.04   37.03
   4   7  -1  326.04   38.19
  -4  -7   1  312.32   36.84
  -4   7   2   34.69    9.11
  -4   7   2   40.23    8.91
   4  -7  -2   54.68   10.31
   4   7  -2   36.54    7.64
   4   7  -2   55.94    9.01
  -4  -7   2   45.32    7.69
  -4  -7   2   45.52    8.25
  -4   7   3  107.91   16.21
   4  -7  -3  110.15   17.04
   4   7  -3  116.22   15.13
  -4  -7   3  104.61   14.55
  -4  -7   3  122.57   15.46
  -4   7   4   12.11    5.36
  -4   7   4   11.98    5.00
   4  -7  -4   11.88    5.92
   4   7  -4   16.14    4.85
  -4  -7   4   21.67    4.93
  -4  -7   4   18.14    4.91
  -4   7   5  187.08   24.29
  -4   7   5  191.56   24.14
   4  -7  -5  185.94   24.84
   4   7  -5  189.41   22.60
   4   7  -5  183.11   23.03
  -4  -7   5  193.44   22.21
  -4  -7   5  177.20   22.15
  -4   7   6  273.32   29.90
   4  -7  -6  240.58   30.02
   4   7  -6  229.72   27.11
   4   7  -6  217.66   27.52
  -4  -7   6  232.55   26.74
  -4  -7   6  232.56   26.81
  -4   7   7  537.17   58.57
   4  -7  -7  557.40   59.66
   4   7  -7  521.54   56.37
   4   7  -7  501.33   56.87
  -4  -7   7  562.09   56.17
  -4  -7   7  500.61   55.74
  -4   7   8   -0.00    3.83
   4  -7  -8   -0.00    4.65
   4   7  -8    1.83    2.95
   4   7  -8    1.05    3.33
  -4  -7   8    1.39    2.71
  -4  -7   8    0.80    2.45
  -4   7   9   21.69    7.11
   4  -7  -9   15.93    5.97
   4   7  -9   16.59    4.75
   4   7  -9   23.65    5.64
  -4  -7   9   20.73    4.74
  -4  -7   9   13.11    3.95
  -4   7  10   10.66    5.94
   4  -7 -10    7.40    5.08
   4   7 -10    9.13    4.19
   4   7 -10   11.75    4.36
  -4  -7  10   11.78    3.71
  -4  -7  10    9.02    3.19
  -4   7  11  183.96   23.43
   4  -7 -11  187.26   24.30
   4   7 -11  167.77   20.93
   4   7 -11  167.10   21.28
  -4  -7  11  159.38   20.23
  -4  -7  11  187.05   19.89
  -4   7  12   19.02    6.57
   4  -7 -12   19.71    7.59
   4   7 -12   21.08    5.65
   4   7 -12   16.88    5.24
  -4  -7  12   14.94    4.32
  -4  -7  12   23.86    4.05
  -4   7  13   57.15   10.83
   4   7 -13   55.00    8.89
   4   7 -13   51.85    9.27
  -4  -7  13   52.59    8.26
  -4  -7  13   55.02    7.27
  -4   7  14    2.09    3.92
   4   7 -14    6.92    3.89
   4   7 -14    8.16    4.02
  -4  -7  14    9.49    3.48
  -4  -7  14    3.12    1.89
  -4   7  15   93.28   13.66
   4   7 -15   75.55   10.61
   4   7 -15   50.83   10.02
  -4  -7  15   79.36   10.36
  -4  -7  15   65.75    8.26
  -4   7  16    1.95    4.74
   4   7 -16   -0.00    2.99
   4   7 -16    1.61    3.49
  -4  -7  16    3.69    3.16
  -4  -7  16    2.63    1.61
  -4   7  17   23.76    7.67
   4  -7 -17    9.50    5.97
   4   7 -17   22.63    5.53
   4   7 -17   17.19    5.80
  -4  -7  17   21.83    3.17
   4  -7 -18    1.26    4.31
   4   7 -18    0.82    3.14
  -4  -7  18    1.44    1.23
   4  -7 -19   -0.00    3.89
   4   7 -19   -0.00    2.56
   4  -7 -20    0.00    4.29
   4  -7 -21   61.40   12.65
  -4   7  22   50.40   10.83
   4  -7 -22   36.75    9.77
  -4   7  23   48.86   11.28
   4  -7 -23   63.02   12.45
  -4   7  24   -0.00    4.90
   4  -7 -24   -0.00    5.60
  -4   7  25   16.94    6.78
   4  -7 -25   10.24    6.41
  -4   7  26    0.00    4.56
   4  -7 -26    2.73    5.18
  -4   7  27   16.06    7.22
   4  -7 -27   27.93    9.19
  -4   7  28   23.31    7.56
   4  -7 -28   11.23    6.34
  -4   7  29   12.68    6.26
   4  -7 -29    5.08    4.84
  -4   7  30    2.66    4.79
   4  -7 -30    3.20    5.65
  -4   7  31    7.66    6.21
   4  -7 -31    3.62    4.81
  -4   7  32    5.67    5.76
   4  -7 -32   -0.00    5.31
   4  -7 -33   29.11    9.74
   4  -7 -34    9.31    6.75
   4  -7 -35    2.73    6.24
   4  -7 -36    1.27    5.57
  -4   8   1    8.33    5.65
  -4   8   1   32.87    7.50
   4  -8  -1   23.71    7.57
   4   8  -1   20.60    5.80
   4   8  -1   15.98    5.72
  -4  -8   1   14.89    4.87
  -4   8   2   42.18    9.14
   4  -8  -2   35.94    8.89
   4   8  -2   22.22    6.50
   4   8  -2   30.62    7.43
  -4  -8   2   33.81    6.79
  -4   8   3  184.49   23.34
   4  -8  -3  190.33   24.35
   4   8  -3  147.51   21.02
   4   8  -3  165.80   22.02
  -4  -8   3  171.24   21.00
  -4  -8   3  169.53   21.56
  -4   8   4   41.94    8.99
   4  -8  -4   31.86    8.97
   4   8  -4   30.39    6.75
  -4  -8   4   22.64    5.72
  -4  -8   4   16.28    5.54
  -4   8   5   73.15   12.84
   4  -8  -5   93.77   14.48
   4   8  -5   67.05   11.25
  -4  -8   5   71.93   10.88
  -4  -8   5   71.50   11.29
  -4   8   6   39.03    9.64
   4  -8  -6   43.48    9.78
   4   8  -6   27.97    6.97
  -4  -8   6   41.13    7.41
  -4  -8   6   35.53    7.10
  -4   8   7    3.61    4.70
   4  -8  -7    3.31    4.39
   4   8  -7    3.37    3.75
   4   8  -7    3.73    3.89
  -4  -8   7    0.25    3.01
  -4  -8   7    6.82    3.37
  -4   8   8   29.66    8.78
   4  -8  -8   22.97    8.09
   4   8  -8   37.76    7.60
   4   8  -8   42.55    8.49
  -4  -8   8   41.83    7.32
  -4  -8   8   41.58    7.18
  -4   8   9  463.16   52.90
   4  -8  -9  526.90   54.70
   4   8  -9  468.45   50.58
   4   8  -9  436.29   51.21
  -4  -8   9  477.30   50.12
  -4  -8   9  438.90   49.80
  -4   8  10   12.36    5.76
   4  -8 -10    6.76    5.24
   4   8 -10    1.76    3.54
   4   8 -10    1.31    3.14
  -4  -8  10    3.12    3.24
  -4  -8  10   10.13    3.97
  -4   8  11   35.65    8.96
   4  -8 -11   18.48    7.32
   4   8 -11   33.37    7.03
   4   8 -11   23.11    6.76
  -4  -8  11   36.57    6.58
  -4  -8  11   27.13    5.71
   4   8 -12    2.44    3.61
   4   8 -12    0.00    2.88
  -4  -8  12    3.53    3.28
  -4  -8  12    0.56    2.50
   4   8 -13  173.08   18.70
   4   8 -13  126.54   17.95
  -4  -8  13  129.83   16.84
  -4  -8  13  123.17   16.03
   4   8 -14   16.07    5.43
  -4  -8  14   17.03    5.05
   4  -8 -15   46.50   11.07
   4   8 -15   54.58    9.36
   4  -8 -16   -0.00    4.31
   4   8 -16    0.00    3.66
   4  -8 -17    4.49    5.16
   4   8 -17    2.98    4.10
  -4   8  18   10.71    6.18
   4  -8 -18   12.84    6.63
   4   8 -18   22.94    6.02
  -4   8  19   66.91   12.86
   4  -8 -19   59.03   13.10
  -4   8  20   -0.00    4.91
   4  -8 -20    3.38    4.90
  -4   8  21   74.14   13.68
   4  -8 -21   66.05   14.01
  -4   8  22   16.80    6.77
   4  -8 -22   -0.00    4.84
  -4   8  23   31.15    8.77
   4  -8 -23   13.13    6.63
  -4   8  24    2.19    4.88
   4  -8 -24    0.09    4.83
  -4   8  25   46.10   10.76
   4  -8 -25   40.26   10.68
  -4   8  26   -0.00    4.75
   4  -8 -26    0.20    4.54
  -4   8  27    8.31    5.90
   4  -8 -27   -0.00    4.84
  -4   8  28    3.91    5.44
   4  -8 -28    0.95    4.74
  -4   8  29   39.30    9.96
   4  -8 -29   19.10    8.22
  -4   8  30   11.05    6.57
   4  -8 -30    1.98    4.87
  -4   8  31   17.41    7.85
   4  -8 -31   17.54    8.51
  -4   8  32    3.11    5.45
   4  -8 -32    4.71    6.33
   4  -8 -33    3.61    5.01
   4  -8 -34    3.02    5.20
   4  -8 -35    6.51    6.71
   4  -9  -1  238.60   30.98
   4   9  -1  223.24   28.29
   4   9  -1  234.88   29.38
   4  -9  -2   -0.00    5.42
   4   9  -2    4.23    4.09
   4   9  -2    4.38    4.04
  -4  -9   2    0.00    3.21
   4  -9  -3   18.93    7.81
   4   9  -3   14.10    5.71
   4   9  -3   20.15    6.86
  -4  -9   3   29.41    6.53
   4  -9  -4   -0.00    4.83
   4   9  -4    6.49    4.50
   4   9  -4    0.42    3.43
  -4  -9   4    3.47    3.43
  -4  -9   4   -0.00    3.24
   4  -9  -5  118.09   19.18
   4   9  -5  126.39   17.22
   4   9  -5  110.74   17.33
  -4  -9   5  123.31   16.31
  -4  -9   5  128.50   17.28
   4  -9  -6   -0.00    3.94
   4   9  -6    4.76    4.49
  -4  -9   6    2.44    3.37
  -4  -9   6   -0.00    3.74
   4  -9  -7  303.28   42.53
   4   9  -7  370.93   40.87
  -4  -9   7  379.69   40.29
   4  -9  -8    3.51    5.14
   4   9  -8    3.44    3.92
  -4  -9   8    0.06    3.23
   4  -9  -9   12.96    6.76
   4   9  -9   39.46    7.70
  -4  -9   9   20.99    5.71
   4   9 -10    0.96    3.76
  -4  -9  10    2.04    3.29
   4   9 -11  269.52   30.90
  -4  -9  11  247.02   29.65
  -4   9  12    3.33    5.47
   4   9 -12    2.01    4.27
  -4  -9  12   -0.00    3.15
  -4   9  13    3.31    5.63
   4  -9 -13    1.81    4.92
   4   9 -13    8.65    5.10
  -4   9  14   13.61    6.28
   4  -9 -14   11.83    6.79
   4   9 -14   16.95    5.88
  -4   9  15   56.18   11.59
   4  -9 -15   48.42   11.96
   4   9 -15   55.02   10.05
  -4   9  16    1.74    5.06
   4  -9 -16   -0.00    5.00
   4   9 -16   -0.00    4.33
  -4   9  17  117.56   19.38
   4  -9 -17  130.32   20.67
   4   9 -17  131.52   17.79
  -4   9  18    0.00    4.48
   4  -9 -18    0.00    4.39
  -4   9  19    2.47    4.53
   4  -9 -19   -0.00    5.23
  -4   9  20    2.79    5.51
   4  -9 -20    0.00    5.69
  -4   9  21   54.87   10.97
   4  -9 -21    2.79    5.75
  -4   9  22    0.00    4.82
   4  -9 -22   -0.00    5.60
  -4   9  23   32.95    9.37
   4  -9 -23   24.27    9.42
  -4   9  24   -0.00    4.90
   4  -9 -24    0.00    4.82
  -4   9  25    2.95    5.51
   4  -9 -25    7.60    5.93
  -4   9  26    1.91    4.84
   4  -9 -26    1.13    4.77
  -4   9  27   23.23    7.83
   4  -9 -27   23.21    8.85
  -4   9  28   -0.00    4.89
   4  -9 -28   -0.00    4.33
  -4   9  29    0.00    4.92
   4  -9 -29    5.40    6.02
  -4   9  30   10.83    6.69
   4  -9 -30    2.67    5.47
  -4   9  31    7.62    6.53
   4  -9 -31    2.25    5.60
  -4   9  32    1.98    5.05
   4  -9 -32   -0.00    4.64
  -4   9  33   13.82    7.61
   4  -9 -33   12.38    7.07
   4  -9 -34    0.00    5.56
  -4  10   1    3.73    5.45
   4 -10  -1    1.97    4.77
   4  10  -1    0.27    3.47
  -4  10   2    2.54    5.41
   4 -10  -2    3.38    5.80
   4  10  -2    3.79    4.45
  -4  10   3   39.10   10.34
   4 -10  -3   45.89   11.18
   4  10  -3   45.53    9.53
  -4  10   4    5.09    5.70
   4 -10  -4    6.86    5.83
   4  10  -4   10.23    5.26
  -4  10   5   20.76    7.47
   4 -10  -5   27.50    8.57
   4  10  -5   13.28    5.82
  -4  10   6    1.79    5.50
   4 -10  -6   -0.00    5.10
   4  10  -6    0.00    3.89
  -4  10   7   28.54    8.83
   4 -10  -7   28.00    9.08
   4  10  -7   22.56    6.77
  -4  10   8    9.58    6.00
   4  10  -8   11.67    5.60
  -4 -10   8   10.83    4.79
  -4  10   9   13.42    6.56
   4  10  -9   11.83    5.58
  -4 -10   9    7.41    4.37
  -4  10  10   -0.00    5.26
   4  10 -10    4.36    4.56
  -4 -10  10    0.00    3.45
  -4  10  11   19.88    7.75
   4 -10 -11   29.38    9.68
   4  10 -11   35.32    7.93
  -4 -10  11   28.06    6.70
  -4  10  12    1.00    5.42
   4 -10 -12    2.04    4.86
   4  10 -12   -0.00    4.65
  -4  10  13   29.25    9.38
   4 -10 -13   23.83    9.32
   4  10 -13   31.80    8.24
  -4  10  14   -0.00    5.43
   4 -10 -14    0.00    4.64
   4  10 -14    1.15    4.62
  -4  10  15   85.29   15.06
   4 -10 -15   71.07   15.17
   4  10 -15   86.03   13.72
  -4  10  16   15.93    6.95
   4 -10 -16   12.57    7.17
   4  10 -16   24.76    7.18
  -4  10  17    0.00    4.59
   4 -10 -17    5.91    6.30
  -4  10  18    4.66    4.75
   4 -10 -18   -0.00    5.82
  -4  10  19   33.15    9.90
   4 -10 -19   38.07   10.87
  -4  10  20    4.60    5.17
   4 -10 -20    0.00    5.92
  -4  10  21   10.20    7.00
   4 -10 -21    7.65    6.76
  -4  10  22    4.08    5.75
   4 -10 -22    3.55    6.36
  -4  10  23   25.71    8.95
   4 -10 -23   11.92    7.58
  -4  10  24    0.00    5.96
   4 -10 -24    0.44    5.41
  -4  10  25   36.73   10.17
   4 -10 -25   19.68    8.53
  -4  10  26   -0.00    5.98
   4 -10 -26    6.10    6.95
  -4  10  27   -0.00    4.96
   4 -10 -27   -0.00    5.26
  -4  10  28   -0.00    5.12
   4 -10 -28   -0.00    4.89
  -4  10  29    6.88    6.49
   4 -10 -29    9.44    6.31
  -4  10  30    0.06    4.58
   4 -10 -30    0.67    5.01
  -4  10  31   -0.00    5.63
   4 -10 -31   -0.00    5.68
  -4  10  32   -0.00    5.56
   4 -10 -32    0.00    4.95
  -4  10  33    9.62    6.96
   4 -10 -33    6.50    6.41
  -4  10  34    1.53    5.73
  -4  11   1   37.94   11.07
   4 -11  -1   74.27   14.11
  -4  11   2    3.09    6.19
   4 -11  -2    0.00    5.56
  -4  11   3    4.87    5.86
   4 -11  -3    5.40    6.04
  -4  11   4   15.59    7.70
   4 -11  -4   15.64    8.20
   4  11  -4   14.78    6.35
  -4  11   5    9.05    6.21
   4 -11  -5   14.88    7.39
   4  11  -5    7.65    5.50
  -4  11   6   11.80    6.48
   4  11  -6    2.89    4.69
  -4  11   7   48.21   12.19
   4  11  -7   69.28   11.85
  -4  11   8    4.93    5.97
   4  11  -8    5.62    4.69
  -4  11   9    0.92    5.74
   4  11  -9    4.68    4.92
  -4  11  10    1.66    5.82
   4 -11 -10    0.50    5.28
   4  11 -10    6.82    5.27
  -4  11  11  113.54   18.56
   4 -11 -11   95.18   18.50
   4  11 -11  116.90   17.15
  -4  11  12    0.10    5.80
   4 -11 -12    0.00    5.71
   4  11 -12    3.30    5.27
  -4  11  13   25.29    9.15
   4 -11 -13   17.09    9.03
   4  11 -13   41.67    9.12
  -4  11  14    8.72    7.09
   4 -11 -14    7.11    7.05
   4  11 -14    7.86    6.17
  -4  11  15   33.17   10.35
   4 -11 -15   34.69   10.81
  -4  11  16    0.37    4.85
   4 -11 -16   -0.00    4.88
  -4  11  17   61.75   13.21
   4 -11 -17   56.37   13.75
  -4  11  18    5.61    5.49
   4 -11 -18    0.13    5.40
  -4  11  19    1.02    4.64
   4 -11 -19    3.60    5.90
  -4  11  20   -0.00    4.78
   4 -11 -20   -0.00    4.09
  -4  11  21   21.84    8.45
   4 -11 -21    7.09    7.43
  -4  11  22   -0.00    4.72
   4 -11 -22    0.00    6.43
  -4  11  23    5.54    5.96
   4 -11 -23   17.20    7.62
  -4  11  24    0.64    4.82
   4 -11 -24   -0.00    5.43
  -4  11  25   10.52    6.95
   4 -11 -25    2.82    6.80
  -4  11  26    2.42    5.81
   4 -11 -26    0.00    5.71
  -4  11  27    9.57    6.97
   4 -11 -27   22.17    9.07
  -4  11  28    1.57    6.17
   4 -11 -28    2.17    5.30
  -4  11  29    4.86    6.26
   4 -11 -29    1.22    5.61
  -4  11  30    0.00    5.96
   4 -11 -30    0.77    5.06
  -4  11  31   16.35    7.80
   4 -11 -31    3.92    6.90
  -4  11  32    3.90    6.42
   4 -11 -32    4.56    6.07
  -4  11  33    0.62    5.41
  -4  11  34    3.45    5.44
  -4  12   1    3.62    5.57
   4 -12  -1    1.17    5.64
   4  12  -1    0.00    5.11
  -4  12   2    0.30    5.17
   4 -12  -2    2.41    5.88
   4  12  -2    2.25    4.73
  -4  12   3   54.47   13.14
   4  12  -3   70.82   12.78
  -4  12   4   14.60    8.51
  -4  12   5   32.65    9.61
  -4  12   6    0.60    6.40
  -4  12   7   -0.00    6.45
   4 -12  -7    1.39    4.92
  -4  12   8   12.54    7.53
   4 -12  -8   11.41    7.64
  -4  12   9   79.05   14.98
   4 -12  -9   56.52   14.18
  -4  12  10    2.32    5.47
   4 -12 -10   -0.00    5.92
  -4  12  11    5.61    5.80
   4 -12 -11    4.90    6.18
  -4  12  12    8.75    6.86
   4 -12 -12    3.87    6.53
  -4  12  13   55.11   12.31
   4 -12 -13   23.29   10.52
  -4  12  14   21.50    8.34
   4 -12 -14   10.78    7.56
  -4  12  15   22.16    9.33
   4 -12 -15   29.91   11.09
  -4  12  16   -0.00    5.50
   4 -12 -16    0.70    6.16
  -4  12  17    5.20    5.52
   4 -12 -17   -0.00    6.83
  -4  12  18   10.98    6.18
   4 -12 -18   -0.00    4.88
  -4  12  19   32.52    9.95
   4 -12 -19   21.73    9.60
   4 -12 -20    2.63    4.81
  -4  12  21    2.19    5.62
   4 -12 -21   -0.00    6.26
  -4  12  22    4.02    5.67
   4 -12 -22    3.98    5.96
  -4  12  23    0.00    6.45
   4 -12 -23    7.29    7.36
  -4  12  24    0.00    4.83
   4 -12 -24    5.06    6.99
  -4  12  25    7.82    6.92
   4 -12 -25   22.22    9.41
  -4  12  26   -0.00    5.42
   4 -12 -26   -0.00    5.20
  -4  12  27    1.26    5.83
   4 -12 -27    3.59    5.77
  -4  12  28    0.90    5.81
   4 -12 -28    2.62    6.23
  -4  12  29    0.00    6.47
   4 -12 -29    0.00    6.71
  -4  12  30   -0.00    5.83
   4 -12 -30   -0.00    6.00
  -4  12  31    2.75    6.21
   4 -12 -31   14.25    9.00
  -4  12  32    0.16    5.97
  -4  12  33   -0.00    5.69
  -4  13   1   29.18   10.15
   4  13  -1   34.12    9.59
  -4  13   2    6.52    6.19
   4  13  -2    0.00    5.02
  -4  13   3   10.75    7.37
   4  13  -3    2.84    5.08
  -4  13   4    1.25    6.91
   4  13  -4   -0.00    5.45
  -4  13   5   54.25   13.25
   4 -13  -5   50.55   12.88
   4  13  -5   52.56   11.80
  -4  13   6    5.92    7.62
   4 -13  -6    8.33    7.03
   4  13  -6    4.70    5.87
  -4  13   7   20.61    8.12
   4 -13  -7    7.58    6.88
   4  13  -7    7.62    6.28
  -4  13   8    2.17    5.15
   4 -13  -8    1.51    6.09
   4  13  -8    2.07    4.91
  -4  13   9    3.91    5.92
   4 -13  -9   -0.00    4.69
   4  13  -9   -0.00    4.66
  -4  13  10    8.44    6.67
   4 -13 -10    2.24    6.31
   4  13 -10    2.65    5.37
  -4  13  11   38.75   11.60
   4 -13 -11   42.71   12.14
   4  13 -11   32.34    9.40
  -4  13  12    3.45    5.63
   4 -13 -12    4.84    6.36
   4  13 -12    5.24    5.91
  -4  13  13    0.91    5.38
   4 -13 -13   17.43    8.91
  -4  13  14   -0.00    4.79
   4 -13 -14    2.41    6.24
  -4  13  15   -0.00    6.22
   4 -13 -15    3.92    6.60
  -4  13  16    0.00    5.96
   4 -13 -16    3.62    7.77
  -4  13  17   13.77    7.68
   4 -13 -17    6.87    7.12
  -4  13  18   -0.00    6.33
   4 -13 -18   -0.00    4.77
  -4  13  19    2.17    4.93
   4 -13 -19   13.41    7.51
  -4  13  20    6.32    6.05
   4 -13 -20   10.02    7.41
  -4  13  21   15.84    7.75
   4 -13 -21    6.28    6.87
  -4  13  22   -0.00    5.46
   4 -13 -22    2.87    6.39
  -4  13  23    7.45    6.47
   4 -13 -23    5.46    7.52
  -4  13  24    2.22    5.80
   4 -13 -24    4.75    5.87
  -4  13  25   -0.00    5.38
   4 -13 -25    5.78    7.42
  -4  13  26   -0.00    6.52
   4 -13 -26    0.95    6.39
  -4  13  27    5.96    7.06
   4 -13 -27    5.05    6.66
  -4  13  28    1.64    5.35
   4 -13 -28    3.42    6.24
  -4  13  29    1.84    6.90
   4 -13 -29   12.42    7.93
  -4  13  30   -0.00    6.26
   4 -13 -30    4.23    7.12
  -4  14   1   -0.00    6.44
   4  14  -1   -0.00    5.14
  -4  14   2    0.00    5.89
   4  14  -2    1.04    5.30
  -4  14   3   10.87    8.41
   4  14  -3   22.42    8.21
  -4  14   4   24.47    9.60
   4  14  -4   24.39    8.01
  -4  14   5   13.29    7.78
   4 -14  -5   16.66    8.55
   4  14  -5   10.35    7.53
  -4  14   6    0.39    5.63
   4 -14  -6   -0.00    6.65
   4  14  -6    5.18    5.75
  -4  14   7    2.75    5.90
   4 -14  -7   -0.00    5.50
   4  14  -7    0.18    5.21
  -4  14   8   12.96    8.12
   4 -14  -8   26.48   10.09
  -4  14   9   22.99    8.99
   4 -14  -9   14.81    8.74
   4  14  -9   29.23    9.00
  -4  14  10    6.66    7.30
   4 -14 -10    1.88    5.65
   4  14 -10    6.90    5.96
  -4  14  11    0.47    5.52
   4 -14 -11    5.27    6.49
  -4  14  12   -0.00    4.68
   4 -14 -12    7.27    6.40
  -4  14  13   15.96    7.77
   4 -14 -13    6.98    7.86
  -4  14  14    4.65    6.49
   4 -14 -14   13.82    7.95
  -4  14  15   14.43    7.17
   4 -14 -15   -0.00    6.73
  -4  14  16    4.01    6.60
   4 -14 -16   -0.00    6.28
  -4  14  17    1.55    6.09
   4 -14 -17    1.97    5.26
  -4  14  18   -0.00    7.11
   4 -14 -18    0.00    5.12
  -4  14  19   22.58    8.81
   4 -14 -19    0.00    6.86
  -4  14  20    1.10    6.64
   4 -14 -20   -0.00    6.25
  -4  14  21   -0.00    6.28
   4 -14 -21    0.00    7.27
  -4  14  22    5.29    6.55
   4 -14 -22    3.22    6.80
  -4  14  23   10.16    7.11
   4 -14 -23    0.16    5.20
  -4  14  24    1.94    5.75
   4 -14 -24    2.36    6.44
  -4  14  25    0.00    6.17
   4 -14 -25    7.07    7.22
  -4  14  26    5.58    6.86
   4 -14 -26   -0.00    5.61
  -4  14  27   -0.00    5.43
   4 -14 -27    0.01    6.19
   4 -14 -28   -0.00    6.50
  -4  15   1   -0.00    6.86
   4  15  -1    2.23    6.19
  -4  15   2    0.00    6.80
   4  15  -2    2.09    5.54
  -4  15   3    2.26    6.19
   4  15  -3    2.43    6.20
  -4  15   4    3.16    6.22
   4  15  -4    4.89    6.03
  -4  15   5    7.29    6.89
   4  15  -5    1.45    5.17
  -4  15   6   20.60    9.09
   4  15  -6    4.45    5.75
  -4  15   7    0.00    6.57
   4  15  -7    4.41    6.55
  -4  15   8    0.00    6.18
   4  15  -8   -0.00    5.44
  -4  15   9    0.00    6.50
   4  15  -9    5.76    5.99
  -4  15  10    2.58    6.15
  -4  15  11   -0.00    6.22
  -4  15  12    1.71    7.11
  -4  15  13    4.19    6.21
  -4  15  14   -0.00    6.20
   4 -15 -14   -0.00    5.70
  -4  15  15    0.51    6.02
   4 -15 -15   -0.00    7.00
  -4  15  16   10.44    7.79
   4 -15 -16    7.51    7.94
  -4  15  17   11.54    8.17
   4 -15 -17   18.57    9.59
  -4  15  18    2.08    6.53
   4 -15 -18   -0.00    6.81
  -4  15  19   -0.00    5.47
   4 -15 -19   13.75    8.30
  -4  15  20   -0.00    6.69
   4 -15 -20   -0.00    7.21
  -4  15  21    4.56    6.18
   4 -15 -21    6.25    8.40
  -4  15  22    4.74    7.88
   4 -15 -22    5.77    7.07
  -4  15  23   -0.00    5.32
   4 -15 -23    7.16    7.72
   4 -15 -24   -0.00    6.43
   4 -15 -25    2.28    6.65
   4 -15 -26    3.39    7.22
   4 -15 -27    1.15    6.84
  -4  16   1    6.15    6.98
   4  16  -1    3.12    5.47
  -4  16   2    2.69    6.35
   4  16  -2   -0.00    5.84
  -4  16   3   -0.00    6.19
   4  16  -3    0.00    5.86
  -4  16   4    0.00    6.33
   4  16  -4    3.45    5.86
  -4  16   5    1.79    6.20
   4  16  -5    3.01    6.20
  -4  16   6    6.15    7.01
   4  16  -6   -0.00    5.24
  -4  16   7   -0.00    6.81
   4  16  -7    5.18    6.28
  -4  16   8    2.26    7.17
  -4  16   9   -0.00    6.86
  -4  16  10    2.19    6.81
  -4  16  11    0.00    6.46
  -4  16  12    9.98    7.49
  -4  16  13    2.45    6.43
  -4  16  14   13.15    9.58
  -4  16  15   -0.00    6.44
  -4  16  16   -0.00    6.35
  -4  16  17   -0.00    6.76
  -4  17   1    4.65    6.54
   4  17  -1    0.68    5.67
  -4  17   2    0.06    7.22
   4  17  -2    5.82    6.34
  -4  17   3    7.51    7.41
   4  17  -3   -0.00    5.96
  -4  17   4   -0.00    7.48
   4  17  -4    3.49    5.78
  -4  17   5   -0.00    6.45
   4  17  -5    1.37    5.87
  -4  17   6   -0.00    7.49
  -4  17   7   -0.00    6.15
  -4  17   8   -0.00    7.17
  -4  17   9    2.28    6.83
  -4  17  10    3.86    7.92
   4  18  -1    0.00    6.28
   4  18  -2    3.70    6.07
   4  18  -3    1.54    6.15
   4  18  -4   -0.00    5.45
   4  19  -1    4.69    6.88
   4  19  -2    9.19    8.20
  -3   0   1    1.85    2.34
  -3   0   1    0.37    1.78
   3   0  -1   -0.00    2.12
   3   0  -1   -0.00    2.34
  -3   0   2   -0.00    2.02
  -3   0   2    0.14    1.59
   3   0  -2   -0.00    2.17
   3   0  -2   -0.00    2.16
  -3   0   3 5358.65  541.72
  -3   0   3 5594.57  541.75
   3   0  -3 5324.71  541.80
   3   0  -3 5370.91  541.93
  -3   0   4   -0.00    1.68
  -3   0   4   -0.01    1.11
   3   0  -4    1.34    1.79
   3   0  -4    0.09    1.38
  -3   0   5   87.11    9.81
   3   0  -5   99.18    9.67
   3   0  -5   74.00    9.42
  -3   0   6    0.97    1.44
   3   0  -6   -0.00    1.23
   3   0  -6    0.47    1.33
  -3   0   7  411.67   42.26
   3   0  -7  384.37   42.12
   3   0  -7  453.11   42.38
  -3   0   8    0.15    1.43
   3   0  -8   -0.00    1.31
   3   0  -8    0.48    1.26
  -3   0   9  796.39   84.93
   3   0  -9  837.86   85.00
   3   0  -9  906.45   85.55
  -3   0  10    0.15    1.63
   3   0 -10   -0.00    1.48
  -3   0  11 1034.69  110.92
  -3   0  11 1129.11  111.98
   3   0 -11 1156.68  111.69
  -3   0  12    1.07    2.12
  -3   0  12   -0.00    2.12
  -3   0  13  580.00   60.05
  -3   0  13  581.05   60.21
  -3   0  14   -0.00    2.12
  -3   0  14    0.91    2.34
  -3   0  15  108.08   13.03
  -3   0  15   99.53   12.82
  -3   0  16   -0.00    2.43
  -3   0  16    1.51    2.23
  -3   0  17  199.54   22.84
  -3   0  17  196.82   22.83
  -3   0  18   -0.00    2.29
  -3   0  18   -0.00    2.27
   3   0 -18    0.53    2.11
  -3   0  19   58.45    9.02
  -3   0  19   53.75    8.82
   3   0 -19   60.29    9.27
  -3   0  20    0.00    2.62
  -3   0  20   -0.00    2.76
   3   0 -20    0.73    2.47
  -3   0  21    0.45    2.87
  -3   0  21    1.23    2.79
   3   0 -21    7.97    3.72
  -3   0  22    0.26    3.01
  -3   0  22    0.00    2.67
   3   0 -22    0.00    3.59
  -3   0  23  325.77   37.29
  -3   0  23  341.17   37.36
   3   0 -23  317.66   37.79
  -3   0  24    3.34    3.73
  -3   0  24    0.57    3.17
  -3   0  25   71.12   11.86
  -3   0  25   79.92   12.11
  -3   0  26   -0.00    3.77
  -3   0  27   58.13   10.62
  -3   0  28    1.18    4.21
  -3   0  29   46.93    9.85
   3   0 -36    0.15    3.53
   3   0 -37   -0.00    4.56
   3   0 -38   -0.00    5.70
   3   0 -39   14.36    6.99
   3   0 -40   -0.00    5.41
  -3   1   1  932.86   93.60
  -3   1   1  911.74   93.45
   3  -1  -1 1009.26   93.73
   3  -1  -1  889.95   93.66
   3   1  -1  952.71   92.94
   3   1  -1  987.82   93.15
  -3  -1   1  899.04   92.97
  -3  -1   1  876.73   93.02
  -3  -1   1  832.24   92.65
  -3   1   2  642.37   62.22
  -3   1   2  579.75   61.84
   3  -1  -2  586.06   61.98
   3  -1  -2  679.95   62.43
   3   1  -2  633.67   61.33
   3   1  -2  626.88   61.42
  -3  -1   2  614.56   61.40
  -3  -1   2  551.41   60.96
  -3  -1   2  574.11   60.98
  -3   1   3    9.73    3.20
  -3   1   3    8.67    2.59
   3  -1  -3    9.27    2.79
   3  -1  -3   10.26    3.11
   3   1  -3    5.95    1.94
   3   1  -3    7.33    1.89
  -3  -1   3    9.97    2.13
  -3  -1   3    6.59    1.19
  -3  -1   3    6.85    1.17
  -3   1   4    8.33    2.98
  -3   1   4    5.52    2.35
   3  -1  -4    5.70    2.51
   3  -1  -4    6.69    2.66
   3   1  -4    5.92    1.56
   3   1  -4    5.36    1.25
   3   1  -4    4.71    1.33
  -3  -1   4    4.68    1.52
  -3   1   5 2079.77  194.12
  -3   1   5 1903.61  193.73
   3  -1  -5 1830.48  193.82
   3  -1  -5 1757.99  193.92
   3   1  -5 1982.33  192.73
  -3   1   6    5.38    2.48
  -3   1   6    1.49    1.72
   3  -1  -6    0.64    2.10
   3  -1  -6    3.12    2.27
  -3   1   7  167.50   20.50
  -3   1   7  223.30   20.55
   3  -1  -7  191.00   20.53
   3  -1  -7  176.40   20.64
  -3   1   8   89.91   10.36
  -3   1   8   82.96    9.86
   3  -1  -8   75.69    9.96
   3  -1  -8   57.19    9.88
  -3  -1   8   95.67    8.94
  -3   1   9  685.93   91.14
   3  -1  -9  924.81   91.56
   3  -1  -9  951.77   92.02
  -3  -1   9  899.60   90.40
  -3  -1   9  992.09   90.53
  -3   1  10   40.36    6.30
   3  -1 -10   44.99    6.30
   3  -1 -10   43.35    6.56
  -3  -1  10   43.93    5.39
  -3  -1  10   45.38    5.53
  -3   1  11  425.98   46.51
   3  -1 -11  454.67   46.57
   3  -1 -11  464.39   47.04
  -3  -1  11  421.13   45.58
  -3  -1  11  468.97   45.75
  -3   1  12    5.56    2.97
   3  -1 -12    6.37    2.52
   3  -1 -12    7.36    3.28
  -3  -1  12    7.14    2.30
  -3  -1  12    4.71    2.11
  -3   1  13    5.57    3.25
   3  -1 -13   11.72    3.41
   3  -1 -13    6.03    3.27
  -3  -1  13   14.13    3.06
  -3  -1  13    7.52    2.53
  -3   1  14   14.51    4.12
   3  -1 -14   26.36    4.61
   3  -1 -14   15.20    4.69
   3   1 -14   23.84    4.28
  -3  -1  14   23.63    4.13
  -3  -1  14   15.30    3.72
  -3   1  15  391.43   45.30
  -3   1  15  440.98   46.00
   3  -1 -15  401.34   45.43
   3  -1 -15  416.59   45.89
   3   1 -15  430.00   45.19
  -3  -1  15  393.19   44.65
  -3  -1  15  524.10   45.37
  -3   1  16    5.81    3.29
  -3   1  16    6.97    3.10
   3  -1 -16   14.81    4.26
   3   1 -16    4.21    2.64
  -3  -1  16    9.30    3.11
  -3  -1  16    6.70    2.77
  -3   1  17  190.41   23.15
  -3   1  17  248.89   24.13
   3  -1 -17  202.60   23.77
   3   1 -17  189.60   22.85
  -3  -1  17  172.16   22.30
  -3  -1  17  215.80   22.88
  -3   1  18   -0.00    2.83
  -3   1  18    5.30    3.10
   3  -1 -18    0.00    2.60
   3   1 -18    4.01    2.82
  -3  -1  18   -0.00    2.41
  -3  -1  18    2.27    2.23
  -3   1  19   84.84   10.89
  -3   1  19   70.39   10.36
   3  -1 -19   55.60    9.99
   3   1 -19   65.35   10.00
  -3  -1  19   65.89    9.63
  -3  -1  19   64.03    9.45
  -3   1  20   62.20    9.80
  -3   1  20   56.79    9.54
   3  -1 -20   74.29   10.80
   3   1 -20   51.35    9.35
  -3  -1  20   55.42    9.12
  -3  -1  20   73.14    9.61
  -3   1  21  158.65   18.77
  -3   1  21  141.35   18.31
   3  -1 -21  144.44   18.96
   3   1 -21  118.03   17.85
  -3  -1  21  135.85   17.75
  -3  -1  21  166.35   18.31
  -3   1  22    2.19    3.62
  -3   1  22    1.04    2.85
   3  -1 -22    0.00    3.26
   3   1 -22    2.04    3.57
  -3  -1  22    0.18    2.98
  -3  -1  22   -0.00    2.88
  -3   1  23   10.23    4.57
  -3   1  23   16.08    4.88
   3  -1 -23   11.36    4.67
   3   1 -23    3.15    3.59
  -3  -1  23    5.83    3.95
  -3  -1  23   15.67    4.88
  -3   1  24    0.40    3.77
  -3   1  24    0.70    2.88
   3  -1 -24    0.00    3.97
  -3  -1  24    0.00    3.51
  -3  -1  24   -0.00    3.14
  -3   1  25   28.30    8.42
  -3   1  25   56.67    9.57
   3  -1 -25   50.59    9.82
  -3  -1  25   73.80   10.35
  -3   1  26   12.58    5.46
  -3   1  26   21.54    6.14
   3  -1 -26   20.36    6.13
  -3  -1  26   12.53    5.42
  -3   1  27   93.17   12.83
   3  -1 -27   77.57   12.39
  -3  -1  27   44.54   10.36
  -3   1  28    0.21    4.16
   3  -1 -28    6.45    5.02
  -3  -1  28    0.00    3.69
  -3   1  29   -0.00    4.38
   3  -1 -29    2.16    4.25
  -3   1  30   18.24    6.42
   3  -1 -30   10.23    5.46
   3  -1 -31   48.20   10.42
   3  -1 -32   -0.00    3.51
   3  -1 -33   10.31    5.99
   3  -1 -34    0.00    4.22
   3  -1 -35    5.91    5.47
   3  -1 -36    1.32    3.27
   3  -1 -37   20.82    7.35
   3  -1 -38    0.69    4.13
   3  -1 -39    7.12    6.08
   3  -1 -40   -0.00    4.40
  -3   2   1  200.26   22.54
  -3   2   1  193.92   22.23
   3  -2  -1  200.02   22.38
   3  -2  -1  197.09   22.62
   3   2  -1  172.89   21.16
   3   2  -1  206.53   21.53
   3   2  -1  180.85   21.37
   3   2  -1  216.36   21.63
  -3  -2   1  197.96   21.30
  -3  -2   1  214.52   21.33
  -3   2   2   88.88   11.11
  -3   2   2   84.81   10.77
   3  -2  -2   92.67   10.86
   3  -2  -2   82.55   10.89
   3   2  -2   86.96    9.74
   3   2  -2   80.82    9.77
   3   2  -2   68.51    9.57
   3   2  -2   89.09    9.88
  -3  -2   2   83.03    9.49
  -3  -2   2   82.21    9.47
  -3   2   3 1436.62  138.19
  -3   2   3 1318.96  137.89
   3  -2  -3 1342.85  137.77
   3  -2  -3 1267.28  138.02
   3   2  -3 1200.12  136.53
   3   2  -3 1492.01  137.17
   3   2  -3 1359.99  136.75
   3   2  -3 1548.98  137.01
  -3  -2   3 1372.48  136.24
  -3  -2   3 1322.19  136.17
  -3   2   4    1.18    2.54
  -3   2   4    1.47    2.42
   3  -2  -4    2.10    2.64
   3  -2  -4    2.44    2.92
   3   2  -4    0.00    1.33
   3   2  -4    2.41    1.40
   3   2  -4    2.15    1.36
   3   2  -4    3.44    1.35
  -3   2   5    2.85    2.96
  -3   2   5    1.94    2.56
   3  -2  -5    2.84    2.48
   3  -2  -5    0.66    2.39
   3   2  -5    1.71    1.15
   3   2  -5    1.31    1.12
   3   2  -5    0.88    1.00
   3   2  -5    1.76    0.99
  -3  -2   5    2.46    1.02
  -3   2   6    6.81    2.96
  -3   2   6    7.24    2.70
   3  -2  -6   -0.00    2.54
   3  -2  -6    4.39    3.09
  -3  -2   6    8.43    1.32
  -3   2   7  439.94   48.13
  -3   2   7  441.78   47.93
   3  -2  -7  479.14   48.08
   3  -2  -7  490.14   48.68
  -3  -2   7  457.49   46.08
  -3   2   8  419.88   70.08
  -3   2   8  848.96   71.44
   3  -2  -8  745.74   71.02
   3  -2  -8  675.57   71.33
  -3  -2   8  733.94   69.00
  -3   2   9  472.32   50.68
  -3   2   9  498.16   50.62
   3  -2  -9  431.69   50.32
   3  -2  -9  527.16   51.36
   3   2  -9  484.01   48.86
   3   2  -9  490.87   48.79
  -3  -2   9  478.74   48.82
  -3   2  10    9.38    3.18
  -3   2  10    4.97    2.71
   3  -2 -10    8.12    2.93
   3  -2 -10    1.48    2.47
   3   2 -10    5.74    1.79
   3   2 -10    4.55    1.53
  -3  -2  10    4.02    1.72
  -3   2  11   44.96    6.78
  -3   2  11   39.33    6.23
   3  -2 -11   39.59    6.42
   3  -2 -11   41.63    6.98
   3   2 -11   30.53    4.86
   3   2 -11   42.15    5.11
  -3  -2  11   38.22    5.14
  -3   2  12   12.54    3.98
   3  -2 -12   20.62    4.33
   3  -2 -12   14.34    4.28
   3   2 -12   19.49    3.34
   3   2 -12   19.13    3.27
  -3  -2  12   12.40    3.09
  -3   2  13  422.17   43.90
   3  -2 -13  410.81   43.63
   3  -2 -13  409.30   44.34
   3   2 -13  332.50   42.12
   3   2 -13  467.72   42.77
  -3  -2  13  437.75   42.47
  -3   2  14    7.52    3.41
   3  -2 -14   16.28    3.96
   3  -2 -14   14.40    4.57
   3   2 -14   10.89    2.95
   3   2 -14    8.94    2.78
  -3  -2  14   10.46    2.91
  -3   2  15   18.16    4.92
   3  -2 -15   20.40    4.90
   3  -2 -15   25.07    5.77
   3   2 -15   24.90    4.59
   3   2 -15   27.71    4.72
  -3  -2  15   28.97    4.70
  -3   2  16   16.12    4.54
   3  -2 -16   12.65    3.90
   3  -2 -16   19.65    5.10
   3   2 -16    9.96    3.24
   3   2 -16    8.67    3.24
  -3  -2  16    8.64    3.04
  -3   2  17  151.46   19.81
   3  -2 -17  150.28   19.56
   3  -2 -17  178.61   20.87
   3   2 -17  164.46   19.11
   3   2 -17  157.02   19.22
  -3  -2  17  184.97   19.32
  -3   2  18   16.25    4.80
   3  -2 -18   13.70    4.00
   3  -2 -18    9.11    4.26
   3   2 -18    9.68    3.71
   3   2 -18   10.03    3.63
  -3  -2  18    8.35    3.43
  -3   2  19   38.62    8.20
  -3   2  19   73.09    9.77
   3  -2 -19   48.34    8.36
   3  -2 -19   49.84    9.05
   3   2 -19   50.37    8.12
   3   2 -19   52.85    8.34
  -3  -2  19   41.36    7.64
  -3  -2  19   66.58    8.47
  -3   2  20    7.86    3.74
  -3   2  20    2.45    2.75
   3  -2 -20    5.54    3.44
   3   2 -20   -0.00    2.65
   3   2 -20    0.00    2.64
  -3  -2  20   -0.00    2.10
  -3  -2  20    0.40    2.46
  -3   2  21    3.44    3.75
  -3   2  21    5.54    3.90
   3   2 -21    2.42    3.06
   3   2 -21   -0.00    2.81
  -3  -2  21    7.28    3.39
  -3  -2  21    1.96    2.79
  -3   2  22    0.00    3.26
  -3   2  22   -0.00    3.19
   3   2 -22    3.70    3.08
  -3  -2  22    0.42    2.56
  -3  -2  22    0.54    2.81
  -3   2  23  119.46   17.84
  -3   2  23  141.83   18.32
   3  -2 -23  146.52   19.07
   3   2 -23  114.21   17.47
  -3  -2  23  147.53   17.57
  -3  -2  23  135.16   17.27
  -3   2  24   55.96   10.13
  -3   2  24   64.60   10.49
   3  -2 -24   44.08    9.70
  -3  -2  24   43.57    8.51
  -3  -2  24   55.96    9.28
  -3   2  25   51.94    9.70
   3  -2 -25   52.60   10.26
  -3  -2  25   35.92    8.12
  -3   2  26    2.56    4.69
   3  -2 -26   10.00    4.78
  -3  -2  26    7.77    4.63
  -3   2  27   52.01   10.76
   3  -2 -27   58.49   11.71
  -3  -2  27   70.58   11.02
  -3   2  28    4.97    4.42
   3  -2 -28   13.34    5.59
  -3   2  29   89.00   14.71
   3  -2 -29   84.79   14.76
   3  -2 -30    0.17    3.54
   3  -2 -31   -0.00    4.53
   3  -2 -32   -0.00    3.21
   3  -2 -33   21.92    7.73
   3  -2 -34    0.00    4.65
   3  -2 -35   18.25    7.57
   3  -2 -36    2.89    4.57
   3  -2 -37    2.09    4.94
   3  -2 -38    2.56    5.63
   3  -2 -39    4.14    5.77
  -3   3   1  478.35   51.76
  -3   3   1  477.00   51.59
   3  -3  -1  507.96   51.54
   3  -3  -1  536.82   52.33
   3   3  -1  457.26   50.37
  -3  -3   1  439.07   50.25
  -3  -3   1  512.05   50.62
  -3  -3   1  510.06   50.42
  -3   3   2  258.28   26.72
  -3   3   2  233.17   26.25
   3  -3  -2  238.19   26.03
   3  -3  -2  163.08   25.60
   3   3  -2  204.87   24.73
   3   3  -2  242.20   25.26
  -3  -3   2  227.33   24.86
  -3  -3   2  244.96   24.97
  -3  -3   2  277.13   24.99
  -3   3   3   38.03    7.04
  -3   3   3   49.58    7.40
   3  -3  -3   39.75    6.95
   3  -3  -3   37.63    7.08
   3   3  -3   44.32    5.95
   3   3  -3   49.33    6.29
  -3  -3   3   43.09    5.92
  -3  -3   3   44.21    5.77
  -3  -3   3   42.97    5.63
  -3   3   4   69.28   10.89
  -3   3   4   83.01   11.17
   3  -3  -4   91.53   11.27
   3  -3  -4   91.75   11.81
   3   3  -4   71.95    9.59
   3   3  -4   85.24    9.92
  -3  -3   4   83.53    9.75
  -3  -3   4   82.32    9.35
  -3  -3   4   90.83    9.32
  -3   3   5  456.92   54.89
  -3   3   5  782.99   56.73
   3  -3  -5  615.54   55.60
   3  -3  -5  530.77   55.77
   3   3  -5  442.89   53.36
   3   3  -5  531.98   53.74
  -3  -3   5  511.00   53.48
  -3  -3   5  530.73   52.77
  -3  -3   5  525.67   52.74
  -3   3   6  563.57   60.25
  -3   3   6  571.96   60.17
   3  -3  -6  568.32   60.00
   3  -3  -6  573.80   60.74
   3   3  -6  579.68   58.43
   3   3  -6  547.80   58.45
  -3  -3   6  598.06   58.40
  -3   3   7  143.23   19.70
  -3   3   7  203.57   20.45
   3  -3  -7  157.52   19.71
   3  -3  -7  188.21   20.79
   3   3  -7  168.24   18.22
   3   3  -7  192.48   18.41
  -3  -3   7  158.53   18.02
  -3   3   8   27.60    5.79
  -3   3   8   32.77    5.91
   3  -3  -8   37.98    6.14
   3  -3  -8   35.18    6.53
   3   3  -8   34.08    4.49
   3   3  -8   30.17    4.38
  -3  -3   8   27.80    4.19
  -3   3   9  155.10   19.33
  -3   3   9  156.56   19.08
   3  -3  -9  167.46   19.22
   3  -3  -9  159.96   19.69
   3   3  -9  163.98   17.46
   3   3  -9  162.45   17.52
  -3  -3   9  163.89   17.38
  -3   3  10  457.58   51.53
  -3   3  10  430.40   51.18
   3  -3 -10  481.92   51.43
   3  -3 -10  489.39   52.24
   3   3 -10  560.73   49.89
   3   3 -10  460.31   49.73
  -3  -3  10  478.58   49.62
  -3   3  11  531.51   56.79
  -3   3  11  518.87   56.55
   3  -3 -11  567.17   56.71
   3  -3 -11  431.21   56.62
   3   3 -11  506.05   54.73
   3   3 -11  564.90   55.11
  -3  -3  11  585.54   54.96
  -3   3  12    0.62    2.91
  -3   3  12    0.00    2.35
   3  -3 -12    0.86    2.56
   3  -3 -12   -0.00    3.18
   3   3 -12    0.00    1.78
   3   3 -12    1.59    2.23
  -3  -3  12    0.97    2.27
  -3   3  13   18.52    4.83
  -3   3  13   20.79    4.85
   3  -3 -13   32.24    5.62
   3  -3 -13   18.81    5.27
   3   3 -13   11.77    3.17
   3   3 -13   14.03    3.48
  -3  -3  13   19.04    3.71
  -3   3  14    3.88    3.41
  -3   3  14    5.62    3.17
   3  -3 -14    6.74    3.33
   3  -3 -14    1.39    3.24
   3   3 -14    4.78    2.38
   3   3 -14    3.78    2.40
  -3  -3  14    2.80    2.20
  -3   3  15  206.76   24.46
   3  -3 -15  194.29   24.02
   3  -3 -15  218.69   25.36
   3   3 -15  198.19   22.83
   3   3 -15  216.38   23.30
  -3   3  16   57.70    8.97
   3  -3 -16   52.10    9.27
   3   3 -16   48.56    7.48
   3   3 -16   41.26    7.38
  -3  -3  16   56.73    7.68
  -3   3  17   37.68    8.12
   3  -3 -17   53.45    8.56
   3  -3 -17   60.04    9.77
   3   3 -17   63.32    8.18
   3   3 -17   35.81    7.33
  -3  -3  17   62.42    8.12
  -3   3  18    4.05    3.28
   3  -3 -18    8.89    3.56
   3  -3 -18    2.32    3.63
   3   3 -18    7.83    3.17
   3   3 -18    4.07    2.91
  -3  -3  18    3.40    2.68
  -3   3  19   21.94    5.75
   3  -3 -19    6.28    3.91
   3  -3 -19   14.09    5.43
   3   3 -19   20.75    4.79
   3   3 -19   21.65    4.85
  -3  -3  19   22.45    4.88
  -3   3  20   28.08    7.24
   3  -3 -20   43.10    7.86
   3   3 -20   45.49    7.28
   3   3 -20   29.65    6.86
  -3  -3  20   43.51    7.03
  -3   3  21   66.71   12.21
  -3   3  21   96.14   13.19
   3  -3 -21   90.20   12.71
   3   3 -21   75.19   11.62
   3   3 -21   82.98   12.49
  -3  -3  21   93.55   12.01
  -3   3  22   50.85   10.09
  -3   3  22   56.76   10.03
   3  -3 -22   51.18    9.63
   3  -3 -22   59.66   10.78
   3   3 -22   75.91   10.14
   3   3 -22   54.21    9.88
  -3  -3  22   59.72    9.45
  -3   3  23    6.12    4.44
   3  -3 -23    5.12    4.31
   3   3 -23   15.54    4.95
  -3  -3  23   17.34    4.95
  -3   3  24   22.01    6.46
   3  -3 -24    7.00    5.17
   3   3 -24   16.00    5.31
  -3   3  25  139.52   20.08
   3  -3 -25  138.41   21.08
   3   3 -25  167.86   20.07
  -3   3  26   49.84   10.93
   3  -3 -26   74.42   12.66
   3   3 -26   60.73   10.64
  -3   3  27  113.03   16.85
   3  -3 -27  115.81   17.33
   3   3 -27  101.62   15.77
   3  -3 -28   19.32    7.03
   3  -3 -29    6.77    5.33
   3  -3 -30   23.56    7.25
  -3   3  31   54.48   11.70
   3  -3 -31   66.66   12.51
  -3   3  32   -0.00    4.45
   3  -3 -32    8.64    5.22
   3  -3 -33    1.51    4.44
   3  -3 -34   -0.00    4.53
   3  -3 -35    0.00    4.85
   3  -3 -36   -0.00    4.72
   3  -3 -37    3.31    4.75
   3  -3 -38    1.17    4.13
   3  -3 -39    2.89    4.25
  -3   4   1  126.88   16.95
  -3   4   1  140.00   17.05
   3  -4  -1  182.93   17.78
   3  -4  -1  118.87   16.89
   3   4  -1  114.56   15.55
  -3  -4   1  154.64   16.00
  -3  -4   1  111.31   15.61
  -3  -4   1  139.09   15.71
  -3   4   2  155.35   18.98
  -3   4   2  152.48   18.99
   3  -4  -2  157.51   18.91
   3  -4  -2  149.95   19.26
   3   4  -2  147.74   17.60
  -3  -4   2  151.83   17.63
  -3  -4   2  152.01   17.75
  -3  -4   2  165.18   17.71
  -3   4   3  359.64   37.16
  -3   4   3  349.87   37.19
   3  -4  -3  355.01   36.93
   3  -4  -3  355.87   37.58
   3   4  -3  278.69   35.11
   3   4  -3  351.83   35.95
  -3  -4   3  307.49   35.22
  -3  -4   3  353.51   35.53
  -3  -4   3  342.41   35.30
  -3   4   4   45.06    7.90
  -3   4   4   46.31    8.04
   3  -4  -4   49.95    7.82
   3  -4  -4   62.26    8.96
   3   4  -4   41.79    6.38
   3   4  -4   38.70    6.54
  -3  -4   4   46.96    6.53
  -3  -4   4   38.39    6.15
  -3  -4   4   52.62    6.36
  -3   4   5   46.42    7.89
  -3   4   5   37.94    7.37
   3  -4  -5   46.15    7.62
   3  -4  -5   57.81    8.90
   3   4  -5   36.25    6.17
   3   4  -5   42.33    6.56
  -3  -4   5   39.99    6.12
  -3  -4   5   51.42    6.23
  -3  -4   5   48.87    6.02
  -3   4   6   93.79   12.53
  -3   4   6   91.25   12.20
   3  -4  -6  101.12   12.31
   3  -4  -6   83.01   12.47
   3   4  -6   76.02   10.40
   3   4  -6   79.01   10.68
  -3  -4   6   90.17   10.50
  -3  -4   6   90.09   10.11
  -3  -4   6   87.54    9.96
  -3   4   7  270.26   32.23
  -3   4   7  283.91   32.16
   3  -4  -7  315.22   32.24
   3  -4  -7  247.86   32.29
   3   4  -7  288.01   30.46
   3   4  -7  283.46   30.65
  -3  -4   7  289.25   30.31
  -3  -4   7  293.21   29.71
  -3   4   8  185.78   25.05
  -3   4   8  208.35   25.20
   3  -4  -8  212.87   25.00
   3  -4  -8  218.68   26.06
   3   4  -8  220.11   23.63
   3   4  -8  224.23   23.79
  -3  -4   8  201.78   23.25
  -3  -4   8  231.43   22.54
  -3   4   9  150.03   18.44
  -3   4   9  155.58   18.24
   3  -4  -9  138.79   17.81
   3  -4  -9  141.81   18.74
   3   4  -9  160.63   16.77
   3   4  -9  132.65   16.51
  -3  -4   9  143.06   16.32
  -3  -4   9  145.98   15.11
  -3   4  10   36.24    7.13
  -3   4  10   39.19    7.20
   3  -4 -10   50.18    7.40
   3  -4 -10   45.18    7.82
   3   4 -10   35.46    5.45
   3   4 -10   37.69    5.60
  -3  -4  10   35.51    5.32
  -3  -4  10   30.00    3.64
  -3   4  11  124.15   15.51
  -3   4  11  133.95   15.58
   3  -4 -11  135.01   15.36
   3  -4 -11  139.12   16.54
   3   4 -11  104.12   13.28
   3   4 -11   99.06   13.43
  -3  -4  11  106.55   13.21
  -3   4  12  309.05   33.34
  -3   4  12  270.35   32.57
   3  -4 -12  283.46   32.58
   3  -4 -12  250.78   33.07
   3   4 -12  306.00   31.23
   3   4 -12  287.13   31.46
  -3  -4  12  303.13   31.04
  -3   4  13  299.61   33.30
  -3   4  13  318.15   33.24
   3  -4 -13  260.90   32.46
   3  -4 -13  289.41   33.80
   3   4 -13  297.35   31.26
   3   4 -13  313.00   31.84
  -3  -4  13  266.42   31.00
  -3   4  14   20.71    5.70
   3  -4 -14   13.95    4.81
   3  -4 -14   25.65    6.44
   3   4 -14   18.61    4.10
   3   4 -14   19.22    4.41
  -3  -4  14   27.23    4.63
  -3   4  15  155.44   16.18
   3  -4 -15   58.45   12.98
   3  -4 -15   47.67   13.18
   3   4 -15  147.52   13.83
   3   4 -15  151.51   14.54
  -3  -4  15  143.42   13.89
  -3   4  16   27.33    7.13
   3  -4 -16   43.65    7.65
   3  -4 -16   25.91    7.37
   3   4 -16   41.90    6.53
   3   4 -16   50.28    7.38
  -3  -4  16   46.14    6.83
  -3   4  17   82.80   12.33
   3  -4 -17   72.30   11.54
   3  -4 -17   89.68   13.20
   3   4 -17   97.07   11.33
   3   4 -17   62.15   10.58
  -3  -4  17   80.36   10.72
  -3   4  18   86.04   13.42
   3  -4 -18   88.18   13.00
   3  -4 -18   84.73   13.83
   3   4 -18   95.03   12.29
   3   4 -18   96.32   12.82
  -3  -4  18   90.56   12.11
  -3   4  19   17.05    5.59
   3  -4 -19   24.72    5.73
   3   4 -19   19.25    5.00
   3   4 -19   19.13    5.12
  -3  -4  19   18.06    4.71
  -3   4  20    7.29    4.29
   3  -4 -20    7.86    4.09
   3   4 -20   12.37    3.92
   3   4 -20    9.55    4.07
  -3  -4  20   11.99    4.35
  -3   4  21    4.76    4.17
   3  -4 -21   -0.00    3.03
   3   4 -21   -0.00    2.81
   3   4 -21    2.28    3.04
  -3  -4  21   -0.00    2.94
  -3   4  22    3.72    4.08
   3  -4 -22    3.04    4.62
   3   4 -22    5.18    3.87
  -3  -4  22    6.54    3.90
  -3   4  23   55.56   10.25
   3  -4 -23   57.36   11.13
   3   4 -23   47.32    9.00
  -3   4  24   52.17   10.18
   3   4 -24   50.53    9.37
  -3   4  25  104.94   14.82
   3  -4 -25   83.95   14.45
   3   4 -25   69.84   12.21
   3  -4 -26    3.94    4.58
   3   4 -26    0.00    3.86
   3  -4 -27   63.41   12.44
   3  -4 -28    7.04    5.60
  -3   4  29   49.80   10.09
   3  -4 -29   18.39    7.61
  -3   4  30    5.74    5.10
   3  -4 -30    1.51    4.26
  -3   4  31    3.82    4.50
   3  -4 -31    1.58    4.34
  -3   4  32    4.07    5.09
   3  -4 -32    2.77    4.82
   3  -4 -33    8.14    6.47
   3  -4 -34    5.67    6.06
   3  -4 -35   -0.00    5.66
   3  -4 -36    0.00    4.15
   3  -4 -37    0.00    4.93
   3  -4 -38   -0.00    4.54
   3  -4 -39    7.07    6.25
  -3   5   1  727.22   74.30
  -3   5   1  686.17   74.06
   3  -5  -1  695.92   73.57
   3  -5  -1  697.34   74.59
   3   5  -1  657.28   72.51
  -3  -5   1  728.36   72.69
  -3   5   2   17.86    5.60
  -3   5   2   18.45    5.45
   3  -5  -2   27.35    5.94
   3  -5  -2   17.96    5.98
   3   5  -2   18.97    4.68
  -3  -5   2   18.27    4.33
  -3  -5   2   11.78    4.02
  -3   5   3   15.43    5.44
  -3   5   3   15.34    4.95
   3  -5  -3   11.06    4.63
   3  -5  -3    6.48    4.63
   3   5  -3   11.48    3.76
  -3  -5   3   15.27    3.92
  -3  -5   3    9.11    3.67
  -3   5   4  162.42   20.94
   3  -5  -4  195.12   21.33
   3  -5  -4  172.39   21.55
   3   5  -4  163.38   19.54
   3   5  -4  162.96   19.87
  -3  -5   4  168.00   19.39
  -3  -5   4  164.64   19.45
  -3   5   5  376.93   40.92
  -3   5   5  339.72   40.50
   3  -5  -5  338.10   40.13
   3  -5  -5  417.19   42.03
   3   5  -5  361.39   39.14
   3   5  -5  367.42   39.58
  -3  -5   5  355.62   38.86
  -3  -5   5  380.92   39.02
  -3   5   6  284.48   29.55
  -3   5   6  229.01   28.41
   3  -5  -6  298.40   29.03
   3  -5  -6  293.74   30.17
   3   5  -6  229.10   26.94
   3   5  -6  292.23   27.94
  -3  -5   6  238.86   26.76
[truncated: 812,815 more chars]
