# Supplementary material for: LED-pump-X-ray-multiprobe crystallography for sub-second timescales
Source: Commun Chem. 2022 Aug 26;5:102. doi: 10.1038/s42004-022-00716-1 (PMC9814726; doi:10.1038/s42004-022-00716-1)
Supplement: Supplementary file 10 — Supplementary Data 1 [file 42004_2022_716_MOESM10_ESM.zip › CIFs/4s_270K/270K_4s_t1_excit.cif]

  data_global

# SUBMISSION DETAILS
 
_publ_contact_author_name       'Hatcher, Lauren'
_publ_contact_author_address
;
School of Chemistry
Cardiff University
Main Building
Park Place 
Cardiff
CF10 3AT
United Kingdom
;
_publ_contact_author_email       'HatcherL1@cardiff.ac.uk'
_publ_requested_category          FM
_publ_section_comment
; 
?
;
_publ_section_references
;
Diamond General Data Aquisition (GDA) software: http://www.opengda.org/

XIA2: Winter, G. (2010) J. Appl. Cryst. 43, 186-190.
POINTLESS: Evans, P. (2006) Acta Cryst. D62, 72-82.
AIMLESS: Evans, P. R. and Murshudov, G. N. (2013) Acta Cryst. D69, 1204-1214.
DIALS: Winter, G., et al. Acta Cryst. (2018) D74, 85-97.
CCP4: Winn, M. D. et al. (2011) Acta Cryst. D67, 235-242.
   
SHELXL: Sheldrick G. M. (2015). Acta Cryst. C71, 3-8.
SHELXT:	Sheldrick, G. M. (2015). Acta Cryst. A71, 3-8.
 
OLEX2: Dolomanov, O.V.; Bourhis, L.J.; Gildea, R.J.; Howard, J.A.K.; Puschmann,
 H., OLEX2: A complete structure solution, refinement and analysis program 
 (2009). J. Appl. Cryst., 42, 339-341.

MERCURY: Macrae, C. F., Bruno, I. J., Chisholm, J. A., Edgington,
P. R., McCabe, P., Pidcock, E., Rodriguez-Monge, L., Taylor, R.,
van de Streek, J. & Wood, P. A. (2008). J. Appl. Cryst. 41, 466-470.
;

####
 
data_270K_4s_t1_excit
 
_audit_creation_method            'SHELXL-2018/3'
_shelx_SHELXL_version_number      '2018/3'
_chemical_name_systematic         
;
Nitro-(N,N,N',N'-tetrabutyldiethylenetriamine)palladium(II)
tetraphenylborate, tetrahydrofuran solvate
;
_chemical_name_common             ?
_chemical_melting_point           ?
_chemical_formula_moiety          
;
C20 H45 N4 O2 Pd, C24 H20 B, C4 H8 O
;
_chemical_formula_sum            'C48 H73 B N4 O3 Pd' 
_chemical_formula_weight          871.31

loop_
 _atom_type_symbol
 _atom_type_description
 _atom_type_scat_dispersion_real
 _atom_type_scat_dispersion_imag
 _atom_type_scat_source
 'C'  'C'   0.0010   0.0010
 'International Tables Vol C Tables 4.2.6.8 and 6.1.1.4'
 'H'  'H'   0.0000   0.0000
 'International Tables Vol C Tables 4.2.6.8 and 6.1.1.4'
 'B'  'B'   0.0000   0.0000
 'International Tables Vol C Tables 4.2.6.8 and 6.1.1.4'
 'N'  'N'   0.0030   0.0020
 'International Tables Vol C Tables 4.2.6.8 and 6.1.1.4'
 'O'  'O'   0.0050   0.0030
 'International Tables Vol C Tables 4.2.6.8 and 6.1.1.4'
 'Pd'  'Pd'  -2.5040   0.6150
 'International Tables Vol C Tables 4.2.6.8 and 6.1.1.4'
 
_space_group_crystal_system       monoclinic
_space_group_IT_number            14
_space_group_name_H-M_alt         'P 21/n'
_space_group_name_Hall            '-P 2yn'
 
_shelx_space_group_comment
;
The symmetry employed for this shelxl refinement is uniquely defined
by the following loop, which should always be used as a source of
symmetry information in preference to the above space-group names.
They are only intended as comments.
;
 
loop_
 _space_group_symop_operation_xyz
 'x, y, z'
 '-x+1/2, y+1/2, -z+1/2'
 '-x, -y, -z'
 'x-1/2, -y-1/2, z-1/2'
 
_cell_length_a                    11.6899(5)
_cell_length_b                    13.5966(5)
_cell_length_c                    30.2510(12)
_cell_angle_alpha                 90
_cell_angle_beta                  93.570(4)
_cell_angle_gamma                 90
_cell_volume                      4798.9(3)
_cell_formula_units_Z             4
_cell_measurement_temperature     270(2)
_cell_measurement_reflns_used     10026
_cell_measurement_theta_max       20.5904061403
_cell_measurement_theta_min       1.22296738611
 
_exptl_crystal_description        Plate
_exptl_crystal_colour             Yellow
_exptl_crystal_density_meas       ?
_exptl_crystal_density_method     ?
_exptl_crystal_density_diffrn     1.206          
_exptl_crystal_F_000              1856
_exptl_transmission_factor_min    ?
_exptl_transmission_factor_max    ?
_exptl_crystal_size_max           0.100
_exptl_crystal_size_mid           0.100
_exptl_crystal_size_min           0.050
_exptl_absorpt_coefficient_mu     0.201
_shelx_estimated_absorpt_T_min    0.980
_shelx_estimated_absorpt_T_max    0.990
_exptl_absorpt_correction_T_min   0.99512677263
_exptl_absorpt_correction_T_max   1.0
_exptl_absorpt_correction_type    empirical
_exptl_absorpt_process_details    
;
CCP4 7.0.058: AIMLESS, version 0.7.1 : 27/03/18
Scaling & analysis of unmerged intensities, absorption correction using spherical harmonics
;
_exptl_absorpt_special_details    ?
_diffrn_ambient_temperature       270(2)
_diffrn_radiation_wavelength      0.534
_diffrn_measurement_device_type   'Photon counting pixel array'
_diffrn_radiation_type            Synchrotron
_diffrn_measurement_method        'shutterless scans'
_diffrn_radiation_source          'Diamond Light Source Beamline I19-2'
_diffrn_radiation_monochromator   'Silicon 111'
_diffrn_detector_area_resol_mean  ?
_diffrn_reflns_number             32874
_diffrn_reflns_av_unetI/netI      0.1057
_diffrn_reflns_av_R_equivalents   0.0985
_diffrn_reflns_limit_h_min        -14
_diffrn_reflns_limit_h_max        14
_diffrn_reflns_limit_k_min        -16
_diffrn_reflns_limit_k_max        11
_diffrn_reflns_limit_l_min        -36
_diffrn_reflns_limit_l_max        37
_diffrn_reflns_theta_min          1.234
_diffrn_reflns_theta_max          19.495
_diffrn_reflns_theta_full         18.687
_diffrn_measured_fraction_theta_max   0.996
_diffrn_measured_fraction_theta_full  0.995
_diffrn_reflns_Laue_measured_fraction_max    0.996
_diffrn_reflns_Laue_measured_fraction_full   0.995
_diffrn_reflns_point_group_measured_fraction_max   0.996
_diffrn_reflns_point_group_measured_fraction_full  0.995
_reflns_number_total              9770
_reflns_number_gt                 5741
_reflns_threshold_expression      'I > 2\s(I)'
_reflns_Friedel_coverage          0.000
_reflns_Friedel_fraction_max      .
_reflns_Friedel_fraction_full     .
 
_reflns_special_details
;
 Reflections were merged by SHELXL according to the crystal
 class for the calculation of statistics and refinement.
 
 _reflns_Friedel_fraction is defined as the number of unique
 Friedel pairs measured divided by the number that would be
 possible theoretically, ignoring centric projections and
 systematic absences.
;
 
_computing_data_collection        'Diamond GDA (http://www.opengda.org/)'
_computing_cell_refinement        'DIALS (Winter, 2018)'
_computing_data_reduction         'XIA2 (Winter 2010)'
_computing_structure_solution     'SHELXT (Sheldrick, 2015)'
_computing_structure_refinement   'SHELXL (Sheldrick, 2015)'
_computing_molecular_graphics     'OLEX2 (Dolomanov et al., 2009)'
_computing_publication_material   'MERCURY (Macrae et al., 2008)'
_refine_special_details           ?
_refine_ls_structure_factor_coef  Fsqd
_refine_ls_matrix_type            full
_refine_ls_weighting_scheme       calc
_refine_ls_weighting_details
'w=1/[\s^2^(Fo^2^)+(0.0424P)^2^] where P=(Fo^2^+2Fc^2^)/3'
_atom_sites_solution_primary      ?
_atom_sites_solution_secondary    ?
_atom_sites_solution_hydrogens    geom
_refine_ls_hydrogen_treatment     constr
_refine_ls_extinction_method      none
_refine_ls_extinction_coef        .
_refine_ls_number_reflns          9770
_refine_ls_number_parameters      526
_refine_ls_number_restraints      490
_refine_ls_R_factor_all           0.0952
_refine_ls_R_factor_gt            0.0568
_refine_ls_wR_factor_ref          0.1372
_refine_ls_wR_factor_gt           0.1223
_refine_ls_goodness_of_fit_ref    0.933
_refine_ls_restrained_S_all       0.937
_refine_ls_shift/su_max           0.001
_refine_ls_shift/su_mean          0.000
 
loop_
 _atom_site_label
 _atom_site_type_symbol
 _atom_site_fract_x
 _atom_site_fract_y
 _atom_site_fract_z
 _atom_site_U_iso_or_equiv
 _atom_site_adp_type
 _atom_site_occupancy
 _atom_site_site_symmetry_order  
 _atom_site_calc_flag
 _atom_site_refinement_flags_posn
 _atom_site_refinement_flags_adp
 _atom_site_refinement_flags_occupancy
 _atom_site_disorder_assembly
 _atom_site_disorder_group
Pd1 Pd 0.33999(2) 0.77509(2) 0.34648(2) 0.04648(12) Uani 1 1 d . . . . .
N2 N 0.3468(3) 0.9276(2) 0.33756(10) 0.0558(7) Uani 1 1 d . . . . .
N3 N 0.4545(2) 0.79873(18) 0.39823(9) 0.0462(7) Uani 1 1 d . . . . .
H3 H 0.531583 0.788330 0.388066 0.055 Uiso 1 1 calc R U . . .
N4 N 0.3308(2) 0.63143(19) 0.37147(10) 0.0490(7) Uani 1 1 d . . . . .
C1 C 0.4418(3) 0.9635(3) 0.36963(13) 0.0643(10) Uani 1 1 d . . . . .
H1A H 0.429493 1.032240 0.376488 0.077 Uiso 1 1 calc R U . . .
H1B H 0.514749 0.957925 0.356182 0.077 Uiso 1 1 calc R U . . .
C2 C 0.4449(3) 0.9034(2) 0.41179(12) 0.0608(10) Uani 1 1 d . . . . .
H2A H 0.510118 0.922128 0.431372 0.073 Uiso 1 1 calc R U . . .
H2B H 0.375437 0.913642 0.427136 0.073 Uiso 1 1 calc R U . . .
C3 C 0.4339(3) 0.7234(2) 0.43268(12) 0.0511(8) Uani 1 1 d . . . . .
H3A H 0.364783 0.738765 0.447423 0.061 Uiso 1 1 calc R U . . .
H3B H 0.497859 0.721341 0.454702 0.061 Uiso 1 1 calc R U . . .
C4 C 0.4214(3) 0.6263(2) 0.40917(12) 0.0518(9) Uani 1 1 d . . . . .
H4A H 0.400840 0.575983 0.429991 0.062 Uiso 1 1 calc R U . . .
H4B H 0.494181 0.607970 0.397742 0.062 Uiso 1 1 calc R U . . .
C5 C 0.2318(3) 0.9657(2) 0.35083(14) 0.0644(10) Uani 1 1 d . . . . .
H5A H 0.221490 0.944084 0.380878 0.077 Uiso 1 1 calc R U . . .
H5B H 0.172378 0.934599 0.331858 0.077 Uiso 1 1 calc R U . . .
C6 C 0.2124(4) 1.0766(3) 0.34888(17) 0.0887(14) Uani 1 1 d . . . . .
H6A H 0.271770 1.109301 0.367297 0.106 Uiso 1 1 calc R U . . .
H6B H 0.217984 1.099248 0.318673 0.106 Uiso 1 1 calc R U . . .
C7 C 0.0957(4) 1.1043(3) 0.3646(2) 0.1155(18) Uani 1 1 d . . . . .
H7A H 0.037065 1.065614 0.348548 0.139 Uiso 1 1 calc R U . . .
H7B H 0.093505 1.088608 0.395828 0.139 Uiso 1 1 calc R U . . .
C8 C 0.0704(6) 1.2110(4) 0.3578(3) 0.177(3) Uani 1 1 d . . . . .
H8A H 0.040645 1.221604 0.327924 0.266 Uiso 1 1 calc R U . . .
H8B H 0.139575 1.248304 0.363254 0.266 Uiso 1 1 calc R U . . .
H8C H 0.014808 1.231588 0.377959 0.266 Uiso 1 1 calc R U . . .
C9 C 0.3659(3) 0.9608(3) 0.29126(13) 0.0606(10) Uani 1 1 d . . . . .
H9A H 0.298287 0.944940 0.272380 0.073 Uiso 1 1 calc R U . . .
H9B H 0.374510 1.031728 0.291291 0.073 Uiso 1 1 calc R U . . .
C10 C 0.4682(3) 0.9160(3) 0.27172(13) 0.0703(11) Uani 1 1 d . . . . .
H10A H 0.465012 0.845051 0.274651 0.084 Uiso 1 1 calc R U . . .
H10B H 0.537391 0.938924 0.287899 0.084 Uiso 1 1 calc R U . . .
C11 C 0.4730(4) 0.9431(4) 0.22268(15) 0.0915(14) Uani 1 1 d . . . . .
H11A H 0.408654 0.912750 0.206101 0.110 Uiso 1 1 calc R U . . .
H11B H 0.464971 1.013855 0.219538 0.110 Uiso 1 1 calc R U . . .
C12 C 0.5808(5) 0.9119(5) 0.20332(18) 0.130(2) Uani 1 1 d . . . . .
H12A H 0.577934 0.929314 0.172512 0.196 Uiso 1 1 calc R U . . .
H12B H 0.589492 0.841984 0.206331 0.196 Uiso 1 1 calc R U . . .
H12C H 0.644690 0.944254 0.218589 0.196 Uiso 1 1 calc R U . . .
C13 C 0.2120(3) 0.6239(2) 0.38864(13) 0.0566(9) Uani 1 1 d . . . . .
H13A H 0.204016 0.676092 0.410104 0.068 Uiso 1 1 calc R U . . .
H13B H 0.156557 0.636462 0.364093 0.068 Uiso 1 1 calc R U . . .
C14 C 0.1802(3) 0.5278(3) 0.41003(15) 0.0684(11) Uani 1 1 d . . . . .
H14A H 0.187090 0.474496 0.389047 0.082 Uiso 1 1 calc R U . . .
H14B H 0.232935 0.514975 0.435418 0.082 Uiso 1 1 calc R U . . .
C15 C 0.0588(4) 0.5312(3) 0.42478(16) 0.0801(13) Uani 1 1 d . . . . .
H15A H 0.053099 0.584491 0.445845 0.096 Uiso 1 1 calc R U . . .
H15B H 0.007164 0.545911 0.399306 0.096 Uiso 1 1 calc R U . . .
C16 C 0.0200(4) 0.4374(3) 0.44578(17) 0.0884(14) Uani 1 1 d . . . . .
H16A H 0.018418 0.385291 0.424326 0.133 Uiso 1 1 calc R U . . .
H16B H -0.055344 0.446477 0.456017 0.133 Uiso 1 1 calc R U . . .
H16C H 0.072303 0.420641 0.470358 0.133 Uiso 1 1 calc R U . . .
C17 C 0.3492(3) 0.5507(3) 0.33905(13) 0.0582(10) Uani 1 1 d . . . . .
H17A H 0.354484 0.488773 0.354980 0.070 Uiso 1 1 calc R U . . .
H17B H 0.282584 0.547102 0.318320 0.070 Uiso 1 1 calc R U . . .
C18 C 0.4536(4) 0.5621(3) 0.31343(14) 0.0727(12) Uani 1 1 d . . . . .
H18A H 0.521070 0.563980 0.333778 0.087 Uiso 1 1 calc R U . . .
H18B H 0.449383 0.623848 0.297368 0.087 Uiso 1 1 calc R U . . .
C19 C 0.4649(5) 0.4773(4) 0.28067(19) 0.116(2) Uani 1 1 d . . . . .
H19A H 0.460522 0.415836 0.296777 0.139 Uiso 1 1 calc R U . . .
H19B H 0.399704 0.479485 0.259218 0.139 Uiso 1 1 calc R U . . .
C20 C 0.5689(5) 0.4763(4) 0.2568(2) 0.143(2) Uani 1 1 d . . . . .
H20A H 0.570813 0.417798 0.239078 0.215 Uiso 1 1 calc R U . . .
H20B H 0.634501 0.477536 0.277506 0.215 Uiso 1 1 calc R U . . .
H20C H 0.570239 0.533067 0.237903 0.215 Uiso 1 1 calc R U . . .
C21 C 0.6563(3) 0.3740(2) 0.42713(12) 0.0506(8) Uani 1 1 d . . . . .
C22 C 0.7084(3) 0.4240(3) 0.39367(14) 0.0651(11) Uani 1 1 d . . . . .
H22 H 0.724249 0.389896 0.368106 0.078 Uiso 1 1 calc R U . . .
C23 C 0.7374(4) 0.5222(3) 0.39692(18) 0.0845(14) Uani 1 1 d . . . . .
H23 H 0.772536 0.552445 0.373742 0.101 Uiso 1 1 calc R U . . .
C24 C 0.7155(4) 0.5755(3) 0.43355(18) 0.0793(12) Uani 1 1 d . . . . .
H24 H 0.737179 0.641161 0.435918 0.095 Uiso 1 1 calc R U . . .
C25 C 0.6608(3) 0.5303(3) 0.46695(16) 0.0708(11) Uani 1 1 d . . . . .
H25 H 0.643700 0.565856 0.491964 0.085 Uiso 1 1 calc R U . . .
C26 C 0.6311(3) 0.4322(2) 0.46342(13) 0.0586(10) Uani 1 1 d . . . . .
H26 H 0.592655 0.403522 0.486154 0.070 Uiso 1 1 calc R U . . .
C27 C 0.7345(3) 0.2013(2) 0.45886(13) 0.0521(8) Uani 1 1 d . . . . .
C28 C 0.8084(3) 0.2510(3) 0.48855(14) 0.0618(10) Uani 1 1 d . . . . .
H28 H 0.802854 0.319116 0.490079 0.074 Uiso 1 1 calc R U . . .
C29 C 0.8910(4) 0.2038(3) 0.51636(16) 0.0812(13) Uani 1 1 d . . . . .
H29 H 0.938014 0.240510 0.536070 0.097 Uiso 1 1 calc R U . . .
C30 C 0.9030(4) 0.1044(3) 0.51468(17) 0.0864(14) Uani 1 1 d . . . . .
H30 H 0.957408 0.072477 0.533275 0.104 Uiso 1 1 calc R U . . .
C31 C 0.8335(4) 0.0522(3) 0.48515(18) 0.0864(14) Uani 1 1 d . . . . .
H31 H 0.841355 -0.015755 0.483384 0.104 Uiso 1 1 calc R U . . .
C32 C 0.7514(3) 0.0996(3) 0.45787(16) 0.0751(12) Uani 1 1 d . . . . .
H32 H 0.705579 0.062198 0.438049 0.090 Uiso 1 1 calc R U . . .
C33 C 0.5051(3) 0.2304(2) 0.44409(12) 0.0500(8) Uani 1 1 d . . . . .
C34 C 0.4789(3) 0.1450(2) 0.46673(12) 0.0530(9) Uani 1 1 d . . . . .
H34 H 0.537525 0.100099 0.473450 0.064 Uiso 1 1 calc R U . . .
C35 C 0.3707(3) 0.1233(3) 0.47975(13) 0.0636(10) Uani 1 1 d . . . . .
H35 H 0.358068 0.064965 0.494739 0.076 Uiso 1 1 calc R U . . .
C36 C 0.2810(4) 0.1880(3) 0.47059(14) 0.0683(11) Uani 1 1 d . . . . .
H36 H 0.207883 0.174206 0.479387 0.082 Uiso 1 1 calc R U . . .
C37 C 0.3027(4) 0.2734(3) 0.44812(17) 0.0776(13) Uani 1 1 d . . . . .
H37 H 0.243642 0.317847 0.441470 0.093 Uiso 1 1 calc R U . . .
C38 C 0.4123(3) 0.2935(3) 0.43534(15) 0.0695(12) Uani 1 1 d . . . . .
H38 H 0.424466 0.351786 0.420235 0.083 Uiso 1 1 calc R U . . .
C39 C 0.6368(4) 0.2136(3) 0.37495(14) 0.0632(10) Uani 1 1 d . . . . .
C40 C 0.5443(4) 0.2198(3) 0.34445(15) 0.0769(12) Uani 1 1 d . . . . .
H40 H 0.475142 0.243152 0.353864 0.092 Uiso 1 1 calc R U . . .
C41 C 0.5498(5) 0.1925(3) 0.29957(17) 0.0949(15) Uani 1 1 d . . . . .
H41 H 0.485947 0.200021 0.279955 0.114 Uiso 1 1 calc R U . . .
C42 C 0.6480(6) 0.1555(4) 0.2852(2) 0.1179(19) Uani 1 1 d . . . . .
H42 H 0.651739 0.135977 0.255909 0.141 Uiso 1 1 calc R U . . .
C43 C 0.7430(6) 0.1469(5) 0.3145(2) 0.137(2) Uani 1 1 d . . . . .
H43 H 0.811226 0.121963 0.304865 0.164 Uiso 1 1 calc R U . . .
C44 C 0.7363(5) 0.1752(4) 0.35794(18) 0.1079(17) Uani 1 1 d . . . . .
H44 H 0.801263 0.168542 0.377043 0.129 Uiso 1 1 calc R U . . .
B1 B 0.6330(4) 0.2543(3) 0.42655(16) 0.0527(9) Uani 1 1 d . . . . .
O3 O 0.6858(15) 0.808(3) 0.3643(11) 0.0909(11) Uani 0.558(15) 1 d D . P A 1
C45 C 0.7278(11) 0.7575(13) 0.3271(5) 0.0915(18) Uani 0.558(15) 1 d D . P A 1
H45A H 0.704683 0.791917 0.299948 0.110 Uiso 0.558(15) 1 calc R U P A 1
H45B H 0.696835 0.691336 0.325326 0.110 Uiso 0.558(15) 1 calc R U P A 1
C46 C 0.8551(10) 0.7540(16) 0.3332(6) 0.110(2) Uani 0.558(15) 1 d D . P A 1
H46A H 0.881497 0.686827 0.337632 0.133 Uiso 0.558(15) 1 calc R U P A 1
H46B H 0.889850 0.781049 0.307567 0.133 Uiso 0.558(15) 1 calc R U P A 1
C47 C 0.8843(9) 0.8144(14) 0.3731(4) 0.110(2) Uani 0.558(15) 1 d D . P A 1
H47A H 0.929955 0.776034 0.394725 0.133 Uiso 0.558(15) 1 calc R U P A 1
H47B H 0.928889 0.871194 0.365183 0.133 Uiso 0.558(15) 1 calc R U P A 1
C48 C 0.7808(9) 0.8460(10) 0.3918(4) 0.0915(18) Uani 0.558(15) 1 d D . P A 1
H48A H 0.777569 0.917294 0.392623 0.110 Uiso 0.558(15) 1 calc R U P A 1
H48B H 0.777817 0.821383 0.421776 0.110 Uiso 0.558(15) 1 calc R U P A 1
O3A O 0.6792(18) 0.802(4) 0.3630(14) 0.0909(11) Uani 0.442(15) 1 d D . P A 2
C45A C 0.7410(15) 0.7792(16) 0.3250(6) 0.0915(18) Uani 0.442(15) 1 d D . P A 2
H45C H 0.727044 0.828896 0.302310 0.110 Uiso 0.442(15) 1 calc R U P A 2
H45D H 0.717645 0.715787 0.312914 0.110 Uiso 0.442(15) 1 calc R U P A 2
C46A C 0.8648(13) 0.7776(17) 0.3406(9) 0.110(2) Uani 0.442(15) 1 d D . P A 2
H46C H 0.884531 0.721195 0.359158 0.133 Uiso 0.442(15) 1 calc R U P A 2
H46D H 0.915325 0.781355 0.316409 0.133 Uiso 0.442(15) 1 calc R U P A 2
C47A C 0.8619(12) 0.8690(15) 0.3658(5) 0.110(2) Uani 0.442(15) 1 d D . P A 2
H47C H 0.920683 0.868519 0.389837 0.133 Uiso 0.442(15) 1 calc R U P A 2
H47D H 0.875051 0.924806 0.346763 0.133 Uiso 0.442(15) 1 calc R U P A 2
C48A C 0.7497(12) 0.8753(11) 0.3829(5) 0.0915(18) Uani 0.442(15) 1 d D . P A 2
H48C H 0.755592 0.866391 0.414777 0.110 Uiso 0.442(15) 1 calc R U P A 2
H48D H 0.716734 0.939561 0.376481 0.110 Uiso 0.442(15) 1 calc R U P A 2
O1 O 0.1254(3) 0.7602(2) 0.29855(10) 0.1135(10) Uani 0.946(5) 1 d D . P B 3
O2 O 0.2615(2) 0.72372(19) 0.25955(10) 0.1135(10) Uani 0.946(5) 1 d D . P B 3
N1 N 0.2260(2) 0.74938(11) 0.29416(9) 0.0679(9) Uani 0.946(5) 1 d D . P B 3
O1A O 0.211(2) 0.7566(2) 0.3034(4) 0.1135(10) Uani 0.054(5) 1 d D . P B 4
O2A O 0.3222(17) 0.7157(4) 0.2546(5) 0.1135(10) Uani 0.054(5) 1 d D . P B 4
N1A N 0.2151(16) 0.7292(3) 0.2623(4) 0.0679(9) Uani 0.054(5) 1 d D . P B 4
 
loop_
 _atom_site_aniso_label
 _atom_site_aniso_U_11
 _atom_site_aniso_U_22
 _atom_site_aniso_U_33
 _atom_site_aniso_U_23
 _atom_site_aniso_U_13
 _atom_site_aniso_U_12
Pd1 0.04502(19) 0.0513(2) 0.0427(2) 0.00108(14) -0.00070(13) -0.00188(14)
N2 0.0558(17) 0.0584(18) 0.0529(17) 0.0070(14) -0.0006(13) 0.0018(13)
N3 0.0457(17) 0.0513(13) 0.0413(16) -0.0035(11) 0.0007(13) -0.0056(12)
N4 0.0431(15) 0.0512(15) 0.0523(18) -0.0038(13) -0.0004(12) -0.0022(13)
C1 0.074(3) 0.057(2) 0.060(2) 0.0015(17) -0.0092(18) -0.0067(19)
C2 0.074(3) 0.0533(16) 0.054(2) -0.0056(15) -0.008(2) 0.0004(18)
C3 0.053(2) 0.0580(18) 0.042(2) 0.0032(13) 0.0001(16) -0.0020(16)
C4 0.047(2) 0.0573(17) 0.050(2) 0.0027(16) -0.0018(15) -0.0011(17)
C5 0.064(2) 0.0649(18) 0.064(3) -0.002(2) 0.0027(19) 0.0093(18)
C6 0.096(3) 0.067(2) 0.102(4) 0.001(2) 0.000(3) 0.020(2)
C7 0.095(3) 0.098(3) 0.152(5) -0.030(3) -0.007(3) 0.037(3)
C8 0.156(6) 0.102(3) 0.266(10) -0.037(4) -0.040(6) 0.055(4)
C9 0.065(2) 0.060(2) 0.056(2) 0.0119(18) 0.0018(17) -0.0014(18)
C10 0.064(3) 0.085(3) 0.063(2) 0.007(2) 0.0040(19) -0.002(2)
C11 0.097(3) 0.112(3) 0.067(3) 0.009(3) 0.018(2) -0.006(3)
C12 0.108(4) 0.190(6) 0.097(4) -0.005(4) 0.039(3) -0.004(4)
C13 0.0436(18) 0.0602(19) 0.066(3) 0.0051(18) 0.0012(17) -0.0037(16)
C14 0.059(2) 0.065(2) 0.082(3) 0.012(2) 0.012(2) -0.0042(19)
C15 0.061(2) 0.083(3) 0.098(4) 0.005(2) 0.022(2) -0.010(2)
C16 0.067(3) 0.087(3) 0.113(4) 0.010(3) 0.026(3) -0.012(2)
C17 0.063(2) 0.0508(19) 0.061(2) -0.0082(16) -0.0007(18) -0.0012(18)
C18 0.069(3) 0.086(3) 0.063(3) -0.011(2) 0.009(2) 0.007(2)
C19 0.120(4) 0.116(4) 0.116(4) -0.045(3) 0.046(3) -0.004(3)
C20 0.146(5) 0.160(5) 0.132(6) -0.031(4) 0.068(4) 0.011(4)
C21 0.047(2) 0.0524(15) 0.051(2) 0.0060(14) -0.0037(16) -0.0006(15)
C22 0.059(3) 0.067(2) 0.069(3) 0.0125(19) 0.009(2) -0.0064(18)
C23 0.064(3) 0.065(2) 0.126(4) 0.023(2) 0.021(3) -0.006(2)
C24 0.058(3) 0.053(2) 0.125(4) 0.0138(19) -0.012(2) -0.001(2)
C25 0.068(3) 0.0545(18) 0.087(3) -0.0020(19) -0.021(2) 0.0045(18)
C26 0.066(3) 0.0535(17) 0.055(2) 0.0028(16) -0.001(2) 0.0022(17)
C27 0.0473(19) 0.0492(16) 0.061(2) 0.0021(15) 0.0121(15) 0.0019(14)
C28 0.055(2) 0.057(2) 0.073(3) -0.0012(18) -0.0016(17) 0.0084(16)
C29 0.064(3) 0.087(2) 0.090(3) -0.004(2) -0.016(2) 0.018(2)
C30 0.063(3) 0.085(2) 0.110(4) 0.016(2) -0.002(2) 0.023(2)
C31 0.061(3) 0.061(2) 0.137(4) 0.013(2) 0.005(2) 0.0128(19)
C32 0.055(2) 0.0501(16) 0.119(4) -0.003(2) 0.001(2) 0.0021(17)
C33 0.0508(17) 0.0479(17) 0.051(2) -0.0008(16) -0.0016(16) -0.0015(13)
C34 0.0500(18) 0.0509(18) 0.057(2) 0.0039(16) -0.0031(17) -0.0013(16)
C35 0.0564(19) 0.068(2) 0.067(3) 0.010(2) 0.0025(19) -0.0065(16)
C36 0.052(2) 0.067(2) 0.086(3) 0.000(2) 0.006(2) -0.0048(16)
C37 0.054(2) 0.060(2) 0.119(4) 0.007(2) 0.008(2) 0.0060(19)
C38 0.0569(19) 0.051(2) 0.100(4) 0.014(2) 0.002(2) 0.0023(16)
C39 0.076(2) 0.063(2) 0.052(2) 0.0003(18) 0.0102(16) -0.011(2)
C40 0.098(3) 0.067(3) 0.064(2) 0.006(2) -0.009(2) -0.021(2)
C41 0.148(5) 0.073(3) 0.062(2) 0.008(2) -0.008(3) -0.032(3)
C42 0.182(5) 0.102(4) 0.071(4) -0.011(3) 0.020(3) -0.020(4)
C43 0.163(5) 0.167(5) 0.084(3) -0.037(4) 0.031(3) 0.027(5)
C44 0.097(3) 0.153(4) 0.076(3) -0.025(3) 0.022(3) 0.012(3)
B1 0.0538(19) 0.0510(16) 0.053(2) 0.0005(17) 0.0050(17) -0.0006(16)
O3 0.072(2) 0.099(4) 0.104(3) -0.0137(19) 0.017(2) -0.0084(18)
C45 0.081(2) 0.094(5) 0.100(3) -0.011(3) 0.0129(19) -0.005(2)
C46 0.078(2) 0.119(7) 0.136(5) -0.021(3) 0.017(2) -0.009(3)
C47 0.078(2) 0.119(7) 0.136(5) -0.021(3) 0.017(2) -0.009(3)
C48 0.081(2) 0.094(5) 0.100(3) -0.011(3) 0.0129(19) -0.005(2)
O3A 0.072(2) 0.099(4) 0.104(3) -0.0137(19) 0.017(2) -0.0084(18)
C45A 0.081(2) 0.094(5) 0.100(3) -0.011(3) 0.0129(19) -0.005(2)
C46A 0.078(2) 0.119(7) 0.136(5) -0.021(3) 0.017(2) -0.009(3)
C47A 0.078(2) 0.119(7) 0.136(5) -0.021(3) 0.017(2) -0.009(3)
C48A 0.081(2) 0.094(5) 0.100(3) -0.011(3) 0.0129(19) -0.005(2)
O1 0.0677(17) 0.195(3) 0.0763(16) -0.0278(16) -0.0099(14) 0.0050(15)
O2 0.0677(17) 0.195(3) 0.0763(16) -0.0278(16) -0.0099(14) 0.0050(15)
N1 0.0650(17) 0.076(2) 0.0609(18) 0.0063(16) -0.0091(17) -0.0017(17)
O1A 0.0677(17) 0.195(3) 0.0763(16) -0.0278(16) -0.0099(14) 0.0050(15)
O2A 0.0677(17) 0.195(3) 0.0763(16) -0.0278(16) -0.0099(14) 0.0050(15)
N1A 0.0650(17) 0.076(2) 0.0609(18) 0.0063(16) -0.0091(17) -0.0017(17)
 
_geom_special_details
;
 All esds (except the esd in the dihedral angle between two l.s. planes)
 are estimated using the full covariance matrix.  The cell esds are taken
 into account individually in the estimation of esds in distances, angles
 and torsion angles; correlations between esds in cell parameters are only
 used when they are defined by crystal symmetry.  An approximate (isotropic)
 treatment of cell esds is used for estimating esds involving l.s. planes.
;
 
loop_
 _geom_bond_atom_site_label_1
 _geom_bond_atom_site_label_2
 _geom_bond_distance
 _geom_bond_site_symmetry_2
 _geom_bond_publ_flag
Pd1 O1A 1.95(2) . ?
Pd1 N3 2.021(3) . ?
Pd1 N1 2.035(2) . ?
Pd1 N2 2.093(3) . ?
Pd1 N4 2.100(3) . ?
N2 C9 1.501(4) . ?
N2 C1 1.510(4) . ?
N2 C5 1.518(4) . ?
N3 C2 1.487(4) . ?
N3 C3 1.492(4) . ?
N3 H3 0.9800 . ?
N4 C17 1.496(4) . ?
N4 C4 1.509(4) . ?
N4 C13 1.516(4) . ?
C1 C2 1.513(5) . ?
C1 H1A 0.9700 . ?
C1 H1B 0.9700 . ?
C2 H2A 0.9700 . ?
C2 H2B 0.9700 . ?
C3 C4 1.503(4) . ?
C3 H3A 0.9700 . ?
C3 H3B 0.9700 . ?
C4 H4A 0.9700 . ?
C4 H4B 0.9700 . ?
C5 C6 1.526(5) . ?
C5 H5A 0.9700 . ?
C5 H5B 0.9700 . ?
C6 C7 1.519(6) . ?
C6 H6A 0.9700 . ?
C6 H6B 0.9700 . ?
C7 C8 1.492(7) . ?
C7 H7A 0.9700 . ?
C7 H7B 0.9700 . ?
C8 H8A 0.9600 . ?
C8 H8B 0.9600 . ?
C8 H8C 0.9600 . ?
C9 C10 1.496(5) . ?
C9 H9A 0.9700 . ?
C9 H9B 0.9700 . ?
C10 C11 1.533(5) . ?
C10 H10A 0.9700 . ?
C10 H10B 0.9700 . ?
C11 C12 1.484(6) . ?
C11 H11A 0.9700 . ?
C11 H11B 0.9700 . ?
C12 H12A 0.9600 . ?
C12 H12B 0.9600 . ?
C12 H12C 0.9600 . ?
C13 C14 1.515(5) . ?
C13 H13A 0.9700 . ?
C13 H13B 0.9700 . ?
C14 C15 1.515(5) . ?
C14 H14A 0.9700 . ?
C14 H14B 0.9700 . ?
C15 C16 1.507(5) . ?
C15 H15A 0.9700 . ?
C15 H15B 0.9700 . ?
C16 H16A 0.9600 . ?
C16 H16B 0.9600 . ?
C16 H16C 0.9600 . ?
C17 C18 1.495(5) . ?
C17 H17A 0.9700 . ?
C17 H17B 0.9700 . ?
C18 C19 1.531(6) . ?
C18 H18A 0.9700 . ?
C18 H18B 0.9700 . ?
C19 C20 1.454(6) . ?
C19 H19A 0.9700 . ?
C19 H19B 0.9700 . ?
C20 H20A 0.9600 . ?
C20 H20B 0.9600 . ?
C20 H20C 0.9600 . ?
C21 C22 1.391(5) . ?
C21 C26 1.399(5) . ?
C21 B1 1.650(5) . ?
C22 C23 1.380(5) . ?
C22 H22 0.9300 . ?
C23 C24 1.361(6) . ?
C23 H23 0.9300 . ?
C24 C25 1.374(6) . ?
C24 H24 0.9300 . ?
C25 C26 1.381(5) . ?
C25 H25 0.9300 . ?
C26 H26 0.9300 . ?
C27 C28 1.383(5) . ?
C27 C32 1.398(5) . ?
C27 B1 1.654(6) . ?
C28 C29 1.396(5) . ?
C28 H28 0.9300 . ?
C29 C30 1.361(6) . ?
C29 H29 0.9300 . ?
C30 C31 1.368(6) . ?
C30 H30 0.9300 . ?
C31 C32 1.385(6) . ?
C31 H31 0.9300 . ?
C32 H32 0.9300 . ?
C33 C34 1.392(4) . ?
C33 C38 1.396(5) . ?
C33 B1 1.650(6) . ?
C34 C35 1.380(5) . ?
C34 H34 0.9300 . ?
C35 C36 1.384(5) . ?
C35 H35 0.9300 . ?
C36 C37 1.377(5) . ?
C36 H36 0.9300 . ?
C37 C38 1.388(5) . ?
C37 H37 0.9300 . ?
C38 H38 0.9300 . ?
C39 C40 1.379(6) . ?
C39 C44 1.401(6) . ?
C39 B1 1.660(6) . ?
C40 C41 1.413(6) . ?
C40 H40 0.9300 . ?
C41 C42 1.349(7) . ?
C41 H41 0.9300 . ?
C42 C43 1.380(8) . ?
C42 H42 0.9300 . ?
C43 C44 1.377(7) . ?
C43 H43 0.9300 . ?
C44 H44 0.9300 . ?
O3 C45 1.429(11) . ?
O3 C48 1.442(14) . ?
C45 C46 1.489(11) . ?
C45 H45A 0.9700 . ?
C45 H45B 0.9700 . ?
C46 C47 1.483(12) . ?
C46 H46A 0.9700 . ?
C46 H46B 0.9700 . ?
C47 C48 1.433(10) . ?
C47 H47A 0.9700 . ?
C47 H47B 0.9700 . ?
C48 H48A 0.9700 . ?
C48 H48B 0.9700 . ?
O3A C48A 1.407(18) . ?
O3A C45A 1.427(14) . ?
C45A C46A 1.494(13) . ?
C45A H45C 0.9700 . ?
C45A H45D 0.9700 . ?
C46A C47A 1.458(13) . ?
C46A H46C 0.9700 . ?
C46A H46D 0.9700 . ?
C47A C48A 1.443(12) . ?
C47A H47C 0.9700 . ?
C47A H47D 0.9700 . ?
C48A H48C 0.9700 . ?
C48A H48D 0.9700 . ?
O1 N1 1.2013(10) . ?
O2 N1 1.2015(10) . ?
O1A N1A 1.3001(10) . ?
O2A N1A 1.3001(10) . ?
 
loop_
 _geom_angle_atom_site_label_1
 _geom_angle_atom_site_label_2
 _geom_angle_atom_site_label_3
 _geom_angle
 _geom_angle_site_symmetry_1
 _geom_angle_site_symmetry_3
 _geom_angle_publ_flag
O1A Pd1 N3 170.8(4) . . ?
N3 Pd1 N1 179.12(10) . . ?
O1A Pd1 N2 94.32(11) . . ?
N3 Pd1 N2 85.04(11) . . ?
N1 Pd1 N2 95.63(9) . . ?
O1A Pd1 N4 93.82(10) . . ?
N3 Pd1 N4 85.14(10) . . ?
N1 Pd1 N4 94.28(9) . . ?
N2 Pd1 N4 166.21(11) . . ?
C9 N2 C1 110.8(3) . . ?
C9 N2 C5 109.3(3) . . ?
C1 N2 C5 110.4(3) . . ?
C9 N2 Pd1 115.3(2) . . ?
C1 N2 Pd1 105.7(2) . . ?
C5 N2 Pd1 105.2(2) . . ?
C2 N3 C3 116.5(3) . . ?
C2 N3 Pd1 107.9(2) . . ?
C3 N3 Pd1 107.69(19) . . ?
C2 N3 H3 108.2 . . ?
C3 N3 H3 108.2 . . ?
Pd1 N3 H3 108.2 . . ?
C17 N4 C4 109.8(3) . . ?
C17 N4 C13 110.3(3) . . ?
C4 N4 C13 110.7(3) . . ?
C17 N4 Pd1 115.7(2) . . ?
C4 N4 Pd1 105.44(19) . . ?
C13 N4 Pd1 104.74(19) . . ?
N2 C1 C2 110.2(3) . . ?
N2 C1 H1A 109.6 . . ?
C2 C1 H1A 109.6 . . ?
N2 C1 H1B 109.6 . . ?
C2 C1 H1B 109.6 . . ?
H1A C1 H1B 108.1 . . ?
N3 C2 C1 106.4(3) . . ?
N3 C2 H2A 110.4 . . ?
C1 C2 H2A 110.4 . . ?
N3 C2 H2B 110.4 . . ?
C1 C2 H2B 110.4 . . ?
H2A C2 H2B 108.6 . . ?
N3 C3 C4 106.7(3) . . ?
N3 C3 H3A 110.4 . . ?
C4 C3 H3A 110.4 . . ?
N3 C3 H3B 110.4 . . ?
C4 C3 H3B 110.4 . . ?
H3A C3 H3B 108.6 . . ?
C3 C4 N4 111.1(3) . . ?
C3 C4 H4A 109.4 . . ?
N4 C4 H4A 109.4 . . ?
C3 C4 H4B 109.4 . . ?
N4 C4 H4B 109.4 . . ?
H4A C4 H4B 108.0 . . ?
N2 C5 C6 117.3(3) . . ?
N2 C5 H5A 108.0 . . ?
C6 C5 H5A 108.0 . . ?
N2 C5 H5B 108.0 . . ?
C6 C5 H5B 108.0 . . ?
H5A C5 H5B 107.2 . . ?
C7 C6 C5 111.5(4) . . ?
C7 C6 H6A 109.3 . . ?
C5 C6 H6A 109.3 . . ?
C7 C6 H6B 109.3 . . ?
C5 C6 H6B 109.3 . . ?
H6A C6 H6B 108.0 . . ?
C8 C7 C6 111.8(5) . . ?
C8 C7 H7A 109.3 . . ?
C6 C7 H7A 109.3 . . ?
C8 C7 H7B 109.3 . . ?
C6 C7 H7B 109.3 . . ?
H7A C7 H7B 107.9 . . ?
C7 C8 H8A 109.5 . . ?
C7 C8 H8B 109.5 . . ?
H8A C8 H8B 109.5 . . ?
C7 C8 H8C 109.5 . . ?
H8A C8 H8C 109.5 . . ?
H8B C8 H8C 109.5 . . ?
C10 C9 N2 114.5(3) . . ?
C10 C9 H9A 108.6 . . ?
N2 C9 H9A 108.6 . . ?
C10 C9 H9B 108.6 . . ?
N2 C9 H9B 108.6 . . ?
H9A C9 H9B 107.6 . . ?
C9 C10 C11 111.3(3) . . ?
C9 C10 H10A 109.4 . . ?
C11 C10 H10A 109.4 . . ?
C9 C10 H10B 109.4 . . ?
C11 C10 H10B 109.4 . . ?
H10A C10 H10B 108.0 . . ?
C12 C11 C10 113.3(4) . . ?
C12 C11 H11A 108.9 . . ?
C10 C11 H11A 108.9 . . ?
C12 C11 H11B 108.9 . . ?
C10 C11 H11B 108.9 . . ?
H11A C11 H11B 107.7 . . ?
C11 C12 H12A 109.5 . . ?
C11 C12 H12B 109.5 . . ?
H12A C12 H12B 109.5 . . ?
C11 C12 H12C 109.5 . . ?
H12A C12 H12C 109.5 . . ?
H12B C12 H12C 109.5 . . ?
C14 C13 N4 117.3(3) . . ?
C14 C13 H13A 108.0 . . ?
N4 C13 H13A 108.0 . . ?
C14 C13 H13B 108.0 . . ?
N4 C13 H13B 108.0 . . ?
H13A C13 H13B 107.2 . . ?
C15 C14 C13 111.0(3) . . ?
C15 C14 H14A 109.4 . . ?
C13 C14 H14A 109.4 . . ?
C15 C14 H14B 109.4 . . ?
C13 C14 H14B 109.4 . . ?
H14A C14 H14B 108.0 . . ?
C16 C15 C14 114.2(3) . . ?
C16 C15 H15A 108.7 . . ?
C14 C15 H15A 108.7 . . ?
C16 C15 H15B 108.7 . . ?
C14 C15 H15B 108.7 . . ?
H15A C15 H15B 107.6 . . ?
C15 C16 H16A 109.5 . . ?
C15 C16 H16B 109.5 . . ?
H16A C16 H16B 109.5 . . ?
C15 C16 H16C 109.5 . . ?
H16A C16 H16C 109.5 . . ?
H16B C16 H16C 109.5 . . ?
C18 C17 N4 114.8(3) . . ?
C18 C17 H17A 108.6 . . ?
N4 C17 H17A 108.6 . . ?
C18 C17 H17B 108.6 . . ?
N4 C17 H17B 108.6 . . ?
H17A C17 H17B 107.5 . . ?
C17 C18 C19 111.3(4) . . ?
C17 C18 H18A 109.4 . . ?
C19 C18 H18A 109.4 . . ?
C17 C18 H18B 109.4 . . ?
C19 C18 H18B 109.4 . . ?
H18A C18 H18B 108.0 . . ?
C20 C19 C18 115.9(5) . . ?
C20 C19 H19A 108.3 . . ?
C18 C19 H19A 108.3 . . ?
C20 C19 H19B 108.3 . . ?
C18 C19 H19B 108.3 . . ?
H19A C19 H19B 107.4 . . ?
C19 C20 H20A 109.5 . . ?
C19 C20 H20B 109.5 . . ?
H20A C20 H20B 109.5 . . ?
C19 C20 H20C 109.5 . . ?
H20A C20 H20C 109.5 . . ?
H20B C20 H20C 109.5 . . ?
C22 C21 C26 114.7(3) . . ?
C22 C21 B1 123.6(3) . . ?
C26 C21 B1 121.6(3) . . ?
C23 C22 C21 122.6(4) . . ?
C23 C22 H22 118.7 . . ?
C21 C22 H22 118.7 . . ?
C24 C23 C22 121.0(5) . . ?
C24 C23 H23 119.5 . . ?
C22 C23 H23 119.5 . . ?
C23 C24 C25 118.7(4) . . ?
C23 C24 H24 120.6 . . ?
C25 C24 H24 120.6 . . ?
C24 C25 C26 120.1(4) . . ?
C24 C25 H25 120.0 . . ?
C26 C25 H25 120.0 . . ?
C25 C26 C21 122.9(4) . . ?
C25 C26 H26 118.6 . . ?
C21 C26 H26 118.6 . . ?
C28 C27 C32 114.4(4) . . ?
C28 C27 B1 124.6(3) . . ?
C32 C27 B1 121.0(3) . . ?
C27 C28 C29 123.2(4) . . ?
C27 C28 H28 118.4 . . ?
C29 C28 H28 118.4 . . ?
C30 C29 C28 120.2(4) . . ?
C30 C29 H29 119.9 . . ?
C28 C29 H29 119.9 . . ?
C29 C30 C31 118.8(4) . . ?
C29 C30 H30 120.6 . . ?
C31 C30 H30 120.6 . . ?
C30 C31 C32 120.6(4) . . ?
C30 C31 H31 119.7 . . ?
C32 C31 H31 119.7 . . ?
C31 C32 C27 122.8(4) . . ?
C31 C32 H32 118.6 . . ?
C27 C32 H32 118.6 . . ?
C34 C33 C38 114.5(3) . . ?
C34 C33 B1 123.7(3) . . ?
C38 C33 B1 121.8(3) . . ?
C35 C34 C33 123.5(3) . . ?
C35 C34 H34 118.2 . . ?
C33 C34 H34 118.2 . . ?
C34 C35 C36 120.3(4) . . ?
C34 C35 H35 119.9 . . ?
C36 C35 H35 119.9 . . ?
C37 C36 C35 118.3(4) . . ?
C37 C36 H36 120.8 . . ?
C35 C36 H36 120.8 . . ?
C36 C37 C38 120.3(4) . . ?
C36 C37 H37 119.8 . . ?
C38 C37 H37 119.8 . . ?
C37 C38 C33 123.1(4) . . ?
C37 C38 H38 118.4 . . ?
C33 C38 H38 118.4 . . ?
C40 C39 C44 114.3(4) . . ?
C40 C39 B1 122.9(4) . . ?
C44 C39 B1 122.7(4) . . ?
C39 C40 C41 123.1(5) . . ?
C39 C40 H40 118.4 . . ?
C41 C40 H40 118.4 . . ?
C42 C41 C40 119.8(6) . . ?
C42 C41 H41 120.1 . . ?
C40 C41 H41 120.1 . . ?
C41 C42 C43 119.5(6) . . ?
C41 C42 H42 120.3 . . ?
C43 C42 H42 120.3 . . ?
C44 C43 C42 119.8(6) . . ?
C44 C43 H43 120.1 . . ?
C42 C43 H43 120.1 . . ?
C43 C44 C39 123.5(6) . . ?
C43 C44 H44 118.2 . . ?
C39 C44 H44 118.2 . . ?
C21 B1 C33 110.1(3) . . ?
C21 B1 C27 108.2(3) . . ?
C33 B1 C27 110.8(3) . . ?
C21 B1 C39 109.0(3) . . ?
C33 B1 C39 108.3(3) . . ?
C27 B1 C39 110.5(3) . . ?
C45 O3 C48 109.6(11) . . ?
O3 C45 C46 108.0(10) . . ?
O3 C45 H45A 110.1 . . ?
C46 C45 H45A 110.1 . . ?
O3 C45 H45B 110.1 . . ?
C46 C45 H45B 110.1 . . ?
H45A C45 H45B 108.4 . . ?
C47 C46 C45 105.1(8) . . ?
C47 C46 H46A 110.7 . . ?
C45 C46 H46A 110.7 . . ?
C47 C46 H46B 110.7 . . ?
C45 C46 H46B 110.7 . . ?
H46A C46 H46B 108.8 . . ?
C48 C47 C46 109.3(8) . . ?
C48 C47 H47A 109.8 . . ?
C46 C47 H47A 109.8 . . ?
C48 C47 H47B 109.8 . . ?
C46 C47 H47B 109.8 . . ?
H47A C47 H47B 108.3 . . ?
C47 C48 O3 107.7(9) . . ?
C47 C48 H48A 110.2 . . ?
O3 C48 H48A 110.2 . . ?
C47 C48 H48B 110.2 . . ?
O3 C48 H48B 110.2 . . ?
H48A C48 H48B 108.5 . . ?
C48A O3A C45A 100.6(17) . . ?
O3A C45A C46A 106.1(15) . . ?
O3A C45A H45C 110.5 . . ?
C46A C45A H45C 110.5 . . ?
O3A C45A H45D 110.5 . . ?
C46A C45A H45D 110.5 . . ?
H45C C45A H45D 108.7 . . ?
C47A C46A C45A 95.6(12) . . ?
C47A C46A H46C 112.6 . . ?
C45A C46A H46C 112.6 . . ?
C47A C46A H46D 112.6 . . ?
C45A C46A H46D 112.6 . . ?
H46C C46A H46D 110.1 . . ?
C48A C47A C46A 106.8(10) . . ?
C48A C47A H47C 110.4 . . ?
C46A C47A H47C 110.4 . . ?
C48A C47A H47D 110.4 . . ?
C46A C47A H47D 110.4 . . ?
H47C C47A H47D 108.6 . . ?
O3A C48A C47A 109.0(10) . . ?
O3A C48A H48C 109.9 . . ?
C47A C48A H48C 109.9 . . ?
O3A C48A H48D 109.9 . . ?
C47A C48A H48D 109.9 . . ?
H48C C48A H48D 108.3 . . ?
O1 N1 O2 121.69(15) . . ?
O1 N1 Pd1 119.4(2) . . ?
O2 N1 Pd1 118.9(2) . . ?
N1A O1A Pd1 127.1(11) . . ?
O1A N1A O2A 107.72(12) . . ?
 
loop_
 _geom_torsion_atom_site_label_1
 _geom_torsion_atom_site_label_2
 _geom_torsion_atom_site_label_3
 _geom_torsion_atom_site_label_4
 _geom_torsion
 _geom_torsion_site_symmetry_1
 _geom_torsion_site_symmetry_2
 _geom_torsion_site_symmetry_3
 _geom_torsion_site_symmetry_4
 _geom_torsion_publ_flag
C9 N2 C1 C2 -160.9(3) . . . . ?
C5 N2 C1 C2 78.0(4) . . . . ?
Pd1 N2 C1 C2 -35.3(3) . . . . ?
C3 N3 C2 C1 -167.3(3) . . . . ?
Pd1 N3 C2 C1 -46.0(3) . . . . ?
N2 C1 C2 N3 54.8(4) . . . . ?
C2 N3 C3 C4 167.3(3) . . . . ?
Pd1 N3 C3 C4 46.0(3) . . . . ?
N3 C3 C4 N4 -53.8(4) . . . . ?
C17 N4 C4 C3 159.0(3) . . . . ?
C13 N4 C4 C3 -79.0(3) . . . . ?
Pd1 N4 C4 C3 33.7(3) . . . . ?
C9 N2 C5 C6 -57.2(4) . . . . ?
C1 N2 C5 C6 64.9(4) . . . . ?
Pd1 N2 C5 C6 178.5(3) . . . . ?
N2 C5 C6 C7 -177.9(4) . . . . ?
C5 C6 C7 C8 -173.3(5) . . . . ?
C1 N2 C9 C10 66.7(4) . . . . ?
C5 N2 C9 C10 -171.5(3) . . . . ?
Pd1 N2 C9 C10 -53.3(4) . . . . ?
N2 C9 C10 C11 172.7(3) . . . . ?
C9 C10 C11 C12 172.2(4) . . . . ?
C17 N4 C13 C14 56.2(4) . . . . ?
C4 N4 C13 C14 -65.4(4) . . . . ?
Pd1 N4 C13 C14 -178.6(3) . . . . ?
N4 C13 C14 C15 -179.1(3) . . . . ?
C13 C14 C15 C16 179.0(4) . . . . ?
C4 N4 C17 C18 -69.2(4) . . . . ?
C13 N4 C17 C18 168.6(3) . . . . ?
Pd1 N4 C17 C18 49.9(4) . . . . ?
N4 C17 C18 C19 -179.2(4) . . . . ?
C17 C18 C19 C20 -174.8(5) . . . . ?
C26 C21 C22 C23 2.7(6) . . . . ?
B1 C21 C22 C23 -173.3(4) . . . . ?
C21 C22 C23 C24 -0.3(7) . . . . ?
C22 C23 C24 C25 -1.8(7) . . . . ?
C23 C24 C25 C26 1.3(6) . . . . ?
C24 C25 C26 C21 1.3(6) . . . . ?
C22 C21 C26 C25 -3.2(5) . . . . ?
B1 C21 C26 C25 172.8(3) . . . . ?
C32 C27 C28 C29 -1.9(6) . . . . ?
B1 C27 C28 C29 178.0(4) . . . . ?
C27 C28 C29 C30 0.9(7) . . . . ?
C28 C29 C30 C31 0.5(7) . . . . ?
C29 C30 C31 C32 -0.8(8) . . . . ?
C30 C31 C32 C27 -0.2(7) . . . . ?
C28 C27 C32 C31 1.5(6) . . . . ?
B1 C27 C32 C31 -178.3(4) . . . . ?
C38 C33 C34 C35 0.0(5) . . . . ?
B1 C33 C34 C35 -177.2(4) . . . . ?
C33 C34 C35 C36 -0.2(6) . . . . ?
C34 C35 C36 C37 0.4(6) . . . . ?
C35 C36 C37 C38 -0.3(7) . . . . ?
C36 C37 C38 C33 0.1(7) . . . . ?
C34 C33 C38 C37 0.1(6) . . . . ?
B1 C33 C38 C37 177.3(4) . . . . ?
C44 C39 C40 C41 -1.6(6) . . . . ?
B1 C39 C40 C41 174.8(4) . . . . ?
C39 C40 C41 C42 2.1(7) . . . . ?
C40 C41 C42 C43 -1.5(8) . . . . ?
C41 C42 C43 C44 0.6(10) . . . . ?
C42 C43 C44 C39 -0.2(10) . . . . ?
C40 C39 C44 C43 0.7(8) . . . . ?
B1 C39 C44 C43 -175.7(5) . . . . ?
C22 C21 B1 C33 -138.7(4) . . . . ?
C26 C21 B1 C33 45.6(5) . . . . ?
C22 C21 B1 C27 100.2(4) . . . . ?
C26 C21 B1 C27 -75.5(4) . . . . ?
C22 C21 B1 C39 -20.0(5) . . . . ?
C26 C21 B1 C39 164.3(3) . . . . ?
C34 C33 B1 C21 -148.8(3) . . . . ?
C38 C33 B1 C21 34.2(5) . . . . ?
C34 C33 B1 C27 -29.2(5) . . . . ?
C38 C33 B1 C27 153.8(4) . . . . ?
C34 C33 B1 C39 92.2(4) . . . . ?
C38 C33 B1 C39 -84.8(4) . . . . ?
C28 C27 B1 C21 13.5(5) . . . . ?
C32 C27 B1 C21 -166.7(4) . . . . ?
C28 C27 B1 C33 -107.2(4) . . . . ?
C32 C27 B1 C33 72.6(4) . . . . ?
C28 C27 B1 C39 132.7(4) . . . . ?
C32 C27 B1 C39 -47.4(5) . . . . ?
C40 C39 B1 C21 -82.1(4) . . . . ?
C44 C39 B1 C21 94.0(5) . . . . ?
C40 C39 B1 C33 37.6(5) . . . . ?
C44 C39 B1 C33 -146.3(4) . . . . ?
C40 C39 B1 C27 159.2(3) . . . . ?
C44 C39 B1 C27 -24.7(5) . . . . ?
C48 O3 C45 C46 6(4) . . . . ?
O3 C45 C46 C47 -6(3) . . . . ?
C45 C46 C47 C48 4.1(18) . . . . ?
C46 C47 C48 O3 -1(3) . . . . ?
C45 O3 C48 C47 -3(4) . . . . ?
C48A O3A C45A C46A 42(4) . . . . ?
O3A C45A C46A C47A -46(3) . . . . ?
C45A C46A C47A C48A 33(2) . . . . ?
C45A O3A C48A C47A -19(4) . . . . ?
C46A C47A C48A O3A -10(4) . . . . ?
Pd1 O1A N1A O2A 0.00(3) . . . . ?
 
_refine_diff_density_max    0.420
_refine_diff_density_min   -0.370
_refine_diff_density_rms    0.066

_shelx_res_file
;
TITL shelxt in P 1 21/n 1
    71b_pdno2_tr_270k_100s_01_excit.res
    created by SHELXL-2018/3 at 10:10:50 on 30-Mar-2020
CELL 0.534 11.6899 13.5966 30.251 90 93.57 90
ZERR 4 0.000467 0.000517 0.001228 0 0.00355 0
LATT 1
SYMM 0.5-X,0.5+Y,0.5-Z
SFAC C H B N O Pd
DISP B 0 0 4.561
DISP C 0.001 0.001 6.94
DISP H -0 0 0.611
DISP N 0.003 0.002 10.693
DISP O 0.005 0.003 16.398
DISP Pd -2.504 0.615 1934.604
UNIT 192 292 4 16 12 4
DFIX 1.2 0.001 N1 O1 N1 O2
DFIX 1.3 0.001 O1A N1A N1A O2A
DANG 2.1 0.001 O1 O2 O1A O2A
FLAT 0.001 Pd1 O1 O2 N1 O1A O2A N1A
RIGU 0.001 0.002
EADP O3 O3A
EADP C45 C45A C48 C48A
EADP C46 C46A C47 C47A
EADP O1 O1A O2 O2A
EADP N1 N1A

L.S. 20
PLAN  5
SIZE 0.1 0.1 0.05
TEMP -3
BOND $H
list 4
CONF
fmap 2
acta
SHEL 999 0.8
OMIT -6 12 5
OMIT -1 2 3
OMIT 5 2 4
REM <olex2.extras>
REM <HklSrc "%.\\71b_PdNO2_TR_270K_100S_01_excit.hkl">
REM </olex2.extras>

WGHT    0.042400
FVAR       0.22915   0.55838   0.94588
PD1   6    0.339986    0.775087    0.346480    11.00000    0.04502    0.05133 =
         0.04265    0.00108   -0.00070   -0.00188
N2    4    0.346796    0.927579    0.337559    11.00000    0.05576    0.05836 =
         0.05288    0.00697   -0.00061    0.00183
N3    4    0.454528    0.798732    0.398229    11.00000    0.04572    0.05128 =
         0.04130   -0.00349    0.00073   -0.00557
AFIX  13
H3    2    0.531583    0.788330    0.388066    11.00000   -1.20000
AFIX   0
N4    4    0.330802    0.631426    0.371473    11.00000    0.04315    0.05121 =
         0.05229   -0.00383   -0.00042   -0.00221
C1    1    0.441835    0.963510    0.369627    11.00000    0.07366    0.05746 =
         0.06006    0.00150   -0.00920   -0.00669
AFIX  23
H1A   2    0.429493    1.032240    0.376488    11.00000   -1.20000
H1B   2    0.514749    0.957925    0.356182    11.00000   -1.20000
AFIX   0
C2    1    0.444887    0.903406    0.411791    11.00000    0.07398    0.05328 =
         0.05372   -0.00564   -0.00824    0.00041
AFIX  23
H2A   2    0.510118    0.922128    0.431372    11.00000   -1.20000
H2B   2    0.375437    0.913642    0.427136    11.00000   -1.20000
AFIX   0
C3    1    0.433929    0.723361    0.432684    11.00000    0.05254    0.05805 =
         0.04222    0.00321    0.00012   -0.00197
AFIX  23
H3A   2    0.364783    0.738765    0.447423    11.00000   -1.20000
H3B   2    0.497859    0.721341    0.454702    11.00000   -1.20000
AFIX   0
C4    1    0.421443    0.626255    0.409169    11.00000    0.04750    0.05731 =
         0.04994    0.00274   -0.00180   -0.00112
AFIX  23
H4A   2    0.400840    0.575983    0.429991    11.00000   -1.20000
H4B   2    0.494181    0.607970    0.397742    11.00000   -1.20000
AFIX   0
C5    1    0.231817    0.965675    0.350826    11.00000    0.06418    0.06493 =
         0.06394   -0.00183    0.00268    0.00925
AFIX  23
H5A   2    0.221490    0.944084    0.380878    11.00000   -1.20000
H5B   2    0.172378    0.934599    0.331858    11.00000   -1.20000
AFIX   0
C6    1    0.212414    1.076649    0.348877    11.00000    0.09623    0.06680 =
         0.10235    0.00067    0.00011    0.01980
AFIX  23
H6A   2    0.271770    1.109301    0.367297    11.00000   -1.20000
H6B   2    0.217984    1.099248    0.318673    11.00000   -1.20000
AFIX   0
C7    1    0.095733    1.104251    0.364608    11.00000    0.09455    0.09772 =
         0.15246   -0.02994   -0.00729    0.03737
AFIX  23
H7A   2    0.037065    1.065614    0.348548    11.00000   -1.20000
H7B   2    0.093505    1.088608    0.395828    11.00000   -1.20000
AFIX   0
C8    1    0.070435    1.210950    0.357832    11.00000    0.15623    0.10200 =
         0.26635   -0.03742   -0.03988    0.05508
AFIX 137
H8A   2    0.040645    1.221604    0.327924    11.00000   -1.50000
H8B   2    0.139575    1.248304    0.363254    11.00000   -1.50000
H8C   2    0.014808    1.231588    0.377959    11.00000   -1.50000
AFIX   0
C9    1    0.365900    0.960771    0.291256    11.00000    0.06507    0.06040 =
         0.05603    0.01190    0.00176   -0.00144
AFIX  23
H9A   2    0.298287    0.944940    0.272380    11.00000   -1.20000
H9B   2    0.374510    1.031728    0.291291    11.00000   -1.20000
AFIX   0
C10   1    0.468233    0.916023    0.271717    11.00000    0.06373    0.08460 =
         0.06266    0.00675    0.00401   -0.00193
AFIX  23
H10A  2    0.465012    0.845051    0.274651    11.00000   -1.20000
H10B  2    0.537391    0.938924    0.287899    11.00000   -1.20000
AFIX   0
C11   1    0.472987    0.943149    0.222678    11.00000    0.09745    0.11198 =
         0.06670    0.00931    0.01841   -0.00606
AFIX  23
H11A  2    0.408654    0.912750    0.206101    11.00000   -1.20000
H11B  2    0.464971    1.013855    0.219538    11.00000   -1.20000
AFIX   0
C12   1    0.580798    0.911916    0.203317    11.00000    0.10843    0.19032 =
         0.09656   -0.00451    0.03907   -0.00427
AFIX 137
H12A  2    0.577934    0.929314    0.172512    11.00000   -1.50000
H12B  2    0.589492    0.841984    0.206331    11.00000   -1.50000
H12C  2    0.644690    0.944254    0.218589    11.00000   -1.50000
AFIX   0
C13   1    0.212013    0.623925    0.388643    11.00000    0.04364    0.06016 =
         0.06576    0.00508    0.00122   -0.00372
AFIX  23
H13A  2    0.204016    0.676092    0.410104    11.00000   -1.20000
H13B  2    0.156557    0.636462    0.364093    11.00000   -1.20000
AFIX   0
C14   1    0.180234    0.527798    0.410030    11.00000    0.05893    0.06523 =
         0.08214    0.01195    0.01227   -0.00416
AFIX  23
H14A  2    0.187090    0.474496    0.389047    11.00000   -1.20000
H14B  2    0.232935    0.514975    0.435418    11.00000   -1.20000
AFIX   0
C15   1    0.058829    0.531191    0.424784    11.00000    0.06111    0.08339 =
         0.09777    0.00505    0.02181   -0.00992
AFIX  23
H15A  2    0.053099    0.584491    0.445845    11.00000   -1.20000
H15B  2    0.007164    0.545911    0.399306    11.00000   -1.20000
AFIX   0
C16   1    0.020030    0.437386    0.445777    11.00000    0.06722    0.08728 =
         0.11323    0.00962    0.02565   -0.01191
AFIX 137
H16A  2    0.018418    0.385291    0.424326    11.00000   -1.50000
H16B  2   -0.055344    0.446477    0.456017    11.00000   -1.50000
H16C  2    0.072303    0.420641    0.470358    11.00000   -1.50000
AFIX   0
C17   1    0.349174    0.550686    0.339053    11.00000    0.06257    0.05081 =
         0.06076   -0.00818   -0.00070   -0.00115
AFIX  23
H17A  2    0.354484    0.488773    0.354980    11.00000   -1.20000
H17B  2    0.282584    0.547102    0.318320    11.00000   -1.20000
AFIX   0
C18   1    0.453621    0.562076    0.313428    11.00000    0.06912    0.08617 =
         0.06330   -0.01132    0.00918    0.00709
AFIX  23
H18A  2    0.521070    0.563980    0.333778    11.00000   -1.20000
H18B  2    0.449383    0.623848    0.297368    11.00000   -1.20000
AFIX   0
C19   1    0.464874    0.477276    0.280671    11.00000    0.11965    0.11564 =
         0.11624   -0.04494    0.04552   -0.00370
AFIX  23
H19A  2    0.460522    0.415836    0.296777    11.00000   -1.20000
H19B  2    0.399704    0.479485    0.259218    11.00000   -1.20000
AFIX   0
C20   1    0.568941    0.476340    0.256760    11.00000    0.14598    0.15963 =
         0.13202   -0.03119    0.06801    0.01126
AFIX 137
H20A  2    0.570813    0.417798    0.239078    11.00000   -1.50000
H20B  2    0.634501    0.477536    0.277506    11.00000   -1.50000
H20C  2    0.570239    0.533067    0.237903    11.00000   -1.50000
AFIX   0

C21   1    0.656270    0.373981    0.427135    11.00000    0.04749    0.05236 =
         0.05105    0.00595   -0.00368   -0.00061
C22   1    0.708383    0.423983    0.393665    11.00000    0.05946    0.06696 =
         0.06944    0.01252    0.00919   -0.00642
AFIX  43
H22   2    0.724249    0.389896    0.368106    11.00000   -1.20000
AFIX   0
C23   1    0.737444    0.522190    0.396919    11.00000    0.06437    0.06512 =
         0.12579    0.02298    0.02112   -0.00626
AFIX  43
H23   2    0.772536    0.552445    0.373742    11.00000   -1.20000
AFIX   0
C24   1    0.715519    0.575463    0.433549    11.00000    0.05791    0.05274 =
         0.12516    0.01385   -0.01195   -0.00075
AFIX  43
H24   2    0.737179    0.641161    0.435918    11.00000   -1.20000
AFIX   0
C25   1    0.660774    0.530302    0.466951    11.00000    0.06782    0.05448 =
         0.08699   -0.00199   -0.02078    0.00455
AFIX  43
H25   2    0.643700    0.565856    0.491964    11.00000   -1.20000
AFIX   0
C26   1    0.631077    0.432175    0.463421    11.00000    0.06615    0.05352 =
         0.05542    0.00278   -0.00081    0.00221
AFIX  43
H26   2    0.592655    0.403522    0.486154    11.00000   -1.20000
AFIX   0
C27   1    0.734505    0.201349    0.458857    11.00000    0.04729    0.04922 =
         0.06085    0.00214    0.01205    0.00194
C28   1    0.808434    0.250985    0.488554    11.00000    0.05514    0.05695 =
         0.07257   -0.00123   -0.00157    0.00837
AFIX  43
H28   2    0.802854    0.319116    0.490079    11.00000   -1.20000
AFIX   0
C29   1    0.891038    0.203844    0.516358    11.00000    0.06432    0.08680 =
         0.08997   -0.00370   -0.01560    0.01781
AFIX  43
H29   2    0.938014    0.240510    0.536070    11.00000   -1.20000
AFIX   0
C30   1    0.902974    0.104387    0.514683    11.00000    0.06286    0.08548 =
         0.10996    0.01635   -0.00180    0.02250
AFIX  43
H30   2    0.957408    0.072477    0.533275    11.00000   -1.20000
AFIX   0
C31   1    0.833450    0.052168    0.485153    11.00000    0.06084    0.06098 =
         0.13735    0.01256    0.00489    0.01276
AFIX  43
H31   2    0.841355   -0.015755    0.483384    11.00000   -1.20000
AFIX   0
C32   1    0.751380    0.099616    0.457865    11.00000    0.05546    0.05006 =
         0.11927   -0.00318    0.00054    0.00215
AFIX  43
H32   2    0.705579    0.062198    0.438049    11.00000   -1.20000
AFIX   0
C33   1    0.505130    0.230374    0.444087    11.00000    0.05083    0.04786 =
         0.05061   -0.00081   -0.00156   -0.00155
C34   1    0.478948    0.144961    0.466734    11.00000    0.05002    0.05090 =
         0.05727    0.00390   -0.00314   -0.00133
AFIX  43
H34   2    0.537525    0.100099    0.473450    11.00000   -1.20000
AFIX   0
C35   1    0.370750    0.123294    0.479750    11.00000    0.05635    0.06760 =
         0.06653    0.00957    0.00247   -0.00645
AFIX  43
H35   2    0.358068    0.064965    0.494739    11.00000   -1.20000
AFIX   0
C36   1    0.280990    0.188035    0.470588    11.00000    0.05201    0.06694 =
         0.08626   -0.00049    0.00624   -0.00484
AFIX  43
H36   2    0.207883    0.174206    0.479387    11.00000   -1.20000
AFIX   0
C37   1    0.302700    0.273408    0.448121    11.00000    0.05413    0.06009 =
         0.11897    0.00729    0.00761    0.00596
AFIX  43
H37   2    0.243642    0.317847    0.441470    11.00000   -1.20000
AFIX   0
C38   1    0.412313    0.293507    0.435339    11.00000    0.05688    0.05104 =
         0.10038    0.01358    0.00233    0.00232
AFIX  43
H38   2    0.424466    0.351786    0.420235    11.00000   -1.20000
AFIX   0
C39   1    0.636766    0.213561    0.374948    11.00000    0.07589    0.06259 =
         0.05194    0.00029    0.01022   -0.01142
C40   1    0.544349    0.219836    0.344447    11.00000    0.09776    0.06690 =
         0.06422    0.00593   -0.00890   -0.02066
AFIX  43
H40   2    0.475142    0.243152    0.353864    11.00000   -1.20000
AFIX   0
C41   1    0.549828    0.192518    0.299567    11.00000    0.14828    0.07291 =
         0.06186    0.00767   -0.00777   -0.03171
AFIX  43
H41   2    0.485947    0.200021    0.279955    11.00000   -1.20000
AFIX   0
C42   1    0.648039    0.155506    0.285249    11.00000    0.18208    0.10214 =
         0.07092   -0.01135    0.02016   -0.02036
AFIX  43
H42   2    0.651739    0.135977    0.255909    11.00000   -1.20000
AFIX   0
C43   1    0.742966    0.146856    0.314486    11.00000    0.16272    0.16723 =
         0.08383   -0.03749    0.03132    0.02680
AFIX  43
H43   2    0.811226    0.121963    0.304865    11.00000   -1.20000
AFIX   0
C44   1    0.736253    0.175207    0.357943    11.00000    0.09695    0.15280 =
         0.07593   -0.02548    0.02155    0.01201
AFIX  43
H44   2    0.801263    0.168542    0.377043    11.00000   -1.20000
AFIX   0
B1    3    0.633042    0.254312    0.426548    11.00000    0.05379    0.05102 =
         0.05350    0.00047    0.00500   -0.00063

PART 1
O3    5    0.685784    0.807904    0.364266    21.00000    0.07197    0.09851 =
         0.10372   -0.01368    0.01705   -0.00839
C45   1    0.727814    0.757497    0.327136    21.00000    0.08124    0.09401 =
         0.10028   -0.01125    0.01290   -0.00465
AFIX  23
H45A  2    0.704683    0.791917    0.299948    21.00000   -1.20000
H45B  2    0.696835    0.691336    0.325326    21.00000   -1.20000
AFIX   0
C46   1    0.855128    0.753955    0.333199    21.00000    0.07779    0.11881 =
         0.13600   -0.02069    0.01734   -0.00907
AFIX  23
H46A  2    0.881497    0.686827    0.337632    21.00000   -1.20000
H46B  2    0.889850    0.781049    0.307567    21.00000   -1.20000
AFIX   0
C47   1    0.884290    0.814428    0.373128    21.00000    0.07779    0.11881 =
         0.13600   -0.02069    0.01734   -0.00907
AFIX  23
H47A  2    0.929955    0.776034    0.394725    21.00000   -1.20000
H47B  2    0.928889    0.871194    0.365183    21.00000   -1.20000
AFIX   0
C48   1    0.780763    0.846035    0.391778    21.00000    0.08124    0.09401 =
         0.10028   -0.01125    0.01290   -0.00465
AFIX  23
H48A  2    0.777569    0.917294    0.392623    21.00000   -1.20000
H48B  2    0.777817    0.821383    0.421776    21.00000   -1.20000
AFIX   0
SAME 0.02 0.04 O3 > C48
PART 0
PART 2
O3A   5    0.679244    0.801727    0.363008   -21.00000    0.07197    0.09851 =
         0.10372   -0.01368    0.01705   -0.00839
C45A  1    0.740983    0.779247    0.325034   -21.00000    0.08124    0.09401 =
         0.10028   -0.01125    0.01290   -0.00465
AFIX  23
H45C  2    0.727044    0.828896    0.302310   -21.00000   -1.20000
H45D  2    0.717645    0.715787    0.312914   -21.00000   -1.20000
AFIX   0
C46A  1    0.864814    0.777639    0.340608   -21.00000    0.07779    0.11881 =
         0.13600   -0.02069    0.01734   -0.00907
AFIX  23
H46C  2    0.884531    0.721195    0.359158   -21.00000   -1.20000
H46D  2    0.915325    0.781355    0.316409   -21.00000   -1.20000
AFIX   0
C47A  1    0.861885    0.868978    0.365754   -21.00000    0.07779    0.11881 =
         0.13600   -0.02069    0.01734   -0.00907
AFIX  23
H47C  2    0.920683    0.868519    0.389837   -21.00000   -1.20000
H47D  2    0.875051    0.924806    0.346763   -21.00000   -1.20000
AFIX   0
C48A  1    0.749699    0.875275    0.382901   -21.00000    0.08124    0.09401 =
         0.10028   -0.01125    0.01290   -0.00465
AFIX  23
H48C  2    0.755592    0.866391    0.414777   -21.00000   -1.20000
H48D  2    0.716734    0.939561    0.376481   -21.00000   -1.20000
AFIX   0

PART 0
PART 3
O1    5    0.125362    0.760152    0.298546    31.00000    0.06770    0.19467 =
         0.07633   -0.02783   -0.00986    0.00495
O2    5    0.261506    0.723724    0.259553    31.00000    0.06770    0.19467 =
         0.07633   -0.02783   -0.00986    0.00495
N1    4    0.226025    0.749385    0.294158    31.00000    0.06502    0.07627 =
         0.06089    0.00627   -0.00915   -0.00169
PART 0
PART 4
O1A   5    0.211025    0.756650    0.303370   -31.00000    0.06770    0.19467 =
         0.07633   -0.02783   -0.00986    0.00495
O2A   5    0.322193    0.715736    0.254644   -31.00000    0.06770    0.19467 =
         0.07633   -0.02783   -0.00986    0.00495
N1A   4    0.215128    0.729188    0.262334   -31.00000    0.06502    0.07627 =
         0.06089    0.00627   -0.00915   -0.00169
HKLF 4


REM  shelxt in P 1 21/n 1
REM wR2 = 0.1372, GooF = S = 0.933, Restrained GooF = 0.937 for all data
REM R1 = 0.0568 for 5741 Fo > 4sig(Fo) and 0.0952 for all 9770 data
REM 526 parameters refined using 490 restraints

END

WGHT      0.0424      0.0000

REM Highest difference peak  0.420,  deepest hole -0.370,  1-sigma level  0.066
Q1    1   0.2125  0.6761  0.2700  11.00000  0.05    0.38
Q2    1   0.1384  0.7087  0.2889  11.00000  0.05    0.37
Q3    1   0.4731  0.7256  0.4609  11.00000  0.05    0.36
Q4    1   0.2804  0.8403  0.3466  11.00000  0.05    0.34
Q5    1   0.8558  0.8353  0.3935  11.00000  0.05    0.33
;
_shelx_res_checksum   75031

_shelx_hkl_file
;
  16  -4  -1    0.54    4.70
  16  -4  -2    0.13    6.06
  16  -4  -3   -2.08    5.57
  16  -4  -4   -3.24    6.16
  16  -4  -5    3.20    4.92
  16  -4  -6    5.38    6.92
  16  -4  -7    2.98    5.18
  16  -4  -8    2.22    5.39
  16  -5  -1    1.46    5.31
  16  -5  -2    2.08    5.92
  16  -5  -3   -3.08    5.23
  16  -5  -4   -1.88    6.63
  16  -5  -5   -1.66    5.11
  16  -5  -6    0.56    5.01
  16  -5  -7    1.27    6.65
  16  -5  -8    3.82    5.78
  16  -5  -9   -2.32    6.17
  16  -5 -10   -0.85    5.54
  16  -5 -11    0.94    5.20
  16  -5 -12    4.77    6.43
  16  -5 -13   -0.93    5.95
 -15   0   1   -1.53    4.08
 -15   0   2    0.59    4.36
 -15   0   3   22.29    7.33
 -15   0   4   -2.61    4.36
 -15   0   5    5.37    5.17
 -15   0   6   -1.29    4.69
 -15   0   7    1.98    4.47
 -15   0   8   -2.81    5.01
 -15   0   9   32.29    9.29
 -15   0  10   -3.99    5.51
 -15   0  11    1.21    4.06
 -15   0  12   -2.31    4.78
 -15   0  13    4.84    5.13
 -15   0  14    1.69    4.90
 -15   1   1   13.26    6.73
 -15  -1   1   16.25    6.39
 -15   1   2    0.62    3.46
 -15  -1   2    2.89    5.00
 -15   1   3    1.32    4.29
 -15  -1   3    1.14    4.49
 -15   1   4   -0.19    4.29
 -15  -1   4    2.87    4.18
 -15   1   5   12.14    6.20
 -15  -1   5    9.73    6.17
 -15   1   6   -0.16    3.79
 -15  -1   6   -2.79    4.54
 -15   1   7    9.06    5.56
 -15  -1   7    1.98    4.47
 -15   1   8    3.21    4.77
 -15  -1   8    2.23    5.02
 -15   1   9   -0.34    3.66
 -15  -1   9    2.08    4.28
 -15   1  10    3.57    5.11
 -15  -1  10    2.06    4.45
 -15   1  11    7.98    5.89
 -15  -1  11   13.29    6.52
 -15   1  12    0.96    3.99
 -15  -1  12    4.57    4.68
 -15   1  13   10.36    5.49
 -15  -1  13   -1.09    4.12
 -15   1  14    0.59    3.64
 -15   2   1   -0.38    3.61
  15  -2  -1   -0.43    5.11
 -15  -2   1    0.46    3.43
 -15   2   2    1.64    3.96
 -15  -2   2   -2.45    4.38
 -15   2   3   20.70    7.22
 -15  -2   3   14.85    6.37
 -15   2   4    4.23    4.70
 -15  -2   4    0.25    4.59
 -15   2   5    5.17    4.93
 -15  -2   5    6.32    5.02
 -15   2   6   -0.61    4.24
 -15  -2   6    1.12    4.16
 -15   2   7    1.74    4.42
 -15  -2   7   10.32    5.36
 -15   2   8    0.05    4.50
 -15  -2   8   -0.60    4.97
 -15   2   9    8.42    5.36
 -15  -2   9    5.24    5.24
 -15   2  10    0.18    4.44
 -15  -2  10   -0.46    4.25
 -15   2  11    3.92    4.38
 -15  -2  11   -0.20    4.43
 -15   2  12   -1.95    5.11
 -15  -2  12   -1.02    4.56
 -15   2  13    3.44    4.28
 -15  -2  13    7.64    6.21
 -15   2  14    3.67    5.22
 -15   3   1   12.06    5.73
  15  -3  -1    2.48    5.48
 -15  -3   1    7.63    5.17
 -15   3   2   -0.88    3.91
  15  -3  -2    3.98    5.67
 -15  -3   2    0.75    4.05
 -15   3   3    1.29    3.32
  15  -3  -3    0.92    5.26
 -15  -3   3   -2.05    3.93
 -15   3   4    0.13    4.14
  15  -3  -4   -2.24    5.76
 -15  -3   4   -0.12    4.47
 -15   3   5    1.46    3.69
  15  -3  -5    5.15    5.60
 -15  -3   5   10.43    5.89
 -15   3   6    0.18    4.42
  15  -3  -6    0.73    4.75
 -15  -3   6   -0.64    4.75
 -15   3   7    3.49    4.50
  15  -3  -7    0.65    4.53
 -15  -3   7    5.03    4.77
 -15   3   8    8.73    5.45
  15  -3  -8    3.18    4.49
 -15  -3   8   11.60    6.00
 -15   3   9   -1.05    4.41
  15  -3  -9    1.76    4.72
 -15  -3   9    1.09    4.35
 -15   3  10    7.02    4.95
  15  -3 -10   -0.79    6.51
 -15  -3  10    1.73    4.75
 -15   3  11   16.12    7.05
 -15  -3  11   21.12    7.19
 -15   3  12    7.94    5.48
 -15  -3  12    1.55    5.11
 -15   3  13    0.99    5.00
 -15   3  14   -0.64    4.20
 -15   4   1   -0.61    3.64
  15  -4  -1   -0.94    5.29
 -15  -4   1    5.81    4.92
 -15   4   2    6.73    4.74
  15  -4  -2   -1.08    5.36
 -15  -4   2   -0.67    4.08
 -15   4   3    8.35    5.48
  15  -4  -3    7.07    5.53
 -15  -4   3    0.50    3.97
 -15   4   4    4.34    5.24
  15  -4  -4    7.11    6.80
 -15  -4   4   13.89    6.01
 -15   4   5    4.74    4.57
  15  -4  -5    3.32    5.93
 -15  -4   5    7.38    4.91
 -15   4   6    1.15    4.93
  15  -4  -6    1.63    5.80
 -15  -4   6   -1.41    3.97
 -15   4   7    0.20    4.67
  15  -4  -7    1.16    5.51
 -15  -4   7    2.05    3.58
 -15   4   8    3.67    4.37
  15  -4  -8    4.96    5.42
 -15  -4   8    3.56    5.19
 -15   4   9    9.28    5.44
  15  -4  -9   -0.36    5.20
 -15  -4   9    3.35    4.13
 -15   4  10    7.75    5.11
  15  -4 -10   -0.50    5.04
 -15  -4  10    1.47    4.54
 -15   4  11    6.86    4.99
  15  -4 -11   -0.95    5.96
 -15  -4  11    9.86    5.75
 -15   4  12   -0.55    3.96
  15  -4 -12    1.82    4.67
 -15   4  13    3.89    4.59
  15  -4 -13    2.67    6.60
 -15   4  14   -0.26    4.33
  15  -4 -14    5.66    5.66
  15  -4 -15    3.17    5.85
 -15   5   1    6.54    5.12
  15  -5  -1   -1.93    5.53
 -15  -5   1   -0.88    4.48
 -15   5   2   -1.76    4.73
  15  -5  -2    5.93    5.41
 -15  -5   2    0.14    4.10
 -15   5   3   -0.75    4.20
  15  -5  -3    4.03    5.51
 -15  -5   3   -0.39    4.44
 -15   5   4   -2.07    4.17
  15  -5  -4   -0.73    4.30
 -15  -5   4   -3.04    4.78
 -15   5   5   -2.11    4.46
  15  -5  -5    6.31    6.22
 -15  -5   5   -0.07    4.40
 -15   5   6   11.30    5.83
  15  -5  -6    7.52    6.48
 -15  -5   6    4.84    5.98
 -15   5   7    8.74    5.08
  15  -5  -7    4.76    7.09
 -15  -5   7    9.96    5.95
 -15   5   8    3.66    3.77
  15  -5  -8   -1.17    5.10
 -15  -5   8    0.34    4.08
 -15   5   9    0.46    3.71
  15  -5  -9   -3.26    5.32
 -15  -5   9   -2.78    5.00
 -15   5  10   -1.12    4.35
  15  -5 -10   13.07    6.66
 -15   5  11    5.72    4.92
  15  -5 -11    0.17    5.46
 -15   5  12    0.32    5.02
  15  -5 -12   -0.60    5.77
 -15   5  13    0.58    4.93
  15  -5 -13   -0.72    5.49
 -15   5  14   -0.06    3.75
  15  -5 -14   -2.01    7.10
  15  -5 -15    3.68    5.53
  15  -5 -16   -0.87    5.46
  15  -5 -17    1.97    4.73
  15  -5 -18   -0.28    5.02
 -15   6   1    6.14    4.96
  15  -6  -1   -1.05    5.47
 -15  -6   1   -1.97    4.34
 -15   6   2    3.11    5.32
  15  -6  -2   -1.13    6.91
 -15  -6   2    0.75    4.10
 -15   6   3    2.39    4.58
  15  -6  -3    1.30    4.44
 -15  -6   3    1.89    4.54
 -15   6   4   14.10    6.40
  15  -6  -4   13.41    6.48
 -15  -6   4    4.94    5.70
 -15   6   5    3.82    4.31
  15  -6  -5    3.00    4.67
 -15  -6   5    5.09    4.68
 -15   6   6    5.44    5.45
  15  -6  -6    4.02    6.14
 -15  -6   6   -2.32    4.82
 -15   6   7   -1.84    4.69
  15  -6  -7    1.77    5.57
 -15  -6   7    1.83    5.30
 -15   6   8    3.81    4.89
  15  -6  -8    6.22    4.94
 -15   6   9   10.97    6.24
  15  -6  -9    2.36    5.32
 -15   6  10    5.90    5.48
  15  -6 -10   -1.44    5.02
 -15   6  11    0.38    3.64
  15  -6 -11   -1.20    4.54
 -15   6  12    0.29    5.05
  15  -6 -12   -3.06    5.70
 -15   6  13    4.89    4.72
  15  -6 -13   -1.98    5.45
  15  -6 -14    5.04    6.01
  15  -6 -15   -2.61    5.82
  15  -6 -16   -2.69    5.44
 -15   7   1    5.29    5.43
  15  -7  -1   -2.14    5.97
 -15   7   2    9.51    5.57
  15  -7  -2    5.60    6.17
 -15   7   3   -1.08    3.73
  15  -7  -3   -0.73    4.23
 -15   7   4    0.41    3.57
  15  -7  -4   -1.34    5.76
 -15   7   5   -2.48    4.31
  15  -7  -5   -2.70    4.78
 -15   7   6    8.88    5.23
  15  -7  -6    2.56    5.26
 -15   7   7    1.31    4.25
  15  -7  -7    0.94    4.83
 -15   7   8    1.93    4.70
  15  -7  -8   -2.60    4.84
 -15   7   9    1.10    4.72
  15  -7  -9   -0.99    5.43
 -15   7  10    0.84    4.58
 -15   7  11   -0.21    4.35
 -15   7  12   -1.12    4.92
 -15   7  13    6.07    4.71
 -15   8   4    8.17    5.45
 -15   8   5    1.52    4.21
 -15   8   6    1.81    4.21
 -15   8   7    7.09    4.49
 -15   8   8    1.92    4.62
 -15   8   9    3.50    4.45
 -15   8  10   10.85    6.01
 -15   8  11    2.55    4.53
 -15   8  12    1.75    4.20
 -15   8  13    3.25    5.71
 -14   0   1    0.18    4.45
 -14   0   2   15.58    6.75
 -14   0   3    1.55    4.57
 -14   0   4   20.71    7.35
 -14   0   5    0.29    4.01
 -14   0   6   19.79    6.82
 -14   0   7   -0.21    3.27
 -14   0   8    3.10    5.08
 -14   0   9    3.49    4.28
 -14   0  10    3.02    4.56
 -14   0  11    1.49    4.27
 -14   0  12    9.00    5.47
 -14   0  13    0.62    4.13
 -14   0  14   12.66    6.49
 -14   0  15    1.22    4.22
 -14   0  16   -1.49    3.90
 -14   0  17   -1.92    4.41
 -14   0  18    4.51    5.58
 -14   0  19   -1.23    5.01
 -14   0  20   -0.76    3.91
 -14   1   1   -2.06    4.15
  14  -1  -1   -2.77    5.59
 -14  -1   1    0.02    2.95
 -14   1   2   -3.33    4.83
  14  -1  -2    0.55    4.61
 -14  -1   2    1.01    3.90
 -14   1   3   -0.66    3.98
  14  -1  -3    3.07    6.25
 -14  -1   3    0.49    3.80
 -14   1   4    9.75    5.48
  14  -1  -4    9.42    6.60
 -14  -1   4    1.41    3.36
 -14   1   5    2.37    4.51
  14  -1  -5   -1.16    4.98
 -14  -1   5   -3.26    4.19
 -14   1   6   24.12    7.51
 -14  -1   6   19.52    7.15
 -14   1   7   -0.43    4.20
 -14  -1   7   -1.21    4.01
 -14   1   8   -2.09    3.99
 -14  -1   8    0.67    4.52
 -14   1   9    0.91    4.33
 -14  -1   9   -2.28    4.55
 -14   1  10   15.16    6.47
 -14  -1  10   20.19    6.82
 -14   1  11    1.06    3.63
 -14  -1  11   -0.61    4.26
 -14   1  12    3.96    5.42
 -14  -1  12    6.73    5.29
 -14   1  13   -2.16    4.35
 -14  -1  13   -2.27    4.62
 -14   1  14    4.07    4.46
 -14  -1  14    5.67    5.67
 -14   1  15    2.84    5.01
 -14  -1  15   -1.54    5.39
 -14   1  16   12.85    6.60
 -14  -1  16   16.80    6.63
 -14   1  17   -1.75    5.08
 -14  -1  17    3.92    4.92
 -14   1  18   -2.85    6.38
 -14  -1  18    7.04    5.81
 -14   1  19    0.19    4.69
 -14  -1  19    0.72    4.25
 -14   1  20    2.96    4.21
 -14  -1  20    6.84    6.29
 -14   2   1    0.09    3.91
  14  -2  -1   -1.62    5.14
 -14  -2   1   -1.34    3.88
 -14   2   2   21.10    7.04
  14  -2  -2   18.85    8.12
 -14  -2   2   13.54    6.31
 -14   2   3   -0.01    4.17
  14  -2  -3    1.31    5.49
 -14  -2   3    2.74    4.18
 -14   2   4    6.30    5.57
  14  -2  -4    6.11    6.25
 -14  -2   4   13.11    6.18
 -14   2   5    0.17    3.22
  14  -2  -5    0.55    4.27
 -14  -2   5   -0.06    3.89
 -14   2   6   13.24    5.88
  14  -2  -6    9.30    6.69
 -14  -2   6    9.69    5.70
 -14   2   7    3.92    4.59
  14  -2  -7    2.45    5.17
 -14  -2   7    0.83    3.74
 -14   2   8   10.23    5.40
  14  -2  -8    0.13    5.52
 -14  -2   8    9.17    5.54
 -14   2   9    7.23    4.33
  14  -2  -9    5.06    4.96
 -14  -2   9    5.59    5.07
 -14   2  10   -1.47    4.53
  14  -2 -10    2.84    4.49
 -14  -2  10    2.77    4.08
 -14   2  11    0.30    3.57
  14  -2 -11   -0.75    4.61
 -14  -2  11    3.01    4.35
 -14   2  12   10.30    5.78
 -14  -2  12    7.35    5.52
 -14   2  13   -1.92    4.91
 -14  -2  13    7.05    5.34
 -14   2  14    5.99    5.03
 -14  -2  14    4.01    5.70
 -14   2  15   -1.48    3.63
 -14  -2  15   -1.45    4.15
 -14   2  16    1.60    4.52
 -14  -2  16    1.81    4.09
 -14   2  17   -2.29    4.23
 -14  -2  17   -0.46    3.92
 -14   2  18   10.96    5.66
 -14  -2  18    0.60    4.58
 -14   2  19    0.02    4.29
 -14  -2  19    3.20    4.37
 -14   2  20    3.96    4.63
 -14   3   1   -2.30    4.86
  14  -3  -1    1.17    4.66
 -14  -3   1    2.61    3.82
 -14   3   2    1.95    4.31
  14  -3  -2    0.08    4.22
 -14  -3   2   -0.92    4.04
 -14   3   3   -0.32    3.93
  14  -3  -3   -0.00    4.77
 -14  -3   3   -1.23    3.83
 -14   3   4   -0.00    3.40
  14  -3  -4    0.21    4.31
 -14  -3   4   -1.71    4.19
 -14   3   5    2.14    5.41
  14  -3  -5   -0.11    4.28
 -14  -3   5    0.36    4.04
 -14   3   6   22.23    7.18
  14  -3  -6   13.62    7.65
 -14  -3   6   38.76    8.90
 -14   3   7    9.74    5.93
  14  -3  -7    3.60    5.06
 -14  -3   7    3.86    4.55
 -14   3   8   -0.07    3.69
  14  -3  -8   -3.26    5.76
 -14  -3   8    2.67    4.28
 -14   3   9    1.80    4.81
  14  -3  -9    1.42    4.81
 -14  -3   9   -1.44    5.12
 -14   3  10   13.15    5.96
  14  -3 -10    1.59    4.87
 -14  -3  10   16.83    6.24
 -14   3  11    5.72    4.98
  14  -3 -11    1.46    4.51
 -14  -3  11   10.13    5.92
 -14   3  12    2.88    4.41
  14  -3 -12   -1.34    5.42
 -14  -3  12   -1.15    3.99
 -14   3  13    0.08    4.16
  14  -3 -13   -0.93    5.59
 -14  -3  13    0.73    4.76
 -14   3  14   -0.72    3.45
  14  -3 -14    2.41    5.01
 -14  -3  14   -1.86    4.49
 -14   3  15    3.64    5.25
  14  -3 -15    0.07    5.83
 -14  -3  15    1.49    4.39
 -14   3  16    7.75    5.55
  14  -3 -16    5.45    6.48
 -14  -3  16    4.27    5.88
 -14   3  17    0.59    3.61
 -14  -3  17    1.58    4.16
 -14   3  18    1.93    4.42
 -14  -3  18   -1.67    4.65
 -14   3  19   -0.87    4.79
 -14  -3  19   -0.67    4.07
 -14   3  20   10.23    5.98
 -14   4   1   13.14    6.06
  14  -4  -1    1.98    5.02
 -14  -4   1    3.99    4.58
 -14   4   2    7.53    6.04
  14  -4  -2    6.99    6.20
 -14  -4   2    2.50    4.20
 -14   4   3   -0.55    4.12
  14  -4  -3    2.55    5.74
 -14  -4   3    0.12    3.95
 -14   4   4    9.56    5.21
  14  -4  -4    5.56    5.93
 -14  -4   4    6.85    5.16
 -14   4   5   -2.61    4.44
  14  -4  -5    1.55    5.54
 -14  -4   5    0.63    3.66
 -14   4   6    5.02    4.70
  14  -4  -6    0.67    5.56
 -14  -4   6    7.13    5.24
 -14   4   7    2.79    5.05
  14  -4  -7    1.39    5.31
 -14  -4   7    0.51    3.83
 -14   4   8    2.97    4.61
  14  -4  -8    1.55    4.60
 -14  -4   8    4.34    5.58
 -14   4   9    5.41    5.34
  14  -4  -9   -0.33    5.44
 -14  -4   9    4.12    5.03
 -14   4  10    8.48    5.99
  14  -4 -10   14.26    7.24
 -14  -4  10   16.02    6.28
 -14   4  11    1.01    3.80
  14  -4 -11   -2.17    5.66
 -14  -4  11   -2.23    4.71
 -14   4  12   21.68    7.24
  14  -4 -12   13.59    7.84
 -14  -4  12    9.39    5.81
 -14   4  13    5.90    4.97
  14  -4 -13    8.33    7.41
 -14  -4  13   11.31    5.84
 -14   4  14   12.06    6.50
  14  -4 -14   12.43    7.17
 -14  -4  14   40.44    9.04
 -14   4  15   -1.30    5.17
  14  -4 -15    5.62    5.71
 -14  -4  15   -0.35    3.91
 -14   4  16   12.37    6.11
  14  -4 -16    2.32    5.43
 -14  -4  16    7.23    5.20
 -14   4  17   -1.87    5.68
  14  -4 -17    4.58    5.70
 -14  -4  17    3.61    5.11
 -14   4  18   -0.58    4.54
  14  -4 -18    0.95    4.72
 -14  -4  18   -0.74    4.58
 -14   4  19    1.02    4.72
  14  -4 -19    0.12    4.59
 -14  -4  19    3.09    4.82
 -14   4  20    3.40    4.44
 -14   5   1   12.02    6.76
  14  -5  -1   10.16    6.36
 -14  -5   1   12.12    5.82
 -14   5   2    4.88    5.69
  14  -5  -2    1.60    4.55
 -14  -5   2   -1.96    4.17
 -14   5   3    1.59    4.05
  14  -5  -3   -0.50    4.69
 -14  -5   3    3.30    4.78
 -14   5   4   -1.73    4.44
  14  -5  -4    0.85    5.45
 -14  -5   4    0.02    3.97
 -14   5   5   21.61    7.02
  14  -5  -5    0.17    4.45
 -14  -5   5    6.63    4.73
 -14   5   6    5.68    4.92
  14  -5  -6    3.92    5.71
 -14  -5   6    3.95    4.15
 -14   5   7   -1.08    4.02
  14  -5  -7    0.91    4.88
 -14  -5   7    3.08    4.38
 -14   5   8    3.61    5.12
  14  -5  -8    0.17    5.79
 -14  -5   8    5.30    4.89
 -14   5   9    7.95    4.90
  14  -5  -9    5.59    6.12
 -14  -5   9   10.01    6.27
 -14   5  10   10.64    5.94
  14  -5 -10   11.11    6.53
 -14  -5  10   12.41    5.60
 -14   5  11   -0.14    3.41
  14  -5 -11   -2.61    5.39
 -14  -5  11    2.31    4.64
 -14   5  12    1.58    3.89
  14  -5 -12   -0.16    5.51
 -14  -5  12    3.19    4.30
 -14   5  13    1.82    5.53
  14  -5 -13   -0.31    5.76
 -14  -5  13    1.51    4.13
 -14   5  14    1.31    4.59
  14  -5 -14    0.14    5.10
 -14  -5  14    3.34    5.37
 -14   5  15    3.28    4.28
  14  -5 -15    3.06    5.12
 -14  -5  15    4.57    5.06
 -14   5  16   26.32    7.69
  14  -5 -16   11.05    7.53
 -14  -5  16    6.20    5.69
 -14   5  17   -1.50    4.36
  14  -5 -17   -0.35    4.87
 -14  -5  17    0.14    3.82
 -14   5  18   -0.71    4.40
  14  -5 -18    0.22    4.22
 -14  -5  18    2.42    3.64
 -14   5  19    1.02    4.75
  14  -5 -19    4.06    5.61
  14  -5 -20   -1.75    6.80
  14  -5 -21    9.17    7.03
  14  -5 -22   -1.18    5.15
 -14   6   1   -0.51    4.07
  14  -6  -1    0.72    5.09
 -14  -6   1    3.22    4.60
 -14   6   2    4.68    4.82
  14  -6  -2    3.69    4.88
 -14  -6   2   11.55    5.46
 -14   6   3    1.89    4.22
  14  -6  -3    7.24    6.73
 -14  -6   3    4.86    4.09
 -14   6   4    4.79    5.10
  14  -6  -4    6.31    6.13
 -14  -6   4   15.14    6.25
 -14   6   5    1.37    3.54
  14  -6  -5   -2.22    4.74
 -14  -6   5   -2.42    4.60
 -14   6   6   12.37    5.28
  14  -6  -6    0.69    4.72
 -14  -6   6    9.63    5.13
 -14   6   7    9.47    5.68
  14  -6  -7    8.70    5.25
 -14  -6   7    4.97    5.01
 -14   6   8    0.57    4.54
  14  -6  -8   -3.41    6.13
 -14  -6   8    0.66    4.24
 -14   6   9   -0.33    4.98
  14  -6  -9    4.94    4.70
 -14  -6   9    2.17    4.31
 -14   6  10   -2.11    4.80
  14  -6 -10   -1.01    5.48
 -14  -6  10    0.87    3.96
 -14   6  11   -2.72    4.57
  14  -6 -11    1.22    5.05
 -14  -6  11   -0.03    4.50
 -14   6  12    6.98    4.56
  14  -6 -12    0.97    4.58
 -14  -6  12    9.53    5.96
 -14   6  13    0.76    4.42
  14  -6 -13   -1.88    5.05
 -14  -6  13    4.09    4.90
 -14   6  14    5.20    5.38
  14  -6 -14    4.37    6.41
 -14  -6  14    1.43    4.19
 -14   6  15   -2.94    5.16
  14  -6 -15   -1.46    5.61
 -14  -6  15    2.56    4.44
 -14   6  16   -2.04    4.25
  14  -6 -16   -0.36    4.81
 -14  -6  16   -0.26    3.27
 -14   6  17   -0.12    4.33
  14  -6 -17    4.05    5.61
 -14  -6  17    4.75    5.10
 -14   6  18    0.59    4.73
  14  -6 -18   -2.55    5.38
 -14   6  19    0.51    4.75
  14  -6 -19    4.71    6.32
  14  -6 -20   -3.05    6.50
  14  -6 -21    2.40    5.49
  14  -6 -22    0.39    5.57
  14  -6 -23   -0.34    5.42
 -14   7   1    4.48    4.70
  14  -7  -1    7.30    5.59
 -14  -7   1   -1.68    4.50
 -14   7   2   -1.73    3.74
  14  -7  -2   -0.78    3.78
 -14  -7   2   -1.46    3.93
 -14   7   3   -0.28    3.64
  14  -7  -3   -1.66    3.97
 -14  -7   3   -1.12    4.22
 -14   7   4    8.37    5.11
  14  -7  -4   -0.32    5.06
 -14  -7   4    2.47    3.93
 -14   7   5   11.24    5.36
  14  -7  -5    8.35    6.52
 -14  -7   5    1.22    4.01
 -14   7   6    3.09    3.92
  14  -7  -6    7.46    6.48
 -14  -7   6    2.83    4.09
 -14   7   7    1.86    4.49
  14  -7  -7   -0.88    4.63
 -14  -7   7   -0.35    4.01
 -14   7   8   -0.47    3.85
  14  -7  -8   -0.40    5.10
 -14  -7   8    0.41    3.92
 -14   7   9    5.98    5.11
  14  -7  -9   -0.09    4.42
 -14  -7   9   -2.12    4.51
 -14   7  10   -0.49    4.48
  14  -7 -10    2.97    4.72
 -14  -7  10    0.18    4.31
 -14   7  11    3.23    3.83
  14  -7 -11    0.64    5.92
 -14  -7  11    4.62    4.76
 -14   7  12    0.55    3.89
  14  -7 -12   -1.92    5.70
 -14  -7  12   -0.03    3.61
 -14   7  13   -1.25    4.74
  14  -7 -13   -2.84    5.06
 -14  -7  13    2.28    3.84
 -14   7  14   -1.19    3.60
  14  -7 -14    1.30    5.26
 -14  -7  14   -0.15    3.42
 -14   7  15    8.39    5.35
  14  -7 -15    3.29    5.25
 -14  -7  15    3.23    4.55
 -14   7  16   -2.14    4.62
  14  -7 -16    4.87    6.48
 -14  -7  16   -1.84    4.43
 -14   7  17    2.07    4.82
  14  -7 -17    0.00    4.99
 -14  -7  17    1.74    4.49
 -14   7  18   -2.78    5.18
  14  -7 -18    4.29    5.28
 -14   7  19    4.51    5.00
 -14   8   1    7.19    6.11
  14  -8  -1   10.67    5.87
 -14  -8   1    1.97    4.82
 -14   8   2    2.56    4.25
  14  -8  -2   -3.29    5.40
 -14  -8   2   -0.72    3.78
 -14   8   3    5.71    5.27
  14  -8  -3   12.21    5.89
 -14  -8   3    6.33    5.95
 -14   8   4    3.72    5.60
  14  -8  -4    1.68    4.09
 -14  -8   4    1.08    4.27
 -14   8   5    3.50    4.63
  14  -8  -5    0.57    5.46
 -14  -8   5    9.80    5.34
 -14   8   6    0.46    4.90
  14  -8  -6   -1.70    5.14
 -14  -8   6   10.48    5.75
 -14   8   7   -1.35    4.66
  14  -8  -7   12.98    6.50
 -14  -8   7    3.93    5.01
 -14   8   8    0.73    3.66
  14  -8  -8   -2.73    5.36
 -14  -8   8   -0.92    4.97
 -14   8   9    4.30    4.95
  14  -8  -9    6.86    5.59
 -14  -8   9   12.18    5.86
 -14   8  10    0.48    4.15
  14  -8 -10   -0.89    4.63
 -14  -8  10   -0.10    3.48
 -14   8  11    4.06    4.38
  14  -8 -11   -1.39    5.69
 -14  -8  11    0.35    4.25
 -14   8  12    4.49    4.62
  14  -8 -12    0.39    4.53
 -14  -8  12    9.92    5.19
 -14   8  13    4.20    5.98
  14  -8 -13    4.86    7.09
 -14  -8  13    5.78    5.51
 -14   8  14   -1.57    4.35
 -14  -8  14   -0.66    4.45
 -14   8  15   -3.89    5.73
 -14  -8  15    1.74    4.37
 -14   8  16   -0.83    4.19
 -14  -8  16   -2.77    5.28
 -14   8  17    2.71    4.54
 -14   8  18   -1.75    5.11
 -14   8  19    0.94    4.20
 -14  -9   1    2.39    4.48
 -14  -9   2   -3.46    5.03
 -14  -9   3   -0.18    3.86
 -14  -9   4    2.10    3.68
 -14  -9   5    5.90    4.89
 -14  -9   6   -0.04    3.91
 -14  -9   7    3.84    4.15
 -14  -9   8   -2.13    4.84
 -14  -9   9    2.64    4.18
 -14  -9  10    0.05    3.96
 -14  -9  11    4.62    4.93
 -14  -9  12   -1.43    4.13
 -14  -9  13   -2.82    4.98
 -14  -9  14    1.09    5.52
 -14 -10   1   -2.36    4.81
 -14 -10   2    2.50    4.31
 -14 -10   3    1.79    4.50
 -14 -10   4    0.50    4.58
 -14 -10   5    0.46    3.20
 -14 -10   6    0.37    4.42
 -14 -10   7    1.33    4.38
 -14 -10   8    1.40    4.51
 -14 -10   9   10.56    5.98
 -14 -10  10    2.29    4.73
 -14 -10  11    0.57    3.93
 -14 -10  12   -2.12    4.65
 -14 -10  13    8.25    5.35
 -14 -11   1    7.60    5.75
 -14 -11   2   -2.60    4.52
 -13   0   1   72.53   13.62
  13   0  -1   63.83   14.46
 -13   0   2   -0.98    3.52
  13   0  -2    0.08    4.85
 -13   0   3   20.27    6.50
  13   0  -3    0.74    4.87
 -13   0   4   -0.38    3.95
  13   0  -4   -2.42    5.05
 -13   0   5    3.05    3.93
  13   0  -5    7.61    5.51
 -13   0   6   -1.08    4.90
  13   0  -6   -0.09    4.21
 -13   0   7   21.70    6.93
  13   0  -7    5.95    6.74
 -13   0   8    4.08    4.41
 -13   0   9    4.74    4.81
 -13   0  10   -1.17    4.35
 -13   0  11   36.05    9.36
 -13   0  12   -1.21    3.78
 -13   0  13   24.77    7.81
 -13   0  14   -0.44    3.99
 -13   0  15    2.71    4.57
 -13   0  16   -0.99    6.13
 -13   0  17   17.30    6.61
 -13   0  18   -2.78    5.17
 -13   0  19    8.93    5.19
 -13   0  20   -3.06    5.03
 -13   0  21   -0.66    4.24
 -13   0  22    1.60    4.58
 -13   0  23   12.52    5.83
 -13   0  24    1.64    4.70
 -13   1   1   10.04    5.78
  13  -1  -1    4.72    5.48
 -13  -1   1   16.93    5.85
 -13   1   2    1.36    3.49
  13  -1  -2    9.59    6.05
 -13  -1   2    1.80    3.68
 -13   1   3    9.70    5.50
  13  -1  -3    2.92    5.56
 -13  -1   3    2.15    4.11
 -13   1   4   -0.97    3.97
  13  -1  -4   -1.26    4.49
 -13  -1   4    2.87    4.52
 -13   1   5   80.68   13.24
  13  -1  -5   43.66   12.38
 -13   1   6    3.69    4.23
  13  -1  -6   -0.95    4.48
 -13  -1   6    3.07    4.66
 -13   1   7   -0.49    3.77
  13  -1  -7    0.91    5.17
 -13  -1   7    6.44    4.84
 -13   1   8    0.52    4.44
  13  -1  -8   -3.15    5.58
 -13  -1   8   -0.95    3.67
 -13   1   9   -0.05    3.95
  13  -1  -9   18.48    7.52
 -13  -1   9   21.37    7.25
 -13   1  10    6.59    4.62
  13  -1 -10    8.24    5.21
 -13  -1  10    5.09    4.64
 -13   1  11    6.98    5.41
  13  -1 -11    8.80    6.08
 -13  -1  11    5.30    4.93
 -13   1  12    0.62    4.09
  13  -1 -12   -0.20    3.73
 -13  -1  12    1.39    3.91
 -13   1  13    8.32    5.75
  13  -1 -13    3.84    5.81
 -13  -1  13    7.09    5.06
 -13   1  14    2.37    3.78
 -13  -1  14    0.30    4.41
 -13   1  15   24.82    8.15
 -13  -1  15   39.27    9.81
 -13   1  16   -1.63    5.12
 -13  -1  16   -2.30    4.80
 -13   1  17   -0.42    4.69
 -13  -1  17   -0.52    4.44
 -13   1  18   -0.29    3.36
 -13  -1  18   -0.17    4.39
 -13   1  19    6.95    6.42
 -13  -1  19   10.41    5.83
 -13   1  20   -0.25    4.46
 -13  -1  20    3.23    4.72
 -13   1  21    3.46    5.29
 -13  -1  21    5.38    5.55
 -13   1  22   -1.03    4.59
 -13  -1  22    2.05    3.70
 -13   1  23   -2.37    5.13
 -13  -1  23   -2.66    5.34
 -13   1  24    0.23    4.33
 -13  -1  24    1.48    4.82
 -13   2   1   36.48    8.85
  13  -2  -1   18.58    8.50
 -13  -2   1   38.15    8.84
 -13   2   2    3.96    4.25
  13  -2  -2    3.06    4.77
 -13  -2   2   -1.03    4.35
 -13   2   3   19.32    5.87
  13  -2  -3    4.92    5.36
 -13  -2   3    5.68    5.14
 -13   2   4    2.36    4.12
  13  -2  -4    3.55    5.58
 -13  -2   4    6.65    4.32
 -13   2   5    1.08    2.72
  13  -2  -5   -0.95    5.31
 -13  -2   5    2.86    4.35
 -13   2   6   -1.27    4.60
  13  -2  -6    2.83    4.10
 -13  -2   6    4.91    4.66
 -13   2   7   15.41    6.64
  13  -2  -7   14.29    7.44
 -13  -2   7   30.60    7.58
 -13   2   8    8.12    4.89
  13  -2  -8    2.03    5.61
 -13  -2   8   -1.82    4.21
 -13   2   9    4.21    4.38
  13  -2  -9    6.44    5.14
 -13  -2   9    5.60    5.07
 -13   2  10   -0.76    3.69
  13  -2 -10   -0.57    5.26
 -13  -2  10   -3.15    4.77
 -13   2  11   27.15    8.19
  13  -2 -11   12.01    7.11
 -13  -2  11   18.25    7.26
 -13   2  12    2.25    4.28
  13  -2 -12    5.56    5.92
 -13  -2  12    7.00    5.21
 -13   2  13   13.48    6.86
  13  -2 -13   21.67    8.23
 -13  -2  13   21.67    7.28
 -13   2  14    2.78    3.94
  13  -2 -14    1.67    4.21
 -13  -2  14    4.05    5.00
 -13   2  15    2.21    4.32
  13  -2 -15    6.07    6.29
 -13  -2  15    5.92    4.95
 -13   2  16    1.78    4.83
  13  -2 -16    2.01    4.83
 -13  -2  16    2.98    4.39
 -13   2  17    3.28    4.45
 -13  -2  17   11.52    6.07
 -13   2  18    1.60    4.48
 -13  -2  18    2.61    4.08
 -13   2  19    5.41    5.03
 -13  -2  19    6.40    5.53
 -13   2  20   -2.28    4.83
 -13  -2  20    1.12    4.17
 -13   2  21   -2.83    5.13
 -13  -2  21    4.02    5.03
 -13   2  22   -1.37    4.76
 -13  -2  22    6.89    5.99
 -13   2  23    9.54    6.71
 -13  -2  23   12.46    7.06
 -13   2  24   -1.20    4.14
 -13  -2  24   -0.21    5.03
 -13   3   1    7.16    4.79
  13  -3  -1    0.62    4.79
 -13  -3   1    4.70    4.13
 -13   3   2    6.07    4.09
  13  -3  -2    0.41    4.67
 -13  -3   2   -2.41    4.51
 -13   3   3    2.96    4.66
  13  -3  -3   13.80    6.62
 -13  -3   3    1.08    4.55
 -13   3   4    5.79    5.00
  13  -3  -4   11.44    6.03
 -13  -3   4   12.71    5.50
 -13   3   5   19.53    6.66
  13  -3  -5   11.85    6.49
 -13  -3   5    8.00    5.07
 -13   3   6    3.83    4.48
  13  -3  -6    4.88    5.55
 -13  -3   6    4.21    4.47
 -13   3   7    0.17    4.07
  13  -3  -7    2.02    5.76
 -13  -3   7   -0.18    3.73
 -13   3   8    1.63    4.25
  13  -3  -8    0.19    5.54
 -13  -3   8   -0.95    3.88
 -13   3   9   23.99    7.25
  13  -3  -9    9.02    7.33
 -13  -3   9   21.06    7.30
 -13   3  10    6.94    4.97
  13  -3 -10    3.61    5.95
 -13  -3  10   13.32    6.21
 -13   3  11    1.61    3.90
  13  -3 -11    9.02    6.37
 -13  -3  11    5.64    4.72
 -13   3  12    0.63    3.88
  13  -3 -12   -2.60    4.86
 -13  -3  12   -0.37    3.35
 -13   3  13   -3.37    5.51
  13  -3 -13    0.54    4.31
 -13  -3  13    0.63    4.18
 -13   3  14    5.23    4.87
  13  -3 -14    0.38    4.88
 -13  -3  14   -0.96    4.44
 -13   3  15   14.53    6.97
  13  -3 -15   19.05    8.09
 -13  -3  15   15.13    6.61
 -13   3  16    1.86    4.58
  13  -3 -16    3.02    4.39
 -13  -3  16    4.61    5.04
 -13   3  17    3.17    3.54
  13  -3 -17   -2.38    4.95
 -13  -3  17    1.65    4.36
 -13   3  18    6.19    5.04
  13  -3 -18    4.82    5.44
 -13  -3  18    1.52    4.40
 -13   3  19   15.84    6.66
  13  -3 -19    5.95    6.45
 -13  -3  19    4.45    5.57
 -13   3  20    7.33    5.59
  13  -3 -20    3.03    5.89
 -13  -3  20    4.82    5.67
 -13   3  21    4.00    4.68
 -13  -3  21    6.98    5.07
 -13   3  22    4.18    4.48
 -13  -3  22    1.50    5.40
 -13   3  23   -2.16    4.87
 -13  -3  23    2.24    4.19
 -13   3  24    4.36    5.87
 -13  -3  24   -1.21    5.20
  13  -4  -1   15.25    6.72
 -13  -4   1    4.30    4.15
  13  -4  -2    7.39    5.69
 -13  -4   2    6.10    4.69
  13  -4  -3    6.45    5.31
 -13  -4   3    5.46    4.91
  13  -4  -4    0.96    4.41
 -13  -4   4   -1.36    3.76
 -13   4   5    0.12    3.59
  13  -4  -5   -0.13    3.92
 -13  -4   5   -0.86    4.19
 -13   4   6    7.97    5.21
  13  -4  -6    8.28    6.25
 -13  -4   6   12.29    5.90
 -13   4   7   22.21    6.82
  13  -4  -7    7.45    6.10
 -13  -4   7    8.85    5.46
 -13   4   8   11.51    5.60
  13  -4  -8   11.24    6.54
 -13  -4   8   -1.91    4.90
 -13   4   9    3.68    4.46
  13  -4  -9   -1.64    4.78
 -13  -4   9    9.48    5.38
 -13   4  10   -2.27    4.43
  13  -4 -10    3.24    4.96
 -13  -4  10    2.33    3.45
 -13   4  11    0.55    3.65
  13  -4 -11    7.72    6.44
 -13  -4  11   12.24    6.22
 -13   4  12    7.21    5.23
  13  -4 -12   14.74    6.57
 -13  -4  12    3.95    4.85
 -13   4  13   24.36    7.79
  13  -4 -13   14.27    7.16
 -13  -4  13   21.23    6.95
 -13   4  14    0.67    3.80
  13  -4 -14    8.06    6.01
 -13  -4  14   -1.57    3.92
 -13   4  15    4.18    3.93
  13  -4 -15   -0.63    5.52
 -13  -4  15   -0.36    3.74
 -13   4  16    4.48    4.90
  13  -4 -16    5.90    6.02
 -13  -4  16    2.17    4.79
 -13   4  17   12.48    6.24
  13  -4 -17    2.86    4.81
 -13  -4  17   10.49    5.91
 -13   4  18    3.19    5.27
  13  -4 -18    2.75    4.78
 -13  -4  18    7.03    5.52
 -13   4  19    4.03    5.05
  13  -4 -19    0.39    4.75
 -13  -4  19    4.05    4.48
 -13   4  20    2.78    6.10
  13  -4 -20    1.31    5.23
 -13  -4  20   -0.74    3.29
 -13   4  21    9.33    6.46
  13  -4 -21    0.14    4.59
 -13  -4  21   -0.06    4.95
 -13   4  22   10.99    5.81
  13  -4 -22    1.06    5.69
 -13  -4  22    4.65    5.12
 -13   4  23   10.26    6.69
 -13  -4  23    7.19    5.33
 -13   4  24    2.51    4.78
 -13   5   1    7.82    4.27
  13  -5  -1    9.87    6.55
 -13  -5   1   11.65    6.44
 -13   5   2   -0.73    4.01
  13  -5  -2    5.13    5.49
 -13  -5   2    3.10    3.95
 -13   5   3    3.00    4.04
  13  -5  -3   11.58    6.32
 -13  -5   3    1.84    4.12
 -13   5   4   -0.37    4.41
  13  -5  -4   -1.63    5.11
 -13  -5   4    0.40    4.59
 -13   5   5   11.84    5.97
  13  -5  -5   16.95    7.06
 -13  -5   5   13.88    5.59
 -13   5   6   -0.23    3.54
  13  -5  -6    2.18    4.59
 -13  -5   6    2.99    4.28
 -13   5   7   -1.44    4.41
  13  -5  -7   -1.87    4.45
 -13  -5   7   -0.85    4.11
 -13   5   8   10.49    5.06
  13  -5  -8    6.02    5.90
 -13  -5   8    4.93    5.43
 -13   5   9    8.39    5.46
  13  -5  -9    2.18    5.92
 -13  -5   9    7.26    5.47
 -13   5  10    6.89    5.48
  13  -5 -10    7.38    5.32
 -13  -5  10   26.78    7.96
 -13   5  11   12.43    5.75
  13  -5 -11    5.81    6.48
 -13  -5  11   10.67    5.08
 -13   5  12    1.05    4.33
  13  -5 -12    0.78    5.15
 -13  -5  12   -2.50    4.11
 -13   5  13    1.71    5.40
  13  -5 -13   -0.45    4.25
 -13  -5  13    0.60    4.31
 -13   5  14   13.95    5.84
  13  -5 -14    8.41    6.82
 -13  -5  14   14.92    6.14
 -13   5  15   33.83    8.43
  13  -5 -15   10.12    7.05
 -13  -5  15    7.25    6.15
 -13   5  16    3.67    5.21
  13  -5 -16    1.76    4.35
 -13  -5  16    4.64    4.94
 -13   5  17    0.57    4.36
  13  -5 -17   -3.40    6.01
 -13  -5  17    0.99    4.93
 -13   5  18    4.53    5.11
  13  -5 -18   -2.78    6.56
 -13  -5  18    4.90    5.03
 -13   5  19    0.69    5.58
  13  -5 -19    0.54    5.23
 -13  -5  19   -0.82    3.94
 -13   5  20    5.88    4.73
  13  -5 -20    4.16    5.68
 -13  -5  20   10.11    6.27
 -13   5  21    7.34    5.90
  13  -5 -21   -0.46    4.66
 -13  -5  21    1.64    5.03
 -13   5  22    0.47    5.23
  13  -5 -22   -2.23    5.54
 -13  -5  22   -1.13    4.42
 -13   5  23    0.65    4.25
  13  -5 -23   -2.86    5.74
 -13  -5  23   -2.50    5.13
 -13   5  24    3.56    4.91
  13  -5 -24   -2.73    7.06
  13  -5 -25    6.73    7.39
 -13   6   1    8.60    5.33
  13  -6  -1    0.43    5.57
 -13  -6   1    9.24    4.75
 -13   6   2   -2.75    4.62
  13  -6  -2   -1.08    4.58
 -13  -6   2    1.71    3.71
 -13   6   3    0.51    4.07
  13  -6  -3    4.94    5.27
 -13  -6   3   -0.40    3.72
 -13   6   4    2.51    3.96
  13  -6  -4   -0.96    4.51
 -13  -6   4    3.53    4.03
 -13   6   5   -0.70    3.95
  13  -6  -5   -0.82    4.09
 -13  -6   5    1.49    3.45
 -13   6   6   26.31    7.35
  13  -6  -6    7.37    5.79
 -13  -6   6   22.97    7.06
 -13   6   7    5.06    5.05
  13  -6  -7    1.59    5.97
 -13  -6   7   10.27    5.26
 -13   6   8    4.95    5.18
  13  -6  -8   13.78    7.39
 -13  -6   8   12.61    5.99
 -13   6   9   -1.79    4.59
  13  -6  -9   -1.61    4.70
 -13  -6   9   -1.27    4.00
 -13   6  10   -2.31    4.01
  13  -6 -10    4.21    5.86
 -13  -6  10    4.28    5.20
 -13   6  11    2.61    3.93
  13  -6 -11    2.79    5.67
 -13  -6  11    3.47    4.54
 -13   6  12    8.49    5.29
  13  -6 -12    4.85    5.03
 -13  -6  12    9.31    4.93
 -13   6  13   11.02    5.59
  13  -6 -13    9.87    6.30
 -13  -6  13   22.48    7.18
 -13   6  14    0.95    4.26
  13  -6 -14    1.73    3.82
 -13  -6  14    0.26    4.25
 -13   6  15   -1.80    3.99
  13  -6 -15    1.05    5.89
 -13  -6  15   -1.29    4.01
 -13   6  16    0.58    4.53
  13  -6 -16    0.25    5.47
 -13  -6  16    2.43    4.88
 -13   6  17    2.69    6.35
  13  -6 -17   -0.91    4.68
 -13  -6  17    2.86    4.54
 -13   6  18    0.32    4.13
  13  -6 -18   -0.84    4.41
 -13  -6  18    6.30    4.55
 -13   6  19    3.00    4.39
  13  -6 -19    3.61    5.56
 -13  -6  19    7.14    6.02
 -13   6  20    2.35    4.45
  13  -6 -20    1.00    4.98
 -13  -6  20   -0.26    4.43
 -13   6  21   -0.92    5.10
  13  -6 -21   -1.33    5.45
 -13  -6  21    1.24    4.47
 -13   6  22    5.05    5.10
  13  -6 -22    8.17    6.57
 -13  -6  22    6.88    5.48
 -13   6  23   -1.70    4.73
  13  -6 -23    0.59    5.21
  13  -6 -24   -3.34    5.82
  13  -6 -25   -0.46    5.30
  13  -6 -26    2.15    4.73
  13  -6 -27   -1.72    4.89
 -13   7   1   -0.63    3.64
  13  -7  -1   -0.75    3.92
 -13  -7   1    1.58    4.05
 -13   7   2    0.98    4.03
  13  -7  -2   -0.74    4.27
 -13  -7   2    7.30    4.92
 -13   7   3    2.55    4.35
  13  -7  -3    4.70    4.49
 -13  -7   3    1.38    4.18
 -13   7   4   24.51    7.77
  13  -7  -4   28.32    9.08
 -13  -7   4   34.94    8.43
 -13   7   5   15.08    5.84
  13  -7  -5    8.07    5.88
 -13  -7   5    6.97    5.53
 -13   7   6   -0.45    3.64
  13  -7  -6   -1.90    4.16
 -13  -7   6   -1.87    4.80
 -13   7   7   -0.15    3.19
  13  -7  -7   -2.26    5.17
 -13  -7   7   -0.01    3.63
 -13   7   8    3.12    4.32
  13  -7  -8    1.84    5.22
 -13  -7   8   -1.20    4.01
 -13   7   9    5.37    4.37
  13  -7  -9    6.83    6.21
 -13  -7   9   -0.13    4.35
 -13   7  10   13.95    5.65
  13  -7 -10    4.92    5.34
 -13  -7  10   15.52    6.11
 -13   7  11   -0.12    3.39
  13  -7 -11    0.57    4.11
 -13  -7  11    0.28    4.91
 -13   7  12   -0.54    4.17
  13  -7 -12    0.83    4.04
 -13  -7  12    1.91    4.76
 -13   7  13    2.32    4.65
  13  -7 -13    1.83    4.54
 -13  -7  13    1.11    4.48
 -13   7  14    3.06    4.15
  13  -7 -14    4.14    4.69
 -13  -7  14    9.83    5.69
 -13   7  15    2.18    4.19
  13  -7 -15    1.86    4.68
 -13  -7  15    4.93    4.92
 -13   7  16    1.20    3.70
  13  -7 -16   -1.73    4.64
 -13  -7  16   -1.65    4.83
 -13   7  17   -0.23    4.17
  13  -7 -17   -0.17    4.29
 -13  -7  17   -2.13    5.29
 -13   7  18   -0.67    5.15
  13  -7 -18    2.15    4.56
 -13  -7  18   -1.98    4.29
 -13   7  19    3.62    4.84
  13  -7 -19    4.43    5.87
 -13  -7  19   -0.31    4.79
 -13   7  20    9.98    5.78
  13  -7 -20   -1.22    6.11
 -13  -7  20    7.60    5.24
 -13   7  21   -1.61    5.20
  13  -7 -21   -0.36    5.81
 -13  -7  21    6.81    4.77
 -13   7  22    1.05    4.40
  13  -7 -22   -2.36    6.23
 -13  -7  22    0.23    4.23
 -13   7  23   -2.56    5.11
  13  -7 -23    2.24    4.71
  13  -7 -24    6.12    5.61
 -13   8   1    0.94    4.22
  13  -8  -1    3.96    4.78
 -13  -8   1    1.16    4.08
 -13   8   2   14.63    5.88
  13  -8  -2   15.86    6.74
 -13  -8   2    4.91    5.18
 -13   8   3    6.85    4.84
  13  -8  -3   -1.02    4.68
 -13  -8   3   -0.89    3.14
 -13   8   4   13.88    5.59
  13  -8  -4    9.82    5.68
 -13  -8   4    4.24    5.13
 -13   8   5    5.72    4.44
  13  -8  -5    5.55    5.45
 -13  -8   5    2.52    4.06
 -13   8   6   12.76    6.14
  13  -8  -6    7.60    5.67
 -13  -8   6   15.05    6.08
 -13   8   7    0.60    3.63
  13  -8  -7   -0.12    4.26
 -13  -8   7    1.06    3.98
 -13   8   8   15.58    6.65
  13  -8  -8   18.42    7.59
 -13  -8   8   11.07    5.79
 -13   8   9    1.97    3.39
  13  -8  -9   -3.84    5.42
 -13  -8   9    1.04    3.67
 -13   8  10    0.45    4.64
  13  -8 -10    5.43    4.68
 -13  -8  10    4.85    4.33
 -13   8  11    0.12    4.47
  13  -8 -11   -1.52    4.63
 -13  -8  11   -1.66    4.51
 -13   8  12    3.01    4.16
  13  -8 -12   -0.52    4.69
 -13  -8  12    2.27    5.04
 -13   8  13    1.77    4.26
  13  -8 -13    9.24    5.96
 -13  -8  13    0.29    4.38
 -13   8  14    3.20    4.77
  13  -8 -14    3.38    5.37
 -13  -8  14    1.93    4.36
 -13   8  15    0.38    4.25
  13  -8 -15   -0.00    4.91
 -13  -8  15   -1.86    4.02
 -13   8  16    0.75    4.59
  13  -8 -16   10.42    6.56
 -13  -8  16    8.77    5.06
 -13   8  17   -1.09    3.62
  13  -8 -17    2.37    5.42
 -13  -8  17   -1.08    3.97
 -13   8  18   11.61    7.38
  13  -8 -18    3.31    5.56
 -13  -8  18    5.27    5.92
 -13   8  19    1.52    4.94
  13  -8 -19   -2.45    5.23
 -13  -8  19   -3.73    5.39
 -13   8  20   -1.05    3.75
  13  -8 -20   -3.38    5.64
 -13  -8  20    6.30    5.29
 -13   8  21   -0.44    4.83
 -13  -8  21   -0.48    5.02
 -13   8  22    8.91    6.45
 -13   8  23   -0.11    4.87
  13  -9  -1    5.47    5.90
 -13  -9   1   -2.86    4.52
  13  -9  -2   -0.24    4.43
 -13  -9   2    3.80    4.52
  13  -9  -3    0.29    5.90
 -13  -9   3    0.43    4.15
  13  -9  -4    8.94    6.38
 -13  -9   4   17.57    6.74
  13  -9  -5    0.08    5.47
 -13  -9   5   -1.27    4.95
  13  -9  -6    4.85    6.10
 -13  -9   6   10.44    5.44
  13  -9  -7    1.71    3.84
 -13  -9   7    3.33    4.65
  13  -9  -8    2.77    4.21
 -13  -9   8   -0.58    4.04
  13  -9  -9    6.19    4.99
 -13  -9   9   -1.88    4.05
  13  -9 -10    4.82    5.47
 -13  -9  10   11.39    5.85
  13  -9 -11    0.06    4.76
 -13  -9  11    4.61    4.42
  13  -9 -12   -0.68    4.54
 -13  -9  12   -1.89    3.67
  13  -9 -13    3.26    4.98
 -13  -9  13    4.80    4.62
  13  -9 -14    4.42    5.63
 -13  -9  14    2.01    4.56
  13  -9 -15   -0.33    3.68
 -13  -9  15   -2.20    5.06
 -13  -9  16   -0.62    3.52
 -13   9  17    9.41    5.68
 -13  -9  17    0.66    4.55
 -13   9  18   -2.55    5.06
 -13  -9  18    1.17    4.12
 -13   9  19    0.72    4.22
 -13  -9  19    0.03    4.81
 -13   9  20    5.04    4.66
 -13  -9  20    4.73    5.77
 -13   9  21   -0.48    4.50
 -13  -9  21    1.17    5.43
 -13   9  22   -1.27    3.98
  13 -10  -1    0.36    3.15
 -13 -10   1   -2.13    4.02
  13 -10  -2    4.11    4.01
 -13 -10   2   -2.43    4.89
  13 -10  -3    1.35    4.27
 -13 -10   3   -0.34    4.76
  13 -10  -4   -1.22    3.58
 -13 -10   4    6.26    4.71
  13 -10  -5    1.58    4.03
 -13 -10   5    2.35    3.56
  13 -10  -6    0.48    4.66
 -13 -10   6    4.96    4.07
  13 -10  -7   -1.37    4.91
 -13 -10   7   -1.04    4.20
  13 -10  -8    8.36    5.08
 -13 -10   8    6.21    4.99
 -13 -10   9   -4.25    5.22
 -13 -10  10    2.49    4.34
 -13 -10  11   -0.94    4.66
 -13 -10  12   16.22    6.43
 -13 -10  13    2.49    4.40
 -13 -10  14   -1.34    5.08
 -13 -10  15   -2.46    4.49
 -13 -10  16    0.00    4.13
 -13 -10  17    3.40    4.80
 -13 -10  18    7.25    5.86
 -13 -10  19    1.90    5.07
 -13 -11   1   -1.19    4.53
 -13 -11   2   -0.27    3.55
 -13 -11   3    3.38    3.69
 -13 -11   4   -0.45    3.94
 -12   0   1   -0.95    4.35
  12   0  -1    5.14    4.84
 -12   0   2   19.32    7.12
  12   0  -2   30.73    8.85
 -12   0   3    2.28    3.75
  12   0  -3    1.56    5.04
 -12   0   4    2.48    3.84
  12   0  -4    3.54    5.10
 -12   0   5    3.52    4.05
  12   0  -5    0.48    5.28
 -12   0   6   73.17   13.62
  12   0  -6   63.02   14.25
 -12   0   7    0.12    3.79
  12   0  -7   -2.12    5.14
 -12   0   8    6.33    4.35
  12   0  -8    1.29    4.58
 -12   0   9   -0.37    4.35
  12   0  -9   -0.67    4.62
 -12   0  10   40.66   10.51
  12   0 -10   59.46   12.63
 -12   0  11    0.07    4.02
  12   0 -11   -1.72    5.81
 -12   0  12   46.11    9.68
  12   0 -12   12.91    7.72
 -12   0  13    1.53    3.96
  12   0 -13   -1.04    4.64
 -12   0  14   -1.64    4.52
 -12   0  15   -2.56    4.23
 -12   0  16   13.25    6.37
 -12   0  17    1.77    4.44
 -12   0  18   -1.71    4.93
 -12   0  19    1.64    5.13
 -12   0  20    7.28    5.65
 -12   0  21    1.11    4.97
 -12   0  22   13.17    6.62
 -12   0  23    0.56    3.27
 -12   0  24   -1.58    4.61
 -12   0  25   -0.14    4.38
 -12   0  26    1.45    5.04
 -12   0  27   -1.51    5.69
 -12   1   1   -1.07    3.60
  12  -1  -1    2.32    4.77
 -12  -1   1   -0.29    3.85
 -12   1   2   37.50    9.31
  12  -1  -2   49.98   11.46
 -12  -1   2   53.40   10.58
 -12   1   3    3.12    3.48
  12  -1  -3    6.08    5.47
 -12  -1   3    1.27    3.27
 -12   1   4   57.27   11.64
  12  -1  -4   62.76   13.30
 -12  -1   4   54.04   11.43
 -12   1   5    1.75    3.41
  12  -1  -5   -1.10    5.11
 -12  -1   5    5.33    4.27
 -12   1   6    0.51    3.69
  12  -1  -6   -0.78    4.47
 -12  -1   6    2.60    3.84
 -12   1   7    2.13    3.75
  12  -1  -7    0.50    4.48
 -12  -1   7    2.53    4.00
 -12   1   8   65.24   12.89
  12  -1  -8   46.39   12.95
 -12  -1   8   77.55   13.66
 -12   1   9   -1.07    4.65
  12  -1  -9    3.77    5.20
 -12  -1   9    3.95    4.27
 -12   1  10   26.31    7.58
  12  -1 -10   16.87    7.25
 -12  -1  10   15.51    6.54
 -12   1  11    2.32    4.29
  12  -1 -11   -2.92    5.18
 -12  -1  11   -1.23    3.58
 -12   1  12    9.00    5.03
  12  -1 -12    6.24    5.85
 -12  -1  12    4.23    4.05
 -12   1  13    1.99    3.94
  12  -1 -13    2.29    4.29
 -12  -1  13   -1.38    3.16
 -12   1  14   48.43   10.20
  12  -1 -14   41.99   10.88
 -12  -1  14   25.79    8.67
 -12   1  15    0.15    3.62
  12  -1 -15   -1.92    4.97
 -12  -1  15   -0.56    4.59
 -12   1  16   -2.96    4.83
  12  -1 -16    2.47    6.35
 -12  -1  16   -0.82    4.76
 -12   1  17    5.69    3.94
  12  -1 -17   -2.60    4.96
 -12  -1  17   -0.93    4.67
 -12   1  18   -0.13    4.26
 -12  -1  18    4.52    5.35
 -12   1  19   -0.29    4.35
 -12  -1  19   -1.69    4.17
 -12   1  20   16.20    6.51
 -12  -1  20   17.48    7.14
 -12   1  21   -0.55    4.46
 -12  -1  21    1.73    3.94
 -12   1  22    0.42    4.41
 -12  -1  22    1.12    4.78
 -12   1  23   -1.66    4.67
 -12  -1  23   -2.39    4.78
 -12   1  24    8.26    5.46
 -12  -1  24   13.78    7.01
 -12   1  25   -3.27    5.32
 -12  -1  25    3.04    5.10
 -12   1  26   -1.96    5.46
 -12  -1  26    4.99    5.76
 -12   1  27    0.99    4.65
 -12  -1  27    2.00    5.22
 -12   2   1    4.66    4.74
  12  -2  -1    5.72    5.81
 -12  -2   1    5.16    4.80
 -12   2   2   23.12    7.16
  12  -2  -2   18.62    7.81
 -12  -2   2   40.53    8.47
 -12   2   3    0.56    3.69
  12  -2  -3    0.85    4.23
 -12  -2   3    2.59    3.88
 -12   2   4    3.23    4.15
  12  -2  -4   10.52    7.28
 -12  -2   4   13.52    5.43
 -12   2   5    8.16    4.33
  12  -2  -5    4.57    5.26
 -12  -2   5    3.48    4.23
 -12   2   6   42.97   10.18
  12  -2  -6   38.47   11.04
 -12  -2   6   54.96   10.71
 -12   2   7   30.31    7.38
  12  -2  -7    9.76    5.98
 -12  -2   7   17.15    6.79
 -12   2   8    8.58    4.78
  12  -2  -8    2.25    5.09
 -12  -2   8    7.05    4.64
 -12   2   9   -0.17    4.25
  12  -2  -9   -0.98    3.87
 -12  -2   9   -1.11    3.82
 -12   2  10   30.18    8.10
  12  -2 -10   21.81    8.28
 -12  -2  10   30.54    8.09
 -12   2  11   11.37    5.82
  12  -2 -11   11.60    6.78
 -12  -2  11    8.33    5.32
 -12   2  12   36.24    8.70
  12  -2 -12   21.78    8.29
 -12  -2  12   20.83    7.39
 -12   2  13   -0.79    3.70
  12  -2 -13    0.17    4.40
 -12  -2  13   -0.10    4.24
 -12   2  14   -1.78    4.47
  12  -2 -14    3.20    5.21
 -12  -2  14    1.32    4.65
 -12   2  15    0.05    3.89
  12  -2 -15    0.93    5.19
 -12  -2  15    4.42    5.13
 -12   2  16   10.31    5.45
  12  -2 -16    9.04    7.16
 -12  -2  16   17.76    6.88
 -12   2  17   -0.51    3.53
  12  -2 -17   -0.76    4.61
 -12  -2  17   -0.11    3.02
 -12   2  18    1.40    4.85
  12  -2 -18    1.34    4.28
 -12  -2  18   -1.91    4.16
 -12   2  19    1.69    4.42
  12  -2 -19    3.85    4.63
 -12  -2  19    2.01    4.39
 -12   2  20   -0.12    3.67
  12  -2 -20    9.07    6.98
 -12  -2  20    4.95    4.87
 -12   2  21    4.71    4.99
 -12  -2  21    6.76    5.35
 -12   2  22    9.63    6.29
 -12  -2  22   22.39    7.42
 -12   2  23    4.26    5.18
 -12  -2  23    0.93    4.38
 -12   2  24   -1.40    5.05
 -12  -2  24    2.21    4.47
 -12   2  25    5.83    5.55
 -12  -2  25    2.35    5.65
 -12   2  26   10.16    6.37
 -12  -2  26   24.48    8.37
 -12   2  27   -2.03    5.96
 -12  -2  27    0.95    4.58
 -12   3   1    0.49    4.13
  12  -3  -1    5.03    4.67
 -12  -3   1    3.25    4.24
 -12   3   2   31.51    8.24
  12  -3  -2   27.92    8.97
 -12  -3   2   24.37    7.38
 -12   3   3    9.33    5.37
  12  -3  -3   22.04    7.23
 -12  -3   3    7.59    4.64
 -12   3   4   46.29    9.69
  12  -3  -4   32.81    9.47
 -12  -3   4   29.09    8.42
 -12   3   5   13.54    5.84
  12  -3  -5    4.69    5.13
 -12  -3   5    3.67    4.10
 -12   3   6    2.62    4.22
  12  -3  -6   -0.98    5.45
 -12  -3   6    1.60    3.64
 -12   3   7    1.17    4.06
  12  -3  -7    7.66    5.56
 -12  -3   7    6.82    5.38
 -12   3   8   39.24    8.65
  12  -3  -8   17.61    7.91
 -12  -3   8   29.42    8.22
 -12   3   9    6.27    5.66
  12  -3  -9   10.98    6.36
 -12  -3   9   15.07    6.87
 -12   3  10   20.82    7.80
  12  -3 -10   38.82   10.37
 -12  -3  10   58.58   10.36
 -12   3  11   -0.24    3.96
  12  -3 -11    1.26    4.67
 -12  -3  11    1.50    4.05
 -12   3  12   11.71    5.88
  12  -3 -12   10.67    6.93
 -12  -3  12   18.07    6.62
 -12   3  13    1.94    4.53
  12  -3 -13    0.59    5.35
 -12  -3  13    0.58    3.89
 -12   3  14   23.33    7.36
  12  -3 -14   20.43    7.85
 -12  -3  14   31.86    8.26
 -12   3  15   12.62    5.73
  12  -3 -15    6.73    5.94
 -12  -3  15   11.24    5.57
 -12   3  16   -0.02    4.00
  12  -3 -16    0.52    4.07
 -12  -3  16    6.27    4.74
 -12   3  17   -0.49    3.80
  12  -3 -17   -1.62    5.24
 -12  -3  17    1.77    4.53
 -12   3  18    3.42    4.65
  12  -3 -18    0.12    5.18
 -12  -3  18    5.04    4.71
 -12   3  19    8.16    5.57
  12  -3 -19    0.10    4.96
 -12  -3  19   12.56    5.68
 -12   3  20    9.53    5.96
  12  -3 -20    7.90    6.43
 -12  -3  20    4.96    5.04
 -12   3  21    0.01    3.52
  12  -3 -21   -1.41    5.33
 -12  -3  21    0.58    4.35
 -12   3  22   -2.53    5.17
  12  -3 -22    5.33    5.63
 -12  -3  22    4.94    5.07
 -12   3  23   -0.13    4.79
  12  -3 -23    3.12    6.03
 -12  -3  23    3.87    5.37
 -12   3  24   29.74   10.05
 -12  -3  24   45.47   10.82
 -12   3  25   10.54    5.53
 -12  -3  25    3.37    5.58
 -12   3  26   -0.15    4.63
 -12  -3  26   -0.40    4.14
 -12   3  27    2.10    4.52
 -12  -3  27   -0.62    5.03
 -12   4   1   13.29    5.37
  12  -4  -1    7.63    5.81
 -12  -4   1   14.65    5.85
 -12   4   2   10.78    5.37
  12  -4  -2   15.86    6.86
 -12  -4   2   11.47    5.45
 -12   4   3   10.10    4.98
  12  -4  -3    3.23    5.19
 -12  -4   3    4.34    4.44
 -12   4   4    3.19    3.83
  12  -4  -4    0.21    5.03
 -12  -4   4    0.32    3.52
 -12   4   5    7.71    4.58
  12  -4  -5    3.86    5.94
 -12  -4   5    4.46    3.97
 -12   4   6   29.38    8.15
  12  -4  -6   43.22    9.97
 -12  -4   6   18.26    6.97
 -12   4   7   14.79    6.89
  12  -4  -7   28.58    8.49
 -12  -4   7   35.32    8.33
 -12   4   8   -0.34    3.71
  12  -4  -8   -3.07    6.05
 -12  -4   8    2.06    3.94
 -12   4   9    4.57    4.80
  12  -4  -9   17.52    6.64
 -12  -4   9    5.07    4.92
 -12   4  10    7.17    5.33
  12  -4 -10   21.45    7.39
 -12  -4  10    5.86    5.54
 -12   4  11   14.00    6.17
  12  -4 -11    2.60    5.92
 -12  -4  11   10.18    5.53
 -12   4  12   19.64    7.37
  12  -4 -12   23.56    7.82
 -12  -4  12   27.89    7.65
 -12   4  13    2.00    4.01
  12  -4 -13    0.75    4.95
 -12  -4  13    0.54    4.64
 -12   4  14    5.99    4.91
  12  -4 -14   -1.05    4.25
 -12  -4  14    2.89    3.85
 -12   4  15   10.25    5.09
  12  -4 -15    7.23    5.56
 -12  -4  15    7.91    5.62
 -12   4  16    1.46    4.72
  12  -4 -16    5.22    6.23
 -12  -4  16   20.82    6.74
 -12   4  17   17.40    7.10
  12  -4 -17   18.77    7.67
 -12  -4  17   17.34    6.88
 -12   4  18    9.59    5.29
  12  -4 -18   -0.25    4.43
 -12  -4  18    7.72    5.21
 -12   4  19   -2.82    4.98
  12  -4 -19   -0.73    4.86
 -12  -4  19   -2.34    4.44
 -12   4  20   21.11    7.14
  12  -4 -20    3.55    5.80
 -12  -4  20   10.96    6.07
 -12   4  21    5.16    5.17
 -12  -4  21   14.61    6.17
 -12   4  22    8.42    6.22
  12  -4 -22   10.86    7.11
 -12  -4  22    3.07    5.03
 -12   4  23    3.25    4.68
  12  -4 -23    0.00    6.17
 -12  -4  23    4.15    4.55
 -12   4  24    3.19    5.04
  12  -4 -24   -0.00    5.74
 -12  -4  24    4.81    4.94
 -12   4  25   -1.19    4.28
  12  -4 -25   -1.97    5.84
 -12  -4  25   -0.45    4.90
 -12   4  26    4.16    5.06
 -12  -4  26    9.15    5.71
 -12   4  27   -1.64    5.12
 -12  -4  27    0.96    4.75
 -12   5   1   -0.72    3.43
  12  -5  -1    0.96    3.58
 -12  -5   1    2.89    4.67
 -12   5   2    8.00    4.70
  12  -5  -2    9.44    6.22
 -12  -5   2   18.02    6.48
 -12   5   3   18.82    5.73
  12  -5  -3   14.49    6.46
 -12  -5   3    2.15    5.08
 -12   5   4   22.45    6.85
  12  -5  -4   15.46    7.17
 -12  -5   4   21.07    6.82
 -12   5   5    2.71    4.16
  12  -5  -5    5.98    5.05
 -12  -5   5    4.02    4.44
 -12   5   6    2.80    4.48
  12  -5  -6    2.26    4.60
 -12  -5   6    0.53    3.98
 -12   5   7   10.45    5.11
  12  -5  -7    7.48    5.35
 -12  -5   7    5.58    5.57
 -12   5   8   23.26    7.23
  12  -5  -8   28.64    8.20
 -12  -5   8    7.65    5.83
 -12   5   9   27.84    7.38
  12  -5  -9    8.84    6.01
 -12  -5   9   11.90    5.74
 -12   5  10    7.23    4.96
  12  -5 -10    0.73    3.76
 -12  -5  10    9.58    5.45
 -12   5  11    0.89    3.73
  12  -5 -11    2.46    4.76
 -12  -5  11    1.36    4.21
 -12   5  12    5.66    4.49
  12  -5 -12   -1.26    4.96
 -12  -5  12    0.68    4.03
 -12   5  13   21.32    7.36
  12  -5 -13   10.36    6.87
 -12  -5  13   30.41    8.25
 -12   5  14   17.85    6.97
  12  -5 -14   13.63    7.86
 -12  -5  14   22.27    7.19
 -12   5  15    7.54    4.71
  12  -5 -15    0.86    4.74
 -12  -5  15    3.22    3.76
 -12   5  16    6.44    4.86
  12  -5 -16   -0.42    5.27
 -12  -5  16    4.08    4.74
 -12   5  17    7.27    4.91
  12  -5 -17   -0.88    5.60
 -12  -5  17    2.45    3.75
 -12   5  18    8.19    5.40
  12  -5 -18   10.71    6.41
 -12  -5  18    5.55    5.18
 -12   5  19   15.57    6.54
  12  -5 -19   -0.13    5.41
 -12  -5  19    9.70    6.23
 -12   5  20    4.45    5.28
  12  -5 -20    3.01    5.61
 -12  -5  20    3.34    4.78
 -12   5  21   -1.61    4.00
  12  -5 -21    3.56    5.69
 -12  -5  21   -1.39    5.04
 -12   5  22    0.58    4.04
  12  -5 -22    0.49    4.52
 -12  -5  22    4.97    4.83
 -12   5  23    0.49    4.74
  12  -5 -23    0.69    6.26
 -12  -5  23    7.41    5.29
 -12   5  24    9.86    5.90
  12  -5 -24   17.07    8.97
 -12  -5  24    9.93    5.84
 -12   5  25    4.46    5.61
  12  -5 -25    6.92    6.30
 -12  -5  25   -1.96    4.84
 -12   5  26    3.94    5.01
  12  -5 -26    5.35    6.64
 -12  -5  26   -4.31    5.84
 -12   5  27    0.67    3.98
  12  -5 -27   -3.09    5.66
 -12  -5  27    0.16    4.46
 -12   6   1   31.58    8.22
  12  -6  -1   28.37    8.86
 -12  -6   1   28.97    7.74
 -12   6   2    6.98    4.76
  12  -6  -2    8.20    5.94
 -12  -6   2    9.31    5.31
 -12   6   3    1.97    4.10
  12  -6  -3   -1.24    4.70
 -12  -6   3    5.67    4.52
 -12   6   4    1.34    3.46
  12  -6  -4   -0.69    4.48
 -12  -6   4   -1.96    4.92
 -12   6   5   18.52    7.20
  12  -6  -5   34.76    8.95
 -12  -6   5   38.98    8.63
 -12   6   6   34.89    7.87
  12  -6  -6   11.42    6.14
 -12  -6   6   25.93    7.26
 -12   6   7   15.26    5.85
  12  -6  -7    9.98    7.21
 -12  -6   7   14.35    5.86
 -12   6   8    4.18    3.76
  12  -6  -8    3.16    4.31
 -12  -6   8    2.48    4.49
 -12   6   9    0.71    3.97
 -12  -6   9    7.96    5.58
 -12   6  10    2.87    4.65
 -12  -6  10    9.17    5.40
 -12   6  11   52.85   10.59
  12  -6 -11   21.57    8.81
 -12  -6  11   47.26   10.04
 -12   6  12    7.44    5.64
  12  -6 -12    2.87    5.44
 -12  -6  12    5.64    5.54
 -12   6  13   -1.31    4.15
  12  -6 -13   -0.11    4.56
 -12  -6  13   -0.76    4.55
 -12   6  14   -1.41    3.95
  12  -6 -14   -0.24    4.35
 -12  -6  14    1.66    4.20
 -12   6  15    7.91    4.61
  12  -6 -15    7.61    5.64
 -12  -6  15    4.68    4.45
 -12   6  16    4.77    5.07
  12  -6 -16    0.19    5.72
 -12  -6  16    6.11    5.26
 -12   6  17    3.18    4.43
  12  -6 -17    3.58    4.81
 -12  -6  17    4.19    4.46
 -12   6  18   -1.27    4.50
  12  -6 -18    3.15    5.18
 -12  -6  18    8.57    5.52
 -12   6  19   -2.30    4.70
  12  -6 -19    0.64    6.01
 -12  -6  19   -1.07    4.15
 -12   6  20   -0.56    4.73
  12  -6 -20    0.00    4.33
 -12  -6  20    7.55    5.05
 -12   6  21    5.75    5.02
  12  -6 -21    4.59    4.64
 -12  -6  21    2.41    4.86
 -12   6  22    6.75    5.32
  12  -6 -22   -2.38    5.89
 -12  -6  22    8.93    5.32
 -12   6  23    1.59    4.22
  12  -6 -23   -1.64    5.98
 -12  -6  23   -0.90    4.22
 -12   6  24   -2.55    4.85
  12  -6 -24   -0.41    4.47
 -12  -6  24   -0.32    4.41
 -12   6  25    9.57    4.96
  12  -6 -25   -0.32    4.15
 -12  -6  25    0.76    4.26
 -12   6  26   -0.23    5.10
  12  -6 -26    2.84    5.13
 -12  -6  26   -2.73    4.94
  12  -6 -27   13.34    7.71
  12  -6 -28   -0.45    4.19
  12  -6 -29   -2.24    7.21
 -12   7   1    2.39    4.19
  12  -7  -1    8.71    5.11
 -12  -7   1    6.17    5.30
 -12   7   2   14.02    5.21
  12  -7  -2    3.42    4.91
 -12  -7   2    8.51    5.05
 -12   7   3    9.86    5.47
  12  -7  -3   13.74    6.71
 -12  -7   3   12.21    5.38
 -12   7   4    3.50    4.08
  12  -7  -4   -2.06    4.62
 -12  -7   4    4.70    3.94
 -12   7   5    9.77    4.76
  12  -7  -5    3.04    4.60
 -12  -7   5   -0.50    3.50
 -12   7   6    1.90    4.18
  12  -7  -6   -3.30    4.66
 -12  -7   6   -3.68    4.98
 -12   7   7    5.32    4.13
  12  -7  -7    4.73    5.74
 -12  -7   7    5.36    4.77
 -12   7   8   -0.24    3.08
  12  -7  -8    1.44    4.41
 -12  -7   8    6.22    4.47
 -12   7   9   27.33    7.88
  12  -7  -9   24.79    8.45
 -12  -7   9   40.90    9.23
 -12   7  10   -0.68    2.79
  12  -7 -10    0.22    3.55
 -12  -7  10   -0.79    3.92
 -12   7  11   -1.31    3.83
  12  -7 -11   -0.68    4.18
 -12  -7  11    0.88    4.26
 -12   7  12    4.50    3.99
  12  -7 -12    3.25    4.24
 -12  -7  12   -2.11    3.77
 -12   7  13    3.64    4.19
  12  -7 -13    3.62    5.11
 -12  -7  13    5.61    5.12
 -12   7  14    9.32    5.55
  12  -7 -14   13.59    5.95
 -12  -7  14    6.90    4.32
 -12   7  15    3.84    4.45
  12  -7 -15    8.58    6.05
 -12  -7  15   12.63    6.51
 -12   7  16   -0.44    4.65
  12  -7 -16    0.59    5.01
 -12  -7  16   -0.73    4.57
 -12   7  17   -1.74    3.64
  12  -7 -17    2.50    4.59
 -12  -7  17    1.26    4.20
 -12   7  18   -0.53    4.23
  12  -7 -18   -0.53    5.01
 -12  -7  18   -0.63    4.27
 -12   7  19    6.67    5.68
  12  -7 -19    8.75    5.94
 -12  -7  19    7.94    5.95
 -12   7  20   -0.08    3.55
  12  -7 -20   -0.00    4.19
 -12  -7  20    2.38    4.65
 -12   7  21   -0.97    4.43
  12  -7 -21   -1.88    5.73
 -12  -7  21    0.40    5.26
 -12   7  22    1.48    4.74
  12  -7 -22    2.30    4.63
 -12  -7  22   -2.39    5.32
 -12   7  23    3.58    5.50
  12  -7 -23    6.45    6.28
 -12  -7  23    3.60    5.60
 -12   7  24    2.64    4.30
  12  -7 -24    5.01    5.58
 -12  -7  24   -0.49    3.51
 -12   7  25    3.53    5.16
  12  -7 -25   -0.04    5.13
 -12  -7  25   11.53    6.85
 -12   7  26   -0.26    4.84
  12  -7 -26    0.02    5.70
 -12  -7  26    6.19    5.11
  12  -7 -27    3.75    6.02
 -12   8   1   14.96    5.75
  12  -8  -1   25.99    7.63
 -12  -8   1   17.69    6.57
 -12   8   2   -1.34    3.51
  12  -8  -2   -1.81    5.32
 -12  -8   2   -3.28    4.77
 -12   8   3    1.64    4.87
  12  -8  -3    3.06    5.34
 -12  -8   3    2.62    5.03
 -12   8   4    5.01    4.25
  12  -8  -4    2.85    4.42
 -12  -8   4    7.75    5.45
 -12   8   5   28.73    7.83
  12  -8  -5   20.48    7.30
 -12  -8   5   24.26    7.35
 -12   8   6   -2.64    4.72
  12  -8  -6    3.00    4.90
 -12  -8   6   -1.55    4.61
 -12   8   7   21.91    7.34
  12  -8  -7   17.02    7.36
 -12  -8   7   25.67    7.39
 -12   8   8    1.66    3.74
  12  -8  -8   -2.09    4.82
 -12  -8   8    3.24    4.27
 -12   8   9    0.16    3.58
  12  -8  -9   -0.53    3.80
 -12  -8   9    1.87    4.19
 -12   8  10   -0.84    4.70
  12  -8 -10   -1.39    4.46
 -12  -8  10    1.85    4.36
 -12   8  11    8.21    5.36
  12  -8 -11    7.01    5.84
 -12  -8  11   11.54    5.68
 -12   8  12    0.31    3.75
  12  -8 -12   -1.21    5.01
 -12  -8  12    2.20    3.97
 -12   8  13    6.86    4.89
  12  -8 -13   -0.04    4.09
 -12  -8  13    5.78    5.08
 -12   8  14    1.89    4.05
  12  -8 -14   -0.63    4.17
 -12  -8  14    1.80    3.81
 -12   8  15   12.19    5.66
  12  -8 -15   14.26    6.60
 -12  -8  15   14.26    6.07
 -12   8  16   -0.21    4.53
  12  -8 -16   -1.97    4.27
 -12  -8  16    1.21    4.45
 -12   8  17    4.77    5.09
  12  -8 -17   14.39    6.43
 -12  -8  17   14.71    5.94
 -12   8  18   -1.91    4.52
  12  -8 -18    0.56    5.67
 -12  -8  18    1.82    4.12
 -12   8  19    6.11    4.99
  12  -8 -19    0.81    4.75
 -12  -8  19   -0.71    4.70
 -12   8  20   -0.17    4.08
  12  -8 -20    0.64    6.39
 -12  -8  20    1.86    4.38
 -12   8  21    7.35    6.24
  12  -8 -21    0.98    6.00
 -12  -8  21   13.08    6.24
 -12   8  22    3.17    4.61
  12  -8 -22    4.38    6.58
 -12  -8  22    4.90    5.26
 -12   8  23    1.96    4.41
  12  -8 -23   10.50    6.10
 -12  -8  23    9.21    5.44
 -12   8  24    1.06    3.65
  12  -8 -24   -1.94    4.99
 -12  -8  24   -0.65    4.04
 -12   8  25    0.93    4.02
 -12  -8  25    2.48    5.60
 -12   8  26   -0.39    3.56
  12  -9  -1   -0.40    4.03
 -12  -9   1   -0.27    3.48
  12  -9  -2   -1.71    4.83
 -12  -9   2    5.32    4.18
  12  -9  -3    7.34    5.77
 -12  -9   3   21.86    6.45
  12  -9  -4   -0.35    4.20
 -12  -9   4    1.08    4.33
  12  -9  -5    5.29    4.73
 -12  -9   5    1.28    3.98
  12  -9  -6   -1.34    3.85
 -12  -9   6   -2.39    3.91
 -12   9   7   -1.99    3.68
  12  -9  -7    3.46    4.99
 -12  -9   7   -0.57    4.43
 -12   9   8    1.59    3.56
  12  -9  -8    1.06    4.02
 -12  -9   8    1.01    4.30
 -12   9   9   17.20    6.72
  12  -9  -9   19.60    7.45
 -12  -9   9   34.77    8.82
 -12   9  10   -2.28    3.80
  12  -9 -10    1.21    4.57
 -12  -9  10    0.89    3.95
 -12   9  11   -1.14    4.25
  12  -9 -11   -0.68    3.67
 -12  -9  11    5.25    4.94
 -12   9  12    4.79    4.31
  12  -9 -12   -0.89    5.04
 -12  -9  12    0.63    3.46
 -12   9  13    7.23    5.53
  12  -9 -13   14.02    6.93
 -12  -9  13    2.78    4.18
 -12   9  14    0.99    3.52
  12  -9 -14    4.71    4.74
 -12  -9  14   -1.07    3.95
 -12   9  15    3.06    4.43
  12  -9 -15    4.82    4.85
 -12  -9  15    6.21    5.17
 -12   9  16   -0.59    3.86
  12  -9 -16    3.37    5.58
 -12  -9  16    3.02    4.94
 -12   9  17    4.41    4.19
  12  -9 -17   -2.00    4.59
 -12  -9  17    3.51    4.10
 -12   9  18    2.56    4.98
  12  -9 -18    3.81    5.72
 -12  -9  18   -1.66    4.02
 -12   9  19   12.27    6.18
  12  -9 -19   16.40    7.29
 -12  -9  19    8.25    5.44
 -12   9  20   -1.47    3.87
  12  -9 -20   -0.87    5.28
 -12  -9  20   -0.47    4.29
 -12   9  21   -0.24    4.91
  12  -9 -21    5.30    6.38
 -12  -9  21    3.27    5.22
 -12   9  22   -0.05    4.58
 -12  -9  22   -0.69    3.66
 -12   9  23    6.79    5.45
 -12  -9  23    3.15    4.12
 -12   9  24   -0.61    5.13
 -12  -9  24    2.81    4.95
 -12   9  25    2.65    5.34
 -12  -9  25    1.70    5.58
  12 -10  -1    1.30    4.50
 -12 -10   1    6.54    5.27
  12 -10  -2    0.22    3.88
 -12 -10   2   -2.95    4.21
  12 -10  -3    1.03    4.78
 -12 -10   3    4.46    3.62
  12 -10  -4   -0.70    4.05
 -12 -10   4   -0.52    3.36
  12 -10  -5   21.10    7.04
 -12 -10   5    6.95    4.82
  12 -10  -6   -1.97    4.98
 -12 -10   6   -2.08    4.04
  12 -10  -7   15.61    6.56
 -12 -10   7   11.95    5.77
  12 -10  -8    0.34    3.58
 -12 -10   8    1.57    3.74
  12 -10  -9    6.96    5.28
 -12 -10   9    1.85    4.67
  12 -10 -10   -2.11    4.75
 -12 -10  10   -0.41    3.76
  12 -10 -11   20.70    6.50
 -12 -10  11    6.98    4.43
  12 -10 -12    0.66    3.48
 -12 -10  12    2.82    4.21
  12 -10 -13    2.93    3.68
 -12 -10  13    6.20    5.07
  12 -10 -14   -2.48    5.13
 -12 -10  14   -0.90    3.57
  12 -10 -15    3.76    5.46
 -12 -10  15    7.76    5.13
  12 -10 -16    0.00    4.96
 -12 -10  16    0.36    4.81
 -12 -10  17   -1.21    4.04
 -12 -10  18    0.05    5.11
 -12 -10  19   -1.00    4.22
 -12 -10  20   -0.60    4.07
  12 -11  -1    0.13    4.50
 -12 -11   1   -1.51    4.16
  12 -11  -2   -4.19    5.94
 -12 -11   2    1.43    3.69
  12 -11  -3    6.22    5.57
 -12 -11   3    2.18    3.63
  12 -11  -4   -0.77    3.55
 -12 -11   4   -2.35    4.43
  12 -11  -5   -0.14    3.90
 -12 -11   5    8.86    5.10
  12 -11  -6    1.79    4.38
  12 -11  -7    4.44    4.57
  12 -11  -8   -1.95    4.25
  12 -11  -9    0.85    4.72
  12 -11 -10   -0.16    3.62
  12 -11 -11    4.10    5.37
 -11   0   1  112.30   18.35
 -11   0   2    1.36    4.33
 -11   0   3   34.41    8.28
 -11   0   4   -1.01    3.61
 -11   0   5  140.13   21.89
 -11   0   6   -0.23    4.01
 -11   0   7   -2.34    3.92
 -11   0   8   -0.48    3.74
 -11   0   9   22.58    7.18
 -11   0  10    2.28    3.91
 -11   0  11   69.65   13.48
 -11   0  12   -1.35    4.68
 -11   0  13    8.37    4.47
 -11   0  14    2.27    3.60
 -11   0  15   20.08    7.34
 -11   0  16   -1.22    4.13
 -11   0  17    5.50    4.88
  11   0 -17   18.09    7.33
 -11   0  18   -2.06    4.15
 -11   0  19   19.39    7.33
 -11   0  20   -3.39    4.93
 -11   0  21   37.22    9.82
 -11   0  22    1.36    4.16
 -11   0  23   -0.11    5.43
 -11   0  24    1.19    4.69
 -11   0  25    9.95    6.37
 -11   0  26   -2.62    5.54
 -11   0  27   22.37    7.43
 -11   0  28    2.56    4.39
 -11   0  29   -0.34    5.25
 -11   0  30   -0.22    5.34
 -11   1   1  116.58   18.11
  11   1  -1  108.04   19.38
 -11  -1   1  103.38   17.74
 -11   1   2    3.05    4.21
  11   1  -2    5.05    5.40
 -11  -1   2    1.55    3.65
 -11   1   3   40.46    9.98
  11   1  -3   47.21   11.27
 -11  -1   3   61.61   10.96
 -11   1   4    0.47    3.48
  11   1  -4   -1.57    3.89
 -11  -1   4   -1.62    4.51
 -11   1   5    2.02    4.29
  11   1  -5    1.45    4.94
 -11  -1   5   10.20    5.06
 -11   1   6    5.27    3.76
  11   1  -6   -0.23    4.77
 -11  -1   6    2.89    4.49
 -11   1   7   50.90   11.22
  11   1  -7   55.89   12.32
 -11  -1   7   54.71   11.37
 -11   1   8    5.56    4.30
  11   1  -8   -0.27    4.08
 -11  -1   8    0.50    4.09
  11  -1  -9   34.82    9.42
  11   1  -9   21.82    8.25
 -11  -1   9   43.23    9.03
 -11   1  10   -2.06    4.09
  11  -1 -10   -1.37    4.63
  11   1 -10   -0.66    4.26
 -11  -1  10    0.33    3.19
 -11   1  11    3.67    3.90
  11  -1 -11   13.41    6.85
  11   1 -11   12.93    6.59
 -11  -1  11    8.04    4.72
 -11   1  12    5.69    4.82
  11  -1 -12    1.66    4.48
  11   1 -12    3.95    5.09
 -11  -1  12    9.02    4.78
 -11   1  13   14.23    6.67
  11  -1 -13   30.13    8.98
  11   1 -13   30.81    9.39
 -11  -1  13   38.82    8.75
 -11   1  14   -0.57    3.47
  11  -1 -14   -0.92    4.50
  11   1 -14    2.77    5.12
 -11  -1  14   -1.52    3.83
 -11   1  15   -2.29    4.10
  11  -1 -15    0.63    4.14
 -11  -1  15   -0.27    4.85
 -11   1  16   -1.11    5.00
  11  -1 -16    0.98    3.91
 -11  -1  16    0.48    3.46
 -11   1  17   29.22    7.53
  11  -1 -17   21.94    8.14
 -11  -1  17   10.11    5.81
 -11   1  18   -0.18    4.62
  11  -1 -18    5.27    5.03
 -11  -1  18   -2.70    4.82
 -11   1  19    4.80    4.62
  11  -1 -19    1.98    5.97
 -11  -1  19    4.61    4.78
 -11   1  20   -2.16    4.28
  11  -1 -20    3.55    5.03
 -11  -1  20    4.73    5.02
 -11   1  21   -1.95    3.91
 -11  -1  21   -1.11    4.20
 -11   1  22    1.80    4.30
 -11  -1  22    0.60    4.64
 -11   1  23   34.66   10.12
 -11  -1  23   45.07   10.55
 -11   1  24    0.29    5.09
 -11  -1  24   -0.40    4.72
 -11   1  25    1.83    5.20
 -11  -1  25   11.42    6.31
 -11   1  26    1.38    4.05
 -11  -1  26   -0.28    4.60
 -11   1  27   16.83    6.27
 -11  -1  27   14.09    7.64
 -11   1  28    5.31    4.28
 -11  -1  28    0.88    4.38
 -11   1  29    2.51    5.30
 -11  -1  29    5.48    5.36
 -11   1  30    0.24    4.69
 -11  -1  30   -0.05    3.65
 -11   2   1   30.77    8.03
  11  -2  -1   47.58   10.12
  11   2  -1   42.02   10.33
 -11  -2   1   22.18    7.35
 -11   2   2   -1.02    3.06
  11  -2  -2   -2.49    5.03
  11   2  -2    0.31    4.37
 -11  -2   2   -1.95    3.88
 -11   2   3   18.93    6.03
  11  -2  -3   10.08    5.89
  11   2  -3   16.09    6.98
 -11  -2   3    7.75    5.11
 -11   2   4   14.48    5.51
  11  -2  -4   12.45    6.48
  11   2  -4   12.89    5.98
 -11  -2   4   14.11    5.63
 -11   2   5   72.39   12.04
  11  -2  -5   38.20   10.56
  11   2  -5   38.02   10.87
 -11  -2   5   55.89   10.73
 -11   2   6   31.02    7.36
  11  -2  -6   15.65    6.95
  11   2  -6   11.17    6.32
 -11  -2   6   21.10    6.53
 -11   2   7   16.27    5.98
  11  -2  -7   14.19    6.79
  11   2  -7   13.00    6.61
 -11  -2   7    9.59    5.17
 -11   2   8   18.08    6.04
  11  -2  -8   14.49    6.33
  11   2  -8   16.97    6.99
 -11  -2   8   10.48    5.49
 -11   2   9   41.24    9.29
  11  -2  -9   30.82    9.09
  11   2  -9   26.92    9.07
 -11  -2   9   34.29    8.57
 -11   2  10    1.22    3.60
  11  -2 -10    4.41    4.94
 -11  -2  10    8.67    4.63
 -11   2  11   46.05   10.13
  11  -2 -11   47.67   11.50
 -11  -2  11   45.51   10.51
 -11   2  12    3.57    4.91
  11  -2 -12   -1.74    4.44
 -11  -2  12    0.20    3.65
 -11   2  13   -2.12    4.70
  11  -2 -13   -0.22    4.04
 -11  -2  13    1.97    3.90
 -11   2  14    9.92    5.31
  11  -2 -14   -0.35    4.37
 -11  -2  14    0.93    4.05
 -11   2  15   33.88    8.28
  11  -2 -15   26.64    8.93
 -11  -2  15   29.78    8.38
 -11   2  16    7.17    5.19
  11  -2 -16    4.93    6.21
 -11  -2  16    5.14    4.27
 -11   2  17    6.23    5.75
  11  -2 -17    8.89    6.25
 -11  -2  17    8.20    5.49
 -11   2  18    3.01    4.28
  11  -2 -18   -0.58    5.36
 -11  -2  18    3.11    4.44
 -11   2  19    9.77    6.07
  11  -2 -19    5.60    6.00
 -11  -2  19   16.22    6.31
 -11   2  20   -0.51    3.45
  11  -2 -20    2.60    5.23
 -11  -2  20   10.09    5.55
 -11   2  21   22.64    7.75
  11  -2 -21   19.66    8.37
 -11  -2  21   21.28    7.40
 -11   2  22    1.17    4.67
  11  -2 -22    3.24    5.70
 -11  -2  22   -2.41    5.22
 -11   2  23   -1.05    4.34
  11  -2 -23   -0.47    4.44
 -11  -2  23    4.93    4.54
 -11   2  24    0.86    5.06
 -11  -2  24    2.82    4.10
 -11   2  25    7.96    6.03
 -11  -2  25   12.65    6.29
 -11   2  26   -1.31    4.99
 -11  -2  26   -1.06    4.50
 -11   2  27   27.88    9.14
 -11  -2  27   15.71    7.11
 -11   2  28    2.71    5.22
 -11  -2  28   -2.06    4.96
 -11   2  29    2.56    5.31
 -11  -2  29   13.25    6.04
 -11   2  30    1.07    5.08
 -11  -2  30   -0.25    3.93
 -11   3   1   18.44    6.04
  11  -3  -1   21.43    7.96
 -11  -3   1    9.88    4.89
 -11   3   2   13.25    5.92
  11  -3  -2   19.35    7.24
 -11  -3   2   17.67    6.39
 -11   3   3   81.18   13.17
  11  -3  -3   43.24   12.25
 -11  -3   3   75.01   12.82
 -11   3   4   23.53    6.43
  11  -3  -4    7.82    5.68
 -11  -3   4   17.82    6.37
 -11   3   5    6.35    4.45
  11  -3  -5    0.74    4.53
 -11  -3   5    8.49    4.96
 -11   3   6   14.88    6.63
  11  -3  -6   16.07    6.98
 -11  -3   6   43.42    8.37
 -11   3   7   52.65   11.40
  11  -3  -7   51.58   12.01
 -11  -3   7   66.85   12.01
 -11   3   8   -1.15    4.15
  11  -3  -8   10.48    6.89
 -11  -3   8    4.10    4.40
 -11   3   9   17.32    6.32
  11  -3  -9   10.51    6.05
 -11  -3   9    7.28    4.57
 -11   3  10    2.37    4.14
  11  -3 -10    1.66    5.33
 -11  -3  10    6.42    4.96
 -11   3  11    8.46    5.50
  11  -3 -11   15.56    5.89
 -11  -3  11    9.46    4.76
 -11   3  12    7.18    5.20
  11  -3 -12   10.82    6.27
 -11  -3  12   11.07    5.22
 -11   3  13   26.18    7.44
  11  -3 -13   39.53    9.89
 -11  -3  13   17.21    6.87
 -11   3  14    4.30    4.40
  11  -3 -14    0.47    4.37
 -11  -3  14    1.63    4.04
 -11   3  15   -2.20    4.42
  11  -3 -15   -0.14    4.78
 -11  -3  15    0.81    3.92
 -11   3  16   -3.87    5.36
  11  -3 -16    2.38    5.09
 -11  -3  16   -2.11    4.04
 -11   3  17   16.23    6.86
  11  -3 -17   11.89    7.08
 -11  -3  17    8.76    4.99
 -11   3  18    2.75    4.16
  11  -3 -18   11.73    6.39
 -11  -3  18    5.43    4.70
 -11   3  19   16.62    6.48
  11  -3 -19   12.85    7.59
 -11  -3  19   23.93    7.91
 -11   3  20    7.94    4.86
  11  -3 -20   -0.77    4.59
 -11  -3  20    8.61    5.51
 -11   3  21   -0.87    4.50
  11  -3 -21    4.29    5.71
 -11  -3  21    0.45    5.06
 -11   3  22   11.22    5.93
  11  -3 -22    4.90    6.18
 -11  -3  22    5.53    5.63
 -11   3  23   20.09    8.23
  11  -3 -23   23.11    9.09
 -11  -3  23   57.41   11.10
 -11   3  24    6.40    5.43
  11  -3 -24    7.49    6.27
 -11  -3  24   13.41    6.26
 -11   3  25   -1.81    4.50
  11  -3 -25    1.11    4.22
 -11  -3  25    1.47    4.80
 -11   3  26   -2.54    4.98
 -11  -3  26   -1.20    4.49
 -11   3  27   13.71    7.18
 -11  -3  27   10.20    7.06
 -11   3  28    3.18    4.56
 -11  -3  28    0.94    4.48
 -11   3  29   -0.35    4.17
 -11  -3  29   12.12    6.28
 -11   3  30   -1.57    5.52
 -11  -3  30    4.03    4.83
 -11   4   1   27.64    8.03
  11  -4  -1   45.21   10.15
 -11  -4   1   43.90    9.41
 -11   4   2    0.68    3.15
  11  -4  -2    4.79    5.17
 -11  -4   2    4.02    4.27
 -11   4   3    4.98    4.27
  11  -4  -3    7.79    5.54
 -11  -4   3   10.71    5.06
 -11   4   4    2.05    4.35
  11  -4  -4   -2.25    4.62
 -11  -4   4    6.82    4.35
 -11   4   5   56.83   11.29
  11  -4  -5   50.14   11.45
 -11  -4   5   56.35   11.44
 -11   4   6   27.86    7.35
  11  -4  -6   12.11    6.33
 -11  -4   6   24.41    7.24
 -11   4   7    9.73    5.09
  11  -4  -7    6.64    5.62
 -11  -4   7   19.07    6.08
 -11   4   8    3.39    4.40
  11  -4  -8    0.61    4.72
 -11  -4   8    0.05    4.35
 -11   4   9   47.66   10.33
  11  -4  -9   52.23   11.14
 -11  -4   9   41.74    9.93
 -11   4  10    8.17    5.00
  11  -4 -10    4.21    4.39
 -11  -4  10    6.79    4.93
 -11   4  11   27.45    7.78
  11  -4 -11   22.23    8.09
 -11  -4  11   25.53    7.43
 -11   4  12    2.38    4.08
  11  -4 -12    0.04    5.11
 -11  -4  12    4.33    4.06
 -11   4  13   -0.61    4.08
  11  -4 -13    5.64    5.19
 -11  -4  13    3.45    3.86
 -11   4  14    6.26    4.86
  11  -4 -14    7.87    6.54
 -11  -4  14    4.54    4.54
 -11   4  15   12.58    5.89
  11  -4 -15   27.14    8.14
 -11  -4  15   16.99    6.52
 -11   4  16   11.96    5.65
  11  -4 -16    3.57    5.07
 -11  -4  16   11.59    5.88
 -11   4  17    2.19    4.45
  11  -4 -17    2.78    5.17
 -11  -4  17    0.74    4.13
 -11   4  18    0.80    4.53
  11  -4 -18   -0.34    5.05
 -11  -4  18   -1.16    3.50
 -11   4  19   -0.41    4.88
  11  -4 -19    4.18    6.32
 -11  -4  19    7.68    5.56
 -11   4  20    8.49    6.56
  11  -4 -20   -0.74    4.81
 -11  -4  20    5.97    5.22
 -11   4  21   17.93    7.14
  11  -4 -21   22.46    8.45
 -11  -4  21   10.51    6.05
 -11   4  22    0.74    3.74
  11  -4 -22    5.17    6.97
 -11  -4  22    5.19    5.30
 -11   4  23    0.93    4.03
  11  -4 -23   -2.50    6.01
 -11  -4  23   -1.41    4.33
 -11   4  24   -2.21    4.31
  11  -4 -24    1.60    5.28
 -11  -4  24   -3.19    5.87
 -11   4  25   11.72    6.76
  11  -4 -25   28.11    8.89
 -11  -4  25   22.14    7.73
 -11   4  26   20.38    7.05
  11  -4 -26    0.87    4.91
 -11  -4  26    4.42    5.21
 -11   4  27    5.57    5.16
  11  -4 -27   -1.53    5.88
 -11  -4  27   10.02    7.37
 -11   4  28   -0.23    5.21
 -11  -4  28   -0.65    4.47
 -11   4  29    1.68    5.89
 -11  -4  29    0.41    3.80
 -11  -4  30   -0.25    4.94
 -11   5   1    4.44    4.08
  11  -5  -1    6.68    5.70
 -11  -5   1    7.60    4.37
 -11   5   2   30.40    8.54
  11  -5  -2   44.15   10.32
 -11  -5   2   55.76   10.18
 -11   5   3   60.25   10.69
  11  -5  -3   46.23   11.10
 -11  -5   3   31.84    8.94
 -11   5   4   14.86    5.45
  11  -5  -4    0.94    3.97
 -11  -5   4    6.21    4.56
 -11   5   5   -2.00    4.08
  11  -5  -5   -0.04    4.11
 -11  -5   5    1.77    3.44
 -11   5   6   12.74    5.19
  11  -5  -6   13.87    7.41
 -11  -5   6   24.83    6.72
 -11   5   7   26.63    8.00
  11  -5  -7   22.17    7.80
 -11  -5   7   26.71    7.38
 -11   5   8   20.70    6.73
  11  -5  -8   15.91    6.76
 -11  -5   8   11.85    5.42
 -11   5   9   29.12    7.42
  11  -5  -9   14.47    6.98
 -11  -5   9   20.62    6.51
 -11   5  10   -1.18    3.92
  11  -5 -10   -1.71    5.25
 -11  -5  10    0.21    2.87
 -11   5  11    7.93    4.71
  11  -5 -11   12.44    5.97
 -11  -5  11    8.19    5.17
 -11   5  12   16.87    6.91
  11  -5 -12   28.31    8.23
 -11  -5  12   28.16    7.91
 -11   5  13   31.94    8.22
  11  -5 -13   30.56    8.56
 -11  -5  13   22.15    7.71
 -11   5  14    2.63    3.91
  11  -5 -14    4.53    4.84
 -11  -5  14    5.58    4.28
 -11   5  15   -0.32    4.09
  11  -5 -15    0.67    4.58
 -11  -5  15    1.56    4.00
 -11   5  16    2.41    4.04
  11  -5 -16   -1.78    4.89
 -11  -5  16    8.80    4.43
 -11   5  17    4.15    4.50
  11  -5 -17    0.84    5.50
 -11  -5  17    1.39    4.42
  11  -5 -18   34.75    9.63
 -11  -5  18   11.45    6.05
 -11   5  19   23.19    8.16
  11  -5 -19   27.60    8.75
 -11  -5  19   23.90    7.98
 -11   5  20    3.05    4.59
  11  -5 -20    1.55    4.38
 -11  -5  20    0.33    4.26
 -11   5  21    1.10    4.84
  11  -5 -21    3.14    4.43
 -11  -5  21    0.57    3.75
 -11   5  22    2.70    4.39
  11  -5 -22   -3.53    5.38
 -11  -5  22    4.63    4.72
 -11   5  23   19.77    7.53
  11  -5 -23   28.72    9.25
 -11  -5  23   25.81    8.40
 -11   5  24    1.46    5.26
  11  -5 -24    8.88    5.92
 -11  -5  24   -0.02    4.70
 -11   5  25    1.63    5.04
  11  -5 -25    1.34    4.66
 -11  -5  25    4.30    5.90
 -11   5  26    0.71    4.63
  11  -5 -26    5.66    5.59
 -11  -5  26   -1.96    4.08
 -11   5  27    3.57    4.57
  11  -5 -27    1.86    5.33
 -11  -5  27    2.33    3.98
 -11   5  28    4.34    5.85
  11  -5 -28   28.09    9.39
 -11  -5  28   23.36    7.46
 -11   5  29    4.31    6.13
  11  -5 -29    0.94    5.34
 -11  -5  29   12.20    6.17
 -11   6   1   33.47    7.55
  11  -6  -1   19.93    7.66
 -11  -6   1   20.53    7.09
 -11   6   2    6.35    4.43
  11  -6  -2    3.86    4.43
 -11  -6   2   -0.43    3.63
 -11   6   3    4.18    3.78
  11  -6  -3    3.76    4.25
 -11  -6   3    2.06    3.56
 -11   6   4   23.51    7.56
  11  -6  -4   27.71    8.62
 -11  -6   4   38.08    8.22
 -11   6   5   21.44    6.90
  11  -6  -5   13.85    5.72
 -11  -6   5   26.52    7.33
 -11   6   6   26.97    7.16
  11  -6  -6   18.19    6.94
 -11  -6   6   22.64    6.93
 -11   6   7   11.34    4.98
  11  -6  -7    1.09    5.65
 -11  -6   7    1.37    3.84
 -11   6   8    8.57    4.54
  11  -6  -8    3.35    4.97
 -11  -6   8    8.87    5.48
 -11   6   9   10.55    5.33
  11  -6  -9   -0.00    5.86
 -11  -6   9    8.20    4.73
 -11   6  10   25.06    7.81
  11  -6 -10   28.60    8.29
 -11  -6  10   28.06    7.53
 -11   6  11    9.40    4.81
  11  -6 -11    2.98    4.54
 -11  -6  11    1.72    4.45
 -11   6  12    6.52    5.05
  11  -6 -12    9.37    6.13
 -11  -6  12    2.74    4.08
 -11   6  13    2.03    3.58
  11  -6 -13    0.28    4.71
 -11  -6  13   15.90    6.18
 -11   6  14   14.91    5.60
  11  -6 -14   18.93    7.59
 -11  -6  14   13.58    6.06
 -11   6  15    8.57    5.36
  11  -6 -15   10.78    6.28
 -11  -6  15   18.06    6.07
 -11   6  16    9.60    6.41
  11  -6 -16   20.01    8.12
 -11  -6  16   20.96    6.76
 -11   6  17    2.63    4.62
  11  -6 -17    0.34    4.31
 -11  -6  17    1.21    4.97
 -11   6  18   -0.14    3.28
  11  -6 -18    2.35    6.07
 -11  -6  18    2.07    3.70
 -11   6  19   11.61    6.75
  11  -6 -19    9.72    6.28
 -11  -6  19   20.06    6.71
 -11   6  20    6.80    5.16
  11  -6 -20    2.03    6.55
 -11  -6  20    0.38    3.56
 -11   6  21    1.39    5.49
  11  -6 -21    7.83    5.40
 -11  -6  21    2.66    5.37
 -11   6  22    0.02    4.17
  11  -6 -22   -1.41    6.11
 -11  -6  22    6.25    5.01
 -11   6  23    1.90    4.97
  11  -6 -23    5.62    6.32
 -11  -6  23   -0.84    4.89
 -11   6  24    4.40    5.18
  11  -6 -24    1.44    5.37
 -11  -6  24   -3.15    4.75
 -11   6  25    4.77    5.20
  11  -6 -25    2.42    5.59
 -11  -6  25    3.35    4.71
 -11   6  26    7.18    6.16
  11  -6 -26    4.32    5.63
 -11  -6  26   15.39    6.81
 -11   6  27   -0.00    4.38
  11  -6 -27   -0.05    5.02
 -11  -6  27   -1.08    4.38
 -11   6  28   -0.38    3.98
  11  -6 -28   -0.54    3.62
 -11  -6  28   -0.16    4.59
 -11   6  29   -2.03    4.39
  11  -6 -29   -0.67    5.28
 -11  -6  29    1.45    4.84
  11  -6 -30    5.05    5.93
  11  -6 -31   -1.52    5.26
 -11   7   1   14.20    5.95
  11  -7  -1   15.81    6.02
 -11  -7   1   10.41    5.33
 -11   7   2   32.82    7.77
  11  -7  -2   15.43    7.41
 -11  -7   2   25.60    7.05
 -11   7   3    1.75    3.48
  11  -7  -3    0.52    3.76
 -11  -7   3    3.97    3.86
 -11   7   4   14.23    6.25
  11  -7  -4   31.51    7.97
 -11  -7   4   23.57    6.86
 -11   7   5    1.46    3.41
  11  -7  -5    5.72    5.22
 -11  -7   5   13.50    5.39
 -11   7   6   15.72    5.71
  11  -7  -6   13.20    6.00
 -11  -7   6   13.10    5.43
 -11   7   7   -0.27    3.36
  11  -7  -7   -0.29    4.01
 -11  -7   7   -0.27    3.32
 -11   7   8   45.88    9.73
  11  -7  -8   38.67   10.14
 -11  -7   8   41.77    9.81
 -11   7   9   43.60    9.46
  11  -7  -9   19.65    8.29
 -11  -7   9   36.71    8.67
 -11   7  10    1.11    4.55
  11  -7 -10    0.38    4.37
 -11  -7  10   -0.30    3.48
 -11   7  11    0.84    3.95
  11  -7 -11    0.20    5.35
 -11  -7  11    3.17    4.20
 -11   7  12   20.82    7.03
  11  -7 -12   33.12    8.62
 -11  -7  12   26.75    8.13
 -11   7  13    9.35    5.82
  11  -7 -13    3.94    5.15
 -11  -7  13   12.55    5.54
 -11   7  14    1.76    4.03
  11  -7 -14   10.62    6.06
 -11  -7  14    0.93    4.22
 -11   7  15    0.89    4.53
  11  -7 -15   -1.76    4.58
 -11  -7  15   -1.98    4.44
 -11   7  16    4.78    4.15
  11  -7 -16   -0.40    4.81
 -11  -7  16   -0.00    3.96
 -11   7  17    3.41    4.64
  11  -7 -17   -0.82    4.51
 -11  -7  17    6.01    4.34
 -11   7  18   16.73    6.72
  11  -7 -18    8.01    6.01
 -11  -7  18   23.50    7.08
 -11   7  19    3.73    5.14
  11  -7 -19    3.40    5.49
 -11  -7  19   -2.24    5.61
 -11   7  20   -1.75    3.53
  11  -7 -20   -2.81    5.66
 -11  -7  20    0.53    3.61
 -11   7  21    4.98    4.53
  11  -7 -21   -4.38    6.45
 -11  -7  21   -0.84    3.55
 -11   7  22    3.98    5.06
  11  -7 -22    2.76    4.63
 -11  -7  22    3.41    4.46
 -11   7  23    3.65    5.39
  11  -7 -23   11.52    6.83
 -11  -7  23    4.71    5.41
 -11   7  24    2.34    4.91
  11  -7 -24   -0.23    5.14
 -11  -7  24    1.88    4.15
 -11   7  25    1.52    4.38
  11  -7 -25    0.04    4.50
 -11  -7  25   -0.96    6.04
 -11   7  26    4.88    5.14
  11  -7 -26    0.48    5.51
 -11  -7  26   -1.22    4.35
 -11   7  27   -0.81    4.11
  11  -7 -27   -1.47    6.50
 -11  -7  27   -0.87    4.34
 -11   7  28    1.91    5.16
  11  -7 -28    0.89    5.91
 -11  -7  28    0.32    4.21
 -11   7  29    1.61    4.20
  11  -7 -29   -1.50    5.29
 -11  -7  29    1.38    4.19
  11  -7 -30    6.50    5.12
 -11   8   1   -1.47    3.00
  11  -8  -1    1.83    3.84
 -11  -8   1   -0.29    3.50
 -11   8   2    4.94    4.06
  11  -8  -2    6.22    5.06
 -11  -8   2    6.90    4.39
 -11   8   3    1.71    3.93
  11  -8  -3    5.95    5.21
 -11  -8   3    0.49    4.00
 -11   8   4   54.25    9.75
  11  -8  -4   25.15    8.13
 -11  -8   4   24.93    7.79
 -11   8   5    0.93    3.53
  11  -8  -5    1.59    3.74
 -11  -8   5    4.99    4.69
 -11   8   6   32.51    7.84
  11  -8  -6   17.70    7.48
 -11  -8   6   26.06    7.76
 -11   8   7    8.42    4.74
  11  -8  -7    0.07    4.06
 -11  -8   7    4.28    4.87
 -11   8   8    5.43    4.33
  11  -8  -8    2.85    4.26
 -11  -8   8   -1.13    3.23
 -11   8   9    5.63    4.13
  11  -8  -9    7.56    5.75
 -11  -8   9    7.16    4.73
 -11   8  10   13.96    5.96
  11  -8 -10   12.52    6.16
 -11  -8  10   13.85    5.79
 -11   8  11   -0.26    3.04
  11  -8 -11    2.57    3.90
 -11  -8  11    1.01    3.91
 -11   8  12   -2.09    3.72
  11  -8 -12   -1.56    4.95
 -11  -8  12    8.10    4.77
 -11   8  13    0.35    3.52
  11  -8 -13    1.64    4.09
 -11  -8  13   -1.19    4.37
 -11   8  14   -0.56    3.40
  11  -8 -14    5.83    5.04
 -11  -8  14   -0.84    3.02
 -11   8  15    2.09    5.32
  11  -8 -15   18.59    6.22
 -11  -8  15   12.39    6.11
 -11   8  16    8.48    5.39
  11  -8 -16    6.92    5.60
 -11  -8  16   12.01    5.67
 -11   8  17   -2.86    4.58
  11  -8 -17   -1.04    3.97
 -11  -8  17    4.56    4.38
 -11   8  18    0.13    4.97
  11  -8 -18    5.63    5.25
 -11  -8  18   -3.28    4.89
 -11   8  19    3.72    4.23
  11  -8 -19   -0.80    5.31
 -11  -8  19    5.62    4.48
 -11   8  20   26.32    7.88
  11  -8 -20   17.51    7.63
 -11  -8  20   10.02    6.08
 -11   8  21   -0.29    4.61
  11  -8 -21    7.29    7.39
 -11  -8  21    3.02    4.62
 -11   8  22   14.77    6.79
  11  -8 -22   18.52    7.49
 -11  -8  22   12.03    6.98
 -11   8  23    1.13    4.27
  11  -8 -23   -1.81    4.99
 -11  -8  23   -0.82    3.60
 -11   8  24    2.31    3.98
  11  -8 -24   -0.06    5.18
 -11  -8  24   -2.51    4.04
 -11   8  25   -1.58    4.50
  11  -8 -25    1.51    4.55
 -11  -8  25    4.82    5.04
 -11   8  26   10.71    6.50
  11  -8 -26    4.71    5.51
 -11  -8  26   17.33    6.89
 -11   8  27    0.93    4.84
  11  -8 -27    2.54    5.27
 -11  -8  27    0.95    5.03
 -11   8  28   -2.50    4.74
  11  -8 -28    2.76    5.26
 -11  -8  28    0.37    4.70
 -11  -8  29   -0.76    4.23
 -11   9   1    1.90    3.36
  11  -9  -1    0.87    4.06
 -11  -9   1    2.35    3.66
 -11   9   2   22.36    7.52
  11  -9  -2   42.09    9.31
 -11  -9   2   35.84    8.68
 -11   9   3    0.43    3.48
  11  -9  -3    1.08    4.01
 -11  -9   3    3.20    4.67
 -11   9   4   10.82    5.49
  11  -9  -4    9.30    5.87
 -11  -9   4   20.07    6.36
 -11   9   5   -0.44    3.52
  11  -9  -5   -0.03    4.55
 -11  -9   5    1.67    3.13
 -11   9   6   12.70    5.66
  11  -9  -6   11.28    5.52
 -11  -9   6    4.25    4.32
 -11   9   7    0.91    4.49
  11  -9  -7   -0.65    3.82
 -11  -9   7    0.54    3.68
 -11   9   8   40.75    8.62
  11  -9  -8   29.16    8.44
 -11  -9   8   23.14    7.55
 -11   9   9   -0.21    3.07
  11  -9  -9   -1.14    4.67
 -11  -9   9    0.71    3.34
 -11   9  10    0.05    3.36
  11  -9 -10   -0.20    3.74
 -11  -9  10    2.11    4.17
 -11   9  11    1.17    3.27
  11  -9 -11    2.36    4.58
 -11  -9  11    1.80    4.11
 -11   9  12   16.90    6.03
  11  -9 -12    5.21    4.46
 -11  -9  12    6.95    5.01
 -11   9  13   18.16    6.16
  11  -9 -13    4.73    4.70
 -11  -9  13    7.41    4.97
 -11   9  14    8.97    4.98
  11  -9 -14    4.72    5.49
 -11  -9  14    8.38    5.53
 -11   9  15    1.73    4.11
  11  -9 -15    0.05    4.51
 -11  -9  15    2.89    3.99
 -11   9  16    2.16    4.04
  11  -9 -16   -0.11    5.44
 -11  -9  16   -1.84    4.24
 -11   9  17    2.71    4.53
  11  -9 -17   -2.68    5.39
 -11  -9  17    6.15    4.27
 -11   9  18   26.36    7.68
  11  -9 -18   18.42    8.27
 -11  -9  18   15.60    6.51
 -11   9  19    1.87    4.68
  11  -9 -19   -0.15    4.38
 -11  -9  19    1.43    3.57
 -11   9  20    0.68    5.41
  11  -9 -20    0.62    5.12
 -11  -9  20   -2.45    4.64
 -11   9  21    3.13    4.27
  11  -9 -21   -1.35    4.89
 -11  -9  21   -2.17    4.55
 -11   9  22    8.85    5.18
  11  -9 -22   -1.74    4.47
 -11  -9  22    4.47    5.63
 -11   9  23   -0.82    4.78
  11  -9 -23   -3.08    4.83
 -11  -9  23   -0.82    3.73
 -11   9  24    3.30    4.71
  11  -9 -24    0.22    4.55
 -11  -9  24   10.12    5.60
 -11   9  25   -1.36    5.10
 -11  -9  25   -3.40    5.49
 -11   9  26   -0.52    3.81
 -11  -9  26   -2.05    4.15
 -11   9  27    3.86    4.58
 -11  -9  27   -0.16    5.31
 -11   9  28   14.48    6.53
 -11  -9  28    2.65    5.17
  11 -10  -1    2.55    3.81
 -11 -10   1   -2.85    4.76
  11 -10  -2    6.67    5.37
 -11 -10   2    6.65    4.26
  11 -10  -3    0.01    3.90
 -11 -10   3    0.50    2.94
  11 -10  -4   12.59    5.35
 -11 -10   4   12.18    5.50
  11 -10  -5    2.83    4.70
 -11 -10   5    1.14    4.30
  11 -10  -6   16.15    6.91
 -11 -10   6   20.95    6.85
  11 -10  -7    2.75    4.40
 -11 -10   7    1.16    4.04
  11 -10  -8    2.43    4.91
 -11 -10   8    5.61    4.43
  11 -10  -9   -0.85    3.42
 -11 -10   9   -1.10    3.39
  11 -10 -10    0.00    3.82
 -11 -10  10   22.67    6.57
  11 -10 -11    2.07    4.00
 -11 -10  11   -0.56    3.49
  11 -10 -12   -0.66    3.69
 -11 -10  12    0.52    4.72
  11 -10 -13    4.23    5.12
 -11 -10  13   -1.11    3.72
  11 -10 -14    2.13    5.72
 -11 -10  14    7.67    5.25
  11 -10 -15    1.64    4.52
 -11 -10  15   -2.26    4.10
  11 -10 -16    9.64    5.69
 -11 -10  16   22.92    7.04
  11 -10 -17   -0.42    4.13
 -11 -10  17   -1.80    4.79
  11 -10 -18    0.52    3.86
 -11 -10  18    2.32    4.25
  11 -10 -19    2.29    5.07
 -11 -10  19    0.61    4.00
  11 -10 -20    7.64    6.03
 -11 -10  20   15.46    7.01
  11 -10 -21   -4.23    5.85
 -11 -10  21    0.72    4.01
  11 -11  -1   -1.36    4.47
 -11 -11   1    2.99    3.90
  11 -11  -2   18.78    6.15
 -11 -11   2    5.23    5.23
  11 -11  -3   -0.73    4.19
 -11 -11   3   -2.28    4.27
  11 -11  -4    8.53    5.51
 -11 -11   4    8.09    4.76
  11 -11  -5    5.07    4.73
 -11 -11   5    3.62    3.90
  11 -11  -6   -0.28    3.44
 -11 -11   6    2.69    3.63
  11 -11  -7    0.80    3.47
  11 -11  -8   18.84    6.89
  11 -11  -9    8.03    4.81
  11 -11 -10   -0.21    3.51
  11 -11 -11    1.12    4.58
  11 -11 -12    8.10    5.95
  11 -11 -13   -2.96    5.35
  11 -11 -14    2.34    4.75
  11 -11 -15   -2.81    6.00
  11 -11 -16    1.38    5.24
  11 -11 -17    2.13    5.20
  11 -12  -1    1.03    4.59
  11 -12  -2    0.78    4.08
  11 -12  -3   -3.13    5.00
  11 -12  -4    4.05    4.40
  11 -12  -5   -0.54    3.73
  11 -12  -6    3.10    4.02
  11 -12  -7   -2.82    4.85
  11 -12  -8    1.62    3.59
  11 -12  -9    3.39    4.78
  11 -12 -10    2.05    4.58
  11 -12 -11   -0.09    4.54
  11 -12 -12    0.77    3.99
 -10   0   1   -0.97    3.50
  10   0  -1    4.56    4.30
 -10   0   2   44.31    8.59
  10   0  -2   17.39    7.07
 -10   0   3    0.58    3.75
  10   0  -3   -1.95    4.31
 -10   0   4  150.05   21.82
  10   0  -4  126.88   22.45
 -10   0   5   -1.66    3.17
  10   0  -5   -0.15    4.10
 -10   0   6   26.60    7.00
  10   0  -6   19.80    7.79
 -10   0   7   -1.83    4.38
  10   0  -7    1.26    4.46
 -10   0   8   16.86    6.22
  10   0  -8   29.24    8.18
 -10   0   9    4.62    4.16
  10   0  -9    0.04    5.26
 -10   0  10   98.65   17.76
  10   0 -10  130.37   19.99
 -10   0  11    1.61    4.04
  10   0 -11   -1.35    4.60
 -10   0  12   -0.25    3.51
  10   0 -12    3.04    5.07
 -10   0  13    0.71    3.48
  10   0 -13    0.64    4.34
 -10   0  14   30.11    7.93
  10   0 -14   23.63    8.46
 -10   0  15   -2.92    4.81
  10   0 -15   -2.26    5.65
 -10   0  16   54.75   11.42
 -10   0  17   -3.91    4.94
 -10   0  18   28.06    8.07
 -10   0  19    1.08    4.44
 -10   0  20   61.23   12.96
 -10   0  21   -0.66    4.10
 -10   0  22   -0.52    4.20
 -10   0  23    4.25    4.35
 -10   0  24    8.10    5.38
 -10   0  25   -0.17    4.09
 -10   0  26   36.95    9.83
 -10   0  27   -1.47    3.89
 -10   0  28   11.44    6.20
 -10   0  29    2.90    5.51
 -10   0  30    6.45    5.22
 -10   0  31    5.11    5.25
 -10   0  32    7.70    5.31
 -10   1   1   -2.19    3.72
  10  -1  -1   -1.63    4.84
  10   1  -1    6.05    4.58
 -10  -1   1   -1.25    3.48
 -10   1   2  163.17   23.44
  10  -1  -2  177.35   25.23
  10   1  -2  131.82   23.92
 -10  -1   2  150.83   23.23
 -10   1   3   11.15    4.81
  10  -1  -3   12.54    5.90
  10   1  -3    5.48    4.89
 -10  -1   3    8.28    4.05
 -10   1   4    2.52    3.80
  10  -1  -4    1.28    4.30
  10   1  -4   -0.38    4.23
 -10  -1   4    4.24    4.50
 -10   1   5   20.11    6.18
  10  -1  -5   17.38    6.76
  10   1  -5   15.88    6.40
 -10  -1   5   15.30    5.67
 -10   1   6   84.41   14.87
  10  -1  -6   85.53   15.78
  10   1  -6   81.89   16.09
 -10  -1   6   94.21   15.41
 -10   1   7    4.64    3.71
  10  -1  -7   -0.28    4.88
  10   1  -7    2.92    5.53
 -10  -1   7    7.14    5.15
 -10   1   8   55.27   11.20
  10   1  -8   55.01   12.35
 -10  -1   8   63.34   11.77
 -10   1   9   -1.56    3.56
  10   1  -9   -1.94    4.33
 -10  -1   9    0.48    3.31
 -10   1  10   -0.91    3.37
  10   1 -10    0.04    4.59
 -10  -1  10   -2.52    4.57
 -10   1  11   23.83    7.15
  10   1 -11   16.93    6.98
 -10  -1  11   22.18    6.93
 -10   1  12   80.69   15.71
  10   1 -12   80.12   16.65
 -10  -1  12  134.79   17.74
 -10   1  13   -0.00    3.95
  10   1 -13    5.41    5.41
 -10  -1  13    3.31    4.20
 -10   1  14   12.24    4.98
  10   1 -14    9.71    5.86
 -10  -1  14   14.04    6.06
 -10   1  15    0.36    3.97
  10   1 -15   -1.56    4.69
 -10  -1  15   -3.28    4.63
 -10   1  16   16.76    6.91
  10   1 -16   10.24    6.42
 -10  -1  16   26.00    7.01
 -10   1  17   -1.41    4.47
  10   1 -17    0.24    4.67
 -10  -1  17   -1.29    4.42
 -10   1  18   33.72    9.59
  10  -1 -18   34.62   10.21
 -10  -1  18   44.52   10.04
 -10   1  19    1.05    4.39
  10  -1 -19   -1.77    5.68
 -10  -1  19    5.45    4.96
 -10   1  20   -0.61    4.07
  10  -1 -20    7.21    5.86
 -10  -1  20   -0.57    4.19
 -10   1  21   -0.38    3.82
  10  -1 -21   -2.08    4.72
 -10  -1  21   -0.05    4.71
 -10   1  22   63.46   15.04
  10  -1 -22   93.06   18.00
 -10  -1  22  104.40   16.77
 -10   1  23   -2.34    4.28
  10  -1 -23   -0.77    4.68
 -10  -1  23    6.54    5.95
 -10   1  24    4.54    4.54
 -10  -1  24    3.00    4.29
 -10   1  25   -1.94    4.13
 -10  -1  25   -5.01    6.25
 -10   1  26    4.58    5.90
 -10  -1  26    2.93    4.93
 -10   1  27   -0.13    4.59
 -10  -1  27    4.02    4.25
 -10   1  28   15.85    6.77
 -10  -1  28    5.35    4.99
 -10   1  29   -0.85    4.14
 -10  -1  29   -0.70    5.18
 -10   1  30    3.78    5.65
 -10  -1  30    4.84    5.37
 -10   1  31   -1.70    5.19
 -10  -1  31   -0.03    5.24
 -10   1  32   13.39    6.68
 -10  -1  32   20.60    8.06
 -10   2   1    4.46    3.66
  10   2  -1    8.09    4.79
 -10  -2   1    2.78    3.75
 -10   2   2    4.38    3.77
  10   2  -2    2.08    4.12
 -10  -2   2    8.19    5.11
 -10   2   3    2.30    3.80
  10   2  -3   -0.15    4.50
 -10  -2   3    2.48    3.96
 -10   2   4  144.46   22.03
  10   2  -4  183.15   24.54
 -10  -2   4  122.44   21.55
 -10   2   5   59.49   10.61
  10   2  -5   36.64   10.26
 -10  -2   5   49.15   10.01
 -10   2   6   29.59    7.84
  10   2  -6   28.40    8.72
 -10  -2   6   41.52    8.61
 -10   2   7    0.45    3.86
  10   2  -7    4.98    5.11
 -10  -2   7    5.90    4.10
 -10   2   8   19.81    5.89
  10   2  -8    6.45    4.97
 -10  -2   8    9.83    5.18
 -10   2   9   10.36    5.38
  10   2  -9   12.46    5.77
 -10  -2   9   12.72    5.43
 -10   2  10   82.12   15.19
  10   2 -10   75.86   16.02
 -10  -2  10  109.12   16.15
 -10   2  11    4.84    4.87
  10   2 -11    3.68    5.53
 -10  -2  11   12.52    5.27
 -10   2  12   -1.04    4.25
  10  -2 -12    0.15    4.07
  10   2 -12   -0.70    4.46
 -10  -2  12   -0.07    3.41
 -10   2  13    2.29    3.87
  10  -2 -13    0.18    4.52
  10   2 -13    0.24    3.94
 -10  -2  13    2.16    3.57
 -10   2  14   19.86    6.57
  10  -2 -14   17.67    7.26
  10   2 -14   20.40    7.23
 -10  -2  14   31.32    7.62
 -10   2  15   20.12    6.91
  10  -2 -15   20.35    7.71
 -10  -2  15   19.07    6.34
 -10   2  16   15.17    5.78
  10  -2 -16    5.79    5.25
 -10  -2  16    9.49    5.34
 -10   2  17    1.42    4.30
  10  -2 -17    0.00    4.33
 -10  -2  17   -0.62    4.46
 -10   2  18    6.57    5.51
  10  -2 -18    5.29    5.49
 -10  -2  18    2.35    4.88
 -10   2  19    0.97    4.56
  10  -2 -19    5.68    5.23
 -10  -2  19   13.67    5.31
 -10   2  20   44.34   10.97
  10  -2 -20   54.67   12.57
 -10  -2  20   49.74   11.20
 -10   2  21    6.93    5.17
  10  -2 -21    4.49    5.51
 -10  -2  21    4.78    5.08
 -10   2  22    5.95    5.68
  10  -2 -22   10.02    6.28
 -10  -2  22    4.28    4.38
 -10   2  23   -0.99    5.91
  10  -2 -23    0.92    4.93
 -10  -2  23   -0.22    3.38
 -10   2  24   12.71    6.90
  10  -2 -24   14.84    7.17
 -10  -2  24   18.74    7.54
 -10   2  25    2.37    5.05
  10  -2 -25    1.46    6.04
 -10  -2  25    4.35    4.98
 -10   2  26   12.03    6.31
 -10  -2  26   23.55    8.15
 -10   2  27    3.87    3.83
 -10  -2  27    0.47    4.85
 -10   2  28    5.52    4.83
 -10  -2  28    0.04    5.03
 -10   2  29   -0.38    4.34
 -10  -2  29   -1.31    5.19
 -10   2  30    5.17    5.81
 -10  -2  30    4.88    5.28
 -10   2  31   -0.51    4.40
 -10  -2  31   -2.72    5.29
 -10   2  32    2.92    6.04
 -10  -2  32   -1.03    4.24
 -10   3   1   13.00    4.95
  10  -3  -1   10.52    6.10
  10   3  -1   13.98    6.55
 -10  -3   1   13.64    5.33
 -10   3   2  105.03   16.80
  10  -3  -2  131.39   18.87
  10   3  -2   88.42   17.49
 -10  -3   2   95.46   16.48
 -10   3   3   56.66   10.98
  10  -3  -3   66.94   12.79
  10   3  -3   54.78   12.08
 -10  -3   3   58.87   11.45
 -10   3   4    2.99    4.26
  10  -3  -4    3.37    4.62
  10   3  -4   -0.71    3.62
 -10  -3   4   -1.90    3.63
 -10   3   5    2.34    4.07
  10  -3  -5   13.47    5.88
  10   3  -5   11.44    6.55
 -10  -3   5   16.74    5.61
 -10   3   6   39.29    8.38
  10  -3  -6   24.87    7.95
  10   3  -6   28.31    8.21
 -10   3   7   10.90    5.83
  10  -3  -7   20.12    7.22
  10   3  -7   23.75    7.41
 -10  -3   7   21.64    6.03
 -10   3   8   74.13   13.23
  10  -3  -8   53.52   12.81
  10   3  -8   73.94   14.11
 -10  -3   8   75.72   13.13
 -10   3   9    2.16    3.76
  10  -3  -9   11.02    5.22
  10   3  -9    9.13    5.55
 -10  -3   9    5.10    4.60
 -10   3  10    0.87    3.77
  10  -3 -10    4.81    4.96
 -10  -3  10   -0.09    3.57
 -10   3  11    5.40    4.24
  10  -3 -11    6.73    5.05
 -10  -3  11   10.81    5.35
 -10   3  12   22.87    8.18
  10  -3 -12   71.87   12.24
 -10  -3  12   48.75    9.99
 -10   3  13    4.15    4.37
  10  -3 -13   -2.35    4.59
 -10  -3  13   -0.48    3.17
 -10   3  14    3.84    4.10
  10  -3 -14    3.58    5.23
 -10  -3  14    6.44    5.24
 -10   3  15    9.58    4.78
  10  -3 -15    6.76    5.67
 -10  -3  15    6.14    4.57
 -10   3  16   34.05    8.90
  10  -3 -16   42.19   10.66
 -10  -3  16   36.51    9.13
 -10   3  17   15.10    6.57
  10  -3 -17   21.15    7.60
 -10  -3  17   17.36    7.03
 -10   3  18   27.08    7.83
  10  -3 -18   22.36    8.17
 -10  -3  18   33.64    8.55
 -10   3  19    6.65    5.26
  10  -3 -19    4.43    5.98
 -10  -3  19    2.49    3.58
 -10   3  20   -2.01    4.86
  10  -3 -20    1.84    5.51
 -10  -3  20   -1.09    4.08
 -10   3  21    7.44    6.34
  10  -3 -21    8.77    6.26
 -10  -3  21    5.29    5.10
 -10   3  22   42.35   10.40
  10  -3 -22   47.48   12.28
 -10  -3  22   56.64   11.80
 -10   3  23    3.50    5.21
  10  -3 -23    6.05    6.01
 -10  -3  23    3.12    4.99
 -10   3  24    4.19    4.72
  10  -3 -24   -2.52    5.61
 -10  -3  24    0.55    4.65
 -10   3  25    4.42    5.05
  10  -3 -25   -1.87    5.31
 -10  -3  25    0.12    4.82
 -10   3  26    2.66    4.53
  10  -3 -26   21.28    8.60
 -10  -3  26   13.55    5.67
 -10   3  27    8.60    5.97
  10  -3 -27    7.65    6.24
 -10  -3  27    7.72    5.86
 -10   3  28    8.36    6.36
 -10  -3  28   10.49    6.15
 -10   3  29    2.39    5.24
 -10  -3  29    2.47    4.84
 -10   3  30    1.75    4.55
 -10  -3  30   -1.08    4.96
 -10   3  31   -0.66    3.55
 -10  -3  31    1.36    4.36
 -10   3  32    9.04    6.66
 -10  -3  32    9.55    5.98
 -10   4   1    3.84    4.16
  10  -4  -1    8.92    5.98
 -10  -4   1    0.66    3.14
 -10   4   2   -1.58    3.30
  10  -4  -2    1.14    4.18
 -10  -4   2    2.58    3.59
 -10   4   3    5.86    4.31
  10  -4  -3   10.55    5.88
 -10  -4   3   15.18    5.35
 -10   4   4   82.42   14.20
  10  -4  -4   73.08   14.48
 -10  -4   4   82.74   14.07
 -10   4   5   51.40   10.49
  10  -4  -5   55.92   11.46
 -10  -4   5   49.91   10.55
 -10   4   6   61.83   12.09
  10  -4  -6   66.89   12.87
 -10   4   7    0.14    3.36
  10  -4  -7   -0.36    5.44
 -10  -4   7    0.84    3.65
 -10   4   8   94.53   14.64
  10  -4  -8   67.25   14.67
 -10  -4   8   78.83   14.17
 -10   4   9   10.37    5.29
  10  -4  -9   12.20    6.47
 -10  -4   9   13.14    5.28
 -10   4  10   29.36    8.33
  10  -4 -10   32.54    8.91
 -10  -4  10   35.02    8.43
 -10   4  11   12.12    5.45
  10  -4 -11    4.88    5.03
 -10  -4  11   12.12    5.07
 -10   4  12    0.17    3.89
  10  -4 -12    1.70    4.45
 -10  -4  12    1.04    4.07
 -10   4  13    0.00    3.87
  10  -4 -13    2.39    5.83
 -10  -4  13    4.37    4.77
 -10   4  14   34.08    8.19
  10  -4 -14   18.18    7.64
 -10  -4  14   30.84    7.98
 -10   4  15   20.74    7.03
  10  -4 -15   27.53    8.01
 -10  -4  15   15.97    6.39
 -10   4  16   18.53    6.74
  10  -4 -16   10.38    7.58
 -10  -4  16   10.30    5.54
 -10   4  17    2.07    3.90
  10  -4 -17    0.13    4.02
 -10  -4  17    3.49    4.88
 -10   4  18    0.91    4.04
  10  -4 -18   10.62    5.78
 -10  -4  18   -2.86    4.98
 -10   4  19   17.72    6.45
  10  -4 -19    6.33    5.72
 -10  -4  19    7.63    5.05
 -10   4  20   53.54   10.92
  10  -4 -20   16.38    8.67
 -10  -4  20   32.23    9.08
 -10   4  21   29.90    7.85
  10  -4 -21    9.83    6.30
 -10  -4  21   14.37    6.45
 -10   4  22    2.50    4.87
  10  -4 -22    2.22    5.46
 -10  -4  22   -0.96    4.00
 -10   4  23   16.26    6.71
  10  -4 -23   20.40    7.79
 -10  -4  23    9.51    5.79
 -10   4  24   21.85    7.56
  10  -4 -24   16.10    7.70
 -10  -4  24   26.51    7.82
 -10   4  25   19.39    7.29
  10  -4 -25   16.13    7.38
 -10  -4  25    9.87    5.83
 -10   4  26    1.48    4.35
  10  -4 -26    6.42    5.63
 -10  -4  26    9.02    5.58
 -10   4  27    0.81    4.45
  10  -4 -27   -2.58    5.72
 -10  -4  27    3.94    4.87
 -10   4  28    7.88    5.81
  10  -4 -28    7.96    6.80
 -10  -4  28    7.25    5.62
 -10   4  29   -0.22    4.75
  10  -4 -29   -2.15    5.21
 -10  -4  29    6.95    5.31
 -10   4  30    5.33    5.78
 -10  -4  30    7.43    5.55
 -10   4  31    3.94    5.13
 -10  -4  31    7.36    5.13
 -10   4  32   -2.72    5.08
 -10  -4  32    2.80    5.21
 -10   5   1   69.46   11.49
  10  -5  -1   59.08   12.14
 -10  -5   1   45.29   10.70
 -10   5   2  225.85   30.27
  10  -5  -2  183.46   30.57
 -10  -5   2  213.80   30.18
 -10   5   3   20.65    6.63
  10  -5  -3   14.60    6.90
 -10  -5   3   31.52    7.01
 -10   5   4    2.68    3.71
  10  -5  -4    0.86    3.97
 -10  -5   4    2.13    3.79
 -10   5   5    2.27    3.63
  10  -5  -5    5.72    4.87
 -10  -5   5    5.78    4.08
 -10   5   6   31.32    8.46
  10  -5  -6   31.11    9.07
 -10  -5   6   65.59   10.36
 -10   5   7   46.05    9.39
  10  -5  -7   39.80    9.68
 -10  -5   7   37.86    9.33
 -10   5   8   29.77    7.43
  10  -5  -8   26.91    7.38
 -10  -5   8   19.99    6.90
 -10   5   9    7.17    4.21
  10  -5  -9   -2.40    4.53
 -10  -5   9   -0.87    3.56
 -10   5  10   -2.45    3.86
  10  -5 -10    1.04    3.92
 -10  -5  10    1.69    3.47
 -10   5  11   16.71    5.83
  10  -5 -11    8.44    6.46
 -10  -5  11    8.73    5.15
 -10   5  12   41.14    9.39
  10  -5 -12   45.32   10.25
 -10  -5  12   37.24    9.22
 -10   5  13   15.57    5.95
  10  -5 -13   21.40    7.12
 -10  -5  13   19.42    6.77
 -10   5  14    4.78    4.02
  10  -5 -14    0.23    4.05
 -10  -5  14    2.47    4.13
 -10   5  15    4.42    4.74
  10  -5 -15    2.52    4.99
 -10  -5  15    4.07    3.92
 -10   5  16    5.11    4.45
  10  -5 -16    4.61    4.57
 -10  -5  16    9.42    5.02
 -10   5  17   24.53    7.59
  10  -5 -17   23.76    8.46
 -10  -5  17   33.57    8.58
 -10   5  18    8.88    5.74
  10  -5 -18   14.28    7.06
 -10  -5  18   28.02    7.44
 -10   5  19    4.70    4.52
  10  -5 -19   -3.55    5.47
 -10  -5  19    2.91    3.75
 -10   5  20   -0.89    4.48
  10  -5 -20   -2.84    5.50
 -10  -5  20   -0.27    4.31
 -10   5  21   13.05    6.33
  10  -5 -21    0.53    4.32
 -10  -5  21    4.51    5.02
 -10   5  22   22.53    7.95
  10  -5 -22   20.49    8.11
 -10  -5  22   27.43    8.09
 -10   5  23    6.34    5.06
  10  -5 -23    2.12    5.76
 -10  -5  23   10.68    6.24
 -10   5  24    0.86    4.39
  10  -5 -24   -0.74    4.99
 -10  -5  24   -3.15    4.67
 -10   5  25   -1.70    5.19
  10  -5 -25   -3.47    6.84
 -10  -5  25    2.83    4.76
 -10   5  26    3.56    4.94
  10  -5 -26   -0.30    4.01
 -10  -5  26    8.50    5.20
 -10   5  27   28.38    8.15
  10  -5 -27    8.96    7.17
 -10  -5  27   12.63    6.35
 -10   5  28    2.27    4.61
  10  -5 -28    8.70    7.07
 -10  -5  28    1.69    5.03
 -10   5  29    1.40    4.26
  10  -5 -29    0.34    4.51
 -10  -5  29   -0.67    4.91
 -10   5  30    0.66    4.56
  10  -5 -30    0.03    5.33
 -10  -5  30   -1.43    5.58
 -10   5  31   -1.15    4.53
  10  -5 -31   -2.28    5.44
 -10  -5  31    2.33    5.41
 -10  -5  32    4.99    4.53
 -10   6   1    7.60    3.74
  10  -6  -1    0.17    4.06
 -10  -6   1   -0.28    3.35
 -10   6   2    2.09    3.84
  10  -6  -2   10.17    5.00
 -10  -6   2    3.32    4.19
 -10   6   3   18.29    5.87
  10  -6  -3    5.72    5.37
 -10  -6   3   15.06    5.49
 -10   6   4   17.65    5.63
  10  -6  -4   17.82    6.82
 -10  -6   4   12.52    5.04
 -10   6   5   15.74    5.77
  10  -6  -5   17.74    7.66
 -10  -6   5   18.26    6.19
 -10   6   6   23.50    7.04
  10  -6  -6   24.45    7.83
 -10  -6   6   46.95    8.85
 -10   6   7    1.40    3.99
  10  -6  -7    0.73    4.14
 -10  -6   7   -1.58    3.91
 -10   6   8    2.96    4.03
  10  -6  -8    3.62    4.22
 -10  -6   8    3.64    4.54
 -10   6   9   49.89   10.43
  10  -6  -9   44.16   10.24
 -10  -6   9   50.50   10.45
 -10   6  10   43.90    9.21
  10  -6 -10   27.20    8.81
 -10  -6  10   50.26    9.83
 -10   6  11    1.69    4.02
  10  -6 -11    8.45    5.38
 -10  -6  11    9.83    4.95
 -10   6  12    0.51    4.03
  10  -6 -12   -0.00    4.37
 -10  -6  12    3.89    4.31
 -10   6  13    8.57    5.28
  10  -6 -13   18.54    6.39
 -10  -6  13   15.01    5.66
 -10   6  14    6.00    4.64
  10  -6 -14    7.09    5.59
 -10  -6  14    3.57    4.55
 -10   6  15   21.77    6.84
  10  -6 -15   16.24    7.08
 -10  -6  15   28.90    7.82
 -10   6  16    6.93    4.66
  10  -6 -16    2.85    4.49
 -10  -6  16   -1.43    4.08
 -10   6  17    1.28    4.52
  10  -6 -17   -1.11    4.26
 -10  -6  17    2.47    4.40
 -10   6  18    7.25    5.39
  10  -6 -18    4.80    5.74
 -10  -6  18    9.30    5.14
 -10   6  19    9.83    5.61
  10  -6 -19   13.56    7.35
 -10  -6  19   20.90    7.16
 -10   6  20    8.71    5.68
  10  -6 -20    5.26    4.68
 -10  -6  20    8.68    4.97
 -10   6  21    6.70    5.69
  10  -6 -21    9.79    6.34
 -10  -6  21   10.29    5.92
 -10   6  22   -2.57    5.15
  10  -6 -22    5.06    5.04
 -10  -6  22    0.70    3.75
 -10   6  23   14.54    6.61
  10  -6 -23   -0.43    5.50
 -10  -6  23    1.17    4.55
 -10   6  24    1.77    4.58
  10  -6 -24    7.83    6.29
 -10  -6  24   -1.80    4.75
 -10   6  25    2.99    5.65
  10  -6 -25   12.07    7.24
 -10  -6  25   14.95    6.30
 -10   6  26    8.21    6.28
  10  -6 -26   -1.43    5.43
 -10  -6  26    4.31    5.02
 -10   6  27   -1.68    5.78
  10  -6 -27   -0.97    4.47
 -10  -6  27   -2.00    4.40
 -10   6  28    3.01    4.50
  10  -6 -28   -1.35    4.92
 -10  -6  28   -1.83    4.91
 -10   6  29    9.57    6.39
  10  -6 -29    4.82    6.30
 -10  -6  29    6.94    5.47
 -10   6  30    2.73    4.98
  10  -6 -30    2.34    5.18
 -10  -6  30    2.54    4.15
 -10   6  31    3.69    5.27
  10  -6 -31    1.69    6.53
 -10  -6  31    8.81    6.15
  10  -6 -32   -1.56    5.38
 -10  -6  32    8.05    5.93
  10  -6 -33   -0.44    5.63
 -10   7   1   88.45   14.15
  10  -7  -1   67.20   13.69
 -10  -7   1   77.81   13.70
 -10   7   2   -1.03    3.60
  10  -7  -2    8.96    5.05
 -10  -7   2   12.76    4.77
 -10   7   3   15.95    6.11
  10  -7  -3   11.85    6.16
 -10  -7   3   30.01    6.89
 -10   7   4    0.05    3.83
  10  -7  -4    4.49    4.93
 -10  -7   4    0.10    2.61
 -10   7   5   47.47    9.65
  10  -7  -5   30.42    8.37
 -10  -7   5   36.38    8.66
 -10   7   6    3.46    4.45
  10  -7  -6    9.87    5.02
 -10  -7   6    8.82    4.73
 -10   7   7   36.90    8.43
  10  -7  -7   32.82    8.89
 -10  -7   7   32.10    8.05
 -10   7   8   14.00    5.58
  10  -7  -8   16.94    6.12
 -10  -7   8   12.98    5.28
 -10   7   9   -0.20    3.73
  10  -7  -9    1.41    4.65
 -10  -7   9    2.93    3.47
 -10   7  10   -1.21    4.32
  10  -7 -10    0.91    4.79
 -10  -7  10   -0.44    4.28
 -10   7  11   14.76    5.48
  10  -7 -11    2.52    5.08
 -10  -7  11   20.24    6.07
 -10   7  12    5.74    4.53
  10  -7 -12    2.42    4.76
 -10  -7  12    6.03    4.48
 -10   7  13   48.46   10.51
  10  -7 -13   42.66   10.85
 -10  -7  13   47.09   10.23
 -10   7  14   -1.49    3.52
  10  -7 -14    2.03    4.96
 -10  -7  14   -1.23    3.52
 -10   7  15   -0.29    3.39
  10  -7 -15   -2.79    4.64
 -10  -7  15   -1.99    4.43
 -10   7  16    4.31    4.46
  10  -7 -16    2.51    4.98
 -10  -7  16    1.18    4.25
 -10   7  17   24.43    7.50
  10  -7 -17   15.68    7.88
 -10  -7  17   28.11    7.78
 -10   7  18    6.80    4.68
  10  -7 -18    6.19    5.33
 -10  -7  18    5.89    5.31
 -10   7  19    2.21    4.89
  10  -7 -19   -1.40    5.28
 -10  -7  19   12.22    5.45
 -10   7  20   -0.07    4.63
  10  -7 -20   -0.13    3.85
 -10  -7  20    2.23    4.63
 -10   7  21    2.86    4.89
  10  -7 -21    3.67    4.99
 -10  -7  21    8.43    5.23
 -10   7  22    4.87    5.06
  10  -7 -22    2.77    5.26
 -10  -7  22    0.38    3.97
 -10   7  23   17.12    7.28
  10  -7 -23   20.47    7.43
 -10  -7  23   16.87    6.65
 -10   7  24    1.00    3.92
  10  -7 -24    0.17    4.65
 -10  -7  24   -2.41    4.90
 -10   7  25   -0.16    3.30
  10  -7 -25   -0.99    5.09
 -10  -7  25   -0.12    4.04
 -10   7  26    0.43    4.45
  10  -7 -26   -1.14    4.86
 -10  -7  26    1.69    4.01
 -10   7  27   14.96    7.06
  10  -7 -27    1.97    5.06
 -10  -7  27   15.35    6.68
 -10   7  28    1.87    4.56
  10  -7 -28   -1.59    5.36
 -10  -7  28   -0.08    5.46
 -10   7  29    0.00    5.07
  10  -7 -29   -1.91    5.69
 -10  -7  29    8.98    5.50
 -10   7  30    1.88    4.28
  10  -7 -30   -0.86    4.72
 -10  -7  30   -1.55    4.66
 -10   7  31   -1.89    4.44
  10  -7 -31    6.84    6.57
 -10  -7  31   -2.22    4.39
  10  -7 -32   -1.57    5.72
  10  -7 -33    0.09    5.44
 -10   8   1    4.31    4.66
  10  -8  -1   18.44    6.69
 -10  -8   1   19.75    5.72
 -10   8   2    2.70    3.85
  10  -8  -2    0.91    4.21
 -10  -8   2    7.02    4.45
 -10   8   3   24.34    6.82
  10  -8  -3   28.31    7.83
 -10  -8   3   25.46    7.63
 -10   8   4   16.69    6.00
  10  -8  -4   12.19    6.35
 -10  -8   4   26.34    6.93
 -10   8   5   58.26   11.11
  10  -8  -5   53.64   11.24
 -10  -8   5   54.10   10.94
 -10   8   6    5.95    4.15
  10  -8  -6    9.48    5.80
 -10  -8   6    7.75    4.39
 -10   8   7    0.54    3.07
  10  -8  -7    4.47    4.89
 -10  -8   7    0.09    3.00
 -10   8   8   -0.95    3.58
  10  -8  -8    0.39    3.62
 -10  -8   8    5.96    4.27
 -10   8   9    6.48    4.51
  10  -8  -9   11.30    5.58
 -10  -8   9   14.46    5.89
 -10   8  10    3.93    3.43
  10  -8 -10    2.96    5.26
 -10  -8  10    0.77    3.65
 -10   8  11   25.11    7.02
  10  -8 -11   14.68    6.18
 -10  -8  11   33.26    7.88
 -10   8  12    1.29    4.62
  10  -8 -12    0.23    4.08
 -10  -8  12    0.75    4.05
 -10   8  13   -0.48    3.74
  10  -8 -13   -3.89    5.87
 -10  -8  13    4.72    4.13
 -10   8  14    1.86    3.84
  10  -8 -14   -0.82    4.49
 -10  -8  14    2.28    3.89
 -10   8  15   39.06    9.27
  10  -8 -15   35.70    9.86
 -10  -8  15   28.71    8.20
 -10   8  16   -1.15    4.31
  10  -8 -16    1.97    5.05
 -10  -8  16   -1.81    4.11
 -10   8  17   -0.71    4.16
  10  -8 -17   -0.74    5.38
 -10  -8  17   -1.01    4.74
 -10   8  18   -0.28    4.22
  10  -8 -18    1.26    4.86
 -10  -8  18    1.96    3.55
 -10   8  19   31.19    8.31
  10  -8 -19    7.37    5.79
 -10  -8  19   30.35    7.57
 -10   8  20    1.79    4.12
  10  -8 -20    0.99    4.64
 -10  -8  20   -1.19    4.27
 -10   8  21    7.67    5.42
  10  -8 -21    8.54    6.67
 -10  -8  21   20.54    6.86
 -10   8  22    0.45    4.60
  10  -8 -22   -0.07    4.58
 -10  -8  22    2.29    4.55
 -10   8  23    2.34    4.62
  10  -8 -23   -4.08    5.69
 -10  -8  23   14.15    6.33
 -10   8  24   -2.35    4.62
  10  -8 -24    1.83    6.10
 -10  -8  24   -3.78    5.81
 -10   8  25    5.11    5.06
  10  -8 -25    7.56    6.25
 -10  -8  25   18.54    7.24
 -10   8  26    4.30    5.36
  10  -8 -26   -1.89    4.25
 -10  -8  26    3.52    5.28
 -10   8  27    1.04    4.23
  10  -8 -27    4.93    6.21
 -10  -8  27    5.44    5.28
 -10   8  28   -1.16    4.79
  10  -8 -28    3.84    5.77
 -10  -8  28    5.08    5.98
 -10   8  29    0.27    4.68
  10  -8 -29    0.43    4.96
 -10  -8  29   -1.76    4.46
 -10   8  30    1.58    4.96
  10  -8 -30    0.07    5.08
 -10  -8  30    0.65    4.28
 -10  -8  31   -3.05    5.75
 -10   9   1   42.32    8.61
  10  -9  -1   20.64    7.89
 -10  -9   1   55.07    9.70
 -10   9   2   15.57    5.69
  10  -9  -2    1.99    4.77
 -10  -9   2   11.58    5.03
 -10   9   3   24.49    7.17
  10  -9  -3   29.93    8.18
 -10  -9   3   34.83    8.19
 -10   9   4   -0.07    2.85
  10  -9  -4    0.41    2.96
 -10  -9   4    2.94    4.07
 -10   9   5    0.43    3.42
  10  -9  -5    3.80    3.98
 -10  -9   5    3.66    3.51
 -10   9   6    1.87    3.60
  10  -9  -6    1.13    4.18
 -10  -9   6    0.41    3.63
 -10   9   7   38.79    8.83
  10  -9  -7   26.49    8.11
 -10  -9   7   42.44    8.97
 -10   9   8   11.36    4.80
  10  -9  -8    5.24    5.22
 -10  -9   8    4.15    4.59
 -10   9   9    7.57    4.80
  10  -9  -9   -1.59    3.62
 -10  -9   9    4.84    4.07
 -10   9  10    6.95    4.11
  10  -9 -10    1.68    4.25
 -10  -9  10   -1.27    3.22
 -10   9  11   23.18    6.89
  10  -9 -11   17.66    6.47
 -10  -9  11   28.78    7.61
 -10   9  12    3.24    4.33
  10  -9 -12   -0.66    4.91
 -10  -9  12   -1.17    3.64
 -10   9  13   11.63    5.62
  10  -9 -13    8.80    5.60
 -10  -9  13    1.73    4.17
 -10   9  14    1.17    3.98
  10  -9 -14    0.78    3.77
 -10  -9  14   -2.07    4.67
 -10   9  15    0.53    4.31
  10  -9 -15   -0.96    4.50
 -10  -9  15   -2.18    4.21
 -10   9  16    5.26    5.00
  10  -9 -16    2.86    5.39
 -10  -9  16    5.93    5.32
 -10   9  17   22.59    7.87
  10  -9 -17   40.42    9.69
 -10  -9  17   38.15    8.95
 -10   9  18   -0.08    3.59
  10  -9 -18    0.79    4.20
 -10  -9  18   -1.12    5.00
 -10   9  19    4.36    4.23
  10  -9 -19    5.46    4.49
 -10  -9  19    2.37    4.41
 -10   9  20   -0.86    4.11
  10  -9 -20   -3.18    5.99
 -10  -9  20    1.86    3.90
 -10   9  21    4.85    4.26
  10  -9 -21    5.29    5.76
 -10  -9  21    4.31    5.23
 -10   9  22   -0.07    3.23
  10  -9 -22   -1.18    5.83
 -10  -9  22   -0.90    3.66
 -10   9  23   -0.34    3.94
  10  -9 -23   16.55    6.51
 -10  -9  23   10.63    6.74
 -10   9  24   -1.22    4.54
  10  -9 -24   -0.99    4.70
 -10  -9  24   -3.19    4.87
 -10   9  25   -2.32    4.71
  10  -9 -25   -2.90    6.07
 -10  -9  25   -0.04    4.19
 -10   9  26   -1.71    3.97
  10  -9 -26   -0.62    4.42
 -10  -9  26   -0.00    4.27
 -10   9  27    4.71    5.66
  10  -9 -27   -0.07    6.01
 -10  -9  27    1.01    4.40
 -10   9  28   -1.04    4.41
 -10  -9  28   -1.68    4.63
 -10   9  29   -0.43    4.01
 -10  -9  29   -2.39    4.73
 -10   9  30   -0.40    5.15
 -10  -9  30   -0.49    4.83
 -10  -9  31    6.36    5.52
  10 -10  -1   15.25    6.30
 -10 -10   1    5.76    4.28
  10 -10  -2   -1.94    4.50
 -10 -10   2   -2.90    3.96
  10 -10  -3   17.34    5.99
 -10 -10   3    8.49    4.88
  10 -10  -4   -2.42    4.04
 -10 -10   4   -1.31    3.41
  10 -10  -5   39.02    9.05
 -10 -10   5   30.45    8.01
  10 -10  -6    2.84    4.37
 -10 -10   6    1.70    3.70
  10 -10  -7    8.25    4.29
 -10 -10   7    7.02    4.50
  10 -10  -8    0.57    3.69
 -10 -10   8    3.08    4.02
  10 -10  -9   17.95    6.65
 -10 -10   9   26.20    7.08
  10 -10 -10   -0.32    4.81
 -10 -10  10   -0.78    2.96
  10 -10 -11    2.85    3.92
 -10 -10  11    4.45    4.60
  10 -10 -12   -1.17    4.05
 -10 -10  12    2.30    3.73
  10 -10 -13   23.85    8.36
 -10 -10  13   37.67    8.53
  10 -10 -14    0.47    5.75
 -10 -10  14    0.59    3.69
  10 -10 -15   17.22    7.46
 -10 -10  15   17.68    6.36
  10 -10 -16   -0.27    4.88
 -10 -10  16    1.45    3.50
  10 -10 -17   -2.07    4.94
 -10 -10  17   -1.21    4.89
  10 -10 -18   -1.73    5.42
 -10 -10  18    5.01    4.39
  10 -10 -19   14.19    6.57
 -10 -10  19    6.65    5.46
  10 -10 -20   -0.57    4.43
 -10 -10  20    2.18    4.10
  10 -10 -21    8.94    6.14
 -10 -10  21   14.23    6.51
  10 -10 -22    1.23    4.58
  10 -10 -23    0.78    4.76
  10 -10 -24   -2.07    5.66
  10 -11  -1    6.33    5.06
 -10 -11   1   14.00    5.40
  10 -11  -2    0.41    3.51
 -10 -11   2   -1.14    3.37
  10 -11  -3   17.65    6.51
 -10 -11   3    8.03    4.72
  10 -11  -4    0.21    3.82
 -10 -11   4   -1.35    4.17
  10 -11  -5    3.50    3.74
 -10 -11   5    4.17    3.79
  10 -11  -6    1.12    4.20
 -10 -11   6    1.10    3.89
  10 -11  -7   36.23    8.80
 -10 -11   7   27.14    8.15
  10 -11  -8   -0.04    4.09
  10 -11  -9   -1.62    4.25
  10 -11 -10   -1.37    3.97
  10 -11 -11    8.60    4.83
  10 -11 -12    2.45    5.47
  10 -11 -13   19.92    7.03
  10 -11 -14    0.19    4.29
  10 -11 -15   -2.53    4.91
  10 -11 -16    2.28    4.32
  10 -11 -17    5.39    5.07
  10 -11 -18   -0.78    4.91
  10 -11 -19    0.07    5.06
  10 -11 -20    0.42    4.77
  10 -11 -21    2.80    5.45
  10 -12  -1    7.98    4.96
  10 -12  -2    0.54    3.73
  10 -12  -3   10.72    5.74
  10 -12  -4    2.24    3.76
  10 -12  -5   13.15    5.64
  10 -12  -6    3.21    4.03
  10 -12  -7    1.99    4.30
  10 -12  -8    3.56    4.10
  10 -12  -9    9.44    5.26
  10 -12 -10   -1.49    3.85
  10 -12 -11    0.20    3.63
  10 -12 -12   -0.09    3.33
  10 -12 -13   -0.47    2.86
  10 -12 -14   -0.35    4.10
  10 -12 -15    7.49    6.27
  10 -12 -16    0.52    3.59
  10 -12 -17   -2.53    4.44
  10 -13  -1    4.01    4.58
  10 -13  -2    0.36    4.08
  10 -13  -3    6.04    4.76
  10 -13  -4   -2.19    4.29
  10 -13  -5    2.18    4.03
  10 -13  -6    0.56    3.87
  10 -13  -7    6.99    4.58
  10 -13  -8   -1.83    3.69
  10 -13  -9    1.76    3.77
  10 -13 -10   -0.02    3.59
  10 -13 -11    1.82    3.88
  10 -13 -12    2.89    4.60
  10 -13 -13    9.61    6.27
  10 -14  -1   -0.01    4.10
  10 -14  -2    0.39    4.14
  10 -14  -3    1.15    3.43
  10 -14  -4    1.56    3.67
  10 -14  -5    1.56    4.12
   9   0  -1    6.61    4.75
   9   0  -2   -0.76    4.24
   9   0  -3  122.89   20.07
   9   0  -4   -0.25    3.71
   9   0  -5   33.55    8.59
  -9   0   6    0.72    2.90
   9   0  -6    1.14    3.18
  -9   0   7  133.13   20.15
   9   0  -7  125.15   20.86
  -9   0   8   -0.00    3.58
   9   0  -8    1.56    3.79
  -9   0   9   72.92   13.20
   9   0  -9   78.39   14.29
  -9   0  10    0.17    3.82
   9   0 -10   -1.37    4.86
  -9   0  11   11.13    4.87
   9   0 -11   -2.11    4.74
  -9   0  12   -1.05    3.68
   9   0 -12   -2.57    5.08
  -9   0  13  130.57   20.40
   9   0 -13  123.88   21.12
  -9   0  14    1.53    3.73
   9   0 -14    0.12    4.61
  -9   0  15   35.70    9.03
   9   0 -15   42.01   10.10
  -9   0  16    0.00    3.32
   9   0 -16    1.05    4.22
  -9   0  17   15.57    6.03
   9   0 -17   17.44    7.18
  -9   0  18    0.27    3.82
   9   0 -18   -1.34    4.56
  -9   0  19   81.16   14.66
   9   0 -19   75.84   15.78
  -9   0  20   -0.19    3.31
   9   0 -20    1.24    4.68
  -9   0  21   11.99    6.56
  -9   0  22    5.30    4.72
  -9   0  23   82.92   15.88
  -9   0  24   -0.73    3.33
  -9   0  25   64.97   13.49
  -9   0  26    0.02    4.92
  -9   0  27   -0.31    4.35
  -9   0  28    2.62    5.04
  -9   0  29   15.66    7.79
  -9   0  30    3.02    4.88
  -9   0  31    4.95    6.17
  -9   0  32    1.94    4.68
  -9   0  33    5.08    5.16
  -9   0  34   -1.07    4.73
   9  -1  -1  327.43   48.79
   9   1  -1  389.02   49.64
   9  -1  -2    5.52    4.83
   9   1  -2    4.26    4.31
   9  -1  -3    1.40    3.91
   9   1  -3    1.95    4.40
   9  -1  -4   59.12   11.52
   9   1  -4   51.21   11.03
   9  -1  -5  122.68   18.72
   9   1  -5   93.49   17.88
  -9  -1   5  115.82   17.59
  -9   1   6   -0.21    2.78
   9  -1  -6   -1.39    3.99
   9   1  -6    0.26    3.66
  -9  -1   6   -0.91    3.14
  -9   1   7   58.25   10.61
   9  -1  -7   48.07   10.75
   9   1  -7   42.78   10.51
  -9  -1   7   58.20   10.60
  -9   1   8    8.06    4.39
   9  -1  -8   -0.14    4.02
   9   1  -8   -0.51    4.21
  -9  -1   8    3.78    3.88
  -9   1   9   10.68    4.86
   9  -1  -9   12.71    6.04
   9   1  -9   10.00    5.87
  -9  -1   9   23.46    6.34
  -9   1  10   -1.73    3.27
   9  -1 -10   -2.00    4.81
   9   1 -10    4.73    4.85
  -9  -1  10    6.07    3.61
  -9   1  11  124.22   18.54
   9  -1 -11  132.22   19.70
   9   1 -11   93.10   18.36
  -9  -1  11  105.06   17.84
  -9   1  12    5.90    4.55
   9  -1 -12    0.42    4.61
   9   1 -12    6.58    4.99
  -9  -1  12    1.88    3.62
  -9   1  13    2.53    4.53
   9  -1 -13    6.81    5.93
   9   1 -13    7.22    4.99
  -9  -1  13    2.07    4.62
  -9   1  14    0.13    3.61
   9  -1 -14    0.94    4.32
   9   1 -14    3.41    3.80
  -9  -1  14    1.42    3.75
  -9   1  15   80.16   15.13
   9  -1 -15   78.47   15.90
   9   1 -15   97.45   16.88
  -9  -1  15   94.21   15.54
  -9   1  16   19.30    6.59
   9  -1 -16   20.40    7.41
   9   1 -16   30.07    8.47
  -9  -1  16   13.79    5.71
  -9   1  17   55.95   11.99
   9   1 -17   50.89   12.66
  -9  -1  17   75.42   12.82
  -9   1  18   10.74    5.27
   9   1 -18   -0.08    4.35
  -9  -1  18    2.71    4.08
  -9   1  19    7.42    5.09
   9   1 -19    2.04    4.10
  -9  -1  19    3.52    4.77
  -9   1  20    9.32    5.55
   9   1 -20    0.99    5.79
  -9  -1  20    8.58    4.82
  -9   1  21   99.31   17.59
  -9   1  22    3.40    4.44
   9  -1 -22   -3.30    5.44
  -9  -1  22   -1.02    4.13
  -9   1  23   13.75    5.84
   9  -1 -23   15.70    7.16
  -9  -1  23    0.28    3.51
  -9   1  24   -1.02    4.09
   9  -1 -24   -1.91    5.59
  -9  -1  24   -0.49    4.68
  -9   1  25   14.82    6.50
   9  -1 -25    4.43    5.60
  -9  -1  25   23.88    6.70
  -9   1  26   -3.83    5.08
  -9  -1  26    0.28    5.00
  -9   1  27   20.47    7.69
  -9  -1  27   30.86    8.90
  -9   1  28    2.66    5.14
  -9  -1  28   -2.26    4.93
  -9   1  29    1.10    4.59
  -9  -1  29    3.78    4.75
  -9   1  30   -1.92    4.90
  -9  -1  30   -0.61    4.78
  -9   1  31    3.41    6.16
  -9  -1  31    8.62    5.79
  -9   1  32   -0.84    3.75
  -9  -1  32   -2.49    5.19
  -9   1  33   15.18    6.84
  -9  -1  33   10.04    5.82
  -9   1  34   -0.39    4.02
  -9  -1  34   -0.06    4.61
   9  -2  -1   33.94    9.21
   9   2  -1   28.13    8.90
  -9  -2   1   49.98    9.16
  -9  -2   1   62.08   10.75
   9  -2  -2    6.03    4.71
   9   2  -2   14.64    5.58
  -9  -2   2    0.36    3.13
  -9  -2   2    8.03    5.06
   9  -2  -3  161.26   23.30
   9   2  -3  124.06   22.46
  -9  -2   3  158.49   22.29
  -9  -2   3  146.42   23.04
   9  -2  -4   17.28    5.66
   9   2  -4    7.15    5.22
  -9  -2   4    5.44    3.82
  -9  -2   4   -0.46    4.34
   9  -2  -5   25.29    7.25
   9   2  -5   12.29    5.82
  -9  -2   5   16.93    5.21
  -9  -2   5   18.44    6.45
   9  -2  -6    1.04    3.65
   9   2  -6   -0.93    4.46
  -9  -2   6    0.04    3.34
  -9  -2   6    1.25    3.67
  -9   2   7   42.65    9.95
   9  -2  -7   51.83   11.04
   9   2  -7   66.98   12.19
  -9  -2   7   67.42   11.09
  -9  -2   7   50.77   11.08
   9  -2  -8   29.31    8.44
   9   2  -8   40.32    9.22
  -9  -2   8   24.86    7.24
  -9  -2   8   53.81    9.92
  -9   2   9   41.36    8.87
   9  -2  -9   38.71    9.35
   9   2  -9   41.46    9.90
  -9  -2   9   46.78    9.44
  -9  -2   9   37.73    9.20
  -9   2  10    1.60    3.33
   9  -2 -10   -0.98    3.93
   9   2 -10   -1.81    4.56
  -9  -2  10    4.48    3.15
  -9  -2  10    1.42    4.03
  -9   2  11    1.48    3.64
   9   2 -11    0.43    4.01
  -9  -2  11    0.70    3.28
  -9  -2  11    5.26    4.39
  -9   2  12   16.06    6.21
   9   2 -12   15.77    6.59
  -9  -2  12   14.58    5.99
  -9   2  13   59.77   10.73
   9   2 -13   38.42   10.48
  -9  -2  13   39.08    9.47
  -9   2  14   43.41    9.67
   9   2 -14   58.42   11.66
  -9  -2  14   39.63    9.36
  -9   2  15   12.20    5.74
   9   2 -15   21.72    7.67
  -9  -2  15   13.42    5.68
  -9   2  16    1.54    3.69
   9   2 -16   -0.51    3.96
  -9  -2  16   -2.70    4.51
  -9   2  17   45.37   10.30
   9   2 -17   31.77   10.15
  -9  -2  17   59.30   10.80
  -9   2  18    1.26    5.01
   9  -2 -18    3.49    4.83
  -9  -2  18    1.64    4.38
  -9   2  19  113.30   19.47
   9  -2 -19  115.83   20.72
  -9  -2  19  125.72   19.91
  -9   2  20   21.99    6.95
   9  -2 -20    9.56    6.88
  -9  -2  20    7.30    5.53
  -9   2  21    0.48    4.07
   9  -2 -21    0.77    5.79
  -9  -2  21    5.16    4.62
  -9   2  22   12.78    5.98
   9  -2 -22    6.19    5.95
  -9  -2  22   -0.16    4.50
  -9   2  23   56.91   11.54
   9  -2 -23   34.36   10.98
  -9  -2  23   56.79   11.59
  -9   2  24    1.00    4.82
   9  -2 -24    7.18    5.91
  -9  -2  24    5.34    4.70
  -9   2  25   16.69    6.28
   9  -2 -25   28.07    9.20
  -9  -2  25    3.59    5.25
  -9   2  26    1.03    4.19
   9  -2 -26    2.96    5.56
  -9  -2  26    4.75    4.55
  -9   2  27   -0.45    5.44
   9  -2 -27    8.85    5.85
  -9  -2  27   -0.31    4.28
  -9  -2  28   -0.92    4.36
  -9   2  29    8.22    6.33
  -9  -2  29   15.58    6.88
  -9   2  30    4.64    5.87
  -9  -2  30   -3.15    5.19
  -9   2  31   -0.49    5.24
  -9  -2  31   -1.49    5.23
  -9   2  32   -1.38    4.67
  -9  -2  32   -2.31    4.46
  -9   2  33    0.26    4.68
  -9  -2  33   -0.01    4.92
  -9   2  34    1.86    4.71
  -9  -2  34    2.15    4.92
   9   3  -1  146.78   26.12
  -9  -3   1  207.46   26.28
   9   3  -2   37.51    9.64
  -9  -3   2   40.63    8.98
  -9  -3   2   52.32   10.66
   9   3  -3    2.94    4.24
  -9  -3   3   -0.08    3.03
  -9  -3   3   -1.84    4.20
   9   3  -4    6.93    4.97
  -9  -3   4    2.03    3.84
  -9  -3   4    4.44    4.86
   9   3  -5   61.01   12.25
  -9  -3   5   60.67   11.27
  -9  -3   5   56.52   11.92
   9   3  -6   40.96   10.13
  -9  -3   6   59.44   11.27
  -9   3   7   22.04    6.56
   9   3  -7   16.98    6.69
  -9  -3   7   29.85    6.97
  -9  -3   7   25.45    7.50
  -9   3   8    0.04    3.22
   9   3  -8   -3.17    5.24
  -9  -3   8    6.70    3.73
  -9  -3   8    1.77    4.27
  -9   3   9   15.07    5.05
   9   3  -9    9.85    5.62
  -9  -3   9   18.65    5.84
  -9  -3   9    7.28    5.19
  -9   3  10    7.55    4.34
   9   3 -10    4.83    4.88
  -9  -3  10    1.58    3.57
  -9  -3  10    6.90    4.44
  -9   3  11  188.16   25.35
   9   3 -11  151.86   25.54
  -9  -3  11  143.96   24.32
  -9  -3  11  178.39   25.63
  -9   3  12   19.78    6.85
   9   3 -12   42.09    9.64
  -9  -3  12   31.58    7.86
  -9  -3  12   41.92    8.98
  -9   3  13    5.68    4.07
   9  -3 -13   17.37    6.50
   9   3 -13   15.46    6.13
  -9  -3  13   18.88    5.80
  -9   3  14   -1.40    3.89
   9  -3 -14    1.45    4.47
   9   3 -14    9.81    4.83
  -9  -3  14   -0.60    3.58
  -9   3  15   79.70   14.21
   9  -3 -15   70.65   14.46
  -9  -3  15   77.85   14.09
  -9   3  16   17.70    6.46
   9  -3 -16   16.94    7.20
  -9  -3  16   27.72    7.30
  -9   3  17   38.51    8.87
   9  -3 -17   27.02    9.25
  -9  -3  17   35.46    8.83
  -9   3  18    0.35    3.93
   9  -3 -18   -2.12    5.11
  -9  -3  18    2.93    4.04
  -9   3  19    3.13    5.21
   9  -3 -19    5.28    5.06
  -9  -3  19   -0.44    4.21
  -9   3  20   10.21    5.42
   9  -3 -20   12.94    7.15
  -9  -3  20    5.84    4.99
  -9   3  21   71.88   14.41
   9  -3 -21   78.15   15.65
  -9  -3  21   79.36   14.76
  -9   3  22   11.90    5.80
   9  -3 -22   11.27    6.12
  -9  -3  22    6.96    5.70
  -9   3  23   10.89    6.36
   9  -3 -23   15.53    6.91
  -9  -3  23    2.63    4.89
  -9   3  24    1.48    4.53
   9  -3 -24   -0.00    4.86
  -9  -3  24    0.46    4.31
  -9   3  25    1.02    4.97
   9  -3 -25   11.93    6.83
  -9  -3  25   15.79    5.90
  -9   3  26    5.90    5.36
   9  -3 -26   -1.96    5.54
  -9  -3  26    8.77    5.72
  -9   3  27    9.82    6.38
   9  -3 -27    3.14    6.27
  -9  -3  27    0.57    4.35
  -9   3  28   -0.54    4.18
   9  -3 -28   -2.17    5.85
  -9  -3  28    0.76    4.04
  -9   3  29   -3.80    5.51
   9  -3 -29    2.98    4.99
  -9  -3  29   -3.27    5.40
  -9   3  30    3.13    5.00
  -9  -3  30   -0.15    4.30
  -9   3  31   11.04    6.30
  -9  -3  31    7.72    5.81
  -9   3  32   -1.02    5.21
  -9  -3  32    2.09    4.65
  -9   3  33    0.83    4.43
  -9  -3  33    7.68    6.24
  -9   3  34    0.93    5.20
  -9  -3  34    2.34    5.17
   9  -4  -1   -1.84    4.00
   9   4  -1    5.78    4.85
  -9  -4   1    2.34    3.60
  -9  -4   1    7.26    4.77
   9  -4  -2   50.37   10.67
   9   4  -2   53.96   11.30
  -9  -4   2   55.97   10.28
  -9  -4   2   46.53   10.72
   9  -4  -3   65.44   10.86
   9   4  -3   41.26   10.07
  -9  -4   3   34.62    8.69
  -9  -4   3   43.53   10.09
   9  -4  -4   58.89   11.51
   9   4  -4   64.19   12.29
  -9  -4   4   49.50   10.37
  -9  -4   4   59.33   11.78
   9  -4  -5  126.25   17.22
   9   4  -5   67.80   15.82
  -9  -4   5  109.96   16.23
  -9  -4   5   85.16   16.35
   9  -4  -6    3.85    4.80
   9   4  -6    1.65    3.85
  -9  -4   6    1.83    3.13
  -9  -4   6    0.28    4.37
   9  -4  -7   62.12   12.80
   9   4  -7   62.12   13.13
  -9  -4   7   80.61   12.82
  -9  -4   7   71.01   13.48
  -9   4   8   83.84   13.52
   9  -4  -8   34.12   12.01
   9   4  -8   72.95   14.27
  -9  -4   8  122.30   15.02
  -9  -4   8  104.95   15.45
  -9   4   9   76.38   13.37
   9  -4  -9   83.08   14.43
   9   4  -9   69.96   14.36
  -9  -4   9   72.36   13.29
  -9   4  10    0.29    3.53
   9  -4 -10    1.24    3.81
  -9  -4  10    3.29    3.97
  -9   4  11    6.43    4.76
   9  -4 -11   16.24    5.95
  -9  -4  11    2.03    3.71
  -9   4  12   -0.05    3.21
   9  -4 -12    2.47    4.48
  -9  -4  12    2.34    4.27
  -9   4  13   54.40   10.43
   9  -4 -13   45.00   10.71
  -9  -4  13   42.64    9.59
  -9   4  14   10.46    5.92
   9  -4 -14   12.43    6.20
  -9  -4  14   20.87    6.61
  -9   4  15   21.16    7.06
   9  -4 -15   32.99    8.96
  -9  -4  15   36.39    8.38
  -9   4  16   -1.45    4.35
   9  -4 -16    5.37    5.16
  -9  -4  16    0.03    4.92
  -9   4  17   29.53    7.78
   9  -4 -17   22.54    8.45
  -9  -4  17   17.66    6.54
  -9   4  18   57.05   12.46
   9  -4 -18   66.45   13.75
  -9  -4  18   69.19   13.05
  -9   4  19   78.24   13.49
   9  -4 -19   54.75   13.44
  -9  -4  19   59.56   12.71
  -9   4  20    0.72    4.53
   9  -4 -20   -2.04    4.47
  -9  -4  20    1.04    4.14
  -9   4  21   -1.55    4.84
   9  -4 -21    2.78    4.34
  -9  -4  21    0.09    4.03
  -9   4  22    4.91    5.17
   9  -4 -22    4.31    5.46
  -9  -4  22   10.53    6.53
  -9   4  23   50.32   11.27
   9  -4 -23   52.72   12.30
  -9  -4  23   37.71   10.18
  -9   4  24    7.62    5.62
   9  -4 -24    3.57    5.57
  -9  -4  24   13.31    6.10
  -9   4  25    1.92    4.51
   9  -4 -25    9.32    6.92
  -9  -4  25   -0.71    4.66
  -9   4  26   -2.47    4.69
   9  -4 -26   -1.31    4.88
  -9  -4  26   -0.15    3.64
  -9   4  27   -0.12    3.78
   9  -4 -27    3.51    5.94
  -9  -4  27    4.08    4.47
  -9   4  28   11.97    6.31
   9  -4 -28    8.24    6.80
  -9  -4  28    1.96    4.54
  -9   4  29   17.10    7.48
   9  -4 -29   17.51    8.02
  -9  -4  29   21.68    7.56
  -9   4  30    3.94    5.03
   9  -4 -30    5.59    5.31
  -9  -4  30    2.43    4.27
  -9   4  31    5.44    5.16
   9  -4 -31    4.70    5.92
  -9  -4  31    1.16    4.24
  -9   4  32    0.45    4.08
  -9  -4  32   -1.50    3.31
  -9   4  33    0.48    3.90
  -9  -4  33    1.58    4.53
  -9  -4  34    3.13    5.04
   9  -5  -1  131.50   21.22
  -9  -5   1  137.91   20.60
   9  -5  -2   63.60   11.93
  -9  -5   2   56.85   11.04
   9  -5  -3   10.94    5.54
  -9  -5   3    6.22    4.17
   9  -5  -4   67.56   13.24
  -9  -5   4   78.23   13.17
   9  -5  -5   38.26    9.01
  -9  -5   5   38.97    8.63
   9  -5  -6   38.17    9.69
  -9  -5   6   59.98   10.36
   9  -5  -7   70.58   13.76
  -9  -5   7   82.99   13.75
  -9   5   8    5.97    4.39
   9  -5  -8    4.23    4.63
  -9  -5   8    4.04    4.04
  -9   5   9   -0.78    3.76
   9  -5  -9   -1.74    4.48
  -9  -5   9   -1.07    3.40
  -9   5  10    4.76    4.56
   9  -5 -10    3.71    4.30
  -9  -5  10    2.53    3.98
  -9   5  11   66.32   12.07
   9  -5 -11   55.99   12.16
  -9  -5  11   64.42   11.99
  -9   5  12   28.96    7.78
   9  -5 -12   35.64    8.43
  -9  -5  12   23.55    7.42
  -9   5  13   -0.97    3.52
   9  -5 -13    1.40    4.35
  -9  -5  13    2.29    3.61
  -9   5  14   17.49    6.11
   9  -5 -14    7.32    5.99
  -9  -5  14   14.30    5.54
  -9   5  15   26.77    7.71
   9  -5 -15   25.90    8.46
  -9  -5  15   33.16    8.25
  -9   5  16   32.21    8.54
   9  -5 -16   45.62   10.32
  -9  -5  16   28.16    8.69
  -9   5  17   40.88    9.87
   9  -5 -17   38.66   10.15
  -9  -5  17   60.67   11.16
  -9   5  18    8.09    4.98
   9  -5 -18    7.76    6.38
  -9  -5  18    6.24    4.58
  -9   5  19    0.42    4.11
   9  -5 -19   -0.94    4.82
  -9  -5  19   -2.39    4.00
  -9   5  20    3.83    4.51
   9  -5 -20    5.58    5.36
  -9  -5  20   20.94    6.68
  -9   5  21   24.19    7.54
   9  -5 -21   36.31    9.44
  -9  -5  21   30.84    8.46
  -9   5  22   34.02    9.40
   9  -5 -22   20.61    8.58
  -9  -5  22   48.96   10.27
  -9   5  23   12.60    6.06
   9  -5 -23    1.03    4.43
  -9  -5  23   10.67    5.27
  -9   5  24   -1.11    4.81
   9  -5 -24    0.01    3.97
  -9  -5  24    2.84    4.67
  -9   5  25    2.96    4.08
   9  -5 -25    5.12    5.60
  -9  -5  25   -1.23    5.11
  -9   5  26    7.53    5.12
   9  -5 -26   12.10    7.40
  -9  -5  26   12.43    5.69
  -9   5  27   12.66    6.38
   9  -5 -27    5.38    6.87
  -9  -5  27   17.93    7.26
  -9   5  28   -0.37    4.61
   9  -5 -28   -1.44    5.11
  -9  -5  28    5.59    4.55
  -9   5  29   -0.90    3.49
   9  -5 -29   -0.57    4.74
  -9  -5  29    1.15    3.74
  -9   5  30    2.93    4.71
   9  -5 -30    4.90    5.72
  -9  -5  30    5.92    5.59
  -9   5  31    1.14    4.60
   9  -5 -31    5.09    7.00
  -9  -5  31   15.39    7.40
  -9   5  32    4.52    5.27
   9  -5 -32    2.68    5.68
  -9  -5  32    2.53    6.28
  -9   5  33   -1.29    5.45
  -9  -5  33   -0.12    4.90
  -9  -5  34   -1.68    5.09
   9  -6  -1    0.99    4.77
  -9  -6   1   -0.24    3.67
   9  -6  -2  105.94   18.07
  -9  -6   2  114.52   17.78
   9  -6  -3   25.28    7.51
  -9  -6   3   27.69    6.89
   9  -6  -4   35.95    8.20
  -9  -6   4   20.11    6.39
   9  -6  -5   24.00    7.33
  -9  -6   5   24.54    6.61
   9  -6  -6    9.49    5.18
  -9  -6   6    5.85    4.75
   9  -6  -7   31.80    8.60
  -9  -6   7   25.70    7.40
  -9   6   8   71.98   12.61
   9  -6  -8   50.72   11.89
  -9  -6   8   79.21   12.97
  -9   6   9   17.77    5.46
   9  -6  -9   11.01    5.35
  -9  -6   9    9.01    4.79
  -9   6  10    1.28    3.65
   9  -6 -10    0.46    3.49
  -9  -6  10   -0.81    3.03
  -9   6  11    1.05    3.40
   9  -6 -11   -1.82    4.11
  -9  -6  11    2.98    3.66
  -9   6  12   29.36    7.95
   9  -6 -12   31.10    8.96
  -9  -6  12   41.51    8.84
  -9   6  13    9.03    5.08
   9  -6 -13   19.57    6.53
  -9  -6  13   11.83    5.30
  -9   6  14   49.77    9.98
   9  -6 -14   34.43    9.74
  -9  -6  14   39.84    9.28
  -9   6  15   11.72    5.19
   9  -6 -15    9.21    5.31
  -9  -6  15   13.88    5.37
  -9   6  16    3.86    4.71
   9  -6 -16   -0.45    4.87
  -9  -6  16    1.46    4.15
  -9   6  17    9.82    5.90
   9  -6 -17    7.31    5.95
  -9  -6  17   16.36    6.61
  -9   6  18   35.03    9.92
   9  -6 -18   41.46   10.53
  -9  -6  18   47.81   10.39
  -9   6  19   15.74    6.23
   9  -6 -19   11.96    6.32
  -9  -6  19    7.49    5.28
  -9   6  20   11.51    5.99
   9  -6 -20   13.78    6.33
  -9  -6  20   11.56    5.15
  -9   6  21    0.45    4.12
   9  -6 -21    2.18    4.62
  -9  -6  21    3.10    4.34
  -9   6  22    1.67    4.38
   9  -6 -22   -1.67    4.47
  -9  -6  22   10.32    5.57
  -9   6  23   10.78    6.23
   9  -6 -23   13.97    6.46
  -9  -6  23   25.72    7.59
  -9   6  24    8.10    6.07
   9  -6 -24    9.61    6.36
  -9  -6  24    2.04    5.32
  -9   6  25   10.14    6.44
   9  -6 -25   -0.06    4.46
  -9  -6  25   16.09    6.50
  -9   6  26    1.85    4.21
   9  -6 -26   -0.25    6.07
  -9  -6  26    3.53    4.93
  -9   6  27    0.05    4.21
   9  -6 -27   -0.56    4.77
  -9  -6  27   -0.33    3.94
  -9   6  28    8.74    5.45
   9  -6 -28    6.89    5.89
  -9  -6  28    2.55    4.88
  -9   6  29    7.72    4.79
   9  -6 -29   -0.08    5.23
  -9  -6  29    5.94    4.86
  -9   6  30    1.37    4.70
   9  -6 -30    9.08    6.65
  -9  -6  30    1.92    4.26
  -9   6  31   -0.77    5.27
   9  -6 -31    1.25    5.21
  -9  -6  31    3.65    6.15
  -9   6  32   -2.18    4.92
   9  -6 -32   -0.02    5.72
  -9  -6  32   -0.26    4.59
  -9   6  33    5.86    5.31
   9  -6 -33    4.02    7.18
  -9  -6  33    4.55    4.82
   9  -6 -34    2.46    5.52
  -9  -6  34    0.68    4.29
   9  -7  -1   15.32    5.74
  -9  -7   1   16.95    5.59
   9  -7  -2    8.99    5.21
  -9  -7   2    5.57    3.73
   9  -7  -3   -2.53    4.71
  -9  -7   3   -0.54    3.19
   9  -7  -4   18.28    6.50
  -9  -7   4   15.96    5.93
   9  -7  -5   11.10    5.57
  -9  -7   5   12.68    5.12
   9  -7  -6   42.63   10.14
  -9  -7   6   62.46   10.83
   9  -7  -7   -0.29    3.64
  -9  -7   7   14.59    5.09
  -9   7   8   -1.11    3.50
   9  -7  -8    2.54    4.70
  -9  -7   8   -1.36    3.67
  -9   7   9   12.03    5.43
   9  -7  -9    8.26    4.46
  -9  -7   9   12.77    5.50
  -9   7  10   28.42    6.63
   9  -7 -10   12.08    6.16
  -9  -7  10   20.79    6.17
  -9   7  11    9.43    4.60
   9  -7 -11   16.87    6.21
  -9  -7  11    8.51    4.80
  -9   7  12   58.47   11.02
   9  -7 -12   38.31   10.43
  -9  -7  12   57.64   10.93
  -9   7  13    1.45    4.13
   9  -7 -13    4.57    5.07
  -9  -7  13    2.76    3.72
  -9   7  14    3.53    4.02
   9  -7 -14    2.60    4.80
  -9  -7  14    3.44    4.02
  -9   7  15   14.59    5.87
   9  -7 -15   -3.27    5.51
  -9  -7  15    5.84    4.85
  -9   7  16   50.50   11.24
   9  -7 -16   48.20   11.61
  -9  -7  16   71.34   12.18
  -9   7  17    3.77    4.05
   9  -7 -17    3.49    4.76
  -9  -7  17    3.41    4.94
  -9   7  18   -2.23    4.53
   9  -7 -18   -0.94    4.15
  -9  -7  18    2.49    5.29
  -9   7  19   -0.04    3.14
   9  -7 -19   -1.82    5.08
  -9  -7  19   -0.52    3.60
  -9   7  20    0.77    3.99
   9  -7 -20    8.90    6.04
  -9  -7  20    8.69    5.14
  -9   7  21    8.73    5.16
   9  -7 -21    4.56    4.99
  -9  -7  21   14.05    5.88
  -9   7  22   29.20    8.81
  -9  -7  22   26.79    8.31
  -9   7  23   -0.63    4.87
   9  -7 -23    1.75    4.37
  -9  -7  23    6.59    5.22
  -9   7  24    1.00    3.70
   9  -7 -24    0.68    4.71
  -9  -7  24   -0.87    3.95
  -9   7  25   -0.06    3.54
   9  -7 -25   -2.88    5.03
  -9  -7  25    1.53    3.86
  -9   7  26   17.83    7.23
   9  -7 -26   19.72    8.20
  -9  -7  26   39.21    8.96
  -9   7  27    6.11    5.44
   9  -7 -27    4.98    6.07
  -9  -7  27    7.69    5.39
  -9   7  28    1.89    4.39
   9  -7 -28    4.50    5.83
  -9  -7  28    6.59    5.53
  -9   7  29    0.11    4.17
   9  -7 -29   -2.20    5.89
  -9  -7  29    3.07    3.94
  -9   7  30   -0.32    5.27
   9  -7 -30   -0.52    5.29
  -9  -7  30    4.35    5.25
  -9   7  31   -1.81    5.78
   9  -7 -31    4.55    5.56
  -9  -7  31   -0.09    4.29
  -9   7  32    5.64    5.29
   9  -7 -32    4.24    5.33
  -9  -7  32    8.47    5.78
  -9   7  33    0.07    3.98
   9  -7 -33    1.30    5.79
  -9  -7  33    0.29    3.79
   9  -7 -34   -2.93    5.51
   9  -7 -35   -1.58    5.27
   9  -8  -1   15.00    5.98
  -9  -8   1   15.09    5.64
   9  -8  -2   28.28    7.44
  -9  -8   2   20.27    6.51
   9  -8  -3   -0.48    3.46
  -9  -8   3    3.43    3.43
   9  -8  -4   64.15   12.36
  -9  -8   4   73.92   12.61
   9  -8  -5    0.19    3.62
  -9  -8   5   -0.70    3.17
   9  -8  -6   -0.14    3.35
  -9  -8   6    1.02    3.26
   9  -8  -7    0.97    4.10
  -9  -8   7    3.38    3.50
  -9   8   8   80.97   14.05
   9  -8  -8   77.59   14.59
  -9  -8   8   80.67   14.06
  -9   8   9   13.36    5.20
   9  -8  -9   10.36    5.90
  -9  -8   9   11.09    4.88
  -9   8  10   17.12    6.15
   9  -8 -10   27.27    7.18
  -9  -8  10   24.23    7.29
  -9   8  11    7.30    4.43
   9  -8 -11    3.33    4.15
  -9  -8  11    2.00    3.38
  -9   8  12   14.24    5.98
   9  -8 -12   13.72    6.60
  -9  -8  12   28.09    7.12
  -9   8  13    1.16    3.79
   9  -8 -13    2.19    4.77
  -9  -8  13   -1.48    3.10
  -9   8  14   40.32    8.46
   9  -8 -14   22.34    7.93
  -9  -8  14   14.99    5.92
  -9   8  15    0.09    4.06
   9  -8 -15   -0.59    3.63
  -9  -8  15   -0.90    3.28
  -9   8  16    1.76    4.27
   9  -8 -16    7.60    5.72
  -9  -8  16    0.63    3.06
  -9   8  17    0.00    4.06
   9  -8 -17    0.77    5.35
  -9  -8  17    9.67    4.99
  -9   8  18   18.94    7.08
   9  -8 -18   32.33    8.60
  -9  -8  18   19.36    6.73
  -9   8  19   -0.11    4.27
   9  -8 -19    4.77    4.96
  -9  -8  19    3.51    4.16
  -9   8  20    5.25    4.80
   9  -8 -20    5.51    4.94
  -9  -8  20    9.46    5.13
  -9   8  21   -0.10    3.64
   9  -8 -21    5.17    5.06
  -9  -8  21   -1.31    4.13
  -9   8  22    1.60    5.19
   9  -8 -22    8.34    5.41
  -9  -8  22    7.06    4.94
  -9   8  23   -1.37    4.55
   9  -8 -23    7.25    6.34
  -9  -8  23    4.70    4.63
  -9   8  24   19.31    7.07
   9  -8 -24    7.40    5.41
  -9  -8  24   10.99    5.98
  -9   8  25    9.59    5.44
   9  -8 -25    8.45    5.79
  -9  -8  25   -0.98    5.31
  -9   8  26    1.69    4.49
   9  -8 -26    1.20    4.96
  -9  -8  26    8.38    5.88
  -9   8  27   -2.08    4.90
   9  -8 -27   -0.63    4.63
  -9  -8  27    2.09    4.27
  -9   8  28    4.34    4.73
   9  -8 -28   -1.84    5.28
  -9  -8  28    1.86    4.52
  -9   8  29   -1.52    4.38
   9  -8 -29    4.08    5.79
  -9  -8  29   -1.70    4.53
  -9   8  30    7.73    5.71
   9  -8 -30    2.36    6.08
  -9  -8  30    6.92    6.06
  -9   8  31   -0.18    4.28
   9  -8 -31   -2.77    5.44
  -9  -8  31    4.14    5.45
  -9   8  32    2.62    4.99
   9  -8 -32   -0.92    4.77
  -9  -8  32    4.25    4.97
  -9  -8  33   -0.53    4.78
   9  -9  -1    5.30    4.07
  -9  -9   1    4.07    3.59
   9  -9  -2   29.94    8.40
  -9  -9   2   44.33    8.64
   9  -9  -3    4.20    3.88
  -9  -9   3    2.24    3.30
   9  -9  -4    4.78    4.37
  -9  -9   4    2.71    3.48
   9  -9  -5   11.52    4.93
  -9  -9   5    9.37    5.36
   9  -9  -6   77.60   14.22
  -9  -9   6   90.94   14.90
   9  -9  -7    0.68    4.60
  -9  -9   7   -1.45    3.98
  -9   9   8    1.89    4.06
   9  -9  -8    1.45    3.54
  -9  -9   8   -1.78    3.99
  -9   9   9    3.22    3.78
   9  -9  -9   -0.99    4.11
  -9  -9   9   -0.48    2.86
  -9   9  10    9.45    4.55
   9  -9 -10    3.15    4.39
  -9  -9  10    9.50    4.85
  -9   9  11   -0.98    3.40
   9  -9 -11   -1.71    4.07
  -9  -9  11   -0.93    2.96
  -9   9  12   42.27    9.26
   9  -9 -12   35.91    9.37
  -9  -9  12   27.17    8.17
  -9   9  13   -1.13    3.39
   9  -9 -13    2.87    4.94
  -9  -9  13   -1.90    3.88
  -9   9  14   -0.13    3.03
   9  -9 -14   -3.25    4.91
  -9  -9  14    1.38    2.81
  -9   9  15   -0.21    3.14
   9  -9 -15    2.31    4.83
  -9  -9  15    2.47    4.57
  -9   9  16   34.76    9.02
   9  -9 -16   31.82    8.99
  -9  -9  16   48.09    9.86
  -9   9  17   -1.08    3.93
   9  -9 -17    1.73    5.19
  -9  -9  17   -0.44    3.26
  -9   9  18   -0.28    4.59
   9  -9 -18   -0.00    4.66
  -9  -9  18    4.97    4.26
  -9   9  19    0.17    3.78
   9  -9 -19    4.04    5.35
  -9  -9  19   -0.02    4.29
  -9   9  20   13.63    5.90
   9  -9 -20   11.68    5.83
  -9  -9  20    7.33    5.13
  -9   9  21    0.48    4.20
   9  -9 -21   -1.40    4.13
  -9  -9  21   -0.40    3.96
  -9   9  22    8.30    5.94
   9  -9 -22   20.44    7.21
  -9  -9  22   16.06    6.83
  -9   9  23    2.01    4.46
   9  -9 -23    0.10    4.77
  -9  -9  23    3.82    4.83
  -9   9  24   -0.67    4.44
   9  -9 -24    2.74    4.86
  -9  -9  24   -1.16    4.32
  -9   9  25   -1.69    4.64
   9  -9 -25   -2.37    5.35
  -9  -9  25   -1.69    4.33
  -9   9  26    5.93    5.34
   9  -9 -26    8.64    6.73
  -9  -9  26   12.00    6.45
  -9   9  27    1.16    4.65
   9  -9 -27   -0.02    4.40
  -9  -9  27   -0.48    4.82
  -9   9  28    3.30    5.50
   9  -9 -28   -2.19    5.91
  -9  -9  28    5.62    4.91
  -9   9  29   -0.09    4.19
   9  -9 -29   -1.50    4.81
  -9  -9  29   -1.42    4.98
  -9   9  30    7.74    5.52
   9  -9 -30    6.74    5.74
  -9  -9  30   -1.67    4.95
  -9   9  31    1.76    5.26
  -9  -9  31    2.73    5.18
  -9   9  32    2.91    5.63
  -9  -9  32   -0.00    5.60
   9 -10  -1    0.80    3.72
  -9 -10   1    2.90    3.49
   9 -10  -2   13.52    6.19
  -9 -10   2   25.16    6.62
   9 -10  -3    4.60    4.20
  -9 -10   3    7.57    4.23
   9 -10  -4   36.49    8.99
  -9 -10   4   47.31    9.36
   9 -10  -5    3.59    4.37
  -9 -10   5   -1.73    3.88
   9 -10  -6    0.36    3.98
  -9 -10   6    1.28    2.67
   9 -10  -7    2.44    4.01
  -9 -10   7    6.75    3.87
   9 -10  -8   22.89    6.54
  -9 -10   8   19.86    6.35
   9 -10  -9    0.15    4.25
  -9 -10   9    4.89    4.14
   9 -10 -10    5.97    4.75
  -9 -10  10    5.05    3.88
   9 -10 -11    3.70    3.78
  -9 -10  11    3.73    3.71
   9 -10 -12    3.64    4.47
  -9 -10  12   12.28    5.30
   9 -10 -13   -1.88    4.05
  -9 -10  13    5.92    4.48
   9 -10 -14   24.22    7.37
  -9 -10  14   22.23    6.86
   9 -10 -15    0.18    4.14
  -9 -10  15   -0.27    4.15
   9 -10 -16   -1.70    4.26
  -9 -10  16   -0.52    3.55
   9 -10 -17   -2.27    4.24
  -9 -10  17    0.77    3.16
   9 -10 -18   10.33    6.43
  -9 -10  18   22.83    7.15
   9 -10 -19    2.18    5.12
  -9 -10  19   -1.57    4.74
  -9  10  20    3.59    4.40
   9 -10 -20    1.53    4.96
  -9 -10  20    8.64    5.90
  -9  10  21    4.54    5.17
   9 -10 -21   -0.11    4.28
  -9 -10  21    0.32    4.03
  -9  10  22    3.53    4.32
   9 -10 -22    0.01    4.09
  -9 -10  22    7.88    5.47
  -9  10  23    4.31    4.52
   9 -10 -23   -1.18    5.10
  -9  10  24   12.57    6.36
   9 -10 -24    7.93    6.20
  -9  10  25   -2.70    4.99
   9 -10 -25   -0.91    3.92
  -9  10  26   -1.93    3.95
   9 -10 -26   -0.25    5.85
  -9  10  27    0.31    3.88
   9 -10 -27   -0.17    3.83
   9 -11  -1    0.33    3.94
  -9 -11   1   -0.46    3.18
   9 -11  -2   19.46    6.99
  -9 -11   2   36.29    7.84
   9 -11  -3   -0.55    3.39
  -9 -11   3   -0.20    3.82
   9 -11  -4   11.16    5.50
  -9 -11   4   20.29    6.06
   9 -11  -5    2.27    4.03
  -9 -11   5   -0.95    3.21
   9 -11  -6   22.22    6.86
  -9 -11   6   20.96    6.58
   9 -11  -7    2.74    3.78
  -9 -11   7    0.97    3.33
   9 -11  -8    4.27    3.98
   9 -11  -9   -0.25    4.36
   9 -11 -10   17.94    6.43
   9 -11 -11    0.11    4.45
   9 -11 -12   18.21    6.55
   9 -11 -13    0.33    4.06
   9 -11 -14    1.99    4.15
   9 -11 -15    0.87    3.64
   9 -11 -16   25.33    7.85
   9 -11 -17    0.79    3.97
   9 -11 -18    0.71    4.46
   9 -11 -19    0.27    5.31
   9 -11 -20   -0.54    3.91
   9 -11 -21    4.52    5.55
   9 -11 -22    6.76    6.18
   9 -11 -23    4.09    5.98
   9 -11 -24    4.77    5.83
   9 -12  -1   13.04    5.04
   9 -12  -2   -0.19    3.80
   9 -12  -3    0.23    3.43
   9 -12  -4   17.48    5.85
   9 -12  -5    0.47    4.15
   9 -12  -6   -1.47    3.79
   9 -12  -7    3.89    4.25
   9 -12  -8   23.35    7.22
   9 -12  -9    1.70    3.59
   9 -12 -10    1.00    3.72
   9 -12 -11   -1.53    4.18
   9 -12 -12    0.91    4.64
   9 -12 -13    1.29    4.57
   9 -12 -14    6.32    5.33
   9 -12 -15   -3.17    4.56
   9 -12 -16   -1.87    3.70
   9 -12 -17   -1.27    4.83
   9 -12 -18   11.15    5.62
   9 -12 -19    0.73    4.14
   9 -12 -20    4.95    4.88
   9 -12 -21   -0.25    4.34
   9 -13  -1    4.31    3.92
   9 -13  -2   -0.36    3.28
   9 -13  -3    1.01    3.30
   9 -13  -4    0.96    3.76
   9 -13  -5    5.46    4.04
   9 -13  -6    9.50    4.87
   9 -13  -7    4.32    3.80
   9 -13  -8   -0.00    3.28
   9 -13  -9    0.38    3.70
   9 -13 -10    5.81    4.73
   9 -13 -11    3.68    4.36
   9 -13 -12   11.28    5.32
   9 -13 -13    1.59    4.15
   9 -13 -14    1.22    3.83
   9 -13 -15    0.10    4.46
   9 -13 -16    8.44    4.93
   9 -13 -17    6.11    3.94
   9 -14  -1   -1.23    3.33
   9 -14  -2    2.90    3.70
   9 -14  -3    2.96    4.28
   9 -14  -4    4.37    4.52
   9 -14  -5   -0.97    3.52
   9 -14  -6    2.32    3.82
   9 -14  -7    0.29    4.15
   9 -14  -8    3.21    3.91
   9 -14  -9    1.18    4.35
   9 -14 -10   11.62    5.57
   9 -14 -11   -1.83    4.28
   9 -14 -12    4.19    4.29
   9 -15  -1    2.96    3.62
   9 -15  -2    4.72    4.23
   9 -15  -3   -0.94    3.10
   9 -15  -4   -0.36    3.35
   9 -15  -5    0.62    3.30
   9 -15  -6   -0.90    3.86
  -8   0   1    0.14    3.08
  -8   0   1   -1.06    3.65
   8   0  -1   -0.72    3.60
  -8   0   2  505.73   64.51
  -8   0   2  502.47   65.12
   8   0  -2  465.90   65.14
  -8   0   3   -0.49    2.54
  -8   0   3   -1.50    3.17
   8   0  -3    1.13    3.81
  -8   0   4   78.14   13.71
  -8   0   4  102.15   15.13
   8   0  -4   82.41   14.70
  -8   0   5    1.81    2.72
  -8   0   5    1.27    3.30
   8   0  -5   -0.58    3.30
  -8   0   6   66.45   11.71
  -8   0   6   75.79   12.68
   8   0  -6   62.64   12.57
  -8   0   7   -0.87    3.19
  -8   0   7   -1.44    3.40
   8   0  -7   -1.26    3.71
  -8   0   8  178.47   27.03
   8   0  -8  196.66   27.90
  -8   0   9   -0.93    4.17
   8   0  -9    0.97    3.53
   8   0 -10   -1.38    4.04
   8   0 -11   -1.35    3.86
   8   0 -12  147.71   23.26
  -8   0  13    0.22    3.26
   8   0 -13   -1.51    4.67
  -8   0  14   97.47   16.17
   8   0 -14   98.21   17.30
  -8   0  15    0.53    3.81
   8   0 -15    0.27    4.95
  -8   0  16    0.19    3.61
   8   0 -16    5.78    5.44
  -8   0  17    0.44    3.68
   8   0 -17   -0.29    4.26
  -8   0  18  124.62   18.85
   8   0 -18   98.28   19.04
  -8   0  19    0.41    3.45
   8   0 -19    2.42    4.58
  -8   0  20   11.19    6.18
   8   0 -20   13.81    6.27
  -8   0  21    1.56    2.98
   8   0 -21   -0.86    4.46
  -8   0  22   51.59   10.85
   8   0 -22   43.22   11.53
  -8   0  23    4.32    4.75
   8   0 -23    0.31    4.71
  -8   0  24   36.28    9.52
  -8   0  25   -2.32    4.71
  -8   0  26   -2.35    4.96
  -8   0  27    3.45    4.40
  -8   0  28   62.63   13.16
  -8   0  29   -2.57    4.54
  -8   0  30    4.52    5.86
  -8   0  31   -2.50    6.06
  -8   0  32    4.75    6.30
  -8   0  33   -2.28    5.83
  -8   0  34   13.63    6.70
  -8   0  35   -0.05    5.27
  -8   1   1   74.59   11.89
   8  -1  -1   76.37   13.19
   8   1  -1   70.75   12.95
  -8  -1   1   76.58   12.23
  -8  -1   1   51.37   11.65
  -8   1   2    6.11    3.73
   8  -1  -2    0.26    2.76
   8   1  -2    7.33    4.26
  -8  -1   2    1.07    2.60
  -8  -1   2    2.13    4.05
  -8   1   3    2.00    2.97
   8  -1  -3    2.54    4.24
   8   1  -3    5.24    4.14
  -8  -1   3    3.11    2.87
  -8  -1   3    5.43    3.89
  -8   1   4   23.03    6.47
   8  -1  -4   43.18    8.54
   8   1  -4   34.30    8.05
  -8  -1   4   40.05    7.50
  -8  -1   4   31.52    7.80
  -8   1   5    7.10    3.75
   8  -1  -5    6.85    4.69
   8   1  -5    6.38    4.42
  -8  -1   5    6.42    4.16
  -8  -1   5    9.33    4.57
  -8   1   6   90.65   13.33
   8  -1  -6   67.00   13.00
   8   1  -6   81.19   13.71
  -8  -1   6   70.59   12.66
  -8  -1   6   64.29   12.78
  -8   1   7    5.26    3.83
   8  -1  -7    5.01    4.11
   8   1  -7    8.50    4.89
  -8  -1   7    5.99    4.07
   8  -1  -8    4.27    4.55
   8   1  -8    2.65    3.90
  -8  -1   8    7.83    4.31
   8  -1  -9   15.66    5.92
   8   1  -9   14.23    5.56
  -8  -1   9   15.32    5.89
   8  -1 -10  126.61   22.98
   8   1 -10  192.85   24.70
   8  -1 -11    4.29    4.34
   8   1 -11   11.39    5.69
  -8  -1  11    5.83    4.88
   8  -1 -12    8.75    5.13
   8   1 -12    4.77    4.36
  -8  -1  12   12.24    4.97
  -8   1  13    0.08    2.72
   8  -1 -13   -1.06    4.30
   8   1 -13   -2.65    4.68
  -8  -1  13   -0.05    3.15
  -8  -1  13    0.00    3.36
  -8   1  14   73.03   13.22
   8  -1 -14   98.59   15.12
   8   1 -14   53.30   13.24
  -8  -1  14   78.05   13.38
  -8   1  15   48.51   10.92
   8  -1 -15   46.92   11.05
   8   1 -15   42.61   10.70
  -8  -1  15   71.83   11.62
  -8   1  16   72.02   13.89
   8  -1 -16   62.60   14.25
   8   1 -16   94.44   15.96
  -8  -1  16   94.14   14.68
  -8   1  17    1.21    4.41
   8  -1 -17    4.32    5.01
   8   1 -17    4.43    4.92
  -8  -1  17    4.34    4.27
  -8   1  18    3.33    4.56
   8  -1 -18    0.45    4.19
   8   1 -18    4.31    4.48
  -8  -1  18    7.08    4.80
  -8   1  19   17.41    6.20
   8  -1 -19    8.77    6.09
   8   1 -19   10.43    5.70
  -8  -1  19    7.59    5.56
  -8   1  20   15.93    6.19
   8  -1 -20   17.99    7.24
   8   1 -20   11.12    6.68
  -8  -1  20   23.18    7.24
  -8   1  21   -0.83    3.92
   8   1 -21   -1.30    5.01
  -8  -1  21   -1.06    3.81
  -8   1  22   60.30   13.00
   8   1 -22   70.89   14.36
  -8  -1  22   70.18   13.64
  -8   1  23   -0.00    3.99
  -8  -1  23   -1.08    4.13
  -8   1  24   15.02    6.60
  -8  -1  24    3.33    4.95
  -8   1  25   -3.22    4.96
   8  -1 -25    0.90    4.23
  -8  -1  25   -2.49    4.67
  -8   1  26   18.16    6.94
   8  -1 -26    3.51    5.90
  -8  -1  26   23.28    7.51
  -8   1  27   -2.44    4.89
  -8  -1  27    3.35    4.39
  -8   1  28   -1.37    3.75
  -8  -1  28    2.47    5.14
  -8   1  29    0.37    4.61
  -8  -1  29   -0.14    4.81
  -8   1  30   17.48    6.91
  -8  -1  30   21.91    7.26
  -8   1  31    1.07    4.71
  -8  -1  31   -1.28    4.57
  -8   1  32   16.82    7.05
  -8  -1  32    9.81    6.28
  -8   1  33    0.25    3.93
  -8  -1  33   -0.23    3.75
  -8   1  34   -2.00    4.98
  -8  -1  34    3.01    4.47
  -8   1  35   -1.13    5.65
  -8  -1  35   -1.76    5.40
  -8  -1  36   13.52    6.89
  -8   2   1    1.10    2.76
   8  -2  -1   -1.05    3.51
   8   2  -1   -0.06    3.55
  -8  -2   1   -0.79    2.77
  -8  -2   1   -0.95    3.86
  -8   2   2   54.64   10.40
   8  -2  -2   70.27   12.00
   8   2  -2   66.35   11.93
  -8  -2   2   57.79   10.60
  -8  -2   2   57.01   11.38
  -8   2   3   10.93    3.94
   8  -2  -3    6.37    4.85
   8   2  -3    6.03    4.66
  -8  -2   3   20.36    5.17
  -8  -2   3   13.56    5.48
  -8   2   4   43.96    8.31
   8  -2  -4   40.82    9.06
   8   2  -4   52.92    9.77
  -8  -2   4   30.89    7.88
  -8  -2   4   37.40    8.70
  -8   2   5   17.34    5.00
   8  -2  -5    7.57    5.19
   8   2  -5    6.02    4.40
  -8  -2   5    8.55    4.11
  -8  -2   5   13.17    5.14
  -8   2   6   86.84   14.03
   8  -2  -6   94.77   14.91
   8   2  -6   90.61   15.05
  -8  -2   6   75.23   13.61
  -8  -2   6   77.55   14.35
  -8   2   7   20.39    6.46
   8  -2  -7   32.79    7.96
   8   2  -7   39.17    8.47
  -8  -2   7   27.79    7.62
   8  -2  -8  124.14   18.20
   8   2  -8   97.08   17.44
  -8  -2   8  105.50   17.58
   8  -2  -9    9.21    5.58
   8   2  -9    8.27    4.93
  -8  -2   9    6.89    4.30
   8  -2 -10   -1.12    3.56
   8   2 -10   -2.20    4.13
  -8  -2  10    1.75    3.66
   8  -2 -11    1.08    3.68
   8   2 -11    1.70    4.51
  -8  -2  11    0.65    4.02
   8  -2 -12   45.90   10.48
   8   2 -12   40.59   10.04
  -8  -2  12   65.71   11.06
  -8   2  13   36.57    8.68
   8  -2 -13   38.45    9.34
   8   2 -13   46.12    9.93
  -8  -2  13   34.32    8.25
  -8  -2  13   30.30    8.17
  -8   2  14   29.25    7.29
   8  -2 -14   50.11    9.60
   8   2 -14   16.26    6.92
  -8  -2  14    9.54    5.72
  -8  -2  14   47.87    8.79
  -8   2  15   36.20    7.59
   8  -2 -15   16.14    6.70
   8   2 -15   21.94    7.18
  -8  -2  15   13.41    5.97
  -8  -2  15   24.98    7.34
  -8   2  16   30.20    7.88
   8  -2 -16   26.49    8.41
   8   2 -16   17.87    7.54
  -8  -2  16   37.36    8.46
  -8  -2  16   31.24    8.09
  -8   2  17   16.15    6.38
   8   2 -17   12.62    6.55
  -8  -2  17   28.08    7.25
  -8   2  18  303.47   31.65
   8   2 -18  168.34   29.77
  -8  -2  18  162.18   28.62
  -8   2  19    4.77    4.67
   8   2 -19    1.34    5.37
  -8  -2  19    4.61    4.44
  -8   2  20   -1.81    4.44
  -8  -2  20   -0.25    3.58
  -8   2  21   -0.56    3.95
  -8  -2  21   -2.32    4.06
  -8   2  22   30.09    8.33
   8  -2 -22   27.13    9.43
  -8  -2  22   31.44    8.55
  -8   2  23   -0.36    3.94
   8  -2 -23   -1.36    4.85
  -8  -2  23    2.18    4.50
  -8   2  24   13.59    5.81
   8  -2 -24   22.53    7.57
  -8  -2  24    3.13    4.46
  -8   2  25   -1.63    4.98
   8  -2 -25   -0.41    5.10
  -8  -2  25   -2.68    4.90
  -8   2  26    6.14    4.71
   8  -2 -26   -1.08    5.23
  -8  -2  26    1.29    3.47
  -8   2  27   -2.34    4.72
   8  -2 -27    1.86    4.70
  -8  -2  27    3.05    4.39
  -8   2  28   14.97    6.50
   8  -2 -28   11.16    6.48
  -8  -2  28   10.69    6.06
  -8   2  29    0.58    4.68
  -8  -2  29    2.86    4.51
  -8   2  30   -1.54    5.36
  -8  -2  30   13.18    6.22
  -8   2  31   -0.32    4.37
  -8  -2  31   -1.24    4.55
  -8   2  32    4.07    5.08
  -8  -2  32   16.35    6.53
  -8   2  33    2.48    4.39
  -8  -2  33    1.33    5.49
  -8   2  34   12.38    6.38
  -8  -2  34   10.33    6.73
  -8   2  35   -0.39    4.38
  -8  -2  35    0.62    4.23
  -8  -2  36    3.01    4.93
  -8   3   1  103.27   15.15
   8  -3  -1   77.31   15.20
   8   3  -1   87.09   15.65
  -8  -3   1  108.70   15.31
  -8  -3   1   89.86   15.74
  -8   3   2    0.71    3.41
   8  -3  -2   -0.26    3.10
   8   3  -2    3.39    3.85
  -8  -3   2   -0.04    2.92
  -8  -3   2    0.13    3.82
  -8   3   3   33.37    8.22
   8  -3  -3   41.52    9.31
   8   3  -3   43.28    9.47
  -8  -3   3   74.70   10.42
  -8  -3   3   48.89    9.84
  -8   3   4  136.49   18.69
   8  -3  -4  103.25   18.52
   8   3  -4  119.45   19.31
  -8  -3   4  120.56   18.28
  -8  -3   4  119.99   19.15
  -8   3   5    7.35    4.47
   8  -3  -5   20.53    6.04
   8   3  -5    7.42    4.84
  -8  -3   5   19.19    5.27
  -8  -3   5   22.49    6.30
  -8   3   6   43.36    8.06
   8  -3  -6   28.58    7.79
   8   3  -6   22.46    7.32
  -8  -3   6   38.15    8.38
   8  -3  -7   24.23    6.58
   8   3  -7    9.10    5.51
  -8  -3   7   19.41    6.03
  -8   3   8   11.27    4.57
   8  -3  -8    5.74    4.51
   8   3  -8    3.09    4.05
  -8  -3   8    4.82    4.02
   8  -3  -9    5.63    3.78
   8   3  -9    0.94    3.43
  -8  -3   9   -1.43    4.75
   8  -3 -10   69.28   14.38
   8   3 -10   80.21   14.84
  -8  -3  10  103.04   15.60
   8  -3 -11   83.23   15.92
   8   3 -11   83.59   15.93
  -8  -3  11  112.31   16.49
   8   3 -12    0.58    3.35
  -8  -3  12   -0.52    3.73
  -8  -3  12    2.08    3.77
  -8   3  13   12.06    4.99
   8   3 -13    3.76    5.22
  -8  -3  13   14.13    5.32
  -8  -3  13   -0.17    4.06
  -8   3  14   22.38    6.65
   8   3 -14   32.21    8.52
  -8  -3  14   18.91    6.41
  -8  -3  14   30.03    7.94
  -8   3  15   40.72    8.15
   8   3 -15   21.25    7.50
  -8  -3  15   32.62    7.71
  -8  -3  15   15.50    6.81
  -8   3  16   67.47   14.23
   8   3 -16  100.63   16.51
  -8  -3  16   72.70   14.34
  -8  -3  16  100.08   15.61
  -8   3  17   -0.05    3.11
   8   3 -17   -1.38    4.98
  -8  -3  17   -1.01    4.01
  -8   3  18    0.27    4.19
   8  -3 -18    1.35    5.03
  -8  -3  18    7.67    5.02
  -8   3  19   16.36    6.46
   8  -3 -19   19.30    6.99
  -8  -3  19   11.98    6.20
  -8   3  20   86.97   15.31
   8  -3 -20   73.21   15.52
  -8  -3  20   83.86   15.16
  -8   3  21    6.12    4.70
   8  -3 -21    8.24    6.21
  -8  -3  21   11.03    5.16
  -8   3  22   20.82    7.20
   8  -3 -22   11.47    6.18
  -8  -3  22    7.26    5.32
  -8   3  23    7.20    4.44
   8  -3 -23    4.56    5.37
  -8  -3  23    7.16    4.50
  -8   3  24   25.16    7.61
   8  -3 -24   20.61    8.09
  -8  -3  24   19.69    6.92
  -8   3  25   15.96    6.46
   8  -3 -25    9.51    6.05
  -8  -3  25    6.52    4.63
  -8   3  26    3.33    4.85
   8  -3 -26    3.96    4.77
  -8  -3  26    4.46    4.54
  -8   3  27    5.86    5.18
   8  -3 -27    7.61    5.35
  -8  -3  27    5.32    5.35
  -8   3  28   -0.01    3.34
   8  -3 -28    8.15    5.73
  -8  -3  28   -0.45    3.99
  -8   3  29   -0.21    4.64
   8  -3 -29   -0.16    3.79
  -8  -3  29    2.49    4.31
  -8   3  30   12.41    6.05
   8  -3 -30    3.79    6.67
  -8  -3  30    8.61    5.69
  -8   3  31    0.49    5.25
  -8  -3  31   -0.40    4.08
  -8   3  32   -3.95    5.92
  -8  -3  32    6.63    5.88
  -8   3  33    0.63    4.29
  -8  -3  33    2.01    4.50
  -8   3  34    1.05    5.76
  -8  -3  34    4.27    4.96
  -8   3  35    3.19    4.98
  -8  -3  35    5.15    4.87
  -8  -3  36    2.34    4.73
  -8   4   1   86.53   13.00
   8   4  -1   66.91   13.58
  -8  -4   1   76.43   13.93
  -8   4   2   13.42    5.07
   8   4  -2   27.24    7.03
  -8  -4   2   28.77    6.54
  -8  -4   2   36.48    8.22
  -8   4   3   21.60    5.83
   8   4  -3   23.14    6.66
  -8  -4   3   23.12    6.70
  -8   4   4  125.19   17.39
   8   4  -4   87.91   17.25
  -8  -4   4  119.98   18.32
  -8   4   5   14.42    4.93
   8   4  -5    9.41    4.82
  -8  -4   5   13.90    5.73
  -8   4   6   42.27    8.39
   8   4  -6   46.25    9.51
  -8  -4   6   30.42    8.44
  -8   4   7   96.50   14.89
   8   4  -7   80.29   15.24
  -8  -4   7   92.01   15.71
  -8   4   8   31.68    7.16
   8   4  -8   25.00    7.51
  -8  -4   8   25.90    7.18
   8   4  -9    5.34    4.44
  -8  -4   9    9.45    5.19
   8   4 -10    3.49    4.55
  -8  -4  10    6.70    4.41
   8   4 -11    1.31    4.56
  -8  -4  11    3.96    5.44
   8   4 -12   82.37   13.00
  -8  -4  12   29.09    9.68
  -8  -4  12   89.35   13.11
  -8   4  13   14.93    5.85
   8   4 -13   14.83    6.60
  -8  -4  13   17.00    5.97
  -8  -4  13   18.01    6.34
  -8   4  14   46.07   10.26
   8  -4 -14   43.69   10.80
  -8  -4  14   68.32   11.42
  -8   4  15   -1.70    3.74
   8  -4 -15    0.53    4.49
  -8  -4  15    0.00    3.00
  -8   4  16    8.05    4.81
   8  -4 -16   21.96    6.85
  -8  -4  16   14.35    5.54
  -8   4  17   21.80    6.63
   8  -4 -17    9.35    6.00
  -8  -4  17    7.16    4.77
  -8   4  18   89.97   14.89
   8  -4 -18   75.21   15.20
  -8  -4  18   71.17   13.86
  -8   4  19   12.49    5.70
   8  -4 -19    7.03    5.22
  -8  -4  19    4.71    5.02
  -8   4  20   11.91    6.10
   8  -4 -20   21.09    7.38
  -8  -4  20   14.49    6.57
  -8   4  21    0.07    4.32
   8  -4 -21   -1.56    4.83
  -8  -4  21   -2.61    4.66
  -8   4  22    8.53    5.72
   8  -4 -22   15.99    7.27
  -8  -4  22   17.34    6.45
  -8   4  23   11.19    6.04
   8  -4 -23   11.04    6.38
  -8  -4  23   13.21    5.73
  -8   4  24    5.95    5.35
   8  -4 -24    8.41    5.93
  -8  -4  24    9.18    5.44
  -8   4  25    0.12    3.82
   8  -4 -25    0.08    4.97
  -8  -4  25    0.50    4.06
  -8   4  26    0.13    4.19
   8  -4 -26    6.68    6.21
  -8  -4  26    0.12    4.27
  -8   4  27    6.97    5.35
   8  -4 -27   -0.46    4.37
  -8  -4  27    6.42    5.26
  -8   4  28   13.30    6.06
   8  -4 -28    2.20    5.13
  -8  -4  28   10.27    5.88
  -8   4  29   12.18    6.13
   8  -4 -29    1.55    5.53
  -8  -4  29   14.35    6.43
  -8   4  30    0.37    4.39
   8  -4 -30    6.84    5.81
  -8  -4  30    2.42    4.10
  -8   4  31   -1.47    4.24
   8  -4 -31   -0.97    4.77
  -8  -4  31   -0.49    4.58
  -8   4  32    9.71    6.58
   8  -4 -32   11.65    7.13
  -8  -4  32    4.05    4.85
  -8   4  33    3.49    5.83
  -8  -4  33    6.39    5.41
  -8   4  34    5.61    5.71
  -8  -4  34   11.17    6.77
  -8   4  35   -0.78    5.30
  -8  -4  35    3.15    5.35
  -8   5   1   29.07    6.52
   8   5  -1   18.05    6.77
  -8  -5   1   40.80    8.23
  -8   5   2   24.66    5.99
   8   5  -2   18.28    6.34
  -8  -5   2   23.35    7.29
  -8   5   3   73.77   12.03
   8   5  -3   74.12   12.90
  -8  -5   3   54.42   12.04
  -8   5   4    8.35    4.38
   8   5  -4   12.55    5.41
  -8  -5   4   13.99    5.37
  -8   5   5   41.45    9.17
   8   5  -5   60.42   10.76
  -8  -5   5   54.64   10.93
  -8   5   6   86.06   15.28
   8   5  -6  115.71   17.08
  -8  -5   6   99.30   16.79
  -8   5   7    1.58    3.28
   8   5  -7    3.36    4.63
  -8  -5   7    1.86    4.27
  -8   5   8   12.24    4.51
   8  -5  -8   14.12    4.82
   8   5  -8    3.55    4.33
  -8  -5   8    5.08    4.34
   8  -5  -9   18.42    6.24
   8   5  -9    7.46    4.82
   8  -5 -10  174.36   26.12
   8  -5 -11   29.11    7.89
   8  -5 -12    0.45    3.86
  -8  -5  12   -0.23    3.29
  -8   5  13    1.97    3.57
   8  -5 -13    0.00    4.24
  -8  -5  13    0.78    3.08
  -8   5  14    5.36    4.33
   8  -5 -14    6.24    4.66
  -8  -5  14   19.45    5.92
  -8   5  15   24.36    6.93
   8  -5 -15   15.76    7.02
  -8  -5  15   18.30    6.71
  -8   5  16   78.94   13.21
   8  -5 -16   52.57   12.72
  -8  -5  16   64.42   12.38
  -8   5  17   14.32    5.57
   8  -5 -17    3.01    4.76
  -8  -5  17    5.15    5.17
  -8   5  18    6.46    4.82
   8  -5 -18    2.93    5.21
  -8  -5  18    4.43    4.75
  -8   5  19   11.54    5.50
   8  -5 -19   14.17    6.81
  -8  -5  19   21.82    6.56
  -8   5  20   41.79    9.48
   8  -5 -20   27.64    8.83
  -8   5  21   16.11    6.43
   8  -5 -21   22.82    7.79
  -8  -5  21   21.82    6.98
  -8   5  22    8.20    5.60
   8  -5 -22   18.43    7.41
  -8  -5  22   10.79    5.19
  -8   5  23    3.84    4.56
   8  -5 -23    6.85    5.38
  -8  -5  23    3.24    4.34
  -8   5  24    6.67    5.44
   8  -5 -24    9.76    6.31
  -8  -5  24   19.19    7.23
  -8   5  25   20.84    6.89
   8  -5 -25   13.89    7.13
  -8  -5  25   12.88    6.31
  -8   5  26    6.15    5.20
   8  -5 -26    5.32    5.72
  -8  -5  26    5.85    5.17
  -8   5  27    7.69    5.80
   8  -5 -27    9.77    5.77
  -8  -5  27   12.30    6.11
  -8   5  28    0.78    3.67
   8  -5 -28   -0.43    4.46
  -8  -5  28    3.41    4.71
  -8   5  29   -2.60    5.02
   8  -5 -29    3.58    6.68
  -8  -5  29    1.70    3.88
  -8   5  30   11.41    6.08
   8  -5 -30   11.85    7.07
  -8  -5  30   13.52    6.27
  -8   5  31    4.42    5.71
   8  -5 -31   -2.90    7.38
  -8  -5  31   11.09    5.75
  -8   5  32    7.82    5.87
   8  -5 -32   17.80    7.44
  -8  -5  32    8.36    5.96
  -8   5  33    6.63    5.80
   8  -5 -33    5.30    6.50
  -8  -5  33    3.26    5.11
  -8   5  34   -1.13    3.60
   8  -5 -34    1.04    4.85
  -8  -5  34   -0.80    4.22
  -8   5  35    2.21    5.12
  -8  -5  35    9.50    6.56
  -8   6   1   99.68   14.86
   8  -6  -1   81.60   15.06
  -8   6   2  118.72   16.72
   8  -6  -2   90.79   16.79
  -8   6   3  101.88   15.13
   8  -6  -3   83.43   15.28
  -8   6   4   41.43    8.18
   8  -6  -4   35.62    8.54
  -8   6   5   19.35    5.69
   8  -6  -5   22.12    6.43
  -8   6   6   36.35    7.25
   8  -6  -6   23.66    7.26
  -8   6   7   15.82    5.35
   8  -6  -7   24.63    7.09
  -8   6   8   42.94    7.72
   8  -6  -8   13.98    6.66
   8  -6  -9    1.16    4.06
   8  -6 -10   -1.84    4.30
   8  -6 -11   10.14    5.41
  -8  -6  11    8.06    4.89
   8  -6 -12   27.21    7.52
  -8  -6  12   22.53    6.45
  -8   6  13   14.87    5.49
   8  -6 -13   24.36    7.34
  -8  -6  13   27.45    7.01
  -8   6  14   33.84    8.32
   8  -6 -14   25.03    7.84
  -8  -6  14   41.89    8.78
  -8   6  15   42.44    8.07
   8  -6 -15   12.76    6.03
  -8  -6  15   12.34    5.48
  -8   6  16    9.57    5.47
   8  -6 -16    6.81    5.09
  -8  -6  16    4.67    4.75
  -8   6  17   71.66   13.70
   8  -6 -17   66.14   14.01
  -8  -6  17   84.46   14.11
  -8   6  18   19.80    6.76
   8  -6 -18   19.20    6.64
  -8  -6  18   15.84    6.20
  -8   6  19   14.42    6.58
   8  -6 -19   12.03    5.65
  -8  -6  19    2.96    4.35
  -8   6  20    5.29    4.66
   8  -6 -20    4.89    5.32
  -8  -6  20   10.25    4.97
  -8   6  21   -0.92    4.06
   8  -6 -21    2.02    3.49
  -8  -6  21    0.51    3.73
  -8   6  22    2.61    4.57
   8  -6 -22    7.36    5.76
  -8  -6  22    4.10    4.29
  -8   6  23   29.26    8.34
   8  -6 -23   15.67    8.31
  -8  -6  23   32.25    8.07
  -8   6  24    0.28    4.26
   8  -6 -24    4.37    4.95
  -8  -6  24    3.77    4.55
  -8   6  25   13.76    5.89
   8  -6 -25    3.41    6.12
  -8  -6  25    9.80    5.60
  -8   6  26   -0.58    3.53
   8  -6 -26    2.55    3.56
  -8  -6  26   -0.02    4.43
  -8   6  27    9.81    5.81
   8  -6 -27   10.68    7.09
  -8  -6  27   13.72    6.29
  -8   6  28    9.02    5.31
   8  -6 -28   -2.17    5.83
  -8  -6  28    2.19    4.25
  -8   6  29    2.38    4.96
   8  -6 -29    4.42    5.23
  -8  -6  29    5.79    5.36
  -8   6  30    3.81    4.89
   8  -6 -30   -2.06    5.81
  -8  -6  30   -2.95    5.24
  -8   6  31   -1.68    4.42
   8  -6 -31   -0.09    3.87
  -8  -6  31    2.35    4.08
  -8   6  32   -0.38    4.93
   8  -6 -32    1.51    5.70
  -8  -6  32    4.19    5.45
  -8   6  33   11.84    7.10
   8  -6 -33   11.81    7.18
  -8  -6  33    9.70    5.11
  -8   6  34   -0.92    4.38
   8  -6 -34   -3.07    5.43
  -8  -6  34    1.14    4.64
   8  -6 -35   -4.25    7.15
  -8  -6  35    4.29    5.55
  -8   7   1    9.75    4.48
   8  -7  -1   52.21    8.41
  -8   7   2   -1.56    3.44
   8  -7  -2   -0.43    3.10
  -8   7   3   36.96    7.23
   8  -7  -3   23.66    7.11
  -8   7   4    1.37    2.87
   8  -7  -4   -0.61    4.40
  -8   7   5   71.62   12.70
   8  -7  -5   78.45   13.38
  -8   7   6   13.76    4.91
   8  -7  -6   15.03    5.94
  -8   7   7    0.14    3.29
   8  -7  -7   -1.29    3.81
  -8   7   8   -0.54    3.18
   8  -7  -8   -2.22    3.73
   8  -7  -9   53.40   10.84
   8  -7 -10    9.57    5.21
   8  -7 -11   46.68   10.39
  -8  -7  11   54.24   10.28
   8  -7 -12    2.15    3.97
  -8  -7  12    2.09    3.42
  -8   7  13    8.98    4.82
   8  -7 -13   19.78    6.43
  -8  -7  13    8.90    4.78
  -8   7  14   26.30    6.91
   8  -7 -14   16.52    6.44
  -8  -7  14   16.15    5.82
  -8   7  15   81.20   13.79
   8  -7 -15   49.63   12.59
  -8  -7  15   99.19   14.37
  -8   7  16    3.31    4.54
   8  -7 -16    6.25    4.93
  -8  -7  16   13.55    5.36
  -8   7  17    8.28    4.73
   8  -7 -17    1.75    4.87
  -8  -7  17    2.13    4.05
  -8   7  18    0.11    3.81
   8  -7 -18    2.98    4.34
  -8  -7  18   -0.54    3.61
  -8   7  19   -0.02    4.01
   8  -7 -19    2.44    4.82
  -8  -7  19    1.25    3.93
  -8   7  20    6.74    5.35
   8  -7 -20    9.46    5.67
  -8  -7  20    2.96    3.99
  -8   7  21   29.79    8.67
   8  -7 -21   51.12   10.82
  -8  -7  21   26.73    8.44
  -8   7  22   -0.34    3.80
   8  -7 -22    2.85    5.40
  -8  -7  22    0.69    3.44
  -8   7  23   -0.50    3.71
   8  -7 -23   -0.56    5.18
  -8  -7  23   -1.47    4.16
  -8   7  24    0.39    3.92
   8  -7 -24    5.05    5.50
  -8  -7  24    3.94    4.86
  -8   7  25   14.90    6.48
   8  -7 -25   10.30    6.14
  -8  -7  25   15.89    6.38
  -8   7  26    2.27    5.20
   8  -7 -26    1.91    5.44
  -8  -7  26    6.68    4.41
  -8   7  27    0.94    5.58
   8  -7 -27   11.27    6.95
  -8  -7  27   15.12    6.91
  -8   7  28   -2.50    4.57
   8  -7 -28    3.11    5.44
  -8  -7  28    2.72    4.53
  -8   7  29    4.28    5.86
   8  -7 -29    8.10    6.14
  -8  -7  29    0.08    4.69
  -8   7  30    4.25    5.68
   8  -7 -30    1.31    5.99
  -8  -7  30    0.56    4.41
  -8   7  31    6.91    5.76
   8  -7 -31    8.85    6.19
  -8  -7  31    1.95    4.61
  -8   7  32    0.73    4.55
   8  -7 -32   -0.69    4.54
  -8  -7  32    7.18    5.82
  -8   7  33   -1.33    4.23
   8  -7 -33   -1.80    5.31
  -8  -7  33    1.39    5.27
  -8   7  34    1.81    5.48
   8  -7 -34    0.98    6.17
  -8  -7  34    0.53    4.76
   8  -7 -35    0.85    6.57
  -8  -7  35   -1.26    5.60
   8  -7 -36   -1.78    5.13
  -8   8   1   84.55   14.66
   8  -8  -1  107.01   15.86
  -8   8   2    2.35    2.71
   8  -8  -2    0.34    3.86
  -8   8   3   31.72    7.04
   8  -8  -3   28.40    7.66
  -8   8   4   11.55    4.67
   8  -8  -4   18.65    5.92
  -8   8   5    2.13    2.85
   8  -8  -5    1.01    3.88
  -8   8   6    1.37    2.69
   8  -8  -6    3.31    4.55
  -8   8   7  144.62   20.83
   8  -8  -7  127.44   20.74
  -8   8   8    2.86    3.06
   8  -8  -8    3.37    4.41
   8  -8  -9   17.67    5.93
   8  -8 -10    9.52    5.79
  -8  -8  10   15.43    5.28
   8  -8 -11    3.02    3.90
  -8  -8  11    4.89    4.15
   8  -8 -12    3.76    4.78
  -8  -8  12    1.67    3.64
  -8   8  13   41.65    8.78
   8  -8 -13   28.02    8.29
  -8  -8  13   31.72    8.33
  -8   8  14    3.30    3.92
   8  -8 -14    1.23    3.81
  -8  -8  14   -1.78    3.39
  -8   8  15    8.51    5.18
   8  -8 -15   18.65    5.65
  -8  -8  15    7.75    4.79
  -8   8  16    4.24    4.88
   8  -8 -16    6.40    4.79
  -8  -8  16   -0.16    3.70
  -8   8  17   40.50    9.00
   8  -8 -17   39.41    9.23
  -8  -8  17   20.79    7.44
  -8   8  18    3.86    4.10
   8  -8 -18    4.16    4.00
  -8  -8  18    3.52    3.62
  -8   8  19   11.84    5.46
   8  -8 -19    9.85    5.89
  -8  -8  19   17.01    6.32
  -8   8  20    0.30    3.72
   8  -8 -20   -1.34    4.19
  -8  -8  20    2.88    3.63
  -8   8  21    4.87    4.64
   8  -8 -21    3.91    5.72
  -8  -8  21    0.78    3.72
  -8   8  22    0.68    4.09
   8  -8 -22    5.19    4.57
  -8  -8  22   -0.45    3.55
  -8   8  23   29.62    7.82
   8  -8 -23   24.10    8.45
  -8  -8  23   25.44    7.78
  -8   8  24    5.09    4.79
   8  -8 -24    6.47    4.98
  -8  -8  24    5.31    4.95
  -8   8  25    6.27    5.84
   8  -8 -25    3.01    4.41
  -8  -8  25   10.39    6.04
  -8   8  26   -1.31    4.57
   8  -8 -26    1.04    4.14
  -8  -8  26    2.61    4.59
  -8   8  27    8.71    5.54
   8  -8 -27   14.56    7.32
  -8  -8  27    4.39    5.77
  -8   8  28    1.51    4.12
   8  -8 -28   -0.77    5.92
  -8  -8  28   -2.12    4.59
  -8   8  29   16.38    6.87
   8  -8 -29   17.72    7.93
  -8  -8  29   16.60    6.44
  -8   8  30   -0.98    4.29
   8  -8 -30   -2.86    5.51
  -8  -8  30    0.19    4.24
  -8   8  31    4.69    5.00
   8  -8 -31    0.75    4.88
  -8  -8  31   -2.92    4.83
  -8   8  32    1.06    4.77
   8  -8 -32    2.04    5.09
  -8  -8  32    3.51    4.29
  -8   8  33   -0.54    4.44
   8  -8 -33    2.96    5.26
  -8  -8  33   -1.92    4.25
  -8   8  34   -2.77    4.70
   8  -8 -34    2.43    5.48
  -8  -8  34   -2.27    5.29
  -8  -8  35   -0.06    4.78
  -8   9   1   81.44   13.70
   8  -9  -1   87.44   14.38
  -8   9   2    5.88    3.68
   8  -9  -2    5.73    4.44
  -8   9   3   55.04    9.10
   8  -9  -3   31.81    8.39
  -8   9   4    7.46    4.30
   8  -9  -4    3.62    3.73
  -8   9   5   37.00    8.45
   8  -9  -5   48.37    9.56
  -8   9   6    0.34    3.00
   8  -9  -6    0.45    3.04
  -8   9   7    1.87    3.25
   8  -9  -7   11.71    4.68
  -8   9   8    1.95    3.53
   8  -9  -8   -1.35    3.99
   8  -9  -9    5.22    4.44
  -8  -9   9   12.90    4.87
   8  -9 -10    5.35    5.22
  -8  -9  10    5.74    4.10
   8  -9 -11   71.51   13.51
  -8  -9  11   74.56   13.15
   8  -9 -12    0.18    3.31
  -8  -9  12    0.70    3.36
  -8   9  13   -1.00    3.26
   8  -9 -13   -1.42    4.64
  -8  -9  13    2.56    3.66
  -8   9  14    7.39    4.18
   8  -9 -14    4.79    4.52
  -8  -9  14    0.11    3.99
  -8   9  15   27.05    7.99
   8  -9 -15   33.90    8.93
  -8  -9  15   57.00   10.10
  -8   9  16    2.07    4.95
   8  -9 -16    3.84    4.68
  -8  -9  16   -0.84    4.02
  -8   9  17    5.57    3.90
   8  -9 -17    0.87    4.31
  -8  -9  17   -2.10    3.57
  -8   9  18    3.83    4.16
   8  -9 -18    1.38    4.53
  -8  -9  18   16.12    5.91
  -8   9  19    2.27    4.29
   8  -9 -19   15.40    6.82
  -8  -9  19   16.18    5.73
  -8   9  20    0.18    4.92
   8  -9 -20    3.11    3.48
  -8  -9  20   -0.29    3.66
  -8   9  21   24.94    7.34
   8  -9 -21   12.33    6.12
  -8  -9  21   20.39    6.73
  -8   9  22    4.51    4.59
   8  -9 -22    5.05    5.61
  -8  -9  22    7.14    4.70
  -8   9  23   -0.03    3.74
   8  -9 -23    2.38    4.10
  -8  -9  23    0.85    3.70
  -8   9  24   -1.30    4.40
   8  -9 -24   -0.40    4.66
  -8  -9  24    4.12    5.10
  -8   9  25   11.70    6.11
   8  -9 -25   13.68    6.88
  -8  -9  25   21.64    7.19
  -8   9  26    1.14    3.60
   8  -9 -26    2.05    5.21
  -8  -9  26    0.19    4.64
  -8   9  27   -0.71    4.41
   8  -9 -27    0.15    5.64
  -8  -9  27   -1.00    4.00
  -8   9  28   -0.01    4.38
   8  -9 -28   -3.30    5.84
  -8  -9  28   -0.36    3.89
  -8   9  29    0.42    4.97
   8  -9 -29    7.49    6.22
  -8  -9  29    1.20    4.05
  -8   9  30   -1.40    4.35
   8  -9 -30    9.69    5.93
  -8  -9  30    0.18    3.55
  -8   9  31    3.42    4.71
   8  -9 -31   -3.40    5.47
  -8  -9  31   -2.39    5.45
  -8   9  32   -1.18    4.11
   8  -9 -32    0.56    5.39
  -8  -9  32   -0.52    5.85
  -8   9  33    0.82    5.24
   8 -10  -1   32.57    7.84
   8 -10  -2    0.21    3.48
   8 -10  -3   47.74    9.68
   8 -10  -4   13.91    5.30
   8 -10  -6   -1.34    3.80
   8 -10  -7   75.32   13.43
   8 -10  -8    0.89    3.68
   8 -10  -9   10.55    4.80
  -8 -10   9   12.05    4.66
   8 -10 -10   -0.01    3.71
  -8 -10  10    3.70    3.69
   8 -10 -11    7.31    4.92
  -8 -10  11   12.35    4.69
   8 -10 -12    1.23    3.28
  -8 -10  12    0.25    3.06
  -8  10  13   40.07    9.65
   8 -10 -13   45.01    9.89
  -8 -10  13   48.36    9.76
  -8  10  14   -0.76    4.00
   8 -10 -14    1.13    4.36
  -8 -10  14   -0.49    3.33
  -8  10  15   -0.03    3.38
   8 -10 -15    0.44    3.56
  -8 -10  15    0.53    3.84
  -8  10  16   -2.16    3.32
   8 -10 -16   -0.25    4.60
  -8 -10  16   -0.11    3.70
  -8  10  17   28.18    7.87
   8 -10 -17   21.18    7.77
  -8 -10  17   42.47    8.90
  -8  10  18    0.39    2.77
   8 -10 -18   -0.76    3.62
  -8 -10  18   -0.39    3.74
  -8  10  19   20.73    6.94
   8 -10 -19   15.13    6.70
  -8 -10  19   14.09    6.23
  -8  10  20    0.03    3.71
   8 -10 -20   -2.14    5.11
  -8 -10  20    3.42    4.13
  -8  10  21   11.95    5.65
   8 -10 -21    2.45    4.80
  -8 -10  21   12.80    5.62
  -8  10  22    1.44    3.31
   8 -10 -22   -0.04    3.88
  -8 -10  22    4.03    4.07
  -8  10  23    8.16    5.15
   8 -10 -23    4.19    5.89
  -8  10  24   -1.62    3.90
   8 -10 -24   -0.77    3.94
  -8  10  25   -0.56    4.56
   8 -10 -25   -0.00    4.18
  -8  10  26   -0.58    4.24
   8 -10 -26    5.77    5.50
  -8  10  27    8.51    6.01
   8 -10 -27    1.94    4.80
  -8  10  28   -1.12    4.27
   8 -10 -28   -3.89    5.88
  -8  10  29    3.30    5.15
   8 -10 -29    8.82    6.33
  -8  10  30    2.11    5.58
  -8  10  31   -0.51    4.72
  -8  10  32   -2.44    4.37
  -8  10  33    8.66    6.05
   8 -11  -1   41.38    8.64
   8 -11  -2    3.78    3.31
   8 -11  -3   11.99    4.47
   8 -11  -4    3.48    4.26
   8 -11  -5   28.19    7.20
   8 -11  -6    0.31    3.25
   8 -11  -7    3.34    4.28
   8 -11  -8    3.50    3.94
   8 -11  -9   15.87    6.11
   8 -11 -10    0.26    3.67
   8 -11 -11   21.81    6.49
   8 -11 -12   -0.01    3.20
   8 -11 -13    2.33    4.50
   8 -11 -14    5.53    4.64
   8 -11 -15   49.43   10.49
   8 -11 -16    4.07    4.55
   8 -11 -17    2.96    4.63
   8 -11 -18    3.93    5.23
   8 -11 -19    2.28    4.07
   8 -11 -20   -4.18    6.08
   8 -11 -21    6.62    5.53
   8 -11 -22    6.71    5.39
   8 -11 -23   -0.23    4.15
   8 -11 -24   -2.08    4.86
   8 -11 -25   15.26    7.49
   8 -11 -26    2.69    4.45
   8 -12  -1    3.10    3.32
   8 -12  -2    1.08    3.68
   8 -12  -3   42.31    9.04
   8 -12  -4    0.85    3.03
   8 -12  -5    3.47    4.24
   8 -12  -6   -0.11    3.90
   8 -12  -7   17.39    6.07
   8 -12  -8    7.38    4.56
   8 -12  -9   21.10    6.22
   8 -12 -10    1.68    3.85
   8 -12 -11   -1.98    3.72
   8 -12 -12   -1.45    3.71
   8 -12 -13   20.18    6.90
   8 -12 -14    2.03    4.28
   8 -12 -15   -1.58    3.95
   8 -12 -16   -1.28    4.27
   8 -12 -17    2.39    3.98
   8 -12 -18    9.46    4.77
   8 -12 -19   13.02    5.68
   8 -12 -20    2.71    3.97
   8 -12 -21    0.10    3.91
   8 -12 -22   -0.56    4.19
   8 -12 -23    3.85    4.65
   8 -13  -1   14.60    5.06
   8 -13  -2    1.32    3.18
   8 -13  -3    0.11    2.60
   8 -13  -4   11.09    5.21
   8 -13  -5   27.94    7.00
   8 -13  -6   -1.71    4.00
   8 -13  -7    7.78    4.25
   8 -13  -8   -0.16    3.91
   8 -13  -9   19.70    6.10
   8 -13 -10    3.58    4.19
   8 -13 -11    7.72    5.05
   8 -13 -12   -1.51    3.42
   8 -13 -13   -2.69    4.41
   8 -13 -14   -1.46    4.26
   8 -13 -15    9.91    5.49
   8 -13 -16   -0.84    4.44
   8 -13 -17   -1.04    3.84
   8 -13 -18    0.80    3.83
   8 -13 -19    2.20    4.78
   8 -13 -20    5.79    6.01
   8 -14  -1    9.95    4.66
   8 -14  -2    0.97    3.11
   8 -14  -3   -0.17    3.14
   8 -14  -4   -1.33    3.21
   8 -14  -5   -1.82    3.98
   8 -14  -6    2.18    3.89
   8 -14  -7    5.43    4.18
   8 -14  -8   16.22    5.94
   8 -14  -9    8.73    4.49
   8 -14 -10    1.19    3.60
   8 -14 -11   -0.16    3.34
   8 -14 -12    4.44    3.85
   8 -14 -13    2.30    4.53
   8 -14 -14   -0.41    3.82
   8 -14 -15    0.58    3.75
   8 -14 -16   -0.80    3.61
   8 -15  -1    4.85    3.84
   8 -15  -2    2.38    3.47
   8 -15  -3    2.98    3.08
   8 -15  -4   -1.05    3.40
   8 -15  -5    9.80    4.92
   8 -15  -6   11.25    4.98
   8 -15  -7    2.16    3.58
   8 -15  -8   -0.90    3.36
   8 -15  -9   -2.37    3.43
   8 -15 -10    0.74    4.30
   8 -15 -11    1.21    3.69
   8 -15 -12    2.19    4.02
   8 -16  -1    0.97    3.04
   8 -16  -2    1.73    3.51
   8 -16  -3   -0.20    3.21
   8 -16  -4   -0.28    3.70
   8 -16  -5   -0.54    3.56
   8 -16  -6   -1.13    3.31
  -7   0   1  745.38   98.93
  -7   0   1  810.04   99.84
   7   0  -1  779.26  100.00
  -7   0   2    0.28    2.91
  -7   0   2   -0.62    2.90
   7   0  -2   -1.39    3.53
  -7   0   3    3.81    3.64
  -7   0   3   11.40    4.82
   7   0  -3   10.04    4.52
  -7   0   4   -0.08    3.19
  -7   0   4   -1.34    3.38
   7   0  -4    0.22    3.20
  -7   0   5   28.20    6.88
  -7   0   5   44.11    8.13
   7   0  -5   29.36    7.23
  -7   0   6   -0.13    2.36
  -7   0   6   -0.21    3.44
   7   0  -6   -1.38    3.50
  -7   0   7  285.90   45.83
  -7   0   7  339.76   46.65
   7   0  -7  480.49   48.50
  -7   0   8   -0.49    2.97
  -7   0   8    1.86    3.29
   7   0  -8   -1.03    3.14
  -7   0   9   31.82    6.30
  -7   0   9   10.66    4.82
   7   0  -9   17.38    6.04
  -7   0  10    6.44    3.38
  -7   0  10   -0.89    3.14
   7   0 -10   -1.32    3.56
  -7   0  11  304.18   42.55
  -7   0  11  304.04   42.63
   7   0 -11  340.87   43.77
  -7   0  12   -0.47    2.92
  -7   0  12    0.80    3.40
   7   0 -12    1.58    3.76
  -7   0  13   94.94   14.86
   7   0 -13   77.05   14.74
  -7   0  14    0.15    3.09
   7   0 -14   -0.89    3.61
  -7   0  15    6.61    4.42
   7   0 -15    8.39    5.09
   7   0 -16   -0.70    3.99
  -7   0  17  536.35   68.46
   7   0 -17  489.64   68.92
  -7   0  18   -1.65    4.23
   7   0 -18    1.35    4.93
  -7   0  19   22.71    6.74
   7   0 -19   13.18    6.85
  -7   0  20   -2.17    4.24
   7   0 -20   -0.21    4.34
  -7   0  21    4.09    4.88
   7   0 -21    3.18    5.22
  -7   0  22   -0.39    2.79
   7   0 -22    3.02    4.40
  -7   0  23   61.97   12.84
  -7   0  24   -1.63    3.84
   7   0 -24   -0.96    4.40
  -7   0  25   -2.56    4.60
   7   0 -25    0.22    4.54
  -7   0  26   -3.01    5.90
   7   0 -26   -0.74    4.68
  -7   0  27   70.13   14.28
  -7   0  28   -1.84    5.04
  -7   0  29   12.45    6.49
  -7   0  30   -2.43    4.84
  -7   0  31   21.61    7.73
  -7   0  32    0.15    3.78
  -7   0  33   46.23   11.49
  -7   0  34   -2.29    4.85
  -7   0  35    1.30    4.47
  -7   0  36   -0.18    4.97
  -7   0  37   12.34    6.94
  -7   1   1    1.30    2.75
  -7   1   1    0.00    2.96
   7  -1  -1    0.07    2.20
   7  -1  -1    0.27    3.56
   7   1  -1    1.92    3.16
  -7  -1   1    3.88    2.90
  -7  -1   1   -0.02    2.78
  -7   1   2   53.06    9.48
  -7   1   2   43.83    9.43
   7  -1  -2   52.01    9.07
   7  -1  -2   57.72   10.29
   7   1  -2   64.62   10.77
  -7  -1   2   45.21    8.97
  -7  -1   2   63.83   10.74
  -7   1   3  262.89   38.02
  -7   1   3  269.23   38.49
   7  -1  -3  289.16   39.11
   7   1  -3  290.07   39.15
  -7  -1   3  324.32   38.69
  -7  -1   3  275.64   38.80
  -7   1   4   -1.01    2.76
  -7   1   4   -0.40    2.88
   7  -1  -4   -0.80    3.76
   7   1  -4    1.58    2.96
  -7  -1   4    0.13    2.95
  -7  -1   4    4.17    3.33
  -7   1   5   79.21   12.60
  -7   1   5   80.98   13.14
   7  -1  -5   85.16   13.55
   7   1  -5   98.86   14.09
  -7  -1   5   52.58   11.83
  -7  -1   5   84.16   13.35
  -7   1   6    0.23    2.80
  -7   1   6    7.53    4.20
   7  -1  -6    0.57    3.43
   7   1  -6    1.15    3.38
  -7  -1   6    3.57    2.82
  -7  -1   6    4.08    3.74
  -7   1   7   30.59    6.99
  -7   1   7   24.22    6.65
   7  -1  -7   33.46    7.64
   7   1  -7   36.16    7.96
  -7  -1   7   22.89    6.39
  -7  -1   7   47.95    8.31
  -7   1   8    8.56    4.37
  -7   1   8    7.64    4.56
   7  -1  -8    8.47    4.37
   7   1  -8   19.60    5.81
  -7  -1   8   17.80    5.03
  -7  -1   8   15.63    5.20
  -7   1   9  295.36   42.81
  -7   1   9  341.36   43.39
   7  -1  -9  340.53   43.99
   7   1  -9  277.68   43.32
  -7  -1   9  304.49   42.96
  -7  -1   9  372.31   43.97
  -7   1  10   28.58    6.50
  -7   1  10   31.32    6.71
   7  -1 -10   18.84    6.33
   7   1 -10   13.31    5.90
  -7  -1  10   28.13    6.48
  -7  -1  10   22.56    6.39
  -7   1  11   79.29   13.90
  -7   1  11   76.32   13.84
   7  -1 -11   76.58   14.56
   7   1 -11  100.41   15.38
  -7  -1  11   91.31   14.34
  -7  -1  11   90.94   14.45
  -7   1  12    1.64    3.10
   7  -1 -12    1.33    4.13
   7   1 -12   -0.36    4.45
  -7  -1  12   -0.22    2.75
  -7  -1  12   -0.29    3.49
   7  -1 -13  199.63   26.63
   7   1 -13  180.12   26.32
  -7  -1  13  148.54   24.91
   7  -1 -14    4.44    4.40
   7   1 -14    1.66    4.35
  -7  -1  14    6.00    4.21
   7  -1 -15  133.76   20.45
   7   1 -15  120.57   20.03
  -7  -1  15  114.48   19.19
   7   1 -16   16.21    7.38
  -7  -1  16   43.63    8.63
  -7   1  17   61.09    9.63
   7  -1 -17   31.07    8.43
   7   1 -17   17.05    7.30
  -7  -1  17   18.74    7.01
  -7  -1  17   23.35    7.13
  -7   1  18   -2.01    4.10
   7  -1 -18   -0.22    3.61
   7   1 -18    3.22    4.91
  -7  -1  18   -1.29    4.33
  -7   1  19  196.41   26.36
   7  -1 -19  161.91   26.39
   7   1 -19  162.80   26.56
  -7  -1  19  158.58   25.45
  -7   1  20    1.29    4.31
   7  -1 -20   -1.11    4.36
   7   1 -20    8.37    5.71
  -7  -1  20    2.70    4.22
   7  -1 -21   65.74   14.39
   7   1 -21   85.20   15.20
  -7  -1  21   73.01   14.02
  -7   1  22    3.82    4.84
   7  -1 -22    1.14    4.70
   7   1 -22    2.64    5.11
  -7  -1  22    0.51    4.62
  -7   1  23   28.14    8.57
   7  -1 -23   40.43   10.28
   7   1 -23   44.74   10.43
  -7  -1  23   30.13    8.78
  -7   1  24   22.97    6.93
   7   1 -24   13.20    6.63
  -7  -1  24   17.72    7.02
  -7   1  25   53.06   12.20
  -7  -1  25   58.57   12.15
  -7   1  26    1.37    3.94
  -7  -1  26   -3.05    4.93
  -7   1  27   12.46    5.86
  -7  -1  27   10.98    5.61
  -7   1  28    5.32    4.42
   7  -1 -28    7.10    5.68
  -7  -1  28    2.39    4.78
  -7   1  29   41.78    9.69
  -7  -1  29   31.74    9.73
  -7   1  30    1.79    4.20
  -7  -1  30    2.39    4.97
  -7   1  31   31.50    8.89
  -7  -1  31   27.08    8.23
  -7   1  32   -3.46    6.06
  -7  -1  32    1.69    5.46
  -7   1  33    4.65    4.43
  -7  -1  33   -0.82    4.18
  -7   1  34    0.04    3.89
  -7  -1  34    1.19    4.57
  -7   1  35    8.62    5.81
  -7  -1  35   12.07    7.24
  -7   1  36    2.05    5.17
  -7  -1  36   -1.47    4.59
  -7   1  37   -0.22    4.66
  -7  -1  37   -0.93    4.74
  -7   2   1   34.90    6.92
  -7   2   1   28.18    6.94
   7  -2  -1   34.05    6.66
   7  -2  -1   26.29    7.27
   7   2  -1   46.77    8.96
  -7  -2   1   26.63    6.45
  -7  -2   1   48.73    8.72
  -7   2   2   54.52    9.02
  -7   2   2   47.50    9.05
   7  -2  -2   38.78    8.00
   7  -2  -2   42.37    9.09
   7   2  -2   45.71    9.80
  -7  -2   2   52.09    8.84
  -7  -2   2   52.70    9.81
  -7   2   3    4.90    2.91
  -7   2   3    4.81    3.74
   7  -2  -3    2.54    2.48
   7  -2  -3    5.40    4.48
   7   2  -3    5.27    4.17
  -7  -2   3    0.00    2.52
  -7  -2   3    1.42    3.83
  -7   2   4    6.72    3.32
  -7   2   4    3.72    3.69
   7  -2  -4    0.48    3.39
   7   2  -4   10.44    4.25
  -7  -2   4    5.58    3.28
  -7  -2   4    4.08    4.23
  -7   2   5  293.31   39.56
  -7   2   5  278.52   39.64
   7  -2  -5  336.06   40.70
   7   2  -5  282.63   40.29
  -7  -2   5  268.32   39.35
  -7  -2   5  318.72   40.57
  -7   2   6   15.51    4.88
  -7   2   6   15.17    5.31
   7  -2  -6   16.08    5.51
   7   2  -6   22.37    6.33
  -7  -2   6   20.76    5.25
  -7  -2   6   21.31    5.89
  -7   2   7  199.14   32.95
   7  -2  -7  252.20   34.28
   7   2  -7  217.32   33.84
  -7  -2   7  270.16   33.88
  -7  -2   7  314.60   35.06
  -7   2   8    4.06    3.33
   7  -2  -8    8.94    4.55
   7   2  -8    9.01    4.73
  -7  -2   8    7.03    3.75
  -7  -2   8    2.11    3.78
  -7   2   9   68.10   11.53
   7  -2  -9   56.94   11.99
   7   2  -9   71.73   12.47
  -7  -2   9   65.18   11.54
  -7  -2   9   69.28   11.96
  -7   2  10   25.72    5.87
   7  -2 -10   15.28    5.52
   7   2 -10   15.77    5.49
  -7  -2  10   18.03    5.41
  -7  -2  10   19.66    5.96
  -7   2  11  142.93   21.61
   7  -2 -11  128.27   21.83
   7   2 -11  143.24   22.40
  -7  -2  11  161.15   22.03
  -7  -2  11  152.22   22.19
  -7   2  12   43.74    8.85
   7  -2 -12   44.84    9.42
   7   2 -12   48.07   10.03
  -7  -2  12   33.78    8.41
  -7  -2  12   47.57    9.50
   7  -2 -13   82.64   14.32
   7   2 -13   80.70   14.27
  -7  -2  13   74.62   13.65
   7  -2 -14    0.59    3.87
   7   2 -14    3.86    4.36
  -7  -2  14    6.07    4.39
   7  -2 -15   25.07    7.35
   7   2 -15   12.61    6.00
  -7  -2  15   26.32    7.00
   7  -2 -16   84.38   15.51
   7   2 -16   79.48   15.51
  -7  -2  16   88.02   14.86
  -7   2  17   65.92   12.52
   7  -2 -17   59.82   12.84
   7   2 -17   64.78   13.11
  -7  -2  17   77.54   12.88
  -7  -2  17   60.89   12.41
  -7   2  18   49.32   10.12
   7  -2 -18   62.21   12.03
   7   2 -18   40.61   10.53
  -7  -2  18   52.25   10.55
  -7  -2  18   45.77   10.27
  -7   2  19    3.83    4.90
   7  -2 -19    3.42    5.21
   7   2 -19    3.00    4.76
  -7  -2  19    5.88    4.90
  -7  -2  19    3.34    4.53
  -7   2  20   14.36    6.47
   7   2 -20    8.22    6.52
  -7  -2  20   12.88    5.80
  -7  -2  20    9.77    5.19
  -7   2  21   55.96   12.70
   7   2 -21   75.00   14.68
  -7  -2  21   78.41   13.61
  -7   2  22    5.21    4.32
  -7  -2  22   18.55    6.20
  -7   2  23   40.12    9.59
  -7  -2  23   40.15    9.50
  -7   2  24    2.84    4.26
  -7  -2  24    0.35    3.63
  -7   2  25   15.11    6.18
   7  -2 -25   11.64    6.82
  -7  -2  25   12.11    6.32
  -7   2  26    2.82    5.06
   7  -2 -26   -1.68    4.92
  -7  -2  26   -0.49    3.96
  -7   2  27   17.08    6.57
   7  -2 -27   38.12   10.35
  -7  -2  27   24.77    7.91
  -7   2  28    0.76    4.56
   7  -2 -28    8.37    6.03
  -7  -2  28    9.49    6.93
  -7   2  29    8.41    5.98
   7  -2 -29   19.79    7.53
  -7  -2  29    2.70    5.17
  -7   2  30    4.57    4.51
   7  -2 -30    2.98    4.49
  -7  -2  30    0.62    4.33
  -7   2  31    2.58    4.52
  -7  -2  31   14.77    7.05
  -7   2  32    0.20    3.83
  -7  -2  32    0.79    4.63
  -7   2  33   22.03    8.47
  -7  -2  33    8.04    6.42
  -7   2  34    0.79    4.15
  -7  -2  34    1.88    4.78
  -7   2  35   -0.98    4.37
  -7  -2  35    0.05    4.26
  -7   2  36   -1.02    4.81
  -7  -2  36    0.04    4.11
  -7  -2  37    9.24    5.55
  -7   3   1   -1.11    2.65
   7  -3  -1   -0.67    2.23
   7  -3  -1   -0.16    2.74
   7   3  -1   -0.51    3.78
  -7  -3   1    0.80    2.48
  -7  -3   1    0.11    2.99
  -7   3   2  177.65   23.76
   7  -3  -2  178.67   23.18
   7  -3  -2  148.55   23.92
   7   3  -2  159.41   24.31
  -7  -3   2  172.69   23.71
  -7  -3   2  149.33   24.10
  -7   3   3   55.07    9.04
   7  -3  -3   46.21    8.16
   7  -3  -3   42.95    9.19
   7   3  -3   29.64    8.65
  -7  -3   3   54.38    8.97
  -7  -3   3   55.80    9.95
  -7   3   4   12.03    3.84
   7  -3  -4    9.16    3.18
   7  -3  -4    9.22    4.11
   7   3  -4    2.96    3.85
  -7  -3   4    5.70    3.95
  -7  -3   4   11.95    5.09
  -7   3   5   90.40   14.58
   7  -3  -5   94.36   15.29
   7   3  -5   88.18   15.29
  -7  -3   5  104.25   15.22
  -7   3   6   18.37    5.06
   7  -3  -6   13.84    5.65
   7   3  -6   10.90    4.97
  -7  -3   6   21.07    5.27
  -7  -3   6   23.68    6.25
  -7   3   7    1.22    2.52
   7  -3  -7    0.61    3.91
   7   3  -7    5.94    3.92
  -7  -3   7    4.42    3.18
  -7  -3   7    3.45    3.70
  -7   3   8   -0.02    2.65
   7  -3  -8   -1.44    3.44
   7   3  -8    2.80    3.33
  -7  -3   8   -0.10    2.16
  -7  -3   8    1.43    3.67
  -7   3   9  242.94   34.21
   7  -3  -9  302.10   35.70
   7   3  -9  232.19   34.84
  -7  -3   9  234.20   34.09
  -7  -3   9  243.80   34.67
  -7   3  10   91.24   14.06
   7  -3 -10  117.40   15.47
   7   3 -10   69.77   13.96
  -7  -3  10   70.78   13.31
  -7  -3  10   76.33   13.85
  -7   3  11    7.47    4.22
   7  -3 -11    9.63    4.76
   7   3 -11    8.82    4.52
  -7  -3  11   10.55    4.56
  -7  -3  11    8.09    4.73
  -7   3  12   -1.09    3.37
   7  -3 -12   -1.86    4.07
   7   3 -12    0.51    3.00
  -7  -3  12    0.82    2.87
  -7  -3  12    1.38    4.73
   7  -3 -13   89.85   15.00
   7   3 -13   85.86   15.06
  -7  -3  13   75.46   14.40
   7  -3 -14   91.08   16.48
   7   3 -14   86.15   16.14
  -7  -3  14  110.84   16.66
   7  -3 -15  170.68   24.80
   7   3 -15  123.34   23.82
  -7  -3  15  188.88   24.84
   7  -3 -16   13.58    6.76
   7   3 -16   13.71    6.14
  -7  -3  16   21.86    6.29
  -7  -3  16   25.60    6.88
  -7   3  17   -1.91    4.37
   7   3 -17    4.74    3.79
  -7  -3  17    1.34    3.59
  -7  -3  17   -1.92    4.11
  -7   3  18   28.15    7.75
   7   3 -18   48.75   10.09
  -7  -3  18   41.85    9.08
  -7  -3  18   20.84    7.42
  -7   3  19  342.85   43.33
   7   3 -19  242.75   42.60
  -7  -3  19  341.03   43.22
  -7   3  20    4.34    4.26
  -7  -3  20    0.54    4.40
  -7   3  21    7.77    6.03
   7  -3 -21    4.48    5.39
  -7  -3  21    4.58    4.41
  -7   3  22    0.17    3.89
   7  -3 -22   -1.40    4.66
  -7  -3  22    3.66    4.61
  -7   3  23   17.25    6.64
   7  -3 -23   12.90    6.01
  -7  -3  23   22.79    6.98
  -7   3  24   10.68    5.80
   7  -3 -24    1.45    5.82
  -7  -3  24   19.41    6.63
  -7   3  25   29.48    8.60
   7  -3 -25   22.49    8.07
  -7  -3  25   25.56    8.00
  -7   3  26    1.86    4.12
   7  -3 -26   -0.01    4.14
  -7  -3  26    1.28    3.86
  -7   3  27   -0.00    4.54
   7  -3 -27    2.81    4.79
  -7  -3  27   -2.90    4.78
  -7   3  28    0.26    3.97
   7  -3 -28   -2.57    5.15
  -7  -3  28    1.71    3.78
  -7   3  29    6.43    5.65
   7  -3 -29   16.32    7.99
  -7  -3  29   23.97    7.42
  -7   3  30    7.47    5.32
   7  -3 -30   -0.72    5.76
  -7  -3  30    4.96    4.96
  -7   3  31    8.78    5.98
   7  -3 -31   12.32    7.08
  -7  -3  31   16.59    6.57
  -7   3  32    3.42    5.35
  -7  -3  32    8.14    5.45
  -7   3  33    3.98    4.47
  -7  -3  33   13.94    6.17
  -7   3  34    3.04    4.62
  -7  -3  34    1.21    4.47
  -7   3  35   22.32    7.51
  -7  -3  35    8.37    6.64
  -7   3  36   -2.71    5.48
  -7  -3  36    2.13    4.77
  -7  -3  37   -2.06    5.93
  -7   4   1   68.89   11.28
   7  -4  -1   80.58   11.30
   7  -4  -1   81.20   12.49
   7   4  -1   58.95   11.91
  -7  -4   1   51.54   11.04
  -7  -4   1   75.91   12.71
  -7   4   2  101.66   15.21
   7  -4  -2  101.35   14.78
   7  -4  -2   95.41   15.65
   7   4  -2  113.00   16.39
  -7  -4   2   91.66   15.02
  -7  -4   2   88.46   15.89
  -7   4   3   11.31    4.03
   7  -4  -3    9.20    3.32
   7  -4  -3   10.56    4.87
   7   4  -3    6.41    4.11
  -7  -4   3    6.44    3.42
  -7  -4   3   12.99    5.12
  -7   4   4   39.00    7.36
   7  -4  -4   32.10    6.52
   7  -4  -4   26.80    7.20
   7   4  -4   29.93    7.60
  -7  -4   4   28.77    6.63
  -7  -4   4   52.48    8.92
  -7   4   5   77.88   12.57
   7  -4  -5   74.31   13.10
   7   4  -5   80.46   13.42
  -7  -4   5   73.85   12.48
  -7   4   6   62.77   11.21
   7  -4  -6   63.63   11.72
   7   4  -6   61.58   11.81
  -7  -4   6   64.36   11.24
  -7  -4   6   80.61   12.71
  -7   4   7   45.80    8.28
   7  -4  -7   31.24    7.98
   7   4  -7   54.33    9.38
  -7  -4   7   33.38    7.79
  -7  -4   7   36.54    8.70
  -7   4   8   56.28   10.33
   7  -4  -8   60.11   10.87
   7   4  -8   46.57   10.57
  -7  -4   8   54.26   10.44
  -7  -4   8   85.78   12.29
  -7   4   9   25.75    6.30
   7  -4  -9   21.36    6.40
   7   4  -9   15.41    6.01
  -7  -4   9   35.45    7.02
  -7  -4   9   31.02    7.05
  -7   4  10   -0.34    2.88
   7  -4 -10    4.13    3.50
   7   4 -10   -1.06    3.39
  -7  -4  10    0.40    3.68
  -7  -4  10    1.85    3.79
  -7   4  11  116.25   18.46
   7  -4 -11  110.85   18.76
   7   4 -11  112.13   19.18
  -7  -4  11  132.36   18.74
  -7  -4  11  124.36   18.97
  -7   4  12  152.91   21.79
   7  -4 -12  140.76   22.09
   7   4 -12  113.62   21.54
  -7  -4  12  150.42   21.69
  -7  -4  12  163.39   22.44
   7   4 -13  133.50   21.81
  -7  -4  13  143.50   21.65
   7   4 -14   34.41    8.66
  -7  -4  14   23.16    6.94
   7   4 -15   67.78   11.83
  -7  -4  15   41.24   10.01
  -7   4  16   37.65    8.93
   7   4 -16   36.57    9.21
  -7  -4  16   33.68    8.00
  -7  -4  16   35.96    8.91
  -7   4  17  171.63   26.26
  -7  -4  17  178.38   26.21
  -7   4  18   34.72    8.42
   7  -4 -18   26.51    8.10
  -7  -4  18   36.21    8.27
  -7   4  19   19.78    6.25
   7  -4 -19    3.64    5.12
  -7  -4  19   17.81    6.24
  -7   4  20   42.83   10.05
   7  -4 -20   80.05   13.23
  -7  -4  20   35.37    9.75
  -7   4  21   49.36   10.56
   7  -4 -21   40.43   10.79
  -7  -4  21   49.30   10.38
  -7   4  22   45.72   10.83
   7  -4 -22   47.76   11.64
  -7  -4  22   65.03   11.82
  -7   4  23   12.63    6.10
   7  -4 -23   17.72    6.63
  -7  -4  23    6.93    4.54
  -7   4  24    3.09    5.03
   7  -4 -24    9.55    5.78
  -7  -4  24    9.10    4.98
  -7   4  25    5.90    4.31
   7  -4 -25    0.30    5.34
  -7   4  26    9.38    5.94
   7  -4 -26   14.42    6.97
  -7  -4  26   19.33    6.70
  -7   4  27   15.43    6.32
   7  -4 -27   13.20    7.12
  -7  -4  27   12.21    6.49
  -7   4  28   11.09    6.08
   7  -4 -28    1.40    5.38
  -7  -4  28   20.54    7.43
  -7   4  29    6.44    4.97
   7  -4 -29    0.11    4.62
  -7  -4  29    9.01    4.93
  -7   4  30   -1.58    4.39
   7  -4 -30   -0.02    4.30
  -7  -4  30   -2.40    5.00
  -7   4  31    4.62    5.04
   7  -4 -31    5.97    5.46
  -7  -4  31    3.75    5.87
  -7   4  32    0.14    4.47
   7  -4 -32    5.45    5.74
  -7  -4  32    0.03    4.02
  -7   4  33   20.84    8.38
   7  -4 -33   13.73    7.35
  -7  -4  33   15.79    6.94
  -7   4  34   -0.48    3.98
  -7  -4  34   -1.40    4.52
  -7   4  35   -0.84    4.82
  -7  -4  35   -0.13    4.11
  -7   4  36    2.94    4.35
  -7  -4  36    2.29    5.01
  -7  -4  37    6.04    5.25
  -7   5   1    4.20    3.20
   7  -5  -1    0.85    2.37
   7  -5  -1    2.60    3.06
   7   5  -1    1.04    2.56
  -7  -5   1    0.49    2.73
  -7  -5   1    0.42    3.24
  -7   5   2    2.33    2.66
   7  -5  -2    1.67    2.42
   7  -5  -2    2.55    3.25
   7   5  -2    1.91    3.62
  -7  -5   2    0.17    2.78
  -7  -5   2    1.33    3.10
  -7   5   3   46.87    8.12
   7  -5  -3   35.29    7.07
   7  -5  -3   43.02    8.61
   7   5  -3   37.89    8.62
  -7  -5   3   40.92    8.00
  -7  -5   3   33.48    8.30
  -7   5   4  129.49   17.68
   7  -5  -4  143.48   17.29
   7  -5  -4  107.52   17.62
   7   5  -4  103.90   17.75
  -7  -5   4   93.12   16.87
  -7  -5   4  110.16   18.09
  -7   5   5   38.85    7.88
   7  -5  -5   38.64    8.44
   7   5  -5   49.13    9.19
  -7  -5   5   37.54    7.81
  -7  -5   5   43.02    9.13
  -7   5   6    3.08    3.49
   7  -5  -6    2.30    3.39
   7   5  -6    0.94    3.01
  -7  -5   6    1.45    2.61
  -7  -5   6    6.27    3.74
  -7   5   7   18.53    5.25
   7   5  -7   19.23    5.93
  -7  -5   7   20.06    5.44
  -7  -5   7   20.02    6.07
  -7   5   8   84.04   12.93
   7   5  -8   51.68   12.38
  -7  -5   8   85.68   13.04
  -7  -5   8   87.73   13.70
  -7   5   9  143.62   19.96
   7   5  -9  128.66   20.30
  -7  -5   9  114.83   19.38
  -7  -5   9  139.64   20.51
  -7   5  10   20.15    6.51
   7   5 -10   68.50   10.24
  -7  -5  10   30.56    7.40
  -7  -5  10   32.50    7.75
  -7   5  11  111.47   17.20
   7   5 -11  101.00   17.59
  -7  -5  11  119.57   17.28
  -7  -5  11   96.07   17.16
  -7   5  12    2.69    3.25
   7   5 -12    0.83    3.75
  -7  -5  12    1.21    3.56
   7   5 -13    7.17    5.37
  -7  -5  13   70.68    9.94
   7  -5 -14   66.83   13.15
   7  -5 -15  171.36   26.20
  -7   5  16   -0.42    3.72
   7  -5 -16    1.03    3.73
  -7  -5  16    2.94    3.54
  -7   5  17   10.16    5.09
   7  -5 -17    5.74    5.07
  -7  -5  17    5.82    4.78
  -7   5  18   11.22    5.29
   7  -5 -18    7.52    5.31
  -7  -5  18    3.04    4.35
  -7   5  19   44.20    8.87
   7  -5 -19   29.43    8.14
  -7  -5  19   17.16    7.01
  -7   5  20   48.10   10.34
   7  -5 -20   45.35   10.82
  -7  -5  20   48.35   10.38
  -7   5  21   11.56    5.06
   7  -5 -21   -0.00    3.93
  -7  -5  21    4.87    4.51
  -7   5  22   -0.35    4.33
   7  -5 -22    3.76    5.10
  -7  -5  22   -1.03    3.47
  -7   5  23   10.00    5.34
   7  -5 -23    4.51    5.26
  -7  -5  23    1.96    4.06
  -7   5  24   12.20    6.30
   7  -5 -24   17.56    7.38
  -7  -5  24    9.72    6.40
  -7   5  25   14.62    6.12
   7  -5 -25   13.65    6.99
  -7  -5  25   19.29    6.52
  -7   5  26   14.72    6.28
   7  -5 -26   13.39    6.84
  -7  -5  26   17.24    6.43
  -7   5  27    2.49    4.46
   7  -5 -27    0.43    4.35
  -7  -5  27    0.53    3.47
  -7   5  28   -0.74    4.53
   7  -5 -28    1.76    5.28
  -7  -5  28   -1.51    4.31
  -7   5  29    6.80    5.37
   7  -5 -29   13.50    6.88
  -7  -5  29   12.66    6.66
  -7   5  30   16.35    6.61
   7  -5 -30   19.50    7.97
  -7  -5  30    9.56    5.77
  -7   5  31   13.38    6.20
   7  -5 -31   14.60    7.40
  -7  -5  31   10.07    6.23
  -7   5  32    1.78    5.49
  -7  -5  32   -0.41    4.55
  -7   5  33   -1.22    4.35
   7  -5 -33   -2.55    6.31
  -7  -5  33    0.60    4.56
  -7   5  34   14.88    6.81
   7  -5 -34    1.57    6.14
  -7  -5  34    6.18    5.83
  -7   5  35   10.83    5.85
   7  -5 -35    9.34    6.60
  -7  -5  35   -1.07    5.47
  -7   5  36    2.33    5.46
  -7  -5  36    9.00    7.10
  -7  -5  37   -1.18    5.03
  -7   6   1   81.87   12.45
   7  -6  -1   77.07   11.89
   7   6  -1   76.82   13.41
  -7  -6   1   66.95   12.15
  -7  -6   1   79.96   13.82
  -7   6   2   68.11   10.89
   7  -6  -2   60.45   10.18
   7   6  -2   83.94   12.33
  -7  -6   2   47.02   10.24
  -7  -6   2   75.71   12.54
  -7   6   3   43.70    7.43
   7  -6  -3   25.99    6.18
   7   6  -3   46.37    8.52
  -7  -6   3   28.95    6.79
  -7  -6   3   25.46    7.54
  -7   6   4   13.31    4.77
   7  -6  -4   14.11    3.97
   7   6  -4   17.50    5.59
  -7  -6   4   13.58    4.80
  -7  -6   4   18.84    5.90
  -7   6   5    3.20    2.93
   7   6  -5   -0.80    3.43
  -7  -6   5    2.21    2.97
  -7  -6   5   -0.03    3.43
  -7   6   6   90.99   12.90
   7   6  -6   74.02   12.90
  -7  -6   6   61.36   11.89
  -7  -6   6   74.49   13.43
  -7   6   7  211.63   25.57
   7   6  -7  160.15   25.30
  -7  -6   7  166.29   24.77
  -7  -6   7  158.80   25.45
  -7   6   8   61.12    9.99
   7   6  -8   45.37   10.14
  -7  -6   8   47.97    9.54
  -7  -6   8   44.09    9.90
  -7   6   9    0.47    3.20
  -7  -6   9    3.71    3.54
  -7  -6   9    5.91    4.15
  -7   6  10   93.81   14.36
   7  -6 -10   71.64   14.12
  -7  -6  10   82.19   13.75
  -7   6  11  138.85   20.29
   7  -6 -11  113.82   20.18
  -7  -6  11  142.77   20.35
  -7   6  12   12.48    5.11
   7  -6 -12   10.75    5.36
   7  -6 -13   26.55    7.75
   7  -6 -14   14.08    5.84
   7  -6 -15    9.27    5.45
  -7   6  16   50.78   10.97
   7  -6 -16   52.83   11.64
  -7  -6  16   70.90   11.81
  -7   6  17   86.86   14.90
   7  -6 -17   68.99   14.61
  -7  -6  17   96.44   15.19
  -7   6  18   67.72   14.00
   7  -6 -18   70.40   14.67
  -7  -6  18  106.68   15.45
  -7   6  19    7.65    4.88
   7  -6 -19    4.37    4.69
  -7  -6  19   11.52    5.36
  -7   6  20    0.92    3.85
   7  -6 -20    1.07    3.81
  -7  -6  20    0.59    3.88
  -7   6  21    6.06    5.04
   7  -6 -21    5.09    5.23
  -7  -6  21    1.42    4.32
  -7   6  22   42.03    9.11
   7  -6 -22   21.78    8.25
  -7  -6  22   32.19    8.50
  -7   6  23   35.27    8.21
   7  -6 -23   15.78    7.33
  -7  -6  23   22.97    7.03
  -7   6  24   16.20    6.82
   7  -6 -24   -1.09    5.17
  -7  -6  24   11.20    5.58
  -7   6  25    3.15    4.38
   7  -6 -25    1.36    5.64
  -7  -6  25   -1.27    4.40
  -7   6  26   35.54    9.11
   7  -6 -26   16.34    7.20
  -7  -6  26   22.61    7.59
  -7   6  27   10.05    6.06
   7  -6 -27   12.39    6.38
  -7  -6  27    7.00    5.52
  -7   6  28    2.80    5.47
   7  -6 -28   11.31    6.25
  -7  -6  28   17.85    6.46
  -7   6  29    7.21    4.43
   7  -6 -29    6.45    5.88
  -7  -6  29    0.36    4.29
  -7   6  30   -1.13    3.93
   7  -6 -30   -0.36    5.03
  -7  -6  30    3.18    4.88
  -7   6  31    0.95    5.02
   7  -6 -31    2.60    5.46
  -7  -6  31    0.32    4.41
  -7   6  32    5.85    6.45
   7  -6 -32   17.88    7.62
  -7  -6  32   14.78    6.58
  -7   6  33    4.16    5.11
   7  -6 -33   -1.86    5.25
  -7  -6  33   -1.21    4.07
  -7   6  34    0.01    4.53
   7  -6 -34    3.66    6.41
  -7  -6  34    6.42    6.64
  -7   6  35   -3.39    5.21
   7  -6 -35    6.95    7.12
  -7  -6  35   -0.37    4.08
   7  -6 -36   -2.07    6.10
  -7  -6  36   -2.54    5.06
  -7  -6  37   -0.39    5.79
  -7   7   1    1.00    2.57
   7  -7  -1    1.43    2.63
   7  -7  -1   -0.12    3.67
  -7  -7   1    6.37    3.53
  -7   7   2   27.92    6.08
   7  -7  -2   22.49    5.28
   7  -7  -2   22.75    6.33
  -7  -7   2   23.04    5.95
  -7   7   3   16.73    4.79
   7  -7  -3   13.59    4.04
   7  -7  -3   13.44    4.94
  -7  -7   3   14.97    4.92
  -7   7   4  255.76   36.98
   7  -7  -4  345.85   37.20
   7  -7  -4  236.57   37.14
  -7  -7   4  261.58   37.14
  -7   7   5  102.75   15.07
   7  -7  -5   91.33   14.21
   7  -7  -5   80.33   14.93
  -7  -7   5  103.55   15.20
  -7   7   6   10.66    4.57
   7  -7  -6    4.88    4.28
  -7  -7   6   10.64    4.16
  -7   7   7   84.20   13.10
   7  -7  -7   63.84   12.72
  -7  -7   7   81.16   12.91
  -7   7   8   13.18    4.47
   7  -7  -8   12.59    5.29
  -7  -7   8   14.37    5.62
  -7   7   9   45.07    8.51
   7  -7  -9   41.45    8.81
  -7  -7   9   30.42    7.76
  -7   7  10   98.06   15.98
   7  -7 -10  100.32   16.53
  -7  -7  10  101.80   16.12
  -7   7  11   22.67    6.79
   7  -7 -11   34.64    7.77
  -7  -7  11   27.39    7.25
  -7   7  12    1.67    3.38
   7  -7 -12    3.80    4.82
   7  -7 -13   13.06    5.65
   7  -7 -14  152.34   23.59
   7  -7 -15    6.60    4.88
  -7   7  16    2.76    4.90
   7  -7 -16    5.18    4.72
  -7  -7  16   -1.56    3.77
  -7   7  17   -1.76    4.31
   7  -7 -17    4.04    4.50
  -7  -7  17   -0.48    2.96
  -7   7  18    3.61    4.54
   7  -7 -18    5.98    4.64
  -7  -7  18    5.64    4.18
  -7   7  19    7.09    5.11
   7  -7 -19    3.54    4.09
  -7  -7  19   14.16    5.36
  -7   7  20   36.00    9.08
   7  -7 -20   44.45   10.00
  -7  -7  20   31.14    8.23
  -7   7  21    0.10    4.89
   7  -7 -21    4.13    4.52
  -7  -7  21    2.38    4.22
  -7   7  22    0.80    4.59
   7  -7 -22    2.85    4.29
  -7  -7  22    6.30    5.19
  -7   7  23    5.09    4.71
   7  -7 -23   10.32    5.56
  -7  -7  23   -1.10    4.64
  -7   7  24   20.74    7.43
   7  -7 -24   22.64    8.15
  -7  -7  24   34.79    8.41
  -7   7  25    0.21    4.67
   7  -7 -25    0.51    5.63
  -7  -7  25    0.52    3.87
  -7   7  26    5.10    5.15
   7  -7 -26   19.15    7.09
  -7  -7  26   12.13    5.91
  -7   7  27   -0.86    4.19
   7  -7 -27   -2.33    5.07
  -7  -7  27   -0.90    4.31
  -7   7  28    0.91    4.01
   7  -7 -28   -0.95    4.72
  -7  -7  28   10.37    5.53
  -7   7  29    1.17    4.13
   7  -7 -29    2.84    5.17
  -7  -7  29    4.81    4.01
  -7   7  30   15.79    6.80
   7  -7 -30   23.19    9.11
  -7  -7  30    6.97    5.21
  -7   7  31   -1.73    5.58
   7  -7 -31   -0.30    5.21
  -7  -7  31    0.48    3.62
  -7   7  32    1.93    4.25
   7  -7 -32   -1.50    5.30
  -7  -7  32    1.23    4.14
  -7   7  33    3.78    4.96
   7  -7 -33   -0.57    5.31
  -7  -7  33   -3.38    5.11
  -7   7  34    5.98    5.16
   7  -7 -34    3.19    4.58
  -7  -7  34    3.14    5.21
  -7   7  35   -3.43    6.02
   7  -7 -35    2.00    5.69
  -7  -7  35    2.19    5.45
   7  -7 -36   -3.87    6.49
  -7  -7  36    0.86    5.55
   7  -7 -37    4.24    6.09
  -7  -7  37   -2.39    5.12
  -7   8   1   52.71    9.05
   7  -8  -1   54.96    8.63
   7  -8  -1   55.31    9.71
  -7  -8   1   33.39    8.39
  -7   8   2   88.31   14.62
   7  -8  -2  108.68   14.60
   7  -8  -2   93.13   15.27
  -7  -8   2   89.88   14.83
  -7   8   3    8.70    3.98
   7  -8  -3   10.85    3.88
   7  -8  -3   10.70    4.71
  -7  -8   3   10.09    4.26
  -7   8   4   24.05    6.08
   7  -8  -4   23.25    5.48
   7  -8  -4   19.31    6.15
  -7  -8   4   34.54    6.87
  -7   8   5    5.24    3.63
   7  -8  -5   15.48    3.98
   7  -8  -5    9.31    5.01
  -7  -8   5   11.94    4.61
  -7   8   6   24.92    6.23
   7  -8  -6   35.67    7.33
  -7  -8   6   21.22    6.09
  -7   8   7    6.09    3.54
   7  -8  -7   -0.68    3.71
  -7  -8   7    0.08    2.56
  -7   8   8   69.23   11.93
   7  -8  -8   58.46   11.94
  -7  -8   8   78.61   12.41
  -7   8   9    7.92    3.72
   7  -8  -9   -0.20    3.81
  -7  -8   9   12.65    4.00
  -7   8  10   15.36    5.07
   7  -8 -10   19.41    6.18
  -7  -8  10   20.57    5.66
  -7   8  11    2.71    3.68
   7  -8 -11    5.00    3.82
  -7   8  12  132.96   21.91
   7  -8 -12  162.54   22.88
   7  -8 -13    1.09    4.41
   7  -8 -14    5.53    4.89
   7  -8 -15    3.74    4.41
  -7   8  16   82.78   14.87
   7  -8 -16   91.70   15.51
  -7  -8  16   84.81   14.92
  -7   8  17    2.67    3.50
   7  -8 -17    0.95    3.79
  -7  -8  17    1.80    3.85
  -7   8  18   10.86    5.03
   7  -8 -18   12.87    5.81
  -7  -8  18   14.12    5.69
  -7   8  19   -1.05    3.59
   7  -8 -19    1.81    3.98
  -7  -8  19   -1.59    4.20
  -7   8  20   12.38    5.51
   7  -8 -20   16.01    6.52
  -7  -8  20   12.77    5.99
  -7   8  21   -1.89    4.41
   7  -8 -21    3.84    4.65
  -7  -8  21   -0.99    3.94
  -7   8  22   15.44    5.79
   7  -8 -22    8.55    5.59
  -7  -8  22   13.77    5.35
  -7   8  23   14.18    5.79
   7  -8 -23    4.82    5.16
  -7  -8  23   15.93    6.17
  -7   8  24    8.98    5.66
   7  -8 -24    5.45    5.37
  -7  -8  24   21.06    6.67
  -7   8  25   -0.64    4.13
   7  -8 -25   -1.75    4.84
  -7  -8  25    7.09    5.04
  -7   8  26   16.59    6.54
   7  -8 -26   20.82    7.31
  -7  -8  26   12.25    6.10
  -7   8  27   -2.34    5.34
   7  -8 -27   -1.43    5.65
  -7  -8  27    5.77    4.60
  -7   8  28   21.57    7.68
   7  -8 -28   18.97    7.51
  -7  -8  28   11.65    6.72
  -7   8  29    0.01    3.49
   7  -8 -29    0.18    5.33
  -7  -8  29    0.00    3.53
  -7   8  30   -0.70    5.17
   7  -8 -30   -0.21    4.25
  -7  -8  30   -1.17    3.83
  -7   8  31   -0.34    4.30
   7  -8 -31   -0.15    4.44
  -7  -8  31    5.02    5.18
  -7   8  32    2.03    4.81
   7  -8 -32    6.02    6.36
  -7  -8  32    4.30    5.61
  -7   8  33    5.34    4.61
   7  -8 -33   -2.59    5.55
  -7  -8  33   -1.90    4.29
  -7   8  34   -1.58    6.29
   7  -8 -34    0.54    4.63
  -7  -8  34    8.80    5.40
  -7   8  35   -3.79    5.67
   7  -8 -35   -0.18    4.35
  -7  -8  35   -1.29    5.09
   7  -8 -36    3.41    6.16
  -7  -8  36   -0.23    4.63
  -7   9   1    1.17    2.46
   7  -9  -1    2.65    3.58
  -7  -9   1    2.25    3.31
  -7   9   2   43.75    8.00
   7  -9  -2   40.28    8.32
  -7  -9   2   35.52    7.87
  -7   9   3    3.10    3.13
   7  -9  -3    6.63    3.98
  -7  -9   3    2.35    3.27
  -7   9   4   54.85    9.28
   7  -9  -4   48.97    9.33
  -7  -9   4   37.62    8.46
  -7   9   5    3.52    3.14
   7  -9  -5    1.27    3.29
  -7  -9   5    6.18    3.58
  -7   9   6   21.27    5.80
   7  -9  -6   38.83    7.55
  -7  -9   6   23.85    6.46
  -7   9   7   30.61    6.53
   7  -9  -7   17.14    6.49
  -7  -9   7   32.81    7.15
  -7   9   8   24.33    6.53
   7  -9  -8   32.99    7.32
  -7  -9   8   30.10    6.99
   7  -9  -9   -0.69    3.44
  -7  -9   9    5.37    3.75
  -7   9  10  117.29   16.85
   7  -9 -10  102.41   16.69
  -7  -9  10   87.73   15.89
  -7   9  11    1.10    3.01
   7  -9 -11   -3.07    4.58
  -7   9  12    0.25    3.24
   7  -9 -12    3.80    4.11
   7  -9 -13    2.53    4.14
   7  -9 -14   57.20   11.52
   7  -9 -15    4.53    4.32
  -7   9  16    7.09    4.08
   7  -9 -16    6.85    5.36
  -7  -9  16   12.18    4.99
  -7   9  17   -0.00    3.67
   7  -9 -17   -2.14    4.59
  -7  -9  17    2.34    3.77
  -7   9  18    8.21    5.40
   7  -9 -18   34.07    8.27
  -7  -9  18   22.47    6.49
  -7   9  19    1.91    3.80
   7  -9 -19   -1.39    4.09
  -7  -9  19    2.45    3.47
  -7   9  20   18.58    6.87
   7  -9 -20   24.90    7.81
  -7  -9  20   37.76    8.52
  -7   9  21   -1.48    3.73
   7  -9 -21    0.80    3.84
  -7  -9  21   -0.86    3.28
  -7   9  22    4.67    3.95
   7  -9 -22    0.16    4.53
  -7  -9  22    3.16    3.71
  -7   9  23    1.12    4.67
   7  -9 -23    2.12    4.42
  -7  -9  23    1.32    3.88
  -7   9  24   21.93    7.04
   7  -9 -24    9.47    7.44
  -7  -9  24   17.79    6.55
  -7   9  25    1.04    3.75
   7  -9 -25    0.49    4.38
  -7  -9  25    2.17    4.27
  -7   9  26    9.02    5.71
   7  -9 -26   -0.45    5.67
  -7  -9  26    1.01    3.91
  -7   9  27    0.23    4.23
   7  -9 -27   -1.55    4.10
  -7  -9  27    2.20    5.01
  -7   9  28    1.45    4.10
   7  -9 -28   -2.19    5.07
  -7  -9  28    4.76    4.77
  -7   9  29    5.85    5.89
   7  -9 -29   -0.68    5.10
  -7  -9  29   -0.17    4.05
  -7   9  30   10.86    5.67
   7  -9 -30   10.90    6.05
  -7  -9  30    5.93    4.51
  -7   9  31    2.60    4.84
   7  -9 -31    1.90    4.48
  -7  -9  31    4.68    4.77
  -7   9  32   -0.66    4.63
   7  -9 -32   -0.47    4.67
  -7  -9  32    6.41    4.96
  -7   9  33    1.23    4.54
   7  -9 -33   -0.24    6.16
  -7   9  34    2.00    4.86
   7 -10  -1   11.79    4.68
  -7 -10   1    1.76    2.98
   7 -10  -2   47.98    9.35
  -7 -10   2   47.56    9.08
   7 -10  -3    2.41    3.66
  -7 -10   3    0.92    3.05
   7 -10  -4   -0.05    2.69
  -7 -10   4    0.78    3.09
   7 -10  -5    1.68    3.43
  -7 -10   5   -1.43    3.12
   7 -10  -6  124.40   19.42
  -7 -10   6  132.05   19.51
  -7  10   7    1.05    2.90
   7 -10  -7    0.69    3.22
  -7 -10   7    2.97    3.23
  -7  10   8    1.48    2.90
   7 -10  -8    6.47    4.39
  -7 -10   8    4.73    3.75
  -7  10   9    0.45    2.97
   7 -10  -9   -2.10    3.58
  -7 -10   9    0.61    3.21
  -7  10  10    0.54    2.99
   7 -10 -10    4.92    4.23
  -7 -10  10   10.63    4.29
  -7  10  11    5.86    3.77
   7 -10 -11    6.42    4.33
  -7  10  12   44.54    9.43
   7 -10 -12   44.73    9.96
   7 -10 -13   -2.12    4.09
   7 -10 -14    6.62    5.43
   7 -10 -15   -0.59    3.22
  -7 -10  15   -3.42    4.64
  -7  10  16   45.75    9.66
   7 -10 -16   48.05   10.43
  -7 -10  16   35.25    9.06
  -7  10  17   -1.38    3.20
   7 -10 -17   -0.70    4.97
  -7 -10  17   -2.18    3.78
  -7  10  18   35.40    8.50
   7 -10 -18   21.60    7.69
  -7 -10  18   36.01    8.25
  -7  10  19    3.30    4.45
   7 -10 -19    6.71    5.45
  -7 -10  19    3.46    3.93
  -7  10  20   16.31    6.06
   7 -10 -20    5.22    5.77
  -7 -10  20    8.18    5.00
  -7  10  21    0.06    3.31
   7 -10 -21    5.40    4.82
  -7 -10  21    3.85    4.60
  -7  10  22    6.29    6.56
   7 -10 -22   35.74    8.93
  -7 -10  22   42.62    8.72
  -7  10  23   -2.29    4.46
   7 -10 -23   -2.81    5.36
  -7  10  24   -0.86    4.50
   7 -10 -24   -1.84    4.42
  -7  10  25   -0.52    4.29
   7 -10 -25   -2.10    4.81
  -7  10  26   -0.28    3.75
   7 -10 -26   14.29    6.45
  -7  10  27    0.89    3.88
   7 -10 -27    0.98    4.39
  -7  10  28   16.31    7.16
   7 -10 -28   13.97    7.72
  -7  10  29    5.08    4.74
   7 -10 -29    2.82    5.77
  -7  10  30   -1.65    5.29
   7 -10 -30   -0.67    4.94
  -7  10  31   -1.21    4.01
   7 -10 -31    2.19    5.18
  -7  10  32    3.46    4.14
  -7  10  33   -1.87    5.01
  -7  10  34    0.32    4.34
   7 -11  -1    0.86    3.19
  -7 -11   1    0.10    2.48
   7 -11  -2    5.00    4.23
  -7 -11   2    0.34    2.70
   7 -11  -3    6.51    4.08
  -7 -11   3    2.72    3.09
   7 -11  -4   23.35    6.50
  -7 -11   4   31.71    6.88
   7 -11  -5   15.03    5.39
  -7 -11   5   24.68    5.99
   7 -11  -6   -1.19    3.18
  -7 -11   6    0.27    2.37
   7 -11  -7   15.04    5.15
  -7 -11   7   16.66    5.14
   7 -11  -8   12.42    4.84
   7 -11  -9    3.58    3.62
   7 -11 -10   26.96    7.03
   7 -11 -11    2.69    4.05
   7 -11 -12    1.78    4.15
   7 -11 -13    2.44    4.16
   7 -11 -14   20.62    6.85
   7 -11 -15   -2.43    4.12
   7 -11 -16    8.62    5.31
   7 -11 -17    3.89    4.98
   7 -11 -18   11.34    5.23
   7 -11 -19   -0.90    3.58
   7 -11 -20   20.49    7.28
   7 -11 -21   -1.45    4.55
   7 -11 -22   -0.58    3.62
   7 -11 -23    0.27    3.12
   7 -11 -24   14.48    6.44
   7 -11 -25    0.25    4.58
   7 -11 -26    2.85    5.15
   7 -11 -27   -0.79    4.28
   7 -11 -28   -0.51    4.63
   7 -12  -1    6.45    3.77
   7 -12  -2   16.97    5.14
   7 -12  -3   -0.79    2.96
   7 -12  -4   -2.37    3.71
   7 -12  -5    6.69    3.97
   7 -12  -6   11.48    4.69
   7 -12  -7   -0.06    3.52
   7 -12  -8    9.89    4.92
   7 -12  -9   -0.13    2.94
   7 -12 -10   15.75    5.74
   7 -12 -11    0.12    2.91
   7 -12 -12   37.38    8.62
   7 -12 -13   -0.17    3.44
   7 -12 -14    1.65    3.79
   7 -12 -15   -1.38    4.25
   7 -12 -16   20.12    6.90
   7 -12 -17    0.39    3.62
   7 -12 -18    6.47    5.74
   7 -12 -19    3.03    4.17
   7 -12 -20   12.74    5.47
   7 -12 -21   -0.60    3.32
   7 -12 -22    2.68    4.68
   7 -12 -23    5.56    5.20
   7 -12 -24    0.70    5.04
   7 -12 -25   -0.30    4.41
   7 -13  -1   -2.77    4.09
   7 -13  -2   11.83    4.94
   7 -13  -3    6.36    4.17
   7 -13  -4   49.60    9.64
   7 -13  -5    0.97    3.20
   7 -13  -6   -0.92    3.30
   7 -13  -7    1.80    3.22
   7 -13  -8    3.77    3.96
   7 -13  -9    8.95    5.04
   7 -13 -10   20.58    6.76
   7 -13 -11   10.80    5.00
   7 -13 -12    0.61    3.65
   7 -13 -13    3.73    3.90
   7 -13 -14   27.80    7.47
   7 -13 -15   -1.78    4.02
   7 -13 -16   -0.56    3.89
   7 -13 -17    0.30    3.73
   7 -13 -18    1.05    3.01
   7 -13 -19   -2.24    5.23
   7 -13 -20   13.44    6.08
   7 -13 -21    0.20    4.25
   7 -13 -22   -0.13    3.73
   7 -14  -1    6.13    3.72
   7 -14  -2   16.49    5.11
   7 -14  -3    4.34    3.49
   7 -14  -4    2.22    3.15
   7 -14  -5    1.82    3.41
   7 -14  -6   20.07    5.85
   7 -14  -7   30.42    7.37
   7 -14  -8    7.33    4.68
   7 -14  -9    2.64    3.67
   7 -14 -10    8.93    4.83
   7 -14 -11   -0.63    3.30
   7 -14 -12    9.25    5.21
   7 -14 -13    0.71    2.68
   7 -14 -14    1.23    2.90
   7 -14 -15   -0.57    3.91
   7 -14 -16   -0.37    4.36
   7 -14 -17    2.81    3.99
   7 -14 -18    0.64    4.04
   7 -14 -19    0.07    4.00
   7 -15  -1   -0.33    3.06
   7 -15  -2    0.71    3.18
   7 -15  -3   15.27    4.64
   7 -15  -4    5.99    4.08
   7 -15  -5    0.37    2.62
   7 -15  -6    0.33    3.42
   7 -15  -7    0.95    3.01
   7 -15  -8    0.71    3.49
   7 -15  -9    2.66    3.52
   7 -15 -10    3.41    4.26
   7 -15 -11    1.63    3.74
   7 -15 -12   -1.47    3.71
   7 -15 -13    0.75    3.29
   7 -15 -14    6.75    4.53
   7 -15 -15    3.23    4.33
   7 -16  -1    5.71    3.69
   7 -16  -2   -0.17    2.64
   7 -16  -3   -0.41    2.77
   7 -16  -4   -1.12    3.30
   7 -16  -5   -1.18    2.74
   7 -16  -6    1.76    3.05
   7 -16  -7    2.84    3.28
   7 -16  -8    0.51    3.07
   7 -16  -9    1.51    3.50
   7 -16 -10    2.19    3.36
   7 -16 -11    1.44    3.74
   7 -17  -1   -0.16    2.72
   7 -17  -2    2.13    2.89
   7 -17  -3    0.95    2.72
   7 -17  -4    2.06    3.39
   7 -17  -5    0.69    2.82
   7 -17  -6    1.67    3.15
  -6   0   1    1.33    2.68
  -6   0   1   -1.49    3.68
   6   0  -1   -0.12    2.57
   6   0  -1   -0.63    3.53
  -6   0   2  311.20   42.39
  -6   0   2  346.53   43.27
   6   0  -2  320.33   42.15
   6   0  -2  311.76   43.08
  -6   0   3    1.56    2.80
  -6   0   3    1.50    3.47
   6   0  -3   -1.06    2.65
   6   0  -3    0.97    3.19
  -6   0   4   11.78    4.53
  -6   0   4   14.92    5.17
   6   0  -4   13.87    4.19
   6   0  -4   21.47    5.59
  -6   0   5    1.44    2.86
  -6   0   5    1.83    3.30
   6   0  -5    2.12    2.95
   6   0  -5    1.85    3.28
  -6   0   6 1201.45  152.63
  -6   0   6 1300.65  153.19
   6   0  -6 1135.63  152.00
   6   0  -6 1233.49  153.25
  -6   0   7    0.49    2.74
  -6   0   7   -0.61    3.60
   6   0  -7    0.03    2.24
   6   0  -7    0.92    3.62
  -6   0   8   37.05    7.05
  -6   0   8   37.60    7.36
   6   0  -8   27.03    5.95
   6   0  -8   21.34    6.71
  -6   0   9   -1.30    3.06
  -6   0   9   -1.43    3.59
   6   0  -9   -0.04    2.13
   6   0  -9   -0.42    3.59
  -6   0  10  149.33   26.29
  -6   0  10  207.63   27.29
   6   0 -10  211.57   26.69
   6   0 -10  211.47   27.93
  -6   0  11   -0.89    2.82
  -6   0  11   -0.13    2.79
   6   0 -11   -1.75    3.72
  -6   0  12  291.81   38.01
  -6   0  12  283.12   37.90
   6   0 -12  252.76   38.24
  -6   0  13    0.01    2.63
  -6   0  13    1.13    3.46
   6   0 -13   -1.99    3.69
  -6   0  14   83.27   12.90
  -6   0  14   62.16   12.12
   6   0 -14   69.74   13.06
  -6   0  15   -0.76    2.73
  -6   0  15    0.81    2.99
   6   0 -15    1.53    3.70
  -6   0  16  263.43   36.78
   6   0 -16  265.00   37.52
  -6   0  17   -1.54    4.64
   6   0 -17   -0.62    4.06
  -6   0  18  189.09   28.21
   6   0 -18  198.85   29.28
  -6   0  19   -1.01    3.85
   6   0 -19   -0.04    3.31
  -6   0  20    0.03    3.92
   6   0 -20    1.15    3.80
  -6   0  21    0.64    4.32
   6   0 -21   -0.07    5.30
  -6   0  22  106.30   19.36
   6   0 -22  145.87   21.48
  -6   0  23    5.57    4.57
   6   0 -23    0.55    4.80
  -6   0  24    0.91    3.78
   6   0 -24    0.81    4.01
  -6   0  25   -0.79    4.77
   6   0 -25   -1.14    4.62
  -6   0  26   37.95    9.63
   6   0 -26   43.07   10.94
  -6   0  27    2.55    2.78
   6   0 -27    3.20    4.60
  -6   0  28   25.71    7.94
  -6   0  29    0.91    4.53
  -6   0  30   26.20    8.46
  -6   0  31   -1.74    5.02
  -6   0  32   44.14   11.16
  -6   0  33   -0.66    5.11
  -6   0  34   -1.41    5.75
  -6   0  35    0.62    4.87
  -6   0  36    6.50    5.37
  -6   0  37    0.48    4.96
  -6   0  38   13.81    7.33
  -6   1   1    8.50    3.72
  -6   1   1    8.78    4.09
   6  -1  -1    8.95    3.51
   6  -1  -1   10.56    4.51
   6   1  -1    8.49    4.58
  -6  -1   1    7.58    3.85
  -6  -1   1   11.81    4.56
  -6   1   2  549.30   73.06
  -6   1   2  616.41   73.87
   6  -1  -2  593.78   72.95
   6  -1  -2  585.17   73.95
   6   1  -2  526.37   73.66
  -6  -1   2  501.02   72.91
  -6  -1   2  647.04   74.23
  -6   1   3   37.24    7.35
  -6   1   3   41.71    7.90
   6  -1  -3   45.04    7.29
   6  -1  -3   33.86    8.02
   6   1  -3   43.64    7.28
   6   1  -3   33.39    7.85
  -6  -1   3   41.21    7.45
  -6  -1   3   22.61    7.21
  -6   1   4  773.39  105.63
  -6   1   4  797.50  106.11
   6  -1  -4  890.75  105.61
   6  -1  -4  830.69  106.43
   6   1  -4  846.48  105.55
   6   1  -4  785.27  106.29
  -6  -1   4  844.45  105.88
  -6  -1   4  892.08  106.72
  -6   1   5   89.19   16.40
  -6   1   5  110.80   17.11
   6  -1  -5  122.38   16.65
   6  -1  -5  123.60   17.75
   6   1  -5  104.13   16.28
   6   1  -5  127.00   17.89
  -6  -1   5  115.35   16.89
  -6  -1   5  134.46   17.83
  -6   1   6   74.06   14.33
  -6   1   6  115.59   15.65
   6  -1  -6  111.45   14.74
   6  -1  -6   96.51   15.39
   6   1  -6  105.37   14.64
   6   1  -6   86.02   15.16
  -6  -1   6  103.57   15.10
  -6  -1   6   90.66   15.17
  -6   1   7  294.59   36.94
  -6   1   7  273.58   36.79
   6  -1  -7  283.63   36.24
   6  -1  -7  289.81   37.34
   6   1  -7  271.54   36.14
   6   1  -7  278.59   37.31
  -6  -1   7  245.19   36.35
  -6  -1   7  242.51   36.60
  -6   1   8  704.39   95.04
  -6   1   8  805.00   95.57
   6  -1  -8  720.60   94.59
   6  -1  -8  679.19   95.44
   6   1  -8  823.68   94.99
   6   1  -8  697.24   95.57
  -6  -1   8  727.31   95.13
  -6  -1   8  797.36   95.73
  -6   1   9    2.38    3.93
  -6   1   9    4.92    3.57
   6  -1  -9    0.06    2.72
   6  -1  -9   12.96    4.91
   6   1  -9    3.37    3.20
   6   1  -9   16.64    5.07
  -6  -1   9   10.37    4.12
  -6  -1   9   21.13    4.96
  -6   1  10  148.02   19.38
  -6   1  10  159.01   19.61
   6  -1 -10  142.14   18.63
   6  -1 -10  111.62   19.12
   6   1 -10   99.61   17.81
   6   1 -10  102.32   18.94
  -6  -1  10  145.92   19.36
  -6  -1  10  120.33   18.87
  -6   1  11   12.55    4.95
  -6   1  11   25.17    5.83
   6  -1 -11   16.57    5.63
   6   1 -11   28.43    6.52
  -6  -1  11   23.40    6.02
  -6  -1  11   11.68    5.00
  -6   1  12  368.29   40.95
  -6   1  12  310.45   40.22
   6  -1 -12  275.91   40.52
   6   1 -12  293.66   40.75
  -6  -1  12  285.24   39.98
  -6  -1  12  254.48   39.76
  -6   1  13   60.51   10.96
  -6   1  13   59.68   10.86
   6  -1 -13   50.99   10.92
   6   1 -13   48.80   10.96
  -6  -1  13   70.88   11.29
  -6  -1  13   69.26   11.39
  -6   1  14  178.46   25.31
  -6   1  14  179.75   25.29
   6  -1 -14  179.83   26.00
   6   1 -14  193.38   26.33
  -6  -1  14  158.32   24.91
  -6  -1  14  156.95   24.94
  -6   1  15   18.66    5.49
  -6   1  15   10.90    5.25
   6  -1 -15    5.23    4.36
   6   1 -15   16.08    5.67
  -6  -1  15    7.56    4.18
  -6  -1  15    6.90    4.23
   6  -1 -16    1.64    3.88
   6   1 -16    6.31    4.30
  -6  -1  16    8.53    4.26
   6  -1 -17   21.67    6.27
   6   1 -17    2.82    4.33
  -6  -1  17    3.81    3.95
   6  -1 -18  359.94   39.89
   6   1 -18  255.33   38.09
  -6  -1  18  226.21   36.85
  -6   1  19   20.93    7.05
   6  -1 -19   34.53    8.77
   6   1 -19   35.20    8.39
  -6  -1  19   22.43    7.24
  -6  -1  19   49.49    9.25
  -6   1  20    2.93    3.79
   6  -1 -20   -2.44    4.81
   6   1 -20   -0.89    3.26
  -6  -1  20    0.64    3.13
  -6  -1  20   -1.02    3.93
  -6   1  21    3.20    4.20
   6  -1 -21    4.20    4.42
   6   1 -21   -0.53    4.24
  -6  -1  21   -0.32    3.55
  -6   1  22    9.22    5.41
   6  -1 -22   -1.81    4.25
   6   1 -22   -1.39    4.70
  -6  -1  22   19.09    5.83
  -6   1  23    8.43    4.73
   6  -1 -23   14.13    6.37
   6   1 -23   11.95    5.65
  -6  -1  23    7.79    5.36
  -6   1  24   33.62    9.03
   6  -1 -24   41.52   10.33
   6   1 -24   37.77   10.14
  -6  -1  24   38.51    9.18
  -6   1  25   -0.75    3.38
   6  -1 -25   -0.46    4.84
   6   1 -25    1.69    5.23
  -6  -1  25    2.79    4.04
  -6   1  26    6.07    4.80
  -6  -1  26   -0.81    4.03
  -6   1  27    7.54    5.60
  -6  -1  27   -0.31    4.12
  -6   1  28   58.56   11.92
  -6  -1  28   43.33   10.70
  -6   1  29   -1.24    4.94
  -6  -1  29   -1.17    4.05
  -6   1  30   20.51    8.00
  -6  -1  30   38.52    9.52
  -6   1  31   -2.58    5.12
  -6  -1  31    1.88    4.45
  -6   1  32    0.27    3.44
  -6  -1  32    3.81    4.76
  -6   1  33   -2.68    5.38
  -6  -1  33   -2.57    4.88
  -6   1  34   19.64    7.91
  -6  -1  34   33.07    8.82
  -6   1  35   -3.88    5.93
  -6  -1  35   -3.03    5.47
  -6   1  36    0.10    6.08
  -6  -1  36    3.77    4.89
  -6   1  37   -1.09    3.71
  -6  -1  37   -1.13    4.71
  -6   1  38    1.16    4.46
  -6  -1  38   -1.53    5.95
  -6   2   1    6.30    2.99
  -6   2   1    1.47    3.70
   6  -2  -1    5.73    2.91
   6  -2  -1   11.22    4.87
   6   2  -1    1.01    2.65
   6   2  -1    8.58    4.11
  -6  -2   1    5.24    3.21
  -6  -2   1    8.55    4.21
  -6   2   2   12.42    4.22
  -6   2   2    7.08    4.07
   6  -2  -2   10.34    3.79
   6  -2  -2   11.83    4.65
   6   2  -2   14.60    4.10
   6   2  -2   16.23    5.41
  -6  -2   2   17.68    4.56
  -6  -2   2   14.52    5.18
  -6   2   3    1.88    2.87
  -6   2   3    2.91    3.59
   6  -2  -3    3.53    2.81
   6  -2  -3    1.87    3.06
   6   2  -3   10.33    3.59
   6   2  -3    5.42    3.76
  -6  -2   3    0.89    2.62
  -6  -2   3    5.20    3.66
  -6   2   4   93.97   11.65
   6  -2  -4   49.79    9.49
   6  -2  -4   60.67   10.99
   6   2  -4   55.89    9.78
   6   2  -4   66.76   11.03
  -6  -2   4   52.46    9.87
  -6  -2   4   70.70   11.24
  -6   2   5   10.45    3.82
  -6   2   5   11.67    4.49
   6  -2  -5    8.75    3.44
   6  -2  -5    8.04    4.31
   6   2  -5   10.11    3.83
   6   2  -5   14.92    4.77
  -6  -2   5   14.67    4.12
  -6  -2   5   13.68    5.12
  -6   2   6  335.72   46.05
  -6   2   6  340.59   46.20
   6  -2  -6  311.49   45.36
   6  -2  -6  332.53   46.43
   6   2  -6  380.08   45.87
   6   2  -6  378.01   47.02
  -6  -2   6  386.13   46.47
  -6  -2   6  343.75   46.49
  -6   2   7   68.89   10.85
  -6   2   7   55.95   10.60
   6  -2  -7  104.24   11.36
   6  -2  -7   58.62   10.87
   6   2  -7   65.48   10.27
   6   2  -7   58.71   11.42
  -6  -2   7   40.71    9.87
  -6  -2   7   64.94   11.02
  -6   2   8    9.31    4.06
  -6   2   8    5.99    4.11
   6  -2  -8    9.55    3.54
   6  -2  -8   13.73    4.62
   6   2  -8   11.32    3.73
   6   2  -8    8.33    4.48
  -6  -2   8    7.95    3.90
  -6  -2   8    2.53    3.60
  -6   2   9    0.12    2.63
  -6   2   9    0.29    2.74
   6  -2  -9    4.76    2.92
   6  -2  -9    1.43    3.00
   6   2  -9    0.56    2.39
   6   2  -9   -0.05    3.78
  -6  -2   9    0.37    2.64
  -6  -2   9   -0.12    3.37
  -6   2  10  261.22   37.96
  -6   2  10  289.85   38.19
   6  -2 -10  312.08   37.93
   6  -2 -10  308.85   39.13
   6   2 -10  260.30   38.54
  -6  -2  10  267.43   38.00
  -6  -2  10  274.11   38.35
  -6   2  11  285.24   37.18
  -6   2  11  321.57   37.44
   6  -2 -11  236.32   37.13
   6   2 -11  281.83   37.85
  -6  -2  11  251.44   36.74
  -6  -2  11  257.44   36.99
  -6   2  12   93.65   15.63
  -6   2  12   90.72   15.28
   6  -2 -12  118.53   17.13
   6   2 -12  115.56   16.78
  -6  -2  12   89.15   15.23
  -6  -2  12   99.15   15.84
  -6   2  13    9.25    4.24
   6  -2 -13    7.57    4.20
   6   2 -13   15.82    5.53
  -6  -2  13   14.21    4.89
  -6  -2  13   10.89    4.66
  -6   2  14  100.78   16.01
   6  -2 -14   89.87   16.43
   6   2 -14   97.15   16.61
  -6  -2  14  110.12   16.39
  -6  -2  14   99.95   16.26
  -6   2  15   37.56    8.37
   6  -2 -15   35.42    8.48
   6   2 -15   36.18    8.65
  -6  -2  15   47.04    8.88
  -6  -2  15   30.41    7.95
   6  -2 -16   68.02   12.78
   6   2 -16   56.97   11.92
  -6  -2  16   70.34   12.18
   6  -2 -17   13.67    5.45
   6   2 -17    8.98    4.90
  -6  -2  17    9.09    4.71
   6  -2 -18   22.18    6.85
   6   2 -18    7.59    5.02
  -6  -2  18   16.54    6.49
  -6   2  19   14.17    5.68
   6  -2 -19   15.88    6.56
   6   2 -19   13.05    6.63
  -6  -2  19   20.44    6.56
  -6  -2  19    9.79    5.19
  -6   2  20  176.51   23.76
   6  -2 -20   93.37   22.23
   6   2 -20  156.54   24.23
  -6  -2  20  223.40   25.01
  -6  -2  20  141.51   23.13
  -6   2  21    8.30    4.38
   6  -2 -21    1.47    4.52
   6   2 -21    6.38    5.14
  -6  -2  21    0.73    4.41
  -6  -2  21    0.18    4.01
  -6   2  22   25.11    8.04
   6  -2 -22   34.75    9.21
   6   2 -22   32.51    9.08
  -6  -2  22   37.23    8.80
  -6  -2  22   36.88    9.03
  -6   2  23    0.79    3.87
   6   2 -23    4.23    4.91
  -6  -2  23    6.57    4.71
  -6   2  24    9.94    5.53
  -6  -2  24    4.95    4.88
  -6   2  25   10.93    6.50
  -6  -2  25   18.81    6.68
  -6   2  26   48.03   11.40
  -6  -2  26   61.42   12.14
  -6   2  27    9.56    5.02
   6  -2 -27    0.41    4.69
  -6  -2  27    3.17    4.37
  -6   2  28    9.21    6.08
   6  -2 -28   13.12    7.74
  -6  -2  28   26.77    8.06
  -6   2  29    3.82    5.55
   6  -2 -29    0.76    4.34
  -6  -2  29   -0.55    4.29
  -6   2  30   16.21    6.63
   6  -2 -30    8.59    6.57
  -6  -2  30   16.95    6.41
  -6   2  31   -0.59    4.24
   6  -2 -31   -0.03    4.47
  -6  -2  31   -0.45    4.15
  -6   2  32   21.30    7.48
  -6  -2  32   16.79    7.10
  -6   2  33    6.44    5.24
  -6  -2  33    2.74    5.23
  -6   2  34    2.95    4.93
  -6  -2  34    2.64    4.42
  -6   2  35    5.89    4.78
  -6  -2  35    0.56    4.02
  -6   2  36   18.33    7.44
  -6  -2  36   15.17    7.31
  -6   2  37   -3.54    5.34
  -6  -2  37   -0.96    4.62
  -6  -2  38    4.48    5.19
  -6   3   1    2.14    2.74
  -6   3   1    5.25    3.40
   6  -3  -1    1.81    2.38
   6  -3  -1    2.04    3.32
   6   3  -1    1.29    2.30
   6   3  -1    3.54    3.43
  -6  -3   1    5.16    2.71
  -6  -3   1    0.57    3.27
  -6   3   2  145.92   19.53
  -6   3   2  128.88   19.47
   6  -3  -2  125.14   18.86
   6  -3  -2  129.00   19.81
   6   3  -2  137.36   19.17
   6   3  -2  147.96   20.38
  -6  -3   2  139.14   19.49
  -6  -3   2  135.34   20.22
  -6   3   3  125.31   19.57
  -6   3   3  125.40   19.85
   6  -3  -3  125.15   19.21
   6  -3  -3  140.94   20.38
   6   3  -3  117.34   19.23
   6   3  -3  212.50   21.93
  -6  -3   3  176.71   20.53
  -6  -3   3  141.03   20.65
  -6   3   4   40.12    7.79
  -6   3   4   47.48    8.32
   6  -3  -4   42.66    7.43
   6  -3  -4   31.26    7.64
   6   3  -4   39.07    7.48
   6   3  -4   47.53    8.57
  -6  -3   4   41.53    7.71
  -6  -3   4   46.53    8.73
  -6   3   5   17.63    4.25
  -6   3   5    6.24    3.60
   6  -3  -5    7.08    3.06
   6  -3  -5   16.45    4.80
   6   3  -5    9.54    3.40
   6   3  -5    8.80    3.96
  -6  -3   5    7.48    3.49
  -6  -3   5   14.24    4.88
  -6   3   6    9.36    3.97
  -6   3   6   17.99    4.84
   6  -3  -6   10.88    3.77
   6  -3  -6   11.75    4.41
   6   3  -6   21.33    4.37
   6   3  -6   15.25    4.90
  -6  -3   6    8.84    3.94
  -6  -3   6   11.28    4.44
  -6   3   7   13.91    4.92
  -6   3   7   15.19    4.97
   6  -3  -7   26.55    5.05
   6  -3  -7   16.36    5.17
   6   3  -7   15.68    4.44
   6   3  -7   23.99    6.06
  -6  -3   7   19.22    5.10
  -6  -3   7   17.36    5.68
  -6   3   8  331.21   47.10
  -6   3   8  356.14   47.22
   6  -3  -8  387.87   46.95
   6  -3  -8  385.69   48.04
   6   3  -8  351.73   46.70
   6   3  -8  342.08   47.81
  -6  -3   8  327.61   47.05
  -6  -3   8  378.85   47.90
  -6   3   9   71.90   12.26
  -6   3   9   81.80   12.59
   6  -3  -9   87.00   12.25
   6  -3  -9   61.30   12.25
   6   3  -9   85.30   12.10
   6   3  -9   70.90   12.98
  -6  -3   9   64.30   11.91
  -6   3  10   24.07    6.15
   6  -3 -10   27.16    6.11
   6  -3 -10   28.60    6.98
  -6  -3  10   27.90    6.62
  -6  -3  10   38.75    7.62
  -6   3  11   13.97    4.68
   6  -3 -11    3.12    4.36
   6   3 -11    4.76    4.53
  -6  -3  11   14.34    4.54
  -6  -3  11   11.87    4.49
  -6   3  12   58.87   11.01
   6  -3 -12   58.47   11.62
   6   3 -12   60.69   11.68
  -6  -3  12   66.36   11.34
  -6  -3  12   70.31   11.78
  -6   3  13  134.75   21.10
   6  -3 -13  127.55   21.33
   6   3 -13  158.28   22.18
  -6  -3  13  182.88   22.03
  -6  -3  13  117.31   20.83
  -6   3  14   81.37   21.23
   6  -3 -14  182.45   24.02
   6   3 -14  218.58   24.97
  -6  -3  14  187.98   23.49
  -6  -3  14  200.47   24.08
  -6   3  15   15.31    5.33
   6  -3 -15   18.45    6.61
   6   3 -15   22.81    6.62
  -6  -3  15   20.14    5.67
  -6  -3  15   10.47    4.91
   6  -3 -16   12.07    6.35
   6   3 -16   25.03    7.05
  -6  -3  16   24.12    6.36
   6  -3 -17   60.48   10.81
   6   3 -17   60.81   10.79
  -6  -3  17   22.58    7.82
   6  -3 -18  105.56   19.76
   6   3 -18  126.35   20.45
  -6  -3  18  145.44   20.65
  -6   3  19   43.99    9.44
   6  -3 -19   44.64   10.56
   6   3 -19   24.23    8.58
  -6  -3  19   47.60    9.59
  -6  -3  19   49.93    9.93
  -6   3  20    5.79    4.45
   6   3 -20    2.12    4.37
  -6  -3  20   11.77    4.73
  -6  -3  20    0.49    3.92
  -6   3  21   -0.06    3.54
   6   3 -21    0.02    3.72
  -6  -3  21   -1.72    4.20
  -6   3  22   57.71   12.46
  -6  -3  22   67.74   12.43
  -6   3  23    9.26    5.13
  -6  -3  23   12.93    5.14
  -6   3  24   81.65   15.40
   6  -3 -24  102.54   17.10
  -6  -3  24   75.70   14.89
  -6   3  25    3.34    5.33
   6  -3 -25    2.21    5.03
  -6  -3  25    0.33    4.23
  -6   3  26   -0.15    3.74
   6  -3 -26   -0.65    5.15
  -6  -3  26    0.83    3.02
  -6   3  27   -1.05    4.38
   6  -3 -27   -2.41    5.90
  -6  -3  27   -1.88    3.82
  -6   3  28   11.61    6.59
   6  -3 -28   31.64    9.50
  -6  -3  28   18.79    7.20
  -6   3  29   14.34    6.22
   6  -3 -29    7.81    6.06
  -6  -3  29   15.95    6.67
  -6   3  30   21.16    8.04
   6  -3 -30   38.05   10.38
  -6  -3  30   20.70    7.52
  -6   3  31   -2.62    4.42
   6  -3 -31   -0.90    4.94
  -6  -3  31    1.83    5.03
  -6   3  32    3.54    4.59
   6  -3 -32   12.53    6.62
  -6  -3  32    4.19    4.59
  -6   3  33    3.93    5.33
  -6  -3  33   13.21    5.93
  -6   3  34   13.62    6.22
  -6  -3  34   18.21    7.55
  -6   3  35   -2.14    5.22
  -6  -3  35   -1.89    4.58
  -6   3  36    1.16    4.51
  -6  -3  36   -2.20    4.93
  -6   3  37    0.34    4.20
  -6  -3  37   -0.48    4.32
  -6  -3  38    7.96    6.13
  -6   4   1  160.97   24.54
  -6   4   1  197.88   25.30
   6  -4  -1  178.49   24.50
   6  -4  -1  165.55   25.39
   6   4  -1  187.23   24.78
   6   4  -1  182.66   25.74
  -6  -4   1  192.30   25.16
  -6  -4   1  178.17   25.85
  -6   4   2   14.87    4.08
  -6   4   2   13.16    4.25
   6  -4  -2   17.39    4.10
   6  -4  -2    7.77    4.28
   6   4  -2   17.32    4.36
   6   4  -2   13.80    4.59
  -6  -4   2    6.88    3.78
  -6  -4   2   10.65    4.61
  -6   4   3    4.23    2.95
  -6   4   3    6.03    3.20
   6  -4  -3    5.74    2.81
   6  -4  -3    3.06    3.13
   6   4  -3    8.20    2.92
   6   4  -3    6.57    4.06
  -6  -4   3    4.73    3.54
  -6  -4   3    0.76    3.53
  -6   4   4   17.11    4.52
   6  -4  -4   20.84    4.38
   6  -4  -4   10.68    4.47
   6   4  -4   12.04    3.70
   6   4  -4   19.78    5.40
  -6  -4   4    8.76    4.12
  -6  -4   4   10.56    4.52
  -6   4   5  271.17   31.81
   6  -4  -5  174.17   30.34
   6  -4  -5  218.57   31.70
   6   4  -5  218.90   30.85
   6   4  -5  265.91   32.50
  -6  -4   5  272.91   31.89
  -6  -4   5  251.83   32.41
  -6   4   6  281.45   35.86
   6  -4  -6  287.96   35.39
   6  -4  -6  251.71   36.04
   6   4  -6  238.30   35.01
   6   4  -6  269.27   36.40
  -6  -4   6  268.08   35.78
  -6  -4   6  259.33   36.24
  -6   4   7   86.87   12.97
   6  -4  -7  104.72   12.85
   6  -4  -7   53.90   12.28
   6   4  -7   80.44   12.30
   6   4  -7   89.77   13.74
  -6  -4   7   70.82   12.38
  -6  -4   7   78.70   13.11
  -6   4   8    6.60    3.55
   6  -4  -8    4.85    2.84
   6  -4  -8    6.65    4.06
   6   4  -8    7.72    3.15
   6   4  -8    5.90    3.67
  -6  -4   8    4.47    3.26
  -6  -4   8   11.92    4.51
  -6   4   9   74.93   11.76
   6  -4  -9   62.99   10.94
   6  -4  -9   81.21   12.50
   6   4  -9   84.58   11.48
   6   4  -9   54.15   11.51
  -6  -4   9   56.53   11.23
  -6  -4   9   72.85   12.18
  -6   4  10   30.65    7.03
   6  -4 -10   25.33    6.91
   6   4 -10   34.05    8.09
  -6  -4  10   38.02    7.18
  -6  -4  10   28.14    7.28
  -6   4  11  170.66   22.56
   6  -4 -11  121.19   22.15
   6   4 -11  163.64   23.02
  -6  -4  11  161.40   22.31
  -6  -4  11  144.76   22.37
  -6   4  12  113.33   17.29
   6  -4 -12  109.48   17.67
   6   4 -12   93.70   17.21
  -6  -4  12  116.58   17.23
  -6  -4  12  120.70   17.74
  -6   4  13   51.82    9.52
   6  -4 -13   34.57    9.04
   6   4 -13   39.11    9.23
  -6  -4  13   63.69   10.11
  -6  -4  13   53.72   10.20
  -6   4  14   -0.57    3.36
   6  -4 -14    2.49    3.41
   6   4 -14    0.34    3.79
  -6  -4  14    1.42    3.06
  -6  -4  14   -0.86    3.43
  -6   4  15  105.70   18.10
   6  -4 -15  116.37   18.84
   6   4 -15  145.50   19.93
  -6  -4  15  102.89   18.10
  -6  -4  15  127.40   19.08
   6   4 -16  165.60   25.42
  -6  -4  16  169.90   25.26
   6   4 -17   13.03    6.08
  -6  -4  17   13.29    5.78
   6   4 -18   47.59   11.82
  -6  -4  18   85.87   13.38
  -6   4  19  107.53   17.90
  -6  -4  19  111.23   18.16
  -6   4  20  135.19   23.53
  -6  -4  20  184.37   24.67
  -6   4  21   12.49    5.50
   6  -4 -21    6.28    6.27
  -6  -4  21    4.49    4.46
  -6   4  22    3.76    4.40
   6  -4 -22    7.56    6.04
  -6  -4  22    2.28    5.03
  -6   4  23    1.25    3.56
   6  -4 -23    2.45    5.10
  -6  -4  23    0.42    3.56
  -6   4  24    1.77    3.84
   6  -4 -24    2.41    4.93
  -6  -4  24   -2.04    4.53
  -6   4  25    6.72    4.98
   6  -4 -25    2.02    5.43
  -6  -4  25    6.78    5.05
  -6   4  26   27.76    7.90
   6  -4 -26   11.55    6.41
  -6  -4  26   12.87    5.80
  -6   4  27   11.25    5.94
   6  -4 -27   13.35    6.89
  -6  -4  27   11.82    6.03
  -6   4  28   33.02    8.69
   6  -4 -28   27.64    8.89
  -6  -4  28   23.90    7.78
  -6   4  29   -0.79    3.85
   6  -4 -29   -1.02    4.59
  -6  -4  29    5.45    4.60
  -6   4  30   12.80    6.57
   6  -4 -30   28.43    8.57
  -6  -4  30   19.65    7.21
  -6   4  31    0.28    4.51
   6  -4 -31    5.23    5.34
  -6  -4  31   -2.36    4.57
  -6   4  32   20.82    8.17
   6  -4 -32   23.61    9.04
  -6  -4  32   30.76    8.89
  -6   4  33    5.27    5.70
   6  -4 -33    8.56    6.43
  -6  -4  33    9.98    6.01
  -6   4  34   -3.76    5.81
   6  -4 -34    1.37    5.26
  -6  -4  34   -2.57    4.99
  -6   4  35    6.80    6.25
  -6  -4  35    9.21    5.99
  -6   4  36    8.09    6.52
  -6  -4  36   17.53    6.90
  -6   4  37   11.65    6.20
  -6  -4  37    1.53    5.89
  -6  -4  38   -0.29    5.91
  -6   5   1   11.53    3.76
   6  -5  -1   12.69    3.78
   6  -5  -1   12.87    4.50
   6   5  -1   10.62    3.86
   6   5  -1   22.31    5.66
  -6  -5   1   18.14    4.45
  -6  -5   1   20.69    5.72
  -6   5   2  110.67   14.72
   6  -5  -2  109.62   14.24
   6  -5  -2   82.94   14.61
   6   5  -2   90.49   14.05
   6   5  -2   94.25   15.07
  -6  -5   2   94.88   14.43
  -6  -5   2   77.97   14.72
  -6   5   3  123.39   17.60
   6  -5  -3  111.04   16.97
   6  -5  -3   95.16   17.53
   6   5  -3  125.18   17.44
   6   5  -3  116.63   18.05
  -6  -5   3  144.05   18.11
  -6  -5   3  139.20   18.99
  -6   5   4   97.18   16.33
   6  -5  -4  124.22   16.44
   6  -5  -4  108.60   17.05
   6   5  -4   97.22   16.09
   6   5  -4  141.95   17.93
  -6  -5   4  101.82   16.51
  -6  -5   4  153.79   18.60
  -6   5   5   -0.38    2.35
   6  -5  -5    1.91    2.43
   6  -5  -5    2.24    3.39
   6   5  -5    6.32    2.71
   6   5  -5    1.11    3.21
  -6  -5   5    3.35    2.56
  -6  -5   5   -1.25    3.40
  -6   5   6   -0.33    2.97
   6  -5  -6   -0.04    1.87
   6  -5  -6    1.30    2.83
   6   5  -6    4.72    2.40
   6   5  -6    5.18    2.88
  -6  -5   6    6.37    3.35
  -6  -5   6    2.72    3.81
  -6   5   7   73.37   11.52
   6  -5  -7   63.75   10.73
   6  -5  -7   73.34   11.89
   6   5  -7   75.26   11.08
   6   5  -7   79.70   12.37
  -6  -5   7   52.58   10.89
  -6  -5   7   75.45   12.27
  -6   5   8   47.51    9.34
   6  -5  -8   58.96    9.17
   6  -5  -8   45.95    9.53
   6   5  -8   56.85    9.21
   6   5  -8   45.26    9.60
  -6  -5   8   63.65    9.97
  -6  -5   8   48.52    9.83
  -6   5   9   81.00   13.91
   6  -5  -9   81.08   13.41
   6  -5  -9  106.38   15.06
   6   5  -9   87.92   13.59
   6   5  -9   92.20   15.11
  -6  -5   9   95.33   14.33
  -6  -5   9   90.09   14.66
  -6   5  10   57.11    9.57
   6  -5 -10   56.25   10.01
   6   5 -10   48.20    9.80
  -6  -5  10   38.46    8.79
  -6  -5  10   51.33    9.79
  -6   5  11    0.75    2.90
   6  -5 -11    2.83    3.20
   6   5 -11   -0.32    2.73
  -6  -5  11   -0.01    3.21
  -6  -5  11    0.66    3.81
  -6   5  12    6.89    3.81
   6  -5 -12    5.13    3.72
   6   5 -12    4.66    4.39
  -6  -5  12    8.08    3.86
  -6  -5  12    4.92    3.50
  -6   5  13  256.10   33.58
   6   5 -13  222.04   33.46
  -6  -5  13  246.48   33.16
  -6  -5  13  223.49   33.27
  -6   5  14  279.55   38.58
   6   5 -14  293.76   39.39
  -6  -5  14  268.80   38.35
  -6  -5  14  277.62   38.89
  -6   5  15   -1.10    3.48
   6   5 -15   -1.76    4.57
  -6  -5  15    0.48    3.04
  -6  -5  15    1.58    3.66
   6  -5 -17   -2.06    4.60
   6  -5 -18  170.60   26.17
  -6   5  19   28.77    7.68
   6  -5 -19   17.01    6.83
  -6  -5  19   23.52    7.07
  -6   5  20   17.40    6.52
   6  -5 -20   10.18    5.46
  -6  -5  20   15.26    5.60
  -6   5  21    6.69    4.74
   6  -5 -21    2.00    4.51
  -6  -5  21    4.34    4.09
  -6   5  22    2.88    4.25
   6  -5 -22    1.61    4.43
  -6  -5  22    2.65    3.75
  -6   5  23   43.76   10.57
   6  -5 -23   55.40   11.97
  -6  -5  23   56.83   11.35
  -6   5  24   38.17    9.12
   6  -5 -24   37.40   10.27
  -6  -5  24   34.07    8.83
  -6   5  25    8.17    5.74
   6  -5 -25   23.30    7.64
  -6  -5  25   13.46    5.84
  -6   5  26   -0.89    3.83
   6  -5 -26    0.43    4.57
  -6  -5  26    1.09    3.86
  -6   5  27    4.36    5.14
   6  -5 -27    2.18    5.30
  -6  -5  27   -0.45    4.31
  -6   5  28    4.09    4.53
   6  -5 -28    4.12    5.68
  -6  -5  28   20.87    6.93
  -6   5  29   21.89    7.38
   6  -5 -29   14.12    6.92
  -6  -5  29   19.65    7.40
  -6   5  30   19.09    6.62
   6  -5 -30    8.72    6.63
  -6  -5  30    6.14    5.46
  -6   5  31    1.01    3.70
   6  -5 -31    0.18    3.89
  -6  -5  31   -0.53    5.09
  -6   5  32    5.12    5.30
   6  -5 -32    3.53    5.34
  -6  -5  32   -0.36    4.19
  -6   5  33   14.98    6.71
   6  -5 -33    2.86    5.17
  -6  -5  33   11.19    5.93
  -6   5  34    2.83    5.25
   6  -5 -34    4.59    6.49
  -6  -5  34    3.80    4.83
  -6   5  35    3.49    5.54
   6  -5 -35    8.11    6.51
  -6  -5  35    7.10    5.76
  -6   5  36   10.20    6.76
  -6  -5  36   10.96    6.30
  -6   5  37   -0.91    5.25
  -6  -5  37   -1.44    4.66
  -6  -5  38   -0.51    4.37
  -6   6   1  152.71   22.27
   6  -6  -1  166.27   22.08
   6  -6  -1  129.48   22.44
   6   6  -1  236.33   23.40
   6   6  -1  186.09   23.67
  -6  -6   1  157.86   22.55
  -6  -6   1  115.78   22.83
  -6   6   2   42.66    7.07
   6  -6  -2   31.94    6.31
   6  -6  -2   31.29    6.96
   6   6  -2   37.01    6.74
   6   6  -2   31.33    6.92
  -6  -6   2   23.43    6.35
  -6  -6   2   45.17    8.04
  -6   6   3   10.37    3.71
   6  -6  -3   13.35    3.50
   6  -6  -3    4.34    3.41
   6   6  -3    7.61    3.16
   6   6  -3   11.25    3.85
  -6  -6   3    3.37    3.05
  -6  -6   3    6.69    3.88
  -6   6   4   24.02    5.32
   6  -6  -4   21.11    4.73
   6  -6  -4   20.82    5.58
   6   6  -4   19.69    4.80
   6   6  -4   32.53    6.14
  -6  -6   4   13.79    4.73
  -6  -6   4   18.58    5.93
  -6   6   5  164.26   20.87
   6  -6  -5  166.54   20.35
   6  -6  -5  149.45   21.00
   6   6  -5  159.88   20.42
   6   6  -5  149.09   21.19
  -6  -6   5   90.11   19.66
  -6  -6   5  148.46   21.56
  -6   6   6   83.07   14.53
   6  -6  -6   99.73   14.43
   6  -6  -6  121.46   15.88
   6   6  -6  101.79   14.62
   6   6  -6   93.26   15.30
  -6  -6   6   84.77   14.71
  -6  -6   6  107.17   15.96
  -6   6   7   52.67   10.61
   6  -6  -7   71.64   10.86
   6  -6  -7   92.44   12.53
   6   6  -7   57.54   10.40
   6   6  -7   69.87   11.78
  -6  -6   7   70.79   11.40
  -6  -6   7   67.39   11.73
  -6   6   8   16.76    4.65
   6  -6  -8   11.22    4.00
   6   6  -8   17.65    4.47
   6   6  -8   10.73    4.72
  -6  -6   8   21.21    5.15
  -6  -6   8   24.17    5.99
  -6   6   9  102.40   15.65
   6  -6  -9  112.20   15.35
   6   6  -9   79.43   15.52
  -6  -6   9   95.78   15.48
  -6  -6   9  112.66   16.46
  -6   6  10   86.82   13.48
   6   6 -10   81.79   13.89
  -6  -6  10   67.49   12.82
  -6  -6  10   95.10   14.37
  -6   6  11   63.99   11.47
   6   6 -11   73.21   12.22
  -6  -6  11   65.52   11.30
  -6  -6  11   54.94   11.21
  -6   6  12   71.68   12.37
   6   6 -12   77.14   12.86
  -6  -6  12   79.67   12.58
  -6  -6  12   55.85   12.05
  -6   6  13    0.27    2.97
  -6  -6  13    2.07    3.36
  -6  -6  13    0.55    4.08
  -6   6  14   -0.38    3.00
   6  -6 -14   -0.19    3.28
  -6  -6  14    0.35    2.89
  -6   6  15   69.46   11.04
   6  -6 -15   41.40   10.43
  -6  -6  15   48.18   10.29
   6  -6 -16    5.03    4.92
   6  -6 -17   23.71    7.32
  -6   6  18   56.40   11.09
   6  -6 -18   44.03   11.21
  -6   6  19   12.67    5.74
   6  -6 -19   19.88    7.29
  -6  -6  19   12.98    5.59
  -6   6  20   -0.42    3.85
   6  -6 -20    4.05    5.12
  -6  -6  20   -0.11    3.69
  -6   6  21   35.65    8.34
   6  -6 -21   27.30    8.46
  -6  -6  21   26.38    8.05
  -6   6  22   14.75    6.24
   6  -6 -22    6.79    5.62
  -6  -6  22   23.04    6.74
  -6   6  23   28.57    7.70
   6  -6 -23   12.29    6.23
  -6  -6  23   15.18    6.29
  -6   6  24    4.26    4.16
   6  -6 -24    8.70    5.92
  -6  -6  24    5.00    4.53
  -6   6  25   39.17    8.78
   6  -6 -25   12.44    7.07
  -6  -6  25   16.99    6.75
  -6   6  26   16.68    7.12
   6  -6 -26   16.72    7.78
  -6  -6  26   30.47    8.24
  -6   6  27   16.36    6.18
   6  -6 -27    0.15    4.51
  -6  -6  27   14.45    5.97
  -6   6  28    2.07    4.07
   6  -6 -28   10.02    6.27
  -6  -6  28    6.85    5.26
   6  -6 -29   -1.94    5.28
  -6  -6  29   -2.55    4.13
  -6   6  30    1.79    3.69
   6  -6 -30    2.32    4.84
  -6  -6  30    8.19    5.03
  -6   6  31   19.90    7.15
   6  -6 -31    8.05    6.59
  -6  -6  31   13.56    6.26
  -6   6  32   -1.48    4.87
   6  -6 -32    0.79    5.07
  -6  -6  32   11.10    6.55
  -6   6  33    6.49    5.52
   6  -6 -33   12.49    6.93
  -6  -6  33    8.02    5.68
  -6   6  34   -0.21    4.92
   6  -6 -34    7.63    5.59
  -6  -6  34    2.00    5.55
  -6   6  35    1.63    4.75
   6  -6 -35    3.99    5.08
  -6  -6  35    2.04    5.30
  -6   6  36    0.31    5.18
   6  -6 -36    0.77    4.92
  -6  -6  36   -0.20    4.52
   6  -6 -37    4.95    5.55
  -6  -6  37   14.70    6.18
  -6  -6  38    0.83    5.24
  -6   7   1   18.55    4.36
   6  -7  -1    9.21    3.55
   6   7  -1   13.17    3.88
  -6  -7   1   14.90    4.32
  -6  -7   1   21.56    5.70
  -6   7   2   16.79    4.58
   6  -7  -2   18.85    4.33
   6   7  -2   18.46    4.57
  -6  -7   2   18.00    4.84
  -6  -7   2    6.67    5.24
  -6   7   3  263.64   36.49
   6  -7  -3  291.86   36.29
   6   7  -3  280.41   36.47
  -6  -7   3  266.41   36.63
  -6  -7   3  257.68   37.61
  -6   7   4   60.75   11.82
   6  -7  -4   85.60   12.05
   6   7  -4   92.02   12.47
  -6  -7   4   72.73   12.35
  -6  -7   4   81.36   13.57
  -6   7   5   26.28    5.93
   6  -7  -5   25.14    5.25
   6   7  -5   29.59    5.66
  -6  -7   5   30.00    6.03
  -6  -7   5   12.46    6.39
  -6   7   6   23.00    5.46
   6  -7  -6   22.72    4.98
   6   7  -6   26.55    5.16
  -6  -7   6   12.51    4.83
  -6  -7   6   25.67    6.09
  -6   7   7    8.24    3.62
   6  -7  -7   28.04    5.03
   6   7  -7   23.16    4.85
  -6  -7   7   21.10    5.03
  -6  -7   7    5.11    4.20
  -6   7   8   44.87    8.22
   6  -7  -8   40.97    7.43
   6   7  -8   46.62    7.71
  -6  -7   8   32.40    7.77
  -6  -7   8   32.69    8.28
  -6   7   9  137.14   20.73
   6  -7  -9  155.22   20.38
  -6  -7   9  133.05   20.52
  -6  -7   9  137.68   21.26
  -6   7  10    2.21    2.78
   6  -7 -10    0.33    2.75
  -6  -7  10    0.81    2.89
  -6   7  11   -0.63    3.28
   6  -7 -11   -0.58    3.65
  -6  -7  11   -0.96    3.27
  -6   7  12   15.64    5.33
   6  -7 -12   19.57    5.98
  -6  -7  12   18.57    5.55
  -6   7  13  159.77   24.56
   6  -7 -13  170.44   25.12
  -6  -7  13  175.03   24.65
  -6   7  14   15.55    5.15
   6  -7 -14   -0.50    3.53
  -6  -7  14    5.15    3.78
  -6   7  15   -1.47    3.24
   6  -7 -15   -0.26    3.79
  -6  -7  15   -0.19    3.12
   6  -7 -16    0.81    3.82
   6  -7 -17    5.83    4.95
  -6   7  18    4.28    4.57
   6  -7 -18    6.16    4.99
  -6   7  19   69.13   14.33
   6  -7 -19   96.76   15.63
  -6  -7  19   86.95   14.97
  -6   7  20   11.21    6.14
   6  -7 -20   10.40    6.70
  -6  -7  20    8.22    5.20
  -6   7  21   -0.37    4.24
   6  -7 -21    2.17    5.26
  -6  -7  21    9.40    4.47
  -6   7  22   -1.54    4.06
   6  -7 -22    4.30    4.19
  -6  -7  22    1.31    4.04
  -6   7  23   18.83    6.97
   6  -7 -23   10.66    7.24
  -6  -7  23   26.91    7.50
  -6   7  24    8.82    5.39
   6  -7 -24    3.37    4.23
  -6  -7  24    5.42    4.84
  -6   7  25   23.43    8.04
   6  -7 -25   28.55    8.77
  -6  -7  25   35.77    8.31
  -6   7  26   -2.35    4.74
   6  -7 -26    0.74    5.78
  -6  -7  26   -0.40    3.11
  -6   7  27    1.70    4.40
   6  -7 -27   -1.34    5.48
  -6  -7  27   -1.36    3.86
  -6   7  28   17.87    6.75
   6  -7 -28    7.48    6.20
  -6  -7  28   15.91    6.39
  -6   7  29   23.44    7.75
   6  -7 -29   21.32    8.01
  -6  -7  29   21.64    7.36
  -6   7  30   -0.51    4.06
   6  -7 -30   -0.20    6.07
  -6  -7  30    1.67    4.24
  -6   7  31   15.18    7.13
   6  -7 -31   -1.09    5.71
  -6  -7  31   10.94    6.41
  -6   7  32   -0.49    3.94
   6  -7 -32    5.76    5.93
  -6  -7  32    1.32    3.81
  -6   7  33   12.90    6.74
   6  -7 -33   20.53    7.75
  -6  -7  33    6.25    4.98
  -6   7  34   11.94    6.28
   6  -7 -34   -3.60    5.52
  -6  -7  34    2.59    4.69
  -6   7  35    8.19    6.33
   6  -7 -35   19.78    8.34
  -6  -7  35   20.75    7.56
  -6   7  36    2.93    4.57
   6  -7 -36    6.02    6.06
  -6  -7  36   -2.00    5.70
   6  -7 -37    5.37    6.51
  -6  -7  37   -0.44    5.56
   6  -7 -38    6.59    6.17
  -6  -7  38    3.90    5.75
  -6   8   1  149.01   20.09
   6  -8  -1  142.57   19.54
   6   8  -1  137.68   19.89
  -6  -8   1  130.31   20.05
  -6  -8   1  143.26   21.49
  -6   8   2    8.57    3.67
   6  -8  -2    9.77    3.05
   6   8  -2    4.92    3.00
  -6  -8   2    5.55    3.46
  -6  -8   2   13.20    5.06
  -6   8   3    2.59    2.84
   6  -8  -3   -0.71    2.09
   6   8  -3    1.20    2.23
  -6  -8   3    1.44    2.53
  -6   8   4    1.07    2.55
   6  -8  -4    1.51    2.44
   6  -8  -4   -0.46    3.71
   6   8  -4   -1.26    2.52
  -6  -8   4    1.70    2.39
  -6   8   5  202.08   30.15
   6  -8  -5  235.21   29.93
   6  -8  -5  211.93   30.62
   6   8  -5  226.70   30.11
  -6  -8   5  234.23   30.72
  -6   8   6    6.04    3.60
   6  -8  -6    4.77    2.72
   6  -8  -6    5.51    3.71
   6   8  -6    4.62    3.15
  -6  -8   6    8.69    3.71
  -6   8   7   87.52   14.51
   6  -8  -7  100.97   14.14
   6  -8  -7   94.61   14.92
   6   8  -7   88.05   13.99
  -6  -8   7   97.29   14.69
  -6   8   8    4.03    3.08
   6  -8  -8    2.82    2.70
   6  -8  -8    4.55    4.25
  -6  -8   8    3.88    3.40
  -6   8   9   52.37   14.55
   6  -8  -9  130.93   15.77
   6  -8  -9  130.17   16.98
  -6  -8   9  142.58   16.85
  -6   8  10   40.72    8.26
   6  -8 -10   37.65    8.47
  -6  -8  10   38.44    8.01
  -6   8  11  122.71   17.71
   6  -8 -11   95.64   17.30
  -6  -8  11  115.60   17.27
  -6   8  12   28.94    6.99
   6  -8 -12   21.06    6.63
  -6  -8  12   26.94    6.43
  -6   8  13    0.07    3.24
   6  -8 -13   -0.17    4.10
  -6  -8  13    5.54    4.24
  -6   8  14    0.35    3.35
   6  -8 -14    0.26    4.18
  -6  -8  14    4.19    3.75
   6  -8 -15  118.75   14.20
  -6  -8  15   37.37   10.09
   6  -8 -16   -0.27    4.19
   6  -8 -17   40.77    9.39
  -6   8  18    3.77    4.19
   6  -8 -18   -0.22    3.54
  -6   8  19   19.18    6.55
   6  -8 -19   19.82    6.65
  -6  -8  19   20.12    6.24
  -6   8  20   -0.74    3.63
   6  -8 -20    4.17    4.15
  -6  -8  20    0.25    3.29
  -6   8  21   23.31    6.74
   6  -8 -21    7.71    5.49
  -6  -8  21   16.30    6.15
  -6   8  22    7.12    5.20
   6  -8 -22    5.53    5.54
  -6  -8  22    3.55    4.69
  -6   8  23    7.96    5.40
   6  -8 -23    3.94    5.44
  -6  -8  23   18.70    6.38
  -6   8  24    1.06    3.94
   6  -8 -24    1.21    3.08
  -6  -8  24   -0.71    3.86
  -6   8  25   16.01    6.13
   6  -8 -25   13.12    6.73
  -6  -8  25    7.90    6.09
  -6   8  26   21.06    6.61
   6  -8 -26   10.33    6.33
  -6  -8  26   18.68    6.59
  -6   8  27   17.79    6.98
   6  -8 -27   17.14    7.32
  -6  -8  27   16.83    6.76
  -6   8  28   -1.69    4.55
   6  -8 -28   -1.44    5.07
  -6  -8  28   -0.11    4.34
  -6   8  29    8.76    5.41
   6  -8 -29   -2.38    5.11
  -6  -8  29    0.79    4.60
  -6   8  30   -1.12    4.64
   6  -8 -30    4.47    4.81
  -6  -8  30   -2.16    4.22
  -6   8  31    3.67    5.73
   6  -8 -31   10.69    6.74
  -6  -8  31   16.10    6.63
  -6   8  32    7.83    6.47
   6  -8 -32   -3.97    5.89
  -6  -8  32    3.42    4.18
  -6   8  33   -1.31    4.73
   6  -8 -33    3.42    4.98
  -6  -8  33    0.58    4.29
  -6   8  34   12.40    5.86
   6  -8 -34   -0.34    4.88
  -6  -8  34   -1.92    4.52
  -6   8  35    1.13    4.28
   6  -8 -35    4.47    6.47
  -6  -8  35    1.18    5.17
  -6   8  36    0.44    5.39
   6  -8 -36    9.68    5.95
  -6  -8  36   -0.67    4.35
   6  -8 -37    5.02    6.09
  -6  -8  37    2.84    4.69
  -6  -8  38    1.66    4.27
  -6   9   1    6.10    3.23
   6  -9  -1    4.88    2.62
   6  -9  -1   15.54    4.66
   6   9  -1    4.90    2.94
  -6  -9   1    1.24    2.63
  -6   9   2   12.06    3.85
   6  -9  -2   19.46    4.11
   6  -9  -2    8.58    3.72
   6   9  -2   12.66    4.01
  -6  -9   2    9.80    4.04
  -6   9   3  166.07   24.80
   6  -9  -3  170.38   24.39
   6  -9  -3  218.56   25.90
   6   9  -3  173.32   24.82
  -6  -9   3  188.06   25.39
  -6   9   4   21.28    5.05
   6  -9  -4   13.99    3.87
   6  -9  -4   13.00    4.55
   6   9  -4   14.75    4.25
  -6  -9   4   16.04    4.79
  -6   9   5    1.52    2.39
   6  -9  -5    2.39    2.51
   6  -9  -5   -0.64    3.05
   6   9  -5    3.18    2.55
  -6  -9   5   -0.15    2.33
  -6   9   6   10.23    4.02
   6  -9  -6   16.51    4.03
   6  -9  -6   11.98    4.79
   6   9  -6   10.37    3.72
  -6  -9   6   14.39    4.47
  -6   9   7   11.11    4.17
   6  -9  -7   15.17    3.88
   6  -9  -7    7.24    3.80
   6   9  -7   13.46    4.02
  -6  -9   7   21.58    5.19
  -6   9   8    0.26    3.12
   6  -9  -8   -0.06    2.36
   6  -9  -8    2.86    3.72
  -6  -9   8    0.17    2.56
  -6   9   9   90.24   15.09
   6  -9  -9  101.90   14.52
   6  -9  -9  107.05   15.84
  -6  -9   9   85.02   14.78
  -6   9  10    8.98    4.16
   6  -9 -10   11.75    4.51
  -6  -9  10    1.24    3.13
  -6   9  11    2.53    3.45
   6  -9 -11   -0.78    3.49
  -6  -9  11    0.74    2.68
  -6   9  12    0.27    3.75
   6  -9 -12    0.07    3.50
  -6  -9  12    1.30    3.63
  -6   9  13  114.34   15.96
   6  -9 -13   73.48   14.77
  -6  -9  13   97.16   15.27
  -6   9  14    7.39    4.46
   6  -9 -14    5.28    4.28
  -6  -9  14    9.97    4.60
   6  -9 -15   23.50    6.71
  -6  -9  15   23.95    6.57
   6  -9 -16   18.71    6.61
   6  -9 -17    9.75    5.04
  -6   9  18    0.71    3.82
   6  -9 -18    4.11    4.24
  -6   9  19   67.25   11.49
   6  -9 -19   38.35   10.40
  -6  -9  19   39.68    9.58
  -6   9  20    4.40    4.44
   6  -9 -20   -0.68    4.00
  -6  -9  20    5.07    4.51
  -6   9  21   -1.51    3.99
   6  -9 -21   -0.05    4.58
  -6  -9  21   -0.25    3.77
  -6   9  22    3.32    3.97
   6  -9 -22   -0.40    4.15
  -6  -9  22   -1.86    3.75
  -6   9  23   45.48   11.02
   6  -9 -23   64.61   12.26
  -6  -9  23   47.93   10.62
  -6   9  24   -1.93    4.34
   6  -9 -24   -0.46    4.37
  -6  -9  24    0.33    3.67
  -6   9  25   19.80    6.73
   6  -9 -25   19.43    7.19
  -6  -9  25   14.77    6.03
  -6   9  26    9.13    5.64
   6  -9 -26   12.64    5.60
  -6  -9  26    8.46    5.39
  -6   9  27   -1.18    4.56
   6  -9 -27    1.23    5.51
  -6  -9  27    6.24    4.47
  -6   9  28    0.98    4.22
   6  -9 -28    1.85    5.67
  -6  -9  28   -1.91    4.49
  -6   9  29   11.90    6.61
   6  -9 -29   21.69    7.82
  -6  -9  29   14.54    6.52
  -6   9  30    6.64    5.45
   6  -9 -30   13.89    6.79
  -6  -9  30    3.97    5.04
  -6   9  31    4.76    4.86
   6  -9 -31    4.01    4.79
  -6  -9  31    0.45    4.02
  -6   9  32   -1.31    4.84
   6  -9 -32    3.72    5.62
  -6  -9  32   -2.58    4.47
  -6   9  33    5.57    5.81
   6  -9 -33    2.92    5.99
  -6   9  34    2.27    5.24
   6  -9 -34   -4.13    6.76
  -6   9  35    3.79    5.36
   6  -9 -35   -0.45    4.77
   6 -10  -1   40.90    6.42
  -6 -10   1    7.12    3.82
   6 -10  -2   14.97    5.03
  -6 -10   2   17.87    5.02
  -6  10   3    1.92    2.49
   6 -10  -3   -0.24    2.89
  -6 -10   3    2.69    2.38
  -6  10   4    9.99    3.78
   6 -10  -4   14.16    4.77
  -6 -10   4   12.60    4.12
  -6  10   5   54.16    8.17
   6 -10  -5   41.67    7.89
  -6 -10   5   24.33    6.91
  -6  10   6    6.59    3.62
   6 -10  -6    6.22    3.62
  -6 -10   6    4.88    3.24
  -6  10   7   17.68    5.27
   6 -10  -7   25.65    5.89
  -6 -10   7   21.50    5.49
  -6  10   8    0.79    2.80
   6 -10  -8    1.06    3.04
  -6 -10   8    4.38    3.09
  -6  10   9    0.25    3.38
   6 -10  -9    1.87    3.05
  -6 -10   9   -0.24    2.61
  -6  10  10    2.68    3.12
   6 -10 -10    9.12    4.50
  -6 -10  10   -0.68    2.95
  -6  10  11  128.41   18.29
   6 -10 -11   93.71   17.63
  -6 -10  11  130.14   18.23
  -6  10  12   -0.38    2.91
   6 -10 -12   -0.47    3.67
  -6 -10  12   -0.18    3.24
  -6  10  13   12.49    4.58
   6 -10 -13   10.49    5.27
  -6 -10  13   13.21    4.80
  -6  10  14    3.67    3.72
   6 -10 -14   12.13    5.48
  -6 -10  14    9.03    4.43
   6 -10 -15   63.28   11.26
  -6 -10  15   47.54   10.31
   6 -10 -16    1.32    4.00
   6 -10 -17   40.81    9.56
  -6  10  18    2.67    4.24
   6 -10 -18    3.34    4.22
  -6  10  19    3.93    3.86
   6 -10 -19    1.67    4.65
  -6 -10  19    9.58    4.46
  -6  10  20   -0.63    3.94
   6 -10 -20   -1.00    3.50
  -6 -10  20   -3.52    4.40
  -6  10  21   63.31   11.77
   6 -10 -21   38.84   10.51
  -6 -10  21   51.15   10.75
  -6  10  22    1.18    3.70
   6 -10 -22    2.68    4.44
  -6  10  23    3.80    4.18
   6 -10 -23   -0.87    4.16
  -6  10  24    0.02    3.40
   6 -10 -24   -0.31    3.83
  -6  10  25   11.51    5.70
   6 -10 -25   11.36    6.35
  -6  10  26    0.90    3.85
   6 -10 -26    6.14    5.43
  -6  10  27    4.95    5.03
   6 -10 -27    6.97    6.66
  -6  10  28   -2.42    4.55
   6 -10 -28    0.59    4.34
  -6  10  29    1.99    5.20
   6 -10 -29   -1.60    5.07
  -6  10  30    1.79    4.88
   6 -10 -30    0.01    5.24
  -6  10  31    0.66    4.23
   6 -10 -31    0.07    4.46
  -6  10  32   -0.28    4.35
   6 -10 -32    0.67    5.30
  -6  10  33    5.17    5.29
  -6  10  34    5.38    5.90
  -6  10  35   -0.15    3.90
   6 -11  -1    2.92    3.23
  -6 -11   1   11.67    4.17
   6 -11  -2    3.22    3.09
  -6 -11   2   -0.90    2.14
   6 -11  -3   40.55    8.03
  -6 -11   3   45.72    8.34
   6 -11  -4   -0.33    3.16
  -6 -11   4    0.87    2.77
   6 -11  -5    1.80    3.11
  -6 -11   5    0.42    2.64
   6 -11  -6    5.08    3.80
  -6 -11   6    2.89    3.29
   6 -11  -7    6.88    4.45
   6 -11  -8   15.44    5.28
   6 -11  -9   40.20    8.54
   6 -11 -10    9.95    4.89
   6 -11 -11    0.12    3.44
   6 -11 -12    2.93    4.66
   6 -11 -13   37.80    8.60
   6 -11 -14   -1.34    3.71
   6 -11 -15   12.38    5.97
   6 -11 -16    1.58    3.93
   6 -11 -17   11.41    5.82
   6 -11 -18   -0.30    3.76
   6 -11 -19   28.64    8.45
   6 -11 -20    0.35    4.21
   6 -11 -21    3.86    4.86
   6 -11 -22    5.48    4.52
   6 -11 -23   20.46    7.74
   6 -11 -24   -0.19    3.69
   6 -11 -25    9.89    6.33
   6 -11 -26    3.27    4.83
   6 -11 -27    4.55    4.93
   6 -11 -28    0.80    4.53
   6 -11 -29   10.44    7.14
   6 -11 -30    3.80    4.95
   6 -12  -1   38.41    7.39
   6 -12  -2    2.19    3.25
   6 -12  -3    5.26    3.07
   6 -12  -4    3.82    3.21
   6 -12  -5   -0.37    3.16
   6 -12  -6   -0.27    3.20
   6 -12  -7   13.81    4.67
   6 -12  -8    0.11    2.92
   6 -12  -9    5.26    3.98
   6 -12 -10    7.55    3.97
   6 -12 -11   25.51    6.92
   6 -12 -12   -0.84    3.18
   6 -12 -13    1.88    3.41
   6 -12 -14   -0.21    4.21
   6 -12 -15   10.97    5.50
   6 -12 -16    1.37    4.41
   6 -12 -17    3.78    4.84
   6 -12 -18   -0.14    3.90
   6 -12 -19    2.09    4.53
   6 -12 -20    0.11    3.93
   6 -12 -21   23.26    7.53
   6 -12 -22    0.18    4.19
   6 -12 -23    4.35    4.68
   6 -12 -24   -1.01    4.28
   6 -12 -25    4.70    5.56
   6 -12 -26   -1.68    4.93
   6 -12 -27    2.77    5.68
   6 -13  -1   16.52    4.77
   6 -13  -2    0.13    2.84
   6 -13  -3   44.27    8.42
   6 -13  -4   17.37    5.03
   6 -13  -5    4.76    3.96
   6 -13  -6    5.40    3.94
   6 -13  -7   11.12    4.59
   6 -13  -8    8.12    4.33
   6 -13  -9   40.18    8.43
   6 -13 -10    4.55    3.75
   6 -13 -11   -0.99    3.48
   6 -13 -12    6.68    4.06
   6 -13 -13    6.34    4.45
   6 -13 -14   -0.00    3.75
   6 -13 -15    6.60    4.62
   6 -13 -16   -0.61    4.05
   6 -13 -17    8.80    4.93
   6 -13 -18    6.24    4.79
   6 -13 -19   12.43    5.86
   6 -13 -20    0.36    3.80
   6 -13 -21   -0.48    4.39
   6 -13 -22   -0.36    4.67
   6 -13 -23    5.67    5.32
   6 -13 -24    1.02    5.00
   6 -14  -1   10.15    3.83
   6 -14  -2    3.88    3.07
   6 -14  -3    0.49    2.79
   6 -14  -4    7.48    3.77
   6 -14  -5   31.18    6.89
   6 -14  -6   11.72    4.73
   6 -14  -7   14.52    4.83
   6 -14  -8    2.31    3.25
   6 -14  -9    5.64    3.80
   6 -14 -10    5.67    4.39
   6 -14 -11    1.64    3.63
   6 -14 -12    1.10    3.19
   6 -14 -13    3.78    4.22
   6 -14 -14   -1.70    3.91
   6 -14 -15    8.77    4.40
   6 -14 -16    4.96    4.55
   6 -14 -17    5.82    4.71
   6 -14 -18   -3.18    5.06
   6 -14 -19   -2.14    4.34
   6 -14 -20    2.93    4.82
   6 -14 -21    3.80    4.89
   6 -15  -1    0.84    2.71
   6 -15  -2    7.81    4.13
   6 -15  -3    7.14    3.78
   6 -15  -4    2.38    3.01
   6 -15  -5    1.10    2.82
   6 -15  -6    0.36    3.19
   6 -15  -7    2.03    3.02
   6 -15  -8    3.36    3.13
   6 -15  -9    4.75    3.51
   6 -15 -10    3.39    3.54
   6 -15 -11   -1.60    3.87
   6 -15 -12    6.32    4.13
   6 -15 -13   11.54    5.05
   6 -15 -14    0.28    3.77
   6 -15 -15    1.31    3.18
   6 -15 -16    1.49    3.68
   6 -15 -17    3.11    4.13
   6 -15 -18    0.32    3.25
   6 -16  -1    4.04    2.96
   6 -16  -2    4.68    3.11
   6 -16  -3    0.19    2.90
   6 -16  -4    1.92    2.87
   6 -16  -5   -1.01    2.54
   6 -16  -6    0.59    3.18
   6 -16  -7   -0.67    3.28
   6 -16  -8    1.06    2.43
   6 -16  -9    0.11    3.52
   6 -16 -10    3.72    3.85
   6 -16 -11   -1.17    3.22
   6 -16 -12    0.10    3.94
   6 -16 -13   -1.60    3.45
   6 -16 -14    0.46    3.18
   6 -17  -1    1.12    2.46
   6 -17  -2    1.76    2.68
   6 -17  -3    3.82    2.97
   6 -17  -4    4.60    3.19
   6 -17  -5   -1.22    2.65
   6 -17  -6   -1.78    2.82
   6 -17  -7    4.42    3.50
   6 -17  -8   -0.12    2.73
   6 -17  -9    1.01    3.10
   6 -17 -10    4.86    3.88
   6 -18  -1    0.75    2.42
   6 -18  -2   -1.03    2.98
   6 -18  -3    0.89    2.61
   6 -18  -4   -0.72    2.61
   6 -18  -5    0.06    2.60
  -5   0   1    7.26    2.96
  -5   0   1    3.83    3.32
   5   0  -1    9.77    3.20
   5   0  -1    6.28    3.87
  -5   0   2   -0.95    2.39
  -5   0   2    2.54    3.12
   5   0  -2    0.30    2.31
   5   0  -2    0.77    3.50
  -5   0   3   79.05   13.46
  -5   0   3   94.03   14.34
   5   0  -3  110.17   13.88
   5   0  -3   91.91   14.32
  -5   0   4    2.31    2.41
  -5   0   4    0.03    3.15
   5   0  -4    1.29    2.60
   5   0  -4   -1.05    3.11
  -5   0   5 2387.28  296.50
  -5   0   5 2300.54  296.63
   5   0  -5 2402.77  296.23
   5   0  -5 2402.25  296.93
  -5   0   6    1.70    3.32
  -5   0   6   -1.31    3.44
   5   0  -6   -1.18    2.74
   5   0  -6   -0.21    3.27
  -5   0   7   80.51   12.71
  -5   0   7   72.43   12.78
   5   0  -7   95.41   12.70
   5   0  -7   74.97   13.01
  -5   0   8   -2.29    3.64
  -5   0   8    0.33    2.92
   5   0  -8    0.28    2.77
   5   0  -8    0.07    3.49
  -5   0   9  484.92   65.62
  -5   0   9  492.12   65.78
   5   0  -9  514.71   65.40
   5   0  -9  547.80   66.57
  -5   0  10   -0.38    3.04
  -5   0  10    3.40    3.58
   5   0 -10    0.72    2.67
   5   0 -10    2.39    3.81
  -5   0  11   20.00    5.61
  -5   0  11   31.31    6.51
   5   0 -11   17.29    5.09
   5   0 -11   29.94    6.93
  -5   0  12   -0.13    2.98
  -5   0  12   -1.85    3.24
   5   0 -12    0.48    2.53
   5   0 -12   -0.47    3.26
  -5   0  13   17.32    4.86
  -5   0  13    9.23    4.11
   5   0 -13    8.96    4.74
  -5   0  14    0.08    2.41
  -5   0  14    1.28    3.21
   5   0 -14   -1.74    3.75
  -5   0  15  117.54   18.69
  -5   0  15  121.38   18.76
   5   0 -15  129.81   19.52
  -5   0  16   -0.12    3.02
  -5   0  16   -1.70    3.78
   5   0 -16    1.47    3.77
  -5   0  17  107.38   16.01
  -5   0  17   81.17   15.18
   5   0 -17   96.76   16.11
  -5   0  18    0.91    3.38
   5   0 -18    0.29    3.56
  -5   0  19   31.01    9.15
   5   0 -19  114.67   14.02
  -5   0  20   -1.00    3.25
   5   0 -20   -0.58    3.64
  -5   0  21  252.28   34.26
   5   0 -21  220.84   34.47
  -5   0  22   -1.00    4.07
   5   0 -22   -0.91    4.57
  -5   0  23    0.95    3.72
   5   0 -23   -1.26    4.02
  -5   0  24   -0.20    3.70
   5   0 -24   -0.05    4.05
  -5   0  25   26.71    8.02
   5   0 -25   25.79    8.35
  -5   0  26   -3.26    4.91
   5   0 -26   -0.09    4.78
  -5   0  27   47.44   11.23
   5   0 -27   62.59   13.08
  -5   0  28   -0.66    4.57
   5   0 -28   -1.73    4.01
  -5   0  29   -1.98    4.59
  -5   0  30   -1.49    4.17
  -5   0  31   43.74    9.95
  -5   0  32   -1.15    4.18
  -5   0  33   -0.23    4.12
  -5   0  34   -0.39    4.12
  -5   0  35    4.96    5.41
  -5   0  36   -3.62    5.45
  -5   0  37    7.55    5.74
  -5   0  38    3.59    5.52
  -5   0  39    7.57    5.85
  -5   1   1  417.86   53.58
  -5   1   1  455.43   54.26
   5  -1  -1  439.28   53.48
   5  -1  -1  437.84   54.39
   5   1  -1  408.50   53.38
   5   1  -1  441.14   54.47
  -5  -1   1  318.77   53.11
  -5  -1   1  460.97   54.47
  -5   1   2    4.45    2.49
  -5   1   2    0.14    2.73
   5  -1  -2    3.87    2.76
   5  -1  -2    1.87    3.41
   5   1  -2    2.88    2.34
   5   1  -2    3.16    3.58
  -5  -1   2    2.93    2.75
  -5  -1   2    3.85    3.46
  -5   1   3  448.81   53.80
  -5   1   3  487.26   54.49
   5  -1  -3  470.26   53.62
   5  -1  -3  477.46   54.56
   5   1  -3  537.31   54.03
   5   1  -3  489.64   54.71
  -5  -1   3  436.81   53.78
  -5  -1   3  195.24   52.72
  -5   1   4   26.67    4.69
  -5   1   4    6.37    4.49
   5  -1  -4    8.58    3.59
   5  -1  -4    5.88    4.51
   5   1  -4    9.55    3.49
   5   1  -4   10.54    4.29
  -5  -1   4    9.31    3.83
  -5  -1   4   18.44    4.88
  -5   1   5   74.11   13.49
  -5   1   5   90.05   14.16
   5  -1  -5   87.57   13.47
   5  -1  -5   97.61   14.46
   5   1  -5   80.54   13.32
   5   1  -5  102.35   14.62
  -5  -1   5   92.89   13.99
  -5  -1   5  139.94   15.35
  -5   1   6  783.14   80.82
  -5   1   6  642.67   80.39
   5  -1  -6  583.55   79.66
   5  -1  -6  543.09   80.20
   5   1  -6  609.44   79.77
   5   1  -6  632.47   80.69
  -5  -1   6  638.38   80.26
  -5  -1   6  627.76   80.46
  -5   1   7  655.88   78.31
  -5   1   7  625.12   78.29
   5  -1  -7  583.95   77.65
   5  -1  -7  554.13   78.29
   5   1  -7  595.39   77.67
   5   1  -7  635.23   78.74
  -5  -1   7  599.17   78.11
  -5  -1   7  643.04   78.52
  -5   1   8   -1.19    2.89
  -5   1   8    0.58    3.27
   5  -1  -8   -0.07    2.44
   5  -1  -8   -0.14    3.14
   5   1  -8    0.02    2.88
   5   1  -8    1.80    3.56
  -5  -1   8    1.44    3.14
  -5  -1   8    0.07    2.95
  -5   1   9   47.22    8.28
  -5   1   9   48.61    8.25
   5  -1  -9   39.97    7.58
   5  -1  -9   44.07    8.53
   5   1  -9   45.11    8.67
  -5  -1   9   32.96    7.55
  -5  -1   9   34.33    7.74
  -5   1  10    1.60    2.82
  -5   1  10    1.42    3.29
   5  -1 -10    2.07    2.95
   5  -1 -10    3.46    3.98
   5   1 -10    0.80    2.44
   5   1 -10    0.21    3.30
  -5  -1  10    1.48    3.02
  -5  -1  10    1.13    3.22
  -5   1  11  201.97   25.47
  -5   1  11  180.40   25.11
   5  -1 -11  175.55   24.64
   5  -1 -11  178.23   25.69
   5   1 -11  162.75   24.39
   5   1 -11  172.41   25.64
  -5  -1  11  182.77   25.16
  -5  -1  11  170.08   25.07
  -5   1  12   15.53    5.06
  -5   1  12   14.14    4.78
   5  -1 -12   11.93    4.37
   5  -1 -12   14.71    5.11
   5   1 -12   14.18    4.52
   5   1 -12   15.63    5.22
  -5  -1  12    6.68    4.08
  -5  -1  12   18.18    5.14
  -5   1  13  347.25   52.29
  -5   1  13  432.26   52.89
   5  -1 -13  417.57   52.23
   5  -1 -13  344.14   52.69
   5   1 -13  427.64   52.26
   5   1 -13  384.58   53.10
  -5  -1  13  388.45   52.58
  -5  -1  13  440.45   53.12
  -5   1  14    1.78    3.01
  -5   1  14    3.76    3.24
   5  -1 -14    0.00    3.35
   5   1 -14    4.50    4.24
  -5  -1  14   -0.57    2.85
  -5  -1  14    4.13    3.48
  -5   1  15   39.32    8.90
  -5   1  15   49.83    9.31
   5  -1 -15   58.35   10.40
   5   1 -15   57.17   10.36
  -5  -1  15   45.47    9.27
  -5  -1  15   37.68    8.78
  -5   1  16    4.66    3.71
  -5   1  16    4.23    3.50
   5  -1 -16    2.22    3.71
   5   1 -16    2.72    3.40
  -5  -1  16    2.48    3.53
  -5  -1  16    0.40    3.87
  -5   1  17   27.94    6.74
  -5   1  17   19.31    5.65
   5  -1 -17   30.79    7.32
   5   1 -17   23.72    6.81
  -5  -1  17   13.88    5.36
  -5  -1  17   19.37    6.50
  -5   1  18    1.34    3.69
   5  -1 -18   -1.00    3.44
   5   1 -18    2.74    4.36
  -5  -1  18    5.82    3.98
  -5  -1  18    0.29    3.33
   5  -1 -19  162.05   26.64
   5   1 -19  186.62   27.34
  -5  -1  19  189.56   26.76
   5  -1 -20    0.90    4.56
   5   1 -20    1.52    3.78
  -5  -1  20    7.35    5.01
  -5   1  21   12.82    5.71
   5  -1 -21    1.09    4.02
   5   1 -21    3.04    4.41
  -5  -1  21    3.02    4.49
  -5  -1  21    6.54    4.37
  -5   1  22    9.32    5.54
   5  -1 -22   15.78    6.25
   5   1 -22   11.14    5.42
  -5  -1  22   11.59    5.35
  -5  -1  22   18.07    6.49
  -5   1  23   64.99   12.24
   5  -1 -23   52.79   12.47
   5   1 -23   57.18   12.62
  -5  -1  23   64.15   12.23
  -5   1  24    4.87    4.74
   5  -1 -24    0.78    4.40
   5   1 -24   -0.10    4.45
  -5  -1  24    0.95    3.92
  -5   1  25   15.91    6.93
   5  -1 -25   18.13    7.24
   5   1 -25   19.04    6.97
  -5  -1  25   14.47    6.44
  -5   1  26    7.79    6.01
   5  -1 -26   11.29    6.22
   5   1 -26   -0.96    4.24
  -5  -1  26   15.78    6.17
  -5   1  27   87.47   15.14
   5  -1 -27   62.96   14.58
  -5  -1  27   78.18   14.59
  -5   1  28   15.79    6.57
  -5  -1  28    7.57    5.43
  -5   1  29   43.69   10.22
  -5  -1  29   25.35    8.36
  -5   1  30    0.81    4.21
  -5  -1  30    2.58    5.26
  -5   1  31   -0.04    4.13
  -5  -1  31   -2.70    4.96
  -5   1  32    2.94    4.79
  -5  -1  32   -0.11    3.90
  -5   1  33   82.95   13.82
  -5  -1  33   34.44   10.50
  -5   1  34    2.96    3.95
  -5  -1  34   -3.32    5.52
  -5   1  35   13.21    6.32
  -5  -1  35    4.86    5.46
  -5   1  36    0.40    4.15
  -5  -1  36    0.30    4.62
  -5   1  37    9.07    5.35
  -5  -1  37   14.02    6.51
  -5   1  38    0.61    4.99
  -5  -1  38    3.49    5.54
  -5  -1  39   16.50    7.21
  -5   2   1    0.85    2.94
  -5   2   1    6.91    3.13
   5  -2  -1    2.84    2.61
   5  -2  -1    1.62    3.42
   5   2  -1    2.76    2.41
   5   2  -1    3.48    3.57
  -5  -2   1    2.95    2.64
  -5  -2   1    2.64    3.42
  -5   2   2   23.50    4.93
  -5   2   2   19.02    4.94
   5  -2  -2   17.27    4.33
   5  -2  -2   14.89    4.89
   5   2  -2   18.38    4.46
   5   2  -2   20.59    5.39
  -5  -2   2   17.37    4.28
  -5  -2   2   18.40    5.58
  -5   2   3  147.22   23.76
  -5   2   3  192.34   24.69
   5  -2  -3  176.74   23.85
   5  -2  -3  181.01   24.74
   5   2  -3  171.17   23.88
   5   2  -3  183.70   24.90
  -5  -2   3  167.67   24.07
  -5  -2   3  220.63   25.42
  -5   2   4   65.45   10.05
  -5   2   4   71.60   10.52
   5  -2  -4   54.06    9.38
   5  -2  -4   62.69   10.37
   5   2  -4   59.37    9.74
   5   2  -4   62.76   10.53
  -5  -2   4   51.38    9.73
  -5  -2   4   62.95   10.56
  -5   2   5  533.02   76.74
  -5   2   5  615.89   77.25
   5  -2  -5  586.38   76.64
   5  -2  -5  557.37   77.24
   5   2  -5  660.07   76.93
   5   2  -5  691.45   78.01
  -5  -2   5  558.23   76.89
  -5  -2   5  662.69   77.75
  -5   2   6    5.37    3.28
  -5   2   6    9.79    4.07
   5  -2  -6   12.22    3.53
   5  -2  -6    8.03    3.80
   5   2  -6   12.09    3.71
   5   2  -6   15.35    5.02
  -5  -2   6    7.82    3.72
  -5  -2   6    6.95    3.97
  -5   2   7  123.72   16.14
  -5   2   7  103.42   15.80
   5  -2  -7  114.16   15.57
   5  -2  -7   88.93   15.75
   5   2  -7  110.04   15.43
   5   2  -7  106.66   16.13
  -5  -2   7   94.99   15.66
  -5   2   8    7.38    3.63
  -5   2   8    7.60    3.95
   5  -2  -8   14.46    4.10
   5  -2  -8   26.03    5.87
   5   2  -8    9.29    3.58
   5   2  -8   15.23    4.92
  -5  -2   8   10.22    4.02
  -5  -2   8   20.04    5.25
  -5   2   9  650.82   80.62
  -5   2   9  593.38   80.26
   5  -2  -9  548.49   79.76
   5  -2  -9  606.44   80.84
   5   2  -9  628.53   80.04
   5   2  -9  700.15   81.41
  -5  -2   9  679.37   80.71
  -5  -2   9  655.02   80.84
  -5   2  10   11.55    3.77
  -5   2  10    2.81    3.58
   5  -2 -10    2.51    2.72
   5  -2 -10    1.18    3.51
   5   2 -10    5.77    3.15
   5   2 -10   -0.30    3.54
  -5  -2  10    2.43    2.86
  -5  -2  10    3.40    3.80
  -5   2  11    4.51    3.06
  -5   2  11    7.37    4.00
   5  -2 -11    5.10    3.15
   5  -2 -11    5.45    3.96
   5   2 -11   15.58    3.93
   5   2 -11    6.35    4.40
  -5  -2  11    8.53    3.82
  -5  -2  11    8.73    4.15
  -5   2  12   90.42   13.50
  -5   2  12   64.43   12.50
   5  -2 -12   73.13   12.48
   5  -2 -12   84.46   13.71
   5   2 -12   87.94   12.87
   5   2 -12   73.47   13.48
  -5  -2  12   90.49   13.44
  -5  -2  12   87.33   13.55
  -5   2  13   58.06   10.32
  -5   2  13   66.83   10.52
   5  -2 -13   49.89    9.71
   5  -2 -13   67.24   11.38
   5   2 -13   70.14   10.16
   5   2 -13   58.53   10.99
  -5  -2  13   55.45   10.15
  -5  -2  13   38.65    9.52
  -5   2  14   30.29    6.96
  -5   2  14   35.12    7.08
   5  -2 -14   18.27    6.83
   5   2 -14   41.12    8.27
  -5  -2  14   29.41    6.86
  -5  -2  14   26.43    6.85
  -5   2  15  396.15   50.82
  -5   2  15  423.77   50.79
   5  -2 -15  395.97   51.31
   5   2 -15  349.37   50.77
  -5  -2  15  395.01   50.70
  -5  -2  15  319.21   50.18
  -5   2  16    0.84    3.94
   5  -2 -16    1.10    3.45
   5   2 -16    3.75    4.24
  -5  -2  16    2.44    3.19
  -5  -2  16    1.26    3.40
  -5   2  17   10.14    4.27
   5  -2 -17    3.93    4.23
   5   2 -17    8.89    4.97
  -5  -2  17    8.87    4.22
  -5  -2  17    7.26    4.13
   5  -2 -18   -1.44    3.92
   5   2 -18    0.36    3.20
  -5  -2  18    0.52    3.31
  -5  -2  18    0.43    3.21
   5  -2 -19  112.93   19.07
   5   2 -19  114.53   19.19
  -5  -2  19  119.00   18.79
   5  -2 -20   67.62   12.85
   5   2 -20   56.97   12.22
  -5  -2  20   62.09   12.07
  -5   2  21    0.65    4.67
   5  -2 -21    5.60    4.82
   5   2 -21   -0.89    4.07
  -5  -2  21    1.45    3.64
  -5  -2  21    7.39    4.53
  -5   2  22   14.18    6.09
   5  -2 -22   11.51    5.97
   5   2 -22   18.81    6.60
  -5  -2  22   17.95    6.13
  -5  -2  22   20.54    6.80
  -5   2  23   20.89    7.19
   5  -2 -23   23.54    7.67
   5   2 -23   18.74    7.10
  -5  -2  23   21.31    6.83
  -5  -2  23   18.00    6.48
  -5   2  24    1.28    4.21
   5  -2 -24   -1.11    4.76
   5   2 -24    2.28    4.40
  -5  -2  24   -2.68    5.03
  -5   2  25   88.94   17.30
  -5  -2  25  115.62   18.05
  -5   2  26   12.61    6.03
  -5  -2  26    9.99    5.41
  -5   2  27   63.12   13.11
  -5  -2  27   63.00   12.85
  -5   2  28    2.39    4.60
   5  -2 -28    0.04    4.27
  -5  -2  28    3.27    4.15
  -5   2  29   40.36   10.04
   5  -2 -29   41.22   11.33
  -5  -2  29   40.56   10.20
  -5   2  30    3.95    4.78
   5  -2 -30    5.48    5.85
  -5  -2  30   -0.40    4.50
  -5   2  31   47.40   10.44
   5  -2 -31   54.58   12.10
  -5  -2  31   20.52    8.35
  -5   2  32   -0.95    4.40
  -5  -2  32    5.69    4.47
  -5   2  33    2.07    4.72
  -5  -2  33    1.46    4.90
  -5   2  34   -0.66    4.48
  -5  -2  34   -1.75    5.19
  -5   2  35   17.89    7.65
  -5  -2  35   13.88    6.64
  -5   2  36    2.34    4.93
  -5  -2  36    5.64    5.69
  -5   2  37    5.33    5.61
  -5  -2  37    5.69    6.07
  -5   2  38    0.33    4.67
  -5  -2  38   -0.21    4.90
  -5  -2  39    5.56    4.61
  -5   3   1  242.25   35.95
  -5   3   1  294.23   36.67
   5  -3  -1  249.30   35.81
   5  -3  -1  265.45   36.82
   5   3  -1  296.77   36.35
   5   3  -1  295.77   37.18
  -5  -3   1  269.52   36.31
  -5  -3   1  326.17   37.58
  -5   3   2   62.48    9.98
  -5   3   2   69.45   10.23
   5  -3  -2   65.99    9.65
   5  -3  -2   56.77   10.25
   5   3  -2   56.32    9.67
   5   3  -2   60.38   10.38
  -5  -3   2   57.24    9.70
  -5  -3   2   61.87   10.49
  -5   3   3   96.88   16.22
   5  -3  -3  104.75   15.78
   5  -3  -3  102.31   16.65
   5   3  -3  144.06   16.56
   5   3  -3  104.91   16.64
  -5  -3   3  125.70   16.50
  -5  -3   3  113.26   16.92
  -5   3   4    3.75    2.89
  -5   3   4    1.12    3.53
   5  -3  -4    1.37    2.15
   5  -3  -4   -0.00    3.57
   5   3  -4    1.76    2.76
   5   3  -4    2.97    3.00
  -5  -3   4    3.20    2.63
  -5  -3   4    4.03    3.58
  -5   3   5  201.52   27.11
  -5   3   5  172.54   26.92
   5  -3  -5  214.56   26.88
   5  -3  -5  174.78   27.12
   5   3  -5  215.87   27.83
  -5  -3   5  203.60   27.16
  -5  -3   5  217.35   27.92
  -5   3   6  215.75   24.52
  -5   3   6  200.21   24.40
   5  -3  -6  197.22   23.89
   5  -3  -6   76.45   22.83
   5   3  -6  211.57   24.07
   5   3  -6  197.56   24.83
  -5  -3   6  196.61   24.31
  -5  -3   6  196.23   24.79
  -5   3   7  102.53   12.96
  -5   3   7   81.36   12.38
   5  -3  -7   56.57   11.34
   5  -3  -7   87.38   13.08
   5   3  -7   72.33   11.74
   5   3  -7   69.03   12.46
  -5  -3   7   72.86   12.20
  -5  -3   7  127.53   14.14
  -5   3   8   92.31   14.47
  -5   3   8  105.17   14.60
   5  -3  -8  109.98   14.39
   5   3  -8   99.00   14.07
   5   3  -8   86.69   14.66
  -5  -3   8   78.00   13.97
  -5  -3   8   90.80   14.71
  -5   3   9  104.13   15.10
  -5   3   9   95.86   14.77
   5  -3  -9  107.66   14.72
   5  -3  -9   95.12   15.27
   5   3  -9  101.73   14.60
   5   3  -9   89.03   15.21
  -5  -3   9  175.02   16.76
  -5  -3   9   58.07   14.27
  -5   3  10   21.58    5.63
  -5   3  10   25.31    5.54
   5  -3 -10   26.26    5.49
   5  -3 -10   13.44    5.35
   5   3 -10   26.94    5.72
   5   3 -10   30.69    6.50
  -5  -3  10   14.73    5.25
  -5  -3  10   26.03    6.09
  -5   3  11   -0.09    2.43
  -5   3  11    2.74    2.81
   5  -3 -11    0.19    2.60
   5  -3 -11    0.66    3.41
   5   3 -11   -0.17    2.76
   5   3 -11   -0.19    2.96
  -5  -3  11    2.23    3.20
  -5  -3  11    5.09    3.28
  -5   3  12   24.36    6.05
  -5   3  12   26.48    6.12
   5  -3 -12   17.23    5.16
   5  -3 -12   26.64    6.74
   5   3 -12   26.79    5.39
   5   3 -12   24.02    6.07
  -5  -3  12   15.62    5.28
  -5  -3  12   25.33    6.33
  -5   3  13  215.42   29.55
  -5   3  13  234.39   29.51
   5  -3 -13  182.57   28.56
   5  -3 -13  284.50   31.18
   5   3 -13  231.87   29.09
   5   3 -13  148.90   29.04
  -5  -3  13  214.37   29.43
  -5   3  14   26.21    6.66
   5  -3 -14   28.14    7.12
   5   3 -14   54.54    8.79
  -5  -3  14   18.41    6.33
  -5  -3  14   24.81    6.65
  -5   3  15    5.41    3.80
   5  -3 -15    6.30    4.26
   5   3 -15    1.66    3.33
  -5  -3  15    8.23    3.50
  -5  -3  15    6.69    4.70
  -5   3  16   43.08    8.24
   5  -3 -16   13.58    7.01
   5   3 -16   31.91    7.90
  -5  -3  16   53.15    8.80
  -5  -3  16   44.29    8.56
  -5   3  17   64.19   11.47
   5  -3 -17   69.59   12.11
   5   3 -17   69.40   12.01
  -5  -3  17   47.21   10.64
  -5  -3  17   54.63   11.37
   5  -3 -18   15.01    5.77
   5   3 -18    7.04    4.66
  -5  -3  18    6.71    4.26
  -5  -3  18   17.88    5.91
   5  -3 -19   -1.47    3.73
   5   3 -19   -0.56    3.40
  -5  -3  19    1.96    3.67
   5  -3 -20    0.01    3.79
   5   3 -20   -0.82    3.82
  -5  -3  20    1.11    3.77
  -5   3  21   58.93   11.54
   5  -3 -21   56.58   12.24
   5   3 -21   53.41   11.95
  -5  -3  21   59.16   11.46
  -5  -3  21   52.96   11.28
  -5   3  22   68.25   15.03
   5   3 -22   94.01   16.73
  -5  -3  22  129.04   17.17
  -5   3  23  108.85   17.68
  -5  -3  23   96.46   17.20
  -5   3  24    8.42    5.89
  -5  -3  24   12.86    5.26
  -5   3  25   -1.05    4.45
  -5  -3  25    3.51    4.32
  -5   3  26    2.70    4.38
   5  -3 -26    1.44    4.40
  -5  -3  26   -1.13    3.88
  -5   3  27   35.43    9.90
   5  -3 -27   38.55   11.01
  -5  -3  27   50.59   10.45
  -5   3  28    1.64    3.90
   5  -3 -28    5.09    5.56
  -5  -3  28    4.85    4.95
  -5   3  29   45.13   10.36
   5  -3 -29   43.41   11.56
  -5  -3  29   41.42   10.70
  -5   3  30   -2.78    4.98
   5  -3 -30    0.01    3.72
  -5  -3  30   -0.78    4.32
  -5   3  31    4.59    4.19
   5  -3 -31    2.84    5.29
  -5  -3  31    1.42    4.25
  -5   3  32    5.78    5.90
   5  -3 -32    0.38    5.45
  -5  -3  32    3.74    5.43
  -5   3  33   25.70    8.16
   5  -3 -33   23.34    8.74
  -5  -3  33   21.87    8.08
  -5   3  34   -2.46    5.04
  -5  -3  34    3.27    4.95
  -5   3  35    1.18    4.23
  -5  -3  35    0.57    4.21
  -5   3  36   -0.44    3.90
  -5  -3  36   -0.31    4.24
  -5   3  37    3.65    5.85
  -5  -3  37    7.64    6.31
  -5   3  38    0.04    4.73
  -5  -3  38   -2.64    5.72
  -5  -3  39    8.16    5.38
  -5   4   1   59.01   10.51
  -5   4   1   83.75   11.27
   5  -4  -1   60.42   10.37
   5  -4  -1   79.14   11.83
   5   4  -1   61.25   10.57
   5   4  -1   74.60   11.71
  -5  -4   1  106.69   13.04
  -5   4   2   11.86    3.55
  -5   4   2    7.48    3.36
   5  -4  -2   10.89    3.08
   5  -4  -2    6.49    3.84
   5   4  -2    3.08    2.92
   5   4  -2   12.77    3.86
  -5  -4   2    9.28    3.35
  -5  -4   2   16.67    4.64
  -5   4   3   33.48    6.52
  -5   4   3   37.17    6.88
   5  -4  -3   29.82    6.03
   5  -4  -3   44.74    7.49
   5   4  -3   27.05    5.99
   5   4  -3   46.12    7.64
  -5  -4   3   37.46    6.63
  -5  -4   3   33.34    7.53
  -5   4   4   53.66    9.33
  -5   4   4   62.94    9.94
   5  -4  -4   57.03    9.16
   5  -4  -4   56.25    9.94
   5   4  -4   73.14    9.64
   5   4  -4   48.44    9.56
  -5  -4   4   59.60    9.70
  -5  -4   4   52.41    9.97
  -5   4   5  191.26   24.96
  -5   4   5  188.64   24.94
   5  -4  -5  178.63   24.37
   5  -4  -5  158.29   24.83
   5   4  -5  166.34   24.33
   5   4  -5  191.44   25.42
  -5  -4   5  168.89   24.71
  -5  -4   5  218.17   25.89
  -5   4   6    0.41    2.26
  -5   4   6   -0.88    2.98
   5  -4  -6    1.82    2.33
   5  -4  -6   -1.98    3.30
   5   4  -6   -0.63    2.26
   5   4  -6    0.20    2.51
  -5  -4   6    0.47    2.38
  -5  -4   6    0.21    3.34
  -5   4   7    9.49    3.69
  -5   4   7   10.89    4.17
   5  -4  -7    7.16    3.30
   5  -4  -7   12.73    4.36
   5   4  -7    6.48    2.88
   5   4  -7    8.66    3.81
  -5  -4   7    8.44    3.68
  -5  -4   7    6.32    4.04
  -5   4   8   52.37   10.91
  -5   4   8   58.90   10.80
   5  -4  -8   72.91   10.95
   5  -4  -8   87.66   12.22
   5   4  -8   82.59   11.21
   5   4  -8   99.26   12.63
  -5  -4   8   53.25   10.87
  -5  -4   8   69.57   11.77
  -5   4   9  101.02   15.50
  -5   4   9   83.36   14.75
   5  -4  -9   90.58   14.78
   5  -4  -9   83.06   15.50
   5   4  -9  133.42   15.53
   5   4  -9   99.17   16.00
  -5  -4   9  165.85   16.84
  -5  -4   9   88.08   15.48
  -5   4  10  163.74   24.09
  -5   4  10  212.84   24.49
   5  -4 -10  172.25   23.75
   5  -4 -10  187.55   24.94
   5   4 -10  162.44   23.59
   5   4 -10  168.42   24.65
  -5  -4  10  159.41   23.98
  -5  -4  10  151.60   24.14
  -5   4  11  180.18   25.93
   5  -4 -11  227.55   26.07
   5  -4 -11  211.80   26.86
   5   4 -11  173.95   25.29
   5   4 -11  183.94   26.37
  -5  -4  11  149.29   25.39
  -5  -4  11  182.55   26.19
  -5   4  12    7.45    3.64
   5  -4 -12    9.51    3.54
   5  -4 -12    5.91    4.22
   5   4 -12    5.84    3.74
   5   4 -12    5.75    3.60
  -5  -4  12    8.34    3.72
  -5  -4  12    1.34    3.54
  -5   4  13    3.28    3.23
   5  -4 -13    5.69    4.17
   5   4 -13    1.51    2.45
   5   4 -13    3.00    4.03
  -5  -4  13    0.62    2.78
  -5  -4  13    1.26    3.52
  -5   4  14   19.04    5.79
   5  -4 -14   23.16    6.65
   5   4 -14   38.90    7.40
  -5  -4  14   15.55    5.45
  -5  -4  14   22.58    6.34
  -5   4  15  361.95   45.84
   5  -4 -15  391.24   46.68
   5   4 -15  343.78   46.07
  -5  -4  15  296.82   45.05
  -5  -4  15  312.54   45.53
  -5   4  16   82.51   12.35
   5   4 -16   56.23   11.44
  -5  -4  16   59.20   11.35
  -5  -4  16   55.03   11.50
  -5   4  17  102.41   15.94
   5  -4 -17  101.48   16.34
   5   4 -17  103.95   16.59
  -5  -4  17   82.85   15.28
  -5  -4  17   89.80   15.69
   5  -4 -18    3.57    4.84
   5   4 -18    4.93    4.87
  -5  -4  18    4.74    4.14
  -5  -4  18    2.47    4.00
   5   4 -19  172.93   26.97
  -5  -4  19  186.33   27.15
  -5   4  20    2.55    3.86
   5   4 -20    3.29    4.34
  -5  -4  20    5.15    4.54
  -5   4  21   43.28   10.65
  -5  -4  21   74.51   11.93
  -5   4  22    5.94    4.38
  -5  -4  22    1.35    4.68
  -5   4  23    2.77    3.98
   5  -4 -23    0.80    5.01
  -5  -4  23    1.48    3.86
  -5   4  24    2.37    3.64
   5  -4 -24    0.02    5.17
  -5  -4  24   -0.77    3.50
  -5   4  25   30.92    8.66
   5  -4 -25   40.27   10.02
  -5  -4  25   35.53    9.16
  -5   4  26   15.34    6.31
   5  -4 -26   20.12    7.48
  -5  -4  26   24.28    7.04
  -5   4  27   17.65    6.87
   5  -4 -27   21.16    7.39
  -5  -4  27    0.97    4.18
  -5   4  28    1.26    3.91
   5  -4 -28    0.95    4.19
  -5  -4  28   -2.92    4.80
  -5   4  29   34.07    9.56
   5  -4 -29   36.61   10.38
  -5  -4  29   34.47    9.36
  -5   4  30   17.63    6.77
   5  -4 -30   22.31    8.92
  -5  -4  30    4.43    4.83
  -5   4  31   28.76    8.56
   5  -4 -31   24.57    8.97
  -5  -4  31   18.99    8.14
  -5   4  32    8.75    5.68
   5  -4 -32   -0.79    5.82
  -5  -4  32   15.13    6.04
  -5   4  33   -0.64    4.53
   5  -4 -33   -1.88    4.87
  -5  -4  33    3.27    5.04
  -5   4  34    0.22    5.40
   5  -4 -34    4.71    6.23
  -5  -4  34   -0.11    5.41
  -5   4  35    8.35    5.92
  -5  -4  35    9.78    5.77
  -5   4  36    3.83    5.70
  -5  -4  36   13.52    6.24
  -5   4  37    4.64    5.14
  -5  -4  37    1.91    5.17
  -5   4  38   -1.38    5.10
  -5  -4  38    0.95    4.82
  -5  -4  39    6.52    5.75
  -5   5   1  200.06   27.85
  -5   5   1  200.65   27.83
   5  -5  -1  211.40   27.72
   5  -5  -1  189.64   28.19
   5   5  -1  170.08   27.59
   5   5  -1  209.37   28.58
  -5  -5   1  227.69   28.33
  -5  -5   1  346.19   30.78
  -5   5   2   45.67    8.72
  -5   5   2   58.79    9.07
   5  -5  -2   56.40    8.75
   5  -5  -2   52.39    9.27
   5   5  -2   57.03    8.97
   5   5  -2   53.17    9.33
  -5  -5   2   54.37    9.08
  -5  -5   2   62.55   10.04
  -5   5   3  175.87   22.45
  -5   5   3  148.40   22.09
   5  -5  -3  151.43   21.82
   5  -5  -3  157.16   22.63
   5   5  -3  169.64   22.20
   5   5  -3  146.57   22.57
  -5  -5   3  176.56   22.60
  -5  -5   3  172.94   23.31
  -5   5   4   46.76    7.50
  -5   5   4   37.85    7.16
   5  -5  -4   33.26    6.68
   5  -5  -4   78.75    9.34
   5   5  -4   43.02    7.14
   5   5  -4   43.80    7.91
  -5  -5   4   28.56    7.09
  -5  -5   4   38.80    8.16
  -5   5   5   21.41    4.95
  -5   5   5   22.95    5.13
   5  -5  -5   20.53    4.59
   5  -5  -5   23.47    5.30
   5   5  -5   20.23    4.60
   5   5  -5   26.75    5.57
  -5  -5   5   16.18    4.67
  -5  -5   5   21.59    5.89
  -5   5   6   13.25    3.88
  -5   5   6   15.14    4.08
   5  -5  -6   11.54    3.71
   5  -5  -6   20.21    5.03
   5   5  -6   17.84    4.29
   5   5  -6   12.47    4.25
  -5  -5   6   10.83    3.77
  -5  -5   6    9.77    4.27
  -5   5   7  279.83   33.86
   5  -5  -7  259.33   33.19
   5  -5  -7  227.16   33.60
   5   5  -7  243.68   33.07
   5   5  -7  246.79   33.95
  -5  -5   7  272.46   33.80
  -5  -5   7  217.72   33.59
  -5   5   8  123.81   18.67
   5  -5  -8  130.65   18.32
   5  -5  -8  136.36   19.27
   5   5  -8  131.83   18.35
   5   5  -8  110.67   18.76
  -5  -5   8  121.44   18.58
  -5  -5   8  153.85   19.60
  -5   5   9   14.57    4.36
   5  -5  -9   14.07    4.11
   5  -5  -9   11.83    4.90
   5   5  -9   13.83    4.04
   5   5  -9   24.55    5.77
  -5  -5   9   22.19    5.10
  -5  -5   9   28.63    5.88
  -5   5  10    1.87    3.02
   5  -5 -10    1.04    2.70
   5  -5 -10   -2.12    3.66
   5   5 -10    2.51    2.32
   5   5 -10    0.97    3.12
  -5  -5  10    0.32    2.57
  -5  -5  10    0.52    3.06
  -5   5  11   10.63    4.19
   5  -5 -11   13.18    3.90
   5  -5 -11   13.18    4.98
   5   5 -11   12.44    3.50
   5   5 -11    7.47    4.19
  -5  -5  11    9.59    3.84
  -5  -5  11   20.11    5.46
  -5   5  12  294.01   35.28
   5  -5 -12  268.54   34.23
   5  -5 -12  227.63   34.86
   5   5 -12  251.82   33.94
   5   5 -12  218.79   34.57
  -5  -5  12  250.26   34.57
  -5  -5  12  262.23   35.05
  -5   5  13  303.84   39.38
   5  -5 -13  262.45   39.32
   5   5 -13  318.33   38.69
   5   5 -13  270.08   39.23
  -5  -5  13  264.48   38.73
  -5  -5  13  306.03   39.63
  -5   5  14   25.87    6.20
   5  -5 -14   29.24    6.87
   5   5 -14    8.23    4.95
  -5  -5  14   18.08    5.30
  -5  -5  14   18.20    5.94
  -5   5  15    3.89    3.55
   5  -5 -15    5.23    4.58
   5   5 -15    6.03    4.44
  -5  -5  15   10.46    4.14
  -5  -5  15    2.77    4.19
  -5   5  16   49.57    9.78
   5   5 -16   50.91    9.93
  -5  -5  16   53.54    9.54
  -5  -5  16   32.06    9.07
  -5   5  17   85.09   14.55
   5   5 -17   82.00   14.84
  -5  -5  17   87.82   14.64
  -5  -5  17   88.80   15.18
  -5  -5  18   33.21    7.98
  -5   5  20   -0.98    3.57
   5  -5 -20   -2.53    4.19
  -5   5  21   -0.12    3.62
   5  -5 -21    0.40    4.91
  -5  -5  21    2.42    4.28
  -5   5  22   53.30   11.26
   5  -5 -22   48.13   11.50
  -5  -5  22   65.67   11.72
  -5   5  23   21.39    6.73
   5  -5 -23   34.76    9.32
  -5  -5  23   28.95    8.00
  -5   5  24   13.63    6.28
   5  -5 -24   17.33    6.99
  -5  -5  24   19.75    6.60
  -5   5  25    4.39    4.75
   5  -5 -25    2.37    5.78
  -5  -5  25    3.44    4.22
  -5   5  26    1.20    3.94
   5  -5 -26   -1.02    4.82
  -5  -5  26   -0.95    4.59
  -5   5  27    6.03    5.56
   5  -5 -27   10.94    6.27
  -5  -5  27   13.78    5.83
  -5   5  28   32.03    9.09
   5  -5 -28   37.12    9.73
  -5  -5  28   21.96    8.08
  -5   5  29    7.85    6.99
   5  -5 -29   10.13    6.50
  -5  -5  29   20.35    6.78
  -5   5  30   -1.78    4.83
   5  -5 -30   10.34    6.47
  -5  -5  30    1.69    4.22
  -5   5  31    3.30    4.83
   5  -5 -31   -0.41    4.26
  -5  -5  31   -1.56    4.61
  -5   5  32    6.61    5.16
   5  -5 -32    1.39    5.16
  -5  -5  32   10.57    5.98
  -5   5  33   10.66    6.02
   5  -5 -33    5.03    6.07
  -5  -5  33    5.61    5.57
  -5   5  34    1.30    4.87
   5  -5 -34    0.86    4.84
  -5  -5  34    2.01    4.88
  -5   5  35    3.21    5.53
   5  -5 -35   -2.99    5.81
  -5  -5  35   -2.70    5.23
  -5   5  36   -0.94    5.58
   5  -5 -36    5.36    6.65
  -5  -5  36    6.69    4.96
  -5   5  37   -1.85    5.49
  -5  -5  37   -2.90    5.05
  -5   5  38    2.61    4.96
  -5  -5  38    9.20    5.43
  -5  -5  39    3.10    5.58
  -5   6   1   21.28    4.50
   5  -6  -1   23.37    4.29
   5  -6  -1   15.88    4.74
   5   6  -1   18.17    4.36
  -5  -6   1    8.65    3.65
  -5  -6   1   29.19    5.99
  -5   6   2    1.41    2.26
   5  -6  -2   -0.20    1.70
   5  -6  -2    1.06    2.45
   5   6  -2   -0.12    2.17
  -5  -6   2   -0.42    1.85
  -5  -6   2    3.68    3.25
  -5   6   3   86.94   13.14
   5  -6  -3   86.82   12.79
   5  -6  -3   76.51   13.21
   5   6  -3  106.00   13.40
  -5  -6   3   95.80   13.49
  -5  -6   3   76.44   13.80
  -5   6   4  109.33   15.48
   5  -6  -4  101.28   14.96
   5  -6  -4  111.82   15.84
   5   6  -4   97.56   15.02
  -5  -6   4  104.79   15.50
  -5  -6   4  115.13   16.46
  -5   6   5  106.89   14.92
   5  -6  -5   81.42   14.05
   5  -6  -5   96.19   15.00
   5   6  -5  117.81   14.83
  -5  -6   5  104.44   14.93
  -5  -6   5  100.79   15.37
  -5   6   6   25.38    5.74
   5  -6  -6   33.19    5.83
   5  -6  -6   22.27    6.00
   5   6  -6   31.05    5.64
  -5  -6   6   25.03    5.82
  -5  -6   6   28.17    6.35
  -5   6   7   83.20   12.65
   5  -6  -7   71.41   11.99
   5  -6  -7   90.99   13.24
   5   6  -7   68.67   11.90
  -5  -6   7   87.04   12.86
  -5  -6   7   99.23   13.72
  -5   6   8   32.30    6.36
   5  -6  -8   28.82    5.64
   5  -6  -8   29.80    6.50
   5   6  -8   24.98    5.52
  -5  -6   8   25.49    6.00
  -5  -6   8   31.03    6.73
  -5   6   9  110.14   15.80
   5  -6  -9   77.21   14.58
   5  -6  -9  105.73   16.06
   5   6  -9  127.55   15.49
  -5  -6   9   95.88   15.41
  -5  -6   9  113.12   16.17
  -5   6  10  121.81   18.45
   5  -6 -10  123.39   17.88
   5  -6 -10  112.95   18.52
   5   6 -10  112.98   17.54
  -5  -6  10  144.97   18.75
  -5  -6  10  134.18   19.01
  -5   6  11  115.09   16.07
   5  -6 -11  106.70   15.08
   5  -6 -11  115.52   16.40
   5   6 -11   97.40   14.79
  -5  -6  11   88.57   15.12
  -5  -6  11   81.59   15.24
  -5   6  12   19.94    5.68
   5  -6 -12   23.23    5.56
   5   6 -12   36.01    6.28
  -5  -6  12   22.10    5.87
  -5  -6  12   20.07    5.92
  -5   6  13    4.69    3.57
   5   6 -13    2.23    2.88
   5   6 -13    2.58    3.28
  -5  -6  13    3.94    3.04
  -5  -6  13    5.98    4.06
  -5   6  14  102.17   16.42
   5   6 -14  106.07   16.82
  -5  -6  14  101.33   16.25
  -5  -6  14  104.07   16.73
  -5   6  15   57.21   12.45
   5   6 -15   73.31   13.24
  -5  -6  15   96.95   13.60
  -5  -6  15   83.52   13.67
  -5   6  16   -1.47    3.51
  -5  -6  16    2.01    2.89
  -5   6  17   60.89   12.62
   5  -6 -17   81.13   13.95
  -5  -6  17   79.77   13.31
   5  -6 -18   20.22    7.05
  -5  -6  18   15.25    5.59
   5  -6 -19   22.82    6.97
  -5   6  20    5.03    4.03
   5  -6 -20    0.56    3.82
  -5   6  21    9.26    4.71
   5  -6 -21   20.98    6.60
  -5  -6  21   13.07    5.66
  -5   6  22   43.59    9.56
   5  -6 -22   44.23    9.91
  -5  -6  22   33.43    8.87
  -5   6  23    1.90    4.12
   5  -6 -23    3.23    3.68
  -5  -6  23   -0.58    4.05
  -5   6  24    7.44    5.13
   5  -6 -24   11.72    6.08
  -5  -6  24   -0.18    3.80
  -5   6  25    9.50    5.51
   5  -6 -25    5.71    5.16
  -5  -6  25   13.72    5.88
  -5   6  26   18.50    7.36
   5  -6 -26   24.76    8.57
  -5  -6  26   26.55    7.49
  -5   6  27    4.12    4.93
   5  -6 -27   10.12    5.93
  -5  -6  27   20.79    6.54
  -5   6  28    2.54    4.27
   5  -6 -28    5.58    5.72
  -5  -6  28    0.86    3.94
  -5   6  29   14.86    5.92
   5  -6 -29    4.98    5.19
  -5  -6  29    0.64    4.19
  -5   6  30   21.36    7.89
   5  -6 -30   28.20    9.27
  -5  -6  30   35.97    9.30
  -5   6  31    8.53    6.08
   5  -6 -31    0.33    4.25
  -5  -6  31    1.44    3.94
  -5   6  32    8.61    5.63
   5  -6 -32   12.50    6.02
  -5  -6  32   24.23    7.40
  -5   6  33    1.63    4.80
   5  -6 -33   -0.60    5.54
  -5  -6  33   -0.78    4.98
  -5   6  34    8.03    6.00
   5  -6 -34    0.23    5.50
  -5  -6  34    3.53    5.84
  -5   6  35    0.41    5.68
   5  -6 -35    0.46    5.11
  -5  -6  35    0.73    4.63
  -5   6  36   21.85    7.66
   5  -6 -36    8.10    7.11
  -5  -6  36   30.00    8.80
  -5   6  37    9.96    6.63
   5  -6 -37   -0.00    4.23
  -5  -6  37   10.87    5.87
  -5  -6  38    2.48    4.59
  -5  -6  39   -2.36    5.08
  -5   7   1   14.77    3.67
   5  -7  -1    7.05    2.85
   5  -7  -1   14.23    4.22
   5   7  -1   12.00    3.38
   5   7  -1   12.71    4.09
  -5  -7   1   11.15    3.60
  -5  -7   1    9.55    4.61
  -5   7   2  145.27   21.26
   5  -7  -2  163.57   21.12
   5  -7  -2  154.59   21.75
   5   7  -2  162.30   21.46
   5   7  -2  150.58   21.87
  -5  -7   2  151.98   21.53
  -5   7   3  130.32   17.72
   5  -7  -3  117.71   17.16
   5  -7  -3  123.69   17.96
   5   7  -3  128.13   17.63
   5   7  -3  121.65   18.02
  -5  -7   3  124.68   17.82
  -5   7   4  110.08   14.60
   5  -7  -4   89.00   13.76
   5  -7  -4  106.02   14.86
   5   7  -4  106.10   14.33
   5   7  -4   89.90   14.73
  -5  -7   4   84.63   14.18
  -5   7   5   18.11    4.32
   5  -7  -5   18.59    4.15
   5  -7  -5   13.67    4.23
   5   7  -5   15.52    3.98
   5   7  -5   14.43    4.46
  -5  -7   5   16.08    4.43
  -5   7   6   21.46    5.67
   5  -7  -6   35.20    6.63
   5   7  -6   29.50    5.46
   5   7  -6   22.46    5.75
  -5  -7   6   26.09    5.84
  -5  -7   6   26.26    6.37
  -5   7   7  131.59   19.09
   5  -7  -7  117.59   18.35
   5  -7  -7  128.74   19.25
   5   7  -7  133.87   18.65
   5   7  -7  141.75   19.49
  -5  -7   7  125.95   18.99
  -5  -7   7  160.81   20.33
  -5   7   8  272.66   37.73
   5  -7  -8  233.30   36.84
   5  -7  -8  260.30   37.88
   5   7  -8  291.24   37.31
   5   7  -8  318.34   38.42
  -5  -7   8  313.56   38.05
  -5  -7   8  327.50   38.85
  -5   7   9   46.52    7.63
   5  -7  -9   39.89    6.84
   5   7  -9   27.75    6.05
   5   7  -9   34.68    7.11
  -5  -7   9   34.74    6.98
  -5  -7   9   24.28    6.84
  -5   7  10   11.22    4.05
   5  -7 -10    8.97    3.51
   5   7 -10    9.18    3.53
   5   7 -10    4.63    3.04
  -5  -7  10    9.58    3.98
  -5  -7  10   10.02    4.31
  -5   7  11   18.16    4.82
   5  -7 -11   10.46    3.74
   5   7 -11    6.85    3.27
   5   7 -11   15.70    4.84
  -5  -7  11   12.27    4.43
  -5  -7  11   12.37    4.73
  -5   7  12  159.15   21.85
   5  -7 -12  134.08   20.69
   5   7 -12  138.03   20.57
   5   7 -12  129.29   21.31
  -5  -7  12  165.98   21.76
  -5  -7  12  163.02   22.17
  -5   7  13   69.20   12.30
   5  -7 -13   57.53   12.22
   5   7 -13   83.67   11.87
  -5  -7  13   81.00   12.64
  -5  -7  13   67.81   12.51
  -5   7  14    1.84    2.98
   5  -7 -14   -1.42    3.32
  -5  -7  14    4.88    3.40
  -5   7  15   52.27    9.93
   5  -7 -15   45.86    9.88
  -5  -7  15   52.31    9.74
  -5   7  16   12.08    4.86
   5  -7 -16   -0.76    4.07
  -5  -7  16    3.60    4.14
   5  -7 -17   -1.73    3.78
  -5  -7  17    1.82    3.32
   5  -7 -18  129.56   20.31
  -5  -7  18  122.98   19.67
   5  -7 -19   -3.09    5.26
  -5   7  20    5.65    4.28
   5  -7 -20    9.41    5.82
  -5   7  21    4.37    4.73
   5  -7 -21    6.99    4.91
  -5  -7  21    3.61    3.74
  -5   7  22   31.89    8.17
   5  -7 -22   14.23    7.54
  -5  -7  22   48.41    9.03
  -5   7  23   22.55    7.15
   5  -7 -23   28.32    8.05
  -5  -7  23   18.61    6.59
  -5   7  24   26.29    7.90
   5  -7 -24   32.75    8.89
  -5  -7  24   25.44    7.32
  -5   7  25    3.87    4.50
   5  -7 -25   -2.65    4.76
  -5  -7  25    0.98    4.70
  -5   7  26    0.88    4.29
   5  -7 -26    0.27    4.94
  -5  -7  26    0.28    4.19
  -5   7  27   15.02    6.15
   5  -7 -27   24.98    8.17
  -5  -7  27   19.48    6.88
  -5   7  28   13.93    6.70
   5  -7 -28   34.08    9.24
  -5  -7  28   34.03    8.62
  -5   7  29    1.06    4.32
   5  -7 -29    1.63    5.89
  -5  -7  29   -0.00    4.00
  -5   7  30    6.37    5.10
   5  -7 -30    4.48    5.43
  -5  -7  30    2.65    5.08
  -5   7  31    5.55    5.21
   5  -7 -31    3.52    6.17
  -5  -7  31   -1.87    4.63
  -5   7  32   17.92    7.08
   5  -7 -32    2.89    6.12
  -5  -7  32    7.65    6.39
  -5   7  33   -0.52    4.41
   5  -7 -33    0.98    4.90
  -5  -7  33   -2.49    4.49
  -5   7  34   12.95    7.20
   5  -7 -34   29.19    9.06
  -5  -7  34   20.36    7.89
  -5   7  35    0.01    4.52
   5  -7 -35   -2.74    6.22
  -5  -7  35    1.21    4.89
  -5   7  36    1.19    5.41
   5  -7 -36   -0.16    4.49
  -5  -7  36   -2.55    4.83
  -5   7  37    5.37    5.74
   5  -7 -37   -0.81    5.04
  -5  -7  37   -0.12    4.63
   5  -7 -38    1.27    5.15
  -5  -7  38    0.88    5.32
   5  -7 -39   -1.84    6.23
  -5  -7  39    5.94    6.06
  -5   8   1   15.28    4.22
   5  -8  -1   19.03    4.07
   5  -8  -1   16.64    4.66
   5   8  -1   21.71    4.54
   5   8  -1   17.38    4.50
  -5  -8   1   19.71    4.57
  -5   8   2   13.70    3.78
   5  -8  -2   13.78    3.32
   5  -8  -2   12.35    3.88
   5   8  -2    7.41    2.94
   5   8  -2    7.69    3.64
  -5  -8   2   11.14    3.59
  -5   8   3   18.09    4.34
   5  -8  -3   15.16    3.83
   5   8  -3   20.27    4.41
   5   8  -3   16.64    4.77
  -5  -8   3   14.00    4.17
  -5   8   4  384.63   52.42
   5  -8  -4  388.88   51.94
   5   8  -4  394.85   52.30
   5   8  -4  404.72   52.76
  -5  -8   4  469.01   53.11
  -5   8   5   46.52    8.32
   5  -8  -5   40.68    7.78
   5   8  -5   54.23    8.42
   5   8  -5   52.16    8.68
  -5  -8   5   52.70    8.68
  -5   8   6  141.10   18.87
   5  -8  -6  120.11   17.96
   5   8  -6  139.78   18.44
   5   8  -6  115.72   18.47
  -5  -8   6  136.27   18.86
  -5   8   7    0.34    2.52
   5  -8  -7   -0.48    2.00
   5   8  -7   -0.51    2.31
   5   8  -7   -1.01    2.72
  -5  -8   7    0.32    2.24
  -5   8   8   88.09   14.75
   5  -8  -8   96.92   14.47
   5   8  -8  113.02   14.74
   5   8  -8   93.52   14.89
  -5   8   9  129.34   19.60
   5  -8  -9  140.84   19.27
   5   8  -9  134.32   19.01
  -5  -8   9  133.23   19.62
  -5   8  10   87.54   12.31
   5  -8 -10   72.06   11.14
   5  -8 -10   52.03   11.28
   5   8 -10   68.00   10.88
  -5  -8  10   67.66   11.36
  -5   8  11   33.24    6.81
   5  -8 -11   20.61    5.37
   5  -8 -11   23.60    6.33
   5   8 -11   25.14    5.35
  -5  -8  11   20.79    5.94
  -5   8  12   22.00    6.48
   5  -8 -12   43.95    7.11
   5  -8 -12   25.58    7.16
   5   8 -12   45.23    7.04
  -5  -8  12   20.12    6.08
  -5   8  13    4.31    3.89
   5  -8 -13    3.43    4.45
   5   8 -13    3.53    2.91
  -5  -8  13    3.10    3.27
  -5   8  14  123.80   17.99
   5  -8 -14  118.76   18.16
  -5  -8  14   97.82   17.02
  -5   8  15   -0.97    3.46
   5  -8 -15   -2.91    4.41
  -5  -8  15   -0.85    3.48
  -5   8  16   25.81    7.25
   5  -8 -16   28.00    7.27
  -5  -8  16   33.75    7.46
   5  -8 -17    4.99    5.06
  -5  -8  17   -0.17    3.53
   5  -8 -18    4.56    4.09
  -5  -8  18    1.05    3.40
   5  -8 -19    6.94    5.09
  -5   8  20   70.68   12.95
   5  -8 -20   62.44   12.84
  -5   8  21    3.87    3.74
   5  -8 -21    1.87    4.58
  -5  -8  21    0.01    3.65
  -5   8  22   15.22    5.72
   5  -8 -22   19.02    7.04
  -5  -8  22    6.66    4.68
  -5   8  23    7.49    4.54
   5  -8 -23    8.57    5.63
  -5  -8  23    1.97    4.29
  -5   8  24   46.37    9.90
   5  -8 -24   26.70    8.93
  -5  -8  24   31.00    8.21
  -5   8  25   16.80    6.44
   5  -8 -25    4.44    4.62
  -5  -8  25    9.69    5.80
  -5   8  26   10.05    6.02
   5  -8 -26   13.38    6.63
  -5  -8  26   25.29    7.20
  -5   8  27   -1.08    4.05
   5  -8 -27    0.06    3.25
  -5  -8  27   -1.53    4.50
  -5   8  28   -1.07    4.14
   5  -8 -28   -0.30    5.05
  -5  -8  28   -2.32    4.29
  -5   8  29   -1.61    4.25
   5  -8 -29   -0.97    4.86
  -5  -8  29    1.13    3.92
  -5   8  30   10.85    5.79
   5  -8 -30   16.96    7.57
  -5  -8  30   13.58    6.00
  -5   8  31    5.72    5.67
   5  -8 -31    7.80    5.23
  -5  -8  31    6.94    5.04
  -5   8  32   15.20    6.63
   5  -8 -32    4.04    5.95
  -5  -8  32   10.03    6.05
  -5   8  33    1.77    5.55
   5  -8 -33    2.42    5.73
  -5  -8  33   -1.00    4.39
  -5   8  34    5.89    4.70
   5  -8 -34    1.89    4.45
  -5  -8  34    3.77    4.24
  -5   8  35    1.86    4.11
   5  -8 -35    2.43    4.82
  -5  -8  35   -2.41    4.71
  -5   8  36   11.03    5.95
   5  -8 -36    9.31    7.04
  -5  -8  36    5.76    5.50
  -5   8  37    0.45    5.59
   5  -8 -37    0.85    6.04
  -5  -8  37    0.95    4.42
   5  -8 -38   -1.38    4.63
  -5  -8  38   -3.17    5.36
  -5   9   1   -0.20    2.11
   5  -9  -1    1.23    1.92
   5   9  -1    0.51    1.93
  -5  -9   1    1.35    2.55
  -5  -9   1   -0.32    2.97
  -5   9   2  141.18   21.22
   5  -9  -2  150.03   20.93
   5   9  -2  175.51   21.68
  -5  -9   2  149.40   21.59
  -5  -9   2  169.01   22.99
  -5   9   3   20.62    4.65
   5  -9  -3   16.39    3.87
   5   9  -3   21.30    4.46
  -5  -9   3   16.15    4.62
  -5  -9   3   10.13    4.72
  -5   9   4    0.01    1.93
   5  -9  -4    1.30    1.96
   5   9  -4    1.60    1.97
  -5  -9   4    1.57    2.59
  -5   9   5   12.57    3.93
   5  -9  -5    4.60    2.71
   5  -9  -5    7.96    3.92
   5   9  -5    7.41    3.18
  -5  -9   5    8.67    3.67
  -5   9   6   53.65    8.56
   5  -9  -6   49.70    7.72
   5  -9  -6   41.16    8.13
   5   9  -6   42.18    7.58
  -5  -9   6   37.61    7.90
  -5   9   7   11.13    3.91
   5  -9  -7   10.28    3.04
   5  -9  -7    7.80    3.99
   5   9  -7    7.31    3.16
  -5  -9   7    1.91    2.62
  -5   9   8  131.68   20.70
   5  -9  -8  143.23   20.26
   5  -9  -8  150.55   21.41
   5   9  -8  192.98   21.01
  -5  -9   8  118.12   20.41
  -5   9   9    7.80    4.00
   5  -9  -9    7.87    3.47
   5  -9  -9    6.03    3.94
   5   9  -9   19.31    4.03
  -5  -9   9    9.30    3.92
  -5   9  10    2.73    3.31
   5  -9 -10    4.34    3.08
   5  -9 -10    0.47    3.53
   5   9 -10    0.61    2.31
  -5  -9  10    3.65    3.21
  -5   9  11    3.29    3.35
   5  -9 -11    1.19    2.75
   5  -9 -11    3.61    4.11
   5   9 -11    2.14    2.26
  -5  -9  11    5.56    3.37
  -5   9  12  228.35   28.23
   5  -9 -12  194.21   26.92
   5  -9 -12  179.13   27.64
   5   9 -12  189.00   26.66
  -5  -9  12  190.01   27.38
  -5   9  13    0.84    2.70
   5  -9 -13    6.34    4.50
   5   9 -13   11.44    3.61
  -5  -9  13    6.22    3.64
  -5   9  14   40.32    8.96
  -5  -9  14   51.61    9.39
  -5   9  15    4.94    4.15
   5  -9 -15    2.78    3.81
  -5  -9  15    5.63    4.09
  -5   9  16   22.76    6.46
   5  -9 -16   28.50    7.57
  -5  -9  16   18.43    6.15
   5  -9 -17   -0.54    4.44
  -5  -9  17   -1.13    2.99
   5  -9 -18   85.54   14.26
  -5  -9  18   70.83   13.21
  -5   9  19    4.34    4.08
   5  -9 -19    5.10    4.51
  -5   9  20   -1.99    3.51
   5  -9 -20    1.73    4.72
  -5   9  21    0.17    3.40
   5  -9 -21   -0.78    3.21
  -5  -9  21    3.04    3.48
  -5   9  22   36.52    9.76
   5  -9 -22   35.96   10.09
  -5  -9  22   73.65   11.55
  -5   9  23    1.28    4.23
   5  -9 -23   -0.47    3.87
  -5  -9  23    1.68    3.31
  -5   9  24   33.82    8.18
   5  -9 -24   16.01    6.67
  -5  -9  24   14.53    6.18
  -5   9  25   -0.03    4.17
   5  -9 -25    5.65    4.53
  -5  -9  25   -0.81    3.44
  -5   9  26    9.60    5.66
   5  -9 -26   -0.22    4.40
  -5  -9  26   20.11    6.24
  -5   9  27    0.53    3.51
   5  -9 -27    2.34    4.58
  -5  -9  27    1.20    4.45
  -5   9  28   16.98    6.96
   5  -9 -28   13.17    6.97
  -5  -9  28   20.31    6.72
  -5   9  29    1.21    4.19
   5  -9 -29    3.41    5.39
  -5  -9  29    4.65    4.58
  -5   9  30    1.27    4.81
   5  -9 -30    0.29    4.40
  -5  -9  30    1.99    4.13
  -5   9  31   -0.99    3.41
   5  -9 -31   -0.32    4.26
  -5  -9  31    0.52    4.62
  -5   9  32   -0.68    4.36
   5  -9 -32    4.13    5.82
  -5   9  33   -1.24    4.46
   5  -9 -33   -1.55    4.70
  -5   9  34    3.25    5.38
   5  -9 -34   -0.56    5.56
  -5   9  35    0.49    5.79
   5  -9 -35    1.74    4.86
  -5   9  36   -1.96    5.86
   5  -9 -36    1.55    4.22
  -5  10   1   16.39    3.97
   5 -10  -1    8.63    4.00
  -5 -10   1   15.94    4.18
  -5  10   2    0.08    2.07
   5 -10  -2   -1.39    3.11
  -5 -10   2    0.12    2.32
  -5  10   3   -0.04    2.27
   5 -10  -3    1.75    2.66
  -5 -10   3    1.18    2.56
  -5  10   4    9.60    3.58
   5 -10  -4   16.75    4.38
  -5 -10   4   14.40    4.22
  -5  10   5    4.08    2.70
   5 -10  -5    3.00    2.82
  -5 -10   5    4.87    2.94
  -5  10   6   33.31    6.69
   5 -10  -6   38.15    7.13
  -5 -10   6   28.74    6.27
  -5  10   7   10.20    3.88
   5 -10  -7    6.93    3.98
  -5 -10   7   11.95    3.88
  -5  10   8    4.54    2.84
   5 -10  -8   13.23    4.29
  -5 -10   8    2.69    2.84
  -5  10   9    2.21    2.88
   5 -10  -9    1.33    3.30
  -5 -10   9    1.22    2.65
  -5  10  10  104.17   16.04
   5 -10 -10   94.41   16.01
  -5 -10  10  107.85   15.93
  -5  10  11    0.51    2.67
   5 -10 -11    4.59    4.09
  -5 -10  11    2.16    2.92
  -5  10  12    7.01    4.14
   5 -10 -12    6.46    4.44
  -5 -10  12    7.78    3.92
  -5  10  13    3.70    3.70
   5 -10 -13    4.04    3.80
  -5 -10  13    2.03    3.31
  -5  10  14   43.21    8.78
   5 -10 -14   36.95    9.08
  -5 -10  14   45.87    8.76
  -5  10  15    0.69    3.35
   5 -10 -15    1.87    3.73
  -5 -10  15   -1.34    2.98
  -5  10  16   39.97    8.61
   5 -10 -16   35.89    8.70
  -5 -10  16   38.54    8.41
   5 -10 -17    6.35    4.52
  -5 -10  17    0.59    3.42
   5 -10 -18    4.74    4.80
  -5 -10  18    3.64    3.82
  -5  10  19    3.74    3.72
   5 -10 -19    0.69    3.61
  -5  10  20   25.56    7.60
   5 -10 -20   38.05    9.00
  -5  10  21   -0.52    3.61
   5 -10 -21   -0.61    3.14
  -5 -10  21    2.58    4.00
  -5  10  22   11.36    5.85
   5 -10 -22   13.26    6.41
  -5  10  23   -0.12    3.59
   5 -10 -23    0.47    4.51
  -5  10  24    5.24    4.74
   5 -10 -24    7.26    5.59
  -5  10  25    4.56    4.26
   5 -10 -25    0.42    4.67
  -5  10  26   20.36    7.64
   5 -10 -26   17.85    6.91
  -5  10  27   -1.22    3.79
   5 -10 -27    3.73    5.08
  -5  10  28    3.59    4.26
   5 -10 -28   -0.35    4.13
  -5  10  29    0.40    4.74
   5 -10 -29   -0.54    4.51
  -5  10  30    3.76    5.69
   5 -10 -30    4.68    5.55
  -5  10  31    0.47    4.21
   5 -10 -31    3.36    5.03
  -5  10  32   -2.46    4.99
   5 -10 -32   -2.00    5.72
  -5  10  33    1.14    4.67
   5 -10 -33    0.48    4.52
  -5  10  34    1.19    5.14
  -5  10  35   -2.68    5.63
  -5  10  36    7.80    6.23
   5 -11  -1   23.12    5.35
  -5 -11   1   26.79    5.69
   5 -11  -2  107.26   15.80
  -5 -11   2  107.81   15.95
   5 -11  -3   15.62    4.40
  -5 -11   3   10.23    3.99
   5 -11  -4    0.84    2.45
  -5 -11   4    4.68    2.91
   5 -11  -5    2.21    3.45
   5 -11  -6   16.59    4.79
   5 -11  -7   -1.17    3.39
   5 -11  -8   32.61    7.14
   5 -11  -9    2.62    3.35
   5 -11 -10    2.39    3.21
   5 -11 -11    4.25    3.96
   5 -11 -12   53.07   10.19
   5 -11 -13    3.54    3.45
   5 -11 -14   30.64    7.54
   5 -11 -15   -0.28    2.69
   5 -11 -16   28.89    7.50
   5 -11 -17    3.07    3.64
   5 -11 -18   38.94    9.03
   5 -11 -19   -2.17    3.88
   5 -11 -20   -0.53    2.96
   5 -11 -21   -0.61    3.88
   5 -11 -22   27.10    8.63
   5 -11 -23    0.28    3.57
   5 -11 -24   17.46    6.80
   5 -11 -25    1.37    4.29
   5 -11 -26   14.69    6.04
   5 -11 -27    1.72    4.26
   5 -11 -28   15.98    6.86
   5 -11 -29    1.66    5.27
   5 -11 -30    4.92    5.58
   5 -11 -31   -3.02    4.88
   5 -12  -1    3.08    2.61
   5 -12  -2   -0.57    2.82
   5 -12  -4   65.88   10.73
   5 -12  -5    4.47    3.27
   5 -12  -6   22.29    5.59
   5 -12  -7    1.60    3.26
   5 -12  -8   14.11    4.86
   5 -12  -9    3.77    3.42
   5 -12 -10   24.89    6.39
   5 -12 -11    0.01    3.10
   5 -12 -12   -0.73    3.23
   5 -12 -13   -1.14    4.09
   5 -12 -14   12.67    5.05
   5 -12 -15    4.90    4.35
   5 -12 -16   22.38    6.28
   5 -12 -17    4.59    4.08
   5 -12 -18    1.71    4.20
   5 -12 -19    2.58    3.67
   5 -12 -20   33.08    8.89
   5 -12 -21   -1.40    4.13
   5 -12 -22   -0.41    3.93
   5 -12 -23   -1.13    3.87
   5 -12 -24    7.78    5.14
   5 -12 -25    1.83    4.05
   5 -12 -26   23.38    7.35
   5 -12 -27    1.10    5.70
   5 -12 -28   -1.87    4.51
   5 -13  -1   18.31    4.74
   5 -13  -2   47.21    8.31
   5 -13  -3    7.38    3.52
   5 -13  -4   22.92    5.26
   5 -13  -5   -1.00    2.88
   5 -13  -6   51.66    9.32
   5 -13  -7    8.47    3.65
   5 -13  -8   49.08    9.21
   5 -13  -9    1.16    2.78
   5 -13 -10   -0.99    3.11
   5 -13 -11    9.26    4.02
   5 -13 -12   26.51    6.75
   5 -13 -13    0.03    2.83
   5 -13 -14   10.83    4.61
   5 -13 -15    0.38    2.87
   5 -13 -16    3.45    4.04
   5 -13 -17    3.68    3.86
   5 -13 -18   11.05    5.03
   5 -13 -19   -0.39    4.56
   5 -13 -20    0.24    3.76
   5 -13 -21   -3.69    4.33
   5 -13 -22    8.04    5.44
   5 -13 -23    1.14    5.22
   5 -13 -24    3.08    4.39
   5 -13 -25    5.18    4.69
   5 -14  -1    2.88    2.55
   5 -14  -2    0.54    2.16
   5 -14  -3    8.83    3.77
   5 -14  -4   17.98    4.63
   5 -14  -5   25.30    5.83
   5 -14  -6   11.22    4.20
   5 -14  -7   -1.12    2.85
   5 -14  -8    0.02    2.78
   5 -14  -9    1.16    3.22
   5 -14 -10   23.58    6.06
   5 -14 -11    6.40    4.15
   5 -14 -12    0.40    3.04
   5 -14 -13    0.47    3.48
   5 -14 -14   10.34    4.87
   5 -14 -15    3.37    3.29
   5 -14 -16    6.66    5.16
   5 -14 -17    1.92    3.70
   5 -14 -18    1.19    4.16
   5 -14 -19   -0.71    4.21
   5 -14 -20    1.67    3.81
   5 -14 -21    0.13    4.16
   5 -14 -22   10.03    5.54
   5 -14 -23    0.09    3.75
   5 -15  -1    3.07    2.70
   5 -15  -2    6.19    3.00
   5 -15  -3   13.91    4.23
   5 -15  -4    0.48    2.59
   5 -15  -5    1.40    2.74
   5 -15  -6    2.96    3.40
   5 -15  -7    5.70    3.90
   5 -15  -8    5.61    3.34
   5 -15  -9    3.88    3.45
   5 -15 -10    3.27    3.40
   5 -15 -11    2.48    2.83
   5 -15 -12   10.84    4.83
   5 -15 -13    5.98    3.93
   5 -15 -14   -1.85    4.12
   5 -15 -15   -0.00    3.04
   5 -15 -16    4.24    3.62
   5 -15 -17    3.07    4.30
   5 -15 -18    4.20    4.12
   5 -15 -19    0.31    3.73
   5 -16  -1    1.54    2.51
   5 -16  -2    0.48    2.60
   5 -16  -3    2.61    2.42
   5 -16  -4    1.84    2.80
   5 -16  -5    5.21    3.11
   5 -16  -6   -0.92    2.57
   5 -16  -7    1.47    3.26
   5 -16  -8   -0.83    3.27
   5 -16  -9    0.86    2.93
   5 -16 -10    0.81    3.29
   5 -16 -11    1.37    2.76
   5 -16 -12    5.01    3.95
   5 -16 -13   -0.62    3.12
   5 -16 -14    0.53    3.13
   5 -16 -15    4.96    4.11
   5 -16 -16    0.38    3.47
   5 -17  -1   -1.08    2.54
   5 -17  -2    5.90    3.19
   5 -17  -3    8.01    3.43
   5 -17  -4    2.00    2.57
   5 -17  -5   -1.70    2.56
   5 -17  -6    6.07    3.17
   5 -17  -7    1.32    2.67
   5 -17  -8    0.70    3.17
   5 -17  -9   -0.52    2.88
   5 -17 -10   -2.58    3.42
   5 -17 -11    0.11    3.00
   5 -17 -12    0.40    2.89
   5 -17 -13    6.31    4.49
   5 -18  -2    1.94    2.30
   5 -18  -3    0.10    2.31
   5 -18  -4    3.21    2.75
   5 -18  -5    3.55    2.84
   5 -18  -6    3.80    2.79
   5 -18  -7    1.13    3.11
   5 -18  -8    0.21    2.69
   5 -18  -9    3.23    3.04
  -4   0   1   -0.04    1.91
  -4   0   1    0.18    2.68
   4   0  -1    0.42    1.79
   4   0  -1   -1.75    2.42
  -4   0   2   23.30    4.76
  -4   0   2   24.42    5.27
   4   0  -2   25.24    4.81
   4   0  -2   25.93    5.70
  -4   0   3    0.42    2.00
  -4   0   3   -1.06    2.50
   4   0  -3    0.65    1.88
   4   0  -3    0.48    2.84
  -4   0   4  871.11  133.58
  -4   0   4 1264.56  134.69
   4   0  -4 1088.79  133.82
   4   0  -4 1150.33  134.52
  -4   0   5    1.34    2.53
  -4   0   5    1.01    2.62
   4   0  -5   -1.12    2.40
   4   0  -5   -1.60    2.60
  -4   0   6  691.17   88.63
  -4   0   6  712.68   88.85
   4   0  -6  684.49   88.36
   4   0  -6  709.87   89.06
  -4   0   7    0.19    2.57
  -4   0   7    1.09    2.56
   4   0  -7   -0.12    2.18
   4   0  -7    1.91    2.69
  -4   0   8 2695.48  338.71
  -4   0   8 2682.86  338.77
   4   0  -8 2917.55  338.64
   4   0  -8 2547.97  338.88
  -4   0   9   -1.38    3.04
  -4   0   9    0.72    3.69
   4   0  -9    0.39    2.54
   4   0  -9   -0.81    2.91
  -4   0  10   22.21    5.81
  -4   0  10   37.50    6.71
   4   0 -10   17.97    5.26
   4   0 -10   31.61    6.81
  -4   0  11   -0.04    3.52
  -4   0  11    0.31    2.89
   4   0 -11   -0.25    2.58
   4   0 -11    1.47    3.72
  -4   0  12   14.20    4.86
  -4   0  12   11.86    4.52
   4   0 -12   12.07    4.31
   4   0 -12   11.20    4.84
  -4   0  13   -0.00    2.94
  -4   0  13   -1.67    3.48
   4   0 -13   -0.64    2.50
   4   0 -13   -1.14    3.46
  -4   0  14 1564.74  185.89
  -4   0  14 1628.67  186.11
   4   0 -14 1456.26  185.06
   4   0 -14 1268.10  185.54
  -4   0  15   -1.24    3.51
  -4   0  15    1.04    3.32
   4   0 -15   -0.01    2.73
   4   0 -15   -0.82    3.68
  -4   0  16   51.63    9.90
  -4   0  16   55.88   10.32
   4   0 -16   54.62   10.54
  -4   0  17    1.14    3.00
  -4   0  17   -0.21    3.16
   4   0 -17   -1.47    3.53
  -4   0  18  176.26   24.16
  -4   0  18  141.98   23.30
   4   0 -18  165.31   24.36
  -4   0  19   -0.41    3.18
  -4   0  19   -0.14    3.56
   4   0 -19   -2.19    4.19
  -4   0  20  173.42   24.67
   4   0 -20  152.08   24.81
  -4   0  21   -1.51    3.99
   4   0 -21   -0.95    3.41
  -4   0  22   28.81    7.24
  -4   0  22   19.90    6.42
   4   0 -22   17.79    7.07
  -4   0  23    0.70    3.12
   4   0 -23    6.23    5.07
  -4   0  24   35.71    8.86
   4   0 -24   38.34    9.81
  -4   0  25   -1.42    4.17
   4   0 -25   -3.44    5.83
  -4   0  26   59.90   13.27
   4   0 -26   82.86   15.08
  -4   0  27    0.90    4.68
   4   0 -27   -1.26    5.33
  -4   0  28   16.95    6.73
   4   0 -28   15.56    7.64
  -4   0  29   -2.65    4.68
  -4   0  30   72.01   14.06
  -4   0  31    0.58    4.11
  -4   0  32   -0.39    5.21
  -4   0  33   -0.85    4.49
  -4   0  34   12.19    6.61
  -4   0  35   -1.14    4.16
  -4   0  36   34.88   10.19
  -4   0  37    0.74    5.68
  -4   0  38   -1.42    4.42
  -4   0  39   -2.39    4.99
  -4   1   1   21.84    4.03
  -4   1   1   13.90    4.10
   4  -1  -1   23.79    3.97
   4  -1  -1   25.33    5.02
   4   1  -1   23.00    4.10
   4   1  -1   20.34    4.61
  -4  -1   1    5.67    3.11
  -4  -1   1   22.01    4.80
  -4   1   2 1035.52  127.47
  -4   1   2 1015.42  127.81
   4  -1  -2  967.82  127.16
   4  -1  -2 1149.80  128.19
   4   1  -2 1015.11  127.31
   4   1  -2  946.81  127.74
  -4  -1   2  931.37  127.29
  -4  -1   2 1131.90  128.25
  -4   1   3   24.19    4.57
  -4   1   3   17.50    4.53
   4  -1  -3   24.73    4.37
   4  -1  -3   19.67    4.81
   4   1  -3   23.66    4.47
   4   1  -3   23.81    5.02
  -4  -1   3   16.80    4.28
  -4  -1   3   13.21    4.65
  -4   1   4    2.19    2.12
  -4   1   4    2.19    2.49
   4  -1  -4    3.21    2.32
   4  -1  -4    4.80    2.80
   4   1  -4    2.17    2.06
   4   1  -4    6.04    3.07
  -4  -1   4    5.15    2.41
  -4  -1   4    1.09    2.68
  -4   1   5   29.32    4.52
  -4   1   5   13.13    3.64
   4  -1  -5    9.70    2.90
   4  -1  -5   -1.21    3.10
   4   1  -5   13.31    3.26
   4   1  -5    5.25    3.12
  -4  -1   5   16.07    3.59
  -4  -1   5    9.40    3.70
  -4   1   6  339.60   51.32
  -4   1   6  693.49   53.40
   4  -1  -6  417.90   51.46
   4  -1  -6  387.01   51.93
   4   1  -6  315.34   50.95
   4   1  -6  463.37   52.41
  -4  -1   6  346.75   51.33
  -4  -1   6  440.64   52.07
  -4   1   7   41.24    7.44
  -4   1   7   34.01    7.25
   4  -1  -7   45.19    7.50
   4  -1  -7   36.37    7.53
   4   1  -7   42.09    7.11
   4   1  -7   32.15    7.43
  -4  -1   7   50.83    7.77
  -4  -1   7   45.66    7.84
  -4   1   8 1071.77  144.76
  -4   1   8  977.94  144.56
   4  -1  -8 1215.13  145.48
   4   1  -8 1156.36  144.65
  -4  -1   8 1341.43  145.37
  -4  -1   8 1221.05  145.28
  -4   1   9    1.28    2.58
  -4   1   9   -0.12    2.76
   4  -1  -9    0.62    2.68
   4  -1  -9   -0.87    3.39
   4   1  -9   -0.24    2.58
   4   1  -9    3.72    3.56
  -4  -1   9   -0.87    2.44
  -4  -1   9   -0.57    2.86
  -4   1  10  430.90   59.68
  -4   1  10  491.17   59.98
   4  -1 -10  480.38   59.53
   4  -1 -10  472.53   60.32
   4   1 -10  470.72   59.44
   4   1 -10  469.24   60.28
  -4  -1  10  426.14   59.52
  -4  -1  10  449.90   59.84
  -4   1  11  165.94   23.68
  -4   1  11  156.28   23.47
   4  -1 -11  201.55   23.75
   4  -1 -11  158.12   24.03
   4   1 -11  177.55   23.46
   4   1 -11  166.86   24.00
  -4  -1  11  147.33   23.36
  -4  -1  11  169.47   23.82
  -4   1  12  378.36   55.95
  -4   1  12  437.20   56.31
   4  -1 -12  403.46   55.65
   4  -1 -12  420.02   56.60
   4   1 -12  488.85   56.11
   4   1 -12  426.64   56.67
  -4  -1  12  474.14   56.51
  -4  -1  12  417.33   56.34
  -4   1  13  105.70   15.63
  -4   1  13   94.92   15.43
   4  -1 -13   90.83   14.85
   4  -1 -13   91.59   15.65
   4   1 -13  109.46   15.18
   4   1 -13   84.06   15.46
  -4  -1  13  115.68   15.78
  -4  -1  13  102.30   15.69
  -4   1  14   -1.49    3.09
  -4   1  14   -0.15    3.60
   4  -1 -14   -0.23    2.74
   4  -1 -14    2.84    3.91
   4   1 -14   -0.49    2.58
   4   1 -14   -2.08    3.93
  -4  -1  14   -1.00    3.07
  -4  -1  14   -0.14    3.02
  -4   1  15   31.84    7.90
  -4   1  15   30.69    7.45
   4  -1 -15   44.09    7.55
   4  -1 -15   43.45    8.47
   4   1 -15   34.92    7.25
   4   1 -15   24.28    7.30
  -4  -1  15   51.74    8.60
  -4  -1  15   34.53    8.08
  -4   1  16  224.18   32.01
  -4   1  16  220.16   31.91
   4  -1 -16  240.52   32.71
  -4  -1  16  232.01   32.07
  -4  -1  16  231.45   32.26
  -4   1  17    0.18    3.72
  -4   1  17   -0.60    3.42
   4  -1 -17    0.22    3.23
   4   1 -17   -0.75    3.67
  -4  -1  17   -0.34    2.79
  -4  -1  17   -0.03    3.50
  -4   1  18  576.53   49.99
  -4   1  18  286.61   46.86
   4  -1 -18  366.40   48.31
   4   1 -18  294.77   47.49
  -4  -1  18  341.47   47.53
  -4  -1  18  353.33   47.79
  -4   1  19   19.90    5.69
  -4   1  19   18.89    5.91
   4  -1 -19   24.72    6.70
   4   1 -19   13.41    5.55
  -4  -1  19   12.72    5.39
  -4  -1  19   22.58    6.59
  -4   1  20   30.14    7.31
   4  -1 -20   26.18    7.78
   4   1 -20   23.74    7.46
  -4  -1  20   30.15    7.41
   4  -1 -21    1.51    4.69
   4   1 -21    3.58    4.71
  -4  -1  21    5.77    4.62
  -4   1  22  237.09   33.79
   4  -1 -22  233.05   34.34
   4   1 -22  263.13   34.95
  -4  -1  22  223.15   33.46
  -4  -1  22  221.21   33.58
  -4   1  23   12.01    6.09
   4  -1 -23    9.54    5.40
   4   1 -23   12.17    5.56
  -4  -1  23    4.40    4.33
  -4  -1  23    4.36    4.28
  -4   1  24   16.34    6.29
   4  -1 -24   11.96    5.65
   4   1 -24    5.83    4.93
  -4  -1  24   17.93    6.98
  -4  -1  24   11.80    5.58
  -4   1  25   26.26    7.57
   4  -1 -25   14.25    6.58
   4   1 -25   26.33    8.75
  -4  -1  25   30.01    7.93
  -4   1  26   65.48   12.74
   4  -1 -26   49.77   12.76
   4   1 -26   59.27   13.44
  -4  -1  26   70.97   12.78
  -4   1  27    2.55    4.91
   4  -1 -27   -0.69    4.60
   4   1 -27   -0.88    4.93
  -4  -1  27    4.29    4.66
  -4   1  28   33.01    9.65
   4  -1 -28   38.47   10.61
  -4  -1  28   43.70    9.89
  -4   1  29    7.77    5.20
  -4  -1  29    2.50    4.26
  -4   1  30    5.46    4.50
  -4  -1  30    0.72    4.64
  -4   1  31    1.59    4.28
  -4  -1  31    7.67    5.42
  -4   1  32   59.06   11.98
  -4  -1  32   32.88   10.19
  -4   1  33    3.05    5.18
  -4  -1  33    1.64    4.96
  -4   1  34    4.70    5.77
  -4  -1  34    6.57    5.99
  -4   1  35   -2.72    5.32
  -4  -1  35    0.97    5.16
  -4   1  36   25.51    8.06
  -4  -1  36   11.84    6.13
  -4   1  37   -1.85    4.73
  -4  -1  37    9.32    5.42
  -4   1  38    8.39    6.35
  -4  -1  38   16.01    7.31
  -4   1  39   15.80    6.42
  -4  -1  39   -1.73    4.96
  -4   2   1   63.23   10.61
  -4   2   1   75.37   11.09
   4  -2  -1   90.48   10.94
   4  -2  -1   66.08   11.12
   4   2  -1   81.00   10.94
   4   2  -1   87.25   11.74
  -4  -2   1   58.27   10.63
  -4  -2   1   73.68   11.47
  -4   2   2  158.61   24.37
  -4   2   2  208.44   25.14
   4  -2  -2  198.88   24.54
   4  -2  -2  157.93   24.71
   4   2  -2  182.23   24.48
   4   2  -2  198.07   25.23
  -4  -2   2  166.99   24.48
  -4  -2   2  236.57   25.84
  -4   2   3   10.57    3.38
  -4   2   3   14.12    3.91
   4  -2  -3   15.09    3.41
   4  -2  -3   11.52    4.10
   4   2  -3   13.82    3.59
   4   2  -3   16.67    4.18
  -4  -2   3    6.66    3.12
  -4  -2   3   16.89    4.25
  -4   2   4 1684.62  207.96
  -4   2   4 1711.14  208.15
   4  -2  -4 1797.79  207.88
   4  -2  -4 1492.80  207.95
   4   2  -4 1784.06  207.91
   4   2  -4 1853.37  208.61
  -4  -2   4 1453.44  207.62
  -4  -2   4 1594.88  208.16
  -4   2   5   35.80    6.59
  -4   2   5   45.98    7.35
   4  -2  -5   38.24    6.58
   4  -2  -5   44.17    7.35
   4   2  -5   29.71    6.32
   4   2  -5   35.21    6.95
  -4  -2   5   36.42    6.74
  -4  -2   5   41.72    7.19
  -4   2   6    2.40    2.52
  -4   2   6    8.02    3.40
   4  -2  -6    1.46    2.14
   4  -2  -6    3.08    2.90
   4   2  -6   -1.34    2.09
   4   2  -6    3.74    3.02
  -4  -2   6    8.91    3.58
  -4  -2   6    4.49    3.16
  -4   2   7  325.92   43.90
  -4   2   7  355.26   44.08
   4  -2  -7  304.11   43.55
   4  -2  -7  326.13   44.21
   4   2  -7  349.52   43.75
   4   2  -7  320.79   44.20
  -4  -2   7  357.62   44.09
  -4  -2   7  360.48   44.37
  -4   2   8  564.76   82.61
  -4   2   8  702.55   83.09
   4  -2  -8  703.75   82.83
   4  -2  -8  678.11   83.42
   4   2  -8  652.01   82.64
   4   2  -8  587.16   83.10
  -4  -2   8  681.81   83.04
  -4  -2   8  643.81   83.15
  -4   2   9  158.85   23.97
  -4   2   9  183.16   24.24
   4  -2  -9  188.22   23.95
   4  -2  -9  229.45   25.33
   4   2  -9  181.54   23.80
   4   2  -9  162.81   24.36
  -4  -2   9  164.74   23.99
  -4  -2   9  140.55   23.85
  -4   2  10   66.93   11.69
  -4   2  10   71.44   11.71
   4  -2 -10   72.02   11.46
   4  -2 -10   60.48   11.93
   4   2 -10   73.04   11.49
   4   2 -10   82.10   12.44
  -4  -2  10   93.15   12.35
  -4  -2  10   74.71   12.03
  -4   2  11   54.82   10.05
  -4   2  11   52.48    9.79
   4  -2 -11   61.90    9.99
   4  -2 -11   66.86   10.83
   4   2 -11   63.38    9.89
   4   2 -11   54.09   10.19
  -4  -2  11   55.15   10.00
  -4  -2  11   62.51   10.55
  -4   2  12   -0.14    3.44
  -4   2  12    3.20    3.15
   4  -2 -12    0.21    2.50
   4  -2 -12   -1.12    3.01
   4   2 -12    0.25    2.59
   4   2 -12    3.43    3.45
  -4  -2  12   -0.68    2.97
  -4  -2  12    0.24    3.22
  -4   2  13    8.29    4.33
  -4   2  13   14.98    4.70
   4  -2 -13    2.00    2.82
   4  -2 -13   21.57    5.67
   4   2 -13    9.00    3.78
   4   2 -13    9.60    4.21
  -4  -2  13   16.07    4.75
  -4  -2  13   22.94    5.56
  -4   2  14  734.89   93.92
  -4   2  14  786.01   93.98
   4  -2 -14  700.93   93.20
   4  -2 -14  721.04   94.29
   4   2 -14  684.22   93.06
   4   2 -14  801.54   94.65
  -4  -2  14  690.11   93.61
  -4  -2  14  763.11   94.19
  -4   2  15   45.10    9.88
  -4   2  15   77.77   11.00
   4  -2 -15   65.50   10.15
   4  -2 -15   53.93   10.75
   4   2 -15   53.81    9.70
   4   2 -15   43.65    9.93
  -4  -2  15   71.80   10.99
  -4  -2  15   51.63   10.48
  -4   2  16   27.30    6.22
  -4   2  16   22.70    5.82
   4  -2 -16   17.63    5.78
   4   2 -16   20.82    6.51
  -4  -2  16   19.25    5.32
  -4  -2  16   14.31    5.26
  -4   2  17    0.80    2.85
  -4   2  17   -1.12    3.03
   4  -2 -17   -0.46    3.40
   4   2 -17    0.58    3.65
  -4  -2  17    0.34    2.96
  -4  -2  17    1.43    3.04
  -4   2  18  124.22   18.57
   4  -2 -18   78.64   17.60
   4   2 -18  127.64   19.08
  -4  -2  18  140.80   18.82
  -4  -2  18  126.97   18.84
  -4   2  19   86.39   17.42
   4  -2 -19  117.42   18.94
   4   2 -19  106.22   18.47
  -4  -2  19  166.73   19.59
  -4  -2  19  120.10   18.57
   4  -2 -20   53.51   10.68
   4   2 -20   42.30   10.20
  -4  -2  20   44.71    9.91
   4  -2 -21    9.56    5.29
   4   2 -21    7.79    4.90
  -4  -2  21    0.81    3.33
  -4   2  22    4.64    4.57
   4  -2 -22    4.68    5.80
   4   2 -22   12.28    6.15
  -4  -2  22    7.08    4.45
  -4  -2  22    9.82    5.34
  -4   2  23    1.14    4.16
   4  -2 -23   -0.30    4.53
   4   2 -23    5.72    4.86
  -4  -2  23   -1.10    3.94
  -4  -2  23    0.55    4.87
  -4   2  24  129.80   22.85
   4  -2 -24  130.71   23.43
   4   2 -24  145.08   23.93
  -4  -2  24  232.74   25.26
  -4  -2  24  129.39   22.87
  -4   2  25   21.32    6.87
   4  -2 -25   28.12    8.67
   4   2 -25   30.33    8.85
  -4  -2  25   23.31    7.76
  -4   2  26   68.14   13.77
  -4  -2  26   75.67   14.10
  -4   2  27    0.34    3.92
  -4  -2  27    4.38    4.46
  -4   2  28   41.41    9.54
  -4  -2  28   28.63    9.34
  -4   2  29   23.88    7.80
  -4  -2  29   20.38    7.00
  -4   2  30   87.77   15.90
   4  -2 -30   76.36   16.41
  -4  -2  30   77.33   15.37
  -4   2  31    0.26    3.22
   4  -2 -31    3.03    4.54
  -4  -2  31    1.15    3.72
  -4   2  32   -1.65    5.21
   4  -2 -32   -0.29    4.19
  -4  -2  32    2.15    4.06
  -4   2  33    2.40    4.09
  -4  -2  33    1.22    3.26
  -4   2  34   13.88    7.06
  -4  -2  34   13.80    6.19
  -4   2  35    5.06    4.70
  -4  -2  35   -2.80    5.14
  -4   2  36    2.86    5.89
  -4  -2  36   22.24    7.24
  -4   2  37    7.82    6.09
  -4  -2  37    0.66    4.29
  -4   2  38   -0.47    6.16
  -4  -2  38   -3.32    5.84
  -4   2  39    3.35    6.08
  -4  -2  39    0.26    4.09
  -4   3   1   52.84    6.69
  -4   3   1   17.81    5.80
   4  -3  -1   38.41    6.09
   4  -3  -1   46.24    6.95
   4   3  -1   35.06    6.05
   4   3  -1   38.04    6.69
  -4  -3   1   28.41    5.98
  -4  -3   1   41.39    7.08
  -4   3   2  339.72   44.04
  -4   3   2  332.79   44.18
   4  -3  -2  367.07   43.98
   4  -3  -2  350.62   44.50
   4   3  -2  329.18   43.93
   4   3  -2  323.34   44.42
  -4  -3   2  346.39   44.17
  -4  -3   2  338.74   44.67
  -4   3   3    7.04    3.14
  -4   3   3    7.42    3.44
   4  -3  -3    5.71    2.79
   4  -3  -3    9.47    3.50
   4   3  -3    8.52    2.81
   4   3  -3   13.28    3.77
  -4  -3   3    9.08    3.11
  -4  -3   3    8.94    3.49
  -4   3   4    5.55    3.00
  -4   3   4   14.36    3.78
   4  -3  -4   13.20    3.26
   4  -3  -4   14.68    4.24
   4   3  -4   12.75    3.32
   4   3  -4   12.50    3.82
  -4  -3   4    6.39    3.03
  -4  -3   4   12.18    3.88
  -4   3   5   38.35    6.77
  -4   3   5   40.72    6.72
   4  -3  -5   37.82    6.48
   4  -3  -5   43.63    7.21
   4   3  -5   40.42    6.49
   4   3  -5   39.12    7.26
  -4  -3   5   34.70    6.68
  -4  -3   5   23.14    6.39
  -4   3   6   49.02    8.62
  -4   3   6   67.02    9.08
   4  -3  -6   45.00    8.28
   4  -3  -6   59.69    9.39
   4   3  -6   53.38    8.50
   4   3  -6   59.44    9.36
  -4  -3   6   46.03    8.62
  -4  -3   6   52.84    9.11
  -4   3   7  442.43   62.05
   4  -3  -7  453.42   61.83
   4  -3  -7  442.76   62.34
   4   3  -7  484.91   61.91
   4   3  -7  670.66   63.66
  -4  -3   7  467.75   62.14
  -4  -3   7  507.44   62.69
  -4   3   8  103.08   14.01
  -4   3   8   96.85   13.62
   4  -3  -8   97.10   13.41
   4  -3  -8   97.59   14.10
   4   3  -8   81.94   13.06
   4   3  -8   75.92   13.62
  -4  -3   8   82.32   13.34
  -4  -3   8   86.31   13.75
  -4   3   9    1.39    2.89
  -4   3   9    0.37    2.37
   4  -3  -9   -0.46    2.37
   4  -3  -9    1.38    3.00
   4   3  -9    0.86    2.57
   4   3  -9    0.50    2.85
  -4  -3   9   -0.00    2.69
  -4  -3   9    0.77    2.88
  -4   3  10  266.25   28.66
  -4   3  10  207.17   27.70
   4  -3 -10  208.05   27.53
   4  -3 -10  192.75   28.11
   4   3 -10  196.30   27.29
   4   3 -10  197.23   28.13
  -4  -3  10  177.99   27.45
  -4  -3  10  188.71   27.89
  -4   3  11  344.15   50.07
  -4   3  11  365.30   50.00
   4  -3 -11  355.15   49.70
   4  -3 -11  641.04   52.91
   4   3 -11  413.17   49.98
   4   3 -11  325.21   50.14
  -4  -3  11  383.66   50.20
  -4  -3  11  366.73   50.34
  -4   3  12  325.68   42.41
  -4   3  12  490.01   43.61
   4  -3 -12  327.09   41.96
   4  -3 -12  286.88   42.39
   4   3 -12  293.27   41.58
   4   3 -12  276.47   42.19
  -4  -3  12  272.20   41.83
  -4  -3  12  331.72   42.67
  -4   3  13   90.31   15.22
  -4   3  13  119.21   15.73
   4  -3 -13   91.93   14.81
   4  -3 -13  108.27   16.09
   4   3 -13  100.67   15.01
   4   3 -13   94.73   15.68
  -4  -3  13  112.89   15.77
  -4  -3  13   85.64   15.29
  -4   3  14    3.77    3.59
  -4   3  14    5.79    3.59
   4  -3 -14    6.00    3.08
   4  -3 -14    5.90    3.72
   4   3 -14    8.73    3.56
   4   3 -14    5.26    3.85
  -4  -3  14    8.89    3.80
  -4  -3  14    6.55    3.59
  -4   3  15   39.09    8.34
  -4   3  15   42.63    8.22
   4  -3 -15   46.67    9.10
   4   3 -15   34.56    7.37
   4   3 -15   36.60    8.64
  -4  -3  15   50.46    8.77
  -4  -3  15   36.16    8.24
  -4   3  16  251.03   33.46
   4  -3 -16  205.92   33.19
   4   3 -16  256.69   33.84
  -4  -3  16  228.05   32.94
  -4  -3  16  253.57   33.65
  -4   3  17   18.32    5.75
   4  -3 -17   15.05    6.02
   4   3 -17   14.23    5.55
  -4  -3  17   21.68    5.78
  -4  -3  17   20.42    5.91
  -4   3  18   71.09   11.71
   4  -3 -18   54.71   11.43
   4   3 -18   54.09   11.31
  -4  -3  18   53.83   10.75
  -4  -3  18   66.08   11.66
  -4   3  19    8.73    4.68
   4  -3 -19    9.62    5.10
   4   3 -19    8.84    5.10
  -4  -3  19    6.44    3.82
  -4  -3  19    5.77    4.33
   4  -3 -20   17.93    6.13
   4   3 -20   14.44    5.99
  -4  -3  20   19.62    6.22
   4  -3 -21   62.35   12.00
   4   3 -21   54.57   11.51
  -4  -3  21   42.72   10.97
  -4   3  22   75.22   13.57
   4  -3 -22   61.38   13.32
   4   3 -22   77.92   14.08
  -4  -3  22   74.80   13.97
  -4   3  23   57.41   10.96
   4  -3 -23   52.28   11.53
   4   3 -23   35.24   10.27
  -4  -3  23   57.83   10.90
  -4  -3  23   48.04   10.62
  -4   3  24    5.87    4.78
  -4  -3  24    9.56    4.91
  -4   3  25    7.55    5.24
  -4  -3  25   16.94    5.77
  -4   3  26   57.58   12.64
  -4  -3  26   72.42   13.06
  -4   3  27   13.79    6.38
   4  -3 -27   24.57    8.12
  -4  -3  27   10.06    5.84
   4  -3 -28   87.05   16.18
  -4  -3  28   66.50   13.91
  -4   3  29    4.67    5.58
   4  -3 -29    6.80    5.50
  -4  -3  29    4.90    5.28
  -4   3  30    4.09    5.11
   4  -3 -30    0.78    4.45
  -4  -3  30    3.73    4.87
  -4   3  31   11.09    5.85
   4  -3 -31    8.06    6.08
  -4  -3  31    5.53    4.65
  -4   3  32   42.91   10.62
   4  -3 -32   45.02   12.06
  -4  -3  32   54.99   11.67
  -4   3  33    1.78    5.29
   4  -3 -33   14.16    7.76
  -4  -3  33    2.90    4.87
  -4   3  34   -0.80    4.54
  -4  -3  34   -1.68    3.97
  -4   3  35    0.20    4.52
  -4  -3  35    2.68    4.97
  -4   3  36   -0.76    4.24
  -4  -3  36    7.92    5.55
  -4   3  37    7.06    5.21
  -4  -3  37    9.18    6.43
  -4   3  38    6.35    6.39
  -4  -3  38    9.34    6.03
  -4   3  39    8.41    5.32
  -4  -3  39   -0.66    4.67
  -4   4   1   49.56    8.94
  -4   4   1   72.04    9.58
   4  -4  -1   37.91    8.54
   4  -4  -1   67.85    9.76
   4   4  -1   71.96    9.50
   4   4  -1   70.21   10.02
  -4  -4   1   69.17    9.57
  -4  -4   1   76.05   10.46
  -4   4   2  133.28   19.50
  -4   4   2  142.13   19.63
   4  -4  -2  143.25   19.36
   4  -4  -2  142.51   19.99
   4   4  -2  167.12   19.85
   4   4  -2  151.31   20.12
  -4  -4   2  127.47   19.47
  -4  -4   2  148.48   20.38
  -4   4   3   57.56    9.52
  -4   4   3   52.48    9.46
   4  -4  -3   53.62    9.18
   4  -4  -3   56.97    9.94
   4   4  -3   94.26   10.17
   4   4  -3   98.79   11.05
  -4  -4   3   50.67    9.48
  -4  -4   3   61.26   10.18
  -4   4   4  319.94   41.24
  -4   4   4  293.17   41.14
   4  -4  -4  301.46   40.89
   4  -4  -4  328.76   41.59
   4   4  -4  305.05   40.99
   4   4  -4  309.04   41.55
  -4  -4   4  337.37   41.40
  -4  -4   4  363.24   42.06
  -4   4   5    6.90    3.08
  -4   4   5    5.28    2.97
   4  -4  -5    7.79    2.90
   4  -4  -5    3.64    3.21
   4   4  -5    4.82    2.47
   4   4  -5    2.79    3.28
  -4  -4   5    2.60    2.59
  -4  -4   5    5.47    3.63
  -4   4   6   95.21   13.76
  -4   4   6  112.93   13.94
   4  -4  -6   96.91   13.50
   4  -4  -6   81.71   13.80
   4   4  -6   81.91   13.19
   4   4  -6   90.16   13.94
  -4  -4   6   90.55   13.74
  -4  -4   6   95.67   14.18
  -4   4   7    5.23    2.96
  -4   4   7    8.00    3.52
   4  -4  -7    8.90    3.34
   4  -4  -7   10.23    4.00
   4   4  -7    7.64    2.70
   4   4  -7    2.84    3.16
  -4  -4   7    2.63    2.82
  -4  -4   7    1.19    3.00
  -4   4   8   78.72   13.26
  -4   4   8   87.32   13.30
   4  -4  -8   91.94   13.22
   4  -4  -8   99.84   13.95
   4   4  -8   99.09   13.26
   4   4  -8   85.53   13.64
  -4  -4   8   73.68   13.08
  -4  -4   8   99.19   13.90
  -4   4   9  326.08   40.13
  -4   4   9  304.44   39.65
   4  -4  -9  283.16   39.38
   4  -4  -9  324.86   40.48
   4   4  -9  302.61   39.49
   4   4  -9  308.82   40.25
  -4  -4   9  269.90   39.53
  -4  -4   9  301.92   40.11
  -4   4  10  260.47   34.54
  -4   4  10  316.38   34.72
   4  -4 -10  252.60   34.01
   4  -4 -10  270.67   34.98
   4   4 -10  223.82   33.68
   4   4 -10  236.06   34.44
  -4  -4  10  264.74   34.42
  -4  -4  10  239.98   34.50
  -4   4  11   27.82    6.74
  -4   4  11   36.56    7.20
   4  -4 -11   47.66    7.29
   4  -4 -11   33.56    7.72
   4   4 -11   30.34    6.58
   4   4 -11   40.90    7.63
  -4  -4  11   32.51    6.98
  -4  -4  11   33.76    7.23
  -4   4  12   68.96    9.80
  -4   4  12   47.31    8.46
   4  -4 -12   51.19    8.52
   4  -4 -12   47.18    9.16
   4   4 -12   57.56    8.57
   4   4 -12   31.93    8.36
  -4  -4  12   39.26    8.41
  -4  -4  12   40.92    8.70
  -4   4  13  107.50   15.59
   4  -4 -13   85.19   14.40
   4  -4 -13  125.99   16.36
   4   4 -13   96.41   14.52
   4   4 -13   96.66   15.32
  -4  -4  13   89.62   14.92
  -4  -4  13   89.75   15.12
  -4   4  14  256.72   37.37
   4  -4 -14  290.69   37.05
   4  -4 -14  205.96   36.96
   4   4 -14  313.38   37.13
   4   4 -14  278.38   37.70
  -4  -4  14  280.12   37.38
  -4  -4  14  308.13   38.06
  -4   4  15  105.55   16.03
   4  -4 -15   96.67   16.14
   4   4 -15  114.00   15.41
   4   4 -15   78.86   15.41
  -4  -4  15   94.74   15.48
  -4  -4  15  110.03   16.40
  -4   4  16   41.08    7.86
   4  -4 -16   39.02    8.01
   4   4 -16   22.35    6.83
  -4  -4  16   22.42    6.49
  -4  -4  16   30.34    7.25
  -4   4  17    0.70    3.31
   4  -4 -17    0.64    3.33
   4   4 -17    0.44    4.01
  -4  -4  17    3.44    3.51
  -4  -4  17    5.22    3.53
  -4   4  18   91.05   16.46
   4  -4 -18  107.65   17.11
   4   4 -18   95.27   16.70
  -4  -4  18  104.55   16.45
  -4  -4  18  113.42   17.19
   4  -4 -19   90.69   15.21
   4   4 -19   81.55   14.73
  -4  -4  19  103.56   15.01
  -4  -4  19   67.96   14.12
   4  -4 -20   65.00   12.33
   4   4 -20   51.46   11.86
  -4  -4  20   71.40   12.56
   4   4 -21   21.82    6.89
  -4  -4  21   11.69    5.25
  -4   4  22    7.51    4.73
  -4   4  23   17.45    6.57
  -4  -4  23   23.03    7.46
  -4   4  24   79.96   14.67
   4  -4 -24   75.56   15.23
  -4  -4  24   82.68   14.66
  -4   4  25   61.72   12.49
   4  -4 -25   61.15   13.24
  -4  -4  25   58.21   12.05
  -4   4  26   69.56   12.90
   4  -4 -26   51.70   12.61
  -4  -4  26   55.45   11.93
  -4   4  27   -1.07    4.55
   4  -4 -27   -3.07    4.92
  -4  -4  27    0.59    3.84
  -4   4  28   27.20    8.23
   4  -4 -28   29.04    9.29
  -4  -4  28   30.08    8.44
  -4   4  29   16.16    7.14
   4  -4 -29   15.42    7.41
  -4  -4  29   25.05    7.40
  -4   4  30    9.78    5.65
   4  -4 -30   17.88    8.34
  -4  -4  30   12.24    6.71
  -4   4  31    8.75    5.10
   4  -4 -31    0.04    5.20
  -4  -4  31    0.16    4.61
  -4   4  32   -2.23    4.34
   4  -4 -32   -0.91    5.73
  -4  -4  32    1.67    4.44
  -4   4  33    2.04    6.16
   4  -4 -33    0.79    4.84
  -4  -4  33    3.38    4.29
  -4   4  34   12.58    6.62
   4  -4 -34   13.77    7.00
  -4  -4  34   17.64    7.08
  -4   4  35    7.89    5.76
   4  -4 -35   -0.39    5.98
  -4  -4  35    4.06    5.71
  -4   4  36    1.46    5.60
  -4  -4  36    0.22    4.49
  -4   4  37   -1.87    4.24
  -4  -4  37    3.30    4.63
  -4   4  38   -0.39    5.27
  -4  -4  38   -0.55    4.97
  -4  -4  39    2.02    5.16
  -4   5   1   73.84   11.99
  -4   5   1   82.66   12.15
   4  -5  -1   83.67   11.97
   4  -5  -1   83.11   12.55
   4   5  -1   83.33   12.20
  -4  -5   1  117.76   13.04
  -4  -5   1   76.08   12.71
  -4   5   2  294.16   43.59
  -4   5   2  310.99   43.62
   4  -5  -2  285.82   43.33
   4  -5  -2  336.77   44.16
   4   5  -2  491.06   44.63
  -4  -5   2  321.68   43.88
  -4  -5   2  491.11   45.80
  -4   5   3  192.97   23.10
  -4   5   3  168.55   22.73
   4  -5  -3  188.77   22.75
   4  -5  -3  182.71   23.31
   4   5  -3  167.35   22.76
  -4  -5   3  154.77   22.77
  -4  -5   3  130.50   23.04
  -4   5   4   32.99    5.14
  -4   5   4   28.45    4.84
   4  -5  -4    6.26    3.41
   4  -5  -4   26.12    5.00
   4   5  -4   23.49    4.40
  -4  -5   4   21.15    4.69
  -4  -5   4   23.43    5.30
  -4   5   5   34.30    6.62
  -4   5   5   39.80    6.78
   4  -5  -5   32.04    6.29
   4  -5  -5   50.96    7.65
   4   5  -5   34.99    6.42
  -4  -5   5   34.96    6.70
  -4  -5   5   42.64    7.43
  -4   5   6   78.15   11.58
  -4   5   6   75.80   11.31
   4  -5  -6   66.79   11.02
   4  -5  -6   75.36   11.79
   4   5  -6   72.09   11.12
  -4  -5   6   73.58   11.48
  -4  -5   6   88.36   12.29
  -4   5   7  237.78   30.45
  -4   5   7  243.26   30.18
   4  -5  -7  233.37   30.03
   4  -5  -7  183.95   30.10
   4   5  -7  210.58   29.79
[truncated: 821,225 more chars]
