# Supplementary material for: LED-pump-X-ray-multiprobe crystallography for sub-second timescales
Source: Commun Chem. 2022 Aug 26;5:102. doi: 10.1038/s42004-022-00716-1 (PMC9814726; doi:10.1038/s42004-022-00716-1)
Supplement: Supplementary file 10 — Supplementary Data 1 [file 42004_2022_716_MOESM10_ESM.zip › CIFs/4s_270K/270K_4s_t10_decay.cif]

  data_global

# SUBMISSION DETAILS
 
_publ_contact_author_name       'Hatcher, Lauren'
_publ_contact_author_address
;
School of Chemistry
Cardiff University
Main Building
Park Place 
Cardiff
CF10 3AT
United Kingdom
;
_publ_contact_author_email       'HatcherL1@cardiff.ac.uk'
_publ_requested_category          FM
_publ_section_comment
; 
?
;
_publ_section_references
;
Diamond General Data Aquisition (GDA) software: http://www.opengda.org/

XIA2: Winter, G. (2010) J. Appl. Cryst. 43, 186-190.
POINTLESS: Evans, P. (2006) Acta Cryst. D62, 72-82.
AIMLESS: Evans, P. R. and Murshudov, G. N. (2013) Acta Cryst. D69, 1204-1214.
DIALS: Winter, G., et al. Acta Cryst. (2018) D74, 85-97.
CCP4: Winn, M. D. et al. (2011) Acta Cryst. D67, 235-242.
   
SHELXL: Sheldrick G. M. (2015). Acta Cryst. C71, 3-8.
SHELXT:	Sheldrick, G. M. (2015). Acta Cryst. A71, 3-8.
 
OLEX2: Dolomanov, O.V.; Bourhis, L.J.; Gildea, R.J.; Howard, J.A.K.; Puschmann,
 H., OLEX2: A complete structure solution, refinement and analysis program 
 (2009). J. Appl. Cryst., 42, 339-341.

MERCURY: Macrae, C. F., Bruno, I. J., Chisholm, J. A., Edgington,
P. R., McCabe, P., Pidcock, E., Rodriguez-Monge, L., Taylor, R.,
van de Streek, J. & Wood, P. A. (2008). J. Appl. Cryst. 41, 466-470.
;

####
 
data_270K_4s_t10_decay
 
_audit_creation_method            'SHELXL-2018/3'
_shelx_SHELXL_version_number      '2018/3'
_chemical_name_systematic         
;
Nitro-(N,N,N',N'-tetrabutyldiethylenetriamine)palladium(II)
tetraphenylborate, tetrahydrofuran solvate
;
_chemical_name_common             ?
_chemical_melting_point           ?
_chemical_formula_moiety          
;
C20 H45 N4 O2 Pd, C24 H20 B, C4 H8 O
;
_chemical_formula_sum            'C48 H73 B N4 O3 Pd' 
_chemical_formula_weight          871.31

loop_
 _atom_type_symbol
 _atom_type_description
 _atom_type_scat_dispersion_real
 _atom_type_scat_dispersion_imag
 _atom_type_scat_source
 'C'  'C'   0.0010   0.0010
 'International Tables Vol C Tables 4.2.6.8 and 6.1.1.4'
 'H'  'H'   0.0000   0.0000
 'International Tables Vol C Tables 4.2.6.8 and 6.1.1.4'
 'B'  'B'   0.0000   0.0000
 'International Tables Vol C Tables 4.2.6.8 and 6.1.1.4'
 'N'  'N'   0.0030   0.0020
 'International Tables Vol C Tables 4.2.6.8 and 6.1.1.4'
 'O'  'O'   0.0050   0.0030
 'International Tables Vol C Tables 4.2.6.8 and 6.1.1.4'
 'Pd'  'Pd'  -2.5040   0.6150
 'International Tables Vol C Tables 4.2.6.8 and 6.1.1.4'
 
_space_group_crystal_system       monoclinic
_space_group_IT_number            14
_space_group_name_H-M_alt         'P 21/n'
_space_group_name_Hall            '-P 2yn'
 
_shelx_space_group_comment
;
The symmetry employed for this shelxl refinement is uniquely defined
by the following loop, which should always be used as a source of
symmetry information in preference to the above space-group names.
They are only intended as comments.
;
 
loop_
 _space_group_symop_operation_xyz
 'x, y, z'
 '-x+1/2, y+1/2, -z+1/2'
 '-x, -y, -z'
 'x-1/2, -y-1/2, z-1/2'
 
_cell_length_a                    11.6893(4)
_cell_length_b                    13.5975(5)
_cell_length_c                    30.2568(11)
_cell_angle_alpha                 90
_cell_angle_beta                  93.528(3)
_cell_angle_gamma                 90
_cell_volume                      4800.1(3)
_cell_formula_units_Z             4
_cell_measurement_temperature     270(2)
_cell_measurement_reflns_used     9923
_cell_measurement_theta_max       21.1327152494
_cell_measurement_theta_min       1.2218832003
 
_exptl_crystal_description        Plate
_exptl_crystal_colour             Yellow
_exptl_crystal_density_meas       ?
_exptl_crystal_density_method     ?
_exptl_crystal_density_diffrn     1.206          
_exptl_crystal_F_000              1856
_exptl_transmission_factor_min    ?
_exptl_transmission_factor_max    ?
_exptl_crystal_size_max           0.100
_exptl_crystal_size_mid           0.100
_exptl_crystal_size_min           0.050
_exptl_absorpt_coefficient_mu     0.201
_shelx_estimated_absorpt_T_min    0.980
_shelx_estimated_absorpt_T_max    0.990
_exptl_absorpt_correction_T_min   0.995751128289
_exptl_absorpt_correction_T_max   1.0
_exptl_absorpt_correction_type    empirical
_exptl_absorpt_process_details    
;
CCP4 7.0.058: AIMLESS, version 0.7.1 : 27/03/18
Scaling & analysis of unmerged intensities, absorption correction using spherical harmonics
;
_exptl_absorpt_special_details    ?
_diffrn_ambient_temperature       270(2)
_diffrn_radiation_wavelength      0.534
_diffrn_measurement_device_type   'Photon counting pixel array'
_diffrn_radiation_type            Synchrotron
_diffrn_measurement_method        'shutterless scans'
_diffrn_radiation_source          'Diamond Light Source Beamline I19-2'
_diffrn_radiation_monochromator   'Silicon 111'
_diffrn_detector_area_resol_mean  ?
_diffrn_reflns_number             32789
_diffrn_reflns_av_unetI/netI      0.1065
_diffrn_reflns_av_R_equivalents   0.0933
_diffrn_reflns_limit_h_min        -14
_diffrn_reflns_limit_h_max        14
_diffrn_reflns_limit_k_min        -16
_diffrn_reflns_limit_k_max        11
_diffrn_reflns_limit_l_min        -37
_diffrn_reflns_limit_l_max        36
_diffrn_reflns_theta_min          1.234
_diffrn_reflns_theta_max          19.496
_diffrn_reflns_theta_full         18.687
_diffrn_measured_fraction_theta_max   0.995
_diffrn_measured_fraction_theta_full  0.995
_diffrn_reflns_Laue_measured_fraction_max    0.995
_diffrn_reflns_Laue_measured_fraction_full   0.995
_diffrn_reflns_point_group_measured_fraction_max   0.995
_diffrn_reflns_point_group_measured_fraction_full  0.995
_reflns_number_total              9773
_reflns_number_gt                 5701
_reflns_threshold_expression      'I > 2\s(I)'
_reflns_Friedel_coverage          0.000
_reflns_Friedel_fraction_max      .
_reflns_Friedel_fraction_full     .
 
_reflns_special_details
;
 Reflections were merged by SHELXL according to the crystal
 class for the calculation of statistics and refinement.
 
 _reflns_Friedel_fraction is defined as the number of unique
 Friedel pairs measured divided by the number that would be
 possible theoretically, ignoring centric projections and
 systematic absences.
;
 
_computing_data_collection        'Diamond GDA (http://www.opengda.org/)'
_computing_cell_refinement        'DIALS (Winter, 2018)'
_computing_data_reduction         'XIA2 (Winter 2010)'
_computing_structure_solution     'SHELXT (Sheldrick, 2015)'
_computing_structure_refinement   'SHELXL (Sheldrick, 2015)'
_computing_molecular_graphics     'OLEX2 (Dolomanov et al., 2009)'
_computing_publication_material   'MERCURY (Macrae et al., 2008)'
_refine_special_details           ?
_refine_ls_structure_factor_coef  Fsqd
_refine_ls_matrix_type            full
_refine_ls_weighting_scheme       calc
_refine_ls_weighting_details
'w=1/[\s^2^(Fo^2^)+(0.0354P)^2^] where P=(Fo^2^+2Fc^2^)/3'
_atom_sites_solution_primary      ?
_atom_sites_solution_secondary    ?
_atom_sites_solution_hydrogens    geom
_refine_ls_hydrogen_treatment     constr
_refine_ls_extinction_method      none
_refine_ls_extinction_coef        .
_refine_ls_number_reflns          9773
_refine_ls_number_parameters      526
_refine_ls_number_restraints      490
_refine_ls_R_factor_all           0.0953
_refine_ls_R_factor_gt            0.0555
_refine_ls_wR_factor_ref          0.1324
_refine_ls_wR_factor_gt           0.1176
_refine_ls_goodness_of_fit_ref    0.934
_refine_ls_restrained_S_all       0.937
_refine_ls_shift/su_max           0.001
_refine_ls_shift/su_mean          0.000
 
loop_
 _atom_site_label
 _atom_site_type_symbol
 _atom_site_fract_x
 _atom_site_fract_y
 _atom_site_fract_z
 _atom_site_U_iso_or_equiv
 _atom_site_adp_type
 _atom_site_occupancy
 _atom_site_site_symmetry_order  
 _atom_site_calc_flag
 _atom_site_refinement_flags_posn
 _atom_site_refinement_flags_adp
 _atom_site_refinement_flags_occupancy
 _atom_site_disorder_assembly
 _atom_site_disorder_group
Pd1 Pd 0.33994(2) 0.77513(2) 0.34657(2) 0.04684(12) Uani 1 1 d . . . . .
N2 N 0.3466(3) 0.9273(2) 0.33771(10) 0.0550(7) Uani 1 1 d . . . . .
N3 N 0.4549(2) 0.79872(18) 0.39823(9) 0.0478(7) Uani 1 1 d . . . . .
H3 H 0.531978 0.788685 0.387987 0.057 Uiso 1 1 calc R U . . .
N4 N 0.3309(2) 0.63162(18) 0.37138(10) 0.0490(7) Uani 1 1 d . . . . .
C1 C 0.4422(3) 0.9634(2) 0.36979(13) 0.0626(10) Uani 1 1 d . . . . .
H1A H 0.515109 0.957545 0.356354 0.075 Uiso 1 1 calc R U . . .
H1B H 0.430069 1.032099 0.376690 0.075 Uiso 1 1 calc R U . . .
C2 C 0.4445(3) 0.9030(2) 0.41180(12) 0.0614(10) Uani 1 1 d . . . . .
H2A H 0.509202 0.921825 0.431610 0.074 Uiso 1 1 calc R U . . .
H2B H 0.374599 0.912900 0.426920 0.074 Uiso 1 1 calc R U . . .
C3 C 0.4345(3) 0.7231(2) 0.43249(12) 0.0519(8) Uani 1 1 d . . . . .
H3A H 0.365789 0.738693 0.447473 0.062 Uiso 1 1 calc R U . . .
H3B H 0.498793 0.720707 0.454333 0.062 Uiso 1 1 calc R U . . .
C4 C 0.4210(3) 0.6259(2) 0.40901(12) 0.0522(9) Uani 1 1 d . . . . .
H4A H 0.493600 0.606881 0.397649 0.063 Uiso 1 1 calc R U . . .
H4B H 0.399672 0.575888 0.429850 0.063 Uiso 1 1 calc R U . . .
C5 C 0.2324(3) 0.9653(2) 0.35109(13) 0.0653(10) Uani 1 1 d . . . . .
H5A H 0.222412 0.943443 0.381122 0.078 Uiso 1 1 calc R U . . .
H5B H 0.172941 0.934153 0.332190 0.078 Uiso 1 1 calc R U . . .
C6 C 0.2120(4) 1.0761(3) 0.34940(17) 0.0920(15) Uani 1 1 d . . . . .
H6A H 0.270788 1.108821 0.368061 0.110 Uiso 1 1 calc R U . . .
H6B H 0.218267 1.099130 0.319291 0.110 Uiso 1 1 calc R U . . .
C7 C 0.0953(4) 1.1036(3) 0.3647(2) 0.1171(18) Uani 1 1 d . . . . .
H7A H 0.037013 1.065261 0.348251 0.141 Uiso 1 1 calc R U . . .
H7B H 0.092157 1.087382 0.395789 0.141 Uiso 1 1 calc R U . . .
C8 C 0.0702(6) 1.2105(4) 0.3582(3) 0.180(3) Uani 1 1 d . . . . .
H8A H 0.043751 1.222056 0.327967 0.270 Uiso 1 1 calc R U . . .
H8B H 0.138670 1.247936 0.365003 0.270 Uiso 1 1 calc R U . . .
H8C H 0.012073 1.230254 0.377431 0.270 Uiso 1 1 calc R U . . .
C9 C 0.3661(3) 0.9607(3) 0.29139(13) 0.0625(10) Uani 1 1 d . . . . .
H9A H 0.298511 0.945083 0.272488 0.075 Uiso 1 1 calc R U . . .
H9B H 0.374777 1.031662 0.291519 0.075 Uiso 1 1 calc R U . . .
C10 C 0.4686(3) 0.9161(3) 0.27166(13) 0.0703(11) Uani 1 1 d . . . . .
H10A H 0.465592 0.845118 0.274667 0.084 Uiso 1 1 calc R U . . .
H10B H 0.537761 0.939170 0.287745 0.084 Uiso 1 1 calc R U . . .
C11 C 0.4731(4) 0.9428(3) 0.22290(15) 0.0914(14) Uani 1 1 d . . . . .
H11A H 0.408597 0.912256 0.206488 0.110 Uiso 1 1 calc R U . . .
H11B H 0.464764 1.013436 0.219751 0.110 Uiso 1 1 calc R U . . .
C12 C 0.5804(5) 0.9120(5) 0.20301(18) 0.132(2) Uani 1 1 d . . . . .
H12A H 0.576584 0.929543 0.172222 0.199 Uiso 1 1 calc R U . . .
H12B H 0.589488 0.842089 0.205922 0.199 Uiso 1 1 calc R U . . .
H12C H 0.644537 0.944479 0.218029 0.199 Uiso 1 1 calc R U . . .
C13 C 0.2121(3) 0.6240(2) 0.38861(13) 0.0574(9) Uani 1 1 d . . . . .
H13A H 0.204195 0.676069 0.410141 0.069 Uiso 1 1 calc R U . . .
H13B H 0.156635 0.636787 0.364105 0.069 Uiso 1 1 calc R U . . .
C14 C 0.1803(3) 0.5280(3) 0.40982(14) 0.0670(11) Uani 1 1 d . . . . .
H14A H 0.186880 0.474939 0.388718 0.080 Uiso 1 1 calc R U . . .
H14B H 0.233253 0.514916 0.435084 0.080 Uiso 1 1 calc R U . . .
C15 C 0.0595(3) 0.5313(3) 0.42476(15) 0.0790(13) Uani 1 1 d . . . . .
H15A H 0.007720 0.546536 0.399406 0.095 Uiso 1 1 calc R U . . .
H15B H 0.054200 0.584391 0.445962 0.095 Uiso 1 1 calc R U . . .
C16 C 0.0198(4) 0.4364(3) 0.44582(16) 0.0901(15) Uani 1 1 d . . . . .
H16A H 0.022879 0.383575 0.424905 0.135 Uiso 1 1 calc R U . . .
H16B H -0.057538 0.444307 0.454266 0.135 Uiso 1 1 calc R U . . .
H16C H 0.068901 0.421700 0.471562 0.135 Uiso 1 1 calc R U . . .
C17 C 0.3489(3) 0.5509(3) 0.33872(12) 0.0605(10) Uani 1 1 d . . . . .
H17A H 0.353582 0.488772 0.354450 0.073 Uiso 1 1 calc R U . . .
H17B H 0.282548 0.548014 0.317859 0.073 Uiso 1 1 calc R U . . .
C18 C 0.4539(3) 0.5626(3) 0.31343(13) 0.0721(11) Uani 1 1 d . . . . .
H18A H 0.521093 0.563859 0.333914 0.087 Uiso 1 1 calc R U . . .
H18B H 0.450292 0.624673 0.297592 0.087 Uiso 1 1 calc R U . . .
C19 C 0.4649(5) 0.4779(4) 0.28034(18) 0.1147(19) Uani 1 1 d . . . . .
H19A H 0.459105 0.416303 0.296196 0.138 Uiso 1 1 calc R U . . .
H19B H 0.400299 0.481185 0.258658 0.138 Uiso 1 1 calc R U . . .
C20 C 0.5686(5) 0.4763(4) 0.2571(2) 0.149(3) Uani 1 1 d . . . . .
H20A H 0.570571 0.417524 0.239559 0.223 Uiso 1 1 calc R U . . .
H20B H 0.633598 0.477346 0.278086 0.223 Uiso 1 1 calc R U . . .
H20C H 0.570765 0.532773 0.238160 0.223 Uiso 1 1 calc R U . . .
C21 C 0.6562(3) 0.3743(2) 0.42712(12) 0.0506(8) Uani 1 1 d . . . . .
C22 C 0.7090(3) 0.4236(3) 0.39364(14) 0.0647(10) Uani 1 1 d . . . . .
H22 H 0.725604 0.389082 0.368289 0.078 Uiso 1 1 calc R U . . .
C23 C 0.7378(3) 0.5224(3) 0.39668(17) 0.0824(13) Uani 1 1 d . . . . .
H23 H 0.772610 0.552717 0.373457 0.099 Uiso 1 1 calc R U . . .
C24 C 0.7156(3) 0.5754(3) 0.43321(17) 0.0784(12) Uani 1 1 d . . . . .
H24 H 0.736929 0.641141 0.435468 0.094 Uiso 1 1 calc R U . . .
C25 C 0.6611(3) 0.5305(3) 0.46682(15) 0.0702(11) Uani 1 1 d . . . . .
H25 H 0.644273 0.566256 0.491815 0.084 Uiso 1 1 calc R U . . .
C26 C 0.6314(3) 0.4320(2) 0.46340(13) 0.0598(10) Uani 1 1 d . . . . .
H26 H 0.593329 0.403228 0.486219 0.072 Uiso 1 1 calc R U . . .
C27 C 0.7341(3) 0.2020(2) 0.45899(13) 0.0529(8) Uani 1 1 d . . . . .
C28 C 0.8088(3) 0.2509(3) 0.48871(14) 0.0629(10) Uani 1 1 d . . . . .
H28 H 0.803669 0.318976 0.490489 0.076 Uiso 1 1 calc R U . . .
C29 C 0.8911(4) 0.2031(3) 0.51600(16) 0.0802(13) Uani 1 1 d . . . . .
H29 H 0.938583 0.239795 0.535505 0.096 Uiso 1 1 calc R U . . .
C30 C 0.9033(4) 0.1043(3) 0.51471(17) 0.0865(14) Uani 1 1 d . . . . .
H30 H 0.957845 0.072662 0.533329 0.104 Uiso 1 1 calc R U . . .
C31 C 0.8335(4) 0.0520(3) 0.48538(18) 0.0868(14) Uani 1 1 d . . . . .
H31 H 0.841249 -0.015901 0.483684 0.104 Uiso 1 1 calc R U . . .
C32 C 0.7512(3) 0.0997(3) 0.45811(16) 0.0756(12) Uani 1 1 d . . . . .
H32 H 0.705389 0.062170 0.438355 0.091 Uiso 1 1 calc R U . . .
C33 C 0.5054(3) 0.2305(2) 0.44408(12) 0.0505(8) Uani 1 1 d . . . . .
C34 C 0.4786(3) 0.1451(2) 0.46679(12) 0.0531(9) Uani 1 1 d . . . . .
H34 H 0.537028 0.100157 0.473621 0.064 Uiso 1 1 calc R U . . .
C35 C 0.3691(3) 0.1234(3) 0.47978(13) 0.0641(10) Uani 1 1 d . . . . .
H35 H 0.355860 0.064913 0.494536 0.077 Uiso 1 1 calc R U . . .
C36 C 0.2808(4) 0.1882(3) 0.47085(15) 0.0722(12) Uani 1 1 d . . . . .
H36 H 0.207653 0.175084 0.479825 0.087 Uiso 1 1 calc R U . . .
C37 C 0.3032(4) 0.2734(3) 0.44823(17) 0.0809(14) Uani 1 1 d . . . . .
H37 H 0.244208 0.317723 0.441432 0.097 Uiso 1 1 calc R U . . .
C38 C 0.4123(3) 0.2937(3) 0.43552(15) 0.0709(12) Uani 1 1 d . . . . .
H38 H 0.424296 0.352212 0.420555 0.085 Uiso 1 1 calc R U . . .
C39 C 0.6371(4) 0.2137(3) 0.37474(14) 0.0650(10) Uani 1 1 d . . . . .
C40 C 0.5441(4) 0.2196(3) 0.34457(15) 0.0754(12) Uani 1 1 d . . . . .
H40 H 0.474873 0.242467 0.354148 0.091 Uiso 1 1 calc R U . . .
C41 C 0.5497(5) 0.1925(3) 0.29971(16) 0.0959(15) Uani 1 1 d . . . . .
H41 H 0.485880 0.199887 0.280090 0.115 Uiso 1 1 calc R U . . .
C42 C 0.6488(6) 0.1556(4) 0.2854(2) 0.1202(19) Uani 1 1 d . . . . .
H42 H 0.652670 0.136298 0.255991 0.144 Uiso 1 1 calc R U . . .
C43 C 0.7430(6) 0.1468(4) 0.3144(2) 0.135(2) Uani 1 1 d . . . . .
H43 H 0.811486 0.122335 0.304740 0.162 Uiso 1 1 calc R U . . .
C44 C 0.7356(5) 0.1744(4) 0.35796(17) 0.1073(16) Uani 1 1 d . . . . .
H44 H 0.800044 0.166385 0.377236 0.129 Uiso 1 1 calc R U . . .
B1 B 0.6340(4) 0.2548(3) 0.42642(16) 0.0542(9) Uani 1 1 d . . . . .
O3 O 0.6859(14) 0.804(3) 0.3651(11) 0.091(2) Uani 0.571(16) 1 d D . P A 1
C45 C 0.7276(11) 0.7573(13) 0.3271(5) 0.0917(19) Uani 0.571(16) 1 d D . P A 1
H45A H 0.703747 0.793435 0.300465 0.110 Uiso 0.571(16) 1 calc R U P A 1
H45B H 0.697860 0.690849 0.324403 0.110 Uiso 0.571(16) 1 calc R U P A 1
C46 C 0.8546(11) 0.7558(17) 0.3334(6) 0.1125(19) Uani 0.571(16) 1 d D . P A 1
H46A H 0.888885 0.784497 0.308033 0.135 Uiso 0.571(16) 1 calc R U P A 1
H46B H 0.882197 0.688856 0.337214 0.135 Uiso 0.571(16) 1 calc R U P A 1
C47 C 0.8837(9) 0.8149(13) 0.3740(4) 0.1125(19) Uani 0.571(16) 1 d D . P A 1
H47A H 0.927376 0.775382 0.395770 0.135 Uiso 0.571(16) 1 calc R U P A 1
H47B H 0.929592 0.871478 0.366832 0.135 Uiso 0.571(16) 1 calc R U P A 1
C48 C 0.7784(9) 0.8464(10) 0.3914(4) 0.0917(19) Uani 0.571(16) 1 d D . P A 1
H48A H 0.775405 0.825171 0.421926 0.110 Uiso 0.571(16) 1 calc R U P A 1
H48B H 0.773226 0.917596 0.390600 0.110 Uiso 0.571(16) 1 calc R U P A 1
O3A O 0.6793(19) 0.807(4) 0.3616(15) 0.091(2) Uani 0.429(16) 1 d D . P A 2
C45A C 0.7410(15) 0.7791(17) 0.3242(7) 0.0917(19) Uani 0.429(16) 1 d D . P A 2
H45C H 0.729480 0.826789 0.300549 0.110 Uiso 0.429(16) 1 calc R U P A 2
H45D H 0.715918 0.715110 0.313264 0.110 Uiso 0.429(16) 1 calc R U P A 2
C46A C 0.8648(14) 0.7758(19) 0.3407(9) 0.1125(19) Uani 0.429(16) 1 d D . P A 2
H46C H 0.882444 0.719887 0.359806 0.135 Uiso 0.429(16) 1 calc R U P A 2
H46D H 0.916615 0.777613 0.316831 0.135 Uiso 0.429(16) 1 calc R U P A 2
C47A C 0.8624(12) 0.8676(15) 0.3648(6) 0.1125(19) Uani 0.429(16) 1 d D . P A 2
H47C H 0.920998 0.867361 0.388922 0.135 Uiso 0.429(16) 1 calc R U P A 2
H47D H 0.877543 0.922064 0.345259 0.135 Uiso 0.429(16) 1 calc R U P A 2
C48A C 0.7517(12) 0.8788(12) 0.3818(5) 0.0917(19) Uani 0.429(16) 1 d D . P A 2
H48C H 0.756656 0.870071 0.413713 0.110 Uiso 0.429(16) 1 calc R U P A 2
H48D H 0.721762 0.944069 0.375198 0.110 Uiso 0.429(16) 1 calc R U P A 2
O1 O 0.1254(3) 0.7600(2) 0.29879(10) 0.1127(10) Uani 0.908(5) 1 d D . P B 3
O2 O 0.2615(3) 0.72414(18) 0.25965(11) 0.1127(10) Uani 0.908(5) 1 d D . P B 3
N1 N 0.2260(2) 0.74949(11) 0.29430(9) 0.0678(10) Uani 0.908(5) 1 d D . P B 3
O1A O 0.2050(18) 0.7569(2) 0.3032(4) 0.1127(10) Uani 0.092(5) 1 d D . P B 4
O2A O 0.3192(14) 0.7170(3) 0.2554(5) 0.1127(10) Uani 0.092(5) 1 d D . P B 4
N1A N 0.2115(13) 0.7296(3) 0.2623(3) 0.0678(10) Uani 0.092(5) 1 d D . P B 4
 
loop_
 _atom_site_aniso_label
 _atom_site_aniso_U_11
 _atom_site_aniso_U_22
 _atom_site_aniso_U_33
 _atom_site_aniso_U_23
 _atom_site_aniso_U_13
 _atom_site_aniso_U_12
Pd1 0.04590(19) 0.0512(2) 0.04295(19) 0.00127(14) -0.00120(13) -0.00227(13)
N2 0.0602(18) 0.0530(17) 0.0511(17) 0.0026(13) -0.0027(13) -0.0006(13)
N3 0.0495(17) 0.0528(13) 0.0405(16) -0.0009(11) -0.0012(13) -0.0058(13)
N4 0.0449(15) 0.0514(15) 0.0501(17) -0.0010(13) -0.0017(12) -0.0022(13)
C1 0.073(2) 0.052(2) 0.060(2) 0.0002(16) -0.0100(18) -0.0077(18)
C2 0.075(3) 0.0533(16) 0.054(2) -0.0034(15) -0.008(2) -0.0037(18)
C3 0.055(2) 0.0594(17) 0.041(2) 0.0040(13) -0.0028(16) -0.0031(16)
C4 0.049(2) 0.0574(17) 0.050(2) 0.0021(15) -0.0024(15) 0.0019(17)
C5 0.069(2) 0.0647(18) 0.062(3) 0.000(2) 0.0006(19) 0.0084(18)
C6 0.102(3) 0.068(2) 0.105(4) -0.001(2) -0.004(3) 0.020(2)
C7 0.098(3) 0.098(3) 0.154(5) -0.036(3) -0.011(3) 0.032(3)
C8 0.148(6) 0.104(3) 0.280(10) -0.045(4) -0.044(6) 0.053(4)
C9 0.068(2) 0.063(2) 0.057(2) 0.0125(19) -0.0007(17) -0.0029(18)
C10 0.065(3) 0.082(3) 0.063(2) 0.009(2) 0.0043(19) -0.0059(19)
C11 0.095(3) 0.113(3) 0.067(3) 0.014(3) 0.016(2) -0.007(3)
C12 0.108(4) 0.197(6) 0.096(4) -0.009(4) 0.036(3) -0.006(4)
C13 0.0441(18) 0.0621(19) 0.066(3) 0.0056(18) -0.0010(17) -0.0059(16)
C14 0.056(2) 0.067(2) 0.079(3) 0.009(2) 0.009(2) -0.0063(18)
C15 0.060(2) 0.084(2) 0.095(4) 0.003(2) 0.020(2) -0.011(2)
C16 0.073(3) 0.087(3) 0.113(4) 0.008(3) 0.029(3) -0.012(2)
C17 0.068(2) 0.055(2) 0.059(2) -0.0052(16) 0.0009(18) -0.0008(18)
C18 0.072(3) 0.084(3) 0.062(3) -0.0085(19) 0.009(2) 0.007(2)
C19 0.118(4) 0.117(4) 0.114(4) -0.044(3) 0.043(3) -0.003(3)
C20 0.148(5) 0.171(5) 0.135(6) -0.031(4) 0.070(4) 0.019(4)
C21 0.047(2) 0.0506(15) 0.054(2) 0.0065(13) -0.0025(16) -0.0010(15)
C22 0.057(2) 0.0680(19) 0.070(3) 0.0149(18) 0.0095(19) -0.0058(18)
C23 0.063(3) 0.066(2) 0.119(4) 0.023(2) 0.014(3) -0.008(2)
C24 0.056(3) 0.054(2) 0.124(4) 0.0147(19) -0.010(2) -0.003(2)
C25 0.067(3) 0.0528(17) 0.088(3) -0.0027(19) -0.015(2) 0.0057(18)
C26 0.070(3) 0.0518(17) 0.057(2) 0.0050(16) -0.001(2) 0.0044(17)
C27 0.0471(19) 0.0513(16) 0.061(2) 0.0045(15) 0.0123(15) 0.0028(14)
C28 0.055(2) 0.056(2) 0.077(3) -0.0032(18) 0.0015(17) 0.0074(16)
C29 0.064(3) 0.084(2) 0.091(3) -0.005(2) -0.010(2) 0.017(2)
C30 0.058(3) 0.083(2) 0.117(4) 0.013(2) 0.001(2) 0.019(2)
C31 0.058(3) 0.061(2) 0.141(4) 0.013(2) 0.004(2) 0.0104(19)
C32 0.053(2) 0.0528(17) 0.121(4) -0.003(2) -0.001(2) 0.0020(17)
C33 0.0535(17) 0.0476(17) 0.050(2) -0.0013(15) -0.0028(16) 0.0004(14)
C34 0.0577(19) 0.0499(17) 0.051(2) 0.0020(15) -0.0004(17) 0.0012(16)
C35 0.061(2) 0.065(2) 0.066(3) 0.007(2) -0.0004(19) -0.0067(16)
C36 0.056(2) 0.068(2) 0.093(3) -0.001(2) 0.006(2) -0.0027(17)
C37 0.054(2) 0.065(2) 0.124(4) 0.009(2) 0.005(2) 0.0065(19)
C38 0.0552(19) 0.054(2) 0.103(4) 0.015(2) -0.001(2) 0.0029(16)
C39 0.077(2) 0.061(2) 0.058(2) -0.0050(18) 0.0073(16) -0.012(2)
C40 0.096(3) 0.068(3) 0.062(2) 0.004(2) -0.007(2) -0.025(2)
C41 0.152(5) 0.075(3) 0.059(2) 0.004(2) -0.008(3) -0.037(3)
C42 0.184(5) 0.109(4) 0.069(4) -0.012(3) 0.020(3) -0.026(4)
C43 0.161(5) 0.167(5) 0.080(3) -0.033(4) 0.034(3) 0.020(4)
C44 0.102(3) 0.146(4) 0.076(3) -0.026(3) 0.021(3) 0.014(3)
B1 0.057(2) 0.0507(16) 0.055(2) 0.0000(16) 0.0021(17) -0.0006(16)
O3 0.071(2) 0.101(3) 0.100(4) -0.011(3) 0.011(3) -0.005(3)
C45 0.081(2) 0.096(5) 0.097(3) -0.011(3) 0.0057(19) 0.000(2)
C46 0.078(2) 0.123(6) 0.137(5) -0.018(3) 0.011(2) -0.004(3)
C47 0.078(2) 0.123(6) 0.137(5) -0.018(3) 0.011(2) -0.004(3)
C48 0.081(2) 0.096(5) 0.097(3) -0.011(3) 0.0057(19) 0.000(2)
O3A 0.071(2) 0.101(3) 0.100(4) -0.011(3) 0.011(3) -0.005(3)
C45A 0.081(2) 0.096(5) 0.097(3) -0.011(3) 0.0057(19) 0.000(2)
C46A 0.078(2) 0.123(6) 0.137(5) -0.018(3) 0.011(2) -0.004(3)
C47A 0.078(2) 0.123(6) 0.137(5) -0.018(3) 0.011(2) -0.004(3)
C48A 0.081(2) 0.096(5) 0.097(3) -0.011(3) 0.0057(19) 0.000(2)
O1 0.0698(19) 0.192(3) 0.0741(16) -0.0253(16) -0.0108(14) 0.0029(16)
O2 0.0698(19) 0.192(3) 0.0741(16) -0.0253(16) -0.0108(14) 0.0029(16)
N1 0.0685(19) 0.071(2) 0.0618(18) 0.0059(17) -0.0091(18) -0.0057(17)
O1A 0.0698(19) 0.192(3) 0.0741(16) -0.0253(16) -0.0108(14) 0.0029(16)
O2A 0.0698(19) 0.192(3) 0.0741(16) -0.0253(16) -0.0108(14) 0.0029(16)
N1A 0.0685(19) 0.071(2) 0.0618(18) 0.0059(17) -0.0091(18) -0.0057(17)
 
_geom_special_details
;
 All esds (except the esd in the dihedral angle between two l.s. planes)
 are estimated using the full covariance matrix.  The cell esds are taken
 into account individually in the estimation of esds in distances, angles
 and torsion angles; correlations between esds in cell parameters are only
 used when they are defined by crystal symmetry.  An approximate (isotropic)
 treatment of cell esds is used for estimating esds involving l.s. planes.
;
 
loop_
 _geom_bond_atom_site_label_1
 _geom_bond_atom_site_label_2
 _geom_bond_distance
 _geom_bond_site_symmetry_2
 _geom_bond_publ_flag
Pd1 O1A 2.00(2) . ?
Pd1 N3 2.023(3) . ?
Pd1 N1 2.034(2) . ?
Pd1 N2 2.089(3) . ?
Pd1 N4 2.096(3) . ?
N2 C9 1.504(4) . ?
N2 C5 1.509(4) . ?
N2 C1 1.516(4) . ?
N3 C2 1.483(4) . ?
N3 C3 1.490(4) . ?
N3 H3 0.9800 . ?
N4 C17 1.500(4) . ?
N4 C4 1.504(4) . ?
N4 C13 1.517(4) . ?
C1 C2 1.512(5) . ?
C1 H1A 0.9700 . ?
C1 H1B 0.9700 . ?
C2 H2A 0.9700 . ?
C2 H2B 0.9700 . ?
C3 C4 1.505(4) . ?
C3 H3A 0.9700 . ?
C3 H3B 0.9700 . ?
C4 H4A 0.9700 . ?
C4 H4B 0.9700 . ?
C5 C6 1.527(5) . ?
C5 H5A 0.9700 . ?
C5 H5B 0.9700 . ?
C6 C7 1.513(6) . ?
C6 H6A 0.9700 . ?
C6 H6B 0.9700 . ?
C7 C8 1.494(6) . ?
C7 H7A 0.9700 . ?
C7 H7B 0.9700 . ?
C8 H8A 0.9600 . ?
C8 H8B 0.9600 . ?
C8 H8C 0.9600 . ?
C9 C10 1.499(5) . ?
C9 H9A 0.9700 . ?
C9 H9B 0.9700 . ?
C10 C11 1.524(5) . ?
C10 H10A 0.9700 . ?
C10 H10B 0.9700 . ?
C11 C12 1.484(6) . ?
C11 H11A 0.9700 . ?
C11 H11B 0.9700 . ?
C12 H12A 0.9600 . ?
C12 H12B 0.9600 . ?
C12 H12C 0.9600 . ?
C13 C14 1.511(5) . ?
C13 H13A 0.9700 . ?
C13 H13B 0.9700 . ?
C14 C15 1.510(5) . ?
C14 H14A 0.9700 . ?
C14 H14B 0.9700 . ?
C15 C16 1.524(5) . ?
C15 H15A 0.9700 . ?
C15 H15B 0.9700 . ?
C16 H16A 0.9600 . ?
C16 H16B 0.9600 . ?
C16 H16C 0.9600 . ?
C17 C18 1.495(5) . ?
C17 H17A 0.9700 . ?
C17 H17B 0.9700 . ?
C18 C19 1.536(5) . ?
C18 H18A 0.9700 . ?
C18 H18B 0.9700 . ?
C19 C20 1.439(6) . ?
C19 H19A 0.9700 . ?
C19 H19B 0.9700 . ?
C20 H20A 0.9600 . ?
C20 H20B 0.9600 . ?
C20 H20C 0.9600 . ?
C21 C22 1.390(5) . ?
C21 C26 1.395(5) . ?
C21 B1 1.645(5) . ?
C22 C23 1.387(5) . ?
C22 H22 0.9300 . ?
C23 C24 1.357(6) . ?
C23 H23 0.9300 . ?
C24 C25 1.375(5) . ?
C24 H24 0.9300 . ?
C25 C26 1.387(5) . ?
C25 H25 0.9300 . ?
C26 H26 0.9300 . ?
C27 C28 1.384(5) . ?
C27 C32 1.406(5) . ?
C27 B1 1.648(6) . ?
C28 C29 1.389(5) . ?
C28 H28 0.9300 . ?
C29 C30 1.352(5) . ?
C29 H29 0.9300 . ?
C30 C31 1.367(6) . ?
C30 H30 0.9300 . ?
C31 C32 1.388(5) . ?
C31 H31 0.9300 . ?
C32 H32 0.9300 . ?
C33 C34 1.395(4) . ?
C33 C38 1.398(5) . ?
C33 B1 1.660(6) . ?
C34 C35 1.394(5) . ?
C34 H34 0.9300 . ?
C35 C36 1.371(5) . ?
C35 H35 0.9300 . ?
C36 C37 1.378(5) . ?
C36 H36 0.9300 . ?
C37 C38 1.382(5) . ?
C37 H37 0.9300 . ?
C38 H38 0.9300 . ?
C39 C40 1.378(6) . ?
C39 C44 1.393(6) . ?
C39 B1 1.663(6) . ?
C40 C41 1.412(6) . ?
C40 H40 0.9300 . ?
C41 C42 1.358(7) . ?
C41 H41 0.9300 . ?
C42 C43 1.371(8) . ?
C42 H42 0.9300 . ?
C43 C44 1.379(7) . ?
C43 H43 0.9300 . ?
C44 H44 0.9300 . ?
O3 C48 1.423(12) . ?
O3 C45 1.426(10) . ?
C45 C46 1.485(10) . ?
C45 H45A 0.9700 . ?
C45 H45B 0.9700 . ?
C46 C47 1.490(12) . ?
C46 H46A 0.9700 . ?
C46 H46B 0.9700 . ?
C47 C48 1.434(9) . ?
C47 H47A 0.9700 . ?
C47 H47B 0.9700 . ?
C48 H48A 0.9700 . ?
C48 H48B 0.9700 . ?
O3A C48A 1.407(18) . ?
O3A C45A 1.430(13) . ?
C45A C46A 1.502(14) . ?
C45A H45C 0.9700 . ?
C45A H45D 0.9700 . ?
C46A C47A 1.447(14) . ?
C46A H46C 0.9700 . ?
C46A H46D 0.9700 . ?
C47A C48A 1.431(12) . ?
C47A H47C 0.9700 . ?
C47A H47D 0.9700 . ?
C48A H48C 0.9700 . ?
C48A H48D 0.9700 . ?
O1 N1 1.2009(10) . ?
O2 N1 1.2015(10) . ?
O1A N1A 1.3001(10) . ?
O2A N1A 1.3002(10) . ?
 
loop_
 _geom_angle_atom_site_label_1
 _geom_angle_atom_site_label_2
 _geom_angle_atom_site_label_3
 _geom_angle
 _geom_angle_site_symmetry_1
 _geom_angle_site_symmetry_3
 _geom_angle_publ_flag
O1A Pd1 N3 169.7(4) . . ?
N3 Pd1 N1 179.03(11) . . ?
O1A Pd1 N2 94.14(11) . . ?
N3 Pd1 N2 85.06(10) . . ?
N1 Pd1 N2 95.60(9) . . ?
O1A Pd1 N4 93.69(9) . . ?
N3 Pd1 N4 85.22(10) . . ?
N1 Pd1 N4 94.24(9) . . ?
N2 Pd1 N4 166.30(11) . . ?
C9 N2 C5 109.5(3) . . ?
C9 N2 C1 110.5(3) . . ?
C5 N2 C1 110.3(3) . . ?
C9 N2 Pd1 115.3(2) . . ?
C5 N2 Pd1 105.3(2) . . ?
C1 N2 Pd1 105.7(2) . . ?
C2 N3 C3 116.6(3) . . ?
C2 N3 Pd1 107.7(2) . . ?
C3 N3 Pd1 107.52(18) . . ?
C2 N3 H3 108.3 . . ?
C3 N3 H3 108.3 . . ?
Pd1 N3 H3 108.3 . . ?
C17 N4 C4 109.9(3) . . ?
C17 N4 C13 110.2(3) . . ?
C4 N4 C13 110.5(3) . . ?
C17 N4 Pd1 115.7(2) . . ?
C4 N4 Pd1 105.73(19) . . ?
C13 N4 Pd1 104.69(18) . . ?
C2 C1 N2 109.7(3) . . ?
C2 C1 H1A 109.7 . . ?
N2 C1 H1A 109.7 . . ?
C2 C1 H1B 109.7 . . ?
N2 C1 H1B 109.7 . . ?
H1A C1 H1B 108.2 . . ?
N3 C2 C1 106.5(3) . . ?
N3 C2 H2A 110.4 . . ?
C1 C2 H2A 110.4 . . ?
N3 C2 H2B 110.4 . . ?
C1 C2 H2B 110.4 . . ?
H2A C2 H2B 108.6 . . ?
N3 C3 C4 107.1(3) . . ?
N3 C3 H3A 110.3 . . ?
C4 C3 H3A 110.3 . . ?
N3 C3 H3B 110.3 . . ?
C4 C3 H3B 110.3 . . ?
H3A C3 H3B 108.5 . . ?
N4 C4 C3 111.1(3) . . ?
N4 C4 H4A 109.4 . . ?
C3 C4 H4A 109.4 . . ?
N4 C4 H4B 109.4 . . ?
C3 C4 H4B 109.4 . . ?
H4A C4 H4B 108.0 . . ?
N2 C5 C6 117.9(3) . . ?
N2 C5 H5A 107.8 . . ?
C6 C5 H5A 107.8 . . ?
N2 C5 H5B 107.8 . . ?
C6 C5 H5B 107.8 . . ?
H5A C5 H5B 107.2 . . ?
C7 C6 C5 112.0(4) . . ?
C7 C6 H6A 109.2 . . ?
C5 C6 H6A 109.2 . . ?
C7 C6 H6B 109.2 . . ?
C5 C6 H6B 109.2 . . ?
H6A C6 H6B 107.9 . . ?
C8 C7 C6 111.9(5) . . ?
C8 C7 H7A 109.2 . . ?
C6 C7 H7A 109.2 . . ?
C8 C7 H7B 109.2 . . ?
C6 C7 H7B 109.2 . . ?
H7A C7 H7B 107.9 . . ?
C7 C8 H8A 109.5 . . ?
C7 C8 H8B 109.5 . . ?
H8A C8 H8B 109.5 . . ?
C7 C8 H8C 109.5 . . ?
H8A C8 H8C 109.5 . . ?
H8B C8 H8C 109.5 . . ?
C10 C9 N2 114.8(3) . . ?
C10 C9 H9A 108.6 . . ?
N2 C9 H9A 108.6 . . ?
C10 C9 H9B 108.6 . . ?
N2 C9 H9B 108.6 . . ?
H9A C9 H9B 107.5 . . ?
C9 C10 C11 111.4(3) . . ?
C9 C10 H10A 109.3 . . ?
C11 C10 H10A 109.3 . . ?
C9 C10 H10B 109.3 . . ?
C11 C10 H10B 109.3 . . ?
H10A C10 H10B 108.0 . . ?
C12 C11 C10 114.0(4) . . ?
C12 C11 H11A 108.8 . . ?
C10 C11 H11A 108.8 . . ?
C12 C11 H11B 108.8 . . ?
C10 C11 H11B 108.8 . . ?
H11A C11 H11B 107.7 . . ?
C11 C12 H12A 109.5 . . ?
C11 C12 H12B 109.5 . . ?
H12A C12 H12B 109.5 . . ?
C11 C12 H12C 109.5 . . ?
H12A C12 H12C 109.5 . . ?
H12B C12 H12C 109.5 . . ?
C14 C13 N4 117.3(3) . . ?
C14 C13 H13A 108.0 . . ?
N4 C13 H13A 108.0 . . ?
C14 C13 H13B 108.0 . . ?
N4 C13 H13B 108.0 . . ?
H13A C13 H13B 107.2 . . ?
C15 C14 C13 111.1(3) . . ?
C15 C14 H14A 109.4 . . ?
C13 C14 H14A 109.4 . . ?
C15 C14 H14B 109.4 . . ?
C13 C14 H14B 109.4 . . ?
H14A C14 H14B 108.0 . . ?
C14 C15 C16 114.5(3) . . ?
C14 C15 H15A 108.6 . . ?
C16 C15 H15A 108.6 . . ?
C14 C15 H15B 108.6 . . ?
C16 C15 H15B 108.6 . . ?
H15A C15 H15B 107.6 . . ?
C15 C16 H16A 109.5 . . ?
C15 C16 H16B 109.5 . . ?
H16A C16 H16B 109.5 . . ?
C15 C16 H16C 109.5 . . ?
H16A C16 H16C 109.5 . . ?
H16B C16 H16C 109.5 . . ?
C18 C17 N4 114.3(3) . . ?
C18 C17 H17A 108.7 . . ?
N4 C17 H17A 108.7 . . ?
C18 C17 H17B 108.7 . . ?
N4 C17 H17B 108.7 . . ?
H17A C17 H17B 107.6 . . ?
C17 C18 C19 111.0(3) . . ?
C17 C18 H18A 109.4 . . ?
C19 C18 H18A 109.4 . . ?
C17 C18 H18B 109.4 . . ?
C19 C18 H18B 109.4 . . ?
H18A C18 H18B 108.0 . . ?
C20 C19 C18 115.9(5) . . ?
C20 C19 H19A 108.3 . . ?
C18 C19 H19A 108.3 . . ?
C20 C19 H19B 108.3 . . ?
C18 C19 H19B 108.3 . . ?
H19A C19 H19B 107.4 . . ?
C19 C20 H20A 109.5 . . ?
C19 C20 H20B 109.5 . . ?
H20A C20 H20B 109.5 . . ?
C19 C20 H20C 109.5 . . ?
H20A C20 H20C 109.5 . . ?
H20B C20 H20C 109.5 . . ?
C22 C21 C26 115.2(3) . . ?
C22 C21 B1 122.9(3) . . ?
C26 C21 B1 121.7(3) . . ?
C23 C22 C21 122.4(4) . . ?
C23 C22 H22 118.8 . . ?
C21 C22 H22 118.8 . . ?
C24 C23 C22 120.7(4) . . ?
C24 C23 H23 119.7 . . ?
C22 C23 H23 119.7 . . ?
C23 C24 C25 119.2(4) . . ?
C23 C24 H24 120.4 . . ?
C25 C24 H24 120.4 . . ?
C24 C25 C26 119.9(4) . . ?
C24 C25 H25 120.0 . . ?
C26 C25 H25 120.0 . . ?
C25 C26 C21 122.6(4) . . ?
C25 C26 H26 118.7 . . ?
C21 C26 H26 118.7 . . ?
C28 C27 C32 113.7(4) . . ?
C28 C27 B1 125.1(3) . . ?
C32 C27 B1 121.1(3) . . ?
C27 C28 C29 123.2(4) . . ?
C27 C28 H28 118.4 . . ?
C29 C28 H28 118.4 . . ?
C30 C29 C28 121.2(4) . . ?
C30 C29 H29 119.4 . . ?
C28 C29 H29 119.4 . . ?
C29 C30 C31 118.4(4) . . ?
C29 C30 H30 120.8 . . ?
C31 C30 H30 120.8 . . ?
C30 C31 C32 120.5(4) . . ?
C30 C31 H31 119.8 . . ?
C32 C31 H31 119.8 . . ?
C31 C32 C27 123.0(4) . . ?
C31 C32 H32 118.5 . . ?
C27 C32 H32 118.5 . . ?
C34 C33 C38 114.1(3) . . ?
C34 C33 B1 124.0(3) . . ?
C38 C33 B1 121.9(3) . . ?
C35 C34 C33 123.5(3) . . ?
C35 C34 H34 118.2 . . ?
C33 C34 H34 118.2 . . ?
C36 C35 C34 120.1(4) . . ?
C36 C35 H35 119.9 . . ?
C34 C35 H35 119.9 . . ?
C35 C36 C37 118.3(4) . . ?
C35 C36 H36 120.9 . . ?
C37 C36 H36 120.9 . . ?
C36 C37 C38 120.9(4) . . ?
C36 C37 H37 119.5 . . ?
C38 C37 H37 119.5 . . ?
C37 C38 C33 123.1(4) . . ?
C37 C38 H38 118.5 . . ?
C33 C38 H38 118.5 . . ?
C40 C39 C44 114.6(4) . . ?
C40 C39 B1 122.8(4) . . ?
C44 C39 B1 122.5(4) . . ?
C39 C40 C41 122.7(5) . . ?
C39 C40 H40 118.6 . . ?
C41 C40 H40 118.6 . . ?
C42 C41 C40 119.7(6) . . ?
C42 C41 H41 120.2 . . ?
C40 C41 H41 120.2 . . ?
C41 C42 C43 119.6(6) . . ?
C41 C42 H42 120.2 . . ?
C43 C42 H42 120.2 . . ?
C42 C43 C44 119.6(6) . . ?
C42 C43 H43 120.2 . . ?
C44 C43 H43 120.2 . . ?
C43 C44 C39 123.7(6) . . ?
C43 C44 H44 118.2 . . ?
C39 C44 H44 118.2 . . ?
C21 B1 C27 108.5(3) . . ?
C21 B1 C33 109.7(3) . . ?
C27 B1 C33 110.2(3) . . ?
C21 B1 C39 109.4(3) . . ?
C27 B1 C39 111.1(3) . . ?
C33 B1 C39 108.0(3) . . ?
C48 O3 C45 110.3(9) . . ?
O3 C45 C46 106.9(10) . . ?
O3 C45 H45A 110.3 . . ?
C46 C45 H45A 110.3 . . ?
O3 C45 H45B 110.3 . . ?
C46 C45 H45B 110.3 . . ?
H45A C45 H45B 108.6 . . ?
C45 C46 C47 105.9(8) . . ?
C45 C46 H46A 110.6 . . ?
C47 C46 H46A 110.6 . . ?
C45 C46 H46B 110.6 . . ?
C47 C46 H46B 110.6 . . ?
H46A C46 H46B 108.7 . . ?
C48 C47 C46 107.8(8) . . ?
C48 C47 H47A 110.1 . . ?
C46 C47 H47A 110.1 . . ?
C48 C47 H47B 110.1 . . ?
C46 C47 H47B 110.1 . . ?
H47A C47 H47B 108.5 . . ?
O3 C48 C47 108.3(9) . . ?
O3 C48 H48A 110.0 . . ?
C47 C48 H48A 110.0 . . ?
O3 C48 H48B 110.0 . . ?
C47 C48 H48B 110.0 . . ?
H48A C48 H48B 108.4 . . ?
C48A O3A C45A 102.1(16) . . ?
O3A C45A C46A 105.6(15) . . ?
O3A C45A H45C 110.6 . . ?
C46A C45A H45C 110.6 . . ?
O3A C45A H45D 110.6 . . ?
C46A C45A H45D 110.6 . . ?
H45C C45A H45D 108.8 . . ?
C47A C46A C45A 95.3(13) . . ?
C47A C46A H46C 112.7 . . ?
C45A C46A H46C 112.7 . . ?
C47A C46A H46D 112.7 . . ?
C45A C46A H46D 112.7 . . ?
H46C C46A H46D 110.2 . . ?
C48A C47A C46A 108.7(10) . . ?
C48A C47A H47C 110.0 . . ?
C46A C47A H47C 110.0 . . ?
C48A C47A H47D 110.0 . . ?
C46A C47A H47D 110.0 . . ?
H47C C47A H47D 108.3 . . ?
O3A C48A C47A 107.6(10) . . ?
O3A C48A H48C 110.2 . . ?
C47A C48A H48C 110.2 . . ?
O3A C48A H48D 110.2 . . ?
C47A C48A H48D 110.2 . . ?
H48C C48A H48D 108.5 . . ?
O1 N1 O2 121.74(15) . . ?
O1 N1 Pd1 119.4(2) . . ?
O2 N1 Pd1 118.9(2) . . ?
N1A O1A Pd1 124.7(9) . . ?
O1A N1A O2A 107.72(12) . . ?
 
loop_
 _geom_torsion_atom_site_label_1
 _geom_torsion_atom_site_label_2
 _geom_torsion_atom_site_label_3
 _geom_torsion_atom_site_label_4
 _geom_torsion
 _geom_torsion_site_symmetry_1
 _geom_torsion_site_symmetry_2
 _geom_torsion_site_symmetry_3
 _geom_torsion_site_symmetry_4
 _geom_torsion_publ_flag
C9 N2 C1 C2 -160.9(3) . . . . ?
C5 N2 C1 C2 77.8(4) . . . . ?
Pd1 N2 C1 C2 -35.5(3) . . . . ?
C3 N3 C2 C1 -167.6(3) . . . . ?
Pd1 N3 C2 C1 -46.7(3) . . . . ?
N2 C1 C2 N3 55.4(4) . . . . ?
C2 N3 C3 C4 166.5(3) . . . . ?
Pd1 N3 C3 C4 45.5(3) . . . . ?
C17 N4 C4 C3 158.5(3) . . . . ?
C13 N4 C4 C3 -79.7(3) . . . . ?
Pd1 N4 C4 C3 33.0(3) . . . . ?
N3 C3 C4 N4 -53.2(4) . . . . ?
C9 N2 C5 C6 -57.0(4) . . . . ?
C1 N2 C5 C6 64.8(4) . . . . ?
Pd1 N2 C5 C6 178.4(3) . . . . ?
N2 C5 C6 C7 -178.7(4) . . . . ?
C5 C6 C7 C8 -173.6(5) . . . . ?
C5 N2 C9 C10 -171.6(3) . . . . ?
C1 N2 C9 C10 66.6(4) . . . . ?
Pd1 N2 C9 C10 -53.1(4) . . . . ?
N2 C9 C10 C11 172.3(3) . . . . ?
C9 C10 C11 C12 172.3(4) . . . . ?
C17 N4 C13 C14 56.3(4) . . . . ?
C4 N4 C13 C14 -65.3(4) . . . . ?
Pd1 N4 C13 C14 -178.7(3) . . . . ?
N4 C13 C14 C15 -179.3(3) . . . . ?
C13 C14 C15 C16 178.9(4) . . . . ?
C4 N4 C17 C18 -69.0(4) . . . . ?
C13 N4 C17 C18 169.0(3) . . . . ?
Pd1 N4 C17 C18 50.6(4) . . . . ?
N4 C17 C18 C19 -179.2(4) . . . . ?
C17 C18 C19 C20 -174.3(5) . . . . ?
C26 C21 C22 C23 1.7(5) . . . . ?
B1 C21 C22 C23 -173.3(4) . . . . ?
C21 C22 C23 C24 0.4(6) . . . . ?
C22 C23 C24 C25 -1.8(7) . . . . ?
C23 C24 C25 C26 1.1(6) . . . . ?
C24 C25 C26 C21 1.2(6) . . . . ?
C22 C21 C26 C25 -2.5(5) . . . . ?
B1 C21 C26 C25 172.6(3) . . . . ?
C32 C27 C28 C29 -1.6(6) . . . . ?
B1 C27 C28 C29 179.1(4) . . . . ?
C27 C28 C29 C30 0.5(7) . . . . ?
C28 C29 C30 C31 0.8(7) . . . . ?
C29 C30 C31 C32 -0.9(7) . . . . ?
C30 C31 C32 C27 -0.4(7) . . . . ?
C28 C27 C32 C31 1.6(6) . . . . ?
B1 C27 C32 C31 -179.1(4) . . . . ?
C38 C33 C34 C35 0.3(5) . . . . ?
B1 C33 C34 C35 -177.1(3) . . . . ?
C33 C34 C35 C36 -0.8(6) . . . . ?
C34 C35 C36 C37 1.1(6) . . . . ?
C35 C36 C37 C38 -1.1(7) . . . . ?
C36 C37 C38 C33 0.6(7) . . . . ?
C34 C33 C38 C37 -0.2(6) . . . . ?
B1 C33 C38 C37 177.2(4) . . . . ?
C44 C39 C40 C41 -2.9(6) . . . . ?
B1 C39 C40 C41 174.4(3) . . . . ?
C39 C40 C41 C42 2.4(7) . . . . ?
C40 C41 C42 C43 -1.3(8) . . . . ?
C41 C42 C43 C44 0.8(9) . . . . ?
C42 C43 C44 C39 -1.5(9) . . . . ?
C40 C39 C44 C43 2.5(7) . . . . ?
B1 C39 C44 C43 -174.9(5) . . . . ?
C22 C21 B1 C27 100.4(4) . . . . ?
C26 C21 B1 C27 -74.4(4) . . . . ?
C22 C21 B1 C33 -139.2(4) . . . . ?
C26 C21 B1 C33 46.1(5) . . . . ?
C22 C21 B1 C39 -21.0(5) . . . . ?
C26 C21 B1 C39 164.3(3) . . . . ?
C28 C27 B1 C21 12.3(5) . . . . ?
C32 C27 B1 C21 -166.9(3) . . . . ?
C28 C27 B1 C33 -107.9(4) . . . . ?
C32 C27 B1 C33 72.9(4) . . . . ?
C28 C27 B1 C39 132.5(4) . . . . ?
C32 C27 B1 C39 -46.7(5) . . . . ?
C34 C33 B1 C21 -148.8(3) . . . . ?
C38 C33 B1 C21 34.0(5) . . . . ?
C34 C33 B1 C27 -29.4(5) . . . . ?
C38 C33 B1 C27 153.4(4) . . . . ?
C34 C33 B1 C39 92.1(4) . . . . ?
C38 C33 B1 C39 -85.1(4) . . . . ?
C40 C39 B1 C21 -81.9(4) . . . . ?
C44 C39 B1 C21 95.2(4) . . . . ?
C40 C39 B1 C27 158.3(3) . . . . ?
C44 C39 B1 C27 -24.6(5) . . . . ?
C40 C39 B1 C33 37.4(4) . . . . ?
C44 C39 B1 C33 -145.5(4) . . . . ?
C48 O3 C45 C46 9(4) . . . . ?
O3 C45 C46 C47 -7(3) . . . . ?
C45 C46 C47 C48 1.9(19) . . . . ?
C45 O3 C48 C47 -8(4) . . . . ?
C46 C47 C48 O3 4(3) . . . . ?
C48A O3A C45A C46A 40(4) . . . . ?
O3A C45A C46A C47A -45(3) . . . . ?
C45A C46A C47A C48A 33(2) . . . . ?
C45A O3A C48A C47A -18(4) . . . . ?
C46A C47A C48A O3A -12(4) . . . . ?
Pd1 O1A N1A O2A 0.00(2) . . . . ?
 
_refine_diff_density_max    0.410
_refine_diff_density_min   -0.424
_refine_diff_density_rms    0.066

_shelx_res_file
;
TITL shelxt in P 1 21/n 1
    71b_pdno2_tr_270k_100s_10_decay.res
    created by SHELXL-2018/3 at 14:52:25 on 30-Mar-2020
CELL 0.534 11.6893 13.5975 30.2568 90 93.528 90
ZERR 4 0.000403 0.00046 0.001073 0 0.003088 0
LATT 1
SYMM 0.5-X,0.5+Y,0.5-Z
SFAC C H B N O Pd
DISP B 0 0 4.561
DISP C 0.001 0.001 6.94
DISP H -0 0 0.611
DISP N 0.003 0.002 10.693
DISP O 0.005 0.003 16.398
DISP Pd -2.504 0.615 1934.604
UNIT 192 292 4 16 12 4
DFIX 1.2 0.001 N1 O1 N1 O2
DFIX 1.3 0.001 O1A N1A N1A O2A
DANG 2.1 0.001 O1 O2 O1A O2A
FLAT 0.001 Pd1 O1 O2 N1 O1A O2A N1A
RIGU 0.001 0.002
EADP O3 O3A
EADP C45 C45A C48 C48A
EADP C46 C46A C47 C47A
EADP O1 O1A O2 O2A
EADP N1 N1A

L.S. 20
PLAN  5
SIZE 0.1 0.1 0.05
TEMP -3
BOND $H
list 4
CONF
fmap 2
acta
SHEL 999 0.8
OMIT 9 0 13
OMIT -1 2 3
OMIT -6 5 18
OMIT -4 0 30
OMIT -3 3 17
REM <olex2.extras>
REM <HklSrc "%.\\71b_PdNO2_TR_270K_100S_10_decay.hkl">
REM </olex2.extras>

WGHT    0.035400
FVAR       0.24203   0.57078   0.90791
PD1   6    0.339942    0.775126    0.346575    11.00000    0.04590    0.05118 =
         0.04295    0.00127   -0.00120   -0.00227
N2    4    0.346561    0.927313    0.337714    11.00000    0.06017    0.05299 =
         0.05110    0.00265   -0.00266   -0.00062
N3    4    0.454920    0.798723    0.398230    11.00000    0.04948    0.05284 =
         0.04049   -0.00094   -0.00121   -0.00584
AFIX  13
H3    2    0.531978    0.788685    0.387987    11.00000   -1.20000
AFIX   0
N4    4    0.330928    0.631619    0.371382    11.00000    0.04486    0.05141 =
         0.05008   -0.00100   -0.00174   -0.00224
C1    1    0.442187    0.963358    0.369795    11.00000    0.07331    0.05216 =
         0.06047    0.00022   -0.00997   -0.00766
AFIX  23
H1A   2    0.515109    0.957545    0.356354    11.00000   -1.20000
H1B   2    0.430069    1.032099    0.376690    11.00000   -1.20000
AFIX   0
C2    1    0.444499    0.903002    0.411804    11.00000    0.07511    0.05326 =
         0.05429   -0.00342   -0.00844   -0.00367
AFIX  23
H2A   2    0.509202    0.921825    0.431610    11.00000   -1.20000
H2B   2    0.374599    0.912900    0.426920    11.00000   -1.20000
AFIX   0
C3    1    0.434530    0.723092    0.432493    11.00000    0.05493    0.05939 =
         0.04060    0.00396   -0.00284   -0.00314
AFIX  23
H3A   2    0.365789    0.738693    0.447473    11.00000   -1.20000
H3B   2    0.498793    0.720707    0.454333    11.00000   -1.20000
AFIX   0
C4    1    0.421002    0.625868    0.409011    11.00000    0.04904    0.05741 =
         0.04958    0.00206   -0.00244    0.00191
AFIX  23
H4A   2    0.493600    0.606881    0.397649    11.00000   -1.20000
H4B   2    0.399672    0.575888    0.429850    11.00000   -1.20000
AFIX   0
C5    1    0.232435    0.965292    0.351088    11.00000    0.06934    0.06468 =
         0.06158    0.00024    0.00057    0.00837
AFIX  23
H5A   2    0.222412    0.943443    0.381122    11.00000   -1.20000
H5B   2    0.172941    0.934153    0.332190    11.00000   -1.20000
AFIX   0
C6    1    0.211995    1.076146    0.349395    11.00000    0.10184    0.06767 =
         0.10511   -0.00094   -0.00425    0.01999
AFIX  23
H6A   2    0.270788    1.108821    0.368061    11.00000   -1.20000
H6B   2    0.218267    1.099130    0.319291    11.00000   -1.20000
AFIX   0
C7    1    0.095319    1.103572    0.364666    11.00000    0.09755    0.09775 =
         0.15373   -0.03577   -0.01087    0.03219
AFIX  23
H7A   2    0.037013    1.065261    0.348251    11.00000   -1.20000
H7B   2    0.092157    1.087382    0.395789    11.00000   -1.20000
AFIX   0
C8    1    0.070210    1.210509    0.358188    11.00000    0.14830    0.10397 =
         0.27989   -0.04507   -0.04430    0.05321
AFIX 137
H8A   2    0.043751    1.222056    0.327967    11.00000   -1.50000
H8B   2    0.138670    1.247936    0.365003    11.00000   -1.50000
H8C   2    0.012073    1.230254    0.377431    11.00000   -1.50000
AFIX   0
C9    1    0.366103    0.960714    0.291390    11.00000    0.06754    0.06296 =
         0.05651    0.01250   -0.00068   -0.00294
AFIX  23
H9A   2    0.298511    0.945083    0.272488    11.00000   -1.20000
H9B   2    0.374777    1.031662    0.291519    11.00000   -1.20000
AFIX   0
C10   1    0.468577    0.916080    0.271664    11.00000    0.06530    0.08238 =
         0.06330    0.00945    0.00425   -0.00587
AFIX  23
H10A  2    0.465592    0.845118    0.274667    11.00000   -1.20000
H10B  2    0.537761    0.939170    0.287745    11.00000   -1.20000
AFIX   0
C11   1    0.473096    0.942762    0.222896    11.00000    0.09536    0.11284 =
         0.06732    0.01409    0.01555   -0.00745
AFIX  23
H11A  2    0.408597    0.912256    0.206488    11.00000   -1.20000
H11B  2    0.464764    1.013436    0.219751    11.00000   -1.20000
AFIX   0
C12   1    0.580402    0.912002    0.203011    11.00000    0.10818    0.19694 =
         0.09589   -0.00898    0.03615   -0.00640
AFIX 137
H12A  2    0.576584    0.929543    0.172222    11.00000   -1.50000
H12B  2    0.589488    0.842089    0.205922    11.00000   -1.50000
H12C  2    0.644537    0.944479    0.218029    11.00000   -1.50000
AFIX   0
C13   1    0.212111    0.624049    0.388606    11.00000    0.04411    0.06207 =
         0.06560    0.00560   -0.00099   -0.00593
AFIX  23
H13A  2    0.204195    0.676069    0.410141    11.00000   -1.20000
H13B  2    0.156635    0.636787    0.364105    11.00000   -1.20000
AFIX   0
C14   1    0.180331    0.528050    0.409816    11.00000    0.05561    0.06689 =
         0.07898    0.00924    0.00888   -0.00630
AFIX  23
H14A  2    0.186880    0.474939    0.388718    11.00000   -1.20000
H14B  2    0.233253    0.514916    0.435084    11.00000   -1.20000
AFIX   0
C15   1    0.059534    0.531329    0.424760    11.00000    0.06030    0.08368 =
         0.09485    0.00272    0.01997   -0.01073
AFIX  23
H15A  2    0.007720    0.546536    0.399406    11.00000   -1.20000
H15B  2    0.054200    0.584391    0.445962    11.00000   -1.20000
AFIX   0
C16   1    0.019764    0.436447    0.445822    11.00000    0.07316    0.08675 =
         0.11335    0.00846    0.02864   -0.01154
AFIX 137
H16A  2    0.022879    0.383575    0.424905    11.00000   -1.50000
H16B  2   -0.057538    0.444307    0.454266    11.00000   -1.50000
H16C  2    0.068901    0.421700    0.471562    11.00000   -1.50000
AFIX   0
C17   1    0.348875    0.550941    0.338721    11.00000    0.06779    0.05463 =
         0.05879   -0.00518    0.00093   -0.00084
AFIX  23
H17A  2    0.353582    0.488772    0.354450    11.00000   -1.20000
H17B  2    0.282548    0.548014    0.317859    11.00000   -1.20000
AFIX   0
C18   1    0.453928    0.562619    0.313431    11.00000    0.07173    0.08362 =
         0.06161   -0.00851    0.00876    0.00742
AFIX  23
H18A  2    0.521093    0.563859    0.333914    11.00000   -1.20000
H18B  2    0.450292    0.624673    0.297592    11.00000   -1.20000
AFIX   0
C19   1    0.464856    0.477932    0.280340    11.00000    0.11833    0.11651 =
         0.11376   -0.04351    0.04328   -0.00264
AFIX  23
H19A  2    0.459105    0.416303    0.296196    11.00000   -1.20000
H19B  2    0.400299    0.481185    0.258658    11.00000   -1.20000
AFIX   0
C20   1    0.568574    0.476254    0.257104    11.00000    0.14806    0.17064 =
         0.13468   -0.03128    0.06973    0.01867
AFIX 137
H20A  2    0.570571    0.417524    0.239559    11.00000   -1.50000
H20B  2    0.633598    0.477346    0.278086    11.00000   -1.50000
H20C  2    0.570765    0.532773    0.238160    11.00000   -1.50000
AFIX   0

C21   1    0.656225    0.374273    0.427116    11.00000    0.04689    0.05056 =
         0.05369    0.00651   -0.00247   -0.00101
C22   1    0.708993    0.423608    0.393643    11.00000    0.05661    0.06797 =
         0.07007    0.01489    0.00950   -0.00577
AFIX  43
H22   2    0.725604    0.389082    0.368289    11.00000   -1.20000
AFIX   0
C23   1    0.737756    0.522416    0.396684    11.00000    0.06324    0.06615 =
         0.11875    0.02325    0.01413   -0.00791
AFIX  43
H23   2    0.772610    0.552717    0.373457    11.00000   -1.20000
AFIX   0
C24   1    0.715572    0.575362    0.433205    11.00000    0.05582    0.05355 =
         0.12381    0.01467   -0.00996   -0.00265
AFIX  43
H24   2    0.736929    0.641141    0.435468    11.00000   -1.20000
AFIX   0
C25   1    0.661122    0.530531    0.466822    11.00000    0.06735    0.05282 =
         0.08804   -0.00270   -0.01523    0.00569
AFIX  43
H25   2    0.644273    0.566256    0.491815    11.00000   -1.20000
AFIX   0
C26   1    0.631371    0.431983    0.463404    11.00000    0.07031    0.05178 =
         0.05662    0.00504   -0.00089    0.00438
AFIX  43
H26   2    0.593329    0.403228    0.486219    11.00000   -1.20000
AFIX   0
C27   1    0.734099    0.201976    0.458988    11.00000    0.04709    0.05127 =
         0.06137    0.00454    0.01230    0.00282
C28   1    0.808802    0.250855    0.488706    11.00000    0.05517    0.05643 =
         0.07691   -0.00317    0.00154    0.00736
AFIX  43
H28   2    0.803669    0.318976    0.490489    11.00000   -1.20000
AFIX   0
C29   1    0.891077    0.203124    0.516002    11.00000    0.06387    0.08389 =
         0.09102   -0.00542   -0.01041    0.01659
AFIX  43
H29   2    0.938583    0.239795    0.535505    11.00000   -1.20000
AFIX   0
C30   1    0.903295    0.104310    0.514711    11.00000    0.05841    0.08304 =
         0.11747    0.01251    0.00115    0.01859
AFIX  43
H30   2    0.957845    0.072662    0.533329    11.00000   -1.20000
AFIX   0
C31   1    0.833536    0.052044    0.485381    11.00000    0.05791    0.06142 =
         0.14080    0.01345    0.00350    0.01040
AFIX  43
H31   2    0.841249   -0.015901    0.483684    11.00000   -1.20000
AFIX   0
C32   1    0.751250    0.099656    0.458106    11.00000    0.05253    0.05283 =
         0.12061   -0.00279   -0.00059    0.00201
AFIX  43
H32   2    0.705389    0.062170    0.438355    11.00000   -1.20000
AFIX   0
C33   1    0.505371    0.230550    0.444080    11.00000    0.05354    0.04759 =
         0.04953   -0.00134   -0.00279    0.00037
C34   1    0.478620    0.145094    0.466786    11.00000    0.05769    0.04994 =
         0.05111    0.00200   -0.00036    0.00120
AFIX  43
H34   2    0.537028    0.100157    0.473621    11.00000   -1.20000
AFIX   0
C35   1    0.369087    0.123433    0.479781    11.00000    0.06073    0.06501 =
         0.06592    0.00738   -0.00044   -0.00668
AFIX  43
H35   2    0.355860    0.064913    0.494536    11.00000   -1.20000
AFIX   0
C36   1    0.280778    0.188236    0.470852    11.00000    0.05621    0.06763 =
         0.09310   -0.00148    0.00635   -0.00266
AFIX  43
H36   2    0.207653    0.175084    0.479825    11.00000   -1.20000
AFIX   0
C37   1    0.303247    0.273367    0.448232    11.00000    0.05415    0.06473 =
         0.12371    0.00874    0.00475    0.00648
AFIX  43
H37   2    0.244208    0.317723    0.441432    11.00000   -1.20000
AFIX   0
C38   1    0.412275    0.293727    0.435515    11.00000    0.05517    0.05417 =
         0.10283    0.01466   -0.00055    0.00292
AFIX  43
H38   2    0.424296    0.352212    0.420555    11.00000   -1.20000
AFIX   0
C39   1    0.637112    0.213716    0.374741    11.00000    0.07683    0.06076 =
         0.05776   -0.00495    0.00728   -0.01173
C40   1    0.544148    0.219645    0.344570    11.00000    0.09578    0.06759 =
         0.06152    0.00361   -0.00659   -0.02480
AFIX  43
H40   2    0.474873    0.242467    0.354148    11.00000   -1.20000
AFIX   0
C41   1    0.549729    0.192496    0.299707    11.00000    0.15198    0.07470 =
         0.05931    0.00405   -0.00824   -0.03702
AFIX  43
H41   2    0.485880    0.199887    0.280090    11.00000   -1.20000
AFIX   0
C42   1    0.648767    0.155552    0.285354    11.00000    0.18443    0.10855 =
         0.06904   -0.01228    0.01994   -0.02567
AFIX  43
H42   2    0.652670    0.136298    0.255991    11.00000   -1.20000
AFIX   0
C43   1    0.743018    0.146777    0.314384    11.00000    0.16147    0.16731 =
         0.08024   -0.03252    0.03447    0.02000
AFIX  43
H43   2    0.811486    0.122335    0.304740    11.00000   -1.20000
AFIX   0
C44   1    0.735638    0.174419    0.357959    11.00000    0.10207    0.14607 =
         0.07573   -0.02575    0.02067    0.01420
AFIX  43
H44   2    0.800044    0.166385    0.377236    11.00000   -1.20000
AFIX   0
B1    3    0.634013    0.254828    0.426416    11.00000    0.05685    0.05070 =
         0.05478    0.00004    0.00213   -0.00063

PART 1
O3    5    0.685943    0.804349    0.365067    21.00000    0.07139    0.10128 =
         0.09964   -0.01066    0.01126   -0.00535
C45   1    0.727576    0.757325    0.327108    21.00000    0.08139    0.09630 =
         0.09735   -0.01090    0.00573   -0.00003
AFIX  23
H45A  2    0.703747    0.793435    0.300465    21.00000   -1.20000
H45B  2    0.697860    0.690849    0.324403    21.00000   -1.20000
AFIX   0
C46   1    0.854592    0.755782    0.333417    21.00000    0.07767    0.12344 =
         0.13683   -0.01818    0.01072   -0.00432
AFIX  23
H46A  2    0.888885    0.784497    0.308033    21.00000   -1.20000
H46B  2    0.882197    0.688856    0.337214    21.00000   -1.20000
AFIX   0
C47   1    0.883720    0.814908    0.374023    21.00000    0.07767    0.12344 =
         0.13683   -0.01818    0.01072   -0.00432
AFIX  23
H47A  2    0.927376    0.775382    0.395770    21.00000   -1.20000
H47B  2    0.929592    0.871478    0.366832    21.00000   -1.20000
AFIX   0
C48   1    0.778418    0.846416    0.391416    21.00000    0.08139    0.09630 =
         0.09735   -0.01090    0.00573   -0.00003
AFIX  23
H48A  2    0.775405    0.825171    0.421926    21.00000   -1.20000
H48B  2    0.773226    0.917596    0.390600    21.00000   -1.20000
AFIX   0

SAME 0.02 0.04 O3 > C48
PART 0
PART 2
O3A   5    0.679280    0.807052    0.361618   -21.00000    0.07139    0.10128 =
         0.09964   -0.01066    0.01126   -0.00535
C45A  1    0.741044    0.779073    0.324235   -21.00000    0.08139    0.09630 =
         0.09735   -0.01090    0.00573   -0.00003
AFIX  23
H45C  2    0.729480    0.826789    0.300549   -21.00000   -1.20000
H45D  2    0.715918    0.715110    0.313264   -21.00000   -1.20000
AFIX   0
C46A  1    0.864847    0.775805    0.340673   -21.00000    0.07767    0.12344 =
         0.13683   -0.01818    0.01072   -0.00432
AFIX  23
H46C  2    0.882444    0.719887    0.359806   -21.00000   -1.20000
H46D  2    0.916615    0.777613    0.316831   -21.00000   -1.20000
AFIX   0
C47A  1    0.862412    0.867632    0.364783   -21.00000    0.07767    0.12344 =
         0.13683   -0.01818    0.01072   -0.00432
AFIX  23
H47C  2    0.920998    0.867361    0.388922   -21.00000   -1.20000
H47D  2    0.877543    0.922064    0.345259   -21.00000   -1.20000
AFIX   0
C48A  1    0.751662    0.878825    0.381836   -21.00000    0.08139    0.09630 =
         0.09735   -0.01090    0.00573   -0.00003
AFIX  23
H48C  2    0.756656    0.870071    0.413713   -21.00000   -1.20000
H48D  2    0.721762    0.944069    0.375198   -21.00000   -1.20000
AFIX   0

PART 0
PART 3
O1    5    0.125384    0.760000    0.298785    31.00000    0.06976    0.19244 =
         0.07413   -0.02529   -0.01079    0.00288
O2    5    0.261517    0.724139    0.259649    31.00000    0.06976    0.19244 =
         0.07413   -0.02529   -0.01079    0.00288
N1    4    0.226017    0.749489    0.294298    31.00000    0.06845    0.07144 =
         0.06180    0.00590   -0.00906   -0.00575
PART 0
PART 4
O1A   5    0.204963    0.756931    0.303248   -31.00000    0.06976    0.19244 =
         0.07413   -0.02529   -0.01079    0.00288
O2A   5    0.319182    0.717027    0.255414   -31.00000    0.06976    0.19244 =
         0.07413   -0.02529   -0.01079    0.00288
N1A   4    0.211465    0.729640    0.262297   -31.00000    0.06845    0.07144 =
         0.06180    0.00590   -0.00906   -0.00575
HKLF 4


REM  shelxt in P 1 21/n 1
REM wR2 = 0.1324, GooF = S = 0.934, Restrained GooF = 0.937 for all data
REM R1 = 0.0555 for 5701 Fo > 4sig(Fo) and 0.0953 for all 9773 data
REM 526 parameters refined using 490 restraints

END

WGHT      0.0354      0.0000

REM Highest difference peak  0.410,  deepest hole -0.424,  1-sigma level  0.066
Q1    1   0.2149  0.6763  0.2689  11.00000  0.05    0.41
Q2    1   0.2233  0.7822  0.2506  11.00000  0.05    0.41
Q3    1   0.1384  0.7061  0.2873  11.00000  0.05    0.34
Q4    1   0.3416  0.6635  0.3482  11.00000  0.05    0.33
Q5    1   0.2954  0.8230  0.3391  11.00000  0.05    0.30
;
_shelx_res_checksum   43188

_shelx_hkl_file
;
 -16  -4   1   -0.95    4.99
 -16  -4   2    2.81    6.37
 -16  -4   3   -0.51    5.60
 -16  -4   4   -2.70    6.85
 -16  -4   5    2.55    5.87
 -16  -4   6    0.69    5.13
 -16  -4   7   -1.93    7.56
 -16  -4   8    0.56    5.61
 -16  -5   1    1.36    5.77
 -16  -5   2   -1.73    5.22
 -16  -5   3    1.18    6.11
 -16  -5   4   -0.68    5.66
 -16  -5   5    8.31    5.93
 -16  -5   6   -3.99    6.25
 -16  -5   7   -1.70    5.90
 -16  -5   8    8.91    7.09
 -16  -5   9   -5.36    8.52
 -16  -5  10   -1.78    6.85
 -16  -5  11   -0.94    6.85
 -16  -5  12    2.20    5.65
 -16  -5  13   -1.13    6.03
  15   0  -1   -2.41    6.76
  15   0  -2    0.93    4.73
  15   0  -3   17.84    7.72
  15   0  -4   -2.12    6.82
  15   0  -5    4.83    5.90
  15   0  -6    3.78    6.38
  15   0  -7    3.38    5.11
  15   0  -8    4.03    3.96
  15   0  -9   46.52   11.52
  15   0 -10   -1.41    4.73
  15   0 -11   -0.53    4.61
  15   0 -12    0.43    4.45
  15   0 -13   -1.76    4.97
  15  -1  -1    8.51    6.42
  15   1  -1   19.23    7.98
  15  -1  -2   -3.30    6.68
  15   1  -2    1.57    5.43
  15  -1  -3    5.57    6.30
  15   1  -3   10.23    6.23
  15  -1  -4   -1.28    4.81
  15   1  -4   -1.61    4.87
  15  -1  -5   16.61    7.10
  15   1  -5    6.50    5.33
  15  -1  -6   -0.37    4.16
  15   1  -6    1.93    4.42
  15  -1  -7    0.33    4.34
  15   1  -7   11.24    6.60
  15  -1  -8   -0.59    4.24
  15   1  -8    1.23    5.03
  15  -1  -9   -2.57    4.52
  15   1  -9    0.65    5.13
  15  -1 -10   -4.60    5.62
  15   1 -10   -2.03    5.32
  15  -1 -11   14.53    7.71
  15   1 -11    9.48    6.81
  15  -1 -12   -1.04    5.65
  15   1 -12   -0.09    5.49
  15  -1 -13    7.62    5.72
  15   1 -13    5.99    6.04
  15   1 -14   -0.45    5.35
  15  -2  -1   -1.02    4.93
  15   2  -1   -3.03    5.01
 -15  -2   1   -0.79    6.46
  15  -2  -2    0.38    4.73
  15   2  -2   -0.36    4.33
  15  -2  -3   26.27    8.11
  15   2  -3    0.79    4.56
  15  -2  -4   -0.12    5.38
  15   2  -4   -0.81    4.34
  15  -2  -5    7.38    6.67
  15   2  -5    5.78    5.44
  15  -2  -6   -0.47    4.67
  15   2  -6    0.82    4.76
  15  -2  -7   16.23    7.08
  15   2  -7    2.88    5.32
  15  -2  -8   -0.14    4.33
  15   2  -8   -0.20    4.53
  15  -2  -9   11.56    6.76
  15   2  -9   12.32    6.48
  15  -2 -10    2.15    5.16
  15   2 -10   11.54    6.37
  15  -2 -11    5.06    5.52
  15   2 -11   -0.47    5.80
  15  -2 -12   -1.68    5.11
  15   2 -12   -0.73    4.43
  15  -2 -13    2.53    5.26
  15   2 -13    4.91    6.16
  15   2 -14    3.90    5.54
  15  -3  -1   14.23    6.79
  15   3  -1    1.57    5.21
 -15  -3   1    5.16    6.08
  15  -3  -2    4.74    5.90
  15   3  -2    3.98    5.17
 -15  -3   2    3.12    5.95
  15  -3  -3    2.44    3.89
  15   3  -3   -1.71    5.05
 -15  -3   3   -1.55    6.13
  15  -3  -4   -2.12    5.17
  15   3  -4   -0.81    4.51
 -15  -3   4   -3.28    6.36
  15  -3  -5   11.49    6.39
  15   3  -5    5.27    5.25
 -15  -3   5   14.26    8.43
  15  -3  -6    6.56    4.89
  15   3  -6   -3.18    5.42
 -15  -3   6    1.14    5.09
  15  -3  -7    7.18    5.64
  15   3  -7    3.02    5.39
 -15  -3   7    9.52    6.84
  15  -3  -8    5.46    4.91
  15   3  -8   11.14    6.50
 -15  -3   8    1.36    5.88
  15  -3  -9   -2.02    5.98
  15   3  -9    0.96    4.74
 -15  -3   9   -2.88    5.82
  15  -3 -10    1.40    5.34
  15   3 -10    3.73    5.59
 -15  -3  10   -0.00    5.62
  15  -3 -11   20.16    8.20
  15   3 -11   23.66    8.62
  15  -3 -12    1.00    4.26
  15   3 -12    4.07    5.71
  15   3 -13   -2.30    4.81
  15   3 -14    0.00    4.31
  15  -4  -1   -0.69    3.86
  15   4  -1   -2.49    4.23
 -15  -4   1    2.52    5.34
  15  -4  -2   -1.44    5.19
  15   4  -2   -2.61    4.55
 -15  -4   2    1.13    6.24
  15  -4  -3    8.66    6.70
  15   4  -3    3.90    5.06
 -15  -4   3   -3.70    5.83
  15  -4  -4   15.63    6.56
  15   4  -4    7.64    5.97
 -15  -4   4    7.37    6.76
  15  -4  -5    6.34    5.71
  15   4  -5    6.89    5.38
 -15  -4   5   26.12    9.01
  15  -4  -6    1.03    4.92
  15   4  -6   -0.93    5.08
 -15  -4   6   -1.31    5.35
  15  -4  -7    8.59    6.13
  15   4  -7   -0.58    3.48
 -15  -4   7    1.66    7.23
  15  -4  -8    1.30    4.77
  15   4  -8   -0.00    5.15
 -15  -4   8    3.47    6.84
  15  -4  -9    5.15    5.86
  15   4  -9   -0.18    5.25
 -15  -4   9   11.59    7.95
  15  -4 -10    6.18    5.64
  15   4 -10    3.96    4.85
 -15  -4  10    6.24    7.02
  15  -4 -11    2.41    5.43
  15   4 -11    0.56    4.76
 -15  -4  11    1.92    6.71
  15   4 -12   -0.43    5.06
 -15  -4  12    2.81    6.39
  15   4 -13    7.79    6.08
 -15  -4  13   -0.89    6.07
  15   4 -14    5.47    6.13
 -15  -4  14    8.21    7.91
 -15  -4  15   -1.40    6.41
  15  -5  -1    5.59    4.97
  15   5  -1    2.49    4.84
 -15  -5   1   -1.34    5.64
  15  -5  -2    2.91    4.93
  15   5  -2    0.03    4.49
 -15  -5   2    3.90    5.69
  15  -5  -3    2.94    5.08
  15   5  -3    0.93    4.18
 -15  -5   3    0.75    6.92
  15  -5  -4   -2.28    4.35
  15   5  -4   -0.76    5.12
 -15  -5   4   -3.25    6.46
  15  -5  -5    2.24    5.06
  15   5  -5   -2.10    4.69
 -15  -5   5    1.64    6.00
  15  -5  -6    4.30    5.77
  15   5  -6    2.49    5.23
 -15  -5   6    7.40    6.78
  15  -5  -7   12.14    7.19
  15   5  -7    6.14    5.39
 -15  -5   7    4.36    6.39
  15  -5  -8   -1.78    5.01
  15   5  -8    0.90    4.53
 -15  -5   8   -1.78    6.20
  15  -5  -9    3.29    5.36
  15   5  -9    3.13    4.48
 -15  -5   9    2.88    6.44
  15   5 -10    0.00    4.68
 -15  -5  10    2.93    5.62
  15   5 -11   12.09    6.60
 -15  -5  11    4.08    6.35
  15   5 -12    5.04    6.13
 -15  -5  12    3.10    6.17
  15   5 -13    5.88    5.80
 -15  -5  13   -2.14    6.14
  15   5 -14    5.82    5.80
 -15  -5  14   -0.96    6.56
 -15  -5  15   -1.68    5.92
 -15  -5  16   11.52    8.73
 -15  -5  17    9.26    7.76
 -15  -5  18   -0.55    6.53
  15  -6  -1    4.24    4.31
  15   6  -1   -1.12    4.40
 -15  -6   1    3.18    6.25
  15  -6  -2   -0.28    4.93
  15   6  -2    6.07    5.47
 -15  -6   2    8.22    6.89
  15  -6  -3    7.82    6.03
  15   6  -3    0.97    4.77
 -15  -6   3   -0.46    5.00
  15  -6  -4   -3.30    5.59
  15   6  -4    5.47    5.85
 -15  -6   4    2.06    6.45
  15  -6  -5   -0.42    4.62
  15   6  -5    7.54    5.62
 -15  -6   5    1.85    6.21
  15  -6  -6   -0.47    4.64
  15   6  -6   -0.22    5.49
 -15  -6   6    0.65    5.25
  15  -6  -7    3.04    4.91
  15   6  -7    1.72    4.87
 -15  -6   7   -0.60    7.37
  15   6  -8   -1.89    4.60
 -15  -6   8   -0.71    5.89
  15   6  -9    8.38    5.77
 -15  -6   9    1.08    6.50
  15   6 -10    9.07    5.96
 -15  -6  10   10.06    7.32
  15   6 -11   -2.19    5.16
 -15  -6  11    1.84    6.20
  15   6 -12    1.30    5.33
 -15  -6  12    3.42    6.86
  15   6 -13   -2.48    5.42
 -15  -6  13    4.98    6.54
 -15  -6  14    4.61    7.61
 -15  -6  15   -0.32    6.17
 -15  -6  16   -0.21    6.06
  15   7  -1    2.43    5.05
 -15  -7   1    4.41    7.22
  15   7  -2    1.21    5.24
 -15  -7   2   12.29    7.12
  15   7  -3   -2.66    5.19
 -15  -7   3   -1.28    4.82
  15   7  -4    7.10    4.94
 -15  -7   4    0.21    5.75
  15   7  -5   -0.42    4.56
 -15  -7   5    5.02    6.75
  15   7  -6   11.54    6.57
 -15  -7   6   14.26    7.62
  15   7  -7   -3.41    5.23
 -15  -7   7    2.13    5.73
  15   7  -8   -2.23    4.85
 -15  -7   8    1.56    6.51
  15   7  -9    0.45    4.49
 -15  -7   9    0.65    6.05
  15   7 -10   -0.68    4.30
  15   7 -11    0.66    4.43
  15   7 -12    3.16    5.82
  15   7 -13   -0.56    4.24
  15   8  -4    7.61    5.38
  15   8  -5   -0.33    5.05
  15   8  -6   -1.63    4.63
  15   8  -7   -2.59    5.06
  15   8  -8    9.98    5.83
  15   8  -9    1.64    5.18
  15   8 -10    5.81    6.09
  15   8 -11    0.77    5.11
  15   8 -12   -0.89    4.84
  15   8 -13   -4.87    7.02
  14   0  -1    1.91    3.86
  14   0  -2   32.17    9.25
  14   0  -3   -2.05    4.80
  14   0  -4   16.05    6.97
  14   0  -5    1.59    4.66
  14   0  -6   20.79    7.25
  14   0  -7    5.98    4.63
  14   0  -8    6.39    5.22
  14   0  -9   -2.85    5.42
  14   0 -10    0.14    3.64
  14   0 -11   -4.16    5.66
  14   0 -12   10.53    6.77
  14   0 -13   -0.61    4.32
  14   0 -14   15.70    6.95
  14   0 -15   -0.55    4.88
  14   0 -16    4.82    5.62
  14   0 -17   -2.85    5.45
  14   0 -18   11.48    6.49
  14   0 -19   -0.17    4.66
  14   0 -20    4.67    6.12
  14  -1  -1   -2.08    4.74
  14   1  -1    0.26    3.60
 -14  -1   1    1.12    6.54
  14  -1  -2    2.80    4.65
  14   1  -2    3.91    4.69
 -14  -1   2    1.31    6.57
  14  -1  -3    2.77    5.06
  14   1  -3   -0.88    4.20
 -14  -1   3    4.42    5.93
  14  -1  -4   10.36    6.41
  14   1  -4    7.51    6.26
 -14  -1   4   13.30    7.68
  14  -1  -5    0.67    4.88
  14   1  -5   -1.80    4.65
 -14  -1   5   -2.79    5.88
  14  -1  -6   16.08    7.37
  14   1  -6   17.55    7.59
  14  -1  -7   -0.47    4.75
  14   1  -7    5.47    5.13
  14  -1  -8    5.11    5.80
  14   1  -8    0.46    4.43
  14  -1  -9   -1.37    5.08
  14   1  -9   -2.00    4.59
  14  -1 -10   17.23    7.07
  14   1 -10   10.69    6.23
  14  -1 -11    0.85    4.63
  14   1 -11    3.68    5.20
  14  -1 -12    7.07    5.18
  14   1 -12    2.08    4.84
  14  -1 -13    1.66    5.09
  14   1 -13   -0.87    4.19
  14  -1 -14    7.55    5.48
  14   1 -14    4.70    5.70
  14  -1 -15   -0.05    3.97
  14   1 -15   -1.36    4.53
  14  -1 -16    3.73    4.42
  14   1 -16    4.67    6.01
  14  -1 -17   -0.19    4.99
  14   1 -17    3.75    5.31
  14  -1 -18   -0.64    5.43
  14   1 -18    3.36    4.75
  14  -1 -19   -2.06    5.74
  14   1 -19    1.70    5.12
  14  -1 -20   10.80    7.03
  14   1 -20    9.40    7.17
  14  -2  -1   -1.21    4.57
  14   2  -1   -2.16    5.05
 -14  -2   1   -1.79    5.76
  14  -2  -2    7.44    7.31
  14   2  -2   25.03    8.09
 -14  -2   2   29.62    9.78
  14  -2  -3    0.06    5.25
  14   2  -3   -1.79    4.83
 -14  -2   3   -1.07    4.85
  14  -2  -4   11.49    6.47
  14   2  -4   10.78    5.49
 -14  -2   4   14.54    7.77
  14  -2  -5    3.01    5.43
  14   2  -5    0.17    4.19
 -14  -2   5    1.48    5.52
  14  -2  -6    3.82    5.53
  14   2  -6    6.87    5.75
 -14  -2   6    6.64    7.35
  14  -2  -7    6.52    4.67
  14   2  -7   -1.34    4.25
 -14  -2   7   -2.58    6.07
  14  -2  -8    5.74    5.47
  14   2  -8    5.11    5.14
 -14  -2   8   14.76    7.96
  14  -2  -9   -1.38    5.74
  14   2  -9    1.12    4.68
 -14  -2   9    1.10    5.74
  14  -2 -10    2.64    3.93
  14   2 -10   -3.82    5.44
 -14  -2  10    1.91    6.07
  14  -2 -11   -1.30    4.08
  14   2 -11   -3.21    4.90
 -14  -2  11   -2.93    5.73
  14  -2 -12   26.04    8.22
  14   2 -12   13.17    6.69
  14  -2 -13    4.38    5.23
  14   2 -13    1.51    4.45
  14  -2 -14   17.04    6.93
  14   2 -14    0.50    4.58
  14  -2 -15    0.73    4.71
  14   2 -15   -0.47    4.10
  14  -2 -16    0.61    5.58
  14   2 -16    4.27    5.31
  14  -2 -17   -1.66    5.65
  14   2 -17   -3.18    6.23
  14  -2 -18   16.61    7.27
  14   2 -18    5.00    5.23
  14  -2 -19    1.95    4.99
  14   2 -19   -1.92    5.23
  14   2 -20   -0.78    4.60
  14  -3  -1    2.62    4.37
  14   3  -1    1.87    4.35
 -14  -3   1    1.41    5.37
  14  -3  -2    8.80    4.90
  14   3  -2   -2.52    5.20
 -14  -3   2   -1.50    4.87
  14  -3  -3   -1.38    4.24
  14   3  -3   -0.48    5.54
 -14  -3   3   -0.87    5.27
  14  -3  -4    2.80    5.36
  14   3  -4    1.87    5.41
 -14  -3   4   -2.50    6.84
  14  -3  -5    0.30    3.60
  14   3  -5    0.96    4.69
 -14  -3   5   -0.88    5.49
  14  -3  -6   38.15    9.05
  14   3  -6   11.27    7.32
 -14  -3   6   14.68    8.38
  14  -3  -7    9.59    5.66
  14   3  -7    9.78    6.30
 -14  -3   7    6.20    7.26
  14  -3  -8    3.58    4.94
  14   3  -8   -0.59    4.41
 -14  -3   8   -0.38    5.69
  14  -3  -9   -0.29    4.27
  14   3  -9   -0.81    4.88
 -14  -3   9    6.18    7.28
  14  -3 -10   13.20    6.42
  14   3 -10    5.94    6.04
 -14  -3  10    0.38    6.27
  14  -3 -11   31.35    8.60
  14   3 -11    6.75    6.18
 -14  -3  11    8.34    7.43
  14  -3 -12    1.72    5.41
  14   3 -12   -2.19    5.21
 -14  -3  12   -0.83    5.68
  14  -3 -13   -2.18    5.41
  14   3 -13    0.31    4.97
 -14  -3  13   -1.19    5.49
  14  -3 -14   -0.49    4.35
  14   3 -14    1.12    5.07
 -14  -3  14   -1.76    5.68
  14  -3 -15   12.67    6.51
  14   3 -15    2.59    6.41
 -14  -3  15    2.58    6.79
  14  -3 -16   17.57    8.11
  14   3 -16    2.35    6.28
 -14  -3  16    4.45    6.88
  14  -3 -17   -2.15    4.95
  14   3 -17   -1.66    5.40
  14  -3 -18    1.03    5.00
  14   3 -18    1.65    4.44
  14  -3 -19    3.37    5.54
  14   3 -19   -1.02    5.30
  14   3 -20   13.79    7.28
  14  -4  -1    1.10    5.04
  14   4  -1    7.73    5.94
 -14  -4   1    6.15    5.97
  14  -4  -2   13.80    6.49
  14   4  -2    3.75    4.84
 -14  -4   2    1.89    6.83
  14  -4  -3    0.41    4.43
  14   4  -3   -1.11    4.81
 -14  -4   3    2.04    6.24
  14  -4  -4    2.86    5.00
  14   4  -4   13.42    6.25
 -14  -4   4   -1.08    5.51
  14  -4  -5    0.54    5.22
  14   4  -5    1.46    4.53
 -14  -4   5   -3.14    5.97
  14  -4  -6    1.69    4.50
  14   4  -6   11.10    5.51
 -14  -4   6   -0.22    5.43
  14  -4  -7    3.81    4.99
  14   4  -7    2.89    4.46
 -14  -4   7   -2.23    6.15
  14  -4  -8    2.70    5.33
  14   4  -8    8.73    5.47
 -14  -4   8    4.44    6.28
  14  -4  -9    8.30    6.16
  14   4  -9    5.39    5.46
 -14  -4   9    8.83    6.49
  14  -4 -10   14.42    6.72
  14   4 -10    8.84    6.47
 -14  -4  10   -0.37    5.34
  14  -4 -11    2.24    5.30
  14   4 -11   -0.15    3.87
 -14  -4  11    1.67    6.16
  14  -4 -12   18.46    7.28
  14   4 -12   13.13    6.88
 -14  -4  12   -1.20    5.99
  14  -4 -13   23.05    8.09
  14   4 -13   15.64    7.26
 -14  -4  13    9.75    7.90
  14  -4 -14   10.02    6.77
  14   4 -14    4.57    5.41
 -14  -4  14   10.06    7.56
  14  -4 -15   -2.01    4.77
  14   4 -15   -0.30    5.63
 -14  -4  15   -1.36    6.17
  14  -4 -16    5.03    5.22
  14   4 -16   11.30    6.92
 -14  -4  16   -0.04    7.03
  14  -4 -17    1.64    5.48
  14   4 -17    2.58    5.60
 -14  -4  17    2.64    5.56
  14  -4 -18    1.13    5.80
  14   4 -18    5.06    6.40
 -14  -4  18   -3.67    6.51
  14  -4 -19    2.25    5.19
  14   4 -19    3.77    4.42
 -14  -4  19    3.28    6.93
  14   4 -20   -3.01    6.21
  14  -5  -1   10.31    6.40
  14   5  -1   15.32    6.71
 -14  -5   1    7.53    7.47
  14  -5  -2   -1.08    4.29
  14   5  -2    6.12    5.51
 -14  -5   2   -3.00    5.72
  14  -5  -3    1.43    4.65
  14   5  -3    3.77    5.12
 -14  -5   3    1.72    5.79
  14  -5  -4   -2.28    4.11
  14   5  -4   -0.23    4.86
 -14  -5   4   -2.30    6.37
  14  -5  -5   14.22    7.18
  14   5  -5   10.84    5.97
 -14  -5   5    2.12    7.15
  14  -5  -6    4.42    5.42
  14   5  -6    7.32    5.16
 -14  -5   6    0.72    5.05
  14  -5  -7    0.03    5.08
  14   5  -7   -1.50    4.60
 -14  -5   7    0.53    6.17
  14  -5  -8    3.76    4.82
  14   5  -8   -0.03    3.65
 -14  -5   8    1.76    6.84
  14  -5  -9   13.23    7.38
  14   5  -9   13.84    6.77
 -14  -5   9    5.35    6.32
  14  -5 -10   16.74    6.60
  14   5 -10   12.43    6.16
 -14  -5  10    9.42    7.71
  14  -5 -11    0.89    4.06
  14   5 -11   -2.52    5.21
 -14  -5  11    3.02    6.79
  14  -5 -12    5.51    5.29
  14   5 -12    8.07    5.49
 -14  -5  12    3.55    6.49
  14  -5 -13    2.97    5.06
  14   5 -13   -0.88    4.64
 -14  -5  13   -0.01    7.19
  14  -5 -14   -0.09    4.19
  14   5 -14   -0.36    5.03
 -14  -5  14    6.17    6.14
  14  -5 -15    3.77    5.63
  14   5 -15    3.71    5.90
 -14  -5  15   -4.51    6.64
  14  -5 -16   20.06    7.57
  14   5 -16   11.72    6.44
 -14  -5  16    6.65    7.16
  14  -5 -17    0.99    6.24
  14   5 -17   -3.51    6.38
 -14  -5  17    4.00    6.53
  14  -5 -18    2.66    4.68
  14   5 -18    0.41    5.10
 -14  -5  18   -1.99    5.68
  14   5 -19    0.70    4.05
 -14  -5  19   -2.41    6.59
 -14  -5  20   11.64    9.20
 -14  -5  21   -1.81    6.27
 -14  -5  22   -2.02    5.54
  14  -6  -1    3.00    4.99
  14   6  -1   -0.32    4.74
 -14  -6   1    5.35    5.90
  14  -6  -2    1.89    5.11
  14   6  -2   13.12    6.76
 -14  -6   2    5.74    5.95
  14  -6  -3    3.47    5.14
  14   6  -3   -0.17    4.87
 -14  -6   3   -1.18    5.97
  14  -6  -4   20.06    7.09
  14   6  -4    9.84    6.46
 -14  -6   4    9.45    6.46
  14  -6  -5    0.02    4.32
  14   6  -5    4.59    5.41
 -14  -6   5   -0.18    6.98
  14  -6  -6   -0.58    4.76
  14   6  -6    1.66    4.45
 -14  -6   6    5.06    6.16
  14  -6  -7    6.84    5.11
  14   6  -7    4.90    6.00
 -14  -6   7    6.71    7.04
  14  -6  -8    4.26    5.70
  14   6  -8    3.45    5.15
 -14  -6   8    4.56    7.22
  14  -6  -9    0.64    4.22
  14   6  -9    4.10    5.10
 -14  -6   9    4.26    6.24
  14  -6 -10   -1.21    4.93
  14   6 -10    1.26    5.50
 -14  -6  10   -1.71    6.99
  14  -6 -11    1.50    4.89
  14   6 -11   -1.27    5.07
 -14  -6  11   -0.02    4.85
  14  -6 -12    2.94    5.58
  14   6 -12    1.68    4.75
 -14  -6  12    7.38    6.58
  14  -6 -13    0.05    3.87
  14   6 -13    0.55    4.85
 -14  -6  13   -0.51    5.93
  14  -6 -14    3.37    5.48
  14   6 -14   14.42    6.53
 -14  -6  14   -3.32    7.04
  14  -6 -15    2.91    4.99
  14   6 -15    2.08    5.86
 -14  -6  15    7.18    6.29
  14  -6 -16   -1.48    4.37
  14   6 -16    1.70    4.95
 -14  -6  16    0.81    4.80
  14  -6 -17   -2.56    6.36
  14   6 -17    0.30    5.10
 -14  -6  17   -0.71    6.23
  14   6 -18   -0.28    5.75
 -14  -6  18   -1.23    5.93
  14   6 -19    3.72    6.44
 -14  -6  19   -1.10    5.59
 -14  -6  20   -0.91    6.37
 -14  -6  21    0.18    5.63
 -14  -6  22   -0.12    6.37
 -14  -6  23   -4.82    7.85
  14  -7  -1    2.20    4.77
  14   7  -1    6.38    5.75
 -14  -7   1   11.50    7.00
  14  -7  -2   -0.46    3.04
  14   7  -2    2.46    4.21
 -14  -7   2   -2.54    6.38
  14  -7  -3   -3.32    4.87
  14   7  -3    2.98    4.32
 -14  -7   3    1.47    6.61
  14  -7  -4    1.95    5.10
  14   7  -4    1.97    4.02
 -14  -7   4   -2.05    5.68
  14  -7  -5    6.86    6.10
  14   7  -5    3.93    4.53
 -14  -7   5   15.07    7.27
  14  -7  -6    2.07    5.31
  14   7  -6    7.54    5.81
 -14  -7   6    3.79    6.08
  14  -7  -7    1.06    4.76
  14   7  -7    0.48    4.68
 -14  -7   7   -2.27    6.31
  14  -7  -8    6.20    5.25
  14   7  -8   -0.44    4.22
 -14  -7   8    1.86    5.95
  14  -7  -9    1.35    5.06
  14   7  -9    1.03    4.58
 -14  -7   9    8.04    6.45
  14  -7 -10   -0.51    4.40
  14   7 -10   -1.85    4.48
 -14  -7  10    4.97    5.29
  14  -7 -11    9.28    6.01
  14   7 -11    5.12    5.32
 -14  -7  11    7.34    6.73
  14  -7 -12    0.41    4.13
  14   7 -12   -2.01    4.12
 -14  -7  12    1.77    5.16
  14  -7 -13    0.09    5.11
  14   7 -13   -0.61    4.85
 -14  -7  13    4.38    6.24
  14  -7 -14   -1.93    4.28
  14   7 -14    0.48    5.03
 -14  -7  14    0.21    5.23
  14  -7 -15    3.53    4.91
  14   7 -15   -2.87    5.35
 -14  -7  15    4.14    7.54
  14  -7 -16    1.08    5.22
  14   7 -16    0.95    5.22
 -14  -7  16    0.47    5.92
  14   7 -17   -0.41    4.29
 -14  -7  17   -0.00    7.16
  14   7 -18    0.15    4.04
 -14  -7  18    0.88    6.15
  14   7 -19   -1.30    4.89
  14  -8  -1   13.07    6.38
  14   8  -1    5.25    5.68
 -14  -8   1    2.30    6.57
  14  -8  -2   -1.24    4.62
  14   8  -2   -1.11    4.56
 -14  -8   2    3.83    7.01
  14  -8  -3   -0.97    5.49
  14   8  -3   14.33    6.52
 -14  -8   3    0.01    4.73
  14  -8  -4    1.25    5.50
  14   8  -4    2.83    4.90
 -14  -8   4    6.73    7.20
  14  -8  -5   -0.65    4.25
  14   8  -5   -1.69    4.83
 -14  -8   5    4.06    6.31
  14  -8  -6   -0.33    4.83
  14   8  -6    1.80    4.87
 -14  -8   6    4.74    5.55
  14  -8  -7   -1.20    4.70
  14   8  -7    2.29    5.15
 -14  -8   7    5.46    6.48
  14  -8  -8   -1.70    5.01
  14   8  -8    0.68    5.33
 -14  -8   8   -2.34    4.97
  14  -8  -9   -1.34    4.41
  14   8  -9    0.79    4.83
 -14  -8   9   10.26    7.57
  14  -8 -10    1.97    4.87
  14   8 -10    1.92    5.70
 -14  -8  10    1.29    5.96
  14  -8 -11   -0.75    3.85
  14   8 -11    4.32    4.66
 -14  -8  11   -1.02    6.34
  14  -8 -12   -1.98    4.59
  14   8 -12   -0.28    4.97
 -14  -8  12   -2.47    6.42
  14  -8 -13    8.26    5.86
  14   8 -13   11.90    6.73
 -14  -8  13    5.79    7.37
  14  -8 -14   -0.29    4.60
  14   8 -14    0.74    4.45
  14  -8 -15   -1.88    4.92
  14   8 -15   -1.05    6.00
  14  -8 -16    0.13    5.16
  14   8 -16   -0.19    4.67
  14   8 -17   -2.21    5.92
  14   8 -18   -2.21    4.82
  14   8 -19   -0.73    5.08
  14  -9  -1    3.74    4.73
  14  -9  -2   -3.07    5.73
  14  -9  -3    1.22    3.73
  14  -9  -4   -3.31    5.08
  14  -9  -5    9.89    5.91
  14  -9  -6   -0.87    4.36
  14  -9  -7    2.09    5.22
  14  -9  -8   -0.98    4.65
  14  -9  -9    0.69    4.00
  14  -9 -10   -0.56    4.59
  14  -9 -11    6.11    6.35
  14  -9 -12    1.94    5.39
  14  -9 -13    6.85    5.07
  14  -9 -14   -3.09    5.94
  14 -10  -1    1.77    5.11
  14 -10  -2   -0.17    4.33
  14 -10  -3    8.72    5.64
  14 -10  -4    2.67    5.00
  14 -10  -5    2.77    5.19
  14 -10  -6   -2.25    5.03
  14 -10  -7    9.51    5.67
  14 -10  -8   -0.14    4.44
  14 -10  -9    7.21    4.87
  14 -10 -10   -1.48    4.15
  14 -10 -11    3.47    5.25
  14 -10 -12   -1.80    4.88
  14 -10 -13    2.52    5.67
  14 -11  -1    7.65    5.70
  14 -11  -2    1.54    4.13
 -13   0   1   78.44   16.15
  13   0  -1   68.15   14.24
 -13   0   2    0.86    5.48
  13   0  -2    0.14    4.68
 -13   0   3    6.73    6.36
  13   0  -3    7.90    5.64
 -13   0   4   -0.26    4.55
  13   0  -4   -0.93    4.73
 -13   0   5   -1.22    4.92
  13   0  -5    5.40    5.48
 -13   0   6   -2.07    5.46
  13   0  -6   -1.02    3.80
 -13   0   7    9.12    6.96
  13   0  -7   28.31    8.52
  13   0  -8   -0.88    4.21
  13   0  -9    0.11    4.56
  13   0 -10   -0.09    4.02
  13   0 -11   36.06    9.77
  13   0 -12   -0.42    4.97
  13   0 -13   23.33    7.63
  13   0 -14   -2.28    5.51
  13   0 -15   -1.59    5.76
  13   0 -16    1.20    3.53
  13   0 -17    6.39    5.92
  13   0 -18    4.88    6.18
  13   0 -19    5.66    6.93
  13   0 -20   -0.81    4.85
  13   0 -21    2.89    5.64
  13   0 -22   -0.59    5.88
  13   0 -23    3.35    5.52
  13   0 -24   -0.22    4.60
  13  -1  -1    2.73    4.28
  13   1  -1    8.05    5.53
 -13  -1   1   18.45    8.01
  13  -1  -2    2.73    5.17
  13   1  -2    7.48    5.07
 -13  -1   2    0.44    5.18
  13  -1  -3    1.87    5.17
  13   1  -3    5.13    4.85
 -13  -1   3    6.14    6.43
  13  -1  -4    0.60    4.12
  13   1  -4    0.11    3.76
 -13  -1   4    3.57    5.79
  13  -1  -5   90.28   15.39
  13   1  -5   77.82   14.71
 -13  -1   5   52.54   14.54
  13  -1  -6   -1.97    5.17
  13   1  -6    7.00    5.13
 -13  -1   6   -0.46    5.67
  13  -1  -7    8.74    5.20
  13   1  -7    3.83    4.60
 -13  -1   7    5.25    6.92
  13  -1  -8   -2.77    4.84
  13   1  -8    0.86    5.23
 -13  -1   8   -1.88    5.62
  13  -1  -9   25.05    8.80
  13   1  -9   43.07    9.50
 -13  -1   9   18.35    8.81
  13  -1 -10    1.83    5.05
  13   1 -10   -0.57    5.08
 -13  -1  10   11.38    7.07
  13  -1 -11    9.20    5.45
  13   1 -11   23.54    7.43
 -13  -1  11    2.09    7.19
  13  -1 -12    2.67    5.17
  13   1 -12    6.18    6.27
 -13  -1  12    3.29    5.82
  13  -1 -13    3.35    5.56
  13   1 -13    6.98    5.96
  13  -1 -14   -0.58    4.30
  13   1 -14   -0.99    4.06
  13  -1 -15   45.11   11.04
  13   1 -15   32.53    9.92
  13  -1 -16   -1.76    4.94
  13   1 -16   -2.58    5.95
  13  -1 -17    3.87    5.50
  13   1 -17   -0.34    5.07
  13  -1 -18   -0.81    5.25
  13   1 -18   -0.30    4.30
  13  -1 -19   11.90    7.59
  13   1 -19   13.24    6.65
  13  -1 -20   -1.64    5.23
  13   1 -20   -0.52    5.91
  13  -1 -21   12.84    7.30
  13   1 -21    7.67    6.78
  13  -1 -22    0.53    6.26
  13   1 -22   -2.46    6.31
  13  -1 -23   -3.95    6.52
  13   1 -23   -2.48    4.98
  13  -1 -24   -1.30    4.23
  13   1 -24    3.02    4.26
  13  -2  -1   24.70    8.64
  13   2  -1   27.49    8.46
 -13  -2   1   35.76   10.78
  13  -2  -2   -1.47    4.35
  13   2  -2    2.62    4.53
 -13  -2   2   -1.67    5.43
  13  -2  -3    6.33    4.71
  13   2  -3   28.48    7.58
 -13  -2   3    6.25    6.65
  13  -2  -4   12.31    5.73
  13   2  -4   16.58    6.17
 -13  -2   4    0.43    5.74
  13  -2  -5    3.13    4.96
  13   2  -5    1.26    4.13
 -13  -2   5    0.90    5.69
  13  -2  -6    5.18    5.05
  13   2  -6   -0.97    4.90
 -13  -2   6   -1.05    5.31
  13  -2  -7   14.36    7.63
  13   2  -7   24.23    8.08
 -13  -2   7   47.63   11.31
  13  -2  -8    7.23    5.60
  13   2  -8    8.11    6.83
 -13  -2   8    5.39    5.90
  13  -2  -9    3.94    5.33
  13   2  -9   -1.00    4.76
 -13  -2   9    4.44    6.02
  13  -2 -10    5.35    5.74
  13   2 -10   -1.40    5.04
 -13  -2  10   -0.36    5.09
  13  -2 -11   13.74    6.89
  13   2 -11   16.30    7.76
 -13  -2  11   12.57    8.41
  13  -2 -12    0.22    4.40
  13   2 -12   -1.39    5.35
 -13  -2  12    3.07    5.74
  13  -2 -13   17.80    7.32
  13   2 -13   28.29    8.62
 -13  -2  13   23.76    9.88
  13  -2 -14    7.70    5.09
  13   2 -14   -0.76    4.78
 -13  -2  14    0.87    5.39
  13  -2 -15   12.90    7.01
  13   2 -15   -1.42    4.75
 -13  -2  15    6.12    6.27
  13  -2 -16    4.83    5.80
  13   2 -16    2.57    5.77
 -13  -2  16    3.88    6.79
  13  -2 -17    0.21    4.74
  13   2 -17   12.41    6.68
  13  -2 -18    1.70    4.40
  13   2 -18   -0.00    4.46
  13  -2 -19    3.51    5.73
  13   2 -19    2.04    5.45
  13  -2 -20   -1.19    5.03
  13   2 -20    2.89    5.32
  13  -2 -21   10.14    6.91
  13   2 -21    4.85    5.95
  13  -2 -22    8.11    6.39
  13   2 -22    2.82    5.28
  13  -2 -23    2.87    5.31
  13   2 -23   13.69    7.27
  13  -2 -24    0.29    5.62
  13   2 -24   -1.21    4.68
  13  -3  -1    7.97    4.49
  13   3  -1    1.74    4.28
 -13  -3   1    5.00    5.70
  13  -3  -2    4.22    4.07
  13   3  -2    0.56    4.79
 -13  -3   2   -2.22    5.80
  13  -3  -3    3.75    5.74
  13   3  -3    8.95    5.32
 -13  -3   3    4.12    5.24
  13  -3  -4    6.94    5.60
  13   3  -4   10.22    5.67
 -13  -3   4   -2.24    7.01
  13  -3  -5   21.90    7.15
  13   3  -5   20.39    7.43
 -13  -3   5   12.85    7.68
  13  -3  -6    3.79    4.93
  13   3  -6    9.55    6.00
 -13  -3   6   16.07    8.30
  13  -3  -7    4.15    4.70
  13   3  -7    0.13    3.10
 -13  -3   7    5.77    6.65
  13  -3  -8    4.31    5.19
  13   3  -8    3.50    4.72
 -13  -3   8    3.03    6.27
  13  -3  -9    9.70    5.93
  13   3  -9   15.66    7.05
 -13  -3   9   13.12    8.48
  13  -3 -10    7.16    5.57
  13   3 -10    2.75    5.40
 -13  -3  10    5.32    6.53
  13  -3 -11   10.72    5.98
  13   3 -11   11.98    6.84
 -13  -3  11   19.21    9.44
  13  -3 -12   -0.73    3.78
  13   3 -12   -0.08    5.09
 -13  -3  12   -3.49    5.40
  13  -3 -13   10.87    5.30
  13   3 -13    3.41    5.39
 -13  -3  13    2.90    6.58
  13  -3 -14   -1.80    4.77
  13   3 -14    6.20    4.88
 -13  -3  14   -0.14    4.74
  13  -3 -15   41.86   10.62
  13   3 -15   23.23    8.36
 -13  -3  15   30.30   10.79
  13  -3 -16    6.83    6.08
  13   3 -16    6.49    5.52
 -13  -3  16    3.87    6.38
  13  -3 -17   -1.92    5.15
  13   3 -17   -0.01    4.18
 -13  -3  17    2.60    6.06
  13  -3 -18    0.58    4.18
  13   3 -18    5.61    4.94
 -13  -3  18    1.90    5.37
  13  -3 -19   10.19    5.88
  13   3 -19    6.00    6.31
 -13  -3  19    4.58    7.03
  13  -3 -20   23.99    8.43
  13   3 -20    7.43    5.98
 -13  -3  20   -1.43    7.16
  13  -3 -21    8.53    5.85
  13   3 -21    7.66    5.77
  13  -3 -22    0.47    4.47
  13   3 -22    0.54    5.32
  13  -3 -23    6.15    5.80
  13   3 -23   -2.21    5.37
  13  -3 -24    1.61    4.79
  13   3 -24   -1.21    5.11
  13  -4  -1   21.65    7.36
 -13  -4   1   12.62    8.15
  13  -4  -2    1.29    4.77
 -13  -4   2   20.38    8.23
  13  -4  -3   10.05    5.43
 -13  -4   3    4.66    5.55
  13  -4  -4    0.18    3.65
 -13  -4   4   -2.55    5.35
  13  -4  -5   -2.33    5.12
  13   4  -5   -0.70    4.25
 -13  -4   5    3.38    5.35
  13  -4  -6    0.12    5.06
  13   4  -6    5.63    5.10
 -13  -4   6    8.06    6.95
  13  -4  -7   19.50    7.18
  13   4  -7   12.35    6.31
 -13  -4   7   19.51    8.25
  13  -4  -8    7.74    6.79
  13   4  -8    7.72    5.02
 -13  -4   8   11.70    7.18
  13  -4  -9    1.63    5.22
  13   4  -9    1.69    4.37
 -13  -4   9    2.27    4.80
  13  -4 -10    0.83    4.80
  13   4 -10    1.34    3.98
 -13  -4  10    1.68    5.06
  13  -4 -11   11.40    7.39
  13   4 -11   13.84    6.95
 -13  -4  11   14.47    7.79
  13  -4 -12   17.83    7.15
  13   4 -12   15.53    6.37
 -13  -4  12   16.01    7.76
  13  -4 -13   14.24    7.06
  13   4 -13   11.12    7.86
 -13  -4  13    4.98    6.47
  13  -4 -14   -1.07    4.39
  13   4 -14   -1.73    5.03
 -13  -4  14    0.19    4.79
  13  -4 -15   -0.88    5.14
  13   4 -15    1.30    5.22
 -13  -4  15   -2.12    5.79
  13  -4 -16    2.62    5.10
  13   4 -16    6.19    5.85
 -13  -4  16    6.44    6.48
  13  -4 -17    8.57    6.32
  13   4 -17   16.93    7.53
 -13  -4  17    3.87    5.76
  13  -4 -18    6.69    5.63
  13   4 -18    6.85    7.06
 -13  -4  18   -1.65    6.96
  13  -4 -19    1.68    4.89
  13   4 -19   -0.34    4.76
 -13  -4  19    4.09    6.81
  13  -4 -20    5.76    4.86
  13   4 -20   -0.68    4.60
 -13  -4  20   -1.87    6.19
  13  -4 -21   11.39    6.11
  13   4 -21    3.79    5.24
 -13  -4  21   -1.14    5.91
  13  -4 -22    4.71    4.96
  13   4 -22    0.94    4.77
 -13  -4  22    6.59    6.61
  13  -4 -23    8.80    6.86
  13   4 -23   10.27    6.82
  13   4 -24   -0.65    4.92
  13  -5  -1    6.22    5.71
  13   5  -1    3.64    4.35
 -13  -5   1    5.83    5.74
  13  -5  -2    3.03    4.38
  13   5  -2    5.21    4.79
 -13  -5   2    6.86    6.59
  13  -5  -3    6.45    4.70
  13   5  -3    9.29    5.35
 -13  -5   3    4.55    6.20
  13  -5  -4    2.44    5.28
  13   5  -4    7.18    5.27
 -13  -5   4    3.32    5.65
  13  -5  -5   22.11    7.31
  13   5  -5   15.53    6.28
 -13  -5   5    5.88    5.91
  13  -5  -6    5.68    4.24
  13   5  -6    2.43    4.23
 -13  -5   6   -1.55    5.62
  13  -5  -7   -0.09    4.72
  13   5  -7   -1.84    4.59
 -13  -5   7   -2.05    5.73
  13  -5  -8   14.85    6.28
  13   5  -8    1.56    4.67
 -13  -5   8    9.37    7.82
  13  -5  -9   16.25    7.54
  13   5  -9   33.90    8.49
 -13  -5   9    9.10    7.63
  13  -5 -10    4.04    5.66
  13   5 -10   22.87    8.37
 -13  -5  10   21.51    8.78
  13  -5 -11   20.35    7.15
  13   5 -11    1.11    5.44
 -13  -5  11    4.29    6.28
  13  -5 -12    1.40    4.57
  13   5 -12   -3.57    5.07
 -13  -5  12    2.47    5.44
  13  -5 -13    0.64    4.49
  13   5 -13    3.70    6.17
 -13  -5  13    2.87    5.24
  13  -5 -14   -0.42    4.31
  13   5 -14    1.18    4.51
 -13  -5  14    6.51    7.21
  13  -5 -15    9.03    6.16
  13   5 -15    9.45    6.34
 -13  -5  15   12.93    7.95
  13  -5 -16    2.30    5.05
  13   5 -16    1.73    5.84
 -13  -5  16   -0.78    5.42
  13  -5 -17    0.95    5.91
  13   5 -17    2.49    4.64
 -13  -5  17    4.18    6.35
  13  -5 -18    0.88    5.42
  13   5 -18   -1.48    5.15
 -13  -5  18    2.98    5.95
  13  -5 -19   15.53    7.13
  13   5 -19    9.85    7.05
 -13  -5  19    4.72    6.66
  13  -5 -20    6.45    6.09
  13   5 -20    1.51    5.43
 -13  -5  20   -0.63    5.69
  13  -5 -21    6.28    5.83
  13   5 -21    2.82    5.78
 -13  -5  21    4.88    6.26
  13  -5 -22   -1.53    5.65
  13   5 -22   -1.89    4.95
 -13  -5  22    1.30    6.40
  13  -5 -23   -2.38    6.12
  13   5 -23    0.15    5.78
 -13  -5  23   -2.19    6.26
 -13  -5  24   -0.92    8.38
 -13  -5  25   -1.17    6.24
  13  -6  -1    7.73    5.94
  13   6  -1    3.85    4.95
 -13  -6   1    2.75    6.34
  13  -6  -2    3.40    4.56
  13   6  -2    6.42    5.31
 -13  -6   2    2.08    5.30
  13  -6  -3    2.85    4.04
  13   6  -3    5.37    5.12
 -13  -6   3   -2.18    5.78
  13  -6  -4    6.15    5.30
  13   6  -4    2.70    4.95
 -13  -6   4    5.58    5.72
  13  -6  -5   -0.20    4.09
  13   6  -5    4.46    4.26
 -13  -6   5    4.25    6.12
  13  -6  -6   15.80    6.59
  13   6  -6    1.55    5.10
 -13  -6   6   11.39    6.80
  13  -6  -7   10.21    6.42
  13   6  -7    1.70    4.57
 -13  -6   7    9.70    7.77
  13  -6  -8    8.46    5.98
  13   6  -8    6.73    6.35
 -13  -6   8   -0.24    5.52
  13  -6  -9    1.69    5.24
  13   6  -9    1.47    4.11
 -13  -6   9    8.54    6.88
  13  -6 -10    3.38    4.57
  13   6 -10    5.17    5.51
 -13  -6  10   -0.45    6.59
  13  -6 -11   -0.12    5.31
  13   6 -11   -0.31    4.68
 -13  -6  11    3.09    6.22
  13  -6 -12   13.11    6.36
  13   6 -12    4.09    5.30
 -13  -6  12    2.26    5.09
  13  -6 -13   11.02    6.21
  13   6 -13   30.60    8.68
 -13  -6  13   11.64    7.15
  13  -6 -14    7.19    5.84
  13   6 -14    1.28    5.16
 -13  -6  14    0.81    4.78
  13  -6 -15    6.75    6.14
  13   6 -15    2.77    4.51
 -13  -6  15   -0.74    5.96
  13  -6 -16   11.35    6.47
  13   6 -16    5.96    6.16
 -13  -6  16    0.82    5.43
  13  -6 -17    1.03    5.63
  13   6 -17   -0.29    6.22
 -13  -6  17    0.85    5.53
  13  -6 -18    1.58    5.11
  13   6 -18   10.79    6.71
 -13  -6  18   -2.00    5.74
  13  -6 -19   18.48    7.58
  13   6 -19    3.92    5.94
 -13  -6  19    7.61    6.81
  13  -6 -20    1.19    4.74
  13   6 -20   -1.96    5.50
 -13  -6  20    1.33    5.83
  13  -6 -21    1.98    6.23
  13   6 -21    7.04    6.57
 -13  -6  21    4.20    6.69
  13  -6 -22   -2.47    5.60
  13   6 -22    0.94    4.43
 -13  -6  22    0.73    5.41
  13   6 -23    1.56    5.84
 -13  -6  23   -1.09    6.41
 -13  -6  24   13.18    7.91
 -13  -6  25   -3.87    7.03
 -13  -6  26   -1.39    5.59
 -13  -6  27   -5.17    7.95
  13  -7  -1    0.23    4.14
  13   7  -1    0.59    3.69
 -13  -7   1   -1.28    5.39
  13  -7  -2   -0.92    4.43
  13   7  -2    0.38    4.40
 -13  -7   2    1.78    4.37
  13  -7  -3    1.94    3.93
  13   7  -3   -0.01    4.70
 -13  -7   3   -1.92    5.13
  13  -7  -4   39.58    9.40
  13   7  -4   26.34    8.46
 -13  -7   4   30.14    9.66
  13  -7  -5    6.58    6.27
  13   7  -5    7.10    4.77
 -13  -7   5    5.89    7.16
  13  -7  -6    4.19    4.91
  13   7  -6    3.20    5.67
 -13  -7   6   -0.63    5.83
  13  -7  -7    3.42    4.81
  13   7  -7   -0.63    4.13
 -13  -7   7   -2.63    6.07
  13  -7  -8    6.00    5.64
  13   7  -8   -1.25    4.82
 -13  -7   8    6.39    6.41
  13  -7  -9    9.78    5.92
  13   7  -9    5.56    4.97
 -13  -7   9   11.59    7.64
  13  -7 -10   11.44    7.20
  13   7 -10   12.76    6.92
 -13  -7  10   13.44    7.68
  13  -7 -11    0.58    4.17
  13   7 -11   -2.09    4.65
 -13  -7  11   -3.07    6.92
  13  -7 -12   -0.06    4.61
  13   7 -12   -1.78    4.72
 -13  -7  12   -3.27    5.53
  13  -7 -13    1.70    5.03
  13   7 -13   -0.33    4.50
 -13  -7  13   -3.45    5.98
  13  -7 -14    9.95    5.62
  13   7 -14    9.12    6.31
 -13  -7  14    1.78    5.45
  13  -7 -15    2.31    4.16
  13   7 -15    3.26    4.97
 -13  -7  15   -4.70    6.42
  13  -7 -16    4.53    5.47
  13   7 -16    0.49    4.31
 -13  -7  16    5.46    5.07
  13  -7 -17    0.59    5.65
  13   7 -17    3.48    5.11
 -13  -7  17   -3.20    6.70
  13  -7 -18   -2.24    5.72
  13   7 -18    1.79    5.60
 -13  -7  18   -2.32    7.09
  13  -7 -19    9.13    5.80
  13   7 -19   -0.05    3.62
 -13  -7  19    1.72    6.35
  13  -7 -20   15.29    6.65
  13   7 -20    2.84    5.76
 -13  -7  20   -2.04    5.66
  13  -7 -21    0.16    5.02
  13   7 -21   -1.99    4.58
 -13  -7  21   -3.76    6.95
  13  -7 -22    2.81    6.91
  13   7 -22   -0.10    4.81
 -13  -7  22   -1.57    6.87
  13   7 -23   -0.39    4.05
 -13  -7  23    1.47    5.60
 -13  -7  24    2.51    6.38
  13  -8  -1    5.97    5.40
  13   8  -1    4.80    5.17
 -13  -8   1   -0.27    4.23
  13  -8  -2   16.18    7.29
  13   8  -2   19.28    6.85
 -13  -8   2    0.26    5.27
  13  -8  -3   -0.72    4.07
  13   8  -3    0.72    4.96
 -13  -8   3   -0.62    5.15
  13  -8  -4    7.83    5.20
  13   8  -4   -1.07    4.65
 -13  -8   4    1.44    4.76
  13  -8  -5   11.79    6.17
  13   8  -5    0.32    4.02
 -13  -8   5    1.34    4.44
  13  -8  -6    5.73    5.34
  13   8  -6    9.82    5.85
 -13  -8   6   17.93    7.56
  13  -8  -7   -0.59    4.50
  13   8  -7    3.93    4.70
 -13  -8   7    3.04    5.14
  13  -8  -8   12.39    6.22
  13   8  -8   -3.04    6.17
 -13  -8   8   11.42    6.85
  13  -8  -9    1.94    4.81
  13   8  -9   -0.09    4.13
 -13  -8   9   -2.78    5.09
  13  -8 -10   -1.30    6.14
  13   8 -10    3.41    5.67
 -13  -8  10    4.31    6.25
  13  -8 -11   -2.21    5.06
  13   8 -11   -0.20    5.47
 -13  -8  11   -0.05    4.36
  13  -8 -12    5.82    6.09
  13   8 -12    9.21    6.27
 -13  -8  12   -0.86    5.47
  13  -8 -13    5.90    6.48
  13   8 -13    5.10    5.15
 -13  -8  13   -2.34    6.31
  13  -8 -14    0.08    5.81
  13   8 -14    3.51    5.35
 -13  -8  14    2.14    5.34
  13  -8 -15   -1.42    4.78
  13   8 -15   -3.14    5.20
 -13  -8  15    0.76    5.69
  13  -8 -16    8.53    5.57
  13   8 -16   16.12    6.93
 -13  -8  16    6.42    6.70
  13  -8 -17   -2.38    4.95
  13   8 -17    0.96    3.96
 -13  -8  17   -1.92    6.44
  13  -8 -18    4.37    5.75
  13   8 -18    6.56    6.27
 -13  -8  18   11.03    7.21
  13  -8 -19   -2.26    4.69
  13   8 -19   -1.06    4.93
 -13  -8  19   -2.38    6.31
  13  -8 -20   -0.79    5.53
  13   8 -20   -1.48    6.11
 -13  -8  20    1.48    4.93
  13  -8 -21   -1.60    5.04
  13   8 -21    1.11    5.62
  13   8 -22   16.11    7.53
  13   8 -23    1.04    5.52
  13  -9  -1    0.23    5.44
 -13  -9   1    1.61    5.26
  13  -9  -2    0.45    3.99
 -13  -9   2   -0.72    4.82
  13  -9  -3   10.41    5.47
 -13  -9   3   -0.40    4.92
  13  -9  -4   -2.91    5.15
 -13  -9   4    7.32    6.12
  13  -9  -5   -3.05    5.62
 -13  -9   5    1.68    4.75
  13  -9  -6    5.03    4.76
 -13  -9   6    6.62    5.21
  13  -9  -7    0.76    4.76
 -13  -9   7   -4.56    6.21
  13  -9  -8    8.95    5.77
 -13  -9   8    3.43    5.21
  13  -9  -9    0.21    4.60
 -13  -9   9   -0.00    3.41
  13  -9 -10    8.54    6.31
 -13  -9  10   16.79    7.67
  13  -9 -11   -0.05    3.76
 -13  -9  11   -3.28    6.01
  13  -9 -12   -0.32    5.09
 -13  -9  12   -2.04    6.37
  13  -9 -13    3.66    4.62
 -13  -9  13    1.51    5.47
  13  -9 -14    5.48    5.41
 -13  -9  14    2.69    6.24
  13  -9 -15   -3.54    6.21
 -13  -9  15    0.06    4.31
  13  -9 -16    4.81    5.96
  13  -9 -17   -0.46    4.35
  13  -9 -18   -1.89    4.63
  13   9 -18    4.20    6.03
  13  -9 -19   -0.41    5.21
  13   9 -19    1.16    5.12
  13  -9 -20   12.97    7.01
  13   9 -20   13.24    7.38
  13  -9 -21   -0.65    5.34
  13   9 -21    2.14    4.74
  13   9 -22   -0.17    4.79
  13 -10  -1   -1.59    4.32
 -13 -10   1    0.69    4.44
  13 -10  -2    5.42    5.47
 -13 -10   2    1.61    4.93
  13 -10  -3    0.25    4.87
 -13 -10   3   -2.55    4.71
  13 -10  -4    8.76    5.14
 -13 -10   4    1.90    5.76
  13 -10  -5   -1.72    4.73
 -13 -10   5   -0.68    4.72
  13 -10  -6    3.83    4.85
 -13 -10   6    6.85    6.00
  13 -10  -7    2.20    4.94
 -13 -10   7   -1.20    6.14
  13 -10  -8   17.76    6.70
 -13 -10   8    5.43    6.09
  13 -10  -9    0.57    5.23
  13 -10 -10   -2.60    4.50
  13 -10 -11    5.68    5.85
  13 -10 -12    1.89    4.45
  13 -10 -13   -2.55    5.95
  13 -10 -14    0.22    4.63
  13 -10 -15   -1.45    4.29
  13 -10 -16   -0.21    5.98
  13 -10 -17    2.27    6.16
  13 -10 -18    1.09    4.45
  13 -10 -19   -2.95    5.90
  13 -11  -1    2.40    4.51
  13 -11  -2   -0.81    3.93
  13 -11  -3    3.23    4.01
  13 -11  -4    1.62    4.62
 -12   0   1    0.69    6.53
  12   0  -1    0.27    4.74
 -12   0   2   16.46    8.39
  12   0  -2   24.94    7.65
 -12   0   3    0.79    5.18
  12   0  -3    3.58    4.46
 -12   0   4    2.36    5.55
  12   0  -4    1.55    3.73
 -12   0   5   -2.75    5.98
  12   0  -5    4.64    4.52
 -12   0   6  110.40   19.84
  12   0  -6   94.12   17.46
 -12   0   7    2.22    5.08
  12   0  -7   -0.57    2.84
 -12   0   8   15.41    8.29
  12   0  -8    7.79    6.24
 -12   0   9   -0.74    5.16
  12   0  -9   -1.04    4.69
 -12   0  10   68.38   14.09
  12   0 -10   34.81   10.27
 -12   0  11   -1.62    5.81
  12   0 -11    3.84    4.34
 -12   0  12   33.26   10.05
  12   0 -12   35.61    9.83
 -12   0  13    3.17    5.98
  12   0 -13    2.98    4.56
  12   0 -14   -0.39    4.27
  12   0 -15   -0.54    4.48
  12   0 -16   16.12    7.27
  12   0 -17   -2.33    5.39
  12   0 -18   -0.61    4.12
  12   0 -19   -3.05    5.73
  12   0 -20    1.81    5.00
  12   0 -21    1.90    3.87
  12   0 -22   18.87    7.92
  12   0 -23   -2.57    5.79
  12   0 -24   -4.69    6.92
  12   0 -25   -5.12    6.73
  12   0 -26    1.26    7.06
  12   0 -27    3.28    5.11
  12  -1  -1    3.83    4.75
  12   1  -1    2.87    3.76
 -12  -1   1   -0.20    3.79
  12  -1  -2   31.33    8.57
  12   1  -2   41.93    9.54
 -12  -1   2   16.73    9.08
  12  -1  -3    6.58    5.40
  12   1  -3    2.32    4.43
 -12  -1   3    4.11    5.65
  12  -1  -4   70.90   13.64
  12   1  -4   74.75   14.25
 -12  -1   4   55.72   13.88
  12  -1  -5    3.88    3.74
  12   1  -5    0.54    4.49
 -12  -1   5    2.61    6.48
  12  -1  -6   -1.60    4.56
  12   1  -6    1.42    4.13
 -12  -1   6    3.39    4.98
  12  -1  -7   -0.50    4.65
  12   1  -7    0.48    4.93
 -12  -1   7   -0.48    4.68
  12  -1  -8   89.20   15.08
  12   1  -8   68.12   14.22
 -12  -1   8   51.55   14.14
  12  -1  -9    4.00    4.77
  12   1  -9    1.52    4.59
 -12  -1   9    6.06    5.96
  12  -1 -10   20.05    8.21
  12   1 -10   30.46    8.14
 -12  -1  10   16.05    7.48
  12  -1 -11    0.43    4.11
  12   1 -11   -1.67    4.51
 -12  -1  11   -0.09    5.56
  12  -1 -12    1.36    4.11
  12   1 -12   13.32    6.20
 -12  -1  12    5.46    6.05
  12  -1 -13   -0.30    5.32
  12   1 -13    1.14    4.47
 -12  -1  13    4.26    5.33
  12  -1 -14   86.13   15.86
  12   1 -14   79.65   15.29
 -12  -1  14   59.80   16.19
  12  -1 -15   -0.17    4.32
  12   1 -15    6.15    5.13
 -12  -1  15   -0.00    5.34
  12  -1 -16   -0.43    4.71
  12   1 -16   -2.18    4.62
 -12  -1  16    8.25    7.12
  12  -1 -17   -1.36    5.23
  12   1 -17    5.90    5.25
 -12  -1  17   -2.98    5.86
  12  -1 -18    5.51    6.38
  12   1 -18   18.34    7.55
  12  -1 -19   -0.08    4.07
  12   1 -19    1.14    4.68
  12  -1 -20   14.37    6.63
  12   1 -20    5.27    6.49
  12  -1 -21    0.14    5.60
  12   1 -21   -1.22    4.95
  12  -1 -22    1.51    4.69
  12   1 -22   -0.93    4.84
  12  -1 -23    3.95    5.43
  12   1 -23    8.07    6.45
  12  -1 -24   14.37    6.83
  12   1 -24    5.47    4.73
  12  -1 -25    1.25    5.61
  12   1 -25   -3.32    5.95
  12  -1 -26    6.53    6.29
  12   1 -26    1.78    5.52
  12  -1 -27    4.77    6.74
  12   1 -27    6.91    6.24
  12  -2  -1    6.73    4.85
  12   2  -1    0.07    3.38
 -12  -2   1   15.51    7.27
  12  -2  -2   32.81    9.35
  12   2  -2   36.64    9.43
 -12  -2   2   40.45   10.95
  12  -2  -3   -1.81    4.66
  12   2  -3    1.63    4.59
 -12  -2   3    3.78    4.91
  12  -2  -4   13.19    5.46
  12   2  -4   14.29    5.73
 -12  -2   4   -1.92    6.23
  12  -2  -5    6.35    5.09
  12   2  -5    1.10    3.93
 -12  -2   5    4.42    6.02
  12  -2  -6   57.18   11.86
  12   2  -6   47.06   11.01
 -12  -2   6   48.19   12.66
  12  -2  -7   21.54    7.62
  12   2  -7    5.22    5.23
 -12  -2   7    8.51    6.69
  12  -2  -8    9.40    6.00
  12   2  -8   17.06    6.01
 -12  -2   8    2.94    6.68
  12  -2  -9    0.73    5.44
  12   2  -9   -0.78    4.00
 -12  -2   9   -2.65    5.20
  12   2 -10   37.43    9.68
 -12  -2  10   35.47   10.70
  12  -2 -11   13.78    6.70
  12   2 -11   11.01    6.19
 -12  -2  11   16.21    8.30
  12  -2 -12   26.02    8.65
  12   2 -12   29.06    9.25
 -12  -2  12   18.25    8.14
  12  -2 -13   -1.30    4.82
  12   2 -13    2.11    5.14
 -12  -2  13    3.50    5.50
  12  -2 -14   -0.55    4.63
  12   2 -14    2.01    4.41
 -12  -2  14   -0.17    6.83
  12  -2 -15    2.01    5.84
  12   2 -15    7.06    4.57
 -12  -2  15    1.59    5.48
  12  -2 -16   27.70    8.54
  12   2 -16   15.25    7.21
 -12  -2  16   16.63    8.46
  12  -2 -17   -1.07    4.70
  12   2 -17    2.61    4.63
 -12  -2  17   -1.17    5.11
  12  -2 -18   11.74    6.03
  12   2 -18    0.92    5.61
 -12  -2  18    6.56    7.76
  12  -2 -19    3.05    6.13
  12   2 -19    2.36    4.38
 -12  -2  19   -0.95    6.09
  12  -2 -20    4.32    5.25
  12   2 -20    0.89    4.44
 -12  -2  20    3.46    6.65
  12  -2 -21    2.29    5.08
  12   2 -21   18.68    7.46
  12  -2 -22   11.33    7.22
  12   2 -22   29.72    8.68
  12  -2 -23    0.07    4.34
  12   2 -23    1.86    4.65
  12  -2 -24   -1.10    4.39
  12   2 -24   -1.69    5.62
  12  -2 -25   -2.09    5.46
  12   2 -25   -0.79    6.53
  12  -2 -26   11.20    6.70
  12   2 -26   21.21    7.98
  12  -2 -27    7.52    6.14
  12   2 -27    2.63    6.08
  12  -3  -1    0.72    3.88
  12   3  -1   -0.47    3.98
 -12  -3   1    1.72    5.47
  12  -3  -2   18.69    7.32
  12   3  -2   42.53    9.35
 -12  -3   2   21.07    8.00
  12  -3  -3    5.69    5.42
  12   3  -3    5.14    4.52
 -12  -3   3   20.15    7.68
  12  -3  -4   21.48    7.20
  12   3  -4   13.63    6.46
 -12  -3   4   31.44    9.02
  12  -3  -5    4.04    4.59
  12   3  -5    1.66    4.17
 -12  -3   5    3.17    5.42
  12  -3  -6   -0.99    4.10
  12   3  -6   -1.23    3.64
 -12  -3   6    2.66    4.97
  12  -3  -7   -0.99    4.77
  12   3  -7    2.48    4.51
 -12  -3   7   -1.37    5.48
  12  -3  -8   47.19   10.84
  12   3  -8   52.86   11.14
 -12  -3   8   30.49   11.07
  12  -3  -9    8.54    6.30
  12   3  -9    8.16    6.43
 -12  -3   9    5.98    5.61
  12  -3 -10   38.39    9.62
  12   3 -10   41.86    9.79
 -12  -3  10   24.68    9.83
  12  -3 -11    2.11    4.30
  12   3 -11    3.81    4.53
 -12  -3  11    6.24    5.90
  12  -3 -12   17.40    6.94
  12   3 -12   24.77    7.59
 -12  -3  12    8.60    7.22
  12  -3 -13    2.90    4.46
  12   3 -13    3.67    5.45
 -12  -3  13    4.09    5.56
  12  -3 -14   37.62    9.57
  12   3 -14   20.35    8.18
 -12  -3  14   49.31   11.47
  12  -3 -15    8.54    6.23
  12   3 -15   25.05    7.81
 -12  -3  15    2.01    6.85
  12  -3 -16   -0.66    4.16
  12   3 -16   -1.57    5.19
 -12  -3  16    1.34    6.37
  12  -3 -17   -1.39    5.02
  12   3 -17    0.07    4.73
 -12  -3  17    2.01    6.90
  12  -3 -18   -1.98    5.59
  12   3 -18    2.84    5.25
 -12  -3  18    3.50    6.14
  12  -3 -19    2.96    5.12
  12   3 -19   29.53    8.61
 -12  -3  19    2.65    6.43
  12  -3 -20   12.09    6.54
  12   3 -20    4.81    5.88
 -12  -3  20   11.83    8.35
  12  -3 -21   -3.25    5.36
  12   3 -21    2.08    5.20
 -12  -3  21   -3.27    6.66
  12  -3 -22    3.96    5.85
  12   3 -22    3.40    6.17
 -12  -3  22   -2.99    6.25
  12  -3 -23    0.07    5.59
  12   3 -23    8.11    6.84
 -12  -3  23   -1.00    6.35
  12  -3 -24   -0.11    5.59
  12   3 -24    4.48    5.50
  12  -3 -25   12.27    7.19
  12   3 -25    6.88    6.52
  12  -3 -26    2.92    5.63
  12   3 -26   -3.40    5.78
  12  -3 -27   -2.10    6.03
  12   3 -27    0.16    4.91
  12  -4  -1   20.92    7.02
  12   4  -1   10.85    6.05
 -12  -4   1   10.71    6.67
  12  -4  -2   18.95    6.73
  12   4  -2    5.13    4.61
 -12  -4   2    9.99    6.01
  12  -4  -3    5.64    5.26
  12   4  -3    5.53    4.64
 -12  -4   3   -0.60    5.20
  12  -4  -4   -0.15    4.71
  12   4  -4    2.68    4.59
 -12  -4   4   -1.61    5.00
  12  -4  -5    3.27    5.39
  12   4  -5   -1.45    3.61
 -12  -4   5    5.55    6.74
  12  -4  -6   22.65    8.06
  12   4  -6   24.07    7.56
 -12  -4   6   18.28    7.63
  12  -4  -7   32.38    9.21
  12   4  -7   34.18    8.72
 -12  -4   7   30.34    9.37
  12  -4  -8    4.60    5.05
  12   4  -8    2.70    4.83
 -12  -4   8   -0.99    4.98
  12  -4  -9   14.96    6.23
  12   4  -9    3.41    4.90
 -12  -4   9    7.09    6.52
  12  -4 -10    5.68    5.37
  12   4 -10   17.32    7.40
 -12  -4  10   23.12    8.60
  12  -4 -11   10.07    5.51
  12   4 -11    7.05    6.11
 -12  -4  11    5.61    6.72
  12  -4 -12   24.46    8.32
  12   4 -12   39.47    9.77
 -12  -4  12   19.89    9.01
  12  -4 -13    0.37    5.30
  12   4 -13   -1.00    5.23
 -12  -4  13    6.65    6.72
  12  -4 -14    2.00    4.09
  12   4 -14   -0.25    4.48
 -12  -4  14    0.12    5.15
  12  -4 -15    9.16    6.04
  12   4 -15   10.25    6.32
 -12  -4  15    1.03    5.74
  12  -4 -16   14.96    7.17
  12   4 -16   13.50    6.83
 -12  -4  16   17.53    7.57
  12  -4 -17   17.21    7.74
  12   4 -17   16.52    7.17
 -12  -4  17   -1.57    7.08
  12  -4 -18    6.79    5.67
  12   4 -18   16.06    6.67
 -12  -4  18    5.47    5.65
  12  -4 -19    0.02    4.70
  12   4 -19    2.69    5.70
 -12  -4  19   -1.27    5.32
  12  -4 -20   12.89    6.99
  12   4 -20   11.55    6.54
 -12  -4  20   -1.81    5.70
  12  -4 -21    8.06    7.10
  12   4 -21    0.92    5.26
  12  -4 -22   12.19    7.07
  12   4 -22   13.47    7.10
 -12  -4  22   14.76    8.48
  12  -4 -23    6.91    6.03
  12   4 -23    2.38    4.82
 -12  -4  23    0.41    6.41
  12  -4 -24    1.04    5.63
  12   4 -24    1.67    5.83
 -12  -4  24    0.03    6.73
  12  -4 -25   -1.20    4.92
  12   4 -25   -2.54    6.50
 -12  -4  25   -0.92    5.67
  12  -4 -26    5.81    6.52
  12   4 -26   11.13    6.88
  12  -4 -27    4.59    6.26
  12   4 -27    2.83    5.48
  12  -5  -1    4.82    4.40
  12   5  -1    0.51    3.99
 -12  -5   1   -1.97    4.98
  12  -5  -2    9.15    5.71
  12   5  -2    4.89    5.85
 -12  -5   2   21.92    9.21
  12  -5  -3    5.22    4.67
  12   5  -3   23.28    6.96
 -12  -5   3   21.09    7.59
  12  -5  -4   20.77    7.09
  12   5  -4   16.49    7.02
 -12  -5   4   13.73    6.95
  12  -5  -5    8.58    5.39
  12   5  -5    8.12    5.14
 -12  -5   5    4.11    4.70
  12  -5  -6   -1.03    4.93
  12   5  -6    1.78    5.02
 -12  -5   6    2.62    5.96
  12  -5  -7   13.61    5.88
  12   5  -7    8.54    6.41
 -12  -5   7    4.32    5.64
  12  -5  -8   26.65    8.66
  12   5  -8   31.46    8.91
 -12  -5   8   34.95   10.67
  12  -5  -9   23.08    7.36
  12   5  -9   22.53    7.73
 -12  -5   9    7.17    6.57
  12  -5 -10    6.12    6.01
  12   5 -10    6.78    5.18
 -12  -5  10    0.11    6.25
  12  -5 -11    1.57    4.44
  12   5 -11   -0.52    5.01
 -12  -5  11    0.14    5.04
  12  -5 -12    0.02    4.28
  12   5 -12   -2.95    4.98
 -12  -5  12   -2.67    7.12
  12  -5 -13   16.52    7.49
  12   5 -13   30.32    8.62
 -12  -5  13   28.71    9.41
  12  -5 -14   30.18    8.71
  12   5 -14   36.01    9.58
 -12  -5  14   18.13    9.34
  12  -5 -15    4.78    5.63
  12   5 -15   -1.47    4.42
 -12  -5  15   -3.04    5.77
  12  -5 -16    4.91    4.59
  12   5 -16    1.25    4.80
 -12  -5  16    5.59    6.04
  12  -5 -17   -1.95    6.28
  12   5 -17    3.96    5.04
 -12  -5  17    4.58    6.70
  12  -5 -18   14.77    6.81
  12   5 -18    0.79    5.48
 -12  -5  18   14.58    7.71
  12  -5 -19    1.76    4.77
  12   5 -19    6.19    5.78
 -12  -5  19    7.19    6.27
  12  -5 -20    9.95    6.49
  12   5 -20    7.13    5.17
 -12  -5  20   -0.00    6.05
  12  -5 -21    0.48    5.97
  12   5 -21   -1.47    4.58
 -12  -5  21    3.89    6.96
  12  -5 -22   -0.79    4.94
  12   5 -22   -1.01    6.24
 -12  -5  22   -0.18    5.17
  12  -5 -23    2.37    4.79
  12   5 -23   -1.39    3.90
 -12  -5  23    6.24    6.37
  12  -5 -24    6.00    6.08
  12   5 -24    9.82    6.69
 -12  -5  24    4.79    7.88
  12  -5 -25   -0.79    5.86
  12   5 -25    3.28    6.05
 -12  -5  25    0.82    6.20
  12  -5 -26    2.03    5.78
  12   5 -26   -1.27    6.21
 -12  -5  26    0.99    5.71
  12  -5 -27    0.93    4.65
  12   5 -27   -0.57    5.49
 -12  -5  27   -2.78    6.37
  12  -6  -1   30.80    8.42
  12   6  -1   13.75    6.60
 -12  -6   1   16.15    7.61
  12  -6  -2    4.71    5.31
  12   6  -2   13.28    6.31
 -12  -6   2    7.15    6.24
  12  -6  -3    2.86    4.33
  12   6  -3    5.09    4.57
 -12  -6   3    1.12    6.44
  12  -6  -4   -0.26    4.26
  12   6  -4    1.76    4.27
 -12  -6   4   -1.48    4.80
  12  -6  -5   29.71    8.93
  12   6  -5   37.89   10.36
 -12  -6   5   47.02   11.05
  12  -6  -6   17.59    6.77
  12   6  -6   -0.04    4.00
 -12  -6   6    5.04    4.87
  12  -6  -7   32.96    7.87
  12   6  -7    5.21    5.70
 -12  -6   7    6.64    7.02
  12  -6  -8    2.23    4.68
  12   6  -8    9.76    5.55
 -12  -6   8   11.00    7.05
  12  -6  -9    4.39    4.59
  12   6  -9    2.02    5.20
  12  -6 -10    3.84    5.03
  12   6 -10    8.95    5.88
  12  -6 -11   30.00    8.94
  12   6 -11   36.15    9.21
 -12  -6  11   19.41    8.73
  12  -6 -12    9.09    7.01
  12   6 -12   11.97    7.22
 -12  -6  12   13.16    7.51
  12  -6 -13   -2.79    6.08
  12   6 -13    0.68    4.04
 -12  -6  13    2.16    4.87
  12  -6 -14    3.15    5.94
  12   6 -14   -3.29    5.41
 -12  -6  14    1.18    6.22
  12  -6 -15    4.10    6.20
  12   6 -15    5.12    5.86
 -12  -6  15    0.18    6.73
  12  -6 -16   12.65    7.19
  12   6 -16    4.90    5.82
 -12  -6  16   11.69    7.44
  12  -6 -17    5.76    5.46
  12   6 -17    2.31    4.59
 -12  -6  17    3.95    6.41
  12  -6 -18    5.62    4.85
  12   6 -18    3.15    4.95
 -12  -6  18    3.40    7.09
  12  -6 -19   -3.26    6.67
  12   6 -19   -2.22    5.16
 -12  -6  19    0.86    5.61
  12  -6 -20    1.92    5.39
  12   6 -20    2.85    4.68
 -12  -6  20    4.75    5.73
  12  -6 -21   -0.79    4.19
  12   6 -21   -2.04    5.34
 -12  -6  21   -0.86    5.99
  12  -6 -22    0.47    4.74
  12   6 -22    0.58    5.82
 -12  -6  22   -0.11    5.74
  12  -6 -23   -4.25    6.22
  12   6 -23   -1.18    4.86
 -12  -6  23   -1.53    6.75
  12  -6 -24   -3.17    5.28
  12   6 -24    3.05    5.67
 -12  -6  24    1.45    5.75
  12  -6 -25    4.89    5.74
  12   6 -25    2.77    5.15
 -12  -6  25   -2.13    5.90
  12  -6 -26   -1.44    4.36
  12   6 -26    7.31    5.97
 -12  -6  26    1.02    6.32
 -12  -6  27   -0.38    5.66
 -12  -6  28    2.49    6.30
 -12  -6  29   -3.32    8.21
  12  -7  -1    6.42    4.71
  12   7  -1   -0.23    3.37
 -12  -7   1   -1.94    5.50
  12  -7  -2    7.90    5.23
  12   7  -2    7.85    5.06
 -12  -7   2    8.05    5.31
  12  -7  -3   13.82    6.06
  12   7  -3   17.06    6.72
 -12  -7   3   20.14    7.76
  12  -7  -4    3.80    4.75
  12   7  -4    9.38    5.04
 -12  -7   4   -1.51    5.50
  12  -7  -5    3.30    4.98
  12   7  -5   -0.30    3.98
 -12  -7   5    3.62    4.82
  12  -7  -6    3.05    4.50
  12   7  -6   -0.06    3.97
 -12  -7   6   -0.48    4.94
  12  -7  -7    2.32    3.93
  12   7  -7    4.19    4.08
 -12  -7   7    5.76    6.32
  12  -7  -8    2.01    4.10
  12   7  -8    0.47    3.67
 -12  -7   8   -0.42    5.76
  12  -7  -9   36.26    8.94
  12   7  -9   26.02    8.11
 -12  -7   9   17.95    7.86
  12  -7 -10    3.95    5.21
  12   7 -10    5.19    4.60
 -12  -7  10   -1.45    4.87
  12  -7 -11   -2.54    5.93
  12   7 -11    1.11    4.46
 -12  -7  11    2.46    5.83
  12  -7 -12   -3.35    5.25
  12   7 -12   -0.68    3.79
 -12  -7  12    1.18    5.72
  12  -7 -13    3.08    5.11
  12   7 -13    3.85    5.47
 -12  -7  13    1.66    5.49
  12  -7 -14   19.35    6.87
  12   7 -14    2.82    5.02
 -12  -7  14    5.18    6.10
  12  -7 -15   20.17    7.04
  12   7 -15    9.22    6.22
 -12  -7  15    2.87    5.51
  12  -7 -16   -1.96    5.46
  12   7 -16   -1.66    5.90
 -12  -7  16   -1.96    4.75
  12  -7 -17    3.80    4.70
  12   7 -17    0.55    4.11
 -12  -7  17    5.33    5.61
  12  -7 -18    0.31    3.89
  12   7 -18   -1.72    4.96
 -12  -7  18    0.13    5.02
  12  -7 -19    3.38    6.27
  12   7 -19    8.25    6.65
 -12  -7  19   15.35    7.68
  12  -7 -20    4.24    5.06
  12   7 -20   -0.55    4.62
 -12  -7  20   -0.00    5.50
  12  -7 -21   -1.00    5.37
  12   7 -21    1.09    4.78
 -12  -7  21   -2.70    6.23
  12  -7 -22   -3.47    5.53
  12   7 -22    2.86    4.07
 -12  -7  22   -1.57    5.70
  12  -7 -23    4.11    5.75
  12   7 -23   -0.98    5.42
 -12  -7  23    0.00    5.88
  12  -7 -24   -1.23    4.78
  12   7 -24    3.12    5.81
 -12  -7  24   -1.40    6.06
  12  -7 -25   -0.07    5.10
  12   7 -25   -0.29    4.39
 -12  -7  25    1.93    7.42
  12  -7 -26    0.84    5.72
  12   7 -26   -0.77    4.37
 -12  -7  26    4.90    6.47
 -12  -7  27    2.92    7.38
  12  -8  -1   21.71    7.25
  12   8  -1   25.11    7.53
 -12  -8   1   16.12    7.85
  12  -8  -2    3.36    5.00
  12   8  -2   -2.57    4.96
 -12  -8   2    2.12    4.90
  12  -8  -3   -2.00    4.98
  12   8  -3    2.91    4.69
 -12  -8   3    3.21    5.76
  12  -8  -4    0.20    4.31
  12   8  -4   -0.72    3.82
 -12  -8   4    2.93    5.90
  12  -8  -5   32.32    8.37
  12   8  -5   11.24    6.37
 -12  -8   5   26.29    7.93
  12  -8  -6    1.03    3.89
  12   8  -6    0.81    4.17
 -12  -8   6    2.41    5.70
  12  -8  -7   32.46    9.00
  12   8  -7   25.90    8.54
 -12  -8   7   29.26    9.19
  12  -8  -8   -2.78    5.43
  12   8  -8   -0.84    3.87
 -12  -8   8   -1.04    5.18
  12  -8  -9    4.09    5.74
  12   8  -9    2.01    4.66
 -12  -8   9    0.93    4.96
  12  -8 -10    1.70    4.14
  12   8 -10    2.62    4.70
 -12  -8  10    0.45    4.94
  12  -8 -11    3.64    4.73
  12   8 -11    2.15    5.64
 -12  -8  11    6.57    6.49
  12  -8 -12    4.14    5.16
  12   8 -12   -0.31    4.19
 -12  -8  12    4.62    6.19
  12  -8 -13    3.61    4.77
 -12  -8  13    5.49    6.90
  12  -8 -14   -1.54    4.58
  12   8 -14   -2.67    5.30
 -12  -8  14    9.61    6.04
  12  -8 -15    7.17    5.86
  12   8 -15    3.72    5.08
 -12  -8  15    9.11    6.64
  12  -8 -16    0.42    4.22
  12   8 -16    2.68    5.66
 -12  -8  16   -1.93    6.14
  12  -8 -17    4.50    5.39
  12   8 -17   18.61    7.63
 -12  -8  17    2.60    5.04
  12  -8 -18   -1.74    5.13
  12   8 -18   -0.27    4.78
 -12  -8  18    2.81    5.84
  12  -8 -19   -2.78    5.91
  12   8 -19   -0.73    4.31
 -12  -8  19   -1.55    5.71
  12  -8 -20    0.54    5.52
  12   8 -20   -2.87    4.98
 -12  -8  20    1.95    5.47
  12  -8 -21    3.47    4.94
  12   8 -21    2.01    6.13
 -12  -8  21    1.10    7.08
  12  -8 -22   -1.16    4.33
  12   8 -22   -2.80    5.49
 -12  -8  22    5.31    8.20
  12  -8 -23   -3.05    6.15
  12   8 -23   -0.14    4.61
 -12  -8  23    7.10    7.39
  12  -8 -24   -0.18    4.46
  12   8 -24    8.10    5.51
 -12  -8  24   -1.84    6.27
  12  -8 -25    2.40    5.44
  12   8 -25    5.71    5.23
  12   8 -26    0.43    5.50
  12  -9  -1    1.82    4.21
 -12  -9   1    0.23    4.57
  12  -9  -2    0.34    3.65
 -12  -9   2    4.80    5.12
  12  -9  -3   30.67    8.54
 -12  -9   3   11.88    7.60
  12  -9  -4    1.14    4.35
 -12  -9   4    0.23    4.94
  12  -9  -5    9.75    5.20
 -12  -9   5    1.56    5.18
  12  -9  -6   -0.44    3.95
 -12  -9   6    0.85    4.95
  12  -9  -7   10.57    6.25
  12   9  -7   -1.10    4.08
 -12  -9   7    3.24    5.54
  12  -9  -8    4.15    5.04
  12   9  -8    1.87    4.57
 -12  -9   8   -0.59    5.76
  12  -9  -9   36.53    9.04
  12   9  -9   38.60    9.35
 -12  -9   9    9.97    6.93
  12  -9 -10    0.72    3.79
  12   9 -10   -1.48    4.30
 -12  -9  10   -1.44    5.36
  12  -9 -11    1.71    4.52
  12   9 -11    0.09    3.46
 -12  -9  11   -0.54    5.26
  12  -9 -12   -3.11    5.47
  12   9 -12   -0.80    4.59
 -12  -9  12    0.02    5.56
  12  -9 -13    6.38    5.59
  12   9 -13    0.86    5.21
 -12  -9  13    9.58    6.56
  12  -9 -14   -2.75    5.26
  12   9 -14    2.47    3.79
 -12  -9  14   -0.16    5.30
  12  -9 -15    6.23    5.84
  12   9 -15   11.16    5.91
 -12  -9  15    4.52    6.50
  12  -9 -16   -0.24    5.20
  12   9 -16   -1.77    5.26
 -12  -9  16   -4.16    6.72
  12  -9 -17   -0.89    5.92
  12   9 -17   -0.54    4.46
 -12  -9  17   -2.23    6.00
  12  -9 -18    3.12    4.35
  12   9 -18   -4.69    6.70
 -12  -9  18   -2.54    6.10
  12  -9 -19    4.61    6.42
  12   9 -19    5.81    5.58
 -12  -9  19    4.16    6.38
  12  -9 -20    0.83    5.12
  12   9 -20   -0.06    4.79
 -12  -9  20   -3.15    7.43
  12  -9 -21    2.88    4.87
  12   9 -21    2.19    5.68
 -12  -9  21    4.13    6.82
  12  -9 -22    5.22    5.24
  12   9 -22   -3.42    6.04
  12  -9 -23    2.96    5.22
  12   9 -23    8.18    6.64
  12  -9 -24   -3.03    6.48
  12   9 -24   11.16    6.41
  12  -9 -25    6.63    6.01
  12   9 -25   -0.04    4.48
  12 -10  -1    3.66    4.80
 -12 -10   1    6.73    5.55
  12 -10  -2   -0.04    3.16
 -12 -10   2    0.11    4.85
  12 -10  -3   -1.53    3.75
 -12 -10   3    4.63    5.26
  12 -10  -4    3.13    4.07
 -12 -10   4   -0.60    5.68
  12 -10  -5    9.89    5.11
 -12 -10   5   20.23    7.25
  12 -10  -6   -2.90    4.70
 -12 -10   6   -0.12    4.65
  12 -10  -7   10.17    5.65
 -12 -10   7    7.01    6.43
  12 -10  -8   -1.80    4.79
 -12 -10   8    0.19    5.12
  12 -10  -9   11.39    6.23
 -12 -10   9    1.88    4.95
  12 -10 -10   -0.40    4.15
 -12 -10  10    0.59    5.03
  12 -10 -11   17.41    6.43
 -12 -10  11    4.27    5.87
  12 -10 -12    2.58    4.17
 -12 -10  12   -1.36    5.41
  12 -10 -13    3.36    4.28
 -12 -10  13   -0.05    5.92
  12 -10 -14    0.07    4.35
 -12 -10  14   -2.18    6.02
  12 -10 -15   -3.08    5.49
 -12 -10  15    1.75    6.40
  12 -10 -16    1.21    5.12
 -12 -10  16   -0.47    5.03
  12 -10 -17    8.63    5.97
  12 -10 -18   -2.19    5.74
  12 -10 -19    2.48    4.73
  12 -10 -20   -3.48    5.68
  12 -11  -1   -1.10    4.31
 -12 -11   1   -0.76    4.79
  12 -11  -2   -2.17    3.95
 -12 -11   2   -1.06    5.08
  12 -11  -3    5.64    4.58
 -12 -11   3    1.43    4.60
  12 -11  -4   -0.90    4.46
 -12 -11   4    2.93    5.05
  12 -11  -5    9.63    5.37
 -12 -11   5    0.99    4.56
 -12 -11   6   -1.95    5.51
 -12 -11   7   -0.30    4.95
 -12 -11   8    0.42    4.07
 -12 -11   9    3.30    5.70
 -12 -11  10    3.19    5.46
 -12 -11  11   -3.71    6.11
  11   0  -1  112.68   19.07
  11   0  -2    4.25    4.75
  11   0  -3   23.05    7.64
  11   0  -4   -0.87    3.63
  11   0  -5  121.35   20.24
  11   0  -6   -2.78    4.65
  11   0  -7   -1.32    4.28
  11   0  -8    0.12    3.37
  11   0  -9   47.41   10.66
  11   0 -10   -0.23    5.44
  11   0 -11   76.47   14.89
  11   0 -12   -2.42    4.81
  11   0 -13    2.72    4.24
  11   0 -14   -1.17    4.29
  11   0 -15   19.75    8.57
  11   0 -16    1.78    3.99
 -11   0  17   10.90    7.85
  11   0 -17    0.80    5.59
  11   0 -18    2.99    5.39
  11   0 -19   18.72    7.97
  11   0 -20   -0.08    4.40
  11   0 -21   40.82   11.03
  11   0 -22    3.18    4.97
  11   0 -23    2.46    5.26
  11   0 -24   -1.45    4.56
  11   0 -25    2.66    5.96
  11   0 -26   -0.44    4.96
  11   0 -27    4.71    6.46
  11   0 -28   -3.92    5.96
  11   0 -29   -0.45    5.31
  11   0 -30    1.27    5.90
 -11   1   1  111.24   21.08
  11  -1  -1  117.46   19.99
  11   1  -1  136.61   20.71
 -11   1   2    3.61    5.55
  11  -1  -2   -1.03    4.59
  11   1  -2    2.07    3.92
 -11   1   3   71.90   15.40
  11  -1  -3   76.44   14.29
  11   1  -3   78.84   14.50
 -11   1   4   -1.49    4.50
  11  -1  -4   -0.48    4.08
  11   1  -4   -1.89    4.24
 -11   1   5    8.17    6.00
  11  -1  -5    9.78    5.60
  11   1  -5   15.65    6.13
 -11   1   6    8.57    6.66
  11  -1  -6   -2.36    4.52
  11   1  -6    0.29    3.99
 -11   1   7   52.21   13.59
  11  -1  -7   67.66   12.80
  11   1  -7   63.57   12.92
 -11   1   8    3.15    5.94
  11  -1  -8    1.46    3.80
  11   1  -8    0.84    4.43
 -11   1   9   29.77   10.68
  11  -1  -9   47.89   10.89
  11   1  -9   68.31   11.85
 -11  -1   9   35.16   10.81
 -11   1  10   -0.74    5.31
  11  -1 -10    2.81    4.84
  11   1 -10    1.58    4.03
 -11  -1  10    0.00    4.88
 -11   1  11    6.13    6.34
  11  -1 -11   13.44    5.90
  11   1 -11   10.35    5.28
 -11  -1  11   11.04    6.77
 -11   1  12    6.67    5.76
  11  -1 -12    6.94    5.63
  11   1 -12    8.92    5.90
 -11  -1  12    3.91    6.36
 -11   1  13   37.18   10.99
  11  -1 -13   45.61   10.79
  11   1 -13   47.77   10.92
 -11  -1  13   27.79   10.64
 -11   1  14    5.63    5.45
  11  -1 -14    1.66    2.86
  11   1 -14    2.94    4.53
 -11  -1  14    1.61    5.49
  11  -1 -15    0.24    4.89
  11   1 -15   -2.80    4.68
 -11  -1  15    1.48    4.70
  11  -1 -16    4.42    5.66
  11   1 -16   -0.42    4.80
 -11  -1  16    3.77    6.60
  11  -1 -17   33.18    9.36
  11   1 -17   27.20    8.74
 -11  -1  17   18.74    8.88
  11  -1 -18    6.29    6.37
  11   1 -18   -0.06    4.56
 -11  -1  18   -1.29    4.77
  11  -1 -19    1.99    5.37
  11   1 -19    3.27    5.84
 -11  -1  19    3.53    7.68
  11  -1 -20    1.78    4.89
  11   1 -20    3.83    5.21
 -11  -1  20    6.09    6.46
  11  -1 -21    2.12    6.15
  11   1 -21    2.35    5.57
  11  -1 -22    1.57    5.34
  11   1 -22    1.79    4.72
  11  -1 -23   31.05   10.40
  11   1 -23   55.49   12.45
  11  -1 -24   -1.92    4.93
  11   1 -24   -2.03    4.99
  11  -1 -25    3.53    5.71
  11   1 -25    7.74    6.02
  11  -1 -26    3.51    5.58
  11   1 -26   -1.52    5.11
  11  -1 -27    0.61    6.72
  11   1 -27   16.02    7.21
  11  -1 -28   -2.79    6.13
  11   1 -28   -3.64    5.92
  11  -1 -29   14.79    7.31
  11   1 -29   14.42    7.49
  11  -1 -30   -1.60    5.21
  11   1 -30    2.59    5.08
 -11   2   1   22.34    8.46
  11  -2  -1   24.40    7.65
  11   2  -1   34.17    8.20
 -11  -2   1   34.59    9.74
 -11   2   2    4.54    5.72
  11  -2  -2    5.02    4.23
  11   2  -2    2.00    3.63
 -11  -2   2    0.44    5.74
 -11   2   3   14.18    7.65
  11  -2  -3   14.70    6.09
  11   2  -3   13.98    5.96
 -11  -2   3   17.61    7.80
 -11   2   4    6.97    5.80
  11  -2  -4    6.30    5.92
  11   2  -4    8.59    4.89
 -11  -2   4    0.46    5.13
 -11   2   5   59.23   13.40
  11  -2  -5   45.23   11.39
  11   2  -5   85.49   13.27
 -11  -2   5   51.09   12.85
 -11   2   6   22.94    8.80
  11  -2  -6   55.16   10.07
  11   2  -6   23.92    8.01
 -11  -2   6   27.53    9.04
 -11   2   7   21.29    8.11
  11  -2  -7   23.39    7.02
  11   2  -7   19.36    6.94
 -11  -2   7    2.70    5.64
 -11   2   8   10.24    8.18
  11  -2  -8   13.80    6.01
  11   2  -8   31.37    8.69
 -11  -2   8   28.12    8.92
 -11   2   9   34.17   10.75
  11  -2  -9   42.68   10.10
  11   2  -9   43.41   10.03
 -11  -2   9   32.54   11.01
  11  -2 -10    5.54    4.92
  11   2 -10   -2.31    5.32
 -11  -2  10   12.31    6.43
  11  -2 -11   38.47    9.28
  11   2 -11   26.68    9.09
 -11  -2  11   47.08   11.78
  11  -2 -12   -0.03    3.69
  11   2 -12    2.31    4.08
 -11  -2  12   -4.17    5.94
  11  -2 -13   -1.93    4.61
  11   2 -13    1.86    4.28
 -11  -2  13    3.76    5.88
  11  -2 -14   -1.77    6.36
  11   2 -14    0.64    4.25
 -11  -2  14    2.88    5.78
  11  -2 -15   26.29    8.82
  11   2 -15   40.69    9.54
 -11  -2  15   24.81    9.52
  11  -2 -16   10.19    5.89
  11   2 -16   -4.16    5.70
 -11  -2  16    0.85    7.01
  11  -2 -17    4.02    5.64
  11   2 -17   -0.32    4.51
 -11  -2  17    0.22    5.33
  11  -2 -18   -1.36    4.97
  11   2 -18   -2.30    5.05
 -11  -2  18    0.04    4.92
  11  -2 -19   18.70    7.56
  11   2 -19   12.59    6.83
 -11  -2  19   10.24    6.69
  11  -2 -20    4.81    5.34
  11   2 -20    5.62    5.78
 -11  -2  20   -1.05    4.93
  11  -2 -21   45.08   10.18
  11   2 -21   13.69    8.08
 -11  -2  21   18.90    8.64
  11  -2 -22   -0.31    5.01
  11   2 -22   -0.16    4.06
 -11  -2  22   -0.64    5.96
  11  -2 -23    0.93    4.26
  11   2 -23   -1.69    4.71
 -11  -2  23   -1.32    6.09
  11  -2 -24    4.28    5.49
  11   2 -24    1.50    4.39
  11  -2 -25   11.48    6.50
  11   2 -25    3.21    5.21
  11  -2 -26    0.12    4.27
  11   2 -26    0.05    5.05
  11  -2 -27   19.47    8.18
  11   2 -27    2.98    5.79
  11  -2 -28    6.00    6.66
  11   2 -28   -0.35    4.79
  11  -2 -29   -1.86    4.70
  11   2 -29    2.16    5.15
  11  -2 -30    1.81    5.72
  11   2 -30    7.22    6.18
  11  -3  -1   16.80    6.22
  11   3  -1    7.06    4.76
 -11  -3   1    8.68    6.12
  11  -3  -2    3.08    4.72
  11   3  -2   17.32    6.19
 -11  -3   2   13.04    6.62
  11  -3  -3   73.89   14.37
  11   3  -3   91.01   14.85
 -11  -3   3   60.61   14.57
  11  -3  -4   13.06    5.80
  11   3  -4   20.37    6.63
 -11  -3   4    9.51    7.15
  11  -3  -5    9.26    5.31
  11   3  -5    7.65    5.28
 -11  -3   5    3.12    5.94
  11  -3  -6    0.66    3.52
  11   3  -6   24.53    6.57
 -11  -3   6    4.18    6.25
  11  -3  -7   61.28   12.97
  11   3  -7   55.71   12.52
 -11  -3   7   81.03   15.20
  11  -3  -8    5.78    4.60
  11   3  -8    3.22    4.72
 -11  -3   8   -2.32    6.04
  11  -3  -9    7.20    6.42
  11   3  -9   23.58    7.57
 -11  -3   9   20.17    7.88
  11  -3 -10    0.37    5.03
  11   3 -10    1.79    4.74
 -11  -3  10    0.73    6.59
  11  -3 -11   10.81    5.98
  11   3 -11    8.60    5.15
 -11  -3  11    6.79    6.57
  11  -3 -12   11.18    6.00
  11   3 -12   26.48    7.56
 -11  -3  12   19.84    8.14
  11  -3 -13   14.76    6.44
  11   3 -13   24.13    7.54
 -11  -3  13   24.44    8.82
  11  -3 -14   -1.89    5.13
  11   3 -14    0.94    4.74
 -11  -3  14   -1.45    5.28
  11  -3 -15    1.00    4.28
  11   3 -15    1.11    4.74
 -11  -3  15    0.22    4.89
  11  -3 -16    1.65    4.58
  11   3 -16   -0.61    4.42
 -11  -3  16    6.05    6.12
  11  -3 -17    8.42    5.70
  11   3 -17    9.29    6.19
 -11  -3  17   15.49    8.04
  11  -3 -18    2.30    5.04
  11   3 -18    6.93    4.96
 -11  -3  18    2.04    4.66
  11  -3 -19   12.92    7.01
  11   3 -19   16.75    7.47
 -11  -3  19   20.12    8.80
  11  -3 -20   12.50    6.51
  11   3 -20    4.25    6.07
 -11  -3  20    8.95    7.81
  11  -3 -21    2.22    4.77
  11   3 -21    0.00    5.10
 -11  -3  21    1.99    5.87
  11  -3 -22    3.49    6.17
  11   3 -22    3.42    6.90
 -11  -3  22   12.06    8.22
  11  -3 -23   23.47    8.59
  11   3 -23   25.70    8.56
 -11  -3  23   38.74   12.06
  11  -3 -24   13.45    6.48
  11   3 -24    1.51    5.34
 -11  -3  24    6.07    6.67
  11  -3 -25   -0.22    6.14
  11   3 -25    2.16    5.33
 -11  -3  25    7.01    6.13
  11  -3 -26   -0.44    5.16
  11   3 -26   -1.10    4.21
  11  -3 -27   27.22    9.36
  11   3 -27   15.09    7.70
  11  -3 -28    3.05    5.88
  11   3 -28    0.17    5.28
  11  -3 -29    5.16    6.05
  11   3 -29    0.21    5.16
  11  -3 -30    0.26    5.63
  11   3 -30    1.53    5.60
  11  -4  -1   37.58    9.44
  11   4  -1   46.15    9.64
 -11  -4   1   36.01   10.11
  11  -4  -2    0.09    3.57
  11   4  -2    0.77    3.51
 -11  -4   2    3.42    5.44
  11  -4  -3    0.09    3.89
  11   4  -3    3.65    4.06
 -11  -4   3    2.86    5.21
  11  -4  -4    7.26    5.13
  11   4  -4    8.65    5.65
 -11  -4   4   11.21    6.09
  11  -4  -5   59.79   12.71
  11   4  -5   65.74   13.04
 -11  -4   5   76.36   14.89
  11  -4  -6    1.39    4.71
  11   4  -6   21.88    6.64
 -11  -4   6   17.00    6.96
  11  -4  -7   14.45    6.41
  11   4  -7   16.68    6.65
 -11  -4   7   15.42    6.97
  11  -4  -8    5.95    5.71
  11   4  -8    7.88    5.03
 -11  -4   8    2.34    5.87
  11  -4  -9   52.03   10.85
  11   4  -9   44.43   10.36
 -11  -4   9   36.28   10.63
  11  -4 -10    2.30    3.55
  11   4 -10   15.15    5.97
 -11  -4  10    6.82    6.30
  11  -4 -11   34.48    9.39
  11   4 -11   25.96    8.41
 -11  -4  11   33.34   10.42
  11  -4 -12    1.04    4.18
  11   4 -12    2.70    5.51
 -11  -4  12   -2.52    6.86
  11  -4 -13   -2.36    5.24
  11   4 -13    1.25    4.33
 -11  -4  13    0.15    5.41
  11  -4 -14    9.87    5.75
  11   4 -14    6.70    5.26
 -11  -4  14    0.40    6.48
  11  -4 -15   10.77    6.56
  11   4 -15   11.85    6.66
 -11  -4  15   24.16    8.76
  11  -4 -16   11.28    6.23
  11   4 -16    8.87    6.68
 -11  -4  16    8.82    6.70
  11  -4 -17    4.29    5.37
  11   4 -17    0.32    4.31
 -11  -4  17    3.66    6.24
  11  -4 -18   -0.20    5.26
  11   4 -18   -1.51    5.11
 -11  -4  18    4.19    7.00
  11  -4 -19   -1.20    5.38
  11   4 -19    4.96    4.82
 -11  -4  19   -0.34    5.69
  11  -4 -20    3.58    5.28
  11   4 -20   -0.17    4.36
 -11  -4  20    5.17    6.30
  11  -4 -21   14.66    7.18
  11   4 -21   14.60    7.01
 -11  -4  21   24.08    9.68
  11  -4 -22    5.75    7.53
  11   4 -22    9.22    6.76
 -11  -4  22   -2.18    7.50
  11  -4 -23   -1.40    5.91
  11   4 -23    2.73    4.89
 -11  -4  23    1.21    6.10
  11  -4 -24   -3.07    6.24
  11   4 -24   -0.85    4.56
 -11  -4  24    9.60    7.13
  11  -4 -25   18.17    7.40
  11   4 -25   26.53    9.37
 -11  -4  25   16.81    8.89
  11  -4 -26    7.41    7.09
  11   4 -26    8.48    6.56
 -11  -4  26    0.94    5.66
  11  -4 -27    6.38    7.08
  11   4 -27    4.67    5.90
 -11  -4  27    8.90    8.59
  11  -4 -28   -3.31    6.66
  11   4 -28    3.00    5.95
  11  -4 -29    2.13    5.28
  11   4 -29    5.13    5.65
  11  -4 -30    2.81    5.33
  11  -5  -1   -1.97    5.06
  11   5  -1    6.15    4.69
 -11  -5   1    1.21    5.82
  11  -5  -2   46.58   10.61
  11   5  -2   45.73   10.44
 -11  -5   2   47.12   11.47
  11  -5  -3   54.57   11.49
  11   5  -3   54.89   11.27
 -11  -5   3   45.76   11.97
  11  -5  -4    5.67    4.27
  11   5  -4   10.85    5.58
 -11  -5   4   10.69    6.20
  11  -5  -5   -0.72    4.13
  11   5  -5    1.54    4.34
 -11  -5   5    4.47    5.13
  11  -5  -6   21.01    6.82
  11   5  -6    7.40    5.90
 -11  -5   6   16.19    8.01
  11  -5  -7   36.18    8.88
  11   5  -7   25.66    8.61
 -11  -5   7   30.10    9.57
  11  -5  -8    8.91    6.23
  11   5  -8   16.05    6.66
 -11  -5   8   10.04    6.69
  11  -5  -9   22.81    7.73
  11   5  -9   24.66    7.96
 -11  -5   9   17.76    8.45
  11  -5 -10   -1.23    5.10
  11   5 -10    2.20    3.66
 -11  -5  10    1.53    5.25
  11  -5 -11   13.91    6.40
  11   5 -11   16.67    6.59
 -11  -5  11    0.77    4.78
  11  -5 -12   36.00    9.46
  11   5 -12   28.12    9.17
 -11  -5  12   26.59    9.13
  11  -5 -13   28.81    9.12
  11   5 -13   24.51    8.38
 -11  -5  13   34.65   10.05
  11  -5 -14    4.22    5.69
  11   5 -14   -1.79    4.78
 -11  -5  14    8.82    5.66
  11  -5 -15   -0.89    4.56
  11   5 -15    0.30    3.75
 -11  -5  15   -1.24    5.08
  11  -5 -16   -0.85    3.96
  11   5 -16    1.41    4.77
 -11  -5  16    2.05    4.88
  11  -5 -17    6.76    5.56
  11   5 -17   -1.52    4.22
 -11  -5  17    1.09    5.86
  11  -5 -18   23.61    8.16
 -11  -5  18   17.51    7.79
  11  -5 -19   27.31    8.98
  11   5 -19   15.95    8.36
 -11  -5  19   22.13    8.82
  11  -5 -20    4.78    4.92
  11   5 -20    0.91    4.28
 -11  -5  20   -1.74    4.78
  11  -5 -21    0.39    4.88
  11   5 -21   -0.92    5.28
 -11  -5  21   -1.52    5.76
  11  -5 -22   -0.03    5.39
  11   5 -22   17.42    7.59
 -11  -5  22    0.65    6.25
  11  -5 -23   15.10    7.75
  11   5 -23   15.21    7.37
 -11  -5  23   18.49    9.49
  11  -5 -24   -0.55    5.54
  11   5 -24   -1.06    4.69
 -11  -5  24    2.89    6.05
  11  -5 -25    5.44    6.13
  11   5 -25    1.75    5.64
 -11  -5  25   -1.69    5.97
  11  -5 -26    2.36    5.24
  11   5 -26    0.21    4.70
 -11  -5  26   -1.55    6.55
  11  -5 -27    1.62    4.74
  11   5 -27    7.62    6.04
 -11  -5  27    0.55    6.06
  11  -5 -28   13.08    8.53
  11   5 -28   15.60    7.44
 -11  -5  28    4.04    7.84
  11  -5 -29    1.72    5.02
  11   5 -29    2.28    6.10
 -11  -5  29    1.92    5.62
  11  -6  -1   21.89    7.44
  11   6  -1   30.10    7.75
 -11  -6   1   25.09    8.45
  11  -6  -2   -0.18    4.87
  11   6  -2    0.12    3.67
 -11  -6   2    5.86    5.71
  11  -6  -3    3.44    4.10
  11   6  -3    6.70    5.07
 -11  -6   3    3.38    4.69
  11  -6  -4   36.19    8.80
  11   6  -4   27.81    8.08
 -11  -6   4   30.51    9.84
  11  -6  -5   16.00    6.46
  11   6  -5   17.88    6.28
 -11  -6   5   17.19    7.27
  11  -6  -6   15.96    6.58
  11   6  -6   16.99    6.44
 -11  -6   6   22.96    7.42
  11  -6  -7    1.54    4.32
  11   6  -7    2.48    4.16
 -11  -6   7    2.72    4.97
  11  -6  -8   13.84    5.81
  11   6  -8    8.69    5.56
 -11  -6   8   18.71    7.93
  11  -6  -9   12.41    5.53
  11   6  -9   10.98    5.66
 -11  -6   9    8.91    6.27
  11  -6 -10   17.93    6.63
  11   6 -10    8.52    6.20
 -11  -6  10   31.41    9.52
  11  -6 -11    4.49    5.07
  11   6 -11    5.78    5.25
 -11  -6  11    5.51    6.44
  11  -6 -12    3.95    4.46
  11   6 -12    3.42    4.80
 -11  -6  12    0.52    5.54
  11  -6 -13   10.90    6.07
  11   6 -13   12.37    5.79
 -11  -6  13    1.64    6.04
  11  -6 -14    7.61    5.30
  11   6 -14    3.92    4.60
 -11  -6  14    4.83    6.51
  11  -6 -15   18.35    7.08
  11   6 -15   15.08    6.81
 -11  -6  15   14.81    7.31
  11  -6 -16   14.63    6.39
  11   6 -16   17.33    8.12
 -11  -6  16   18.16    8.24
  11  -6 -17    0.14    5.34
  11   6 -17    7.15    5.45
 -11  -6  17    1.58    4.89
  11  -6 -18    2.67    4.51
  11   6 -18    5.29    5.87
 -11  -6  18   -0.93    4.93
  11  -6 -19   15.46    6.73
  11   6 -19   20.73    7.52
 -11  -6  19    2.17    6.04
  11  -6 -20    4.53    5.44
  11   6 -20   10.66    6.01
 -11  -6  20   14.37    8.04
  11  -6 -21    2.48    5.68
  11   6 -21   10.17    5.97
 -11  -6  21    5.25    6.59
  11  -6 -22    1.88    5.32
  11   6 -22    1.69    4.88
 -11  -6  22    0.92    5.37
  11  -6 -23    4.40    5.10
  11   6 -23    0.70    5.28
 -11  -6  23    3.59    6.22
  11  -6 -24   -3.25    5.28
  11   6 -24    1.28    4.78
 -11  -6  24    9.58    6.57
  11  -6 -25    3.56    5.18
  11   6 -25    8.40    6.04
 -11  -6  25    7.81    6.65
  11  -6 -26    6.80    6.14
  11   6 -26    4.76    5.59
 -11  -6  26   19.58    9.35
  11  -6 -27   11.13    7.14
  11   6 -27    9.57    6.56
 -11  -6  27    2.74    5.76
  11  -6 -28    1.31    5.04
  11   6 -28    2.17    5.27
 -11  -6  28    5.07    6.83
  11  -6 -29   -0.83    4.47
  11   6 -29   -0.62    5.69
 -11  -6  29   -1.92    6.43
 -11  -6  30   -1.30    6.11
 -11  -6  31    3.44    5.81
  11  -7  -1    5.53    5.21
  11   7  -1    8.58    5.61
 -11  -7   1    5.06    5.59
  11  -7  -2   44.07    8.98
  11   7  -2   13.67    6.47
 -11  -7   2   22.85    8.37
  11  -7  -3    2.23    3.87
  11   7  -3    3.14    4.17
 -11  -7   3    1.96    6.04
  11  -7  -4   27.08    7.67
  11   7  -4   26.23    7.65
  11  -7  -5    0.86    3.84
  11   7  -5    0.42    5.21
 -11  -7   5   -2.21    5.87
  11  -7  -6   15.59    6.31
  11   7  -6    9.51    5.64
 -11  -7   6    8.25    6.56
  11  -7  -7    2.24    4.12
  11   7  -7    0.63    4.33
 -11  -7   7   -1.78    4.93
  11  -7  -8   54.28   11.33
  11   7  -8   42.09   10.29
 -11  -7   8   44.03   11.83
  11  -7  -9   30.07    7.84
  11   7  -9    3.68    4.88
 -11  -7   9   36.00    9.24
  11  -7 -10    0.29    3.29
  11   7 -10    2.31    5.05
 -11  -7  10    3.36    5.84
  11  -7 -11   -1.68    4.22
  11   7 -11    3.14    4.64
 -11  -7  11   -1.44    6.09
  11  -7 -12   25.74    8.68
  11   7 -12   39.59    9.74
 -11  -7  12   26.63    9.32
  11  -7 -13    9.53    5.53
  11   7 -13    6.46    5.70
 -11  -7  13    3.25    5.61
  11  -7 -14   18.06    6.23
  11   7 -14    6.86    6.03
 -11  -7  14    3.86    5.98
  11  -7 -15   -0.10    4.17
  11   7 -15    5.12    5.31
 -11  -7  15   -0.41    4.46
  11  -7 -16   -1.83    5.17
  11   7 -16    1.66    5.16
 -11  -7  16   -1.77    5.92
  11  -7 -17    1.08    4.37
  11   7 -17   -4.38    5.61
 -11  -7  17    1.31    5.17
  11  -7 -18   19.35    7.46
  11   7 -18    8.49    6.34
 -11  -7  18   16.06    8.21
  11  -7 -19    6.86    5.51
  11   7 -19   -1.54    5.19
 -11  -7  19   -1.07    5.52
  11  -7 -20   -0.12    4.92
  11   7 -20   -1.99    6.17
 -11  -7  20   -2.10    6.42
  11  -7 -21   -0.41    4.17
  11   7 -21    0.12    4.23
 -11  -7  21    3.57    4.98
  11  -7 -22    5.70    5.68
  11   7 -22    8.40    6.64
 -11  -7  22    4.70    6.18
  11  -7 -23    9.04    6.66
  11   7 -23   -1.01    4.74
 -11  -7  23   -0.43    6.71
  11  -7 -24    2.24    5.01
  11   7 -24    5.12    6.16
 -11  -7  24    4.94    7.08
  11  -7 -25   -4.56    6.69
  11   7 -25    0.10    4.08
 -11  -7  25    2.28    5.62
  11  -7 -26   -0.09    5.39
  11   7 -26    2.10    4.98
 -11  -7  26   -0.44    5.64
  11  -7 -27    1.60    5.18
  11   7 -27    5.03    5.45
 -11  -7  27    3.52    7.60
  11  -7 -28    9.03    7.90
  11   7 -28    9.33    8.12
 -11  -7  28    1.14    4.39
  11  -7 -29    2.29    4.61
  11   7 -29   -2.15    6.05
 -11  -7  29   -1.97    7.12
 -11  -7  30    5.40    6.64
  11  -8  -1   -0.52    3.90
  11   8  -1    0.51    4.51
 -11  -8   1   -1.76    5.15
  11  -8  -2    2.09    4.16
  11   8  -2   10.96    5.26
 -11  -8   2    7.44    5.73
  11  -8  -3   -1.03    4.08
  11   8  -3   -1.67    4.97
 -11  -8   3   -0.42    4.40
  11  -8  -4   51.78   10.60
  11   8  -4   37.27    9.24
 -11  -8   4   28.14    9.80
  11  -8  -5    0.73    4.58
  11   8  -5    1.80    4.06
 -11  -8   5    2.66    4.48
  11  -8  -6   34.32    8.89
  11   8  -6   34.53    8.52
 -11  -8   6   21.32    8.12
  11  -8  -7    3.43    5.44
  11   8  -7    7.17    4.76
 -11  -8   7    8.28    6.72
  11  -8  -8    0.75    4.57
  11   8  -8    1.81    4.05
 -11  -8   8    8.62    6.39
  11  -8  -9    2.14    4.36
  11   8  -9    7.36    5.46
 -11  -8   9    3.76    5.54
  11  -8 -10   11.50    6.35
  11   8 -10   21.70    7.20
 -11  -8  10   15.88    7.80
  11  -8 -11   -1.82    4.53
  11   8 -11    0.79    3.85
 -11  -8  11    1.20    5.13
  11  -8 -12    7.10    5.58
  11   8 -12   -1.15    5.01
 -11  -8  12   -1.81    4.58
  11  -8 -13    9.76    6.03
  11   8 -13    7.44    5.67
 -11  -8  13    2.35    4.37
  11  -8 -14    0.44    4.08
  11   8 -14   -0.97    4.29
 -11  -8  14   -1.95    6.11
  11  -8 -15   10.89    6.92
  11   8 -15   11.95    6.41
 -11  -8  15   21.42    8.17
  11  -8 -16   24.53    8.09
  11   8 -16   19.34    7.25
 -11  -8  16   11.64    7.60
  11  -8 -17    1.43    4.73
  11   8 -17    1.13    4.24
 -11  -8  17   -1.25    4.61
  11  -8 -18    2.93    4.66
  11   8 -18    0.38    4.84
 -11  -8  18    5.05    5.22
  11  -8 -19    2.41    4.16
  11   8 -19    0.87    5.30
 -11  -8  19    0.95    6.56
  11  -8 -20    7.83    6.20
  11   8 -20   13.40    6.99
 -11  -8  20    9.18    6.95
  11  -8 -21    2.10    4.30
  11   8 -21    1.26    5.51
 -11  -8  21   -0.99    6.82
  11  -8 -22    5.91    6.08
  11   8 -22    0.15    4.52
 -11  -8  22    6.01    6.09
  11  -8 -23    1.78    4.62
  11   8 -23   -1.15    4.07
 -11  -8  23    4.58    5.85
  11  -8 -24   -0.86    4.04
  11   8 -24    4.96    5.64
 -11  -8  24    0.79    4.68
  11  -8 -25    0.46    4.97
  11   8 -25    2.23    4.79
 -11  -8  25   -2.54    6.35
  11  -8 -26   15.46    7.81
  11   8 -26    8.32    6.84
 -11  -8  26    4.40    6.06
  11  -8 -27    8.58    6.28
  11   8 -27    0.16    4.64
 -11  -8  27   -1.13    7.04
  11  -8 -28    2.68    6.11
  11   8 -28    3.10    5.40
  11  -8 -29   -1.85    5.41
  11  -9  -1    1.44    3.75
  11   9  -1   -0.82    4.86
 -11  -9   1    3.45    4.62
  11  -9  -2   50.68   10.61
  11   9  -2   50.03   10.49
 -11  -9   2   27.66    9.42
  11  -9  -3    1.76    5.05
  11   9  -3   -0.15    3.63
 -11  -9   3    1.25    4.58
  11  -9  -4   24.77    7.72
  11   9  -4   14.87    6.55
 -11  -9   4   25.53    8.22
  11  -9  -5   -0.10    3.66
  11   9  -5    0.23    4.20
 -11  -9   5    6.36    5.26
  11  -9  -6   10.23    5.36
  11   9  -6    0.88    4.73
 -11  -9   6    6.31    6.04
  11  -9  -7    0.37    4.01
  11   9  -7   -0.32    5.16
 -11  -9   7   -0.77    4.99
  11  -9  -8   23.23    7.66
  11   9  -8   20.68    7.49
 -11  -9   8   30.21    9.35
  11  -9  -9    0.71    3.60
  11   9  -9   -0.41    3.74
 -11  -9   9    1.00    5.26
  11  -9 -10    4.47    4.08
  11   9 -10   -1.60    3.56
 -11  -9  10   -2.56    5.29
  11  -9 -11   -1.49    5.15
  11   9 -11   -1.31    4.23
 -11  -9  11   -1.39    4.95
  11  -9 -12   12.58    6.32
  11   9 -12   13.03    6.38
 -11  -9  12    6.10    5.53
  11  -9 -13    2.32    4.32
  11   9 -13   11.17    6.11
 -11  -9  13    3.88    5.04
  11  -9 -14    7.57    5.70
  11   9 -14    0.95    4.83
 -11  -9  14    7.93    7.32
  11  -9 -15    3.12    4.81
  11   9 -15    1.11    4.73
 -11  -9  15    1.45    5.33
  11  -9 -16   -1.30    3.98
  11   9 -16   -1.16    5.60
 -11  -9  16    1.35    6.25
  11  -9 -17   -1.21    6.03
  11   9 -17    0.50    4.65
 -11  -9  17   -1.33    4.99
  11  -9 -18   31.97    9.04
  11   9 -18   28.51    8.67
 -11  -9  18    6.16    8.15
  11  -9 -19   -0.81    4.00
  11   9 -19   -0.13    4.63
 -11  -9  19    2.73    4.99
  11  -9 -20    8.13    5.63
  11   9 -20    4.91    5.63
 -11  -9  20   -1.89    6.41
  11  -9 -21    0.01    4.23
  11   9 -21   -0.59    4.28
 -11  -9  21    1.15    5.39
  11  -9 -22    7.96    6.59
  11   9 -22   15.03    6.42
 -11  -9  22   12.50    7.68
  11  -9 -23   -2.51    5.77
  11   9 -23   -1.92    3.71
 -11  -9  23   -1.09    4.85
  11  -9 -24    7.98    5.95
  11   9 -24   13.54    7.22
 -11  -9  24    5.50    6.64
  11  -9 -25   -1.24    5.96
  11   9 -25    2.57    5.53
  11  -9 -26    0.36    4.72
  11   9 -26   -0.96    4.62
  11  -9 -27   -1.37    4.70
  11   9 -27   -0.99    5.42
  11  -9 -28   -0.08    5.79
  11   9 -28    9.63    6.51
  11 -10  -1    3.40    4.55
 -11 -10   1   -1.80    4.28
  11 -10  -2   -0.56    4.25
 -11 -10   2   -1.25    5.85
  11 -10  -3   -0.22    3.73
 -11 -10   3   -0.71    4.91
  11 -10  -4    3.92    5.04
 -11 -10   4   15.02    6.74
  11 -10  -5   -3.02    5.22
 -11 -10   5   -1.20    4.37
  11 -10  -6   11.94    6.21
 -11 -10   6   18.60    7.60
  11 -10  -7   -0.25    4.54
 -11 -10   7    0.67    4.65
  11 -10  -8    8.62    5.76
 -11 -10   8    0.67    5.35
  11 -10  -9   -1.75    4.87
 -11 -10   9   -2.99    5.40
  11 -10 -10   26.65    8.38
 -11 -10  10   26.24    8.75
  11 -10 -11    1.76    3.69
 -11 -10  11    2.04    5.19
  11 -10 -12   -0.02    4.72
 -11 -10  12    2.90    5.21
  11 -10 -13   -0.32    4.48
 -11 -10  13    2.00    4.55
  11 -10 -14    3.90    5.95
 -11 -10  14   13.37    7.07
  11 -10 -15    3.16    4.83
 -11 -10  15    4.07    6.16
  11 -10 -16   23.28    8.13
 -11 -10  16   17.93    7.93
  11 -10 -17   -3.41    6.42
 -11 -10  17   -2.40    5.43
  11 -10 -18    3.22    4.85
 -11 -10  18   -3.02    6.36
  11 -10 -19   -3.07    4.64
 -11 -10  19   11.75    6.85
  11 -10 -20   11.29    6.32
 -11 -10  20    8.13    6.22
  11 -10 -21   -0.37    4.62
 -11 -10  21    2.86    6.52
  11 -11  -1    8.32    4.70
 -11 -11   1    3.73    5.32
  11 -11  -2   19.40    6.69
 -11 -11   2    6.31    5.33
  11 -11  -3    1.95    4.72
 -11 -11   3    0.07    3.13
  11 -11  -4    4.25    4.38
 -11 -11   4    4.05    5.27
  11 -11  -5    7.35    4.67
 -11 -11   5    5.82    5.23
  11 -11  -6    3.68    4.32
 -11 -11   6    3.53    4.17
 -11 -11   7    0.32    4.73
 -11 -11   8   28.65    9.13
 -11 -11   9   -0.21    4.33
 -11 -11  10    9.83    5.98
 -11 -11  11   -1.42    5.04
 -11 -11  12    5.40    5.60
 -11 -11  13   -2.16    5.63
 -11 -11  14   17.10    7.91
 -11 -11  15   -1.42    5.92
 -11 -11  16   -1.55    5.24
 -11 -11  17   -0.46    4.93
 -11 -12   1    1.83    4.05
 -11 -12   2    1.32    4.72
 -11 -12   3   -0.03    4.36
 -11 -12   4    9.26    5.29
 -11 -12   5    1.87    5.12
 -11 -12   6   12.25    6.28
 -11 -12   7    0.19    4.53
 -11 -12   8    0.34    4.61
 -11 -12   9    5.40    4.81
 -11 -12  10    2.00    5.04
 -11 -12  11    0.08    4.69
 -11 -12  12    5.15    5.44
 -10   0   1   -1.24    4.64
  10   0  -1   -0.69    4.49
 -10   0   2   20.73    7.12
  10   0  -2    5.85    4.68
 -10   0   3    0.44    4.06
  10   0  -3   -1.64    4.21
 -10   0   4  131.83   23.40
  10   0  -4  152.38   22.78
 -10   0   5   -0.08    5.20
  10   0  -5    0.78    3.35
 -10   0   6   22.24    8.45
  10   0  -6   32.60    8.48
 -10   0   7   -0.98    4.86
  10   0  -7   -2.78    4.85
 -10   0   8   45.31   11.56
  10   0  -8   42.84    9.74
 -10   0   9   -0.76    5.07
  10   0  -9    0.23    4.19
 -10   0  10  147.05   24.45
  10   0 -10  144.67   23.34
 -10   0  11   -1.26    5.53
  10   0 -11    2.33    4.87
 -10   0  12    2.02    5.18
  10   0 -12   -2.62    4.55
 -10   0  13   -2.63    6.02
  10   0 -13   -0.41    3.49
 -10   0  14   22.67    8.70
  10   0 -14   27.66    7.90
 -10   0  15   -0.28    5.40
  10   0 -15   -1.29    4.45
  10   0 -16   66.11   13.54
  10   0 -17   -1.57    5.28
  10   0 -18   41.14   10.14
  10   0 -19   -0.26    4.66
  10   0 -20   43.77   11.17
  10   0 -21   -0.79    5.25
  10   0 -22   -2.68    5.15
  10   0 -23   -1.69    5.22
  10   0 -24   12.20    6.74
  10   0 -25    1.04    5.79
  10   0 -26   28.51   10.02
  10   0 -27   -0.71    4.28
  10   0 -28    7.74    6.68
  10   0 -29   -4.17    6.46
  10   0 -30    6.94    5.93
  10   0 -31   -3.58    5.55
  10   0 -32    6.45    7.38
 -10   1   1    0.83    4.44
  10  -1  -1    1.24    3.77
  10   1  -1    3.97    4.62
 -10  -1   1   -2.23    4.65
 -10   1   2  176.73   26.71
  10  -1  -2  169.53   25.31
  10   1  -2  158.05   24.87
 -10  -1   2  150.47   25.75
 -10   1   3    2.75    5.55
  10  -1  -3   12.37    5.46
  10   1  -3   13.78    5.73
 -10  -1   3   12.88    7.10
 -10   1   4    0.64    4.84
  10  -1  -4   -0.36    4.13
  10   1  -4    5.37    4.33
 -10  -1   4   -0.43    4.36
 -10   1   5    7.89    5.81
  10  -1  -5    6.95    5.24
  10   1  -5    7.91    5.28
 -10  -1   5   12.69    6.05
 -10   1   6   99.25   18.01
  10  -1  -6  108.34   17.31
  10   1  -6   97.33   16.94
 -10  -1   6   84.88   17.16
 -10   1   7    0.48    6.28
  10  -1  -7    4.74    5.25
  10   1  -7    6.94    6.14
 -10  -1   7    4.13    5.60
 -10   1   8   80.26   14.25
  10  -1  -8   60.69   11.95
  10   1  -8   45.07   11.51
 -10   1   9    1.41    4.34
  10  -1  -9   -0.18    2.80
  10   1  -9   -1.24    5.09
 -10   1  10    0.30    5.55
  10  -1 -10    1.72    3.85
  10   1 -10   -0.30    3.59
 -10   1  11    9.12    6.50
  10  -1 -11    6.30    5.27
  10   1 -11   13.67    6.23
 -10   1  12   89.10   17.94
  10  -1 -12  108.88   17.72
  10   1 -12   94.41   17.52
 -10   1  13    3.94    4.93
  10  -1 -13    0.73    5.03
  10   1 -13    4.73    4.82
 -10   1  14   14.07    6.89
  10  -1 -14   12.92    6.16
  10   1 -14   13.34    6.29
 -10   1  15   -3.03    6.45
  10  -1 -15   -0.35    4.70
  10   1 -15    0.97    4.02
 -10   1  16   25.46    9.72
  10  -1 -16   31.88    9.93
  10   1 -16   29.40    8.84
 -10   1  17    3.18    5.31
  10  -1 -17    3.98    4.81
  10   1 -17    0.92    3.80
  10  -1 -18   20.77    7.91
  10   1 -18   23.18    8.49
 -10  -1  18   51.64   11.72
  10  -1 -19    1.67    4.39
  10   1 -19    1.57    5.73
 -10  -1  19    2.13    6.34
  10  -1 -20   -0.13    4.06
  10   1 -20   -0.18    4.83
 -10  -1  20    5.52    6.21
  10  -1 -21   10.74    6.49
  10   1 -21    6.89    5.13
 -10  -1  21   -3.31    7.05
  10  -1 -22   68.29   14.18
  10   1 -22   73.71   14.25
 -10  -1  22   48.09   14.59
  10  -1 -23    0.58    4.40
  10   1 -23   -0.27    4.89
 -10  -1  23    1.20    6.02
  10  -1 -24   14.81    6.50
  10   1 -24    3.78    4.47
  10  -1 -25   -1.20    3.52
  10   1 -25   -1.53    5.08
  10  -1 -26    4.77    6.94
  10   1 -26   11.54    6.53
  10  -1 -27   -0.51    4.24
  10   1 -27    2.79    5.91
  10  -1 -28    2.22    5.60
  10   1 -28   13.04    8.01
  10  -1 -29    3.98    6.14
  10   1 -29    3.66    5.45
  10  -1 -30    3.04    4.54
  10   1 -30    5.45    5.39
  10  -1 -31   -2.35    6.21
  10   1 -31    0.05    4.73
  10  -1 -32    9.42    5.81
  10   1 -32   10.58    7.12
 -10   2   1    9.48    5.45
  10  -2  -1   -0.78    3.98
  10   2  -1    4.24    4.25
 -10   2   2   -0.18    4.82
  10  -2  -2    7.76    5.47
  10   2  -2    3.33    4.51
 -10   2   3   -2.02    4.72
  10  -2  -3    2.56    4.10
  10   2  -3    3.17    4.61
 -10   2   4  191.85   27.93
  10  -2  -4  161.67   25.61
  10   2  -4  162.10   25.61
 -10   2   5   35.03   10.92
  10  -2  -5   56.07   11.27
  10   2  -5   55.23   10.85
 -10   2   6   33.21    9.76
  10  -2  -6    9.69    6.92
  10   2  -6   56.79    9.63
 -10   2   7   13.19    6.30
  10  -2  -7    8.87    5.23
  10   2  -7    5.01    4.63
 -10   2   8   10.25    7.12
  10  -2  -8   27.05    7.59
  10   2  -8   16.59    6.64
 -10   2   9    7.22    6.34
  10  -2  -9    8.84    5.25
  10   2  -9    3.75    4.85
 -10   2  10   96.05   18.66
  10  -2 -10   93.28   16.83
  10   2 -10  101.32   17.26
 -10   2  11   -0.08    4.82
  10  -2 -11    2.71    3.86
  10   2 -11    9.08    5.99
 -10   2  12   -0.67    4.57
  10  -2 -12   -1.87    5.32
  10   2 -12   -2.00    4.75
 -10  -2  12   -3.36    7.03
 -10   2  13    3.12    5.27
  10  -2 -13   -1.37    4.44
  10   2 -13    1.28    3.82
 -10  -2  13   -1.26    5.34
 -10   2  14   48.63   11.85
  10  -2 -14   39.79    9.68
  10   2 -14   40.96    9.42
 -10  -2  14   13.37    8.29
  10  -2 -15   20.81    7.35
  10   2 -15   15.17    7.27
 -10  -2  15   11.12    6.53
  10  -2 -16    4.85    5.27
  10   2 -16   21.44    6.66
 -10  -2  16    8.27    6.95
  10  -2 -17   -1.55    6.21
  10   2 -17   -0.19    3.38
 -10  -2  17   -0.68    5.13
  10  -2 -18   12.00    6.80
  10   2 -18   12.33    6.21
 -10  -2  18   11.63    6.58
  10  -2 -19    2.02    4.84
  10   2 -19    1.59    5.10
 -10  -2  19    3.47    4.95
  10  -2 -20   53.19   12.03
  10   2 -20   48.55   11.91
  10  -2 -21    3.22    5.62
  10   2 -21   -2.42    4.70
 -10  -2  21   -3.00    7.79
  10  -2 -22    4.67    5.12
  10   2 -22    4.59    5.07
 -10  -2  22    5.84    6.51
  10  -2 -23    0.73    4.26
  10   2 -23    3.33    5.33
 -10  -2  23    0.48    6.00
  10  -2 -24   16.66    8.21
  10   2 -24   20.56    8.03
 -10  -2  24   19.42    9.40
  10  -2 -25    0.64    5.28
  10   2 -25    3.25    5.98
 -10  -2  25    3.54    7.11
  10  -2 -26   12.40    7.26
  10   2 -26   17.22    7.42
  10  -2 -27   -3.02    5.57
  10   2 -27    1.89    4.98
  10  -2 -28    8.05    6.14
  10   2 -28    4.67    5.42
  10  -2 -29    3.67    5.84
  10   2 -29    6.77    6.56
  10  -2 -30    4.00    5.61
  10   2 -30    6.22    6.25
  10  -2 -31   -1.21    5.08
  10   2 -31    1.44    4.40
  10  -2 -32   -1.50    5.56
  10   2 -32    2.27    5.51
 -10   3   1   10.33    6.96
  10  -3  -1    6.96    5.51
  10   3  -1   17.82    6.11
 -10  -3   1   18.88    7.68
 -10   3   2  107.12   18.58
  10  -3  -2  109.63   17.26
  10   3  -2   93.52   16.67
 -10  -3   2   87.77   17.55
 -10   3   3   42.53   12.02
  10  -3  -3   55.75   11.83
  10   3  -3   63.62   12.02
 -10  -3   3   78.29   14.17
 -10   3   4    1.70    5.30
  10  -3  -4   -2.24    4.22
  10   3  -4    4.33    3.95
 -10  -3   4   -0.11    5.05
 -10   3   5    5.40    5.90
  10  -3  -5   15.18    6.12
  10   3  -5   12.65    5.39
 -10  -3   5    6.74    5.63
 -10   3   6   28.56    9.30
  10  -3  -6   46.92    9.26
  10   3  -6   31.06    8.23
 -10  -3   6   26.26    8.87
 -10   3   7   28.07    8.80
  10  -3  -7   19.92    6.51
  10   3  -7   24.58    6.49
 -10  -3   7   13.47    7.40
 -10   3   8   62.15   14.67
  10  -3  -8   85.42   14.14
  10   3  -8   81.41   14.08
 -10  -3   8   55.51   13.90
 -10   3   9   10.98    6.90
  10  -3  -9   10.48    6.12
  10   3  -9    2.54    4.05
 -10  -3   9    1.70    5.33
  10  -3 -10   -0.82    5.05
  10   3 -10    3.09    4.29
 -10  -3  10   -1.84    5.20
  10  -3 -11   17.91    6.22
  10   3 -11   17.75    6.34
 -10  -3  11    9.80    6.44
  10  -3 -12   42.26    9.50
  10   3 -12   46.56    9.68
 -10  -3  12    5.87    7.08
  10  -3 -13   -1.66    4.04
  10   3 -13    6.39    4.77
 -10  -3  13   -0.71    6.25
  10  -3 -14    9.63    5.64
  10   3 -14    1.22    4.10
 -10  -3  14    3.96    6.16
  10  -3 -15   15.77    5.84
  10   3 -15    9.83    5.60
 -10  -3  15    1.52    4.57
  10  -3 -16   33.58    9.27
  10   3 -16   37.76    9.61
 -10  -3  16   24.63    9.46
  10  -3 -17   17.42    7.55
  10   3 -17   20.21    7.71
 -10  -3  17   25.42    9.11
  10  -3 -18   32.59    8.91
  10   3 -18   23.87    8.44
 -10  -3  18   32.23   10.39
  10  -3 -19    7.06    5.48
  10   3 -19    0.86    5.87
 -10  -3  19    3.14    5.78
  10  -3 -20   -0.27    4.83
  10   3 -20    2.40    4.64
 -10  -3  20   -1.72    6.18
  10  -3 -21   14.65    6.91
  10   3 -21   15.67    7.37
 -10  -3  21   19.69    8.88
  10  -3 -22    3.88    5.89
  10   3 -22   43.97   10.10
 -10  -3  22   19.76    9.04
  10  -3 -23    0.80    4.52
  10   3 -23    5.73    5.41
 -10  -3  23    3.41    6.45
  10  -3 -24    0.46    4.44
  10   3 -24   -1.93    5.37
 -10  -3  24    1.18    6.14
  10  -3 -25   -1.78    4.65
  10   3 -25   -2.35    5.86
 -10  -3  25    1.10    5.57
  10  -3 -26   16.32    6.89
  10   3 -26    6.66    6.57
 -10  -3  26    7.50    7.31
  10  -3 -27    4.89    5.73
  10   3 -27   12.26    6.91
 -10  -3  27    7.81    6.93
  10  -3 -28    3.24    7.30
  10   3 -28   10.46    6.59
  10  -3 -29    3.20    5.42
  10   3 -29   -1.01    4.97
  10  -3 -30    1.36    5.05
  10   3 -30    0.93    5.29
  10  -3 -31   -2.91    6.33
  10   3 -31   -3.19    5.42
  10  -3 -32    6.92    7.01
  10   3 -32    4.36    6.04
  10  -4  -1    4.86    4.54
  10   4  -1    3.63    3.83
 -10  -4   1    3.72    6.34
  10  -4  -2    2.95    4.91
  10   4  -2   -2.17    3.89
 -10  -4   2    0.55    4.52
  10  -4  -3    5.45    5.06
  10   4  -3    4.55    4.40
 -10  -4   3   16.81    6.60
  10  -4  -4   85.58   15.29
  10   4  -4   82.75   15.20
 -10  -4   4   93.44   16.60
  10  -4  -5   49.27   10.87
  10   4  -5   58.99   11.35
 -10  -4   5   52.95   11.77
  10  -4  -6   81.67   13.24
  10   4  -6   64.32   12.31
 -10  -4   6   38.72   11.88
  10  -4  -7   -0.80    3.36
  10   4  -7    1.20    4.21
 -10  -4   7    0.35    4.67
  10  -4  -8   83.22   15.50
  10   4  -8   94.24   15.95
 -10  -4   8   86.74   17.16
  10  -4  -9   15.37    5.94
  10   4  -9    8.82    5.35
 -10  -4   9    2.24    6.44
  10  -4 -10   20.29    7.18
  10   4 -10   29.26    8.04
 -10  -4  10   24.25    8.39
  10  -4 -11    7.71    4.35
  10   4 -11    1.27    3.92
 -10  -4  11    7.47    5.34
  10  -4 -12    1.28    3.33
  10   4 -12    0.37    3.15
 -10  -4  12   -1.04    5.53
  10  -4 -13    8.88    4.78
  10   4 -13    4.60    4.64
 -10  -4  13   -0.45    5.15
  10  -4 -14   23.41    8.11
  10   4 -14   23.04    8.32
 -10  -4  14   40.07   10.21
  10  -4 -15    8.51    5.24
  10   4 -15    6.81    5.08
 -10  -4  15    8.14    6.24
  10  -4 -16   12.88    6.15
  10   4 -16   16.45    6.49
 -10  -4  16   15.28    8.61
  10  -4 -17   -1.10    4.52
  10   4 -17    1.36    5.46
 -10  -4  17    5.57    6.59
  10  -4 -18    7.80    6.15
  10   4 -18    4.38    6.59
 -10  -4  18    0.66    6.34
  10  -4 -19    2.22    6.23
  10   4 -19   26.99    8.55
 -10  -4  19   16.05    8.44
  10  -4 -20   52.45   10.94
  10   4 -20   39.99   10.26
 -10  -4  20   10.27    8.02
  10  -4 -21   10.15    5.88
  10   4 -21   12.17    6.82
 -10  -4  21    4.41    6.22
  10  -4 -22   -1.84    4.63
  10   4 -22    7.82    6.09
 -10  -4  22    1.13    5.14
  10  -4 -23    2.12    5.09
  10   4 -23   15.88    7.08
 -10  -4  23   32.60   10.05
  10  -4 -24    7.70    6.22
  10   4 -24   13.32    7.02
 -10  -4  24    9.39    7.32
  10  -4 -25   26.19    8.18
  10   4 -25   19.92    7.93
 -10  -4  25    6.97    7.13
  10  -4 -26    5.04    6.13
  10   4 -26    2.11    5.38
 -10  -4  26    3.54    7.24
  10  -4 -27   -1.51    4.64
  10   4 -27   -0.67    4.86
 -10  -4  27   -1.66    5.68
  10  -4 -28    1.44    4.78
  10   4 -28    2.85    5.82
 -10  -4  28    3.00    6.69
  10  -4 -29   11.51    6.36
  10   4 -29    5.93    6.01
 -10  -4  29    2.36    6.68
  10  -4 -30    0.71    4.65
  10   4 -30    0.42    5.18
  10  -4 -31    0.45    5.52
  10   4 -31    1.11    4.76
  10  -4 -32    4.04    6.28
  10   4 -32    2.40    6.48
  10  -5  -1   56.33   11.65
  10   5  -1   62.62   11.92
 -10  -5   1   58.69   12.40
  10  -5  -2  225.72   32.48
  10   5  -2  222.15   31.91
 -10  -5   2  208.42   32.76
  10  -5  -3   22.37    6.79
  10   5  -3   10.29    5.89
 -10  -5   3   25.79    8.19
  10  -5  -4   -0.66    3.91
  10   5  -4    1.27    3.72
 -10  -5   4   -2.82    5.50
  10  -5  -5    6.27    4.90
  10   5  -5    4.00    4.33
 -10  -5   5    4.60    5.70
  10  -5  -6   11.09    5.99
  10   5  -6   49.11    8.97
 -10  -5   6   39.41    9.65
  10  -5  -7   68.98   12.21
  10   5  -7   59.67   11.80
 -10  -5   7   44.41   11.40
  10  -5  -8   40.67    9.12
  10   5  -8   31.74    8.72
 -10  -5   8   27.03    9.28
  10  -5  -9   -0.29    3.53
  10   5  -9   -0.18    3.68
 -10  -5   9   -0.45    4.20
  10  -5 -10   -0.16    3.19
  10   5 -10   -0.73    3.51
 -10  -5  10   -2.39    5.32
  10  -5 -11   16.42    7.27
  10   5 -11   14.37    5.97
 -10  -5  11    8.15    6.68
  10  -5 -12   50.86   11.18
  10   5 -12   56.95   11.44
 -10  -5  12   38.46   11.36
  10  -5 -13   22.97    7.83
  10   5 -13   26.82    8.32
 -10  -5  13   50.78   10.92
  10  -5 -14    0.55    4.70
  10   5 -14    1.58    5.01
 -10  -5  14   -0.33    5.48
  10  -5 -15    4.42    4.43
  10   5 -15    6.38    6.00
 -10  -5  15    6.61    5.83
  10  -5 -16   -0.11    5.02
  10   5 -16   10.69    5.41
 -10  -5  16    1.33    4.80
  10  -5 -17   35.45    9.72
  10   5 -17   25.80    9.19
 -10  -5  17   42.03   10.69
  10  -5 -18   27.57    7.94
  10   5 -18   26.05    7.87
 -10  -5  18   11.26    7.58
  10  -5 -19    0.68    4.91
  10   5 -19    2.10    5.08
 -10  -5  19    0.65    4.75
  10  -5 -20    6.30    5.19
  10   5 -20    3.53    3.94
 -10  -5  20    2.62    5.33
  10  -5 -21   10.93    6.77
  10   5 -21   13.77    6.16
 -10  -5  21   12.06    7.12
  10  -5 -22   42.23    9.82
  10   5 -22   24.06    8.31
 -10  -5  22   17.69    8.97
  10  -5 -23    0.86    5.05
  10   5 -23    3.60    5.51
 -10  -5  23   14.72    7.61
  10  -5 -24   -1.40    5.23
  10   5 -24    1.51    4.41
 -10  -5  24    7.89    7.23
  10  -5 -25   -1.95    5.29
  10   5 -25   -1.62    4.75
 -10  -5  25   10.31    8.42
  10  -5 -26    7.24    5.59
  10   5 -26    5.35    5.37
 -10  -5  26    4.22    5.76
  10  -5 -27    3.27    5.72
  10   5 -27    7.93    6.81
 -10  -5  27   12.52    8.18
  10  -5 -28   11.37    5.96
  10   5 -28    0.35    5.15
 -10  -5  28    0.34    6.80
  10  -5 -29    1.49    4.98
  10   5 -29    3.27    5.29
 -10  -5  29    6.66    7.05
  10  -5 -30   -2.49    5.95
  10   5 -30   -2.24    5.56
 -10  -5  30    3.24    7.11
  10  -5 -31    2.75    5.28
  10   5 -31    0.78    5.71
 -10  -5  31   -2.37    6.85
  10  -5 -32    1.94    5.55
  10  -6  -1    0.96    3.60
  10   6  -1    1.58    3.91
 -10  -6   1   -1.47    5.32
  10  -6  -2   14.68    5.61
  10   6  -2   11.07    6.06
 -10  -6   2   17.97    7.22
  10  -6  -3   18.01    6.99
  10   6  -3   11.96    5.59
 -10  -6   3   11.17    6.08
  10  -6  -4   16.37    6.50
  10   6  -4   12.59    5.71
 -10  -6   4   13.37    6.28
  10  -6  -5   22.26    7.27
  10   6  -5   18.77    6.53
 -10  -6   5   39.12    9.41
  10  -6  -6   30.62    8.32
  10   6  -6   36.35    8.85
 -10  -6   6   29.87    9.03
  10  -6  -7   -0.28    4.24
  10   6  -7   -1.34    4.01
 -10  -6   7    0.65    4.99
  10  -6  -8    4.25    4.25
  10   6  -8    6.78    4.09
 -10  -6   8   -0.52    4.65
  10  -6  -9   46.11    9.87
  10   6  -9   53.41   10.42
 -10  -6   9   26.10    9.00
  10  -6 -10   37.55    8.98
  10   6 -10   35.34    8.79
 -10  -6  10   23.85    8.40
  10  -6 -11    5.06    5.42
  10   6 -11    5.40    5.23
 -10  -6  11   13.38    6.41
  10  -6 -12    6.36    5.27
  10   6 -12    1.15    4.86
 -10  -6  12    2.42    5.30
  10  -6 -13   19.42    7.13
  10   6 -13    8.19    5.74
 -10  -6  13   13.40    7.20
  10  -6 -14   19.39    6.74
  10   6 -14    7.16    5.23
 -10  -6  14    7.89    6.32
  10  -6 -15   37.25    9.26
  10   6 -15   46.72    9.82
 -10  -6  15   17.89    9.07
  10  -6 -16    4.96    5.62
  10   6 -16    9.15    5.53
 -10  -6  16    1.57    5.30
  10  -6 -17    8.83    5.37
  10   6 -17    7.58    5.29
 -10  -6  17    1.17    5.45
  10  -6 -18   21.00    7.13
  10   6 -18   16.03    6.59
 -10  -6  18    8.46    5.78
  10  -6 -19   16.96    7.21
  10   6 -19    8.84    5.96
 -10  -6  19    8.84    6.88
  10  -6 -20    6.32    6.17
  10   6 -20    6.12    6.53
 -10  -6  20   21.58    8.08
  10  -6 -21    5.97    5.61
  10   6 -21   13.79    6.62
 -10  -6  21   -2.22    6.20
  10  -6 -22   -0.68    4.76
  10   6 -22    1.93    4.25
 -10  -6  22   -1.79    6.22
  10  -6 -23    0.43    4.57
  10   6 -23   -1.36    5.67
 -10  -6  23    6.26    6.28
  10  -6 -24   -0.81    4.65
  10   6 -24    2.18    4.37
 -10  -6  24   -1.05    5.16
  10  -6 -25    1.80    5.38
  10   6 -25   -1.70    4.88
 -10  -6  25    3.63    6.64
  10  -6 -26    1.77    4.98
  10   6 -26    4.48    5.95
 -10  -6  26    7.51    6.44
  10  -6 -27   -0.61    5.33
  10   6 -27    4.76    6.22
 -10  -6  27   -1.56    4.90
  10  -6 -28    4.65    5.61
  10   6 -28   -0.78    4.05
 -10  -6  28    0.56    5.73
  10  -6 -29    1.77    6.33
  10   6 -29    9.80    6.30
 -10  -6  29    0.00    6.71
  10  -6 -30    2.19    4.57
  10   6 -30   -0.46    4.75
 -10  -6  30    2.78    4.89
  10  -6 -31    8.11    6.93
  10   6 -31    6.55    6.39
 -10  -6  31    8.12    7.46
  10  -6 -32    1.29    5.31
 -10  -6  32    5.92    8.38
 -10  -6  33   -3.44    7.24
  10  -7  -1  100.99   16.64
  10   7  -1   91.54   16.11
 -10  -7   1   89.38   16.73
  10  -7  -2   -0.37    3.03
  10   7  -2   -0.21    3.28
 -10  -7   2    2.65    4.66
  10  -7  -3   22.59    7.59
  10   7  -3   31.98    7.91
 -10  -7   3   20.12    8.09
  10  -7  -4   -0.54    3.82
  10   7  -4    8.19    4.99
 -10  -7   4    0.02    4.52
  10  -7  -5   50.31   10.95
  10   7  -5   59.69   11.13
 -10  -7   5   35.67   10.70
  10  -7  -6    3.90    3.92
  10   7  -6   11.68    5.89
 -10  -7   6    7.74    5.54
  10  -7  -7   59.03   11.42
  10   7  -7   55.11   11.38
 -10  -7   7   39.42   11.00
  10  -7  -8   14.94    5.75
  10   7  -8   22.24    7.16
 -10  -7   8   19.90    7.15
  10  -7  -9   -0.65    3.08
  10   7  -9    0.05    4.42
 -10  -7   9    2.35    5.25
  10  -7 -10   -3.21    4.73
  10   7 -10   -3.56    5.32
 -10  -7  10   -2.39    5.62
  10  -7 -11   23.52    7.09
  10   7 -11   22.16    6.85
 -10  -7  11   11.13    6.79
  10  -7 -12   11.34    5.45
  10   7 -12    6.88    5.21
 -10  -7  12    4.12    6.63
  10   7 -13   45.06   10.41
 -10  -7  13   41.93   11.02
  10  -7 -14   -1.59    5.16
  10   7 -14   -0.66    3.94
 -10  -7  14    0.42    5.81
  10  -7 -15   -0.82    4.57
  10   7 -15   -0.56    4.76
 -10  -7  15   -4.05    6.17
  10  -7 -16    1.00    5.24
  10   7 -16    1.61    4.63
 -10  -7  16   17.05    7.20
  10  -7 -17    3.24    5.23
  10   7 -17   49.83    9.69
 -10  -7  17   16.12    7.78
  10  -7 -18    6.07    5.42
  10   7 -18   -1.78    5.24
 -10  -7  18    1.92    5.89
  10  -7 -19    5.46    5.38
  10   7 -19    4.74    6.01
 -10  -7  19    0.07    4.90
  10  -7 -20   -1.82    4.91
  10   7 -20    1.00    4.65
 -10  -7  20   -3.11    5.82
  10  -7 -21   17.79    6.24
  10   7 -21    3.26    6.22
 -10  -7  21    0.47    5.46
  10  -7 -22    2.18    6.06
  10   7 -22    0.51    4.33
 -10  -7  22    0.21    6.81
  10  -7 -23   13.34    7.25
  10   7 -23   13.63    7.67
 -10  -7  23   13.99    8.22
  10  -7 -24    1.99    4.15
  10   7 -24   -0.05    3.63
 -10  -7  24    1.43    4.67
  10  -7 -25    1.29    4.16
  10   7 -25    8.04    5.90
 -10  -7  25   -2.03    6.13
  10  -7 -26   -0.16    4.07
  10   7 -26   -2.66    5.29
 -10  -7  26    0.70    6.20
  10  -7 -27    9.29    6.01
  10   7 -27   10.89    7.11
 -10  -7  27    3.69    7.20
  10  -7 -28    2.68    6.22
  10   7 -28    8.40    6.33
 -10  -7  28    4.42    6.87
  10  -7 -29    5.68    6.26
  10   7 -29    6.06    6.59
 -10  -7  29   -0.01    5.39
  10  -7 -30   -1.78    4.99
  10   7 -30   -3.66    5.93
 -10  -7  30    0.39    6.49
  10  -7 -31    1.97    5.00
  10   7 -31    0.41    4.47
 -10  -7  31    3.34    6.78
 -10  -7  32   -4.05    7.11
 -10  -7  33   -2.45    6.87
  10  -8  -1    7.33    5.39
  10   8  -1    5.39    4.55
 -10  -8   1    0.63    4.32
  10  -8  -2   -1.27    3.60
  10   8  -2    3.74    3.74
 -10  -8   2    6.68    5.16
  10  -8  -3   48.12    9.64
  10   8  -3   46.92    9.53
 -10  -8   3   18.26    8.47
  10  -8  -4   20.88    7.27
  10   8  -4   19.09    6.33
 -10  -8   4   14.42    6.93
  10  -8  -5   98.49   15.29
  10   8  -5   70.52   13.86
 -10  -8   5   62.32   13.76
  10  -8  -6   10.72    5.36
  10   8  -6    8.09    4.94
 -10  -8   6    0.76    4.81
  10  -8  -7    4.96    4.51
  10   8  -7    7.15    4.86
 -10  -8   7    4.31    6.12
  10  -8  -8    2.89    3.87
  10   8  -8    4.86    4.44
 -10  -8   8   -0.55    4.87
  10  -8  -9   10.35    5.81
  10   8  -9    5.98    4.76
 -10  -8   9    2.48    5.85
  10  -8 -10   -0.45    4.32
  10   8 -10    9.28    5.00
 -10  -8  10    6.13    5.67
  10  -8 -11   33.63    8.19
  10   8 -11   21.86    7.46
 -10  -8  11   12.02    6.52
  10  -8 -12    4.16    4.87
  10   8 -12    0.52    4.31
 -10  -8  12   -1.33    4.11
  10  -8 -13    4.63    4.77
  10   8 -13    1.53    3.95
 -10  -8  13    1.16    5.19
  10  -8 -14    0.91    4.36
  10   8 -14    8.09    5.60
 -10  -8  14    3.58    4.59
  10  -8 -15   23.98    7.64
  10   8 -15   34.71    8.97
 -10  -8  15   10.26    6.90
  10  -8 -16   -0.07    3.85
  10   8 -16    1.10    4.13
 -10  -8  16   -0.85    5.60
  10  -8 -17   -1.81    4.55
  10   8 -17   -3.76    5.87
 -10  -8  17   -2.59    5.70
  10  -8 -18    2.44    4.24
  10   8 -18   -0.80    4.10
 -10  -8  18   -2.88    5.95
  10  -8 -19   29.75    8.21
  10   8 -19   31.74    9.38
 -10  -8  19   13.25    7.21
  10  -8 -20   -0.60    5.39
  10   8 -20   -0.10    5.00
 -10  -8  20   -2.72    5.94
  10  -8 -21    0.07    3.43
  10   8 -21    9.20    6.09
 -10  -8  21    3.61    6.63
  10  -8 -22    2.51    4.42
  10   8 -22   -1.30    4.76
 -10  -8  22    3.42    5.61
  10  -8 -23    7.83    5.71
  10   8 -23    1.58    4.34
 -10  -8  23    4.00    6.41
  10  -8 -24    1.78    5.03
  10   8 -24   -0.51    4.59
 -10  -8  24    1.89    6.17
  10  -8 -25    3.86    5.98
  10   8 -25   14.30    6.95
 -10  -8  25   10.31    6.03
  10  -8 -26   -0.13    4.85
  10   8 -26   -3.62    6.62
 -10  -8  26   -2.51    5.60
  10  -8 -27    4.58    5.62
  10   8 -27   -0.46    4.67
 -10  -8  27    4.11    6.93
  10  -8 -28    1.48    5.01
  10   8 -28    2.53    5.57
 -10  -8  28    0.42    5.36
  10  -8 -29   -0.52    4.40
  10   8 -29    3.32    4.78
 -10  -8  29    1.68    6.14
  10  -8 -30    2.81    5.29
  10   8 -30   -1.43    5.14
 -10  -8  30    0.80    6.93
  10  -8 -31    1.43    5.69
  10   9  -1   48.49    9.49
 -10  -9   1   31.25    9.38
  10  -9  -2    3.82    4.36
  10   9  -2    1.90    3.74
 -10  -9   2   -2.53    5.79
  10  -9  -3   42.74    9.51
  10   9  -3   40.23    9.24
 -10  -9   3   28.39    8.89
  10  -9  -4   -0.45    4.68
  10   9  -4   -1.40    3.59
 -10  -9   4    5.68    5.96
  10  -9  -5    5.00    4.70
  10   9  -5    6.06    4.79
 -10  -9   5    5.87    5.49
  10  -9  -6   -0.49    3.92
  10   9  -6   -0.98    4.10
 -10  -9   6    2.44    5.09
  10  -9  -7   69.61   12.48
  10   9  -7   73.96   13.04
 -10  -9   7   38.09   11.53
  10  -9  -8    7.09    5.02
  10   9  -8   11.73    5.93
 -10  -9   8   13.68    6.50
  10  -9  -9    1.50    4.86
  10   9  -9    8.62    5.33
 -10  -9   9    8.21    5.22
  10  -9 -10    5.92    4.99
  10   9 -10    1.07    4.06
 -10  -9  10   -0.85    4.54
  10  -9 -11   33.01    8.63
  10   9 -11   32.13    8.58
 -10  -9  11   27.87    8.16
  10  -9 -12    4.70    4.30
  10   9 -12   -0.14    4.35
 -10  -9  12    0.24    5.10
  10  -9 -13    1.12    4.43
  10   9 -13    6.48    5.11
 -10  -9  13    4.00    5.04
  10  -9 -14    1.23    4.59
  10   9 -14   -2.47    4.82
 -10  -9  14   -0.00    4.42
  10  -9 -15    0.99    4.76
  10   9 -15    7.90    5.26
 -10  -9  15    7.05    5.72
  10  -9 -16    3.24    6.32
  10   9 -16    1.85    4.21
 -10  -9  16   -2.05    5.53
  10  -9 -17   27.36    8.68
  10   9 -17   61.02   11.58
 -10  -9  17   16.25    8.93
  10  -9 -18    3.07    4.98
  10   9 -18    0.96    3.86
 -10  -9  18    1.89    5.27
  10  -9 -19   -1.66    4.49
  10   9 -19    0.86    4.15
 -10  -9  19    7.60    6.54
  10  -9 -20   -0.47    5.20
  10   9 -20    2.62    5.14
 -10  -9  20    0.43    6.00
  10  -9 -21    2.80    5.72
  10   9 -21   17.04    6.65
 -10  -9  21    1.74    5.46
  10  -9 -22    0.85    4.43
  10   9 -22   -1.13    5.08
 -10  -9  22   -0.02    5.92
  10  -9 -23    5.89    6.05
  10   9 -23    2.43    5.03
 -10  -9  23    4.88    6.52
  10  -9 -24    8.19    5.31
  10   9 -24   -0.56    3.85
 -10  -9  24    1.72    5.12
  10  -9 -25   -3.71    5.44
  10   9 -25    5.39    5.72
 -10  -9  25   -1.44    6.65
  10  -9 -26    2.20    4.26
  10   9 -26   -2.26    4.74
 -10  -9  26    0.68    5.66
  10  -9 -27    6.63    6.80
  10   9 -27    5.60    7.43
 -10  -9  27    5.87    7.19
  10  -9 -28    2.39    5.29
  10   9 -28    2.44    5.01
  10  -9 -29    8.50    5.76
  10   9 -29   -0.45    4.88
  10  -9 -30   -0.93    5.74
  10   9 -30   -1.31    5.31
  10  -9 -31    6.65    5.76
  10 -10  -1   10.59    5.30
 -10 -10   1    8.82    6.26
  10 -10  -2    0.76    3.30
 -10 -10   2    0.18    4.16
  10 -10  -3   19.05    6.80
 -10 -10   3   12.50    6.46
  10 -10  -4    1.96    4.73
 -10 -10   4    0.00    4.40
  10 -10  -5   37.25    9.02
 -10 -10   5   33.16    9.50
  10 -10  -6    2.55    4.24
 -10 -10   6    3.83    4.79
  10 -10  -7    3.40    4.30
 -10 -10   7    5.17    5.37
  10 -10  -8    2.94    4.72
 -10 -10   8    0.60    3.84
  10 -10  -9   26.02    7.49
 -10 -10   9   18.00    7.13
  10 -10 -10    1.45    3.90
 -10 -10  10    2.99    5.98
  10 -10 -11    2.19    4.63
 -10 -10  11    9.24    5.97
  10 -10 -12    0.62    4.28
 -10 -10  12    0.86    4.25
  10 -10 -13   32.06    8.37
 -10 -10  13   11.22    6.67
  10 -10 -14    5.34    5.50
 -10 -10  14   -1.11    4.85
  10 -10 -15   21.07    7.24
 -10 -10  15   20.48    7.98
  10 -10 -16   -0.46    3.80
 -10 -10  16    1.06    4.03
  10 -10 -17   -2.61    5.15
 -10 -10  17   -0.79    4.72
  10 -10 -18   -2.27    4.83
 -10 -10  18    0.21    5.89
  10 -10 -19   12.40    6.29
 -10 -10  19    6.38    7.00
  10 -10 -20    2.44    4.61
 -10 -10  20    0.08    6.20
  10 -10 -21    7.09    6.58
 -10 -10  21    5.25    7.25
 -10 -10  22    5.99    5.86
 -10 -10  23   12.67    6.86
 -10 -10  24   -2.96    6.88
  10 -11  -1   18.50    6.94
 -10 -11   1   29.28    8.09
  10 -11  -2   -3.26    4.48
 -10 -11   2   -0.43    3.88
  10 -11  -3   21.26    6.59
 -10 -11   3   12.24    6.76
  10 -11  -4    5.12    4.18
 -10 -11   4    8.60    6.06
  10 -11  -5    4.37    4.30
 -10 -11   5    5.99    4.90
  10 -11  -6    4.02    3.95
 -10 -11   6   -0.19    4.06
  10 -11  -7   59.07   11.73
 -10 -11   7   41.46   10.70
 -10 -11   8    4.90    5.26
 -10 -11   9    0.95    4.91
 -10 -11  10   -0.61    4.90
 -10 -11  11   17.49    7.56
 -10 -11  12   -0.54    3.96
 -10 -11  13    6.89    6.12
 -10 -11  14    0.16    4.96
 -10 -11  15    0.16    4.72
 -10 -11  16    8.35    5.18
 -10 -11  17    8.11    6.62
 -10 -11  18   -1.82    4.90
 -10 -11  19   -0.66    4.36
 -10 -11  20    7.51    6.86
 -10 -11  21    1.16    5.99
 -10 -12   1    6.47    4.86
 -10 -12   2    1.79    4.03
 -10 -12   3    5.29    5.78
 -10 -12   4    9.82    5.45
 -10 -12   5   12.49    6.06
 -10 -12   6   -2.39    5.58
 -10 -12   7    1.38    3.69
 -10 -12   8    3.03    4.33
 -10 -12   9    9.83    6.53
 -10 -12  10   -1.00    4.14
 -10 -12  11    0.79    4.60
 -10 -12  12   -0.48    4.92
 -10 -12  13    3.76    5.69
 -10 -12  14    1.33    4.91
 -10 -12  15   16.92    7.09
 -10 -12  16   -1.88    4.78
 -10 -12  17   -1.31    5.19
 -10 -13   1   14.06    6.56
 -10 -13   2    2.74    4.21
 -10 -13   3   12.06    5.28
 -10 -13   4    1.43    4.36
 -10 -13   5    9.71    6.39
 -10 -13   6   -1.43    4.59
 -10 -13   7    9.19    5.75
 -10 -13   8   -1.74    4.89
 -10 -13   9    1.82    4.91
 -10 -13  10    0.97    3.68
 -10 -13  11    0.00    3.89
 -10 -13  12   10.59    6.09
 -10 -14   1   -0.39    3.97
 -10 -14   2    1.05    4.41
 -10 -14   3    5.13    5.64
 -10 -14   4    4.21    4.36
 -10 -14   5    0.03    4.03
  -9   0   1   11.81    6.51
  -9   0   2    1.34    4.52
  -9   0   3  147.42   23.66
  -9   0   4   -1.70    4.14
  -9   0   5   33.77    9.69
  -9   0   6   -2.49    5.01
   9   0  -6    2.06    4.33
  -9   0   7  158.77   25.54
   9   0  -7  163.39   24.63
  -9   0   8    0.67    4.49
   9   0  -8   -0.85    4.13
  -9   0   9   98.34   17.22
   9   0  -9   82.48   15.14
  -9   0  10    0.97    4.57
   9   0 -10    2.37    3.48
  -9   0  11   14.48    7.06
   9   0 -11   17.11    6.36
  -9   0  12   -0.93    5.88
   9   0 -12    0.27    3.78
  -9   0  13  166.42   25.81
   9   0 -13  146.18   24.01
  -9   0  14   -2.48    5.21
   9   0 -14   -2.32    5.29
  -9   0  15   36.13   10.19
   9   0 -15   29.34    8.45
  -9   0  16    5.95    5.83
   9   0 -16    1.06    4.45
  -9   0  17   26.25    9.15
   9   0 -17   23.69    7.94
  -9   0  18   -0.39    5.36
   9   0 -18    0.49    3.67
  -9   0  19   91.15   17.10
   9   0 -19   71.40   15.18
  -9   0  20   -2.24    5.95
   9   0 -20   -3.28    5.88
   9   0 -21   19.84    7.36
   9   0 -22   -0.03    4.13
   9   0 -23   61.63   13.37
   9   0 -24   -1.52    5.12
   9   0 -25    8.76    6.47
   9   0 -26   -1.33    4.43
   9   0 -27   -1.30    5.80
   9   0 -28    5.91    5.53
   9   0 -29   27.81    9.14
   9   0 -30   10.20    6.06
   9   0 -31    5.68    5.68
   9   0 -32   -1.46    5.48
   9   0 -33   13.82    7.10
   9   0 -34    0.66    5.39
  -9   1   1  495.35   63.71
  -9  -1   1  436.26   62.90
  -9   1   2    5.94    4.79
  -9  -1   2    9.03    5.71
  -9   1   3    3.34    4.72
  -9  -1   3    2.59    4.78
  -9   1   4   50.65   11.61
  -9  -1   4   56.23   11.87
  -9   1   5  129.94   23.16
   9  -1  -5  138.13   22.32
  -9  -1   5  176.66   24.29
  -9   1   6    4.28    4.44
   9  -1  -6    1.95    3.69
   9   1  -6    3.36    3.63
  -9  -1   6    3.26    5.77
  -9   1   7   51.93   11.79
   9  -1  -7   65.24   11.39
   9   1  -7   39.46   10.00
  -9  -1   7   52.40   11.57
  -9   1   8   -1.05    4.47
   9  -1  -8    0.58    4.00
   9   1  -8    2.75    4.17
  -9  -1   8    2.95    4.69
  -9   1   9   19.02    6.89
   9  -1  -9   23.27    6.77
   9   1  -9   11.40    5.54
  -9  -1   9   13.55    6.48
  -9   1  10    5.83    5.41
   9  -1 -10   -2.72    4.18
   9   1 -10    0.51    2.80
  -9  -1  10   -1.59    5.83
  -9   1  11  135.25   22.26
   9  -1 -11  142.09   21.18
   9   1 -11  122.85   20.73
  -9  -1  11  120.15   21.78
  -9   1  12   -0.60    4.77
   9  -1 -12    0.39    4.06
   9   1 -12   -0.81    3.94
  -9  -1  12    9.99    6.38
  -9   1  13   16.18    6.96
   9  -1 -13    7.56    4.79
   9   1 -13    7.19    5.43
  -9  -1  13    1.87    6.03
  -9   1  14   -1.30    6.57
   9  -1 -14   -2.54    4.51
   9   1 -14    0.97    4.06
  -9  -1  14    3.46    5.36
  -9   1  15   72.56   17.62
   9  -1 -15  130.96   18.81
   9   1 -15   95.52   17.90
  -9  -1  15  112.14   19.23
  -9   1  16   28.13    9.19
   9  -1 -16   32.18    8.69
   9   1 -16   24.31    8.16
  -9  -1  16   13.14    7.64
  -9   1  17   48.73   13.61
   9  -1 -17   57.89   12.53
   9   1 -17   70.82   13.23
  -9   1  18   -0.30    3.98
   9  -1 -18    1.28    3.85
   9   1 -18   -0.23    4.76
  -9   1  19   16.66    7.34
   9  -1 -19    4.19    5.67
   9   1 -19   16.34    6.70
  -9   1  20    2.16    7.20
   9  -1 -20    3.14    5.36
   9   1 -20    3.50    4.90
   9   1 -21  101.73   18.21
   9  -1 -22    2.01    5.11
   9   1 -22    1.49    4.42
  -9  -1  22    0.30    7.69
   9  -1 -23    8.66    6.63
   9   1 -23    6.64    6.05
  -9  -1  23   16.46    7.87
   9  -1 -24   -2.01    5.34
   9   1 -24   -3.45    5.95
  -9  -1  24   -2.86    6.42
   9  -1 -25    2.21    4.92
   9   1 -25   15.00    7.12
  -9  -1  25   16.89    8.17
   9  -1 -26    0.71    4.60
   9   1 -26    6.52    5.89
   9  -1 -27   15.85    8.94
   9   1 -27   35.89    9.40
   9  -1 -28    2.80    5.70
   9   1 -28   -0.92    4.32
   9  -1 -29    2.73    5.48
   9   1 -29    5.99    6.28
   9  -1 -30   -0.38    5.30
   9   1 -30   -1.99    5.90
   9  -1 -31    0.95    4.38
   9   1 -31   11.41    6.77
   9  -1 -32   -1.44    5.28
   9   1 -32   -2.15    5.59
   9  -1 -33    5.34    6.23
   9   1 -33   -3.51    7.15
   9  -1 -34   -2.97    5.61
   9   1 -34    7.98    5.97
  -9   2   1   47.41   11.32
   9  -2  -1   60.65   10.80
   9  -2  -1   41.35   10.85
  -9  -2   1   49.59   11.02
  -9   2   2    8.87    6.46
   9  -2  -2   12.39    5.17
   9  -2  -2    1.81    4.98
  -9  -2   2    6.71    5.90
  -9   2   3  154.20   24.55
   9  -2  -3  157.14   23.55
   9  -2  -3  149.05   24.10
  -9  -2   3  152.68   24.25
  -9   2   4    5.56    5.42
   9  -2  -4    7.77    4.97
   9  -2  -4    9.13    5.99
  -9  -2   4    6.01    5.18
  -9   2   5   11.58    6.02
   9  -2  -5   16.17    5.62
   9  -2  -5   12.71    6.19
  -9  -2   5    0.75    4.58
  -9   2   6    5.21    5.11
   9  -2  -6    0.35    3.46
   9  -2  -6   -0.59    4.14
  -9  -2   6    3.60    4.61
  -9   2   7   94.10   14.83
   9  -2  -7   62.47   12.19
   9  -2  -7   77.56   13.18
   9   2  -7   58.70   12.17
  -9  -2   7   41.66   11.84
  -9   2   8   34.35    9.58
   9  -2  -8   39.93    8.86
   9  -2  -8   14.08    7.49
   9   2  -8   42.48    8.94
  -9  -2   8   58.02   11.08
  -9   2   9   34.30   10.05
   9  -2  -9   35.66    9.17
   9  -2  -9   45.05   10.09
   9   2  -9   54.44   10.01
  -9  -2   9   33.70   10.17
  -9   2  10   -0.41    4.26
   9  -2 -10    3.01    4.09
   9  -2 -10   -0.04    3.94
   9   2 -10   -0.26    4.32
  -9  -2  10   -0.17    4.74
  -9   2  11   -1.15    3.99
   9  -2 -11   -3.60    5.45
   9  -2 -11    3.07    4.91
   9   2 -11    4.67    4.62
  -9   2  12   12.20    6.75
   9  -2 -12   14.80    6.34
   9   2 -12   21.25    7.11
  -9   2  13   53.73   12.54
   9  -2 -13   44.85   10.90
   9   2 -13   60.54   11.81
  -9   2  14   18.41    8.01
   9  -2 -14   28.08    8.27
   9   2 -14   32.26    8.82
  -9   2  15   23.28    8.91
   9  -2 -15   29.47    7.88
   9   2 -15   16.52    6.71
  -9   2  16   -1.05    4.82
   9  -2 -16   -0.72    4.49
   9   2 -16    3.91    3.92
  -9   2  17   56.77   13.66
   9  -2 -17   56.96   12.34
   9   2 -17   56.96   12.10
   9  -2 -18    5.81    5.09
   9   2 -18   -0.88    4.22
  -9  -2  18    5.03    6.47
   9  -2 -19  144.28   22.11
   9   2 -19  109.64   20.88
  -9  -2  19  132.71   22.87
   9  -2 -20    7.18    6.19
   9   2 -20    3.86    5.27
  -9  -2  20   -1.40    5.76
   9  -2 -21    4.15    4.79
   9   2 -21   -0.03    5.50
  -9  -2  21    6.00    6.67
   9  -2 -22    7.40    6.03
   9   2 -22   22.69    7.52
  -9  -2  22    7.32    6.06
   9  -2 -23   62.31   13.04
   9   2 -23   55.18   12.51
  -9  -2  23   50.46   13.49
   9  -2 -24    4.89    5.41
   9   2 -24    4.37    5.79
  -9  -2  24    6.95    7.53
   9  -2 -25   11.10    6.27
   9   2 -25   12.48    6.42
  -9  -2  25   27.92    9.99
   9  -2 -26   -2.75    5.17
   9   2 -26    0.78    5.22
  -9  -2  26   -1.36    6.11
   9  -2 -27   -0.77    5.04
   9   2 -27    2.86    5.35
  -9  -2  27    6.26    5.88
   9  -2 -28   -0.92    5.21
   9  -2 -29    7.45    6.37
   9   2 -29    7.07    6.22
   9  -2 -30    1.65    4.73
   9   2 -30    0.60    4.63
   9  -2 -31   -2.02    6.50
   9   2 -31   -0.79    5.11
   9  -2 -32   -3.11    5.47
   9   2 -32    0.35    4.64
   9  -2 -33    0.45    5.64
   9   2 -33    0.26    5.56
   9  -2 -34   -4.61    7.40
   9   2 -34   -4.09    6.14
  -9   3   1  225.63   36.34
   9  -3  -1  239.65   35.41
   9  -3  -1  297.68   37.48
  -9   3   2   35.36    9.65
   9  -3  -2   36.71    8.66
   9  -3  -2   47.19   10.73
  -9   3   3   -2.09    5.02
   9  -3  -3   -0.59    3.22
   9  -3  -3    5.06    5.17
  -9   3   4    5.66    4.84
   9  -3  -4    6.83    4.62
   9  -3  -4    2.13    4.90
  -9   3   5   78.46   14.08
   9  -3  -5   47.31   11.03
   9  -3  -5   71.87   13.21
  -9   3   6   55.19   13.23
   9  -3  -6   78.46   13.34
   9  -3  -6   78.49   14.14
  -9   3   7   36.27    9.18
   9  -3  -7   23.88    6.96
   9  -3  -7   28.35    8.65
   9   3  -7   31.49    7.86
  -9   3   8    0.17    4.58
   9  -3  -8   -1.40    3.98
   9  -3  -8   -1.90    4.46
   9   3  -8   -1.51    4.47
  -9   3   9   10.72    6.32
   9  -3  -9    7.82    4.69
   9  -3  -9   21.60    7.10
   9   3  -9    3.64    4.82
  -9   3  10    2.47    5.02
   9  -3 -10    6.55    5.08
   9  -3 -10    4.24    5.50
   9   3 -10    8.91    5.08
  -9   3  11  131.62   23.46
   9  -3 -11  161.44   23.04
   9  -3 -11  129.22   22.58
  -9   3  12   16.33    7.40
   9  -3 -12   40.12    8.25
   9  -3 -12    0.63    5.19
   9   3 -12   24.82    6.93
  -9   3  13   16.58    6.73
   9  -3 -13    7.76    4.91
   9   3 -13   16.57    6.40
  -9  -3  13    9.34    6.77
  -9   3  14    0.97    3.94
   9  -3 -14   -0.51    4.62
   9   3 -14   -2.98    4.57
  -9  -3  14    2.61    6.25
   9  -3 -15   86.18   15.15
   9   3 -15   70.75   14.76
   9  -3 -16   18.53    7.78
   9   3 -16   14.36    6.45
  -9  -3  16   21.07    7.99
   9  -3 -17   48.44   11.17
   9   3 -17   32.77    9.87
  -9  -3  17   62.05   12.94
   9  -3 -18    6.15    5.22
   9   3 -18    5.01    5.12
  -9  -3  18    9.21    5.97
   9  -3 -19   -0.19    4.35
   9   3 -19    2.37    5.43
  -9  -3  19   -0.20    5.20
   9  -3 -20   13.14    7.02
   9   3 -20    9.18    5.94
  -9  -3  20    7.68    7.22
   9  -3 -21   62.48   14.24
   9   3 -21   83.52   15.32
  -9  -3  21   79.95   16.41
   9  -3 -22    9.26    6.30
   9   3 -22    0.86    4.94
  -9  -3  22    1.19    4.88
   9  -3 -23   12.34    6.45
   9   3 -23   15.75    7.25
  -9  -3  23   10.14    8.56
   9  -3 -24    6.34    5.98
   9   3 -24    1.25    4.57
  -9  -3  24   -0.46    4.87
   9  -3 -25   17.82    7.01
   9   3 -25   18.16    7.74
  -9  -3  25   -0.08    6.03
   9  -3 -26    1.24    5.06
   9   3 -26    1.67    6.06
  -9  -3  26    1.53    5.35
   9  -3 -27   10.89    6.28
   9   3 -27   12.58    6.25
  -9  -3  27    2.05    6.23
   9  -3 -28   -1.80    6.11
   9   3 -28    2.06    5.64
  -9  -3  28    9.05    6.72
   9  -3 -29   -0.97    4.96
   9   3 -29   -4.13    5.97
  -9  -3  29    0.34    5.66
   9  -3 -30   -1.13    5.18
   9   3 -30   -4.01    6.49
   9  -3 -31   20.98    8.03
   9   3 -31   10.71    7.33
   9  -3 -32    0.47    5.30
   9   3 -32    0.38    5.43
   9  -3 -33   17.34    7.80
   9   3 -33    8.46    6.74
   9  -3 -34    0.35    5.30
   9   3 -34    5.96    6.90
  -9   4   1   -1.20    4.18
   9  -4  -1   -0.24    4.66
   9  -4  -1    7.16    5.51
  -9  -4   1    4.21    4.43
  -9   4   2   52.30   12.03
   9  -4  -2   70.00   12.35
   9  -4  -2   53.62   12.27
  -9  -4   2   57.08   12.39
  -9   4   3   47.68   11.61
   9  -4  -3   36.50    9.97
   9  -4  -3   72.18   12.88
  -9  -4   3   70.37   12.23
  -9   4   4   89.83   15.49
   9  -4  -4   63.28   13.06
   9  -4  -4   81.63   14.84
  -9  -4   4   76.70   14.56
  -9   4   5   79.11   16.40
   9  -4  -5   91.16   15.20
   9  -4  -5   85.13   15.93
  -9   4   6   -0.79    4.26
   9  -4  -6    0.57    3.59
   9  -4  -6    3.06    4.82
  -9  -4   6   -2.74    4.55
  -9   4   7   52.95   13.25
   9  -4  -7   69.22   13.01
   9  -4  -7   82.65   14.40
  -9  -4   7   75.30   14.00
  -9   4   8  120.39   20.87
   9  -4  -8   90.22   18.50
   9   4  -8  126.35   19.46
  -9  -4   8  154.11   21.44
  -9   4   9   79.21   16.71
   9  -4  -9   92.05   15.80
   9   4  -9  108.83   16.50
  -9  -4   9   81.44   16.37
   9  -4 -10   -1.72    4.66
   9   4 -10   -0.95    3.66
  -9  -4  10    4.79    4.80
   9  -4 -11    1.85    4.18
   9   4 -11    5.46    5.75
  -9  -4  11    8.72    6.87
   9  -4 -12    1.67    4.07
   9   4 -12   -2.19    5.37
  -9  -4  12    5.28    5.30
   9  -4 -13   62.55   11.74
   9   4 -13   44.29   10.82
  -9  -4  13   45.79   12.06
   9  -4 -14   10.64    5.84
   9   4 -14   26.80    8.39
  -9  -4  14   23.97    8.26
   9  -4 -15   29.64    8.47
   9   4 -15   26.61    8.16
  -9  -4  15   25.10    8.29
   9  -4 -16    2.98    5.33
   9   4 -16    1.04    5.79
  -9  -4  16    1.43    6.30
   9  -4 -17   39.96    9.49
   9   4 -17   34.77    9.33
  -9  -4  17   30.66   10.16
   9  -4 -18   71.46   15.18
   9   4 -18   99.87   16.53
  -9  -4  18   80.97   16.93
   9  -4 -19   70.90   13.87
   9   4 -19   50.05   12.65
  -9  -4  19   94.10   16.65
   9  -4 -20    1.81    5.08
   9   4 -20   -2.03    4.95
  -9  -4  20    4.76    5.15
   9  -4 -21    3.74    4.59
   9   4 -21    3.10    4.81
  -9  -4  21    2.08    5.23
   9  -4 -22    9.02    6.16
   9   4 -22   11.51    6.43
  -9  -4  22    5.37    6.24
   9  -4 -23   46.60   11.03
   9   4 -23   46.10   10.94
  -9  -4  23   36.12   11.95
   9  -4 -24   13.05    6.94
   9   4 -24    4.97    5.41
  -9  -4  24    8.74    8.43
   9  -4 -25    0.90    4.44
   9   4 -25    8.00    5.89
  -9  -4  25    4.79    6.53
   9  -4 -26   -0.35    3.84
   9   4 -26   -3.23    6.00
  -9  -4  26   -3.39    6.32
   9  -4 -27   -2.75    5.61
   9   4 -27    2.33    5.15
  -9  -4  27    4.51    7.52
   9  -4 -28    5.33    5.74
   9   4 -28    4.03    7.24
  -9  -4  28    7.26    7.50
   9  -4 -29   19.11    8.15
   9   4 -29    8.91    8.09
  -9  -4  29    9.30    8.09
   9  -4 -30   -3.06    5.53
   9   4 -30    4.66    4.88
  -9  -4  30    3.37    5.64
   9  -4 -31    1.63    4.73
   9   4 -31    2.34    5.52
  -9  -4  31    0.02    5.84
   9  -4 -32   -0.15    4.49
   9   4 -32    1.92    4.78
   9  -4 -33    8.76    6.18
   9   4 -33    8.78    6.34
   9  -4 -34    5.13    5.52
   9  -5  -1  147.94   21.84
  -9  -5   1  128.22   21.85
   9  -5  -2   60.11   11.43
  -9  -5   2   50.25   11.51
   9  -5  -3    9.44    5.21
  -9  -5   3    9.92    5.72
   9  -5  -4   78.45   14.52
  -9  -5   4   90.06   15.54
   9  -5  -5   39.52    8.58
  -9  -5   5   23.93    8.37
   9  -5  -6    2.52    4.89
  -9  -5   6   44.22    8.65
   9  -5  -7   70.32   13.58
  -9  -5   7   77.10   14.45
   9  -5  -8    1.53    4.54
   9   5  -8    3.80    4.53
  -9  -5   8   -0.01    4.76
   9  -5  -9    0.76    4.39
   9   5  -9   -0.77    3.78
  -9  -5   9   -2.17    5.18
   9  -5 -10    3.20    3.73
   9   5 -10    1.57    4.08
  -9  -5  10    3.08    4.16
   9  -5 -11   66.36   12.67
   9   5 -11   68.12   12.70
  -9  -5  11   49.74   12.49
   9  -5 -12   29.28    8.30
   9   5 -12   27.21    8.33
  -9  -5  12   29.57    8.87
   9  -5 -13    1.84    3.68
   9   5 -13   -0.76    3.56
  -9  -5  13   -0.40    5.04
   9  -5 -14   12.19    6.35
   9   5 -14   15.55    6.69
  -9  -5  14   21.29    8.35
   9  -5 -15   28.60    7.49
   9   5 -15   18.24    7.14
  -9  -5  15    6.69    7.30
   9  -5 -16   50.87   10.83
   9   5 -16   31.59    9.05
  -9  -5  16   39.11   10.96
   9  -5 -17   43.92   10.38
   9   5 -17   27.45    9.09
  -9  -5  17   64.81   12.62
   9  -5 -18   10.70    5.73
   9   5 -18    3.06    5.79
  -9  -5  18    3.28    5.55
   9  -5 -19   -3.01    5.07
   9   5 -19   -3.85    5.52
  -9  -5  19   -3.85    6.76
   9  -5 -20   13.24    5.91
   9   5 -20   13.62    6.80
  -9  -5  20   13.36    7.59
   9  -5 -21   23.99    8.52
   9   5 -21   22.40    8.14
  -9  -5  21   31.74   10.12
   9  -5 -22   16.75    7.88
   9   5 -22   77.84   12.60
  -9  -5  22   12.84    9.72
   9  -5 -23    2.77    5.07
   9   5 -23   12.68    6.36
  -9  -5  23    9.85    7.63
   9  -5 -24    5.33    4.90
   9   5 -24    1.83    5.88
  -9  -5  24   -0.66    6.65
   9  -5 -25    2.46    5.98
   9   5 -25    1.53    4.69
  -9  -5  25    3.18    5.34
   9  -5 -26   16.78    7.72
   9   5 -26   24.18    8.36
  -9  -5  26    9.92    7.68
   9  -5 -27   14.23    6.81
   9   5 -27    1.95    4.53
  -9  -5  27   20.80    9.90
   9  -5 -28    0.13    4.61
   9   5 -28   -0.34    4.89
  -9  -5  28    3.30    6.51
   9  -5 -29    2.88    4.57
   9   5 -29    0.29    5.01
  -9  -5  29   -3.15    6.22
   9  -5 -30    4.26    6.11
   9   5 -30    6.92    6.06
  -9  -5  30    0.58    6.88
   9  -5 -31    1.33    6.06
   9   5 -31    2.89    5.49
  -9  -5  31    1.95    6.94
   9  -5 -32    2.14    6.71
   9   5 -32   -0.92    6.03
  -9  -5  32    4.98    7.12
   9  -5 -33   18.85    7.94
   9   5 -33    7.34    6.56
   9  -5 -34    0.50    5.84
   9  -6  -1   -0.63    4.42
  -9  -6   1    1.83    5.19
   9  -6  -2  129.14   19.90
  -9  -6   2  111.62   19.65
   9  -6  -3   31.40    7.81
  -9  -6   3   19.73    7.41
   9  -6  -4   35.03    8.28
  -9  -6   4   26.98    8.55
   9  -6  -5   42.93    9.16
  -9  -6   5   20.93    7.99
   9  -6  -6   12.39    5.99
  -9  -6   6   12.17    6.19
   9  -6  -7   26.52    7.54
  -9  -6   7   33.54    9.22
   9  -6  -8   70.17   15.02
   9   6  -8  105.07   16.33
  -9  -6   8  101.09   16.96
   9  -6  -9   17.66    7.14
   9   6  -9   23.08    6.68
  -9  -6   9   15.98    6.69
   9  -6 -10    2.62    3.75
   9   6 -10    0.53    3.76
  -9  -6  10   -1.51    5.05
   9  -6 -11   -0.86    3.58
   9   6 -11    0.01    3.81
  -9  -6  11    1.52    5.37
   9  -6 -12   36.53    8.67
   9   6 -12   31.89    8.05
  -9  -6  12   18.21    8.08
   9  -6 -13    9.55    6.32
   9   6 -13   24.85    7.13
  -9  -6  13   26.89    8.15
   9  -6 -14   34.54    9.30
   9   6 -14   37.92    9.28
  -9  -6  14   35.83    9.99
   9  -6 -15    9.85    5.69
   9   6 -15   13.64    6.06
  -9  -6  15    8.23    5.65
   9  -6 -16    7.84    5.57
   9   6 -16    4.11    4.93
  -9  -6  16   -2.14    5.92
   9  -6 -17   13.70    6.10
   9   6 -17   21.55    7.39
  -9  -6  17    6.10    6.22
   9  -6 -18   53.09   12.14
   9   6 -18   53.58   12.38
  -9  -6  18   54.14   13.05
   9  -6 -19   10.36    6.16
   9   6 -19   10.72    5.53
  -9  -6  19    2.01    6.47
   9  -6 -20   11.38    5.82
   9   6 -20   12.13    6.26
  -9  -6  20    4.14    5.10
   9  -6 -21    7.07    5.61
   9   6 -21    8.53    5.89
  -9  -6  21   -2.33    4.75
   9  -6 -22    4.06    4.31
   9   6 -22    1.94    5.42
  -9  -6  22   -0.53    6.11
   9  -6 -23    9.07    6.87
   9   6 -23    5.83    5.24
  -9  -6  23   20.43    8.50
   9  -6 -24    6.56    5.29
   9   6 -24    9.09    6.07
  -9  -6  24   10.39    7.58
   9  -6 -25   12.19    6.44
   9   6 -25    5.76    5.46
  -9  -6  25    5.46    5.86
   9  -6 -26    3.41    5.86
   9   6 -26    1.67    4.32
  -9  -6  26    0.19    6.00
   9  -6 -27    0.46    5.23
   9   6 -27    0.67    4.10
  -9  -6  27   -0.00    4.78
   9  -6 -28   13.38    6.73
   9   6 -28    8.23    7.26
  -9  -6  28    0.39    5.08
   9  -6 -29    9.48    6.36
   9   6 -29   -1.12    4.55
  -9  -6  29   -1.80    5.68
   9  -6 -30    0.46    5.80
   9   6 -30   -0.17    4.58
  -9  -6  30    5.47    6.79
   9  -6 -31   -1.69    6.10
   9   6 -31   -0.58    5.89
  -9  -6  31    2.16    6.08
   9  -6 -32    3.32    4.93
   9   6 -32    0.70    5.66
  -9  -6  32   -2.57    6.28
   9  -6 -33    6.27    5.80
   9   6 -33    1.42    6.69
  -9  -6  33    1.98    7.50
   9  -6 -34    7.27    6.01
  -9  -6  34    0.63    5.79
   9  -7  -1   11.48    5.48
  -9  -7   1   13.76    6.60
   9  -7  -2   18.47    6.07
  -9  -7   2    7.94    5.26
   9  -7  -3   -1.06    3.25
  -9  -7   3    0.26    4.90
   9  -7  -4   23.58    6.78
  -9  -7   4   14.04    6.53
   9  -7  -5    5.04    4.19
  -9  -7   5   11.93    5.35
   9  -7  -6   65.81   12.43
  -9  -7   6   63.51   12.99
   9  -7  -7    7.55    4.50
  -9  -7   7    4.54    4.36
   9  -7  -8    2.60    4.36
   9   7  -8    0.07    4.37
  -9  -7   8    0.70    4.08
   9  -7  -9   21.37    7.14
   9   7  -9   15.67    6.02
  -9  -7   9   14.66    6.30
   9  -7 -10   26.30    7.66
   9   7 -10   13.86    5.90
  -9  -7  10   16.91    6.26
   9  -7 -11    8.63    5.27
   9   7 -11   22.23    6.51
  -9  -7  11    9.39    5.78
   9  -7 -12   61.44   13.12
   9   7 -12   81.25   13.80
  -9  -7  12   63.50   13.92
   9  -7 -13   -2.26    4.48
   9   7 -13    0.01    4.11
  -9  -7  13   -0.88    4.40
   9  -7 -14   13.71    5.61
   9   7 -14   10.35    5.29
  -9  -7  14    9.16    6.14
   9  -7 -15    8.25    5.10
   9   7 -15    3.68    4.72
  -9  -7  15    6.06    6.40
   9  -7 -16   80.00   14.15
   9   7 -16   54.96   12.93
  -9  -7  16   68.54   14.52
   9  -7 -17    5.09    5.34
   9   7 -17   -2.58    4.16
  -9  -7  17    6.53    5.26
   9  -7 -18   -1.53    5.11
   9   7 -18   -0.86    4.26
  -9  -7  18    0.87    4.12
   9  -7 -19   -1.03    4.27
   9   7 -19    3.22    4.08
  -9  -7  19   -1.94    5.90
   9  -7 -20    5.45    5.78
   9   7 -20   10.44    6.42
  -9  -7  20   19.00    7.26
   9  -7 -21   15.43    6.91
   9   7 -21   13.61    6.33
  -9  -7  21   11.72    7.01
   9  -7 -22   20.31    7.81
   9   7 -22   19.24    7.49
   9  -7 -23    4.59    4.93
   9   7 -23    0.01    4.25
  -9  -7  23    5.89    5.76
   9  -7 -24   -1.33    4.55
   9   7 -24   -1.47    4.62
  -9  -7  24   -2.94    5.54
   9  -7 -25    0.56    4.45
   9   7 -25    0.88    5.33
  -9  -7  25   -0.94    5.84
   9  -7 -26   15.69    7.19
   9   7 -26   25.61    8.23
  -9  -7  26    6.53    7.04
   9  -7 -27    8.09    6.24
   9   7 -27    3.09    5.35
  -9  -7  27    0.53    5.30
   9  -7 -28    0.25    5.13
   9   7 -28    4.46    5.96
  -9  -7  28   -1.47    6.19
   9  -7 -29    0.42    4.06
   9   7 -29   -2.33    4.83
  -9  -7  29    2.44    6.57
   9  -7 -30   -1.43    4.97
   9   7 -30    0.73    4.50
  -9  -7  30   -2.65    7.50
   9  -7 -31    3.51    5.93
   9   7 -31    5.92    6.31
  -9  -7  31   -0.47    5.78
   9  -7 -32    1.48    5.36
   9   7 -32    1.13    4.88
  -9  -7  32   -0.27    6.79
   9  -7 -33    1.22    5.10
  -9  -7  33    6.88    6.90
  -9  -7  34   -0.45    4.58
  -9  -7  35    3.44    5.82
   9  -8  -1   21.48    6.96
  -9  -8   1   34.72    8.35
   9  -8  -2   16.41    6.18
  -9  -8   2   27.73    7.13
   9  -8  -3   -0.01    3.49
  -9  -8   3   -0.56    3.11
   9  -8  -4   71.00   14.31
  -9  -8   4   92.20   15.16
   9  -8  -5   -0.91    4.27
  -9  -8   5   -0.60    3.72
   9  -8  -6    6.56    4.89
  -9  -8   6    8.06    5.78
   9  -8  -7    8.13    4.62
  -9  -8   7    0.31    4.20
   9  -8  -8   74.34   14.96
   9   8  -8  114.78   16.74
  -9  -8   8   82.04   15.98
   9  -8  -9   25.89    6.77
   9   8  -9   10.81    5.60
  -9  -8   9    8.97    6.19
   9  -8 -10   21.01    7.22
   9   8 -10   14.88    6.57
  -9  -8  10   33.72    8.26
   9  -8 -11    5.75    4.37
   9   8 -11    0.17    4.03
  -9  -8  11    5.41    5.14
   9  -8 -12    2.07    4.76
   9   8 -12   23.02    7.27
  -9  -8  12   19.10    7.30
   9  -8 -13   -1.34    4.26
   9   8 -13   -2.84    4.80
  -9  -8  13    3.13    5.21
   9  -8 -14   20.25    6.83
   9   8 -14   28.09    7.73
  -9  -8  14   12.38    7.13
   9  -8 -15    0.87    3.66
   9   8 -15    1.17    4.33
  -9  -8  15   -1.56    5.13
   9  -8 -16   -1.71    3.98
   9   8 -16    4.31    4.76
  -9  -8  16    8.08    5.91
   9  -8 -17    4.00    5.07
   9   8 -17    3.13    5.47
  -9  -8  17    8.38    6.10
   9  -8 -18   34.20    9.20
   9   8 -18   32.76    9.31
  -9  -8  18   38.53   10.68
   9  -8 -19    9.87    5.87
   9   8 -19    0.39    5.54
  -9  -8  19    2.29    6.01
   9  -8 -20   26.76    7.57
   9   8 -20   21.61    7.88
  -9  -8  20    7.51    6.59
   9  -8 -21   -0.40    4.69
   9   8 -21    5.80    5.40
  -9  -8  21   -1.02    4.86
   9  -8 -22    4.44    4.44
   9   8 -22    2.50    5.46
  -9  -8  22   -3.57    6.34
   9  -8 -23   -2.13    5.07
   9   8 -23   -2.64    4.89
  -9  -8  23   -1.63    5.30
   9  -8 -24   17.87    7.27
   9   8 -24   16.36    6.98
  -9  -8  24    4.98    5.87
   9  -8 -25    0.34    5.35
   9   8 -25    4.99    4.92
  -9  -8  25    9.28    6.60
   9  -8 -26    7.59    6.49
   9   8 -26    7.18    6.37
  -9  -8  26    7.54    7.90
   9  -8 -27    2.26    4.38
   9   8 -27    3.45    5.56
  -9  -8  27   -0.99    6.85
   9  -8 -28   -0.71    5.17
   9   8 -28    1.95    5.22
  -9  -8  28    5.97    6.62
   9  -8 -29   -2.90    5.81
   9   8 -29   -0.33    4.67
  -9  -8  29   -1.70    5.98
   9  -8 -30    8.46    6.89
   9   8 -30    3.41    5.47
  -9  -8  30    1.98    6.56
   9  -8 -31    3.66    6.23
   9   8 -31   -2.41    5.71
  -9  -8  31    4.24    5.60
   9  -8 -32   -0.93    5.95
   9   8 -32   -0.06    5.30
  -9  -8  32   -4.45    7.11
   9  -8 -33   -2.46    5.20
   9  -9  -1    8.00    4.79
  -9  -9   1    8.56    5.40
   9  -9  -2   30.33    8.27
  -9  -9   2   40.09    9.11
   9  -9  -3    7.93    4.84
  -9  -9   3    0.96    4.71
   9  -9  -4   15.68    5.60
  -9  -9   4    9.68    5.51
   9  -9  -5    7.09    5.66
  -9  -9   5    7.48    5.51
   9  -9  -6   88.25   15.56
  -9  -9   6   87.35   16.14
   9  -9  -7    0.21    3.69
  -9  -9   7    2.21    5.06
   9  -9  -8    7.48    5.40
   9   9  -8    4.32    3.74
  -9  -9   8    0.23    4.09
   9  -9  -9    1.98    3.28
   9   9  -9    1.15    4.53
  -9  -9   9    2.64    5.45
   9  -9 -10    8.98    5.36
   9   9 -10    4.07    4.62
  -9  -9  10    9.67    6.39
   9  -9 -11    1.85    3.53
   9   9 -11   -0.44    4.03
  -9  -9  11   -0.00    4.69
   9  -9 -12   32.26    9.68
   9   9 -12   49.87   10.55
  -9  -9  12   42.52   10.85
   9  -9 -13    1.13    4.42
   9   9 -13   -0.66    3.57
  -9  -9  13    3.54    4.60
   9  -9 -14    2.60    4.49
   9   9 -14    0.96    4.74
  -9  -9  14    3.01    5.95
   9  -9 -15    0.38    5.66
   9   9 -15    7.28    4.84
  -9  -9  15    6.22    5.99
   9  -9 -16   38.95    9.79
   9   9 -16   52.01   10.86
  -9  -9  16   35.23   10.21
   9  -9 -17    0.78    4.03
   9   9 -17   -1.84    4.77
  -9  -9  17   -1.51    4.57
   9  -9 -18   -0.62    3.51
   9   9 -18   -1.82    4.20
  -9  -9  18    0.74    6.08
   9  -9 -19   17.65    6.65
   9   9 -19    2.54    4.85
  -9  -9  19    1.50    5.13
   9  -9 -20   10.86    6.40
   9   9 -20   10.64    6.72
  -9  -9  20   11.14    7.49
   9  -9 -21   -1.17    4.53
   9   9 -21   -3.35    6.17
  -9  -9  21   -1.74    5.11
   9  -9 -22   15.51    7.25
   9   9 -22   16.16    7.78
  -9  -9  22   27.87    8.89
   9  -9 -23    1.68    5.39
   9   9 -23   -1.95    4.66
  -9  -9  23   -2.67    5.02
   9  -9 -24   -1.71    5.00
   9   9 -24   -2.73    5.36
  -9  -9  24    0.90    5.94
   9  -9 -25   -0.11    4.14
   9   9 -25    0.71    4.13
  -9  -9  25   -0.43    4.94
   9  -9 -26   15.86    7.17
   9   9 -26   13.21    6.80
  -9  -9  26    4.08    6.38
   9  -9 -27   -2.75    5.18
   9   9 -27    1.08    5.45
  -9  -9  27    5.32    6.32
   9  -9 -28   -1.56    5.35
   9   9 -28   -0.35    4.91
  -9  -9  28   10.11    6.62
   9  -9 -29    0.28    5.27
   9   9 -29    0.44    5.12
  -9  -9  29    4.17    5.91
   9  -9 -30    5.81    5.77
   9   9 -30   -0.30    5.15
  -9  -9  30    7.45    6.90
   9  -9 -31   -0.33    5.06
   9   9 -31    3.53    5.81
   9  -9 -32    0.00    6.00
   9   9 -32    2.70    6.57
   9 -10  -1   10.50    4.91
  -9 -10   1    2.63    4.29
   9 -10  -2   20.73    7.04
  -9 -10   2   18.14    6.69
   9 -10  -3    7.26    4.53
  -9 -10   3   -2.63    4.72
   9 -10  -4   65.77   12.22
  -9 -10   4   55.32   11.74
   9 -10  -5   -0.52    4.03
  -9 -10   5   -1.91    4.37
   9 -10  -6    5.68    4.66
  -9 -10   6    2.48    3.98
   9 -10  -7    9.86    4.54
  -9 -10   7    0.82    4.65
   9 -10  -8   39.44    8.19
  -9 -10   8   12.50    5.92
   9 -10  -9    1.94    3.86
  -9 -10   9    8.23    6.32
   9 -10 -10    9.46    5.14
  -9 -10  10    5.47    5.80
   9 -10 -11    1.76    4.72
  -9 -10  11    4.10    5.31
   9 -10 -12   16.74    6.18
  -9 -10  12   -2.29    4.56
   9 -10 -13    0.92    4.62
  -9 -10  13    3.51    4.71
   9 -10 -14   33.75    8.61
  -9 -10  14   21.27    8.02
   9 -10 -15   -1.95    5.09
  -9 -10  15   -1.03    5.00
   9 -10 -16    2.42    4.41
  -9 -10  16   -0.79    4.54
   9 -10 -17    2.06    4.24
  -9 -10  17   -0.91    4.66
   9 -10 -18   20.99    7.44
  -9 -10  18   34.92    9.64
   9 -10 -19   -0.69    5.12
  -9 -10  19    0.70    4.88
   9 -10 -20    3.78    5.95
   9  10 -20    7.86    5.70
  -9 -10  20    1.75    5.85
   9 -10 -21   -0.08    4.61
   9  10 -21   -2.59    6.49
  -9 -10  21    2.29    5.02
   9 -10 -22    3.18    5.05
   9  10 -22    0.04    5.25
  -9 -10  22   -0.42    5.39
   9  10 -23    2.91    4.12
  -9 -10  23   -0.33    5.21
   9  10 -24    3.20    4.70
  -9 -10  24    4.99    6.78
   9  10 -25   -1.73    4.26
  -9 -10  25    1.87    5.32
   9  10 -26    7.78    6.00
  -9 -10  26    6.80    5.94
  -9 -10  27   -1.37    5.66
   9 -11  -1   -1.31    3.92
  -9 -11   1   -1.01    4.17
   9 -11  -2   34.35    9.17
  -9 -11   2   35.90    8.67
   9 -11  -3    5.79    4.67
  -9 -11   3    3.93    4.42
   9 -11  -4   26.24    6.85
  -9 -11   4    9.64    6.31
   9 -11  -5   -0.01    4.15
  -9 -11   5   -0.27    3.66
   9 -11  -6   32.03    8.18
  -9 -11   6   20.34    7.34
   9 -11  -7   -1.46    3.99
  -9 -11   7   -0.19    5.32
  -9 -11   8   -0.30    3.99
  -9 -11   9    4.91    4.70
  -9 -11  10   19.35    7.05
  -9 -11  11   -0.53    4.54
  -9 -11  12   24.86    8.00
  -9 -11  13    1.71    4.15
  -9 -11  14    3.36    5.03
  -9 -11  15    6.01    5.83
  -9 -11  16   10.18    7.60
  -9 -11  17   -0.98    6.31
  -9 -11  18   -0.95    5.18
  -9 -11  19   -1.24    5.15
  -9 -11  20    8.53    5.91
  -9 -11  21    4.18    5.68
  -9 -11  22    4.69    6.90
  -9 -11  23   -2.33    6.73
  -9 -11  24   -4.74    6.84
  -9 -12   1    8.19    5.42
  -9 -12   2    5.30    4.67
  -9 -12   3    2.44    4.91
  -9 -12   4   33.83    8.52
  -9 -12   5    0.98    4.52
  -9 -12   6    0.52    3.98
  -9 -12   7    2.24    4.32
  -9 -12   8   19.14    6.55
  -9 -12   9   -3.03    5.65
  -9 -12  10    0.87    4.77
  -9 -12  11   -0.35    4.31
  -9 -12  12    0.03    3.55
  -9 -12  13    1.52    4.36
  -9 -12  14   13.40    6.83
  -9 -12  15    1.59    4.77
  -9 -12  16    0.87    3.97
  -9 -12  17   -0.92    5.31
  -9 -12  18    7.86    6.43
  -9 -12  19    2.48    5.09
  -9 -12  20   -0.09    5.67
  -9 -12  21    0.52    5.33
  -9 -13   1    9.31    5.04
  -9 -13   2    2.32    4.17
  -9 -13   3    2.74    4.46
  -9 -13   4    0.12    3.61
  -9 -13   5    3.04    3.90
  -9 -13   6    5.25    5.24
  -9 -13   7   -0.58    3.91
  -9 -13   8    6.06    5.03
  -9 -13   9    0.45    4.71
  -9 -13  10   16.75    6.93
  -9 -13  11    1.21    5.10
  -9 -13  12    1.86    5.46
  -9 -13  13   -1.37    5.00
  -9 -13  14    0.28    4.41
  -9 -13  15   -0.81    5.13
  -9 -13  16    7.64    5.47
  -9 -13  17    0.26    5.14
  -9 -14   1   -1.48    3.88
  -9 -14   2    5.14    5.02
  -9 -14   3    6.86    4.87
  -9 -14   4    2.76    5.38
  -9 -14   5   -0.67    4.35
  -9 -14   6    0.00    3.98
  -9 -14   7    1.35    4.88
  -9 -14   8   -2.42    5.17
  -9 -14   9   -0.17    5.33
  -9 -14  10    4.58    5.37
  -9 -14  11   -3.10    5.80
  -9 -14  12    1.56    4.65
  -9 -15   1    0.61    3.82
  -9 -15   2   -0.02    3.95
  -9 -15   3   -1.83    3.85
  -9 -15   4    0.59    3.59
  -9 -15   5   -1.54    4.65
  -9 -15   6    0.37    3.87
  -8   0   1   -2.91    4.60
   8   0  -1   -0.31    2.48
   8   0  -1    1.27    4.07
  -8   0   2  539.50   73.47
   8   0  -2  537.92   72.52
   8   0  -2  579.04   73.35
  -8   0   3   -0.98    4.38
   8   0  -3    3.19    3.41
   8   0  -3   -0.35    3.70
  -8   0   4  102.53   17.56
   8   0  -4  102.47   16.55
   8   0  -4  105.45   17.26
  -8   0   5   -0.02    4.41
   8   0  -5   -0.84    3.01
   8   0  -5   -1.31    3.68
  -8   0   6  108.99   16.71
   8   0  -6   89.10   15.02
   8   0  -6   80.05   15.33
  -8   0   7    1.60    4.23
   8   0  -7   -0.75    2.66
   8   0  -7    1.05    4.39
  -8   0   8  191.85   29.73
   8   0  -8  204.86   29.36
  -8   0   9   -0.92    4.12
   8   0  -9    0.15    4.28
  -8   0  10    1.06    3.98
  -8   0  11   -0.61    4.00
  -8   0  12  184.62   28.71
  -8   0  13   -1.65    4.98
   8   0 -13   -0.71    4.13
  -8   0  14   96.98   17.51
   8   0 -14   91.01   16.58
  -8   0  15   -0.52    4.46
   8   0 -15   -0.51    4.52
  -8   0  16    3.29    5.41
   8   0 -16    4.87    4.69
  -8   0  17    0.52    4.86
   8   0 -17    1.54    4.65
  -8   0  18   98.00   19.36
   8   0 -18  111.08   18.55
  -8   0  19   -0.62    5.88
   8   0 -19   -0.57    4.40
  -8   0  20    9.97    6.29
   8   0 -20   15.49    6.62
  -8   0  21   -0.94    4.96
   8   0 -21    1.13    4.47
  -8   0  22   66.73   14.55
   8   0 -22   50.72   12.13
  -8   0  23   -2.35    5.94
   8   0 -23   -0.87    4.37
   8   0 -24   23.06    8.34
   8   0 -25   -0.78    4.81
   8   0 -26    3.08    5.57
   8   0 -27    3.95    4.89
   8   0 -28   47.55   12.10
   8   0 -29   -0.10    4.40
   8   0 -30    1.74    4.66
   8   0 -31    4.32    5.40
   8   0 -32    8.11    6.33
   8   0 -33   -2.84    6.13
   8   0 -34   11.92    7.99
   8   0 -35    1.86    3.90
  -8   1   1   78.62   14.12
   8  -1  -1   89.19   13.65
   8  -1  -1   79.01   14.03
   8   1  -1   81.90   13.39
  -8  -1   1   56.04   13.29
  -8   1   2    4.05    4.42
   8  -1  -2    2.87    3.42
   8  -1  -2    1.21    4.45
   8   1  -2    2.55    3.98
  -8  -1   2    3.11    4.09
  -8   1   3    3.89    4.15
   8  -1  -3    1.90    3.01
   8  -1  -3    3.61    5.04
   8   1  -3    3.26    3.79
  -8  -1   3    8.80    4.93
  -8   1   4   31.76    9.16
   8  -1  -4   33.16    8.32
   8  -1  -4   62.26   10.46
   8   1  -4   39.92    8.71
  -8  -1   4   47.83    9.75
  -8   1   5    8.04    4.78
   8  -1  -5    9.61    4.58
   8  -1  -5    1.12    3.62
   8   1  -5   17.66    5.39
  -8  -1   5    4.27    4.13
  -8   1   6   92.26   16.62
   8  -1  -6   91.31   15.78
   8  -1  -6  109.12   16.76
   8   1  -6   93.90   15.64
  -8  -1   6   92.22   16.48
  -8   1   7    8.55    5.26
   8  -1  -7   11.64    5.34
   8   1  -7    8.33    3.98
  -8  -1   7    1.63    4.29
  -8   1   8    3.50    4.87
   8  -1  -8   11.87    5.10
  -8  -1   8    3.28    4.54
  -8   1   9   12.65    6.00
   8  -1  -9   21.36    6.46
  -8  -1   9    2.93    4.13
  -8   1  10  178.90   26.95
   8  -1 -10  231.05   27.34
  -8  -1  10  124.40   25.61
  -8   1  11   11.98    6.07
   8  -1 -11    3.00    4.58
  -8  -1  11    8.62    6.08
  -8   1  12   11.62    6.62
   8  -1 -12   14.25    5.59
  -8  -1  12   11.73    6.18
  -8   1  13    1.34    4.68
   8  -1 -13   -2.33    4.00
   8  -1 -13    2.34    3.64
   8   1 -13    2.07    4.44
  -8  -1  13    0.01    4.29
  -8   1  14  100.01   17.85
   8  -1 -14   88.02   16.27
   8   1 -14   86.59   16.36
  -8  -1  14  110.38   18.14
  -8   1  15   64.03   12.86
   8  -1 -15   46.25   10.96
   8   1 -15   71.46   12.50
  -8  -1  15   36.08   10.84
  -8   1  16   92.27   16.94
   8  -1 -16   91.69   16.21
   8   1 -16   81.58   15.70
  -8  -1  16   78.55   16.35
  -8   1  17   -0.80    4.74
   8  -1 -17    2.72    4.76
   8   1 -17    2.71    4.84
  -8  -1  17    0.83    4.82
  -8   1  18    7.38    6.50
   8  -1 -18    7.45    5.36
   8   1 -18    6.23    6.07
  -8  -1  18    8.85    6.19
  -8   1  19    5.19    6.33
   8  -1 -19    7.96    5.18
   8   1 -19    7.21    6.48
  -8  -1  19    3.62    5.68
  -8   1  20   12.42    6.94
   8  -1 -20   10.09    6.36
   8   1 -20   21.18    7.25
  -8  -1  20   16.51    8.25
  -8   1  21    2.10    6.53
   8  -1 -21   -2.12    5.37
   8   1 -21    1.38    4.91
  -8   1  22   50.38   15.35
   8  -1 -22  107.78   16.84
   8   1 -22   88.39   16.09
   8  -1 -23    2.03    4.01
   8   1 -23   -0.44    4.28
   8  -1 -24    9.44    7.69
   8   1 -24    7.47    6.03
   8  -1 -25    3.48    4.98
   8   1 -25    0.00    4.74
  -8  -1  25   -0.96    4.55
   8  -1 -26   14.40    6.74
   8   1 -26   21.62    7.80
  -8  -1  26   18.95    8.92
   8  -1 -27   -0.63    5.13
   8   1 -27   -0.55    4.09
   8  -1 -28    6.18    5.60
   8   1 -28    0.58    4.88
   8  -1 -29    1.76    4.76
   8   1 -29    0.52    4.88
   8  -1 -30   30.53   10.05
   8   1 -30   40.64   10.61
   8  -1 -31   -1.76    4.61
   8   1 -31   -0.49    5.41
   8  -1 -32    9.08    6.79
   8   1 -32   14.42    7.47
   8  -1 -33    0.13    5.90
   8   1 -33   -4.88    6.78
   8  -1 -34    0.47    6.19
   8   1 -34    4.92    6.69
   8  -1 -35    0.76    4.97
   8   1 -35   11.98    7.64
   8  -1 -36   19.09    8.73
  -8   2   1   -0.83    3.65
   8  -2  -1    2.58    3.84
   8  -2  -1    0.27    4.31
   8   2  -1   -1.21    3.39
  -8  -2   1    2.21    3.75
  -8   2   2   86.18   13.79
   8  -2  -2   56.87   11.71
   8  -2  -2   71.30   13.10
   8   2  -2   52.68   11.23
  -8  -2   2   76.20   13.28
  -8   2   3    6.93    5.18
   8  -2  -3   -0.90    3.59
   8  -2  -3   17.11    5.83
   8   2  -3    9.73    4.27
  -8  -2   3   14.78    5.73
  -8   2   4   54.73   10.50
   8  -2  -4   43.82    9.06
   8  -2  -4   33.34    8.78
   8   2  -4   40.40    8.79
  -8  -2   4   35.79    9.20
  -8   2   5    9.11    5.37
   8  -2  -5   17.69    5.63
   8  -2  -5    7.51    4.88
   8   2  -5    7.77    4.36
  -8  -2   5    3.90    4.89
  -8   2   6   79.16   15.28
   8  -2  -6   80.78   14.57
   8  -2  -6  106.57   15.99
   8   2  -6   77.80   14.36
  -8  -2   6   95.26   15.95
  -8   2   7   35.39    8.89
   8  -2  -7   32.08    8.18
   8   2  -7   29.14    7.79
  -8  -2   7   34.27    8.79
  -8   2   8  128.42   20.77
   8  -2  -8  131.66   20.36
  -8  -2   8  115.75   20.31
  -8   2   9   12.04    5.80
   8  -2  -9   13.72    5.55
  -8  -2   9    8.67    6.30
  -8   2  10   -1.65    4.58
   8  -2 -10   -1.16    3.69
  -8  -2  10    0.34    3.94
  -8   2  11   -1.64    4.50
   8  -2 -11    0.12    3.89
  -8  -2  11   -1.95    4.67
  -8   2  12   56.64   13.42
   8  -2 -12   84.51   14.04
  -8  -2  12   71.18   13.85
  -8   2  13    7.32    6.64
   8  -2 -13   29.55    7.83
   8  -2 -13   21.60    7.25
   8   2 -13   34.20    8.19
  -8  -2  13   46.35    9.71
  -8   2  14   25.94    8.92
   8  -2 -14   34.59    8.44
   8  -2 -14   14.33    6.30
   8   2 -14   40.18    8.38
  -8  -2  14   13.28    6.52
  -8   2  15   39.31   10.38
   8  -2 -15   32.40    8.63
   8  -2 -15   34.62    8.64
   8   2 -15   22.15    7.94
  -8  -2  15   21.39    8.79
  -8   2  16   19.34    7.87
   8  -2 -16   26.07    7.63
   8  -2 -16   20.87    7.50
   8   2 -16   22.57    8.27
  -8  -2  16   35.15   10.22
  -8   2  17   32.12    9.52
   8  -2 -17   31.90    8.93
   8   2 -17   36.89    9.50
  -8   2  18  144.84   26.66
   8  -2 -18  167.41   26.10
   8   2 -18  178.64   26.39
  -8   2  19    0.94    5.31
   8  -2 -19    6.42    5.70
   8   2 -19    4.00    4.51
   8  -2 -20    6.23    5.51
   8   2 -20   -1.82    4.27
   8  -2 -21    1.86    4.19
   8   2 -21   -2.02    5.04
   8  -2 -22   22.88    8.92
   8   2 -22   58.53   11.28
  -8  -2  22   31.17   10.65
   8  -2 -23    2.52    5.02
   8   2 -23    0.59    4.94
  -8  -2  23    0.44    5.68
   8  -2 -24    5.05    6.21
   8   2 -24   14.87    7.10
  -8  -2  24   16.36    7.73
   8  -2 -25    1.87    4.08
   8   2 -25    1.73    4.62
  -8  -2  25   -1.24    5.91
   8  -2 -26    0.11    4.83
   8   2 -26    0.53    3.58
  -8  -2  26   -1.13    5.81
   8  -2 -27   -3.77    6.19
   8   2 -27    0.02    4.99
  -8  -2  27   -2.13    6.02
   8  -2 -28   15.19    6.59
   8   2 -28   15.44    7.20
  -8  -2  28    3.24    5.52
   8  -2 -29   -1.18    4.80
   8   2 -29    7.47    5.84
   8  -2 -30    3.22    5.66
   8   2 -30    3.47    4.50
   8  -2 -31   -0.46    5.02
   8   2 -31    2.34    6.22
   8  -2 -32   15.18    6.48
   8   2 -32    6.32    6.94
   8  -2 -33   -0.86    4.62
   8   2 -33    4.74    5.94
   8  -2 -34    2.99    6.06
   8   2 -34   10.91    6.62
   8  -2 -35   -1.41    5.44
   8   2 -35    0.02    4.28
   8  -2 -36    0.51    5.74
  -8   3   1   74.08   15.53
   8  -3  -1  109.98   15.96
   8  -3  -1  104.32   16.61
   8   3  -1   90.13   15.29
  -8  -3   1   91.30   16.16
  -8   3   2    1.13    4.02
   8  -3  -2   -1.32    4.03
   8  -3  -2    3.96    4.31
   8   3  -2   -0.64    2.94
  -8  -3   2    2.10    3.69
  -8   3   3   56.58   11.39
   8  -3  -3   72.82   11.50
   8  -3  -3   55.07   11.37
   8   3  -3   52.67   10.64
  -8  -3   3   45.81   10.77
  -8   3   4  124.03   23.09
   8  -3  -4  146.81   22.71
   8  -3  -4  172.78   24.02
   8   3  -4  181.24   23.31
  -8  -3   4  136.51   23.08
  -8   3   5    9.91    5.75
   8  -3  -5   16.85    5.38
   8  -3  -5   20.88    6.27
   8   3  -5    6.49    4.45
  -8  -3   5    5.05    4.91
  -8   3   6   34.53    9.26
   8  -3  -6   39.82    9.44
   8   3  -6   53.15    9.46
  -8  -3   6   42.94   10.00
  -8   3   7   30.57    8.07
   8  -3  -7   18.21    6.55
   8   3  -7   37.06    7.64
  -8  -3   7   20.61    7.48
  -8   3   8    2.03    4.10
   8  -3  -8    5.48    4.58
   8   3  -8    8.35    4.65
  -8  -3   8   11.77    5.83
  -8   3   9    2.08    4.56
   8  -3  -9    4.31    4.78
  -8  -3   9    0.51    4.39
  -8   3  10   64.43   14.77
   8  -3 -10   96.33   15.63
  -8  -3  10   83.31   15.25
  -8   3  11  115.52   18.09
   8  -3 -11  105.96   16.86
  -8  -3  11   69.93   15.86
  -8   3  12   -0.05    4.59
   8  -3 -12   -0.32    3.87
   8  -3 -12    0.72    4.56
  -8   3  13    7.43    6.01
   8  -3 -13    5.92    4.73
   8  -3 -13   11.34    6.23
   8   3 -13   10.23    5.33
  -8   3  14   34.98    8.98
   8  -3 -14   27.45    7.30
   8  -3 -14    2.86    5.25
   8   3 -14   33.80    8.19
  -8   3  15   34.46   10.16
   8  -3 -15   34.46    8.98
   8  -3 -15   33.36    9.18
   8   3 -15   40.93    9.66
   8  -3 -16   97.02   16.25
   8  -3 -16   98.40   16.53
   8   3 -16   72.04   15.44
  -8   3  17    0.91    5.92
   8  -3 -17   -2.16    3.71
   8   3 -17    5.74    5.30
   8  -3 -18    4.98    4.52
   8   3 -18    7.07    5.15
  -8  -3  18   -3.17    6.98
   8  -3 -19   20.78    7.36
   8   3 -19   25.96    8.48
  -8  -3  19   18.03    8.20
   8  -3 -20   88.07   17.03
   8   3 -20   95.37   17.42
  -8  -3  20  102.93   18.75
   8  -3 -21   15.76    6.13
   8   3 -21    9.17    5.19
  -8  -3  21    5.93    6.28
   8  -3 -22    7.97    5.94
   8   3 -22   26.58    8.14
  -8  -3  22   11.37    7.50
   8  -3 -23    3.33    5.45
   8   3 -23    5.19    4.55
  -8  -3  23    7.20    6.69
   8  -3 -24   25.24    7.85
   8   3 -24   18.62    7.42
  -8  -3  24   10.20    7.57
   8  -3 -25   35.50    9.65
   8   3 -25   21.33    8.36
  -8  -3  25   22.82    8.60
   8  -3 -26    5.19    5.58
   8   3 -26    5.76    5.54
  -8  -3  26    2.97    5.50
   8  -3 -27    2.48    4.49
   8   3 -27   -3.13    5.05
  -8  -3  27    4.13    7.50
   8  -3 -28    0.81    4.60
   8   3 -28    2.60    5.75
  -8  -3  28    1.41    5.69
   8  -3 -29   -1.88    4.92
   8   3 -29   -0.00    5.34
  -8  -3  29    1.63    5.33
   8  -3 -30   11.33    6.92
   8   3 -30   17.55    7.49
  -8  -3  30   18.27    8.87
   8  -3 -31   -0.15    5.43
   8   3 -31   -0.72    4.60
   8  -3 -32   13.24    6.85
   8   3 -32    7.52    7.12
   8  -3 -33   -0.02    5.84
   8   3 -33   -1.31    4.91
   8  -3 -34    0.46    5.12
   8   3 -34    5.25    6.91
   8  -3 -35    3.44    5.70
   8   3 -35    3.79    4.80
   8  -3 -36   12.72    6.92
  -8   4   1   76.00   14.50
   8  -4  -1   80.04   14.86
   8   4  -1   82.61   13.68
  -8   4   2   27.10    7.59
   8  -4  -2   29.40    7.39
   8  -4  -2   25.60    8.27
   8   4  -2   26.27    6.68
  -8   4   3   25.09    7.68
   8  -4  -3   22.89    7.17
   8   4  -3   38.36    7.76
  -8   4   4  145.66   21.88
   8  -4  -4  147.76   21.71
   8   4  -4  115.23   19.89
  -8   4   5   10.24    5.85
   8  -4  -5   12.47    5.53
   8   4  -5   12.19    4.80
  -8   4   6   50.94   11.41
   8  -4  -6   46.96   11.04
   8   4  -6   62.60   10.77
  -8   4   7   93.79   18.08
   8  -4  -7  122.85   18.41
   8   4  -7  102.21   17.05
  -8   4   8   30.13    8.46
   8  -4  -8   43.43    9.39
   8   4  -8   30.70    8.26
  -8   4   9   14.82    6.34
   8  -4  -9   15.06    5.94
  -8   4  10    4.20    4.79
   8  -4 -10    2.41    4.36
  -8   4  11   13.16    6.24
   8  -4 -11    9.65    6.37
  -8   4  12  111.63   19.04
   8  -4 -12  119.09   18.17
   8  -4 -12   87.08   17.67
  -8   4  13   12.79    7.41
   8  -4 -13   12.40    5.84
   8  -4 -13   10.29    5.58
   8   4 -13   15.11    5.86
   8  -4 -14   70.16   13.59
   8   4 -14   72.57   13.75
   8  -4 -15   -1.20    4.41
   8   4 -15    0.50    4.07
  -8  -4  15   -1.80    4.65
   8  -4 -16   28.19    7.72
   8   4 -16    6.65    5.62
  -8  -4  16   17.68    7.38
   8  -4 -17   21.31    8.12
   8   4 -17   28.13    7.89
  -8  -4  17   29.97    9.05
   8  -4 -18   71.19   15.57
   8   4 -18  108.13   16.98
  -8  -4  18   95.95   17.69
   8  -4 -19    9.23    5.84
   8   4 -19   11.30    6.08
  -8  -4  19   16.73    7.39
   8  -4 -20   24.34    7.64
   8   4 -20    9.46    6.17
  -8  -4  20   11.60    7.09
   8  -4 -21   -0.22    4.47
   8   4 -21   -1.04    4.04
  -8  -4  21    4.34    5.70
   8  -4 -22   14.63    6.78
   8   4 -22   20.42    7.31
  -8  -4  22    8.66    7.45
   8  -4 -23   15.08    6.78
   8   4 -23   21.13    7.76
  -8  -4  23   17.01    7.63
   8  -4 -24   13.17    6.74
   8   4 -24   19.30    7.23
  -8  -4  24   22.61    8.39
   8  -4 -25   -0.70    4.34
   8   4 -25   -0.90    4.39
  -8  -4  25    0.08    4.73
   8  -4 -26    4.80    5.39
   8   4 -26   -0.85    4.17
  -8  -4  26    0.00    4.72
   8  -4 -27    1.00    5.35
   8   4 -27   10.44    6.40
  -8  -4  27    0.71    4.46
   8  -4 -28   12.92    7.48
   8   4 -28   -1.74    4.96
  -8  -4  28   17.69    7.90
   8  -4 -29    4.71    5.89
   8   4 -29    5.12    5.50
  -8  -4  29   -0.51    5.57
   8  -4 -30   -2.37    5.64
   8   4 -30   -1.73    5.25
  -8  -4  30   -1.32    4.99
   8  -4 -31   -1.16    4.42
   8   4 -31   -2.06    6.29
  -8  -4  31   -2.03    6.66
   8  -4 -32    6.53    7.09
   8   4 -32    5.47    6.18
  -8  -4  32   14.27    8.80
   8  -4 -33    9.30    6.91
   8   4 -33    7.57    6.40
   8  -4 -34   23.08    8.61
   8   4 -34   14.55    7.27
   8  -4 -35    2.09    5.59
   8   4 -35    4.84    5.61
  -8   5   1   33.26    8.72
   8  -5  -1   33.85    8.60
   8   5  -1   31.35    7.41
  -8   5   2   35.72    8.75
   8  -5  -2   23.88    7.93
   8   5  -2   35.72    7.85
  -8   5   3   72.40   14.60
   8  -5  -3   85.91   15.25
   8   5  -3   88.88   14.26
  -8   5   4   23.76    7.07
   8  -5  -4   18.70    6.56
   8   5  -4   14.62    5.58
  -8   5   5   88.39   14.64
   8  -5  -5   62.09   13.38
   8   5  -5   72.50   12.75
  -8   5   6   96.18   17.46
   8  -5  -6  119.41   18.51
   8   5  -6   97.13   16.55
  -8   5   7    0.80    4.33
   8  -5  -7    3.77    4.86
   8   5  -7    6.26    3.91
  -8   5   8    2.01    4.46
   8  -5  -8    0.32    4.58
   8   5  -8   12.99    5.34
  -8  -5   8   14.97    6.36
  -8   5   9    6.68    5.34
  -8  -5   9    8.46    5.41
  -8  -5  10  184.06   28.33
  -8  -5  11   21.29    7.84
   8  -5 -12    1.40    4.83
  -8  -5  12    0.86    3.93
   8  -5 -13   -1.25    3.61
   8   5 -13    2.54    4.89
  -8  -5  13   -1.39    5.07
   8  -5 -14    4.12    5.35
   8   5 -14   12.05    6.12
  -8  -5  14   12.27    6.43
   8  -5 -15   29.34    8.04
   8   5 -15   22.66    8.44
  -8  -5  15   27.20    8.93
   8  -5 -16   73.79   13.49
  -8  -5  16   58.30   13.71
   8  -5 -17    3.33    5.23
   8   5 -17   16.30    6.11
  -8  -5  17   10.39    5.98
   8  -5 -18   11.12    5.30
   8   5 -18    1.08    4.41
  -8  -5  18   -0.95    4.55
   8  -5 -19   27.16    7.82
   8   5 -19   18.78    6.82
  -8  -5  19   14.10    7.85
   8   5 -20   32.52    9.15
  -8  -5  20   37.81   10.44
   8  -5 -21   33.68    8.87
   8   5 -21   33.23    9.20
  -8  -5  21   27.82    9.65
   8  -5 -22   12.43    6.84
   8   5 -22   12.26    6.66
  -8  -5  22   13.53    7.43
   8  -5 -23   10.99    5.67
   8   5 -23    1.15    4.09
  -8  -5  23    4.16    6.34
   8  -5 -24   15.73    7.16
   8   5 -24    2.93    6.33
  -8  -5  24    6.17    6.15
   8  -5 -25   12.62    6.92
   8   5 -25   24.82    7.85
  -8  -5  25    9.78    7.59
   8  -5 -26   16.75    6.67
   8   5 -26    6.79    5.69
  -8  -5  26   11.51    6.57
   8  -5 -27   -1.45    5.05
   8   5 -27   10.82    6.18
  -8  -5  27   -1.75    5.62
   8  -5 -28    2.54    4.51
   8   5 -28   -0.16    4.46
  -8  -5  28    1.69    5.75
   8  -5 -29   -2.09    5.28
   8   5 -29    4.84    5.30
  -8  -5  29    1.95    6.45
   8  -5 -30   20.82    8.39
   8   5 -30   11.46    7.08
  -8  -5  30    6.76    8.20
   8  -5 -31    4.07    5.44
   8   5 -31   14.53    7.63
  -8  -5  31    3.04    6.65
   8  -5 -32   11.92    6.75
   8   5 -32    6.70    6.11
  -8  -5  32   -2.32    6.57
   8  -5 -33    1.21    5.03
   8   5 -33   -0.92    5.27
  -8  -5  33    2.86    6.68
   8  -5 -34    1.78    4.42
   8   5 -34    0.09    5.91
  -8  -5  34   -0.92    5.68
   8  -5 -35    4.76    6.17
   8   5 -35    3.92    5.70
   8   6  -1   98.69   16.51
  -8  -6   1  115.34   18.10
   8   6  -2   10.40    5.07
  -8  -6   2   84.49   11.11
   8   6  -3  102.60   16.64
  -8  -6   3  105.51   17.63
   8   6  -4   33.86    8.40
  -8  -6   4   63.11   10.89
   8   6  -5   16.11    5.50
  -8  -6   5   22.09    6.77
   8   6  -6   35.28    8.02
  -8  -6   6   38.44    9.34
   8   6  -7   23.64    7.11
  -8  -6   7   40.42    9.24
   8   6  -8   42.67    8.38
  -8  -6   8   19.17    8.01
  -8  -6   9    0.95    4.64
  -8  -6  10    9.52    5.91
   8  -6 -11   19.10    6.66
  -8  -6  11   18.76    7.18
   8  -6 -12   19.86    7.18
  -8  -6  12   28.86    7.94
   8  -6 -13   22.48    6.91
   8   6 -13   16.20    5.97
  -8  -6  13   18.95    6.88
   8  -6 -14   36.06    9.45
   8   6 -14   42.94   10.01
  -8  -6  14   37.08    9.87
   8  -6 -15   18.52    6.68
   8   6 -15   15.84    6.13
  -8  -6  15   13.73    6.82
   8  -6 -16    2.93    4.67
   8   6 -16    3.17    4.73
  -8  -6  16    4.40    5.71
   8  -6 -17   83.08   15.17
   8   6 -17   79.09   14.52
  -8  -6  17   64.55   14.64
   8  -6 -18   21.88    7.42
   8   6 -18   19.28    6.99
  -8  -6  18   43.66   10.30
   8  -6 -19   18.86    6.61
   8   6 -19   16.16    6.61
  -8  -6  19    7.75    5.98
   8  -6 -20    0.76    4.08
   8   6 -20    4.59    5.32
  -8  -6  20    4.94    6.32
   8  -6 -21   -0.85    4.16
   8   6 -21   -0.34    4.15
  -8  -6  21    3.83    5.37
   8  -6 -22    7.34    5.65
   8   6 -22   11.19    5.57
  -8  -6  22    8.18    6.69
   8  -6 -23   31.34    8.66
   8   6 -23   22.46    7.88
  -8  -6  23   15.89    8.99
   8  -6 -24    7.99    6.26
   8   6 -24    2.84    5.00
  -8  -6  24   -0.59    4.67
   8  -6 -25   14.93    6.44
   8   6 -25    8.95    6.07
  -8  -6  25    6.26    6.15
   8  -6 -26    4.29    5.24
   8   6 -26   -0.83    4.46
  -8  -6  26   -0.38    5.46
   8  -6 -27   13.46    7.57
   8   6 -27   10.88    6.80
  -8  -6  27   11.90    8.58
   8  -6 -28    2.87    3.89
   8   6 -28   -1.79    5.79
  -8  -6  28    8.23    6.38
   8  -6 -29    9.32    6.51
   8   6 -29    6.08    5.23
  -8  -6  29    3.05    6.41
   8  -6 -30   -2.03    4.90
   8   6 -30    1.34    5.32
  -8  -6  30    1.30    5.17
   8  -6 -31    0.00    5.66
   8   6 -31    0.01    5.25
  -8  -6  31   -2.14    6.61
   8  -6 -32    2.82    4.58
   8   6 -32   -2.09    5.65
  -8  -6  32   -1.78    6.60
   8  -6 -33    7.44    6.58
   8   6 -33    8.10    7.56
  -8  -6  33   18.84    9.33
   8  -6 -34   -3.24    6.54
   8   6 -34    1.40    4.21
  -8  -6  34   -0.26    6.30
   8  -6 -35   -0.70    5.44
  -8  -6  35    1.89    6.99
   8   7  -1  138.69   16.95
  -8  -7   1   65.56   15.89
   8   7  -2    1.15    3.63
  -8  -7   2    0.62    3.76
   8   7  -3   37.63    8.13
  -8  -7   3   34.18    8.63
   8   7  -4    0.29    2.60
  -8  -7   4    0.11    4.21
   8   7  -5   71.06   12.36
  -8  -7   5   63.38   12.47
   8   7  -6   22.50    6.17
  -8  -7   6   16.36    6.26
   8   7  -7    0.19    3.85
  -8  -7   7   -0.19    3.78
   8   7  -8   -0.54    4.04
  -8  -7   8   -0.70    4.59
  -8  -7   9   55.38   11.87
  -8  -7  10    1.66    4.68
   8  -7 -11   43.55    9.65
  -8  -7  11   41.80   10.34
   8  -7 -12   -0.86    3.80
  -8  -7  12    6.35    5.68
   8  -7 -13   11.70    5.16
   8   7 -13   23.24    6.46
  -8  -7  13   15.87    7.29
   8  -7 -14   28.03    7.38
   8   7 -14    7.10    5.34
  -8  -7  14   14.09    6.13
   8   7 -15   73.87   12.71
  -8  -7  15   42.78   11.48
   8  -7 -16    7.89    4.95
   8   7 -16    3.84    5.33
  -8  -7  16    4.97    5.31
   8  -7 -17    2.87    4.32
   8   7 -17    9.56    5.53
  -8  -7  17    8.67    6.11
   8  -7 -18    0.75    4.38
   8   7 -18    1.98    4.02
  -8  -7  18    6.08    5.46
   8  -7 -19    3.18    4.45
   8   7 -19    2.28    4.45
  -8  -7  19    3.13    5.61
   8  -7 -20    8.88    5.48
   8   7 -20   21.57    7.10
  -8  -7  20   11.75    6.96
   8  -7 -21   30.18    8.30
   8   7 -21   31.60    8.67
  -8  -7  21    4.77    6.28
   8  -7 -22    6.94    4.88
   8   7 -22    0.55    4.99
  -8  -7  22    4.97    6.08
   8  -7 -23    2.01    4.14
   8   7 -23   -0.12    4.78
  -8  -7  23    1.50    5.89
   8  -7 -24   -0.54    4.74
   8   7 -24    0.62    4.28
  -8  -7  24   -2.37    5.63
   8  -7 -25    4.32    5.32
   8   7 -25   27.33    8.12
  -8  -7  25    7.19    6.76
   8  -7 -26    0.92    4.95
   8   7 -26    4.30    5.62
  -8  -7  26   -0.36    5.05
   8  -7 -27    4.44    6.48
   8   7 -27   17.31    6.96
  -8  -7  27   10.63    7.62
   8  -7 -28   -2.77    5.43
   8   7 -28    2.09    5.29
  -8  -7  28    0.43    5.95
   8  -7 -29    9.55    6.75
   8   7 -29   -0.04    4.31
  -8  -7  29   -1.62    6.25
   8  -7 -30   -0.74    5.63
   8   7 -30    4.58    6.29
  -8  -7  30    1.75    6.56
   8  -7 -31   14.19    7.76
   8   7 -31   15.85    7.83
  -8  -7  31    3.26    6.14
   8  -7 -32   -0.94    5.74
   8   7 -32   -0.44    4.85
  -8  -7  32   -3.19    6.32
   8  -7 -33    2.42    4.93
   8   7 -33   -1.01    5.02
  -8  -7  33    1.41    5.57
   8  -7 -34    2.27    5.93
   8   7 -34    2.96    5.80
  -8  -7  34    6.88    7.43
   8  -7 -35    5.09    5.35
  -8  -7  35   -0.25    6.65
  -8  -7  36    1.44    5.58
  -8  -7  37    7.31    8.24
   8   8  -1   78.02   13.98
  -8  -8   1   96.36   15.38
   8   8  -2    1.13    3.25
  -8  -8   2    4.02    3.65
   8   8  -3   41.54    9.09
  -8  -8   3   42.95    9.38
   8   8  -4   14.07    5.48
  -8  -8   4   28.18    7.21
   8   8  -5    9.98    4.45
  -8  -8   5    4.56    4.68
   8   8  -6   -0.08    3.12
  -8  -8   6   -2.03    4.60
   8   8  -7  129.90   20.64
  -8  -8   7  133.00   21.08
   8   8  -8    8.48    5.32
  -8  -8   8   -1.15    4.44
  -8  -8   9    2.89    4.73
   8  -8 -10   12.04    5.28
  -8  -8  10   10.99    6.03
   8  -8 -11   -1.31    3.70
  -8  -8  11    4.22    5.04
   8  -8 -12    2.99    5.17
  -8  -8  12   -1.75    4.32
   8  -8 -13   39.42    9.32
   8   8 -13   44.06    9.66
  -8  -8  13   31.01    9.57
   8  -8 -14    0.00    3.66
   8   8 -14    1.97    4.34
  -8  -8  14    0.34    4.85
   8  -8 -15   18.70    6.41
   8   8 -15   13.68    6.09
  -8  -8  15    7.97    5.22
   8  -8 -16    2.50    4.71
   8   8 -16    2.16    4.82
  -8  -8  16    1.91    5.47
   8  -8 -17   34.08    8.53
   8   8 -17   11.39    6.96
  -8  -8  17   17.10    7.68
   8  -8 -18    3.67    4.34
   8   8 -18    2.08    4.10
  -8  -8  18    9.05    6.09
   8  -8 -19   10.13    5.23
   8   8 -19   15.79    6.27
  -8  -8  19    7.27    5.98
   8  -8 -20    0.52    4.92
   8   8 -20    0.94    4.35
  -8  -8  20   -1.04    4.68
   8  -8 -21    5.25    4.78
   8   8 -21    0.74    3.90
  -8  -8  21   -1.04    5.29
   8  -8 -22    1.78    4.30
   8   8 -22    3.29    4.65
  -8  -8  22   -0.45    5.32
   8  -8 -23   42.80   10.23
   8   8 -23   29.20    8.81
  -8  -8  23   14.26    8.01
   8  -8 -24    6.03    5.00
   8   8 -24   -1.27    4.71
  -8  -8  24    0.01    5.91
   8  -8 -25   12.41    6.19
   8   8 -25    6.06    5.88
  -8  -8  25    6.41    5.73
   8  -8 -26   -2.12    6.09
   8   8 -26   -0.40    4.33
  -8  -8  26   -2.70    5.76
   8  -8 -27    6.60    6.71
   8   8 -27   12.11    6.33
  -8  -8  27   15.20    8.07
   8  -8 -28   -3.13    5.31
   8   8 -28    2.29    4.48
  -8  -8  28   -2.93    7.02
   8  -8 -29   15.86    7.01
   8   8 -29    9.05    6.55
  -8  -8  29    7.59    7.74
   8  -8 -30    1.09    5.84
   8   8 -30    3.75    5.04
  -8  -8  30    4.13    6.12
   8  -8 -31    3.47    4.80
   8   8 -31   -3.10    5.82
  -8  -8  31   -0.68    5.78
   8  -8 -32   -0.50    4.60
   8   8 -32    3.27    6.63
  -8  -8  32   -0.04    6.17
   8  -8 -33    3.49    6.05
   8   8 -33    0.35    5.01
  -8  -8  33    1.04    5.91
   8  -8 -34   -0.05    5.39
   8   8 -34   -0.01    4.40
  -8  -8  34    2.25    6.68
   8  -8 -35    0.70    5.65
   8   9  -1  131.00   18.14
  -8  -9   1   93.95   17.74
   8   9  -2    4.69    4.03
  -8  -9   2    3.76    4.65
   8   9  -3   38.05    8.30
  -8  -9   3   36.01    8.83
   8   9  -4    7.88    4.77
  -8  -9   4    7.41    4.54
   8   9  -5   53.07   11.08
  -8  -9   5   67.96   12.11
   8   9  -6    0.43    3.81
  -8  -9   6   -1.44    4.16
   8   9  -7    3.05    4.21
  -8  -9   7    7.59    5.40
   8   9  -8   -2.04    4.17
  -8  -9   8    1.38    3.71
   8  -9  -9    6.65    5.47
  -8  -9   9   18.11    6.12
   8  -9 -10    4.84    4.65
  -8  -9  10    3.19    5.38
   8  -9 -11  126.13   17.96
  -8  -9  11   78.96   16.77
   8  -9 -12    0.35    3.72
  -8  -9  12   -0.31    4.07
   8  -9 -13   -0.03    3.20
   8   9 -13    2.52    3.59
  -8  -9  13    0.25    3.69
   8  -9 -14    3.79    4.82
   8   9 -14   -0.13    4.17
  -8  -9  14    8.28    5.26
   8  -9 -15   62.90   12.26
   8   9 -15   54.40   11.66
  -8  -9  15   45.69   11.80
   8  -9 -16    1.88    4.46
   8   9 -16    1.46    4.66
  -8  -9  16    3.17    4.45
   8  -9 -17    3.01    4.31
   8   9 -17    7.07    5.46
  -8  -9  17    2.25    5.41
   8  -9 -18    8.41    5.44
   8   9 -18    3.83    5.12
  -8  -9  18    3.49    5.75
   8  -9 -19   15.05    6.59
   8   9 -19   23.73    7.51
  -8  -9  19   13.96    7.15
   8  -9 -20    5.03    5.66
   8   9 -20    5.04    5.17
  -8  -9  20   -1.53    4.54
   8  -9 -21   15.58    6.46
   8   9 -21   14.18    6.43
  -8  -9  21   13.40    6.86
   8  -9 -22   -2.41    4.42
   8   9 -22    0.06    4.41
  -8  -9  22    5.23    5.98
   8  -9 -23   -0.85    4.26
   8   9 -23   -1.61    4.41
  -8  -9  23    2.70    5.51
   8  -9 -24   -2.43    5.20
   8   9 -24   -2.00    5.47
  -8  -9  24    0.12    5.44
   8  -9 -25   11.30    7.43
   8   9 -25   33.53    8.81
  -8  -9  25    9.12    7.63
   8  -9 -26    6.20    5.89
   8   9 -26   -0.75    4.29
  -8  -9  26    3.49    5.35
   8  -9 -27   -1.45    4.59
   8   9 -27   -3.97    5.47
  -8  -9  27    0.62    5.47
   8  -9 -28    5.87    6.18
   8   9 -28    1.43    4.73
  -8  -9  28    0.18    5.76
   8  -9 -29   -0.56    4.40
   8   9 -29    0.41    4.58
  -8  -9  29    1.90    6.34
   8  -9 -30    9.00    6.22
   8   9 -30    8.12    7.12
  -8  -9  30    5.48    6.29
   8  -9 -31    0.36    6.46
   8   9 -31    9.56    5.87
  -8  -9  31   -1.54    6.59
   8  -9 -32   -3.25    6.61
   8   9 -32   -3.37    5.34
  -8  -9  32    0.74    5.85
   8   9 -33   -2.73    5.89
  -8 -10   1   24.44    7.60
  -8 -10   2   -0.00    4.64
  -8 -10   3   50.37   10.83
  -8 -10   4   23.83    6.94
  -8 -10   6    0.61    4.16
  -8 -10   7   45.10   10.07
  -8 -10   8   -0.52    3.83
   8 -10  -9   10.68    5.76
  -8 -10   9    8.20    5.39
   8 -10 -10   -2.83    4.28
  -8 -10  10    1.83    4.11
   8 -10 -11    6.53    4.74
  -8 -10  11    9.34    5.55
   8 -10 -12   -1.77    3.78
  -8 -10  12   -1.07    4.72
   8 -10 -13   53.51   10.87
   8  10 -13   43.18   10.28
  -8 -10  13   45.60   10.75
   8 -10 -14    2.95    4.13
   8  10 -14   -0.47    3.66
  -8 -10  14    5.39    4.67
   8 -10 -15    2.31    4.36
   8  10 -15    2.13    4.60
  -8 -10  15    1.01    3.69
   8 -10 -16    2.50    3.98
   8  10 -16    0.72    4.25
  -8 -10  16    6.83    5.66
   8 -10 -17   42.00   10.44
   8  10 -17   45.34   10.43
  -8 -10  17   36.96   10.05
   8 -10 -18    2.22    4.34
   8  10 -18    3.99    4.45
  -8 -10  18    1.44    4.94
   8 -10 -19   17.70    7.10
   8  10 -19    2.15    4.71
  -8 -10  19   19.08    7.96
   8 -10 -20   -1.01    3.95
   8  10 -20    0.01    4.92
  -8 -10  20    5.90    7.55
   8 -10 -21   11.04    5.46
   8  10 -21    8.67    5.86
  -8 -10  21   10.73    6.17
   8 -10 -22    0.59    3.69
   8  10 -22    2.99    5.11
  -8 -10  22    2.78    6.19
   8  10 -23   12.21    6.53
  -8 -10  23    9.01    7.07
   8  10 -24   -0.24    3.57
  -8 -10  24    0.31    4.50
   8  10 -25    3.73    4.83
  -8 -10  25    2.55    6.03
   8  10 -26    5.26    4.78
  -8 -10  26    1.99    4.73
   8  10 -27    2.79    4.44
  -8 -10  27   10.03    7.65
   8  10 -28    0.72    4.33
  -8 -10  28   10.62    7.07
   8  10 -29   19.17    7.61
  -8 -10  29   11.29    7.40
   8  10 -30    3.42    4.76
   8  10 -31    1.52    5.71
   8  10 -32   -0.56    4.65
   8  10 -33    4.55    6.20
  -8 -11   1   48.08   10.02
  -8 -11   2    3.24    4.40
  -8 -11   3    0.24    3.79
  -8 -11   4   -0.65    3.72
  -8 -11   5   32.46    7.88
  -8 -11   6    1.58    3.35
  -8 -11   7   -0.90    3.81
  -8 -11   8   15.07    6.59
  -8 -11   9   28.66    7.97
  -8 -11  10   -1.09    3.96
  -8 -11  11   22.47    8.05
  -8 -11  12   -1.00    5.08
  -8 -11  13    0.90    4.67
  -8 -11  14    2.07    5.29
  -8 -11  15   39.67   10.65
  -8 -11  16    4.69    4.78
  -8 -11  17    1.43    5.66
  -8 -11  18    5.88    5.90
  -8 -11  19    7.67    5.97
  -8 -11  20    0.29    5.45
  -8 -11  21   18.10    7.63
  -8 -11  22   -0.48    5.37
  -8 -11  23   -0.98    6.60
  -8 -11  24   -1.09    5.64
  -8 -11  25   12.81    8.16
  -8 -11  26   -0.95    5.06
  -8 -12   1    2.26    4.31
  -8 -12   2   -2.39    4.67
  -8 -12   3   52.71   10.77
  -8 -12   4   -1.37    3.93
  -8 -12   5   -0.60    4.11
  -8 -12   6    0.24    4.30
  -8 -12   7   26.21    7.52
  -8 -12   8    6.38    4.95
  -8 -12   9   20.95    7.08
  -8 -12  10   -1.96    5.20
  -8 -12  11    8.39    4.95
  -8 -12  12   -1.91    4.48
  -8 -12  13   18.34    6.65
  -8 -12  14    2.63    4.83
  -8 -12  15   -0.87    4.05
  -8 -12  16    1.26    4.72
  -8 -12  17   -1.84    5.56
  -8 -12  18    4.20    5.68
  -8 -12  19    3.12    5.89
  -8 -12  20   -1.12    4.76
  -8 -12  21   -2.88    5.12
  -8 -12  22    7.04    5.88
  -8 -12  23   18.39    8.14
  -8 -13   1   30.56    7.54
  -8 -13   2    1.20    3.51
  -8 -13   3    3.48    4.66
  -8 -13   4   17.63    6.31
  -8 -13   5   31.08    8.18
  -8 -13   6   -1.64    4.79
  -8 -13   7    1.06    4.15
  -8 -13   8    4.57    4.90
  -8 -13   9   17.32    5.99
  -8 -13  10   -0.75    3.88
  -8 -13  11   10.03    5.38
  -8 -13  12    4.13    4.11
  -8 -13  13   -1.01    4.41
  -8 -13  14   -0.83    4.81
  -8 -13  15   16.02    6.72
  -8 -13  16   -0.68    4.76
  -8 -13  17    5.69    5.29
  -8 -13  18   -0.92    4.62
  -8 -13  19   -0.78    4.81
  -8 -13  20    5.63    5.97
  -8 -14   1   16.20    5.83
  -8 -14   2   12.71    5.20
  -8 -14   3    9.91    5.33
  -8 -14   4   -1.89    4.26
  -8 -14   5   -1.04    3.59
  -8 -14   6    2.81    4.61
  -8 -14   7    8.19    5.31
  -8 -14   8    8.87    5.22
  -8 -14   9    4.96    5.08
  -8 -14  10   -0.94    3.55
  -8 -14  11   -1.81    4.73
  -8 -14  12    1.99    4.20
  -8 -14  13   12.98    6.25
  -8 -14  14    0.30    4.71
  -8 -14  15    3.52    4.82
  -8 -14  16    2.19    4.81
  -8 -15   1    7.19    4.98
  -8 -15   2   -0.57    3.37
  -8 -15   3   -0.95    3.75
  -8 -15   4    0.74    3.77
  -8 -15   5    8.38    5.00
  -8 -15   6    6.00    4.28
  -8 -15   7   -0.61    3.41
  -8 -15   8    0.12    3.50
  -8 -15   9    4.02    4.60
  -8 -15  10    2.68    4.86
  -8 -15  11   -2.17    5.25
  -8 -15  12    3.13    4.75
  -8 -16   1    2.13    4.00
  -8 -16   2    2.10    4.23
  -8 -16   3   -0.16    3.43
  -8 -16   4    2.56    3.87
  -8 -16   5    1.19    3.48
  -8 -16   6   -1.89    4.23
  -7   0   1  764.62  105.97
   7   0  -1  871.45  105.58
   7   0  -1  813.86  105.87
  -7   0   2    2.19    3.75
   7   0  -2    0.01    2.69
   7   0  -2    1.56    3.48
  -7   0   3    6.42    4.67
   7   0  -3   23.99    5.74
   7   0  -3    2.90    4.29
  -7   0   4    1.93    3.83
   7   0  -4    1.06    2.79
   7   0  -4   -0.49    3.55
  -7   0   5   38.54    9.31
   7   0  -5   35.10    7.91
   7   0  -5   47.41    9.00
  -7   0   6   -0.08    4.25
   7   0  -6   -0.03    3.31
   7   0  -6   -1.40    4.10
   7   0  -7  320.52   48.59
   7   0  -7  425.83   49.94
  -7   0   8    1.11    4.39
   7   0  -8   -0.48    3.08
   7   0  -8    2.79    4.29
  -7   0   9   14.70    5.74
   7   0  -9   26.59    6.32
   7   0  -9   16.03    6.02
  -7   0  10    0.05    4.48
   7   0 -10   -0.85    3.61
   7   0 -10    2.64    3.67
  -7   0  11  343.18   45.94
   7   0 -11  307.71   44.63
   7   0 -11  333.67   45.03
  -7   0  12   -1.85    4.08
   7   0 -12   -0.77    3.97
   7   0 -12    2.32    3.82
  -7   0  13  149.80   23.24
   7   0 -13  135.43   21.76
  -7   0  14   -1.25    4.08
   7   0 -14    4.87    4.24
  -7   0  15    3.59    4.51
  -7   0  16    6.12    5.12
  -7   0  17  517.29   73.33
   7   0 -17  563.39   72.76
  -7   0  18    3.20    5.68
   7   0 -18   -3.62    4.80
  -7   0  19   29.12    8.55
   7   0 -19    7.43    5.27
  -7   0  20    2.23    4.78
   7   0 -20    2.72    4.81
  -7   0  21   15.31    7.24
   7   0 -21   22.02    7.54
  -7   0  22    1.50    5.56
   7   0 -22   -1.87    4.71
   7   0 -23   55.46   12.07
  -7   0  24   -0.00    5.02
   7   0 -24    1.98    4.22
  -7   0  25    1.13    5.20
   7   0 -25   -0.72    4.47
  -7   0  26   -0.22    6.78
   7   0 -26    3.91    5.09
   7   0 -27   85.59   16.64
   7   0 -28    1.42    5.33
   7   0 -29   10.72    5.80
   7   0 -30    3.04    5.64
   7   0 -31   17.85    7.58
   7   0 -32    1.48    4.87
   7   0 -33   29.25    9.60
   7   0 -34   -3.10    6.98
   7   0 -35   -1.52    6.32
   7   0 -36   -2.29    6.01
   7   0 -37   12.49    7.10
  -7   1   1   -0.21    3.82
   7  -1  -1    2.51    3.27
   7  -1  -1   -1.07    3.97
   7   1  -1    0.30    3.14
   7   1  -1   -0.31    3.75
  -7  -1   1    3.79    3.07
  -7  -1   1   -0.45    4.43
  -7   1   2   57.57   10.77
   7  -1  -2   49.98    9.87
   7  -1  -2   50.05   10.29
   7   1  -2   65.17   10.35
   7   1  -2   46.14    9.91
  -7  -1   2   46.80    9.00
  -7  -1   2   55.79   10.71
  -7   1   3  272.02   40.67
   7  -1  -3  345.05   40.77
   7  -1  -3  259.05   40.23
   7   1  -3  288.96   40.10
   7   1  -3  338.92   41.01
  -7  -1   3  272.98   40.65
  -7   1   4    2.10    3.57
   7  -1  -4   -0.55    2.91
   7  -1  -4    0.57    3.27
   7   1  -4    2.69    3.08
   7   1  -4    0.05    3.73
  -7  -1   4    0.38    4.14
  -7   1   5   96.15   15.71
   7  -1  -5   75.19   14.27
   7  -1  -5   93.49   15.35
   7   1  -5  101.90   15.03
   7   1  -5   93.16   15.20
  -7  -1   5   90.48   15.39
  -7   1   6    3.06    4.47
   7  -1  -6    0.85    2.67
   7  -1  -6    2.38    3.69
   7   1  -6    4.49    3.24
   7   1  -6    2.91    3.54
  -7  -1   6   -0.51    3.55
  -7   1   7   44.47    9.32
   7  -1  -7   37.25    8.12
   7  -1  -7   41.28    8.76
   7   1  -7   39.35    7.97
   7   1  -7   32.60    7.96
  -7  -1   7   36.12    8.66
  -7   1   8   16.42    6.53
   7  -1  -8   22.65    6.39
   7  -1  -8   21.73    6.65
   7   1  -8   21.74    6.43
   7   1  -8   19.16    6.45
  -7  -1   8   27.63    7.09
  -7   1   9  282.79   44.46
   7  -1  -9  317.67   44.10
   7  -1  -9  368.59   44.91
   7   1  -9  280.67   43.65
   7   1  -9  353.32   44.51
  -7  -1   9  354.08   45.35
  -7   1  10   29.80    8.01
   7  -1 -10   16.00    6.04
   7  -1 -10   26.50    7.01
   7   1 -10   29.88    7.53
   7   1 -10   34.77    7.64
  -7  -1  10   26.55    7.70
  -7   1  11  107.47   16.42
   7  -1 -11   63.02   14.12
   7  -1 -11  107.54   15.79
   7   1 -11   82.04   14.69
   7   1 -11   91.71   14.96
  -7  -1  11   92.48   15.95
  -7   1  12   -0.13    4.69
   7  -1 -12    1.70    3.49
   7  -1 -12    3.69    4.22
   7   1 -12    0.59    3.02
  -7  -1  12   12.19    5.82
  -7   1  13  198.97   29.89
   7  -1 -13  213.75   29.14
  -7  -1  13  173.51   29.09
  -7   1  14    6.57    5.37
   7  -1 -14    4.06    4.36
  -7  -1  14   10.04    5.60
  -7   1  15  145.64   22.30
   7  -1 -15  117.35   20.28
  -7  -1  15  123.29   21.29
  -7   1  16   28.64    9.02
   7  -1 -16   11.71    6.17
  -7  -1  16   36.29    9.03
  -7   1  17   30.99    8.75
   7  -1 -17   36.28    9.09
   7  -1 -17   52.85    9.95
   7   1 -17    9.80    6.37
  -7  -1  17   41.81   10.05
  -7   1  18    6.94    5.84
   7  -1 -18   -0.80    4.31
   7   1 -18    0.80    4.37
  -7  -1  18   -2.03    5.48
  -7   1  19  179.53   29.54
   7  -1 -19  182.83   28.46
   7   1 -19  226.78   29.54
  -7  -1  19  162.96   28.84
  -7   1  20    5.37    5.67
   7  -1 -20    0.30    4.09
   7   1 -20    8.91    5.69
  -7  -1  20   12.71    6.77
  -7   1  21   73.50   16.81
   7  -1 -21   75.13   15.91
   7   1 -21  161.94   19.11
  -7  -1  21   70.02   16.39
  -7   1  22    2.91    5.84
   7  -1 -22    3.87    5.14
   7   1 -22   13.45    6.54
  -7  -1  22    1.61    4.75
  -7   1  23   27.79    9.34
   7  -1 -23   36.10    9.77
   7   1 -23   32.91    8.89
  -7  -1  23   22.83   10.01
  -7   1  24   14.79    7.42
   7  -1 -24   31.15    8.62
   7   1 -24   23.69    8.28
   7  -1 -25   62.53   13.76
   7   1 -25   73.28   14.56
   7  -1 -26   -0.17    5.59
   7   1 -26   -3.64    6.92
   7  -1 -27    8.11    6.24
   7   1 -27   -0.14    5.53
   7  -1 -28    2.54    5.07
   7   1 -28   -2.61    5.33
  -7  -1  28   -1.66    5.98
   7  -1 -29   43.82   11.20
   7   1 -29   41.73   11.43
   7  -1 -30    0.91    3.65
   7   1 -30   -5.04    7.34
   7  -1 -31   22.10    8.71
   7   1 -31   24.81    9.13
   7  -1 -32    2.34    6.19
   7   1 -32    2.64    5.25
   7  -1 -33    5.09    5.46
   7   1 -33    1.27    5.56
   7  -1 -34   -0.85    4.41
   7   1 -34    2.51    5.73
   7  -1 -35   16.65    8.11
   7   1 -35   25.27    8.73
   7  -1 -36   -2.77    5.87
   7   1 -36   -2.45    5.61
   7  -1 -37    0.98    5.97
   7   1 -37    2.60    4.81
  -7   2   1   49.84    9.64
   7  -2  -1   45.75    8.41
   7  -2  -1   39.60    8.65
   7   2  -1   35.75    7.74
   7   2  -1   42.40    8.35
  -7  -2   1   32.25    7.07
  -7  -2   1   28.44    7.76
  -7   2   2   39.89   10.43
   7  -2  -2   51.79   10.13
   7  -2  -2   56.26   10.94
   7   2  -2   64.09   10.47
   7   2  -2   58.46   10.54
  -7  -2   2   65.91   10.03
  -7  -2   2   50.02   10.88
  -7   2   3    7.63    5.19
   7  -2  -3   10.01    4.12
   7  -2  -3   12.54    5.21
   7   2  -3    9.48    3.84
   7   2  -3    5.59    4.44
  -7  -2   3    7.58    3.83
  -7  -2   3    9.45    5.03
  -7   2   4    6.44    4.36
   7  -2  -4    0.77    3.31
   7  -2  -4    7.81    4.45
   7   2  -4    5.49    3.97
   7   2  -4    2.81    4.03
  -7  -2   4    1.85    3.53
  -7   2   5  264.66   41.32
   7  -2  -5  289.77   40.81
   7  -2  -5  323.05   41.78
   7   2  -5  281.00   40.62
   7   2  -5  343.62   41.49
  -7  -2   5  304.85   41.62
  -7   2   6   17.65    6.45
   7  -2  -6   22.13    6.56
   7  -2  -6   19.27    5.96
   7   2  -6   23.56    5.97
   7   2  -6   28.38    6.96
  -7  -2   6   23.56    6.64
  -7   2   7  241.45   40.37
   7  -2  -7  260.15   39.81
   7  -2  -7  284.76   40.56
   7   2  -7  461.11   42.14
  -7  -2   7  276.07   40.69
  -7   2   8    1.46    3.94
   7  -2  -8    1.61    2.90
   7  -2  -8   13.33    5.03
   7   2  -8   12.81    4.80
  -7  -2   8   11.51    5.29
   7  -2  -9   70.85   12.91
   7  -2  -9   80.72   13.55
   7   2  -9   83.42   13.44
  -7  -2   9   62.34   13.25
  -7   2  10   18.60    6.24
   7  -2 -10   13.96    5.32
   7  -2 -10   20.03    6.33
   7   2 -10   23.57    5.78
  -7  -2  10    1.13    4.51
  -7   2  11  149.92   25.06
   7  -2 -11  194.51   25.14
   7  -2 -11  157.98   24.72
   7   2 -11  146.96   24.17
  -7  -2  11  172.25   25.43
  -7   2  12   53.90   11.52
   7  -2 -12   32.34    9.77
   7  -2 -12   56.05   10.68
   7   2 -12   56.46   10.50
  -7  -2  12   53.66   11.02
  -7   2  13   84.85   15.38
   7  -2 -13   70.95   14.08
  -7  -2  13   90.99   15.58
  -7   2  14    1.38    4.43
   7  -2 -14    3.09    4.34
  -7  -2  14    3.20    5.04
  -7   2  15   51.81   10.82
   7  -2 -15   26.61    8.40
  -7  -2  15   54.11   10.96
  -7   2  16  120.50   19.09
   7  -2 -16   91.48   17.09
  -7  -2  16   92.93   17.69
  -7   2  17   89.48   16.81
   7  -2 -17   93.96   15.53
   7  -2 -17   89.72   15.70
   7   2 -17   68.92   14.74
  -7  -2  17   83.21   16.45
  -7   2  18   51.50   11.46
   7  -2 -18   28.38    9.04
   7  -2 -18   50.10   10.91
   7   2 -18   42.15   10.20
  -7  -2  18   60.45   12.27
  -7   2  19   -2.05    5.22
   7  -2 -19    3.43    4.83
   7  -2 -19    2.21    4.72
   7   2 -19   -1.67    4.72
  -7  -2  19   -3.44    5.87
  -7   2  20   11.08    7.35
   7  -2 -20    8.19    5.78
   7  -2 -20   14.92    6.15
   7   2 -20    5.53    5.27
  -7   2  21   63.09   15.34
   7  -2 -21   94.00   15.24
   7   2 -21   63.62   13.87
   7  -2 -22    9.92    5.55
   7   2 -22    7.96    5.60
   7  -2 -23   47.34   11.52
   7   2 -23   64.33   12.66
   7  -2 -24    1.07    5.36
   7   2 -24    2.68    4.79
   7  -2 -25   25.91    7.78
   7   2 -25    9.42    5.73
  -7  -2  25   13.41    8.56
   7  -2 -26   -1.83    5.21
   7   2 -26    1.79    5.62
  -7  -2  26    1.64    5.62
   7  -2 -27   25.66    7.53
   7   2 -27   14.57    7.40
  -7  -2  27    8.11    7.31
   7  -2 -28    7.83    5.93
   7   2 -28    9.10    5.65
  -7  -2  28    4.41    6.87
   7  -2 -29   16.18    7.15
   7   2 -29    9.50    6.34
  -7  -2  29   11.67    7.79
   7  -2 -30    1.59    4.47
   7   2 -30   -0.36    4.63
  -7  -2  30   -2.97    6.07
   7  -2 -31    9.68    7.01
   7   2 -31   10.53    6.88
   7  -2 -32    2.28    5.89
   7   2 -32   -1.67    5.41
   7  -2 -33   11.88    7.80
   7   2 -33   28.84    9.01
   7  -2 -34    0.29    5.27
   7   2 -34   -4.07    6.21
   7  -2 -35   -0.94    4.99
   7   2 -35    1.83    5.28
   7  -2 -36    1.76    5.54
   7   2 -36    0.47    5.84
   7  -2 -37   20.62    8.29
  -7   3   1    0.57    3.47
   7  -3  -1   -0.35    2.74
   7  -3  -1   -1.25    3.22
   7   3  -1   -0.88    2.63
  -7  -3   1    0.20    2.46
  -7  -3   1    1.50    3.11
  -7   3   2  153.05   27.79
   7  -3  -2  203.67   28.07
   7  -3  -2  219.12   29.01
   7   3  -2  219.45   28.14
  -7  -3   2  231.46   27.59
  -7  -3   2  153.83   27.61
  -7   3   3   40.62   10.65
   7  -3  -3   65.58   10.87
   7  -3  -3   68.64   11.76
   7   3  -3   63.97   10.66
  -7  -3   3   58.79    9.92
  -7  -3   3   49.29   10.61
  -7   3   4    4.18    5.01
   7  -3  -4    8.39    4.17
   7  -3  -4   10.28    5.00
   7   3  -4   10.78    4.69
  -7  -3   4   14.64    4.28
  -7  -3   4   12.92    5.36
  -7   3   5  102.09   18.38
   7  -3  -5  133.86   18.36
   7  -3  -5  153.85   19.69
   7   3  -5  114.06   17.83
  -7  -3   5   89.82   17.78
  -7   3   6   28.58    6.84
   7  -3  -6   16.62    5.54
   7  -3  -6   16.00    5.95
   7   3  -6   16.37    5.66
  -7  -3   6   16.94    6.35
  -7   3   7    9.84    4.99
   7  -3  -7    1.00    2.76
   7  -3  -7    3.02    4.00
   7   3  -7    1.08    3.21
  -7  -3   7   -0.55    3.77
  -7   3   8   -0.97    3.92
   7  -3  -8   -1.76    4.08
   7  -3  -8    0.62    3.26
   7   3  -8    0.72    3.27
  -7  -3   8    0.20    3.36
  -7   3   9  299.56   37.36
   7  -3  -9  256.17   35.54
   7  -3  -9  249.33   35.98
   7   3  -9  256.48   35.67
  -7  -3   9  222.53   35.82
  -7   3  10   93.52   15.60
   7  -3 -10   83.71   14.45
   7  -3 -10   96.05   15.32
   7   3 -10   70.07   13.76
  -7   3  11   10.25    6.06
   7  -3 -11   19.68    5.67
   7  -3 -11    7.76    4.95
   7   3 -11   10.30    4.89
  -7  -3  11   12.08    5.52
  -7   3  12   -1.14    3.94
   7  -3 -12    2.82    3.22
   7  -3 -12    1.82    4.47
   7   3 -12   -1.94    4.31
  -7  -3  12    2.57    4.86
  -7   3  13   79.78   14.21
   7  -3 -13   86.84   13.82
  -7  -3  13   47.13   12.26
  -7   3  14   90.43   17.72
   7  -3 -14  135.53   18.92
  -7  -3  14   93.31   17.88
  -7   3  15  177.22   28.30
   7  -3 -15  178.71   27.46
  -7  -3  15  185.29   28.19
  -7   3  16   21.07    7.86
   7  -3 -16   27.84    7.47
   7  -3 -16   21.26    7.60
  -7  -3  16   25.67    8.48
  -7   3  17    2.77    5.33
   7  -3 -17    4.92    4.77
   7  -3 -17    2.89    4.46
   7   3 -17    0.90    3.84
  -7   3  18   27.06    9.17
   7  -3 -18   27.39    8.07
   7  -3 -18   26.94    8.41
   7   3 -18   32.16    8.52
  -7   3  19  297.09   48.87
   7  -3 -19  394.09   49.02
   7   3 -19  347.16   48.47
   7  -3 -20    2.53    4.25
   7   3 -20   -0.62    4.25
   7  -3 -21   13.79    6.06
   7   3 -21    6.55    5.90
  -7  -3  21    3.71    7.24
   7  -3 -22    1.78    5.04
   7   3 -22    2.31    3.55
  -7  -3  22   -1.83    5.61
   7  -3 -23   24.08    7.54
   7   3 -23   10.97    7.21
  -7  -3  23   14.08    7.87
   7  -3 -24   10.56    5.69
   7   3 -24    6.58    5.48
  -7  -3  24   16.05    7.65
   7  -3 -25   33.49    8.31
   7   3 -25   -0.00    5.07
  -7  -3  25    4.89    5.87
   7  -3 -26   -1.91    5.28
   7   3 -26    0.00    4.93
  -7  -3  26   -2.00    5.71
   7  -3 -27   -1.44    5.74
   7   3 -27   -2.41    5.86
  -7  -3  27    0.86    4.95
   7  -3 -28    1.77    4.54
   7   3 -28    5.83    5.92
  -7  -3  28   -3.47    6.15
   7  -3 -29   36.90    9.69
   7   3 -29   14.69    6.72
  -7  -3  29    7.89    8.55
   7  -3 -30   -1.38    4.66
   7   3 -30    3.38    5.91
  -7  -3  30    0.15    6.93
   7  -3 -31   35.83    9.51
   7   3 -31   17.51    7.42
  -7  -3  31   10.08    7.52
   7  -3 -32   -1.01    6.23
   7   3 -32    6.25    5.08
   7  -3 -33   13.65    7.40
   7   3 -33    5.67    5.48
   7  -3 -34   -2.35    5.80
   7   3 -34   -1.90    5.30
   7  -3 -35   23.59    8.75
   7   3 -35   16.26    8.54
   7  -3 -36   -1.85    5.41
   7   3 -36   -1.37    5.20
   7  -3 -37   -1.64    4.95
  -7   4   1   95.30   13.97
   7  -4  -1   71.31   12.20
   7  -4  -1   61.64   12.49
   7   4  -1   76.28   12.21
  -7  -4   1   62.90   11.21
  -7  -4   1   67.36   12.46
  -7   4   2  115.15   18.15
   7  -4  -2   90.35   16.67
   7  -4  -2  126.49   18.54
   7   4  -2  133.73   17.61
  -7  -4   2  104.40   16.45
  -7  -4   2  108.37   17.72
  -7   4   3   12.61    5.55
   7  -4  -3   19.22    5.76
   7  -4  -3   10.24    5.86
   7   4  -3   16.16    5.17
  -7  -4   3   20.41    4.76
  -7  -4   3   16.19    5.75
  -7   4   4   40.68    8.96
   7  -4  -4   40.96    8.06
   7  -4  -4   46.92    9.29
   7   4  -4   28.45    7.33
  -7  -4   4   34.99    7.38
  -7  -4   4   42.50    9.03
  -7   4   5   73.52   14.91
   7  -4  -5  107.45   15.44
   7  -4  -5  111.96   16.38
   7   4  -5   93.91   14.82
  -7  -4   5   77.96   15.08
  -7   4   6   67.37   12.62
   7  -4  -6   62.34   11.64
   7  -4  -6   87.45   13.39
   7   4  -6   67.34   11.81
  -7  -4   6   57.20   11.95
  -7   4   7   46.20    9.65
   7  -4  -7   53.45    9.09
   7  -4  -7   38.16    9.15
   7   4  -7   38.02    8.51
  -7  -4   7   29.69    8.78
  -7   4   8   59.20   12.52
   7  -4  -8   71.22   12.21
   7  -4  -8   52.44   11.85
   7   4  -8   70.47   12.11
  -7  -4   8   76.20   12.83
  -7   4   9   36.26    8.99
   7  -4  -9   38.13    8.50
   7  -4  -9   36.89    8.63
   7   4  -9   47.65    8.86
  -7  -4   9   30.06    8.40
  -7   4  10    1.67    3.95
   7  -4 -10   -0.58    2.93
   7  -4 -10    2.81    4.39
   7   4 -10   -0.59    3.08
  -7  -4  10    0.92    3.84
  -7   4  11  112.75   21.61
   7  -4 -11  144.93   21.43
   7  -4 -11  161.28   22.38
   7   4 -11  118.96   20.95
  -7  -4  11  165.21   22.78
  -7   4  12  140.36   24.70
   7  -4 -12  154.83   24.16
   7  -4 -12  184.11   25.36
   7   4 -12  165.72   24.44
  -7  -4  12  162.54   25.19
  -7   4  13  139.68   22.55
   7  -4 -13  132.92   21.61
  -7   4  14   47.86   10.92
   7  -4 -14   41.91    9.94
  -7   4  15   42.09   10.60
   7  -4 -15   46.45   10.35
  -7   4  16   39.01   10.18
   7  -4 -16   37.98    9.57
   7  -4 -16   37.89    9.68
   7   4 -16   40.15    9.51
   7  -4 -17  187.14   27.91
   7   4 -17  181.76   28.02
   7  -4 -18   28.03    8.37
   7   4 -18   25.55    7.77
  -7  -4  18   28.60    9.08
   7  -4 -19   15.57    6.90
   7   4 -19   23.22    7.79
  -7  -4  19   17.32    7.33
   7  -4 -20   36.48    9.86
   7   4 -20   47.87   11.10
  -7  -4  20   48.97   11.96
   7  -4 -21   41.39   10.60
   7   4 -21   47.04   10.81
  -7  -4  21   50.93   11.99
   7  -4 -22   25.84    8.62
   7   4 -22   47.78   10.37
  -7  -4  22   51.09   11.79
   7  -4 -23   13.48    6.90
   7   4 -23   23.38    7.92
  -7  -4  23   26.30    8.69
   7  -4 -24    4.72    5.07
   7   4 -24    3.27    5.51
  -7  -4  24    0.49    5.23
   7   4 -25   -1.15    4.95
  -7  -4  25   -2.83    6.61
   7  -4 -26   16.30    7.37
   7   4 -26   21.54    7.50
  -7  -4  26   10.74    7.06
   7  -4 -27   20.61    7.10
   7   4 -27    9.25    6.28
  -7  -4  27   18.29    8.59
   7  -4 -28    6.89    6.63
   7   4 -28    5.21    6.07
  -7  -4  28    5.84    6.85
   7  -4 -29   18.86    7.22
   7   4 -29    2.68    6.13
  -7  -4  29   10.10    8.24
   7  -4 -30    2.34    5.36
   7   4 -30   -1.43    4.92
  -7  -4  30    0.15    7.20
   7  -4 -31    3.86    6.20
   7   4 -31   11.11    7.84
  -7  -4  31    4.71    6.95
   7  -4 -32    5.65    6.11
   7   4 -32    6.44    7.06
  -7  -4  32   10.38    7.16
   7  -4 -33   10.20    7.36
   7   4 -33    8.51    7.50
  -7  -4  33    9.03    7.97
   7  -4 -34    3.46    5.25
   7   4 -34   -0.75    6.03
   7  -4 -35    2.83    5.61
   7   4 -35   -2.00    5.38
   7  -4 -36    2.35    6.01
   7   4 -36    7.11    5.76
   7  -4 -37    2.92    5.04
  -7   5   1    4.00    3.47
   7  -5  -1   -0.62    3.37
   7  -5  -1    4.55    3.95
   7   5  -1    0.22    2.93
  -7  -5   1    0.05    2.13
  -7  -5   1    3.23    3.48
  -7   5   2   -0.16    3.85
   7  -5  -2   -0.30    2.40
   7  -5  -2    0.34    3.06
   7   5  -2   -0.11    2.20
  -7  -5   2    0.89    2.28
  -7  -5   2    0.74    2.99
  -7   5   3   33.25    9.12
   7  -5  -3   64.68   10.77
   7   5  -3   42.14    8.49
  -7  -5   3   42.37    7.99
  -7  -5   3   42.70    8.91
  -7   5   4  127.20   20.62
   7  -5  -4  143.71   20.27
   7  -5  -4  134.80   20.88
   7   5  -4  132.69   19.82
  -7  -5   4  130.90   19.15
  -7  -5   4  116.61   20.10
  -7   5   5   47.03    9.65
   7  -5  -5   37.49    8.58
   7  -5  -5   37.54    9.52
   7   5  -5   48.61    8.90
  -7  -5   5   43.51    9.22
  -7   5   6    2.25    3.67
   7  -5  -6    3.70    3.54
   7  -5  -6    5.41    4.67
   7   5  -6    5.10    3.99
  -7  -5   6    5.04    4.09
  -7   5   7    9.72    4.99
   7  -5  -7   17.09    5.51
   7  -5  -7   19.80    6.45
   7   5  -7   36.62    6.83
  -7   5   8   96.90   17.19
   7  -5  -8  101.92   16.44
   7  -5  -8   96.15   16.94
   7   5  -8  111.43   16.66
  -7   5   9  122.80   21.04
   7  -5  -9  125.34   20.40
   7  -5  -9  169.05   22.17
   7   5  -9  126.65   20.39
  -7   5  10   17.98    7.24
   7  -5 -10   40.91    8.46
   7  -5 -10   50.48    9.49
   7   5 -10   34.72    8.07
  -7   5  11   95.99   18.53
   7  -5 -11  147.22   19.16
   7  -5 -11  105.68   18.55
   7   5 -11  105.35   18.09
  -7   5  12   -0.85    4.42
   7  -5 -12    8.36    4.81
   7   5 -12    1.99    3.91
  -7   5  13   52.49   11.62
   7  -5 -13   52.43   11.06
  -7  -5  14   63.90   13.24
  -7  -5  15  219.35   32.88
   7  -5 -16   -2.65    4.41
   7   5 -16    5.72    4.84
  -7  -5  16   -0.01    4.49
   7  -5 -17    7.82    5.74
   7   5 -17    6.84    5.30
  -7  -5  17    5.01    5.33
   7  -5 -18    4.39    4.62
   7   5 -18    1.81    4.22
  -7  -5  18   11.28    6.18
   7  -5 -19   25.60    8.47
   7   5 -19   38.39    9.15
  -7  -5  19   33.04    9.69
   7  -5 -20   31.19    9.28
   7   5 -20   38.91   10.05
  -7  -5  20   45.72   11.12
   7  -5 -21    5.82    5.90
   7   5 -21    3.99    5.07
  -7  -5  21    4.66    5.82
   7  -5 -22   -2.20    5.18
   7   5 -22   -1.78    5.17
  -7  -5  22   -0.62    5.03
   7  -5 -23    5.26    5.47
   7   5 -23   12.88    6.01
  -7  -5  23    3.49    5.67
   7  -5 -24   14.64    7.09
   7   5 -24   17.49    7.53
  -7  -5  24    8.66    7.52
   7  -5 -25   10.29    5.79
   7   5 -25    6.97    5.33
  -7  -5  25    1.98    6.47
   7  -5 -26   11.25    6.23
   7   5 -26    6.68    6.03
  -7  -5  26    5.40    6.48
   7  -5 -27    0.09    3.41
   7   5 -27    0.08    4.46
  -7  -5  27   -2.50    6.15
   7  -5 -28    0.43    4.45
   7   5 -28    1.75    5.32
  -7  -5  28    0.34    5.16
   7  -5 -29   15.14    6.95
   7   5 -29   17.96    7.36
  -7  -5  29    3.67    7.32
   7  -5 -30    5.55    6.29
   7   5 -30    9.97    5.83
  -7  -5  30    7.82    7.29
   7  -5 -31    7.52    6.58
   7   5 -31   11.05    6.75
  -7  -5  31    8.91    7.97
   7  -5 -32   -0.32    6.08
   7   5 -32    3.85    6.23
   7  -5 -33    0.11    4.29
   7   5 -33   -2.25    5.22
  -7  -5  33    2.45    5.88
   7  -5 -34   11.40    7.20
   7   5 -34    7.40    7.22
  -7  -5  34   17.54    9.25
   7  -5 -35    0.96    4.82
   7   5 -35    6.14    6.33
  -7  -5  35    5.57    7.08
   7  -5 -36   10.44    6.60
   7   5 -36    2.77    5.35
   7  -5 -37    0.73    5.15
  -7   6   1   83.66   14.92
   7  -6  -1   72.78   13.76
   7  -6  -1   93.88   15.73
   7   6  -1   90.93   14.03
  -7  -6   1   89.49   13.52
  -7   6   2   68.39   12.84
   7  -6  -2   91.10   13.24
   7  -6  -2   72.91   13.87
   7   6  -2   86.77   12.90
  -7  -6   2   60.81   11.45
  -7   6   3   42.22    9.12
   7  -6  -3   37.62    8.07
   7  -6  -3   36.56    8.97
   7   6  -3   33.50    7.82
  -7  -6   3   39.55    7.54
  -7   6   4   12.58    5.80
   7  -6  -4   11.22    4.97
   7  -6  -4   26.84    7.06
   7   6  -4   20.48    5.66
  -7  -6   4   20.78    5.14
  -7   6   5    0.93    3.39
   7  -6  -5   -0.07    2.77
   7  -6  -5   -2.50    4.70
   7   6  -5    0.78    3.11
  -7   6   6   91.38   15.75
   7  -6  -6   81.70   14.73
   7  -6  -6   94.90   16.13
   7   6  -6  103.53   15.32
  -7   6   7  161.48   24.79
   7  -6  -7  181.66   24.43
   7  -6  -7  144.48   24.47
  -7   6   8   64.78   13.39
   7  -6  -8   91.39   13.68
   7  -6  -8   70.30   13.45
   7   6  -8   70.03   12.89
   7  -6  -9    1.89    3.17
   7  -6  -9   -0.14    3.47
   7   6  -9    1.96    3.16
   7  -6 -10   77.21   13.62
   7   6 -10   86.02   14.15
  -7  -6  10   70.27   14.34
   7  -6 -11  124.38   19.92
   7   6 -11  150.34   20.53
  -7  -6  11  105.01   20.14
   7   6 -12   24.98    7.08
  -7  -6  12   17.43    6.62
  -7  -6  13   20.08    7.91
  -7  -6  14   22.48    7.49
  -7  -6  15    6.45    5.22
   7  -6 -16   65.36   11.97
   7   6 -16   44.45   11.17
  -7  -6  16   62.14   12.99
   7  -6 -17   85.87   14.86
   7   6 -17   93.46   15.22
  -7  -6  17   58.51   14.38
   7  -6 -18   80.57   15.33
   7   6 -18   92.13   15.69
  -7  -6  18   71.25   16.03
   7  -6 -19    9.13    5.12
   7   6 -19    2.65    4.61
  -7  -6  19    4.17    5.55
   7  -6 -20   -1.75    5.22
   7   6 -20    1.04    4.15
  -7  -6  20    5.15    6.19
   7  -6 -21    2.38    4.73
   7   6 -21    6.01    4.94
  -7  -6  21    6.01    5.95
   7  -6 -22   43.78   10.13
   7   6 -22   45.41   10.30
  -7  -6  22   22.72    9.04
   7  -6 -23   26.32    7.46
   7   6 -23   12.02    7.01
  -7  -6  23    7.48    6.52
   7  -6 -24   11.70    6.48
   7   6 -24   38.47    9.49
  -7  -6  24   14.58    8.36
   7  -6 -25    1.62    4.85
   7   6 -25    2.76    5.36
  -7  -6  25    1.14    6.24
   7  -6 -26   25.36    8.50
   7   6 -26   26.59    8.84
  -7  -6  26   16.40    8.27
   7  -6 -27   10.48    6.66
   7   6 -27   13.28    6.99
  -7  -6  27    8.16    6.48
   7  -6 -28   32.26    9.15
   7   6 -28   32.23    8.69
  -7  -6  28    9.58    7.80
   7  -6 -29    8.16    5.08
   7   6 -29    8.52    6.21
  -7  -6  29    0.20    5.92
   7  -6 -30    0.57    4.50
   7   6 -30    2.32    4.61
  -7  -6  30   -0.23    5.15
   7  -6 -31    0.74    4.83
   7   6 -31   12.53    6.16
  -7  -6  31   -1.62    6.64
   7  -6 -32    0.84    5.27
   7   6 -32   25.78    8.70
  -7  -6  32   12.93    8.34
   7  -6 -33    1.77    4.61
   7   6 -33    4.39    5.12
  -7  -6  33    4.53    5.33
   7  -6 -34    1.53    6.82
   7   6 -34    9.69    6.55
  -7  -6  34   -2.16    7.26
   7  -6 -35    3.84    5.96
   7   6 -35    0.18    4.57
  -7  -6  35   -3.05    7.25
   7  -6 -36    0.43    5.03
  -7  -6  36   -2.45    6.00
   7  -6 -37    0.34    6.07
   7  -7  -1    2.55    3.62
   7   7  -1    2.38    2.96
  -7  -7   1    0.22    2.35
  -7  -7   1   -2.70    4.00
   7  -7  -2   16.88    6.12
   7   7  -2   46.63    7.68
  -7  -7   2   24.18    5.71
  -7  -7   2   25.11    7.05
   7  -7  -3   17.31    5.44
   7   7  -3    6.54    4.11
  -7  -7   3    6.32    3.45
  -7  -7   3   11.91    5.04
   7  -7  -4  307.58   42.69
   7   7  -4  277.32   42.15
  -7  -7   4  412.74   42.73
  -7  -7   4  263.99   42.55
   7  -7  -5  132.69   18.34
   7   7  -5   99.27   17.41
  -7  -7   5  114.63   18.24
   7  -7  -6   11.14    4.20
   7   7  -6   10.98    4.94
  -7  -7   6    6.01    4.68
   7  -7  -7   81.05   13.30
   7   7  -7   82.13   13.64
  -7  -7   7   66.76   13.41
   7  -7  -8   19.15    5.93
   7   7  -8   13.78    5.56
  -7  -7   8   17.70    6.29
   7  -7  -9   37.49    7.97
   7   7  -9   25.03    7.52
  -7  -7   9   34.90    8.26
   7  -7 -10  123.12   17.42
   7   7 -10  102.01   16.96
  -7  -7  10   86.00   16.89
   7  -7 -11   23.60    7.45
   7   7 -11   45.50    8.99
  -7  -7  11   25.58    7.68
   7   7 -12    9.90    4.36
  -7  -7  12    6.19    5.91
  -7  -7  13   36.62    9.37
  -7  -7  14  175.99   27.36
  -7  -7  15    3.57    4.39
   7  -7 -16   -0.98    3.55
   7   7 -16    3.88    5.02
  -7  -7  16    1.82    6.20
   7  -7 -17   -2.79    4.42
   7   7 -17    5.80    4.97
  -7  -7  17    1.39    4.60
   7  -7 -18   12.29    5.63
   7   7 -18    9.30    5.46
  -7  -7  18    7.24    6.09
   7  -7 -19    0.93    4.12
   7   7 -19    3.77    4.39
  -7  -7  19    3.13    4.42
   7  -7 -20   36.81    9.57
   7   7 -20   48.63   10.87
  -7  -7  20   33.16   10.02
   7  -7 -21    5.38    5.04
   7   7 -21    1.86    4.29
  -7  -7  21    7.04    5.42
   7  -7 -22    3.74    4.98
   7   7 -22    2.74    5.95
  -7  -7  22   -0.63    5.51
   7  -7 -23    2.88    5.04
   7   7 -23    9.09    5.60
  -7  -7  23   13.60    6.14
   7  -7 -24   40.70   10.48
   7   7 -24   51.14   11.68
  -7  -7  24   42.55   11.28
   7  -7 -25   -0.82    3.60
   7   7 -25    3.25    5.89
  -7  -7  25    1.35    5.99
   7  -7 -26    2.24    5.27
   7   7 -26   15.29    6.66
  -7  -7  26   14.48    7.82
   7  -7 -27   -0.19    4.84
   7   7 -27   -2.50    5.35
  -7  -7  27   -0.88    5.29
   7  -7 -28    0.83    4.62
   7   7 -28   10.67    5.77
  -7  -7  28   -2.49    6.58
   7  -7 -29    6.17    5.65
   7   7 -29    9.63    6.58
  -7  -7  29   -1.88    5.78
   7  -7 -30    8.80    6.45
   7   7 -30   24.10    7.97
  -7  -7  30    5.87    6.99
   7  -7 -31    4.33    6.66
   7   7 -31    4.60    6.21
  -7  -7  31   -0.17    5.45
   7  -7 -32    2.57    5.33
   7   7 -32   -3.30    5.75
  -7  -7  32   -1.18    5.65
   7  -7 -33    0.00    4.03
   7   7 -33    3.40    5.76
  -7  -7  33    3.72    6.78
   7  -7 -34    0.73    4.84
   7   7 -34   11.02    7.39
  -7  -7  34    1.99    6.73
   7  -7 -35   -1.88    5.55
   7   7 -35    2.46    5.60
  -7  -7  35   -3.76    6.30
   7  -7 -36   -1.56    5.94
  -7  -7  36    0.78    6.44
  -7  -7  37   -1.10    5.83
   7  -8  -1   52.93   10.26
   7   8  -1   49.58    9.62
  -7  -8   1   61.48    9.69
  -7  -8   1   47.42   10.04
   7  -8  -2  148.30   19.53
   7   8  -2  107.07   18.13
  -7  -8   2  131.51   18.00
  -7  -8   2  104.42   18.52
   7  -8  -3    7.65    4.26
   7   8  -3    8.28    3.71
  -7  -8   3    7.33    3.89
  -7  -8   3    6.80    4.86
   7  -8  -4   28.85    7.40
   7   8  -4   30.34    7.30
  -7  -8   4   40.11    7.18
  -7  -8   4   28.76    7.52
   7  -8  -5   17.16    5.28
   7   8  -5   12.06    4.79
  -7  -8   5   11.59    4.08
  -7  -8   5   15.40    5.98
   7  -8  -6   40.33    8.15
   7   8  -6   30.43    7.42
  -7  -8   6   24.44    7.38
   7  -8  -7    0.55    3.38
   7   8  -7    0.80    3.37
  -7  -8   7    0.27    3.98
   7  -8  -8   75.51   12.28
   7   8  -8   62.85   11.70
  -7  -8   8   52.66   11.62
   7  -8  -9    4.68    3.66
   7   8  -9    4.02    3.36
  -7  -8   9   11.88    5.84
   7  -8 -10   31.10    7.33
   7   8 -10   26.69    6.68
  -7  -8  10   13.01    6.85
   7   8 -11    2.63    4.31
  -7  -8  11   10.47    5.07
   7   8 -12  161.69   24.09
  -7  -8  12  148.85   24.41
  -7  -8  13   -0.00    5.79
  -7  -8  14    5.17    4.81
  -7  -8  15    0.41    4.98
   7  -8 -16   83.52   15.07
   7   8 -16   81.91   15.14
  -7  -8  16   83.08   15.73
   7  -8 -17   -2.42    4.93
   7   8 -17   -0.43    3.83
  -7  -8  17   -1.47    4.82
   7  -8 -18   22.91    7.45
   7   8 -18   13.44    6.65
  -7  -8  18   15.23    6.84
   7  -8 -19    1.84    4.30
   7   8 -19    0.19    2.99
  -7  -8  19    1.34    5.81
   7  -8 -20   12.35    6.73
   7   8 -20   22.11    7.23
  -7  -8  20   25.88    8.13
   7  -8 -21    0.42    4.02
   7   8 -21   -2.27    4.40
  -7  -8  21   -2.09    4.86
   7  -8 -22   12.74    5.69
   7   8 -22   12.62    6.54
  -7  -8  22   22.19    7.79
   7  -8 -23   12.12    6.11
   7   8 -23   27.78    7.91
  -7  -8  23    4.88    6.60
   7  -8 -24    4.56    5.08
   7   8 -24    1.98    4.90
  -7  -8  24    3.07    4.85
   7  -8 -25   -2.71    4.84
   7   8 -25   -0.20    4.28
  -7  -8  25    0.52    3.91
   7  -8 -26    8.56    6.22
   7   8 -26   10.15    6.66
  -7  -8  26   10.65    7.04
   7  -8 -27   14.62    7.03
   7   8 -27    4.05    5.46
  -7  -8  27    1.93    6.14
   7  -8 -28    9.96    6.19
   7   8 -28    8.68    5.83
  -7  -8  28   15.55    9.09
   7  -8 -29    2.22    4.22
   7   8 -29    2.80    4.60
  -7  -8  29   -0.10    6.50
   7  -8 -30    0.41    4.97
   7   8 -30    4.69    6.10
  -7  -8  30    0.69    4.06
   7  -8 -31    0.80    4.90
   7   8 -31    2.67    4.29
  -7  -8  31    0.19    6.99
   7  -8 -32    8.29    6.74
   7   8 -32   -1.27    4.93
  -7  -8  32   13.06    8.18
   7  -8 -33    3.60    5.41
   7   8 -33    1.68    4.67
  -7  -8  33   -1.00    5.62
   7  -8 -34    9.91    5.69
   7   8 -34   -0.11    5.95
  -7  -8  34    5.66    7.13
   7  -8 -35   -1.34    4.37
   7   8 -35    2.35    5.11
  -7  -8  35   -2.20    5.83
   7  -8 -36    1.33    5.43
  -7  -8  36    1.07    7.01
   7  -9  -1    2.67    3.73
   7   9  -1    2.32    2.87
  -7  -9   1   -0.43    3.32
   7  -9  -2   44.14    8.98
   7   9  -2   49.17    8.60
  -7  -9   2   32.78    8.72
   7  -9  -3    5.24    3.63
   7   9  -3    2.51    3.64
  -7  -9   3    5.24    4.65
   7  -9  -4   47.96    9.15
   7   9  -4   48.90    9.16
  -7  -9   4   30.85    8.73
   7  -9  -5    6.14    4.24
   7   9  -5   -0.74    3.09
  -7  -9   5   -0.59    3.92
   7  -9  -6   41.46    8.21
   7   9  -6   26.85    7.06
  -7  -9   6   30.28    7.81
   7  -9  -7    5.08    3.98
   7   9  -7   17.47    5.44
  -7  -9   7   24.17    6.86
   7  -9  -8   45.01    9.33
   7   9  -8   39.57    9.02
  -7  -9   8   46.13    9.72
   7  -9  -9    2.02    3.66
  -7  -9   9   -1.41    3.82
   7  -9 -10  148.34   21.25
   7   9 -10  118.00   20.41
  -7  -9  10  138.38   21.42
   7   9 -11   -0.89    3.45
  -7  -9  11    1.54    5.50
   7   9 -12    3.13    4.38
  -7  -9  12    1.35    4.18
  -7  -9  13    0.00    4.12
  -7  -9  14   58.71   12.76
  -7  -9  15   -0.15    4.23
   7  -9 -16   18.74    6.06
   7   9 -16    6.93    5.44
  -7  -9  16    5.93    6.39
   7  -9 -17   -3.59    5.19
   7   9 -17    0.68    4.06
  -7  -9  17    1.40    5.22
   7  -9 -18   30.76    8.07
   7   9 -18   16.79    7.35
  -7  -9  18   38.18    9.68
   7  -9 -19    5.31    4.45
   7   9 -19    0.81    4.04
  -7  -9  19   -0.74    4.92
   7  -9 -20   21.81    7.38
   7   9 -20   17.43    6.95
  -7  -9  20   24.82    8.08
   7  -9 -21    4.98    3.85
   7   9 -21   -2.33    4.06
  -7  -9  21    0.16    4.65
   7  -9 -22    0.60    3.88
   7   9 -22    4.12    4.17
  -7  -9  22    3.42    6.08
   7  -9 -23    4.31    4.63
   7   9 -23    2.70    4.92
  -7  -9  23   -1.98    5.17
   7  -9 -24   20.13    7.35
   7   9 -24   11.01    5.72
  -7  -9  24    5.13    6.81
   7  -9 -25    3.70    5.03
   7   9 -25    5.09    5.17
  -7  -9  25    1.32    4.19
   7  -9 -26    4.58    4.87
   7   9 -26   10.29    5.75
  -7  -9  26    6.79    6.83
   7  -9 -27    0.68    5.35
   7   9 -27    2.07    5.30
  -7  -9  27    6.21    5.45
   7  -9 -28    2.19    5.01
   7   9 -28   -1.41    5.08
  -7  -9  28    0.86    6.16
   7  -9 -29   -1.58    4.65
   7   9 -29    2.04    6.07
  -7  -9  29    2.67    5.89
   7  -9 -30    6.71    5.05
   7   9 -30    8.68    6.34
  -7  -9  30    1.71    5.38
   7  -9 -31   -2.10    5.39
   7   9 -31    8.76    5.68
  -7  -9  31   -2.37    5.71
   7  -9 -32   -0.91    5.36
   7   9 -32   -1.89    5.10
  -7  -9  32   -1.58    6.00
   7   9 -33   -0.44    5.06
  -7  -9  33   -1.15    6.13
   7   9 -34   22.81    8.61
   7 -10  -1   11.08    4.62
  -7 -10   1   11.67    5.27
   7 -10  -2   54.12   10.11
  -7 -10   2   47.92   10.05
   7 -10  -3   -1.41    3.51
  -7 -10   3   -0.46    3.67
   7 -10  -4   -1.83    4.04
  -7 -10   4   -0.07    4.13
   7 -10  -5    2.60    3.42
  -7 -10   5    6.53    4.03
   7 -10  -6  140.04   19.94
  -7 -10   6  113.52   19.40
   7 -10  -7    1.41    3.62
   7  10  -7    0.37    3.27
  -7 -10   7    0.79    4.62
   7 -10  -8    7.26    4.18
   7  10  -8    2.01    3.65
  -7 -10   8    3.96    4.47
   7 -10  -9   -0.38    3.66
   7  10  -9   -2.00    3.71
  -7 -10   9   -2.83    4.87
   7 -10 -10   13.30    5.49
   7  10 -10    9.47    4.60
  -7 -10  10   12.67    5.75
   7  10 -11    1.65    3.89
  -7 -10  11    0.92    3.89
   7  10 -12   52.13   10.31
  -7 -10  12   39.48   10.17
  -7 -10  13   -0.81    3.87
  -7 -10  14    6.35    5.60
   7 -10 -15   -2.37    4.70
  -7 -10  15    0.43    4.37
   7 -10 -16   49.74   10.77
   7  10 -16   53.79   11.36
  -7 -10  16   46.78   11.40
   7 -10 -17   -0.89    3.69
   7  10 -17    1.43    3.87
  -7 -10  17   -3.09    5.19
   7 -10 -18   35.00    8.84
   7  10 -18   41.31    9.81
  -7 -10  18   27.13    9.32
   7 -10 -19    2.67    4.78
   7  10 -19    0.97    4.75
  -7 -10  19    0.03    5.83
   7 -10 -20    2.16    4.20
   7  10 -20    1.04    5.75
  -7 -10  20    6.40    6.14
   7 -10 -21    1.98    5.00
   7  10 -21   -1.13    3.88
  -7 -10  21    1.44    4.90
   7 -10 -22   28.86    8.57
   7  10 -22   40.10    9.43
  -7 -10  22    7.52    6.85
   7  10 -23   -2.20    5.41
  -7 -10  23   -0.21    5.60
   7  10 -24    0.68    5.34
  -7 -10  24    7.96    5.30
   7  10 -25   -1.13    4.73
  -7 -10  25   -0.00    5.86
   7  10 -26   12.03    6.28
  -7 -10  26   16.67    8.33
   7  10 -27    5.00    5.57
  -7 -10  27    7.97    6.63
   7  10 -28    8.84    6.40
  -7 -10  28   13.95    8.48
   7  10 -29   -3.07    5.72
  -7 -10  29    0.48    4.69
   7  10 -30    1.29    4.95
  -7 -10  30    1.20    6.39
   7  10 -31   -1.57    5.17
  -7 -10  31   -3.76    6.74
   7  10 -32    1.51    5.74
   7  10 -33   -2.14    5.89
   7  10 -34    1.58    4.97
   7 -11  -1   -1.10    3.08
  -7 -11   1    0.68    3.79
   7 -11  -2    1.40    3.52
  -7 -11   2    2.69    3.91
   7 -11  -3    9.28    4.12
  -7 -11   3    8.48    4.65
   7 -11  -4   24.18    7.23
  -7 -11   4   48.43    8.73
   7 -11  -5   26.43    7.12
  -7 -11   5   24.36    7.08
   7 -11  -6    1.71    3.01
  -7 -11   6   -1.78    3.68
   7 -11  -7   17.51    5.92
  -7 -11   7   22.26    6.50
  -7 -11   8   16.52    5.81
  -7 -11   9    3.43    4.18
  -7 -11  10   22.45    6.88
  -7 -11  11    8.41    5.22
  -7 -11  12   -3.39    5.23
  -7 -11  13    1.98    4.29
  -7 -11  14   24.99    7.90
  -7 -11  15    1.68    4.86
  -7 -11  16    8.93    6.01
  -7 -11  17    2.71    4.65
  -7 -11  18   25.44    8.43
  -7 -11  19    0.41    3.82
  -7 -11  20   48.27   11.51
  -7 -11  21   -0.29    5.42
  -7 -11  22   -0.64    5.46
  -7 -11  23    3.65    4.35
  -7 -11  24   11.74    7.17
  -7 -11  25   -2.95    5.83
  -7 -11  26    2.85    5.83
  -7 -11  27    1.76    6.43
  -7 -11  28    0.66    5.15
  -7 -12   1    0.21    3.15
  -7 -12   2   24.77    6.41
  -7 -12   3   -1.84    3.52
  -7 -12   4    1.51    3.87
  -7 -12   5   13.13    5.46
  -7 -12   6   74.76   13.14
  -7 -12   7   -0.88    4.48
  -7 -12   8    6.67    5.23
  -7 -12   9   -0.10    3.87
  -7 -12  10   12.17    5.29
  -7 -12  11    3.25    4.71
  -7 -12  12   14.68    6.32
  -7 -12  13   -0.61    3.71
  -7 -12  14   -0.38    5.39
  -7 -12  15    0.04    4.19
  -7 -12  16   22.43    7.23
  -7 -12  17   11.37    5.78
  -7 -12  18   10.85    5.95
  -7 -12  19    2.19    4.63
  -7 -12  20   15.91    7.09
  -7 -12  21    1.30    4.45
  -7 -12  22   20.24    7.95
  -7 -12  23   -2.74    6.50
  -7 -12  24   -2.16    5.31
  -7 -12  25    6.19    6.44
  -7 -13   1    2.02    3.78
  -7 -13   2    6.72    4.27
  -7 -13   3   10.06    5.14
  -7 -13   4   55.61   10.72
  -7 -13   5    7.65    4.93
  -7 -13   6    0.51    3.58
  -7 -13   7    0.52    4.08
  -7 -13   8    5.80    4.28
  -7 -13   9   11.16    5.79
  -7 -13  10   16.76    6.42
  -7 -13  11   -2.32    4.56
  -7 -13  12   -0.15    3.79
  -7 -13  13    3.45    4.69
  -7 -13  14   18.23    6.68
  -7 -13  15   -2.47    4.63
  -7 -13  16    3.62    4.80
  -7 -13  17    2.07    4.07
  -7 -13  18   -1.13    4.48
  -7 -13  19    5.20    5.27
  -7 -13  20    9.14    6.05
  -7 -13  21    6.10    5.80
  -7 -13  22   -0.95    5.44
  -7 -14   1    5.30    4.26
  -7 -14   2    7.06    4.37
  -7 -14   3    2.85    3.40
  -7 -14   4   -0.49    3.70
  -7 -14   5    0.06    3.00
  -7 -14   6   16.89    6.15
  -7 -14   7   21.83    6.54
  -7 -14   8   10.31    4.76
  -7 -14   9    0.67    3.93
  -7 -14  10   13.70    5.53
  -7 -14  11    1.95    4.84
  -7 -14  12    3.28    4.83
  -7 -14  13    2.41    3.79
  -7 -14  14    0.00    3.97
  -7 -14  15   -0.87    4.46
  -7 -14  16    1.92    5.05
  -7 -14  17    0.01    4.80
  -7 -14  18    1.42    5.59
  -7 -14  19   -2.66    5.31
  -7 -15   1    0.41    3.34
  -7 -15   2    1.40    3.43
  -7 -15   3   19.27    6.09
  -7 -15   4    7.32    4.49
  -7 -15   5    0.00    3.46
  -7 -15   6    5.23    4.06
  -7 -15   7    0.72    3.89
  -7 -15   8   11.36    5.27
  -7 -15   9    2.22    4.31
  -7 -15  10    1.34    3.99
  -7 -15  11    4.54    4.88
  -7 -15  12    2.17    4.07
  -7 -15  13    3.38    4.80
  -7 -15  14   10.06    6.34
  -7 -15  15    4.74    5.21
  -7 -16   1   -0.42    3.39
  -7 -16   2    0.53    3.14
  -7 -16   3    3.45    3.87
  -7 -16   4   -1.63    3.90
  -7 -16   5   -0.17    3.50
  -7 -16   6    1.29    3.93
  -7 -16   7    0.66    3.20
  -7 -16   8    1.17    3.65
  -7 -16   9    1.85    3.85
  -7 -16  10    1.75    4.08
  -7 -16  11    1.20    3.70
  -7 -17   1    0.05    2.92
  -7 -17   2   -1.22    3.36
  -7 -17   3    4.96    3.86
  -7 -17   4    5.13    3.97
  -7 -17   5    3.53    3.84
  -7 -17   6   -2.20    3.71
  -6   0   1   -0.50    2.76
  -6   0   1   -1.53    3.88
   6   0  -1   -0.22    3.37
   6   0  -1   -1.07    3.33
  -6   0   2  383.07   50.47
  -6   0   2  451.10   52.25
   6   0  -2  363.94   50.78
   6   0  -2  360.54   51.21
  -6   0   3    0.60    3.08
  -6   0   3   -3.14    4.41
   6   0  -3   -0.78    3.27
   6   0  -3   -1.06    4.04
  -6   0   4   12.22    4.44
  -6   0   4   15.38    5.26
   6   0  -4   16.30    5.03
   6   0  -4   14.68    5.38
  -6   0   5   -0.73    3.20
  -6   0   5   -0.75    3.61
   6   0  -5    0.68    3.62
   6   0  -5    2.99    4.42
  -6   0   6 1434.46  172.70
  -6   0   6 1319.01  173.49
   6   0  -6 1227.22  172.62
   6   0  -6 1496.49  173.58
  -6   0   7    1.20    2.79
  -6   0   7   -0.30    3.90
   6   0  -7    2.50    3.83
   6   0  -7    1.07    3.57
  -6   0   8   32.09    6.68
  -6   0   8   29.42    7.55
   6   0  -8   25.36    6.61
   6   0  -8   35.95    7.66
  -6   0   9    0.41    2.73
  -6   0   9   -0.08    3.53
   6   0  -9   -0.98    3.51
   6   0  -9    1.35    3.31
  -6   0  10  240.42   32.11
  -6   0  10  268.73   33.95
   6   0 -10  204.33   32.27
   6   0 -10  228.04   32.69
  -6   0  11   -2.58    4.51
   6   0 -11    3.65    3.51
   6   0 -11   -1.59    3.65
  -6   0  12  294.92   46.75
   6   0 -12  348.62   46.65
   6   0 -12  381.72   46.95
  -6   0  13   -0.16    4.24
   6   0 -13   -1.81    4.31
   6   0 -13   -0.67    3.73
  -6   0  14   80.29   15.22
   6   0 -14   95.79   15.00
   6   0 -14   78.13   14.47
  -6   0  15    0.07    4.25
   6   0 -15   -2.58    4.07
   6   0 -15   -1.70    3.62
  -6   0  16  317.04   42.91
   6   0 -16  284.27   41.49
  -6   0  17    0.92    4.28
   6   0 -17   -1.17    4.71
  -6   0  18  216.32   33.22
   6   0 -18  225.94   32.65
  -6   0  19   -3.07    5.31
   6   0 -19   -2.26    4.44
  -6   0  20    8.04    6.05
   6   0 -20    1.38    3.80
  -6   0  21   -2.28    6.34
   6   0 -21   -0.30    4.72
  -6   0  22  143.04   23.11
   6   0 -22  119.70   21.46
  -6   0  23    1.72    5.03
   6   0 -23    2.07    4.11
  -6   0  24    0.91    6.35
   6   0 -24    1.34    4.98
  -6   0  25   -1.15    5.60
   6   0 -25   -1.32    5.10
  -6   0  26   40.99   12.47
   6   0 -26   66.37   13.15
  -6   0  27    5.93    5.90
   6   0 -27    1.65    6.16
   6   0 -28   45.56   11.64
   6   0 -29   -2.29    4.88
   6   0 -30   21.17    8.42
   6   0 -31   -1.82    5.34
   6   0 -32   87.79   17.35
   6   0 -33   -0.49    4.87
   6   0 -34   -2.37    5.43
   6   0 -35   -0.68    3.84
   6   0 -36    3.27    6.60
   6   0 -37   -3.47    5.67
   6   0 -38    8.02    6.79
  -6   1   1    7.42    4.51
   6  -1  -1   11.97    4.31
   6  -1  -1    6.83    4.63
   6   1  -1    9.11    4.01
   6   1  -1    5.69    4.08
  -6  -1   1    2.55    2.92
  -6  -1   1    7.57    4.41
  -6   1   2  628.94   79.86
   6  -1  -2  482.49   78.39
   6  -1  -2  683.76   79.98
   6   1  -2  597.37   78.91
   6   1  -2  652.60   79.58
  -6  -1   2  620.66   78.61
  -6  -1   2  685.64   80.08
  -6   1   3   53.21    8.72
  -6   1   3   35.71    8.80
   6  -1  -3   50.98    8.95
   6  -1  -3   45.43    9.11
   6   1  -3   44.15    8.81
   6   1  -3   38.19    8.68
  -6  -1   3   55.88    8.66
  -6  -1   3   37.03    8.96
  -6   1   4  965.14  120.69
  -6   1   4  893.68  121.54
   6  -1  -4  935.47  121.03
   6  -1  -4 1061.84  121.97
   6   1  -4  934.32  120.94
   6   1  -4  881.59  121.09
  -6  -1   4  989.60  120.72
  -6  -1   4  926.26  121.60
  -6   1   5  117.00   19.17
  -6   1   5  116.47   20.14
   6  -1  -5  136.95   19.90
   6  -1  -5  135.37   20.27
   6   1  -5  135.15   19.77
   6   1  -5  140.37   20.19
  -6  -1   5  152.02   19.74
  -6  -1   5  145.29   20.72
  -6   1   6  115.85   15.56
  -6   1   6   92.59   16.18
   6  -1  -6   96.39   15.49
   6  -1  -6   92.09   15.83
   6   1  -6   86.75   15.34
   6   1  -6  120.12   16.33
  -6  -1   6   97.25   15.11
  -6  -1   6   99.16   16.18
  -6   1   7  304.39   37.17
  -6   1   7  241.09   37.64
   6  -1  -7  239.63   36.96
   6  -1  -7  265.74   37.60
   6   1  -7  294.46   37.60
   6   1  -7  298.46   37.74
  -6  -1   7  288.57   37.02
  -6  -1   7  251.94   37.76
  -6   1   8  829.37  101.53
  -6   1   8  765.95  102.51
   6  -1  -8  771.48  101.79
   6  -1  -8  829.96  102.34
   6   1  -8  788.55  101.86
   6   1  -8  837.27  102.15
  -6  -1   8  741.24  101.16
  -6  -1   8  771.69  102.48
  -6   1   9    5.86    3.92
  -6   1   9   13.70    5.39
   6  -1  -9    9.68    4.21
   6  -1  -9   12.67    4.88
   6   1  -9    6.96    4.33
   6   1  -9    8.41    4.23
  -6  -1   9    5.28    3.46
  -6  -1   9   20.59    6.28
  -6   1  10  124.29   19.48
  -6   1  10  130.91   20.97
   6  -1 -10  124.34   20.19
   6  -1 -10  155.83   21.07
   6   1 -10  144.43   20.59
  -6  -1  10  156.55   20.17
  -6  -1  10  107.43   20.24
  -6   1  11    4.17    4.42
   6  -1 -11   14.62    5.62
   6  -1 -11   16.09    5.40
   6   1 -11   20.59    5.64
   6   1 -11   12.16    4.93
  -6  -1  11   17.60    6.04
  -6   1  12  275.80   46.47
   6  -1 -12  371.92   46.88
   6  -1 -12  290.42   46.07
   6   1 -12  559.34   49.01
   6   1 -12  371.81   46.79
  -6  -1  12  279.91   46.44
  -6   1  13   54.97   12.09
   6  -1 -13   64.21   11.81
   6  -1 -13   63.54   11.94
   6   1 -13   62.11   11.71
   6   1 -13   66.30   12.08
  -6  -1  13   72.39   13.12
  -6   1  14  168.48   25.75
   6  -1 -14  158.66   24.86
   6  -1 -14  145.98   24.56
   6   1 -14  206.75   25.80
   6   1 -14  176.66   25.11
  -6  -1  14  151.19   25.35
  -6   1  15    9.75    5.22
   6  -1 -15   10.19    4.90
   6  -1 -15   13.85    5.68
   6   1 -15    8.57    4.93
   6   1 -15    9.07    5.28
  -6  -1  15    9.92    5.86
  -6   1  16   -0.09    3.30
   6  -1 -16    6.56    4.71
  -6  -1  16    1.31    3.98
  -6   1  17    8.11    5.22
   6  -1 -17    3.53    4.66
  -6  -1  17   19.53    6.94
  -6   1  18  264.93   38.31
   6  -1 -18  255.53   37.26
  -6   1  19   41.79   10.51
   6  -1 -19   36.89    9.18
   6  -1 -19   32.40    9.51
   6   1 -19   55.54   10.70
  -6  -1  19   38.50   10.20
  -6   1  20    1.34    4.86
   6  -1 -20    4.79    4.49
   6  -1 -20   -1.56    4.53
   6   1 -20   -0.59    4.20
  -6  -1  20    0.45    4.80
  -6   1  21    3.14    5.22
   6  -1 -21    1.44    4.69
   6   1 -21    4.61    5.51
  -6  -1  21    3.71    5.42
  -6   1  22   10.52    6.92
   6  -1 -22    0.95    4.64
   6   1 -22   19.61    7.44
  -6  -1  22   23.14    7.90
  -6   1  23    6.07    5.79
   6  -1 -23   11.57    6.07
   6   1 -23    2.79    4.76
  -6  -1  23    5.67    6.32
  -6   1  24   18.49    8.06
   6  -1 -24   48.42    9.78
   6   1 -24   26.47    8.54
  -6  -1  24   20.19    8.96
  -6   1  25    1.76    5.01
   6  -1 -25    4.59    4.41
   6   1 -25    3.40    5.13
  -6  -1  25    3.23    6.16
   6  -1 -26    6.74    5.94
   6   1 -26    5.96    5.51
   6  -1 -27   -2.20    6.37
   6   1 -27   -0.63    4.52
   6  -1 -28   96.24   16.44
   6   1 -28   61.83   14.64
   6  -1 -29    7.32    5.46
   6   1 -29    0.23    5.21
   6  -1 -30   16.14    7.77
   6   1 -30   33.86    9.65
   6  -1 -31    3.90    5.06
   6   1 -31   -1.19    5.98
   6  -1 -32    0.67    4.77
   6   1 -32    1.53    5.77
   6  -1 -33    1.80    3.86
   6   1 -33    0.22    5.75
   6  -1 -34   32.58    9.92
   6   1 -34   21.72    9.33
   6  -1 -35   -0.28    4.46
   6   1 -35   -1.62    5.49
   6  -1 -36   12.41    7.72
   6   1 -36    3.66    5.42
   6  -1 -37    0.66    4.36
   6   1 -37   -4.17    7.28
   6  -1 -38    1.60    4.32
   6   1 -38    2.67    5.60
  -6   2   1    9.48    3.80
  -6   2   1    9.19    5.20
   6  -2  -1    4.24    3.50
   6  -2  -1    4.26    4.02
   6   2  -1    6.58    3.67
   6   2  -1    1.96    4.08
  -6  -2   1    3.10    2.83
  -6  -2   1    4.12    3.65
  -6   2   2   29.27    5.50
  -6   2   2   28.69    6.59
   6  -2  -2   21.19    5.37
   6  -2  -2   11.40    5.42
   6   2  -2   17.35    4.93
   6   2  -2   16.12    5.30
  -6  -2   2   18.28    4.94
  -6  -2   2    8.69    4.90
  -6   2   3    8.17    3.53
  -6   2   3    5.54    4.28
   6  -2  -3    7.19    3.35
   6  -2  -3    3.08    3.54
   6   2  -3    3.33    3.43
   6   2  -3   11.76    4.60
  -6  -2   3   11.85    3.91
  -6  -2   3    3.84    4.12
  -6   2   4   56.87   10.61
  -6   2   4   71.83   12.17
   6  -2  -4   68.12   11.21
   6  -2  -4   63.74   11.76
   6   2  -4   77.23   11.54
   6   2  -4   73.85   11.57
  -6  -2   4   56.77   10.43
  -6  -2   4   64.36   11.87
  -6   2   5   14.49    4.30
  -6   2   5    6.65    5.13
   6  -2  -5   13.56    4.58
   6  -2  -5    7.63    4.69
   6   2  -5   11.05    4.59
   6   2  -5   20.27    5.61
  -6  -2   5   20.30    4.80
  -6  -2   5    8.22    5.00
  -6   2   6  352.15   46.99
  -6   2   6  320.71   47.86
   6  -2  -6  419.67   48.08
   6  -2  -6  368.84   47.99
   6   2  -6  362.44   47.48
   6   2  -6  341.51   47.40
  -6  -2   6  323.44   46.73
  -6  -2   6  372.56   48.22
  -6   2   7   65.71   11.61
  -6   2   7   60.45   12.61
   6  -2  -7   67.88   12.13
   6  -2  -7   62.72   12.21
   6   2  -7   92.93   12.92
   6   2  -7   69.83   12.24
  -6  -2   7  118.90   13.18
  -6  -2   7   57.23   12.34
  -6   2   8   10.14    3.88
  -6   2   8   13.06    5.78
   6  -2  -8    9.65    4.03
   6  -2  -8   14.95    5.39
   6   2  -8    9.43    4.62
   6   2  -8    4.10    4.20
  -6  -2   8   12.78    4.27
  -6  -2   8   14.36    5.34
  -6   2   9   -0.94    2.70
  -6   2   9   -1.84    4.55
   6  -2  -9    2.95    3.14
   6  -2  -9    3.14    3.56
   6   2  -9    1.63    3.23
   6   2  -9   -0.75    3.16
  -6  -2   9   -0.13    2.90
  -6  -2   9   -0.44    3.53
  -6   2  10  252.93   42.41
   6  -2 -10  353.70   42.95
   6  -2 -10  347.66   43.11
   6   2 -10  314.85   42.56
   6   2 -10  313.55   42.35
  -6  -2  10  293.42   42.88
  -6   2  11  274.22   39.80
   6  -2 -11  272.54   39.02
   6  -2 -11  290.00   39.49
   6   2 -11  259.34   38.95
   6   2 -11  313.33   39.38
  -6  -2  11  297.84   40.11
  -6   2  12   92.31   16.86
   6  -2 -12   81.39   15.96
   6  -2 -12  113.08   17.07
   6   2 -12  124.37   17.30
   6   2 -12   92.44   16.26
  -6  -2  12  120.57   18.08
  -6   2  13   31.56    7.51
   6  -2 -13   24.96    6.36
   6  -2 -13   12.80    5.34
   6   2 -13    8.26    4.64
  -6  -2  13    7.84    5.16
  -6   2  14  103.68   18.46
   6  -2 -14  110.26   17.71
   6  -2 -14  111.27   18.15
   6   2 -14  122.45   18.23
  -6  -2  14   96.25   18.02
  -6   2  15   33.19    9.21
   6  -2 -15   41.02    8.85
   6  -2 -15   39.30    9.04
   6   2 -15   32.61    8.48
  -6  -2  15   38.72    9.60
  -6   2  16   66.17   13.89
   6  -2 -16   72.56   13.34
  -6  -2  16   73.94   14.24
  -6   2  17   15.04    6.93
   6  -2 -17   27.37    7.40
  -6  -2  17   18.90    7.11
  -6   2  18   11.50    6.18
   6  -2 -18   14.53    6.37
  -6  -2  18   15.19    6.73
  -6   2  19   13.36    7.06
   6  -2 -19    8.87    6.23
   6  -2 -19   11.99    5.77
   6   2 -19   15.43    6.20
  -6  -2  19   16.73    6.97
  -6   2  20  155.54   27.60
   6  -2 -20  219.74   28.44
   6   2 -20  178.65   27.23
  -6  -2  20  155.95   27.57
  -6   2  21    1.84    5.22
   6  -2 -21    4.34    4.15
   6  -2 -21    5.53    4.70
   6   2 -21    0.94    3.54
  -6  -2  21   -0.60    4.64
  -6   2  22   34.65   10.37
   6  -2 -22   51.86   10.48
   6  -2 -22   40.85   10.30
   6   2 -22   34.55   10.08
  -6  -2  22   30.85    9.81
  -6   2  23    0.88    4.07
   6  -2 -23    6.99    5.14
   6   2 -23    0.09    4.31
   6  -2 -24    9.44    6.50
   6   2 -24   14.01    6.74
   6  -2 -25   12.64    6.53
   6   2 -25   18.10    8.01
   6  -2 -26   64.99   13.27
   6   2 -26   55.48   13.05
   6  -2 -27    4.94    5.28
   6   2 -27    2.99    5.46
  -6  -2  27   12.00    7.22
   6  -2 -28   24.01    9.08
   6   2 -28   29.16    8.43
  -6  -2  28   15.02    8.79
   6  -2 -29    4.43    6.25
   6   2 -29    8.51    5.86
  -6  -2  29   10.29    6.95
   6  -2 -30   11.81    6.46
   6   2 -30    7.95    5.90
  -6  -2  30   16.89    8.86
   6  -2 -31   -2.35    5.56
   6   2 -31    0.61    5.67
  -6  -2  31   -0.10    5.06
   6  -2 -32   33.56    9.34
   6   2 -32   21.16    8.91
   6  -2 -33    1.52    5.72
   6   2 -33    4.04    6.79
   6  -2 -34   -1.29    5.45
   6   2 -34   -0.59    4.25
   6  -2 -35    3.59    4.94
   6   2 -35   -0.63    4.47
   6  -2 -36   16.54    7.79
   6   2 -36   44.51   11.02
   6  -2 -37    1.96    4.96
   6   2 -37    1.47    5.20
   6  -2 -38    7.08    6.16
  -6   3   1    0.31    2.23
  -6   3   1    3.26    3.42
   6  -3  -1    2.88    3.21
   6  -3  -1    1.42    4.24
   6   3  -1    4.03    3.74
   6   3  -1    7.22    4.00
  -6  -3   1    0.89    2.05
  -6  -3   1    1.02    3.63
  -6   3   2  129.58   20.53
  -6   3   2  170.97   22.42
   6  -3  -2  159.14   21.46
   6  -3  -2  161.44   22.26
   6   3  -2  150.12   21.22
   6   3  -2  116.28   20.75
  -6  -3   2  158.62   20.87
  -6  -3   2  145.68   21.68
  -6   3   3  121.21   21.31
  -6   3   3  110.77   21.98
   6  -3  -3  197.68   22.95
   6  -3  -3  167.54   23.13
   6   3  -3  176.40   22.47
   6   3  -3  153.12   22.28
  -6  -3   3  170.79   21.90
  -6  -3   3  162.41   22.93
  -6   3   4   39.46    7.72
  -6   3   4   36.86    8.50
   6  -3  -4   50.04    8.46
   6  -3  -4   41.55    8.79
   6   3  -4   39.56    8.00
   6   3  -4   36.82    8.07
  -6  -3   4   37.32    7.50
  -6  -3   4   47.33    8.93
  -6   3   5    8.27    3.53
  -6   3   5   19.53    5.70
   6  -3  -5    9.71    4.20
   6  -3  -5   20.34    5.47
   6   3  -5   11.87    4.17
   6   3  -5    9.83    3.98
  -6  -3   5   10.97    3.76
  -6  -3   5    6.24    4.02
  -6   3   6   13.23    4.36
  -6   3   6   13.40    4.87
   6  -3  -6   21.27    5.12
   6  -3  -6    9.74    4.53
   6   3  -6   11.46    4.31
   6   3  -6   11.84    4.75
  -6  -3   6    6.63    3.53
  -6  -3   6   10.62    5.00
  -6   3   7   18.14    4.84
  -6   3   7   29.29    6.76
   6  -3  -7   21.59    5.73
   6  -3  -7   19.02    5.95
   6   3  -7   17.98    5.73
   6   3  -7   21.37    5.55
  -6  -3   7    3.30    3.83
  -6  -3   7   18.69    6.28
  -6   3   8  409.20   54.05
  -6   3   8  393.81   55.21
   6  -3  -8  392.81   54.37
   6  -3  -8  431.80   55.16
   6   3  -8  403.54   54.56
   6   3  -8  368.06   54.08
  -6  -3   8  444.07   54.23
  -6  -3   8  454.19   55.60
  -6   3   9   83.87   14.70
   6  -3  -9   65.94   13.45
   6  -3  -9  110.65   15.14
   6   3  -9   78.07   13.76
   6   3  -9   78.41   13.64
  -6  -3   9   88.94   13.49
  -6  -3   9   91.02   14.85
  -6   3  10   45.94    9.09
   6  -3 -10   40.64    8.08
   6  -3 -10   21.23    7.26
   6   3 -10   36.93    7.98
  -6  -3  10   50.41    7.92
  -6  -3  10   21.77    7.24
  -6   3  11    8.76    5.51
   6  -3 -11    8.47    4.07
   6  -3 -11   19.04    5.68
   6   3 -11    2.80    4.18
  -6  -3  11   11.12    5.19
  -6   3  12   71.99   14.38
   6  -3 -12   98.47   14.62
   6  -3 -12   76.63   14.27
   6   3 -12   70.56   13.88
  -6  -3  12  104.81   15.61
  -6   3  13  125.69   21.95
   6  -3 -13  154.33   22.20
   6   3 -13  136.72   21.64
  -6  -3  13  148.86   22.51
  -6   3  14  218.02   30.50
   6  -3 -14  196.78   29.17
   6  -3 -14  209.65   29.88
   6   3 -14  202.21   29.36
  -6  -3  14  184.31   29.67
  -6   3  15   20.41    7.15
   6  -3 -15   17.50    6.55
   6  -3 -15   23.50    7.65
   6   3 -15   24.37    6.75
  -6  -3  15   18.60    7.00
  -6   3  16   29.60    8.37
   6  -3 -16   30.43    7.89
  -6  -3  16   20.96    7.55
  -6   3  17   74.57   15.68
   6  -3 -17  109.07   16.34
  -6  -3  17   75.04   15.42
  -6   3  18  149.83   24.31
   6  -3 -18  142.44   23.48
  -6  -3  18  157.53   24.59
  -6   3  19   40.50   10.40
   6  -3 -19   36.96    9.48
   6  -3 -19   53.81   10.74
   6   3 -19   46.73   10.08
  -6  -3  19   25.06    9.31
  -6   3  20    5.03    5.21
   6  -3 -20    3.00    4.70
   6  -3 -20    3.56    5.27
   6   3 -20    8.34    5.00
  -6   3  21   -1.30    5.68
   6  -3 -21   -1.26    3.87
   6   3 -21    0.98    3.99
   6  -3 -22   69.80   13.39
   6   3 -22   56.89   12.61
   6  -3 -23   24.27    8.13
   6   3 -23   28.89    8.63
   6  -3 -24   46.88   12.69
   6   3 -24   95.40   15.20
  -6  -3  24   70.94   15.15
   6  -3 -25   -3.23    5.57
   6   3 -25   -1.39    5.14
  -6  -3  25   -3.14    6.61
   6  -3 -26    4.31    4.68
   6   3 -26    3.98    5.44
  -6  -3  26    1.65    6.00
   6  -3 -27   -1.15    4.19
   6   3 -27    2.50    4.68
  -6  -3  27   -2.13    5.35
   6  -3 -28   34.35    9.23
   6   3 -28   39.98   10.09
  -6  -3  28   14.48    9.49
   6  -3 -29   17.67    6.97
   6   3 -29    9.99    6.17
  -6  -3  29   11.98    7.81
   6  -3 -30   47.20   11.03
   6   3 -30   46.12   11.12
  -6  -3  30   26.25   10.11
   6  -3 -31    0.72    5.79
   6   3 -31    1.23    5.67
  -6  -3  31   -3.39    6.41
   6  -3 -32    6.20    5.23
   6   3 -32    5.92    6.10
  -6  -3  32   -1.16    5.10
   6  -3 -33    7.87    5.86
   6   3 -33   20.02    7.71
   6  -3 -34   15.21    7.32
   6   3 -34   15.03    7.61
   6  -3 -35    3.80    4.94
   6   3 -35   -1.86    5.42
   6  -3 -36    2.07    6.18
   6   3 -36   -0.28    4.77
   6  -3 -37   -0.31    4.92
   6   3 -37    2.74    5.10
   6  -3 -38    2.92    7.30
  -6   4   1  197.89   26.60
  -6   4   1  197.35   27.79
   6  -4  -1  196.68   27.03
   6  -4  -1  206.28   28.07
   6   4  -1  180.69   26.63
   6   4  -1  192.27   26.92
  -6  -4   1  188.59   26.33
  -6  -4   1  182.67   27.32
  -6   4   2    9.30    3.94
  -6   4   2   14.57    5.08
   6  -4  -2    9.61    4.10
   6  -4  -2   14.26    5.12
   6   4  -2   17.78    4.38
   6   4  -2   21.23    5.10
  -6  -4   2   14.49    4.26
  -6  -4   2   15.91    5.65
  -6   4   3    8.12    3.30
  -6   4   3    6.68    4.67
   6  -4  -3    7.53    3.61
   6  -4  -3    6.87    4.21
   6   4  -3    3.33    3.28
   6   4  -3    7.65    3.86
  -6  -4   3    5.38    3.16
  -6  -4   3    8.85    4.07
  -6   4   4   12.57    4.42
  -6   4   4   20.15    5.93
   6  -4  -4   16.68    5.03
   6  -4  -4   27.40    6.21
   6   4  -4   17.07    4.81
  -6  -4   4   11.38    3.93
  -6  -4   4   11.31    5.19
  -6   4   5  265.77   38.35
  -6   4   5  273.05   39.60
   6  -4  -5  301.63   39.12
   6  -4  -5  271.59   39.40
   6   4  -5  364.54   39.70
  -6  -4   5  280.49   38.40
  -6  -4   5  269.57   39.26
  -6   4   6  290.26   38.60
  -6   4   6  274.04   39.69
   6  -4  -6  277.49   38.93
   6  -4  -6  291.40   39.67
   6   4  -6  282.76   38.92
  -6  -4   6  344.89   39.05
  -6  -4   6  247.57   39.09
  -6   4   7   72.36   12.23
  -6   4   7   73.47   13.38
   6  -4  -7   71.67   12.54
   6  -4  -7   96.99   14.09
   6   4  -7   83.81   13.21
  -6  -4   7   70.26   13.16
  -6   4   8   11.87    3.76
  -6   4   8    2.70    3.96
   6  -4  -8    8.73    4.17
   6  -4  -8    6.64    4.77
   6   4  -8    7.20    4.20
  -6  -4   8   10.52    3.78
  -6  -4   8   10.43    4.98
  -6   4   9   72.02   12.73
  -6   4   9   92.13   14.74
   6  -4  -9   75.22   13.44
   6  -4  -9   79.31   13.86
   6   4  -9   65.64   13.01
  -6  -4   9   87.60   13.15
  -6  -4   9  115.89   15.49
  -6   4  10   27.31    7.74
   6  -4 -10   32.08    7.28
   6  -4 -10   24.74    7.11
   6   4 -10   39.80    7.96
  -6  -4  10   24.36    7.44
  -6   4  11  163.91   24.55
   6  -4 -11  178.63   24.18
   6  -4 -11  154.10   23.96
   6   4 -11  158.47   23.83
  -6  -4  11  146.39   24.24
  -6   4  12  119.84   20.21
   6  -4 -12  138.42   19.90
   6  -4 -12  139.63   20.20
   6   4 -12  120.78   19.49
  -6  -4  12  107.44   19.47
  -6   4  13   48.21    9.78
   6  -4 -13   18.31    7.00
   6  -4 -13   57.07   10.42
   6   4 -13   48.56    9.40
  -6  -4  13   43.29    9.41
  -6   4  14    3.33    5.03
   6  -4 -14    0.18    2.85
   6  -4 -14   -0.04    4.33
   6   4 -14    2.83    3.34
  -6  -4  14    1.78    4.71
  -6   4  15  138.83   22.54
   6  -4 -15  119.67   21.04
   6  -4 -15  144.62   22.19
   6   4 -15  133.91   21.40
  -6  -4  15  164.84   23.11
  -6   4  16  160.71   24.54
   6  -4 -16  145.02   23.71
  -6   4  17   12.57    6.94
   6  -4 -17   32.37    8.07
  -6   4  18   79.23   15.03
   6  -4 -18   68.54   13.74
   6  -4 -19  138.97   21.76
   6   4 -19  128.24   21.49
   6  -4 -20   33.17   11.01
   6   4 -20  165.29   17.46
   6  -4 -21    6.74    5.79
   6   4 -21    9.46    5.60
  -6  -4  21    3.56    5.91
   6  -4 -22    9.60    6.67
   6   4 -22   21.55    6.77
  -6  -4  22    7.53    6.50
   6  -4 -23   -1.04    4.79
   6   4 -23   -0.52    4.81
  -6  -4  23    0.03    5.29
   6  -4 -24    1.49    5.11
   6   4 -24   -0.61    4.33
  -6  -4  24   -0.49    6.27
   6  -4 -25    1.76    5.68
   6   4 -25   13.01    6.64
  -6  -4  25    6.49    6.30
   6  -4 -26   33.27    8.60
   6   4 -26   10.19    6.86
  -6  -4  26   15.82    8.59
   6  -4 -27    4.34    5.59
   6   4 -27   18.37    7.20
  -6  -4  27    6.80    6.42
   6  -4 -28   18.12    7.68
   6   4 -28   38.68    9.51
  -6  -4  28   14.46    8.93
   6  -4 -29   -0.67    5.01
   6   4 -29    1.83    5.28
  -6  -4  29    3.36    6.10
   6  -4 -30   26.79    8.02
   6   4 -30   10.42    6.18
  -6  -4  30   20.60    8.75
   6  -4 -31   -0.71    4.77
   6   4 -31    3.44    4.97
  -6  -4  31    1.14    5.36
   6  -4 -32   17.81    7.52
   6   4 -32   13.32    7.30
  -6  -4  32   24.07   10.17
   6  -4 -33    4.24    5.18
   6   4 -33    2.03    4.99
  -6  -4  33    8.28    7.66
   6  -4 -34    3.69    4.80
   6   4 -34    0.07    5.70
  -6  -4  34   14.42    8.68
   6  -4 -35   16.45    7.52
   6   4 -35   -0.62    6.28
   6  -4 -36   12.74    7.12
   6   4 -36    7.97    6.76
   6  -4 -37   -1.59    4.52
   6   4 -37    3.76    6.35
   6  -4 -38   -0.32    5.54
  -6   5   1   10.74    3.81
  -6   5   1   13.78    5.31
   6  -5  -1   15.93    4.60
   6  -5  -1   11.38    4.87
   6   5  -1   18.14    4.82
  -6  -5   1   14.40    4.19
  -6  -5   1   19.73    5.24
  -6   5   2   79.55   14.38
  -6   5   2   73.52   15.21
   6  -5  -2  105.72   15.46
   6  -5  -2  111.90   16.64
   6   5  -2  105.32   15.33
  -6  -5   2  115.42   15.04
  -6  -5   2  109.07   15.79
  -6   5   3  146.01   17.57
  -6   5   3  134.98   18.57
   6  -5  -3   54.53   15.93
   6  -5  -3  151.55   19.13
   6   5  -3  164.49   18.25
  -6  -5   3  129.71   17.17
  -6  -5   3  114.97   17.74
  -6   5   4  128.52   18.08
  -6   5   4  123.59   19.01
   6  -5  -4   99.33   17.99
   6   5  -4  133.63   18.51
  -6  -5   4  131.47   18.08
  -6  -5   4  124.55   18.89
  -6   5   5    4.74    3.05
  -6   5   5    9.26    4.24
   6  -5  -5    3.02    3.22
   6  -5  -5    1.13    4.47
   6   5  -5    0.58    2.98
  -6  -5   5    4.20    2.74
  -6  -5   5    2.89    3.37
  -6   5   6    0.35    2.60
  -6   5   6   -0.47    3.28
   6  -5  -6    1.37    3.24
   6  -5  -6    2.10    4.39
   6   5  -6    0.99    3.08
  -6  -5   6    5.64    2.76
  -6  -5   6    1.52    3.03
  -6   5   7   69.70   12.67
  -6   5   7   87.05   14.46
   6  -5  -7   84.16   13.65
   6  -5  -7  111.50   15.16
   6   5  -7   75.04   13.28
  -6  -5   7   84.27   13.10
  -6  -5   7   83.25   13.95
  -6   5   8   62.30    9.73
  -6   5   8   47.81   10.17
   6  -5  -8   62.38   10.20
   6  -5  -8   53.48   10.36
   6   5  -8   30.33    8.83
  -6  -5   8   56.72    9.51
  -6  -5   8   70.52   11.19
  -6   5   9  103.14   14.87
  -6   5   9   86.37   15.68
   6  -5  -9   82.46   14.82
   6  -5  -9   74.72   15.01
   6   5  -9   98.75   15.35
  -6  -5   9  114.86   15.10
  -6  -5   9  100.43   15.94
  -6   5  10   44.77   10.57
   6  -5 -10   68.46   10.93
   6  -5 -10   55.52   11.00
   6   5 -10   58.05   10.56
  -6  -5  10   49.41   10.47
  -6   5  11    0.33    3.53
   6  -5 -11    0.97    3.90
   6  -5 -11    2.06    4.00
   6   5 -11    4.12    3.55
  -6  -5  11    5.07    4.04
  -6   5  12    4.33    4.84
   6  -5 -12    8.47    4.43
   6  -5 -12    5.21    4.56
   6   5 -12    6.90    3.80
  -6  -5  12    3.34    4.82
  -6   5  13  264.48   38.37
   6  -5 -13  270.16   37.67
   6  -5 -13  285.93   38.44
   6   5 -13  256.28   37.56
  -6   5  14  298.17   44.29
   6  -5 -14  315.34   43.71
   6  -5 -14  334.66   44.40
   6   5 -14  315.50   43.71
  -6   5  15   -0.40    4.27
   6  -5 -15   -0.16    2.95
   6  -5 -15    1.31    4.62
   6   5 -15    2.85    4.94
  -6  -5  17   -1.15    4.03
  -6  -5  18   58.78   12.80
   6  -5 -19   16.60    7.33
   6   5 -19   33.72    8.61
  -6  -5  19   40.41    9.77
   6  -5 -20   21.05    7.68
   6   5 -20   29.06    8.29
  -6  -5  20   18.51    8.09
   6  -5 -21    6.97    5.18
   6   5 -21    2.63    4.90
  -6  -5  21    1.13    4.86
   6  -5 -22    1.66    4.50
   6   5 -22   -1.27    4.52
  -6  -5  22    3.20    5.08
   6  -5 -23   63.19   12.37
   6   5 -23   48.19   11.44
  -6  -5  23   45.28   11.86
   6  -5 -24   27.75    8.49
   6   5 -24   23.89    8.01
  -6  -5  24   23.35    9.09
   6  -5 -25    9.15    5.96
   6   5 -25    0.11    4.80
  -6  -5  25    3.06    6.13
   6  -5 -26   -0.40    3.92
   6   5 -26    0.89    4.40
  -6  -5  26    3.58    5.62
   6  -5 -27   -3.34    4.82
   6   5 -27    0.49    6.28
  -6  -5  27    0.13    4.99
   6  -5 -28    8.13    6.50
   6   5 -28    9.22    6.30
  -6  -5  28   16.43    8.18
   6  -5 -29   19.39    8.34
   6   5 -29   30.09    8.66
  -6  -5  29   22.38    8.59
   6  -5 -30    5.84    5.69
   6   5 -30   11.44    7.18
  -6  -5  30   12.26    7.12
   6  -5 -31   -0.41    5.06
   6   5 -31   -0.03    4.74
  -6  -5  31   -2.11    5.38
   6  -5 -32   -0.54    4.17
   6   5 -32    2.61    5.86
  -6  -5  32   -2.96    7.65
   6  -5 -33    9.50    5.66
   6   5 -33   16.26    7.12
  -6  -5  33   11.68    8.26
   6  -5 -34    5.46    5.44
   6   5 -34    6.23    5.84
  -6  -5  34    4.92    8.13
   6  -5 -35   13.86    6.84
   6   5 -35   28.21    9.06
  -6  -5  35    5.44    7.57
   6  -5 -36   10.31    6.64
   6   5 -36   10.52    7.29
   6  -5 -37    2.71    5.97
   6   5 -37   -0.91    7.07
   6  -5 -38   -0.80    5.40
  -6   6   1  108.83   22.48
   6  -6  -1  179.63   23.36
   6  -6  -1  165.24   24.12
   6   6  -1  162.96   22.76
  -6  -6   1  187.13   22.60
  -6  -6   1  162.73   23.30
  -6   6   2   49.86    7.72
  -6   6   2   40.04    8.30
   6  -6  -2   35.28    7.67
   6  -6  -2   27.61    7.68
   6   6  -2   33.28    7.20
  -6  -6   2   43.67    7.40
  -6  -6   2   39.98    7.84
  -6   6   3   11.91    3.52
  -6   6   3    3.79    3.68
   6  -6  -3    5.13    3.57
   6  -6  -3   14.38    4.89
   6   6  -3    6.32    3.49
  -6  -6   3    4.05    3.00
  -6  -6   3    7.10    4.21
  -6   6   4   15.84    4.74
  -6   6   4   31.77    6.29
   6  -6  -4   27.23    5.97
   6  -6  -4   20.29    6.32
   6   6  -4   27.02    5.93
  -6  -6   4   19.02    5.00
  -6  -6   4   16.68    5.99
  -6   6   5  140.28   21.55
  -6   6   5  128.38   22.31
   6  -6  -5  213.83   23.43
   6  -6  -5  165.64   23.36
   6   6  -5  152.63   22.15
  -6  -6   5  140.56   21.46
  -6  -6   5  157.07   22.79
  -6   6   6  115.72   16.20
  -6   6   6  109.36   17.25
   6  -6  -6  104.96   16.57
   6  -6  -6   97.78   17.00
   6   6  -6  114.80   16.85
  -6  -6   6  100.20   15.81
  -6  -6   6  105.38   16.94
  -6   6   7   75.82   11.57
  -6   6   7   53.28   11.82
   6  -6  -7   62.89   11.67
   6  -6  -7   68.09   12.37
   6   6  -7   76.05   12.15
  -6  -6   7   70.39   11.39
  -6  -6   7   75.87   12.53
  -6   6   8   20.13    4.94
  -6   6   8   12.52    5.24
   6  -6  -8   15.09    5.13
   6  -6  -8   22.20    6.56
   6   6  -8   23.87    5.76
  -6  -6   8   17.05    4.87
  -6   6   9  124.50   19.91
   6  -6  -9  120.19   19.15
   6  -6  -9  123.91   19.88
   6   6  -9  120.93   19.23
  -6  -6   9  139.15   18.92
  -6   6  10   86.83   15.74
   6  -6 -10  101.23   15.65
   6  -6 -10   89.46   15.75
   6   6 -10   99.07   15.61
  -6   6  11   74.81   13.94
   6  -6 -11   74.88   13.43
   6  -6 -11   88.85   14.36
   6   6 -11   75.54   13.56
  -6   6  12   82.47   15.13
   6  -6 -12   72.45   14.13
   6  -6 -12   97.84   15.49
   6   6 -12   95.53   14.97
   6  -6 -13    2.77    3.94
   6  -6 -13    7.61    5.68
   6   6 -13    3.73    3.48
   6  -6 -14   -1.16    3.67
   6   6 -14    0.46    3.14
  -6  -6  14   -0.54    3.96
   6  -6 -15   60.27   12.28
   6   6 -15   79.23   13.30
  -6  -6  15   61.43   13.29
  -6  -6  16   15.07    6.43
  -6  -6  17   25.71    8.38
   6   6 -18   61.47   12.31
  -6  -6  18   62.63   13.14
   6  -6 -19   19.68    6.94
   6   6 -19   23.92    7.54
  -6  -6  19   10.80    7.70
   6  -6 -20    3.80    4.37
   6   6 -20   -1.07    4.84
  -6  -6  20    0.05    5.61
   6  -6 -21   25.16    7.78
   6   6 -21   33.35    8.58
  -6  -6  21   21.39    8.30
   6  -6 -22    7.12    6.38
   6   6 -22   13.09    6.54
  -6  -6  22    5.03    4.99
   6  -6 -23   31.76    8.58
   6   6 -23   28.47    8.75
  -6  -6  23   23.16    9.21
   6  -6 -24    1.16    4.41
   6   6 -24    0.01    4.13
  -6  -6  24   -0.07    6.14
   6  -6 -25   38.98   10.48
   6   6 -25   34.29    9.23
  -6  -6  25   22.30    9.15
   6  -6 -26   21.08    7.24
   6   6 -26    7.33    5.90
  -6  -6  26   17.12    8.36
   6  -6 -27   29.14    8.65
   6   6 -27   10.04    6.46
  -6  -6  27   16.94    8.55
   6  -6 -28    8.94    5.58
   6   6 -28    0.07    4.47
  -6  -6  28   -2.48    5.53
   6  -6 -29   -0.63    4.38
  -6  -6  29   -2.28    6.51
   6  -6 -30    2.72    5.16
   6   6 -30    2.28    4.33
  -6  -6  30   -1.75    5.42
   6  -6 -31   20.16    7.47
   6   6 -31   22.39    8.48
  -6  -6  31   11.52    7.58
   6  -6 -32    4.38    7.10
   6   6 -32    8.09    6.45
  -6  -6  32   14.00    7.26
   6  -6 -33   19.82    7.48
   6   6 -33    5.28    6.40
  -6  -6  33   -1.24    5.76
   6  -6 -34    1.16    4.33
   6   6 -34   -1.47    5.09
  -6  -6  34   -0.35    5.19
   6  -6 -35    1.61    5.49
   6   6 -35   -1.78    4.88
  -6  -6  35   -1.33    7.42
   6  -6 -36    1.30    4.99
   6   6 -36   -1.81    5.37
  -6  -6  36    1.83    6.00
   6  -6 -37    5.59    6.15
  -6  -6  37   15.86    8.73
   6  -6 -38    3.66    5.58
  -6   7   1   13.03    4.29
   6  -7  -1   16.34    4.99
   6  -7  -1   24.47    6.71
   6   7  -1   16.36    4.61
  -6  -7   1   18.82    4.48
  -6   7   2   16.20    4.29
   6  -7  -2   11.18    4.68
   6  -7  -2   13.11    6.05
   6   7  -2   14.10    4.41
  -6  -7   2   15.19    4.26
  -6   7   3  341.68   42.67
   6  -7  -3  309.78   42.97
   6  -7  -3  303.74   43.77
   6   7  -3  299.52   42.57
  -6  -7   3  334.49   42.35
  -6   7   4   98.85   13.81
   6  -7  -4   90.07   14.18
   6  -7  -4   69.29   14.31
   6   7  -4   69.33   13.36
  -6  -7   4  108.37   13.80
  -6   7   5   31.32    6.10
   6  -7  -5   26.22    6.22
   6  -7  -5   18.29    6.66
   6   7  -5   27.53    6.43
  -6  -7   5   28.13    5.94
  -6   7   6   20.85    5.04
   6  -7  -6   21.49    5.55
   6  -7  -6   20.25    5.93
   6   7  -6   15.80    5.37
  -6  -7   6   18.60    4.95
  -6   7   7   19.09    5.25
   6  -7  -7   25.93    5.97
   6  -7  -7   32.53    7.47
   6   7  -7   18.21    5.99
  -6  -7   7   19.70    5.12
  -6   7   8   47.46    8.06
   6  -7  -8   45.88    8.51
   6  -7  -8   46.28    9.43
   6   7  -8   33.42    7.81
  -6  -7   8   27.27    6.98
   6  -7  -9  142.29   22.57
   6  -7  -9  173.57   23.85
   6   7  -9  149.75   22.75
  -6  -7   9  153.33   22.07
   6  -7 -10    0.24    3.54
   6   7 -10    0.68    3.20
  -6  -7  10    0.60    3.41
   6  -7 -11   -0.12    3.73
   6   7 -11    0.50    3.77
  -6  -7  11    2.54    4.60
   6  -7 -12   25.20    6.71
   6   7 -12   15.55    5.78
  -6  -7  12   34.39    7.76
   6  -7 -13  165.93   26.44
   6   7 -13  203.99   27.35
  -6  -7  13  179.65   27.51
   6  -7 -14    4.45    4.08
   6   7 -14   -1.32    3.84
  -6  -7  14    6.45    4.91
   6  -7 -15   -0.03    3.33
   6   7 -15    2.78    3.57
  -6  -7  15   -2.08    5.44
  -6  -7  16    1.94    5.23
  -6  -7  17    0.00    4.57
   6   7 -18    6.60    5.29
  -6  -7  18    5.31    6.02
   6  -7 -19   81.83   15.15
   6   7 -19   84.43   15.60
  -6  -7  19   81.89   15.71
   6  -7 -20    6.60    4.95
   6   7 -20    8.43    5.63
  -6  -7  20    3.07    5.26
   6  -7 -21    3.06    4.42
   6   7 -21    0.63    4.41
  -6  -7  21   -1.57    5.34
   6  -7 -22    4.44    5.08
   6   7 -22    0.03    4.55
  -6  -7  22   -1.70    5.46
   6  -7 -23   30.69    8.77
   6   7 -23   32.47    8.75
  -6  -7  23   19.13    9.04
   6  -7 -24    9.47    5.82
   6   7 -24    2.17    5.33
  -6  -7  24    4.58    6.24
   6  -7 -25   30.33    8.35
   6   7 -25   32.43    9.32
  -6  -7  25   21.30    8.40
   6  -7 -26   -2.68    5.36
   6   7 -26   -0.99    4.77
  -6  -7  26   -0.27    6.01
   6  -7 -27    3.04    4.99
   6   7 -27    0.95    4.89
  -6  -7  27    2.05    6.95
   6  -7 -28   12.97    5.94
   6   7 -28   16.16    7.14
  -6  -7  28    4.59    7.07
   6  -7 -29   11.88    6.33
   6   7 -29   22.96    7.81
  -6  -7  29    4.37    6.85
   6  -7 -30   -0.23    4.86
   6   7 -30   -0.39    4.28
  -6  -7  30    5.49    6.03
   6  -7 -31   -0.43    6.60
   6   7 -31    1.06    5.01
  -6  -7  31   -0.71    5.60
   6  -7 -32   -2.25    4.48
   6   7 -32   -0.00    4.53
  -6  -7  32    7.11    6.30
   6  -7 -33    0.80    5.18
   6   7 -33    2.13    6.04
  -6  -7  33    6.65    6.63
   6  -7 -34    7.65    6.52
   6   7 -34   -2.80    6.02
  -6  -7  34   -4.58    7.17
   6  -7 -35   10.87    7.48
   6   7 -35   14.00    7.48
  -6  -7  35   -0.00    4.54
   6  -7 -36   -3.33    5.41
   6   7 -36   -2.40    5.99
  -6  -7  36   11.56    7.45
   6  -7 -37    4.90    5.51
  -6  -7  37   -2.56    5.89
   6  -7 -38    7.39    6.02
  -6  -7  38    0.93    6.43
  -6   8   1  150.28   21.87
   6  -8  -1  159.24   22.46
   6  -8  -1  162.82   23.76
   6   8  -1  142.54   21.73
  -6  -8   1  156.87   21.48
  -6   8   2    8.40    3.61
   6  -8  -2    7.53    3.80
   6  -8  -2   11.65    5.34
   6   8  -2    5.73    3.64
  -6  -8   2    5.93    3.05
  -6   8   3    1.05    2.34
   6  -8  -3    0.66    2.64
   6   8  -3   -0.81    2.94
  -6  -8   3    0.59    2.54
  -6   8   4    2.40    2.75
   6  -8  -4   -0.56    3.02
   6   8  -4    0.53    3.36
  -6  -8   4    0.27    2.43
  -6  -8   4   -0.25    3.28
  -6   8   5  282.75   34.40
   6  -8  -5  231.30   34.43
   6   8  -5  265.85   34.70
  -6  -8   5  250.03   33.88
  -6  -8   5  225.90   34.47
  -6   8   6    4.90    3.23
   6  -8  -6    2.46    3.50
   6   8  -6    2.69    3.58
  -6  -8   6    4.06    3.12
  -6  -8   6   11.70    4.67
  -6   8   7  128.56   16.72
   6  -8  -7  100.82   16.61
   6   8  -7  103.19   16.70
  -6  -8   7  107.83   16.14
  -6  -8   7   96.98   16.91
   6  -8  -8    3.42    3.66
   6   8  -8    0.74    3.40
  -6  -8   8    4.86    3.19
  -6  -8   8    1.50    4.09
   6  -8  -9  160.86   24.08
   6   8  -9  213.42   25.12
  -6  -8   9  140.91   23.01
  -6  -8   9  161.25   24.59
   6  -8 -10   47.15    9.21
   6   8 -10   30.05    8.26
  -6  -8  10   52.62    9.88
   6  -8 -11  119.06   17.49
   6   8 -11  113.63   17.41
  -6  -8  11   89.45   17.03
   6  -8 -12    7.60    4.77
   6   8 -12   25.25    6.38
  -6  -8  12   15.99    6.58
   6  -8 -13    3.76    4.36
   6   8 -13    4.04    3.46
  -6  -8  13    4.24    4.80
   6  -8 -14    2.13    4.02
   6   8 -14    7.38    4.86
  -6  -8  14    1.50    4.41
   6  -8 -15  163.16   21.38
  -6  -8  15   99.97   20.39
  -6  -8  16    3.13    5.72
  -6  -8  17   51.62   11.62
   6   8 -18    1.46    4.27
  -6  -8  18    2.66    4.57
   6  -8 -19   13.81    6.47
   6   8 -19   32.34    8.29
  -6  -8  19   16.32    7.00
   6  -8 -20    0.71    4.58
   6   8 -20   -0.27    3.43
  -6  -8  20    0.62    3.97
   6  -8 -21   11.47    6.47
   6   8 -21   29.54    8.25
  -6  -8  21   13.21    6.74
   6  -8 -22    3.76    4.76
   6   8 -22    4.25    5.63
  -6  -8  22    9.80    6.08
   6  -8 -23   22.73    7.36
   6   8 -23   12.44    6.10
  -6  -8  23    5.29    6.23
   6  -8 -24   -1.50    4.76
   6   8 -24    1.56    4.34
  -6  -8  24    3.95    5.89
   6  -8 -25   19.55    8.01
   6   8 -25   22.85    7.38
  -6  -8  25   20.49    8.32
   6  -8 -26   13.19    6.41
   6   8 -26    3.36    5.32
  -6  -8  26   13.26    6.33
   6  -8 -27   37.21    9.63
   6   8 -27   13.62    7.82
  -6  -8  27   32.37   10.15
   6  -8 -28   -1.10    4.60
   6   8 -28   -4.84    6.69
  -6  -8  28   -0.88    5.88
   6  -8 -29    0.19    5.00
   6   8 -29    0.89    5.15
  -6  -8  29    1.24    5.25
   6  -8 -30    1.77    4.53
   6   8 -30   -1.67    5.58
  -6  -8  30   -0.77    6.68
   6  -8 -31   18.12    7.66
   6   8 -31    9.61    6.88
  -6  -8  31    6.04    6.70
   6  -8 -32   -2.59    5.54
   6   8 -32    4.79    6.10
  -6  -8  32    4.54    6.04
   6  -8 -33    2.67    4.86
   6   8 -33    6.58    5.74
  -6  -8  33    0.45    5.76
   6  -8 -34   -1.24    4.29
   6   8 -34   -0.72    4.42
  -6  -8  34   -2.67    7.39
   6  -8 -35    0.64    5.77
   6   8 -35    3.77    5.86
  -6  -8  35    9.11    7.47
   6  -8 -36    2.42    4.75
   6   8 -36    2.11    6.57
  -6  -8  36    1.04    6.43
   6  -8 -37    1.78    5.85
  -6  -8  37   -0.84    5.68
   6  -8 -38    0.01    4.96
  -6   9   1    4.24    3.36
   6  -9  -1    7.68    3.68
   6   9  -1    6.60    3.39
  -6  -9   1   10.58    3.29
  -6  -9   1   -1.44    3.51
  -6   9   2   10.10    4.09
   6  -9  -2   18.55    5.03
   6   9  -2   14.65    4.57
  -6  -9   2   10.59    3.73
  -6  -9   2   13.87    4.85
  -6   9   3  186.67   22.37
   6  -9  -3  194.48   23.20
   6   9  -3  174.39   22.48
  -6  -9   3  181.47   21.84
  -6  -9   3   80.42   21.06
  -6   9   4    9.13    4.07
   6  -9  -4   24.89    5.83
   6   9  -4   13.69    4.82
  -6  -9   4   14.58    4.10
  -6  -9   4   13.83    5.11
  -6   9   5    0.15    2.57
   6  -9  -5    3.53    3.29
   6   9  -5    4.44    3.33
  -6  -9   5    4.70    2.97
  -6  -9   5    3.46    3.68
  -6   9   6   14.25    4.90
   6  -9  -6   11.87    4.88
   6   9  -6   13.22    4.68
  -6  -9   6   17.38    4.55
  -6  -9   6   18.85    5.69
  -6   9   7   11.82    4.28
   6  -9  -7   10.22    4.69
   6   9  -7   19.70    5.61
  -6  -9   7   18.91    4.84
  -6  -9   7   17.80    5.72
   6  -9  -8    0.25    3.07
   6   9  -8    2.10    3.04
  -6  -9   8    1.20    2.95
  -6  -9   8   -1.26    3.71
   6  -9  -9   85.31   15.57
   6   9  -9   76.70   15.25
  -6  -9   9  120.33   15.54
  -6  -9   9  111.20   16.55
   6  -9 -10    6.70    3.94
   6   9 -10    8.08    4.24
  -6  -9  10    2.67    4.27
   6  -9 -11    0.13    3.85
   6   9 -11    5.66    4.00
  -6  -9  11   -2.00    4.15
   6  -9 -12   11.19    5.07
   6   9 -12    7.88    4.87
  -6  -9  12    4.79    4.42
   6  -9 -13   95.62   15.91
   6   9 -13  109.77   16.60
  -6  -9  13   77.43   15.96
   6  -9 -14    8.09    4.90
   6   9 -14    4.62    4.53
  -6  -9  14   11.71    6.27
   6  -9 -15   20.30    6.77
  -6  -9  15   29.50    8.18
  -6  -9  16   17.33    6.50
  -6  -9  17    5.04    5.89
   6   9 -18    2.38    4.51
  -6  -9  18    3.88    4.69
   6  -9 -19   48.31   10.03
   6   9 -19   57.97   11.29
  -6  -9  19   22.55    9.06
   6  -9 -20   10.34    5.61
   6   9 -20   -1.56    4.30
  -6  -9  20    0.09    4.62
   6  -9 -21    1.96    3.78
   6   9 -21   -0.97    4.25
  -6  -9  21    0.51    4.16
   6  -9 -22    0.83    4.54
   6   9 -22   -0.61    4.80
  -6  -9  22   -0.49    4.77
   6  -9 -23   42.45   10.55
   6   9 -23   53.33   12.08
  -6  -9  23   47.65   11.25
   6  -9 -24    3.68    5.37
   6   9 -24    0.25    4.32
  -6  -9  24    0.75    5.26
   6  -9 -25   23.87    7.94
   6   9 -25   14.22    6.79
  -6  -9  25   16.35    7.32
   6  -9 -26    9.12    5.95
   6   9 -26    6.66    6.17
  -6  -9  26    5.61    6.34
   6  -9 -27    9.21    5.68
   6   9 -27    2.21    4.53
  -6  -9  27    3.82    6.20
   6  -9 -28    3.78    5.53
   6   9 -28    1.02    5.08
  -6  -9  28   -2.54    6.47
   6  -9 -29   34.48    9.08
   6   9 -29   15.35    8.06
  -6  -9  29   18.11    8.22
   6  -9 -30    2.81    4.41
   6   9 -30    0.66    4.16
  -6  -9  30    7.60    6.37
   6  -9 -31   -0.91    5.64
   6   9 -31   -4.38    6.74
  -6  -9  31    6.53    5.93
   6  -9 -32   -1.84    5.27
   6   9 -32    0.98    5.58
  -6  -9  32    8.79    5.87
   6   9 -33   11.90    6.78
  -6  -9  33    4.44    5.48
   6   9 -34   -1.98    6.25
  -6  -9  34    1.70    6.31
   6   9 -35   -1.41    5.26
  -6  -9  35    0.46    5.63
   6 -10  -1   49.02    8.47
  -6 -10   1   28.09    7.26
   6 -10  -2   12.24    4.87
  -6 -10   2   11.43    4.59
   6 -10  -3    0.98    2.69
   6  10  -3   -0.60    2.72
  -6 -10   3    0.69    3.24
   6 -10  -4   10.01    4.20
   6  10  -4    5.13    3.35
  -6 -10   4   14.16    4.99
   6 -10  -5   44.06    8.75
   6  10  -5   44.10    8.51
  -6 -10   5   41.28    8.89
   6 -10  -6    2.82    3.16
   6  10  -6    2.02    3.43
  -6 -10   6    2.55    3.70
   6 -10  -7   21.97    5.73
   6  10  -7   14.53    5.21
  -6 -10   7   26.34    6.44
   6 -10  -8    4.48    3.48
   6  10  -8    1.47    2.86
  -6 -10   8    0.37    3.78
   6 -10  -9   -1.90    3.49
   6  10  -9   -2.03    3.88
  -6 -10   9   -0.69    3.31
   6 -10 -10    4.17    3.88
   6  10 -10    8.89    4.20
  -6 -10  10    0.46    4.03
   6 -10 -11  117.32   17.76
   6  10 -11  103.08   17.51
  -6 -10  11  107.28   17.98
   6 -10 -12   -0.53    3.45
   6  10 -12   -0.97    3.44
  -6 -10  12   -2.70    4.47
   6 -10 -13    8.77    4.59
   6  10 -13   10.62    4.81
  -6 -10  13    6.43    4.99
   6 -10 -14    7.49    4.47
   6  10 -14    4.31    4.42
  -6 -10  14    8.22    5.46
   6 -10 -15   72.12   13.25
  -6 -10  15   68.10   13.96
  -6 -10  16    2.40    5.26
  -6 -10  17   47.45   11.10
   6  10 -18    1.10    4.28
  -6 -10  18    4.58    5.99
   6 -10 -19    8.80    5.72
   6  10 -19    8.40    4.95
  -6 -10  19    7.38    6.10
   6 -10 -20    2.51    4.22
   6  10 -20    0.00    3.74
  -6 -10  20    1.66    3.97
   6 -10 -21   45.37   10.75
   6  10 -21   48.29   11.35
  -6 -10  21   58.21   12.68
   6  10 -22   -0.17    4.27
  -6 -10  22   -3.73    6.42
   6  10 -23   -0.48    3.31
  -6 -10  23   -1.11    5.02
   6  10 -24    1.01    4.15
  -6 -10  24   -1.47    5.48
   6  10 -25    8.79    5.98
  -6 -10  25   -0.12    6.60
   6  10 -26   -1.41    4.56
  -6 -10  26    1.05    6.77
   6  10 -27    8.97    5.58
  -6 -10  27   12.48    6.14
   6  10 -28   -2.78    5.40
  -6 -10  28    6.79    6.37
   6  10 -29   11.35    7.47
  -6 -10  29    4.05    6.84
   6  10 -30   -2.15    4.87
  -6 -10  30    1.10    4.02
   6  10 -31    4.05    5.66
  -6 -10  31    1.46    7.31
   6  10 -32   -0.48    4.00
  -6 -10  32   -0.54    6.34
   6  10 -33    6.43    6.12
   6  10 -34    2.85    4.95
   6  10 -35    6.95    6.08
   6 -11  -1    8.40    3.78
  -6 -11   1    4.51    3.40
   6 -11  -2    1.07    2.60
  -6 -11   2    1.67    3.60
   6 -11  -3   51.57    9.58
  -6 -11   3   48.56    9.53
   6 -11  -4   -1.10    2.74
  -6 -11   4    1.06    3.39
   6 -11  -5   -0.76    2.69
  -6 -11   5    3.19    3.65
   6 -11  -6    1.45    3.10
  -6 -11   6   -0.16    3.67
  -6 -11   7    4.97    4.84
  -6 -11   8   15.89    5.76
  -6 -11   9   38.29    8.84
  -6 -11  10    2.41    4.59
  -6 -11  11    0.94    3.68
  -6 -11  12    5.97    5.33
  -6 -11  13   37.85    9.56
  -6 -11  14   -1.79    3.73
  -6 -11  15   14.18    6.45
  -6 -11  16    4.33    4.71
  -6 -11  17   21.60    7.91
  -6 -11  18    0.50    3.94
  -6 -11  19   48.41   11.35
  -6 -11  20    4.54    5.11
  -6 -11  21   -1.12    4.90
  -6 -11  22    5.02    6.08
  -6 -11  23   23.80    8.74
  -6 -11  24   -1.91    5.30
  -6 -11  25    5.60    6.18
  -6 -11  26   -0.88    5.57
  -6 -11  27    1.59    5.78
  -6 -11  28   -0.30    5.17
  -6 -11  29    8.74    6.38
  -6 -11  30    5.52    5.36
  -6 -12   1   48.14    9.16
  -6 -12   2    2.44    3.63
  -6 -12   3   -1.16    2.95
  -6 -12   4    2.54    3.80
  -6 -12   5   61.94   11.35
  -6 -12   6   -2.08    4.53
  -6 -12   7    3.14    3.86
  -6 -12   8    0.07    3.77
  -6 -12   9    6.36    4.64
  -6 -12  10    0.42    3.29
  -6 -12  11   32.67    8.41
  -6 -12  12    0.99    3.90
  -6 -12  13    9.49    5.31
  -6 -12  14   -0.55    4.23
  -6 -12  15   20.47    6.49
  -6 -12  16    0.43    5.30
  -6 -12  17   12.97    6.22
  -6 -12  18    1.87    3.96
  -6 -12  19    0.55    5.02
  -6 -12  20    4.03    4.79
  -6 -12  21   35.21    9.80
  -6 -12  22   -0.09    4.43
  -6 -12  23    2.10    5.07
  -6 -12  24   -1.73    5.12
  -6 -12  25   20.01    8.11
  -6 -12  26    1.31    4.62
  -6 -12  27   11.87    7.46
  -6 -13   1   13.20    4.92
  -6 -13   2    5.22    3.79
  -6 -13   3   53.71   10.12
  -6 -13   4   10.94    4.69
  -6 -13   5   12.75    4.96
  -6 -13   6   11.09    4.72
  -6 -13   7   14.50    5.35
  -6 -13   8   14.00    5.72
  -6 -13   9   50.95   10.57
  -6 -13  10    5.13    4.70
  -6 -13  11   -0.33    3.36
  -6 -13  12   10.44    4.96
  -6 -13  13   14.99    6.00
  -6 -13  14    2.76    4.84
  -6 -13  15    8.19    4.96
  -6 -13  16    1.20    4.29
  -6 -13  17    3.91    5.22
  -6 -13  18   -0.54    4.01
  -6 -13  19    6.74    5.53
  -6 -13  20    4.65    4.74
  -6 -13  21   -2.65    5.75
  -6 -13  22    4.77    5.95
  -6 -13  23    4.23    7.14
  -6 -13  24   -3.44    6.00
  -6 -14   1   17.04    5.12
  -6 -14   2    7.48    3.82
  -6 -14   3    3.12    3.42
  -6 -14   4    6.49    4.05
  -6 -14   5   18.83    5.79
  -6 -14   6    8.36    4.54
  -6 -14   7   13.37    5.17
  -6 -14   8   -1.18    3.96
  -6 -14   9    6.19    4.74
  -6 -14  10    7.72    4.48
  -6 -14  11    8.51    4.73
  -6 -14  12    1.54    4.06
  -6 -14  13   -1.36    4.31
  -6 -14  14   -0.70    4.28
  -6 -14  15   12.27    5.60
  -6 -14  16    3.48    5.44
  -6 -14  17    0.59    4.18
  -6 -14  18   -0.77    4.36
  -6 -14  19   -0.61    4.22
  -6 -14  20   -2.54    4.99
  -6 -14  21    6.02    6.05
  -6 -15   1   -1.14    3.14
  -6 -15   2   16.45    5.22
  -6 -15   3    7.79    4.15
  -6 -15   4    2.19    3.66
  -6 -15   5    1.66    3.24
  -6 -15   6   -0.48    3.35
  -6 -15   7   12.41    4.72
  -6 -15   8    5.16    3.93
  -6 -15   9   -0.24    3.97
  -6 -15  10    6.76    4.48
  -6 -15  11    0.43    3.50
  -6 -15  12   16.03    5.97
  -6 -15  13    2.79    3.80
  -6 -15  14    6.99    5.02
  -6 -15  15   -1.76    4.50
  -6 -15  16    0.49    5.15
  -6 -15  17   -0.73    4.97
  -6 -15  18    3.97    4.40
  -6 -16   1    5.59    3.43
  -6 -16   2    2.38    3.05
  -6 -16   3   -1.29    2.88
  -6 -16   4    1.38    3.12
  -6 -16   5   -0.37    3.56
  -6 -16   6   -0.53    3.63
  -6 -16   7   -0.56    3.71
  -6 -16   8   -1.11    3.45
  -6 -16   9   -0.24    3.57
  -6 -16  10   -0.97    3.97
  -6 -16  11    2.79    4.08
  -6 -16  12    0.52    3.78
  -6 -16  13   -1.26    4.44
  -6 -16  14    2.68    3.83
  -6 -17   1   -0.26    2.53
  -6 -17   2    0.51    2.92
  -6 -17   3    4.40    3.68
  -6 -17   4    2.23    3.82
  -6 -17   5   -1.52    3.60
  -6 -17   6    0.41    3.36
  -6 -17   7    1.33    3.91
  -6 -17   8    6.35    4.25
  -6 -17   9    4.01    4.40
  -6 -17  10    2.36    4.34
  -6 -18   1    0.01    2.80
  -6 -18   2    1.90    3.45
  -6 -18   3   -0.73    3.23
  -6 -18   4    1.87    3.33
  -6 -18   5   -1.13    3.83
  -5   0   1    6.40    2.96
  -5   0   1    0.58    3.46
   5   0  -1    3.41    2.86
   5   0  -1    3.95    3.55
  -5   0   2    1.08    2.77
  -5   0   2   -0.59    3.37
   5   0  -2   -0.53    2.75
   5   0  -2    1.36    3.32
  -5   0   3  108.31   14.99
  -5   0   3  101.98   15.79
   5   0  -3   83.25   14.65
   5   0  -3  114.85   15.79
  -5   0   4   -0.99    3.46
  -5   0   4    0.53    3.48
   5   0  -4    1.36    2.58
   5   0  -4   -0.36    3.33
  -5   0   5 2736.87  328.27
  -5   0   5 2636.21  328.91
   5   0  -5 2694.31  328.47
   5   0  -5 2404.28  328.30
  -5   0   6    1.80    3.00
  -5   0   6   -0.61    3.87
   5   0  -6    0.33    3.11
   5   0  -6   -0.06    3.49
  -5   0   7   79.83   12.32
  -5   0   7   75.99   13.01
   5   0  -7   72.33   12.32
   5   0  -7   74.37   12.73
  -5   0   8   -1.20    3.16
  -5   0   8   -2.98    4.19
   5   0  -8   -0.60    3.03
   5   0  -8    0.78    3.75
  -5   0   9  585.73   74.40
  -5   0   9  623.09   75.76
   5   0  -9  519.83   74.61
   5   0  -9  585.90   75.00
  -5   0  10    0.44    3.25
  -5   0  10    0.14    3.40
   5   0 -10    2.30    3.45
   5   0 -10   -0.09    3.90
  -5   0  11   30.42    6.98
  -5   0  11   34.37    8.52
   5   0 -11   34.53    7.78
   5   0 -11   51.25    8.79
  -5   0  12    0.19    2.85
  -5   0  12    0.21    3.46
   5   0 -12    0.86    3.63
   5   0 -12   -0.83    3.90
  -5   0  13    8.94    4.85
   5   0 -13    8.34    4.36
   5   0 -13    6.27    4.44
  -5   0  14    0.60    3.80
   5   0 -14    0.04    2.74
   5   0 -14   -0.81    3.29
  -5   0  15  134.45   21.55
   5   0 -15  135.99   20.92
   5   0 -15  135.58   20.97
  -5   0  16   -0.88    4.51
   5   0 -16   -0.74    3.98
   5   0 -16   -0.41    4.20
  -5   0  17   91.23   17.37
   5   0 -17  105.56   17.39
   5   0 -17  110.54   17.40
  -5   0  18   -2.46    4.62
   5   0 -18   -1.73    4.49
  -5   0  19  127.84   26.80
   5   0 -19  264.63   29.16
  -5   0  20   -0.14    4.49
   5   0 -20   -2.12    4.19
  -5   0  21  257.16   39.19
   5   0 -21  274.70   38.44
  -5   0  22   -2.21    5.12
   5   0 -22    0.54    3.31
  -5   0  23    0.43    4.71
   5   0 -23    0.13    4.05
  -5   0  24    2.86    5.33
   5   0 -24   -1.56    3.90
  -5   0  25   15.14    7.93
   5   0 -25   24.47    8.34
  -5   0  26    4.63    5.95
   5   0 -26    0.10    4.68
  -5   0  27   56.40   14.70
   5   0 -27   85.01   14.97
  -5   0  28    2.61    5.66
   5   0 -28   -0.04    4.16
   5   0 -29    2.14    4.36
   5   0 -30    2.72    4.20
   5   0 -31   41.87   11.08
   5   0 -32    2.43    5.04
   5   0 -33   -0.13    6.13
   5   0 -34    1.81    5.49
   5   0 -35   10.59    6.14
   5   0 -36   -2.80    5.57
   5   0 -37   23.02    9.00
   5   0 -38   -0.27    5.24
   5   0 -39    2.73    6.39
  -5   1   1  435.96   61.20
  -5   1   1  492.09   62.35
   5  -1  -1  490.49   61.72
   5  -1  -1  509.53   62.35
   5   1  -1  507.69   61.77
   5   1  -1  481.41   62.02
  -5  -1   1  405.06   60.97
  -5  -1   1  541.96   62.60
  -5   1   2    5.20    2.92
  -5   1   2    5.48    3.56
   5  -1  -2    4.42    3.43
   5  -1  -2    6.24    4.03
   5   1  -2    2.91    2.98
   5   1  -2    7.32    4.22
  -5  -1   2    2.68    2.71
  -5  -1   2    2.69    3.42
  -5   1   3  505.37   69.72
  -5   1   3  547.64   70.75
   5  -1  -3  478.81   69.85
   5  -1  -3  789.79   72.01
   5   1  -3  466.00   69.77
   5   1  -3  632.98   70.91
  -5  -1   3  547.71   69.85
  -5  -1   3  522.95   70.55
  -5   1   4   17.65    4.36
  -5   1   4    8.74    4.55
   5  -1  -4   16.60    4.87
   5  -1  -4    7.58    4.68
   5   1  -4   10.89    4.18
   5   1  -4   11.10    4.64
  -5  -1   4   13.30    3.98
  -5  -1   4   14.93    5.18
  -5   1   5   86.78   16.04
  -5   1   5   98.48   16.94
   5  -1  -5  141.00   17.38
   5  -1  -5  174.26   18.53
   5   1  -5   95.43   16.37
   5   1  -5  105.76   16.82
  -5  -1   5  119.55   16.56
  -5  -1   5  118.41   17.42
  -5   1   6  706.18   87.97
  -5   1   6  654.73   88.66
   5  -1  -6  655.54   88.08
   5  -1  -6  646.25   88.31
   5   1  -6  804.30   88.71
   5   1  -6  722.97   88.49
  -5  -1   6  665.74   87.78
  -5  -1   6  645.01   88.54
  -5   1   7  611.29   84.81
  -5   1   7  669.65   86.01
   5  -1  -7  696.99   85.55
   5  -1  -7  681.74   85.74
   5   1  -7  673.78   85.44
   5   1  -7  686.12   85.59
  -5  -1   7  634.88   84.89
  -5  -1   7  668.67   85.99
  -5   1   8    1.24    2.95
  -5   1   8   -1.35    4.04
   5  -1  -8   -0.43    3.39
   5  -1  -8    1.68    4.11
   5   1  -8   -0.96    3.32
   5   1  -8    0.74    3.63
  -5  -1   8   -0.94    3.20
  -5  -1   8    3.68    3.82
  -5   1   9   37.95    8.49
   5  -1  -9   19.45    6.99
   5  -1  -9   48.68    8.59
   5   1  -9   29.79    7.54
   5   1  -9   43.36    8.22
  -5  -1   9   43.84    7.66
  -5  -1   9   42.79    8.63
  -5   1  10    1.66    2.60
  -5   1  10    0.91    4.34
   5  -1 -10    0.78    2.64
   5  -1 -10    1.17    3.85
   5   1 -10    0.90    3.59
   5   1 -10    1.53    3.72
  -5  -1  10    0.78    3.08
  -5  -1  10    2.35    4.32
  -5   1  11  206.50   28.43
  -5   1  11  197.17   29.53
   5  -1 -11  204.77   28.89
   5  -1 -11  221.09   29.43
   5   1 -11  212.63   29.10
   5   1 -11  218.59   29.10
  -5  -1  11  199.99   28.33
  -5  -1  11  172.88   29.06
  -5   1  12   19.12    5.02
  -5   1  12   24.24    6.94
   5  -1 -12   15.30    5.11
   5  -1 -12   16.02    5.55
   5   1 -12    7.69    4.72
   5   1 -12   20.39    5.60
  -5  -1  12   11.02    4.63
  -5  -1  12   20.80    6.49
  -5   1  13  461.82   59.91
  -5   1  13  458.74   61.28
   5  -1 -13  499.58   60.93
   5  -1 -13  419.64   60.44
   5   1 -13  449.29   60.55
   5   1 -13  452.12   60.54
  -5  -1  13  455.11   59.92
  -5  -1  13  452.06   61.21
  -5   1  14   -0.89    3.81
   5  -1 -14   -0.32    3.19
   5  -1 -14    1.74    3.59
   5   1 -14    0.77    3.45
   5   1 -14    4.98    4.27
  -5  -1  14   -0.27    4.64
  -5   1  15   68.15   12.37
   5  -1 -15   55.59   10.96
   5  -1 -15   69.94   11.73
   5   1 -15   47.84   10.78
   5   1 -15   74.22   11.95
  -5  -1  15   43.96   10.94
  -5   1  16    7.97    4.89
   5  -1 -16    2.69    3.80
   5  -1 -16    9.39    4.99
   5   1 -16    0.05    3.64
   5   1 -16    8.61    4.19
  -5  -1  16    6.23    5.59
  -5   1  17   37.34    9.44
   5  -1 -17   23.89    7.20
   5  -1 -17   29.16    8.11
   5   1 -17   23.81    7.17
   5   1 -17   32.24    7.60
  -5  -1  17   39.26    9.58
  -5   1  18    3.99    4.07
   5  -1 -18    2.80    3.89
   5  -1 -18    2.42    3.95
   5   1 -18    0.61    4.15
  -5  -1  18   -1.04    4.16
  -5   1  19  200.69   29.93
   5  -1 -19  196.30   29.35
  -5  -1  19  185.36   29.56
  -5   1  20    1.93    4.80
   5  -1 -20    3.56    6.16
  -5  -1  20   12.89    6.26
  -5   1  21    1.03    3.99
   5  -1 -21    8.12    5.25
   5  -1 -21    5.70    5.01
   5   1 -21    8.89    6.12
  -5  -1  21    4.54    4.96
  -5   1  22    4.93    5.53
   5  -1 -22   19.07    6.87
   5  -1 -22   24.02    7.85
   5   1 -22   12.95    5.89
  -5  -1  22    3.87    5.21
  -5   1  23   41.74   11.83
   5  -1 -23   53.58   11.86
   5   1 -23   64.45   12.59
  -5  -1  23   45.11   12.11
  -5   1  24    1.66    5.04
   5  -1 -24    1.48    4.80
   5   1 -24    6.35    5.49
  -5  -1  24    5.34    5.21
  -5   1  25   20.31    9.02
   5  -1 -25   34.78    8.41
   5   1 -25   11.23    6.62
  -5  -1  25    9.53    7.65
  -5   1  26    9.58    6.67
   5  -1 -26   12.49    6.58
   5   1 -26    2.94    5.54
  -5  -1  26   13.09    7.87
   5  -1 -27  128.35   19.22
   5   1 -27   91.96   17.84
  -5  -1  27   79.96   18.34
   5  -1 -28   17.70    7.54
   5   1 -28   18.65    7.35
   5  -1 -29   33.91    9.90
   5   1 -29   32.39    9.64
   5  -1 -30    0.09    3.91
   5   1 -30   -1.15    4.83
   5  -1 -31    3.79    5.16
   5   1 -31   -2.83    4.65
   5  -1 -32   -0.13    4.72
   5   1 -32    8.71    6.03
   5  -1 -33   26.78    9.75
   5   1 -33   50.73   11.50
   5  -1 -34    3.68    4.88
   5   1 -34    2.30    4.73
   5  -1 -35   -1.97    5.34
   5   1 -35    5.34    6.40
   5  -1 -36    2.08    5.52
   5   1 -36   -0.37    5.70
   5  -1 -37   19.78    7.78
   5   1 -37    3.85    5.55
   5  -1 -38   -4.09    6.05
   5   1 -38    4.67    6.89
   5  -1 -39   10.56    7.22
  -5   2   1    2.40    2.67
  -5   2   1    6.54    3.87
   5  -2  -1    3.43    2.83
   5  -2  -1    9.22    4.18
   5   2  -1    2.31    3.39
   5   2  -1    6.94    4.00
  -5  -2   1    6.19    3.43
  -5  -2   1    3.59    3.61
  -5   2   2   21.82    4.66
  -5   2   2   16.48    5.63
   5  -2  -2   17.92    4.89
   5  -2  -2   21.66    5.93
   5   2  -2   16.02    4.72
   5   2  -2   12.31    4.89
  -5  -2   2   20.28    4.70
  -5  -2   2   20.09    6.06
  -5   2   3  178.09   25.92
  -5   2   3  204.41   27.25
   5  -2  -3  180.43   26.15
   5  -2  -3  213.65   27.14
   5   2  -3  190.43   26.33
   5   2  -3  189.53   26.51
  -5  -2   3  184.69   25.91
  -5  -2   3  196.54   26.93
  -5   2   4   57.93   10.59
  -5   2   4   71.68   11.89
   5  -2  -4   63.35   11.02
   5  -2  -4   67.18   11.60
   5   2  -4   63.39   10.90
   5   2  -4   68.98   11.43
  -5  -2   4   77.84   11.06
  -5  -2   4   82.48   12.36
  -5   2   5  653.64   71.13
  -5   2   5  237.89   69.68
   5  -2  -5  538.75   70.88
   5  -2  -5  727.03   72.40
   5   2  -5  596.22   71.14
   5   2  -5  702.77   71.82
  -5  -2   5  712.85   71.36
  -5  -2   5  604.01   71.79
  -5   2   6   12.97    4.01
  -5   2   6   12.37    5.00
   5  -2  -6   11.49    4.25
   5  -2  -6    6.29    4.33
   5   2  -6    8.61    3.89
   5   2  -6   12.75    4.65
  -5  -2   6   15.15    4.12
  -5  -2   6    0.65    3.81
  -5   2   7  109.54   14.29
  -5   2   7   41.39   13.31
   5  -2  -7  104.75   14.71
   5  -2  -7  128.76   15.63
   5   2  -7  118.48   14.96
   5   2  -7   89.72   14.29
  -5  -2   7   89.19   13.85
  -5  -2   7   90.47   14.80
  -5   2   8    9.89    3.83
  -5   2   8    9.74    5.07
   5  -2  -8   10.98    4.63
   5  -2  -8    5.82    4.11
   5   2  -8    9.50    4.15
   5   2  -8    8.98    4.27
  -5  -2   8   13.66    4.81
  -5  -2   8   10.13    5.30
  -5   2   9  751.87   93.81
  -5   2   9  785.24   95.19
   5  -2  -9  747.17   94.35
   5  -2  -9  673.58   94.23
   5   2  -9  814.94   94.70
   5   2  -9  710.00   94.10
  -5  -2   9  692.59   93.61
  -5  -2   9  701.37   94.70
  -5   2  10    1.61    3.13
  -5   2  10    1.28    3.84
   5  -2 -10    9.94    4.09
   5  -2 -10    3.36    3.97
   5   2 -10    2.06    3.00
   5   2 -10    4.74    3.74
  -5  -2  10    1.22    2.90
  -5  -2  10    2.29    3.74
  -5   2  11    4.05    3.36
  -5   2  11   16.16    5.91
   5  -2 -11    5.18    3.82
   5  -2 -11    3.39    4.53
   5   2 -11    6.64    3.68
   5   2 -11   10.95    4.63
  -5  -2  11    5.70    3.18
  -5  -2  11    1.91    4.53
  -5   2  12  115.22   15.24
  -5   2  12   94.71   16.07
   5  -2 -12   89.02   15.15
   5  -2 -12   99.29   15.69
   5   2 -12   84.20   15.05
   5   2 -12   95.21   15.17
  -5  -2  12   92.76   14.69
  -5  -2  12   84.56   15.65
  -5   2  13   48.89   10.71
  -5   2  13   58.78   12.13
   5  -2 -13   79.54   12.26
   5  -2 -13   79.19   12.80
   5   2 -13   70.29   12.14
   5   2 -13   61.42   11.48
  -5  -2  13   65.33   11.52
  -5  -2  13   78.37   13.01
  -5   2  14   42.58    9.03
   5  -2 -14   42.90    8.85
   5  -2 -14   36.31    8.46
   5   2 -14   40.55    8.48
   5   2 -14   27.24    7.46
  -5  -2  14   32.87    8.76
  -5   2  15  437.58   56.85
   5  -2 -15  402.42   55.72
   5  -2 -15  402.53   56.04
   5   2 -15  382.63   55.62
   5   2 -15  461.97   56.13
  -5  -2  15  413.81   56.60
  -5   2  16    2.50    4.35
   5  -2 -16    4.31    3.91
   5  -2 -16    4.25    4.78
   5   2 -16   -0.75    3.56
  -5  -2  16    4.36    4.46
  -5   2  17    7.38    5.53
   5  -2 -17    7.07    3.90
   5  -2 -17    5.63    4.62
   5   2 -17   13.48    5.06
  -5  -2  17    8.99    5.83
  -5   2  18   -0.98    4.28
   5  -2 -18    0.11    3.59
   5  -2 -18   -0.32    3.84
  -5  -2  18    4.88    4.43
  -5   2  19  126.26   21.30
   5  -2 -19  135.98   21.09
  -5  -2  19  118.66   20.92
  -5   2  20   70.17   14.27
   5  -2 -20   69.63   13.37
  -5  -2  20   60.62   13.51
  -5   2  21   11.07    6.12
   5  -2 -21    7.43    5.12
   5  -2 -21    3.86    4.72
   5   2 -21    1.79    5.14
  -5  -2  21    5.72    5.29
  -5   2  22    6.52    5.78
   5  -2 -22   -1.58    4.51
   5  -2 -22    4.90    5.60
   5   2 -22    8.44    5.53
  -5  -2  22    9.26    5.67
  -5   2  23   19.12    7.75
   5  -2 -23   20.24    7.58
   5  -2 -23   16.35    6.98
   5   2 -23   33.73    8.54
  -5  -2  23   14.96    7.27
  -5   2  24   -2.09    5.38
   5  -2 -24    1.64    3.85
   5   2 -24   -2.85    5.01
  -5  -2  24   -2.14    5.69
   5  -2 -25  120.28   21.18
   5   2 -25  133.70   21.96
   5  -2 -26   12.89    6.53
   5   2 -26   15.74    7.39
   5  -2 -27   99.43   17.43
   5   2 -27   82.46   16.75
   5  -2 -28    1.31    4.88
   5   2 -28    4.67    4.66
  -5  -2  28    9.15    6.31
   5  -2 -29   42.60   11.35
   5   2 -29   36.89   10.08
  -5  -2  29   37.21   11.73
   5  -2 -30   -1.27    4.20
   5   2 -30    8.87    5.49
  -5  -2  30    1.22    5.68
   5  -2 -31   52.44   12.59
   5   2 -31   46.55   12.27
  -5  -2  31   78.93   15.63
   5  -2 -32   -1.96    5.03
   5   2 -32    5.33    5.33
   5  -2 -33    2.56    5.71
   5   2 -33    0.22    5.28
   5  -2 -34   -3.31    5.97
   5   2 -34   -0.01    6.21
   5  -2 -35   19.94    7.33
   5   2 -35    2.83    4.96
   5  -2 -36   -0.25    5.39
   5   2 -36   -0.02    4.19
   5  -2 -37   16.01    7.62
   5   2 -37    7.27    6.41
   5  -2 -38   -1.96    4.79
   5   2 -38    4.02    4.36
   5  -2 -39   -1.87    6.86
  -5   3   1  330.66   42.81
  -5   3   1  291.16   43.36
   5  -3  -1  323.90   43.05
   5  -3  -1  370.59   44.07
   5   3  -1  314.39   42.83
   5   3  -1  319.65   43.14
  -5  -3   1  329.52   42.62
  -5  -3   1  330.07   43.56
  -5   3   2   56.40    9.85
  -5   3   2   50.78   10.63
   5  -3  -2   56.80   10.21
   5  -3  -2   61.64   10.95
   5   3  -2   65.41   10.38
   5   3  -2   62.21   10.75
  -5  -3   2   80.12   10.46
  -5  -3   2   66.06   10.88
  -5   3   3  200.61   19.47
  -5   3   3  135.94   19.45
   5  -3  -3  108.36   18.21
   5  -3  -3  116.06   18.82
   5   3  -3  163.00   19.03
   5   3  -3  114.73   18.48
  -5  -3   3  108.31   17.82
  -5  -3   3  111.33   18.78
  -5   3   4    2.52    3.00
  -5   3   4    1.26    3.42
   5  -3  -4    8.54    3.63
   5  -3  -4    4.96    3.99
   5   3  -4    0.41    2.76
   5   3  -4    7.38    4.21
  -5  -3   4    0.30    2.67
  -5  -3   4    2.39    4.19
  -5   3   5  354.85   32.64
  -5   3   5  214.22   32.07
   5  -3  -5  203.95   31.45
   5  -3  -5  233.79   32.31
   5   3  -5  249.95   31.93
   5   3  -5  208.41   31.59
  -5  -3   5  206.80   31.13
  -5  -3   5  234.58   32.20
  -5   3   6  247.93   33.24
  -5   3   6  215.39   33.74
   5  -3  -6  239.40   33.43
   5  -3  -6  272.07   34.33
   5   3  -6  213.58   33.18
   5   3  -6  258.64   33.64
  -5  -3   6  224.76   32.94
  -5  -3   6  365.78   35.47
  -5   3   7   95.67   11.73
  -5   3   7   65.99   11.93
   5  -3  -7   79.22   11.55
   5  -3  -7  109.17   13.13
   5   3  -7   25.59    9.85
   5   3  -7   81.32   11.64
  -5  -3   7   71.22   10.97
  -5  -3   7   75.62   12.29
  -5   3   8  117.31   16.09
  -5   3   8  110.97   16.97
   5  -3  -8   99.53   16.01
   5  -3  -8  102.93   16.57
   5   3  -8   86.09   15.88
   5   3  -8   99.67   15.90
  -5  -3   8   97.83   15.62
  -5  -3   8  165.72   18.28
  -5   3   9   90.91   13.44
  -5   3   9  101.06   14.85
   5  -3  -9  143.96   15.53
   5  -3  -9   86.28   14.21
   5   3  -9   90.46   13.99
   5   3  -9   46.06   12.59
  -5  -3   9   87.34   13.38
  -5  -3   9   90.84   14.66
  -5   3  10   28.66    6.03
  -5   3  10   18.85    6.20
   5  -3 -10   17.68    5.87
   5  -3 -10   30.39    6.90
   5   3 -10   19.36    5.76
   5   3 -10   28.65    6.22
  -5  -3  10   20.61    5.54
  -5  -3  10   27.15    7.25
  -5   3  11   -1.31    3.03
  -5   3  11    1.04    3.68
   5  -3 -11   -1.31    3.50
   5  -3 -11    0.82    3.30
   5   3 -11   -1.58    3.28
   5   3 -11    3.17    3.44
  -5  -3  11    0.19    2.64
  -5  -3  11    1.09    3.81
  -5   3  12   26.93    6.05
  -5   3  12   23.90    6.76
   5  -3 -12   18.92    5.86
   5  -3 -12   22.17    7.04
   5   3 -12   28.96    6.59
   5   3 -12   14.97    5.87
  -5  -3  12   32.28    6.30
  -5  -3  12   25.43    7.32
  -5   3  13  270.28   32.72
  -5   3  13  192.71   33.00
   5  -3 -13  227.98   32.80
   5  -3 -13  304.07   34.38
   5   3 -13  234.26   32.98
   5   3 -13  236.28   32.76
  -5  -3  13  201.71   31.88
  -5   3  14   27.14    7.75
   5  -3 -14   22.13    6.67
   5  -3 -14   23.19    6.86
   5   3 -14   34.94    7.45
  -5  -3  14   32.59    7.65
  -5   3  15    4.24    4.65
   5  -3 -15    5.57    3.85
   5  -3 -15   12.21    5.21
   5   3 -15    2.79    3.15
  -5  -3  15    1.51    5.17
  -5   3  16   49.21   10.55
   5  -3 -16   52.57   10.24
   5  -3 -16   36.29    9.85
   5   3 -16   52.67   10.43
  -5  -3  16   62.11   12.07
  -5   3  17   69.27   14.16
   5  -3 -17   81.54   14.04
   5  -3 -17   72.38   14.44
   5   3 -17   89.15   14.45
  -5  -3  17   79.95   14.81
  -5   3  18   12.69    5.93
   5  -3 -18   13.57    5.39
   5  -3 -18   17.86    6.20
  -5  -3  18   22.48    7.42
  -5   3  19    5.61    4.78
   5  -3 -19   -1.47    4.48
  -5  -3  19   -1.37    5.32
  -5   3  20   -0.80    3.73
   5  -3 -20    1.60    4.56
  -5  -3  20   -1.46    4.81
  -5   3  21   59.70   13.74
   5  -3 -21   61.23   12.39
   5  -3 -21   55.18   12.46
   5   3 -21   72.56   13.19
  -5  -3  21   58.43   13.22
  -5   3  22   18.27    8.27
   5  -3 -22   30.33    8.65
   5   3 -22  104.66   13.58
   5  -3 -23  109.43   19.17
   5   3 -23  114.11   19.59
   5  -3 -24   15.83    6.97
   5   3 -24   11.32    6.22
   5  -3 -25    3.55    4.75
   5   3 -25   -1.92    4.48
   5  -3 -26    0.57    4.66
   5   3 -26    0.51    4.99
  -5  -3  26   -0.00    4.48
   5  -3 -27   43.95   11.00
   5   3 -27   40.41   10.65
  -5  -3  27   41.48   11.80
   5  -3 -28   19.62    7.33
   5   3 -28    5.29    4.83
  -5  -3  28    6.32    6.53
   5  -3 -29   38.34   10.87
   5   3 -29   58.52   11.86
  -5  -3  29   35.88   11.83
   5  -3 -30    3.23    5.12
   5   3 -30   -3.14    5.63
  -5  -3  30    1.33    5.26
   5  -3 -31   -0.78    4.92
   5   3 -31    3.08    5.44
  -5  -3  31    4.24    5.66
   5  -3 -32   12.78    7.18
   5   3 -32    6.05    5.62
  -5  -3  32    6.81    6.56
   5  -3 -33   39.32   10.19
   5   3 -33   32.82    9.68
  -5  -3  33   18.74    9.08
   5  -3 -34    5.80    4.18
   5   3 -34   -0.45    4.44
   5  -3 -35   -1.38    5.14
   5   3 -35    1.10    4.68
   5  -3 -36   -2.13    5.02
   5   3 -36   -1.85    4.89
   5  -3 -37    9.66    6.93
   5   3 -37    5.34    6.51
   5  -3 -38   10.00    6.90
   5   3 -38    6.61    6.82
   5  -3 -39    6.34    6.45
  -5   4   1   88.29   12.86
  -5   4   1   65.24   13.23
   5  -4  -1  116.02   13.89
   5  -4  -1   86.04   14.25
   5   4  -1   75.70   12.70
   5   4  -1   90.12   13.22
  -5  -4   1   83.14   12.64
  -5  -4   1   80.76   13.51
  -5   4   2   15.12    4.26
  -5   4   2   19.80    5.68
   5  -4  -2    8.24    3.76
   5  -4  -2    8.06    4.30
   5   4  -2   11.04    4.09
   5   4  -2   10.28    4.09
  -5  -4   2   12.71    3.78
  -5  -4   2   16.06    4.98
  -5   4   3   36.62    7.16
  -5   4   3   37.21    7.84
   5  -4  -3   45.23    7.98
   5  -4  -3   40.11    8.52
   5   4  -3   43.21    7.64
   5   4  -3   41.57    8.01
  -5  -4   3   41.55    7.20
  -5  -4   3   35.04    7.94
  -5   4   4   66.96   10.43
  -5   4   4   71.36   11.56
   5  -4  -4   45.64   10.27
   5  -4  -4   69.34   11.59
   5   4  -4   71.22   10.79
   5   4  -4   62.66   10.65
  -5  -4   4   65.57   10.37
  -5  -4   4   72.36   11.44
  -5   4   5  161.24   24.61
  -5   4   5  170.07   25.46
   5  -4  -5  170.19   24.96
   5  -4  -5  205.50   25.98
   5   4  -5  176.32   25.03
   5   4  -5  213.42   25.42
  -5  -4   5  172.13   24.61
  -5  -4   5  180.17   25.49
  -5   4   6   -0.88    2.56
  -5   4   6    0.16    3.34
   5  -4  -6   -0.18    3.16
   5  -4  -6    1.46    4.08
   5   4  -6    1.13    2.93
   5   4  -6    0.61    3.07
  -5  -4   6    1.33    2.37
  -5  -4   6   -1.60    4.00
  -5   4   7    7.78    3.32
  -5   4   7   10.55    4.58
   5  -4  -7   11.33    4.23
   5  -4  -7   19.52    5.50
   5   4  -7   10.16    4.26
   5   4  -7   13.65    4.69
  -5  -4   7   10.15    3.85
  -5  -4   7   12.57    4.87
   5  -4  -8   57.14   11.30
   5  -4  -8   82.96   12.59
   5   4  -8   73.25   11.85
   5   4  -8   77.26   11.65
  -5  -4   8   62.46   10.93
  -5   4   9  124.06   17.74
  -5   4   9  132.88   19.16
   5  -4  -9  141.28   18.72
   5  -4  -9  135.15   18.95
   5   4  -9  130.93   18.48
   5   4  -9  129.90   18.13
  -5  -4   9   94.01   17.21
  -5  -4   9   96.54   18.21
  -5   4  10  169.94   27.09
  -5   4  10  171.49   28.15
   5  -4 -10  179.55   27.73
   5  -4 -10  191.11   28.27
   5   4 -10  211.15   28.24
   5   4 -10  251.58   28.37
  -5  -4  10  198.23   27.45
  -5  -4  10  238.16   29.23
  -5   4  11  203.10   29.04
  -5   4  11  226.86   30.64
   5  -4 -11  208.22   29.79
   5  -4 -11  222.40   30.39
   5   4 -11  196.12   29.59
  -5  -4  11  205.62   29.16
  -5  -4  11  229.42   30.75
  -5   4  12    5.64    3.62
  -5   4  12    8.71    4.30
   5  -4 -12    7.09    4.19
   5  -4 -12    1.80    3.92
   5   4 -12    3.68    3.74
  -5  -4  12    6.53    3.53
  -5  -4  12    9.79    4.73
  -5   4  13    3.11    3.14
  -5   4  13    0.46    3.59
   5  -4 -13    2.25    3.49
   5  -4 -13    1.38    3.74
   5   4 -13    0.43    2.87
  -5  -4  13    3.60    4.25
  -5   4  14   33.47    7.96
   5  -4 -14   25.52    7.06
   5  -4 -14   42.90    9.05
   5   4 -14   36.31    7.96
  -5  -4  14   26.15    8.13
  -5   4  15  299.37   47.83
   5  -4 -15  306.11   47.33
   5  -4 -15  378.58   48.55
   5   4 -15  372.51   48.20
  -5  -4  15  434.76   49.61
  -5   4  16   91.29   15.21
   5  -4 -16   59.44   13.37
   5  -4 -16   71.48   14.03
   5   4 -16   94.75   14.81
  -5  -4  16   99.45   15.61
  -5   4  17  120.15   18.78
   5  -4 -17  125.47   18.10
   5  -4 -17   87.37   17.39
   5   4 -17  118.46   18.04
  -5  -4  17   86.21   17.42
  -5   4  18    3.71    5.18
   5  -4 -18   -0.87    5.14
   5  -4 -18    1.59    4.49
  -5  -4  18    4.99    4.82
  -5   4  19  197.46   29.01
   5  -4 -19  175.22   28.06
  -5   4  20    6.99    4.99
   5   4 -20    6.83    4.96
   5  -4 -21   75.67   12.24
   5   4 -21   31.63   10.08
   5  -4 -22    4.73    5.25
   5   4 -22    5.20    5.24
   5  -4 -23    1.45    4.56
   5   4 -23    5.85    4.88
  -5  -4  23    1.71    5.38
   5  -4 -24   -0.70    3.90
   5   4 -24    5.92    4.55
  -5  -4  24   10.60    6.60
   5  -4 -25   43.27   11.25
   5   4 -25   58.02   12.52
  -5  -4  25   72.30   14.78
   5  -4 -26   19.77    7.13
   5   4 -26   35.99    8.92
  -5  -4  26   14.28    8.08
   5  -4 -27   13.29    6.45
   5   4 -27   16.33    7.30
  -5  -4  27   22.38    7.90
   5  -4 -28   -1.20    3.72
   5   4 -28   -0.77    4.85
  -5  -4  28   -1.85    6.39
   5  -4 -29   29.81    8.84
   5   4 -29   22.09    7.85
  -5  -4  29   15.36    7.63
   5  -4 -30   22.97    8.07
   5   4 -30   15.06    6.94
  -5  -4  30    9.83    7.71
   5  -4 -31   13.40    6.44
   5   4 -31    9.81    6.53
  -5  -4  31   19.87    9.16
   5  -4 -32    4.70    5.52
   5   4 -32   14.54    7.04
  -5  -4  32   12.71    9.28
   5  -4 -33   -0.63    5.86
   5   4 -33    3.05    5.07
  -5  -4  33    0.99    5.23
   5  -4 -34   10.40    7.00
   5   4 -34   16.77    7.75
  -5  -4  34    2.47    6.17
   5  -4 -35   15.04    6.80
   5   4 -35    7.66    6.09
   5  -4 -36    2.54    5.76
   5   4 -36    8.27    7.04
   5  -4 -37    8.30    5.94
   5   4 -37    6.43    6.06
   5  -4 -38    5.49    6.78
   5   4 -38    5.10    6.43
   5  -4 -39    0.60    6.26
  -5   5   1  199.21   29.05
  -5   5   1  231.39   30.19
   5  -5  -1  247.91   29.95
   5   5  -1  218.34   29.26
   5   5  -1  219.79   29.21
  -5  -5   1  193.02   28.75
  -5  -5   1  221.71   29.85
  -5   5   2   54.21    9.48
  -5   5   2   66.35   10.74
   5  -5  -2   46.22    9.50
   5  -5  -2   72.34   11.03
   5   5  -2   56.59    9.51
   5   5  -2   56.59    9.59
  -5  -5   2   57.36    9.31
  -5  -5   2   66.49   10.37
  -5   5   3  187.87   23.72
  -5   5   3  178.61   24.46
   5  -5  -3  161.84   23.76
   5  -5  -3  186.75   24.83
   5   5  -3  156.91   23.46
   5   5  -3  167.30   23.60
  -5  -5   3  161.19   23.27
  -5  -5   3  170.64   24.24
  -5   5   4   35.57    6.92
  -5   5   4   49.59    8.37
   5  -5  -4   32.89    7.18
   5  -5  -4   38.57    8.22
   5   5  -4   44.24    7.42
   5   5  -4   40.02    7.32
  -5  -5   4   27.42    6.43
  -5  -5   4   48.55    8.13
  -5   5   5   24.17    4.92
  -5   5   5   20.99    6.00
   5  -5  -5   13.33    4.57
   5  -5  -5    4.89    4.29
   5   5  -5   27.35    5.38
   5   5  -5   16.14    4.69
  -5  -5   5   27.76    5.26
  -5  -5   5   23.23    5.57
  -5   5   6   16.51    4.23
  -5   5   6   10.94    4.42
   5  -5  -6   10.24    4.34
   5  -5  -6   17.57    5.18
   5   5  -6   10.89    3.89
   5   5  -6   15.00    4.30
  -5  -5   6    8.72    3.53
  -5  -5   6    8.57    4.76
  -5   5   7  304.70   37.55
  -5   5   7  297.52   38.48
   5  -5  -7  276.18   37.70
   5  -5  -7  267.10   38.15
   5   5  -7  282.98   37.84
  -5  -5   7  258.94   37.09
  -5  -5   7  272.00   38.03
  -5   5   8  140.59   19.69
  -5   5   8  123.38   20.23
   5  -5  -8  117.87   19.69
   5  -5  -8  145.96   20.64
   5   5  -8  132.51   19.99
  -5  -5   8  137.42   19.52
  -5  -5   8  161.53   20.98
  -5   5   9   17.46    4.96
  -5   5   9   13.89    5.67
   5  -5  -9   17.14    5.28
   5  -5  -9   16.10    5.40
   5   5  -9   19.88    5.33
  -5  -5   9   17.04    4.61
  -5  -5   9   21.14    5.78
  -5   5  10   -0.05    2.60
  -5   5  10    3.80    3.96
   5  -5 -10    0.53    2.60
   5  -5 -10    2.24    3.26
   5   5 -10    0.88    3.19
  -5  -5  10    2.87    3.08
  -5  -5  10    0.60    3.22
  -5   5  11    9.95    3.72
  -5   5  11   16.04    5.32
   5  -5 -11   10.18    4.58
   5  -5 -11   16.33    5.58
   5   5 -11   12.69    4.86
  -5  -5  11    7.78    3.74
  -5  -5  11   12.48    5.15
  -5   5  12  266.15   36.28
  -5   5  12  305.72   38.08
   5  -5 -12  271.73   37.03
   5  -5 -12  240.97   37.07
   5   5 -12  286.27   37.32
  -5  -5  12  263.69   36.36
  -5  -5  12  247.16   37.31
  -5   5  13  297.63   40.33
  -5   5  13  290.22   41.51
   5  -5 -13  319.69   41.30
   5  -5 -13  298.15   41.62
   5   5 -13  285.72   41.08
  -5  -5  13  306.07   41.94
  -5   5  14   23.88    6.98
   5  -5 -14   28.23    6.87
   5  -5 -14   14.21    5.94
   5   5 -14   15.13    6.06
  -5  -5  14   32.75    7.74
  -5   5  15    2.33    4.05
   5  -5 -15    0.20    3.24
   5  -5 -15    4.60    4.32
   5   5 -15    5.71    4.10
  -5  -5  15    1.34    4.00
  -5   5  16   50.69   11.19
   5  -5 -16   53.79   10.74
   5  -5 -16   54.47   11.20
   5   5 -16   52.11   10.96
  -5   5  17  101.06   16.48
   5  -5 -17   86.60   15.33
   5  -5 -17   66.62   15.10
   5   5 -17  108.52   16.28
   5  -5 -18   34.36    8.57
   5   5 -20    0.99    4.32
  -5  -5  20    2.81    5.16
   5  -5 -21   -1.17    4.79
   5   5 -21    6.85    4.66
  -5  -5  21    1.56    4.98
   5  -5 -22   68.46   12.91
   5   5 -22   54.51   12.42
  -5  -5  22   64.67   13.64
   5  -5 -23   25.08    8.46
   5   5 -23   30.46    8.66
  -5  -5  23   29.21    9.26
   5  -5 -24   18.98    7.57
   5   5 -24   12.95    6.14
  -5  -5  24   13.96    7.20
   5  -5 -25    1.59    4.28
   5   5 -25    6.80    5.50
  -5  -5  25   -0.00    5.56
   5  -5 -26    1.35    4.90
   5   5 -26   -1.81    3.90
  -5  -5  26    0.22    5.73
   5  -5 -27   12.40    6.38
   5   5 -27   24.93    8.23
  -5  -5  27   13.35    8.43
   5  -5 -28   42.87    9.99
   5   5 -28   31.38    9.12
  -5  -5  28   23.37    9.02
   5  -5 -29   24.35    8.02
   5   5 -29   17.98    8.57
  -5  -5  29   28.16    9.29
   5  -5 -30    3.79    4.96
   5   5 -30    1.43    5.48
  -5  -5  30    0.25    5.81
   5  -5 -31   -1.39    4.85
   5   5 -31   -0.94    5.82
  -5  -5  31   -2.19    6.23
   5  -5 -32    3.72    6.12
   5   5 -32    3.23    5.21
  -5  -5  32    3.48    7.15
   5  -5 -33    9.28    6.26
   5   5 -33    6.31    5.67
  -5  -5  33    1.41    6.27
   5  -5 -34    5.23    5.80
   5   5 -34    9.54    6.29
  -5  -5  34   10.82    8.16
   5  -5 -35    4.83    5.29
   5   5 -35   -0.44    4.40
  -5  -5  35   -4.29    6.83
   5  -5 -36    3.86    6.06
   5   5 -36    2.55    5.72
  -5  -5  36   -1.13    5.81
   5  -5 -37    0.76    4.73
   5   5 -37    3.92    5.18
   5  -5 -38   11.54    6.71
   5   5 -38   18.45    7.54
   5  -5 -39    5.19    7.00
  -5   6   1   18.08    4.87
   5  -6  -1   23.41    5.37
   5  -6  -1   26.00    6.46
   5   6  -1   19.57    4.96
  -5  -6   1   28.87    5.14
  -5  -6   1   25.09    5.75
  -5   6   2    3.84    2.57
   5  -6  -2    1.74    2.02
   5  -6  -2   -0.71    3.16
   5   6  -2   -0.76    2.41
  -5  -6   2    1.60    2.30
  -5  -6   2    0.94    2.98
   5  -6  -3   96.39   14.00
   5  -6  -3   89.18   14.56
   5   6  -3   87.28   13.63
  -5  -6   3   86.62   13.25
  -5  -6   3   90.25   14.08
  -5   6   4  126.64   18.07
   5  -6  -4  118.48   18.37
   5  -6  -4  108.73   18.82
   5   6  -4  154.50   18.89
  -5  -6   4  118.53   17.83
  -5  -6   4  138.36   19.03
  -5   6   5  169.31   17.00
   5  -6  -5   92.97   15.82
   5  -6  -5  109.25   16.88
   5   6  -5  117.25   16.39
  -5  -6   5   82.23   15.26
  -5  -6   5  109.10   16.71
  -5   6   6   28.75    5.78
   5  -6  -6   28.24    6.12
   5  -6  -6   25.64    6.56
   5   6  -6   26.60    6.04
  -5  -6   6   32.33    6.01
  -5  -6   6   21.67    6.23
  -5   6   7   86.30   12.91
   5  -6  -7   98.35   13.76
   5  -6  -7   75.74   13.59
   5   6  -7  104.52   13.87
  -5  -6   7   65.73   12.34
  -5  -6   7   79.35   13.74
  -5   6   8   23.49    5.71
   5  -6  -8   25.51    6.37
   5  -6  -8   33.15    7.34
   5   6  -8   43.82    7.37
  -5  -6   8   25.43    6.70
  -5   6   9  104.61   16.08
   5  -6  -9  108.65   16.74
   5  -6  -9   89.67   16.75
   5   6  -9  118.27   16.95
  -5  -6   9  112.02   16.27
  -5  -6   9  120.05   17.37
  -5   6  10  167.61   21.06
   5  -6 -10  139.40   21.21
   5  -6 -10  153.03   22.08
   5   6 -10  140.69   21.35
  -5  -6  10  115.59   20.25
  -5  -6  10  168.09   22.41
  -5   6  11  116.26   15.61
   5  -6 -11  109.61   16.21
   5  -6 -11   83.32   15.69
   5   6 -11  105.37   16.20
  -5  -6  11   95.86   15.20
  -5  -6  11   87.20   16.13
  -5   6  12   19.25    5.51
   5  -6 -12   30.17    6.70
   5  -6 -12   24.80    6.97
   5   6 -12   24.86    6.59
  -5  -6  12   32.23    6.50
  -5   6  13   10.19    3.99
  -5   6  13    2.45    3.41
   5  -6 -13    4.43    3.60
   5  -6 -13    7.01    4.27
   5   6 -13    4.06    4.14
  -5   6  14  113.47   18.39
   5  -6 -14  126.30   18.90
   5   6 -14  103.20   17.83
  -5   6  15   78.50   15.20
   5  -6 -15   97.77   15.48
   5  -6 -15  100.56   16.26
   5   6 -15   87.99   15.37
   5  -6 -16   -0.08    3.30
   5   6 -16   -0.64    3.53
   5  -6 -17  101.89   16.37
   5   6 -17   98.20   16.49
  -5  -6  17   84.80   16.24
   5  -6 -18   17.62    6.66
  -5  -6  18   18.66    6.97
  -5  -6  19   16.39    6.94
   5   6 -20    0.55    4.78
  -5  -6  20   12.07    5.91
   5  -6 -21    6.98    5.40
   5   6 -21   19.21    6.76
  -5  -6  21   20.15    7.62
   5  -6 -22   45.12    9.90
   5   6 -22   32.25    9.46
  -5  -6  22   33.86   10.04
   5  -6 -23   -0.28    3.89
   5   6 -23   -2.65    5.04
  -5  -6  23   -0.47    4.46
   5  -6 -24   12.66    6.17
   5   6 -24    6.92    5.97
  -5  -6  24   10.46    6.36
   5  -6 -25   22.40    7.13
   5   6 -25    4.16    5.80
  -5  -6  25    6.34    6.12
   5  -6 -26   26.35    8.23
   5   6 -26   26.15    8.93
  -5  -6  26   32.34   10.34
   5  -6 -27   17.32    6.61
   5   6 -27   14.62    6.85
  -5  -6  27   12.90    7.30
   5  -6 -28   -0.29    3.94
   5   6 -28    1.51    4.86
  -5  -6  28   -0.72    5.77
   5  -6 -29   19.16    7.56
   5   6 -29   14.96    7.52
  -5  -6  29    3.99    5.68
   5  -6 -30   28.73    8.73
   5   6 -30   22.08    8.32
  -5  -6  30   32.48   10.36
   5  -6 -31    1.13    4.72
   5   6 -31   20.36    7.74
  -5  -6  31    2.00    6.57
   5  -6 -32    7.72    5.84
   5   6 -32    1.30    5.19
  -5  -6  32   -0.40    5.05
   5  -6 -33    8.33    5.77
   5   6 -33   -0.80    5.00
  -5  -6  33   -0.07    5.96
   5  -6 -34   12.88    6.98
   5   6 -34   15.37    7.30
  -5  -6  34   -3.04    6.67
   5  -6 -35   -3.02    5.53
   5   6 -35    1.33    5.49
  -5  -6  35   -2.76    6.87
   5  -6 -36   22.41    8.71
   5   6 -36   20.30    8.24
  -5  -6  36   12.16    7.47
   5  -6 -37    1.65    5.17
   5   6 -37    3.38    7.06
  -5  -6  37   -0.01    6.05
   5  -6 -38    6.29    6.19
   5  -6 -39   -0.03    4.62
  -5   7   1    6.22    3.12
  -5   7   1   10.50    4.00
   5  -7  -1   12.45    3.89
   5  -7  -1   13.52    5.07
   5   7  -1   16.33    4.03
  -5  -7   1    7.72    3.20
  -5  -7   1   14.26    4.31
  -5   7   2  191.55   25.17
  -5   7   2  179.52   25.71
   5  -7  -2  178.79   25.40
   5   7  -2  165.14   24.88
  -5  -7   2  197.12   24.88
  -5  -7   2  180.24   25.48
  -5   7   3  132.82   19.45
  -5   7   3  149.86   20.45
   5  -7  -3  145.83   20.05
   5   7  -3  134.88   19.66
  -5  -7   3  167.75   19.68
  -5  -7   3  104.45   19.44
  -5   7   4  101.28   14.87
  -5   7   4  103.69   15.67
   5  -7  -4   92.74   15.06
   5   7  -4  103.23   15.23
  -5  -7   4  121.24   15.03
  -5  -7   4   80.17   14.95
  -5   7   5   17.92    4.38
  -5   7   5   21.66    5.88
   5  -7  -5   15.90    4.55
   5   7  -5   17.62    4.74
  -5  -7   5   14.51    4.35
  -5  -7   5   11.47    4.50
  -5   7   6   29.76    6.15
  -5   7   6   25.70    6.78
   5  -7  -6   27.72    6.39
   5  -7  -6   30.51    7.35
   5   7  -6   22.19    6.35
  -5  -7   6   45.31    6.97
  -5  -7   6   42.84    7.66
  -5   7   7  154.80   20.39
  -5   7   7  131.62   20.70
   5  -7  -7  148.63   20.80
   5  -7  -7  141.30   21.25
   5   7  -7  131.24   20.46
  -5  -7   7  144.40   20.17
  -5  -7   7  138.17   20.84
  -5   7   8  346.32   44.55
  -5   7   8  308.35   45.01
   5  -7  -8  349.27   45.11
   5  -7  -8  368.74   46.01
   5   7  -8  332.49   45.02
  -5  -7   8  335.21   44.44
  -5  -7   8  316.58   45.33
  -5   7   9   39.93    7.31
  -5   7   9   30.22    7.67
   5  -7  -9   31.20    7.32
   5  -7  -9   37.87    8.47
   5   7  -9   39.10    7.96
  -5  -7   9   42.52    7.49
  -5   7  10   12.49    4.02
  -5   7  10   16.88    5.60
   5  -7 -10   11.04    4.59
   5  -7 -10   13.75    5.11
   5   7 -10   11.76    4.99
  -5  -7  10   10.89    4.10
  -5   7  11   21.63    5.12
  -5   7  11   21.15    6.06
   5  -7 -11   18.55    5.64
   5  -7 -11   12.29    5.43
   5   7 -11   23.66    6.23
  -5  -7  11   16.01    4.98
  -5   7  12  162.85   23.12
  -5   7  12  160.00   24.22
   5  -7 -12  177.31   24.15
   5  -7 -12  150.71   24.15
   5   7 -12  157.88   23.93
  -5  -7  12  161.79   23.25
  -5   7  13   96.61   14.18
   5  -7 -13   80.38   14.55
   5   7 -13   95.17   15.18
  -5  -7  13   79.35   15.06
   5  -7 -14    0.28    3.15
   5   7 -14    0.59    3.63
  -5  -7  14    2.71    4.05
   5  -7 -15   54.75   11.00
   5   7 -15   54.59   11.37
  -5  -7  15   65.02   12.13
   5  -7 -16   11.15    5.05
   5   7 -16    2.47    3.74
  -5  -7  16    9.50    5.81
   5  -7 -17    4.70    4.42
  -5  -7  17    3.08    5.10
   5  -7 -18  138.97   22.93
  -5  -7  18  166.02   24.41
  -5  -7  19    0.65    5.52
   5   7 -20    2.58    4.77
  -5  -7  20    4.58    6.03
   5  -7 -21    5.07    4.33
   5   7 -21    5.93    4.82
  -5  -7  21    4.48    5.82
   5  -7 -22   36.55    9.14
   5   7 -22   37.06    9.06
  -5  -7  22   20.17    8.55
   5  -7 -23   38.05    8.69
   5   7 -23   26.31    7.98
  -5  -7  23   11.68    6.72
   5  -7 -24   17.77    7.31
   5   7 -24   29.05    8.28
  -5  -7  24   14.14    7.06
   5  -7 -25    6.97    6.19
   5   7 -25    8.88    5.43
  -5  -7  25   -3.04    6.48
   5  -7 -26   -1.15    3.80
   5   7 -26    7.25    5.51
  -5  -7  26    1.70    5.58
   5  -7 -27   16.59    6.87
   5   7 -27   25.12    8.30
  -5  -7  27   27.94    9.37
   5  -7 -28   58.12   11.82
   5   7 -28   45.56   10.83
  -5  -7  28   24.53   10.03
   5  -7 -29   -3.27    4.59
   5   7 -29    0.10    4.09
  -5  -7  29    3.59    6.56
   5  -7 -30   11.37    6.51
   5   7 -30    2.37    4.80
  -5  -7  30   -3.75    6.31
   5  -7 -31    3.66    5.28
   5   7 -31    0.02    4.43
  -5  -7  31    2.34    6.67
   5  -7 -32    2.95    5.54
   5   7 -32   12.64    6.80
  -5  -7  32   14.98    8.16
   5  -7 -33    0.77    5.14
   5   7 -33    5.12    6.45
  -5  -7  33    3.77    5.90
   5  -7 -34   23.47    8.59
   5   7 -34   16.51    7.93
  -5  -7  34   34.99   10.83
   5  -7 -35   -0.94    5.99
   5   7 -35    2.29    6.04
  -5  -7  35    8.96    7.34
   5  -7 -36    3.84    5.71
   5   7 -36    1.64    4.90
  -5  -7  36   -3.46    6.47
   5  -7 -37   -3.33    5.49
   5   7 -37    2.90    5.14
  -5  -7  37   -1.01    5.97
   5  -7 -38    0.88    4.56
  -5  -7  38   14.72    7.23
   5  -7 -39   -1.41    5.99
  -5  -7  39   -2.16    6.19
  -5   8   1   24.08    4.94
  -5   8   1   16.68    4.97
   5  -8  -1   12.21    4.60
   5   8  -1   19.09    4.55
  -5  -8   1   20.27    4.36
  -5  -8   1   24.24    5.40
  -5   8   2   12.73    3.72
  -5   8   2    7.21    4.01
   5  -8  -2    8.96    3.86
   5   8  -2   12.05    3.98
  -5  -8   2   16.21    3.83
  -5  -8   2   12.87    4.22
  -5   8   3   19.93    4.61
  -5   8   3   10.58    4.64
   5  -8  -3   23.59    5.34
   5   8  -3   17.57    4.67
  -5  -8   3   20.05    4.33
  -5   8   4  446.40   57.32
  -5   8   4  422.94   57.74
   5  -8  -4  412.70   57.54
   5   8  -4  486.05   57.88
  -5  -8   4  438.46   57.00
  -5   8   5   58.75    9.41
  -5   8   5   58.66   10.08
   5  -8  -5   47.11    9.45
   5   8  -5   56.50    9.58
  -5  -8   5   51.82    9.06
  -5   8   6  169.90   19.42
  -5   8   6  125.43   19.28
   5  -8  -6  142.75   19.48
   5   8  -6  126.91   19.08
  -5  -8   6  106.44   18.26
  -5   8   7   -0.19    2.28
  -5   8   7   -1.23    2.98
   5  -8  -7   -1.00    2.96
   5   8  -7   -0.47    2.87
  -5  -8   7   -0.52    2.29
  -5   8   8  119.84   17.57
  -5   8   8  113.16   17.94
   5  -8  -8  169.33   19.17
   5   8  -8   96.03   17.49
  -5  -8   8  116.81   17.39
  -5   8   9  165.24   22.50
   5  -8  -9  152.59   22.91
   5   8  -9  156.32   23.10
  -5  -8   9  157.78   22.46
  -5   8  10   77.69   12.04
   5  -8 -10   94.21   13.29
   5   8 -10   59.54   12.28
  -5  -8  10   75.64   12.08
  -5  -8  10   66.54   12.81
  -5   8  11   33.23    6.48
   5  -8 -11   30.00    7.02
   5   8 -11   21.73    6.47
  -5  -8  11   27.24    6.27
  -5  -8  11   25.57    7.20
   5  -8 -12   32.70    7.56
   5   8 -12   40.92    8.24
  -5  -8  12   35.58    7.38
  -5  -8  12   28.85    8.19
   5  -8 -13    3.91    3.64
   5   8 -13    1.36    3.64
  -5  -8  13   -0.59    4.13
   5  -8 -14  132.40   20.90
   5   8 -14  170.27   22.19
  -5  -8  14  114.78   21.09
   5  -8 -15    1.44    3.76
   5   8 -15    0.80    3.92
  -5  -8  15   -0.42    4.45
   5  -8 -16   24.21    7.45
   5   8 -16   40.99    8.59
  -5  -8  16   23.36    7.86
   5  -8 -17    1.28    3.66
  -5  -8  17    0.28    4.55
   5  -8 -18   -0.88    4.16
  -5  -8  18    2.22    3.89
  -5  -8  19    1.21    5.20
   5   8 -20   96.16   14.80
  -5  -8  20   49.16   12.80
   5  -8 -21   -0.22    3.70
   5   8 -21   -0.82    4.05
  -5  -8  21   -0.76    4.20
   5  -8 -22   11.28    5.44
   5   8 -22    1.04    4.27
  -5  -8  22   11.21    6.92
   5  -8 -23    6.07    4.74
   5   8 -23    3.60    4.76
  -5  -8  23    5.82    5.13
   5  -8 -24   37.49    9.96
   5   8 -24   51.92   11.46
  -5  -8  24   40.12   11.40
   5  -8 -25    4.50    5.34
   5   8 -25    9.87    5.85
  -5  -8  25    5.96    6.68
   5  -8 -26    5.96    5.18
   5   8 -26   14.13    6.93
  -5  -8  26   12.88    8.35
   5  -8 -27   -1.17    4.56
   5   8 -27    1.86    4.56
  -5  -8  27   -1.74    5.74
   5  -8 -28    3.42    5.06
   5   8 -28    0.63    4.08
  -5  -8  28   -0.91    5.34
   5  -8 -29    2.44    4.71
   5   8 -29   -0.16    4.05
  -5  -8  29    1.57    6.61
   5  -8 -30   40.42    9.21
   5   8 -30   14.50    7.45
  -5  -8  30    8.12    7.13
   5  -8 -31   12.43    6.34
   5   8 -31    9.92    6.64
  -5  -8  31   20.77    8.43
   5  -8 -32   17.12    6.85
   5   8 -32   20.47    7.94
  -5  -8  32    8.36    7.99
   5  -8 -33    0.00    4.53
   5   8 -33    0.73    5.39
  -5  -8  33    0.12    5.73
   5  -8 -34    3.39    5.56
   5   8 -34   -0.00    4.33
  -5  -8  34   -0.15    6.54
   5  -8 -35    1.42    5.42
   5   8 -35    1.37    5.40
  -5  -8  35    2.72    5.76
   5  -8 -36   10.79    6.63
   5   8 -36    6.32    7.06
  -5  -8  36    1.39    6.33
   5  -8 -37    4.21    5.26
   5   8 -37   -2.32    5.45
  -5  -8  37   -2.11    6.32
   5  -8 -38    0.43    4.93
  -5  -8  38    3.31    6.60
  -5   9   1   -0.75    2.17
   5  -9  -1    0.76    2.52
   5  -9  -1   -0.27    4.13
   5   9  -1   -0.30    2.32
  -5  -9   1    1.21    1.99
  -5   9   2  166.51   23.01
   5  -9  -2  161.12   23.33
   5  -9  -2  171.27   24.57
   5   9  -2  162.79   23.01
  -5  -9   2  165.25   22.53
  -5   9   3   18.25    4.57
   5  -9  -3   20.94    5.30
   5  -9  -3   20.12    5.81
   5   9  -3   13.50    4.67
  -5  -9   3   28.24    4.98
  -5   9   4    0.31    2.11
   5  -9  -4    0.84    2.89
   5   9  -4   -0.00    2.46
  -5  -9   4    0.72    2.37
  -5   9   5    6.56    3.10
   5  -9  -5    4.00    3.40
   5   9  -5   10.53    3.88
  -5  -9   5    8.15    3.35
  -5  -9   5    7.77    4.43
  -5   9   6   55.20    8.66
   5  -9  -6   37.01    8.41
   5   9  -6   55.60    9.21
  -5  -9   6   50.57    8.46
  -5  -9   6   41.78    8.90
  -5   9   7    9.52    3.63
   5  -9  -7    5.81    3.80
   5   9  -7    8.73    4.24
  -5  -9   7   15.18    3.87
  -5  -9   7    8.69    4.66
  -5   9   8  102.90   19.72
   5  -9  -8  140.89   20.95
   5   9  -8  174.19   21.64
  -5  -9   8  158.31   20.63
  -5  -9   8  178.79   22.19
  -5   9   9    5.46    3.24
   5  -9  -9    7.62    3.99
   5   9  -9   11.32    4.85
  -5  -9   9   22.62    4.96
  -5  -9   9   16.11    5.38
  -5   9  10   -0.00    2.55
   5  -9 -10    5.07    3.97
   5   9 -10    2.42    3.45
  -5  -9  10    0.57    2.98
  -5  -9  10    1.31    3.65
  -5   9  11   10.23    3.73
   5  -9 -11    4.22    3.77
   5   9 -11    8.13    4.27
  -5  -9  11    5.55    3.29
  -5  -9  11   -0.20    4.35
  -5   9  12  203.80   24.25
   5  -9 -12  165.77   24.40
   5   9 -12   95.78   23.15
  -5  -9  12  199.83   24.34
  -5  -9  12  210.40   25.85
   5  -9 -13    4.64    3.99
   5   9 -13    9.88    5.04
  -5  -9  13    3.25    4.18
   5  -9 -14   39.55    8.80
   5   9 -14   49.31    9.96
  -5  -9  14   42.42    9.59
   5  -9 -15    2.94    3.72
   5   9 -15   -1.57    3.91
  -5  -9  15    7.15    4.58
   5  -9 -16   29.48    7.95
   5   9 -16   38.87    8.91
  -5  -9  16   33.63    8.78
   5  -9 -17    0.19    3.40
  -5  -9  17    0.80    4.09
   5  -9 -18   79.36   10.66
  -5  -9  18    6.26    5.64
   5   9 -19    6.51    4.63
  -5  -9  19    0.43    4.74
   5   9 -20    2.65    4.48
  -5  -9  20   -1.37    5.16
   5  -9 -21    1.35    4.12
   5   9 -21    3.14    4.59
  -5  -9  21   -0.93    4.08
   5  -9 -22   55.82   11.27
   5   9 -22   35.31   10.17
  -5  -9  22   48.42   12.22
   5  -9 -23    2.49    5.07
   5   9 -23    1.10    4.15
  -5  -9  23   -1.07    3.82
   5  -9 -24   25.58    7.09
   5   9 -24   13.97    6.43
  -5  -9  24    3.74    6.18
   5  -9 -25   -1.84    4.33
   5   9 -25   -0.90    5.12
  -5  -9  25    0.57    4.35
   5  -9 -26   14.25    6.31
   5   9 -26    4.42    6.16
  -5  -9  26   -3.39    6.42
   5  -9 -27    4.65    5.69
   5   9 -27    3.59    5.38
  -5  -9  27    0.32    5.38
   5  -9 -28   24.04    7.85
   5   9 -28   18.73    8.33
  -5  -9  28   18.95    8.59
   5  -9 -29   -0.87    4.42
   5   9 -29   -1.91    4.76
  -5  -9  29   -1.49    6.15
   5  -9 -30    4.59    5.59
   5   9 -30    5.10    6.28
  -5  -9  30    0.54    5.27
   5  -9 -31    3.55    6.17
   5   9 -31   -3.03    5.71
  -5  -9  31   -0.56    5.07
   5   9 -32   11.02    5.89
  -5  -9  32    7.92    7.31
   5   9 -33    3.31    5.06
  -5  -9  33   -2.43    5.84
   5   9 -34    0.71    4.48
  -5  -9  34    9.32    6.71
   5   9 -35   -1.27    5.18
  -5  -9  35    0.83    4.67
   5   9 -36   -0.06    5.14
  -5  -9  36    8.87    7.13
   5 -10  -1    9.64    4.11
   5  10  -1   10.28    3.56
  -5 -10   1    8.37    3.93
   5 -10  -2    0.35    2.94
   5  10  -2    0.43    2.53
  -5 -10   2    0.41    3.22
   5 -10  -3    0.49    2.85
   5  10  -3    1.75    2.51
  -5 -10   3    2.04    3.09
   5 -10  -4   13.48    4.04
   5  10  -4    5.04    3.17
  -5 -10   4    5.06    3.78
   5 -10  -5    0.15    2.84
   5  10  -5    2.58    2.83
  -5 -10   5    4.71    3.47
   5 -10  -6   36.07    7.91
   5  10  -6   41.87    7.89
  -5 -10   6   43.10    8.37
   5 -10  -7    1.01    3.16
   5  10  -7    7.16    3.79
  -5 -10   7   14.39    5.10
   5 -10  -8    3.57    3.45
   5  10  -8    4.33    3.40
  -5 -10   8    1.44    3.72
   5 -10  -9    5.13    3.57
   5  10  -9    1.25    3.59
  -5 -10   9    2.31    3.65
   5 -10 -10  119.08   18.02
   5  10 -10  116.91   18.15
  -5 -10  10  110.99   18.39
   5 -10 -11    8.97    3.77
   5  10 -11    1.41    3.21
  -5 -10  11   -0.16    3.69
   5 -10 -12    3.64    3.52
   5  10 -12   10.01    4.61
  -5 -10  12    7.07    5.27
   5 -10 -13    5.37    3.76
   5  10 -13   -1.28    4.09
  -5 -10  13   -1.53    4.33
   5 -10 -14   49.03    9.96
   5  10 -14   57.63   10.77
  -5 -10  14   44.77   10.49
   5 -10 -15   -0.43    3.37
   5  10 -15    1.42    3.98
  -5 -10  15    3.16    4.20
   5 -10 -16   35.18    8.12
   5  10 -16   36.78    8.41
  -5 -10  16   24.49    8.54
   5 -10 -17    4.38    4.36
  -5 -10  17    8.75    5.35
   5 -10 -18    7.23    4.72
  -5 -10  18   -0.19    4.57
   5  10 -19    4.36    4.75
  -5 -10  19    4.18    4.03
   5  10 -20   38.26   10.03
  -5 -10  20   53.40   11.37
   5 -10 -21   -0.80    3.91
   5  10 -21    0.36    4.74
  -5 -10  21    2.67    5.82
   5  10 -22    0.73    4.43
  -5 -10  22   -0.80    5.44
   5  10 -23    2.29    4.79
  -5 -10  23   -2.13    4.26
   5  10 -24   11.08    6.07
  -5 -10  24   13.12    6.21
   5  10 -25    5.52    5.16
  -5 -10  25   -3.66    6.49
   5  10 -26   24.13    8.42
  -5 -10  26   -0.55    5.62
   5  10 -27   -0.58    4.09
  -5 -10  27   -0.60    4.46
   5  10 -28   -1.00    4.51
  -5 -10  28   -2.99    5.06
   5  10 -29   -0.23    4.98
  -5 -10  29   -0.04    5.91
   5  10 -30   13.15    7.14
  -5 -10  30   11.15    7.48
   5  10 -31   -3.10    6.22
  -5 -10  31   -0.19    5.46
   5  10 -32    8.58    5.66
  -5 -10  32    9.41    6.59
   5  10 -33    0.22    5.46
  -5 -10  33   -0.84    5.49
   5  10 -34   -0.06    6.30
   5  10 -35    1.49    5.85
   5  10 -36   -2.10    5.11
   5 -11  -1   28.38    6.17
  -5 -11   1   25.72    6.01
   5 -11  -2  102.79   14.68
  -5 -11   2   85.43   14.34
   5 -11  -3   23.70    5.58
  -5 -11   3   14.48    4.97
   5 -11  -4    1.98    3.24
  -5 -11   4    3.15    3.66
  -5 -11   5    3.32    3.83
  -5 -11   6   13.96    5.07
  -5 -11   7   -0.01    3.30
  -5 -11   8   34.10    7.79
  -5 -11   9    8.18    4.69
  -5 -11  10    0.55    3.57
  -5 -11  11    1.20    4.19
  -5 -11  12   80.82   14.18
  -5 -11  13    2.34    4.08
  -5 -11  14   24.57    7.60
  -5 -11  15    8.77    6.11
  -5 -11  16   38.11    9.82
  -5 -11  17    0.52    5.07
  -5 -11  18   27.53    8.41
  -5 -11  19    0.42    3.37
  -5 -11  20   -1.18    5.02
  -5 -11  21    5.16    5.44
  -5 -11  22    8.34    6.62
  -5 -11  23   -1.68    5.28
  -5 -11  24    8.90    6.76
  -5 -11  25    2.37    5.03
  -5 -11  26    8.38    6.36
  -5 -11  27    4.24    6.05
  -5 -11  28    7.83    6.62
  -5 -11  29    6.65    6.54
  -5 -11  30   -1.97    5.14
  -5 -11  31   -0.17    5.65
  -5 -12   1    7.62    3.47
  -5 -12   2    3.19    3.15
  -5 -12   4   63.08   10.94
  -5 -12   5   14.37    5.08
  -5 -12   6    3.30    3.14
  -5 -12   7   -0.18    3.45
  -5 -12   8    0.55    3.83
  -5 -12   9    3.28    4.34
  -5 -12  10   32.96    7.94
  -5 -12  11    7.31    4.46
  -5 -12  12    5.12    4.76
  -5 -12  13   -0.85    4.07
  -5 -12  14   18.06    6.26
  -5 -12  15    7.30    4.71
  -5 -12  16   38.25    9.54
  -5 -12  17   -0.77    4.78
  -5 -12  18    3.02    4.77
  -5 -12  19    0.64    5.53
  -5 -12  20   23.46    8.10
  -5 -12  21   -2.42    6.19
  -5 -12  22    1.47    4.43
  -5 -12  23    1.01    5.37
  -5 -12  24    6.65    5.09
  -5 -12  25    6.07    5.72
  -5 -12  26    3.05    5.11
  -5 -12  27    2.98    6.74
  -5 -12  28   -2.61    5.26
  -5 -13   1   24.81    5.72
  -5 -13   2   58.47   10.01
  -5 -13   3    9.42    4.16
  -5 -13   4   25.95    6.23
  -5 -13   5    4.52    3.45
  -5 -13   6   45.12    9.03
  -5 -13   7    9.15    4.82
  -5 -13   8   51.89   10.03
  -5 -13   9   -0.54    4.03
  -5 -13  10   -0.41    3.71
  -5 -13  11   10.24    5.00
  -5 -13  12   25.14    7.01
  -5 -13  13    0.40    3.47
  -5 -13  14    6.63    4.64
  -5 -13  15   -2.27    4.67
  -5 -13  16    1.11    4.48
  -5 -13  17    7.80    5.45
  -5 -13  18   15.47    5.84
  -5 -13  19    0.25    5.58
  -5 -13  20   -0.57    5.36
  -5 -13  21   -1.73    4.99
  -5 -13  22   10.08    6.41
  -5 -13  23   -2.29    5.58
  -5 -13  24    3.24    5.47
  -5 -13  25    1.86    5.98
  -5 -14   1    1.71    2.65
  -5 -14   2   -0.40    2.99
  -5 -14   3    2.38    3.07
  -5 -14   4   29.45    6.65
  -5 -14   5   22.17    5.96
  -5 -14   6   14.46    4.83
  -5 -14   7   -2.27    3.70
  -5 -14   8    0.67    3.66
  -5 -14   9   10.20    4.37
  -5 -14  10    8.42    5.51
  -5 -14  11    6.34    4.76
  -5 -14  12    0.41    4.57
  -5 -14  13    4.40    4.40
  -5 -14  14    0.32    3.43
  -5 -14  15   10.45    5.45
  -5 -14  16    9.66    5.55
  -5 -14  17    4.22    4.10
  -5 -14  18    0.00    5.00
  -5 -14  19    1.09    4.65
  -5 -14  20    8.50    6.26
  -5 -14  21    6.42    5.58
  -5 -14  22    2.34    4.66
  -5 -14  23    0.89    4.87
  -5 -15   1    6.14    3.38
  -5 -15   2   13.03    4.44
  -5 -15   3   14.29    4.64
  -5 -15   4    2.72    3.08
  -5 -15   5    0.04    3.02
  -5 -15   6    3.44    3.84
  -5 -15   7    9.87    4.65
  -5 -15   8    8.42    4.31
  -5 -15   9    2.85    3.68
  -5 -15  10    2.18    3.54
  -5 -15  11    6.50    4.24
  -5 -15  12   14.11    5.72
  -5 -15  13   -0.69    4.03
  -5 -15  14    0.53    3.72
  -5 -15  15   -0.49    4.24
  -5 -15  16   -0.01    3.01
  -5 -15  17    6.41    4.94
  -5 -15  18    6.90    5.32
  -5 -15  19   -1.06    4.51
  -5 -16   1    0.26    2.49
  -5 -16   2   -0.11    3.04
  -5 -16   3   -0.52    2.69
  -5 -16   4    2.58    3.23
  -5 -16   5    8.11    3.82
  -5 -16   6    1.66    3.37
  -5 -16   7   -1.72    3.27
  -5 -16   8    3.19    3.82
  -5 -16   9    3.68    3.91
  -5 -16  10    3.54    3.69
  -5 -16  11    2.66    3.67
  -5 -16  12   -3.03    4.45
  -5 -16  13    1.28    3.15
  -5 -16  14    2.26    3.97
  -5 -16  15    6.70    4.88
  -5 -16  16    0.07    4.19
  -5 -17   1    2.47    3.06
  -5 -17   2    2.52    3.02
  -5 -17   3    5.62    3.20
  -5 -17   4    1.29    2.63
  -5 -17   5   -0.92    3.24
  -5 -17   6    2.57    2.79
  -5 -17   7    0.05    3.38
  -5 -17   8    5.53    3.95
  -5 -17   9    2.63    2.90
  -5 -17  10   -0.73    3.53
  -5 -17  11    0.54    3.86
  -5 -17  12   -1.17    4.02
  -5 -17  13    7.20    4.95
  -5 -18   2    1.31    2.74
  -5 -18   3   -2.52    3.19
  -5 -18   4    7.55    3.46
  -5 -18   5    3.93    3.31
  -5 -18   6    0.36    3.13
  -5 -18   7    2.35    3.52
  -5 -18   8   -1.24    3.61
  -5 -18   9    6.39    4.29
  -4   0   1    0.50    2.13
  -4   0   1    0.84    2.69
   4   0  -1   -0.21    2.01
   4   0  -1   -0.76    2.72
  -4   0   2   22.61    5.09
  -4   0   2   24.95    5.57
   4   0  -2   29.97    5.28
   4   0  -2   20.63    5.26
  -4   0   3   -0.31    2.20
  -4   0   3   -1.95    3.19
   4   0  -3    0.44    2.22
   4   0  -3   -0.11    2.55
  -4   0   4 1192.38  151.31
  -4   0   4 1273.47  152.07
   4   0  -4 1032.53  151.15
   4   0  -4 1384.21  152.14
  -4   0   5    0.09    2.09
  -4   0   5   -1.33    3.32
   4   0  -5    0.96    2.32
   4   0  -5   -0.77    2.94
  -4   0   6  763.29   95.39
  -4   0   6  698.22   95.89
   4   0  -6  801.39   95.81
   4   0  -6  729.66   95.73
  -4   0   7   -0.18    2.65
  -4   0   7    0.54    3.74
   4   0  -7   -1.19    3.26
   4   0  -7    0.02    2.65
  -4   0   8 3055.52  372.52
  -4   0   8 2923.69  373.15
   4   0  -8 2973.75  372.82
   4   0  -8 2926.19  372.83
  -4   0   9    0.95    2.43
  -4   0   9   -2.17    4.14
   4   0  -9    1.87    3.34
   4   0  -9   -1.10    4.13
  -4   0  10   35.43    6.80
  -4   0  10   27.60    7.66
   4   0 -10   27.60    6.97
   4   0 -10   44.40    8.05
  -4   0  11    0.56    3.19
  -4   0  11    1.29    4.06
   4   0 -11    0.77    4.03
   4   0 -11   -1.92    4.01
  -4   0  12    8.13    4.30
  -4   0  12   15.44    6.10
   4   0 -12   22.80    6.25
   4   0 -12   12.20    4.92
  -4   0  13   -1.15    3.06
  -4   0  13    2.00    3.97
   4   0 -13    1.79    3.95
   4   0 -13   -0.04    3.74
  -4   0  14 1641.53  212.06
  -4   0  14 1604.77  213.12
   4   0 -14 1606.11  212.47
   4   0 -14 1896.81  213.37
  -4   0  15   -0.63    3.17
  -4   0  15   -0.59    4.09
   4   0 -15    2.30    4.12
   4   0 -15   -0.54    3.59
  -4   0  16   59.84   11.58
   4   0 -16   41.05    9.92
   4   0 -16   68.27   11.31
  -4   0  17    2.11    3.82
   4   0 -17    0.83    3.43
   4   0 -17    0.75    3.61
  -4   0  18  136.50   22.43
   4   0 -18  174.60   22.81
   4   0 -18  120.67   21.54
  -4   0  19   -0.60    3.93
   4   0 -19   -1.71    3.94
   4   0 -19    1.88    3.78
  -4   0  20  197.94   29.19
   4   0 -20  178.30   27.97
  -4   0  21   -0.60    4.79
   4   0 -21   -0.48    3.81
  -4   0  22   12.46    6.59
   4   0 -22   21.96    7.12
   4   0 -22   23.60    7.58
  -4   0  23    2.76    4.80
   4   0 -23   -1.25    4.69
  -4   0  24   37.57   10.84
   4   0 -24   46.77   10.43
  -4   0  25   -0.84    5.09
   4   0 -25    0.67    4.15
  -4   0  26   86.49   15.84
   4   0 -26   53.00   13.29
  -4   0  27   -1.81    5.77
   4   0 -27   -1.62    4.31
  -4   0  28   13.10    7.43
   4   0 -28    9.05    6.98
   4   0 -29    1.54    4.83
   4   0 -30   10.70    6.56
   4   0 -31    0.20    4.95
   4   0 -32    1.30    4.50
   4   0 -33   -4.58    6.37
   4   0 -34   16.89    7.64
   4   0 -35    0.78    5.10
   4   0 -36   26.64    9.57
   4   0 -37   -0.29    5.93
   4   0 -38   -4.69    6.68
   4   0 -39    0.09    5.28
  -4   1   1   28.31    4.83
  -4   1   1   21.82    5.37
   4  -1  -1   22.63    4.72
   4  -1  -1   20.34    5.20
   4   1  -1   10.62    4.21
   4   1  -1   17.75    4.90
  -4  -1   1   24.75    4.62
  -4  -1   1   32.19    5.86
  -4   1   2 1063.72  135.43
  -4   1   2 1085.02  136.12
   4  -1  -2  952.30  135.40
   4  -1  -2 1213.06  136.41
   4   1  -2 1135.62  135.74
   4   1  -2 1075.66  135.90
  -4  -1   2  931.91  135.11
  -4  -1   2 1295.73  136.58
  -4   1   3   32.40    4.88
  -4   1   3    1.00    3.67
   4  -1  -3   26.88    4.76
   4  -1  -3   16.88    4.88
   4   1  -3   26.29    4.89
   4   1  -3   14.62    4.57
  -4  -1   3   23.14    4.42
  -4  -1   3   15.31    4.81
  -4   1   4    3.18    2.48
  -4   1   4    3.35    3.11
   4  -1  -4    1.35    2.25
   4  -1  -4    5.84    3.16
   4   1  -4    0.64    2.42
   4   1  -4    4.87    2.94
  -4  -1   4    1.74    2.12
  -4  -1   4    5.09    2.90
  -4   1   5   23.43    4.34
  -4   1   5   12.34    4.31
   4  -1  -5   19.40    4.29
   4  -1  -5    9.96    3.99
   4   1  -5    1.91    3.14
   4   1  -5    9.96    3.91
  -4  -1   5   10.88    3.45
  -4  -1   5   20.94    4.95
  -4   1   6  388.79   53.95
  -4   1   6  511.77   55.49
   4  -1  -6  358.55   54.03
   4  -1  -6  468.66   54.91
   4   1  -6  420.61   54.41
  -4  -1   6  385.15   53.94
  -4  -1   6  460.95   55.10
  -4   1   7   50.57    8.55
  -4   1   7   50.35    9.36
   4  -1  -7   58.51    9.23
   4  -1  -7   54.94    9.46
   4   1  -7   46.90    8.84
   4   1  -7   47.70    8.80
  -4  -1   7   45.57    8.39
  -4  -1   7   53.65    9.38
  -4   1   8 1207.79  189.23
  -4   1   8 1584.01  190.83
   4  -1  -8 1399.22  189.92
   4  -1  -8 1403.86  190.11
   4   1  -8 1256.46  189.66
   4   1  -8 2324.68  191.96
  -4  -1   8 2129.74  190.98
  -4  -1   8 1388.18  190.33
  -4   1   9    1.48    3.17
  -4   1   9   -1.21    3.67
   4  -1  -9    2.08    3.00
   4  -1  -9   -0.31    3.08
   4   1  -9    0.64    3.01
   4   1  -9   -0.19    2.98
  -4  -1   9   -0.33    3.32
  -4  -1   9   -0.65    4.01
  -4   1  10  560.84   70.38
  -4   1  10  545.88   71.32
   4  -1 -10  548.92   70.78
   4  -1 -10  613.92   71.41
   4   1 -10  468.46   70.37
   4   1 -10  539.57   70.82
  -4  -1  10  525.11   70.29
  -4  -1  10  582.00   71.59
  -4   1  11  195.13   25.73
  -4   1  11  149.01   25.93
   4  -1 -11  174.85   25.79
   4  -1 -11  154.18   25.74
   4   1 -11  205.56   26.34
   4   1 -11  177.55   25.93
  -4  -1  11  209.14   26.03
  -4  -1  11  207.31   27.02
  -4   1  12  229.59   51.99
  -4   1  12  464.10   54.86
   4  -1 -12  358.29   53.32
   4  -1 -12  520.04   54.91
   4   1 -12  461.45   54.24
   4   1 -12  538.89   54.91
  -4  -1  12  470.99   53.81
  -4  -1  12  499.42   55.24
  -4   1  13  111.61   16.82
  -4   1  13  110.41   17.89
   4  -1 -13  126.78   17.56
   4  -1 -13  101.46   17.30
   4   1 -13  117.56   17.57
   4   1 -13  101.75   17.11
  -4  -1  13  139.53   17.54
  -4  -1  13   80.21   16.83
  -4   1  14   -0.78    2.70
  -4   1  14   -1.16    4.73
   4  -1 -14   -0.43    3.50
   4  -1 -14    1.06    3.89
   4   1 -14   -1.22    3.60
   4   1 -14   -0.94    3.61
  -4  -1  14    1.28    3.08
  -4  -1  14   -0.36    4.13
  -4   1  15   37.84    8.01
  -4   1  15   37.43    9.01
   4  -1 -15   34.34    8.98
   4   1 -15   41.98    8.92
   4   1 -15   36.86    8.49
  -4  -1  15   51.84    8.88
  -4  -1  15   42.22    9.44
  -4   1  16  452.81   41.57
   4  -1 -16  227.40   37.50
   4  -1 -16  259.22   38.26
   4   1 -16  247.33   37.82
   4   1 -16  257.95   38.10
  -4  -1  16  303.66   39.29
  -4   1  17    0.02    5.28
   4  -1 -17   -0.30    2.52
   4  -1 -17   -0.63    4.24
   4   1 -17   -1.48    3.72
   4   1 -17   -2.11    4.13
  -4  -1  17    3.02    4.93
  -4   1  18  343.19   49.92
   4  -1 -18  298.89   48.72
   4  -1 -18  363.38   49.65
   4   1 -18  503.89   51.19
   4   1 -18  335.30   49.13
  -4  -1  18  375.71   50.31
  -4   1  19   20.94    7.21
   4  -1 -19   25.91    6.96
   4  -1 -19   23.41    7.09
   4   1 -19   12.01    5.98
   4   1 -19   26.06    7.41
  -4  -1  19   18.94    7.45
  -4   1  20   29.85    8.59
   4  -1 -20   13.33    6.63
   4   1 -20   36.75    8.32
  -4  -1  20   32.84    8.73
  -4   1  21    8.93    6.07
   4  -1 -21    7.60    4.77
  -4  -1  21   11.43    5.99
  -4   1  22  249.88   38.81
   4  -1 -22  260.24   38.24
   4  -1 -22  285.52   38.76
   4   1 -22  245.51   37.83
  -4  -1  22  287.80   39.59
  -4   1  23    7.32    5.46
   4  -1 -23    8.67    5.53
   4  -1 -23    7.10    5.57
   4   1 -23   -1.07    3.49
  -4  -1  23    9.12    6.51
  -4   1  24    6.95    6.67
   4  -1 -24   18.90    7.00
   4  -1 -24   19.11    7.09
   4   1 -24   10.62    6.60
  -4  -1  24   23.12    8.55
  -4   1  25   11.34    7.58
   4  -1 -25   26.19    8.10
   4   1 -25   29.43    8.64
  -4  -1  25   27.29    9.19
  -4   1  26   68.03   15.84
   4  -1 -26   90.43   15.82
   4   1 -26   72.16   14.88
  -4  -1  26   88.42   17.23
  -4   1  27    1.62    4.45
   4  -1 -27   -2.02    5.15
   4   1 -27    5.17    5.60
  -4  -1  27   -1.45    4.94
   4  -1 -28   57.93   12.36
   4   1 -28   52.93   12.54
  -4  -1  28   55.40   13.29
   4  -1 -29   -0.16    4.34
   4   1 -29   -1.54    4.66
   4  -1 -30   -1.04    4.31
   4   1 -30    9.20    5.82
   4  -1 -31    2.54    4.65
   4   1 -31   -1.56    5.14
   4  -1 -32   31.93    9.42
   4   1 -32   36.71   10.69
   4  -1 -33   -2.41    5.58
   4   1 -33    0.72    5.55
   4  -1 -34   12.08    7.01
   4   1 -34   17.87    7.83
   4  -1 -35   -1.41    5.16
   4   1 -35   -0.61    4.54
   4  -1 -36   23.93    8.51
   4   1 -36   30.87    9.49
   4  -1 -37    3.29    4.62
   4   1 -37   -2.92    7.15
   4  -1 -38   19.40    7.91
   4   1 -38    6.44    6.40
   4  -1 -39   -0.47    4.44
   4   1 -39    1.95    6.31
  -4   2   1   65.25   11.03
  -4   2   1   88.93   12.19
   4  -2  -1   82.24   11.60
   4  -2  -1   85.63   12.10
   4   2  -1   73.03   11.34
   4   2  -1   84.12   11.74
  -4  -2   1   61.86   10.82
  -4  -2   1   76.62   11.92
  -4   2   2  229.27   24.64
  -4   2   2  212.35   25.18
   4  -2  -2  200.45   24.55
   4  -2  -2   74.67   23.39
   4   2  -2  198.70   24.41
   4   2  -2  212.28   24.89
  -4  -2   2  204.20   24.29
  -4  -2   2  214.89   25.06
  -4   2   3   14.72    3.78
  -4   2   3   14.99    4.67
   4  -2  -3    9.42    4.14
   4  -2  -3   20.20    4.73
   4   2  -3   16.05    4.02
   4   2  -3   14.81    4.30
  -4  -2   3   14.43    3.70
  -4  -2   3   18.89    4.89
  -4   2   4 1749.77  228.01
  -4   2   4 2133.74  229.25
   4  -2  -4 1564.23  227.90
   4  -2  -4 1723.95  228.49
   4   2  -4 1908.27  228.40
   4   2  -4 1897.81  228.49
  -4  -2   4 1960.69  228.26
  -4  -2   4 1732.79  228.51
  -4   2   5   32.97    7.04
  -4   2   5   41.62    7.82
   4  -2  -5   36.84    7.21
   4  -2  -5   39.27    7.62
   4   2  -5   43.32    7.34
   4   2  -5   38.38    7.35
  -4  -2   5   40.60    7.10
  -4  -2   5   50.65    8.04
  -4   2   6    2.88    2.52
  -4   2   6    1.66    3.58
   4  -2  -6    5.72    3.48
   4  -2  -6    2.71    3.02
   4   2  -6    9.74    3.46
   4   2  -6    7.90    3.63
  -4  -2   6    2.73    2.56
  -4  -2   6    2.96    3.47
  -4   2   7  389.35   49.74
  -4   2   7  411.33   50.70
   4  -2  -7  420.29   50.27
   4  -2  -7  366.86   50.17
   4   2  -7  377.18   50.05
   4   2  -7  371.43   49.95
  -4  -2   7  351.15   49.55
  -4  -2   7  376.32   50.42
  -4   2   8  722.74   96.23
  -4   2   8  725.86   97.11
   4  -2  -8  779.69   96.80
   4  -2  -8  749.76   96.99
   4   2  -8  725.30   96.64
   4   2  -8  827.62   96.94
  -4  -2   8  754.51   96.34
  -4  -2   8  766.41   97.25
  -4   2   9  221.60   26.59
  -4   2   9  208.67   27.54
   4  -2  -9  146.23   26.12
   4  -2  -9  174.05   26.74
   4   2  -9  174.28   26.44
   4   2  -9  200.15   26.80
  -4  -2   9  179.89   26.23
  -4  -2   9  266.28   28.29
  -4   2  10   81.20   12.23
  -4   2  10   93.27   13.69
   4  -2 -10   64.68   12.16
   4  -2 -10   71.07   12.62
   4   2 -10   72.29   12.49
   4   2 -10   90.02   12.97
  -4  -2  10   71.40   12.05
  -4  -2  10   73.07   13.31
  -4   2  11   49.73   10.07
  -4   2  11   64.20   11.45
   4  -2 -11   63.56   10.99
   4  -2 -11   65.18   11.42
   4   2 -11   57.38   10.91
   4   2 -11   67.29   11.06
  -4  -2  11   66.82   10.86
  -4   2  12    1.90    3.02
  -4   2  12    1.66    3.81
   4  -2 -12   -0.65    2.92
   4  -2 -12   -1.49    3.76
   4   2 -12    4.96    4.40
   4   2 -12    0.45    3.18
  -4  -2  12    0.10    2.76
  -4  -2  12   -0.56    4.16
  -4   2  13   10.86    4.57
  -4   2  13   15.81    5.59
   4  -2 -13   12.71    4.89
   4  -2 -13   21.60    6.01
   4   2 -13   21.48    6.15
   4   2 -13   12.61    4.97
  -4  -2  13   10.47    4.48
  -4  -2  13   11.24    5.64
  -4   2  14  794.44  105.19
  -4   2  14  907.68  106.95
   4  -2 -14  726.03  105.39
   4  -2 -14  827.61  106.23
   4   2 -14  855.58  106.08
   4   2 -14  849.99  105.98
  -4  -2  14  868.07  105.61
  -4  -2  14  767.90  106.29
  -4   2  15   64.32   10.50
  -4   2  15   62.13   11.53
   4  -2 -15   70.64   11.49
   4  -2 -15   42.67   10.52
   4   2 -15   57.19   10.97
   4   2 -15   81.64   11.96
  -4  -2  15   40.95    9.70
  -4  -2  15   53.64   11.35
  -4   2  16   23.92    6.70
   4  -2 -16   22.37    6.24
   4  -2 -16   30.21    7.04
   4   2 -16   24.09    6.62
   4   2 -16   18.08    5.86
  -4  -2  16   11.43    6.22
  -4   2  17   -0.53    4.83
   4  -2 -17    1.80    3.21
   4  -2 -17    6.96    4.59
   4   2 -17    1.56    4.01
   4   2 -17    1.18    3.72
  -4  -2  17   -0.11    4.31
  -4   2  18  142.65   22.64
   4  -2 -18  151.36   22.04
   4  -2 -18  139.57   22.04
   4   2 -18  145.32   22.08
  -4  -2  18  124.82   22.06
  -4   2  19  109.88   18.26
   4  -2 -19   71.53   16.14
   4  -2 -19  121.64   18.27
   4   2 -19  106.92   17.58
  -4  -2  19  145.55   19.70
  -4   2  20   55.82   12.30
   4  -2 -20   54.00   11.92
  -4  -2  20   56.97   12.24
  -4   2  21    3.44    4.70
   4  -2 -21    4.53    4.38
  -4  -2  21   -1.63    4.32
  -4   2  22   10.07    6.51
   4  -2 -22   12.50    5.51
   4  -2 -22   15.71    6.96
   4   2 -22   23.72    6.66
  -4  -2  22    4.78    6.08
  -4   2  23   -0.76    4.77
   4  -2 -23   -1.84    3.93
   4  -2 -23    4.15    5.22
   4   2 -23   -2.14    4.36
  -4  -2  23   -1.34    4.80
  -4   2  24  163.47   26.00
   4  -2 -24  138.10   24.59
   4   2 -24  175.91   25.40
  -4  -2  24  147.59   25.81
  -4   2  25   23.58    8.45
   4  -2 -25   25.26    8.51
   4   2 -25   18.13    7.48
  -4  -2  25   25.97    9.30
   4  -2 -26   77.01   15.43
   4   2 -26   83.24   15.84
   4  -2 -27    4.25    5.08
   4   2 -27    2.07    4.94
   4  -2 -28   28.80    8.96
   4   2 -28   30.88    9.13
   4  -2 -29   19.50    6.86
   4   2 -29    1.18    4.30
   4  -2 -30  119.01   19.03
   4   2 -30   92.31   17.66
  -4  -2  30   78.05   18.42
   4  -2 -31    0.35    4.11
   4   2 -31    0.72    3.93
  -4  -2  31    4.36    5.46
   4  -2 -32   -3.09    5.77
   4   2 -32    0.16    3.68
  -4  -2  32    2.12    6.08
   4  -2 -33    1.73    6.07
   4   2 -33    7.78    6.41
   4  -2 -34   21.13    7.96
   4   2 -34   14.61    6.92
   4  -2 -35   -0.01    5.19
   4   2 -35    8.66    5.95
   4  -2 -36   -0.68    5.34
   4   2 -36    3.35    6.00
   4  -2 -37    1.54    5.87
   4   2 -37    2.11    6.90
   4  -2 -38    1.74    4.56
   4   2 -38   -0.20    6.52
   4  -2 -39    3.88    5.63
   4   2 -39    5.55    5.66
  -4   3   1   31.77    6.56
  -4   3   1   34.15    7.35
   4  -3  -1   42.81    7.18
   4  -3  -1   39.70    7.57
   4   3  -1   53.30    7.74
  -4  -3   1   42.00    6.94
  -4  -3   1   46.13    7.69
  -4   3   2  373.94   48.52
  -4   3   2  375.76   49.17
   4  -3  -2  365.56   48.73
   4  -3  -2  354.30   49.09
   4   3  -2  364.92   48.57
   4   3  -2  394.13   48.90
  -4  -3   2  406.45   48.56
  -4  -3   2  356.63   48.89
  -4   3   3   11.69    3.57
  -4   3   3   11.13    3.99
   4  -3  -3   11.12    3.53
   4  -3  -3   10.51    4.29
   4   3  -3    5.94    3.21
   4   3  -3    8.59    3.47
  -4  -3   3    7.85    3.06
  -4  -3   3   13.91    4.25
  -4   3   4    4.03    2.90
  -4   3   4   16.46    4.36
   4  -3  -4   13.80    3.73
   4  -3  -4   11.60    3.96
   4   3  -4   15.50    3.96
   4   3  -4   10.81    3.98
  -4  -3   4   10.53    3.22
  -4  -3   4   11.24    4.10
  -4   3   5   53.27    7.56
  -4   3   5   33.10    7.60
   4  -3  -5   39.14    7.34
   4  -3  -5   32.70    7.42
   4   3  -5   34.85    7.23
   4   3  -5   57.94    7.96
  -4  -3   5   33.89    6.88
  -4  -3   5   38.31    7.76
  -4   3   6   64.49   10.26
  -4   3   6   77.11   11.52
   4  -3  -6   55.70   10.43
   4  -3  -6   68.71   10.94
   4   3  -6   48.42   10.11
   4   3  -6   76.62   10.78
  -4  -3   6   72.25   10.49
  -4  -3   6   71.33   11.25
  -4   3   7  551.85   69.49
  -4   3   7  715.33   71.28
   4  -3  -7  503.79   69.58
   4  -3  -7  467.14   69.78
   4   3  -7  445.64   69.42
   4   3  -7  745.40   70.67
  -4  -3   7  523.23   69.42
  -4  -3   7  500.45   70.02
  -4   3   8   85.21   13.91
  -4   3   8  105.04   15.27
   4  -3  -8   92.98   14.53
   4  -3  -8  122.88   15.60
   4   3  -8   84.32   14.43
   4   3  -8   92.73   14.48
  -4  -3   8  101.80   14.35
  -4  -3   8   83.63   14.77
  -4   3   9    0.86    2.73
  -4   3   9   -0.70    3.89
   4  -3  -9    0.57    2.93
   4  -3  -9   -0.54    3.30
   4   3  -9    2.37    3.06
   4   3  -9    0.69    2.94
  -4  -3   9    0.07    3.12
  -4  -3   9    0.85    3.29
  -4   3  10  253.22   29.15
  -4   3  10  184.42   29.30
   4  -3 -10  212.26   29.08
   4  -3 -10  251.31   30.10
   4   3 -10  154.50   28.42
   4   3 -10  227.86   29.27
  -4  -3  10  199.18   28.67
  -4  -3  10  225.81   29.90
  -4   3  11  369.36   51.10
  -4   3  11  367.89   52.17
   4  -3 -11  430.29   52.10
   4  -3 -11  431.40   52.43
   4   3 -11  365.32   51.69
   4   3 -11  422.50   51.91
  -4  -3  11  473.67   52.00
  -4  -3  11  291.93   51.49
  -4   3  12  329.24   45.84
  -4   3  12  365.20   47.18
   4  -3 -12  319.33   46.25
   4  -3 -12  345.49   46.89
   4   3 -12  334.53   46.48
  -4  -3  12  383.87   46.47
  -4  -3  12  361.21   47.27
  -4   3  13  108.75   16.86
  -4   3  13   97.76   17.50
   4  -3 -13  133.98   17.85
   4  -3 -13  147.83   18.83
   4   3 -13  119.43   17.59
   4   3 -13  117.83   17.35
  -4  -3  13  106.09   16.86
  -4  -3  13   80.58   17.06
  -4   3  14    7.46    3.53
  -4   3  14   10.64    4.97
   4  -3 -14    7.83    4.13
   4  -3 -14    3.27    3.31
   4   3 -14    3.84    4.24
   4   3 -14    9.59    3.96
  -4  -3  14    5.33    3.55
  -4  -3  14    5.92    4.31
  -4   3  15   50.58    9.00
  -4   3  15   41.79    9.73
   4  -3 -15   39.88    9.05
   4  -3 -15   48.19    9.65
   4   3 -15   37.24    9.31
   4   3 -15   52.46    9.71
  -4  -3  15   55.30   10.31
  -4   3  16  304.14   40.47
   4  -3 -16  252.99   39.04
   4  -3 -16  312.08   40.30
   4   3 -16  288.10   39.70
  -4  -3  16  276.21   40.06
  -4   3  17   22.22    6.84
   4  -3 -17   22.89    6.36
   4  -3 -17   20.57    6.09
   4   3 -17    9.28    5.09
  -4  -3  17   10.62    5.53
  -4   3  18   56.01   11.51
   4  -3 -18   43.42   10.65
   4  -3 -18   59.58   11.61
   4   3 -18   71.12   12.00
  -4  -3  18   53.46   11.50
  -4   3  19   12.67    5.50
   4  -3 -19    8.61    5.16
   4  -3 -19    7.69    5.12
   4   3 -19    5.79    4.86
  -4  -3  19   20.66    6.98
  -4   3  20    7.05    5.74
   4  -3 -20   17.66    6.36
  -4  -3  20   16.59    6.80
  -4   3  21   64.76   13.31
   4  -3 -21   54.19   12.89
  -4  -3  21   74.41   13.86
  -4   3  22   62.23   14.05
   4  -3 -22   86.18   15.34
   4   3 -22   78.84   14.30
  -4  -3  22   68.40   14.58
  -4   3  23   68.24   13.35
   4  -3 -23   61.33   12.14
   4  -3 -23   56.06   12.55
   4   3 -23   70.09   13.14
  -4  -3  23   37.33   11.20
   4  -3 -24    1.27    4.88
   4   3 -24    9.16    5.98
   4  -3 -25    7.54    5.77
   4   3 -25    1.46    4.60
   4  -3 -26   60.69   13.61
   4   3 -26   80.80   14.71
   4  -3 -27    8.95    5.71
   4   3 -27    8.90    5.51
  -4  -3  27    7.34    6.61
   4  -3 -28   45.98   13.16
   4   3 -28  116.38   16.91
  -4  -3  28   74.92   15.91
   4  -3 -29   12.68    6.83
   4   3 -29    8.01    6.22
  -4  -3  29    8.31    6.49
   4  -3 -30    3.45    5.30
   4   3 -30    3.34    5.85
  -4  -3  30    3.07    6.60
   4  -3 -31    7.96    6.37
   4   3 -31    8.27    6.13
  -4  -3  31    9.24    7.30
   4  -3 -32   40.81   10.75
   4   3 -32   35.42   10.37
  -4  -3  32   30.66   10.71
   4  -3 -33    7.88    5.53
   4   3 -33    2.56    5.78
  -4  -3  33    0.03    5.97
   4  -3 -34   -2.37    5.12
   4   3 -34   -2.46    4.77
   4  -3 -35    8.42    6.81
   4   3 -35    0.36    5.69
   4  -3 -36    4.37    6.76
   4   3 -36   11.44    6.45
   4  -3 -37    2.15    6.16
   4   3 -37    6.85    5.21
   4  -3 -38    0.32    4.94
   4   3 -38   19.38    7.56
   4  -3 -39    1.10    5.70
   4   3 -39    0.83    5.28
  -4   4   1   57.28   10.72
  -4   4   1   76.02   11.66
   4  -4  -1   68.32   11.05
   4  -4  -1   69.91   11.75
   4   4  -1   66.81   10.88
   4   4  -1   65.61   10.93
  -4  -4   1  121.02   11.71
  -4  -4   1   69.92   11.33
  -4   4   2  166.95   21.63
  -4   4   2  152.53   22.13
   4  -4  -2  143.72   21.62
   4  -4  -2  182.07   22.67
   4   4  -2  143.93   21.42
   4   4  -2  159.93   21.69
  -4  -4   2  159.12   21.39
  -4  -4   2  158.95   22.14
  -4   4   3   83.84   11.77
  -4   4   3   79.64   12.45
   4  -4  -3   68.08   11.71
   4  -4  -3   75.78   12.29
   4   4  -3   71.30   11.62
   4   4  -3  104.25   12.37
  -4  -4   3   71.78   11.42
  -4  -4   3   71.64   12.01
  -4   4   4  323.90   44.15
  -4   4   4  317.28   44.67
   4  -4  -4  353.13   44.54
   4  -4  -4  395.49   45.38
   4   4  -4  321.45   44.27
   4   4  -4  334.79   44.32
  -4  -4   4  328.91   44.10
  -4  -4   4  362.20   44.91
  -4   4   5    5.75    3.24
  -4   4   5    7.55    4.22
   4  -4  -5    7.50    3.36
   4  -4  -5    9.60    4.23
   4   4  -5    5.68    3.68
   4   4  -5    9.27    3.59
  -4  -4   5    7.19    3.22
  -4  -4   5   11.50    4.03
  -4   4   6  107.93   14.90
  -4   4   6  106.93   15.60
   4  -4  -6   88.97   14.77
   4  -4  -6   93.84   15.32
   4   4  -6  104.91   15.22
   4   4  -6  110.86   15.14
  -4  -4   6   98.73   14.62
  -4  -4   6   96.52   15.40
  -4   4   7    6.91    3.36
  -4   4   7    7.98    4.09
   4  -4  -7   10.59    3.87
   4  -4  -7    5.76    3.82
   4   4  -7    6.08    3.54
   4   4  -7   11.10    4.26
  -4  -4   7    5.15    3.29
  -4  -4   7    7.56    4.13
  -4   4   8  111.83   16.19
  -4   4   8  113.95   16.93
   4  -4  -8   90.91   16.03
   4  -4  -8  104.54   16.68
   4   4  -8  113.63   16.63
   4   4  -8  109.86   16.26
  -4  -4   8  120.15   16.29
  -4  -4   8  128.55   17.44
  -4   4   9  339.77   43.66
  -4   4   9  316.16   44.32
   4  -4  -9  317.28   43.93
   4  -4  -9  320.41   44.26
   4   4  -9  389.56   44.60
   4   4  -9  371.09   44.15
  -4  -4   9  294.57   43.40
  -4  -4   9  311.37   44.35
  -4   4  10  233.23   28.85
  -4   4  10  241.59   29.95
   4  -4 -10  255.30   29.64
   4  -4 -10  279.04   30.48
   4   4 -10  249.13   29.72
   4   4 -10   93.93   27.46
  -4  -4  10  260.15   29.32
  -4  -4  10  255.66   30.35
  -4   4  11   42.04    7.16
  -4   4  11   38.81    8.12
   4  -4 -11   37.15    7.35
   4  -4 -11   47.19    8.24
   4   4 -11   32.32    7.40
   4   4 -11   26.87    6.93
  -4  -4  11   42.23    7.41
  -4  -4  11   15.76    6.81
  -4   4  12   47.43    8.55
  -4   4  12   51.37    9.62
   4  -4 -12   41.56    8.71
   4  -4 -12   56.44    9.59
   4   4 -12   22.54    7.45
   4   4 -12   52.72    8.86
  -4  -4  12   46.16    8.37
  -4  -4  12   65.54   10.35
  -4   4  13  105.95   17.10
  -4   4  13  114.97   18.37
   4  -4 -13   95.62   17.34
   4  -4 -13  133.86   18.95
   4   4 -13  131.76   18.50
  -4  -4  13  121.58   17.66
  -4  -4  13  127.98   18.89
  -4   4  14  279.08   41.07
  -4   4  14  336.17   42.79
   4  -4 -14  281.76   41.63
   4  -4 -14  344.75   42.88
   4   4 -14  298.90   42.06
  -4  -4  14  333.70   41.85
  -4  -4  14  299.92   42.64
  -4   4  15  126.78   17.72
  -4   4  15  115.50   18.76
   4  -4 -15  129.29   18.38
   4  -4 -15  126.94   18.91
   4   4 -15  106.56   18.04
  -4  -4  15   88.40   17.95
  -4   4  16    4.59    5.54
   4  -4 -16   30.78    7.00
   4  -4 -16   21.99    6.97
   4   4 -16   28.77    6.81
  -4  -4  16   36.17    7.98
  -4   4  17    2.93    4.73
   4  -4 -17    2.97    3.75
   4  -4 -17    8.49    4.86
   4   4 -17    5.14    4.07
  -4  -4  17   -0.89    4.98
  -4   4  18  100.52   18.03
   4  -4 -18  119.70   17.92
   4  -4 -18  133.82   19.04
   4   4 -18   97.51   17.63
  -4  -4  18   89.92   17.87
  -4   4  19   72.79   12.74
   4  -4 -19   30.43    9.69
   4  -4 -19  113.24   14.45
  -4  -4  19   58.75   11.98
  -4   4  20   71.71   14.39
   4  -4 -20   76.97   14.27
  -4  -4  20   70.16   14.10
  -4   4  21   27.24    8.08
   4  -4 -21   21.31    7.30
   4   4 -22   10.24    5.83
   4  -4 -23   42.25    9.37
   4   4 -23   22.96    8.06
   4  -4 -24   65.87   13.15
   4   4 -24   71.27   13.74
  -4  -4  24   57.29   13.84
   4  -4 -25   47.47   10.89
   4   4 -25   43.63   10.87
  -4  -4  25   47.37   11.60
   4  -4 -26   87.08   16.10
   4   4 -26  106.45   17.07
  -4  -4  26   65.36   15.84
   4  -4 -27    1.89    4.15
   4   4 -27   -1.13    5.08
  -4  -4  27   -1.12    5.71
   4  -4 -28   82.46   13.47
   4   4 -28   32.36   10.21
  -4  -4  28   32.25   11.49
   4  -4 -29   18.21    8.46
   4   4 -29   21.67    8.20
  -4  -4  29   28.85    9.68
   4  -4 -30   21.57    8.28
   4   4 -30   11.85    6.50
  -4  -4  30    7.46    6.95
   4  -4 -31    4.38    5.55
   4   4 -31    1.74    5.48
  -4  -4  31    0.10    5.39
   4  -4 -32    2.61    5.88
   4   4 -32    0.26    5.02
  -4  -4  32   -1.90    6.24
   4  -4 -33    3.62    4.77
   4   4 -33    6.45    5.91
  -4  -4  33    6.41    6.55
   4  -4 -34    8.69    6.54
   4   4 -34    5.34    5.44
  -4  -4  34    4.96    5.49
   4  -4 -35    2.64    4.94
   4   4 -35    2.68    5.72
  -4  -4  35    5.34    6.43
   4  -4 -36    4.29    5.82
   4   4 -36    7.13    6.37
   4  -4 -37    2.81    5.40
   4   4 -37    0.19    5.59
   4  -4 -38    0.86    4.11
   4   4 -38    0.80    4.92
   4  -4 -39    2.99    6.14
  -4   5   1   81.16   13.34
   4  -5  -1  119.64   14.33
   4  -5  -1   89.09   14.19
   4   5  -1  104.30   13.71
   4   5  -1   99.35   13.57
  -4  -5   1   76.41   13.00
  -4  -5   1   96.80   14.03
   4  -5  -2  318.54   42.73
   4  -5  -2  306.46   43.21
   4   5  -2  307.80   42.41
   4   5  -2  335.84   42.51
  -4  -5   2  339.70   42.34
  -4  -5   2  342.03   42.97
  -4   5   3  176.60   25.66
   4  -5  -3  210.47   26.29
   4  -5  -3  193.25   26.63
   4   5  -3  156.07   25.53
   4   5  -3  203.05   25.91
  -4  -5   3  216.37   25.87
  -4  -5   3  195.68   26.30
  -4   5   4   37.22    6.19
   4  -5  -4   24.35    6.07
   4  -5  -4   33.70    6.94
   4   5  -4   32.76    6.31
   4   5  -4   25.91    5.95
  -4  -5   4   52.22    6.76
  -4  -5   4   25.58    6.34
  -4   5   5   40.76    7.38
   4  -5  -5   53.38    8.07
   4  -5  -5   47.75    8.62
   4   5  -5   35.70    7.51
   4   5  -5   53.56    7.83
  -4  -5   5   32.87    7.00
  -4   5   6   72.00   12.86
   4  -5  -6   90.16   13.53
   4  -5  -6  102.74   14.41
   4   5  -6   83.76   13.40
   4   5  -6   91.60   13.22
  -4  -5   6   89.36   13.11
  -4  -5   6   99.25   14.07
  -4   5   7  240.68   32.72
   4  -5  -7  225.02   32.86
   4  -5  -7  249.49   33.59
   4   5  -7  250.84   33.23
   4   5  -7  245.59   32.79
  -4  -5   7  258.18   32.85
  -4  -5   7  247.17   33.53
  -4   5   8   41.92    7.71
   4  -5  -8   43.53    8.17
   4  -5  -8   39.79    8.34
   4   5  -8   42.03    8.04
   4   5  -8   42.87    7.80
  -4  -5   8   47.63    8.06
  -4  -5   8   46.92    9.00
  -4   5   9   31.07    6.23
   4  -5  -9   32.01    6.73
   4  -5  -9   37.98    7.44
   4   5  -9   40.04    7.32
   4   5  -9   36.13    6.71
  -4  -5   9   22.11    5.93
  -4  -5   9   26.86    6.87
  -4   5  10   31.63    5.96
   4  -5 -10   33.43    6.37
   4  -5 -10   16.12    5.67
   4   5 -10   22.42    5.83
  -4  -5  10   27.65    6.02
  -4  -5  10   28.66    6.70
  -4   5  11  298.84   41.35
   4  -5 -11  304.83   41.88
   4  -5 -11  380.79   43.18
  -4  -5  11  290.31   41.47
  -4  -5  11  309.44   42.55
  -4   5  12  378.50   45.03
[truncated: 817,890 more chars]
