# Supplementary material for: LED-pump-X-ray-multiprobe crystallography for sub-second timescales
Source: Commun Chem. 2022 Aug 26;5:102. doi: 10.1038/s42004-022-00716-1 (PMC9814726; doi:10.1038/s42004-022-00716-1)
Supplement: Supplementary file 10 — Supplementary Data 1 [file 42004_2022_716_MOESM10_ESM.zip › CIFs/4s_270K/270K_4s_t11_decay.cif]

  data_global

# SUBMISSION DETAILS
 
_publ_contact_author_name       'Hatcher, Lauren'
_publ_contact_author_address
;
School of Chemistry
Cardiff University
Main Building
Park Place 
Cardiff
CF10 3AT
United Kingdom
;
_publ_contact_author_email       'HatcherL1@cardiff.ac.uk'
_publ_requested_category          FM
_publ_section_comment
; 
?
;
_publ_section_references
;
Diamond General Data Aquisition (GDA) software: http://www.opengda.org/

XIA2: Winter, G. (2010) J. Appl. Cryst. 43, 186-190.
POINTLESS: Evans, P. (2006) Acta Cryst. D62, 72-82.
AIMLESS: Evans, P. R. and Murshudov, G. N. (2013) Acta Cryst. D69, 1204-1214.
DIALS: Winter, G., et al. Acta Cryst. (2018) D74, 85-97.
CCP4: Winn, M. D. et al. (2011) Acta Cryst. D67, 235-242.
   
SHELXL: Sheldrick G. M. (2015). Acta Cryst. C71, 3-8.
SHELXT:	Sheldrick, G. M. (2015). Acta Cryst. A71, 3-8.
 
OLEX2: Dolomanov, O.V.; Bourhis, L.J.; Gildea, R.J.; Howard, J.A.K.; Puschmann,
 H., OLEX2: A complete structure solution, refinement and analysis program 
 (2009). J. Appl. Cryst., 42, 339-341.

MERCURY: Macrae, C. F., Bruno, I. J., Chisholm, J. A., Edgington,
P. R., McCabe, P., Pidcock, E., Rodriguez-Monge, L., Taylor, R.,
van de Streek, J. & Wood, P. A. (2008). J. Appl. Cryst. 41, 466-470.
;

####
 
data_270K_4s_t11_decay
 
_audit_creation_method            'SHELXL-2018/3'
_shelx_SHELXL_version_number      '2018/3'
_chemical_name_systematic         
;
Nitro-(N,N,N',N'-tetrabutyldiethylenetriamine)palladium(II)
tetraphenylborate, tetrahydrofuran solvate
;
_chemical_name_common             ?
_chemical_melting_point           ?
_chemical_formula_moiety          
;
C20 H45 N4 O2 Pd, C24 H20 B, C4 H8 O
;
_chemical_formula_sum            'C48 H73 B N4 O3 Pd' 
_chemical_formula_weight          871.31

loop_
 _atom_type_symbol
 _atom_type_description
 _atom_type_scat_dispersion_real
 _atom_type_scat_dispersion_imag
 _atom_type_scat_source
 'C'  'C'   0.0010   0.0010
 'International Tables Vol C Tables 4.2.6.8 and 6.1.1.4'
 'H'  'H'   0.0000   0.0000
 'International Tables Vol C Tables 4.2.6.8 and 6.1.1.4'
 'B'  'B'   0.0000   0.0000
 'International Tables Vol C Tables 4.2.6.8 and 6.1.1.4'
 'N'  'N'   0.0030   0.0020
 'International Tables Vol C Tables 4.2.6.8 and 6.1.1.4'
 'O'  'O'   0.0050   0.0030
 'International Tables Vol C Tables 4.2.6.8 and 6.1.1.4'
 'Pd'  'Pd'  -2.5040   0.6150
 'International Tables Vol C Tables 4.2.6.8 and 6.1.1.4'
 
_space_group_crystal_system       monoclinic
_space_group_IT_number            14
_space_group_name_H-M_alt         'P 21/n'
_space_group_name_Hall            '-P 2yn'
 
_shelx_space_group_comment
;
The symmetry employed for this shelxl refinement is uniquely defined
by the following loop, which should always be used as a source of
symmetry information in preference to the above space-group names.
They are only intended as comments.
;
 
loop_
 _space_group_symop_operation_xyz
 'x, y, z'
 '-x+1/2, y+1/2, -z+1/2'
 '-x, -y, -z'
 'x-1/2, -y-1/2, z-1/2'
 
_cell_length_a                    11.6887(5)
_cell_length_b                    13.5956(5)
_cell_length_c                    30.2504(13)
_cell_angle_alpha                 90
_cell_angle_beta                  93.548(4)
_cell_angle_gamma                 90
_cell_volume                      4798.0(3)
_cell_formula_units_Z             4
_cell_measurement_temperature     270(2)
_cell_measurement_reflns_used     9919
_cell_measurement_theta_max       21.3499783678
_cell_measurement_theta_min       1.22310777325
 
_exptl_crystal_description        Plate
_exptl_crystal_colour             Yellow
_exptl_crystal_density_meas       ?
_exptl_crystal_density_method     ?
_exptl_crystal_density_diffrn     1.206          
_exptl_crystal_F_000              1856
_exptl_transmission_factor_min    ?
_exptl_transmission_factor_max    ?
_exptl_crystal_size_max           0.100
_exptl_crystal_size_mid           0.100
_exptl_crystal_size_min           0.050
_exptl_absorpt_coefficient_mu     0.201
_shelx_estimated_absorpt_T_min    0.980
_shelx_estimated_absorpt_T_max    0.990
_exptl_absorpt_correction_T_min   0.995346433416
_exptl_absorpt_correction_T_max   1.0
_exptl_absorpt_correction_type    empirical
_exptl_absorpt_process_details    
;
CCP4 7.0.058: AIMLESS, version 0.7.1 : 27/03/18
Scaling & analysis of unmerged intensities, absorption correction using spherical harmonics
;
_exptl_absorpt_special_details    ?
_diffrn_ambient_temperature       270(2)
_diffrn_radiation_wavelength      0.534
_diffrn_measurement_device_type   'Photon counting pixel array'
_diffrn_radiation_type            Synchrotron
_diffrn_measurement_method        'shutterless scans'
_diffrn_radiation_source          'Diamond Light Source Beamline I19-2'
_diffrn_radiation_monochromator   'Silicon 111'
_diffrn_detector_area_resol_mean  ?
_diffrn_reflns_number             32759
_diffrn_reflns_av_unetI/netI      0.1069
_diffrn_reflns_av_R_equivalents   0.0942
_diffrn_reflns_limit_h_min        -14
_diffrn_reflns_limit_h_max        14
_diffrn_reflns_limit_k_min        -16
_diffrn_reflns_limit_k_max        11
_diffrn_reflns_limit_l_min        -37
_diffrn_reflns_limit_l_max        36
_diffrn_reflns_theta_min          1.234
_diffrn_reflns_theta_max          19.496
_diffrn_reflns_theta_full         18.687
_diffrn_measured_fraction_theta_max   0.995
_diffrn_measured_fraction_theta_full  0.995
_diffrn_reflns_Laue_measured_fraction_max    0.995
_diffrn_reflns_Laue_measured_fraction_full   0.995
_diffrn_reflns_point_group_measured_fraction_max   0.995
_diffrn_reflns_point_group_measured_fraction_full  0.995
_reflns_number_total              9768
_reflns_number_gt                 5590
_reflns_threshold_expression      'I > 2\s(I)'
_reflns_Friedel_coverage          0.000
_reflns_Friedel_fraction_max      .
_reflns_Friedel_fraction_full     .
 
_reflns_special_details
;
 Reflections were merged by SHELXL according to the crystal
 class for the calculation of statistics and refinement.
 
 _reflns_Friedel_fraction is defined as the number of unique
 Friedel pairs measured divided by the number that would be
 possible theoretically, ignoring centric projections and
 systematic absences.
;
 
_computing_data_collection        'Diamond GDA (http://www.opengda.org/)'
_computing_cell_refinement        'DIALS (Winter, 2018)'
_computing_data_reduction         'XIA2 (Winter 2010)'
_computing_structure_solution     'SHELXT (Sheldrick, 2015)'
_computing_structure_refinement   'SHELXL (Sheldrick, 2015)'
_computing_molecular_graphics     'OLEX2 (Dolomanov et al., 2009)'
_computing_publication_material   'MERCURY (Macrae et al., 2008)'
_refine_special_details           ?
_refine_ls_structure_factor_coef  Fsqd
_refine_ls_matrix_type            full
_refine_ls_weighting_scheme       calc
_refine_ls_weighting_details
'w=1/[\s^2^(Fo^2^)+(0.0410P)^2^] where P=(Fo^2^+2Fc^2^)/3'
_atom_sites_solution_primary      ?
_atom_sites_solution_secondary    ?
_atom_sites_solution_hydrogens    geom
_refine_ls_hydrogen_treatment     constr
_refine_ls_extinction_method      none
_refine_ls_extinction_coef        .
_refine_ls_number_reflns          9768
_refine_ls_number_parameters      526
_refine_ls_number_restraints      490
_refine_ls_R_factor_all           0.0962
_refine_ls_R_factor_gt            0.0555
_refine_ls_wR_factor_ref          0.1322
_refine_ls_wR_factor_gt           0.1171
_refine_ls_goodness_of_fit_ref    0.902
_refine_ls_restrained_S_all       0.906
_refine_ls_shift/su_max           0.001
_refine_ls_shift/su_mean          0.000
 
loop_
 _atom_site_label
 _atom_site_type_symbol
 _atom_site_fract_x
 _atom_site_fract_y
 _atom_site_fract_z
 _atom_site_U_iso_or_equiv
 _atom_site_adp_type
 _atom_site_occupancy
 _atom_site_site_symmetry_order  
 _atom_site_calc_flag
 _atom_site_refinement_flags_posn
 _atom_site_refinement_flags_adp
 _atom_site_refinement_flags_occupancy
 _atom_site_disorder_assembly
 _atom_site_disorder_group
Pd1 Pd 0.33994(2) 0.77511(2) 0.34651(2) 0.04678(12) Uani 1 1 d . . . . .
N2 N 0.3465(2) 0.9275(2) 0.33783(10) 0.0545(7) Uani 1 1 d . . . . .
N3 N 0.4546(2) 0.79865(18) 0.39811(9) 0.0464(7) Uani 1 1 d . . . . .
H3 H 0.531653 0.788459 0.387915 0.056 Uiso 1 1 calc R U . . .
N4 N 0.3310(2) 0.63153(18) 0.37136(10) 0.0494(7) Uani 1 1 d . . . . .
C1 C 0.4427(3) 0.9634(3) 0.36965(13) 0.0627(10) Uani 1 1 d . . . . .
H1A H 0.515488 0.956865 0.356149 0.075 Uiso 1 1 calc R U . . .
H1B H 0.431300 1.032290 0.376436 0.075 Uiso 1 1 calc R U . . .
C2 C 0.4444(3) 0.9032(2) 0.41176(12) 0.0610(10) Uani 1 1 d . . . . .
H2A H 0.509003 0.921836 0.431660 0.073 Uiso 1 1 calc R U . . .
H2B H 0.374350 0.913282 0.426758 0.073 Uiso 1 1 calc R U . . .
C3 C 0.4342(3) 0.7234(2) 0.43277(12) 0.0522(9) Uani 1 1 d . . . . .
H3A H 0.365117 0.738721 0.447578 0.063 Uiso 1 1 calc R U . . .
H3B H 0.498283 0.721321 0.454716 0.063 Uiso 1 1 calc R U . . .
C4 C 0.4217(3) 0.6263(2) 0.40903(12) 0.0514(9) Uani 1 1 d . . . . .
H4A H 0.401109 0.575836 0.429786 0.062 Uiso 1 1 calc R U . . .
H4B H 0.494406 0.608140 0.397569 0.062 Uiso 1 1 calc R U . . .
C5 C 0.2314(3) 0.9652(2) 0.35104(14) 0.0677(11) Uani 1 1 d . . . . .
H5A H 0.220696 0.943145 0.381007 0.081 Uiso 1 1 calc R U . . .
H5B H 0.172092 0.934394 0.331887 0.081 Uiso 1 1 calc R U . . .
C6 C 0.2124(4) 1.0761(3) 0.34935(16) 0.0892(14) Uani 1 1 d . . . . .
H6A H 0.270870 1.108414 0.368346 0.107 Uiso 1 1 calc R U . . .
H6B H 0.219547 1.099331 0.319323 0.107 Uiso 1 1 calc R U . . .
C7 C 0.0948(4) 1.1029(3) 0.36430(19) 0.1139(18) Uani 1 1 d . . . . .
H7A H 0.036920 1.064862 0.347493 0.137 Uiso 1 1 calc R U . . .
H7B H 0.090784 1.086224 0.395340 0.137 Uiso 1 1 calc R U . . .
C8 C 0.0705(6) 1.2101(4) 0.3580(3) 0.176(3) Uani 1 1 d . . . . .
H8A H 0.047236 1.222425 0.327472 0.265 Uiso 1 1 calc R U . . .
H8B H 0.138371 1.247319 0.366055 0.265 Uiso 1 1 calc R U . . .
H8C H 0.010187 1.229432 0.376301 0.265 Uiso 1 1 calc R U . . .
C9 C 0.3664(3) 0.9606(3) 0.29126(13) 0.0618(10) Uani 1 1 d . . . . .
H9A H 0.298899 0.944839 0.272341 0.074 Uiso 1 1 calc R U . . .
H9B H 0.374974 1.031597 0.291303 0.074 Uiso 1 1 calc R U . . .
C10 C 0.4690(3) 0.9161(3) 0.27152(13) 0.0708(11) Uani 1 1 d . . . . .
H10A H 0.466246 0.845115 0.274444 0.085 Uiso 1 1 calc R U . . .
H10B H 0.538285 0.939330 0.287514 0.085 Uiso 1 1 calc R U . . .
C11 C 0.4723(4) 0.9434(4) 0.22272(14) 0.0909(14) Uani 1 1 d . . . . .
H11A H 0.408039 0.912715 0.206244 0.109 Uiso 1 1 calc R U . . .
H11B H 0.464128 1.014073 0.219576 0.109 Uiso 1 1 calc R U . . .
C12 C 0.5817(4) 0.9117(4) 0.20336(18) 0.127(2) Uani 1 1 d . . . . .
H12A H 0.578919 0.928470 0.172480 0.190 Uiso 1 1 calc R U . . .
H12B H 0.590672 0.841857 0.206670 0.190 Uiso 1 1 calc R U . . .
H12C H 0.645344 0.944536 0.218535 0.190 Uiso 1 1 calc R U . . .
C13 C 0.2121(3) 0.6239(2) 0.38857(13) 0.0568(9) Uani 1 1 d . . . . .
H13A H 0.203980 0.676218 0.409958 0.068 Uiso 1 1 calc R U . . .
H13B H 0.156631 0.636222 0.364007 0.068 Uiso 1 1 calc R U . . .
C14 C 0.1805(3) 0.5281(3) 0.41006(14) 0.0673(11) Uani 1 1 d . . . . .
H14A H 0.233073 0.515630 0.435508 0.081 Uiso 1 1 calc R U . . .
H14B H 0.187785 0.474642 0.389179 0.081 Uiso 1 1 calc R U . . .
C15 C 0.0587(3) 0.5308(3) 0.42478(16) 0.0782(13) Uani 1 1 d . . . . .
H15A H 0.052618 0.584146 0.445794 0.094 Uiso 1 1 calc R U . . .
H15B H 0.007189 0.545405 0.399248 0.094 Uiso 1 1 calc R U . . .
C16 C 0.0195(4) 0.4371(3) 0.44580(16) 0.0894(14) Uani 1 1 d . . . . .
H16A H 0.019872 0.384530 0.424619 0.134 Uiso 1 1 calc R U . . .
H16B H -0.056773 0.445811 0.455242 0.134 Uiso 1 1 calc R U . . .
H16C H 0.070373 0.421283 0.470921 0.134 Uiso 1 1 calc R U . . .
C17 C 0.3493(3) 0.5510(2) 0.33883(12) 0.0578(9) Uani 1 1 d . . . . .
H17A H 0.354416 0.488981 0.354683 0.069 Uiso 1 1 calc R U . . .
H17B H 0.282768 0.547661 0.318087 0.069 Uiso 1 1 calc R U . . .
C18 C 0.4538(4) 0.5622(3) 0.31321(14) 0.0744(12) Uani 1 1 d . . . . .
H18A H 0.521230 0.563936 0.333567 0.089 Uiso 1 1 calc R U . . .
H18B H 0.449736 0.623965 0.297168 0.089 Uiso 1 1 calc R U . . .
C19 C 0.4649(5) 0.4774(4) 0.28046(18) 0.118(2) Uani 1 1 d . . . . .
H19A H 0.459723 0.415913 0.296440 0.142 Uiso 1 1 calc R U . . .
H19B H 0.400338 0.480162 0.258751 0.142 Uiso 1 1 calc R U . . .
C20 C 0.5694(5) 0.4766(4) 0.2572(2) 0.147(2) Uani 1 1 d . . . . .
H20A H 0.568968 0.420934 0.237669 0.220 Uiso 1 1 calc R U . . .
H20B H 0.634168 0.472261 0.278231 0.220 Uiso 1 1 calc R U . . .
H20C H 0.574379 0.536015 0.240292 0.220 Uiso 1 1 calc R U . . .
C21 C 0.6566(3) 0.3739(2) 0.42715(13) 0.0506(8) Uani 1 1 d . . . . .
C22 C 0.7084(3) 0.4235(3) 0.39365(14) 0.0646(10) Uani 1 1 d . . . . .
H22 H 0.724146 0.389142 0.368131 0.077 Uiso 1 1 calc R U . . .
C23 C 0.7376(4) 0.5222(3) 0.39673(17) 0.0831(13) Uani 1 1 d . . . . .
H23 H 0.772471 0.552706 0.373544 0.100 Uiso 1 1 calc R U . . .
C24 C 0.7154(3) 0.5752(3) 0.43381(17) 0.0768(12) Uani 1 1 d . . . . .
H24 H 0.737446 0.640744 0.436324 0.092 Uiso 1 1 calc R U . . .
C25 C 0.6604(3) 0.5307(3) 0.46707(15) 0.0701(11) Uani 1 1 d . . . . .
H25 H 0.642614 0.566378 0.491973 0.084 Uiso 1 1 calc R U . . .
C26 C 0.6314(3) 0.4318(2) 0.46330(13) 0.0592(10) Uani 1 1 d . . . . .
H26 H 0.593241 0.402745 0.486029 0.071 Uiso 1 1 calc R U . . .
C27 C 0.7345(3) 0.2014(2) 0.45887(13) 0.0531(8) Uani 1 1 d . . . . .
C28 C 0.8090(3) 0.2505(3) 0.48869(14) 0.0623(10) Uani 1 1 d . . . . .
H28 H 0.803803 0.318682 0.490291 0.075 Uiso 1 1 calc R U . . .
C29 C 0.8907(4) 0.2034(3) 0.51624(16) 0.0819(13) Uani 1 1 d . . . . .
H29 H 0.937325 0.240144 0.536049 0.098 Uiso 1 1 calc R U . . .
C30 C 0.9038(4) 0.1043(3) 0.51471(17) 0.0876(14) Uani 1 1 d . . . . .
H30 H 0.958822 0.072645 0.533102 0.105 Uiso 1 1 calc R U . . .
C31 C 0.8333(4) 0.0521(3) 0.48522(18) 0.0889(14) Uani 1 1 d . . . . .
H31 H 0.840460 -0.015915 0.483717 0.107 Uiso 1 1 calc R U . . .
C32 C 0.7519(3) 0.0993(3) 0.45777(16) 0.0746(12) Uani 1 1 d . . . . .
H32 H 0.706833 0.061862 0.437720 0.089 Uiso 1 1 calc R U . . .
C33 C 0.5054(3) 0.2306(2) 0.44420(12) 0.0492(8) Uani 1 1 d . . . . .
C34 C 0.4789(3) 0.1452(2) 0.46685(12) 0.0519(9) Uani 1 1 d . . . . .
H34 H 0.537337 0.100230 0.473627 0.062 Uiso 1 1 calc R U . . .
C35 C 0.3700(3) 0.1238(3) 0.47984(13) 0.0629(10) Uani 1 1 d . . . . .
H35 H 0.357003 0.065443 0.494792 0.075 Uiso 1 1 calc R U . . .
C36 C 0.2808(4) 0.1884(3) 0.47072(15) 0.0718(12) Uani 1 1 d . . . . .
H36 H 0.207718 0.175084 0.479703 0.086 Uiso 1 1 calc R U . . .
C37 C 0.3029(4) 0.2733(3) 0.44794(17) 0.0784(13) Uani 1 1 d . . . . .
H37 H 0.243892 0.317536 0.440837 0.094 Uiso 1 1 calc R U . . .
C38 C 0.4122(3) 0.2931(3) 0.43562(15) 0.0695(12) Uani 1 1 d . . . . .
H38 H 0.424459 0.351568 0.420690 0.083 Uiso 1 1 calc R U . . .
C39 C 0.6369(4) 0.2131(3) 0.37492(14) 0.0647(10) Uani 1 1 d . . . . .
C40 C 0.5438(4) 0.2203(3) 0.34436(15) 0.0779(12) Uani 1 1 d . . . . .
H40 H 0.475005 0.244364 0.353844 0.093 Uiso 1 1 calc R U . . .
C41 C 0.5488(5) 0.1930(3) 0.29971(17) 0.0958(15) Uani 1 1 d . . . . .
H41 H 0.484769 0.200111 0.280130 0.115 Uiso 1 1 calc R U . . .
C42 C 0.6485(6) 0.1559(4) 0.2854(2) 0.1193(19) Uani 1 1 d . . . . .
H42 H 0.652572 0.137025 0.255968 0.143 Uiso 1 1 calc R U . . .
C43 C 0.7422(6) 0.1467(5) 0.3143(2) 0.137(2) Uani 1 1 d . . . . .
H43 H 0.810142 0.121568 0.304473 0.164 Uiso 1 1 calc R U . . .
C44 C 0.7369(5) 0.1746(4) 0.35826(17) 0.1081(16) Uani 1 1 d . . . . .
H44 H 0.801837 0.167425 0.377331 0.130 Uiso 1 1 calc R U . . .
B1 B 0.6336(4) 0.2546(3) 0.42649(16) 0.0539(9) Uani 1 1 d . . . . .
O3 O 0.6856(16) 0.808(4) 0.3640(13) 0.0904(14) Uani 0.509(16) 1 d D . P A 1
C45 C 0.7261(12) 0.7572(15) 0.3266(6) 0.0922(18) Uani 0.509(16) 1 d D . P A 1
H45A H 0.702826 0.791649 0.299437 0.111 Uiso 0.509(16) 1 calc R U P A 1
H45B H 0.694436 0.691303 0.325003 0.111 Uiso 0.509(16) 1 calc R U P A 1
C46 C 0.8532(11) 0.7529(18) 0.3324(7) 0.114(2) Uani 0.509(16) 1 d D . P A 1
H46A H 0.878929 0.685363 0.335809 0.137 Uiso 0.509(16) 1 calc R U P A 1
H46B H 0.887597 0.781343 0.306981 0.137 Uiso 0.509(16) 1 calc R U P A 1
C47 C 0.8854(10) 0.8102(15) 0.3729(5) 0.114(2) Uani 0.509(16) 1 d D . P A 1
H47A H 0.929760 0.769552 0.393963 0.137 Uiso 0.509(16) 1 calc R U P A 1
H47B H 0.931848 0.866339 0.365534 0.137 Uiso 0.509(16) 1 calc R U P A 1
C48 C 0.7822(10) 0.8432(11) 0.3919(4) 0.0922(18) Uani 0.509(16) 1 d D . P A 1
H48A H 0.781169 0.914477 0.393550 0.111 Uiso 0.509(16) 1 calc R U P A 1
H48B H 0.778432 0.817181 0.421658 0.111 Uiso 0.509(16) 1 calc R U P A 1
O3A O 0.6802(16) 0.802(4) 0.3635(14) 0.0904(14) Uani 0.491(16) 1 d D . P A 2
C45A C 0.7399(13) 0.7772(16) 0.3250(6) 0.0922(18) Uani 0.491(16) 1 d D . P A 2
H45C H 0.725658 0.825960 0.301921 0.111 Uiso 0.491(16) 1 calc R U P A 2
H45D H 0.715736 0.713351 0.313640 0.111 Uiso 0.491(16) 1 calc R U P A 2
C46A C 0.8631(12) 0.7757(16) 0.3403(8) 0.114(2) Uani 0.491(16) 1 d D . P A 2
H46C H 0.883169 0.717308 0.357448 0.137 Uiso 0.491(16) 1 calc R U P A 2
H46D H 0.912632 0.781430 0.315828 0.137 Uiso 0.491(16) 1 calc R U P A 2
C47A C 0.8650(10) 0.8645(14) 0.3677(5) 0.114(2) Uani 0.491(16) 1 d D . P A 2
H47C H 0.921534 0.857994 0.392372 0.137 Uiso 0.491(16) 1 calc R U P A 2
H47D H 0.884463 0.921424 0.350328 0.137 Uiso 0.491(16) 1 calc R U P A 2
C48A C 0.7538(11) 0.8754(10) 0.3833(5) 0.0922(18) Uani 0.491(16) 1 d D . P A 2
H48C H 0.724008 0.940301 0.375817 0.111 Uiso 0.491(16) 1 calc R U P A 2
H48D H 0.757232 0.868518 0.415296 0.111 Uiso 0.491(16) 1 calc R U P A 2
O1 O 0.1255(3) 0.7599(2) 0.29850(10) 0.1121(10) Uani 0.918(5) 1 d D . P B 3
O2 O 0.2617(2) 0.72381(18) 0.25945(10) 0.1121(10) Uani 0.918(5) 1 d D . P B 3
N1 N 0.2261(2) 0.74932(11) 0.29407(9) 0.0659(9) Uani 0.918(5) 1 d D . P B 3
O1A O 0.2099(19) 0.7579(2) 0.3053(4) 0.1121(10) Uani 0.082(5) 1 d D . P B 4
O2A O 0.3153(15) 0.7166(3) 0.2547(5) 0.1121(10) Uani 0.082(5) 1 d D . P B 4
N1A N 0.2095(14) 0.7308(3) 0.2641(4) 0.0659(9) Uani 0.082(5) 1 d D . P B 4
 
loop_
 _atom_site_aniso_label
 _atom_site_aniso_U_11
 _atom_site_aniso_U_22
 _atom_site_aniso_U_33
 _atom_site_aniso_U_23
 _atom_site_aniso_U_13
 _atom_site_aniso_U_12
Pd1 0.04582(19) 0.0513(2) 0.04275(19) 0.00103(14) -0.00072(13) -0.00196(14)
N2 0.0565(17) 0.0553(17) 0.0514(17) 0.0043(13) 0.0011(13) -0.0011(13)
N3 0.0445(16) 0.0525(13) 0.0419(16) -0.0030(11) 0.0003(13) -0.0040(12)
N4 0.0442(15) 0.0513(15) 0.0524(18) -0.0040(13) 0.0008(12) -0.0041(13)
C1 0.068(2) 0.059(2) 0.060(2) 0.0024(17) -0.0064(18) -0.0070(19)
C2 0.074(3) 0.0554(16) 0.053(2) -0.0054(15) -0.0049(19) 0.0004(18)
C3 0.058(2) 0.0576(17) 0.040(2) 0.0026(13) -0.0012(17) -0.0023(17)
C4 0.046(2) 0.0566(17) 0.051(2) 0.0024(15) -0.0002(15) -0.0010(16)
C5 0.064(2) 0.0670(19) 0.072(3) -0.003(2) 0.005(2) 0.0076(18)
C6 0.097(3) 0.071(2) 0.098(4) -0.005(2) -0.004(3) 0.021(2)
C7 0.097(3) 0.094(3) 0.148(5) -0.034(3) -0.011(3) 0.036(3)
C8 0.153(6) 0.099(3) 0.271(10) -0.041(4) -0.037(6) 0.049(4)
C9 0.067(2) 0.063(2) 0.055(2) 0.0121(18) 0.0008(17) -0.0038(18)
C10 0.065(3) 0.089(3) 0.057(2) 0.008(2) 0.0031(19) -0.002(2)
C11 0.093(3) 0.119(4) 0.062(2) 0.011(3) 0.015(2) -0.010(3)
C12 0.104(4) 0.191(5) 0.089(4) -0.004(4) 0.036(3) -0.009(4)
C13 0.0473(18) 0.0632(19) 0.060(3) 0.0040(18) 0.0010(17) -0.0080(17)
C14 0.054(2) 0.067(2) 0.081(3) 0.012(2) 0.010(2) -0.0052(18)
C15 0.056(2) 0.084(2) 0.096(4) 0.004(2) 0.019(2) -0.011(2)
C16 0.078(3) 0.087(3) 0.106(4) 0.007(3) 0.028(3) -0.015(2)
C17 0.065(2) 0.0509(19) 0.057(2) -0.0063(16) -0.0014(17) 0.0005(18)
C18 0.072(3) 0.085(3) 0.066(3) -0.011(2) 0.012(2) 0.007(2)
C19 0.124(4) 0.119(4) 0.117(4) -0.047(3) 0.047(3) -0.004(3)
C20 0.151(5) 0.164(5) 0.133(6) -0.032(4) 0.072(4) 0.014(4)
C21 0.043(2) 0.0518(15) 0.056(2) 0.0064(14) -0.0034(16) 0.0002(15)
C22 0.056(2) 0.0686(19) 0.070(3) 0.0122(18) 0.0076(19) -0.0041(18)
C23 0.069(3) 0.069(2) 0.112(3) 0.022(2) 0.017(3) -0.009(2)
C24 0.058(3) 0.054(2) 0.117(3) 0.0120(19) -0.010(2) -0.004(2)
C25 0.067(3) 0.0505(17) 0.090(3) 0.0009(19) -0.015(2) 0.0051(17)
C26 0.068(3) 0.0517(16) 0.058(2) 0.0045(16) 0.000(2) 0.0001(17)
C27 0.049(2) 0.0525(16) 0.058(2) 0.0038(15) 0.0127(15) 0.0012(14)
C28 0.058(2) 0.059(2) 0.069(3) -0.0009(18) -0.0008(17) 0.0090(16)
C29 0.072(3) 0.086(2) 0.085(3) -0.005(2) -0.013(2) 0.021(2)
C30 0.059(3) 0.086(2) 0.118(4) 0.013(2) 0.001(2) 0.024(2)
C31 0.061(3) 0.064(2) 0.142(4) 0.018(2) 0.003(2) 0.0087(19)
C32 0.055(2) 0.0537(17) 0.115(4) -0.005(2) 0.001(2) 0.0027(17)
C33 0.0503(17) 0.0454(17) 0.051(2) -0.0021(15) -0.0024(16) -0.0011(13)
C34 0.0532(19) 0.0481(17) 0.054(2) 0.0021(16) -0.0011(17) -0.0005(16)
C35 0.0583(19) 0.068(2) 0.062(3) 0.012(2) 0.0039(19) -0.0047(16)
C36 0.052(2) 0.071(2) 0.093(3) 0.002(2) 0.010(2) -0.0027(17)
C37 0.051(2) 0.065(2) 0.120(4) 0.010(2) 0.005(2) 0.0069(19)
C38 0.0550(19) 0.053(2) 0.100(3) 0.011(2) 0.003(2) 0.0040(16)
C39 0.079(2) 0.060(2) 0.056(2) -0.0009(18) 0.0083(16) -0.009(2)
C40 0.101(3) 0.068(3) 0.063(2) 0.008(2) -0.009(2) -0.024(2)
C41 0.150(5) 0.077(3) 0.059(2) 0.008(2) -0.012(3) -0.031(3)
C42 0.182(5) 0.107(4) 0.070(4) -0.010(3) 0.017(3) -0.021(4)
C43 0.166(5) 0.165(5) 0.081(3) -0.038(4) 0.026(3) 0.026(5)
C44 0.105(3) 0.146(4) 0.075(3) -0.028(3) 0.019(3) 0.018(3)
B1 0.054(2) 0.0515(16) 0.056(2) -0.0004(17) 0.0037(17) -0.0006(16)
O3 0.069(2) 0.102(5) 0.102(2) -0.012(2) 0.014(2) -0.0092(18)
C45 0.081(2) 0.096(5) 0.099(3) -0.013(3) 0.0090(19) -0.005(2)
C46 0.078(2) 0.122(7) 0.142(5) -0.029(4) 0.014(2) -0.012(3)
C47 0.078(2) 0.122(7) 0.142(5) -0.029(4) 0.014(2) -0.012(3)
C48 0.081(2) 0.096(5) 0.099(3) -0.013(3) 0.0090(19) -0.005(2)
O3A 0.069(2) 0.102(5) 0.102(2) -0.012(2) 0.014(2) -0.0092(18)
C45A 0.081(2) 0.096(5) 0.099(3) -0.013(3) 0.0090(19) -0.005(2)
C46A 0.078(2) 0.122(7) 0.142(5) -0.029(4) 0.014(2) -0.012(3)
C47A 0.078(2) 0.122(7) 0.142(5) -0.029(4) 0.014(2) -0.012(3)
C48A 0.081(2) 0.096(5) 0.099(3) -0.013(3) 0.0090(19) -0.005(2)
O1 0.0668(18) 0.192(3) 0.0751(16) -0.0299(16) -0.0120(14) 0.0064(16)
O2 0.0668(18) 0.192(3) 0.0751(16) -0.0299(16) -0.0120(14) 0.0064(16)
N1 0.0638(18) 0.071(2) 0.0612(18) 0.0026(16) -0.0103(17) -0.0031(17)
O1A 0.0668(18) 0.192(3) 0.0751(16) -0.0299(16) -0.0120(14) 0.0064(16)
O2A 0.0668(18) 0.192(3) 0.0751(16) -0.0299(16) -0.0120(14) 0.0064(16)
N1A 0.0638(18) 0.071(2) 0.0612(18) 0.0026(16) -0.0103(17) -0.0031(17)
 
_geom_special_details
;
 All esds (except the esd in the dihedral angle between two l.s. planes)
 are estimated using the full covariance matrix.  The cell esds are taken
 into account individually in the estimation of esds in distances, angles
 and torsion angles; correlations between esds in cell parameters are only
 used when they are defined by crystal symmetry.  An approximate (isotropic)
 treatment of cell esds is used for estimating esds involving l.s. planes.
;
 
loop_
 _geom_bond_atom_site_label_1
 _geom_bond_atom_site_label_2
 _geom_bond_distance
 _geom_bond_site_symmetry_2
 _geom_bond_publ_flag
Pd1 O1A 1.92(2) . ?
Pd1 N3 2.019(3) . ?
Pd1 N1 2.037(2) . ?
Pd1 N2 2.090(3) . ?
Pd1 N4 2.097(3) . ?
N2 C9 1.511(4) . ?
N2 C1 1.515(4) . ?
N2 C5 1.516(4) . ?
N3 C2 1.487(4) . ?
N3 C3 1.495(4) . ?
N3 H3 0.9800 . ?
N4 C17 1.496(4) . ?
N4 C4 1.509(4) . ?
N4 C13 1.518(4) . ?
C1 C2 1.513(5) . ?
C1 H1A 0.9700 . ?
C1 H1B 0.9700 . ?
C2 H2A 0.9700 . ?
C2 H2B 0.9700 . ?
C3 C4 1.505(4) . ?
C3 H3A 0.9700 . ?
C3 H3B 0.9700 . ?
C4 H4A 0.9700 . ?
C4 H4B 0.9700 . ?
C5 C6 1.525(5) . ?
C5 H5A 0.9700 . ?
C5 H5B 0.9700 . ?
C6 C7 1.518(6) . ?
C6 H6A 0.9700 . ?
C6 H6B 0.9700 . ?
C7 C8 1.495(6) . ?
C7 H7A 0.9700 . ?
C7 H7B 0.9700 . ?
C8 H8A 0.9600 . ?
C8 H8B 0.9600 . ?
C8 H8C 0.9600 . ?
C9 C10 1.500(5) . ?
C9 H9A 0.9700 . ?
C9 H9B 0.9700 . ?
C10 C11 1.525(5) . ?
C10 H10A 0.9700 . ?
C10 H10B 0.9700 . ?
C11 C12 1.501(6) . ?
C11 H11A 0.9700 . ?
C11 H11B 0.9700 . ?
C12 H12A 0.9600 . ?
C12 H12B 0.9600 . ?
C12 H12C 0.9600 . ?
C13 C14 1.512(5) . ?
C13 H13A 0.9700 . ?
C13 H13B 0.9700 . ?
C14 C15 1.518(5) . ?
C14 H14A 0.9700 . ?
C14 H14B 0.9700 . ?
C15 C16 1.508(5) . ?
C15 H15A 0.9700 . ?
C15 H15B 0.9700 . ?
C16 H16A 0.9600 . ?
C16 H16B 0.9600 . ?
C16 H16C 0.9600 . ?
C17 C18 1.494(5) . ?
C17 H17A 0.9700 . ?
C17 H17B 0.9700 . ?
C18 C19 1.530(5) . ?
C18 H18A 0.9700 . ?
C18 H18B 0.9700 . ?
C19 C20 1.447(6) . ?
C19 H19A 0.9700 . ?
C19 H19B 0.9700 . ?
C20 H20A 0.9600 . ?
C20 H20B 0.9600 . ?
C20 H20C 0.9600 . ?
C21 C22 1.386(5) . ?
C21 C26 1.393(5) . ?
C21 B1 1.645(5) . ?
C22 C23 1.388(5) . ?
C22 H22 0.9300 . ?
C23 C24 1.371(6) . ?
C23 H23 0.9300 . ?
C24 C25 1.367(5) . ?
C24 H24 0.9300 . ?
C25 C26 1.391(5) . ?
C25 H25 0.9300 . ?
C26 H26 0.9300 . ?
C27 C28 1.386(5) . ?
C27 C32 1.404(5) . ?
C27 B1 1.652(6) . ?
C28 C29 1.386(5) . ?
C28 H28 0.9300 . ?
C29 C30 1.356(6) . ?
C29 H29 0.9300 . ?
C30 C31 1.374(6) . ?
C30 H30 0.9300 . ?
C31 C32 1.381(5) . ?
C31 H31 0.9300 . ?
C32 H32 0.9300 . ?
C33 C38 1.393(5) . ?
C33 C34 1.393(4) . ?
C33 B1 1.654(6) . ?
C34 C35 1.387(5) . ?
C34 H34 0.9300 . ?
C35 C36 1.378(5) . ?
C35 H35 0.9300 . ?
C36 C37 1.377(5) . ?
C36 H36 0.9300 . ?
C37 C38 1.380(5) . ?
C37 H37 0.9300 . ?
C38 H38 0.9300 . ?
C39 C40 1.387(6) . ?
C39 C44 1.402(6) . ?
C39 B1 1.661(6) . ?
C40 C41 1.406(6) . ?
C40 H40 0.9300 . ?
C41 C42 1.365(7) . ?
C41 H41 0.9300 . ?
C42 C43 1.365(8) . ?
C42 H42 0.9300 . ?
C43 C44 1.388(7) . ?
C43 H43 0.9300 . ?
C44 H44 0.9300 . ?
O3 C45 1.433(12) . ?
O3 C48 1.447(16) . ?
C45 C46 1.487(11) . ?
C45 H45A 0.9700 . ?
C45 H45B 0.9700 . ?
C46 C47 1.480(13) . ?
C46 H46A 0.9700 . ?
C46 H46B 0.9700 . ?
C47 C48 1.440(10) . ?
C47 H47A 0.9700 . ?
C47 H47B 0.9700 . ?
C48 H48A 0.9700 . ?
C48 H48B 0.9700 . ?
O3A C48A 1.425(19) . ?
O3A C45A 1.433(14) . ?
C45A C46A 1.484(12) . ?
C45A H45C 0.9700 . ?
C45A H45D 0.9700 . ?
C46A C47A 1.464(12) . ?
C46A H46C 0.9700 . ?
C46A H46D 0.9700 . ?
C47A C48A 1.419(11) . ?
C47A H47C 0.9700 . ?
C47A H47D 0.9700 . ?
C48A H48C 0.9700 . ?
C48A H48D 0.9700 . ?
O1 N1 1.2009(10) . ?
O2 N1 1.2016(10) . ?
O1A N1A 1.3001(10) . ?
O2A N1A 1.3002(10) . ?
 
loop_
 _geom_angle_atom_site_label_1
 _geom_angle_atom_site_label_2
 _geom_angle_atom_site_label_3
 _geom_angle
 _geom_angle_site_symmetry_1
 _geom_angle_site_symmetry_3
 _geom_angle_publ_flag
O1A Pd1 N3 169.3(4) . . ?
N3 Pd1 N1 178.94(11) . . ?
O1A Pd1 N2 94.16(11) . . ?
N3 Pd1 N2 84.98(11) . . ?
N1 Pd1 N2 95.74(9) . . ?
O1A Pd1 N4 93.71(10) . . ?
N3 Pd1 N4 85.17(10) . . ?
N1 Pd1 N4 94.26(9) . . ?
N2 Pd1 N4 166.13(11) . . ?
C9 N2 C1 110.2(3) . . ?
C9 N2 C5 109.6(3) . . ?
C1 N2 C5 111.1(3) . . ?
C9 N2 Pd1 114.9(2) . . ?
C1 N2 Pd1 105.7(2) . . ?
C5 N2 Pd1 105.2(2) . . ?
C2 N3 C3 116.1(3) . . ?
C2 N3 Pd1 107.8(2) . . ?
C3 N3 Pd1 107.87(18) . . ?
C2 N3 H3 108.3 . . ?
C3 N3 H3 108.3 . . ?
Pd1 N3 H3 108.3 . . ?
C17 N4 C4 109.9(3) . . ?
C17 N4 C13 110.3(3) . . ?
C4 N4 C13 110.6(3) . . ?
C17 N4 Pd1 115.7(2) . . ?
C4 N4 Pd1 105.46(18) . . ?
C13 N4 Pd1 104.68(19) . . ?
C2 C1 N2 109.3(3) . . ?
C2 C1 H1A 109.8 . . ?
N2 C1 H1A 109.8 . . ?
C2 C1 H1B 109.8 . . ?
N2 C1 H1B 109.8 . . ?
H1A C1 H1B 108.3 . . ?
N3 C2 C1 106.3(3) . . ?
N3 C2 H2A 110.5 . . ?
C1 C2 H2A 110.5 . . ?
N3 C2 H2B 110.5 . . ?
C1 C2 H2B 110.5 . . ?
H2A C2 H2B 108.7 . . ?
N3 C3 C4 106.3(3) . . ?
N3 C3 H3A 110.5 . . ?
C4 C3 H3A 110.5 . . ?
N3 C3 H3B 110.5 . . ?
C4 C3 H3B 110.5 . . ?
H3A C3 H3B 108.7 . . ?
C3 C4 N4 111.2(3) . . ?
C3 C4 H4A 109.4 . . ?
N4 C4 H4A 109.4 . . ?
C3 C4 H4B 109.4 . . ?
N4 C4 H4B 109.4 . . ?
H4A C4 H4B 108.0 . . ?
N2 C5 C6 117.0(3) . . ?
N2 C5 H5A 108.0 . . ?
C6 C5 H5A 108.0 . . ?
N2 C5 H5B 108.0 . . ?
C6 C5 H5B 108.0 . . ?
H5A C5 H5B 107.3 . . ?
C7 C6 C5 111.1(4) . . ?
C7 C6 H6A 109.4 . . ?
C5 C6 H6A 109.4 . . ?
C7 C6 H6B 109.4 . . ?
C5 C6 H6B 109.4 . . ?
H6A C6 H6B 108.0 . . ?
C8 C7 C6 111.4(5) . . ?
C8 C7 H7A 109.4 . . ?
C6 C7 H7A 109.4 . . ?
C8 C7 H7B 109.4 . . ?
C6 C7 H7B 109.4 . . ?
H7A C7 H7B 108.0 . . ?
C7 C8 H8A 109.5 . . ?
C7 C8 H8B 109.5 . . ?
H8A C8 H8B 109.5 . . ?
C7 C8 H8C 109.5 . . ?
H8A C8 H8C 109.5 . . ?
H8B C8 H8C 109.5 . . ?
C10 C9 N2 115.1(3) . . ?
C10 C9 H9A 108.5 . . ?
N2 C9 H9A 108.5 . . ?
C10 C9 H9B 108.5 . . ?
N2 C9 H9B 108.5 . . ?
H9A C9 H9B 107.5 . . ?
C9 C10 C11 110.9(3) . . ?
C9 C10 H10A 109.5 . . ?
C11 C10 H10A 109.5 . . ?
C9 C10 H10B 109.5 . . ?
C11 C10 H10B 109.5 . . ?
H10A C10 H10B 108.1 . . ?
C12 C11 C10 112.4(4) . . ?
C12 C11 H11A 109.1 . . ?
C10 C11 H11A 109.1 . . ?
C12 C11 H11B 109.1 . . ?
C10 C11 H11B 109.1 . . ?
H11A C11 H11B 107.9 . . ?
C11 C12 H12A 109.5 . . ?
C11 C12 H12B 109.5 . . ?
H12A C12 H12B 109.5 . . ?
C11 C12 H12C 109.5 . . ?
H12A C12 H12C 109.5 . . ?
H12B C12 H12C 109.5 . . ?
C14 C13 N4 117.4(3) . . ?
C14 C13 H13A 108.0 . . ?
N4 C13 H13A 108.0 . . ?
C14 C13 H13B 108.0 . . ?
N4 C13 H13B 108.0 . . ?
H13A C13 H13B 107.2 . . ?
C13 C14 C15 111.3(3) . . ?
C13 C14 H14A 109.4 . . ?
C15 C14 H14A 109.4 . . ?
C13 C14 H14B 109.4 . . ?
C15 C14 H14B 109.4 . . ?
H14A C14 H14B 108.0 . . ?
C16 C15 C14 114.7(3) . . ?
C16 C15 H15A 108.6 . . ?
C14 C15 H15A 108.6 . . ?
C16 C15 H15B 108.6 . . ?
C14 C15 H15B 108.6 . . ?
H15A C15 H15B 107.6 . . ?
C15 C16 H16A 109.5 . . ?
C15 C16 H16B 109.5 . . ?
H16A C16 H16B 109.5 . . ?
C15 C16 H16C 109.5 . . ?
H16A C16 H16C 109.5 . . ?
H16B C16 H16C 109.5 . . ?
C18 C17 N4 114.9(3) . . ?
C18 C17 H17A 108.5 . . ?
N4 C17 H17A 108.5 . . ?
C18 C17 H17B 108.5 . . ?
N4 C17 H17B 108.5 . . ?
H17A C17 H17B 107.5 . . ?
C17 C18 C19 111.4(4) . . ?
C17 C18 H18A 109.4 . . ?
C19 C18 H18A 109.4 . . ?
C17 C18 H18B 109.4 . . ?
C19 C18 H18B 109.4 . . ?
H18A C18 H18B 108.0 . . ?
C20 C19 C18 115.4(5) . . ?
C20 C19 H19A 108.4 . . ?
C18 C19 H19A 108.4 . . ?
C20 C19 H19B 108.4 . . ?
C18 C19 H19B 108.4 . . ?
H19A C19 H19B 107.5 . . ?
C19 C20 H20A 109.5 . . ?
C19 C20 H20B 109.5 . . ?
H20A C20 H20B 109.5 . . ?
C19 C20 H20C 109.5 . . ?
H20A C20 H20C 109.5 . . ?
H20B C20 H20C 109.5 . . ?
C22 C21 C26 115.0(3) . . ?
C22 C21 B1 123.3(3) . . ?
C26 C21 B1 121.6(3) . . ?
C21 C22 C23 122.5(4) . . ?
C21 C22 H22 118.7 . . ?
C23 C22 H22 118.7 . . ?
C24 C23 C22 120.3(4) . . ?
C24 C23 H23 119.8 . . ?
C22 C23 H23 119.8 . . ?
C25 C24 C23 119.5(4) . . ?
C25 C24 H24 120.3 . . ?
C23 C24 H24 120.3 . . ?
C24 C25 C26 119.4(4) . . ?
C24 C25 H25 120.3 . . ?
C26 C25 H25 120.3 . . ?
C25 C26 C21 123.2(4) . . ?
C25 C26 H26 118.4 . . ?
C21 C26 H26 118.4 . . ?
C28 C27 C32 113.9(4) . . ?
C28 C27 B1 124.9(3) . . ?
C32 C27 B1 121.2(3) . . ?
C27 C28 C29 123.4(4) . . ?
C27 C28 H28 118.3 . . ?
C29 C28 H28 118.3 . . ?
C30 C29 C28 120.9(4) . . ?
C30 C29 H29 119.6 . . ?
C28 C29 H29 119.6 . . ?
C29 C30 C31 118.1(4) . . ?
C29 C30 H30 120.9 . . ?
C31 C30 H30 120.9 . . ?
C30 C31 C32 120.9(4) . . ?
C30 C31 H31 119.6 . . ?
C32 C31 H31 119.6 . . ?
C31 C32 C27 122.7(4) . . ?
C31 C32 H32 118.6 . . ?
C27 C32 H32 118.6 . . ?
C38 C33 C34 113.9(3) . . ?
C38 C33 B1 122.2(3) . . ?
C34 C33 B1 123.9(3) . . ?
C35 C34 C33 123.4(3) . . ?
C35 C34 H34 118.3 . . ?
C33 C34 H34 118.3 . . ?
C36 C35 C34 120.4(4) . . ?
C36 C35 H35 119.8 . . ?
C34 C35 H35 119.8 . . ?
C37 C36 C35 118.1(4) . . ?
C37 C36 H36 120.9 . . ?
C35 C36 H36 120.9 . . ?
C36 C37 C38 120.3(4) . . ?
C36 C37 H37 119.9 . . ?
C38 C37 H37 119.9 . . ?
C37 C38 C33 123.9(4) . . ?
C37 C38 H38 118.1 . . ?
C33 C38 H38 118.1 . . ?
C40 C39 C44 115.1(4) . . ?
C40 C39 B1 122.6(4) . . ?
C44 C39 B1 122.2(4) . . ?
C39 C40 C41 123.0(5) . . ?
C39 C40 H40 118.5 . . ?
C41 C40 H40 118.5 . . ?
C42 C41 C40 119.3(6) . . ?
C42 C41 H41 120.3 . . ?
C40 C41 H41 120.3 . . ?
C43 C42 C41 119.8(6) . . ?
C43 C42 H42 120.1 . . ?
C41 C42 H42 120.1 . . ?
C42 C43 C44 120.5(6) . . ?
C42 C43 H43 119.8 . . ?
C44 C43 H43 119.8 . . ?
C43 C44 C39 122.3(6) . . ?
C43 C44 H44 118.9 . . ?
C39 C44 H44 118.9 . . ?
C21 B1 C27 108.3(3) . . ?
C21 B1 C33 110.0(3) . . ?
C27 B1 C33 110.4(3) . . ?
C21 B1 C39 109.4(3) . . ?
C27 B1 C39 110.5(3) . . ?
C33 B1 C39 108.1(3) . . ?
C45 O3 C48 109.6(12) . . ?
O3 C45 C46 107.6(11) . . ?
O3 C45 H45A 110.2 . . ?
C46 C45 H45A 110.2 . . ?
O3 C45 H45B 110.2 . . ?
C46 C45 H45B 110.2 . . ?
H45A C45 H45B 108.5 . . ?
C47 C46 C45 106.1(9) . . ?
C47 C46 H46A 110.5 . . ?
C45 C46 H46A 110.5 . . ?
C47 C46 H46B 110.5 . . ?
C45 C46 H46B 110.5 . . ?
H46A C46 H46B 108.7 . . ?
C48 C47 C46 108.6(9) . . ?
C48 C47 H47A 110.0 . . ?
C46 C47 H47A 110.0 . . ?
C48 C47 H47B 110.0 . . ?
C46 C47 H47B 110.0 . . ?
H47A C47 H47B 108.4 . . ?
C47 C48 O3 107.9(9) . . ?
C47 C48 H48A 110.1 . . ?
O3 C48 H48A 110.1 . . ?
C47 C48 H48B 110.1 . . ?
O3 C48 H48B 110.1 . . ?
H48A C48 H48B 108.4 . . ?
C48A O3A C45A 101.3(17) . . ?
O3A C45A C46A 105.3(14) . . ?
O3A C45A H45C 110.7 . . ?
C46A C45A H45C 110.7 . . ?
O3A C45A H45D 110.7 . . ?
C46A C45A H45D 110.7 . . ?
H45C C45A H45D 108.8 . . ?
C47A C46A C45A 98.4(11) . . ?
C47A C46A H46C 112.1 . . ?
C45A C46A H46C 112.1 . . ?
C47A C46A H46D 112.1 . . ?
C45A C46A H46D 112.1 . . ?
H46C C46A H46D 109.7 . . ?
C48A C47A C46A 107.0(9) . . ?
C48A C47A H47C 110.3 . . ?
C46A C47A H47C 110.3 . . ?
C48A C47A H47D 110.3 . . ?
C46A C47A H47D 110.3 . . ?
H47C C47A H47D 108.6 . . ?
C47A C48A O3A 109.1(10) . . ?
C47A C48A H48C 109.9 . . ?
O3A C48A H48C 109.9 . . ?
C47A C48A H48D 109.9 . . ?
O3A C48A H48D 109.9 . . ?
H48C C48A H48D 108.3 . . ?
O1 N1 O2 121.73(15) . . ?
O1 N1 Pd1 119.3(2) . . ?
O2 N1 Pd1 119.0(2) . . ?
N1A O1A Pd1 127.8(10) . . ?
O1A N1A O2A 107.72(12) . . ?
 
loop_
 _geom_torsion_atom_site_label_1
 _geom_torsion_atom_site_label_2
 _geom_torsion_atom_site_label_3
 _geom_torsion_atom_site_label_4
 _geom_torsion
 _geom_torsion_site_symmetry_1
 _geom_torsion_site_symmetry_2
 _geom_torsion_site_symmetry_3
 _geom_torsion_site_symmetry_4
 _geom_torsion_publ_flag
C9 N2 C1 C2 -161.0(3) . . . . ?
C5 N2 C1 C2 77.3(4) . . . . ?
Pd1 N2 C1 C2 -36.2(3) . . . . ?
C3 N3 C2 C1 -168.0(3) . . . . ?
Pd1 N3 C2 C1 -46.9(3) . . . . ?
N2 C1 C2 N3 55.9(4) . . . . ?
C2 N3 C3 C4 167.1(3) . . . . ?
Pd1 N3 C3 C4 46.0(3) . . . . ?
N3 C3 C4 N4 -53.8(4) . . . . ?
C17 N4 C4 C3 159.0(3) . . . . ?
C13 N4 C4 C3 -78.9(3) . . . . ?
Pd1 N4 C4 C3 33.7(3) . . . . ?
C9 N2 C5 C6 -57.7(4) . . . . ?
C1 N2 C5 C6 64.3(4) . . . . ?
Pd1 N2 C5 C6 178.2(3) . . . . ?
N2 C5 C6 C7 -178.8(4) . . . . ?
C5 C6 C7 C8 -173.7(5) . . . . ?
C1 N2 C9 C10 66.1(4) . . . . ?
C5 N2 C9 C10 -171.3(3) . . . . ?
Pd1 N2 C9 C10 -53.1(4) . . . . ?
N2 C9 C10 C11 172.4(3) . . . . ?
C9 C10 C11 C12 172.3(4) . . . . ?
C17 N4 C13 C14 56.6(4) . . . . ?
C4 N4 C13 C14 -65.2(4) . . . . ?
Pd1 N4 C13 C14 -178.3(3) . . . . ?
N4 C13 C14 C15 -178.9(3) . . . . ?
C13 C14 C15 C16 178.9(4) . . . . ?
C4 N4 C17 C18 -69.1(4) . . . . ?
C13 N4 C17 C18 168.7(3) . . . . ?
Pd1 N4 C17 C18 50.2(4) . . . . ?
N4 C17 C18 C19 -179.3(4) . . . . ?
C17 C18 C19 C20 -174.2(5) . . . . ?
C26 C21 C22 C23 2.8(5) . . . . ?
B1 C21 C22 C23 -173.4(4) . . . . ?
C21 C22 C23 C24 -0.2(6) . . . . ?
C22 C23 C24 C25 -2.3(7) . . . . ?
C23 C24 C25 C26 2.1(6) . . . . ?
C24 C25 C26 C21 0.7(6) . . . . ?
C22 C21 C26 C25 -3.1(5) . . . . ?
B1 C21 C26 C25 173.2(3) . . . . ?
C32 C27 C28 C29 -2.3(6) . . . . ?
B1 C27 C28 C29 178.2(4) . . . . ?
C27 C28 C29 C30 1.4(7) . . . . ?
C28 C29 C30 C31 -0.3(7) . . . . ?
C29 C30 C31 C32 0.3(7) . . . . ?
C30 C31 C32 C27 -1.5(7) . . . . ?
C28 C27 C32 C31 2.3(6) . . . . ?
B1 C27 C32 C31 -178.2(4) . . . . ?
C38 C33 C34 C35 0.0(5) . . . . ?
B1 C33 C34 C35 -177.0(4) . . . . ?
C33 C34 C35 C36 -0.3(6) . . . . ?
C34 C35 C36 C37 1.0(6) . . . . ?
C35 C36 C37 C38 -1.3(7) . . . . ?
C36 C37 C38 C33 1.0(7) . . . . ?
C34 C33 C38 C37 -0.3(6) . . . . ?
B1 C33 C38 C37 176.7(4) . . . . ?
C44 C39 C40 C41 -1.1(6) . . . . ?
B1 C39 C40 C41 174.5(4) . . . . ?
C39 C40 C41 C42 1.2(7) . . . . ?
C40 C41 C42 C43 -0.6(8) . . . . ?
C41 C42 C43 C44 0.1(10) . . . . ?
C42 C43 C44 C39 -0.1(10) . . . . ?
C40 C39 C44 C43 0.6(7) . . . . ?
B1 C39 C44 C43 -175.1(5) . . . . ?
C22 C21 B1 C27 100.6(4) . . . . ?
C26 C21 B1 C27 -75.3(4) . . . . ?
C22 C21 B1 C33 -138.6(4) . . . . ?
C26 C21 B1 C33 45.4(5) . . . . ?
C22 C21 B1 C39 -20.0(5) . . . . ?
C26 C21 B1 C39 164.1(3) . . . . ?
C28 C27 B1 C21 13.1(5) . . . . ?
C32 C27 B1 C21 -166.4(4) . . . . ?
C28 C27 B1 C33 -107.4(4) . . . . ?
C32 C27 B1 C33 73.2(4) . . . . ?
C28 C27 B1 C39 133.0(4) . . . . ?
C32 C27 B1 C39 -46.5(5) . . . . ?
C38 C33 B1 C21 34.5(5) . . . . ?
C34 C33 B1 C21 -148.8(3) . . . . ?
C38 C33 B1 C27 154.0(4) . . . . ?
C34 C33 B1 C27 -29.3(5) . . . . ?
C38 C33 B1 C39 -85.0(4) . . . . ?
C34 C33 B1 C39 91.8(4) . . . . ?
C40 C39 B1 C21 -81.3(4) . . . . ?
C44 C39 B1 C21 94.0(4) . . . . ?
C40 C39 B1 C27 159.5(3) . . . . ?
C44 C39 B1 C27 -25.2(5) . . . . ?
C40 C39 B1 C33 38.5(5) . . . . ?
C44 C39 B1 C33 -146.2(4) . . . . ?
C48 O3 C45 C46 4(5) . . . . ?
O3 C45 C46 C47 -4(3) . . . . ?
C45 C46 C47 C48 3(2) . . . . ?
C46 C47 C48 O3 -1(3) . . . . ?
C45 O3 C48 C47 -2(5) . . . . ?
C48A O3A C45A C46A 40(4) . . . . ?
O3A C45A C46A C47A -43(3) . . . . ?
C45A C46A C47A C48A 28(2) . . . . ?
C46A C47A C48A O3A -5(3) . . . . ?
C45A O3A C48A C47A -22(4) . . . . ?
Pd1 O1A N1A O2A 0.00(3) . . . . ?
 
_refine_diff_density_max    0.414
_refine_diff_density_min   -0.415
_refine_diff_density_rms    0.065

_shelx_res_file
;
TITL shelxt in P 1 21/n 1
    71b_pdno2_tr_270k_100s_11_decay.res
    created by SHELXL-2018/3 at 14:57:09 on 30-Mar-2020
CELL 0.534 11.6887 13.5956 30.2504 90 93.548 90
ZERR 4 0.00047 0.000522 0.001255 0 0.003563 0
LATT 1
SYMM 0.5-X,0.5+Y,0.5-Z
SFAC C H B N O Pd
DISP B 0 0 4.561
DISP C 0.001 0.001 6.94
DISP H -0 0 0.611
DISP N 0.003 0.002 10.693
DISP O 0.005 0.003 16.398
DISP Pd -2.504 0.615 1934.604
UNIT 192 292 4 16 12 4
DFIX 1.2 0.001 N1 O1 N1 O2
DFIX 1.3 0.001 O1A N1A N1A O2A
DANG 2.1 0.001 O1 O2 O1A O2A
FLAT 0.001 Pd1 O1 O2 N1 O1A O2A N1A
RIGU 0.001 0.002
EADP O3 O3A
EADP C45 C45A C48 C48A
EADP C46 C46A C47 C47A
EADP O1 O1A O2 O2A
EADP N1 N1A

L.S. 20
PLAN  5
SIZE 0.1 0.1 0.05
TEMP -3
BOND $H
list 4
CONF
fmap 2
acta
SHEL 999 0.8
OMIT -6 12 5
OMIT -1 2 3
OMIT -7 12 6
OMIT 2 5 22
OMIT -2 1 5
REM <olex2.extras>
REM <HklSrc "%.\\71b_PdNO2_TR_270K_100S_11_decay.hkl">
REM </olex2.extras>

WGHT    0.041000
FVAR       0.23792   0.50859   0.91826
PD1   6    0.339939    0.775115    0.346515    11.00000    0.04582    0.05134 =
         0.04275    0.00103   -0.00072   -0.00196
N2    4    0.346479    0.927491    0.337828    11.00000    0.05650    0.05532 =
         0.05144    0.00428    0.00106   -0.00115
N3    4    0.454574    0.798645    0.398110    11.00000    0.04453    0.05248 =
         0.04186   -0.00296    0.00029   -0.00397
AFIX  13
H3    2    0.531653    0.788459    0.387915    11.00000   -1.20000
AFIX   0
N4    4    0.331022    0.631535    0.371355    11.00000    0.04425    0.05132 =
         0.05237   -0.00397    0.00079   -0.00415
C1    1    0.442728    0.963390    0.369647    11.00000    0.06791    0.05891 =
         0.06008    0.00242   -0.00637   -0.00698
AFIX  23
H1A   2    0.515488    0.956865    0.356149    11.00000   -1.20000
H1B   2    0.431300    1.032290    0.376436    11.00000   -1.20000
AFIX   0
C2    1    0.444389    0.903171    0.411760    11.00000    0.07391    0.05538 =
         0.05263   -0.00543   -0.00494    0.00039
AFIX  23
H2A   2    0.509003    0.921836    0.431660    11.00000   -1.20000
H2B   2    0.374350    0.913282    0.426758    11.00000   -1.20000
AFIX   0
C3    1    0.434197    0.723359    0.432774    11.00000    0.05821    0.05762 =
         0.04036    0.00255   -0.00124   -0.00233
AFIX  23
H3A   2    0.365117    0.738721    0.447578    11.00000   -1.20000
H3B   2    0.498283    0.721321    0.454716    11.00000   -1.20000
AFIX   0
C4    1    0.421651    0.626290    0.409035    11.00000    0.04607    0.05656 =
         0.05118    0.00235   -0.00019   -0.00096
AFIX  23
H4A   2    0.401109    0.575836    0.429786    11.00000   -1.20000
H4B   2    0.494406    0.608140    0.397569    11.00000   -1.20000
AFIX   0
C5    1    0.231366    0.965154    0.351039    11.00000    0.06408    0.06703 =
         0.07202   -0.00266    0.00546    0.00757
AFIX  23
H5A   2    0.220696    0.943145    0.381007    11.00000   -1.20000
H5B   2    0.172092    0.934394    0.331887    11.00000   -1.20000
AFIX   0
C6    1    0.212439    1.076117    0.349350    11.00000    0.09737    0.07054 =
         0.09845   -0.00504   -0.00420    0.02138
AFIX  23
H6A   2    0.270870    1.108414    0.368346    11.00000   -1.20000
H6B   2    0.219547    1.099331    0.319323    11.00000   -1.20000
AFIX   0
C7    1    0.094808    1.102886    0.364296    11.00000    0.09745    0.09433 =
         0.14772   -0.03443   -0.01070    0.03611
AFIX  23
H7A   2    0.036920    1.064862    0.347493    11.00000   -1.20000
H7B   2    0.090784    1.086224    0.395340    11.00000   -1.20000
AFIX   0
C8    1    0.070472    1.210113    0.357964    11.00000    0.15320    0.09879 =
         0.27118   -0.04095   -0.03686    0.04875
AFIX 137
H8A   2    0.047236    1.222425    0.327472    11.00000   -1.50000
H8B   2    0.138371    1.247319    0.366055    11.00000   -1.50000
H8C   2    0.010187    1.229432    0.376301    11.00000   -1.50000
AFIX   0
C9    1    0.366435    0.960629    0.291261    11.00000    0.06685    0.06334 =
         0.05480    0.01212    0.00078   -0.00378
AFIX  23
H9A   2    0.298899    0.944839    0.272341    11.00000   -1.20000
H9B   2    0.374974    1.031597    0.291303    11.00000   -1.20000
AFIX   0
C10   1    0.469014    0.916110    0.271518    11.00000    0.06547    0.08943 =
         0.05737    0.00776    0.00307   -0.00167
AFIX  23
H10A  2    0.466246    0.845115    0.274444    11.00000   -1.20000
H10B  2    0.538285    0.939330    0.287514    11.00000   -1.20000
AFIX   0
C11   1    0.472350    0.943379    0.222720    11.00000    0.09299    0.11901 =
         0.06205    0.01103    0.01494   -0.00980
AFIX  23
H11A  2    0.408039    0.912715    0.206244    11.00000   -1.20000
H11B  2    0.464128    1.014073    0.219576    11.00000   -1.20000
AFIX   0
C12   1    0.581677    0.911705    0.203355    11.00000    0.10441    0.19075 =
         0.08930   -0.00432    0.03571   -0.00850
AFIX 137
H12A  2    0.578919    0.928470    0.172480    11.00000   -1.50000
H12B  2    0.590672    0.841857    0.206670    11.00000   -1.50000
H12C  2    0.645344    0.944536    0.218535    11.00000   -1.50000
AFIX   0
C13   1    0.212100    0.623911    0.388571    11.00000    0.04725    0.06318 =
         0.05972    0.00404    0.00099   -0.00796
AFIX  23
H13A  2    0.203980    0.676218    0.409958    11.00000   -1.20000
H13B  2    0.156631    0.636222    0.364007    11.00000   -1.20000
AFIX   0
C14   1    0.180453    0.528079    0.410061    11.00000    0.05450    0.06725 =
         0.08080    0.01168    0.00972   -0.00517
AFIX  23
H14A  2    0.233073    0.515630    0.435508    11.00000   -1.20000
H14B  2    0.187785    0.474642    0.389179    11.00000   -1.20000
AFIX   0
C15   1    0.058709    0.530801    0.424776    11.00000    0.05617    0.08406 =
         0.09632    0.00386    0.01943   -0.01051
AFIX  23
H15A  2    0.052618    0.584146    0.445794    11.00000   -1.20000
H15B  2    0.007189    0.545405    0.399248    11.00000   -1.20000
AFIX   0
C16   1    0.019482    0.437094    0.445799    11.00000    0.07760    0.08748 =
         0.10600    0.00744    0.02841   -0.01468
AFIX 137
H16A  2    0.019872    0.384530    0.424619    11.00000   -1.50000
H16B  2   -0.056773    0.445811    0.455242    11.00000   -1.50000
H16C  2    0.070373    0.421283    0.470921    11.00000   -1.50000
AFIX   0
C17   1    0.349341    0.550999    0.338831    11.00000    0.06470    0.05095 =
         0.05699   -0.00633   -0.00140    0.00045
AFIX  23
H17A  2    0.354416    0.488981    0.354683    11.00000   -1.20000
H17B  2    0.282768    0.547661    0.318087    11.00000   -1.20000
AFIX   0
C18   1    0.453793    0.562168    0.313214    11.00000    0.07216    0.08540 =
         0.06642   -0.01142    0.01167    0.00744
AFIX  23
H18A  2    0.521230    0.563936    0.333567    11.00000   -1.20000
H18B  2    0.449736    0.623965    0.297168    11.00000   -1.20000
AFIX   0
C19   1    0.464909    0.477448    0.280459    11.00000    0.12427    0.11914 =
         0.11652   -0.04676    0.04714   -0.00410
AFIX  23
H19A  2    0.459723    0.415913    0.296440    11.00000   -1.20000
H19B  2    0.400338    0.480162    0.258751    11.00000   -1.20000
AFIX   0
C20   1    0.569393    0.476592    0.257207    11.00000    0.15129    0.16372 =
         0.13252   -0.03187    0.07190    0.01442
AFIX 137
H20A  2    0.568968    0.420934    0.237669    11.00000   -1.50000
H20B  2    0.634168    0.472261    0.278231    11.00000   -1.50000
H20C  2    0.574379    0.536015    0.240292    11.00000   -1.50000
AFIX   0

C21   1    0.656649    0.373942    0.427148    11.00000    0.04320    0.05184 =
         0.05584    0.00639   -0.00343    0.00024
C22   1    0.708406    0.423454    0.393648    11.00000    0.05567    0.06864 =
         0.06984    0.01223    0.00764   -0.00413
AFIX  43
H22   2    0.724146    0.389142    0.368131    11.00000   -1.20000
AFIX   0
C23   1    0.737623    0.522249    0.396735    11.00000    0.06890    0.06934 =
         0.11248    0.02201    0.01707   -0.00930
AFIX  43
H23   2    0.772471    0.552706    0.373544    11.00000   -1.20000
AFIX   0
C24   1    0.715356    0.575166    0.433813    11.00000    0.05755    0.05371 =
         0.11718    0.01201   -0.01033   -0.00428
AFIX  43
H24   2    0.737446    0.640744    0.436324    11.00000   -1.20000
AFIX   0
C25   1    0.660410    0.530744    0.467069    11.00000    0.06700    0.05050 =
         0.09037    0.00089   -0.01467    0.00511
AFIX  43
H25   2    0.642614    0.566378    0.491973    11.00000   -1.20000
AFIX   0
C26   1    0.631382    0.431760    0.463303    11.00000    0.06766    0.05167 =
         0.05789    0.00446   -0.00009    0.00009
AFIX  43
H26   2    0.593241    0.402745    0.486029    11.00000   -1.20000
AFIX   0
C27   1    0.734461    0.201401    0.458874    11.00000    0.04944    0.05248 =
         0.05841    0.00378    0.01269    0.00121
C28   1    0.808957    0.250529    0.488689    11.00000    0.05823    0.05874 =
         0.06924   -0.00094   -0.00076    0.00902
AFIX  43
H28   2    0.803803    0.318682    0.490291    11.00000   -1.20000
AFIX   0
C29   1    0.890745    0.203374    0.516244    11.00000    0.07210    0.08611 =
         0.08516   -0.00534   -0.01326    0.02061
AFIX  43
H29   2    0.937325    0.240144    0.536049    11.00000   -1.20000
AFIX   0
C30   1    0.903758    0.104319    0.514711    11.00000    0.05854    0.08566 =
         0.11800    0.01277    0.00056    0.02365
AFIX  43
H30   2    0.958822    0.072645    0.533102    11.00000   -1.20000
AFIX   0
C31   1    0.833286    0.052110    0.485218    11.00000    0.06055    0.06435 =
         0.14155    0.01782    0.00325    0.00868
AFIX  43
H31   2    0.840460   -0.015915    0.483717    11.00000   -1.20000
AFIX   0
C32   1    0.751921    0.099290    0.457767    11.00000    0.05459    0.05374 =
         0.11481   -0.00460    0.00100    0.00271
AFIX  43
H32   2    0.706833    0.061862    0.437720    11.00000   -1.20000
AFIX   0
C33   1    0.505402    0.230598    0.444196    11.00000    0.05030    0.04540 =
         0.05125   -0.00212   -0.00244   -0.00109
C34   1    0.478919    0.145211    0.466855    11.00000    0.05323    0.04812 =
         0.05394    0.00209   -0.00108   -0.00052
AFIX  43
H34   2    0.537337    0.100230    0.473627    11.00000   -1.20000
AFIX   0
C35   1    0.369970    0.123775    0.479842    11.00000    0.05832    0.06801 =
         0.06239    0.01150    0.00388   -0.00475
AFIX  43
H35   2    0.357003    0.065443    0.494792    11.00000   -1.20000
AFIX   0
C36   1    0.280787    0.188429    0.470722    11.00000    0.05191    0.07144 =
         0.09286    0.00222    0.00979   -0.00270
AFIX  43
H36   2    0.207718    0.175084    0.479703    11.00000   -1.20000
AFIX   0
C37   1    0.302900    0.273323    0.447943    11.00000    0.05074    0.06475 =
         0.11978    0.01012    0.00474    0.00692
AFIX  43
H37   2    0.243892    0.317536    0.440837    11.00000   -1.20000
AFIX   0
C38   1    0.412241    0.293065    0.435616    11.00000    0.05504    0.05300 =
         0.10035    0.01122    0.00350    0.00398
AFIX  43
H38   2    0.424459    0.351568    0.420690    11.00000   -1.20000
AFIX   0
C39   1    0.636919    0.213141    0.374918    11.00000    0.07867    0.05951 =
         0.05635   -0.00089    0.00827   -0.00925
C40   1    0.543839    0.220347    0.344358    11.00000    0.10114    0.06798 =
         0.06272    0.00840   -0.00933   -0.02413
AFIX  43
H40   2    0.475005    0.244364    0.353844    11.00000   -1.20000
AFIX   0
C41   1    0.548777    0.193014    0.299706    11.00000    0.14965    0.07657 =
         0.05888    0.00848   -0.01174   -0.03137
AFIX  43
H41   2    0.484769    0.200111    0.280130    11.00000   -1.20000
AFIX   0
C42   1    0.648499    0.155945    0.285373    11.00000    0.18203    0.10747 =
         0.06953   -0.01037    0.01680   -0.02096
AFIX  43
H42   2    0.652572    0.137025    0.255968    11.00000   -1.20000
AFIX   0
C43   1    0.742206    0.146714    0.314294    11.00000    0.16631    0.16545 =
         0.08141   -0.03821    0.02594    0.02627
AFIX  43
H43   2    0.810142    0.121568    0.304473    11.00000   -1.20000
AFIX   0
C44   1    0.736866    0.174578    0.358257    11.00000    0.10510    0.14629 =
         0.07451   -0.02807    0.01902    0.01824
AFIX  43
H44   2    0.801837    0.167425    0.377331    11.00000   -1.20000
AFIX   0
B1    3    0.633571    0.254605    0.426488    11.00000    0.05408    0.05150 =
         0.05617   -0.00043    0.00370   -0.00056

PART 1
O3    5    0.685561    0.808490    0.363991    21.00000    0.06898    0.10160 =
         0.10171   -0.01223    0.01427   -0.00923
C45   1    0.726103    0.757246    0.326612    21.00000    0.08148    0.09631 =
         0.09918   -0.01265    0.00899   -0.00522
AFIX  23
H45A  2    0.702826    0.791649    0.299437    21.00000   -1.20000
H45B  2    0.694436    0.691303    0.325003    21.00000   -1.20000
AFIX   0
C46   1    0.853247    0.752940    0.332423    21.00000    0.07816    0.12226 =
         0.14233   -0.02853    0.01387   -0.01192
AFIX  23
H46A  2    0.878929    0.685363    0.335809    21.00000   -1.20000
H46B  2    0.887597    0.781343    0.306981    21.00000   -1.20000
AFIX   0
C47   1    0.885384    0.810244    0.372880    21.00000    0.07816    0.12226 =
         0.14233   -0.02853    0.01387   -0.01192
AFIX  23
H47A  2    0.929760    0.769552    0.393963    21.00000   -1.20000
H47B  2    0.931848    0.866339    0.365534    21.00000   -1.20000
AFIX   0
C48   1    0.782163    0.843229    0.391930    21.00000    0.08148    0.09631 =
         0.09918   -0.01265    0.00899   -0.00522
AFIX  23
H48A  2    0.781169    0.914477    0.393550    21.00000   -1.20000
H48B  2    0.778432    0.817181    0.421658    21.00000   -1.20000
AFIX   0

SAME 0.02 0.04 O3 > C48
PART 0
PART 2
O3A   5    0.680235    0.802058    0.363462   -21.00000    0.06898    0.10160 =
         0.10171   -0.01223    0.01427   -0.00923
C45A  1    0.739917    0.777234    0.325030   -21.00000    0.08148    0.09631 =
         0.09918   -0.01265    0.00899   -0.00522
AFIX  23
H45C  2    0.725658    0.825960    0.301921   -21.00000   -1.20000
H45D  2    0.715736    0.713351    0.313640   -21.00000   -1.20000
AFIX   0
C46A  1    0.863052    0.775699    0.340254   -21.00000    0.07816    0.12226 =
         0.14233   -0.02853    0.01387   -0.01192
AFIX  23
H46C  2    0.883169    0.717308    0.357448   -21.00000   -1.20000
H46D  2    0.912632    0.781430    0.315828   -21.00000   -1.20000
AFIX   0
C47A  1    0.865026    0.864499    0.367681   -21.00000    0.07816    0.12226 =
         0.14233   -0.02853    0.01387   -0.01192
AFIX  23
H47C  2    0.921534    0.857994    0.392372   -21.00000   -1.20000
H47D  2    0.884463    0.921424    0.350328   -21.00000   -1.20000
AFIX   0
C48A  1    0.753757    0.875417    0.383326   -21.00000    0.08148    0.09631 =
         0.09918   -0.01265    0.00899   -0.00522
AFIX  23
H48C  2    0.724008    0.940301    0.375817   -21.00000   -1.20000
H48D  2    0.757232    0.868518    0.415296   -21.00000   -1.20000
AFIX   0

PART 0
PART 3
O1    5    0.125494    0.759940    0.298497    31.00000    0.06682    0.19227 =
         0.07507   -0.02987   -0.01196    0.00639
O2    5    0.261692    0.723807    0.259446    31.00000    0.06682    0.19227 =
         0.07507   -0.02987   -0.01196    0.00639
N1    4    0.226140    0.749316    0.294068    31.00000    0.06377    0.07086 =
         0.06120    0.00256   -0.01030   -0.00315
PART 0
PART 4
O1A   5    0.209933    0.757934    0.305277   -31.00000    0.06682    0.19227 =
         0.07507   -0.02987   -0.01196    0.00639
O2A   5    0.315322    0.716565    0.254684   -31.00000    0.06682    0.19227 =
         0.07507   -0.02987   -0.01196    0.00639
N1A   4    0.209528    0.730833    0.264051   -31.00000    0.06377    0.07086 =
         0.06120    0.00256   -0.01030   -0.00315
HKLF 4


REM  shelxt in P 1 21/n 1
REM wR2 = 0.1322, GooF = S = 0.902, Restrained GooF = 0.906 for all data
REM R1 = 0.0555 for 5590 Fo > 4sig(Fo) and 0.0962 for all 9768 data
REM 526 parameters refined using 490 restraints

END

WGHT      0.0410      0.0000

REM Highest difference peak  0.414,  deepest hole -0.415,  1-sigma level  0.065
Q1    1   0.3431  0.6713  0.3473  11.00000  0.05    0.33
Q2    1   0.1246  0.7341  0.2818  11.00000  0.05    0.33
Q3    1   0.1417  0.7014  0.2876  11.00000  0.05    0.33
Q4    1   0.5934  0.2343  0.4442  11.00000  0.05    0.30
Q5    1   0.2032  0.6722  0.2710  11.00000  0.05    0.30
;
_shelx_res_checksum   24318

_shelx_hkl_file
;
 -16  -4   1    2.48    6.47
 -16  -4   2    0.62    6.41
 -16  -4   3    2.08    7.17
 -16  -4   4    0.55    7.65
 -16  -4   5    1.63    4.87
 -16  -4   6    6.09    6.81
 -16  -4   7    2.94    6.23
 -16  -4   8    7.42    7.74
 -16  -5   1    6.72    6.83
 -16  -5   2    7.04    6.78
 -16  -5   3   -3.01    5.54
 -16  -5   4    5.23    8.01
 -16  -5   5    3.28    6.07
 -16  -5   6    4.76    6.20
 -16  -5   7    5.95    7.25
 -16  -5   8    8.46    7.70
 -16  -5   9   -3.30    6.95
 -16  -5  10    0.47    6.12
 -16  -5  11    6.10    7.17
 -16  -5  12    7.82    7.98
 -16  -5  13   -2.54    6.56
  15   0  -1    2.20    5.12
  15   0  -2   -1.76    5.58
  15   0  -3   25.63    9.06
  15   0  -4   -0.40    5.07
  15   0  -5   10.30    6.45
  15   0  -6    1.40    5.28
  15   0  -7   -2.80    5.19
  15   0  -8   -0.74    3.90
  15   0  -9   10.93    7.07
  15   0 -10   -2.88    5.81
  15   0 -11    1.48    4.30
  15   0 -12   -1.07    5.35
  15   0 -13    0.53    5.77
  15   0 -14   -2.79    5.96
  15  -1  -1   17.27    7.77
  15   1  -1    9.74    7.11
  15  -1  -2    1.90    5.80
  15   1  -2   -2.32    5.25
  15  -1  -3    5.42    4.92
  15   1  -3    4.61    5.53
  15  -1  -4   -2.94    6.05
  15   1  -4    4.29    6.28
  15  -1  -5   17.97    8.00
  15   1  -5   15.52    7.19
  15  -1  -6    3.63    5.57
  15   1  -6    1.10    4.73
  15  -1  -7   11.91    7.85
  15   1  -7   19.25    7.92
  15  -1  -8    3.11    5.72
  15   1  -8   -0.41    4.50
  15  -1  -9   -1.53    5.19
  15   1  -9    4.47    5.18
  15  -1 -10   -1.86    5.46
  15   1 -10   -1.57    6.19
  15  -1 -11    2.82    5.42
  15   1 -11    6.92    6.06
  15  -1 -12   -0.56    4.57
  15   1 -12    3.55    5.10
  15  -1 -13    3.72    4.99
  15   1 -13    5.07    4.97
  15   1 -14    6.22    5.92
  15  -2  -1    0.71    4.42
  15   2  -1   -0.61    4.37
 -15  -2   1    1.26    5.33
  15  -2  -2    2.40    4.28
  15   2  -2   -4.55    5.88
  15  -2  -3   24.78    8.69
  15   2  -3   38.79    9.70
  15  -2  -4    1.41    4.01
  15   2  -4    5.67    6.56
  15  -2  -5    1.34    5.89
  15   2  -5    7.82    6.17
  15  -2  -6    0.01    4.71
  15   2  -6    0.35    5.41
  15  -2  -7    2.60    5.89
  15   2  -7    0.87    4.92
  15  -2  -8   -1.58    5.99
  15   2  -8   -0.21    5.22
  15  -2  -9    9.08    7.13
  15   2  -9    6.20    5.51
  15  -2 -10    9.54    6.01
  15   2 -10    5.01    5.56
  15  -2 -11   -0.05    5.31
  15   2 -11    2.89    5.32
  15  -2 -12    0.32    4.05
  15   2 -12    3.67    5.46
  15  -2 -13    5.99    5.86
  15   2 -13    5.11    6.72
  15   2 -14    8.17    6.10
  15  -3  -1   13.31    7.69
  15   3  -1    1.69    4.79
 -15  -3   1   12.90    8.30
  15  -3  -2    2.51    5.34
  15   3  -2    2.51    5.37
 -15  -3   2   -1.74    5.32
  15  -3  -3    2.69    4.54
  15   3  -3   -1.16    4.97
 -15  -3   3    0.01    5.67
  15  -3  -4   -1.76    5.21
  15   3  -4    5.33    4.22
 -15  -3   4   -4.16    6.49
  15  -3  -5    2.95    5.47
  15   3  -5    6.99    5.93
 -15  -3   5    4.54    5.78
  15  -3  -6    5.27    5.48
  15   3  -6    2.47    5.04
 -15  -3   6    5.07    6.16
  15  -3  -7    6.55    6.16
  15   3  -7    0.85    5.05
 -15  -3   7    6.47    7.51
  15  -3  -8    9.47    5.88
  15   3  -8    9.70    6.12
 -15  -3   8    2.27    5.68
  15  -3  -9   -2.11    5.54
  15   3  -9    0.02    5.16
 -15  -3   9    5.19    6.89
  15  -3 -10    1.74    5.57
  15   3 -10    3.72    5.62
 -15  -3  10    9.22    8.21
  15  -3 -11   11.01    6.98
  15   3 -11   12.85    7.83
  15  -3 -12    4.79    5.59
  15   3 -12    5.85    6.44
  15   3 -13   -1.95    5.41
  15   3 -14   -1.39    5.70
  15  -4  -1    0.23    4.34
  15   4  -1   -1.38    3.51
 -15  -4   1    2.86    5.93
  15  -4  -2    4.89    5.25
  15   4  -2   -2.70    5.46
 -15  -4   2   -0.64    5.75
  15  -4  -3    1.72    5.96
  15   4  -3    4.75    5.38
 -15  -4   3    3.54    6.05
  15  -4  -4    9.50    6.26
  15   4  -4   11.93    6.78
 -15  -4   4    2.46    6.61
  15  -4  -5    8.82    5.93
  15   4  -5    7.76    6.49
 -15  -4   5   10.29    7.44
  15  -4  -6    1.11    4.79
  15   4  -6   -0.85    5.76
 -15  -4   6    0.27    6.36
  15  -4  -7    1.26    4.33
  15   4  -7    0.36    4.90
 -15  -4   7   -1.81    6.47
  15  -4  -8   -0.75    5.37
  15   4  -8   -1.18    5.79
 -15  -4   8   -2.39    5.56
  15  -4  -9    7.31    6.69
  15   4  -9    5.78    6.45
 -15  -4   9    2.61    6.94
  15  -4 -10    8.62    6.49
  15   4 -10    7.52    5.42
 -15  -4  10    1.65    6.52
  15  -4 -11   12.72    6.38
  15   4 -11    2.74    4.67
 -15  -4  11   -4.42    6.89
  15   4 -12    0.56    5.10
 -15  -4  12   -1.03    5.40
  15   4 -13    0.19    5.01
 -15  -4  13    2.63    7.16
  15   4 -14   12.52    7.07
 -15  -4  14    4.82    7.64
 -15  -4  15   21.85   10.38
  15  -5  -1    8.13    6.04
  15   5  -1    4.21    5.38
 -15  -5   1    5.29    6.57
  15  -5  -2    1.89    5.36
  15   5  -2   -1.78    5.83
 -15  -5   2   -2.64    5.63
  15  -5  -3    1.43    6.36
  15   5  -3   -1.97    5.56
 -15  -5   3    3.57    6.09
  15  -5  -4    2.98    5.51
  15   5  -4    1.38    5.52
 -15  -5   4    8.46    6.64
  15  -5  -5   -0.73    4.68
  15   5  -5   -0.13    5.56
 -15  -5   5    1.50    6.87
  15  -5  -6    7.20    7.10
  15   5  -6   13.71    6.93
 -15  -5   6    5.16    6.46
  15  -5  -7   22.75    7.79
  15   5  -7    4.55    5.81
 -15  -5   7    8.98    7.55
  15  -5  -8   -0.23    5.97
  15   5  -8   -0.83    4.33
 -15  -5   8    0.98    5.49
  15  -5  -9    1.77    4.30
  15   5  -9   -1.53    4.77
 -15  -5   9   -2.40    5.76
  15   5 -10   -2.71    4.99
 -15  -5  10    1.30    5.57
  15   5 -11   16.28    7.44
 -15  -5  11    7.51    7.05
  15   5 -12    0.83    5.27
 -15  -5  12   13.41    7.21
  15   5 -13   -0.54    4.45
 -15  -5  13    4.23    6.50
  15   5 -14    3.25    5.20
 -15  -5  14   -1.23    6.40
 -15  -5  15   -1.67    5.96
 -15  -5  16    1.62    5.96
 -15  -5  17    7.32    7.14
 -15  -5  18   -4.66    7.38
  15  -6  -1    5.41    5.80
  15   6  -1    3.04    5.03
 -15  -6   1    5.17    6.73
  15  -6  -2    2.27    5.11
  15   6  -2    5.12    5.90
 -15  -6   2   -1.42    6.90
  15  -6  -3    6.10    5.75
  15   6  -3    1.85    4.69
 -15  -6   3   -1.42    5.19
  15  -6  -4   16.62    7.53
  15   6  -4    9.75    6.98
 -15  -6   4    9.79    6.98
  15  -6  -5    4.87    4.93
  15   6  -5    5.45    5.72
 -15  -6   5    0.44    5.10
  15  -6  -6    0.39    4.00
  15   6  -6    1.30    5.78
 -15  -6   6    1.21    6.63
  15  -6  -7    3.34    5.31
  15   6  -7    1.23    5.22
 -15  -6   7    1.28    6.76
  15   6  -8    3.45    4.62
 -15  -6   8    2.63    5.66
  15   6  -9    8.65    6.74
 -15  -6   9    6.28    6.14
  15   6 -10   -0.10    5.74
 -15  -6  10   -2.91    6.10
  15   6 -11    1.21    5.55
 -15  -6  11    3.48    5.86
  15   6 -12    3.38    6.07
 -15  -6  12    0.02    6.62
  15   6 -13    3.12    5.86
 -15  -6  13    3.91    8.03
 -15  -6  14    3.97    6.89
 -15  -6  15    2.69    7.46
 -15  -6  16    6.63    7.45
  15   7  -1   -0.19    4.78
 -15  -7   1   11.33    8.14
  15   7  -2    2.16    4.61
 -15  -7   2    4.50    5.89
  15   7  -3    5.92    4.90
 -15  -7   3    0.50    4.80
  15   7  -4    0.85    4.30
 -15  -7   4    0.26    5.85
  15   7  -5    6.43    5.09
 -15  -7   5    0.01    5.52
  15   7  -6    5.41    5.63
 -15  -7   6    1.23    6.40
  15   7  -7    0.39    4.27
 -15  -7   7    0.72    5.55
  15   7  -8   -0.67    4.23
 -15  -7   8    1.69    5.07
  15   7  -9    0.14    4.94
 -15  -7   9   -0.90    5.23
  15   7 -10    8.79    6.94
  15   7 -11   -0.24    5.05
  15   7 -12   -3.44    6.56
  15   7 -13   -1.84    5.55
  15   8  -4    1.67    4.80
  15   8  -5    2.16    5.43
  15   8  -6   -1.32    4.62
  15   8  -7    4.22    4.86
  15   8  -8   -0.59    5.82
  15   8  -9   -3.44    5.55
  15   8 -10    0.05    6.06
  15   8 -11    1.62    5.11
  15   8 -12   -0.83    5.22
  15   8 -13    0.00    5.58
  14   0  -1    0.70    4.79
  14   0  -2   13.78    7.26
  14   0  -3    2.08    5.33
  14   0  -4   10.32    6.63
  14   0  -5   -0.19    4.14
  14   0  -6   17.37    7.23
  14   0  -7   -1.34    5.07
  14   0  -8    0.85    4.85
  14   0  -9    5.58    4.84
  14   0 -10   -1.98    4.65
  14   0 -11   -1.48    4.83
  14   0 -12   11.15    6.25
  14   0 -13    1.96    4.29
  14   0 -14   17.22    8.08
  14   0 -15   -0.52    4.51
  14   0 -16   -2.11    5.55
  14   0 -17    0.64    5.34
  14   0 -18    3.49    5.52
  14   0 -19   -0.08    4.80
  14   0 -20    4.95    5.39
  14  -1  -1    2.40    3.96
  14   1  -1   -0.02    4.21
 -14  -1   1   -0.31    5.71
  14  -1  -2   -0.05    3.73
  14   1  -2    0.27    5.49
 -14  -1   2    3.33    5.54
  14  -1  -3    0.89    4.93
  14   1  -3    3.55    5.06
 -14  -1   3   -0.92    6.30
  14  -1  -4    8.26    7.00
  14   1  -4   11.33    6.25
 -14  -1   4    1.76    5.09
  14  -1  -5   -2.28    5.46
  14   1  -5    1.66    4.66
 -14  -1   5    5.10    6.46
  14  -1  -6   33.69    9.19
  14   1  -6    8.45    6.41
  14  -1  -7   -0.32    5.46
  14   1  -7    5.76    5.64
  14  -1  -8    0.13    5.12
  14   1  -8   -1.85    4.02
  14  -1  -9   -0.62    4.23
  14   1  -9    6.07    4.80
  14  -1 -10   14.88    6.97
  14   1 -10   14.55    7.14
  14  -1 -11   -0.25    4.59
  14   1 -11    4.91    5.54
  14  -1 -12   11.93    7.06
  14   1 -12   -0.19    5.98
  14  -1 -13   -0.39    4.84
  14   1 -13   -2.74    6.52
  14  -1 -14    0.54    6.23
  14   1 -14   12.74    7.13
  14  -1 -15   -1.60    5.15
  14   1 -15    2.05    6.11
  14  -1 -16   10.74    7.13
  14   1 -16    5.09    6.52
  14  -1 -17    3.72    5.41
  14   1 -17    6.56    6.64
  14  -1 -18    4.97    5.53
  14   1 -18   -1.46    5.76
  14  -1 -19   -0.90    4.78
  14   1 -19    4.10    5.38
  14  -1 -20    3.49    6.52
  14   1 -20    4.59    6.59
  14  -2  -1   -1.39    4.93
  14   2  -1    0.02    3.60
 -14  -2   1    0.42    5.28
  14  -2  -2   12.27    6.40
  14   2  -2   10.10    6.60
 -14  -2   2   13.97    7.87
  14  -2  -3    0.09    4.69
  14   2  -3    1.82    5.04
 -14  -2   3   -0.06    5.31
  14  -2  -4    5.02    6.19
  14   2  -4    8.84    6.06
 -14  -2   4   11.66    7.71
  14  -2  -5    1.38    4.70
  14   2  -5    7.86    5.42
 -14  -2   5    1.54    4.65
  14  -2  -6   12.40    7.28
  14   2  -6    8.53    6.10
 -14  -2   6   13.46    8.17
  14  -2  -7   -1.71    5.35
  14   2  -7   -2.40    4.98
 -14  -2   7   -1.13    6.06
  14  -2  -8    3.42    5.53
  14   2  -8   11.77    5.93
 -14  -2   8   -0.62    4.40
  14  -2  -9   -2.21    5.61
  14   2  -9   -1.20    5.04
 -14  -2   9    5.48    6.56
  14  -2 -10    2.16    5.61
  14   2 -10   -0.59    5.32
 -14  -2  10   -1.51    4.75
  14  -2 -11    1.87    5.72
  14   2 -11    0.45    4.51
 -14  -2  11   -2.63    5.41
  14  -2 -12   19.91    7.99
  14   2 -12    4.50    5.42
  14  -2 -13   -1.08    4.85
  14   2 -13   -3.50    5.41
  14  -2 -14    6.45    6.10
  14   2 -14   11.54    8.47
  14  -2 -15   -0.82    4.65
  14   2 -15   -1.54    4.32
  14  -2 -16    1.76    5.36
  14   2 -16   -1.03    5.18
  14  -2 -17    5.97    5.92
  14   2 -17    0.93    5.06
  14  -2 -18    2.83    6.03
  14   2 -18    5.56    5.55
  14  -2 -19   -0.36    4.64
  14   2 -19    6.76    5.77
  14   2 -20   -0.10    4.94
  14  -3  -1    3.10    5.14
  14   3  -1    1.27    4.68
 -14  -3   1    1.84    6.54
  14  -3  -2    0.82    5.03
  14   3  -2   -1.44    4.95
 -14  -3   2   -1.11    4.95
  14  -3  -3   -2.82    5.18
  14   3  -3    7.65    5.76
 -14  -3   3    0.47    5.67
  14  -3  -4   -1.58    4.08
  14   3  -4   -0.52    4.12
 -14  -3   4    0.87    5.35
  14  -3  -5    0.73    4.26
  14   3  -5    0.32    5.47
 -14  -3   5    3.07    5.54
  14  -3  -6   29.35    9.19
  14   3  -6   24.58    9.00
 -14  -3   6   34.13   10.76
  14  -3  -7    0.82    4.70
  14   3  -7    8.87    6.42
 -14  -3   7   -0.28    4.88
  14  -3  -8    2.58    5.34
  14   3  -8    2.75    5.32
 -14  -3   8   -1.63    6.28
  14  -3  -9   -0.05    5.31
  14   3  -9   -0.37    5.01
 -14  -3   9   -1.44    6.25
  14  -3 -10   17.02    7.24
  14   3 -10    9.74    6.69
 -14  -3  10    8.74    8.22
  14  -3 -11    6.31    5.98
  14   3 -11    8.07    5.93
 -14  -3  11    3.13    6.83
  14  -3 -12    4.29    5.28
  14   3 -12   -2.67    6.24
 -14  -3  12   -0.32    5.91
  14  -3 -13    5.97    5.55
  14   3 -13   -0.68    5.11
 -14  -3  13   -1.29    5.76
  14  -3 -14   -0.13    4.28
  14   3 -14    3.38    5.55
 -14  -3  14    0.80    5.26
  14  -3 -15    5.01    6.17
  14   3 -15    2.89    5.74
 -14  -3  15    7.24    7.26
  14  -3 -16    7.30    6.72
  14   3 -16   20.83    8.19
 -14  -3  16    2.71    7.21
  14  -3 -17    0.92    4.41
  14   3 -17    0.88    5.22
  14  -3 -18   -3.57    5.82
  14   3 -18    0.54    4.86
  14  -3 -19    8.66    5.39
  14   3 -19    1.28    4.52
  14   3 -20   13.47    7.63
  14  -4  -1    0.50    4.50
  14   4  -1    5.44    5.64
 -14  -4   1    5.75    6.07
  14  -4  -2   11.95    6.36
  14   4  -2    0.78    5.75
 -14  -4   2    3.63    6.21
  14  -4  -3    5.43    4.92
  14   4  -3    0.25    5.55
 -14  -4   3   -0.20    6.50
  14  -4  -4    9.53    6.21
  14   4  -4    4.47    5.77
 -14  -4   4   -0.34    6.20
  14  -4  -5   -1.59    5.46
  14   4  -5   -2.10    5.27
 -14  -4   5    0.23    5.38
  14  -4  -6   -0.08    3.73
  14   4  -6   -1.66    4.83
 -14  -4   6   -4.23    7.71
  14  -4  -7    7.59    6.09
  14   4  -7    3.60    5.49
 -14  -4   7    8.17    6.69
  14  -4  -8    8.53    6.38
  14   4  -8   -0.51    5.23
 -14  -4   8    3.58    6.21
  14  -4  -9    1.19    5.08
  14   4  -9    7.63    6.10
 -14  -4   9   11.84    7.53
  14  -4 -10   18.82    8.28
  14   4 -10   16.05    7.78
 -14  -4  10   11.01    7.52
  14  -4 -11    1.74    4.54
  14   4 -11    0.33    5.10
 -14  -4  11   -2.15    5.79
  14  -4 -12   25.34    8.17
  14   4 -12   14.06    7.36
 -14  -4  12    7.57    7.60
  14  -4 -13   16.16    7.77
  14   4 -13   15.36    7.30
 -14  -4  13   10.28    7.79
  14  -4 -14   20.80    8.31
  14   4 -14   13.69    7.04
 -14  -4  14   13.12    7.61
  14  -4 -15   -1.18    4.58
  14   4 -15   -1.54    5.78
 -14  -4  15   -0.75    6.82
  14  -4 -16    4.19    5.85
  14   4 -16    4.45    6.37
 -14  -4  16    0.12    6.34
  14  -4 -17   -0.73    5.02
  14   4 -17   -0.09    5.18
 -14  -4  17   -0.54    6.50
  14  -4 -18   -3.83    6.11
  14   4 -18   -0.03    4.75
 -14  -4  18    0.64    6.13
  14  -4 -19    2.60    5.11
  14   4 -19   -2.95    6.41
 -14  -4  19   -3.61    6.64
  14   4 -20    2.04    6.19
  14  -5  -1    8.45    5.80
  14   5  -1   16.52    8.10
 -14  -5   1   -1.90    6.25
  14  -5  -2   -0.19    4.53
  14   5  -2    1.87    5.09
 -14  -5   2   -0.11    4.28
  14  -5  -3   -1.16    4.68
  14   5  -3    4.62    5.59
 -14  -5   3   -1.85    5.91
  14  -5  -4    4.17    5.19
  14   5  -4   -0.74    4.99
 -14  -5   4   -1.44    6.07
  14  -5  -5   11.91    7.30
  14   5  -5    9.88    6.91
 -14  -5   5    4.89    7.04
  14  -5  -6   12.52    6.48
  14   5  -6    4.39    5.10
 -14  -5   6    8.08    7.01
  14  -5  -7   -0.52    5.28
  14   5  -7    1.91    4.09
 -14  -5   7    2.49    5.55
  14  -5  -8    0.43    5.28
  14   5  -8   -2.16    4.83
 -14  -5   8    6.43    6.93
  14  -5  -9    2.00    5.42
  14   5  -9    6.17    5.33
 -14  -5   9    2.66    5.56
  14  -5 -10    6.75    5.79
  14   5 -10   21.10    7.73
 -14  -5  10    8.58    6.92
  14  -5 -11    0.65    4.84
  14   5 -11    0.90    4.85
 -14  -5  11    7.36    6.87
  14  -5 -12    8.34    6.24
  14   5 -12    4.76    5.44
 -14  -5  12   -2.80    5.93
  14  -5 -13    0.26    4.16
  14   5 -13    6.18    5.89
 -14  -5  13    5.76    6.93
  14  -5 -14   -0.20    4.88
  14   5 -14   -2.77    5.19
 -14  -5  14   -0.24    6.07
  14  -5 -15    6.77    5.84
  14   5 -15    3.18    5.69
 -14  -5  15    2.46    5.03
  14  -5 -16    2.00    5.27
  14   5 -16   12.61    6.61
 -14  -5  16    9.26    7.51
  14  -5 -17   -3.22    6.09
  14   5 -17    0.31    5.81
 -14  -5  17   -0.57    6.37
  14  -5 -18    1.24    5.17
  14   5 -18    0.42    5.34
 -14  -5  18   -1.18    6.50
  14   5 -19   -2.13    5.27
 -14  -5  19   -1.58    6.34
 -14  -5  20   -0.80    6.84
 -14  -5  21    6.38    7.43
 -14  -5  22   -1.79    5.73
  14  -6  -1   12.60    5.98
  14   6  -1    7.39    5.56
 -14  -6   1    5.83    6.43
  14  -6  -2    2.75    5.87
  14   6  -2    7.18    5.71
 -14  -6   2   -0.14    5.14
  14  -6  -3    7.12    5.66
  14   6  -3    3.36    5.14
 -14  -6   3   -0.69    5.95
  14  -6  -4   11.87    6.28
  14   6  -4    6.09    5.21
 -14  -6   4    3.68    5.82
  14  -6  -5    0.43    4.42
  14   6  -5    1.68    3.81
 -14  -6   5    1.32    5.73
  14  -6  -6    5.33    5.60
  14   6  -6    4.92    6.04
 -14  -6   6    2.34    5.54
  14  -6  -7    1.26    4.24
  14   6  -7    5.17    6.86
 -14  -6   7    2.10    6.44
  14  -6  -8    4.01    5.63
  14   6  -8    3.80    5.48
 -14  -6   8   -3.18    6.13
  14  -6  -9    4.88    5.50
  14   6  -9    7.61    5.86
 -14  -6   9    0.98    5.50
  14  -6 -10    2.76    4.50
  14   6 -10   -0.95    5.48
 -14  -6  10   -0.96    5.99
  14  -6 -11    0.39    5.74
  14   6 -11   -0.00    5.38
 -14  -6  11    2.26    5.33
  14  -6 -12    8.93    5.83
  14   6 -12   -2.45    5.01
 -14  -6  12    1.80    4.94
  14  -6 -13    0.12    4.73
  14   6 -13    4.90    5.79
 -14  -6  13   -2.93    6.54
  14  -6 -14    9.29    6.83
  14   6 -14    2.98    5.26
 -14  -6  14   -2.78    7.95
  14  -6 -15   -0.05    4.65
  14   6 -15    0.44    5.75
 -14  -6  15   -1.06    5.78
  14  -6 -16   -0.72    4.16
  14   6 -16   -0.91    5.29
 -14  -6  16   -2.65    6.61
  14  -6 -17    4.40    5.95
  14   6 -17   -3.16    6.27
 -14  -6  17    3.85    6.22
  14   6 -18    1.07    4.89
 -14  -6  18   -0.56    6.98
  14   6 -19    8.49    6.25
 -14  -6  19    4.00    6.52
 -14  -6  20    4.07    6.54
 -14  -6  21   -1.69    5.36
 -14  -6  22   -3.69    8.13
 -14  -6  23    9.27    7.84
  14  -7  -1    0.73    5.29
  14   7  -1   12.33    6.10
 -14  -7   1    1.27    5.50
  14  -7  -2    1.70    4.88
  14   7  -2   -2.70    5.47
 -14  -7   2   -2.31    6.26
  14  -7  -3    2.26    4.91
  14   7  -3    1.86    4.47
 -14  -7   3   -1.88    6.62
  14  -7  -4    3.91    5.25
  14   7  -4    4.42    5.03
 -14  -7   4    1.26    4.77
  14  -7  -5   13.08    7.35
  14   7  -5    9.14    5.71
 -14  -7   5   12.18    8.17
  14  -7  -6    9.29    6.11
  14   7  -6    5.23    5.25
 -14  -7   6    9.77    7.18
  14  -7  -7   -0.98    4.02
  14   7  -7   -1.97    5.01
 -14  -7   7    4.61    5.96
  14  -7  -8   -2.42    5.22
  14   7  -8   -0.30    4.11
 -14  -7   8   -2.20    6.54
  14  -7  -9    3.27    4.87
  14   7  -9    4.92    5.50
 -14  -7   9   10.36    6.31
  14  -7 -10    1.80    5.33
  14   7 -10    0.06    5.59
 -14  -7  10    3.36    6.24
  14  -7 -11    5.80    5.57
  14   7 -11    2.87    4.95
 -14  -7  11    3.87    6.71
  14  -7 -12   -2.63    5.25
  14   7 -12   -1.73    4.07
 -14  -7  12    4.98    6.01
  14  -7 -13   -0.66    5.46
  14   7 -13    3.18    5.63
 -14  -7  13   -0.29    5.15
  14  -7 -14   -1.86    5.28
  14   7 -14   -0.81    4.52
 -14  -7  14    1.07    6.27
  14  -7 -15    0.61    4.13
  14   7 -15    4.93    5.37
 -14  -7  15    2.36    5.66
  14  -7 -16   -0.09    4.71
  14   7 -16   -1.91    4.68
 -14  -7  16    2.65    6.92
  14  -7 -17    7.68    6.14
  14   7 -17    1.68    4.83
 -14  -7  17   -1.15    5.61
  14   7 -18    1.98    5.21
 -14  -7  18   -1.31    5.68
  14   7 -19    1.99    4.69
  14  -8  -1   12.03    6.26
  14   8  -1    5.45    6.08
 -14  -8   1   20.93    7.56
  14  -8  -2    1.02    4.05
  14   8  -2    0.88    6.09
 -14  -8   2   -1.66    6.39
  14  -8  -3    5.86    6.44
  14   8  -3    1.90    5.35
 -14  -8   3    6.15    5.89
  14  -8  -4    0.87    4.47
  14   8  -4   -2.13    5.69
 -14  -8   4    1.55    5.62
  14  -8  -5    1.98    4.75
  14   8  -5    0.31    3.97
 -14  -8   5   -2.44    5.28
  14  -8  -6   -0.85    4.53
  14   8  -6    3.27    5.38
 -14  -8   6    2.63    6.17
  14  -8  -7    5.83    5.05
  14   8  -7    1.63    4.92
 -14  -8   7    0.58    6.26
  14  -8  -8    0.54    4.62
  14   8  -8    2.09    4.75
 -14  -8   8   -1.77    5.18
  14  -8  -9   12.75    6.77
  14   8  -9    3.52    6.57
 -14  -8   9   11.03    7.06
  14  -8 -10   -3.06    5.43
  14   8 -10    2.22    4.59
 -14  -8  10    0.77    6.29
  14  -8 -11    3.72    5.69
  14   8 -11   -0.50    4.00
 -14  -8  11    2.28    5.09
  14  -8 -12    0.45    4.77
  14   8 -12   -0.27    4.50
 -14  -8  12   -3.88    6.46
  14  -8 -13    7.06    6.09
  14   8 -13   16.64    7.43
 -14  -8  13   14.62    8.91
  14  -8 -14    4.89    5.49
  14   8 -14   -2.63    5.72
  14  -8 -15   -2.28    6.10
  14   8 -15   -2.66    7.01
  14  -8 -16   -2.48    5.72
  14   8 -16   -1.63    5.26
  14   8 -17   12.38    7.84
  14   8 -18   -2.38    5.35
  14   8 -19    1.99    5.01
  14  -9  -1    9.19    5.92
  14  -9  -2    1.94    5.55
  14  -9  -3    0.70    3.94
  14  -9  -4   -1.56    4.62
  14  -9  -5   18.60    7.81
  14  -9  -6   -4.16    5.74
  14  -9  -7   -1.33    4.96
  14  -9  -8    0.87    5.26
  14  -9  -9    1.32    4.50
  14  -9 -10    0.95    4.68
  14  -9 -11   16.73    7.48
  14  -9 -12    1.13    5.23
  14  -9 -13   -2.32    4.54
  14  -9 -14   -0.63    5.98
  14 -10  -1    2.53    4.92
  14 -10  -2    1.67    4.37
  14 -10  -3    4.25    6.53
  14 -10  -4   -0.70    4.67
  14 -10  -5   -1.02    5.16
  14 -10  -6    1.20    4.67
  14 -10  -7    4.06    5.58
  14 -10  -8    0.69    4.25
  14 -10  -9    1.43    4.34
  14 -10 -10    2.51    5.59
  14 -10 -11   -2.74    5.48
  14 -10 -12   -0.17    4.61
  14 -10 -13    4.15    4.89
  14 -11  -1    3.22    5.41
  14 -11  -2   -0.65    5.14
 -13   0   1   53.89   14.13
  13   0  -1   50.73   11.69
 -13   0   2    3.43    5.86
  13   0  -2    0.04    3.98
 -13   0   3   11.57    7.81
  13   0  -3   19.82    7.56
 -13   0   4   -2.07    6.31
  13   0  -4    2.88    5.94
 -13   0   5    3.90    6.10
  13   0  -5   19.21    7.29
 -13   0   6    3.27    5.56
  13   0  -6   -1.47    4.09
 -13   0   7   26.85   10.79
  13   0  -7   19.00    7.84
  13   0  -8   -1.82    5.16
  13   0  -9   12.63    6.33
  13   0 -10   -0.73    5.36
  13   0 -11   19.92    8.01
  13   0 -12   -0.94    5.02
  13   0 -13   19.31    8.17
  13   0 -14   -0.77    4.81
  13   0 -15    0.85    4.87
  13   0 -16   -0.20    5.65
  13   0 -17   17.63    7.84
  13   0 -18    2.16    4.05
  13   0 -19   20.47    7.90
  13   0 -20   -0.52    4.94
  13   0 -21   -0.00    4.61
  13   0 -22   -3.09    6.76
  13   0 -23   10.11    6.53
  13   0 -24    1.76    4.62
  13  -1  -1    6.22    5.38
  13   1  -1    8.27    5.76
 -13  -1   1    6.47    6.42
  13  -1  -2    2.15    4.01
  13   1  -2   -1.27    4.38
 -13  -1   2   13.89    6.96
  13  -1  -3    5.50    5.02
  13   1  -3    1.55    4.67
 -13  -1   3    1.16    5.94
  13  -1  -4   -0.65    4.98
  13   1  -4    8.36    6.05
 -13  -1   4    2.08    5.62
  13   1  -5   61.34   12.84
 -13  -1   5   50.13   13.63
  13  -1  -6   -0.80    3.69
  13   1  -6    2.63    5.46
 -13  -1   6    2.24    5.64
  13  -1  -7    7.47    5.53
  13   1  -7    4.09    5.85
 -13  -1   7    0.89    4.92
  13  -1  -8   -3.38    5.38
  13   1  -8   -1.48    5.59
 -13  -1   8   -0.14    5.53
  13  -1  -9   31.50    8.86
  13   1  -9    1.44    5.45
 -13  -1   9   32.29   10.16
  13  -1 -10    2.47    4.36
  13   1 -10    5.39    5.79
 -13  -1  10   -0.30    5.35
  13  -1 -11   17.84    7.10
  13   1 -11   12.81    6.74
 -13  -1  11    3.54    6.94
  13  -1 -12   -0.27    4.78
  13   1 -12    0.61    4.93
 -13  -1  12    1.49    5.79
  13  -1 -13    0.24    4.50
  13   1 -13    6.88    5.97
  13  -1 -14   -2.44    5.16
  13   1 -14   -0.39    4.61
  13  -1 -15   44.47   11.02
  13   1 -15   26.32   10.16
  13  -1 -16   -1.04    4.69
  13   1 -16   -0.10    4.64
  13  -1 -17   -0.74    5.67
  13   1 -17   -1.11    4.17
  13  -1 -18    1.50    4.95
  13   1 -18   -0.00    4.85
  13  -1 -19    7.40    7.11
  13   1 -19    9.08    6.52
  13  -1 -20   -1.43    5.74
  13   1 -20   -0.74    6.24
  13  -1 -21    5.43    6.33
  13   1 -21   15.53    7.29
  13  -1 -22   -1.12    5.16
  13   1 -22   -2.05    4.15
  13  -1 -23   -0.56    5.15
  13   1 -23   -0.42    5.12
  13  -1 -24    1.79    5.70
  13   1 -24    0.91    6.30
  13  -2  -1   56.66   11.73
  13   2  -1   17.05    8.62
 -13  -2   1   42.92   11.40
  13  -2  -2    7.40    5.40
  13   2  -2   -1.14    4.01
 -13  -2   2    2.42    6.26
  13  -2  -3    9.67    5.59
  13   2  -3   -0.69    4.61
 -13  -2   3    9.87    6.92
  13  -2  -4    4.28    5.16
  13   2  -4    6.46    5.46
 -13  -2   4    3.63    5.94
  13  -2  -5   -1.77    5.22
  13   2  -5    0.30    4.20
 -13  -2   5    0.99    4.65
  13  -2  -6    1.57    4.96
  13   2  -6    2.80    5.09
 -13  -2   6    3.11    4.63
  13  -2  -7   36.87    9.70
  13   2  -7   32.73    9.44
 -13  -2   7   18.22    9.33
  13  -2  -8    2.17    5.31
  13   2  -8    1.38    5.34
 -13  -2   8   -1.93    5.39
  13  -2  -9    7.01    6.44
  13   2  -9    5.67    4.75
 -13  -2   9    6.34    6.10
  13  -2 -10   -0.28    3.96
  13   2 -10    1.92    5.36
 -13  -2  10   -3.65    6.73
  13  -2 -11   33.38    9.54
  13   2 -11   27.00    9.13
 -13  -2  11   32.11   10.82
  13  -2 -12   -0.32    4.21
  13   2 -12    0.30    4.26
 -13  -2  12   -1.81    6.00
  13  -2 -13   18.74    7.05
  13   2 -13    6.39    6.56
 -13  -2  13    6.79    6.24
  13  -2 -14    2.51    4.67
  13   2 -14    4.32    5.36
 -13  -2  14    0.00    4.85
  13  -2 -15    5.46    5.80
  13   2 -15    2.47    5.35
 -13  -2  15    6.80    7.37
  13  -2 -16    1.75    5.40
  13   2 -16    7.31    4.91
 -13  -2  16   -0.39    5.98
  13  -2 -17   18.02    6.96
  13   2 -17    6.80    6.04
  13  -2 -18   -0.19    4.28
  13   2 -18   12.72    6.33
  13  -2 -19    3.87    5.78
  13   2 -19   -1.91    5.38
  13  -2 -20    6.05    5.67
  13   2 -20    0.16    5.37
  13  -2 -21    6.28    5.70
  13   2 -21   -0.49    5.10
  13  -2 -22   -1.27    5.28
  13   2 -22    1.71    4.99
  13  -2 -23   12.81    7.56
  13   2 -23   11.09    7.45
  13  -2 -24   -2.74    6.31
  13   2 -24   -2.83    6.15
  13  -3  -1    5.01    5.34
  13   3  -1    6.53    5.87
 -13  -3   1    0.58    5.26
  13  -3  -2    0.90    3.93
  13   3  -2    3.30    4.70
 -13  -3   2    2.37    5.39
  13  -3  -3    7.63    5.06
  13   3  -3    8.75    5.52
 -13  -3   3    3.99    5.98
  13  -3  -4    0.20    5.09
  13   3  -4    4.88    4.80
 -13  -3   4    9.63    7.11
  13  -3  -5   18.42    7.50
  13   3  -5   19.84    7.16
 -13  -3   5   16.45    8.02
  13  -3  -6    9.04    5.25
  13   3  -6    8.49    5.19
 -13  -3   6   -0.16    5.66
  13  -3  -7    5.97    4.94
  13   3  -7    3.84    4.41
 -13  -3   7   -3.99    7.60
  13  -3  -8    0.26    5.13
  13   3  -8    5.07    4.55
 -13  -3   8   -0.94    6.32
  13  -3  -9   16.43    7.22
  13   3  -9   17.04    7.76
 -13  -3   9   13.56    8.24
  13  -3 -10   11.14    6.37
  13   3 -10    4.12    5.27
 -13  -3  10   -0.03    6.33
  13  -3 -11    6.78    5.67
  13   3 -11    4.71    5.18
 -13  -3  11   18.55    8.50
  13  -3 -12   -2.25    4.82
  13   3 -12    1.80    3.99
 -13  -3  12    4.19    5.74
  13  -3 -13    2.34    5.21
  13   3 -13    2.80    5.06
 -13  -3  13    2.90    5.63
  13  -3 -14   -0.49    4.44
  13   3 -14    9.88    6.87
 -13  -3  14   10.58    7.09
  13  -3 -15   19.96    8.33
  13   3 -15   19.81    8.31
 -13  -3  15   24.68    9.81
  13  -3 -16    6.72    6.29
  13   3 -16    3.05    5.35
 -13  -3  16    3.66    5.44
  13  -3 -17   -0.89    4.56
  13   3 -17   -1.13    4.65
 -13  -3  17   -1.72    5.43
  13  -3 -18    3.45    5.27
  13   3 -18    0.60    4.25
 -13  -3  18   -1.36    6.28
  13  -3 -19   16.90    7.25
  13   3 -19   14.49    7.73
 -13  -3  19    1.88    6.29
  13  -3 -20    2.22    6.21
  13   3 -20    5.47    6.15
 -13  -3  20    3.72    6.18
  13  -3 -21    4.25    5.74
  13   3 -21    4.07    6.25
  13  -3 -22   -0.31    5.06
  13   3 -22   -2.14    4.97
  13  -3 -23    1.00    4.16
  13   3 -23    5.51    6.15
  13  -3 -24   -1.04    3.66
  13   3 -24   -1.84    6.27
  13  -4  -1   25.70    7.77
 -13  -4   1   10.49    6.98
  13  -4  -2    4.24    5.24
 -13  -4   2    4.09    6.35
  13  -4  -3    6.39    4.89
 -13  -4   3    0.63    5.36
  13  -4  -4   -1.97    4.72
 -13  -4   4    9.03    5.86
  13  -4  -5    7.94    5.41
  13   4  -5    0.00    3.96
 -13  -4   5   -0.39    4.92
  13  -4  -6   25.24    7.64
  13   4  -6    4.32    5.32
 -13  -4   6    4.53    6.13
  13  -4  -7   18.72    7.25
  13   4  -7   10.60    6.26
 -13  -4   7   12.39    7.65
  13  -4  -8    7.70    6.20
  13   4  -8    5.33    5.69
 -13  -4   8    6.12    6.19
  13  -4  -9    3.99    5.34
  13   4  -9   -0.97    5.13
 -13  -4   9   -0.82    5.19
  13  -4 -10   -1.30    5.35
  13   4 -10   -0.60    3.96
 -13  -4  10    1.99    5.33
  13  -4 -11   13.22    7.23
  13   4 -11    6.72    5.68
 -13  -4  11   10.11    6.60
  13  -4 -12    3.56    5.50
  13   4 -12    2.38    6.13
 -13  -4  12    9.80    6.82
  13  -4 -13   10.71    7.40
  13   4 -13   19.18    8.56
 -13  -4  13   16.24    7.93
  13  -4 -14   -1.26    4.45
  13   4 -14    0.72    4.54
 -13  -4  14   -0.37    4.84
  13  -4 -15    2.49    4.85
  13   4 -15    2.27    5.02
 -13  -4  15    4.17    7.33
  13  -4 -16    5.17    5.51
  13   4 -16    1.57    5.35
 -13  -4  16    4.43    7.28
  13  -4 -17   13.41    6.53
  13   4 -17    6.78    6.56
 -13  -4  17   -1.66    5.69
  13  -4 -18    8.83    6.78
  13   4 -18    2.92    4.68
 -13  -4  18   -1.12    5.65
  13  -4 -19    1.74    5.46
  13   4 -19    1.69    4.97
 -13  -4  19    3.05    6.05
  13  -4 -20    2.83    5.13
  13   4 -20    4.39    5.94
 -13  -4  20    1.30    6.43
  13  -4 -21    1.51    5.03
  13   4 -21   -0.26    5.47
 -13  -4  21   16.72    8.21
  13  -4 -22    6.24    6.28
  13   4 -22   -1.48    6.79
 -13  -4  22    0.71    6.55
  13  -4 -23   11.78    7.05
  13   4 -23    8.13    6.85
  13   4 -24    7.65    6.39
  13  -5  -1    5.24    5.82
  13   5  -1   14.52    6.85
 -13  -5   1   14.03    7.66
  13  -5  -2    2.79    4.31
  13   5  -2    0.12    4.15
 -13  -5   2   -2.54    5.30
  13  -5  -3    2.64    5.88
  13   5  -3    5.87    4.72
 -13  -5   3    1.01    5.26
  13  -5  -4    6.33    5.97
  13   5  -4   -0.51    5.18
 -13  -5   4    5.18    5.38
  13  -5  -5    6.42    5.76
  13   5  -5   15.06    6.75
 -13  -5   5   12.02    6.76
  13  -5  -6    1.12    4.01
  13   5  -6   -0.89    4.13
 -13  -5   6   -2.68    5.24
  13  -5  -7   -0.63    4.55
  13   5  -7    5.38    5.53
 -13  -5   7    0.18    5.15
  13  -5  -8    5.48    5.75
  13   5  -8    8.02    5.77
 -13  -5   8    1.57    5.81
  13  -5  -9   17.54    7.51
  13   5  -9   12.90    6.54
 -13  -5   9    2.74    6.50
  13  -5 -10   17.68    8.63
  13   5 -10   16.59    7.51
 -13  -5  10   21.92    8.95
  13  -5 -11    8.49    6.15
  13   5 -11   17.98    7.57
 -13  -5  11    8.98    6.60
  13  -5 -12    1.06    5.07
  13   5 -12   -5.53    7.27
 -13  -5  12    1.03    5.98
  13  -5 -13   -1.44    4.81
  13   5 -13    9.94    6.27
 -13  -5  13    6.27    5.87
  13  -5 -14   11.62    6.27
  13   5 -14    4.38    5.00
 -13  -5  14   16.39    8.24
  13  -5 -15   16.07    7.95
  13   5 -15   24.56    9.04
 -13  -5  15   16.98    8.38
  13  -5 -16    8.68    6.87
  13   5 -16    1.70    5.31
 -13  -5  16    8.81    7.40
  13  -5 -17    1.76    5.00
  13   5 -17    0.02    4.58
 -13  -5  17   -3.70    6.93
  13  -5 -18    0.09    5.68
  13   5 -18    1.43    5.07
 -13  -5  18    5.81    6.75
  13  -5 -19    7.14    6.50
  13   5 -19    9.28    7.46
 -13  -5  19    1.00    5.91
  13  -5 -20   10.25    7.70
  13   5 -20    7.26    6.44
 -13  -5  20    7.37    6.85
  13  -5 -21   -2.18    5.64
  13   5 -21    3.39    5.88
 -13  -5  21    8.01    7.57
  13  -5 -22   -3.88    6.17
  13   5 -22    0.60    6.14
 -13  -5  22    7.56    7.10
  13  -5 -23    3.42    6.78
  13   5 -23    0.78    5.88
 -13  -5  23   -0.05    5.70
 -13  -5  24   -0.33    5.36
 -13  -5  25    4.34    7.06
  13  -6  -1    4.64    6.11
  13   6  -1   15.61    6.98
 -13  -6   1    7.87    7.00
  13  -6  -2    1.43    4.78
  13   6  -2   -0.12    4.82
 -13  -6   2    2.59    5.84
  13  -6  -3    4.31    4.90
  13   6  -3    4.06    5.02
 -13  -6   3    4.62    6.03
  13  -6  -4    2.59    4.73
  13   6  -4    3.21    4.90
 -13  -6   4    0.76    5.47
  13  -6  -5   -0.09    4.58
  13   6  -5   -0.64    4.58
 -13  -6   5    0.84    3.85
  13  -6  -6    8.91    5.86
  13   6  -6   17.92    7.41
 -13  -6   6    9.95    6.52
  13  -6  -7   15.55    6.64
  13   6  -7   14.72    6.59
 -13  -6   7    1.32    6.38
  13  -6  -8   19.53    7.15
  13   6  -8    1.47    4.84
 -13  -6   8    1.30    5.97
  13  -6  -9   -0.40    5.42
  13   6  -9    0.89    3.83
 -13  -6   9    0.62    6.53
  13  -6 -10    2.53    5.30
  13   6 -10    6.44    5.94
 -13  -6  10   13.99    8.12
  13  -6 -11    4.57    5.50
  13   6 -11   -0.93    4.67
 -13  -6  11    1.48    5.64
  13  -6 -12    9.58    6.44
  13   6 -12    4.06    5.34
 -13  -6  12    3.96    6.01
  13  -6 -13    3.18    5.22
  13   6 -13    6.24    7.21
 -13  -6  13   13.15    7.76
  13  -6 -14    1.15    5.06
  13   6 -14    1.53    6.11
 -13  -6  14   -1.83    5.34
  13  -6 -15   -0.91    5.19
  13   6 -15   -0.41    4.95
 -13  -6  15   -1.65    5.60
  13  -6 -16   12.10    7.09
  13   6 -16   -2.73    5.34
 -13  -6  16   -0.22    4.52
  13  -6 -17    2.46    4.93
  13   6 -17    2.84    6.55
 -13  -6  17   -0.90    5.57
  13  -6 -18   -0.86    5.59
  13   6 -18    0.07    4.63
 -13  -6  18   -0.85    5.26
  13  -6 -19    5.13    6.66
  13   6 -19    5.82    5.98
 -13  -6  19    8.04    6.68
  13  -6 -20   -2.81    5.30
  13   6 -20    1.55    7.00
 -13  -6  20   -0.57    5.68
  13  -6 -21    1.39    5.97
  13   6 -21    4.75    5.57
 -13  -6  21   10.77    8.23
  13  -6 -22   12.02    6.63
  13   6 -22    6.19    5.94
 -13  -6  22    3.64    5.81
  13   6 -23   -1.84    6.51
 -13  -6  23   -4.39    7.74
 -13  -6  24    2.05    6.48
 -13  -6  25    3.44    6.23
 -13  -6  26   -2.93    6.68
 -13  -6  27    1.34    5.92
  13  -7  -1   -1.41    4.99
  13   7  -1    1.69    4.05
 -13  -7   1   -3.41    5.75
  13  -7  -2    0.59    5.06
  13   7  -2   -0.04    4.15
 -13  -7   2   -0.05    4.59
  13  -7  -3    1.41    4.57
  13   7  -3   -1.93    5.44
 -13  -7   3   -0.25    4.67
  13  -7  -4   32.24    9.33
  13   7  -4   18.01    7.46
 -13  -7   4   37.89    9.92
  13  -7  -5   11.74    6.35
  13   7  -5    9.32    6.87
 -13  -7   5   -0.54    4.77
  13  -7  -6   -1.75    4.63
  13   7  -6   -1.02    4.18
 -13  -7   6    3.37    5.17
  13  -7  -7    1.19    4.59
  13   7  -7    0.77    4.33
 -13  -7   7   -0.00    4.76
  13  -7  -8    1.04    5.05
  13   7  -8    2.99    5.09
 -13  -7   8   -0.79    4.54
  13  -7  -9   12.25    6.43
  13   7  -9    1.90    4.26
 -13  -7   9   -3.01    7.30
  13  -7 -10   12.72    6.13
  13   7 -10    8.25    6.64
 -13  -7  10   12.81    7.05
  13  -7 -11   -2.01    4.82
  13   7 -11   -1.43    5.27
 -13  -7  11    9.37    7.06
  13  -7 -12   -0.80    5.83
  13   7 -12    0.47    4.36
 -13  -7  12    2.11    5.21
  13  -7 -13    2.08    4.84
  13   7 -13   -0.65    4.45
 -13  -7  13   -1.91    5.48
  13  -7 -14   -1.72    5.23
  13   7 -14    2.48    5.02
 -13  -7  14    1.46    6.58
  13  -7 -15   -0.58    5.06
  13   7 -15   -1.28    3.80
 -13  -7  15    1.00    5.12
  13  -7 -16    7.23    5.48
  13   7 -16    2.47    5.65
 -13  -7  16    0.10    5.16
  13  -7 -17    2.48    6.49
  13   7 -17   -0.81    5.47
 -13  -7  17    5.84    6.15
  13  -7 -18    3.62    6.03
  13   7 -18   -0.70    5.89
 -13  -7  18   -3.30    6.43
  13  -7 -19    8.67    6.42
  13   7 -19    6.03    5.71
 -13  -7  19    7.21    7.93
  13  -7 -20    8.08    7.04
  13   7 -20   10.42    7.11
 -13  -7  20    3.84    7.06
  13  -7 -21   -4.53    6.71
  13   7 -21    3.19    5.37
 -13  -7  21   -2.04    7.13
  13  -7 -22    0.12    5.99
  13   7 -22    3.63    5.71
 -13  -7  22    0.09    4.90
  13   7 -23   -2.04    5.26
 -13  -7  23   -2.28    6.91
 -13  -7  24   -0.47    6.78
  13  -8  -1   -2.03    5.33
  13   8  -1    0.32    4.15
 -13  -8   1   -0.02    4.84
  13  -8  -2   16.22    7.67
  13   8  -2    6.86    5.86
 -13  -8   2    9.24    6.72
  13  -8  -3   -2.65    4.91
  13   8  -3    3.08    4.73
 -13  -8   3   -0.37    4.91
  13  -8  -4    8.96    5.89
  13   8  -4    4.26    4.89
 -13  -8   4    2.62    4.68
  13  -8  -5    4.30    5.10
  13   8  -5    7.87    5.60
 -13  -8   5    3.54    5.40
  13  -8  -6   20.31    7.86
  13   8  -6   20.19    8.28
 -13  -8   6   28.17    9.23
  13  -8  -7    8.97    5.49
  13   8  -7    0.43    4.32
 -13  -8   7    4.48    5.96
  13  -8  -8   16.83    7.42
  13   8  -8    2.32    5.81
 -13  -8   8    7.27    6.48
  13  -8  -9   -0.50    4.48
  13   8  -9   -1.79    4.71
 -13  -8   9    3.23    6.26
  13  -8 -10    0.18    5.31
  13   8 -10    2.49    5.45
 -13  -8  10    0.11    4.03
  13  -8 -11    3.77    5.67
  13   8 -11    0.55    4.56
 -13  -8  11   -2.22    6.37
  13  -8 -12    4.94    5.96
  13   8 -12    3.15    5.89
 -13  -8  12    8.35    6.15
  13  -8 -13   -0.72    4.76
  13   8 -13   -1.29    4.41
 -13  -8  13   -2.26    5.77
  13  -8 -14    5.28    6.44
  13   8 -14    0.93    4.46
 -13  -8  14   -2.75    6.21
  13  -8 -15    2.86    5.05
  13   8 -15    3.70    5.80
 -13  -8  15    2.18    5.65
  13  -8 -16    7.07    6.13
  13   8 -16    6.56    6.66
 -13  -8  16    3.38    5.13
  13  -8 -17   -0.39    4.78
  13   8 -17    0.79    4.71
 -13  -8  17    0.22    5.84
  13  -8 -18   13.78    7.57
  13   8 -18    5.26    6.44
 -13  -8  18    4.59    7.44
  13  -8 -19   -1.61    4.94
  13   8 -19    1.83    4.96
 -13  -8  19   -1.06    5.65
  13  -8 -20   -3.30    6.29
  13   8 -20   -3.50    5.80
 -13  -8  20   -0.52    6.60
  13  -8 -21   -1.42    5.79
  13   8 -21    0.78    5.70
  13   8 -22    1.55    6.37
  13   8 -23    2.36    6.03
  13  -9  -1    2.37    4.22
 -13  -9   1   -0.56    6.02
  13  -9  -2   -1.43    4.82
 -13  -9   2    3.16    6.15
  13  -9  -3    5.59    5.43
 -13  -9   3    1.30    5.44
  13  -9  -4   21.67    7.94
 -13  -9   4   18.16    8.72
  13  -9  -5    0.86    5.44
 -13  -9   5    0.13    5.71
  13  -9  -6    5.37    5.60
 -13  -9   6    1.81    6.40
  13  -9  -7    1.56    6.50
 -13  -9   7   -0.73    4.49
  13  -9  -8    7.98    5.40
 -13  -9   8    1.28    4.57
  13  -9  -9   -1.86    5.29
 -13  -9   9    1.16    5.22
  13  -9 -10    8.70    5.77
 -13  -9  10   10.22    6.89
  13  -9 -11    0.28    4.10
 -13  -9  11    0.58    6.38
  13  -9 -12    1.49    4.65
 -13  -9  12   -1.21    4.95
  13  -9 -13    6.26    5.11
 -13  -9  13   -0.47    5.71
  13  -9 -14    8.47    6.18
 -13  -9  14    6.84    6.18
  13  -9 -15    3.99    5.90
 -13  -9  15   -0.87    4.79
  13  -9 -16    2.21    5.05
  13  -9 -17    7.60    5.36
  13   9 -17   -3.60    5.95
  13  -9 -18   -0.41    4.50
  13   9 -18   -0.27    5.17
  13  -9 -19    3.59    5.65
  13   9 -19    1.18    5.59
  13  -9 -20    5.73    6.20
  13   9 -20    1.30    5.19
  13  -9 -21   -2.12    5.79
  13   9 -21   -0.39    4.33
  13   9 -22    2.52    5.12
  13 -10  -1   -0.32    4.20
 -13 -10   1    1.05    5.11
  13 -10  -2   -1.95    4.83
 -13 -10   2    5.86    5.97
  13 -10  -3    0.52    4.57
 -13 -10   3    2.20    4.17
  13 -10  -4    2.78    4.45
 -13 -10   4    3.08    4.99
  13 -10  -5    2.19    5.13
 -13 -10   5   -1.62    5.20
  13 -10  -6   14.04    6.44
 -13 -10   6   -3.79    6.13
  13 -10  -7   -0.08    4.27
 -13 -10   7   -0.45    4.59
  13 -10  -8   -2.08    4.81
 -13 -10   8   11.26    6.32
  13 -10  -9    5.10    5.39
  13 -10 -10   -1.42    4.91
  13 -10 -11    1.16    6.19
  13 -10 -12    8.00    5.92
  13 -10 -13    0.99    4.84
  13 -10 -14   -2.38    4.94
  13 -10 -15    4.12    4.64
  13 -10 -16    6.22    6.40
  13 -10 -17   -0.79    5.83
  13 -10 -18    0.41    5.38
  13 -10 -19   -0.62    6.10
  13 -11  -1   -1.42    5.27
  13 -11  -2   -1.93    4.85
  13 -11  -3   -0.41    3.42
  13 -11  -4   -2.86    4.92
 -12   0   1   -2.11    6.28
  12   0  -1   -1.76    4.69
 -12   0   2   10.45    8.04
  12   0  -2   22.41    7.87
 -12   0   3   -0.16    5.37
  12   0  -3    4.32    4.57
 -12   0   4   12.17    6.67
  12   0  -4   -0.61    4.16
 -12   0   5    4.57    7.10
  12   0  -5   -1.49    4.64
 -12   0   6   62.89   15.40
  12   0  -6   80.81   14.99
 -12   0   7    4.72    6.11
  12   0  -7   -1.06    4.76
 -12   0   8    6.35    6.82
  12   0  -8    6.36    5.14
 -12   0   9    0.70    5.73
  12   0  -9   -1.91    5.07
 -12   0  10   51.36   13.25
  12   0 -10   57.54   12.56
 -12   0  11   -2.75    5.57
  12   0 -11   -2.70    5.20
 -12   0  12   16.28    9.08
  12   0 -12   46.33   10.76
 -12   0  13   -1.09    5.19
  12   0 -13   -0.65    4.52
  12   0 -14    2.51    5.15
  12   0 -15    1.79    4.35
  12   0 -16   25.02    8.50
  12   0 -17    3.02    4.45
  12   0 -18    8.21    5.65
  12   0 -19    4.74    4.38
  12   0 -20   -0.33    5.26
  12   0 -21    3.42    5.07
  12   0 -22   20.86    8.49
  12   0 -23   -1.34    5.71
  12   0 -24   -0.00    5.87
  12   0 -25    3.13    5.66
  12   0 -26   -2.92    5.54
  12   0 -27   -1.18    6.34
  12  -1  -1   -0.10    4.14
  12   1  -1    3.35    4.98
 -12  -1   1   -1.66    5.00
  12  -1  -2   30.15    9.43
  12   1  -2   40.24   10.35
 -12  -1   2   59.81   12.95
  12  -1  -3   -3.46    4.93
  12   1  -3    1.78    4.38
 -12  -1   3   -1.12    4.55
  12  -1  -4   61.14   12.90
  12   1  -4   70.62   13.60
 -12  -1   4   53.22   13.68
  12  -1  -5   -0.40    3.93
  12   1  -5   -1.41    4.67
 -12  -1   5    0.44    5.51
  12  -1  -6    3.83    5.20
  12   1  -6   -1.31    4.92
 -12  -1   6   -2.22    5.58
  12  -1  -7   -1.02    6.14
  12   1  -7    2.03    3.78
 -12  -1   7   -1.22    4.89
  12  -1  -8   56.36   13.21
  12   1  -8   79.97   14.97
 -12  -1   8   81.63   16.60
  12  -1  -9    6.36    5.75
  12   1  -9    2.04    4.78
 -12  -1   9   -2.03    6.09
  12  -1 -10   25.89    8.60
  12   1 -10   32.64    9.13
 -12  -1  10   19.83    8.72
  12  -1 -11    3.28    5.01
  12   1 -11    0.05    3.92
 -12  -1  11   -0.87    5.89
  12  -1 -12    2.88    5.32
  12   1 -12   10.43    5.68
 -12  -1  12    3.78    5.88
  12  -1 -13   -0.04    3.88
  12   1 -13   -0.28    4.70
 -12  -1  13    0.35    5.48
  12   1 -14   75.67   14.47
 -12  -1  14   47.88   13.84
  12  -1 -15    2.01    5.35
  12   1 -15   -0.55    4.92
 -12  -1  15    1.90    5.83
  12  -1 -16   -3.37    5.70
  12   1 -16   -3.35    5.75
 -12  -1  16   -3.63    6.80
  12  -1 -17   -0.88    5.01
  12   1 -17    1.19    5.26
 -12  -1  17   -1.80    6.05
  12  -1 -18   21.88    8.28
  12   1 -18    0.03    4.37
  12  -1 -19    1.32    5.06
  12   1 -19   -3.39    6.15
  12  -1 -20    9.04    6.13
  12   1 -20    5.99    6.33
  12  -1 -21   -2.34    5.32
  12   1 -21    2.14    5.14
  12  -1 -22    0.26    4.61
  12   1 -22   -3.30    5.99
  12  -1 -23    2.82    5.03
  12   1 -23   -0.24    4.60
  12  -1 -24    5.24    5.87
  12   1 -24   10.71    6.50
  12  -1 -25   -1.60    5.07
  12   1 -25   -0.80    5.68
  12  -1 -26    0.96    5.82
  12   1 -26    5.92    5.14
  12  -1 -27    7.89    6.06
  12   1 -27   -0.00    5.52
  12  -2  -1   11.54    6.07
  12   2  -1    8.48    5.44
 -12  -2   1    8.39    6.68
  12  -2  -2   13.08    6.57
  12   2  -2   22.17    7.56
 -12  -2   2   13.48    7.26
  12  -2  -3    6.53    5.66
  12   2  -3    4.02    5.07
 -12  -2   3    2.65    5.37
  12  -2  -4    6.79    5.54
  12   2  -4   17.43    7.41
 -12  -2   4   11.80    7.37
  12  -2  -5   -0.95    4.87
  12   2  -5    8.75    5.50
 -12  -2   5   11.52    6.82
  12  -2  -6   55.77   11.43
  12   2  -6   50.57   11.32
 -12  -2   6   29.60   10.91
  12  -2  -7   25.13    7.76
  12   2  -7   17.26    6.85
 -12  -2   7    1.73    5.44
  12  -2  -8   10.61    6.34
  12   2  -8   12.68    6.34
 -12  -2   8   12.38    7.02
  12  -2  -9   -1.99    5.53
  12   2  -9   -2.59    5.85
 -12  -2   9    0.88    4.55
  12  -2 -10   44.10   10.65
  12   2 -10   33.35   10.21
 -12  -2  10   33.34   10.66
  12  -2 -11   22.25    7.38
  12   2 -11    4.47    5.57
 -12  -2  11    4.57    6.39
  12  -2 -12   30.75    8.43
  12   2 -12   20.30    7.81
 -12  -2  12    5.49    6.20
  12  -2 -13   -1.91    5.01
  12   2 -13    5.53    5.46
 -12  -2  13   -1.21    5.79
  12  -2 -14   -1.20    4.42
  12   2 -14    0.13    4.08
 -12  -2  14   -3.63    6.29
  12  -2 -15   -0.93    4.89
  12   2 -15    3.60    5.19
 -12  -2  15   -1.34    5.28
  12  -2 -16   19.88    7.04
  12   2 -16   11.06    6.41
 -12  -2  16    9.65    7.63
  12  -2 -17    3.98    5.12
  12   2 -17    2.07    5.21
 -12  -2  17    1.39    5.34
  12  -2 -18   14.42    6.26
  12   2 -18    1.50    5.78
 -12  -2  18    1.68    6.61
  12  -2 -19    4.81    6.62
  12   2 -19   -1.95    5.52
 -12  -2  19   -2.68    6.43
  12  -2 -20    7.06    6.20
  12   2 -20    3.21    5.91
 -12  -2  20    0.14    4.83
  12  -2 -21    7.50    6.15
  12   2 -21    9.46    6.60
  12  -2 -22   25.67    9.87
  12   2 -22   24.69    9.12
  12  -2 -23    5.23    5.49
  12   2 -23    0.46    4.67
  12  -2 -24    0.37    5.72
  12   2 -24   -0.16    5.51
  12  -2 -25    4.30    4.97
  12   2 -25   -2.56    5.81
  12  -2 -26    8.30    6.87
  12   2 -26   20.98    8.54
  12  -2 -27    0.64    5.51
  12   2 -27    0.39    5.67
  12  -3  -1    4.41    4.84
  12   3  -1   -0.87    5.18
 -12  -3   1    1.72    4.93
  12  -3  -2   11.80    5.80
  12   3  -2   34.02    8.56
 -12  -3   2   25.95    9.10
  12  -3  -3   26.80    7.64
  12   3  -3   12.45    6.36
 -12  -3   3    9.97    6.49
  12  -3  -4   43.38   10.42
  12   3  -4   47.17   10.61
 -12  -3   4   27.38   10.07
  12  -3  -5    6.84    4.88
  12   3  -5    3.64    4.86
 -12  -3   5    5.32    5.77
  12  -3  -6   -0.81    4.13
  12   3  -6   -1.35    4.23
 -12  -3   6    0.09    6.33
  12  -3  -7    3.67    4.81
  12   3  -7    1.59    4.66
 -12  -3   7    0.27    5.79
  12  -3  -8   32.70    9.95
  12   3  -8   47.52   10.95
 -12  -3   8   38.28   10.70
  12  -3  -9   22.22    7.61
  12   3  -9   18.84    7.73
 -12  -3   9    7.99    7.05
  12  -3 -10   50.17   10.57
  12   3 -10   28.90    9.00
 -12  -3  10   13.72    7.84
  12  -3 -11    2.53    4.56
  12   3 -11    0.77    3.84
 -12  -3  11   -1.28    5.86
  12  -3 -12   19.05    7.46
  12   3 -12   11.67    6.40
 -12  -3  12   16.01    7.30
  12  -3 -13    7.77    5.96
  12   3 -13    2.55    4.37
 -12  -3  13    2.24    5.37
  12  -3 -14   24.68    8.49
  12   3 -14   20.06    8.58
 -12  -3  14   25.86    9.80
  12  -3 -15   10.57    5.85
  12   3 -15   11.59    6.42
 -12  -3  15    4.33    6.27
  12  -3 -16    0.24    4.08
  12   3 -16   -1.22    5.51
 -12  -3  16    3.92    6.83
  12  -3 -17   -1.92    5.26
  12   3 -17   -0.77    5.45
 -12  -3  17   -1.65    5.82
  12  -3 -18   -0.85    5.36
  12   3 -18    1.87    5.86
 -12  -3  18   -2.63    6.10
  12  -3 -19    5.13    5.72
  12   3 -19    3.27    5.10
 -12  -3  19    6.11    6.53
  12  -3 -20   11.39    7.15
  12   3 -20   11.91    7.84
 -12  -3  20    3.60    6.35
  12  -3 -21    2.27    5.43
  12   3 -21   -2.62    5.27
 -12  -3  21   -4.01    6.90
  12  -3 -22    1.25    4.79
  12   3 -22    3.67    6.30
 -12  -3  22   -1.25    5.05
  12  -3 -23    1.19    5.92
  12   3 -23    8.62    6.57
 -12  -3  23    1.99    6.90
  12  -3 -24   19.25    8.98
  12   3 -24   25.56    9.27
  12  -3 -25    1.02    4.26
  12   3 -25   -1.56    6.08
  12  -3 -26    0.35    5.21
  12   3 -26   -1.86    5.28
  12  -3 -27   -0.00    4.41
  12   3 -27   -0.76    5.14
  12  -4  -1    9.39    6.46
  12   4  -1    6.89    5.36
 -12  -4   1   13.17    7.61
  12  -4  -2    0.82    4.72
  12   4  -2   11.41    6.14
 -12  -4   2   11.74    7.21
  12  -4  -3    9.60    5.56
  12   4  -3   -3.04    5.29
 -12  -4   3    8.50    6.09
  12  -4  -4    2.46    4.34
  12   4  -4   -0.00    4.03
 -12  -4   4    3.39    5.79
  12  -4  -5    1.54    4.53
  12   4  -5   -0.13    4.57
 -12  -4   5    9.09    6.12
  12  -4  -6   38.86   10.02
  12   4  -6   34.39    9.28
 -12  -4   6   23.93    9.18
  12  -4  -7   18.14    7.48
  12   4  -7   20.33    7.72
 -12  -4   7   16.52    7.62
  12  -4  -8    4.96    4.25
  12   4  -8    2.08    4.23
 -12  -4   8   -0.42    5.51
  12  -4  -9    7.22    5.17
  12   4  -9    3.77    4.94
 -12  -4   9   11.31    6.53
  12  -4 -10   14.43    6.46
  12   4 -10    6.98    5.95
 -12  -4  10   11.79    7.83
  12  -4 -11   19.12    6.98
  12   4 -11    8.59    6.64
 -12  -4  11    1.65    6.54
  12  -4 -12   45.11   10.29
  12   4 -12   24.01    8.72
 -12  -4  12   21.73    8.83
  12  -4 -13    5.71    5.34
  12   4 -13   -2.23    4.74
 -12  -4  13    4.08    6.16
  12  -4 -14   -0.26    3.95
  12   4 -14    1.43    5.74
 -12  -4  14   -1.80    6.01
  12  -4 -15    4.67    5.53
  12   4 -15    0.53    3.82
 -12  -4  15    5.54    6.39
  12  -4 -16   13.64    6.40
  12   4 -16    6.59    6.26
 -12  -4  16    6.16    5.97
  12  -4 -17   21.40    7.85
  12   4 -17   17.80    8.42
 -12  -4  17   11.39    6.96
  12  -4 -18   12.13    7.07
  12   4 -18    9.78    5.94
 -12  -4  18   12.40    7.67
  12  -4 -19    1.13    5.00
  12   4 -19    7.08    6.16
 -12  -4  19    0.00    6.29
  12  -4 -20    7.20    6.85
  12   4 -20    1.67    4.95
 -12  -4  20    9.68    7.46
  12  -4 -21    3.64    6.21
  12   4 -21    8.64    7.43
  12  -4 -22    6.32    6.56
  12   4 -22   11.76    7.99
 -12  -4  22    5.36    7.06
  12  -4 -23    2.70    5.54
  12   4 -23   -1.15    5.33
 -12  -4  23   -0.90    7.60
  12  -4 -24    3.39    5.60
  12   4 -24    0.62    3.95
 -12  -4  24    2.40    7.00
  12  -4 -25    1.15    4.88
  12   4 -25   -0.29    6.00
 -12  -4  25    2.72    7.42
  12  -4 -26    1.85    5.38
  12   4 -26   16.33    7.99
  12  -4 -27   17.29    8.23
  12   4 -27    5.00    5.88
  12  -5  -1   -1.44    5.51
  12   5  -1   -0.03    3.55
 -12  -5   1   -2.09    5.11
  12  -5  -2   11.63    6.39
  12   5  -2   13.43    6.69
 -12  -5   2    4.28    7.51
  12  -5  -3   15.05    6.72
  12   5  -3   14.25    5.98
 -12  -5   3   22.70    8.36
  12  -5  -4    9.88    5.34
  12   5  -4   10.73    6.03
 -12  -5   4    2.31    6.46
  12  -5  -5   11.03    5.59
  12   5  -5    6.95    4.89
 -12  -5   5    0.54    4.84
  12  -5  -6   -0.97    3.95
  12   5  -6    5.23    4.68
 -12  -5   6    3.21    6.25
  12  -5  -7    7.73    5.68
  12   5  -7    5.02    4.88
 -12  -5   7    5.59    5.51
  12  -5  -8   20.76    7.83
  12   5  -8   18.50    7.23
 -12  -5   8   23.87    8.57
  12  -5  -9   17.07    7.28
  12   5  -9   15.18    6.81
 -12  -5   9   10.83    7.39
  12  -5 -10   19.47    6.90
  12   5 -10   14.18    7.48
 -12  -5  10    5.49    5.75
  12  -5 -11   -3.33    5.46
  12   5 -11   -0.48    4.90
 -12  -5  11   -0.79    5.87
  12  -5 -12   -0.83    4.42
  12   5 -12    2.32    4.83
 -12  -5  12    5.80    5.81
  12  -5 -13   31.64    8.63
  12   5 -13   27.95    9.01
 -12  -5  13    8.32    7.07
  12  -5 -14   29.84    8.54
  12   5 -14   26.45    8.62
 -12  -5  14   11.75    7.87
  12  -5 -15    1.52    5.77
  12   5 -15    2.62    5.29
 -12  -5  15    4.37    6.22
  12  -5 -16   -2.72    5.76
  12   5 -16    1.72    4.78
 -12  -5  16    6.47    5.96
  12  -5 -17   -1.14    5.46
  12   5 -17    2.41    5.46
 -12  -5  17    0.42    6.13
  12  -5 -18   19.90    8.15
  12   5 -18   19.43    7.75
 -12  -5  18   16.69    7.95
  12  -5 -19    8.91    5.45
  12   5 -19    4.36    6.22
 -12  -5  19    3.01    7.52
  12  -5 -20   14.37    7.59
  12   5 -20    4.72    5.76
 -12  -5  20    3.60    6.77
  12  -5 -21   -3.06    6.28
  12   5 -21    1.13    5.15
 -12  -5  21   -2.24    5.46
  12  -5 -22    5.13    5.28
  12   5 -22   -0.75    4.86
 -12  -5  22    0.74    6.95
  12  -5 -23    3.93    5.51
  12   5 -23    2.17    5.41
 -12  -5  23   -1.49    6.47
  12  -5 -24    0.37    4.68
  12   5 -24    4.96    5.64
 -12  -5  24    0.48    7.20
  12  -5 -25    2.37    5.90
  12   5 -25   -0.96    5.68
 -12  -5  25   -1.17    6.17
  12  -5 -26    2.67    5.45
  12   5 -26   -1.88    4.61
 -12  -5  26    0.25    5.52
  12  -5 -27   -2.19    5.96
  12   5 -27    0.26    5.05
 -12  -5  27   -4.10    6.44
  12  -6  -1   25.99    7.99
  12   6  -1   26.45    8.42
 -12  -6   1   13.53    6.77
  12  -6  -2    2.88    4.67
  12   6  -2   15.17    6.81
 -12  -6   2    5.91    6.48
  12  -6  -3    6.06    6.22
  12   6  -3    3.89    5.40
 -12  -6   3    1.24    4.95
  12  -6  -4   -0.88    3.82
  12   6  -4    2.86    4.14
 -12  -6   4    2.99    5.30
  12  -6  -5   47.33   10.83
  12   6  -5   45.70   10.97
 -12  -6   5   39.24   11.01
  12  -6  -6   26.44    8.60
  12   6  -6   37.71    9.16
 -12  -6   6   21.36    8.69
  12  -6  -7    8.49    5.38
  12   6  -7   11.54    6.43
 -12  -6   7   16.42    8.13
  12  -6  -8    6.53    5.98
  12   6  -8    2.96    4.99
 -12  -6   8   -0.13    5.01
  12  -6  -9   -0.03    4.74
  12   6  -9    9.00    6.16
  12  -6 -10    5.32    5.20
  12   6 -10   15.47    6.31
  12  -6 -11   37.44   10.41
  12   6 -11   34.60   10.32
 -12  -6  11   41.90   11.27
  12  -6 -12   11.13    7.00
  12   6 -12   10.22    7.18
 -12  -6  12   15.87    7.92
  12  -6 -13   -0.57    5.03
  12   6 -13   -1.98    4.69
 -12  -6  13    1.67    4.43
  12  -6 -14   -2.74    5.11
  12   6 -14   -0.28    5.15
 -12  -6  14   -3.87    6.49
  12  -6 -15    5.53    6.59
  12   6 -15   11.67    6.63
 -12  -6  15   10.36    7.76
  12  -6 -16   10.23    6.58
  12   6 -16    9.44    6.67
 -12  -6  16    3.09    6.09
  12  -6 -17    7.89    5.86
  12   6 -17    3.94    4.74
 -12  -6  17    5.24    6.81
  12  -6 -18    5.39    5.69
  12   6 -18   -0.50    5.10
 -12  -6  18    5.11    6.33
  12  -6 -19   -3.57    5.73
  12   6 -19    6.03    5.34
 -12  -6  19   -4.93    8.07
  12  -6 -20    5.74    6.44
  12   6 -20    0.04    5.45
 -12  -6  20   -0.00    3.93
  12  -6 -21    1.92    5.66
  12   6 -21    0.95    4.50
 -12  -6  21    1.56    5.46
  12  -6 -22    7.78    6.29
  12   6 -22    7.16    6.59
 -12  -6  22   10.43    8.51
  12  -6 -23    0.91    4.60
  12   6 -23    0.85    4.47
 -12  -6  23    6.59    7.61
  12  -6 -24    3.97    5.34
  12   6 -24   -0.36    5.11
 -12  -6  24   -1.38    5.97
  12  -6 -25   -0.91    4.88
  12   6 -25    2.28    5.83
 -12  -6  25    6.53    6.42
  12  -6 -26   -2.49    5.35
  12   6 -26   -3.53    5.98
 -12  -6  26    3.37    7.09
 -12  -6  27    5.16    7.60
 -12  -6  28    5.06    6.12
 -12  -6  29   -1.66    7.01
  12  -7  -1   11.27    5.82
  12   7  -1    6.93    5.56
 -12  -7   1   10.68    6.80
  12  -7  -2   17.03    6.78
  12   7  -2    5.26    4.60
 -12  -7   2   22.05    8.18
  12  -7  -3   14.68    6.60
  12   7  -3   17.66    7.33
 -12  -7   3   14.92    7.59
  12  -7  -4    0.53    4.76
  12   7  -4    0.35    4.02
 -12  -7   4   -1.84    5.02
  12  -7  -5   -0.29    3.65
  12   7  -5    6.01    4.75
 -12  -7   5    1.91    4.41
  12  -7  -6    0.59    4.74
  12   7  -6   -2.91    5.02
 -12  -7   6   -0.13    3.85
  12  -7  -7    1.58    4.97
  12   7  -7    0.64    4.27
 -12  -7   7    0.28    5.87
  12  -7  -8    4.02    5.03
  12   7  -8   -0.77    4.19
 -12  -7   8    4.82    6.47
  12  -7  -9   24.92    8.72
  12   7  -9   32.28    8.88
 -12  -7   9   24.02    8.85
  12  -7 -10    1.42    4.49
  12   7 -10   -0.53    3.36
 -12  -7  10    0.46    5.30
  12  -7 -11    6.83    5.43
  12   7 -11   -2.26    4.48
 -12  -7  11   -2.03    4.63
  12  -7 -12    1.02    4.91
  12   7 -12    0.44    4.76
 -12  -7  12   -0.80    4.38
  12  -7 -13    7.03    6.11
  12   7 -13    6.44    6.55
 -12  -7  13   24.07    8.34
  12  -7 -14   10.76    6.30
  12   7 -14    9.89    5.80
 -12  -7  14   22.12    8.65
  12  -7 -15    7.87    5.80
  12   7 -15    5.58    5.57
 -12  -7  15   15.71    7.80
  12  -7 -16    1.09    5.47
  12   7 -16   -2.58    6.32
 -12  -7  16    8.45    6.71
  12  -7 -17    1.63    4.32
  12   7 -17   -3.24    5.40
 -12  -7  17    1.77    5.55
  12  -7 -18   -3.57    5.50
  12   7 -18   -1.45    5.02
 -12  -7  18   -0.11    5.05
  12  -7 -19    6.88    6.62
  12   7 -19    3.46    5.77
 -12  -7  19   10.24    7.00
  12  -7 -20    3.53    5.59
  12   7 -20   -2.79    5.59
 -12  -7  20    0.00    5.34
  12  -7 -21   -3.39    6.12
  12   7 -21   -1.85    5.83
 -12  -7  21   -1.71    5.95
  12  -7 -22    0.43    4.98
  12   7 -22    5.69    5.98
 -12  -7  22   -1.44    5.50
  12  -7 -23    1.95    5.68
  12   7 -23   -0.38    5.05
 -12  -7  23   -2.63    6.08
  12  -7 -24    2.61    5.74
  12   7 -24    2.85    4.69
 -12  -7  24    8.41    7.15
  12  -7 -25    9.27    8.37
  12   7 -25   -0.75    4.77
 -12  -7  25    0.75    6.64
  12  -7 -26    1.60    5.59
  12   7 -26   -0.84    4.49
 -12  -7  26    2.88    5.73
 -12  -7  27   -0.08    5.81
  12  -8  -1   22.97    8.07
  12   8  -1   28.95    8.34
 -12  -8   1   41.76   10.02
  12  -8  -2   -1.40    4.42
  12   8  -2   -0.85    3.91
 -12  -8   2    0.27    5.22
  12  -8  -3    1.27    5.39
  12   8  -3   11.09    5.76
 -12  -8   3    8.95    6.21
  12  -8  -4    1.51    5.55
  12   8  -4    4.49    5.00
 -12  -8   4   -0.31    4.34
  12  -8  -5   21.63    7.65
  12   8  -5   29.55    8.46
 -12  -8   5   21.95    8.15
  12  -8  -6   -0.72    3.67
  12   8  -6   -2.55    4.94
 -12  -8   6    1.67    4.71
  12  -8  -7   18.68    7.80
  12   8  -7   27.88    8.75
 -12  -8   7   11.89    7.63
  12  -8  -8   -0.69    3.95
  12   8  -8   -0.32    3.91
 -12  -8   8   -0.93    5.70
  12  -8  -9   -1.53    4.81
  12   8  -9   -1.78    5.34
 -12  -8   9   -1.79    5.37
  12  -8 -10   -1.48    4.09
  12   8 -10   -2.77    5.68
 -12  -8  10    5.66    5.85
  12  -8 -11   14.86    6.72
  12   8 -11    6.46    6.30
 -12  -8  11    8.33    6.63
  12  -8 -12    7.15    5.54
  12   8 -12   -3.00    4.91
 -12  -8  12   -1.57    5.22
  12  -8 -13    6.74    5.26
  12   8 -13   -1.85    4.78
 -12  -8  13    3.67    5.74
  12  -8 -14    1.37    5.05
  12   8 -14   -1.52    4.25
 -12  -8  14    4.21    5.35
  12  -8 -15   10.61    6.26
  12   8 -15    4.01    5.20
 -12  -8  15    6.05    5.83
  12  -8 -16    4.61    5.53
  12   8 -16    3.63    5.79
 -12  -8  16    0.95    4.71
  12  -8 -17    4.39    5.66
  12   8 -17   -1.39    4.50
 -12  -8  17    6.95    5.79
  12  -8 -18    0.34    4.65
  12   8 -18   -3.21    6.33
 -12  -8  18   -3.80    6.86
  12  -8 -19   -2.34    6.03
  12   8 -19   -1.42    4.28
 -12  -8  19   -2.64    5.50
  12  -8 -20   -1.08    5.32
  12   8 -20    0.56    4.80
 -12  -8  20   -1.40    6.10
  12  -8 -21   16.58    7.85
  12   8 -21    8.14    7.45
 -12  -8  21   13.39    8.68
  12  -8 -22   -2.29    5.57
  12   8 -22   -1.04    4.82
 -12  -8  22   -5.99    8.78
  12  -8 -23    6.67    6.23
  12   8 -23    1.61    5.08
 -12  -8  23   -0.18    5.77
  12  -8 -24   -0.99    5.19
  12   8 -24   -2.53    5.67
 -12  -8  24   -1.88    5.05
  12  -8 -25   -1.53    5.77
  12   8 -25   -2.51    5.34
  12   8 -26   -4.16    6.51
  12  -9  -1   -0.34    4.45
 -12  -9   1    0.47    4.61
  12  -9  -2    0.87    3.61
 -12  -9   2   -1.84    5.89
  12  -9  -3   21.30    7.43
 -12  -9   3   11.87    6.56
  12  -9  -4    3.27    4.67
 -12  -9   4    0.47    5.58
  12  -9  -5    5.65    4.91
 -12  -9   5    3.23    5.05
  12  -9  -6    2.63    5.09
 -12  -9   6   -0.79    4.86
  12  -9  -7   -0.64    4.16
  12   9  -7   -1.45    3.99
 -12  -9   7    3.20    6.10
  12  -9  -8   -0.28    4.52
  12   9  -8   -1.58    4.45
 -12  -9   8   -2.81    5.78
  12  -9  -9   17.67    8.37
  12   9  -9   34.37    9.18
 -12  -9   9   20.28    8.28
  12  -9 -10   -0.24    4.02
  12   9 -10   -0.47    3.63
 -12  -9  10   -0.69    5.19
  12  -9 -11    4.49    4.72
  12   9 -11    8.66    5.44
 -12  -9  11   -0.66    4.76
  12  -9 -12   -0.21    4.97
  12   9 -12   -2.15    5.71
 -12  -9  12   -2.41    6.04
  12  -9 -13    3.67    5.15
  12   9 -13    7.85    5.83
 -12  -9  13   -1.94    5.66
  12  -9 -14   -1.26    4.58
  12   9 -14    2.88    5.01
 -12  -9  14   -2.98    5.18
  12  -9 -15   11.79    5.82
  12   9 -15   17.54    7.04
 -12  -9  15    2.48    6.05
  12  -9 -16   -1.91    4.85
  12   9 -16    0.30    4.03
 -12  -9  16    6.49    7.57
  12  -9 -17    2.02    4.81
  12   9 -17   -2.83    4.75
 -12  -9  17    0.67    6.34
  12  -9 -18   -1.60    5.34
  12   9 -18    3.21    5.83
 -12  -9  18    1.79    5.45
  12  -9 -19   20.49    8.32
  12   9 -19   12.32    7.34
 -12  -9  19   12.36    7.56
  12  -9 -20    1.82    5.46
  12   9 -20    2.97    5.38
 -12  -9  20    0.67    6.95
  12  -9 -21   -3.34    6.02
  12   9 -21    5.48    6.54
 -12  -9  21   -0.37    6.37
  12  -9 -22   -0.00    5.13
  12   9 -22   -1.23    5.67
  12  -9 -23   15.43    7.64
  12   9 -23   -0.82    5.20
  12  -9 -24   -0.53    5.46
  12   9 -24   -1.13    5.60
  12  -9 -25    0.94    4.99
  12   9 -25    7.68    6.21
  12 -10  -1   12.55    6.06
 -12 -10   1   18.47    8.16
  12 -10  -2   -0.39    4.33
 -12 -10   2   -0.24    5.41
  12 -10  -3    2.85    4.30
 -12 -10   3   -2.97    6.02
  12 -10  -4    1.66    4.22
 -12 -10   4   -3.18    5.69
  12 -10  -5   12.93    5.77
 -12 -10   5    2.40    4.76
  12 -10  -6   -1.85    4.08
 -12 -10   6   -1.42    5.98
  12 -10  -7   11.39    7.24
 -12 -10   7   19.15    8.07
  12 -10  -8   -2.45    5.17
 -12 -10   8   -0.97    5.41
  12 -10  -9    5.73    6.51
 -12 -10   9    6.18    5.48
  12 -10 -10    1.44    4.46
 -12 -10  10    5.06    6.31
  12 -10 -11    7.74    5.82
 -12 -10  11    1.50    6.68
  12 -10 -12   -1.17    4.45
 -12 -10  12    1.91    4.35
  12 -10 -13    4.88    5.05
 -12 -10  13    2.18    5.30
  12 -10 -14   -3.39    5.86
 -12 -10  14    4.81    5.72
  12 -10 -15    0.09    4.82
 -12 -10  15    5.71    5.96
  12 -10 -16   -1.20    4.95
 -12 -10  16   -2.92    6.26
  12 -10 -17   -0.54    4.59
  12 -10 -18    3.06    6.20
  12 -10 -19   -0.77    4.51
  12 -10 -20    0.03    4.56
  12 -11  -1   -0.96    3.80
 -12 -11   1   -2.81    5.27
  12 -11  -2    0.96    3.87
 -12 -11   2    2.78    5.58
  12 -11  -3    0.49    4.06
 -12 -11   3    2.39    5.98
  12 -11  -4   -2.16    4.20
 -12 -11   4    2.78    4.40
  12 -11  -5   12.13    6.40
 -12 -11   5    5.54    6.24
 -12 -11   6   -0.31    4.38
 -12 -11   7   -1.25    4.00
 -12 -11   8    1.54    3.73
 -12 -11   9    6.94    6.59
 -12 -11  10   -0.15    4.01
 -12 -11  11    2.92    5.49
  11   0  -1  117.92   19.41
  11   0  -2   -0.32    5.24
  11   0  -3   44.62   10.22
  11   0  -4   -2.01    4.93
  11   0  -5  139.94   22.13
  11   0  -6   -0.64    4.69
  11   0  -7    2.63    4.19
  11   0  -8    1.78    4.64
  11   0  -9   56.53   12.43
  11   0 -10    0.90    4.57
  11   0 -11   70.44   14.59
  11   0 -12   -1.17    4.90
  11   0 -13    4.45    4.70
  11   0 -14   -0.01    4.20
  11   0 -15   26.93    8.39
  11   0 -16    1.45    5.07
 -11   0  17    9.67    7.43
  11   0 -17    6.05    6.41
  11   0 -18    0.30    3.46
  11   0 -19   13.15    6.68
  11   0 -20   -0.99    4.61
  11   0 -21   42.53   11.51
  11   0 -22    3.81    4.53
  11   0 -23   -1.73    4.92
  11   0 -24   -0.75    4.46
  11   0 -25    2.37    5.37
  11   0 -26   -1.30    4.94
  11   0 -27    8.75    6.86
  11   0 -28   -3.37    5.49
  11   0 -29   -0.41    5.39
  11   0 -30   -0.26    4.61
 -11   1   1   99.62   20.48
  11  -1  -1  123.91   20.00
  11   1  -1  146.18   20.77
 -11   1   2   -0.66    5.39
  11  -1  -2    0.32    4.61
  11   1  -2   -1.46    3.91
 -11   1   3   57.26   13.92
  11  -1  -3   61.02   12.71
  11   1  -3   78.31   13.76
 -11   1   4   -1.02    4.96
  11  -1  -4    1.14    4.27
  11   1  -4    0.23    3.70
 -11   1   5    9.72    6.55
  11  -1  -5    5.98    5.28
  11   1  -5    1.94    4.34
 -11   1   6    3.72    6.03
  11  -1  -6    0.48    4.74
  11   1  -6    7.11    5.40
 -11   1   7   35.67   11.52
  11  -1  -7   55.58   11.87
  11   1  -7   57.81   11.97
 -11   1   8   -0.25    4.96
  11  -1  -8    1.42    3.67
  11   1  -8    0.74    3.67
 -11   1   9   34.78    9.85
  11  -1  -9   23.49    7.87
  11   1  -9    5.44    5.54
 -11  -1   9   30.90    9.75
 -11   1  10   -3.70    7.23
  11  -1 -10   -1.38    4.31
  11   1 -10    0.88    4.66
 -11  -1  10   -1.78    4.90
 -11   1  11    5.14    6.66
  11  -1 -11   14.53    6.47
  11   1 -11   13.82    6.63
 -11  -1  11    6.31    6.96
 -11   1  12    2.28    6.02
  11  -1 -12    3.91    4.94
  11   1 -12   -2.46    5.08
 -11  -1  12    2.05    5.46
 -11   1  13   44.52   11.49
  11  -1 -13   46.41    9.66
  11   1 -13    6.84    6.27
 -11  -1  13   12.42    7.63
 -11   1  14   -1.21    5.82
  11  -1 -14    4.28    4.91
  11   1 -14   -1.14    4.53
 -11  -1  14   -0.97    6.04
  11  -1 -15    3.17    5.06
  11   1 -15   -0.00    4.43
 -11  -1  15   -0.38    4.89
  11  -1 -16   -0.89    4.51
  11   1 -16   -1.63    3.82
 -11  -1  16   -0.61    5.49
  11  -1 -17   23.33    7.80
  11   1 -17    9.88    6.82
 -11  -1  17   11.60    7.39
  11  -1 -18   -2.06    4.65
  11   1 -18    1.84    4.80
 -11  -1  18    4.98    6.53
  11  -1 -19    6.28    5.91
  11   1 -19   13.09    7.49
 -11  -1  19    3.47    7.60
  11  -1 -20    4.38    6.29
  11   1 -20    0.53    4.47
 -11  -1  20    3.51    5.96
  11  -1 -21   -2.39    5.69
  11   1 -21   -0.05    4.79
  11  -1 -22    0.31    4.44
  11   1 -22    1.23    4.26
  11  -1 -23   41.71   11.57
  11   1 -23   44.83   11.61
  11  -1 -24    2.01    6.26
  11   1 -24   -1.67    5.64
  11  -1 -25    1.63    5.42
  11   1 -25   15.77    7.28
  11  -1 -26   -1.37    6.14
  11   1 -26    0.19    5.87
  11  -1 -27   -1.08    6.98
  11   1 -27   14.79    6.66
  11  -1 -28   -2.16    6.31
  11   1 -28   -1.28    5.24
  11  -1 -29   13.08    7.10
  11   1 -29    5.49    6.76
  11  -1 -30   -0.84    5.29
  11   1 -30    1.80    5.58
 -11   2   1   15.10    8.92
  11  -2  -1   28.49    8.11
  11   2  -1   28.80    8.25
 -11  -2   1   44.65   10.98
 -11   2   2   -2.44    5.39
  11  -2  -2   -1.39    4.94
  11   2  -2    0.56    4.09
 -11  -2   2   -2.61    6.36
 -11   2   3   16.77    7.55
  11  -2  -3   10.15    6.58
  11   2  -3    5.79    5.64
 -11  -2   3   11.19    6.84
 -11   2   4   -0.08    3.93
  11  -2  -4   16.96    6.63
  11   2  -4    6.48    5.26
 -11  -2   4   -0.75    5.04
 -11   2   5   44.30   12.87
  11  -2  -5   79.70   13.53
  11   2  -5   65.02   12.84
 -11  -2   5   57.87   13.64
 -11   2   6   17.35    8.11
  11  -2  -6   36.75    9.10
  11   2  -6   13.24    7.32
 -11  -2   6   25.69    8.81
 -11   2   7    8.27    6.91
  11  -2  -7   10.78    5.70
  11   2  -7   11.82    6.14
 -11  -2   7   16.91    7.73
 -11   2   8   14.72    7.91
  11  -2  -8   12.89    7.08
  11   2  -8   20.84    8.04
 -11  -2   8   14.94    7.98
 -11   2   9   46.86   11.92
  11  -2  -9   39.00   10.18
  11   2  -9   42.46   10.98
 -11  -2   9   39.12   11.11
  11  -2 -10    2.59    4.77
  11   2 -10   -0.94    4.71
 -11  -2  10    0.02    4.59
  11  -2 -11   50.01   10.70
  11   2 -11   37.47    9.40
 -11  -2  11   13.73    8.41
  11  -2 -12    1.02    4.39
  11   2 -12    3.60    4.12
 -11  -2  12   -0.64    4.53
  11  -2 -13    0.06    4.72
  11   2 -13   -0.77    4.25
 -11  -2  13   -1.24    5.32
  11  -2 -14    8.18    6.54
  11   2 -14    1.97    4.64
 -11  -2  14    3.36    5.71
  11  -2 -15   43.70   10.32
  11   2 -15   34.73    9.45
 -11  -2  15   15.23    8.42
  11  -2 -16    8.87    6.00
  11   2 -16   14.43    6.42
 -11  -2  16    0.77    5.26
  11  -2 -17   11.31    6.92
  11   2 -17   11.62    6.80
 -11  -2  17   22.30    8.73
  11  -2 -18   -0.87    4.55
  11   2 -18   -1.44    6.08
 -11  -2  18   -1.82    5.12
  11  -2 -19   10.03    5.96
  11   2 -19   15.26    7.63
 -11  -2  19    7.05    7.63
  11  -2 -20    2.76    5.76
  11   2 -20    0.13    5.95
 -11  -2  20    5.24    5.74
  11  -2 -21   12.21    7.02
  11   2 -21   49.92   11.15
 -11  -2  21   49.69   13.07
  11  -2 -22    8.37    6.24
  11   2 -22   -0.09    4.87
 -11  -2  22    0.48    5.40
  11  -2 -23    0.10    5.24
  11   2 -23   -0.08    4.51
 -11  -2  23   -1.96    6.48
  11  -2 -24   -0.72    4.87
  11   2 -24    1.22    5.24
  11  -2 -25    5.33    6.13
  11   2 -25    9.15    6.23
  11  -2 -26   -1.30    6.08
  11   2 -26    3.36    6.02
  11  -2 -27   16.44    8.02
  11   2 -27   12.20    7.82
  11  -2 -28    5.25    5.63
  11   2 -28    4.18    5.71
  11  -2 -29    4.12    6.25
  11   2 -29    3.64    5.72
  11  -2 -30   -0.98    5.04
  11   2 -30   -1.57    5.26
  11  -3  -1   14.89    5.84
  11   3  -1    5.94    5.64
 -11  -3   1   10.96    6.97
  11  -3  -2   28.81    7.72
  11   3  -2    8.35    5.75
 -11  -3   2   11.58    6.83
  11  -3  -3   98.28   15.98
  11   3  -3   72.74   14.83
 -11  -3   3   84.46   16.58
  11  -3  -4    5.94    4.85
  11   3  -4   23.79    7.16
 -11  -3   4   13.18    6.65
  11  -3  -5    9.04    5.88
  11   3  -5    5.84    5.59
 -11  -3   5    7.11    6.32
  11  -3  -6   29.42    8.29
  11   3  -6    5.85    6.25
 -11  -3   6   21.47    8.21
  11  -3  -7   69.80   14.20
  11   3  -7   80.22   14.84
 -11  -3   7   81.59   15.82
  11  -3  -8   10.91    5.82
  11   3  -8   -0.13    4.75
 -11  -3   8    2.23    5.59
  11  -3  -9   20.47    6.88
  11   3  -9    7.38    6.41
 -11  -3   9   13.93    7.35
  11  -3 -10   12.07    6.70
  11   3 -10    3.25    5.26
 -11  -3  10   -0.31    4.98
  11  -3 -11   12.18    6.53
  11   3 -11   11.51    5.43
 -11  -3  11    5.80    5.77
  11  -3 -12    9.25    6.07
  11   3 -12   -1.04    5.45
 -11  -3  12    8.63    6.57
  11  -3 -13   20.43    8.08
  11   3 -13   37.80    9.84
 -11  -3  13   28.81    9.53
  11  -3 -14    1.88    4.15
  11   3 -14    3.60    4.38
 -11  -3  14   -2.45    5.85
  11  -3 -15    1.51    4.91
  11   3 -15   -0.40    4.76
 -11  -3  15    4.43    6.86
  11  -3 -16    1.40    5.32
  11   3 -16   -2.90    4.88
 -11  -3  16    3.44    5.39
  11  -3 -17    6.15    5.79
  11   3 -17   13.28    7.16
 -11  -3  17   -0.36    5.97
  11  -3 -18    4.74    5.28
  11   3 -18    0.47    5.27
 -11  -3  18    7.11    6.83
  11  -3 -19   21.15    7.92
  11   3 -19   25.92    8.11
 -11  -3  19    6.00    7.37
  11  -3 -20    3.01    5.16
  11   3 -20    6.98    5.84
 -11  -3  20    5.40    5.56
  11  -3 -21    1.05    4.60
  11   3 -21   -1.18    5.17
 -11  -3  21   -0.47    6.13
  11  -3 -22    6.97    5.63
  11   3 -22    4.47    5.75
 -11  -3  22    8.55    7.04
  11  -3 -23   35.17   10.36
  11   3 -23   24.55    8.83
 -11  -3  23   29.49   11.54
  11  -3 -24    7.54    6.90
  11   3 -24    5.22    6.33
 -11  -3  24   12.04    6.92
  11  -3 -25    3.60    6.72
  11   3 -25   -0.51    5.49
 -11  -3  25    0.99    6.29
  11  -3 -26   -0.00    4.74
  11   3 -26   -0.00    5.06
  11  -3 -27   16.89    9.25
  11   3 -27   28.16    9.86
  11  -3 -28   -1.93    5.35
  11   3 -28    0.95    5.43
  11  -3 -29    8.59    6.39
  11   3 -29    0.63    5.59
  11  -3 -30   -5.37    7.22
  11   3 -30   -0.86    4.10
  11  -4  -1   50.23   10.53
  11   4  -1   35.56    9.26
 -11  -4   1   37.58   11.07
  11  -4  -2    2.08    4.03
  11   4  -2   -0.20    3.78
 -11  -4   2    3.04    5.35
  11  -4  -3    9.24    5.40
  11   4  -3    5.73    4.72
 -11  -4   3    2.04    4.45
  11  -4  -4   10.29    5.98
  11   4  -4   10.57    6.27
 -11  -4   4   17.53    7.48
  11  -4  -5   58.52   13.04
  11   4  -5   68.25   13.29
 -11  -4   5   68.18   14.36
  11  -4  -6   26.79    8.23
  11   4  -6   24.73    8.09
 -11  -4   6   20.85    8.21
  11  -4  -7   18.22    7.09
  11   4  -7   18.52    7.31
 -11  -4   7   20.60    9.33
  11  -4  -8    5.50    4.79
  11   4  -8    1.45    4.94
 -11  -4   8    4.03    5.80
  11  -4  -9   55.20   12.15
  11   4  -9   52.73   11.79
 -11  -4   9   46.62   12.09
  11  -4 -10    5.44    6.32
  11   4 -10   18.01    7.09
 -11  -4  10    9.87    7.28
  11  -4 -11   20.80    7.40
  11   4 -11   19.25    7.83
 -11  -4  11   26.04    9.22
  11  -4 -12   -2.48    4.76
  11   4 -12    1.60    4.49
 -11  -4  12    1.78    6.15
  11  -4 -13    2.23    5.29
  11   4 -13    9.05    5.37
 -11  -4  13    1.11    5.58
  11  -4 -14   11.00    6.34
  11   4 -14    8.09    5.64
 -11  -4  14   18.94    8.64
  11  -4 -15   28.76    8.22
  11   4 -15   14.05    6.51
 -11  -4  15   11.40    7.19
  11  -4 -16    5.82    6.62
  11   4 -16   14.94    6.45
 -11  -4  16    1.78    5.81
  11  -4 -17    6.64    5.91
  11   4 -17    1.17    4.71
 -11  -4  17    2.89    6.72
  11  -4 -18    0.58    4.12
  11   4 -18    2.53    5.70
 -11  -4  18   -1.84    4.78
  11  -4 -19    4.07    5.23
  11   4 -19    1.70    5.15
 -11  -4  19    3.43    6.60
  11  -4 -20    1.25    5.40
  11   4 -20    4.87    7.23
 -11  -4  20    7.47    7.54
  11  -4 -21   16.37    7.89
  11   4 -21   15.17    7.61
 -11  -4  21   23.21    9.12
  11  -4 -22    9.21    6.36
  11   4 -22   10.64    7.76
 -11  -4  22   15.00    8.23
  11  -4 -23   -3.95    6.20
  11   4 -23    1.24    4.93
 -11  -4  23   -1.75    6.35
  11  -4 -24    3.57    5.19
  11   4 -24    4.21    5.80
 -11  -4  24    4.01    6.53
  11  -4 -25    7.42    6.24
  11   4 -25   25.11    8.47
 -11  -4  25   10.06    8.13
  11  -4 -26    0.83    6.05
  11   4 -26    1.11    4.97
 -11  -4  26    1.93    5.95
  11  -4 -27   13.15    7.50
  11   4 -27   10.90    7.62
 -11  -4  27   -1.57    5.80
  11  -4 -28   -1.73    5.95
  11   4 -28   -2.19    6.03
  11  -4 -29    0.41    4.57
  11   4 -29   -0.68    5.94
  11  -4 -30    2.91    5.71
  11  -5  -1    3.48    4.84
  11   5  -1   -1.50    3.66
 -11  -5   1    4.66    5.27
  11  -5  -2   56.39   11.56
  11   5  -2   41.07   10.63
 -11  -5   2   49.78   12.11
  11  -5  -3   49.65   11.21
  11   5  -3   50.63   10.97
 -11  -5   3   44.39   11.77
  11  -5  -4    0.72    4.27
  11   5  -4    9.54    6.01
 -11  -5   4   11.57    6.63
  11  -5  -5   -0.67    4.39
  11   5  -5   -2.61    4.47
 -11  -5   5    1.39    4.41
  11  -5  -6   21.62    6.92
  11   5  -6   11.21    6.12
 -11  -5   6    8.28    6.53
  11  -5  -7   18.93    7.60
  11   5  -7   35.78   10.03
 -11  -5   7   36.71    9.87
  11  -5  -8   24.19    7.14
  11   5  -8   16.96    7.01
 -11  -5   8   16.15    7.60
  11  -5  -9   19.89    7.26
  11   5  -9   33.18    8.69
 -11  -5   9    7.16    6.53
  11  -5 -10   -0.87    4.24
  11   5 -10   -3.33    4.95
 -11  -5  10    2.98    5.68
  11  -5 -11    7.56    6.22
  11   5 -11    4.76    4.98
 -11  -5  11    7.23    5.87
  11  -5 -12   32.37    9.04
  11   5 -12   21.46    8.57
 -11  -5  12   27.32    9.08
  11  -5 -13   23.20    8.11
  11   5 -13   24.67    8.22
 -11  -5  13   22.94    8.99
  11  -5 -14   -2.29    5.20
  11   5 -14   11.63    5.83
 -11  -5  14   -0.71    5.08
  11  -5 -15   -1.87    4.47
  11   5 -15    0.21    4.56
 -11  -5  15   -2.81    6.07
  11  -5 -16   -0.42    4.73
  11   5 -16    0.31    4.43
 -11  -5  16    5.90    5.51
  11  -5 -17    5.26    5.37
  11   5 -17   -1.01    4.28
 -11  -5  17   -1.00    6.31
  11  -5 -18   22.19    8.37
 -11  -5  18   12.20    7.25
  11  -5 -19   14.75    8.09
  11   5 -19   22.91    8.59
 -11  -5  19   13.20    7.87
  11  -5 -20   -1.44    5.34
  11   5 -20    6.44    5.32
 -11  -5  20   -2.96    6.54
  11  -5 -21    1.02    4.88
  11   5 -21    0.64    4.44
 -11  -5  21    0.75    5.76
  11  -5 -22    4.34    5.31
  11   5 -22    8.58    7.63
 -11  -5  22    4.77    7.22
  11  -5 -23   21.74    8.80
  11   5 -23   18.01    8.54
 -11  -5  23   34.07   10.63
  11  -5 -24    4.86    5.37
  11   5 -24    3.50    5.91
 -11  -5  24   -0.02    6.10
  11  -5 -25   -1.25    5.61
  11   5 -25    1.45    5.21
 -11  -5  25    3.68    6.11
  11  -5 -26    2.99    5.44
  11   5 -26    0.08    5.15
 -11  -5  26    2.97    7.42
  11  -5 -27    1.73    5.80
  11   5 -27    2.30    5.71
 -11  -5  27    1.54    5.05
  11  -5 -28   -1.54    5.56
  11   5 -28   14.94    7.22
 -11  -5  28   13.25    8.95
  11  -5 -29    5.23    5.94
  11   5 -29    2.48    4.81
 -11  -5  29    0.81    7.55
  11  -6  -1   23.29    7.44
  11   6  -1   16.54    6.44
 -11  -6   1   10.39    6.96
  11  -6  -2    0.04    3.43
  11   6  -2   -1.65    3.89
 -11  -6   2    1.83    5.29
  11  -6  -3   12.90    5.83
  11   6  -3    1.09    4.03
 -11  -6   3    7.72    5.53
  11  -6  -4   28.59    8.42
  11   6  -4   42.40    9.68
 -11  -6   4   26.15    9.70
  11  -6  -5   21.06    6.96
  11   6  -5   14.49    6.98
 -11  -6   5    7.64    6.12
  11  -6  -6   23.55    7.79
  11   6  -6   27.11    7.96
 -11  -6   6   17.42    7.76
  11  -6  -7    6.58    5.30
  11   6  -7    5.55    4.47
 -11  -6   7    5.51    6.37
  11  -6  -8   12.06    6.12
  11   6  -8    9.84    5.57
 -11  -6   8    0.26    4.68
  11  -6  -9    0.63    4.27
  11   6  -9   10.13    5.51
 -11  -6   9    4.33    6.08
  11  -6 -10   22.27    7.51
  11   6 -10   12.44    6.96
 -11  -6  10   27.61    8.76
  11  -6 -11    6.47    5.35
  11   6 -11    4.83    5.59
 -11  -6  11    5.14    6.26
  11  -6 -12   -0.02    4.24
  11   6 -12   -0.19    5.34
 -11  -6  12    2.90    5.51
  11  -6 -13    5.09    6.33
  11   6 -13    1.17    4.96
 -11  -6  13    0.69    5.77
  11  -6 -14    6.54    5.57
  11   6 -14    9.20    6.35
 -11  -6  14   16.09    8.04
  11  -6 -15   16.29    7.10
  11   6 -15   23.68    7.73
 -11  -6  15   16.95    7.76
  11  -6 -16   15.49    7.44
  11   6 -16   10.56    7.19
 -11  -6  16   11.91    7.60
  11  -6 -17    2.44    4.88
  11   6 -17    0.40    4.86
 -11  -6  17    2.71    4.91
  11  -6 -18   -1.95    4.77
  11   6 -18    4.25    5.75
 -11  -6  18   -2.43    5.92
  11  -6 -19    6.34    5.38
  11   6 -19    1.33    5.83
 -11  -6  19   11.00    7.42
  11  -6 -20   11.99    6.73
  11   6 -20    6.03    6.23
 -11  -6  20   10.21    7.43
  11  -6 -21   17.36    7.63
  11   6 -21   13.44    7.39
 -11  -6  21    7.02    6.57
  11  -6 -22   12.24    7.01
  11   6 -22    0.58    4.46
 -11  -6  22    3.22    5.65
  11  -6 -23    3.99    5.35
  11   6 -23    0.33    5.67
 -11  -6  23   -0.57    5.19
  11  -6 -24    8.17    5.68
  11   6 -24    0.32    5.32
 -11  -6  24    1.41    6.08
  11  -6 -25   -0.79    5.19
  11   6 -25    2.09    4.92
 -11  -6  25    2.25    6.65
  11  -6 -26   20.32    8.29
  11   6 -26    8.28    7.49
 -11  -6  26   14.42    8.55
  11  -6 -27   -0.02    6.05
  11   6 -27    4.39    6.54
 -11  -6  27    7.27    7.78
  11  -6 -28    1.52    5.50
  11   6 -28    1.46    4.55
 -11  -6  28    4.66    6.75
  11  -6 -29    2.43    5.14
  11   6 -29   -1.39    6.24
 -11  -6  29   -4.63    7.40
 -11  -6  30   -0.99    6.87
 -11  -6  31    3.64    6.46
  11  -7  -1    3.30    4.54
  11   7  -1   15.15    6.03
 -11  -7   1    7.23    5.75
  11  -7  -2   30.08    8.64
  11   7  -2   37.69    9.33
 -11  -7   2   17.37    8.39
  11  -7  -3    4.15    4.49
  11   7  -3    0.37    4.17
 -11  -7   3    2.46    5.36
  11  -7  -4   15.44    6.97
  11   7  -4   23.93    7.52
 -11  -7   4   11.97    6.42
  11  -7  -5   -2.36    4.39
  11   7  -5    7.38    5.03
 -11  -7   5    2.08    5.68
  11  -7  -6   14.42    6.33
  11   7  -6    3.80    4.75
 -11  -7   6   12.49    6.46
  11  -7  -7    1.85    4.24
  11   7  -7   -1.65    4.80
 -11  -7   7   -2.03    5.21
  11  -7  -8   40.56   10.49
  11   7  -8   45.25   10.58
 -11  -7   8   41.82   11.70
  11  -7  -9   42.98    9.91
  11   7  -9   29.78    8.82
 -11  -7   9   24.85    9.30
  11  -7 -10    1.65    4.63
  11   7 -10    1.78    5.08
 -11  -7  10   -2.42    5.80
  11  -7 -11   -0.99    4.78
  11   7 -11   -0.78    3.80
 -11  -7  11   -2.18    6.77
  11  -7 -12   22.71    8.58
  11   7 -12   34.47    9.45
 -11  -7  12   24.54    9.27
  11  -7 -13    3.09    5.52
  11   7 -13    3.89    5.61
 -11  -7  13    8.63    7.18
  11  -7 -14    0.34    4.06
  11   7 -14    8.61    6.09
 -11  -7  14    0.60    6.17
  11  -7 -15    2.72    4.70
  11   7 -15    6.23    5.59
 -11  -7  15   -0.49    5.97
  11  -7 -16   -0.31    4.97
  11   7 -16   -0.05    4.62
 -11  -7  16    3.71    5.47
  11  -7 -17    5.59    5.87
  11   7 -17   10.85    6.16
 -11  -7  17   11.20    7.19
  11  -7 -18   11.77    6.83
  11   7 -18    7.60    6.53
 -11  -7  18   16.73    7.44
  11  -7 -19    4.16    6.19
  11   7 -19    1.68    5.76
 -11  -7  19    2.18    6.61
  11  -7 -20   -0.74    4.48
  11   7 -20    1.96    5.78
 -11  -7  20    3.94    7.73
  11  -7 -21    0.89    4.77
  11   7 -21    7.35    5.87
 -11  -7  21   -2.14    5.87
  11  -7 -22    7.25    6.56
  11   7 -22    1.04    6.18
 -11  -7  22    6.00    6.11
  11  -7 -23    1.05    5.63
  11   7 -23   -2.44    5.70
 -11  -7  23   -2.47    7.20
  11  -7 -24    2.20    4.54
  11   7 -24    2.80    5.85
 -11  -7  24    4.53    7.77
  11  -7 -25    7.79    6.89
  11   7 -25    1.98    5.38
 -11  -7  25   -0.43    5.08
  11  -7 -26    0.02    4.74
  11   7 -26   -1.62    4.96
 -11  -7  26    3.87    6.04
  11  -7 -27   -2.16    6.33
  11   7 -27   -2.85    4.74
 -11  -7  27   -0.19    5.96
  11  -7 -28    2.47    6.06
  11   7 -28    2.65    6.12
 -11  -7  28    2.57    6.73
  11  -7 -29   -0.09    5.77
  11   7 -29   -1.65    5.78
 -11  -7  29   -0.73    5.52
 -11  -7  30    2.43    6.46
  11  -8  -1   -1.28    3.83
  11   8  -1    3.26    3.56
 -11  -8   1   -0.96    5.11
  11  -8  -2   14.02    6.05
  11   8  -2   14.24    6.51
 -11  -8   2    8.00    6.59
  11  -8  -3    1.88    4.18
  11   8  -3    0.67    4.50
 -11  -8   3    0.11    5.17
  11  -8  -4   30.42    9.25
  11   8  -4   44.66   10.01
 -11  -8   4   22.29    9.48
  11  -8  -5    1.47    4.77
  11   8  -5    2.88    3.86
 -11  -8   5    0.65    4.03
  11  -8  -6    8.57    6.57
  11   8  -6   27.60    7.70
 -11  -8   6   31.19    8.86
  11  -8  -7    4.62    5.27
  11   8  -7    1.76    4.33
 -11  -8   7    5.53    5.62
  11  -8  -8    5.14    5.51
  11   8  -8    3.90    5.00
 -11  -8   8    1.43    4.91
  11  -8  -9    1.88    4.84
  11   8  -9    5.04    5.71
 -11  -8   9   -1.89    5.12
  11  -8 -10   24.99    7.73
  11   8 -10   20.60    7.15
 -11  -8  10   17.58    8.48
  11  -8 -11    0.28    3.71
  11   8 -11    5.30    4.96
 -11  -8  11   -1.11    5.09
  11  -8 -12    6.39    5.17
  11   8 -12   -0.76    3.55
 -11  -8  12    4.96    5.84
  11  -8 -13   -1.34    5.55
  11   8 -13   -0.34    4.08
 -11  -8  13    2.19    5.32
  11  -8 -14   -1.08    4.00
  11   8 -14   -0.99    4.16
 -11  -8  14    5.63    5.41
  11  -8 -15   10.51    6.50
  11   8 -15   10.46    6.75
 -11  -8  15   15.92    7.74
  11  -8 -16   31.84    8.70
  11   8 -16    6.29    6.13
 -11  -8  16    5.92    6.66
  11  -8 -17   -0.15    4.89
  11   8 -17   -2.14    4.77
 -11  -8  17   -0.33    4.75
  11  -8 -18   -2.83    5.24
  11   8 -18    1.98    5.22
 -11  -8  18   -1.19    5.19
  11  -8 -19    3.20    4.90
  11   8 -19   -1.87    5.14
 -11  -8  19   -1.18    5.50
  11  -8 -20   17.88    7.74
  11   8 -20   13.92    7.52
 -11  -8  20   14.81    8.57
  11  -8 -21    0.95    4.96
  11   8 -21   -0.43    4.93
 -11  -8  21    1.65    6.92
  11  -8 -22   24.03    9.00
  11   8 -22   27.25    8.70
 -11  -8  22   19.16    8.65
  11  -8 -23    1.72    5.06
  11   8 -23   -1.71    5.52
 -11  -8  23    0.07    5.38
  11  -8 -24   -2.06    5.24
  11   8 -24    1.58    5.30
 -11  -8  24    4.31    5.68
  11  -8 -25   -0.85    5.28
  11   8 -25    0.11    4.54
 -11  -8  25   -1.23    6.35
  11  -8 -26   14.28    7.93
  11   8 -26    6.09    6.35
 -11  -8  26    9.01    7.09
  11  -8 -27   -1.02    5.99
  11   8 -27    1.57    5.49
 -11  -8  27    7.99    7.86
  11  -8 -28   -3.69    6.56
  11   8 -28    6.99    6.74
  11  -8 -29   -1.46    4.77
  11  -9  -1    2.39    4.23
  11   9  -1    2.03    4.59
 -11  -9   1    6.73    5.60
  11  -9  -2   38.64    9.60
  11   9  -2   28.90    8.81
 -11  -9   2   28.10    8.87
  11  -9  -3    0.99    5.19
  11   9  -3   -0.43    3.62
 -11  -9   3   -1.96    5.01
  11  -9  -4   14.62    6.38
  11   9  -4   13.99    6.25
 -11  -9   4   11.95    6.45
  11  -9  -5    1.47    3.61
  11   9  -5   -1.15    4.25
 -11  -9   5   -0.66    4.89
  11  -9  -6    4.42    5.04
  11   9  -6   14.33    6.56
 -11  -9   6   13.72    6.35
  11  -9  -7    1.14    3.79
  11   9  -7    1.94    4.99
 -11  -9   7    2.52    4.99
  11  -9  -8   34.88    9.10
  11   9  -8   17.88    7.21
 -11  -9   8   28.04    9.07
  11  -9  -9    2.55    3.79
  11   9  -9    2.45    4.66
 -11  -9   9    0.02    4.42
  11  -9 -10    0.82    4.46
  11   9 -10   -0.43    3.84
 -11  -9  10   -1.08    4.01
  11  -9 -11    1.89    4.47
  11   9 -11    3.02    4.43
 -11  -9  11    2.76    4.39
  11  -9 -12   18.86    6.87
  11   9 -12    2.71    4.60
 -11  -9  12   10.56    6.17
  11  -9 -13    6.19    4.85
  11   9 -13    2.05    4.68
 -11  -9  13    2.87    6.30
  11  -9 -14   10.29    6.03
  11   9 -14   12.32    6.53
 -11  -9  14    6.24    6.53
  11  -9 -15   -2.41    4.97
  11   9 -15    1.77    4.94
 -11  -9  15   -2.32    5.44
  11  -9 -16   -2.61    4.78
  11   9 -16    1.07    4.75
 -11  -9  16   -0.27    5.77
  11  -9 -17   -1.37    4.63
  11   9 -17    1.03    5.42
 -11  -9  17   -3.41    7.51
  11  -9 -18   11.38    6.59
  11   9 -18   14.37    7.14
 -11  -9  18   15.79    7.93
  11  -9 -19    0.00    4.22
  11   9 -19   -0.17    5.01
 -11  -9  19    1.61    5.62
  11  -9 -20    5.92    6.16
  11   9 -20   -1.50    5.55
 -11  -9  20    2.34    6.37
  11  -9 -21    1.55    5.11
  11   9 -21   -0.28    3.93
 -11  -9  21   -1.64    5.18
  11  -9 -22    8.49    6.60
  11   9 -22    4.86    5.50
 -11  -9  22    1.98    5.85
  11  -9 -23    1.17    5.33
  11   9 -23   -2.50    5.36
 -11  -9  23   -0.52    5.27
  11  -9 -24    7.86    6.61
  11   9 -24    3.79    5.09
 -11  -9  24    8.98    6.30
  11  -9 -25   -2.02    5.87
  11   9 -25   -1.03    6.09
  11  -9 -26   -0.61    5.57
  11   9 -26   -0.16    4.70
  11  -9 -27   -0.22    4.28
  11   9 -27    1.45    5.10
  11  -9 -28    3.78    6.25
  11   9 -28    8.45    6.24
  11 -10  -1   -4.05    5.97
 -11 -10   1    0.90    4.11
  11 -10  -2    3.16    4.42
 -11 -10   2   -0.11    5.03
  11 -10  -3    1.47    4.17
 -11 -10   3   -0.07    4.31
  11 -10  -4   10.03    5.77
 -11 -10   4    9.95    5.73
  11 -10  -5   -1.71    5.31
 -11 -10   5   -0.06    4.42
  11 -10  -6   17.54    6.81
 -11 -10   6   23.90    8.60
  11 -10  -7   -1.65    5.23
 -11 -10   7    0.24    3.67
  11 -10  -8    6.17    5.24
 -11 -10   8   11.35    6.33
  11 -10  -9    0.04    4.30
 -11 -10   9   -1.62    5.04
  11 -10 -10   17.86    6.80
 -11 -10  10    1.48    4.49
  11 -10 -11    1.62    4.35
 -11 -10  11    1.99    4.29
  11 -10 -12   -2.41    5.26
 -11 -10  12    2.09    4.68
  11 -10 -13   -0.05    3.70
 -11 -10  13   -2.60    5.03
  11 -10 -14    9.14    6.46
 -11 -10  14    0.59    5.96
  11 -10 -15    1.44    5.00
 -11 -10  15    1.78    6.31
  11 -10 -16   15.79    6.79
 -11 -10  16    5.59    6.36
  11 -10 -17    0.09    4.26
 -11 -10  17   -0.06    4.73
  11 -10 -18    2.73    4.93
 -11 -10  18    0.73    4.78
  11 -10 -19    2.42    5.26
 -11 -10  19    9.56    6.82
  11 -10 -20   13.03    8.14
 -11 -10  20    1.66    5.31
  11 -10 -21   -0.62    4.33
 -11 -10  21   -1.82    5.41
  11 -11  -1    1.79    4.04
 -11 -11   1   -0.39    4.54
  11 -11  -2   15.80    6.74
 -11 -11   2    9.29    7.06
  11 -11  -3   -3.27    5.14
 -11 -11   3   -3.00    4.96
  11 -11  -4    7.15    5.08
 -11 -11   4    5.66    6.04
  11 -11  -5    0.11    3.90
 -11 -11   5    4.93    4.73
  11 -11  -6    0.65    3.77
 -11 -11   6    0.12    4.27
 -11 -11   7    1.49    3.73
 -11 -11   8   18.42    7.65
 -11 -11   9    4.50    5.36
 -11 -11  10    3.12    4.98
 -11 -11  11    4.63    4.67
 -11 -11  12   11.41    6.49
 -11 -11  13   -2.75    5.95
 -11 -11  14    1.39    5.19
 -11 -11  15   -0.55    5.09
 -11 -11  16   -2.46    6.24
 -11 -11  17    5.48    6.21
 -11 -12   1    1.68    4.68
 -11 -12   2    1.79    4.79
 -11 -12   3   -1.63    4.87
 -11 -12   4    8.39    5.57
 -11 -12   5   -1.54    4.66
 -11 -12   6    1.86    4.95
 -11 -12   7    3.97    4.91
 -11 -12   8   -0.24    4.43
 -11 -12   9   -3.85    6.07
 -11 -12  10    8.25    6.05
 -11 -12  11   -1.23    5.18
 -11 -12  12    2.19    5.09
 -10   0   1    2.12    5.39
  10   0  -1   -0.89    4.66
 -10   0   2   25.13    8.76
  10   0  -2   32.72    8.45
 -10   0   3   -0.06    4.58
  10   0  -3    0.15    3.45
 -10   0   4  160.14   25.92
  10   0  -4  164.03   24.56
 -10   0   5    0.66    5.01
  10   0  -5    1.29    4.45
 -10   0   6   19.30    8.03
  10   0  -6   14.14    6.36
 -10   0   7   -1.02    5.24
  10   0  -7    5.10    4.30
 -10   0   8   29.74    9.49
  10   0  -8   33.96    9.37
 -10   0   9    0.72    5.65
  10   0  -9   -0.23    3.72
 -10   0  10  137.56   22.67
  10   0 -10  128.81   21.23
 -10   0  11   -1.17    4.92
  10   0 -11    0.74    4.73
 -10   0  12    0.64    4.95
  10   0 -12   -0.41    4.18
 -10   0  13    2.36    5.97
  10   0 -13   -0.04    3.61
 -10   0  14   33.15   10.06
  10   0 -14   31.12    9.18
 -10   0  15   -0.09    5.07
  10   0 -15   -0.56    4.05
  10   0 -16   40.36   10.45
  10   0 -17    1.21    4.37
  10   0 -18   29.80    9.37
  10   0 -19    2.66    4.33
  10   0 -20   60.95   14.03
  10   0 -21    2.92    5.34
  10   0 -22   -0.94    5.69
  10   0 -23    5.92    6.47
  10   0 -24   15.50    7.76
  10   0 -25    0.62    4.98
  10   0 -26   39.13   10.89
  10   0 -27   -0.33    4.23
  10   0 -28    7.97    6.18
  10   0 -29   -0.03    4.63
  10   0 -30    9.03    7.34
  10   0 -31    3.59    5.88
  10   0 -32    4.26    5.93
 -10   1   1   -0.72    6.19
  10  -1  -1   -1.42    4.28
  10   1  -1   -2.43    4.64
 -10  -1   1    0.52    5.32
 -10   1   2  183.51   26.74
  10  -1  -2  170.04   24.57
  10   1  -2  160.69   24.52
 -10  -1   2  146.05   25.57
 -10   1   3    7.76    5.91
  10  -1  -3   12.01    6.01
  10   1  -3   14.42    5.90
 -10  -1   3   11.57    7.32
 -10   1   4    3.75    5.63
  10  -1  -4    2.52    4.51
  10   1  -4    4.65    4.93
 -10  -1   4    2.72    5.93
 -10   1   5   12.42    7.07
  10  -1  -5   17.22    6.58
  10   1  -5   22.69    7.20
 -10  -1   5   11.08    6.53
 -10   1   6  110.60   19.07
  10  -1  -6   96.44   17.33
  10   1  -6   99.47   17.11
 -10  -1   6  108.30   18.79
 -10   1   7    7.35    6.03
  10  -1  -7    6.66    5.08
  10   1  -7    5.61    5.18
 -10  -1   7    4.56    5.31
 -10   1   8   43.78   11.75
  10  -1  -8   57.98   11.65
  10   1  -8   54.32   11.43
 -10   1   9   -1.12    4.97
  10  -1  -9    7.76    4.69
  10   1  -9   -1.11    4.09
 -10   1  10   -1.19    5.05
  10  -1 -10    2.06    5.37
  10   1 -10    0.45    3.96
 -10   1  11   13.35    7.71
  10  -1 -11   16.02    6.84
  10   1 -11   32.11    8.53
 -10   1  12   90.56   18.23
  10  -1 -12  104.75   17.44
  10   1 -12   91.51   16.86
 -10   1  13    4.19    5.46
  10  -1 -13    1.49    4.40
  10   1 -13    1.53    4.55
 -10   1  14   12.27    7.28
  10  -1 -14   10.21    5.85
  10   1 -14   25.48    8.67
 -10   1  15    0.76    5.58
  10  -1 -15   -1.42    4.87
  10   1 -15    0.07    4.99
 -10   1  16   30.56   10.37
  10  -1 -16   32.12    9.67
  10   1 -16   34.67    9.45
 -10   1  17   -0.58    4.56
  10  -1 -17   -1.61    5.04
  10   1 -17   -1.20    4.09
  10  -1 -18   27.14    9.00
  10   1 -18   29.54    9.51
 -10  -1  18   25.64    9.46
  10  -1 -19    1.96    5.14
  10   1 -19    2.57    5.73
 -10  -1  19    3.18    5.01
  10  -1 -20    2.82    5.49
  10   1 -20   -0.79    4.83
 -10  -1  20   -2.40    5.75
  10  -1 -21   -1.48    5.26
  10   1 -21   -1.55    5.48
 -10  -1  21    5.95    7.25
  10  -1 -22  106.95   16.94
  10   1 -22   55.35   14.58
 -10  -1  22   57.99   15.51
  10  -1 -23   -3.22    5.98
  10   1 -23    2.35    4.42
 -10  -1  23   -0.85    6.43
  10  -1 -24   10.90    6.86
  10   1 -24   11.68    7.10
  10  -1 -25    1.51    4.94
  10   1 -25    0.41    5.32
  10  -1 -26    1.37    5.54
  10   1 -26   -1.86    4.78
  10  -1 -27   -1.22    4.43
  10   1 -27   -1.97    6.58
  10  -1 -28   10.78    6.89
  10   1 -28    7.14    6.39
  10  -1 -29    1.22    6.96
  10   1 -29    0.98    5.26
  10  -1 -30    0.96    5.08
  10   1 -30   20.63    7.74
  10  -1 -31   -1.17    5.90
  10   1 -31    0.45    4.66
  10  -1 -32   21.86    9.31
  10   1 -32   20.64    9.02
 -10   2   1    5.88    5.94
  10  -2  -1    0.76    3.71
  10   2  -1    3.66    4.31
 -10   2   2    4.26    5.62
  10  -2  -2    8.22    4.59
  10   2  -2    0.56    4.14
 -10   2   3    0.36    4.38
  10  -2  -3    0.56    4.04
  10   2  -3   -0.10    3.73
 -10   2   4  148.07   24.91
  10  -2  -4  131.49   23.14
  10   2  -4  195.38   24.72
 -10   2   5   39.32   11.13
  10  -2  -5   46.72   10.92
  10   2  -5   61.08   11.46
 -10   2   6   34.82   11.52
  10  -2  -6   80.44   13.23
  10   2  -6   56.18   11.61
 -10   2   7   -0.36    5.11
  10  -2  -7   13.26    6.10
  10   2  -7   11.62    5.80
 -10   2   8   18.70    8.21
  10  -2  -8   11.87    6.56
  10   2  -8   37.28    8.58
 -10   2   9   13.05    6.85
  10  -2  -9    2.48    4.22
  10   2  -9   13.88    6.17
 -10   2  10   77.77   16.24
  10  -2 -10   87.03   15.40
  10   2 -10   74.74   14.85
 -10   2  11   15.46    7.74
  10  -2 -11   12.07    6.13
  10   2 -11    8.47    5.82
 -10   2  12   -1.92    5.40
  10  -2 -12   -0.59    4.04
  10   2 -12    1.84    4.08
 -10  -2  12    1.59    4.83
 -10   2  13   -2.89    5.67
  10  -2 -13   -2.33    4.07
  10   2 -13   -1.75    4.99
 -10  -2  13    1.30    5.49
 -10   2  14   31.43    9.94
  10  -2 -14   38.77    9.80
  10   2 -14   24.62    8.56
 -10  -2  14   35.62   10.46
  10  -2 -15   22.82    7.82
  10   2 -15   25.91    9.05
 -10  -2  15   34.58   10.37
  10  -2 -16   24.78    8.12
  10   2 -16    7.58    5.43
 -10  -2  16   16.82    7.39
  10  -2 -17    1.31    5.81
  10   2 -17    0.71    4.15
 -10  -2  17   -2.67    5.80
  10  -2 -18    5.74    5.68
  10   2 -18   11.29    6.58
 -10  -2  18    7.01    6.15
  10  -2 -19   11.87    6.03
  10   2 -19    7.12    5.95
 -10  -2  19    6.25    5.93
  10  -2 -20   48.68   12.20
  10   2 -20   66.48   13.80
 -10  -2  20   70.22   15.53
  10  -2 -21    0.96    4.50
  10   2 -21    4.00    5.05
 -10  -2  21    3.25    6.46
  10  -2 -22    5.58    6.04
  10   2 -22    9.25    6.78
 -10  -2  22    8.73    7.38
  10  -2 -23    3.81    4.94
  10   2 -23    1.05    5.54
 -10  -2  23   -0.03    6.25
  10  -2 -24   24.44    9.26
  10   2 -24   11.40    7.56
 -10  -2  24   27.94   10.53
  10  -2 -25    1.03    3.76
  10   2 -25   -0.09    5.48
 -10  -2  25    0.17    6.32
  10  -2 -26   13.94    7.04
  10   2 -26   24.54    8.97
  10  -2 -27   -1.46    4.79
  10   2 -27    0.03    4.97
  10  -2 -28    8.40    5.99
  10   2 -28    5.48    6.49
  10  -2 -29    8.42    6.82
  10   2 -29   -4.51    7.04
  10  -2 -30   11.11    6.55
  10   2 -30    1.67    5.68
  10  -2 -31   -1.72    5.17
  10   2 -31   -0.00    6.39
  10  -2 -32   -2.74    6.12
  10   2 -32    3.58    6.55
 -10   3   1    7.14    6.31
  10  -3  -1   13.18    5.88
  10   3  -1    8.96    5.24
 -10  -3   1    7.31    5.74
 -10   3   2   88.48   17.94
  10  -3  -2  106.66   17.34
  10   3  -2  102.85   16.92
 -10  -3   2   98.59   17.96
 -10   3   3   60.84   13.43
  10  -3  -3   62.80   12.39
  10   3  -3   75.65   12.91
 -10  -3   3   46.76   12.67
 -10   3   4   -0.74    5.24
  10  -3  -4    0.12    3.55
  10   3  -4    2.61    3.95
 -10  -3   4   -0.47    5.09
 -10   3   5    8.09    6.85
  10  -3  -5    7.14    5.21
  10   3  -5   10.89    5.26
 -10  -3   5    6.36    5.69
 -10   3   6   14.55    7.17
  10  -3  -6    2.07    5.06
  10   3  -6   43.66    8.95
 -10  -3   6   35.77    9.44
 -10   3   7   13.46    7.19
  10  -3  -7   25.48    7.27
  10   3  -7    8.87    5.69
 -10  -3   7   10.26    6.71
 -10   3   8   92.66   16.92
  10  -3  -8   87.30   15.21
  10   3  -8   76.09   14.82
 -10  -3   8   69.71   15.27
 -10   3   9    5.04    6.18
  10  -3  -9    5.95    5.01
  10   3  -9    6.16    5.04
 -10  -3   9    6.00    6.17
  10  -3 -10   -0.17    4.17
  10   3 -10    3.25    4.85
 -10  -3  10    1.03    5.36
  10  -3 -11    9.04    6.57
  10   3 -11   14.30    6.79
 -10  -3  11   31.27    9.09
  10  -3 -12   44.01   10.64
  10   3 -12   40.39   10.40
 -10  -3  12   66.79   13.46
  10  -3 -13   -0.90    3.93
  10   3 -13   -2.34    4.67
 -10  -3  13    7.59    6.25
  10  -3 -14    1.37    4.82
  10   3 -14    6.70    5.38
 -10  -3  14    6.44    5.91
  10  -3 -15    3.27    4.78
  10   3 -15    0.82    4.27
 -10  -3  15   -2.04    5.49
  10  -3 -16   25.32    8.82
  10   3 -16   26.71    8.66
 -10  -3  16   25.88    9.35
  10  -3 -17   12.23    7.05
  10   3 -17   26.33    8.57
 -10  -3  17   37.91   10.33
  10  -3 -18   28.06    8.18
  10   3 -18   20.21    8.30
 -10  -3  18    9.25    7.56
  10  -3 -19   14.66    6.80
  10   3 -19    3.09    5.20
 -10  -3  19    8.26    6.21
  10  -3 -20    1.52    5.73
  10   3 -20   -0.99    4.71
 -10  -3  20   -1.41    6.29
  10  -3 -21   18.40    7.33
  10   3 -21   12.81    7.11
 -10  -3  21    5.07    7.08
  10  -3 -22   62.86   12.48
  10   3 -22   32.26   10.38
 -10  -3  22   22.55   10.10
  10  -3 -23    6.78    6.30
  10   3 -23   -0.86    5.42
 -10  -3  23    3.39    5.37
  10  -3 -24    0.66    4.20
  10   3 -24    6.74    6.23
 -10  -3  24    1.18    5.44
  10  -3 -25    5.62    5.89
  10   3 -25   -1.16    4.81
 -10  -3  25   -2.81    5.95
  10  -3 -26    8.71    5.87
  10   3 -26   19.86    7.94
 -10  -3  26    3.95    7.04
  10  -3 -27   16.38    7.47
  10   3 -27    8.28    6.55
 -10  -3  27   21.39    8.82
  10  -3 -28   13.94    7.79
  10   3 -28    6.70    6.07
  10  -3 -29    0.67    4.24
  10   3 -29   -0.19    5.44
  10  -3 -30    7.11    6.96
  10   3 -30    0.87    5.89
  10  -3 -31   -1.19    7.02
  10   3 -31    3.71    5.72
  10  -3 -32    7.72    7.67
  10   3 -32    7.89    6.75
  10  -4  -1   -1.07    4.09
  10   4  -1   -1.03    3.41
 -10  -4   1   -0.03    5.42
  10  -4  -2    1.05    4.05
  10   4  -2   -0.41    4.29
 -10  -4   2   -0.13    3.84
  10  -4  -3   12.70    5.74
  10   4  -3    9.61    4.93
 -10  -4   3    6.66    5.97
  10  -4  -4   95.94   17.05
  10   4  -4   99.72   17.19
 -10  -4   4  108.83   18.60
  10  -4  -5   55.24   11.38
  10   4  -5   45.24   10.82
 -10  -4   5   60.13   12.48
  10   4  -6   76.97   13.44
 -10  -4   6   54.67   13.03
  10  -4  -7   -1.28    4.22
  10   4  -7   -0.22    4.02
 -10  -4   7   -4.44    6.22
  10  -4  -8   89.06   14.87
  10   4  -8   80.37   14.41
 -10  -4   8   56.81   14.05
  10  -4  -9    6.46    5.42
  10   4  -9   10.68    5.49
 -10  -4   9    9.12    6.69
  10  -4 -10   38.43    9.25
  10   4 -10   22.94    7.85
 -10  -4  10   14.48    7.43
  10  -4 -11   10.26    6.29
  10   4 -11    9.06    5.05
 -10  -4  11    9.79    6.35
  10  -4 -12    0.62    4.00
  10   4 -12    7.12    5.97
 -10  -4  12    6.58    5.69
  10  -4 -13    1.07    4.49
  10   4 -13    7.78    5.11
 -10  -4  13    4.10    5.78
  10  -4 -14   20.15    7.62
  10   4 -14   23.36    8.05
 -10  -4  14   32.91    9.47
  10  -4 -15    9.48    6.29
  10   4 -15   23.41    7.64
 -10  -4  15   20.26    8.08
  10  -4 -16   23.04    7.54
  10   4 -16   26.67    8.26
 -10  -4  16    7.20    6.47
  10  -4 -17    2.78    5.04
  10   4 -17    0.58    5.69
 -10  -4  17    1.14    5.70
  10  -4 -18    2.78    5.15
  10   4 -18    3.79    4.75
 -10  -4  18    6.13    5.78
  10  -4 -19   13.43    7.37
  10   4 -19    8.89    6.17
 -10  -4  19   17.62    8.14
  10  -4 -20   40.61   10.34
  10   4 -20   41.65   10.88
 -10  -4  20   29.88   10.34
  10  -4 -21   22.49    8.59
  10   4 -21    5.39    5.87
 -10  -4  21   12.11    8.49
  10  -4 -22    8.16    6.31
  10   4 -22   -0.40    6.01
 -10  -4  22   -0.03    4.92
  10  -4 -23   13.89    7.60
  10   4 -23   11.34    6.95
 -10  -4  23    4.60    6.04
  10  -4 -24   29.17    9.16
  10   4 -24   20.31    7.78
 -10  -4  24   14.23    8.18
  10  -4 -25   17.80    7.37
  10   4 -25    3.25    5.30
 -10  -4  25    4.95    7.18
  10  -4 -26   13.73    7.11
  10   4 -26   10.41    6.87
 -10  -4  26   11.36    7.83
  10  -4 -27    5.42    5.30
  10   4 -27   -0.06    5.61
 -10  -4  27   -0.69    4.60
  10  -4 -28    4.71    6.59
  10   4 -28    4.33    5.75
 -10  -4  28    8.72    6.76
  10  -4 -29    6.91    6.91
  10   4 -29    2.26    6.25
 -10  -4  29    9.69    8.32
  10  -4 -30    1.92    4.81
  10   4 -30   10.64    6.84
  10  -4 -31    7.80    6.44
  10   4 -31    0.82    5.20
  10  -4 -32    1.17    4.94
  10   4 -32   -2.15    7.26
  10  -5  -1   55.21   11.71
  10   5  -1   61.35   11.99
 -10  -5   1   62.74   13.01
  10  -5  -2  252.39   34.46
  10   5  -2  264.89   34.54
 -10  -5   2  216.90   34.53
  10  -5  -3   20.14    7.22
  10   5  -3   38.45    8.91
 -10  -5   3   25.24    8.47
  10  -5  -4   -1.89    4.50
  10   5  -4    4.23    4.23
 -10  -5   4    4.05    4.65
  10  -5  -5    9.38    5.30
  10   5  -5    7.56    5.02
 -10  -5   5   -1.42    4.41
  10  -5  -6   61.67   11.74
  10   5  -6   45.08   10.63
 -10  -5   6   45.04   11.65
  10  -5  -7   62.92   12.48
  10   5  -7   61.23   12.12
 -10  -5   7   49.76   12.06
  10  -5  -8   33.54    9.19
  10   5  -8   38.68    9.33
 -10  -5   8   34.69    9.61
  10  -5  -9    1.07    4.31
  10   5  -9   -0.00    4.45
 -10  -5   9    1.93    4.70
  10  -5 -10   -0.33    4.41
  10   5 -10    0.18    3.90
 -10  -5  10   -2.72    4.84
  10  -5 -11   10.10    6.12
  10   5 -11   16.34    7.00
 -10  -5  11   13.05    6.86
  10  -5 -12   41.47   10.28
  10   5 -12   53.55   11.22
 -10  -5  12   30.71    9.87
  10  -5 -13   19.39    7.62
  10   5 -13   31.59    8.45
 -10  -5  13   15.02    8.02
  10  -5 -14    4.01    4.85
  10   5 -14   -0.98    4.38
 -10  -5  14    6.81    5.73
  10  -5 -15    0.25    4.52
  10   5 -15    2.10    5.53
 -10  -5  15    3.17    6.45
  10  -5 -16   17.53    6.91
  10   5 -16   15.02    6.42
 -10  -5  16   -0.43    5.38
  10  -5 -17   30.96    9.38
  10   5 -17   26.14    8.08
 -10  -5  17   15.15    7.84
  10  -5 -18   36.40    9.42
  10   5 -18   21.00    8.10
 -10  -5  18   24.96    9.39
  10  -5 -19    5.57    5.09
  10   5 -19    2.40    4.13
 -10  -5  19    2.27    6.20
  10  -5 -20   -3.69    5.81
  10   5 -20   -0.56    4.70
 -10  -5  20    1.13    5.63
  10  -5 -21    9.33    6.29
  10   5 -21    1.38    5.06
 -10  -5  21    6.90    5.86
  10  -5 -22   21.80    8.79
  10   5 -22   43.11   10.81
 -10  -5  22   30.20   10.55
  10  -5 -23    1.84    4.57
  10   5 -23    2.73    5.72
 -10  -5  23    5.90    6.26
  10  -5 -24   -2.26    5.83
  10   5 -24    5.84    6.71
 -10  -5  24   -2.22    6.72
  10  -5 -25    2.22    5.11
  10   5 -25   -1.24    5.40
 -10  -5  25   -4.59    7.05
  10  -5 -26    0.97    5.05
  10   5 -26   -1.03    5.48
 -10  -5  26    2.51    6.04
  10  -5 -27    9.25    6.30
  10   5 -27   11.81    7.27
 -10  -5  27    6.58    7.52
  10  -5 -28   15.82    7.39
  10   5 -28    5.40    6.56
 -10  -5  28    3.76    5.64
  10  -5 -29    3.29    6.08
  10   5 -29   -0.31    4.55
 -10  -5  29    1.57    7.15
  10  -5 -30   -3.20    6.72
  10   5 -30    1.53    6.23
 -10  -5  30    1.76    6.98
  10  -5 -31    5.03    6.33
  10   5 -31    4.87    6.65
 -10  -5  31    1.40    5.57
  10  -5 -32   -3.59    6.02
  10  -6  -1   -1.99    4.00
  10   6  -1    0.37    3.57
 -10  -6   1   -0.90    5.39
  10  -6  -2    0.42    4.84
  10   6  -2    2.06    4.13
 -10  -6   2    5.04    4.79
  10  -6  -3    6.90    5.32
  10   6  -3   12.47    5.50
 -10  -6   3   17.49    7.41
  10  -6  -4   21.42    7.24
  10   6  -4   23.29    7.34
 -10  -6   4   31.95    8.96
  10  -6  -5   28.57    7.84
  10   6  -5   15.75    6.46
 -10  -6   5   20.49    8.59
  10  -6  -6   32.12    8.56
  10   6  -6   24.29    8.14
 -10  -6   6   32.77    9.44
  10  -6  -7    1.08    4.08
  10   6  -7   -2.02    3.96
 -10  -6   7    1.94    4.61
  10  -6  -8    5.48    4.67
  10   6  -8    4.60    4.66
 -10  -6   8    4.91    5.25
  10  -6  -9   50.51   11.30
  10   6  -9   50.19   11.22
 -10  -6   9   52.17   11.71
  10  -6 -10   42.07    9.59
  10   6 -10   21.82    8.17
 -10  -6  10   30.75    8.94
  10  -6 -11    7.38    5.78
  10   6 -11   -0.23    4.72
 -10  -6  11   -2.90    6.28
  10  -6 -12    4.50    4.71
  10   6 -12    0.76    4.99
 -10  -6  12    2.76    5.28
  10  -6 -13   19.75    7.98
  10   6 -13   19.47    7.05
 -10  -6  13   18.21    8.23
  10  -6 -14    5.40    5.20
  10   6 -14    0.95    4.76
 -10  -6  14    3.76    5.99
  10  -6 -15   41.77    9.96
  10   6 -15   36.22    9.55
 -10  -6  15   20.54    8.78
  10  -6 -16    5.13    5.24
  10   6 -16    9.14    5.83
 -10  -6  16    1.80    4.92
  10  -6 -17   -0.06    3.44
  10   6 -17    5.36    4.68
 -10  -6  17   -1.49    5.16
  10  -6 -18    6.06    5.21
  10   6 -18   11.24    6.13
 -10  -6  18    3.70    5.32
  10  -6 -19   15.39    7.05
  10   6 -19   16.49    7.36
 -10  -6  19   20.92    8.30
  10  -6 -20   12.86    6.65
  10   6 -20    7.28    7.13
 -10  -6  20    5.41    6.50
  10  -6 -21    7.58    5.74
  10   6 -21    5.34    6.27
 -10  -6  21   -1.63    6.20
  10  -6 -22    3.74    5.41
  10   6 -22    7.03    6.14
 -10  -6  22   -3.37    6.48
  10  -6 -23    2.63    5.54
  10   6 -23    8.56    6.26
 -10  -6  23    8.66    6.99
  10  -6 -24    4.31    6.05
  10   6 -24    0.05    5.59
 -10  -6  24    3.33    6.32
  10  -6 -25   -0.56    4.80
  10   6 -25    3.27    6.30
 -10  -6  25    9.82    7.68
  10  -6 -26    7.76    5.76
  10   6 -26    4.21    5.92
 -10  -6  26   -1.11    6.01
  10  -6 -27   -2.03    6.64
  10   6 -27    0.86    5.32
 -10  -6  27   -1.42    4.83
  10  -6 -28   -0.77    5.74
  10   6 -28    2.68    5.47
 -10  -6  28    0.58    4.81
  10  -6 -29    7.13    5.85
  10   6 -29    7.97    6.64
 -10  -6  29    0.44    6.26
  10  -6 -30   -3.39    5.81
  10   6 -30   -3.16    5.66
 -10  -6  30    6.86    7.06
  10  -6 -31    3.19    6.64
  10   6 -31    9.84    7.46
 -10  -6  31    4.29    6.55
  10  -6 -32   13.29    6.55
 -10  -6  32   -1.95    8.47
 -10  -6  33    3.04    7.53
  10  -7  -1   90.16   15.18
  10   7  -1   73.14   14.31
 -10  -7   1   82.34   15.57
  10  -7  -2    0.96    4.53
  10   7  -2    2.45    4.31
 -10  -7   2    1.53    5.10
  10  -7  -3   28.75    8.16
  10   7  -3   26.19    7.78
 -10  -7   3   23.67    8.15
  10  -7  -4    3.98    4.72
  10   7  -4    3.51    4.43
 -10  -7   4   -0.38    4.04
  10  -7  -5   55.85   11.01
  10   7  -5   45.02   10.37
 -10  -7   5   41.72   10.74
  10  -7  -6   17.27    6.44
  10   7  -6   10.05    5.49
 -10  -7   6    7.39    5.66
  10  -7  -7   42.77   10.07
  10   7  -7   50.86   10.75
 -10  -7   7   33.86    9.87
  10  -7  -8   17.57    6.77
  10   7  -8   25.40    7.68
 -10  -7   8   11.87    6.74
  10  -7  -9   -1.71    4.43
  10   7  -9   -0.33    4.54
 -10  -7   9    1.93    4.99
  10  -7 -10    0.32    4.85
  10   7 -10    0.47    4.09
 -10  -7  10   -0.88    5.36
  10  -7 -11   22.99    7.41
  10   7 -11   20.34    7.14
 -10  -7  11   18.42    8.12
  10  -7 -12    9.64    5.17
  10   7 -12   10.90    5.48
 -10  -7  12    6.07    6.98
  10  -7 -13   73.95   12.47
  10   7 -13   42.03   10.54
 -10  -7  13   24.81    9.42
  10  -7 -14    0.75    5.00
  10   7 -14   -2.08    4.44
 -10  -7  14    0.41    5.39
  10  -7 -15   -2.73    5.06
  10   7 -15   -1.22    4.17
 -10  -7  15   -0.55    4.58
  10  -7 -16    5.42    5.63
  10   7 -16    4.98    4.74
 -10  -7  16   -1.38    6.23
  10  -7 -17   45.43   10.18
  10   7 -17   24.97    8.73
 -10  -7  17   18.32    8.70
  10  -7 -18   -0.01    4.47
  10   7 -18   -2.43    4.68
 -10  -7  18    8.18    7.02
  10  -7 -19    5.32    5.11
  10   7 -19    5.58    5.64
 -10  -7  19    6.27    6.39
  10  -7 -20    7.26    5.92
  10   7 -20   -0.89    4.86
 -10  -7  20   -1.81    4.91
  10  -7 -21    7.91    5.83
  10   7 -21    6.76    6.29
 -10  -7  21    4.58    5.62
  10  -7 -22    7.53    6.50
  10   7 -22    0.50    4.29
 -10  -7  22   -3.23    7.02
  10  -7 -23   11.78    6.94
  10   7 -23   15.22    8.49
 -10  -7  23   -2.69    6.11
  10  -7 -24    0.47    5.55
  10   7 -24   -0.27    4.54
 -10  -7  24   -0.29    4.44
  10  -7 -25   -0.65    4.00
  10   7 -25    5.99    5.79
 -10  -7  25   -0.34    5.35
  10  -7 -26   -1.35    5.26
  10   7 -26    1.52    5.24
 -10  -7  26    2.38    6.36
  10  -7 -27   24.97    8.48
  10   7 -27    8.45    6.97
 -10  -7  27   12.46    8.01
  10  -7 -28    2.90    6.90
  10   7 -28    0.58    4.81
 -10  -7  28   -1.87    5.53
  10  -7 -29   -0.52    5.06
  10   7 -29    4.05    5.63
 -10  -7  29    4.53    6.39
  10  -7 -30   -0.27    5.64
  10   7 -30   -0.61    5.27
 -10  -7  30    0.33    6.29
  10  -7 -31    0.46    5.18
  10   7 -31    2.96    5.65
 -10  -7  31    6.13    6.19
 -10  -7  32   -3.21    5.99
 -10  -7  33    0.90    6.08
  10  -8  -1   15.54    5.68
  10   8  -1    6.33    4.96
 -10  -8   1   10.24    5.96
  10  -8  -2    4.42    4.51
  10   8  -2    5.88    4.71
 -10  -8   2    2.02    5.48
  10  -8  -3   53.30   10.69
  10   8  -3   61.20   10.99
 -10  -8   3   22.36    9.07
  10  -8  -4   20.15    7.18
  10   8  -4   17.41    6.98
 -10  -8   4   17.01    7.04
  10  -8  -5   36.49    9.66
  10   8  -5   42.94   10.28
 -10  -8   5   41.86   10.71
  10  -8  -6    9.72    5.55
  10   8  -6   11.56    5.68
 -10  -8   6    3.96    4.97
  10  -8  -7    0.22    3.82
  10   8  -7    4.28    4.16
 -10  -8   7    3.38    6.30
  10  -8  -8   -0.22    3.04
  10   8  -8    0.99    4.31
 -10  -8   8    2.49    4.95
  10  -8  -9   20.11    7.34
  10   8  -9    9.61    5.62
 -10  -8   9   11.94    6.37
  10  -8 -10   10.01    5.80
  10   8 -10    7.55    5.09
 -10  -8  10    4.32    5.49
  10  -8 -11   28.60    8.51
  10   8 -11   31.76    8.61
 -10  -8  11   22.39    7.99
  10  -8 -12    0.58    3.98
  10   8 -12    0.49    4.63
 -10  -8  12    0.16    4.83
  10  -8 -13    6.45    5.21
  10   8 -13    2.38    4.06
 -10  -8  13   -1.16    4.60
  10  -8 -14    8.56    5.67
  10   8 -14    3.26    4.71
 -10  -8  14    5.40    5.48
  10  -8 -15   14.50    6.86
  10   8 -15   22.39    7.58
 -10  -8  15   17.11    8.20
  10  -8 -16   -1.20    3.63
  10   8 -16   -1.35    3.43
 -10  -8  16   -0.03    4.81
  10  -8 -17    0.21    4.37
  10   8 -17   -0.36    4.23
 -10  -8  17    0.99    6.43
  10  -8 -18    5.32    5.70
  10   8 -18   -1.69    5.03
 -10  -8  18    5.59    6.89
  10  -8 -19   22.01    7.83
  10   8 -19   10.34    6.91
 -10  -8  19   11.65    7.04
  10  -8 -20    0.25    5.31
  10   8 -20    1.44    5.80
 -10  -8  20    4.43    6.58
  10  -8 -21   22.51    7.54
  10   8 -21    3.73    5.60
 -10  -8  21    2.04    6.77
  10  -8 -22    0.13    4.07
  10   8 -22   -0.60    5.78
 -10  -8  22    0.71    4.27
  10  -8 -23    2.33    4.71
  10   8 -23    9.55    6.81
 -10  -8  23    7.75    6.57
  10  -8 -24    2.78    6.12
  10   8 -24    0.64    5.27
 -10  -8  24    1.15    7.25
  10  -8 -25    9.83    7.76
  10   8 -25    7.79    6.77
 -10  -8  25   -2.69    6.16
  10  -8 -26    1.63    5.05
  10   8 -26   -1.85    6.31
 -10  -8  26   -1.59    5.35
  10  -8 -27    1.03    4.90
  10   8 -27    0.96    4.96
 -10  -8  27   -0.90    6.43
  10  -8 -28   -0.88    5.32
  10   8 -28    2.20    5.80
 -10  -8  28   -1.70    6.36
  10  -8 -29    6.82    5.87
  10   8 -29   11.58    6.73
 -10  -8  29   -3.40    6.72
  10  -8 -30    1.31    5.12
  10   8 -30    2.33    5.95
 -10  -8  30    3.79    5.93
  10  -8 -31   -2.17    7.08
  10  -9  -1   40.70   10.17
  10   9  -1   40.68    9.61
 -10  -9   1   42.89   10.45
  10  -9  -2    2.33    4.07
  10   9  -2   12.55    5.37
 -10  -9   2    2.21    5.45
  10  -9  -3   16.59    7.44
  10   9  -3   37.16    8.56
 -10  -9   3   26.72    8.56
  10  -9  -4   -1.61    4.69
  10   9  -4    5.45    4.59
 -10  -9   4    2.37    4.49
  10  -9  -5    3.46    4.87
  10   9  -5    1.12    4.15
 -10  -9   5    0.22    4.94
  10  -9  -6   -1.70    4.57
  10   9  -6   -0.84    4.09
 -10  -9   6   -1.92    4.38
  10  -9  -7   42.72   10.25
  10   9  -7   48.72   10.70
 -10  -9   7   39.96    9.91
  10  -9  -8   11.14    5.38
  10   9  -8    5.51    4.43
 -10  -9   8    7.69    5.90
  10  -9  -9    1.48    4.60
  10   9  -9    7.22    5.39
 -10  -9   9    7.86    5.67
  10  -9 -10    5.27    4.41
  10   9 -10    6.28    5.31
 -10  -9  10    1.25    3.60
  10  -9 -11   23.10    8.08
  10   9 -11   18.39    6.95
 -10  -9  11    6.34    6.20
  10  -9 -12    1.90    4.27
  10   9 -12   -1.39    4.90
 -10  -9  12   -2.48    6.10
  10  -9 -13    6.79    5.17
  10   9 -13    6.80    6.10
 -10  -9  13    5.62    4.94
  10  -9 -14   -1.02    5.26
  10   9 -14    0.18    4.50
 -10  -9  14   -3.16    5.09
  10  -9 -15   12.32    6.47
  10   9 -15    2.65    5.00
 -10  -9  15   -0.19    4.79
  10  -9 -16    5.99    6.19
  10   9 -16    0.32    4.26
 -10  -9  16    1.87    5.10
  10  -9 -17   41.66   10.81
  10   9 -17   46.32   10.93
 -10  -9  17   27.24    9.98
  10  -9 -18   -3.38    5.68
  10   9 -18    1.49    4.07
 -10  -9  18    0.85    5.67
  10  -9 -19    7.27    6.05
  10   9 -19    0.02    4.96
 -10  -9  19   -1.05    4.34
  10  -9 -20   -1.73    5.30
  10   9 -20   -0.32    5.04
 -10  -9  20   -1.12    6.38
  10  -9 -21    3.38    6.36
  10   9 -21    1.19    4.75
 -10  -9  21    5.11    5.94
  10  -9 -22    0.56    4.81
  10   9 -22   -0.82    3.82
 -10  -9  22   -0.57    6.00
  10  -9 -23    4.68    5.79
  10   9 -23   11.95    7.50
 -10  -9  23    5.64    7.40
  10  -9 -24   -1.81    4.84
  10   9 -24    1.77    4.79
 -10  -9  24    0.09    4.72
  10  -9 -25   -0.85    4.64
  10   9 -25   -1.24    5.11
 -10  -9  25    2.83    6.27
  10  -9 -26    1.83    6.08
  10   9 -26    1.27    4.15
 -10  -9  26   -2.42    5.50
  10  -9 -27    5.33    6.43
  10   9 -27    5.52    6.70
 -10  -9  27    3.81    7.20
  10  -9 -28    0.65    5.36
  10   9 -28   -1.13    5.67
  10  -9 -29    7.60    6.70
  10   9 -29   -1.63    5.43
  10  -9 -30    3.69    6.76
  10   9 -30   -1.43    5.25
  10  -9 -31    2.40    7.30
  10 -10  -1   10.54    5.91
 -10 -10   1   10.83    6.08
  10 -10  -2   -2.53    4.66
 -10 -10   2    1.32    4.77
  10 -10  -3   12.21    6.63
 -10 -10   3   18.35    7.11
  10 -10  -4   -2.27    4.50
 -10 -10   4   -0.01    4.00
  10 -10  -5   45.77   10.28
 -10 -10   5   38.36   10.10
  10 -10  -6   -1.13    4.30
 -10 -10   6   -0.93    5.11
  10 -10  -7    1.52    4.09
 -10 -10   7    3.55    4.55
  10 -10  -8    0.83    3.43
 -10 -10   8   -1.94    4.42
  10 -10  -9   29.79    8.61
 -10 -10   9   27.52    8.56
  10 -10 -10    1.66    3.92
 -10 -10  10   -1.39    5.56
  10 -10 -11   -0.06    4.21
 -10 -10  11    4.25    5.03
  10 -10 -12   -2.41    3.92
 -10 -10  12   -3.24    5.53
  10 -10 -13   18.92    6.75
 -10 -10  13   14.31    8.35
  10 -10 -14   -0.78    4.09
 -10 -10  14   -1.24    5.52
  10 -10 -15   15.49    6.85
 -10 -10  15   11.47    6.60
  10 -10 -16   -1.91    3.94
 -10 -10  16    3.19    4.38
  10 -10 -17    1.52    4.71
 -10 -10  17    0.72    5.98
  10 -10 -18   -2.62    4.97
 -10 -10  18   -1.19    6.17
  10 -10 -19    9.10    5.99
 -10 -10  19    8.16    7.04
  10 -10 -20   -0.16    4.20
 -10 -10  20    2.82    5.37
  10 -10 -21    6.17    5.97
 -10 -10  21   -3.83    6.90
 -10 -10  22    0.85    4.88
 -10 -10  23    0.97    5.12
 -10 -10  24   -2.46    6.50
  10 -11  -1   11.86    6.45
 -10 -11   1    7.38    5.69
  10 -11  -2    2.92    3.86
 -10 -11   2    1.45    3.74
  10 -11  -3    7.73    5.36
 -10 -11   3   18.06    6.82
  10 -11  -4    1.21    4.26
 -10 -11   4    2.66    5.44
  10 -11  -5    3.88    4.71
 -10 -11   5    0.60    4.09
  10 -11  -6    0.53    4.10
 -10 -11   6   -2.64    5.08
  10 -11  -7   58.08   11.70
 -10 -11   7   35.66   10.11
 -10 -11   8    0.34    5.37
 -10 -11   9    3.78    4.54
 -10 -11  10   -0.03    4.46
 -10 -11  11   21.78    7.83
 -10 -11  12    4.92    5.62
 -10 -11  13    3.92    6.21
 -10 -11  14   -0.15    5.05
 -10 -11  15   -0.87    5.20
 -10 -11  16    0.00    4.10
 -10 -11  17    8.07    6.44
 -10 -11  18   -2.50    5.34
 -10 -11  19    0.09    4.31
 -10 -11  20   -3.16    6.21
 -10 -11  21    4.38    6.29
 -10 -12   1    4.12    4.12
 -10 -12   2   -1.46    4.64
 -10 -12   3   12.76    6.06
 -10 -12   4    1.03    4.56
 -10 -12   5    9.89    5.08
 -10 -12   6    0.98    4.10
 -10 -12   7   -0.07    3.95
 -10 -12   8    4.41    5.27
 -10 -12   9    5.41    5.21
 -10 -12  10    1.28    6.20
 -10 -12  11    5.50    5.22
 -10 -12  12   -3.20    5.22
 -10 -12  13    0.87    3.68
 -10 -12  14   -0.11    4.07
 -10 -12  15    8.65    6.86
 -10 -12  16    0.78    5.01
 -10 -12  17    1.41    4.73
 -10 -13   1    7.82    5.73
 -10 -13   2    5.21    4.54
 -10 -13   3    2.99    4.85
 -10 -13   4   -1.66    4.47
 -10 -13   5    8.46    5.60
 -10 -13   6    1.85    4.29
 -10 -13   7    4.50    4.97
 -10 -13   8   -1.72    4.61
 -10 -13   9    0.32    4.68
 -10 -13  10    1.23    4.96
 -10 -13  11    3.66    4.66
 -10 -13  12    8.73    6.21
 -10 -14   1    0.14    4.53
 -10 -14   2    5.57    5.04
 -10 -14   3    5.66    4.78
 -10 -14   4   -0.31    3.89
 -10 -14   5    2.72    4.08
  -9   0   1   13.97    6.46
  -9   0   2   -0.60    4.56
  -9   0   3  165.65   25.51
  -9   0   4    0.08    3.81
  -9   0   5   42.22   10.56
  -9   0   6   -1.51    4.54
   9   0  -6   -1.15    4.06
  -9   0   7  138.94   22.41
   9   0  -7  136.81   21.18
  -9   0   8   -0.64    4.98
   9   0  -8    3.82    4.30
  -9   0   9   61.86   14.21
   9   0  -9   99.36   15.32
  -9   0  10    4.11    5.26
   9   0 -10    0.32    3.81
  -9   0  11    1.61    4.47
   9   0 -11   22.49    6.76
  -9   0  12    1.18    4.61
   9   0 -12   -0.22    3.53
  -9   0  13  142.18   23.15
   9   0 -13  126.49   21.16
  -9   0  14   -1.99    5.45
   9   0 -14   -1.16    5.11
  -9   0  15   25.54    8.98
   9   0 -15   21.76    7.70
  -9   0  16   -3.16    5.81
   9   0 -16    0.59    4.26
  -9   0  17    8.90    6.71
   9   0 -17   37.15    9.18
  -9   0  18   -0.33    5.09
   9   0 -18    5.02    4.79
  -9   0  19   62.54   15.45
   9   0 -19   81.13   15.12
  -9   0  20    0.07    5.54
   9   0 -20    0.26    6.13
   9   0 -21   14.36    7.84
   9   0 -22    0.86    5.20
   9   0 -23   45.21   11.90
   9   0 -24   -0.72    5.51
   9   0 -25   27.16   10.10
   9   0 -26   -2.08    5.45
   9   0 -27    0.51    5.59
   9   0 -28   -0.59    5.56
   9   0 -29    9.30    5.98
   9   0 -30    4.62    5.53
   9   0 -31    1.58    5.26
   9   0 -32    2.44    7.21
   9   0 -33    1.72    6.12
   9   0 -34    0.73    5.04
  -9   1   1  501.23   62.44
  -9  -1   1  449.34   61.66
  -9   1   2    4.64    4.76
  -9  -1   2    2.17    5.27
  -9   1   3    6.09    4.86
  -9  -1   3    2.55    4.67
  -9   1   4   53.53   12.75
  -9  -1   4   75.85   13.92
  -9   1   5  117.39   19.49
   9  -1  -5  104.93   17.78
  -9  -1   5  115.62   19.23
  -9   1   6    1.47    4.54
   9  -1  -6    1.65    3.96
   9   1  -6    0.38    4.54
  -9  -1   6    6.22    5.39
  -9   1   7   63.04   12.84
   9  -1  -7   63.79   11.62
   9   1  -7   50.33   10.82
  -9  -1   7   40.68   11.01
  -9   1   8    5.40    5.38
   9  -1  -8   -1.22    4.12
   9   1  -8    0.42    4.40
  -9  -1   8   -1.19    4.11
  -9   1   9   20.34    7.37
   9  -1  -9   17.08    6.11
   9   1  -9   20.72    6.74
  -9  -1   9   21.41    7.81
  -9   1  10   -0.23    5.27
   9  -1 -10   -2.27    4.71
   9   1 -10   -2.30    4.22
  -9  -1  10    0.19    4.38
  -9   1  11  120.12   20.09
   9  -1 -11  101.06   18.07
   9   1 -11  117.87   18.80
  -9  -1  11  116.09   19.70
  -9   1  12    1.11    4.87
   9  -1 -12    6.79    5.01
   9   1 -12    4.43    4.74
  -9  -1  12    4.18    5.01
  -9   1  13    7.74    6.49
   9  -1 -13    5.86    5.36
   9   1 -13    9.43    5.61
  -9  -1  13    7.97    5.99
  -9   1  14    1.77    5.14
   9  -1 -14   -0.21    4.24
   9   1 -14   -1.35    4.23
  -9  -1  14   -2.69    5.48
  -9   1  15   64.80   15.71
   9  -1 -15  100.03   16.22
   9   1 -15   79.16   15.28
  -9  -1  15   91.44   16.94
  -9   1  16   28.14    9.33
   9  -1 -16   19.40    7.46
   9   1 -16   12.11    6.14
  -9  -1  16   21.47    8.86
  -9   1  17   71.51   15.48
   9  -1 -17   67.92   14.19
   9   1 -17   72.08   14.14
  -9   1  18    4.11    5.16
   9  -1 -18   -1.04    4.96
   9   1 -18    2.80    4.88
  -9   1  19   10.13    6.95
   9  -1 -19   20.05    7.62
   9   1 -19    5.17    5.77
  -9   1  20    3.26    6.40
   9  -1 -20    2.60    4.67
   9   1 -20   10.72    5.82
   9   1 -21   87.72   16.39
   9  -1 -22   -1.01    4.16
   9   1 -22   -0.25    5.08
  -9  -1  22   -0.02    6.04
   9  -1 -23    0.43    4.94
   9   1 -23   10.41    6.64
  -9  -1  23    0.05    5.59
   9  -1 -24    1.23    4.96
   9   1 -24   -0.85    4.75
  -9  -1  24   10.22    6.64
   9  -1 -25    9.07    7.12
   9   1 -25   32.37    9.40
  -9  -1  25   22.89    8.82
   9  -1 -26    4.27    5.48
   9   1 -26    4.99    4.94
   9  -1 -27   28.38    9.69
   9   1 -27   35.55   11.02
   9  -1 -28   -1.52    5.12
   9   1 -28    2.75    4.58
   9  -1 -29    2.06    5.41
   9   1 -29    0.30    5.71
   9  -1 -30   -1.01    6.02
   9   1 -30   -5.47    7.00
   9  -1 -31   12.11    6.83
   9   1 -31    3.01    6.25
   9  -1 -32   -1.53    5.54
   9   1 -32   -0.64    4.43
   9  -1 -33    6.54    6.81
   9   1 -33    7.33    6.39
   9  -1 -34    1.56    5.82
   9   1 -34    1.47    6.82
  -9   2   1   47.77   10.91
   9  -2  -1   44.93    9.62
   9  -2  -1   44.62   10.53
  -9  -2   1   46.04   10.93
  -9   2   2    0.74    4.49
   9  -2  -2    5.36    4.34
   9  -2  -2    4.75    5.13
  -9  -2   2    5.03    5.09
  -9   2   3  123.62   22.34
   9  -2  -3  152.42   22.13
   9  -2  -3  145.92   22.82
  -9  -2   3  154.38   23.13
  -9   2   4   12.59    6.46
   9  -2  -4    7.62    5.33
   9  -2  -4   11.47    6.40
  -9  -2   4    2.50    4.87
  -9   2   5   43.91    9.62
   9  -2  -5   25.16    7.27
   9  -2  -5   21.84    7.74
  -9  -2   5   27.22    8.15
  -9   2   6   -0.50    4.58
   9  -2  -6   -0.55    3.55
   9  -2  -6   -1.24    5.00
  -9  -2   6    1.96    4.40
  -9   2   7   26.61    9.28
   9  -2  -7   43.66    9.81
   9  -2  -7   58.51   11.47
   9   2  -7   54.61   10.49
  -9  -2   7   47.63   10.93
  -9   2   8   27.66    9.19
   9  -2  -8   38.27    9.12
   9  -2  -8   67.38   11.61
  -9  -2   8   28.60    8.88
  -9   2   9   38.82   10.10
   9  -2  -9   47.18    9.59
   9  -2  -9   39.97    9.91
   9   2  -9   33.87    8.98
  -9  -2   9   27.71    9.31
  -9   2  10    3.85    5.73
   9  -2 -10    4.61    4.83
   9  -2 -10    1.61    5.14
   9   2 -10    2.77    4.65
  -9  -2  10    0.61    5.26
  -9   2  11   -1.47    4.61
   9  -2 -11    4.35    4.68
   9  -2 -11    0.22    3.99
   9   2 -11   -1.67    5.28
  -9   2  12   21.49    7.84
   9  -2 -12   10.01    6.10
   9   2 -12   18.37    7.11
  -9   2  13   44.71   12.27
   9  -2 -13   48.00   10.84
   9   2 -13   61.13   11.83
  -9   2  14   23.92    9.57
   9  -2 -14   35.95    8.95
   9   2 -14   35.24    9.61
  -9   2  15   15.48    8.44
   9  -2 -15   27.21    8.39
   9   2 -15   25.66    8.01
  -9   2  16   -0.86    5.98
   9  -2 -16   -0.88    4.90
   9   2 -16   -1.71    4.89
  -9   2  17   25.51    9.91
   9  -2 -17   53.58   11.67
   9   2 -17   62.18   12.19
   9  -2 -18   -0.15    5.08
   9   2 -18    2.45    5.23
  -9  -2  18    3.44    7.28
   9  -2 -19  112.03   19.95
   9   2 -19  118.52   20.39
  -9  -2  19  117.18   21.46
   9  -2 -20   11.45    7.06
   9   2 -20    5.73    5.64
  -9  -2  20    4.84    6.29
   9  -2 -21   11.68    6.28
   9   2 -21    0.51    4.55
  -9  -2  21   16.41    7.98
   9  -2 -22   10.64    6.18
   9   2 -22   15.93    7.34
  -9  -2  22    1.07    5.73
   9  -2 -23   59.39   13.05
   9   2 -23   58.01   13.15
  -9  -2  23   52.05   13.56
   9  -2 -24    1.18    4.05
   9   2 -24    0.74    5.02
  -9  -2  24   -1.37    6.48
   9  -2 -25   13.18    7.43
   9   2 -25    9.21    7.52
  -9  -2  25    9.12    7.07
   9  -2 -26   -4.10    7.09
   9   2 -26    1.45    5.05
  -9  -2  26   -3.63    6.76
   9  -2 -27   -2.05    4.93
   9   2 -27    3.79    5.50
  -9  -2  27    3.76    6.29
   9  -2 -28    3.90    6.20
   9  -2 -29    7.43    6.75
   9   2 -29   22.40    9.06
   9  -2 -30    0.35    5.49
   9   2 -30   -3.04    6.54
   9  -2 -31    3.36    4.96
   9   2 -31    8.64    6.46
   9  -2 -32    7.02    6.05
   9   2 -32   -0.67    4.86
   9  -2 -33    6.78    6.47
   9   2 -33    0.32    5.51
   9  -2 -34   -0.31    3.91
   9   2 -34   -2.47    5.78
  -9   3   1  197.96   29.94
   9  -3  -1  204.11   28.75
  -9   3   2   32.02    9.67
   9  -3  -2   43.16    9.25
   9  -3  -2   40.62   10.19
  -9   3   3   -1.81    4.63
   9  -3  -3   -1.34    3.72
   9  -3  -3    2.90    5.12
  -9   3   4    1.22    4.46
   9  -3  -4   10.50    5.15
   9  -3  -4    2.51    5.10
  -9   3   5   62.29   12.83
   9  -3  -5   60.01   12.01
   9  -3  -5   58.26   12.44
  -9   3   6   45.84   11.48
   9  -3  -6   70.31   12.92
  -9   3   7   31.05    8.89
   9  -3  -7   26.47    7.32
   9  -3  -7   16.67    7.41
   9   3  -7   25.79    7.73
  -9   3   8    2.98    5.14
   9  -3  -8    4.46    4.91
   9  -3  -8   -1.03    4.92
   9   3  -8    4.59    4.45
  -9   3   9   16.14    7.47
   9  -3  -9    9.06    5.79
   9  -3  -9   14.04    6.28
   9   3  -9   13.96    6.06
  -9   3  10    6.29    6.71
   9  -3 -10    0.55    3.70
   9  -3 -10   13.02    6.43
   9   3 -10    5.84    4.82
  -9   3  11  153.33   25.78
   9  -3 -11  159.31   24.80
   9  -3 -11  137.94   24.57
   9   3 -11  219.61   26.52
  -9   3  12   36.11   10.10
   9  -3 -12   37.35    9.11
   9  -3 -12   43.06   10.09
   9   3 -12   23.47    7.99
  -9   3  13    5.66    6.21
   9  -3 -13   13.63    5.71
   9   3 -13   14.38    6.03
  -9  -3  13    8.76    6.32
  -9   3  14   -2.53    5.62
   9  -3 -14    0.42    3.61
   9   3 -14   -1.95    4.46
  -9  -3  14    0.97    5.05
   9  -3 -15   78.07   15.47
   9   3 -15   78.68   15.73
  -9  -3  15  109.02   18.02
   9  -3 -16   21.75    8.41
   9   3 -16   18.65    7.62
  -9  -3  16    8.93    6.87
   9  -3 -17   43.51   10.57
   9   3 -17   32.86    9.72
  -9  -3  17   38.64   11.49
   9  -3 -18    4.91    4.99
   9   3 -18   -1.31    5.84
  -9  -3  18    2.63    5.59
   9  -3 -19    7.52    5.59
   9   3 -19    3.38    4.83
  -9  -3  19    3.27    5.75
   9  -3 -20   21.19    7.78
   9   3 -20   18.27    7.58
  -9  -3  20    5.93    7.00
   9  -3 -21   85.24   16.16
   9   3 -21   77.45   15.49
  -9  -3  21   70.80   16.25
   9  -3 -22   12.09    6.20
   9   3 -22    7.44    5.73
  -9  -3  22    4.75    6.63
   9  -3 -23    6.26    6.01
   9   3 -23    6.95    6.19
  -9  -3  23   19.33    9.20
   9  -3 -24    0.29    5.51
   9   3 -24    0.35    4.98
  -9  -3  24    1.40    5.55
   9  -3 -25    8.77    6.14
   9   3 -25   14.35    7.01
  -9  -3  25   14.31    7.70
   9  -3 -26    3.34    5.17
   9   3 -26    7.20    6.01
  -9  -3  26   -2.58    5.51
   9  -3 -27    7.81    6.62
   9   3 -27    9.56    6.43
  -9  -3  27    9.23    7.90
   9  -3 -28   -0.83    6.00
   9   3 -28    1.89    6.89
  -9  -3  28    3.43    5.98
   9  -3 -29   -2.68    5.03
   9   3 -29    0.93    4.63
  -9  -3  29    3.69    5.91
   9  -3 -30   -1.34    5.27
   9   3 -30    4.50    5.20
   9  -3 -31   11.69    6.95
   9   3 -31    1.79    5.57
   9  -3 -32    6.35    5.37
   9   3 -32    3.27    5.14
   9  -3 -33    5.17    7.86
   9   3 -33    0.87    5.53
   9  -3 -34    0.76    6.16
   9   3 -34    0.54    5.95
  -9   4   1    4.11    5.02
   9  -4  -1    2.18    3.56
   9  -4  -1    1.74    4.76
  -9  -4   1    1.00    4.53
  -9   4   2   50.16   12.69
   9  -4  -2   65.46   12.39
   9  -4  -2   70.91   13.55
  -9  -4   2   72.03   13.75
  -9   4   3   46.93   11.62
   9  -4  -3   30.48    9.17
   9  -4  -3   46.23   10.93
  -9  -4   3   70.18   12.10
  -9   4   4   69.13   13.94
   9  -4  -4   82.13   13.08
   9  -4  -4   53.84   12.83
  -9  -4   4   55.52   12.63
  -9   4   5   93.27   18.16
   9  -4  -5  114.29   17.66
   9  -4  -5   97.37   18.03
  -9  -4   5  116.53   18.68
  -9   4   6   -0.95    5.09
   9  -4  -6   -0.68    4.01
   9  -4  -6    3.47    4.89
  -9  -4   6    2.71    4.59
  -9   4   7   69.62   14.76
   9  -4  -7   90.18   14.44
   9  -4  -7   68.13   14.46
  -9  -4   7   72.83   14.65
  -9   4   8   79.02   18.22
   9  -4  -8  108.79   18.42
   9  -4  -8  143.02   20.73
   9   4  -8  134.59   19.17
  -9   4   9   62.32   14.27
   9  -4  -9   63.19   13.08
   9   4  -9   78.32   13.84
  -9  -4   9   79.50   14.66
   9  -4 -10   -1.90    4.32
   9   4 -10    5.14    4.26
  -9  -4  10    0.27    4.62
   9  -4 -11    9.38    5.88
   9   4 -11    8.23    5.69
  -9  -4  11   11.53    6.62
   9  -4 -12   -0.56    4.12
   9   4 -12   -0.23    3.87
  -9  -4  12    1.36    4.95
   9  -4 -13   45.66   10.85
   9   4 -13   60.21   11.78
  -9  -4  13   50.95   12.43
   9  -4 -14    4.58    5.29
   9   4 -14   10.23    6.25
  -9  -4  14   12.94    6.64
   9  -4 -15   37.52    9.17
   9   4 -15   23.58    7.75
  -9  -4  15    7.63    7.14
   9  -4 -16    2.70    5.04
   9   4 -16    4.25    5.03
  -9  -4  16   -1.82    4.93
   9  -4 -17   20.30    7.85
   9   4 -17   29.25    8.46
  -9  -4  17   23.81    9.43
   9  -4 -18   68.57   12.54
   9   4 -18   30.16   10.54
  -9  -4  18   63.66   13.58
   9  -4 -19   69.35   13.73
   9   4 -19   64.84   13.87
  -9  -4  19   61.05   15.32
   9  -4 -20   11.07    6.74
   9   4 -20   -1.09    5.54
  -9  -4  20    2.82    5.30
   9  -4 -21    1.59    4.14
   9   4 -21    3.34    5.65
  -9  -4  21   -0.92    5.27
   9  -4 -22    0.28    5.97
   9   4 -22   13.83    6.62
  -9  -4  22    4.79    5.50
   9  -4 -23   42.10   11.42
   9   4 -23   81.62   14.27
  -9  -4  23   42.15   12.62
   9  -4 -24   12.15    7.37
   9   4 -24   13.08    8.13
  -9  -4  24   18.62    9.35
   9  -4 -25    6.77    5.62
   9   4 -25   -0.44    4.93
  -9  -4  25   -1.12    5.63
   9  -4 -26    0.48    4.36
   9   4 -26   -1.52    5.26
  -9  -4  26   -0.64    5.42
   9  -4 -27   -3.77    6.58
   9   4 -27    2.23    5.02
  -9  -4  27   -0.29    5.23
   9  -4 -28   10.74    7.19
   9   4 -28    7.51    6.92
  -9  -4  28   10.57    7.73
   9  -4 -29   14.64    7.57
   9   4 -29   11.50    7.31
  -9  -4  29    5.66    6.15
   9  -4 -30    4.14    5.55
   9   4 -30    2.68    5.47
  -9  -4  30   -0.04    6.06
   9  -4 -31    0.81    4.56
   9   4 -31    1.15    5.74
  -9  -4  31   -5.19    8.03
   9  -4 -32   -0.68    5.81
   9   4 -32    0.99    5.26
   9  -4 -33    6.85    5.87
   9   4 -33   16.82    7.53
   9  -4 -34    0.93    5.47
   9  -5  -1  112.87   19.06
  -9  -5   1  139.14   20.97
   9  -5  -2   89.44   14.42
  -9  -5   2   68.10   14.20
   9  -5  -3   13.90    5.58
  -9  -5   3    1.46    4.83
   9  -5  -4   77.86   14.18
  -9  -5   4   83.51   15.17
   9  -5  -5   36.17    8.60
  -9  -5   5   27.82    8.72
   9  -5  -6   68.20   12.18
  -9  -5   6   48.57   11.74
   9  -5  -7   95.22   15.71
  -9  -5   7   80.99   15.61
   9  -5  -8    2.67    5.07
   9   5  -8    3.02    4.57
  -9  -5   8   12.85    5.86
   9  -5  -9    1.94    4.18
   9   5  -9    7.19    4.50
  -9  -5   9   -0.90    4.91
   9  -5 -10    4.75    4.69
   9   5 -10   -0.09    4.77
  -9  -5  10    3.55    4.57
   9  -5 -11   60.55   12.09
   9   5 -11   49.23   11.46
  -9  -5  11   57.30   12.44
   9  -5 -12   45.70    9.61
   9   5 -12   19.28    8.05
  -9  -5  12   33.92    9.31
   9  -5 -13   -1.20    4.13
   9   5 -13    4.61    4.39
  -9  -5  13    3.78    4.74
   9  -5 -14   20.27    7.48
   9   5 -14   22.23    7.86
  -9  -5  14   20.09    8.62
   9  -5 -15   18.06    7.67
   9   5 -15   25.91    8.06
  -9  -5  15   31.51    9.20
   9  -5 -16   27.70    8.99
   9   5 -16   51.23   11.01
  -9  -5  16   39.77   11.18
   9  -5 -17   49.72   10.86
   9   5 -17   29.16    9.43
  -9  -5  17   37.22   10.90
   9  -5 -18    5.71    5.40
   9   5 -18    6.13    6.66
  -9  -5  18    5.34    6.53
   9  -5 -19    1.16    4.61
   9   5 -19   -1.42    4.42
  -9  -5  19   -3.89    6.89
   9  -5 -20    4.72    5.11
   9   5 -20    2.14    4.74
  -9  -5  20    9.32    6.73
   9  -5 -21   26.84    8.63
   9   5 -21   55.19   11.41
  -9  -5  21   12.66    8.40
   9  -5 -22   32.34    8.97
   9   5 -22    4.25    6.69
  -9  -5  22   29.71   10.28
   9  -5 -23   24.66    8.12
   9   5 -23    5.93    5.34
  -9  -5  23   -2.87    5.96
   9  -5 -24    1.86    4.49
   9   5 -24    3.45    5.14
  -9  -5  24   -1.63    7.04
   9  -5 -25    1.21    4.80
   9   5 -25    1.11    4.70
  -9  -5  25    8.43    6.43
   9  -5 -26   22.57    8.52
   9   5 -26    5.16    5.98
  -9  -5  26    9.73    7.92
   9  -5 -27   14.83    7.56
   9   5 -27   11.36    6.80
  -9  -5  27   15.09    7.75
   9  -5 -28    4.89    5.40
   9   5 -28    6.28    6.30
  -9  -5  28    0.78    5.24
   9  -5 -29    1.50    4.32
   9   5 -29    0.68    4.96
  -9  -5  29    1.42    5.71
   9  -5 -30    5.33    6.57
   9   5 -30    3.41    5.90
  -9  -5  30    9.53    7.79
   9  -5 -31    1.71    6.20
   9   5 -31    1.04    3.82
  -9  -5  31   -1.60    8.29
   9  -5 -32    3.33    6.09
   9   5 -32    0.06    5.82
  -9  -5  32    5.35    7.07
   9  -5 -33   10.50    7.14
   9   5 -33    3.38    5.60
   9  -5 -34   -1.95    5.24
   9  -6  -1    0.40    4.21
  -9  -6   1   -0.27    5.31
   9  -6  -2  124.25   18.90
  -9  -6   2  110.00   19.30
   9  -6  -3   32.76    8.05
  -9  -6   3   28.35    8.75
   9  -6  -4   37.54    8.76
  -9  -6   4   24.54    7.96
   9  -6  -5   18.27    7.05
  -9  -6   5   33.71    8.40
   9  -6  -6    4.99    4.78
  -9  -6   6   10.21    5.53
   9  -6  -7   40.82    9.61
  -9  -6   7   40.23   10.19
   9  -6  -8   86.31   15.25
   9   6  -8  100.26   15.77
  -9  -6   8   70.91   15.14
   9  -6  -9    0.30    4.65
   9   6  -9   12.49    5.57
  -9  -6   9   24.04    7.45
   9  -6 -10   -1.24    3.44
   9   6 -10    0.25    4.73
  -9  -6  10    1.35    4.57
   9  -6 -11    5.38    4.47
   9   6 -11    1.42    4.26
  -9  -6  11   -1.35    4.66
   9  -6 -12   36.34    9.30
   9   6 -12   36.26    9.32
  -9  -6  12   36.24   10.01
   9  -6 -13    8.36    5.49
   9   6 -13   23.81    7.29
  -9  -6  13   34.70    9.16
   9  -6 -14   69.00   12.94
   9   6 -14   54.71   12.03
  -9  -6  14   47.59   12.01
   9  -6 -15    3.53    5.34
   9   6 -15   15.66    6.53
  -9  -6  15   15.47    7.53
   9  -6 -16    9.93    6.77
   9   6 -16    5.05    5.60
  -9  -6  16   -3.88    6.65
   9  -6 -17    8.66    5.64
   9   6 -17   14.27    7.13
  -9  -6  17   31.91    9.58
   9  -6 -18   32.76   10.21
   9   6 -18   52.36   11.72
  -9  -6  18   37.00   11.60
   9  -6 -19    9.79    5.75
   9   6 -19   15.48    6.50
  -9  -6  19    9.38    7.47
   9  -6 -20   12.87    6.25
   9   6 -20   20.41    8.06
  -9  -6  20    2.70    6.45
   9  -6 -21    9.52    6.27
   9   6 -21   -2.77    6.36
  -9  -6  21    3.93    5.54
   9  -6 -22    6.93    5.13
   9   6 -22    1.31    5.33
  -9  -6  22    3.51    6.51
   9  -6 -23   22.71    8.99
   9   6 -23   20.13    7.71
  -9  -6  23   14.18    8.68
   9  -6 -24    4.51    6.12
   9   6 -24    9.12    6.54
  -9  -6  24    5.59    6.90
   9  -6 -25    8.05    6.95
   9   6 -25    7.27    6.69
  -9  -6  25    3.18    5.03
   9  -6 -26    1.73    5.46
   9   6 -26    6.14    5.39
  -9  -6  26    0.73    5.96
   9  -6 -27   -2.44    5.54
   9   6 -27   -2.64    5.17
  -9  -6  27    0.90    5.17
   9  -6 -28    6.98    6.25
   9   6 -28    7.96    6.44
  -9  -6  28    7.57    6.69
   9  -6 -29   11.46    6.73
   9   6 -29   -0.53    5.69
  -9  -6  29   -1.16    6.34
   9  -6 -30   10.27    7.29
   9   6 -30    0.32    5.86
  -9  -6  30    6.95    6.44
   9  -6 -31    5.23    7.12
   9   6 -31   -1.98    7.14
  -9  -6  31   -3.32    7.21
   9  -6 -32   -1.59    4.83
   9   6 -32   -2.63    6.12
  -9  -6  32   -0.28    5.94
   9  -6 -33   -1.03    5.58
   9   6 -33   -0.12    5.95
  -9  -6  33   10.35    8.44
   9  -6 -34    1.48    6.18
  -9  -6  34   -0.17    5.15
   9  -7  -1   23.96    6.56
  -9  -7   1    7.10    6.11
   9  -7  -2   11.66    5.39
  -9  -7   2   11.53    5.98
   9  -7  -3   -1.07    3.95
  -9  -7   3    3.45    4.38
   9  -7  -4   21.97    7.07
  -9  -7   4   31.50    8.39
   9  -7  -5   10.41    5.25
  -9  -7   5    4.35    4.65
   9  -7  -6   55.35   11.38
  -9  -7   6   55.21   11.75
   9  -7  -7    5.50    4.76
  -9  -7   7    5.72    5.92
   9  -7  -8    2.33    4.08
   9   7  -8    2.65    4.74
  -9  -7   8    1.63    4.98
   9  -7  -9   21.43    7.31
   9   7  -9   10.63    5.83
  -9  -7   9   16.05    6.87
   9  -7 -10   19.29    7.05
   9   7 -10   21.43    7.27
  -9  -7  10   30.66    8.37
   9  -7 -11   22.11    7.11
   9   7 -11   17.07    6.32
  -9  -7  11   20.52    7.16
   9  -7 -12   63.50   13.03
   9   7 -12   72.11   13.62
  -9  -7  12   67.16   14.19
   9  -7 -13    2.56    4.14
   9   7 -13    6.22    5.14
  -9  -7  13    2.34    5.71
   9  -7 -14    2.39    5.20
   9   7 -14   -0.41    3.85
  -9  -7  14    4.07    4.47
   9  -7 -15   13.12    6.22
   9   7 -15    2.74    5.26
  -9  -7  15    9.99    6.52
   9  -7 -16   31.13    9.46
   9   7 -16   41.00   10.30
  -9  -7  16   42.72   11.01
   9  -7 -17   10.61    6.19
   9   7 -17    0.67    4.45
  -9  -7  17    0.55    4.51
   9  -7 -18    0.15    4.90
   9   7 -18    0.15    5.39
  -9  -7  18    4.44    5.38
   9  -7 -19    2.43    4.31
   9   7 -19   -2.03    5.19
  -9  -7  19    2.65    4.98
   9  -7 -20    5.09    5.33
   9   7 -20    2.93    4.90
  -9  -7  20    6.14    6.24
   9  -7 -21   12.21    6.77
   9   7 -21   14.03    7.18
  -9  -7  21   20.08    8.86
   9  -7 -22   36.57   10.20
   9   7 -22   27.95    9.91
   9  -7 -23    5.40    5.37
   9   7 -23    0.01    5.27
  -9  -7  23    1.70    4.88
   9  -7 -24   -2.28    5.09
   9   7 -24   -3.12    5.72
  -9  -7  24    2.39    5.62
   9  -7 -25   -0.95    4.91
   9   7 -25    0.30    4.27
  -9  -7  25   -0.72    6.21
   9  -7 -26   16.48    7.41
   9   7 -26   33.38    9.79
  -9  -7  26    5.53    6.79
   9  -7 -27    4.27    5.41
   9   7 -27    9.87    6.42
  -9  -7  27    9.21    6.97
   9  -7 -28    4.26    5.24
   9   7 -28    1.37    4.95
  -9  -7  28   -0.55    5.18
   9  -7 -29   -1.13    5.14
   9   7 -29   -3.05    6.02
  -9  -7  29    0.85    4.87
   9  -7 -30    4.08    6.13
   9   7 -30   -0.69    5.33
  -9  -7  30    4.84    6.25
   9  -7 -31    1.62    5.45
   9   7 -31   -1.21    4.87
  -9  -7  31   -1.07    5.99
   9  -7 -32   11.04    7.25
   9   7 -32   -1.64    5.11
  -9  -7  32   -1.16    5.99
   9  -7 -33   -0.44    4.66
   9   7 -33   -2.79    5.75
  -9  -7  33   -3.92    7.64
  -9  -7  34    0.00    6.90
  -9  -7  35    0.16    6.94
   9  -8  -1   16.86    6.50
  -9  -8   1   10.28    5.72
   9  -8  -2   15.72    6.40
  -9  -8   2   33.13    8.13
   9  -8  -3   -0.23    3.94
  -9  -8   3   -1.62    3.54
   9  -8  -4   86.64   14.15
  -9  -8   4   66.59   13.67
   9  -8  -5    0.40    3.29
  -9  -8   5    1.04    3.74
   9  -8  -6    0.05    3.99
  -9  -8   6    2.64    4.57
   9  -8  -7    0.52    4.22
  -9  -8   7    5.61    5.89
   9  -8  -8  131.57   17.51
   9   8  -8   84.14   15.53
  -9  -8   8   66.34   15.04
   9  -8  -9    7.85    5.26
   9   8  -9    7.43    5.61
  -9  -8   9   12.57    5.82
   9  -8 -10    9.04    5.99
   9   8 -10   20.07    6.99
  -9  -8  10   26.35    7.64
   9  -8 -11    3.17    4.31
   9   8 -11    1.79    4.38
  -9  -8  11    2.68    4.73
   9  -8 -12   23.56    7.51
   9   8 -12   12.83    6.84
  -9  -8  12   30.28    8.27
   9  -8 -13    4.03    4.95
   9   8 -13   -0.77    4.68
  -9  -8  13   -1.15    5.22
   9  -8 -14   29.57    7.92
   9   8 -14   20.42    7.25
  -9  -8  14   15.85    7.98
   9  -8 -15    1.94    4.47
   9   8 -15    0.01    5.08
  -9  -8  15    0.10    3.91
   9  -8 -16    2.24    3.47
   9   8 -16    0.82    4.98
  -9  -8  16    2.87    5.01
   9  -8 -17    0.75    4.96
   9   8 -17    3.20    4.94
  -9  -8  17   12.68    6.56
   9  -8 -18   33.72    9.10
   9   8 -18   34.96    9.76
  -9  -8  18   19.34    8.28
   9  -8 -19    3.01    4.58
   9   8 -19    5.08    5.66
  -9  -8  19    2.33    6.42
   9  -8 -20   18.79    7.06
   9   8 -20   15.70    7.51
  -9  -8  20   15.50    7.50
   9  -8 -21    2.51    4.81
   9   8 -21    0.61    4.52
  -9  -8  21    4.76    6.49
   9  -8 -22    2.24    4.21
   9   8 -22   -0.58    5.83
  -9  -8  22    0.66    4.75
   9  -8 -23   -0.73    4.12
   9   8 -23    2.85    5.36
  -9  -8  23   -1.45    5.35
   9  -8 -24    7.94    6.26
   9   8 -24   13.98    7.07
  -9  -8  24    6.81    6.07
   9  -8 -25    0.45    6.25
   9   8 -25   -1.51    4.51
  -9  -8  25   -2.91    6.21
   9  -8 -26    7.17    6.69
   9   8 -26    0.17    4.91
  -9  -8  26    0.49    6.72
   9  -8 -27    1.39    4.76
   9   8 -27   -2.36    5.52
  -9  -8  27   -1.62    5.97
   9  -8 -28    7.04    6.43
   9   8 -28    6.38    6.27
  -9  -8  28    0.76    5.67
   9  -8 -29   -3.11    5.66
   9   8 -29    2.19    4.34
  -9  -8  29    0.80    6.08
   9  -8 -30    8.98    7.27
   9   8 -30    4.35    5.97
  -9  -8  30    1.07    6.70
   9  -8 -31    4.08    5.73
   9   8 -31   -1.15    4.71
  -9  -8  31    1.97    5.72
   9  -8 -32    0.28    5.30
   9   8 -32    1.44    5.85
  -9  -8  32   -3.78    6.33
   9  -8 -33    0.04    5.40
   9  -9  -1   11.86    5.34
  -9  -9   1    2.50    3.93
   9  -9  -2   46.10    9.71
  -9  -9   2   32.88    9.56
   9  -9  -3    4.21    4.10
  -9  -9   3   -1.31    4.95
   9  -9  -4    6.25    5.02
  -9  -9   4   11.12    6.48
   9  -9  -5    9.78    6.14
  -9  -9   5    2.68    4.62
   9  -9  -6   71.21   13.81
  -9  -9   6   75.56   14.27
   9  -9  -7   -0.55    4.36
  -9  -9   7   -0.00    5.00
   9  -9  -8    1.28    4.01
   9   9  -8    0.27    3.42
  -9  -9   8   -1.21    5.08
   9  -9  -9    0.38    3.44
   9   9  -9    2.39    4.21
  -9  -9   9   -0.13    4.11
   9  -9 -10    6.38    5.23
   9   9 -10    9.83    5.67
  -9  -9  10   21.68    7.28
   9  -9 -11   -0.19    3.37
   9   9 -11    0.41    4.10
  -9  -9  11   -1.37    3.97
   9  -9 -12   49.05   10.95
   9   9 -12   40.74   10.65
  -9  -9  12   51.93   11.39
   9  -9 -13    1.65    5.03
   9   9 -13    8.01    5.04
  -9  -9  13    1.45    5.97
   9  -9 -14   -2.82    4.20
   9   9 -14    2.34    3.97
  -9  -9  14    1.47    3.60
   9  -9 -15    1.80    4.65
   9   9 -15    3.05    4.26
  -9  -9  15    0.85    4.64
   9  -9 -16   43.67   10.62
   9   9 -16   54.10   11.75
  -9  -9  16   39.22   11.19
   9  -9 -17    1.05    4.51
   9   9 -17   -0.80    3.99
  -9  -9  17   -0.54    5.54
   9  -9 -18   -0.64    3.97
   9   9 -18   -1.66    5.55
  -9  -9  18    5.11    6.18
   9  -9 -19    3.29    4.53
   9   9 -19    0.84    4.32
  -9  -9  19   -1.81    6.84
   9  -9 -20    3.15    4.56
   9   9 -20    6.40    5.70
  -9  -9  20   19.45    8.39
   9  -9 -21    0.49    4.46
   9   9 -21   -0.30    4.16
  -9  -9  21    1.88    6.24
   9  -9 -22   16.55    7.52
   9   9 -22    9.83    6.92
  -9  -9  22   16.37    7.22
   9  -9 -23    6.42    5.90
   9   9 -23    2.58    5.20
  -9  -9  23    2.02    5.33
   9  -9 -24   -0.23    5.23
   9   9 -24   -0.42    4.92
  -9  -9  24   -0.88    5.28
   9  -9 -25   -0.90    5.24
   9   9 -25   -0.39    4.20
  -9  -9  25   -1.81    5.49
   9  -9 -26   33.60    9.46
   9   9 -26    9.33    6.49
  -9  -9  26   13.21    7.99
   9  -9 -27    1.91    5.37
   9   9 -27   -0.93    5.58
  -9  -9  27   -0.92    5.41
   9  -9 -28   -1.78    5.87
   9   9 -28   12.32    7.01
  -9  -9  28    3.92    6.55
   9  -9 -29    0.27    5.87
   9   9 -29    0.35    5.21
  -9  -9  29    2.94    6.55
   9  -9 -30    4.01    5.76
   9   9 -30   -0.74    5.11
  -9  -9  30   -1.26    5.57
   9  -9 -31    1.66    6.54
   9   9 -31   -0.93    5.58
   9  -9 -32    4.41    6.16
   9   9 -32   -0.03    5.38
   9 -10  -1    1.88    3.26
  -9 -10   1    3.42    5.08
   9 -10  -2   14.62    6.25
  -9 -10   2   16.68    7.39
   9 -10  -3    1.14    4.27
  -9 -10   3    5.77    5.35
   9 -10  -4   16.09    6.68
  -9 -10   4   41.85    9.40
   9 -10  -5   -0.97    3.91
  -9 -10   5   -3.00    4.94
   9 -10  -6   11.03    5.15
  -9 -10   6    2.68    5.08
   9 -10  -7    4.00    4.09
  -9 -10   7    2.43    4.64
   9 -10  -8   20.56    6.97
  -9 -10   8   19.23    7.23
   9 -10  -9    4.29    4.32
  -9 -10   9   -1.48    4.81
   9 -10 -10    5.46    4.34
  -9 -10  10    7.07    5.61
   9 -10 -11    9.10    5.69
  -9 -10  11   10.96    5.23
   9 -10 -12   19.55    6.63
  -9 -10  12    1.38    5.36
   9 -10 -13   -0.44    5.22
  -9 -10  13   -0.35    4.81
   9 -10 -14   29.18    8.47
  -9 -10  14   15.08    7.50
   9 -10 -15    0.44    4.48
  -9 -10  15   -1.57    5.05
   9 -10 -16    1.53    4.23
  -9 -10  16    2.70    5.10
   9 -10 -17    8.66    5.85
  -9 -10  17   -1.54    5.44
   9 -10 -18   20.35    7.88
  -9 -10  18   28.39    9.28
   9 -10 -19   -3.39    5.73
  -9 -10  19   -2.64    5.31
   9 -10 -20   12.55    6.85
   9  10 -20    8.06    5.62
  -9 -10  20    5.69    6.73
   9 -10 -21   -2.17    5.33
   9  10 -21    0.14    5.42
  -9 -10  21   -0.70    4.18
   9 -10 -22    5.43    5.66
   9  10 -22    0.58    4.78
  -9 -10  22    2.46    5.83
   9  10 -23   -2.05    4.32
  -9 -10  23   -3.76    7.07
   9  10 -24    5.40    6.02
  -9 -10  24    5.73    6.84
   9  10 -25   -1.92    5.19
  -9 -10  25   -1.08    5.20
   9  10 -26    1.74    5.47
  -9 -10  26   -3.48    6.54
  -9 -10  27    2.23    5.88
   9 -11  -1   -1.16    3.32
  -9 -11   1   -2.01    5.65
   9 -11  -2   39.72    9.06
  -9 -11   2   13.87    6.39
   9 -11  -3   -0.35    4.28
  -9 -11   3   -2.30    4.99
   9 -11  -4   12.33    5.72
  -9 -11   4   15.40    6.48
   9 -11  -5    1.21    4.11
  -9 -11   5    0.16    3.61
   9 -11  -6   21.63    7.05
  -9 -11   6   12.64    6.29
   9 -11  -7    0.28    3.97
  -9 -11   7    0.62    4.24
  -9 -11   8    2.15    4.33
  -9 -11   9    5.51    5.18
  -9 -11  10   15.46    6.71
  -9 -11  11   -0.00    4.06
  -9 -11  12   20.13    7.29
  -9 -11  13   -0.08    4.55
  -9 -11  14    0.77    4.19
  -9 -11  15   -3.31    5.91
  -9 -11  16   34.06   10.28
  -9 -11  17    0.78    4.29
  -9 -11  18    0.56    5.10
  -9 -11  19   -1.31    5.60
  -9 -11  20   -0.59    4.55
  -9 -11  21    0.46    5.43
  -9 -11  22   11.40    6.81
  -9 -11  23    0.11    5.74
  -9 -11  24    0.55    5.00
  -9 -12   1   14.01    5.87
  -9 -12   2    1.27    4.63
  -9 -12   3   -2.66    4.94
  -9 -12   4    8.62    5.67
  -9 -12   5   -1.15    4.26
  -9 -12   6   -1.63    3.94
  -9 -12   7    1.30    5.00
  -9 -12   8   16.26    6.62
  -9 -12   9    1.36    4.07
  -9 -12  10    1.42    5.15
  -9 -12  11    0.28    4.44
  -9 -12  12    5.48    5.64
  -9 -12  13    5.80    5.74
  -9 -12  14   16.01    6.98
  -9 -12  15    4.82    5.60
  -9 -12  16   -1.21    5.99
  -9 -12  17    0.33    4.90
  -9 -12  18    5.92    4.70
  -9 -12  19    1.78    5.39
  -9 -12  20    3.87    5.32
  -9 -12  21    2.15    4.59
  -9 -13   1    7.72    5.10
  -9 -13   2    1.60    3.53
  -9 -13   3    0.64    4.29
  -9 -13   4   -0.80    4.30
  -9 -13   5    2.61    3.82
  -9 -13   6   14.04    6.32
  -9 -13   7    1.27    3.88
  -9 -13   8    2.96    4.72
  -9 -13   9   11.47    5.93
  -9 -13  10    1.75    5.01
  -9 -13  11   -1.42    4.17
  -9 -13  12    1.29    4.91
  -9 -13  13    2.01    4.34
  -9 -13  14    0.43    4.92
  -9 -13  15    0.25    5.07
  -9 -13  16   12.42    6.18
  -9 -13  17   -0.67    5.69
  -9 -14   1    1.06    3.72
  -9 -14   2    6.41    5.12
  -9 -14   3    5.37    5.03
  -9 -14   4    4.84    5.01
  -9 -14   5    0.13    4.06
  -9 -14   6    0.74    4.06
  -9 -14   7    0.57    4.59
  -9 -14   8    1.48    4.50
  -9 -14   9    6.86    5.41
  -9 -14  10    5.83    5.70
  -9 -14  11    3.38    4.52
  -9 -14  12    4.82    5.24
  -9 -15   1    4.45    4.59
  -9 -15   2    0.61    4.20
  -9 -15   3    0.93    3.57
  -9 -15   4    4.57    3.94
  -9 -15   5    2.17    4.56
  -9 -15   6    4.16    5.29
  -8   0   1   -0.04    3.55
   8   0  -1    2.65    3.85
   8   0  -1    0.68    3.86
  -8   0   2  489.79   65.07
   8   0  -2  525.38   64.11
   8   0  -2  501.22   64.60
  -8   0   3   -1.95    4.16
   8   0  -3    0.52    3.03
   8   0  -3    1.12    3.90
  -8   0   4   82.35   15.22
   8   0  -4   86.66   14.48
   8   0  -4   90.79   15.18
  -8   0   5   -0.14    3.63
   8   0  -5    0.04    3.33
   8   0  -5   -1.74    4.30
  -8   0   6   80.77   14.76
   8   0  -6   90.73   14.57
   8   0  -6   71.18   13.81
  -8   0   7    0.92    4.69
   8   0  -7    0.47    3.37
   8   0  -7    5.52    4.45
  -8   0   8  210.36   28.10
   8   0  -8  168.14   26.44
  -8   0   9   -1.34    4.07
   8   0  -9    0.96    4.15
  -8   0  10    1.09    4.24
  -8   0  11   -0.63    4.45
  -8   0  12  190.34   28.67
  -8   0  13   -1.18    4.10
   8   0 -13   -2.03    4.62
  -8   0  14   80.81   17.13
   8   0 -14  109.32   17.06
  -8   0  15    6.31    5.14
   8   0 -15    4.08    4.39
  -8   0  16   -0.84    5.07
   8   0 -16    6.13    5.26
  -8   0  17   -0.95    5.33
   8   0 -17    0.77    4.30
  -8   0  18  126.05   21.92
   8   0 -18  122.40   20.58
  -8   0  19   -1.63    5.59
   8   0 -19   -0.05    4.28
  -8   0  20    8.84    6.70
   8   0 -20   12.52    6.82
  -8   0  21   -0.66    5.01
   8   0 -21    1.27    4.78
  -8   0  22   42.72   12.13
   8   0 -22   54.79   12.41
  -8   0  23    1.80    6.04
   8   0 -23   -0.89    4.43
   8   0 -24   21.53    8.04
   8   0 -25    0.38    5.08
   8   0 -26    1.81    4.53
   8   0 -27    2.13    4.56
   8   0 -28   77.49   15.96
   8   0 -29   -1.15    4.76
   8   0 -30    5.61    5.59
   8   0 -31    1.98    5.40
   8   0 -32   10.29    6.60
   8   0 -33   -1.08    5.91
   8   0 -34   19.35    8.23
   8   0 -35   -2.83    5.95
  -8   1   1   92.34   15.40
   8  -1  -1   84.31   13.79
   8  -1  -1   78.34   14.18
   8   1  -1   92.52   14.19
  -8  -1   1   59.96   13.71
  -8   1   2    3.44    4.15
   8  -1  -2    0.96    3.63
   8  -1  -2   -0.13    4.07
   8   1  -2    3.77    3.95
  -8  -1   2   -1.17    4.27
  -8   1   3    1.89    4.47
   8  -1  -3    2.16    3.51
   8  -1  -3    3.96    4.41
   8   1  -3    1.60    3.57
  -8  -1   3    4.81    5.51
  -8   1   4   43.21    9.98
   8  -1  -4   29.46    7.85
   8  -1  -4   41.03    9.29
   8   1  -4   43.26    8.73
  -8  -1   4   37.68    9.29
  -8   1   5    3.19    4.69
   8  -1  -5    8.72    4.23
   8  -1  -5    2.46    4.04
   8   1  -5    5.05    4.17
  -8  -1   5    3.15    4.16
  -8   1   6   88.01   15.24
   8  -1  -6   85.59   14.22
   8  -1  -6   77.37   14.58
   8   1  -6   80.09   13.97
  -8  -1   6   80.97   14.99
  -8   1   7    8.58    4.98
   8  -1  -7   11.37    5.57
   8   1  -7   10.69    5.18
  -8  -1   7    4.79    4.69
  -8   1   8    7.66    5.25
   8  -1  -8   -1.25    4.03
  -8  -1   8   -0.65    4.41
  -8   1   9   17.38    6.58
   8  -1  -9   11.15    6.18
  -8  -1   9   14.00    5.90
  -8   1  10  154.12   22.47
  -8  -1  10  119.99   21.21
  -8   1  11    6.81    4.99
   8  -1 -11   13.85    6.22
  -8  -1  11    1.40    5.23
  -8   1  12    8.59    5.76
   8  -1 -12   14.35    6.05
  -8  -1  12   15.73    6.79
  -8   1  13    4.18    5.36
   8  -1 -13   -0.34    3.68
   8  -1 -13   -0.66    3.85
   8   1 -13   -4.49    5.64
  -8  -1  13    0.43    4.14
  -8   1  14   84.15   15.12
   8  -1 -14   56.10   12.59
   8   1 -14   71.20   13.31
  -8  -1  14   63.81   13.88
  -8   1  15   68.76   14.40
   8  -1 -15   57.80   12.58
   8   1 -15   77.51   13.65
  -8  -1  15   59.92   13.43
  -8   1  16   71.74   17.54
   8  -1 -16  119.54   18.33
   8   1 -16  119.21   18.34
  -8  -1  16  104.93   19.02
  -8   1  17    2.16    5.41
   8  -1 -17    3.34    5.04
   8   1 -17    0.70    4.17
  -8  -1  17    1.05    4.99
  -8   1  18    4.12    5.11
   8  -1 -18    8.68    6.31
   8   1 -18    6.25    5.17
  -8  -1  18    9.17    6.68
  -8   1  19    6.39    6.47
   8  -1 -19    9.08    5.48
   8   1 -19    2.72    5.71
  -8  -1  19    3.36    5.86
  -8   1  20   18.07    8.15
   8  -1 -20   13.54    7.00
   8   1 -20   15.54    7.18
  -8  -1  20   24.61    9.27
  -8   1  21   -1.28    5.85
   8  -1 -21   -0.08    5.13
   8   1 -21    0.44    4.75
  -8   1  22   63.76   15.72
   8  -1 -22   87.17   16.14
   8   1 -22   89.18   16.22
   8  -1 -23   -1.64    4.63
   8   1 -23   -1.63    5.03
   8  -1 -24    5.29    5.25
   8   1 -24    6.08    5.79
   8  -1 -25   -0.15    4.06
   8   1 -25   -2.18    5.44
  -8  -1  25    3.62    6.21
   8  -1 -26    7.77    6.20
   8   1 -26   10.18    6.78
  -8  -1  26   15.04    7.65
   8  -1 -27    6.99    5.37
   8   1 -27    1.63    5.04
   8  -1 -28    3.15    5.98
   8   1 -28   -2.54    5.27
   8  -1 -29   -1.10    4.28
   8   1 -29   -3.40    6.13
   8  -1 -30   29.08    9.67
   8   1 -30   31.61    9.95
   8  -1 -31    5.48    5.76
   8   1 -31    0.42    5.78
   8  -1 -32   17.49    7.95
   8   1 -32   18.32    8.49
   8  -1 -33   -1.39    5.66
   8   1 -33    0.16    4.87
   8  -1 -34    1.42    6.12
   8   1 -34   -1.77    5.55
   8  -1 -35    0.71    4.93
   8   1 -35    0.69    6.11
   8  -1 -36   18.21    8.23
  -8   2   1    1.26    4.38
   8  -2  -1    1.11    3.10
   8  -2  -1    0.91    5.08
   8   2  -1   -0.90    3.27
  -8  -2   1   -0.73    3.95
  -8   2   2   66.56   12.78
   8  -2  -2   59.95   11.52
   8  -2  -2   58.07   12.21
   8   2  -2   70.64   11.99
  -8  -2   2   66.33   12.82
  -8   2   3   15.80    6.12
   8  -2  -3   18.95    5.48
   8  -2  -3    7.00    5.09
   8   2  -3   20.90    5.81
  -8  -2   3   10.16    6.32
  -8   2   4   63.97   11.64
   8  -2  -4   47.50    9.65
   8  -2  -4   38.95    9.79
   8   2  -4   36.42    8.94
  -8  -2   4   62.69   11.29
  -8   2   5    5.29    5.22
   8  -2  -5    6.11    4.72
   8  -2  -5   10.27    4.97
   8   2  -5    7.88    4.61
  -8  -2   5   18.19    6.73
  -8   2   6   77.10   14.76
   8  -2  -6   66.01   13.14
   8  -2  -6   87.19   14.83
   8   2  -6   83.01   13.98
  -8  -2   6   97.77   15.36
  -8   2   7   33.43    9.08
   8  -2  -7   45.25    9.76
   8   2  -7   45.25    9.20
  -8  -2   7   28.00    8.40
  -8   2   8  100.98   18.61
   8  -2  -8  121.73   19.06
  -8  -2   8  123.46   19.23
  -8   2   9    8.18    5.93
   8  -2  -9    9.19    5.28
  -8  -2   9    3.53    5.03
  -8   2  10    2.65    4.46
   8  -2 -10   -0.12    4.15
  -8  -2  10    0.67    4.46
  -8   2  11    3.89    5.39
   8  -2 -11    2.86    4.15
  -8  -2  11    1.91    4.13
  -8   2  12   41.67   10.60
   8  -2 -12   36.75    9.97
  -8  -2  12   73.64   13.03
  -8   2  13   35.40    9.89
   8  -2 -13   28.45    8.95
   8  -2 -13   39.19    9.41
   8   2 -13   34.64    8.95
  -8  -2  13   46.35   10.80
  -8   2  14   32.52    9.72
   8  -2 -14   29.97    8.33
   8  -2 -14   38.50    8.98
   8   2 -14   13.38    6.60
  -8  -2  14   48.71   10.37
  -8   2  15   14.88    7.68
   8  -2 -15   31.27    8.34
   8  -2 -15   37.94    9.43
   8   2 -15   29.28    8.07
  -8  -2  15   17.51    7.56
  -8   2  16   29.73    9.39
   8  -2 -16   36.86    9.44
   8  -2 -16   31.73    8.40
   8   2 -16   21.09    7.50
  -8  -2  16   21.68    8.53
  -8   2  17   20.98    9.09
   8  -2 -17   32.92    8.56
   8   2 -17   25.47    8.15
  -8   2  18  162.75   28.90
   8  -2 -18  164.12   27.74
   8   2 -18  256.66   30.40
  -8   2  19    4.00    6.33
   8  -2 -19    3.05    5.11
   8   2 -19    6.40    5.94
   8  -2 -20   -2.24    5.02
   8   2 -20    9.95    6.00
   8  -2 -21   -2.99    5.10
   8   2 -21    2.26    4.64
   8  -2 -22   26.08    8.96
   8   2 -22   34.21   10.28
  -8  -2  22   62.70   13.10
   8  -2 -23   -0.00    4.59
   8   2 -23    0.46    4.42
  -8  -2  23   -0.74    6.02
   8  -2 -24   16.06    6.82
   8   2 -24   10.59    6.54
  -8  -2  24    3.71    5.92
   8  -2 -25   -1.26    5.79
   8   2 -25    1.61    4.55
  -8  -2  25   -2.30    5.55
   8  -2 -26    0.87    5.04
   8   2 -26   -4.06    5.69
  -8  -2  26   -1.23    4.94
   8  -2 -27    6.78    6.37
   8   2 -27    0.59    4.58
  -8  -2  27    1.49    5.37
   8  -2 -28   14.10    7.43
   8   2 -28   22.88    8.35
  -8  -2  28   16.75    8.72
   8  -2 -29    4.57    6.10
   8   2 -29    1.21    4.60
   8  -2 -30    9.55    6.34
   8   2 -30    3.39    5.47
   8  -2 -31    1.92    5.92
   8   2 -31    0.75    5.58
   8  -2 -32    5.04    6.46
   8   2 -32   10.68    6.52
   8  -2 -33   10.57    6.70
   8   2 -33   -0.00    5.20
   8  -2 -34    3.08    5.79
   8   2 -34    4.40    5.79
   8  -2 -35   -2.58    6.50
   8   2 -35    4.97    5.52
   8  -2 -36    2.72    5.55
  -8   3   1   85.26   15.16
   8  -3  -1  101.64   14.63
   8  -3  -1   80.70   14.66
   8   3  -1   72.76   13.56
  -8  -3   1   70.00   14.10
  -8   3   2    3.77    4.45
   8  -3  -2    5.17    3.86
   8  -3  -2    1.70    4.38
   8   3  -2    1.96    4.31
  -8  -3   2    6.20    5.22
  -8   3   3   44.20   10.32
   8  -3  -3   46.05    9.84
   8  -3  -3   61.96   11.26
   8   3  -3   42.76    9.45
  -8  -3   3   54.01   10.84
  -8   3   4  120.33   20.35
   8  -3  -4  138.85   19.89
   8  -3  -4  137.45   20.68
   8   3  -4  131.94   19.55
  -8  -3   4  115.73   19.87
  -8   3   5    7.73    5.48
   8  -3  -5   14.59    5.83
   8  -3  -5   12.23    5.77
   8   3  -5   19.70    6.42
  -8  -3   5   24.48    7.30
  -8   3   6   33.84    8.71
   8  -3  -6   34.27    8.83
   8   3  -6   40.11    8.32
  -8  -3   6   20.84    7.32
  -8   3   7   18.75    7.17
   8  -3  -7   22.73    6.88
   8   3  -7    1.18    3.64
  -8  -3   7   20.73    7.06
  -8   3   8    6.54    4.65
   8  -3  -8    6.57    4.44
   8   3  -8    6.01    4.46
  -8  -3   8    6.34    5.10
  -8   3   9   -1.63    4.15
   8  -3  -9    0.01    5.18
  -8  -3   9    0.90    4.29
  -8   3  10   85.93   16.06
   8  -3 -10  110.70   17.09
  -8  -3  10   78.53   15.84
  -8   3  11   55.71   13.46
   8  -3 -11   92.19   14.76
  -8  -3  11   77.11   14.76
  -8   3  12   -1.45    4.21
   8  -3 -12    6.13    4.80
   8  -3 -12    1.11    4.03
  -8   3  13    2.05    4.56
   8  -3 -13    8.28    5.16
   8  -3 -13   17.71    6.94
   8   3 -13   11.96    5.43
  -8   3  14   28.87    8.88
   8  -3 -14   13.63    6.37
   8  -3 -14   30.51    8.25
   8   3 -14   31.97    8.22
  -8   3  15   32.86    9.64
   8  -3 -15   36.01    8.89
   8  -3 -15   29.00    8.77
   8   3 -15   25.65    8.05
  -8   3  16  109.62   18.95
   8  -3 -16  109.90   17.76
   8  -3 -16  106.91   17.78
   8   3 -16   76.00   16.33
  -8   3  17   -1.32    5.14
   8  -3 -17    0.91    4.85
   8   3 -17   -0.89    5.56
   8  -3 -18    4.63    4.26
   8   3 -18    5.56    5.03
  -8  -3  18    1.00    5.17
   8  -3 -19   13.63    6.61
   8   3 -19   10.88    6.83
  -8  -3  19   13.65    8.12
   8  -3 -20   87.60   18.51
   8   3 -20  140.54   20.73
  -8  -3  20  124.79   21.17
   8  -3 -21   12.49    6.53
   8   3 -21    6.73    5.55
  -8  -3  21   21.23    8.08
   8  -3 -22   29.34    8.71
   8   3 -22   22.02    8.22
  -8  -3  22    2.23    5.50
   8  -3 -23    1.16    5.12
   8   3 -23    3.89    4.81
  -8  -3  23    0.47    5.76
   8  -3 -24   39.47   10.10
   8   3 -24   34.74    9.47
  -8  -3  24   20.51    9.63
   8  -3 -25   15.92    7.20
   8   3 -25   13.04    6.57
  -8  -3  25   16.34    7.99
   8  -3 -26   15.21    6.98
   8   3 -26    6.31    6.16
  -8  -3  26    3.22    5.28
   8  -3 -27    2.80    5.01
   8   3 -27    3.40    5.67
  -8  -3  27    0.76    6.86
   8  -3 -28    0.15    4.66
   8   3 -28   -1.74    5.34
  -8  -3  28   -2.12    5.98
   8  -3 -29   -2.26    6.03
   8   3 -29    1.31    5.21
  -8  -3  29    4.09    6.58
   8  -3 -30   24.37    8.19
   8   3 -30    8.75    6.66
  -8  -3  30   10.33    7.21
   8  -3 -31   -0.30    4.41
   8   3 -31    2.82    5.16
   8  -3 -32    5.64    6.61
   8   3 -32   21.39    7.75
   8  -3 -33   -1.91    5.22
   8   3 -33   -0.11    5.06
   8  -3 -34    2.25    5.95
   8   3 -34    1.90    6.40
   8  -3 -35    4.48    5.88
   8   3 -35   -0.46    5.26
   8  -3 -36   14.17    7.93
  -8   4   1   88.15   15.45
   8  -4  -1   83.33   15.19
   8   4  -1   80.10   13.82
  -8   4   2   24.62    7.72
   8  -4  -2   28.70    6.59
   8  -4  -2   17.49    6.86
   8   4  -2   18.06    5.62
  -8   4   3   15.78    6.54
   8  -4  -3   29.75    7.90
   8   4  -3   27.58    6.67
  -8   4   4   97.85   18.62
   8  -4  -4  156.70   20.57
   8   4  -4  113.29   18.18
  -8   4   5    5.63    4.81
   8  -4  -5    9.18    5.55
   8   4  -5   10.25    4.45
  -8   4   6   46.98   10.51
   8  -4  -6   57.41   11.00
   8   4  -6   35.71    8.84
  -8   4   7   93.92   17.22
   8  -4  -7  108.37   17.73
   8   4  -7  104.85   16.59
  -8   4   8   33.09    8.95
   8  -4  -8   30.82    8.46
   8   4  -8   28.17    7.80
  -8   4   9    1.26    4.09
   8  -4  -9   20.44    7.00
  -8   4  10    7.35    5.09
   8  -4 -10    4.63    5.02
  -8   4  11   10.24    6.55
   8  -4 -11    6.72    5.74
  -8   4  12  113.85   17.66
   8  -4 -12   72.22   15.37
  -8   4  13   16.25    7.62
   8  -4 -13    7.40    5.44
   8  -4 -13   15.78    6.57
   8   4 -13   23.18    7.07
   8  -4 -14   76.80   13.45
   8   4 -14   54.30   12.14
  -8  -4  14   59.50   13.28
   8  -4 -15   -2.47    4.25
   8   4 -15    0.70    4.71
  -8  -4  15   -2.06    5.46
   8  -4 -16   17.47    6.90
   8   4 -16   19.30    7.06
  -8  -4  16   20.74    8.13
   8  -4 -17   19.14    7.37
   8   4 -17   21.19    7.33
  -8  -4  17   24.24    8.75
   8  -4 -18  107.35   16.82
   8   4 -18   81.54   15.61
  -8  -4  18   64.19   15.40
   8  -4 -19    9.86    6.07
   8   4 -19    5.44    5.10
  -8  -4  19   20.60    7.80
   8  -4 -20   14.64    7.63
   8   4 -20   20.78    7.71
  -8  -4  20   13.21    7.50
   8  -4 -21   -2.10    4.49
   8   4 -21    0.56    4.11
  -8  -4  21   -0.33    5.15
   8  -4 -22   11.15    5.95
   8   4 -22   22.38    7.85
  -8  -4  22   17.19    7.67
   8  -4 -23   15.68    6.78
   8   4 -23   22.09    7.90
  -8  -4  23   11.94    8.25
   8  -4 -24    3.83    5.46
   8   4 -24    6.05    5.12
  -8  -4  24    1.53    4.74
   8  -4 -25    0.21    4.04
   8   4 -25   -0.21    3.84
  -8  -4  25    2.62    5.74
   8  -4 -26    4.80    5.88
   8   4 -26    5.81    5.60
  -8  -4  26   -2.86    5.94
   8  -4 -27    4.24    6.73
   8   4 -27    1.66    4.52
  -8  -4  27    2.64    5.64
   8  -4 -28    4.58    6.08
   8   4 -28   10.29    6.83
  -8  -4  28   21.00    8.81
   8  -4 -29   22.56    8.07
   8   4 -29    4.96    5.98
  -8  -4  29    1.57    5.29
   8  -4 -30   -3.42    5.68
   8   4 -30   -2.48    5.44
  -8  -4  30    2.21    5.25
   8  -4 -31   -4.46    6.80
   8   4 -31    0.76    5.05
  -8  -4  31    3.61    7.26
   8  -4 -32    2.30    5.31
   8   4 -32   13.43    7.99
  -8  -4  32    4.07    7.73
   8  -4 -33   -0.59    5.68
   8   4 -33    8.03    6.10
   8  -4 -34    5.09    7.33
   8   4 -34    4.45    7.34
   8  -4 -35    9.39    6.99
   8   4 -35    5.78    6.43
  -8   5   1   33.26    9.21
   8  -5  -1   44.07   10.05
   8   5  -1   33.96    8.02
  -8   5   2   21.54    7.61
   8  -5  -2   27.92    8.72
   8   5  -2   36.15    7.80
  -8   5   3   65.77   12.80
   8  -5  -3   60.64   12.64
   8   5  -3   61.53   11.66
  -8   5   4   12.29    6.45
   8  -5  -4   25.09    7.14
   8   5  -4   12.43    5.40
  -8   5   5   14.68    6.72
   8  -5  -5   44.35    9.85
   8   5  -5   47.49    8.73
  -8   5   6   97.63   16.60
   8  -5  -6   82.45   15.83
   8   5  -6   96.20   15.43
  -8   5   7    1.16    5.33
   8  -5  -7    3.00    5.23
   8   5  -7   -0.36    3.52
  -8   5   8    4.99    5.16
   8  -5  -8    4.05    4.88
   8   5  -8    2.49    4.04
  -8  -5   8   13.29    5.76
  -8   5   9   20.50    7.12
  -8  -5   9    8.97    5.62
  -8  -5  10  188.96   27.95
  -8  -5  11   35.09    9.73
   8  -5 -12    1.19    4.18
  -8  -5  12    2.35    4.20
   8  -5 -13   -0.07    3.94
   8   5 -13    0.34    3.96
  -8  -5  13   -0.86    4.89
   8  -5 -14    5.93    6.12
   8   5 -14    7.31    5.23
  -8  -5  14    4.75    6.03
   8  -5 -15   16.34    7.11
   8   5 -15   28.69    8.13
  -8  -5  15   25.18    8.57
   8  -5 -16   92.46   14.87
   8   5 -16   81.28   14.48
  -8  -5  16   44.18   13.12
   8  -5 -17   10.50    6.21
   8   5 -17   14.27    6.40
  -8  -5  17   21.92    8.42
   8  -5 -18    0.81    4.31
   8   5 -18    5.14    5.27
  -8  -5  18    5.24    6.28
   8  -5 -19   29.42    8.57
   8   5 -19   23.67    7.70
  -8  -5  19   17.16    8.26
   8   5 -20   43.82   10.46
  -8  -5  20   22.15    8.84
   8  -5 -21   52.38   10.91
   8   5 -21   15.35    7.71
  -8  -5  21   42.92   11.52
   8  -5 -22   18.69    7.36
   8   5 -22    7.50    6.15
  -8  -5  22   19.61    8.33
   8  -5 -23    0.62    4.11
   8   5 -23    1.86    4.94
  -8  -5  23    2.47    5.80
   8  -5 -24    7.72    6.64
   8   5 -24    7.68    6.55
  -8  -5  24    8.59    5.91
   8  -5 -25    7.94    6.17
   8   5 -25   27.34    8.61
  -8  -5  25    7.81    6.92
   8  -5 -26    8.88    5.82
   8   5 -26   11.74    6.42
  -8  -5  26    1.02    6.77
   8  -5 -27    3.92    4.94
   8   5 -27   -1.99    4.94
  -8  -5  27   -2.19    6.39
   8  -5 -28   -0.23    4.60
   8   5 -28    2.01    3.82
  -8  -5  28    3.19    5.82
   8  -5 -29    1.71    5.40
   8   5 -29    8.10    5.96
  -8  -5  29    5.00    7.27
   8  -5 -30    7.94    6.72
   8   5 -30    7.50    6.25
  -8  -5  30   10.40    8.46
   8  -5 -31    2.02    5.46
   8   5 -31   11.95    7.05
  -8  -5  31    2.47    7.56
   8  -5 -32    6.03    5.56
   8   5 -32    3.95    5.56
  -8  -5  32   14.04    8.00
   8  -5 -33   -0.63    4.75
   8   5 -33    3.34    6.18
  -8  -5  33   10.94    8.14
   8  -5 -34    1.28    5.18
   8   5 -34   -0.13    5.60
  -8  -5  34   -1.21    5.96
   8  -5 -35    9.14    7.10
   8   5 -35    4.03    6.04
   8   6  -1  104.56   16.99
  -8  -6   1  117.77   18.26
   8   6  -2  154.83   19.65
  -8  -6   2   99.00   18.77
   8   6  -3   94.55   14.75
  -8  -6   3   80.37   14.97
   8   6  -4   51.06    9.50
  -8  -6   4   34.14    9.14
   8   6  -5   26.54    6.73
  -8  -6   5    7.28    5.09
   8   6  -6   37.25    8.30
  -8  -6   6   31.93    8.57
   8   6  -7   33.62    8.35
  -8  -6   7   41.79    9.76
   8   6  -8   38.76    9.03
  -8  -6   8   38.80    9.89
  -8  -6   9   -2.56    4.50
  -8  -6  10    1.59    5.43
   8  -6 -11   25.50    7.60
  -8  -6  11   19.84    7.38
   8  -6 -12   33.32    8.03
  -8  -6  12   21.96    7.71
   8  -6 -13   19.13    6.94
   8   6 -13   24.61    7.24
  -8  -6  13   25.66    8.27
   8  -6 -14   40.75    9.85
   8   6 -14   37.71    9.89
  -8  -6  14   30.59    9.39
   8  -6 -15   27.15    7.97
   8   6 -15   33.75    8.39
  -8  -6  15   15.03    6.94
   8  -6 -16    2.09    4.58
   8   6 -16    0.78    5.28
  -8  -6  16    4.50    5.56
   8  -6 -17   85.79   15.91
   8   6 -17   81.10   15.55
  -8  -6  17   85.84   16.34
   8  -6 -18   23.18    8.21
   8   6 -18   42.76   10.09
  -8  -6  18   29.47    9.42
   8  -6 -19    0.48    4.84
   8   6 -19   17.14    7.38
  -8  -6  19   23.53    8.21
   8  -6 -20   -2.46    5.04
   8   6 -20    4.49    4.89
  -8  -6  20    1.78    6.49
   8  -6 -21    3.72    5.37
   8   6 -21   -1.45    4.55
  -8  -6  21   -0.13    5.32
   8  -6 -22    7.47    5.54
   8   6 -22    5.10    5.83
  -8  -6  22    6.60    6.26
   8  -6 -23   25.90    8.48
   8   6 -23   25.46    9.11
  -8  -6  23   20.74   10.07
   8  -6 -24   -2.35    5.17
   8   6 -24    5.23    5.15
  -8  -6  24    6.64    5.63
   8  -6 -25    5.16    5.84
   8   6 -25   14.35    6.92
  -8  -6  25    3.42    5.69
   8  -6 -26   -1.58    5.24
   8   6 -26   -0.39    4.75
  -8  -6  26    1.44    5.60
   8  -6 -27   10.98    7.08
   8   6 -27   11.11    6.35
  -8  -6  27    0.64    6.79
   8  -6 -28    7.07    5.52
   8   6 -28    6.04    6.59
  -8  -6  28    7.94    6.36
   8  -6 -29    6.92    5.67
   8   6 -29    8.15    6.00
  -8  -6  29   17.13    8.53
   8  -6 -30   -0.50    4.61
   8   6 -30   -0.57    4.22
  -8  -6  30    7.96    6.99
   8  -6 -31    1.35    4.54
   8   6 -31    2.71    5.17
  -8  -6  31   -1.36    6.53
   8  -6 -32    2.80    5.47
   8   6 -32    0.68    4.34
  -8  -6  32    3.81    6.65
   8  -6 -33    4.30    5.97
   8   6 -33   19.64    9.06
  -8  -6  33   11.47    7.93
   8  -6 -34    0.87    6.06
   8   6 -34   -0.33    5.77
  -8  -6  34    8.23    8.22
   8  -6 -35    0.70    5.58
  -8  -6  35    0.76    6.33
   8   7  -1   14.76    5.91
  -8  -7   1   77.90   11.29
   8   7  -2    2.92    3.81
  -8  -7   2   -0.08    3.76
   8   7  -3   39.38    8.32
  -8  -7   3   28.99    8.19
   8   7  -4   -0.48    2.90
  -8  -7   4   -0.44    5.14
   8   7  -5   85.89   13.49
  -8  -7   5   58.93   12.69
   8   7  -6    3.62    4.02
  -8  -7   6   15.91    5.87
   8   7  -7    0.55    4.37
  -8  -7   7   -2.44    4.62
   8   7  -8   -0.86    4.05
  -8  -7   8   -0.27    3.98
  -8  -7   9   41.88   10.20
  -8  -7  10   18.86    6.20
   8  -7 -11   58.16   11.60
  -8  -7  11   53.55   11.77
   8  -7 -12    2.82    4.23
  -8  -7  12   -0.89    4.51
   8  -7 -13   12.72    5.83
   8   7 -13   13.00    5.76
  -8  -7  13   13.41    6.33
   8  -7 -14   29.74    7.98
   8   7 -14   26.84    8.18
  -8  -7  14   24.68    8.08
   8  -7 -15  104.34   16.05
   8   7 -15   77.73   15.21
  -8  -7  15   64.56   15.00
   8  -7 -16    6.83    5.13
   8   7 -16    9.86    6.37
  -8  -7  16    6.00    5.66
   8  -7 -17    2.62    4.37
   8   7 -17   12.52    6.48
  -8  -7  17   -1.18    4.91
   8  -7 -18   -2.01    4.81
   8   7 -18    1.96    4.62
  -8  -7  18   -1.33    5.64
   8  -7 -19    3.45    4.71
   8   7 -19    7.61    5.48
  -8  -7  19   -1.14    5.26
   8  -7 -20   10.64    5.97
   8   7 -20    5.72    5.49
  -8  -7  20    6.30    5.25
   8  -7 -21   34.96    9.55
   8   7 -21   36.16    9.54
  -8  -7  21   24.99    9.47
   8  -7 -22    5.15    5.06
   8   7 -22    3.69    4.87
  -8  -7  22    3.47    5.63
   8  -7 -23   -0.12    4.81
   8   7 -23    1.24    4.47
  -8  -7  23   -0.15    5.62
   8  -7 -24    3.67    5.70
   8   7 -24    2.50    4.95
  -8  -7  24   -2.30    6.04
   8  -7 -25   22.30    7.99
   8   7 -25   15.26    7.25
  -8  -7  25   14.72    7.21
   8  -7 -26   16.05    7.06
   8   7 -26    2.56    6.30
  -8  -7  26    2.83    6.14
   8  -7 -27    6.80    7.54
   8   7 -27    9.85    6.36
  -8  -7  27    8.29    7.92
   8  -7 -28   -2.12    5.15
   8   7 -28   -0.90    4.20
  -8  -7  28   -1.65    4.99
   8  -7 -29    6.36    7.00
   8   7 -29    1.60    5.83
  -8  -7  29   -2.37    6.97
   8  -7 -30    6.49    5.76
   8   7 -30   -0.82    6.32
  -8  -7  30    8.37    6.88
   8  -7 -31   14.06    7.22
   8   7 -31    8.35    7.11
  -8  -7  31    1.44    6.38
   8  -7 -32   -2.35    6.22
   8   7 -32    0.22    5.96
  -8  -7  32    0.00    5.81
   8  -7 -33    4.00    5.40
   8   7 -33   -1.20    5.23
  -8  -7  33    6.01    7.21
   8  -7 -34    5.31    6.61
   8   7 -34    1.23    5.53
  -8  -7  34   -2.27    6.19
   8  -7 -35    1.23    5.30
  -8  -7  35    1.55    6.27
  -8  -7  36   -3.54    6.39
   8   8  -1   81.23   14.58
  -8  -8   1  104.31   16.01
   8   8  -2   -1.11    3.44
  -8  -8   2   -0.76    3.30
   8   8  -3   43.32    9.12
  -8  -8   3   38.34    9.23
   8   8  -4   18.99    6.31
  -8  -8   4   20.86    6.78
   8   8  -5    4.76    3.55
  -8  -8   5    8.36    5.35
   8   8  -6    0.54    3.27
  -8  -8   6    2.31    4.85
   8   8  -7  106.20   17.61
  -8  -8   7  113.65   18.21
   8   8  -8    6.03    4.24
  -8  -8   8    7.29    5.06
  -8  -8   9    6.56    5.07
   8  -8 -10    8.66    5.70
  -8  -8  10   20.35    7.25
   8  -8 -11    3.46    4.62
  -8  -8  11    1.76    3.60
   8  -8 -12   -0.77    4.18
  -8  -8  12    4.10    5.03
   8  -8 -13   47.26   10.22
   8   8 -13   32.26    9.16
  -8  -8  13   48.93   11.19
   8  -8 -14    1.76    4.54
   8   8 -14   -0.53    4.22
  -8  -8  14    2.64    3.80
   8  -8 -15   16.05    7.05
   8   8 -15   12.21    6.67
  -8  -8  15   17.77    7.46
   8  -8 -16   -1.08    4.27
   8   8 -16    4.68    5.48
  -8  -8  16   -0.61    5.47
   8  -8 -17   36.45    9.60
   8   8 -17   45.70   10.52
  -8  -8  17   30.29   10.35
   8  -8 -18    3.80    5.11
   8   8 -18    1.18    4.03
  -8  -8  18    5.51    4.39
   8  -8 -19    3.97    4.78
   8   8 -19   18.05    6.53
  -8  -8  19   14.40    6.92
   8  -8 -20    1.86    3.81
   8   8 -20   -1.55    3.53
  -8  -8  20    1.67    5.54
   8  -8 -21   -0.92    4.30
   8   8 -21    7.57    6.03
  -8  -8  21    3.90    6.47
   8  -8 -22    1.39    4.40
   8   8 -22   -2.53    5.48
  -8  -8  22    0.24    4.85
   8  -8 -23   37.73    9.65
   8   8 -23   23.30    8.86
  -8  -8  23   18.67    8.48
   8  -8 -24   -0.80    6.27
   8   8 -24   12.99    6.49
  -8  -8  24   -0.44    5.31
   8  -8 -25    2.71    5.60
   8   8 -25    9.30    6.91
  -8  -8  25    4.03    5.37
   8  -8 -26   -0.41    5.35
   8   8 -26   -1.42    5.55
  -8  -8  26   -3.98    6.36
   8  -8 -27   18.52    8.71
   8   8 -27    3.78    5.96
  -8  -8  27   22.43    9.62
   8  -8 -28    0.49    4.29
   8   8 -28    1.12    3.64
  -8  -8  28   -0.10    5.91
   8  -8 -29   14.66    7.15
   8   8 -29   13.78    6.95
  -8  -8  29    2.23    6.74
   8  -8 -30   -0.39    5.47
   8   8 -30    0.78    4.82
  -8  -8  30   -1.74    5.85
   8  -8 -31   -0.32    4.70
   8   8 -31    4.00    6.05
  -8  -8  31   -0.14    4.16
   8  -8 -32    5.10    5.82
   8   8 -32    1.56    5.08
  -8  -8  32   -1.60    7.50
   8  -8 -33    2.81    6.13
   8   8 -33    0.77    4.84
  -8  -8  33   -3.25    7.15
   8  -8 -34    1.10    4.94
   8   8 -34   -0.30    5.22
  -8  -8  34   -2.34    6.42
   8  -8 -35    0.67    6.73
   8   9  -1  100.88   16.81
  -8  -9   1  119.53   18.03
   8   9  -2    7.57    4.47
  -8  -9   2    4.11    4.63
   8   9  -3   51.46   10.30
  -8  -9   3   54.04   10.91
   8   9  -4    8.36    4.88
  -8  -9   4    3.79    4.71
   8   9  -5   47.37   10.19
  -8  -9   5   50.55   10.86
   8   9  -6    1.53    3.53
  -8  -9   6   -2.10    3.75
   8   9  -7    3.18    3.93
  -8  -9   7    8.01    5.30
   8   9  -8    0.57    3.45
  -8  -9   8   -0.43    5.23
   8  -9  -9   16.03    5.86
  -8  -9   9    0.08    3.42
   8  -9 -10    6.07    5.56
  -8  -9  10    8.88    6.09
   8  -9 -11   98.65   16.31
  -8  -9  11   89.26   16.68
   8  -9 -12   -0.80    4.20
  -8  -9  12   -1.59    4.76
   8  -9 -13    0.46    3.66
   8   9 -13    0.67    4.33
  -8  -9  13   -2.62    5.01
   8  -9 -14   -1.05    4.07
   8   9 -14    3.80    5.14
  -8  -9  14   10.11    6.00
   8  -9 -15   46.80   11.52
   8   9 -15   60.61   12.22
  -8  -9  15   53.89   12.16
   8  -9 -16    2.93    4.59
   8   9 -16    3.29    5.01
  -8  -9  16   -0.08    5.28
   8  -9 -17    2.88    4.33
   8   9 -17    0.19    4.09
  -8  -9  17    0.29    5.04
   8  -9 -18   13.98    6.54
   8   9 -18    0.75    4.64
  -8  -9  18   10.29    6.37
   8  -9 -19   15.79    7.21
   8   9 -19   12.98    6.11
  -8  -9  19   27.96    8.92
   8  -9 -20    7.92    5.50
   8   9 -20    8.75    6.15
  -8  -9  20    3.02    4.94
   8  -9 -21   37.10    9.17
   8   9 -21   31.06    9.19
  -8  -9  21   13.18    7.61
   8  -9 -22    0.72    4.67
   8   9 -22    2.47    4.63
  -8  -9  22    4.61    7.88
   8  -9 -23   -1.40    5.59
   8   9 -23    4.00    4.44
  -8  -9  23    0.05    5.18
   8  -9 -24   -0.66    4.89
   8   9 -24    4.20    5.98
  -8  -9  24    0.99    4.85
   8  -9 -25   17.77    8.21
   8   9 -25   19.30    7.82
  -8  -9  25   10.93    7.38
   8  -9 -26   -1.78    5.51
   8   9 -26    2.00    4.69
  -8  -9  26    2.90    5.65
   8  -9 -27    4.07    5.48
   8   9 -27   -1.61    5.35
  -8  -9  27    4.41    7.35
   8  -9 -28    2.75    5.54
   8   9 -28   -1.62    4.77
  -8  -9  28    2.56    5.57
   8  -9 -29    4.66    5.50
   8   9 -29    0.51    4.40
  -8  -9  29    2.82    6.64
   8  -9 -30   -2.68    4.72
   8   9 -30    4.36    5.63
  -8  -9  30    6.68    6.39
   8  -9 -31    7.45    6.43
   8   9 -31    6.48    5.88
  -8  -9  31    3.49    6.22
   8  -9 -32    0.27    6.21
   8   9 -32    5.35    6.53
  -8  -9  32    0.40    5.97
   8   9 -33    1.91    5.64
  -8 -10   1   32.01    8.24
  -8 -10   2    3.69    5.14
  -8 -10   3   50.29   10.45
  -8 -10   4   14.31    5.69
  -8 -10   6    0.26    4.15
  -8 -10   7   74.33   13.53
  -8 -10   8   -0.14    4.20
   8 -10  -9    9.66    5.60
  -8 -10   9   12.30    5.76
   8 -10 -10    0.20    3.62
  -8 -10  10    3.46    4.64
   8 -10 -11    9.54    4.52
  -8 -10  11    5.74    5.52
   8 -10 -12   -0.81    3.65
  -8 -10  12   -1.73    4.88
   8 -10 -13   58.88   11.45
   8  10 -13   42.22   10.78
  -8 -10  13   51.02   11.05
   8 -10 -14   -1.51    4.55
   8  10 -14    4.17    5.22
  -8 -10  14   -1.87    4.70
   8 -10 -15    6.52    5.78
   8  10 -15    1.45    4.29
  -8 -10  15    1.00    4.35
   8 -10 -16   -3.34    4.66
   8  10 -16   -1.82    4.63
  -8 -10  16   -1.06    5.05
   8 -10 -17   35.51    9.18
   8  10 -17   26.87    8.61
  -8 -10  17   16.54    8.43
   8 -10 -18   -1.58    4.78
   8  10 -18    2.12    4.09
  -8 -10  18   -0.61    4.63
   8 -10 -19   19.77    8.14
   8  10 -19   37.04    9.42
  -8 -10  19   22.53    8.37
   8 -10 -20    3.27    4.34
   8  10 -20    0.36    4.39
  -8 -10  20   -1.68    5.85
   8 -10 -21   11.69    6.17
   8  10 -21    6.35    6.49
  -8 -10  21    8.98    6.27
   8 -10 -22    3.99    5.47
   8  10 -22   -0.18    3.65
  -8 -10  22   -1.17    4.11
   8  10 -23    6.80    6.59
  -8 -10  23   11.99    6.76
   8  10 -24    3.72    4.71
  -8 -10  24    1.06    5.46
   8  10 -25   -1.16    5.00
  -8 -10  25   -0.52    4.55
   8  10 -26   -3.12    5.75
  -8 -10  26    2.45    5.08
   8  10 -27    7.20    5.45
  -8 -10  27    2.39    5.48
   8  10 -28    2.17    4.75
  -8 -10  28    3.81    6.04
   8  10 -29    5.28    5.48
  -8 -10  29    6.94    6.62
   8  10 -30   -1.96    5.49
   8  10 -31    1.18    6.55
   8  10 -32   -2.39    5.14
   8  10 -33   10.57    7.13
  -8 -11   1   36.81    8.56
  -8 -11   2    3.63    4.20
  -8 -11   3   10.64    5.25
  -8 -11   4    3.36    4.52
  -8 -11   5   30.09    7.76
  -8 -11   6   -0.30    3.46
  -8 -11   7   -2.26    4.43
  -8 -11   8    2.32    4.40
  -8 -11   9   21.12    8.02
  -8 -11  10    4.26    5.13
  -8 -11  11   13.75    6.22
  -8 -11  12    0.04    4.55
  -8 -11  13    0.49    5.03
  -8 -11  14    0.60    5.19
  -8 -11  15   35.79    9.57
  -8 -11  16   -2.60    4.88
  -8 -11  17   -1.00    5.68
  -8 -11  18   -0.59    5.35
  -8 -11  19   22.46    8.44
  -8 -11  20    2.27    5.23
  -8 -11  21    6.47    6.58
  -8 -11  22   -1.16    5.80
  -8 -11  23    9.56    6.76
  -8 -11  24    1.25    4.54
  -8 -11  25   13.70    8.16
  -8 -11  26    2.44    5.20
  -8 -12   1    0.80    4.34
  -8 -12   2   -0.16    4.25
  -8 -12   3   44.80    9.83
  -8 -12   4    3.86    4.34
  -8 -12   5    0.09    3.61
  -8 -12   6    1.47    4.84
  -8 -12   7   31.87    8.19
  -8 -12   8    6.71    5.37
  -8 -12   9   13.09    5.57
  -8 -12  10   12.08    5.58
  -8 -12  11    0.85    4.15
  -8 -12  12    3.49    4.53
  -8 -12  13   15.90    6.52
  -8 -12  14   -1.90    5.48
  -8 -12  15   -0.95    5.04
  -8 -12  16   -1.00    5.37
  -8 -12  17   10.03    6.06
  -8 -12  18    5.26    5.96
  -8 -12  19    3.50    5.90
  -8 -12  20    1.33    4.85
  -8 -12  21    9.53    5.56
  -8 -12  22    1.37    4.77
  -8 -12  23   11.36    7.52
  -8 -13   1   14.76    5.74
  -8 -13   2   -1.10    3.97
  -8 -13   3   -1.66    3.68
  -8 -13   4   23.01    6.71
  -8 -13   5   27.14    7.95
  -8 -13   6   -0.32    4.36
  -8 -13   7   -0.88    4.25
  -8 -13   8    4.91    4.61
  -8 -13   9   13.68    5.71
  -8 -13  10   -0.26    3.75
  -8 -13  11   17.35    6.60
  -8 -13  12    1.51    4.47
  -8 -13  13   -2.63    5.70
  -8 -13  14    1.14    4.60
  -8 -13  15   10.73    7.03
  -8 -13  16   -1.22    5.05
  -8 -13  17   -2.02    5.52
  -8 -13  18   -1.83    5.15
  -8 -13  19    4.16    5.47
  -8 -13  20    2.41    6.05
  -8 -14   1   18.70    6.00
  -8 -14   2    0.70    3.84
  -8 -14   3    5.19    4.46
  -8 -14   4    1.77    4.19
  -8 -14   5    3.46    4.47
  -8 -14   6    2.10    4.68
  -8 -14   7    6.76    5.50
  -8 -14   8    4.88    5.23
  -8 -14   9    1.02    4.20
  -8 -14  10    3.54    3.65
  -8 -14  11   -0.88    3.12
  -8 -14  12    6.78    4.76
  -8 -14  13    9.59    5.80
  -8 -14  14    0.01    4.00
  -8 -14  15    3.02    4.73
  -8 -14  16    0.64    5.19
  -8 -15   1    1.50    3.74
  -8 -15   2    0.73    3.31
  -8 -15   3    2.02    3.47
  -8 -15   4    0.96    3.52
  -8 -15   5    2.60    4.16
  -8 -15   6    4.02    4.39
  -8 -15   7   -1.44    4.41
  -8 -15   8    2.49    4.08
  -8 -15   9   -0.30    3.59
  -8 -15  10    2.00    4.41
  -8 -15  11   -0.26    4.79
  -8 -15  12    1.44    4.37
  -8 -16   1   -0.88    3.85
  -8 -16   2    3.84    4.02
  -8 -16   3    0.03    3.93
  -8 -16   4    0.08    3.83
  -8 -16   5   -1.00    4.49
  -8 -16   6   -1.13    3.76
  -7   0   1  758.50  103.23
   7   0  -1  902.26  102.93
   7   0  -1  858.09  103.42
  -7   0   2   -0.25    3.51
   7   0  -2   -0.67    2.84
   7   0  -2    0.25    3.58
  -7   0   3   16.89    5.60
   7   0  -3   11.42    4.72
   7   0  -3   16.57    5.95
  -7   0   4   -0.91    3.63
   7   0  -4   -0.43    3.08
   7   0  -4    1.62    3.71
  -7   0   5   28.61    8.01
   7   0  -5   35.37    7.71
   7   0  -5   36.04    8.55
  -7   0   6   -0.56    3.69
   7   0  -6   -1.05    3.42
   7   0  -6   -0.56    3.93
  -7   0   7  574.23   53.54
   7   0  -7  352.90   50.05
   7   0  -7  336.63   50.15
  -7   0   8    1.64    3.98
   7   0  -8    0.70    3.11
   7   0  -8   -0.06    4.35
  -7   0   9   18.27    6.61
   7   0  -9   21.16    6.48
   7   0  -9   22.11    6.88
  -7   0  10   -0.07    3.62
   7   0 -10   -0.45    3.56
   7   0 -10   -0.63    3.44
  -7   0  11  303.56   43.69
   7   0 -11  305.66   42.93
   7   0 -11  375.02   43.89
  -7   0  12    3.67    4.67
   7   0 -12   -0.51    2.81
   7   0 -12    1.46    3.71
  -7   0  13  112.33   19.69
   7   0 -13  127.07   19.22
  -7   0  14   -0.40    3.76
   7   0 -14    0.29    3.89
  -7   0  15   12.61    6.39
  -7   0  16    0.01    3.94
  -7   0  17  509.30   70.21
   7   0 -17  570.16   69.73
  -7   0  18   -0.82    4.97
   7   0 -18    0.47    5.26
  -7   0  19    9.17    6.59
   7   0 -19   12.03    6.30
  -7   0  20    0.67    4.97
   7   0 -20   -0.44    4.77
  -7   0  21   14.84    7.66
   7   0 -21    7.63    5.69
  -7   0  22   -1.66    4.63
   7   0 -22    0.43    4.55
   7   0 -23   59.27   12.90
  -7   0  24   -0.25    5.38
   7   0 -24   -0.19    5.08
  -7   0  25   -0.05    4.96
   7   0 -25    2.64    5.10
  -7   0  26   -1.33    5.85
   7   0 -26   -0.86    5.69
   7   0 -27  108.75   19.78
   7   0 -28    0.85    5.15
   7   0 -29   18.21    8.11
   7   0 -30   -1.85    5.63
   7   0 -31   26.22    9.40
   7   0 -32   -1.09    5.01
   7   0 -33   31.04    9.91
   7   0 -34   -1.19    5.88
   7   0 -35   -2.12    5.88
   7   0 -36   -1.15    6.33
   7   0 -37    7.27    6.95
  -7   1   1    1.84    4.40
   7  -1  -1    4.48    3.60
   7  -1  -1    1.13    4.58
   7   1  -1    2.81    2.98
   7   1  -1   -0.07    3.57
  -7  -1   1    2.64    2.78
  -7  -1   1   -0.08    4.18
  -7   1   2   53.12   10.69
   7  -1  -2   47.85    9.62
   7  -1  -2   56.81   10.63
   7   1  -2   54.15    9.77
   7   1  -2   48.19    9.93
  -7  -1   2   60.43    9.62
  -7  -1   2   45.78   10.39
  -7   1   3  280.76   37.93
   7  -1  -3  332.61   37.72
   7  -1  -3  254.31   37.26
   7   1  -3  279.39   36.93
   7   1  -3  269.15   37.27
  -7  -1   3  274.40   37.79
  -7   1   4    0.70    3.95
   7  -1  -4    0.04    2.64
   7  -1  -4    4.81    3.89
   7   1  -4   -0.38    3.24
   7   1  -4   -1.08    3.45
  -7  -1   4    2.17    4.34
  -7   1   5   84.12   15.07
   7  -1  -5   90.06   14.42
   7  -1  -5   99.92   15.35
   7   1  -5   82.33   14.17
   7   1  -5   78.18   14.41
  -7  -1   5  106.43   15.80
  -7   1   6   -0.03    3.60
   7  -1  -6    1.47    3.54
   7  -1  -6    0.87    3.48
   7   1  -6    1.39    3.65
   7   1  -6    0.13    3.73
  -7  -1   6    1.50    4.07
  -7   1   7   40.30    8.72
   7  -1  -7   32.23    7.73
   7  -1  -7   39.97    8.54
   7   1  -7   27.68    7.20
   7   1  -7   36.76    8.28
  -7  -1   7   22.73    7.62
  -7   1   8   14.68    6.43
   7  -1  -8    9.60    4.42
   7  -1  -8   15.97    5.86
   7   1  -8   16.38    5.58
   7   1  -8   19.28    6.49
  -7  -1   8   21.95    6.44
  -7   1   9  295.99   43.64
   7  -1  -9  301.61   42.99
   7  -1  -9  334.14   43.65
   7   1  -9  357.89   43.68
   7   1  -9  382.53   44.10
  -7  -1   9  314.78   43.84
  -7   1  10   30.42    8.20
   7  -1 -10   25.97    7.10
   7  -1 -10   30.68    7.84
   7   1 -10   29.80    7.37
   7   1 -10   34.15    8.17
  -7  -1  10   19.45    7.47
  -7   1  11   85.25   16.04
   7  -1 -11  116.82   16.41
   7  -1 -11   85.33   15.40
   7   1 -11   84.30   15.16
   7   1 -11   89.57   15.34
  -7  -1  11  108.37   17.08
  -7   1  12    0.61    3.95
   7  -1 -12   -1.33    3.72
   7  -1 -12    1.76    3.94
   7   1 -12    2.25    3.47
  -7  -1  12    8.43    5.45
  -7   1  13  202.66   28.20
   7  -1 -13  180.37   26.71
  -7  -1  13  173.64   27.55
  -7   1  14    8.43    5.52
   7  -1 -14    8.89    5.34
  -7  -1  14    2.26    4.57
  -7   1  15  120.15   20.47
   7  -1 -15  123.27   19.85
  -7  -1  15  128.05   21.00
  -7   1  16   29.38    8.81
   7  -1 -16   47.16    9.27
  -7  -1  16    5.83    5.71
  -7   1  17   25.09   10.11
   7  -1 -17   32.83    8.80
   7  -1 -17   32.22    8.86
   7   1 -17   63.02   11.15
  -7  -1  17   28.57    9.05
  -7   1  18   -0.44    5.23
   7  -1 -18   -0.80    4.31
   7   1 -18   -0.71    4.70
  -7  -1  18    1.22    5.30
  -7   1  19  181.38   28.82
   7  -1 -19  172.08   27.44
   7   1 -19  207.59   28.62
  -7  -1  19  182.81   28.68
  -7   1  20    1.41    5.03
   7  -1 -20    5.05    4.81
   7   1 -20    1.68    4.81
  -7  -1  20    4.96    6.18
  -7   1  21   60.16   14.02
   7  -1 -21   70.90   13.46
  -7  -1  21   53.91   13.32
  -7   1  22   -1.93    6.25
   7  -1 -22    0.26    4.99
   7   1 -22    6.62    5.46
  -7  -1  22    4.07    5.94
  -7   1  23   39.28   10.91
   7  -1 -23   39.31   10.22
   7   1 -23   30.66    9.38
  -7  -1  23   40.94   11.46
  -7   1  24   13.97    7.88
   7  -1 -24   17.29    7.82
   7   1 -24   37.87    9.49
   7  -1 -25   81.08   15.33
   7   1 -25   61.98   14.43
   7  -1 -26   -2.01    5.28
   7   1 -26    1.47    6.01
   7  -1 -27    8.01    5.97
   7   1 -27    2.75    5.51
   7  -1 -28    3.33    5.32
   7   1 -28   -1.17    5.49
  -7  -1  28   -3.19    5.87
   7  -1 -29   43.69   11.41
   7   1 -29   43.48   11.38
   7  -1 -30   -0.77    4.84
   7   1 -30   -0.80    5.70
   7  -1 -31   32.73   10.25
   7   1 -31   18.84    8.32
   7  -1 -32    3.48    5.72
   7   1 -32    0.11    6.50
   7  -1 -33    5.02    5.74
   7   1 -33    3.77    5.90
   7  -1 -34    4.40    6.00
   7   1 -34   -0.41    5.73
   7  -1 -35   22.74    9.08
   7   1 -35    8.70    7.26
   7  -1 -36   -0.28    5.39
   7   1 -36   -0.21    3.73
   7  -1 -37   -0.13    4.32
   7   1 -37   -2.43    5.98
  -7   2   1   26.44    8.46
   7  -2  -1   38.80    8.09
   7  -2  -1   38.24    8.54
   7   2  -1   31.64    7.33
   7   2  -1   37.17    7.99
  -7  -2   1   34.48    7.13
  -7  -2   1   43.11    8.87
  -7   2   2   68.63   11.99
   7  -2  -2   49.20    9.92
   7  -2  -2   47.33   10.39
   7   2  -2   63.72   10.38
   7   2  -2   53.22   10.39
  -7  -2   2   63.80    9.88
  -7  -2   2   45.63   10.35
  -7   2   3    3.02    4.14
   7  -2  -3    0.50    2.60
   7  -2  -3    8.87    4.55
   7   2  -3   13.00    4.35
   7   2  -3    5.25    4.42
  -7  -2   3    7.32    3.66
  -7  -2   3    5.42    4.30
  -7   2   4    6.12    3.99
   7  -2  -4    7.53    4.28
   7  -2  -4   11.35    5.36
   7   2  -4    2.21    3.50
   7   2  -4    4.66    4.19
  -7  -2   4    8.95    5.15
  -7   2   5  270.53   39.97
   7  -2  -5  308.57   39.57
   7  -2  -5  315.39   40.41
   7   2  -5  291.38   39.38
   7   2  -5  332.51   40.08
  -7  -2   5  289.49   40.06
  -7   2   6   14.40    6.11
   7  -2  -6   21.18    6.02
   7  -2  -6   19.65    6.43
   7   2  -6   22.23    5.78
   7   2  -6   15.85    5.74
  -7  -2   6   22.07    6.87
  -7   2   7  269.32   37.04
   7  -2  -7  245.18   35.84
   7  -2  -7  311.78   37.41
  -7  -2   7  271.43   36.88
  -7   2   8    4.93    4.36
   7  -2  -8    3.11    3.28
   7  -2  -8    1.93    4.32
   7   2  -8    5.09    4.09
  -7  -2   8    0.31    3.68
  -7   2   9   86.56   13.93
   7  -2  -9   74.51   12.82
   7  -2  -9   71.82   12.91
   7   2  -9   63.05   12.17
  -7  -2   9   62.67   13.11
  -7   2  10    3.23    4.53
   7  -2 -10   16.94    5.73
   7  -2 -10   23.38    6.63
   7   2 -10   22.60    6.45
  -7  -2  10   29.25    7.56
  -7   2  11  142.87   22.59
   7  -2 -11  147.27   21.71
   7  -2 -11  147.82   21.97
   7   2 -11  141.05   21.57
  -7  -2  11  137.90   22.15
  -7   2  12   59.00   11.88
   7  -2 -12   41.63   10.39
   7  -2 -12   51.95   11.00
   7   2 -12   50.12   10.23
  -7  -2  12   62.27   11.68
  -7   2  13   78.82   15.25
   7  -2 -13   74.38   14.30
  -7  -2  13  101.54   16.36
  -7   2  14    7.41    5.72
   7  -2 -14   13.96    5.84
  -7  -2  14    4.38    5.36
   7  -2 -15   45.89    9.68
  -7  -2  15   27.36    9.42
  -7   2  16  106.41   18.44
   7  -2 -16  107.24   17.29
  -7  -2  16   82.14   17.03
  -7   2  17   78.32   15.33
   7  -2 -17   70.11   13.74
   7  -2 -17   84.20   14.81
   7   2 -17   65.83   13.75
  -7  -2  17   78.49   15.58
  -7   2  18   30.53   10.97
   7  -2 -18   56.15   11.94
   7  -2 -18   57.46   11.84
   7   2 -18   76.74   13.13
  -7  -2  18   57.02   12.80
  -7   2  19    3.81    5.33
   7  -2 -19    4.45    5.69
   7  -2 -19    0.27    4.79
   7   2 -19    8.65    5.13
  -7  -2  19   -2.42    5.81
  -7   2  20    7.13    6.66
   7  -2 -20   11.12    6.43
   7  -2 -20   22.13    6.94
   7   2 -20   12.32    6.22
  -7   2  21   52.64   15.15
   7  -2 -21   84.77   15.33
   7   2 -21   98.75   16.09
   7  -2 -22   16.67    6.49
   7   2 -22   21.69    7.53
   7  -2 -23   39.14   10.94
   7   2 -23   53.71   12.05
   7  -2 -24    0.73    4.27
   7   2 -24    0.47    5.47
   7  -2 -25   13.96    6.66
   7   2 -25   23.41    7.86
  -7  -2  25    9.10    7.04
   7  -2 -26   -0.57    4.77
   7   2 -26    0.13    5.54
  -7  -2  26   -1.40    5.89
   7  -2 -27   28.21    8.90
   7   2 -27   24.98    8.89
  -7  -2  27    6.95    7.49
   7  -2 -28    4.09    6.10
   7   2 -28    7.77    6.11
  -7  -2  28    4.84    5.85
   7  -2 -29    5.26    6.08
   7   2 -29   11.25    7.15
  -7  -2  29   16.87    8.49
   7  -2 -30   -2.31    5.65
   7   2 -30    8.44    5.88
  -7  -2  30    2.29    5.72
   7  -2 -31   19.16    7.48
   7   2 -31   24.53    8.64
   7  -2 -32    2.27    5.03
   7   2 -32    2.74    6.06
   7  -2 -33   21.88    8.24
   7   2 -33   11.73    7.61
   7  -2 -34   -1.93    5.57
   7   2 -34   -1.08    4.90
   7  -2 -35   -0.35    4.83
   7   2 -35   -2.93    5.93
   7  -2 -36   -0.42    4.61
   7   2 -36    5.31    6.87
   7  -2 -37    6.48    6.74
  -7   3   1    0.44    4.02
   7  -3  -1   -0.61    3.13
   7  -3  -1   -0.09    4.11
   7   3  -1   -1.64    3.07
  -7  -3   1   -0.53    2.78
  -7  -3   1    3.04    3.64
  -7   3   2  176.09   25.91
   7  -3  -2  180.03   24.97
   7  -3  -2  172.78   25.65
   7   3  -2  174.03   24.66
  -7  -3   2  193.76   24.41
  -7  -3   2  168.28   25.37
  -7   3   3   56.41   11.22
   7  -3  -3   61.41   10.39
   7  -3  -3   56.57   10.80
   7   3  -3   48.80    9.74
  -7  -3   3   46.51    9.24
  -7  -3   3   65.06   11.28
  -7   3   4   12.00    5.19
   7  -3  -4    5.29    3.93
   7  -3  -4    5.57    4.58
   7   3  -4   11.36    4.45
  -7  -3   4    7.14    3.52
  -7  -3   4   13.27    5.23
  -7   3   5   85.41   15.90
   7  -3  -5  102.62   15.58
   7   3  -5  103.56   15.61
  -7  -3   5   97.96   16.02
  -7   3   6   24.43    6.86
   7  -3  -6   20.27    6.30
   7  -3  -6   23.62    7.03
   7   3  -6   19.27    5.86
  -7  -3   6   19.18    6.45
  -7   3   7    3.52    4.50
   7  -3  -7    1.56    3.26
   7  -3  -7    2.18    3.75
   7   3  -7    0.28    3.02
  -7  -3   7   -0.02    4.32
  -7   3   8    1.22    3.34
   7  -3  -8   -0.86    3.26
   7  -3  -8   -0.21    4.39
   7   3  -8   -0.38    2.61
  -7  -3   8   -1.55    3.98
  -7   3   9  234.45   34.74
   7  -3  -9  249.56   34.03
   7  -3  -9  257.89   34.75
   7   3  -9  235.42   33.81
  -7  -3   9  287.63   35.42
  -7   3  10   70.97   14.69
   7  -3 -10   74.63   13.99
   7  -3 -10   70.32   14.27
   7   3 -10   90.90   14.63
  -7  -3  10  149.43   17.65
  -7   3  11    3.72    4.53
   7  -3 -11   12.05    4.95
   7  -3 -11    9.02    5.36
   7   3 -11   12.55    4.97
  -7  -3  11   15.77    6.10
  -7   3  12   -2.00    5.05
   7  -3 -12    0.84    3.58
   7  -3 -12    3.80    4.83
   7   3 -12    0.18    3.46
  -7  -3  12   -1.73    5.15
  -7   3  13   83.82   15.93
   7  -3 -13   81.39   15.14
  -7  -3  13  100.36   16.60
  -7   3  14  107.91   18.81
   7  -3 -14  114.06   18.19
  -7  -3  14  103.90   18.47
  -7   3  15  118.70   24.39
   7  -3 -15  179.17   25.22
  -7  -3  15  210.99   26.98
  -7   3  16   33.50    9.54
   7  -3 -16   29.07    7.99
   7  -3 -16   30.84    9.00
   7   3 -16   26.75    8.08
  -7  -3  16   27.54    9.02
  -7   3  17   -2.63    5.08
   7  -3 -17   -0.88    4.11
   7  -3 -17   -1.12    4.31
   7   3 -17    3.19    4.73
  -7   3  18   27.03    9.12
   7  -3 -18   42.60    9.85
   7  -3 -18   38.83    9.41
   7   3 -18   23.54    8.30
  -7   3  19  316.51   47.73
   7  -3 -19  368.85   47.35
   7   3 -19  355.42   47.24
   7  -3 -20    0.40    4.41
   7   3 -20    3.55    4.51
   7  -3 -21   12.51    6.22
   7   3 -21    8.99    6.62
  -7  -3  21    6.33    7.17
   7  -3 -22    1.94    5.23
   7   3 -22   -0.63    4.20
  -7  -3  22   -0.79    5.18
   7  -3 -23   14.43    6.44
   7   3 -23   29.39    8.13
  -7  -3  23    2.79    6.93
   7  -3 -24   11.32    6.12
   7   3 -24    7.11    5.71
  -7  -3  24   11.66    7.43
   7  -3 -25   42.94   10.13
   7   3 -25   15.29    7.34
  -7  -3  25   23.13    9.26
   7  -3 -26   -0.94    5.56
   7   3 -26    0.52    4.91
  -7  -3  26   -2.62    5.52
   7  -3 -27    1.93    6.40
   7   3 -27    1.18    3.83
  -7  -3  27   -0.46    6.03
   7  -3 -28    3.40    5.33
   7   3 -28    2.65    5.32
  -7  -3  28   -0.69    5.67
   7  -3 -29   15.75    7.49
   7   3 -29    9.58    7.43
  -7  -3  29    9.97    7.78
   7  -3 -30    2.80    4.88
   7   3 -30    5.79    6.60
  -7  -3  30    9.92    7.60
   7  -3 -31   12.81    7.07
   7   3 -31   22.33    8.83
  -7  -3  31   10.74    8.25
   7  -3 -32    7.94    7.71
   7   3 -32    2.59    6.54
   7  -3 -33    6.06    6.92
   7   3 -33    4.99    6.05
   7  -3 -34   -0.18    5.21
   7   3 -34    4.43    6.18
   7  -3 -35   10.77    7.01
   7   3 -35   18.19    8.72
   7  -3 -36    1.40    4.28
   7   3 -36    0.12    5.84
   7  -3 -37   -2.53    5.77
  -7   4   1   55.56   12.31
   7  -4  -1   72.68   12.13
   7  -4  -1   54.58   12.17
   7   4  -1   89.74   12.57
  -7  -4   1   74.62   11.46
  -7  -4   1   71.34   12.53
  -7   4   2   90.08   16.54
   7  -4  -2  118.23   16.64
   7  -4  -2  108.69   17.45
   7   4  -2   95.72   15.88
  -7  -4   2  121.16   16.01
  -7  -4   2  102.72   16.79
  -7   4   3   17.38    5.71
   7  -4  -3    6.19    3.87
   7  -4  -3    9.86    5.19
   7   4  -3   15.04    4.83
  -7  -4   3   13.09    4.15
  -7  -4   3   13.64    5.25
  -7   4   4   42.88    9.06
   7  -4  -4   33.61    7.42
   7  -4  -4   42.80    9.05
   7   4  -4   36.83    7.76
  -7  -4   4   28.80    6.89
  -7  -4   4   27.53    8.05
  -7   4   5  100.46   15.95
   7  -4  -5   89.24   14.78
   7   4  -5   92.46   14.68
  -7  -4   5   88.73   15.15
  -7   4   6   73.51   13.28
   7  -4  -6   73.12   12.44
   7  -4  -6   71.18   12.99
   7   4  -6   76.96   12.48
  -7  -4   6   54.42   12.07
  -7   4   7   44.98    9.80
   7  -4  -7   45.00    9.17
   7  -4  -7   49.57   10.43
   7   4  -7   49.36    9.37
  -7  -4   7   36.60    9.21
  -7   4   8   70.83   13.35
   7  -4  -8   76.31   12.87
   7  -4  -8   95.26   14.25
   7   4  -8   53.55   11.72
  -7  -4   8   67.85   12.88
  -7   4   9   28.66    8.29
   7  -4  -9   29.46    7.71
   7  -4  -9   31.55    8.33
   7   4  -9   44.26    8.68
  -7  -4   9   34.26    8.49
  -7   4  10   -0.23    4.73
   7  -4 -10    0.09    3.26
   7  -4 -10    2.18    4.37
   7   4 -10    1.02    2.87
  -7  -4  10   -1.82    4.49
  -7   4  11  106.48   19.27
   7  -4 -11  127.34   18.97
   7  -4 -11  129.08   19.63
   7   4 -11  113.53   18.63
  -7  -4  11  125.19   19.67
  -7   4  12  132.92   23.54
   7  -4 -12  148.64   23.05
   7  -4 -12  148.18   23.71
   7   4 -12  186.42   24.16
  -7  -4  12  176.26   24.65
  -7   4  13  185.66   26.08
   7  -4 -13  149.00   24.34
  -7   4  14   34.68   10.45
   7  -4 -14   26.13    8.04
  -7   4  15   39.73   10.57
   7  -4 -15   53.01   10.99
  -7   4  16   28.30    8.83
   7  -4 -16   33.48    9.03
   7  -4 -16   40.54    9.74
   7   4 -16   24.53    8.57
   7  -4 -17  172.78   25.96
   7   4 -17  170.87   26.08
   7  -4 -18   37.82    9.57
   7   4 -18   43.26    9.44
  -7  -4  18   18.11    8.37
   7  -4 -19   13.26    6.42
   7   4 -19   14.48    6.85
  -7  -4  19   21.56    8.88
   7  -4 -20   42.71    9.65
   7   4 -20   34.50    8.93
  -7  -4  20   11.53    7.10
   7  -4 -21   55.85   12.12
   7   4 -21   62.46   12.35
  -7  -4  21   39.29   11.70
   7  -4 -22   55.60   12.36
   7   4 -22   51.81   12.19
  -7  -4  22   52.46   12.60
   7  -4 -23   16.32    7.20
   7   4 -23   15.48    7.12
  -7  -4  23   16.82    7.62
   7  -4 -24    9.11    5.95
   7   4 -24    1.93    5.78
  -7  -4  24   -0.06    5.38
   7   4 -25    6.93    6.13
  -7  -4  25    0.60    4.24
   7  -4 -26   20.75    6.92
   7   4 -26   11.85    7.37
  -7  -4  26   19.75    8.52
   7  -4 -27   18.21    7.46
   7   4 -27   30.50    9.11
  -7  -4  27   14.60    8.23
   7  -4 -28    7.46    6.66
   7   4 -28    1.98    5.14
  -7  -4  28   11.79    7.27
   7  -4 -29   12.57    6.52
   7   4 -29    1.06    5.67
  -7  -4  29    1.48    5.95
   7  -4 -30    5.42    5.73
   7   4 -30   12.30    7.11
  -7  -4  30   -1.28    6.10
   7  -4 -31    5.78    6.30
   7   4 -31    4.40    7.49
  -7  -4  31    1.23    6.12
   7  -4 -32    2.94    6.09
   7   4 -32    6.66    6.20
  -7  -4  32    7.94    6.65
   7  -4 -33   12.37    8.09
   7   4 -33   11.10    7.25
  -7  -4  33   23.87    9.57
   7  -4 -34    1.70    5.20
   7   4 -34   -0.90    5.36
   7  -4 -35   -0.85    6.26
   7   4 -35    7.21    5.89
   7  -4 -36    2.59    6.27
   7   4 -36    4.02    5.66
   7  -4 -37    3.99    6.82
  -7   5   1    1.29    3.35
   7  -5  -1    4.71    4.06
   7  -5  -1    4.05    4.02
   7   5  -1    1.14    3.49
  -7  -5   1    4.92    3.31
  -7  -5   1    2.74    3.75
  -7   5   2    0.59    3.67
   7  -5  -2    1.40    2.69
   7  -5  -2    6.43    4.21
   7   5  -2   -0.36    2.76
  -7  -5   2   -0.01    2.60
  -7  -5   2   -0.87    3.39
  -7   5   3   64.48   10.97
   7  -5  -3   53.66    9.60
   7  -5  -3   47.41   10.12
   7   5  -3   35.26    8.47
  -7  -5   3   43.03    8.35
  -7  -5   3   47.34    9.44
  -7   5   4  120.97   19.31
   7  -5  -4   83.39   17.64
   7  -5  -4  133.33   19.89
   7   5  -4  138.85   19.02
  -7  -5   4  164.87   18.70
  -7  -5   4  123.33   19.30
  -7   5   5   36.02    8.57
   7  -5  -5   30.93    7.48
   7  -5  -5   45.57    9.65
   7   5  -5   30.18    7.44
  -7  -5   5   36.56    8.59
  -7   5   6    7.57    5.01
   7  -5  -6    7.05    4.15
   7  -5  -6    0.87    4.31
   7   5  -6    2.55    3.19
  -7  -5   6    1.51    3.90
  -7   5   7   21.33    6.76
   7  -5  -7   30.20    7.01
   7  -5  -7   13.24    6.32
   7   5  -7   33.02    7.05
  -7   5   8   65.70   14.28
   7  -5  -8   98.99   14.75
   7  -5  -8   82.26   14.97
   7   5  -8   95.97   14.74
  -7   5   9  143.68   22.46
   7  -5  -9  124.54   21.07
   7  -5  -9  170.78   23.05
   7   5  -9  151.06   21.67
  -7   5  10   63.41   11.44
   7  -5 -10   44.68    9.54
   7  -5 -10   55.56   11.11
   7   5 -10   33.25    8.88
  -7   5  11   95.47   17.24
   7  -5 -11  102.94   16.75
   7  -5 -11  108.09   17.51
   7   5 -11  107.20   17.12
  -7   5  12    4.55    4.18
   7  -5 -12    3.69    4.42
   7   5 -12    1.79    4.26
  -7   5  13   12.32    6.72
   7  -5 -13   49.40    9.61
  -7  -5  14   42.41   10.40
  -7  -5  15  192.60   28.92
   7  -5 -16   -2.32    4.46
   7   5 -16    1.72    4.24
  -7  -5  16    6.19    5.56
   7  -5 -17    8.11    5.83
   7   5 -17    9.45    5.63
  -7  -5  17   15.94    7.23
   7  -5 -18    4.74    4.27
   7   5 -18    4.13    4.44
  -7  -5  18    8.34    5.93
   7  -5 -19   32.61    9.86
   7   5 -19   42.66   10.51
  -7  -5  19   48.45   11.33
   7  -5 -20   47.10   10.90
   7   5 -20   32.60   10.36
  -7  -5  20   68.73   13.33
   7  -5 -21    4.55    5.81
   7   5 -21    3.19    4.94
  -7  -5  21   10.20    6.22
   7  -5 -22    0.37    4.07
   7   5 -22    1.42    4.14
  -7  -5  22    1.19    5.30
   7  -5 -23    7.45    5.48
   7   5 -23   15.09    6.57
  -7  -5  23    1.61    4.57
   7  -5 -24   13.62    6.84
   7   5 -24   11.28    6.99
  -7  -5  24   29.21    9.36
   7  -5 -25   13.83    6.29
   7   5 -25    9.97    6.20
  -7  -5  25   21.27    8.98
   7  -5 -26    3.42    5.61
   7   5 -26    6.60    5.41
  -7  -5  26   19.61    8.21
   7  -5 -27    4.34    5.49
   7   5 -27    3.78    5.31
  -7  -5  27   -1.01    5.44
   7  -5 -28    0.12    4.64
   7   5 -28   -1.68    4.17
  -7  -5  28    0.60    4.86
   7  -5 -29   16.64    7.81
   7   5 -29    3.69    5.01
  -7  -5  29    3.71    6.59
   7  -5 -30   10.79    7.11
   7   5 -30   20.68    7.79
  -7  -5  30    9.86    7.02
   7  -5 -31   15.35    7.10
   7   5 -31   14.39    7.74
  -7  -5  31    8.90    7.00
   7  -5 -32   -2.98    6.92
   7   5 -32    0.46    5.65
   7  -5 -33    3.43    5.79
   7   5 -33    1.79    4.97
  -7  -5  33    3.45    6.95
   7  -5 -34   11.68    7.28
   7   5 -34   16.24    7.85
  -7  -5  34    3.41    6.99
   7  -5 -35    7.26    6.53
   7   5 -35   15.35    7.83
  -7  -5  35    5.98    7.24
   7  -5 -36   -2.27    5.06
   7   5 -36   -2.15    4.91
   7  -5 -37    2.42    6.04
  -7   6   1   87.40   14.66
   7  -6  -1   73.44   13.16
   7  -6  -1   81.62   14.83
   7   6  -1   89.77   13.71
  -7  -6   1   81.58   12.73
  -7   6   2   67.24   12.42
   7  -6  -2   73.61   12.06
   7  -6  -2   65.56   13.02
   7   6  -2   63.86   11.52
  -7  -6   2   70.97   11.18
  -7   6   3   31.86    8.07
   7  -6  -3   35.39    7.76
   7  -6  -3   31.07    8.64
   7   6  -3   42.97    8.09
  -7  -6   3   35.73    7.19
  -7   6   4   15.46    5.87
   7  -6  -4   21.97    6.12
   7  -6  -4   15.28    6.53
   7   6  -4   15.92    5.37
  -7  -6   4   17.49    4.95
  -7   6   5   -0.81    3.77
   7  -6  -5    0.45    2.74
   7  -6  -5    1.87    4.47
   7   6  -5    1.50    3.60
  -7   6   6   74.91   14.91
   7  -6  -6   95.98   15.08
   7  -6  -6   95.01   16.22
   7   6  -6  102.89   15.18
  -7   6   7  137.32   24.88
   7  -6  -7  177.43   25.04
   7  -6  -7  174.39   25.95
   7   6  -7  226.30   26.15
  -7   6   8   54.91   11.98
   7  -6  -8   66.19   12.83
   7   6  -8   73.34   12.37
   7  -6  -9    3.88    3.85
   7  -6  -9    3.58    4.17
   7   6  -9    3.09    3.65
   7  -6 -10   89.47   14.82
   7   6 -10  112.60   15.83
  -7  -6  10   66.47   14.67
   7  -6 -11  196.66   22.65
   7   6 -11  123.21   20.63
  -7  -6  11  111.81   20.95
   7   6 -12   10.99    5.96
  -7  -6  12   24.72    7.32
  -7  -6  13   12.15    6.76
  -7  -6  14   16.50    6.96
  -7  -6  15    5.83    5.52
   7  -6 -16   54.45   11.51
   7   6 -16   53.09   11.48
  -7  -6  16   53.79   12.47
   7  -6 -17   73.53   14.13
   7   6 -17   72.24   14.26
  -7  -6  17   86.23   15.64
   7  -6 -18   76.81   15.38
   7   6 -18   83.35   15.91
  -7  -6  18   97.97   17.44
   7  -6 -19    4.64    4.96
   7   6 -19    9.13    6.14
  -7  -6  19    7.65    7.16
   7  -6 -20    1.70    4.71
   7   6 -20   -2.00    4.85
  -7  -6  20   -1.50    5.04
   7  -6 -21    6.84    5.39
   7   6 -21   15.21    6.41
  -7  -6  21    1.82    5.90
   7  -6 -22   30.90    9.71
   7   6 -22   46.90   11.14
  -7  -6  22   41.16   10.99
   7  -6 -23   14.59    7.00
   7   6 -23   11.69    6.43
  -7  -6  23   15.79    7.76
   7  -6 -24   16.52    6.72
   7   6 -24    9.22    6.45
  -7  -6  24    5.33    5.35
   7  -6 -25   -1.53    6.02
   7   6 -25    2.48    5.57
  -7  -6  25    0.34    4.87
   7  -6 -26   17.67    7.94
   7   6 -26   10.05    6.99
  -7  -6  26   29.57    9.27
   7  -6 -27    2.04    5.87
   7   6 -27   14.12    7.30
  -7  -6  27    4.00    6.38
   7  -6 -28   12.38    6.78
   7   6 -28    0.16    5.44
  -7  -6  28   15.18    7.38
   7  -6 -29    0.88    5.21
   7   6 -29   11.04    6.18
  -7  -6  29    3.89    6.78
   7  -6 -30   -2.91    5.78
   7   6 -30    8.95    6.68
  -7  -6  30    0.15    4.98
   7  -6 -31    3.40    4.50
   7   6 -31    1.75    4.33
  -7  -6  31   -2.79    7.09
   7  -6 -32   19.06    8.23
   7   6 -32   17.34    8.38
  -7  -6  32    3.26    6.31
   7  -6 -33   -0.75    4.46
   7   6 -33    5.06    5.22
  -7  -6  33    5.95    6.88
   7  -6 -34    9.42    7.03
   7   6 -34    2.94    5.45
  -7  -6  34   13.25    8.57
   7  -6 -35    1.45    6.43
   7   6 -35    3.26    6.19
  -7  -6  35   -0.34    7.25
   7  -6 -36    0.01    5.27
  -7  -6  36    1.85    6.57
   7  -6 -37    5.35    6.28
   7  -7  -1    2.06    3.57
   7   7  -1    4.12    3.52
  -7  -7   1    3.05    2.93
  -7  -7   1    2.55    4.08
   7  -7  -2   24.03    6.24
   7   7  -2   32.64    6.98
  -7  -7   2   14.99    4.83
  -7  -7   2   24.96    7.33
   7  -7  -3    7.59    4.69
   7   7  -3    8.07    4.17
  -7  -7   3    8.90    3.70
  -7  -7   3   10.79    5.83
   7  -7  -4  234.60   27.22
   7   7  -4  248.22   27.31
  -7  -7   4  114.94   24.17
  -7  -7   4  295.08   28.99
   7  -7  -5  124.24   17.15
   7   7  -5  111.16   16.72
  -7  -7   5   99.28   15.56
  -7  -7   5   92.64   16.62
   7  -7  -6    9.77    4.72
   7   7  -6   11.01    5.04
  -7  -7   6   10.09    5.32
   7  -7  -7   80.52   13.88
   7   7  -7   92.35   14.50
  -7  -7   7   76.31   14.24
   7  -7  -8   10.85    5.37
   7   7  -8   16.39    5.64
  -7  -7   8   16.16    6.08
   7  -7  -9   41.64    9.38
   7   7  -9   42.06    9.16
  -7  -7   9   45.67    9.71
   7  -7 -10  138.54   19.13
   7   7 -10  104.18   18.25
  -7  -7  10  114.81   18.86
   7  -7 -11   15.19    7.15
   7   7 -11   51.48    9.55
  -7  -7  11   29.56    8.13
   7   7 -12    4.78    4.38
  -7  -7  12    2.72    4.92
  -7  -7  13   40.87   10.06
  -7  -7  14  144.36   22.91
  -7  -7  15    0.03    4.54
   7  -7 -16    4.56    4.30
   7   7 -16   -0.67    5.12
  -7  -7  16   -1.31    5.99
   7  -7 -17   -0.37    3.64
   7   7 -17    6.11    5.47
  -7  -7  17    0.05    4.84
   7  -7 -18    0.00    3.66
   7   7 -18    9.73    5.62
  -7  -7  18    5.00    5.60
   7  -7 -19   11.23    5.75
   7   7 -19    1.17    4.90
  -7  -7  19    7.41    5.91
   7  -7 -20   27.39    8.28
   7   7 -20   42.82   10.42
  -7  -7  20   29.52   10.07
   7  -7 -21    5.89    5.47
   7   7 -21   -1.85    4.55
  -7  -7  21    7.79    5.56
   7  -7 -22    0.04    4.74
   7   7 -22    1.48    4.71
  -7  -7  22   -1.37    5.79
   7  -7 -23    0.10    4.77
   7   7 -23   11.61    6.35
  -7  -7  23    4.76    5.38
   7  -7 -24   31.32    9.89
   7   7 -24   39.24   10.26
  -7  -7  24   53.64   12.04
   7  -7 -25    5.70    5.56
   7   7 -25    1.05    4.60
  -7  -7  25    0.18    5.82
   7  -7 -26   21.56    7.65
   7   7 -26   13.85    7.45
  -7  -7  26    6.93    6.42
   7  -7 -27    1.40    5.22
   7   7 -27   -0.26    4.44
  -7  -7  27    0.32    5.53
   7  -7 -28    0.43    4.52
   7   7 -28   -0.17    4.63
  -7  -7  28    1.30    4.56
   7  -7 -29    2.42    5.58
   7   7 -29    8.69    6.39
  -7  -7  29    8.43    6.76
   7  -7 -30   14.04    7.00
   7   7 -30   10.73    7.80
  -7  -7  30    9.03    7.76
   7  -7 -31    4.01    5.15
   7   7 -31    0.68    5.98
  -7  -7  31   -3.60    6.62
   7  -7 -32    1.10    5.93
   7   7 -32   -0.04    5.69
  -7  -7  32   -1.68    5.92
   7  -7 -33   -3.53    5.76
   7   7 -33   -3.22    6.32
  -7  -7  33   10.17    7.34
   7  -7 -34   -3.26    7.01
   7   7 -34    5.24    6.44
  -7  -7  34    1.77    6.98
   7  -7 -35    5.38    7.78
   7   7 -35    2.01    6.15
  -7  -7  35    5.59    7.68
   7  -7 -36   -0.62    4.56
  -7  -7  36    5.07    6.30
  -7  -7  37   -1.58    6.75
   7  -8  -1   47.28    9.66
   7   8  -1   47.76    9.36
  -7  -8   1   50.61    8.88
  -7  -8   1   52.57   10.33
   7  -8  -2   97.31   16.18
   7   8  -2  102.84   16.08
  -7  -8   2  111.32   15.59
  -7  -8   2  104.96   16.57
   7  -8  -3    6.73    4.59
   7   8  -3    4.28    3.76
  -7  -8   3   11.85    4.28
  -7  -8   3   12.98    5.30
   7  -8  -4   19.01    6.39
   7   8  -4   19.43    6.08
  -7  -8   4   32.33    6.50
  -7  -8   4   33.68    7.38
   7  -8  -5   11.59    5.16
   7   8  -5    8.77    4.76
  -7  -8   5   13.08    4.23
  -7  -8   5   15.38    5.14
   7  -8  -6   30.85    7.45
   7   8  -6   22.83    6.52
  -7  -8   6   23.48    7.12
   7  -8  -7    0.24    3.95
   7   8  -7    2.42    3.77
  -7  -8   7   -1.07    3.43
   7  -8  -8   72.73   13.06
   7   8  -8   74.65   13.06
  -7  -8   8   72.82   13.19
   7  -8  -9    4.95    4.40
   7   8  -9    9.95    4.51
  -7  -8   9   11.70    5.39
   7  -8 -10   16.95    6.36
   7   8 -10   17.41    5.91
  -7  -8  10   18.45    7.29
   7   8 -11    5.83    5.17
  -7  -8  11    7.88    4.90
   7   8 -12  156.13   24.46
  -7  -8  12  175.60   25.39
  -7  -8  13    4.03    5.66
  -7  -8  14   21.44    7.69
  -7  -8  15    2.82    5.16
   7  -8 -16  106.09   15.92
   7   8 -16   69.52   14.20
  -7  -8  16   68.09   14.42
   7  -8 -17    2.90    4.63
   7   8 -17    0.34    4.44
  -7  -8  17   -1.39    5.30
   7  -8 -18   16.87    6.50
   7   8 -18   19.22    6.74
  -7  -8  18    8.34    5.83
   7  -8 -19   -1.33    4.16
   7   8 -19    4.24    4.12
  -7  -8  19   -0.27    5.84
   7  -8 -20   16.91    6.91
   7   8 -20   20.74    7.58
  -7  -8  20    8.58    6.21
   7  -8 -21    2.33    5.12
   7   8 -21   -1.88    4.67
  -7  -8  21   -1.18    4.14
   7  -8 -22   15.68    6.69
   7   8 -22    6.88    5.62
  -7  -8  22   17.46    7.88
   7  -8 -23   19.89    7.66
   7   8 -23    6.35    5.57
  -7  -8  23   22.83    8.16
   7  -8 -24    9.40    5.90
   7   8 -24    8.35    5.59
  -7  -8  24   11.55    6.73
   7  -8 -25   -3.17    5.34
   7   8 -25    1.30    4.31
  -7  -8  25   -1.23    5.95
   7  -8 -26   12.46    7.02
   7   8 -26    4.79    6.18
  -7  -8  26   17.36    8.21
   7  -8 -27    4.89    5.42
   7   8 -27    1.92    5.06
  -7  -8  27    4.31    7.01
   7  -8 -28    8.69    5.96
   7   8 -28    7.74    6.60
  -7  -8  28   14.85    8.60
   7  -8 -29    0.72    4.29
   7   8 -29    1.38    4.66
  -7  -8  29    1.44    6.58
   7  -8 -30    0.62    5.57
   7   8 -30   -2.15    5.81
  -7  -8  30    3.34    5.75
   7  -8 -31    2.32    5.87
   7   8 -31   -0.77    5.06
  -7  -8  31    2.59    6.73
   7  -8 -32    6.59    6.29
   7   8 -32    0.36    4.58
  -7  -8  32   10.38    7.26
   7  -8 -33   -0.03    3.85
   7   8 -33   -1.86    5.13
  -7  -8  33    3.33    6.64
   7  -8 -34    0.18    4.64
   7   8 -34    2.89    5.69
  -7  -8  34   -1.33    5.24
   7  -8 -35   -2.14    5.64
   7   8 -35    1.67    5.13
  -7  -8  35   -0.48    6.12
   7  -8 -36   -0.97    4.85
  -7  -8  36    3.91    5.94
   7  -9  -1    0.77    3.71
   7   9  -1   -0.21    2.63
  -7  -9   1    1.38    4.02
   7  -9  -2   42.79    8.80
   7   9  -2   36.51    7.97
  -7  -9   2   30.71    7.91
   7  -9  -3    0.21    3.37
   7   9  -3    0.70    3.50
  -7  -9   3    6.97    4.54
   7  -9  -4   68.47   10.99
   7   9  -4   52.75   10.24
  -7  -9   4   40.55    9.82
   7  -9  -5    0.24    3.70
   7   9  -5    1.80    3.57
  -7  -9   5    4.88    3.64
   7  -9  -6   33.38    7.69
   7   9  -6   25.11    6.78
  -7  -9   6   21.72    6.92
   7  -9  -7   31.99    7.07
   7   9  -7   19.68    5.78
  -7  -9   7    4.65    4.48
   7  -9  -8   40.09    8.68
   7   9  -8   39.54    8.62
  -7  -9   8   25.36    8.19
   7  -9  -9    1.87    3.85
  -7  -9   9    0.44    4.41
   7  -9 -10  130.30   19.71
   7   9 -10  130.33   19.65
  -7  -9  10  112.88   19.44
   7   9 -11   -0.54    3.50
  -7  -9  11    4.95    5.43
   7   9 -12    0.90    3.91
  -7  -9  12    5.70    4.57
  -7  -9  13    6.58    5.90
  -7  -9  14   64.98   13.41
  -7  -9  15   -1.52    5.24
   7  -9 -16   21.57    7.24
   7   9 -16   18.55    7.12
  -7  -9  16   25.62    8.39
   7  -9 -17   -0.35    4.11
   7   9 -17   -0.74    4.18
  -7  -9  17    1.75    5.79
   7  -9 -18   27.19    7.82
   7   9 -18   12.74    6.73
  -7  -9  18   16.61    7.63
   7  -9 -19    0.14    3.21
   7   9 -19    2.24    3.99
  -7  -9  19    1.14    4.54
   7  -9 -20   21.25    7.62
   7   9 -20   25.00    7.53
  -7  -9  20   14.45    7.96
   7  -9 -21   -1.46    3.77
   7   9 -21    2.95    4.86
  -7  -9  21    0.54    4.67
   7  -9 -22   -1.01    3.82
   7   9 -22    1.19    3.99
  -7  -9  22   -1.66    5.68
   7  -9 -23    3.55    4.76
   7   9 -23   -0.84    4.77
  -7  -9  23   -0.18    4.97
   7  -9 -24   20.48    7.76
   7   9 -24   37.75    9.69
  -7  -9  24   12.24    8.51
   7  -9 -25   -1.11    5.57
   7   9 -25   -0.51    4.41
  -7  -9  25   -3.51    6.09
   7  -9 -26    2.74    4.53
   7   9 -26    2.49    4.41
  -7  -9  26    9.02    6.99
   7  -9 -27    4.35    5.24
   7   9 -27    0.89    5.77
  -7  -9  27    1.86    5.45
   7  -9 -28    1.41    4.72
   7   9 -28    2.30    4.79
  -7  -9  28    0.61    5.95
   7  -9 -29    4.60    4.91
   7   9 -29    3.73    6.35
  -7  -9  29    0.68    4.69
   7  -9 -30    4.30    5.27
   7   9 -30    3.13    5.48
  -7  -9  30   -0.63    6.09
   7  -9 -31   -0.34    5.53
   7   9 -31    3.11    5.34
  -7  -9  31   -1.63    6.64
   7  -9 -32   -1.05    4.02
   7   9 -32    7.51    6.01
  -7  -9  32   -3.79    7.56
   7   9 -33   -2.24    5.52
  -7  -9  33    1.81    6.17
   7   9 -34    7.68    6.81
   7 -10  -1    0.01    3.28
  -7 -10   1   18.22    5.40
   7 -10  -2   48.96   10.40
  -7 -10   2   69.64   11.43
   7 -10  -3   -1.14    3.09
  -7 -10   3    2.35    4.12
   7 -10  -4    2.00    3.77
  -7 -10   4   -0.49    3.54
   7 -10  -5   -0.09    3.01
  -7 -10   5   -0.99    3.68
   7 -10  -6  137.84   19.51
  -7 -10   6  110.52   18.83
   7 -10  -7    5.47    4.15
   7  10  -7   -1.27    3.39
  -7 -10   7    2.26    3.69
   7 -10  -8    0.59    3.24
   7  10  -8    2.26    3.65
  -7 -10   8    0.56    4.79
   7 -10  -9   -1.27    3.95
   7  10  -9   -0.39    3.30
  -7 -10   9    2.78    4.36
   7 -10 -10   10.16    5.11
   7  10 -10   13.71    5.47
  -7 -10  10   10.95    5.98
   7  10 -11   -0.82    3.61
  -7 -10  11    0.95    4.68
   7  10 -12   27.92    8.58
  -7 -10  12   47.11   10.18
  -7 -10  13    3.54    4.24
  -7 -10  14    6.16    5.29
   7 -10 -15   -0.46    4.40
  -7 -10  15   -1.43    4.18
   7 -10 -16   42.03   10.59
   7  10 -16   53.06   11.66
  -7 -10  16   59.82   12.08
   7 -10 -17    2.74    4.42
   7  10 -17    1.54    3.55
  -7 -10  17   -0.17    4.10
   7 -10 -18   32.10    8.64
   7  10 -18   30.99    8.62
  -7 -10  18   18.92    8.15
   7 -10 -19    6.56    6.02
   7  10 -19   -1.39    4.58
  -7 -10  19    4.93    6.44
   7 -10 -20   -0.35    4.47
   7  10 -20    0.10    4.67
  -7 -10  20    5.05    5.30
   7 -10 -21    3.16    5.11
   7  10 -21    2.77    4.73
  -7 -10  21    1.03    4.80
   7 -10 -22   45.11    9.85
   7  10 -22    4.52    6.06
  -7 -10  22   21.28    8.04
   7  10 -23    3.70    5.61
  -7 -10  23   -0.93    5.51
   7  10 -24    5.07    5.31
  -7 -10  24   -0.21    4.22
   7  10 -25   -1.40    5.75
  -7 -10  25    2.49    5.86
   7  10 -26   -1.03    4.92
  -7 -10  26   10.07    7.00
   7  10 -27   -0.53    4.86
  -7 -10  27   -3.56    7.42
   7  10 -28   13.31    6.84
  -7 -10  28   11.75    8.11
   7  10 -29    0.32    3.93
  -7 -10  29   -0.38    5.49
   7  10 -30   -1.41    5.50
  -7 -10  30   -0.40    6.09
   7  10 -31    4.07    5.61
  -7 -10  31   -1.66    6.08
   7  10 -32    8.11    6.20
   7  10 -33    4.03    5.68
   7  10 -34    9.57    7.50
   7 -11  -1    0.94    3.41
  -7 -11   1    0.54    3.88
   7 -11  -2    4.85    4.03
  -7 -11   2    7.06    4.49
   7 -11  -3    4.19    3.59
  -7 -11   3    6.12    4.87
   7 -11  -4   25.02    7.06
  -7 -11   4   33.48    7.62
   7 -11  -5   20.87    6.56
  -7 -11   5   21.27    6.27
   7 -11  -6   -0.54    3.77
  -7 -11   6    0.81    3.87
   7 -11  -7    9.81    5.02
  -7 -11   7   13.70    5.62
  -7 -11   8   13.83    5.78
  -7 -11   9    3.10    4.29
  -7 -11  10   27.40    7.81
  -7 -11  11    4.95    4.37
  -7 -11  12    2.22    4.23
  -7 -11  13   -1.47    4.43
  -7 -11  14   27.49    7.99
  -7 -11  15    2.17    5.17
  -7 -11  16    3.70    5.33
  -7 -11  17    0.42    4.19
  -7 -11  18    4.17    5.23
  -7 -11  19    1.21    4.68
  -7 -11  20   28.45    8.74
  -7 -11  21    1.29    4.62
  -7 -11  22    2.72    5.29
  -7 -11  23   -2.57    4.77
  -7 -11  24   10.87    7.06
  -7 -11  25    0.83    4.80
  -7 -11  26   -1.32    6.72
  -7 -11  27   -1.92    5.70
  -7 -11  28    1.34    5.39
  -7 -12   1    5.31    4.17
  -7 -12   2   26.43    6.94
  -7 -12   3    0.66    3.10
  -7 -12   4    2.04    3.69
  -7 -12   5    6.79    4.95
  -7 -12   6    4.81    4.32
  -7 -12   7    4.76    4.86
  -7 -12   8    7.59    5.60
  -7 -12   9   -2.94    5.26
  -7 -12  10    6.12    4.48
  -7 -12  11   -1.06    4.02
  -7 -12  12   27.56    8.25
  -7 -12  13    1.76    4.24
  -7 -12  14   -0.00    4.68
  -7 -12  15    1.07    4.48
  -7 -12  16   44.39   10.30
  -7 -12  17   -1.97    4.12
  -7 -12  18   12.15    6.46
  -7 -12  19   -1.76    4.96
  -7 -12  20   12.87    5.84
  -7 -12  21    4.89    4.65
  -7 -12  22   12.17    6.83
  -7 -12  23    3.62    5.72
  -7 -12  24    5.00    5.85
  -7 -12  25   -1.17    4.95
  -7 -13   1    1.62    3.22
  -7 -13   2   19.24    6.30
  -7 -13   3   11.85    5.51
  -7 -13   4   45.67    9.57
  -7 -13   5    2.42    3.71
  -7 -13   6    0.89    3.57
  -7 -13   7   -1.49    4.12
  -7 -13   8    9.61    5.29
  -7 -13   9   10.71    5.27
  -7 -13  10   25.01    7.52
  -7 -13  11   -0.25    4.52
  -7 -13  12   -2.39    4.35
  -7 -13  13   -0.56    3.35
  -7 -13  14   32.30    8.80
  -7 -13  15    2.79    4.46
  -7 -13  16    2.93    3.96
  -7 -13  17   -0.85    5.16
  -7 -13  18   -0.32    5.00
  -7 -13  19   -1.56    5.15
  -7 -13  20    9.44    5.11
  -7 -13  21    4.36    5.32
  -7 -13  22    3.24    5.56
  -7 -14   1    1.14    4.22
  -7 -14   2   16.71    5.51
  -7 -14   3   -0.70    3.73
  -7 -14   4   -1.87    4.17
  -7 -14   5    2.82    3.72
  -7 -14   6   20.68    6.85
  -7 -14   7   26.16    7.41
  -7 -14   8    5.92    4.43
  -7 -14   9    3.51    5.25
  -7 -14  10    4.46    5.22
  -7 -14  11    2.62    4.36
  -7 -14  12   13.54    6.01
  -7 -14  13   -0.54    3.96
  -7 -14  14   -1.97    3.69
  -7 -14  15   -1.44    4.26
  -7 -14  16    0.03    5.89
  -7 -14  17    1.13    4.89
  -7 -14  18    5.79    5.67
  -7 -14  19   -2.23    4.59
  -7 -15   1    0.03    3.62
  -7 -15   2    0.18    3.60
  -7 -15   3   20.19    6.40
  -7 -15   4    4.71    4.20
  -7 -15   5    1.23    3.82
  -7 -15   6    2.51    4.06
  -7 -15   7    0.76    3.80
  -7 -15   8    4.89    4.51
  -7 -15   9    3.76    4.34
  -7 -15  10    0.92    3.54
  -7 -15  11   -0.12    4.05
  -7 -15  12    4.14    4.60
  -7 -15  13    0.92    4.63
  -7 -15  14    7.51    5.35
  -7 -15  15    8.91    5.70
  -7 -16   1   -0.60    3.73
  -7 -16   2    2.19    3.61
  -7 -16   3    1.37    3.17
  -7 -16   4   -0.80    3.81
  -7 -16   5    0.61    3.54
  -7 -16   6    1.67    3.43
  -7 -16   7    0.12    2.95
  -7 -16   8   -0.13    3.29
  -7 -16   9   -1.35    3.74
  -7 -16  10    1.01    3.53
  -7 -16  11    0.41    3.83
  -7 -17   1    0.72    3.33
  -7 -17   2   -0.64    2.85
  -7 -17   3    9.92    4.39
  -7 -17   4    1.91    3.74
  -7 -17   5    3.75    3.95
  -7 -17   6   -0.54    3.53
  -6   0   1   -0.53    2.65
  -6   0   1   -0.40    4.05
   6   0  -1   -1.85    3.31
   6   0  -1    2.03    4.42
  -6   0   2  338.16   38.34
  -6   0   2  207.30   38.01
   6   0  -2  324.58   38.70
   6   0  -2  347.00   39.56
  -6   0   3   -0.53    2.72
  -6   0   3   -0.86    4.19
   6   0  -3    0.52    2.72
   6   0  -3   -0.28    3.65
  -6   0   4   13.59    4.75
  -6   0   4   14.93    5.72
   6   0  -4   15.75    5.37
   6   0  -4   17.16    5.81
  -6   0   5   -0.03    2.72
  -6   0   5   -0.68    4.08
   6   0  -5   -0.92    3.76
   6   0  -5    1.71    3.78
  -6   0   6 1282.97  158.04
  -6   0   6 1373.94  159.56
   6   0  -6 1210.50  158.39
   6   0  -6 1463.57  159.50
  -6   0   7   -1.23    3.00
  -6   0   7    1.61    3.67
   6   0  -7    2.33    3.35
   6   0  -7   -0.28    4.11
  -6   0   8   37.84    7.09
  -6   0   8   17.23    7.01
   6   0  -8   35.73    7.47
   6   0  -8   32.35    7.84
  -6   0   9    0.66    2.84
  -6   0   9   -0.62    3.84
   6   0  -9   -0.41    2.46
   6   0  -9    1.66    3.54
  -6   0  10  251.83   28.84
  -6   0  10  226.90   29.96
   6   0 -10  187.30   28.40
   6   0 -10  181.96   28.49
  -6   0  11    1.49    4.11
   6   0 -11    0.19    3.22
   6   0 -11    0.85    3.70
  -6   0  12  327.70   44.03
   6   0 -12  359.59   43.52
   6   0 -12  301.49   42.76
  -6   0  13   -0.91    3.81
   6   0 -13   -1.43    4.42
   6   0 -13   -0.92    3.25
  -6   0  14   86.20   15.15
   6   0 -14   78.28   13.97
   6   0 -14   79.14   14.05
  -6   0  15   -0.17    4.34
   6   0 -15    2.77    3.75
   6   0 -15   -0.94    3.62
  -6   0  16  293.20   41.41
   6   0 -16  308.30   40.66
  -6   0  17    0.12    4.82
   6   0 -17    0.99    3.51
  -6   0  18  209.21   31.65
   6   0 -18  220.34   30.88
  -6   0  19    1.70    4.64
   6   0 -19   -1.80    4.55
  -6   0  20   -0.90    4.98
   6   0 -20    0.06    4.24
  -6   0  21   -1.29    4.95
   6   0 -21    1.39    5.21
  -6   0  22  114.24   21.78
   6   0 -22  139.57   21.60
  -6   0  23   -1.17    5.21
   6   0 -23   -0.96    4.26
  -6   0  24    2.96    7.20
   6   0 -24   -1.81    5.60
  -6   0  25    1.16    6.69
   6   0 -25    1.06    5.48
  -6   0  26   48.17   13.46
   6   0 -26   70.57   13.94
  -6   0  27    0.62    5.19
   6   0 -27   -1.46    6.05
   6   0 -28   25.63    9.34
   6   0 -29    0.10    6.09
   6   0 -30   28.81    9.16
   6   0 -31   -0.00    4.88
   6   0 -32   62.37   14.08
   6   0 -33   -0.73    5.92
   6   0 -34   -1.31    4.70
   6   0 -35   -3.01    6.09
   6   0 -36    4.09    6.43
   6   0 -37    2.57    4.85
   6   0 -38   16.51    7.59
  -6   1   1    6.16    5.07
   6  -1  -1    5.53    4.27
   6  -1  -1    3.07    4.13
   6   1  -1    9.63    4.36
   6   1  -1    7.54    4.28
  -6  -1   1   17.07    4.46
  -6  -1   1    4.76    4.55
  -6   1   2  583.96   76.51
   6  -1  -2  526.35   75.34
   6  -1  -2  654.50   76.78
   6   1  -2  596.00   75.72
   6   1  -2  658.05   76.54
  -6  -1   2  655.75   75.56
  -6  -1   2  682.84   77.13
  -6   1   3   50.04    8.59
  -6   1   3   39.95    9.07
   6  -1  -3   37.88    8.27
   6  -1  -3   42.83    9.20
   6   1  -3   51.78    9.01
   6   1  -3   38.16    8.65
  -6  -1   3   52.01    8.50
  -6  -1   3   49.82    9.69
  -6   1   4  882.98  109.65
  -6   1   4  896.28  111.00
   6  -1  -4  911.73  110.25
   6  -1  -4 1019.35  111.40
   6   1  -4  905.52  110.21
   6   1  -4  881.26  110.50
  -6  -1   4  899.52  109.66
  -6  -1   4  902.89  110.97
  -6   1   5  127.65   18.58
  -6   1   5  133.59   19.99
   6  -1  -5  127.47   19.10
   6  -1  -5  141.02   19.98
   6   1  -5  123.13   19.03
   6   1  -5  145.93   19.91
  -6  -1   5  135.78   18.77
  -6  -1   5  137.01   20.06
  -6   1   6   90.55   13.10
  -6   1   6   49.26   12.82
   6  -1  -6   82.51   13.63
   6  -1  -6   90.59   14.20
   6   1  -6   72.25   13.27
   6   1  -6   98.86   14.24
  -6  -1   6  120.22   14.03
  -6  -1   6   92.96   14.58
  -6   1   7  261.35   33.67
  -6   1   7  265.38   35.05
   6  -1  -7  263.58   34.39
   6  -1  -7  241.14   34.34
   6   1  -7  261.98   34.34
   6   1  -7  274.89   34.61
  -6  -1   7  273.45   33.78
  -6  -1   7  226.12   34.34
  -6   1   8  817.05   95.40
  -6   1   8  767.27   96.58
   6  -1  -8  729.69   95.66
   6  -1  -8  840.75   96.56
   6   1  -8  832.33   96.19
   6   1  -8  705.90   95.57
  -6  -1   8  793.24   95.30
  -6  -1   8  791.51   96.66
  -6   1   9    6.98    3.94
  -6   1   9    2.65    4.16
   6  -1  -9    7.97    4.84
   6  -1  -9    8.50    4.58
   6   1  -9    8.92    4.43
   6   1  -9   20.07    5.75
  -6  -1   9    6.94    3.65
  -6  -1   9   12.48    4.84
  -6   1  10   98.08   18.01
  -6   1  10  128.49   20.15
   6  -1 -10  138.73   19.68
   6  -1 -10  138.73   19.91
   6   1 -10  128.32   19.52
   6   1 -10  175.79   20.77
  -6  -1  10  165.05   19.63
  -6  -1  10  104.61   19.29
  -6   1  11   26.92    7.24
   6  -1 -11   18.54    5.41
   6  -1 -11   17.18    6.12
   6   1 -11   15.47    5.59
   6   1 -11   19.15    6.01
  -6  -1  11   15.81    6.11
  -6   1  12  338.42   43.33
   6  -1 -12  326.20   42.16
   6  -1 -12  307.52   41.97
   6   1 -12  300.77   41.66
  -6  -1  12  328.97   43.08
  -6   1  13   45.75   11.19
   6  -1 -13   60.05   11.07
   6  -1 -13   51.24   10.74
   6   1 -13   50.98   10.58
   6   1 -13   65.73   11.34
  -6  -1  13   60.24   11.65
  -6   1  14  226.05   28.34
   6  -1 -14  145.05   25.40
   6  -1 -14  195.10   26.65
   6   1 -14  211.26   26.93
   6   1 -14  160.85   25.64
  -6  -1  14  192.41   27.53
  -6   1  15    5.65    5.28
   6  -1 -15   10.69    5.47
   6  -1 -15    6.61    5.32
   6   1 -15   23.84    6.98
   6   1 -15    8.00    5.89
  -6  -1  15   17.53    6.51
  -6   1  16    1.11    4.56
   6  -1 -16    4.04    4.19
  -6  -1  16    0.63    4.65
  -6   1  17    8.32    5.37
   6  -1 -17    7.98    4.92
  -6  -1  17    3.85    5.04
  -6   1  18  223.30   37.91
   6  -1 -18  259.18   37.78
  -6  -1  18  401.87   41.61
  -6   1  19   34.12    9.71
   6  -1 -19   26.95    8.62
   6  -1 -19   38.58    9.41
  -6  -1  19   50.63   11.12
  -6   1  20    0.05    3.88
   6  -1 -20    0.83    4.69
   6  -1 -20   -0.43    3.66
   6   1 -20   -1.29    4.91
  -6  -1  20   -0.23    5.42
  -6   1  21    0.26    4.50
   6  -1 -21    9.54    5.63
   6   1 -21    6.04    5.51
  -6  -1  21    3.25    5.40
  -6   1  22   11.99    6.88
   6  -1 -22    3.63    5.83
   6   1 -22   24.88    7.52
  -6  -1  22   -1.29    4.40
  -6   1  23   11.61    6.65
   6  -1 -23   11.71    5.78
   6   1 -23    8.58    5.38
  -6  -1  23   13.61    7.45
  -6   1  24   37.37   10.65
   6  -1 -24   29.60    9.08
   6   1 -24   30.34    9.32
  -6  -1  24   39.11   10.64
  -6   1  25   -1.34    5.58
   6  -1 -25   -0.96    5.05
   6   1 -25    5.74    5.66
  -6  -1  25   -0.15    6.66
   6  -1 -26    0.06    5.58
   6   1 -26    1.49    5.61
   6  -1 -27   -0.61    5.21
   6   1 -27   -0.09    5.42
   6  -1 -28   61.79   13.86
   6   1 -28   69.91   14.62
   6  -1 -29    3.12    5.56
   6   1 -29   -1.32    4.92
   6  -1 -30   43.74   11.39
   6   1 -30   24.78    9.66
   6  -1 -31    1.99    4.87
   6   1 -31    0.28    4.12
   6  -1 -32    0.12    6.19
   6   1 -32   -0.76    5.99
   6  -1 -33   -1.38    5.36
   6   1 -33   -1.61    5.71
   6  -1 -34   19.68    8.39
   6   1 -34   18.92    8.24
   6  -1 -35   -0.79    5.26
   6   1 -35   -2.75    5.60
   6  -1 -36    5.19    4.93
   6   1 -36    8.97    6.70
   6  -1 -37   -0.48    5.60
   6   1 -37    0.66    7.27
   6  -1 -38   -0.88    5.36
   6   1 -38    7.08    6.98
  -6   2   1   -0.23    3.01
  -6   2   1    9.36    5.04
   6  -2  -1    9.24    3.70
   6  -2  -1    4.88    4.14
   6   2  -1   11.45    4.20
   6   2  -1    7.51    4.67
  -6  -2   1    5.72    3.27
  -6  -2   1    9.97    5.39
  -6   2   2   17.07    4.81
  -6   2   2   12.01    5.37
   6  -2  -2   13.71    4.60
   6  -2  -2   10.28    5.51
   6   2  -2   14.43    5.01
   6   2  -2   11.29    4.96
  -6  -2   2   19.19    4.88
  -6  -2   2   10.46    4.67
  -6   2   3    0.56    3.10
  -6   2   3    3.76    3.83
   6  -2  -3    0.09    2.62
   6  -2  -3    4.38    4.24
   6   2  -3    6.11    3.89
   6   2  -3   -1.55    3.39
  -6  -2   3    7.74    3.30
  -6  -2   3    6.77    4.34
  -6   2   4   64.47   10.59
  -6   2   4   75.51   12.27
   6  -2  -4   50.34   10.50
   6  -2  -4  102.38   13.45
   6   2  -4   62.96   11.11
  -6  -2   4   65.68   10.55
  -6  -2   4   56.79   11.79
  -6   2   5    7.59    4.21
  -6   2   5   11.98    5.30
   6  -2  -5   14.37    4.51
   6  -2  -5    8.48    5.25
   6   2  -5   11.32    4.63
   6   2  -5    4.35    3.89
  -6  -2   5   13.20    4.04
  -6  -2   5    9.58    5.21
  -6   2   6  346.81   45.88
  -6   2   6  363.28   47.39
   6  -2  -6  370.83   46.74
   6  -2  -6  332.51   46.78
   6   2  -6  387.05   46.91
   6   2  -6  387.12   46.97
  -6  -2   6  359.46   45.98
  -6  -2   6  385.79   47.49
  -6   2   7   65.51   10.13
  -6   2   7   66.50   11.59
   6  -2  -7   64.70   10.82
   6  -2  -7   45.11   10.05
   6   2  -7   58.88   10.45
   6   2  -7   53.29   10.40
  -6  -2   7   52.69   10.60
  -6   2   8   13.50    4.27
  -6   2   8    4.08    4.13
   6  -2  -8    9.67    4.38
   6  -2  -8    4.74    4.09
   6   2  -8    8.08    4.65
   6   2  -8   10.17    5.10
  -6  -2   8    8.25    3.81
  -6  -2   8    8.19    4.68
  -6   2   9    5.02    3.59
  -6   2   9   -0.87    4.35
   6  -2  -9   -0.48    2.89
   6  -2  -9    1.99    3.65
   6   2  -9   -0.25    3.00
   6   2  -9    0.13    3.37
  -6  -2   9   -0.04    3.02
  -6  -2   9   -1.69    3.61
  -6   2  10  256.99   35.85
   6  -2 -10  131.88   33.07
   6  -2 -10  334.00   36.44
   6   2 -10  297.83   35.65
   6   2 -10  306.69   35.62
  -6  -2  10  404.98   36.18
  -6  -2  10  293.16   36.26
  -6   2  11  278.34   38.99
   6  -2 -11  311.30   38.55
   6  -2 -11  269.63   38.14
   6   2 -11  271.00   37.99
   6   2 -11  321.98   38.47
  -6  -2  11  275.39   38.76
  -6   2  12  106.99   16.79
   6  -2 -12   89.39   15.16
   6  -2 -12  104.72   15.86
   6   2 -12  116.58   16.09
   6   2 -12   83.34   14.91
  -6  -2  12   69.28   15.13
  -6   2  13   15.14    5.89
   6  -2 -13    9.01    5.21
   6  -2 -13    7.10    4.73
   6   2 -13   11.53    4.97
  -6  -2  13   12.46    5.76
  -6   2  14   88.21   17.30
   6  -2 -14  102.68   17.14
   6  -2 -14  137.98   18.34
   6   2 -14  108.36   17.34
  -6  -2  14   97.10   17.69
  -6   2  15   33.51    9.14
   6  -2 -15   36.30    8.91
   6  -2 -15   35.23    8.77
   6   2 -15   37.92    8.73
  -6  -2  15   32.86    8.74
  -6   2  16   60.02   13.11
   6  -2 -16   70.12   12.66
  -6  -2  16   58.73   12.71
  -6   2  17   23.52    8.03
  -6  -2  17   26.25    8.37
  -6   2  18   12.66    6.32
   6  -2 -18   21.06    7.29
  -6  -2  18   14.28    6.77
  -6   2  19    7.94    7.26
   6  -2 -19   11.80    7.01
   6  -2 -19   22.16    7.28
   6   2 -19   17.16    6.81
  -6  -2  19   11.64    6.62
  -6   2  20  180.44   29.79
   6  -2 -20  261.20   31.04
   6  -2 -20  192.48   29.35
   6   2 -20  192.58   29.28
  -6  -2  20  185.18   29.84
  -6   2  21    3.10    5.89
   6  -2 -21    6.27    4.84
   6  -2 -21    1.50    4.64
   6   2 -21    7.31    5.27
  -6  -2  21    1.82    5.62
  -6   2  22   21.00    9.13
   6  -2 -22   34.69    9.80
   6  -2 -22   49.80   10.98
   6   2 -22   40.03   10.25
  -6  -2  22   62.83   12.59
  -6   2  23    1.79    4.62
   6  -2 -23    6.35    5.27
   6   2 -23    0.12    5.43
   6  -2 -24    3.86    5.12
   6   2 -24    8.58    5.95
   6  -2 -25   14.46    7.20
   6   2 -25   13.93    6.98
   6  -2 -26   59.64   13.01
   6   2 -26   57.09   13.10
   6  -2 -27    4.98    5.30
   6   2 -27   10.92    6.70
  -6  -2  27    4.21    5.47
   6  -2 -28   13.51    7.93
   6   2 -28   23.26    8.92
  -6  -2  28   24.61    9.62
   6  -2 -29    3.43    4.94
   6   2 -29    4.05    5.66
  -6  -2  29    1.53    5.70
   6  -2 -30   -0.49    5.01
   6   2 -30   11.78    6.33
  -6  -2  30   14.16    7.68
   6  -2 -31   -1.44    5.23
   6   2 -31   -2.33    4.71
  -6  -2  31    3.02    6.28
   6  -2 -32   27.36    9.05
   6   2 -32   16.15    8.32
   6  -2 -33   12.93    7.05
   6   2 -33    7.29    6.73
   6  -2 -34   -0.55    5.05
   6   2 -34   -0.66    4.97
   6  -2 -35   -1.94    5.42
   6   2 -35   -0.01    5.17
   6  -2 -36   16.96    8.24
   6   2 -36   10.24    8.03
   6  -2 -37    3.47    5.64
   6   2 -37   -0.36    3.88
   6  -2 -38    7.93    6.50
  -6   3   1    0.80    2.47
  -6   3   1    3.78    4.32
   6  -3  -1    5.52    3.30
   6  -3  -1    4.61    4.20
   6   3  -1    4.24    3.02
   6   3  -1    2.74    3.21
  -6  -3   1    3.66    2.57
  -6  -3   1   -0.65    3.45
  -6   3   2  142.91   19.53
  -6   3   2  148.09   20.95
   6  -3  -2  124.02   19.57
   6  -3  -2  159.50   21.27
   6   3  -2  133.52   19.70
   6   3  -2  144.73   20.14
  -6  -3   2  142.00   19.38
  -6  -3   2  141.29   20.58
  -6   3   3  127.52   20.24
  -6   3   3  227.43   23.69
   6  -3  -3  194.15   21.95
   6  -3  -3  129.33   21.46
   6   3  -3  146.38   20.93
   6   3  -3  139.30   21.10
  -6  -3   3  145.44   20.44
  -6  -3   3  140.55   21.51
  -6   3   4   26.08    6.93
  -6   3   4   41.32    8.58
   6  -3  -4   36.91    7.71
   6  -3  -4   71.05   10.34
   6   3  -4   42.99    8.06
   6   3  -4   42.07    8.15
  -6  -3   4   32.93    7.08
  -6  -3   4   38.72    8.43
  -6   3   5    6.24    3.69
  -6   3   5   10.96    4.96
   6  -3  -5   12.48    4.71
   6  -3  -5    6.94    4.36
   6   3  -5   12.36    4.67
   6   3  -5   18.63    5.09
  -6  -3   5    5.06    3.32
  -6  -3   5   17.67    5.43
  -6   3   6    7.13    3.72
  -6   3   6   18.21    5.60
   6  -3  -6   13.60    5.06
   6  -3  -6   12.66    5.18
   6   3  -6   16.59    5.17
   6   3  -6   10.86    5.01
  -6  -3   6    7.53    3.59
  -6  -3   6   17.16    5.51
  -6   3   7   24.70    5.48
  -6   3   7   26.22    6.67
   6  -3  -7   20.29    5.77
   6  -3  -7   12.33    5.87
   6   3  -7   12.48    5.45
   6   3  -7   13.52    5.42
  -6  -3   7   20.05    5.16
  -6  -3   7   27.85    6.83
  -6   3   8  343.12   48.99
  -6   3   8  397.11   50.96
   6  -3  -8  398.07   50.09
   6  -3  -8  427.75   50.94
   6   3  -8  414.56   50.35
   6   3  -8  354.01   49.60
  -6  -3   8  447.71   49.87
  -6  -3   8  382.68   50.58
  -6   3   9  129.35   13.81
  -6   3   9   67.16   12.98
   6  -3  -9   57.01   11.83
   6   3  -9   71.72   12.59
   6   3  -9   85.71   12.91
  -6  -3   9   81.37   12.10
  -6  -3   9   45.78   11.68
   6  -3 -10   30.30    6.96
   6  -3 -10   27.41    7.02
   6   3 -10   25.09    6.81
  -6  -3  10   22.39    5.83
  -6  -3  10   35.43    8.11
  -6   3  11   17.73    6.63
   6  -3 -11   11.85    5.08
   6  -3 -11   12.43    5.29
   6   3 -11   14.14    5.13
  -6  -3  11   16.82    5.97
  -6   3  12   82.05   14.18
   6  -3 -12   66.69   12.68
   6  -3 -12   64.57   12.74
   6   3 -12   82.26   13.25
  -6  -3  12   74.66   13.68
  -6   3  13  208.45   26.32
   6  -3 -13  226.32   25.66
   6  -3 -13  143.64   24.02
   6   3 -13  126.54   23.57
  -6  -3  13  171.47   25.16
  -6   3  14  176.18   27.85
   6  -3 -14  193.73   27.42
   6  -3 -14  210.72   28.05
  -6  -3  14  187.04   28.16
  -6   3  15    9.24    5.48
   6  -3 -15   19.37    6.27
   6  -3 -15   18.10    6.63
   6   3 -15   23.70    7.19
  -6  -3  15    7.79    6.09
  -6   3  16   28.47    8.66
   6  -3 -16   29.97    7.72
  -6  -3  16   17.42    7.07
  -6   3  17   81.07   15.42
  -6  -3  17   78.08   15.04
  -6   3  18  109.18   20.89
   6  -3 -18  157.73   22.11
  -6  -3  18  135.53   22.00
  -6   3  19   40.53   10.60
   6  -3 -19   53.89   10.65
   6  -3 -19   49.94   10.72
   6   3 -19   51.99   10.65
  -6  -3  19   22.47    9.21
  -6   3  20    4.30    5.59
   6  -3 -20    1.03    4.44
   6  -3 -20   -2.04    5.92
   6   3 -20    2.87    4.57
  -6   3  21   -3.04    5.75
   6  -3 -21    0.21    4.07
   6   3 -21    3.34    4.05
   6  -3 -22   94.40   15.58
   6   3 -22   60.02   13.76
   6  -3 -23   11.80    7.17
   6   3 -23   24.90    8.04
   6  -3 -24   79.34   15.06
   6   3 -24   72.48   14.78
  -6  -3  24   65.10   15.01
   6  -3 -25   -1.15    4.72
   6   3 -25   -1.44    6.60
  -6  -3  25   -2.48    5.38
   6  -3 -26    2.39    4.65
   6   3 -26    1.98    5.31
  -6  -3  26    2.06    5.47
   6  -3 -27   -1.24    4.90
   6   3 -27    0.26    4.64
  -6  -3  27   -0.14    5.17
   6  -3 -28   24.87    8.69
   6   3 -28   14.84    6.95
  -6  -3  28   18.85    9.50
   6  -3 -29   10.11    6.75
   6   3 -29    8.92    6.47
  -6  -3  29    1.51    7.45
   6   3 -30   34.95   11.00
  -6  -3  30   53.58   13.60
   6  -3 -31    0.24    5.68
   6   3 -31    3.15    5.68
  -6  -3  31   -1.42    5.79
   6  -3 -32    3.44    5.25
   6   3 -32   -2.53    6.18
  -6  -3  32    8.29    6.95
   6  -3 -33   11.69    6.61
   6   3 -33    7.22    6.47
   6  -3 -34   15.14    7.73
   6   3 -34   30.97    9.24
   6  -3 -35    0.00    5.16
   6   3 -35    0.52    5.15
   6  -3 -36    0.00    5.76
   6   3 -36    2.24    6.48
   6  -3 -37   -0.65    5.51
   6   3 -37    3.34    5.69
   6  -3 -38    0.44    5.54
  -6   4   1  195.43   25.47
  -6   4   1  206.26   26.95
   6  -4  -1  183.38   25.76
   6  -4  -1  182.57   26.60
   6   4  -1  181.54   25.52
   6   4  -1  180.01   25.67
  -6  -4   1  195.94   25.29
  -6  -4   1  205.90   26.80
  -6   4   2   16.43    4.72
  -6   4   2   14.27    5.35
   6  -4  -2   11.81    4.38
   6  -4  -2   14.44    5.57
   6   4  -2   17.01    4.91
   6   4  -2   16.74    4.89
  -6  -4   2   19.44    4.73
  -6  -4   2   13.75    5.49
  -6   4   3    0.80    2.50
  -6   4   3    2.42    4.10
   6  -4  -3    2.41    3.62
   6  -4  -3    6.54    4.63
   6   4  -3    2.98    3.23
   6   4  -3    4.35    3.22
  -6  -4   3    5.60    3.47
  -6  -4   3    2.39    4.05
  -6   4   4   20.40    4.77
  -6   4   4    9.66    5.00
   6  -4  -4   15.12    5.01
   6  -4  -4   17.59    5.81
   6   4  -4   15.03    4.82
  -6  -4   4   11.37    4.00
  -6  -4   4   14.44    5.47
  -6   4   5  257.41   33.84
  -6   4   5  230.59   34.72
   6  -4  -5  278.07   34.71
   6  -4  -5  257.34   35.22
   6   4  -5  299.49   34.94
  -6  -4   5  255.78   33.74
  -6  -4   5  260.03   34.98
  -6   4   6  264.53   35.86
  -6   4   6  309.26   37.77
   6  -4  -6  251.91   36.27
   6  -4  -6  296.76   37.55
   6   4  -6  287.30   36.65
  -6  -4   6  305.74   36.21
  -6  -4   6  253.54   36.78
  -6   4   7   69.51   12.69
  -6   4   7  106.20   15.11
   6  -4  -7   88.41   13.75
   6  -4  -7   81.49   13.95
   6   4  -7   75.75   13.42
  -6  -4   7  123.94   14.17
  -6  -4   7   67.25   13.42
  -6   4   8    6.69    3.30
  -6   4   8    8.42    5.07
   6  -4  -8    6.50    3.57
   6  -4  -8    2.07    3.63
   6   4  -8   10.94    4.47
  -6  -4   8   14.80    4.10
  -6  -4   8    5.85    4.15
  -6   4   9   67.95   10.05
  -6   4   9   62.95   11.22
   6  -4  -9   50.88   10.05
   6  -4  -9   76.93   11.64
   6   4  -9   59.04   10.44
  -6  -4   9   50.08    9.31
  -6  -4   9   25.51    8.76
  -6   4  10   22.42    7.07
   6  -4 -10   34.86    7.62
   6  -4 -10   27.97    7.55
   6   4 -10   29.03    7.20
  -6  -4  10   43.28    8.50
  -6   4  11  160.00   24.24
   6  -4 -11  163.67   23.37
   6  -4 -11  176.48   24.09
   6   4 -11  177.10   23.81
  -6  -4  11  135.39   23.48
  -6   4  12   96.67   18.95
   6  -4 -12  129.14   19.09
   6  -4 -12  140.77   19.84
   6   4 -12  136.09   19.45
  -6  -4  12  121.23   19.58
  -6   4  13   51.43   11.13
   6  -4 -13   77.56   11.83
   6  -4 -13   41.27   10.25
   6   4 -13   43.60   10.21
  -6  -4  13   63.80   11.78
  -6   4  14    0.93    3.88
   6  -4 -14    1.40    3.56
   6  -4 -14    0.20    3.59
   6   4 -14    3.91    3.85
  -6  -4  14    1.83    4.67
  -6   4  15  110.57   20.87
   6  -4 -15  140.72   21.04
   6  -4 -15  142.98   21.47
   6   4 -15  158.75   21.65
  -6  -4  15  127.48   21.30
  -6   4  16  144.42   24.88
   6  -4 -16  190.56   25.69
  -6   4  17   19.23    7.28
   6  -4 -17   12.88    6.03
  -6   4  18   70.26   14.30
   6  -4 -18   72.92   13.89
   6  -4 -19  116.56   20.22
   6   4 -19  136.81   20.99
   6  -4 -20  195.17   26.69
   6   4 -20  151.30   25.34
   6  -4 -21    6.00    4.98
   6   4 -21   19.33    6.85
  -6  -4  21    1.34    6.81
   6  -4 -22    6.91    6.51
   6   4 -22    1.40    4.39
  -6  -4  22    8.91    6.49
   6  -4 -23   -2.04    4.62
   6   4 -23    0.21    5.27
  -6  -4  23    0.60    4.91
   6  -4 -24    2.62    6.21
   6   4 -24    3.24    4.57
  -6  -4  24   -0.83    4.74
   6  -4 -25   11.93    7.65
   6   4 -25   14.43    6.57
  -6  -4  25    4.41    6.38
   6  -4 -26   10.50    5.88
   6   4 -26   18.80    7.68
  -6  -4  26   21.52    8.79
   6  -4 -27   17.36    7.20
   6   4 -27   29.77    9.35
  -6  -4  27   11.54    7.09
   6  -4 -28   27.21    8.41
   6   4 -28   25.01    8.54
  -6  -4  28   15.84    9.36
   6  -4 -29    1.67    5.26
   6   4 -29   -0.53    4.49
  -6  -4  29    1.46    5.02
   6  -4 -30   37.89   10.00
   6   4 -30   16.49    7.81
  -6  -4  30   21.48    9.41
   6  -4 -31    2.20    5.30
   6   4 -31   -2.14    5.30
  -6  -4  31    1.99    6.04
   6  -4 -32    7.37    6.70
   6   4 -32   10.20    6.10
  -6  -4  32   26.85   10.11
   6  -4 -33    3.42    5.68
   6   4 -33    1.83    4.64
  -6  -4  33    2.11    6.93
   6  -4 -34   -1.95    4.90
   6   4 -34   -2.35    6.01
  -6  -4  34   -2.40    6.23
   6  -4 -35    4.07    6.05
   6   4 -35   10.76    7.38
   6  -4 -36    8.75    6.37
   6   4 -36   10.98    7.61
   6  -4 -37    5.40    6.27
   6   4 -37    6.87    7.04
   6  -4 -38    9.06    6.69
  -6   5   1   22.01    5.03
  -6   5   1   23.75    6.22
   6  -5  -1   17.57    5.05
   6  -5  -1   14.17    5.60
   6   5  -1   15.09    4.97
  -6  -5   1   13.82    4.64
  -6  -5   1   21.00    5.88
  -6   5   2  100.02   14.85
  -6   5   2  100.22   15.95
   6  -5  -2   96.03   15.22
   6  -5  -2   98.00   16.05
   6   5  -2  128.14   15.85
  -6  -5   2   94.85   14.47
  -6  -5   2   92.59   15.61
  -6   5   3  150.60   19.40
  -6   5   3  132.74   20.13
   6  -5  -3  178.40   20.56
   6  -5  -3  152.43   20.96
   6   5  -3  128.69   19.33
  -6  -5   3  119.15   18.65
  -6  -5   3  117.69   19.60
  -6   5   4  112.72   16.88
  -6   5   4  130.44   18.50
   6  -5  -4   92.80   16.95
   6  -5  -4  197.08   20.64
   6   5  -4  105.10   17.10
  -6  -5   4  130.64   17.16
  -6  -5   4  116.89   17.93
  -6   5   5    1.42    2.52
  -6   5   5    6.89    4.57
   6  -5  -5    1.84    2.61
   6  -5  -5    2.09    4.55
   6   5  -5    2.00    3.37
  -6  -5   5    1.73    2.19
  -6  -5   5    5.00    4.13
  -6   5   6   -0.55    2.10
  -6   5   6    2.95    3.62
   6  -5  -6    3.66    3.10
   6  -5  -6    2.87    4.82
   6   5  -6    6.78    3.75
  -6  -5   6    3.08    2.49
  -6  -5   6    4.39    3.25
  -6   5   7   75.24   11.64
  -6   5   7   62.78   12.26
   6  -5  -7   58.00   11.44
   6  -5  -7   86.46   13.33
   6   5  -7   69.97   12.01
  -6  -5   7   95.85   12.27
  -6  -5   7   62.37   12.02
  -6   5   8   56.22    9.79
  -6   5   8   57.64   10.84
   6  -5  -8   49.55    9.86
   6  -5  -8   43.20   10.23
   6   5  -8   57.13   10.49
  -6  -5   8   64.65    9.92
  -6  -5   8   59.71   10.84
  -6   5   9   92.44   14.85
  -6   5   9  105.53   16.77
   6  -5  -9   96.94   15.59
   6  -5  -9  118.45   16.91
   6   5  -9   86.70   15.26
  -6  -5   9  102.94   15.12
  -6  -5   9  111.46   16.53
  -6   5  10   46.51   10.22
   6  -5 -10   61.50   11.00
   6   5 -10   43.89    9.43
  -6  -5  10   51.40   10.51
  -6   5  11    3.73    4.37
   6  -5 -11    0.43    3.03
   6  -5 -11    1.61    4.28
   6   5 -11    2.99    3.57
  -6  -5  11    3.87    3.80
  -6   5  12    4.32    4.90
   6  -5 -12    4.77    3.92
   6  -5 -12    8.26    4.67
   6   5 -12    2.10    3.75
  -6  -5  12    3.28    5.01
  -6   5  13  243.32   37.29
   6  -5 -13  308.17   37.64
   6  -5 -13  256.71   37.19
   6   5 -13  294.99   37.67
  -6   5  14  288.10   42.08
   6  -5 -14  289.49   41.36
   6  -5 -14  331.48   42.46
   6   5 -14  348.86   42.43
  -6   5  15    3.45    4.78
   6  -5 -15    2.08    4.31
   6  -5 -15    0.87    4.50
   6   5 -15    2.80    4.55
  -6  -5  17    1.14    4.32
  -6  -5  18  219.69   32.20
   6  -5 -19   13.39    6.82
   6   5 -19   21.92    7.70
  -6  -5  19   33.47    9.08
   6  -5 -20   18.86    7.19
   6   5 -20   22.38    8.38
  -6  -5  20   11.33    7.13
   6  -5 -21    7.19    5.03
   6   5 -21    3.24    6.02
  -6  -5  21    1.49    5.28
   6  -5 -22    1.86    4.33
   6   5 -22    1.37    4.02
  -6  -5  22    1.13    4.61
   6  -5 -23   45.61   11.27
   6   5 -23   51.10   11.98
  -6  -5  23   61.39   12.88
   6  -5 -24   40.12   10.11
   6   5 -24   47.05   10.88
  -6  -5  24   22.28    9.08
   6  -5 -25   12.52    5.82
   6   5 -25    8.27    6.53
  -6  -5  25   13.08    7.44
   6  -5 -26    3.29    5.37
   6   5 -26    2.99    4.72
  -6  -5  26   -0.83    4.61
   6  -5 -27    2.12    4.41
   6   5 -27    4.70    6.73
  -6  -5  27    0.20    5.05
   6  -5 -28    8.06    6.72
   6   5 -28    8.87    6.23
  -6  -5  28   10.61    7.62
   6  -5 -29   30.47    9.84
   6   5 -29   22.18    8.33
  -6  -5  29   26.48    9.62
   6  -5 -30   10.68    7.46
   6   5 -30   21.17    8.86
  -6  -5  30   23.04    9.85
   6  -5 -31    3.82    5.55
   6   5 -31    1.94    5.19
  -6  -5  31    1.08    5.85
   6  -5 -32    6.56    5.55
   6   5 -32    1.92    4.86
  -6  -5  32    4.35    6.73
   6  -5 -33   15.53    7.33
   6   5 -33    8.17    6.54
  -6  -5  33   20.69    8.63
   6  -5 -34    6.14    6.11
   6   5 -34    5.85    6.39
  -6  -5  34   16.07    8.64
   6  -5 -35   21.40    8.24
   6   5 -35    7.83    6.80
  -6  -5  35    8.40    8.36
   6  -5 -36   -0.40    5.72
   6   5 -36    0.29    6.95
   6  -5 -37    1.25    6.31
   6   5 -37    0.22    5.45
   6  -5 -38   -2.52    6.79
  -6   6   1  244.22   23.86
  -6   6   1  205.05   24.53
   6  -6  -1  147.59   22.62
   6  -6  -1  161.05   24.19
   6   6  -1  151.57   22.50
  -6  -6   1  142.13   21.80
  -6  -6   1  151.07   23.08
  -6   6   2   38.65    7.41
  -6   6   2   40.97    8.63
   6  -6  -2   44.64    8.18
   6  -6  -2   38.17    8.57
   6   6  -2   36.86    7.52
  -6  -6   2   32.77    6.87
  -6  -6   2   41.51    8.01
  -6   6   3   11.57    3.78
  -6   6   3    7.56    4.06
   6  -6  -3    4.53    3.20
   6  -6  -3    4.13    4.37
   6   6  -3    3.16    3.14
  -6  -6   3   10.39    3.57
  -6  -6   3    9.53    4.68
  -6   6   4   13.34    4.74
  -6   6   4   24.10    6.05
   6  -6  -4   16.14    5.20
   6  -6  -4   30.88    7.01
   6   6  -4   15.01    4.95
  -6  -6   4   23.14    5.19
  -6  -6   4   27.55    6.66
  -6   6   5  136.40   19.83
  -6   6   5  147.67   21.24
   6  -6  -5  157.94   21.76
   6   6  -5  150.41   20.64
  -6  -6   5  149.26   19.90
  -6  -6   5  124.77   20.41
  -6   6   6   79.15   14.41
  -6   6   6   96.94   16.03
   6  -6  -6  101.08   15.78
   6  -6  -6  120.37   17.07
   6   6  -6  105.54   15.67
  -6  -6   6  107.34   15.00
  -6  -6   6  118.68   16.66
  -6   6   7   73.81   12.14
  -6   6   7   68.04   13.04
   6  -6  -7   68.81   12.59
   6  -6  -7   72.48   13.26
   6   6  -7   67.83   12.34
  -6  -6   7   93.49   12.62
  -6  -6   7   97.04   13.88
  -6   6   8   20.17    5.03
  -6   6   8   17.11    6.37
   6  -6  -8   20.88    5.57
   6  -6  -8   16.47    5.68
   6   6  -8   11.89    4.80
  -6  -6   8   11.37    4.45
  -6   6   9  124.74   18.05
   6  -6  -9  100.47   16.48
   6  -6  -9  109.33   17.30
   6   6  -9  103.11   16.68
  -6  -6   9  105.49   15.95
  -6   6  10  100.98   17.48
   6  -6 -10  111.93   17.11
   6  -6 -10  107.00   17.45
   6   6 -10  114.30   17.26
  -6   6  11   57.02   12.47
   6  -6 -11   72.37   12.15
   6  -6 -11   71.29   12.93
   6   6 -11   70.33   12.46
  -6   6  12   82.62   15.22
   6  -6 -12   81.62   14.50
   6  -6 -12   84.88   15.18
   6   6 -12  105.28   15.62
   6  -6 -13    4.81    4.34
   6  -6 -13   -1.04    4.72
   6   6 -13   -1.10    3.94
   6  -6 -14    5.02    3.94
   6   6 -14   -0.94    3.45
  -6  -6  14    5.31    5.09
   6  -6 -15   63.88   11.62
   6   6 -15   38.84   10.21
  -6  -6  15   76.33   13.36
  -6  -6  16   11.72    6.50
  -6  -6  17   42.77   10.30
   6   6 -18   46.18   10.85
  -6  -6  18   61.83   12.68
   6  -6 -19   18.94    6.44
   6   6 -19   12.48    5.85
  -6  -6  19    7.96    6.40
   6  -6 -20   -1.61    4.14
   6   6 -20   -0.71    4.04
  -6  -6  20    3.64    4.90
   6  -6 -21   20.80    7.45
   6   6 -21   25.22    7.76
  -6  -6  21    9.33    6.52
   6  -6 -22    2.57    5.29
   6   6 -22   11.23    5.77
  -6  -6  22    6.00    6.06
   6  -6 -23   25.39    8.12
   6   6 -23   24.10    8.24
  -6  -6  23   24.61    9.07
   6  -6 -24    4.97    5.63
   6   6 -24    3.52    4.63
  -6  -6  24    4.76    5.78
   6  -6 -25   46.18   10.63
   6   6 -25   26.09    8.92
  -6  -6  25   20.16    9.29
   6  -6 -26   24.41    8.97
   6   6 -26   29.88    9.38
  -6  -6  26   41.59   11.31
   6  -6 -27   32.71    9.46
   6   6 -27   18.32    7.77
  -6  -6  27   -0.68    6.03
   6  -6 -28    4.26    5.69
   6   6 -28   -0.61    4.50
  -6  -6  28   -0.24    5.06
   6  -6 -29   -2.72    4.86
  -6  -6  29    1.74    5.60
   6  -6 -30   -1.51    5.87
   6   6 -30   -1.66    5.36
  -6  -6  30    1.36    5.65
   6  -6 -31   17.17    7.44
   6   6 -31   20.17    8.64
  -6  -6  31    8.89    7.67
   6  -6 -32   20.88    8.90
   6   6 -32   -0.02    4.57
  -6  -6  32   11.77    7.57
   6  -6 -33   21.06    8.61
   6   6 -33   15.78    7.51
  -6  -6  33   14.77    8.52
   6  -6 -34   -0.40    4.92
   6   6 -34    2.63    5.15
  -6  -6  34    3.00    5.95
   6  -6 -35    3.30    6.41
   6   6 -35    5.86    6.46
  -6  -6  35    1.08    7.97
   6  -6 -36   -0.89    4.93
   6   6 -36    0.56    5.27
  -6  -6  36   -2.68    6.07
   6  -6 -37   12.51    7.64
  -6  -6  37    3.47    6.32
   6  -6 -38    1.45    7.30
  -6   7   1   10.91    4.11
   6  -7  -1   16.02    4.89
   6  -7  -1   22.77    6.49
   6   7  -1   14.77    4.55
  -6  -7   1   13.68    3.88
  -6   7   2    9.56    3.87
   6  -7  -2    9.14    4.42
   6  -7  -2   13.60    5.57
   6   7  -2    8.56    3.71
  -6  -7   2    7.15    3.51
  -6   7   3  262.52   36.63
   6  -7  -3  272.46   37.27
   6  -7  -3  333.25   39.50
   6   7  -3  282.94   37.21
  -6  -7   3  305.61   36.77
  -6   7   4   71.68   12.35
   6  -7  -4   80.24   13.26
   6  -7  -4   88.80   14.44
   6   7  -4   81.22   13.02
  -6  -7   4   88.47   12.59
  -6   7   5   21.67    5.33
   6  -7  -5   22.21    5.80
   6  -7  -5   15.00    6.80
   6   7  -5   16.56    5.47
  -6  -7   5   34.20    5.98
  -6   7   6   28.09    5.65
   6  -7  -6   21.31    5.70
   6  -7  -6   23.03    6.21
   6   7  -6   11.07    4.75
  -6  -7   6   16.58    4.84
  -6   7   7   24.78    5.77
   6  -7  -7   18.50    5.53
   6  -7  -7    2.50    4.59
   6   7  -7   19.17    5.25
  -6  -7   7   23.12    5.24
  -6   7   8   40.30    7.74
   6  -7  -8   30.63    7.85
   6  -7  -8   43.00    9.39
   6   7  -8   47.21    8.87
  -6  -7   8   37.12    7.53
   6  -7  -9  157.73   21.92
   6  -7  -9  153.44   22.58
   6   7  -9  114.56   20.90
  -6  -7   9  180.72   21.56
   6  -7 -10    0.46    3.32
   6   7 -10    6.70    4.16
  -6  -7  10    0.74    4.08
   6  -7 -11    3.90    4.24
   6   7 -11    0.69    3.71
  -6  -7  11   -1.12    4.31
   6  -7 -12   21.22    6.96
   6   7 -12   38.36    8.19
  -6  -7  12   34.54    8.47
   6  -7 -13  164.67   25.22
   6   7 -13  191.66   26.18
  -6  -7  13  177.68   26.23
   6  -7 -14    7.98    4.66
   6   7 -14    9.61    5.01
  -6  -7  14    8.42    5.56
   6  -7 -15    1.53    4.00
   6   7 -15    2.92    4.13
  -6  -7  15   -0.01    5.20
  -6  -7  16    2.63    4.45
  -6  -7  17    2.59    4.17
   6   7 -18    6.83    5.23
  -6  -7  18    0.37    4.69
   6  -7 -19  106.64   16.75
   6   7 -19   71.61   15.42
  -6  -7  19   89.65   16.41
   6  -7 -20    2.33    4.69
   6   7 -20    6.55    5.32
  -6  -7  20   12.56    7.06
   6  -7 -21    5.67    5.07
   6   7 -21    9.10    5.72
  -6  -7  21    4.23    6.37
   6  -7 -22    1.00    4.39
   6   7 -22   -0.01    4.57
  -6  -7  22    1.89    5.26
   6  -7 -23   37.44    9.53
   6   7 -23   25.76    8.64
  -6  -7  23   26.17    9.04
   6  -7 -24   13.04    6.06
   6   7 -24   10.73    6.44
  -6  -7  24    1.76    4.94
   6  -7 -25   27.30    7.86
   6   7 -25   29.00    8.43
  -6  -7  25    9.41    7.17
   6  -7 -26    8.13    5.96
   6   7 -26    2.37    4.67
  -6  -7  26   -0.11    4.56
   6  -7 -27   -0.33    4.88
   6   7 -27    1.02    5.07
  -6  -7  27    0.04    4.88
   6  -7 -28   21.20    7.90
   6   7 -28   10.53    7.26
  -6  -7  28    6.36    6.78
   6  -7 -29   36.21   10.15
   6   7 -29   31.58    9.99
  -6  -7  29   37.77   11.64
   6  -7 -30    0.13    4.51
   6   7 -30    0.63    5.58
  -6  -7  30    4.46    7.38
   6  -7 -31    3.81    6.04
   6   7 -31    2.60    6.58
  -6  -7  31    5.60    6.77
   6  -7 -32   -0.17    4.03
   6   7 -32    0.67    5.18
  -6  -7  32    2.24    6.59
   6  -7 -33    1.46    5.24
   6   7 -33   -2.20    5.03
  -6  -7  33    5.06    6.93
   6  -7 -34   -2.32    5.88
   6   7 -34   -2.14    5.03
  -6  -7  34   -3.29    5.95
   6  -7 -35   12.25    8.28
   6   7 -35    7.99    6.49
  -6  -7  35    0.53    5.28
   6  -7 -36   -2.32    5.92
   6   7 -36   -0.58    4.88
  -6  -7  36    1.64    6.48
   6  -7 -37   -1.17    5.35
  -6  -7  37    3.04    5.75
   6  -7 -38    0.36    5.35
  -6  -7  38   -5.82    8.35
  -6   8   1  128.76   19.79
   6  -8  -1  183.11   21.33
   6  -8  -1  142.02   21.97
   6   8  -1  137.15   20.01
  -6  -8   1  140.52   19.48
  -6   8   2    3.91    3.09
   6  -8  -2    3.18    3.16
   6  -8  -2    6.43    5.02
   6   8  -2   12.73    4.43
  -6  -8   2    2.14    2.41
  -6   8   3   -0.03    2.28
   6  -8  -3    1.03    2.84
   6   8  -3   -0.12    2.81
  -6  -8   3   -0.31    2.35
  -6   8   4    0.58    2.66
   6  -8  -4    0.73    3.10
   6   8  -4    0.64    2.73
  -6  -8   4   -0.28    2.50
  -6  -8   4   -0.50    3.59
  -6   8   5  311.31   32.03
   6  -8  -5  218.91   31.52
   6   8  -5  213.30   31.27
  -6  -8   5  221.03   30.61
  -6  -8   5  239.12   31.91
  -6   8   6    3.54    3.11
   6  -8  -6    3.39    3.55
   6   8  -6    3.83    3.97
  -6  -8   6    3.27    2.75
  -6  -8   6    4.23    4.37
  -6   8   7  123.94   16.14
   6  -8  -7  113.62   16.61
   6   8  -7  108.67   16.48
  -6  -8   7  103.00   15.48
  -6  -8   7   82.87   16.17
   6  -8  -8    4.88    4.28
   6   8  -8    8.40    4.17
  -6  -8   8    4.33    3.24
  -6  -8   8    4.88    4.53
   6  -8  -9  159.56   21.77
  -6  -8   9  155.43   20.88
  -6  -8   9  127.53   21.46
   6  -8 -10   41.98    9.01
   6   8 -10   39.16    8.91
  -6  -8  10   44.96    9.75
   6  -8 -11   96.48   16.50
   6   8 -11  128.90   17.85
  -6  -8  11   99.57   17.25
   6  -8 -12   29.00    7.31
   6   8 -12   22.53    6.94
  -6  -8  12   28.15    7.74
   6  -8 -13    3.57    4.16
   6   8 -13    4.16    4.30
  -6  -8  13    5.31    4.52
   6  -8 -14   13.04    5.55
   6   8 -14    3.37    4.51
  -6  -8  14    4.54    4.93
   6  -8 -15   19.14    7.59
  -6  -8  15  137.25   15.32
  -6  -8  16   -1.08    4.61
  -6  -8  17   56.39   11.83
   6   8 -18   -1.64    4.91
  -6  -8  18   -1.48    4.91
   6  -8 -19   24.82    7.74
   6   8 -19   16.32    7.19
  -6  -8  19   23.51    7.70
   6  -8 -20   -1.17    5.10
   6   8 -20    4.64    4.73
  -6  -8  20   -1.10    4.28
   6  -8 -21   13.49    6.50
   6   8 -21   15.24    6.44
  -6  -8  21    2.39    4.88
   6  -8 -22    2.53    5.18
   6   8 -22    0.88    4.53
  -6  -8  22    9.72    5.90
   6  -8 -23    3.75    5.50
   6   8 -23   12.12    5.89
  -6  -8  23    7.56    5.75
   6  -8 -24    2.64    4.88
   6   8 -24    2.24    4.91
  -6  -8  24    0.79    4.52
   6  -8 -25   16.20    8.31
   6   8 -25   16.56    7.12
  -6  -8  25   16.50    7.95
   6  -8 -26    9.60    5.94
   6   8 -26    8.42    5.31
  -6  -8  26    0.87    4.76
   6  -8 -27   17.18    7.60
   6   8 -27   21.66    8.77
  -6  -8  27   13.69    7.73
   6  -8 -28    3.33    5.69
   6   8 -28   -1.85    5.34
  -6  -8  28    0.75    6.19
   6  -8 -29   -3.38    6.17
   6   8 -29   -0.34    5.82
  -6  -8  29    2.62    5.64
   6  -8 -30   -0.55    4.28
   6   8 -30    1.84    5.85
  -6  -8  30   -1.14    7.68
   6  -8 -31    5.26    5.35
   6   8 -31    4.26    6.67
  -6  -8  31   19.07    8.39
   6  -8 -32    6.17    5.55
   6   8 -32    5.03    4.86
  -6  -8  32    5.47    6.58
   6  -8 -33   16.49    7.38
   6   8 -33    7.86    7.60
  -6  -8  33    7.11    7.69
   6  -8 -34   -0.45    4.78
   6   8 -34    2.15    5.30
  -6  -8  34   -1.11    5.86
   6  -8 -35    3.83    6.17
   6   8 -35   -1.22    6.22
  -6  -8  35    0.26    5.86
   6  -8 -36    1.37    4.94
   6   8 -36   -0.27    5.49
  -6  -8  36    3.89    6.69
   6  -8 -37   -3.44    5.95
  -6  -8  37    0.49    6.54
   6  -8 -38   -2.01    6.75
  -6   9   1    4.23    3.21
   6  -9  -1   12.12    4.58
   6   9  -1    6.10    3.64
  -6  -9   1    3.64    2.72
  -6  -9   1   11.92    4.83
  -6   9   2   16.23    4.71
   6  -9  -2   11.93    4.62
   6   9  -2   13.59    4.63
  -6  -9   2   13.92    4.25
  -6  -9   2   10.91    4.89
  -6   9   3  221.85   25.24
   6  -9  -3  157.21   24.79
   6   9  -3  152.80   24.38
  -6  -9   3  193.52   24.33
  -6  -9   3  193.93   25.47
  -6   9   4   10.65    4.14
   6  -9  -4   19.44    5.46
   6   9  -4    9.31    4.49
  -6  -9   4   15.18    4.27
  -6  -9   4   17.48    5.53
  -6   9   5    1.95    2.90
   6  -9  -5   -1.00    3.19
   6   9  -5    1.64    2.72
  -6  -9   5   -0.01    2.57
  -6  -9   5    1.96    3.68
  -6   9   6   15.94    4.96
   6  -9  -6   22.66    6.17
   6   9  -6   18.74    5.43
  -6  -9   6   11.46    4.22
  -6  -9   6   21.01    5.84
  -6   9   7   13.98    4.41
   6  -9  -7   16.18    5.42
   6   9  -7   14.86    5.25
  -6  -9   7    8.96    3.87
  -6  -9   7   10.87    5.14
   6  -9  -8    0.02    3.34
   6   9  -8   -0.12    3.03
  -6  -9   8   -0.69    3.13
  -6  -9   8    0.50    3.35
   6  -9  -9   91.00   14.95
   6   9  -9   79.96   14.68
  -6  -9   9   99.62   14.39
  -6  -9   9   97.95   15.62
   6  -9 -10    6.88    4.46
   6   9 -10    2.36    3.87
  -6  -9  10    8.15    5.41
   6  -9 -11    2.36    3.19
   6   9 -11   -0.73    3.66
  -6  -9  11    6.23    4.34
   6  -9 -12    4.66    4.17
   6   9 -12    3.95    4.08
  -6  -9  12    1.44    4.70
   6  -9 -13   73.64   12.95
   6   9 -13   76.87   13.31
  -6  -9  13   59.46   13.14
   6  -9 -14    6.14    4.75
   6   9 -14    7.91    4.93
  -6  -9  14    3.22    4.70
   6  -9 -15   12.80    6.27
  -6  -9  15   22.12    7.41
  -6  -9  16   22.06    6.75
  -6  -9  17   14.88    7.01
   6   9 -18    3.57    4.60
  -6  -9  18    1.32    3.84
   6  -9 -19   48.10   10.37
   6   9 -19   36.72   10.00
  -6  -9  19   33.96   10.11
   6  -9 -20    4.36    5.12
   6   9 -20    2.16    5.11
  -6  -9  20    1.69    4.82
   6  -9 -21    8.03    5.41
   6   9 -21   -0.76    4.55
  -6  -9  21   -0.43    4.06
   6  -9 -22    3.88    4.71
   6   9 -22   -2.68    5.02
  -6  -9  22   -1.60    4.04
   6  -9 -23   39.08    9.78
   6   9 -23   38.09   10.17
  -6  -9  23   28.87    9.63
   6  -9 -24    2.70    4.16
   6   9 -24   -0.27    4.75
  -6  -9  24    0.22    5.30
   6  -9 -25   15.83    6.73
   6   9 -25   13.32    6.94
  -6  -9  25    9.13    6.91
   6  -9 -26    1.86    5.37
   6   9 -26    4.11    5.31
  -6  -9  26    3.09    5.41
   6  -9 -27    0.55    4.92
   6   9 -27    3.08    5.13
  -6  -9  27    2.37    6.31
   6  -9 -28    0.67    5.49
   6   9 -28    0.69    5.22
  -6  -9  28    3.30    6.42
   6  -9 -29    9.89    5.94
   6   9 -29   22.25    7.99
  -6  -9  29    4.49    6.54
   6  -9 -30    3.53    5.24
   6   9 -30    4.57    5.02
  -6  -9  30    7.56    5.76
   6  -9 -31    2.55    5.67
   6   9 -31    0.37    5.37
  -6  -9  31    2.16    5.71
   6  -9 -32    0.05    4.81
   6   9 -32    1.38    5.10
  -6  -9  32    8.59    6.14
   6   9 -33    4.97    5.91
  -6  -9  33   -0.52    6.32
   6   9 -34    1.95    6.14
  -6  -9  34   -1.43    5.84
   6   9 -35    0.83    5.60
  -6  -9  35    6.99    7.58
   6 -10  -1    8.42    4.43
  -6 -10   1   38.83    6.91
   6 -10  -2   12.93    5.23
  -6 -10   2   15.19    5.27
   6 -10  -3    1.81    2.97
   6  10  -3    1.73    3.06
  -6 -10   3    5.95    3.68
   6 -10  -4    4.37    3.46
   6  10  -4    7.76    3.84
  -6 -10   4    6.39    4.64
   6 -10  -5   48.35    8.81
   6  10  -5   40.31    8.02
  -6 -10   5   27.85    7.56
   6 -10  -6    4.56    3.66
   6  10  -6    1.85    3.49
  -6 -10   6    3.80    4.08
   6 -10  -7   28.29    6.61
   6  10  -7   30.40    6.86
  -6 -10   7   14.26    5.96
   6 -10  -8    4.65    3.75
   6  10  -8    0.59    2.86
  -6 -10   8   -0.11    2.99
   6 -10  -9    0.12    3.00
   6  10  -9   -1.04    3.34
  -6 -10   9    2.17    4.22
   6 -10 -10    2.74    4.14
   6  10 -10    0.62    3.27
  -6 -10  10    3.63    4.63
   6 -10 -11  111.85   17.67
   6  10 -11  103.78   17.43
  -6 -10  11  121.60   18.41
   6 -10 -12    0.73    4.00
   6  10 -12   -0.30    3.54
  -6 -10  12    2.33    4.16
   6 -10 -13    5.06    4.53
   6  10 -13   20.63    6.54
  -6 -10  13   13.19    6.40
   6 -10 -14    7.75    4.47
   6  10 -14   -1.75    4.64
  -6 -10  14    2.19    4.87
   6 -10 -15   54.27   11.66
  -6 -10  15   65.41   12.97
  -6 -10  16    4.64    5.46
  -6 -10  17   25.74    7.89
   6  10 -18    5.34    4.67
  -6 -10  18    5.43    5.43
   6 -10 -19    6.94    4.92
   6  10 -19   10.18    5.51
  -6 -10  19   11.52    6.67
   6 -10 -20   -1.61    4.54
   6  10 -20   -1.67    4.45
  -6 -10  20   -1.63    4.01
   6 -10 -21   65.16   12.29
   6  10 -21   52.08   11.89
  -6 -10  21   33.18   10.81
   6  10 -22    2.75    4.86
  -6 -10  22   -0.78    4.31
   6  10 -23   13.42    5.64
  -6 -10  23    1.44    5.07
   6  10 -24    0.43    4.61
  -6 -10  24    2.89    5.52
   6  10 -25    8.38    6.36
  -6 -10  25    7.81    7.35
   6  10 -26    0.72    4.37
  -6 -10  26   -0.85    6.93
   6  10 -27    5.61    5.50
  -6 -10  27    8.14    6.90
   6  10 -28   -0.27    4.49
  -6 -10  28   -1.57    5.48
   6  10 -29    2.56    6.23
  -6 -10  29   12.43    8.51
   6  10 -30    9.47    6.17
  -6 -10  30    4.71    6.29
   6  10 -31    5.24    6.41
  -6 -10  31    5.55    6.83
   6  10 -32    0.69    5.02
  -6 -10  32    1.28    5.75
   6  10 -33    5.39    6.12
   6  10 -34   -0.25    5.36
   6  10 -35    3.82    5.75
   6 -11  -1    8.89    4.25
  -6 -11   1    8.09    4.27
   6 -11  -2    0.38    2.34
  -6 -11   2    5.15    4.03
   6 -11  -3   44.08    8.59
  -6 -11   3   41.47    8.46
   6 -11  -4    2.22    3.11
  -6 -11   4   -1.01    3.92
   6 -11  -5    0.70    2.78
  -6 -11   5    4.65    4.16
   6 -11  -6    0.93    3.33
  -6 -11   6    1.63    3.75
  -6 -11   7   14.27    5.22
  -6 -11   8   19.15    6.62
  -6 -11   9   38.81    8.73
  -6 -11  10   -0.04    4.19
  -6 -11  11    0.53    4.35
  -6 -11  12   11.43    5.92
  -6 -11  13   31.33    8.59
  -6 -11  14    1.20    4.02
  -6 -11  15   25.74    7.81
  -6 -11  16    5.58    4.21
  -6 -11  17   12.25    6.11
  -6 -11  18   -0.51    3.86
  -6 -11  19   24.54    8.46
  -6 -11  20   -0.62    5.88
  -6 -11  21    0.90    4.81
  -6 -11  22    3.62    5.41
  -6 -11  23   27.07    8.74
  -6 -11  24   -1.63    5.00
  -6 -11  25    6.32    6.79
  -6 -11  26   -0.55    5.68
  -6 -11  27    0.80    4.91
  -6 -11  28    2.09    5.37
  -6 -11  29   10.43    6.89
  -6 -11  30   -0.69    5.71
  -6 -12   1   53.42    9.61
  -6 -12   2   -0.71    3.38
  -6 -12   3    4.44    3.70
  -6 -12   4    2.13    3.85
  -6 -12   5    2.83    3.97
  -6 -12   6    4.06    3.91
  -6 -12   7    3.58    3.95
  -6 -12   8   -0.61    3.84
  -6 -12   9    6.97    4.78
  -6 -12  10    5.45    5.21
  -6 -12  11   23.72    7.17
  -6 -12  12    3.60    4.49
  -6 -12  13    6.41    4.99
  -6 -12  14    1.46    4.27
  -6 -12  15   25.53    7.57
  -6 -12  16    2.35    5.75
  -6 -12  17    9.83    6.10
  -6 -12  18    0.58    4.31
  -6 -12  19   -0.75    5.14
  -6 -12  20    2.30    5.79
  -6 -12  21   21.71    8.08
  -6 -12  22   -1.95    5.02
  -6 -12  23    3.19    5.13
  -6 -12  24   -0.63    4.59
  -6 -12  25   10.10    6.68
  -6 -12  26    0.94    5.14
  -6 -12  27   -1.38    5.92
  -6 -13   1   12.66    4.70
  -6 -13   2    7.39    4.49
  -6 -13   3   61.56   10.89
  -6 -13   4   18.48    5.25
  -6 -13   5    8.17    4.91
  -6 -13   6    4.90    4.11
  -6 -13   7   16.25    5.66
  -6 -13   8   11.70    5.66
  -6 -13   9   56.10   11.00
  -6 -13  10   -0.44    3.49
  -6 -13  11    1.72    3.94
  -6 -13  12   10.92    5.40
  -6 -13  13   13.34    5.77
  -6 -13  14    3.47    4.49
  -6 -13  15    1.10    3.87
  -6 -13  16    3.38    5.16
  -6 -13  17    2.87    4.93
  -6 -13  18    2.93    4.36
  -6 -13  19   14.62    7.44
  -6 -13  20    3.20    5.66
  -6 -13  21    0.31    4.59
  -6 -13  22   -0.11    5.53
  -6 -13  23    3.46    5.81
  -6 -13  24    1.75    4.34
  -6 -14   1   17.41    5.13
  -6 -14   2   11.10    4.73
  -6 -14   3   -2.15    3.97
  -6 -14   4    7.50    4.31
  -6 -14   5   28.27    7.11
  -6 -14   6   13.03    4.91
  -6 -14   7   15.67    5.47
  -6 -14   8   -1.74    3.77
  -6 -14   9   13.02    5.85
  -6 -14  10    3.11    4.62
  -6 -14  11   14.00    5.67
  -6 -14  12    1.70    4.11
  -6 -14  13   -0.71    4.29
  -6 -14  14    0.56    3.96
  -6 -14  15    4.58    5.64
  -6 -14  16    9.59    5.63
  -6 -14  17    2.62    5.19
  -6 -14  18    4.19    5.39
  -6 -14  19    1.72    3.73
  -6 -14  20    0.52    5.04
  -6 -14  21    8.32    6.07
  -6 -15   1    1.05    2.93
  -6 -15   2   11.68    4.89
  -6 -15   3    7.73    4.33
  -6 -15   4   -0.30    2.98
  -6 -15   5    1.10    3.46
  -6 -15   6    1.69    3.40
  -6 -15   7    4.51    4.39
  -6 -15   8    5.94    3.91
  -6 -15   9    2.45    3.98
  -6 -15  10    1.45    3.36
  -6 -15  11   -1.75    3.93
  -6 -15  12    4.27    4.57
  -6 -15  13    1.55    4.14
  -6 -15  14    1.54    4.18
  -6 -15  15    0.06    3.96
  -6 -15  16    5.47    5.17
  -6 -15  17    2.76    4.98
  -6 -15  18    6.80    5.96
  -6 -16   1    3.88    3.51
  -6 -16   2    0.50    2.95
  -6 -16   3   -0.77    3.28
  -6 -16   4    3.20    3.71
  -6 -16   5   -0.63    2.91
  -6 -16   6    3.01    3.87
  -6 -16   7    1.56    3.52
  -6 -16   8    1.70    3.83
  -6 -16   9   -0.08    3.48
  -6 -16  10   -1.48    3.88
  -6 -16  11    1.49    3.70
  -6 -16  12    0.67    3.79
  -6 -16  13   -1.57    4.57
  -6 -16  14    1.06    4.11
  -6 -17   1   -0.86    3.24
  -6 -17   2    4.70    3.43
  -6 -17   3    4.17    3.62
  -6 -17   4   -0.04    2.97
  -6 -17   5   -0.12    3.19
  -6 -17   6   -2.13    3.74
  -6 -17   7    0.36    3.30
  -6 -17   8    2.98    3.73
  -6 -17   9   -0.75    3.58
  -6 -17  10    1.18    3.75
  -6 -18   1    0.19    2.83
  -6 -18   2    3.58    3.31
  -6 -18   3   -1.23    3.07
  -6 -18   4   -0.17    3.11
  -6 -18   5    0.86    2.94
  -5   0   1    3.90    2.80
  -5   0   1    0.51    3.68
   5   0  -1    7.63    3.27
   5   0  -1    2.66    3.43
  -5   0   2   -0.04    2.61
  -5   0   2   -0.51    3.46
   5   0  -2   -0.70    2.55
   5   0  -2    0.10    3.43
  -5   0   3  103.39   14.09
  -5   0   3   87.33   14.71
   5   0  -3   87.80   13.94
   5   0  -3  107.46   14.96
  -5   0   4   -0.56    2.63
  -5   0   4   -0.34    2.98
   5   0  -4   -0.52    2.68
   5   0  -4   -1.18    3.78
  -5   0   5 2546.29  304.07
  -5   0   5 2526.08  304.90
   5   0  -5 2778.81  304.81
   5   0  -5 2436.17  304.52
  -5   0   6    1.71    2.93
  -5   0   6    0.16    3.71
   5   0  -6    1.89    3.31
   5   0  -6    3.61    4.16
  -5   0   7   64.88   11.35
  -5   0   7   76.24   12.61
   5   0  -7   80.63   12.15
   5   0  -7   71.13   12.09
  -5   0   8   -2.11    4.01
  -5   0   8   -0.64    3.65
   5   0  -8   -1.46    2.88
   5   0  -8    2.25    3.47
  -5   0   9  607.96   69.89
  -5   0   9  565.87   70.79
   5   0  -9  523.85   69.90
   5   0  -9  565.19   70.22
  -5   0  10    1.01    2.97
  -5   0  10   -1.92    4.11
   5   0 -10   -1.69    3.79
   5   0 -10    0.84    4.04
  -5   0  11   32.63    6.64
  -5   0  11   28.92    7.84
   5   0 -11   20.50    6.54
   5   0 -11   33.04    7.23
  -5   0  12   -0.02    2.59
  -5   0  12   -3.23    4.82
   5   0 -12   -1.22    3.59
   5   0 -12   -1.78    3.61
  -5   0  13    6.21    4.62
   5   0 -13   18.32    5.31
   5   0 -13   13.44    5.01
  -5   0  14   -0.27    3.64
   5   0 -14    0.69    2.83
   5   0 -14   -0.69    3.67
  -5   0  15  152.22   21.04
   5   0 -15  125.16   19.62
   5   0 -15  112.09   19.07
  -5   0  16   -1.95    4.64
   5   0 -16   -0.23    3.47
   5   0 -16    0.19    3.45
  -5   0  17   82.42   16.78
   5   0 -17  137.09   18.28
   5   0 -17  101.84   17.23
  -5   0  18   -0.05    4.18
   5   0 -18    2.98    4.57
  -5   0  19  117.22   14.63
   5   0 -19   12.19    6.61
  -5   0  20   -1.03    4.61
   5   0 -20    3.12    3.94
  -5   0  21  248.81   37.86
   5   0 -21  289.37   38.04
  -5   0  22    7.68    5.59
   5   0 -22   -0.55    4.42
  -5   0  23    2.53    5.00
   5   0 -23   -2.80    5.08
  -5   0  24   -0.76    4.66
   5   0 -24   -1.79    5.24
  -5   0  25   32.05   10.45
   5   0 -25   40.51    9.85
  -5   0  26    0.64    4.87
   5   0 -26   -2.08    5.38
  -5   0  27   43.91   12.63
   5   0 -27   60.40   12.65
  -5   0  28   -0.99    5.05
   5   0 -28   -1.63    4.68
   5   0 -29    3.80    6.14
   5   0 -30   -0.28    5.21
   5   0 -31   53.72   12.48
   5   0 -32   -1.93    5.16
   5   0 -33    2.72    5.69
   5   0 -34   -1.40    5.52
   5   0 -35   17.23    7.85
   5   0 -36    5.37    5.24
   5   0 -37   25.58    9.30
   5   0 -38   -0.69    5.67
   5   0 -39    1.90    7.59
  -5   1   1  420.39   58.39
  -5   1   1  494.25   59.90
   5  -1  -1  513.74   59.28
   5  -1  -1  498.45   59.79
   5   1  -1  486.29   59.01
   5   1  -1  483.39   59.45
  -5  -1   1  462.91   58.55
  -5  -1   1  501.65   59.87
  -5   1   2    1.69    2.52
  -5   1   2    2.22    3.64
   5  -1  -2    2.80    3.13
   5  -1  -2    7.23    4.10
   5   1  -2    7.34    3.52
   5   1  -2    1.37    3.36
  -5  -1   2    1.16    3.14
  -5  -1   2    0.05    3.53
  -5   1   3  567.35   62.63
  -5   1   3  503.34   63.32
   5  -1  -3  494.11   62.60
   5   1  -3  460.57   62.37
   5   1  -3  555.57   63.36
  -5  -1   3  504.33   62.23
  -5  -1   3  485.69   63.13
  -5   1   4   16.02    4.48
  -5   1   4   18.62    5.18
   5  -1  -4   11.52    4.33
   5  -1  -4    8.51    4.62
   5   1  -4   29.49    5.63
   5   1  -4   11.98    5.32
  -5  -1   4   13.19    3.93
  -5  -1   4    2.35    4.07
  -5   1   5   83.70   13.45
  -5   1   5  114.65   15.22
   5  -1  -5   99.08   14.31
   5  -1  -5   60.16   13.42
   5   1  -5   97.24   14.21
   5   1  -5   87.90   14.27
  -5  -1   5  120.05   14.26
  -5  -1   5   99.81   14.74
  -5   1   6  775.32   82.58
  -5   1   6  632.82   82.93
   5  -1  -6  671.22   82.61
   5  -1  -6  672.50   82.90
   5   1  -6  843.78   83.44
   5   1  -6  631.27   82.48
  -5  -1   6  607.64   81.80
  -5  -1   6  617.76   82.76
  -5   1   7  611.64   79.59
  -5   1   7  701.31   81.14
   5  -1  -7  631.72   80.14
   5  -1  -7  726.38   80.94
   5   1  -7  636.47   80.20
   5   1  -7  674.34   80.47
  -5  -1   7  674.17   79.88
  -5  -1   7  608.42   80.56
  -5   1   8   -0.57    3.05
  -5   1   8    4.36    3.72
   5  -1  -8   -1.71    3.69
   5  -1  -8    1.76    3.31
   5   1  -8   -1.22    4.08
   5   1  -8    0.36    3.48
  -5  -1   8   -0.31    3.45
  -5  -1   8   -0.99    4.04
  -5   1   9   29.69    7.71
   5  -1  -9   31.46    7.21
   5  -1  -9   21.96    6.87
   5   1  -9   29.03    7.14
   5   1  -9   48.95    8.37
  -5  -1   9   32.31    7.00
  -5  -1   9   46.65    8.83
  -5   1  10    1.77    3.04
  -5   1  10    1.04    4.68
   5  -1 -10    1.81    3.83
   5  -1 -10   -2.21    4.00
   5   1 -10    2.06    3.77
   5   1 -10    2.71    3.52
  -5  -1  10    0.57    2.93
  -5  -1  10   -2.46    4.19
  -5   1  11  183.72   26.56
  -5   1  11  200.85   28.33
   5  -1 -11  182.23   27.13
   5  -1 -11  219.18   27.90
   5   1 -11  197.46   27.45
   5   1 -11  201.32   27.36
  -5  -1  11  215.44   27.17
  -5  -1  11  201.98   28.11
  -5   1  12   12.41    4.83
  -5   1  12   17.51    6.63
   5  -1 -12   18.68    5.94
   5  -1 -12   20.29    6.05
   5   1 -12   15.92    6.11
   5   1 -12   20.34    5.66
  -5  -1  12   19.92    5.50
  -5  -1  12    9.43    5.36
  -5   1  13  442.68   54.06
  -5   1  13  378.49   54.78
   5  -1 -13  440.09   54.77
   5  -1 -13  398.63   54.47
   5   1 -13  410.04   54.50
   5   1 -13  447.50   54.71
  -5  -1  13  463.24   54.23
  -5  -1  13  435.35   55.51
  -5   1  14    2.40    4.35
   5  -1 -14   -0.69    2.91
   5  -1 -14    3.86    3.96
   5   1 -14    0.27    3.73
   5   1 -14    2.19    3.41
  -5  -1  14    0.55    4.26
  -5   1  15   51.48   11.29
   5  -1 -15   47.05   10.31
   5  -1 -15   53.16   10.75
   5   1 -15   50.33   10.67
   5   1 -15   68.76   11.44
  -5  -1  15   57.19   11.24
  -5   1  16    3.34    4.63
   5  -1 -16    0.52    3.17
   5  -1 -16   12.80    5.79
   5   1 -16    1.27    4.35
   5   1 -16    7.40    4.56
  -5  -1  16    5.12    4.68
  -5   1  17   36.22    8.51
   5  -1 -17   21.07    7.07
   5  -1 -17   19.84    7.42
   5   1 -17   23.23    7.95
   5   1 -17   23.86    7.06
  -5  -1  17   34.18    8.61
  -5   1  18    3.58    4.45
   5  -1 -18   11.59    5.66
   5  -1 -18    4.00    3.96
   5   1 -18    4.08    4.35
  -5  -1  18    8.09    5.41
  -5   1  19  191.84   27.92
   5  -1 -19  199.71   27.58
  -5  -1  19  160.99   27.16
  -5   1  20    5.31    5.50
   5  -1 -20    8.92    5.53
  -5  -1  20    7.62    5.65
  -5   1  21    2.05    5.25
   5  -1 -21    7.35    5.09
   5  -1 -21    1.49    4.73
   5   1 -21    9.23    6.18
  -5  -1  21    3.99    4.86
  -5   1  22    8.16    6.00
   5  -1 -22   13.74    6.38
   5  -1 -22   10.10    6.19
   5   1 -22    8.64    6.03
  -5  -1  22   18.29    7.51
  -5   1  23   44.15   12.00
   5  -1 -23   55.42   12.04
   5   1 -23   62.24   12.89
  -5  -1  23   58.64   13.25
  -5   1  24    1.65    4.55
   5  -1 -24    4.49    5.17
   5   1 -24    0.60    5.37
  -5  -1  24   11.37    6.98
  -5   1  25   11.28    7.74
   5  -1 -25   10.04    6.50
   5   1 -25   14.94    6.54
  -5  -1  25   14.24    8.44
  -5   1  26    9.53    6.78
   5  -1 -26    7.26    6.23
   5   1 -26   12.44    6.81
  -5  -1  26    8.59    6.66
   5   1 -27   99.14   17.67
  -5  -1  27   78.95   17.77
   5  -1 -28   13.52    6.80
   5   1 -28   15.67    7.41
   5  -1 -29   68.70   13.75
   5   1 -29   45.57   12.49
   5  -1 -30    0.95    5.55
   5   1 -30   -2.47    4.81
   5  -1 -31   -1.67    6.01
   5   1 -31   -1.53    5.10
   5  -1 -32   -1.10    5.79
   5   1 -32    1.85    4.52
   5  -1 -33   37.36   11.90
   5   1 -33   89.10   15.98
   5  -1 -34   -0.13    4.87
   5   1 -34   -2.03    5.86
   5  -1 -35    4.50    6.56
   5   1 -35   11.23    6.59
   5  -1 -36    4.92    6.14
   5   1 -36   -2.12    6.10
   5  -1 -37    1.41    6.74
   5   1 -37    4.92    6.68
   5  -1 -38    0.26    5.32
   5   1 -38   -2.87    5.83
   5  -1 -39   10.88    8.02
  -5   2   1    4.99    2.82
  -5   2   1    2.84    3.80
   5  -2  -1    0.21    2.97
   5  -2  -1    1.39    3.77
   5   2  -1    7.58    3.86
   5   2  -1    2.52    3.17
  -5  -2   1    1.13    3.10
  -5  -2   1    4.46    4.09
  -5   2   2   22.39    4.86
  -5   2   2   18.08    5.49
   5  -2  -2   17.06    4.65
   5  -2  -2   16.58    6.03
   5   2  -2   16.61    4.96
   5   2  -2   27.39    6.16
  -5  -2   2   19.50    4.75
  -5  -2   2   21.80    6.04
  -5   2   3  180.27   24.61
  -5   2   3  197.84   25.91
   5  -2  -3  189.50   25.04
   5  -2  -3  201.21   25.95
   5   2  -3  160.13   24.62
   5   2  -3  209.92   25.65
  -5  -2   3  180.69   24.52
  -5  -2   3  202.48   25.89
  -5   2   4   53.97   10.05
  -5   2   4   63.23   11.28
   5  -2  -4   66.40   10.91
   5  -2  -4   59.68   11.04
   5   2  -4   65.03   10.60
   5   2  -4   77.38   11.33
  -5  -2   4   81.31   10.80
  -5  -2   4   59.54   11.16
  -5   2   5  612.13   78.93
  -5   2   5  813.76   81.09
   5  -2  -5  577.27   79.19
   5  -2  -5  737.43   80.52
   5   2  -5  607.91   79.29
   5   2  -5  729.25   80.04
  -5  -2   5  668.59   79.17
  -5  -2   5  559.25   79.53
  -5   2   6   12.58    4.29
  -5   2   6   13.79    5.38
   5  -2  -6    9.44    4.09
   5  -2  -6    6.37    4.68
   5   2  -6   11.37    4.72
   5   2  -6   10.53    4.23
  -5  -2   6    8.48    3.61
  -5  -2   6    8.18    4.50
  -5   2   7  111.25   14.72
  -5   2   7  104.81   15.89
   5  -2  -7   88.73   14.85
   5   2  -7  122.51   15.63
   5   2  -7   96.01   15.02
  -5  -2   7  101.58   14.55
  -5  -2   7   71.17   14.67
  -5   2   8    5.92    3.93
  -5   2   8   18.92    5.54
   5  -2  -8    7.21    3.81
   5  -2  -8    9.00    4.58
   5   2  -8    2.60    3.13
   5   2  -8   16.87    4.97
  -5  -2   8    5.90    3.93
  -5  -2   8    9.68    5.71
  -5   2   9  749.12   86.97
  -5   2   9  770.76   88.46
   5  -2  -9  730.86   87.48
   5  -2  -9  654.55   87.30
   5   2  -9  788.38   87.83
   5   2  -9  706.26   87.23
  -5  -2   9  687.33   86.73
  -5  -2   9  635.48   87.50
  -5   2  10    6.99    3.53
  -5   2  10    0.26    3.46
   5  -2 -10    2.38    3.36
   5  -2 -10    3.00    4.22
   5   2 -10    3.50    3.42
   5   2 -10    2.75    3.74
  -5  -2  10    6.05    3.72
  -5  -2  10    4.87    3.94
  -5   2  11    6.41    3.62
  -5   2  11    6.70    4.62
   5  -2 -11   13.37    4.73
   5  -2 -11    2.86    4.00
   5   2 -11    4.34    3.84
   5   2 -11   -1.24    3.72
  -5  -2  11    7.40    3.54
  -5  -2  11    8.97    5.27
  -5   2  12  101.40   13.89
  -5   2  12   91.93   14.91
   5  -2 -12  109.04   14.78
   5  -2 -12   93.22   14.55
   5   2 -12   96.01   14.47
   5   2 -12   71.64   13.33
  -5  -2  12   71.08   12.97
  -5  -2  12   63.91   13.89
  -5   2  13   66.93   11.36
  -5   2  13   63.54   12.23
   5  -2 -13   82.51   12.52
   5   2 -13   56.48   11.36
   5   2 -13   67.92   11.78
  -5  -2  13   62.50   11.26
  -5  -2  13   64.22   12.49
  -5   2  14   29.19    8.33
   5  -2 -14   46.74    9.13
   5  -2 -14   46.95    9.28
   5   2 -14   40.60    8.59
   5   2 -14   31.78    7.92
  -5  -2  14   31.88    8.86
  -5   2  15  342.01   48.94
   5  -2 -15  374.53   48.73
   5  -2 -15  361.47   48.76
   5   2 -15  324.51   48.20
   5   2 -15  476.59   49.61
  -5  -2  15  385.04   49.58
  -5   2  16   -1.22    3.99
   5  -2 -16   -0.86    4.06
   5  -2 -16    1.99    3.69
   5   2 -16    3.92    4.54
  -5  -2  16    0.38    4.22
  -5   2  17    4.40    4.63
   5  -2 -17    0.25    3.42
   5  -2 -17    6.04    4.44
   5   2 -17    9.46    5.27
  -5  -2  17    1.94    4.40
  -5   2  18    0.90    4.02
   5  -2 -18    0.63    4.28
   5  -2 -18    4.22    4.57
  -5  -2  18   -1.88    4.43
  -5   2  19   95.22   19.24
   5  -2 -19  137.88   20.30
  -5  -2  19  133.81   20.67
  -5   2  20   86.54   14.87
   5  -2 -20   46.48   12.27
  -5  -2  20   84.64   14.74
  -5   2  21    0.76    4.75
   5  -2 -21    9.93    5.39
   5  -2 -21   10.44    5.73
   5   2 -21    8.19    5.23
  -5  -2  21    4.81    4.56
  -5   2  22   12.25    6.51
   5  -2 -22   11.23    6.23
   5  -2 -22   15.08    6.72
   5   2 -22   24.73    7.94
  -5  -2  22   14.25    6.93
  -5   2  23    9.13    6.46
   5  -2 -23   15.88    6.99
   5  -2 -23   24.27    7.88
   5   2 -23    5.92    5.95
  -5  -2  23   11.33    6.60
  -5   2  24   -0.49    4.21
   5  -2 -24   -1.32    4.73
   5   2 -24    1.19    4.32
  -5  -2  24    1.34    5.20
   5  -2 -25  100.93   18.20
   5   2 -25  103.04   18.29
   5  -2 -26    8.81    6.39
   5   2 -26   28.64    8.79
   5  -2 -27   62.24   14.08
   5   2 -27   78.54   15.39
   5  -2 -28    2.87    5.20
   5   2 -28    1.95    4.54
  -5  -2  28   -0.71    5.58
   5  -2 -29   31.27    9.54
   5   2 -29   40.00   10.65
  -5  -2  29   17.18    8.44
   5  -2 -30    9.07    7.03
   5   2 -30    8.22    5.63
  -5  -2  30    8.85    6.63
   5  -2 -31   47.37   11.61
   5   2 -31   39.73   11.26
  -5  -2  31   45.15   13.01
   5  -2 -32    0.61    5.26
   5   2 -32    2.21    5.41
   5  -2 -33    4.95    6.60
   5   2 -33    1.70    4.84
   5  -2 -34    2.98    5.79
   5   2 -34    7.73    6.85
   5  -2 -35   17.98    7.97
   5   2 -35    6.96    6.61
   5  -2 -36    0.14    5.50
   5   2 -36    3.40    5.54
   5  -2 -37    8.10    6.63
   5   2 -37    0.07    5.85
   5  -2 -38   -0.21    4.44
   5   2 -38   -2.72    5.38
   5  -2 -39   -0.05    5.64
  -5   3   1  338.28   39.44
  -5   3   1  311.44   40.26
   5  -3  -1  291.23   39.35
   5  -3  -1  348.14   40.73
   5   3  -1  283.71   39.11
   5   3  -1  339.61   39.90
  -5  -3   1  276.30   38.75
  -5  -3   1  345.20   40.53
  -5   3   2   61.44    9.77
  -5   3   2   49.94   10.26
   5  -3  -2   70.94   10.35
   5  -3  -2   51.07   10.42
   5   3  -2   55.10    9.87
   5   3  -2   65.22   10.36
  -5  -3   2   64.44    9.70
  -5  -3   2   67.05   11.06
  -5   3   3  105.16   17.07
   5  -3  -3  115.91   16.83
   5  -3  -3  129.83   17.79
   5   3  -3  116.81   16.99
  -5  -3   3  121.04   16.38
  -5  -3   3  116.37   17.32
  -5   3   4    3.42    3.16
  -5   3   4    2.60    3.84
   5  -3  -4    2.93    3.31
   5  -3  -4    2.16    3.80
   5   3  -4    4.07    3.51
   5   3  -4    0.61    3.49
  -5  -3   4    2.30    2.67
  -5  -3   4    1.15    3.63
  -5   3   5  210.89   28.62
   5  -3  -5  201.96   27.97
   5  -3  -5  243.36   29.24
   5   3  -5  230.85   28.28
   5   3  -5  199.93   28.02
  -5  -3   5  217.81   27.63
  -5  -3   5  186.00   28.16
  -5   3   6  230.96   29.13
  -5   3   6  219.90   30.01
   5  -3  -6  207.59   29.26
   5  -3  -6  235.43   30.14
   5   3  -6  211.38   29.34
   5   3  -6  223.39   29.51
  -5  -3   6  234.18   29.15
  -5   3   7   56.16   10.70
  -5   3   7   60.80   11.76
   5  -3  -7   79.40   11.87
   5  -3  -7   48.74   11.29
   5   3  -7   98.00   12.54
   5   3  -7   86.37   12.14
  -5  -3   7   70.12   11.00
  -5  -3   7   78.41   12.41
  -5   3   8  120.76   16.32
  -5   3   8  112.51   17.20
   5  -3  -8  102.33   16.30
   5  -3  -8   91.11   16.47
   5   3  -8  105.23   16.65
   5   3  -8  133.89   16.99
  -5  -3   8  118.37   16.31
  -5   3   9   98.40   15.01
  -5   3   9   95.91   15.92
   5  -3  -9   96.66   15.52
   5  -3  -9   92.38   15.69
   5   3  -9  110.79   15.91
   5   3  -9  109.68   15.65
  -5  -3   9  104.31   15.13
  -5  -3   9  106.62   16.20
  -5   3  10   20.44    5.69
  -5   3  10   18.14    6.18
   5  -3 -10   26.38    6.67
   5  -3 -10   12.81    5.79
   5   3 -10   23.45    6.34
   5   3 -10   28.85    6.16
  -5  -3  10   23.20    5.68
  -5  -3  10   21.06    6.68
  -5   3  11   -1.18    3.30
  -5   3  11    0.21    3.93
   5  -3 -11   -0.64    3.54
   5  -3 -11   -1.16    3.51
   5   3 -11   -1.15    3.49
   5   3 -11    0.10    3.11
  -5  -3  11    1.81    2.64
  -5  -3  11   -1.56    4.08
  -5   3  12   18.82    5.47
  -5   3  12   29.35    7.44
   5  -3 -12   10.88    5.60
   5  -3 -12   31.81    7.28
   5   3 -12   29.51    6.91
   5   3 -12   32.38    7.17
  -5  -3  12   26.96    6.22
  -5  -3  12   19.82    6.76
  -5   3  13  250.57   31.86
  -5   3  13  213.42   32.78
   5  -3 -13  255.37   32.80
   5   3 -13  235.66   32.56
   5   3 -13  230.70   31.97
  -5  -3  13  201.81   31.28
  -5  -3  13  342.64   35.13
  -5   3  14   12.36    6.44
   5  -3 -14   19.63    6.42
   5  -3 -14   21.38    6.36
   5   3 -14   21.01    6.22
  -5  -3  14   24.19    6.84
  -5   3  15    5.27    4.92
   5  -3 -15   11.16    4.77
   5  -3 -15    1.13    4.06
   5   3 -15   10.10    4.59
  -5  -3  15   11.42    5.78
  -5   3  16   48.68   10.59
   5  -3 -16   48.77   10.07
   5  -3 -16   48.19   10.70
   5   3 -16   43.65    9.83
  -5   3  17   51.32   12.33
   5  -3 -17   52.39   11.92
   5  -3 -17   57.69   12.89
   5   3 -17   75.78   12.97
  -5  -3  17   94.06   14.42
  -5   3  18   13.10    5.90
   5  -3 -18   12.80    5.69
   5  -3 -18   17.26    6.14
  -5  -3  18    5.94    5.16
  -5   3  19   -0.19    3.89
   5  -3 -19   -0.13    4.32
  -5  -3  19   -1.46    4.83
  -5   3  20   -0.30    4.48
   5  -3 -20   -0.67    4.29
  -5  -3  20    2.91    5.51
  -5   3  21   73.65   14.45
   5  -3 -21   70.32   13.37
   5  -3 -21   53.85   13.09
   5   3 -21   73.34   13.67
  -5  -3  21   65.22   13.76
  -5   3  22  118.72   20.50
   5  -3 -22  154.45   20.99
   5   3 -22   92.96   18.72
   5  -3 -23  110.21   19.22
   5   3 -23  116.20   19.57
   5  -3 -24   11.36    6.39
   5   3 -24   18.43    7.69
   5  -3 -25    1.35    5.16
   5   3 -25   -0.46    4.65
   5  -3 -26    2.26    4.78
   5   3 -26   -2.13    6.64
  -5  -3  26    0.21    6.10
   5  -3 -27   29.47    9.28
   5   3 -27   40.16   10.59
  -5  -3  27   44.66   11.85
   5  -3 -28    6.14    5.41
   5   3 -28    1.50    4.52
  -5  -3  28    1.22    5.17
   5  -3 -29   42.23   10.88
   5   3 -29   32.12    9.52
  -5  -3  29   23.02    9.75
   5  -3 -30    1.81    4.63
   5   3 -30    0.11    4.57
  -5  -3  30   -2.57    5.26
   5  -3 -31    3.11    5.61
   5   3 -31    2.69    4.86
  -5  -3  31    3.42    6.03
   5  -3 -32    6.34    4.79
   5   3 -32    9.76    7.40
  -5  -3  32    1.42    5.88
   5  -3 -33   13.40    7.04
   5   3 -33   27.36    9.03
  -5  -3  33    8.46    7.70
   5  -3 -34    2.94    5.98
   5   3 -34    2.17    5.82
   5  -3 -35   -1.16    5.10
   5   3 -35    4.41    6.81
   5  -3 -36   -2.19    4.76
   5   3 -36    2.92    5.30
   5  -3 -37   17.07    8.15
   5   3 -37    7.87    7.47
   5  -3 -38    5.04    7.32
   5   3 -38    0.62    5.70
   5  -3 -39   10.55    7.55
  -5   4   1   77.65   11.95
  -5   4   1   79.01   13.02
   5  -4  -1   84.67   13.45
   5   4  -1   81.97   12.17
   5   4  -1   76.30   12.17
  -5  -4   1   86.29   12.01
  -5  -4   1   74.33   12.73
  -5   4   2   14.26    4.16
  -5   4   2    2.07    3.45
   5  -4  -2   14.83    4.29
   5  -4  -2    4.65    4.33
   5   4  -2    7.71    3.71
   5   4  -2    6.72    4.13
  -5  -4   2   12.61    3.48
  -5  -4   2   12.89    4.98
  -5   4   3   34.05    6.79
  -5   4   3   35.45    7.70
   5  -4  -3   42.26    7.64
   5  -4  -3   42.16    8.78
   5   4  -3   30.70    7.10
   5   4  -3   42.00    7.75
  -5  -4   3   45.94    7.13
  -5  -4   3   36.07    7.73
  -5   4   4   73.29   10.02
  -5   4   4   55.72   10.37
   5  -4  -4   61.87   10.23
   5  -4  -4   71.36   11.13
   5   4  -4   58.50    9.85
   5   4  -4   63.91   10.22
  -5  -4   4   54.19    9.34
  -5  -4   4   41.13    9.87
  -5   4   5  177.67   24.50
  -5   4   5  188.75   25.59
   5  -4  -5  155.82   24.53
   5  -4  -5  223.60   26.26
   5   4  -5  179.82   24.98
   5   4  -5  201.06   25.17
  -5  -4   5  196.46   24.62
  -5  -4   5  180.68   25.37
  -5   4   6    0.48    2.38
  -5   4   6   -1.42    3.27
   5  -4  -6   -1.21    3.27
   5  -4  -6    2.61    3.80
   5   4  -6   -0.61    2.78
   5   4  -6    0.89    2.80
  -5  -4   6   -0.51    2.38
  -5  -4   6    0.88    3.94
  -5   4   7    8.05    3.52
  -5   4   7    5.83    4.19
   5  -4  -7   11.75    4.39
   5  -4  -7    2.52    3.95
   5   4  -7   13.68    4.66
   5   4  -7    9.38    4.22
  -5  -4   7    2.94    3.19
  -5  -4   7    7.52    4.46
  -5   4   8   83.09   11.88
  -5   4   8  109.51   14.06
   5  -4  -8   68.00   11.88
   5  -4  -8   61.82   12.20
   5   4  -8   62.42   11.85
   5   4  -8   71.53   11.72
  -5  -4   8   57.83   11.07
  -5  -4   8  109.75   13.74
  -5   4   9   98.65   15.28
  -5   4   9  115.02   17.00
   5  -4  -9  111.61   16.23
   5  -4  -9   93.30   16.04
   5   4  -9  108.30   16.17
   5   4  -9  112.27   15.81
  -5  -4   9  115.12   15.78
  -5  -4   9   89.22   16.05
  -5   4  10  196.58   25.36
  -5   4  10  173.65   26.14
   5  -4 -10  151.10   25.12
   5  -4 -10  166.10   25.64
   5   4 -10  198.95   26.08
   5   4 -10  204.01   25.71
  -5  -4  10  203.03   25.46
  -5  -4  10  212.42   26.88
  -5   4  11  244.54   28.28
  -5   4  11  166.89   28.17
   5  -4 -11  189.96   28.05
   5  -4 -11  215.05   28.86
   5   4 -11  200.14   28.37
  -5  -4  11  206.74   27.82
  -5  -4  11  244.89   29.77
  -5   4  12    6.25    3.95
  -5   4  12    3.63    4.07
   5  -4 -12    6.93    4.00
   5  -4 -12    8.25    4.95
   5   4 -12    7.59    4.40
  -5  -4  12    6.13    3.81
  -5  -4  12    2.90    3.67
  -5   4  13    3.22    3.17
  -5   4  13    2.23    4.18
   5  -4 -13    2.98    4.06
   5  -4 -13    0.61    3.11
   5   4 -13    0.72    3.07
  -5  -4  13    4.78    4.40
  -5   4  14   28.51    7.53
   5  -4 -14   25.85    6.78
   5  -4 -14   28.41    7.55
   5   4 -14   29.02    7.32
  -5  -4  14   28.97    7.94
  -5   4  15  329.34   46.25
   5  -4 -15  312.06   45.46
   5  -4 -15  425.24   47.34
   5   4 -15  342.68   45.99
  -5  -4  15  365.20   46.87
  -5   4  16   80.72   14.02
   5  -4 -16   69.02   13.13
   5  -4 -16   65.02   13.22
   5   4 -16   77.84   13.56
  -5   4  17   96.59   18.21
   5  -4 -17  151.05   19.51
   5  -4 -17   94.32   17.89
   5   4 -17  118.21   18.54
  -5  -4  17  115.83   19.03
  -5   4  18   -1.21    4.57
   5  -4 -18    2.51    4.80
   5  -4 -18   -0.89    3.59
  -5  -4  18    2.65    4.79
  -5   4  19  186.74   28.08
   5  -4 -19  186.66   27.92
  -5   4  20   10.88    5.92
   5   4 -20    3.98    4.57
   5  -4 -21   62.67   12.01
   5   4 -21   39.85   10.98
   5  -4 -22    7.35    5.92
   5   4 -22    4.94    5.15
   5  -4 -23    4.54    4.76
   5   4 -23    0.83    5.21
  -5  -4  23    7.07    5.49
   5  -4 -24    4.01    5.29
   5   4 -24   -0.51    3.67
  -5  -4  24    2.61    5.45
   5  -4 -25   42.46   11.07
   5   4 -25   38.64   10.30
  -5  -4  25   38.19   11.54
   5  -4 -26   26.71    8.70
   5   4 -26   30.03    9.33
  -5  -4  26   29.18    9.71
   5  -4 -27    1.78    5.14
   5   4 -27   28.72    8.37
  -5  -4  27   19.47    8.54
   5  -4 -28   -2.31    4.61
   5   4 -28   -0.03    4.73
  -5  -4  28   -2.50    5.58
   5  -4 -29   26.83    9.27
   5   4 -29   24.01    8.76
  -5  -4  29   19.66    8.90
   5  -4 -30   18.60    7.70
   5   4 -30   10.99    6.87
  -5  -4  30    0.25    5.23
   5  -4 -31   22.31    8.60
   5   4 -31   26.79    8.98
  -5  -4  31    6.29    6.89
   5  -4 -32   28.71    8.56
   5   4 -32   25.47    8.59
  -5  -4  32    6.56    8.29
   5  -4 -33    3.38    6.70
   5   4 -33   -1.90    5.60
  -5  -4  33    1.61    5.60
   5  -4 -34    6.67    5.56
   5   4 -34   12.58    6.86
  -5  -4  34    8.97    6.99
   5  -4 -35   10.07    8.10
   5   4 -35    8.24    6.57
   5  -4 -36    2.57    5.09
   5   4 -36    7.03    7.04
   5  -4 -37    0.95    5.45
   5   4 -37    6.40    6.44
   5  -4 -38   -1.12    6.06
   5   4 -38    4.01    5.75
   5  -4 -39   -0.13    6.13
  -5   5   1  189.45   27.96
  -5   5   1  214.08   29.12
   5  -5  -1  236.10   28.82
   5  -5  -1  390.39   32.14
   5   5  -1  206.50   28.17
   5   5  -1  216.51   28.25
  -5  -5   1  202.50   27.78
  -5  -5   1  197.08   28.65
  -5   5   2   45.23    8.95
  -5   5   2   58.99   10.08
   5  -5  -2   52.32    9.55
   5  -5  -2   69.07   10.88
   5   5  -2   76.92   10.24
   5   5  -2   69.94   10.05
  -5  -5   2   44.02    8.76
  -5  -5   2   71.30   10.62
  -5   5   3  174.19   21.87
  -5   5   3  176.28   22.85
   5  -5  -3  162.25   22.09
   5  -5  -3  187.40   23.49
   5   5  -3  165.18   22.00
   5   5  -3  166.40   21.83
  -5  -5   3  127.50   20.99
  -5  -5   3  166.78   22.45
  -5   5   4   41.13    7.26
  -5   5   4   36.88    7.76
   5  -5  -4   27.60    6.94
   5  -5  -4   38.56    8.17
   5   5  -4   40.90    7.45
   5   5  -4   44.36    7.55
  -5  -5   4   40.25    6.97
  -5  -5   4   38.28    7.77
  -5   5   5   19.41    4.78
  -5   5   5   19.24    5.57
   5  -5  -5   16.35    4.73
   5  -5  -5   22.47    6.09
   5   5  -5   19.56    5.03
   5   5  -5   16.95    4.76
  -5  -5   5   18.10    4.71
  -5  -5   5   15.98    5.13
  -5   5   6   10.12    3.70
  -5   5   6   13.91    4.78
   5  -5  -6    8.72    4.08
   5  -5  -6    9.99    4.96
   5   5  -6    9.79    4.06
   5   5  -6   15.68    4.45
  -5  -5   6    8.02    3.42
  -5  -5   6    9.48    4.48
  -5   5   7  252.29   35.04
  -5   5   7  248.67   36.07
   5  -5  -7  303.33   36.20
   5  -5  -7  312.54   36.87
   5   5  -7  286.18   36.01
  -5  -5   7  257.56   35.09
  -5  -5   7  292.88   36.40
  -5   5   8  125.79   18.53
  -5   5   8  108.23   19.18
   5  -5  -8  140.81   19.55
   5  -5  -8  143.94   19.95
   5   5  -8  134.43   19.35
  -5  -5   8  142.69   18.88
  -5  -5   8  149.12   19.99
  -5   5   9   10.53    4.42
  -5   5   9   16.02    5.57
   5  -5  -9   18.29    5.23
   5  -5  -9   28.71    6.46
   5   5  -9   10.49    4.40
  -5  -5   9   22.34    5.06
  -5  -5   9   15.51    5.95
  -5   5  10    1.65    2.38
  -5   5  10    4.64    4.28
   5  -5 -10    2.64    3.08
   5  -5 -10    1.06    4.08
   5   5 -10    0.95    3.42
  -5  -5  10   -1.15    3.17
  -5  -5  10    1.76    4.04
  -5   5  11   12.59    4.43
  -5   5  11    8.45    4.90
   5  -5 -11   16.29    5.10
   5  -5 -11   19.31    5.69
   5   5 -11   15.41    5.34
  -5  -5  11   19.18    4.82
  -5  -5  11   10.06    5.40
  -5   5  12  278.82   33.79
  -5   5  12  256.71   34.74
   5  -5 -12  266.30   34.34
   5  -5 -12  281.57   35.01
   5   5 -12  257.42   34.49
  -5  -5  12  249.54   33.46
  -5  -5  12  202.44   33.98
  -5   5  13  277.23   35.24
  -5   5  13  263.26   36.28
   5  -5 -13  290.81   36.15
   5  -5 -13  286.11   36.68
   5   5 -13  257.16   35.88
  -5  -5  13  233.37   36.05
  -5   5  14   27.10    7.23
   5  -5 -14   28.94    7.26
   5  -5 -14   22.60    6.89
   5   5 -14   23.13    6.77
  -5  -5  14   20.64    6.85
  -5   5  15    3.33    4.19
   5  -5 -15    4.65    4.38
   5  -5 -15    1.92    4.22
   5   5 -15   -1.78    4.08
  -5  -5  15    8.97    5.16
  -5   5  16   58.41   11.46
   5  -5 -16   55.00   10.54
   5  -5 -16   46.20   11.01
   5   5 -16   40.26   10.05
  -5   5  17   71.67   15.39
   5  -5 -17   93.77   15.92
   5  -5 -17  105.16   17.10
   5   5 -17  106.66   16.53
   5  -5 -18   32.23    8.36
   5   5 -20   -0.48    5.07
  -5  -5  20   -2.22    5.55
   5  -5 -21    0.16    3.98
   5   5 -21   -0.02    4.25
  -5  -5  21    1.46    5.25
   5  -5 -22   50.49   11.61
   5   5 -22   50.01   11.52
  -5  -5  22   59.09   12.81
   5  -5 -23   26.65    8.08
   5   5 -23   10.41    6.26
  -5  -5  23   27.06    9.12
   5  -5 -24   21.49    7.93
   5   5 -24   12.92    6.48
  -5  -5  24    8.00    6.11
   5  -5 -25   -2.67    4.90
   5   5 -25    7.55    5.32
  -5  -5  25    1.23    6.09
   5  -5 -26    0.46    5.09
   5   5 -26    6.24    5.30
  -5  -5  26    4.30    5.94
   5  -5 -27   29.00    8.73
   5   5 -27   10.12    6.50
  -5  -5  27    4.35    7.64
   5  -5 -28   45.97   11.35
   5   5 -28   24.05    9.02
  -5  -5  28   32.49   10.69
   5  -5 -29   14.46    7.13
   5   5 -29   11.60    8.07
  -5  -5  29   29.08    9.93
   5  -5 -30    5.49    6.18
   5   5 -30    3.65    5.28
  -5  -5  30    5.44    6.32
   5  -5 -31   -3.09    5.76
   5   5 -31   -1.03    5.84
  -5  -5  31   -0.67    5.60
   5  -5 -32    6.69    6.41
   5   5 -32    6.42    5.94
  -5  -5  32    1.90    5.74
   5  -5 -33    9.65    6.41
   5   5 -33   14.56    6.78
  -5  -5  33    7.57    7.77
   5  -5 -34    6.03    6.92
   5   5 -34    8.19    6.27
  -5  -5  34   12.72    8.09
   5  -5 -35    2.57    6.19
   5   5 -35   -1.95    6.91
  -5  -5  35   -2.60    6.07
   5  -5 -36   -3.23    5.42
   5   5 -36   -3.92    6.67
  -5  -5  36    1.12    5.69
   5  -5 -37    5.14    6.02
   5   5 -37   -0.88    6.42
   5  -5 -38    6.82    7.88
   5   5 -38    0.54    5.87
   5  -5 -39    3.10    5.79
  -5   6   1   27.96    5.70
   5  -6  -1   20.09    5.60
   5  -6  -1   23.90    6.50
   5   6  -1   23.65    5.47
  -5  -6   1   25.43    5.21
  -5  -6   1   32.43    6.40
  -5   6   2    2.77    2.77
   5  -6  -2    2.39    2.21
   5  -6  -2   -1.70    3.82
   5   6  -2    1.88    2.68
  -5  -6   2    2.05    2.21
  -5  -6   2    1.41    2.90
  -5   6   3  117.76   13.65
   5  -6  -3   86.78   13.28
   5  -6  -3   68.65   13.56
   5   6  -3   84.33   13.05
  -5  -6   3   94.72   12.82
  -5  -6   3   72.93   13.00
  -5   6   4  115.83   16.62
   5  -6  -4  104.68   16.95
   5  -6  -4  123.25   18.06
   5   6  -4  127.48   17.25
  -5  -6   4  128.57   16.74
  -5  -6   4  118.79   17.33
   5  -6  -5  111.52   15.05
   5  -6  -5  130.61   16.38
   5   6  -5  107.60   14.91
  -5  -6   5   66.88   13.38
  -5  -6   5  118.77   15.61
  -5   6   6   27.24    5.29
   5  -6  -6   22.90    5.44
   5  -6  -6   17.43    5.85
   5   6  -6   21.35    5.64
  -5  -6   6   24.07    5.11
  -5  -6   6   15.55    5.69
  -5   6   7   86.99   13.11
   5  -6  -7   73.01   13.23
   5  -6  -7   98.22   14.57
   5   6  -7   99.81   14.01
  -5  -6   7   82.20   13.00
  -5  -6   7   95.02   14.27
  -5   6   8   23.96    6.03
   5  -6  -8   27.57    6.89
   5  -6  -8   33.36    7.66
   5   6  -8   36.14    7.30
  -5  -6   8   48.55    7.44
  -5  -6   8   34.66    7.52
  -5   6   9  100.81   15.09
   5  -6  -9   95.67   15.71
   5  -6  -9  117.13   16.77
   5   6  -9   99.42   15.86
  -5  -6   9  100.77   15.19
  -5  -6   9  118.79   16.86
  -5   6  10  140.06   19.06
   5  -6 -10  157.75   20.15
   5  -6 -10  116.77   19.58
   5   6 -10  135.68   19.87
  -5  -6  10  136.25   19.17
  -5  -6  10  120.67   19.79
  -5   6  11   99.88   14.83
   5  -6 -11  108.75   15.88
   5  -6 -11  106.18   16.19
   5   6 -11  107.34   15.93
  -5  -6  11   93.93   14.71
  -5  -6  11   78.94   15.40
  -5   6  12   30.42    6.03
   5  -6 -12   17.08    5.69
   5  -6 -12    7.71    5.17
   5   6 -12   34.04    7.17
  -5  -6  12   21.38    5.57
  -5   6  13    6.48    3.74
  -5   6  13    5.78    4.53
   5  -6 -13    4.10    3.41
   5  -6 -13    6.13    4.69
   5   6 -13    2.59    4.03
  -5   6  14   87.04   15.78
   5  -6 -14  127.61   16.91
   5  -6 -14  135.81   17.62
   5   6 -14   65.99   14.79
  -5   6  15   80.42   14.79
   5  -6 -15   82.79   14.31
   5  -6 -15   88.88   15.01
   5   6 -15   89.49   14.83
   5  -6 -16   -0.19    4.01
   5   6 -16   -1.77    4.01
   5  -6 -17   90.13   14.68
   5   6 -17   72.41   13.96
  -5  -6  17   76.79   14.67
   5  -6 -18   25.45    6.98
  -5  -6  18   10.27    6.23
  -5  -6  19    9.74    5.56
   5   6 -20    3.65    5.30
  -5  -6  20   11.65    6.55
   5  -6 -21   19.29    6.86
   5   6 -21   20.03    7.37
  -5  -6  21   13.17    7.15
   5  -6 -22   33.84    9.37
   5   6 -22   63.74   12.34
  -5  -6  22   31.84    9.94
   5  -6 -23   -0.28    4.24
   5   6 -23    5.03    4.93
  -5  -6  23   -3.04    5.99
   5  -6 -24   11.33    5.69
   5   6 -24    4.09    6.05
  -5  -6  24    5.28    5.57
   5  -6 -25   16.74    7.20
   5   6 -25    7.00    6.98
  -5  -6  25   15.89    7.69
   5  -6 -26   46.83   10.12
   5   6 -26   28.26    8.96
  -5  -6  26   11.58    7.38
   5  -6 -27    9.90    6.24
   5   6 -27   11.19    6.58
  -5  -6  27   12.38    7.65
   5  -6 -28    0.82    4.27
   5   6 -28   -0.05    5.42
  -5  -6  28   -1.73    5.79
   5  -6 -29    2.16    7.02
   5   6 -29    3.92    6.23
  -5  -6  29   10.14    7.26
   5  -6 -30   34.26    9.97
   5   6 -30   28.57    9.51
  -5  -6  30   21.35    8.93
   5  -6 -31    8.64    6.14
   5   6 -31    3.30    5.60
  -5  -6  31   11.14    6.86
   5  -6 -32   23.92    8.31
   5   6 -32    7.91    6.80
  -5  -6  32   -1.57    6.05
   5  -6 -33    0.90    4.84
   5   6 -33   -0.17    3.85
  -5  -6  33   -2.65    6.93
   5  -6 -34    5.32    6.78
   5   6 -34   12.51    7.13
  -5  -6  34   16.20    8.96
   5  -6 -35    0.60    5.39
   5   6 -35    0.99    6.16
  -5  -6  35   -1.30    5.11
   5  -6 -36   15.90    7.82
   5   6 -36    8.60    7.26
  -5  -6  36   31.83   10.91
   5  -6 -37   -0.32    5.93
   5   6 -37    1.69    6.56
  -5  -6  37    4.87    6.83
   5  -6 -38    6.36    5.81
   5  -6 -39   -3.39    5.79
  -5   7   1    5.38    3.28
  -5   7   1   22.67    5.62
   5  -7  -1   12.80    3.96
   5  -7  -1   14.18    5.30
   5   7  -1   11.66    3.83
  -5  -7   1   13.25    3.94
  -5  -7   1   14.61    4.54
  -5   7   2  181.47   23.96
  -5   7   2  200.04   24.95
   5  -7  -2  182.49   24.35
   5   7  -2  196.90   24.27
  -5  -7   2  178.77   23.53
  -5  -7   2  151.35   23.94
  -5   7   3  127.71   17.79
  -5   7   3  146.30   18.92
   5  -7  -3  143.85   18.63
   5   7  -3  103.89   17.54
  -5  -7   3  140.98   17.70
  -5  -7   3  120.58   18.28
  -5   7   4  102.78   13.72
  -5   7   4   72.47   13.65
   5  -7  -4   92.36   13.97
   5   7  -4  105.95   14.12
  -5  -7   4   89.42   13.14
  -5  -7   4   89.01   14.07
  -5   7   5   29.20    5.32
  -5   7   5   17.40    5.52
   5  -7  -5   12.88    4.61
   5   7  -5   15.76    4.77
  -5  -7   5   17.94    4.47
  -5  -7   5   12.10    4.83
  -5   7   6   23.58    5.83
  -5   7   6   33.52    6.97
   5  -7  -6   25.86    6.26
   5  -7  -6   29.49    7.30
   5   7  -6   29.51    6.65
  -5  -7   6   31.91    7.03
  -5   7   7  156.73   19.79
  -5   7   7  150.15   20.62
   5  -7  -7  146.67   20.19
   5  -7  -7  152.35   21.04
   5   7  -7  124.20   19.76
  -5  -7   7  131.81   19.34
  -5  -7   7  136.53   20.29
  -5   7   8  345.98   41.54
  -5   7   8  325.60   42.39
   5  -7  -8  340.21   42.19
   5  -7  -8  354.50   43.08
   5   7  -8  331.64   42.20
  -5  -7   8  303.29   41.18
  -5  -7   8  297.41   42.12
  -5   7   9   40.35    7.23
  -5   7   9   51.88    8.79
   5  -7  -9   27.76    7.18
   5  -7  -9   21.27    7.00
   5   7  -9   30.77    7.56
  -5  -7   9   42.92    7.35
  -5   7  10   10.34    3.85
  -5   7  10    1.59    3.08
   5  -7 -10    8.97    4.40
   5  -7 -10   10.14    5.20
   5   7 -10   26.31    5.96
  -5  -7  10   16.74    4.94
  -5   7  11   11.46    4.21
  -5   7  11   14.03    5.58
   5  -7 -11   20.97    5.66
   5  -7 -11   12.07    5.75
   5   7 -11   15.58    5.53
  -5  -7  11   17.96    4.78
  -5   7  12  147.86   21.20
  -5   7  12  131.68   21.89
   5  -7 -12  160.64   22.33
   5  -7 -12  138.43   22.40
   5   7 -12  180.97   23.15
  -5  -7  12  161.88   21.67
  -5   7  13   82.23   12.76
   5  -7 -13   83.46   13.75
   5   7 -13   65.82   13.28
  -5  -7  13   84.32   14.14
   5  -7 -14    1.11    3.64
   5   7 -14    3.76    4.02
  -5  -7  14    6.06    4.64
   5  -7 -15   51.08   10.23
   5   7 -15   59.14   11.21
  -5  -7  15   37.44    9.91
   5  -7 -16    5.13    5.00
   5   7 -16    7.34    4.40
  -5  -7  16    2.60    4.86
   5  -7 -17    2.20    4.04
  -5  -7  17    4.17    4.58
   5  -7 -18  129.20   19.74
  -5  -7  18  113.89   19.94
  -5  -7  19   -0.74    5.92
   5   7 -20    7.14    5.40
  -5  -7  20    1.41    5.60
   5  -7 -21    3.28    4.27
   5   7 -21    4.17    5.69
  -5  -7  21    4.28    5.48
   5  -7 -22   33.14    8.30
   5   7 -22   23.54    8.00
  -5  -7  22   18.10    8.28
   5  -7 -23   39.49    9.61
   5   7 -23   24.50    8.47
  -5  -7  23   39.52   10.62
   5  -7 -24   21.77    7.93
   5   7 -24   23.92    8.22
  -5  -7  24   46.14   11.01
   5  -7 -25    6.79    5.51
   5   7 -25    5.82    5.12
  -5  -7  25   -0.42    4.41
   5  -7 -26    1.56    4.65
   5   7 -26    2.54    4.84
  -5  -7  26   -1.32    5.70
   5  -7 -27   23.68    8.05
   5   7 -27   18.76    7.52
  -5  -7  27   25.83    9.50
   5  -7 -28   37.29   10.09
   5   7 -28   36.88   10.19
  -5  -7  28   24.70    9.79
   5  -7 -29   -0.63    4.25
   5   7 -29   -1.94    4.42
  -5  -7  29   -0.62    6.48
   5  -7 -30   -1.17    5.44
   5   7 -30    2.05    4.61
  -5  -7  30    2.54    6.28
   5  -7 -31    3.62    5.67
   5   7 -31   -1.99    5.14
  -5  -7  31    4.34    6.62
   5  -7 -32    9.72    6.77
   5   7 -32    9.25    6.68
  -5  -7  32    7.57    7.14
   5  -7 -33   -0.00    4.21
   5   7 -33    0.27    5.95
  -5  -7  33   -2.41    6.34
   5  -7 -34   31.20    9.60
   5   7 -34   11.68    8.16
  -5  -7  34   32.55   11.27
   5  -7 -35    2.30    4.58
   5   7 -35    2.26    5.90
  -5  -7  35   -1.91    6.39
   5  -7 -36    0.36    6.35
   5   7 -36    2.77    5.74
  -5  -7  36    1.73    6.16
   5  -7 -37    2.70    5.94
   5   7 -37    1.74    6.14
  -5  -7  37    0.32    4.54
   5  -7 -38    0.74    5.24
  -5  -7  38    6.19    7.04
   5  -7 -39   -0.73    4.88
  -5  -7  39    9.25    7.26
  -5   8   1   24.29    5.17
  -5   8   1   18.08    5.04
   5  -8  -1   21.41    5.20
   5   8  -1   15.24    4.47
  -5  -8   1   17.10    4.36
  -5  -8   1   19.15    5.03
  -5   8   2   15.14    4.11
  -5   8   2   11.11    4.10
   5  -8  -2   14.78    4.66
   5   8  -2   16.07    4.46
  -5  -8   2   13.47    3.81
  -5  -8   2   13.20    4.90
  -5   8   3   17.70    4.64
  -5   8   3   13.52    4.95
   5  -8  -3   16.95    4.89
   5   8  -3   15.93    4.55
  -5  -8   3   18.08    4.31
  -5   8   4  463.94   52.82
  -5   8   4  391.85   52.96
   5  -8  -4  451.87   53.29
   5   8  -4  426.81   52.91
  -5  -8   4  395.82   52.02
  -5   8   5   65.04    9.47
  -5   8   5   42.06    9.01
   5  -8  -5   45.16    9.14
   5   8  -5   59.37    9.67
  -5  -8   5   57.99    9.06
  -5   8   6  140.59   18.45
  -5   8   6  123.98   18.74
   5  -8  -6  144.79   19.18
   5   8  -6  145.07   19.12
  -5  -8   6  113.74   17.82
  -5   8   7    1.54    2.53
  -5   8   7    0.60    3.19
   5  -8  -7   -0.84    2.74
   5   8  -7   -0.95    2.90
  -5  -8   7   -0.31    2.23
  -5   8   8  101.49   15.56
  -5   8   8  107.10   16.27
   5   8  -8  122.71   16.90
  -5  -8   8  108.38   15.78
  -5   8   9  145.98   21.17
   5  -8  -9  153.73   22.01
   5   8  -9  153.29   22.18
  -5  -8   9  172.61   21.83
  -5   8  10   68.35   11.74
   5  -8 -10   77.43   12.80
   5   8 -10   90.85   13.53
  -5  -8  10   82.11   12.37
  -5  -8  10   66.38   12.82
  -5   8  11   37.59    6.67
   5  -8 -11   35.63    7.51
   5   8 -11   15.83    6.25
  -5  -8  11   31.17    6.62
  -5  -8  11   21.94    7.06
  -5   8  12   39.58    7.37
   5  -8 -12   44.32    8.54
   5   8 -12   30.60    7.74
  -5  -8  12   30.47    7.29
  -5  -8  12   26.65    8.05
  -5   8  13    1.97    3.04
   5  -8 -13    2.64    4.02
   5   8 -13    2.34    3.76
  -5  -8  13    4.29    4.86
   5  -8 -14  123.83   20.37
   5   8 -14  172.90   22.09
  -5  -8  14  125.16   21.01
   5  -8 -15    4.36    4.39
   5   8 -15   -0.70    3.92
  -5  -8  15    5.11    4.38
   5  -8 -16   36.07    8.36
   5   8 -16   22.75    7.44
  -5  -8  16   28.30    8.08
   5  -8 -17   -0.86    3.74
  -5  -8  17   -0.17    3.86
   5  -8 -18    4.94    4.33
  -5  -8  18    1.25    4.11
  -5  -8  19    6.05    5.74
   5   8 -20   66.98   13.10
  -5  -8  20   55.78   12.77
   5  -8 -21   -0.14    3.52
   5   8 -21    2.97    4.11
  -5  -8  21   -1.69    5.85
   5  -8 -22   23.00    7.22
   5   8 -22    2.94    4.79
  -5  -8  22   25.78    8.75
   5  -8 -23    7.08    4.85
   5   8 -23    6.00    5.79
  -5  -8  23    8.74    5.87
   5  -8 -24   27.85    8.31
   5   8 -24   31.67    9.46
  -5  -8  24   22.64    9.04
   5  -8 -25    1.83    5.13
   5   8 -25    6.98    5.31
  -5  -8  25   -0.85    6.08
   5  -8 -26   26.27    8.66
   5   8 -26   14.17    7.44
  -5  -8  26   16.76    9.21
   5  -8 -27   -0.03    4.75
   5   8 -27   -0.92    4.29
  -5  -8  27   -2.46    5.36
   5  -8 -28    2.14    4.81
   5   8 -28    0.12    3.88
  -5  -8  28    4.26    5.42
   5  -8 -29    2.49    5.89
   5   8 -29   -0.17    4.48
  -5  -8  29    1.74    7.45
   5  -8 -30   21.38    8.04
   5   8 -30   22.66    8.47
  -5  -8  30   24.80    9.60
   5  -8 -31   11.54    6.31
   5   8 -31    4.94    6.81
  -5  -8  31    1.02    6.32
   5  -8 -32   11.24    6.17
   5   8 -32    7.42    6.94
  -5  -8  32    7.52    7.23
   5  -8 -33   -0.57    5.68
   5   8 -33    0.32    5.53
  -5  -8  33    1.20    6.10
   5  -8 -34    1.54    4.48
   5   8 -34   -1.23    5.49
  -5  -8  34   11.33    7.42
   5  -8 -35   -1.29    5.07
   5   8 -35    0.78    5.59
  -5  -8  35    0.12    6.93
   5  -8 -36   10.06    7.31
   5   8 -36   10.41    7.04
  -5  -8  36    4.21    7.21
   5  -8 -37   -1.60    5.11
   5   8 -37    4.52    5.36
  -5  -8  37    1.67    7.01
   5  -8 -38   -1.96    5.87
  -5  -8  38    3.24    6.36
  -5   9   1   -1.08    2.42
   5  -9  -1   -0.06    2.81
   5  -9  -1   -0.38    3.58
   5   9  -1    2.02    2.59
  -5  -9   1    1.00    2.13
  -5   9   2  161.90   22.94
   5  -9  -2  179.58   23.62
   5  -9  -2  169.71   24.60
   5   9  -2  167.34   23.06
  -5  -9   2  181.53   22.59
  -5   9   3   20.77    5.05
   5  -9  -3   15.54    5.39
   5  -9  -3   18.59    5.97
   5   9  -3   22.00    5.28
  -5  -9   3   20.82    4.53
  -5   9   4   -0.68    2.26
   5  -9  -4   -0.87    3.10
   5   9  -4   -0.64    2.66
  -5  -9   4   -0.71    2.11
  -5   9   5    7.67    3.36
   5  -9  -5    7.97    4.03
   5   9  -5   11.59    4.36
  -5  -9   5   13.01    3.74
  -5  -9   5    9.50    4.54
  -5   9   6   51.73    8.40
   5  -9  -6   45.07    8.60
   5   9  -6   56.01    9.16
  -5  -9   6   34.34    7.54
  -5  -9   6   55.54    9.31
  -5   9   7   14.95    4.30
   5  -9  -7   17.27    4.78
   5   9  -7    1.78    3.45
  -5  -9   7    6.23    3.12
  -5  -9   7    6.09    4.35
  -5   9   8  211.26   22.63
   5  -9  -8  145.05   22.25
   5   9  -8  171.37   22.92
  -5  -9   8  136.38   21.41
  -5  -9   8  154.68   22.92
  -5   9   9    4.36    3.07
   5  -9  -9    8.18    4.10
   5   9  -9    4.64    4.25
  -5  -9   9   17.53    4.58
  -5  -9   9    4.61    4.16
  -5   9  10    3.10    2.71
   5  -9 -10   -0.08    3.44
   5   9 -10    2.37    3.35
  -5  -9  10    4.18    3.39
  -5  -9  10    0.60    3.09
  -5   9  11    3.47    2.94
   5  -9 -11    4.26    3.77
   5   9 -11    5.56    4.11
  -5  -9  11    1.19    2.77
  -5  -9  11    2.82    4.35
  -5   9  12  194.40   26.78
   5  -9 -12  178.37   27.39
   5   9 -12  231.65   28.75
  -5  -9  12  204.73   27.23
  -5  -9  12  198.91   28.29
  -5   9  13    5.55    3.22
   5  -9 -13    3.26    3.68
   5   9 -13    3.54    3.82
  -5  -9  13   11.34    5.33
   5  -9 -14   36.59    8.70
   5   9 -14   34.99    8.65
   5  -9 -15    1.16    3.43
   5   9 -15    5.99    4.73
  -5  -9  15    4.03    3.57
   5  -9 -16   21.52    7.11
   5   9 -16   25.20    7.33
  -5  -9  16   17.78    6.78
   5  -9 -17    2.82    3.88
  -5  -9  17    3.58    4.96
   5  -9 -18   65.27   13.05
  -5  -9  18   83.44   14.64
   5   9 -19   -1.89    3.94
  -5  -9  19    3.26    4.96
   5   9 -20   -0.34    4.01
  -5  -9  20   -0.38    5.19
   5  -9 -21   -0.99    4.96
   5   9 -21    0.31    4.70
  -5  -9  21    0.43    4.30
   5  -9 -22   51.41   11.28
   5   9 -22   37.60   10.41
  -5  -9  22   48.79   11.84
   5  -9 -23   10.15    5.85
   5   9 -23   -0.78    4.92
  -5  -9  23    3.56    5.02
   5  -9 -24   23.53    7.71
   5   9 -24   39.31    9.49
  -5  -9  24   16.91    7.99
   5  -9 -25    3.28    5.19
   5   9 -25    2.67    4.56
  -5  -9  25    1.00    4.95
   5  -9 -26   10.56    5.84
   5   9 -26    6.12    5.63
  -5  -9  26    0.05    4.39
   5  -9 -27    3.63    5.47
   5   9 -27    6.62    6.34
  -5  -9  27    1.18    4.38
   5  -9 -28   15.63    6.83
   5   9 -28   13.96    6.94
  -5  -9  28   27.02    9.75
   5  -9 -29   -2.03    5.22
   5   9 -29    0.66    5.46
  -5  -9  29   -1.11    5.47
   5  -9 -30    1.05    4.45
   5   9 -30    2.67    5.59
  -5  -9  30    4.48    6.15
   5  -9 -31   -0.22    5.85
   5   9 -31   -0.48    4.96
  -5  -9  31   -2.27    6.82
   5   9 -32    6.47    5.70
  -5  -9  32    6.23    7.23
   5   9 -33   -1.50    5.92
  -5  -9  33   -1.98    5.30
   5   9 -34    9.02    6.70
  -5  -9  34   -1.43    6.83
   5   9 -35    7.27    6.14
  -5  -9  35    2.04    6.12
   5   9 -36   -1.41    5.09
  -5  -9  36    2.96    5.81
   5 -10  -1   12.29    4.41
   5  10  -1   13.33    4.00
  -5 -10   1   10.76    4.40
   5 -10  -2   -0.84    2.73
   5  10  -2    0.58    2.61
  -5 -10   2   -0.91    3.43
   5 -10  -3    1.05    2.76
   5  10  -3    0.19    2.60
  -5 -10   3    0.34    2.79
   5 -10  -4   15.49    4.99
   5  10  -4   14.47    4.72
  -5 -10   4   15.19    4.79
   5 -10  -5    2.34    3.16
   5  10  -5    6.38    3.58
  -5 -10   5    1.72    3.31
   5 -10  -6   40.11    7.73
   5  10  -6   42.18    7.88
  -5 -10   6   32.88    7.74
   5 -10  -7   10.95    4.34
   5  10  -7    8.60    3.89
  -5 -10   7    7.30    4.19
   5 -10  -8    6.36    3.96
   5  10  -8    2.16    3.21
  -5 -10   8    5.09    4.00
   5 -10  -9    1.08    3.07
   5  10  -9    0.94    3.47
  -5 -10   9   -0.83    3.73
   5 -10 -10  107.02   17.13
   5  10 -10  140.14   18.39
  -5 -10  10  102.27   17.80
   5 -10 -11    3.32    3.76
   5  10 -11    4.59    3.92
  -5 -10  11    5.22    4.68
   5 -10 -12    1.98    3.97
   5  10 -12    5.91    4.20
  -5 -10  12   10.42    5.42
   5 -10 -13    5.20    4.04
   5  10 -13    0.37    3.51
  -5 -10  13    2.86    3.62
   5 -10 -14   31.40    8.16
   5  10 -14   48.59    9.51
  -5 -10  14   36.10    8.97
   5 -10 -15    0.46    3.70
   5  10 -15   -0.97    3.36
  -5 -10  15    4.87    4.43
   5 -10 -16   33.47    8.52
   5  10 -16   35.93    8.94
  -5 -10  16   45.88    9.73
   5 -10 -17    0.26    4.18
  -5 -10  17    2.33    4.64
   5 -10 -18    2.51    3.84
  -5 -10  18   -0.12    3.38
   5  10 -19    3.88    5.02
  -5 -10  19    2.43    3.94
   5  10 -20   52.13   11.00
  -5 -10  20   33.94    9.75
   5 -10 -21    1.53    4.46
   5  10 -21   -0.66    4.64
  -5 -10  21    0.31    3.45
   5  10 -22   10.65    5.91
  -5 -10  22   11.04    6.70
   5  10 -23   -0.27    4.97
  -5 -10  23   -2.11    4.45
   5  10 -24    9.41    5.77
  -5 -10  24   10.04    5.78
   5  10 -25    0.75    4.27
  -5 -10  25   -3.79    6.62
   5  10 -26   15.22    7.91
  -5 -10  26   10.67    7.34
   5  10 -27    1.19    4.34
  -5 -10  27    0.76    4.78
   5  10 -28    1.37    5.18
  -5 -10  28   -1.55    5.08
   5  10 -29   -0.10    5.39
  -5 -10  29    4.64    6.51
   5  10 -30    4.22    6.71
  -5 -10  30    5.93    5.90
   5  10 -31   -2.42    6.23
  -5 -10  31    0.03    5.19
   5  10 -32   -1.37    4.81
  -5 -10  32   -0.65    6.32
   5  10 -33   -4.11    7.00
  -5 -10  33   -1.36    5.53
   5  10 -34   -1.38    6.32
   5  10 -35   -1.08    5.56
   5  10 -36    2.88    5.61
   5 -11  -1   21.74    5.41
  -5 -11   1   16.29    4.79
   5 -11  -2  106.30   16.07
  -5 -11   2  110.83   15.99
   5 -11  -3    8.02    4.10
  -5 -11   3   15.03    4.83
   5 -11  -4    1.61    2.84
  -5 -11   4    4.32    3.16
  -5 -11   5    1.18    3.38
  -5 -11   6    5.19    4.03
  -5 -11   7    1.33    3.42
  -5 -11   8   36.79    8.12
  -5 -11   9    7.04    4.37
  -5 -11  10   -0.00    3.86
  -5 -11  11    1.78    3.61
  -5 -11  12   67.80   12.49
  -5 -11  13   -1.36    3.71
  -5 -11  14   32.51    8.38
  -5 -11  15   13.30    5.73
  -5 -11  16   14.65    6.39
  -5 -11  17   -0.28    4.22
  -5 -11  18   23.81    8.28
  -5 -11  19    1.48    4.06
  -5 -11  20   -1.74    5.01
  -5 -11  21    1.18    5.36
  -5 -11  22   28.11    9.29
  -5 -11  23   -0.35    4.55
  -5 -11  24    9.20    6.28
  -5 -11  25   -1.93    6.01
  -5 -11  26    2.83    6.24
  -5 -11  27   -2.76    5.52
  -5 -11  28   15.93    7.77
  -5 -11  29    3.27    5.45
  -5 -11  30   -0.15    4.37
  -5 -11  31   -2.69    6.41
  -5 -12   1    3.12    3.11
  -5 -12   2    0.27    3.08
  -5 -12   4   76.02   12.21
  -5 -12   5    9.03    4.24
  -5 -12   6   25.34    6.20
  -5 -12   7   -2.21    3.95
  -5 -12   8    9.96    5.09
  -5 -12   9    4.64    3.80
  -5 -12  10   29.93    7.67
  -5 -12  11   -1.40    3.60
  -5 -12  12    0.77    4.07
  -5 -12  13   -2.37    4.10
  -5 -12  14    9.76    4.97
  -5 -12  15    0.42    3.91
  -5 -12  16   34.18    8.61
  -5 -12  17   -0.48    4.34
  -5 -12  18    4.73    5.09
  -5 -12  19   -0.01    3.82
  -5 -12  20   24.95    8.14
  -5 -12  21    6.38    6.08
  -5 -12  22    2.07    4.83
  -5 -12  23    0.99    4.65
  -5 -12  24    7.40    6.24
  -5 -12  25   -1.96    5.43
  -5 -12  26    2.18    5.87
  -5 -12  27   -0.97    5.60
  -5 -12  28   -0.09    5.15
  -5 -13   1   22.93    5.57
  -5 -13   2   46.35    8.53
  -5 -13   3    2.73    3.56
  -5 -13   4   29.29    6.57
  -5 -13   5   -0.88    3.18
  -5 -13   6   48.54    9.35
  -5 -13   7   12.57    4.91
  -5 -13   8   43.49    9.19
  -5 -13   9   -2.63    4.10
  -5 -13  10    1.79    3.76
  -5 -13  11   15.18    5.79
  -5 -13  12   35.45    8.16
  -5 -13  13    0.61    3.96
  -5 -13  14   15.45    6.02
  -5 -13  15   -0.09    3.33
  -5 -13  16    3.11    5.08
  -5 -13  17    3.37    4.41
  -5 -13  18   10.64    5.63
  -5 -13  19    0.26    4.52
  -5 -13  20   -1.22    4.82
  -5 -13  21   -1.08    5.22
  -5 -13  22    5.91    6.59
  -5 -13  23    4.77    5.39
  -5 -13  24    2.49    5.49
  -5 -13  25    1.45    5.67
  -5 -14   1    3.00    3.13
  -5 -14   2   -0.01    3.06
  -5 -14   3    3.40    3.03
  -5 -14   4   24.57    6.09
  -5 -14   5   15.72    5.18
  -5 -14   6    9.26    4.29
  -5 -14   7    1.11    3.68
  -5 -14   8    1.31    3.55
  -5 -14   9    5.62    4.21
  -5 -14  10   20.50    6.18
  -5 -14  11    6.79    4.56
  -5 -14  12   -1.56    4.26
  -5 -14  13    3.01    3.66
  -5 -14  14    4.94    4.81
  -5 -14  15    8.94    5.35
  -5 -14  16    5.97    5.29
  -5 -14  17    0.60    3.61
  -5 -14  18    3.21    5.72
  -5 -14  19    2.14    4.83
  -5 -14  20    3.96    5.31
  -5 -14  21    4.93    4.43
  -5 -14  22    2.78    4.46
  -5 -14  23   -1.34    4.66
  -5 -15   1    8.75    3.77
  -5 -15   2   12.35    4.24
  -5 -15   3   11.29    4.25
  -5 -15   4   -0.57    3.07
  -5 -15   5    1.97    3.34
  -5 -15   6    3.48    3.53
  -5 -15   7    4.77    4.17
  -5 -15   8    4.96    3.92
  -5 -15   9    0.90    3.01
  -5 -15  10   -0.68    3.59
  -5 -15  11    2.81    3.80
  -5 -15  12    7.08    5.03
  -5 -15  13    0.18    3.55
  -5 -15  14   -1.70    4.29
  -5 -15  15    2.85    4.25
  -5 -15  16   -1.42    4.19
  -5 -15  17    4.63    4.68
  -5 -15  18    4.16    4.34
  -5 -15  19   -1.32    4.49
  -5 -16   1    0.61    2.90
  -5 -16   2   -1.47    2.80
  -5 -16   3    3.66    3.00
  -5 -16   4    0.63    3.51
  -5 -16   5    7.56    3.82
  -5 -16   6    1.47    3.15
  -5 -16   7    0.94    3.05
  -5 -16   8   -0.97    3.35
  -5 -16   9    2.06    3.84
  -5 -16  10    1.64    3.61
  -5 -16  11   -1.03    3.61
  -5 -16  12   -1.29    4.03
  -5 -16  13    1.80    3.38
  -5 -16  14   -0.61    3.92
  -5 -16  15    3.23    4.50
  -5 -16  16    1.83    4.24
  -5 -17   1   -0.88    2.85
  -5 -17   2    3.02    3.02
  -5 -17   3    6.14    3.72
  -5 -17   4    0.76    3.00
  -5 -17   5    0.91    2.75
  -5 -17   6    0.56    2.97
  -5 -17   7    4.94    3.92
  -5 -17   8    1.24    3.23
  -5 -17   9   -1.16    3.10
  -5 -17  10   -0.95    3.44
  -5 -17  11    0.33    3.40
  -5 -17  12    1.02    3.62
  -5 -17  13    4.25    4.44
  -5 -18   2   -0.07    2.44
  -5 -18   3    2.84    2.99
  -5 -18   4    1.64    3.06
  -5 -18   5   -1.09    3.23
  -5 -18   6    0.52    2.81
  -5 -18   7   -0.26    3.59
  -5 -18   8   -1.13    3.30
  -5 -18   9    3.64    4.34
  -4   0   1    0.95    2.43
  -4   0   1   -1.10    2.92
   4   0  -1    0.28    2.02
   4   0  -1   -0.02    2.82
  -4   0   2   30.43    5.54
  -4   0   2   29.63    6.14
   4   0  -2   31.20    5.69
   4   0  -2   20.13    5.58
  -4   0   3   -1.11    2.24
  -4   0   3    1.44    2.73
   4   0  -3    0.65    2.38
   4   0  -3   -0.00    2.79
  -4   0   4 1205.38  144.98
  -4   0   4 1301.46  145.91
   4   0  -4 1130.07  145.05
   4   0  -4 1258.85  145.64
  -4   0   5   -0.78    2.14
  -4   0   5   -1.91    3.01
   4   0  -5   -0.28    2.89
   4   0  -5   -1.15    3.34
  -4   0   6  804.87   90.75
  -4   0   6  694.32   91.04
   4   0  -6  781.30   91.00
   4   0  -6  717.01   90.88
  -4   0   7   -0.75    2.78
  -4   0   7   -1.14    3.94
   4   0  -7   -1.80    2.89
   4   0  -7   -0.03    2.81
  -4   0   8 3022.10  340.86
  -4   0   8 2794.10  341.42
   4   0  -8 2791.64  340.96
   4   0  -8 2900.32  341.17
  -4   0   9   -0.77    2.94
  -4   0   9   -0.00    3.84
   4   0  -9   -1.20    2.97
   4   0  -9   -1.13    3.55
  -4   0  10   25.91    6.42
  -4   0  10   43.34    8.45
   4   0 -10   28.80    6.96
   4   0 -10   35.00    7.37
  -4   0  11   -0.83    3.47
  -4   0  11   -1.61    3.92
   4   0 -11    2.38    4.05
   4   0 -11   -0.69    3.81
  -4   0  12   11.49    4.79
  -4   0  12   19.66    6.02
   4   0 -12    8.15    5.12
   4   0 -12   12.58    5.37
  -4   0  13   -1.45    3.32
  -4   0  13   -0.16    3.43
   4   0 -13   -0.77    3.69
   4   0 -13   -0.33    4.19
  -4   0  14 1540.51  190.11
  -4   0  14 1419.32  190.93
   4   0 -14 1591.16  190.94
   4   0 -14 1865.19  191.89
  -4   0  15    0.32    3.21
  -4   0  15    0.43    3.60
   4   0 -15   -0.66    3.44
   4   0 -15   -0.44    4.06
  -4   0  16   62.88   11.64
   4   0 -16   55.00   10.58
   4   0 -16   44.84   10.07
  -4   0  17    0.35    3.89
   4   0 -17   -1.25    4.25
   4   0 -17    1.02    3.46
  -4   0  18  162.50   25.44
   4   0 -18  176.79   25.33
   4   0 -18  171.82   25.17
  -4   0  19   -0.85    3.81
   4   0 -19   -0.10    3.45
   4   0 -19    2.15    3.75
  -4   0  20  169.12   27.15
   4   0 -20  195.22   27.21
  -4   0  21   -0.34    4.73
   4   0 -21   -1.09    4.31
  -4   0  22   16.36    7.40
   4   0 -22   23.13    7.31
   4   0 -22   24.66    8.00
  -4   0  23    0.76    4.53
   4   0 -23   -0.01    3.78
  -4   0  24   35.96   10.63
   4   0 -24   42.42   10.57
  -4   0  25   -2.29    5.60
   4   0 -25   -1.01    4.86
  -4   0  26   94.18   17.85
   4   0 -26   82.50   16.55
  -4   0  27    3.44    5.57
   4   0 -27   -3.21    6.11
  -4   0  28   32.17   10.02
   4   0 -28   15.52    7.52
   4   0 -29   -0.36    5.31
   4   0 -30  102.55   18.85
   4   0 -31   -0.71    5.08
   4   0 -32   -1.05    4.50
   4   0 -33    1.16    5.07
   4   0 -34    6.81    5.92
   4   0 -35   -0.14    4.81
   4   0 -36   40.09   11.67
   4   0 -37   -0.79    6.38
   4   0 -38   -3.12    5.98
   4   0 -39   -0.63    5.04
  -4   1   1   19.98    4.19
  -4   1   1   20.24    4.99
   4  -1  -1    7.03    3.33
   4  -1  -1   16.85    4.89
   4   1  -1   17.21    4.15
   4   1  -1   15.50    4.59
  -4  -1   1   19.58    4.15
  -4  -1   1   19.68    4.98
  -4   1   2 1006.63  120.08
  -4   1   2 1013.84  120.89
   4  -1  -2  878.16  119.98
   4  -1  -2 1223.17  121.53
   4   1  -2 1054.41  120.39
   4   1  -2 1008.23  120.66
  -4  -1   2  840.28  119.63
  -4  -1   2 1251.73  121.55
  -4   1   3   26.44    5.04
  -4   1   3   25.00    5.76
   4  -1  -3   18.46    4.85
   4  -1  -3   21.36    5.64
   4   1  -3   24.42    5.22
   4   1  -3   22.90    5.47
  -4  -1   3   30.49    5.28
  -4  -1   3   26.34    5.86
  -4   1   4    1.64    2.23
  -4   1   4    3.57    3.34
   4  -1  -4    4.47    2.70
   4  -1  -4    0.39    2.77
   4   1  -4    0.92    2.98
   4   1  -4    4.79    3.17
  -4  -1   4   -0.53    2.26
  -4  -1   4    5.08    3.48
  -4   1   5   16.40    3.93
  -4   1   5   15.05    4.81
   4  -1  -5   16.12    4.22
   4  -1  -5    8.82    3.91
   4   1  -5   14.90    4.11
   4   1  -5   18.03    4.72
  -4  -1   5   11.77    3.59
  -4  -1   5    1.81    3.16
  -4   1   6  385.25   48.89
  -4   1   6  498.55   50.57
   4  -1  -6  312.82   48.70
   4  -1  -6  479.63   50.15
   4   1  -6  362.15   49.08
  -4  -1   6  401.78   49.01
  -4  -1   6  414.38   49.84
  -4   1   7   44.44    7.79
  -4   1   7   50.10    8.71
   4  -1  -7   55.59    8.50
   4  -1  -7   52.13    8.55
   4   1  -7   28.92    7.25
   4   1  -7   29.67    7.61
  -4  -1   7   50.10    8.19
  -4  -1   7   47.49    8.56
  -4   1   8 1220.04  151.07
  -4   1   8 1130.69  151.72
   4  -1  -8 1372.13  151.87
   4  -1  -8 1368.86  152.04
   4   1  -8 1151.93  151.28
  -4  -1   8 1414.17  152.54
  -4   1   9    0.64    3.36
  -4   1   9   -1.32    4.02
   4  -1  -9    1.07    2.56
   4  -1  -9    0.99    2.98
   4   1  -9    0.53    3.00
   4   1  -9   -0.62    2.97
  -4  -1   9   -1.04    3.20
  -4  -1   9   -1.68    3.64
  -4   1  10  505.96   63.38
  -4   1  10  499.49   64.40
   4  -1 -10  504.85   63.78
   4  -1 -10  651.66   65.03
   4   1 -10  494.30   63.82
   4   1 -10  497.23   63.78
  -4  -1  10  495.80   63.34
  -4  -1  10  501.72   64.44
  -4   1  11  166.73   23.38
  -4   1  11  158.16   24.15
   4  -1 -11  174.82   23.91
   4  -1 -11  149.68   23.58
   4   1 -11  165.25   23.87
   4   1 -11  160.96   23.67
  -4  -1  11  259.37   24.94
  -4  -1  11  161.86   24.29
  -4   1  12  542.96   61.06
  -4   1  12  444.99   61.43
   4  -1 -12  573.20   61.92
   4  -1 -12  417.23   60.90
   4   1 -12  460.56   61.11
   4   1 -12  523.69   61.55
  -4  -1  12  456.53   60.53
  -4  -1  12  518.56   62.10
  -4   1  13  121.05   16.59
  -4   1  13   97.33   16.88
   4  -1 -13  125.88   17.43
   4  -1 -13  108.74   17.24
   4   1 -13  107.26   16.86
   4   1 -13   99.67   16.73
  -4  -1  13  121.60   16.78
  -4  -1  13   99.40   17.09
  -4   1  14   -0.59    3.35
  -4   1  14   -0.55    4.63
   4  -1 -14    0.24    3.51
   4  -1 -14   -0.58    3.71
   4   1 -14   -0.88    3.27
   4   1 -14    1.86    4.04
  -4  -1  14   -0.94    3.37
  -4  -1  14   -1.05    3.83
  -4   1  15   30.63    7.67
  -4   1  15   33.58    8.49
   4  -1 -15   52.66    9.19
   4  -1 -15   21.76    8.02
   4   1 -15   48.09    9.09
   4   1 -15   44.63    8.85
  -4  -1  15   53.15    8.80
  -4  -1  15   25.97    8.37
   4  -1 -16  231.51   35.49
   4  -1 -16  267.12   36.29
   4   1 -16  269.73   36.14
   4   1 -16  318.68   36.86
  -4  -1  16  256.51   36.41
  -4   1  17   -1.02    4.50
   4  -1 -17   -1.83    4.00
   4  -1 -17    0.13    4.20
   4   1 -17    0.81    3.91
   4   1 -17   -0.43    3.50
  -4  -1  17   -2.21    4.66
  -4   1  18  355.53   46.36
   4  -1 -18  311.94   45.02
   4  -1 -18  333.77   45.62
   4   1 -18  370.82   46.00
   4   1 -18  347.18   45.57
  -4  -1  18  351.88   46.33
  -4   1  19   25.21    7.81
   4  -1 -19   31.81    8.01
   4  -1 -19   20.22    7.14
   4   1 -19   24.82    7.29
   4   1 -19   18.83    6.82
  -4  -1  19   35.75    8.89
  -4   1  20   37.47   10.09
   4  -1 -20   40.92    9.33
   4   1 -20   30.10    8.17
  -4  -1  20   22.72    8.38
  -4   1  21    9.11    5.39
   4  -1 -21    9.03    5.66
  -4  -1  21   10.02    5.97
  -4   1  22  270.51   36.56
   4  -1 -22  226.95   34.81
   4  -1 -22  256.00   35.44
   4   1 -22  244.82   35.27
  -4  -1  22  250.39   36.06
  -4   1  23    6.38    5.58
   4  -1 -23   11.14    6.23
   4  -1 -23   11.18    6.22
   4   1 -23   18.14    6.21
  -4  -1  23   11.28    6.58
  -4   1  24   13.20    7.77
   4  -1 -24   23.76    7.49
   4  -1 -24   16.02    6.96
   4   1 -24    5.67    5.73
  -4  -1  24   23.81    8.39
  -4   1  25   17.28    7.87
   4  -1 -25   28.37    8.84
   4   1 -25   31.05    9.06
  -4  -1  25   26.76    9.02
  -4   1  26   84.27   17.01
   4  -1 -26   79.56   15.26
   4   1 -26   84.77   15.56
  -4  -1  26   63.82   15.74
  -4   1  27   -0.67    5.30
   4  -1 -27   -0.29    5.37
   4   1 -27    3.47    5.24
  -4  -1  27    0.27    5.43
   4  -1 -28   40.86   10.91
   4   1 -28   33.74   11.33
  -4  -1  28   49.29   12.55
   4  -1 -29    6.43    6.11
   4   1 -29    2.22    5.60
   4  -1 -30    4.36    6.21
   4   1 -30   -2.50    5.26
   4  -1 -31   -1.60    4.57
   4   1 -31    4.36    5.96
   4  -1 -32   59.68   13.30
   4   1 -32   51.62   13.01
   4  -1 -33    1.36    5.84
   4   1 -33   -2.70    5.42
   4  -1 -34    5.28    6.54
   4   1 -34    9.18    7.44
   4  -1 -35   -0.46    5.07
   4   1 -35    1.60    6.28
   4  -1 -36   13.49    7.78
   4   1 -36   22.82    8.87
   4  -1 -37   -2.22    6.49
   4   1 -37    6.63    6.25
   4  -1 -38    7.05    6.31
   4   1 -38    3.75    6.47
   4  -1 -39    3.05    5.41
   4   1 -39    5.56    4.50
  -4   2   1   73.40   11.25
  -4   2   1   89.31   12.40
   4  -2  -1   92.86   11.93
   4  -2  -1   79.13   12.23
   4   2  -1   62.52   11.14
   4   2  -1   87.42   11.94
  -4  -2   1   83.72   11.33
  -4  -2   1   69.20   11.76
  -4   2   2  207.12   27.00
  -4   2   2  198.94   27.62
   4  -2  -2  224.05   27.42
   4  -2  -2  304.70   29.06
   4   2  -2  185.91   26.94
   4   2  -2  203.51   27.41
  -4  -2   2  215.39   26.96
  -4  -2   2  198.16   27.49
  -4   2   3   12.76    4.03
  -4   2   3   12.09    4.54
   4  -2  -3    8.73    3.83
   4  -2  -3   18.89    4.78
   4   2  -3   17.57    4.11
   4   2  -3   14.68    4.34
  -4  -2   3   18.58    4.10
  -4  -2   3   12.05    4.60
  -4   2   4 1806.75  208.86
  -4   2   4 1911.13  209.76
   4  -2  -4 1500.80  208.59
   4  -2  -4 1813.24  209.57
   4   2  -4 1780.09  209.07
   4   2  -4 1777.86  209.18
  -4  -2   4 1931.76  209.02
  -4  -2   4 1638.89  209.17
  -4   2   5   34.17    6.64
  -4   2   5   50.51    7.99
   4  -2  -5   37.53    6.97
   4  -2  -5   30.00    7.02
   4   2  -5   26.05    6.40
   4   2  -5   49.02    7.71
  -4  -2   5   44.10    6.86
  -4  -2   5   31.50    7.14
  -4   2   6    3.77    2.77
  -4   2   6    5.58    3.35
   4  -2  -6    3.51    3.31
   4  -2  -6    6.52    3.85
   4   2  -6    4.86    3.57
   4   2  -6    3.93    3.40
  -4  -2   6    3.03    2.70
  -4  -2   6    9.73    3.90
  -4   2   7  395.48   45.81
  -4   2   7  366.68   46.44
   4  -2  -7  360.08   45.91
   4  -2  -7  392.30   46.45
   4   2  -7  343.30   45.85
   4   2  -7  366.94   45.96
  -4  -2   7  357.92   45.61
  -4  -2   7  350.71   46.23
  -4   2   8  702.77   89.48
  -4   2   8  789.85   90.88
   4  -2  -8  757.11   90.09
   4  -2  -8  728.97   90.25
   4   2  -8  665.67   89.74
   4   2  -8  766.60   90.06
  -4  -2   8  825.90   90.00
  -4  -2   8  707.04   90.37
  -4   2   9  214.42   25.14
  -4   2   9  196.48   26.03
   4  -2  -9  140.75   24.52
   4  -2  -9  198.04   25.69
   4   2  -9  171.24   25.04
   4   2  -9  190.29   25.22
  -4  -2   9  176.13   24.70
  -4  -2   9  236.64   26.70
  -4   2  10   92.57   12.54
  -4   2  10   63.94   12.47
   4  -2 -10   76.06   12.36
   4  -2 -10   64.26   12.25
   4   2 -10   75.79   12.55
   4   2 -10   87.20   12.65
  -4  -2  10   70.80   11.74
  -4  -2  10   83.04   13.37
  -4   2  11   68.01   10.93
  -4   2  11   56.67   11.35
   4  -2 -11   65.97   11.30
   4  -2 -11   46.77   10.77
   4   2 -11   59.79   10.95
   4   2 -11   69.93   11.43
  -4  -2  11   65.07   11.02
  -4  -2  11  106.02   13.55
  -4   2  12    0.29    3.10
  -4   2  12    2.02    3.81
   4  -2 -12   -1.22    3.54
   4  -2 -12    3.51    3.75
   4   2 -12    1.42    3.91
   4   2 -12    0.31    3.18
  -4  -2  12    1.41    2.80
  -4  -2  12    2.61    4.22
  -4   2  13   16.68    5.13
  -4   2  13   15.20    6.03
   4  -2 -13   14.84    5.27
   4  -2 -13   34.14    7.23
   4   2 -13    6.97    4.93
   4   2 -13   13.97    5.37
  -4  -2  13   12.76    4.71
  -4  -2  13   21.64    6.47
  -4   2  14  750.56   91.61
  -4   2  14  822.37   93.31
   4  -2 -14  667.48   91.80
   4  -2 -14  673.30   92.12
   4   2 -14  765.54   92.52
   4   2 -14  786.25   92.41
  -4  -2  14  819.61   92.05
  -4  -2  14  732.13   92.79
  -4   2  15   68.05   11.00
  -4   2  15   69.08   12.13
   4  -2 -15   81.69   12.26
   4  -2 -15   29.56   10.18
   4   2 -15   56.73   11.20
   4   2 -15   68.22   11.60
  -4  -2  15   70.93   11.23
  -4  -2  15   62.93   11.94
  -4   2  16   14.18    6.20
   4  -2 -16   23.16    6.46
   4  -2 -16   18.37    6.35
   4   2 -16   23.05    6.59
   4   2 -16   13.36    5.52
  -4  -2  16   19.53    6.78
  -4   2  17   -0.16    4.18
   4  -2 -17   -1.23    3.58
   4  -2 -17    0.94    3.76
   4   2 -17    0.88    3.79
   4   2 -17    0.33    3.32
  -4  -2  17    0.11    3.67
  -4   2  18  110.76   19.97
   4  -2 -18  127.88   19.73
   4  -2 -18  126.57   20.01
   4   2 -18  124.48   19.70
  -4  -2  18  145.08   21.11
  -4   2  19  138.75   21.19
   4  -2 -19  213.58   22.90
   4  -2 -19  119.15   20.20
   4   2 -19   89.87   19.02
  -4  -2  19  128.69   20.80
  -4   2  20   44.60   10.99
   4  -2 -20   77.75   12.76
  -4  -2  20   36.55   10.45
  -4   2  21    5.55    4.72
   4  -2 -21    2.57    4.05
  -4  -2  21   -1.67    4.49
  -4   2  22   15.39    6.92
   4  -2 -22   11.60    6.01
   4  -2 -22   11.51    6.02
   4   2 -22   12.02    5.73
  -4  -2  22   11.32    6.41
  -4   2  23   -2.29    5.13
   4  -2 -23    0.37    4.72
   4  -2 -23    3.76    5.44
   4   2 -23    0.15    4.55
  -4  -2  23    0.92    4.44
  -4   2  24  134.57   23.86
   4  -2 -24  245.53   26.25
   4  -2 -24  157.70   23.65
   4   2 -24  137.47   23.19
  -4  -2  24   92.77   22.11
  -4   2  25   25.38    8.90
   4  -2 -25   23.29    8.20
   4   2 -25   36.99    9.95
  -4  -2  25   28.87    9.66
   4  -2 -26   61.83   13.82
   4   2 -26   70.38   14.19
   4  -2 -27   -0.11    4.46
   4   2 -27    2.85    5.46
   4  -2 -28   33.81    9.74
   4   2 -28   36.34   10.07
   4  -2 -29   36.06   10.27
   4   2 -29   27.54    9.77
   4  -2 -30   90.96   17.95
   4   2 -30  100.88   18.58
  -4  -2  30  104.76   20.23
   4  -2 -31    2.89    5.64
   4   2 -31    0.27    4.35
  -4  -2  31   -1.12    5.17
   4  -2 -32    0.21    4.64
   4   2 -32   -3.53    7.27
  -4  -2  32    1.39    5.85
   4  -2 -33    1.17    4.81
   4   2 -33   14.06    7.55
   4  -2 -34    6.64    6.61
   4   2 -34    4.18    6.40
   4  -2 -35    2.08    4.87
   4   2 -35    6.10    6.50
   4  -2 -36    9.77    6.73
   4   2 -36    6.69    7.11
   4  -2 -37    8.26    6.41
   4   2 -37   -2.40    6.31
   4  -2 -38   -1.73    4.70
   4   2 -38   -2.90    6.66
   4  -2 -39   -1.27    5.13
   4   2 -39   -0.53    5.53
  -4   3   1   35.47    6.38
  -4   3   1   41.52    7.37
   4  -3  -1   40.75    6.87
   4  -3  -1   43.60    7.60
   4   3  -1   69.03    7.62
   4   3  -1   12.93    5.76
  -4  -3   1   38.30    6.43
  -4  -3   1   53.67    7.70
  -4   3   2  316.41   43.12
  -4   3   2  395.12   44.44
   4  -3  -2  322.59   43.40
   4  -3  -2  336.43   44.09
   4   3  -2  372.39   43.60
   4   3  -2  372.59   43.79
  -4  -3   2  350.86   43.18
  -4  -3   2  360.67   43.99
  -4   3   3    9.52    3.33
  -4   3   3   11.01    3.83
   4  -3  -3    6.92    2.96
   4  -3  -3    6.50    3.88
   4   3  -3    5.92    3.33
   4   3  -3   11.98    4.00
  -4  -3   3    6.29    3.09
  -4  -3   3   12.11    4.05
  -4   3   4   24.63    4.42
  -4   3   4   18.07    4.55
   4  -3  -4    3.48    3.41
   4  -3  -4   16.76    4.57
   4   3  -4    6.34    3.33
   4   3  -4    6.77    3.84
  -4  -3   4    7.61    3.02
  -4  -3   4   11.12    4.28
  -4   3   5   48.49    7.41
  -4   3   5   40.56    8.13
   4  -3  -5   37.96    7.47
   4  -3  -5   37.80    7.68
   4   3  -5   28.51    7.03
   4   3  -5   48.39    7.80
  -4  -3   5   50.26    7.59
  -4  -3   5   44.76    8.15
  -4   3   6   61.77    9.96
  -4   3   6   58.87   10.65
   4  -3  -6   68.64   10.57
   4  -3  -6   83.80   11.33
   4   3  -6   55.67   10.10
   4   3  -6   64.60   10.22
  -4  -3   6   59.37    9.87
  -4  -3   6   67.35   10.90
  -4   3   7  482.14   56.37
  -4   3   7  339.31   56.28
   4  -3  -7  535.24   57.12
   4  -3  -7  502.95   57.32
   4   3  -7  387.42   56.23
  -4  -3   7  517.79   56.67
  -4  -3   7  481.84   57.21
  -4   3   8  101.25   13.44
  -4   3   8   80.69   13.79
   4  -3  -8   81.15   13.37
   4  -3  -8  100.80   14.14
   4   3  -8   82.36   13.61
   4   3  -8   81.40   13.16
  -4  -3   8   81.64   12.95
  -4  -3   8  107.12   14.75
  -4   3   9    2.53    2.89
  -4   3   9   -0.70    3.48
   4  -3  -9    1.81    3.44
   4  -3  -9    3.09    3.87
   4   3  -9   -1.19    3.64
   4   3  -9    4.86    3.28
  -4  -3   9    3.22    3.25
  -4  -3   9    4.24    3.86
  -4   3  10  214.77   28.58
  -4   3  10  193.88   29.28
   4  -3 -10  210.22   28.93
   4  -3 -10  217.58   29.30
   4   3 -10  269.83   30.03
   4   3 -10  220.99   28.95
  -4  -3  10  216.45   28.67
  -4  -3  10  211.13   29.59
  -4   3  11  416.92   51.29
  -4   3  11  357.09   51.79
   4  -3 -11  450.52   52.17
   4  -3 -11  403.08   52.10
   4   3 -11  349.87   51.41
   4   3 -11  389.21   51.45
  -4  -3  11  440.15   51.63
  -4  -3  11  519.51   53.66
  -4   3  12  324.38   43.19
  -4   3  12  331.25   44.20
   4  -3 -12  281.93   43.29
   4  -3 -12  311.13   43.88
   4   3 -12  337.87   44.07
   4   3 -12  540.00   45.73
  -4  -3  12  314.31   43.15
  -4  -3  12  379.59   44.97
  -4   3  13  105.33   13.64
  -4   3  13   91.23   14.22
   4  -3 -13   86.24   13.64
   4  -3 -13   33.46   11.75
   4   3 -13  141.70   15.60
   4   3 -13  113.82   14.27
  -4  -3  13   71.71   12.62
  -4  -3  13   83.40   13.88
  -4   3  14    7.84    4.01
  -4   3  14    6.75    4.60
   4  -3 -14    9.47    4.13
   4  -3 -14   13.22    5.32
   4   3 -14    7.97    4.28
   4   3 -14   10.10    4.41
  -4  -3  14    1.70    3.31
  -4  -3  14    8.63    4.95
  -4   3  15   48.26    8.81
  -4   3  15   32.25    8.94
   4  -3 -15   35.96    8.79
   4  -3 -15   45.82    9.43
   4   3 -15   48.22    9.56
   4   3 -15   53.71    9.44
  -4  -3  15   42.25    9.55
  -4   3  16  297.45   38.19
   4  -3 -16  232.28   36.56
   4  -3 -16  335.79   38.69
   4   3 -16  287.64   37.69
  -4  -3  16  261.10   37.59
  -4   3  17   21.57    6.93
   4  -3 -17   15.91    5.62
   4  -3 -17   24.22    7.15
   4   3 -17   14.60    6.16
  -4  -3  17   20.49    7.11
  -4   3  18   51.00   11.57
   4  -3 -18   63.62   12.00
   4  -3 -18   58.37   12.12
   4   3 -18   54.51   11.49
  -4  -3  18   77.93   13.44
  -4   3  19    2.97    4.59
   4  -3 -19    0.09    3.68
   4  -3 -19    7.11    4.93
   4   3 -19    8.16    4.69
  -4  -3  19    6.05    5.06
  -4   3  20   12.35    6.06
   4  -3 -20   24.08    7.34
  -4  -3  20   17.75    7.30
  -4   3  21   73.94   13.95
   4  -3 -21   68.03   13.39
  -4  -3  21   51.44   12.57
  -4   3  22   71.50   14.83
   4  -3 -22   84.46   15.86
   4   3 -22   86.98   15.20
  -4  -3  22   64.45   14.80
  -4   3  23   58.01   13.28
   4  -3 -23   69.56   13.34
   4  -3 -23   68.18   13.89
   4   3 -23   49.38   12.30
  -4  -3  23   70.15   14.02
   4  -3 -24    2.23    4.69
   4   3 -24    3.55    5.15
   4  -3 -25   17.62    6.85
   4   3 -25    7.32    5.78
   4  -3 -26   92.24   16.49
   4   3 -26   76.70   15.97
   4  -3 -27   25.08    8.37
   4   3 -27   11.62    6.28
  -4  -3  27   15.75    7.76
   4  -3 -28   76.71   14.93
  -4  -3  28   56.32   14.21
   4  -3 -29   12.52    7.48
   4   3 -29   17.27    7.74
  -4  -3  29   18.11    7.96
   4  -3 -30    4.56    5.18
   4   3 -30   12.95    7.15
  -4  -3  30   11.07    7.04
   4  -3 -31   14.45    7.40
   4   3 -31   10.28    6.22
  -4  -3  31   11.21    7.59
   4  -3 -32   39.39   11.84
   4   3 -32   49.61   12.86
  -4  -3  32   49.56   13.94
   4  -3 -33   20.89    7.91
   4   3 -33    9.56    7.36
  -4  -3  33   -2.03    6.19
   4  -3 -34   -0.93    5.42
   4   3 -34   -1.83    4.97
   4  -3 -35    0.92    4.97
   4   3 -35    2.43    6.83
   4  -3 -36    0.22    5.61
   4   3 -36    0.80    5.79
   4  -3 -37    1.08    5.47
   4   3 -37    6.10    6.35
   4  -3 -38    8.41    6.60
   4   3 -38   11.71    7.29
   4  -3 -39   -2.54    6.19
   4   3 -39    0.70    3.93
  -4   4   1   50.84    9.88
  -4   4   1   73.68   11.09
   4  -4  -1   64.50   10.30
   4  -4  -1   69.86   11.07
   4   4  -1   72.77   10.34
   4   4  -1   69.69   10.38
  -4  -4   1   89.60   11.38
  -4   4   2  151.17   19.68
  -4   4   2  146.95   20.17
   4  -4  -2  160.45   20.01
   4  -4  -2  157.27   20.62
   4   4  -2  143.43   19.64
   4   4  -2  161.31   19.91
  -4  -4   2  134.73   19.23
  -4  -4   2  133.80   19.94
  -4   4   3   88.49   10.33
  -4   4   3   42.66    9.77
   4  -4  -3   62.85   10.02
   4  -4  -3   59.69   10.55
   4   4  -3   79.70   10.41
   4   4  -3   41.42    9.30
  -4  -4   3   76.87    9.93
  -4  -4   3   74.88   10.73
  -4   4   4  324.65   42.11
  -4   4   4  349.06   42.94
   4  -4  -4  354.61   42.62
   4  -4  -4  394.05   43.50
   4   4  -4  340.09   42.45
   4   4  -4  318.84   42.27
  -4  -4   4  345.28   42.17
  -4  -4   4  312.09   42.61
  -4   4   5    3.31    2.76
  -4   4   5    2.51    3.76
   4  -4  -5   10.54    3.74
   4  -4  -5   12.81    4.54
   4   4  -5    4.01    3.20
   4   4  -5    5.60    2.83
  -4  -4   5    2.26    2.34
  -4  -4   5    3.29    3.49
  -4   4   6  107.79   14.54
  -4   4   6  102.50   15.09
   4  -4  -6   92.99   14.61
   4  -4  -6  112.15   15.55
   4   4  -6  101.37   14.78
   4   4  -6  121.86   15.08
  -4  -4   6  100.04   14.40
  -4  -4   6   78.48   14.68
  -4   4   7    7.70    3.14
  -4   4   7    6.62    3.80
   4  -4  -7    4.46    3.24
   4  -4  -7    8.89    4.32
   4   4  -7    3.15    3.31
   4   4  -7    5.93    3.98
  -4  -4   7    3.40    3.08
  -4  -4   7    6.52    4.05
  -4   4   8  101.06   14.31
  -4   4   8   87.44   14.70
   4  -4  -8  107.74   14.92
   4  -4  -8   81.67   14.42
   4   4  -8  100.45   14.82
   4   4  -8   97.48   14.45
  -4  -4   8  113.70   14.70
  -4  -4   8  103.34   15.35
  -4   4   9  340.27   40.66
  -4   4   9  334.51   41.54
   4  -4  -9  301.15   40.71
   4  -4  -9  338.39   41.43
   4   4  -9  366.44   41.54
   4   4  -9  318.54   40.67
  -4  -4   9  269.45   40.11
  -4  -4   9  323.51   41.52
  -4   4  10  234.55   34.07
  -4   4  10  250.91   35.05
   4  -4 -10  239.55   34.54
   4  -4 -10  268.17   35.28
   4   4 -10  279.58   35.25
   4   4 -10  344.83   35.49
  -4  -4  10  273.20   34.60
  -4  -4  10  278.24   35.68
  -4   4  11   39.55    7.10
  -4   4  11   30.51    7.29
   4  -4 -11   42.19    7.74
   4  -4 -11   35.36    7.68
   4   4 -11   27.62    7.04
   4   4 -11   20.76    6.63
  -4  -4  11   41.04    7.37
  -4  -4  11   36.61    8.19
  -4   4  12   49.24    9.24
  -4   4  12   52.99   10.33
   4  -4 -12   45.18    9.51
   4  -4 -12   51.84   10.06
   4   4 -12   76.53   11.14
   4   4 -12   37.28    8.86
  -4  -4  12   60.49    9.74
  -4  -4  12   67.26   11.04
  -4   4  13  100.81   15.08
  -4   4  13   92.92   15.89
   4  -4 -13  103.42   15.78
   4  -4 -13  115.36   16.59
   4   4 -13   86.02   15.45
  -4  -4  13  100.29   15.26
  -4  -4  13  109.69   16.53
  -4   4  14  341.09   41.12
  -4   4  14  311.04   41.89
   4  -4 -14  297.84   41.30
   4  -4 -14  344.65   42.47
   4   4 -14  321.79   41.92
  -4  -4  14  345.69   41.39
  -4  -4  14  265.76   41.47
  -4   4  15  121.08   17.28
  -4   4  15  116.54   18.22
   4  -4 -15  109.35   17.59
   4  -4 -15  131.55   18.84
   4   4 -15  101.34   17.56
  -4  -4  15  115.31   18.37
  -4   4  16   26.79    7.69
   4  -4 -16   20.31    6.77
   4  -4 -16   26.60    7.57
   4   4 -16   29.86    7.53
  -4  -4  16   24.08    7.12
  -4   4  17   14.65    6.25
   4  -4 -17    2.79    4.03
   4  -4 -17    1.28    3.94
   4   4 -17    9.76    4.82
  -4  -4  17   -0.33    4.53
  -4   4  18  134.64   19.31
   4  -4 -18  105.44   17.63
   4  -4 -18  101.49   18.10
   4   4 -18  113.85   17.95
  -4  -4  18  100.33   18.14
  -4   4  19  100.50   17.75
   4  -4 -19  116.66   17.84
   4  -4 -19  113.73   18.26
  -4  -4  19   92.72   17.58
  -4   4  20   63.53   13.49
   4  -4 -20   65.27   13.08
  -4  -4  20   64.32   13.35
  -4   4  21   32.20    8.79
   4  -4 -21   37.63    9.51
   4   4 -22    7.39    5.36
   4  -4 -23   21.94    7.85
   4   4 -23   37.71    9.84
   4  -4 -24   98.31   16.58
   4   4 -24   88.66   16.42
  -4  -4  24   73.62   16.43
   4  -4 -25   57.48   12.60
   4   4 -25   52.94   12.62
  -4  -4  25   72.57   14.74
   4  -4 -26   88.92   16.01
   4   4 -26   86.48   16.01
  -4  -4  26   65.47   15.57
   4  -4 -27    0.42    4.27
   4   4 -27   -0.24    5.52
  -4  -4  27    2.48    5.45
   4  -4 -28   34.58   10.33
   4   4 -28   39.70   10.20
  -4  -4  28   23.20    9.88
   4  -4 -29   12.02    7.17
   4   4 -29   12.11    6.99
  -4  -4  29   16.76    7.93
   4  -4 -30   12.02    6.93
   4   4 -30   13.20    6.48
  -4  -4  30   23.05    9.31
   4  -4 -31    2.72    4.46
   4   4 -31   -0.70    5.45
  -4  -4  31    8.78    6.11
   4  -4 -32    0.49    5.38
   4   4 -32    1.67    5.20
  -4  -4  32   -0.34    5.50
   4  -4 -33    0.93    4.48
   4   4 -33    2.22    5.52
  -4  -4  33    5.57    6.13
   4  -4 -34   18.02    8.48
   4   4 -34    5.11    6.90
  -4  -4  34   13.07    7.74
   4  -4 -35    0.31    5.54
   4   4 -35    5.19    5.31
  -4  -4  35    3.01    7.68
   4  -4 -36   10.14    6.58
   4   4 -36   -1.56    5.62
   4  -4 -37   -1.43    5.14
   4   4 -37   -1.93    5.62
   4  -4 -38    1.66    4.61
   4   4 -38   -1.68    6.17
   4  -4 -39    2.82    4.60
  -4   5   1   97.29   12.76
   4  -5  -1   91.94   12.89
   4  -5  -1   94.18   13.54
   4   5  -1   73.69   12.26
  -4  -5   1   84.77   12.19
  -4  -5   1   93.41   13.28
  -4   5   2  462.43   44.03
   4  -5  -2  311.49   43.33
   4  -5  -2  377.74   44.63
   4   5  -2  326.42   43.24
   4   5  -2  335.41   43.18
  -4  -5   2  341.82   43.00
  -4  -5   2  330.36   43.63
  -4   5   3  176.24   23.33
   4  -5  -3  179.72   23.69
   4  -5  -3  167.16   24.08
   4   5  -3  183.32   23.57
   4   5  -3  185.87   23.40
  -4  -5   3  185.10   23.23
  -4  -5   3  175.28   23.90
  -4   5   4   28.17    5.44
   4  -5  -4   25.95    5.71
   4  -5  -4   31.28    6.85
   4   5  -4   30.91    5.87
   4   5  -4   26.03    5.65
  -4  -5   4   22.45    5.76
  -4   5   5   45.30    7.43
   4  -5  -5   41.76    7.77
   4  -5  -5   33.77    7.91
   4   5  -5   34.35    7.39
   4   5  -5   49.35    7.79
  -4  -5   5   37.65    7.17
  -4  -5   5   65.86    8.84
  -4   5   6   79.74   11.95
   4  -5  -6   69.86   12.15
   4  -5  -6   83.86   13.01
   4   5  -6  106.04   13.08
   4   5  -6   73.03   11.96
  -4  -5   6   83.59   12.13
  -4  -5   6   85.71   12.85
  -4   5   7  233.45   30.81
   4  -5  -7  215.50   30.99
   4  -5  -7  274.04   32.21
   4   5  -7  229.55   31.30
   4   5  -7  249.34   31.07
  -4  -5   7  260.83   31.14
  -4  -5   7  236.93   31.70
  -4   5   8   47.31    8.23
   4  -5  -8   52.19    8.75
   4  -5  -8   55.78    9.39
   4   5  -8   49.72    8.68
   4   5  -8   41.92    8.24
  -4  -5   8   45.07    8.33
  -4  -5   8   44.45    8.93
  -4   5   9   34.06    6.57
   4  -5  -9   37.84    7.28
   4  -5  -9   34.71    7.61
   4   5  -9   35.03    7.19
   4   5  -9   31.93    6.74
  -4  -5   9   23.50    6.07
  -4  -5   9   38.84    7.67
  -4   5  10   27.30    5.66
   4  -5 -10   18.40    5.46
   4  -5 -10   28.94    6.70
   4   5 -10   29.75    6.40
  -4  -5  10   35.62    6.60
  -4  -5  10   18.37    6.06
  -4   5  11  295.80   38.70
   4  -5 -11  302.53   39.31
   4  -5 -11  278.15   39.40
   4   5 -11  438.41   41.19
  -4  -5  11  298.67   38.91
  -4  -5  11  257.07   39.43
  -4   5  12  340.59   41.22
  -4   5  12  302.88   41.80
[truncated: 817,745 more chars]
