# Supplementary material for: LED-pump-X-ray-multiprobe crystallography for sub-second timescales
Source: Commun Chem. 2022 Aug 26;5:102. doi: 10.1038/s42004-022-00716-1 (PMC9814726; doi:10.1038/s42004-022-00716-1)
Supplement: Supplementary file 10 — Supplementary Data 1 [file 42004_2022_716_MOESM10_ESM.zip › CIFs/4s_270K/270K_4s_t12_decay.cif]

  data_global

# SUBMISSION DETAILS
 
_publ_contact_author_name       'Hatcher, Lauren'
_publ_contact_author_address
;
School of Chemistry
Cardiff University
Main Building
Park Place 
Cardiff
CF10 3AT
United Kingdom
;
_publ_contact_author_email       'HatcherL1@cardiff.ac.uk'
_publ_requested_category          FM
_publ_section_comment
; 
?
;
_publ_section_references
;
Diamond General Data Aquisition (GDA) software: http://www.opengda.org/

XIA2: Winter, G. (2010) J. Appl. Cryst. 43, 186-190.
POINTLESS: Evans, P. (2006) Acta Cryst. D62, 72-82.
AIMLESS: Evans, P. R. and Murshudov, G. N. (2013) Acta Cryst. D69, 1204-1214.
DIALS: Winter, G., et al. Acta Cryst. (2018) D74, 85-97.
CCP4: Winn, M. D. et al. (2011) Acta Cryst. D67, 235-242.
   
SHELXL: Sheldrick G. M. (2015). Acta Cryst. C71, 3-8.
SHELXT:	Sheldrick, G. M. (2015). Acta Cryst. A71, 3-8.
 
OLEX2: Dolomanov, O.V.; Bourhis, L.J.; Gildea, R.J.; Howard, J.A.K.; Puschmann,
 H., OLEX2: A complete structure solution, refinement and analysis program 
 (2009). J. Appl. Cryst., 42, 339-341.

MERCURY: Macrae, C. F., Bruno, I. J., Chisholm, J. A., Edgington,
P. R., McCabe, P., Pidcock, E., Rodriguez-Monge, L., Taylor, R.,
van de Streek, J. & Wood, P. A. (2008). J. Appl. Cryst. 41, 466-470.
;

####
 
data_270K_4s_t12_decay
 
_audit_creation_method            'SHELXL-2018/3'
_shelx_SHELXL_version_number      '2018/3'
_chemical_name_systematic         
;
Nitro-(N,N,N',N'-tetrabutyldiethylenetriamine)palladium(II)
tetraphenylborate, tetrahydrofuran solvate
;
_chemical_name_common             ?
_chemical_melting_point           ?
_chemical_formula_moiety          
;
C20 H45 N4 O2 Pd, C24 H20 B, C4 H8 O
;
_chemical_formula_sum            'C48 H73 B N4 O3 Pd' 
_chemical_formula_weight          871.31

loop_
 _atom_type_symbol
 _atom_type_description
 _atom_type_scat_dispersion_real
 _atom_type_scat_dispersion_imag
 _atom_type_scat_source
 'C'  'C'   0.0010   0.0010
 'International Tables Vol C Tables 4.2.6.8 and 6.1.1.4'
 'H'  'H'   0.0000   0.0000
 'International Tables Vol C Tables 4.2.6.8 and 6.1.1.4'
 'B'  'B'   0.0000   0.0000
 'International Tables Vol C Tables 4.2.6.8 and 6.1.1.4'
 'N'  'N'   0.0030   0.0020
 'International Tables Vol C Tables 4.2.6.8 and 6.1.1.4'
 'O'  'O'   0.0050   0.0030
 'International Tables Vol C Tables 4.2.6.8 and 6.1.1.4'
 'Pd'  'Pd'  -2.5040   0.6150
 'International Tables Vol C Tables 4.2.6.8 and 6.1.1.4'
 
_space_group_crystal_system       monoclinic
_space_group_IT_number            14
_space_group_name_H-M_alt         'P 21/n'
_space_group_name_Hall            '-P 2yn'
 
_shelx_space_group_comment
;
The symmetry employed for this shelxl refinement is uniquely defined
by the following loop, which should always be used as a source of
symmetry information in preference to the above space-group names.
They are only intended as comments.
;
 
loop_
 _space_group_symop_operation_xyz
 'x, y, z'
 '-x+1/2, y+1/2, -z+1/2'
 '-x, -y, -z'
 'x-1/2, -y-1/2, z-1/2'
 
_cell_length_a                    11.6890(4)
_cell_length_b                    13.5949(5)
_cell_length_c                    30.2470(11)
_cell_angle_alpha                 90
_cell_angle_beta                  93.563(3)
_cell_angle_gamma                 90
_cell_volume                      4797.3(3)
_cell_formula_units_Z             4
_cell_measurement_temperature     270(2)
_cell_measurement_reflns_used     9831
_cell_measurement_theta_max       21.21691555
_cell_measurement_theta_min       1.22370254736
 
_exptl_crystal_description        Plate
_exptl_crystal_colour             Yellow
_exptl_crystal_density_meas       ?
_exptl_crystal_density_method     ?
_exptl_crystal_density_diffrn     1.206          
_exptl_crystal_F_000              1856
_exptl_transmission_factor_min    ?
_exptl_transmission_factor_max    ?
_exptl_crystal_size_max           0.100
_exptl_crystal_size_mid           0.100
_exptl_crystal_size_min           0.050
_exptl_absorpt_coefficient_mu     0.201
_shelx_estimated_absorpt_T_min    0.980
_shelx_estimated_absorpt_T_max    0.990
_exptl_absorpt_correction_T_min   0.995623208059
_exptl_absorpt_correction_T_max   1.0
_exptl_absorpt_correction_type    empirical
_exptl_absorpt_process_details    
;
CCP4 7.0.058: AIMLESS, version 0.7.1 : 27/03/18
Scaling & analysis of unmerged intensities, absorption correction using spherical harmonics
;
_exptl_absorpt_special_details    ?
_diffrn_ambient_temperature       270(2)
_diffrn_radiation_wavelength      0.534
_diffrn_measurement_device_type   'Photon counting pixel array'
_diffrn_radiation_type            Synchrotron
_diffrn_measurement_method        'shutterless scans'
_diffrn_radiation_source          'Diamond Light Source Beamline I19-2'
_diffrn_radiation_monochromator   'Silicon 111'
_diffrn_detector_area_resol_mean  ?
_diffrn_reflns_number             32782
_diffrn_reflns_av_unetI/netI      0.1079
_diffrn_reflns_av_R_equivalents   0.0958
_diffrn_reflns_limit_h_min        -14
_diffrn_reflns_limit_h_max        14
_diffrn_reflns_limit_k_min        -16
_diffrn_reflns_limit_k_max        11
_diffrn_reflns_limit_l_min        -37
_diffrn_reflns_limit_l_max        36
_diffrn_reflns_theta_min          1.234
_diffrn_reflns_theta_max          19.495
_diffrn_reflns_theta_full         18.687
_diffrn_measured_fraction_theta_max   0.995
_diffrn_measured_fraction_theta_full  0.995
_diffrn_reflns_Laue_measured_fraction_max    0.995
_diffrn_reflns_Laue_measured_fraction_full   0.995
_diffrn_reflns_point_group_measured_fraction_max   0.995
_diffrn_reflns_point_group_measured_fraction_full  0.995
_reflns_number_total              9766
_reflns_number_gt                 5680
_reflns_threshold_expression      'I > 2\s(I)'
_reflns_Friedel_coverage          0.000
_reflns_Friedel_fraction_max      .
_reflns_Friedel_fraction_full     .
 
_reflns_special_details
;
 Reflections were merged by SHELXL according to the crystal
 class for the calculation of statistics and refinement.
 
 _reflns_Friedel_fraction is defined as the number of unique
 Friedel pairs measured divided by the number that would be
 possible theoretically, ignoring centric projections and
 systematic absences.
;
 
_computing_data_collection        'Diamond GDA (http://www.opengda.org/)'
_computing_cell_refinement        'DIALS (Winter, 2018)'
_computing_data_reduction         'XIA2 (Winter 2010)'
_computing_structure_solution     'SHELXT (Sheldrick, 2015)'
_computing_structure_refinement   'SHELXL (Sheldrick, 2015)'
_computing_molecular_graphics     'OLEX2 (Dolomanov et al., 2009)'
_computing_publication_material   'MERCURY (Macrae et al., 2008)'
_refine_special_details           ?
_refine_ls_structure_factor_coef  Fsqd
_refine_ls_matrix_type            full
_refine_ls_weighting_scheme       calc
_refine_ls_weighting_details
'w=1/[\s^2^(Fo^2^)+(0.0422P)^2^] where P=(Fo^2^+2Fc^2^)/3'
_atom_sites_solution_primary      ?
_atom_sites_solution_secondary    ?
_atom_sites_solution_hydrogens    geom
_refine_ls_hydrogen_treatment     constr
_refine_ls_extinction_method      none
_refine_ls_extinction_coef        .
_refine_ls_number_reflns          9766
_refine_ls_number_parameters      526
_refine_ls_number_restraints      490
_refine_ls_R_factor_all           0.0949
_refine_ls_R_factor_gt            0.0568
_refine_ls_wR_factor_ref          0.1353
_refine_ls_wR_factor_gt           0.1208
_refine_ls_goodness_of_fit_ref    0.911
_refine_ls_restrained_S_all       0.914
_refine_ls_shift/su_max           0.001
_refine_ls_shift/su_mean          0.000
 
loop_
 _atom_site_label
 _atom_site_type_symbol
 _atom_site_fract_x
 _atom_site_fract_y
 _atom_site_fract_z
 _atom_site_U_iso_or_equiv
 _atom_site_adp_type
 _atom_site_occupancy
 _atom_site_site_symmetry_order  
 _atom_site_calc_flag
 _atom_site_refinement_flags_posn
 _atom_site_refinement_flags_adp
 _atom_site_refinement_flags_occupancy
 _atom_site_disorder_assembly
 _atom_site_disorder_group
Pd1 Pd 0.33998(2) 0.77510(2) 0.34649(2) 0.04641(12) Uani 1 1 d . . . . .
N2 N 0.3462(3) 0.9273(2) 0.33781(10) 0.0558(7) Uani 1 1 d . . . . .
N3 N 0.4545(2) 0.79881(18) 0.39827(9) 0.0468(7) Uani 1 1 d . . . . .
H3 H 0.531550 0.788515 0.388063 0.056 Uiso 1 1 calc R U . . .
N4 N 0.3306(2) 0.63164(18) 0.37142(10) 0.0481(7) Uani 1 1 d . . . . .
C1 C 0.4424(3) 0.9638(3) 0.36950(13) 0.0634(10) Uani 1 1 d . . . . .
H1A H 0.430331 1.032540 0.376383 0.076 Uiso 1 1 calc R U . . .
H1B H 0.515041 0.957840 0.355901 0.076 Uiso 1 1 calc R U . . .
C2 C 0.4449(3) 0.9030(2) 0.41170(12) 0.0605(10) Uani 1 1 d . . . . .
H2A H 0.509890 0.921591 0.431416 0.073 Uiso 1 1 calc R U . . .
H2B H 0.375240 0.913224 0.426938 0.073 Uiso 1 1 calc R U . . .
C3 C 0.4342(3) 0.7233(2) 0.43258(12) 0.0511(8) Uani 1 1 d . . . . .
H3A H 0.365273 0.738675 0.447469 0.061 Uiso 1 1 calc R U . . .
H3B H 0.498357 0.721081 0.454502 0.061 Uiso 1 1 calc R U . . .
C4 C 0.4213(3) 0.6262(2) 0.40901(12) 0.0517(9) Uani 1 1 d . . . . .
H4A H 0.400587 0.575897 0.429835 0.062 Uiso 1 1 calc R U . . .
H4B H 0.493898 0.607705 0.397526 0.062 Uiso 1 1 calc R U . . .
C5 C 0.2320(3) 0.9657(2) 0.35107(14) 0.0664(10) Uani 1 1 d . . . . .
H5A H 0.221882 0.944546 0.381206 0.080 Uiso 1 1 calc R U . . .
H5B H 0.172328 0.934417 0.332275 0.080 Uiso 1 1 calc R U . . .
C6 C 0.2124(4) 1.0766(3) 0.34887(16) 0.0897(14) Uani 1 1 d . . . . .
H6A H 0.217551 1.098905 0.318603 0.108 Uiso 1 1 calc R U . . .
H6B H 0.271716 1.109596 0.367162 0.108 Uiso 1 1 calc R U . . .
C7 C 0.0951(4) 1.1039(3) 0.36481(19) 0.1136(18) Uani 1 1 d . . . . .
H7A H 0.036274 1.064774 0.349075 0.136 Uiso 1 1 calc R U . . .
H7B H 0.093210 1.089456 0.396164 0.136 Uiso 1 1 calc R U . . .
C8 C 0.0710(6) 1.2107(4) 0.3571(3) 0.175(3) Uani 1 1 d . . . . .
H8A H 0.040813 1.220166 0.327106 0.262 Uiso 1 1 calc R U . . .
H8B H 0.140644 1.247554 0.361939 0.262 Uiso 1 1 calc R U . . .
H8C H 0.015971 1.232886 0.377123 0.262 Uiso 1 1 calc R U . . .
C9 C 0.3661(3) 0.9607(3) 0.29158(13) 0.0618(10) Uani 1 1 d . . . . .
H9A H 0.374815 1.031607 0.291786 0.074 Uiso 1 1 calc R U . . .
H9B H 0.298374 0.945237 0.272676 0.074 Uiso 1 1 calc R U . . .
C10 C 0.4687(3) 0.9161(3) 0.27149(13) 0.0709(11) Uani 1 1 d . . . . .
H10A H 0.465723 0.845124 0.274361 0.085 Uiso 1 1 calc R U . . .
H10B H 0.537998 0.939080 0.287528 0.085 Uiso 1 1 calc R U . . .
C11 C 0.4728(4) 0.9432(3) 0.22283(15) 0.0889(14) Uani 1 1 d . . . . .
H11A H 0.408227 0.912814 0.206365 0.107 Uiso 1 1 calc R U . . .
H11B H 0.464740 1.013877 0.219751 0.107 Uiso 1 1 calc R U . . .
C12 C 0.5804(4) 0.9120(5) 0.20317(18) 0.128(2) Uani 1 1 d . . . . .
H12A H 0.577469 0.930264 0.172470 0.193 Uiso 1 1 calc R U . . .
H12B H 0.588569 0.841896 0.205757 0.193 Uiso 1 1 calc R U . . .
H12C H 0.644562 0.943558 0.218588 0.193 Uiso 1 1 calc R U . . .
C13 C 0.2120(3) 0.6241(2) 0.38831(13) 0.0562(9) Uani 1 1 d . . . . .
H13A H 0.156734 0.636105 0.363628 0.067 Uiso 1 1 calc R U . . .
H13B H 0.203428 0.676498 0.409614 0.067 Uiso 1 1 calc R U . . .
C14 C 0.1805(3) 0.5279(3) 0.40992(14) 0.0674(11) Uani 1 1 d . . . . .
H14A H 0.187242 0.474471 0.389006 0.081 Uiso 1 1 calc R U . . .
H14B H 0.233353 0.515350 0.435278 0.081 Uiso 1 1 calc R U . . .
C15 C 0.0593(3) 0.5314(3) 0.42478(15) 0.0764(12) Uani 1 1 d . . . . .
H15A H 0.007606 0.546694 0.399396 0.092 Uiso 1 1 calc R U . . .
H15B H 0.053960 0.584314 0.446045 0.092 Uiso 1 1 calc R U . . .
C16 C 0.0199(4) 0.4368(3) 0.44558(16) 0.0886(14) Uani 1 1 d . . . . .
H16A H 0.020935 0.384480 0.424302 0.133 Uiso 1 1 calc R U . . .
H16B H -0.056598 0.445156 0.454817 0.133 Uiso 1 1 calc R U . . .
H16C H 0.070410 0.420898 0.470813 0.133 Uiso 1 1 calc R U . . .
C17 C 0.3491(3) 0.5506(3) 0.33895(12) 0.0599(10) Uani 1 1 d . . . . .
H17A H 0.354498 0.488688 0.354893 0.072 Uiso 1 1 calc R U . . .
H17B H 0.282506 0.546888 0.318199 0.072 Uiso 1 1 calc R U . . .
C18 C 0.4539(4) 0.5623(3) 0.31328(14) 0.0729(12) Uani 1 1 d . . . . .
H18A H 0.521344 0.564264 0.333644 0.088 Uiso 1 1 calc R U . . .
H18B H 0.449572 0.624051 0.297210 0.088 Uiso 1 1 calc R U . . .
C19 C 0.4651(5) 0.4775(4) 0.28060(18) 0.116(2) Uani 1 1 d . . . . .
H19A H 0.460674 0.416007 0.296676 0.139 Uiso 1 1 calc R U . . .
H19B H 0.400181 0.479734 0.259036 0.139 Uiso 1 1 calc R U . . .
C20 C 0.5684(5) 0.4771(4) 0.2573(2) 0.146(3) Uani 1 1 d . . . . .
H20A H 0.567500 0.421876 0.237437 0.219 Uiso 1 1 calc R U . . .
H20B H 0.633479 0.472181 0.278104 0.219 Uiso 1 1 calc R U . . .
H20C H 0.573212 0.536888 0.240600 0.219 Uiso 1 1 calc R U . . .
C21 C 0.6566(3) 0.3742(2) 0.42718(13) 0.0507(8) Uani 1 1 d . . . . .
C22 C 0.7084(3) 0.4242(3) 0.39383(14) 0.0653(10) Uani 1 1 d . . . . .
H22 H 0.723868 0.389974 0.368245 0.078 Uiso 1 1 calc R U . . .
C23 C 0.7381(4) 0.5220(3) 0.39682(18) 0.0849(14) Uani 1 1 d . . . . .
H23 H 0.774183 0.551764 0.373767 0.102 Uiso 1 1 calc R U . . .
C24 C 0.7150(4) 0.5757(3) 0.43332(18) 0.0793(12) Uani 1 1 d . . . . .
H24 H 0.735612 0.641661 0.435427 0.095 Uiso 1 1 calc R U . . .
C25 C 0.6606(3) 0.5305(3) 0.46706(15) 0.0698(11) Uani 1 1 d . . . . .
H25 H 0.643843 0.565987 0.492143 0.084 Uiso 1 1 calc R U . . .
C26 C 0.6311(3) 0.4321(2) 0.46339(13) 0.0585(10) Uani 1 1 d . . . . .
H26 H 0.592506 0.403334 0.486051 0.070 Uiso 1 1 calc R U . . .
C27 C 0.7346(3) 0.2017(2) 0.45894(13) 0.0528(9) Uani 1 1 d . . . . .
C28 C 0.8092(4) 0.2504(3) 0.48885(14) 0.0642(11) Uani 1 1 d . . . . .
H28 H 0.804134 0.318508 0.490600 0.077 Uiso 1 1 calc R U . . .
C29 C 0.8906(4) 0.2033(3) 0.51611(16) 0.0807(13) Uani 1 1 d . . . . .
H29 H 0.937755 0.240094 0.535708 0.097 Uiso 1 1 calc R U . . .
C30 C 0.9030(4) 0.1041(3) 0.51484(17) 0.0872(14) Uani 1 1 d . . . . .
H30 H 0.957356 0.072444 0.533587 0.105 Uiso 1 1 calc R U . . .
C31 C 0.8337(4) 0.0518(3) 0.48532(18) 0.0873(14) Uani 1 1 d . . . . .
H31 H 0.841397 -0.016202 0.483614 0.105 Uiso 1 1 calc R U . . .
C32 C 0.7513(3) 0.0997(3) 0.45773(16) 0.0765(13) Uani 1 1 d . . . . .
H32 H 0.705790 0.062526 0.437745 0.092 Uiso 1 1 calc R U . . .
C33 C 0.5054(3) 0.2303(2) 0.44431(12) 0.0497(8) Uani 1 1 d . . . . .
C34 C 0.4787(3) 0.1454(2) 0.46675(12) 0.0531(9) Uani 1 1 d . . . . .
H34 H 0.537102 0.100383 0.473583 0.064 Uiso 1 1 calc R U . . .
C35 C 0.3697(3) 0.1237(3) 0.47957(13) 0.0637(10) Uani 1 1 d . . . . .
H35 H 0.356668 0.065111 0.494283 0.076 Uiso 1 1 calc R U . . .
C36 C 0.2810(4) 0.1881(3) 0.47072(15) 0.0714(12) Uani 1 1 d . . . . .
H36 H 0.207949 0.174745 0.479723 0.086 Uiso 1 1 calc R U . . .
C37 C 0.3033(4) 0.2732(3) 0.44809(17) 0.0797(13) Uani 1 1 d . . . . .
H37 H 0.244324 0.317606 0.441264 0.096 Uiso 1 1 calc R U . . .
C38 C 0.4125(3) 0.2933(3) 0.43539(15) 0.0686(12) Uani 1 1 d . . . . .
H38 H 0.424683 0.351542 0.420220 0.082 Uiso 1 1 calc R U . . .
C39 C 0.6361(4) 0.2133(3) 0.37460(14) 0.0649(10) Uani 1 1 d . . . . .
C40 C 0.5440(4) 0.2201(3) 0.34440(15) 0.0760(12) Uani 1 1 d . . . . .
H40 H 0.474860 0.243651 0.353808 0.091 Uiso 1 1 calc R U . . .
C41 C 0.5498(5) 0.1929(3) 0.29997(17) 0.0956(15) Uani 1 1 d . . . . .
H41 H 0.485822 0.200016 0.280389 0.115 Uiso 1 1 calc R U . . .
C42 C 0.6492(6) 0.1558(4) 0.2853(2) 0.120(2) Uani 1 1 d . . . . .
H42 H 0.653338 0.137298 0.255811 0.144 Uiso 1 1 calc R U . . .
C43 C 0.7417(6) 0.1465(5) 0.3143(2) 0.136(2) Uani 1 1 d . . . . .
H43 H 0.809479 0.120510 0.304699 0.163 Uiso 1 1 calc R U . . .
C44 C 0.7365(5) 0.1754(4) 0.35800(18) 0.1091(17) Uani 1 1 d . . . . .
H44 H 0.801739 0.169446 0.377020 0.131 Uiso 1 1 calc R U . . .
B1 B 0.6333(4) 0.2546(3) 0.42666(16) 0.0537(9) Uani 1 1 d . . . . .
O3 O 0.6867(14) 0.805(3) 0.3653(12) 0.090(2) Uani 0.533(15) 1 d D . P A 1
C45 C 0.7278(13) 0.7573(15) 0.3272(6) 0.0934(19) Uani 0.533(15) 1 d D . P A 1
H45A H 0.704343 0.793752 0.300642 0.112 Uiso 0.533(15) 1 calc R U P A 1
H45B H 0.697123 0.691104 0.324448 0.112 Uiso 0.533(15) 1 calc R U P A 1
C46 C 0.8541(12) 0.7544(18) 0.3334(7) 0.1093(19) Uani 0.533(15) 1 d D . P A 1
H46A H 0.888526 0.783107 0.308069 0.131 Uiso 0.533(15) 1 calc R U P A 1
H46B H 0.880670 0.687051 0.336896 0.131 Uiso 0.533(15) 1 calc R U P A 1
C47 C 0.8850(9) 0.8122(14) 0.3741(4) 0.1093(19) Uani 0.533(15) 1 d D . P A 1
H47A H 0.927758 0.771542 0.395651 0.131 Uiso 0.533(15) 1 calc R U P A 1
H47B H 0.932232 0.867984 0.367020 0.131 Uiso 0.533(15) 1 calc R U P A 1
C48 C 0.7816(10) 0.8452(11) 0.3915(4) 0.0934(19) Uani 0.533(15) 1 d D . P A 1
H48A H 0.778072 0.916429 0.390784 0.112 Uiso 0.533(15) 1 calc R U P A 1
H48B H 0.778646 0.824008 0.422086 0.112 Uiso 0.533(15) 1 calc R U P A 1
O3A O 0.6789(16) 0.806(4) 0.3618(14) 0.090(2) Uani 0.467(15) 1 d D . P A 2
C45A C 0.7396(15) 0.7777(17) 0.3242(7) 0.0934(19) Uani 0.467(15) 1 d D . P A 2
H45C H 0.726979 0.824797 0.300301 0.112 Uiso 0.467(15) 1 calc R U P A 2
H45D H 0.714978 0.713275 0.313678 0.112 Uiso 0.467(15) 1 calc R U P A 2
C46A C 0.8627(14) 0.7760(18) 0.3404(8) 0.1093(19) Uani 0.467(15) 1 d D . P A 2
H46C H 0.881262 0.719081 0.358816 0.131 Uiso 0.467(15) 1 calc R U P A 2
H46D H 0.913668 0.778916 0.316305 0.131 Uiso 0.467(15) 1 calc R U P A 2
C47A C 0.8640(11) 0.8665(14) 0.3659(5) 0.1093(19) Uani 0.467(15) 1 d D . P A 2
H47C H 0.922114 0.863495 0.390140 0.131 Uiso 0.467(15) 1 calc R U P A 2
H47D H 0.880366 0.922204 0.347203 0.131 Uiso 0.467(15) 1 calc R U P A 2
C48A C 0.7520(11) 0.8762(11) 0.3825(5) 0.0934(19) Uani 0.467(15) 1 d D . P A 2
H48C H 0.756438 0.866024 0.414280 0.112 Uiso 0.467(15) 1 calc R U P A 2
H48D H 0.722379 0.941787 0.376441 0.112 Uiso 0.467(15) 1 calc R U P A 2
O1 O 0.1254(3) 0.7602(2) 0.29873(10) 0.1141(10) Uani 0.936(5) 1 d D . P B 3
O2 O 0.2613(2) 0.72421(18) 0.25956(10) 0.1141(10) Uani 0.936(5) 1 d D . P B 3
N1 N 0.2260(2) 0.74961(11) 0.29424(9) 0.0679(10) Uani 0.936(5) 1 d D . P B 3
O1A O 0.206(2) 0.7562(2) 0.3020(4) 0.1141(10) Uani 0.064(5) 1 d D . P B 4
O2A O 0.3190(16) 0.7160(4) 0.2538(5) 0.1141(10) Uani 0.064(5) 1 d D . P B 4
N1A N 0.2115(15) 0.7289(3) 0.2610(4) 0.0679(10) Uani 0.064(5) 1 d D . P B 4
 
loop_
 _atom_site_aniso_label
 _atom_site_aniso_U_11
 _atom_site_aniso_U_22
 _atom_site_aniso_U_33
 _atom_site_aniso_U_23
 _atom_site_aniso_U_13
 _atom_site_aniso_U_12
Pd1 0.04548(19) 0.0512(2) 0.0421(2) 0.00111(14) -0.00082(13) -0.00201(14)
N2 0.0577(18) 0.0564(18) 0.0525(17) 0.0054(14) -0.0017(13) 0.0003(13)
N3 0.0478(17) 0.0530(13) 0.0390(16) -0.0006(11) -0.0025(13) -0.0056(13)
N4 0.0442(15) 0.0497(15) 0.0503(17) -0.0022(13) 0.0009(12) 0.0003(13)
C1 0.074(3) 0.055(2) 0.060(2) 0.0016(17) -0.0091(18) -0.0069(19)
C2 0.075(3) 0.0540(16) 0.051(2) -0.0040(15) -0.0070(19) -0.0042(18)
C3 0.055(2) 0.0592(18) 0.039(2) 0.0033(13) -0.0006(16) -0.0009(16)
C4 0.047(2) 0.0571(17) 0.050(2) 0.0017(16) -0.0003(15) 0.0009(17)
C5 0.067(2) 0.0658(19) 0.067(3) -0.006(2) 0.002(2) 0.0067(18)
C6 0.107(3) 0.068(2) 0.093(4) -0.006(2) -0.003(3) 0.020(2)
C7 0.104(4) 0.096(3) 0.139(5) -0.034(3) -0.010(3) 0.034(3)
C8 0.154(6) 0.099(3) 0.265(9) -0.042(4) -0.040(6) 0.050(4)
C9 0.066(2) 0.064(2) 0.055(2) 0.0104(18) -0.0027(17) -0.0051(18)
C10 0.068(3) 0.082(3) 0.063(2) 0.009(2) 0.004(2) -0.005(2)
C11 0.092(3) 0.111(3) 0.065(3) 0.009(3) 0.016(2) -0.007(3)
C12 0.102(4) 0.192(6) 0.095(4) -0.016(4) 0.037(3) -0.012(4)
C13 0.0448(18) 0.0613(19) 0.062(3) 0.0056(18) 0.0030(17) -0.0031(16)
C14 0.057(2) 0.067(2) 0.079(3) 0.012(2) 0.010(2) -0.0030(18)
C15 0.059(2) 0.078(2) 0.093(4) 0.001(2) 0.019(2) -0.008(2)
C16 0.076(3) 0.084(3) 0.108(4) 0.010(3) 0.028(3) -0.013(2)
C17 0.072(3) 0.0509(19) 0.057(2) -0.0077(16) 0.0014(18) -0.0003(18)
C18 0.072(3) 0.084(3) 0.063(3) -0.011(2) 0.006(2) 0.009(2)
C19 0.121(4) 0.114(4) 0.117(4) -0.046(3) 0.047(3) -0.005(3)
C20 0.147(5) 0.166(5) 0.133(6) -0.025(4) 0.070(4) 0.023(4)
C21 0.046(2) 0.0510(15) 0.054(2) 0.0055(14) -0.0042(16) -0.0004(15)
C22 0.054(2) 0.070(2) 0.072(3) 0.0130(19) 0.008(2) -0.0074(18)
C23 0.060(3) 0.068(2) 0.128(4) 0.020(2) 0.018(3) -0.008(2)
C24 0.058(3) 0.050(2) 0.128(4) 0.0168(19) -0.009(2) 0.002(2)
C25 0.069(3) 0.0521(17) 0.086(3) -0.0014(19) -0.018(2) 0.0077(18)
C26 0.067(3) 0.0514(16) 0.056(2) 0.0056(16) -0.002(2) 0.0052(17)
C27 0.050(2) 0.0498(16) 0.060(2) 0.0040(15) 0.0114(15) 0.0031(14)
C28 0.060(2) 0.058(2) 0.074(3) -0.0018(18) -0.0013(18) 0.0075(17)
C29 0.072(3) 0.084(2) 0.084(3) -0.007(2) -0.013(2) 0.019(2)
C30 0.061(3) 0.083(2) 0.118(4) 0.012(2) 0.003(2) 0.020(2)
C31 0.063(3) 0.061(2) 0.137(4) 0.017(2) 0.004(2) 0.0102(19)
C32 0.056(2) 0.0514(17) 0.121(4) -0.001(2) 0.001(2) 0.0031(17)
C33 0.0537(17) 0.0472(17) 0.048(2) -0.0008(15) -0.0023(16) -0.0014(14)
C34 0.0538(19) 0.0496(17) 0.055(2) 0.0034(16) -0.0027(17) 0.0000(16)
C35 0.059(2) 0.065(2) 0.067(3) 0.009(2) 0.003(2) -0.0061(16)
C36 0.054(2) 0.071(2) 0.090(3) 0.001(2) 0.012(2) -0.0010(17)
C37 0.057(2) 0.064(2) 0.118(4) 0.007(2) 0.009(2) 0.006(2)
C38 0.0590(19) 0.049(2) 0.097(3) 0.013(2) 0.003(2) 0.0015(16)
C39 0.079(2) 0.061(2) 0.056(2) -0.0013(18) 0.0071(16) -0.011(2)
C40 0.100(3) 0.066(3) 0.060(2) 0.007(2) -0.009(2) -0.019(2)
C41 0.148(4) 0.078(3) 0.060(2) 0.005(2) -0.007(3) -0.036(3)
C42 0.179(5) 0.112(4) 0.069(4) -0.009(3) 0.020(3) -0.025(4)
C43 0.162(5) 0.164(5) 0.083(3) -0.036(4) 0.030(3) 0.024(4)
C44 0.101(3) 0.149(4) 0.078(3) -0.028(3) 0.018(3) 0.014(3)
B1 0.057(2) 0.0501(16) 0.054(2) 0.0034(17) 0.0036(17) -0.0012(16)
O3 0.072(2) 0.099(2) 0.098(4) -0.008(3) 0.010(3) -0.007(3)
C45 0.084(2) 0.099(5) 0.098(3) -0.010(3) 0.005(2) -0.004(2)
C46 0.082(2) 0.117(7) 0.130(5) -0.015(3) 0.009(2) -0.007(3)
C47 0.082(2) 0.117(7) 0.130(5) -0.015(3) 0.009(2) -0.007(3)
C48 0.084(2) 0.099(5) 0.098(3) -0.010(3) 0.005(2) -0.004(2)
O3A 0.072(2) 0.099(2) 0.098(4) -0.008(3) 0.010(3) -0.007(3)
C45A 0.084(2) 0.099(5) 0.098(3) -0.010(3) 0.005(2) -0.004(2)
C46A 0.082(2) 0.117(7) 0.130(5) -0.015(3) 0.009(2) -0.007(3)
C47A 0.082(2) 0.117(7) 0.130(5) -0.015(3) 0.009(2) -0.007(3)
C48A 0.084(2) 0.099(5) 0.098(3) -0.010(3) 0.005(2) -0.004(2)
O1 0.0666(18) 0.199(3) 0.0751(16) -0.0256(16) -0.0120(14) 0.0006(16)
O2 0.0666(18) 0.199(3) 0.0751(16) -0.0256(16) -0.0120(14) 0.0006(16)
N1 0.0659(18) 0.074(2) 0.0623(18) 0.0071(16) -0.0088(17) -0.0064(17)
O1A 0.0666(18) 0.199(3) 0.0751(16) -0.0256(16) -0.0120(14) 0.0006(16)
O2A 0.0666(18) 0.199(3) 0.0751(16) -0.0256(16) -0.0120(14) 0.0006(16)
N1A 0.0659(18) 0.074(2) 0.0623(18) 0.0071(16) -0.0088(17) -0.0064(17)
 
_geom_special_details
;
 All esds (except the esd in the dihedral angle between two l.s. planes)
 are estimated using the full covariance matrix.  The cell esds are taken
 into account individually in the estimation of esds in distances, angles
 and torsion angles; correlations between esds in cell parameters are only
 used when they are defined by crystal symmetry.  An approximate (isotropic)
 treatment of cell esds is used for estimating esds involving l.s. planes.
;
 
loop_
 _geom_bond_atom_site_label_1
 _geom_bond_atom_site_label_2
 _geom_bond_distance
 _geom_bond_site_symmetry_2
 _geom_bond_publ_flag
Pd1 O1A 2.02(2) . ?
Pd1 N3 2.022(3) . ?
Pd1 N1 2.032(2) . ?
Pd1 N2 2.088(3) . ?
Pd1 N4 2.096(3) . ?
N2 C9 1.502(4) . ?
N2 C5 1.512(4) . ?
N2 C1 1.514(4) . ?
N3 C2 1.480(4) . ?
N3 C3 1.489(4) . ?
N3 H3 0.9800 . ?
N4 C17 1.501(4) . ?
N4 C4 1.508(4) . ?
N4 C13 1.511(4) . ?
C1 C2 1.519(5) . ?
C1 H1A 0.9700 . ?
C1 H1B 0.9700 . ?
C2 H2A 0.9700 . ?
C2 H2B 0.9700 . ?
C3 C4 1.504(4) . ?
C3 H3A 0.9700 . ?
C3 H3B 0.9700 . ?
C4 H4A 0.9700 . ?
C4 H4B 0.9700 . ?
C5 C6 1.525(5) . ?
C5 H5A 0.9700 . ?
C5 H5B 0.9700 . ?
C6 C7 1.527(6) . ?
C6 H6A 0.9700 . ?
C6 H6B 0.9700 . ?
C7 C8 1.495(7) . ?
C7 H7A 0.9700 . ?
C7 H7B 0.9700 . ?
C8 H8A 0.9600 . ?
C8 H8B 0.9600 . ?
C8 H8C 0.9600 . ?
C9 C10 1.505(5) . ?
C9 H9A 0.9700 . ?
C9 H9B 0.9700 . ?
C10 C11 1.520(5) . ?
C10 H10A 0.9700 . ?
C10 H10B 0.9700 . ?
C11 C12 1.486(6) . ?
C11 H11A 0.9700 . ?
C11 H11B 0.9700 . ?
C12 H12A 0.9600 . ?
C12 H12B 0.9600 . ?
C12 H12C 0.9600 . ?
C13 C14 1.517(5) . ?
C13 H13A 0.9700 . ?
C13 H13B 0.9700 . ?
C14 C15 1.513(5) . ?
C14 H14A 0.9700 . ?
C14 H14B 0.9700 . ?
C15 C16 1.515(5) . ?
C15 H15A 0.9700 . ?
C15 H15B 0.9700 . ?
C16 H16A 0.9600 . ?
C16 H16B 0.9600 . ?
C16 H16C 0.9600 . ?
C17 C18 1.499(5) . ?
C17 H17A 0.9700 . ?
C17 H17B 0.9700 . ?
C18 C19 1.530(5) . ?
C18 H18A 0.9700 . ?
C18 H18B 0.9700 . ?
C19 C20 1.436(6) . ?
C19 H19A 0.9700 . ?
C19 H19B 0.9700 . ?
C20 H20A 0.9600 . ?
C20 H20B 0.9600 . ?
C20 H20C 0.9600 . ?
C21 C22 1.386(5) . ?
C21 C26 1.396(5) . ?
C21 B1 1.648(5) . ?
C22 C23 1.376(5) . ?
C22 H22 0.9300 . ?
C23 C24 1.364(6) . ?
C23 H23 0.9300 . ?
C24 C25 1.380(6) . ?
C24 H24 0.9300 . ?
C25 C26 1.384(5) . ?
C25 H25 0.9300 . ?
C26 H26 0.9300 . ?
C27 C28 1.385(5) . ?
C27 C32 1.401(5) . ?
C27 B1 1.652(6) . ?
C28 C29 1.377(5) . ?
C28 H28 0.9300 . ?
C29 C30 1.358(6) . ?
C29 H29 0.9300 . ?
C30 C31 1.368(6) . ?
C30 H30 0.9300 . ?
C31 C32 1.396(6) . ?
C31 H31 0.9300 . ?
C32 H32 0.9300 . ?
C33 C34 1.385(4) . ?
C33 C38 1.396(5) . ?
C33 B1 1.652(6) . ?
C34 C35 1.386(5) . ?
C34 H34 0.9300 . ?
C35 C36 1.370(5) . ?
C35 H35 0.9300 . ?
C36 C37 1.378(5) . ?
C36 H36 0.9300 . ?
C37 C38 1.383(5) . ?
C37 H37 0.9300 . ?
C38 H38 0.9300 . ?
C39 C40 1.371(6) . ?
C39 C44 1.403(6) . ?
C39 B1 1.674(6) . ?
C40 C41 1.400(6) . ?
C40 H40 0.9300 . ?
C41 C42 1.365(7) . ?
C41 H41 0.9300 . ?
C42 C43 1.356(8) . ?
C42 H42 0.9300 . ?
C43 C44 1.385(7) . ?
C43 H43 0.9300 . ?
C44 H44 0.9300 . ?
O3 C45 1.427(11) . ?
O3 C48 1.434(12) . ?
C45 C46 1.477(11) . ?
C45 H45A 0.9700 . ?
C45 H45B 0.9700 . ?
C46 C47 1.485(13) . ?
C46 H46A 0.9700 . ?
C46 H46B 0.9700 . ?
C47 C48 1.421(10) . ?
C47 H47A 0.9700 . ?
C47 H47B 0.9700 . ?
C48 H48A 0.9700 . ?
C48 H48B 0.9700 . ?
O3A C48A 1.399(17) . ?
O3A C45A 1.430(13) . ?
C45A C46A 1.492(13) . ?
C45A H45C 0.9700 . ?
C45A H45D 0.9700 . ?
C46A C47A 1.451(13) . ?
C46A H46C 0.9700 . ?
C46A H46D 0.9700 . ?
C47A C48A 1.437(11) . ?
C47A H47C 0.9700 . ?
C47A H47D 0.9700 . ?
C48A H48C 0.9700 . ?
C48A H48D 0.9700 . ?
O1 N1 1.2013(10) . ?
O2 N1 1.2016(10) . ?
O1A N1A 1.3001(10) . ?
O2A N1A 1.3001(10) . ?
 
loop_
 _geom_angle_atom_site_label_1
 _geom_angle_atom_site_label_2
 _geom_angle_atom_site_label_3
 _geom_angle
 _geom_angle_site_symmetry_1
 _geom_angle_site_symmetry_3
 _geom_angle_publ_flag
O1A Pd1 N3 170.5(4) . . ?
N3 Pd1 N1 179.24(11) . . ?
O1A Pd1 N2 94.25(11) . . ?
N3 Pd1 N2 84.99(11) . . ?
N1 Pd1 N2 95.60(9) . . ?
O1A Pd1 N4 93.77(10) . . ?
N3 Pd1 N4 85.22(10) . . ?
N1 Pd1 N4 94.28(9) . . ?
N2 Pd1 N4 166.02(11) . . ?
C9 N2 C5 109.5(3) . . ?
C9 N2 C1 109.8(3) . . ?
C5 N2 C1 110.6(3) . . ?
C9 N2 Pd1 115.1(2) . . ?
C5 N2 Pd1 105.7(2) . . ?
C1 N2 Pd1 106.0(2) . . ?
C2 N3 C3 116.8(3) . . ?
C2 N3 Pd1 107.9(2) . . ?
C3 N3 Pd1 107.66(19) . . ?
C2 N3 H3 108.1 . . ?
C3 N3 H3 108.1 . . ?
Pd1 N3 H3 108.1 . . ?
C17 N4 C4 109.5(3) . . ?
C17 N4 C13 110.1(3) . . ?
C4 N4 C13 111.0(3) . . ?
C17 N4 Pd1 115.8(2) . . ?
C4 N4 Pd1 105.50(19) . . ?
C13 N4 Pd1 104.75(18) . . ?
N2 C1 C2 109.2(3) . . ?
N2 C1 H1A 109.8 . . ?
C2 C1 H1A 109.8 . . ?
N2 C1 H1B 109.8 . . ?
C2 C1 H1B 109.8 . . ?
H1A C1 H1B 108.3 . . ?
N3 C2 C1 106.7(3) . . ?
N3 C2 H2A 110.4 . . ?
C1 C2 H2A 110.4 . . ?
N3 C2 H2B 110.4 . . ?
C1 C2 H2B 110.4 . . ?
H2A C2 H2B 108.6 . . ?
N3 C3 C4 106.9(3) . . ?
N3 C3 H3A 110.3 . . ?
C4 C3 H3A 110.3 . . ?
N3 C3 H3B 110.3 . . ?
C4 C3 H3B 110.3 . . ?
H3A C3 H3B 108.6 . . ?
C3 C4 N4 111.1(3) . . ?
C3 C4 H4A 109.4 . . ?
N4 C4 H4A 109.4 . . ?
C3 C4 H4B 109.4 . . ?
N4 C4 H4B 109.4 . . ?
H4A C4 H4B 108.0 . . ?
N2 C5 C6 117.5(3) . . ?
N2 C5 H5A 107.9 . . ?
C6 C5 H5A 107.9 . . ?
N2 C5 H5B 107.9 . . ?
C6 C5 H5B 107.9 . . ?
H5A C5 H5B 107.2 . . ?
C5 C6 C7 111.2(4) . . ?
C5 C6 H6A 109.4 . . ?
C7 C6 H6A 109.4 . . ?
C5 C6 H6B 109.4 . . ?
C7 C6 H6B 109.4 . . ?
H6A C6 H6B 108.0 . . ?
C8 C7 C6 110.5(5) . . ?
C8 C7 H7A 109.5 . . ?
C6 C7 H7A 109.5 . . ?
C8 C7 H7B 109.5 . . ?
C6 C7 H7B 109.5 . . ?
H7A C7 H7B 108.1 . . ?
C7 C8 H8A 109.5 . . ?
C7 C8 H8B 109.5 . . ?
H8A C8 H8B 109.5 . . ?
C7 C8 H8C 109.5 . . ?
H8A C8 H8C 109.5 . . ?
H8B C8 H8C 109.5 . . ?
N2 C9 C10 115.3(3) . . ?
N2 C9 H9A 108.4 . . ?
C10 C9 H9A 108.4 . . ?
N2 C9 H9B 108.4 . . ?
C10 C9 H9B 108.4 . . ?
H9A C9 H9B 107.5 . . ?
C9 C10 C11 111.6(3) . . ?
C9 C10 H10A 109.3 . . ?
C11 C10 H10A 109.3 . . ?
C9 C10 H10B 109.3 . . ?
C11 C10 H10B 109.3 . . ?
H10A C10 H10B 108.0 . . ?
C12 C11 C10 113.4(4) . . ?
C12 C11 H11A 108.9 . . ?
C10 C11 H11A 108.9 . . ?
C12 C11 H11B 108.9 . . ?
C10 C11 H11B 108.9 . . ?
H11A C11 H11B 107.7 . . ?
C11 C12 H12A 109.5 . . ?
C11 C12 H12B 109.5 . . ?
H12A C12 H12B 109.5 . . ?
C11 C12 H12C 109.5 . . ?
H12A C12 H12C 109.5 . . ?
H12B C12 H12C 109.5 . . ?
N4 C13 C14 117.2(3) . . ?
N4 C13 H13A 108.0 . . ?
C14 C13 H13A 108.0 . . ?
N4 C13 H13B 108.0 . . ?
C14 C13 H13B 108.0 . . ?
H13A C13 H13B 107.2 . . ?
C15 C14 C13 111.0(3) . . ?
C15 C14 H14A 109.4 . . ?
C13 C14 H14A 109.4 . . ?
C15 C14 H14B 109.4 . . ?
C13 C14 H14B 109.4 . . ?
H14A C14 H14B 108.0 . . ?
C14 C15 C16 114.3(3) . . ?
C14 C15 H15A 108.7 . . ?
C16 C15 H15A 108.7 . . ?
C14 C15 H15B 108.7 . . ?
C16 C15 H15B 108.7 . . ?
H15A C15 H15B 107.6 . . ?
C15 C16 H16A 109.5 . . ?
C15 C16 H16B 109.5 . . ?
H16A C16 H16B 109.5 . . ?
C15 C16 H16C 109.5 . . ?
H16A C16 H16C 109.5 . . ?
H16B C16 H16C 109.5 . . ?
C18 C17 N4 114.6(3) . . ?
C18 C17 H17A 108.6 . . ?
N4 C17 H17A 108.6 . . ?
C18 C17 H17B 108.6 . . ?
N4 C17 H17B 108.6 . . ?
H17A C17 H17B 107.6 . . ?
C17 C18 C19 111.1(4) . . ?
C17 C18 H18A 109.4 . . ?
C19 C18 H18A 109.4 . . ?
C17 C18 H18B 109.4 . . ?
C19 C18 H18B 109.4 . . ?
H18A C18 H18B 108.0 . . ?
C20 C19 C18 115.4(5) . . ?
C20 C19 H19A 108.4 . . ?
C18 C19 H19A 108.4 . . ?
C20 C19 H19B 108.4 . . ?
C18 C19 H19B 108.4 . . ?
H19A C19 H19B 107.5 . . ?
C19 C20 H20A 109.5 . . ?
C19 C20 H20B 109.5 . . ?
H20A C20 H20B 109.5 . . ?
C19 C20 H20C 109.5 . . ?
H20A C20 H20C 109.5 . . ?
H20B C20 H20C 109.5 . . ?
C22 C21 C26 114.7(3) . . ?
C22 C21 B1 123.8(4) . . ?
C26 C21 B1 121.4(3) . . ?
C23 C22 C21 123.1(4) . . ?
C23 C22 H22 118.5 . . ?
C21 C22 H22 118.5 . . ?
C24 C23 C22 120.6(5) . . ?
C24 C23 H23 119.7 . . ?
C22 C23 H23 119.7 . . ?
C23 C24 C25 118.9(4) . . ?
C23 C24 H24 120.5 . . ?
C25 C24 H24 120.5 . . ?
C24 C25 C26 119.7(4) . . ?
C24 C25 H25 120.2 . . ?
C26 C25 H25 120.2 . . ?
C25 C26 C21 122.9(4) . . ?
C25 C26 H26 118.5 . . ?
C21 C26 H26 118.5 . . ?
C28 C27 C32 114.0(4) . . ?
C28 C27 B1 125.3(3) . . ?
C32 C27 B1 120.8(3) . . ?
C29 C28 C27 123.6(4) . . ?
C29 C28 H28 118.2 . . ?
C27 C28 H28 118.2 . . ?
C30 C29 C28 121.1(5) . . ?
C30 C29 H29 119.5 . . ?
C28 C29 H29 119.5 . . ?
C29 C30 C31 118.4(4) . . ?
C29 C30 H30 120.8 . . ?
C31 C30 H30 120.8 . . ?
C30 C31 C32 120.4(4) . . ?
C30 C31 H31 119.8 . . ?
C32 C31 H31 119.8 . . ?
C31 C32 C27 122.6(4) . . ?
C31 C32 H32 118.7 . . ?
C27 C32 H32 118.7 . . ?
C34 C33 C38 114.3(3) . . ?
C34 C33 B1 124.1(3) . . ?
C38 C33 B1 121.5(3) . . ?
C33 C34 C35 123.6(3) . . ?
C33 C34 H34 118.2 . . ?
C35 C34 H34 118.2 . . ?
C36 C35 C34 120.5(4) . . ?
C36 C35 H35 119.8 . . ?
C34 C35 H35 119.8 . . ?
C35 C36 C37 118.0(4) . . ?
C35 C36 H36 121.0 . . ?
C37 C36 H36 121.0 . . ?
C36 C37 C38 120.7(4) . . ?
C36 C37 H37 119.6 . . ?
C38 C37 H37 119.6 . . ?
C37 C38 C33 123.0(4) . . ?
C37 C38 H38 118.5 . . ?
C33 C38 H38 118.5 . . ?
C40 C39 C44 115.2(4) . . ?
C40 C39 B1 122.9(4) . . ?
C44 C39 B1 121.7(4) . . ?
C39 C40 C41 122.6(5) . . ?
C39 C40 H40 118.7 . . ?
C41 C40 H40 118.7 . . ?
C42 C41 C40 120.2(6) . . ?
C42 C41 H41 119.9 . . ?
C40 C41 H41 119.9 . . ?
C43 C42 C41 119.0(6) . . ?
C43 C42 H42 120.5 . . ?
C41 C42 H42 120.5 . . ?
C42 C43 C44 120.7(6) . . ?
C42 C43 H43 119.6 . . ?
C44 C43 H43 119.6 . . ?
C43 C44 C39 122.2(6) . . ?
C43 C44 H44 118.9 . . ?
C39 C44 H44 118.9 . . ?
C21 B1 C27 108.2(3) . . ?
C21 B1 C33 110.3(3) . . ?
C27 B1 C33 110.6(3) . . ?
C21 B1 C39 109.1(3) . . ?
C27 B1 C39 110.8(3) . . ?
C33 B1 C39 107.9(3) . . ?
C45 O3 C48 109.5(10) . . ?
O3 C45 C46 107.1(10) . . ?
O3 C45 H45A 110.3 . . ?
C46 C45 H45A 110.3 . . ?
O3 C45 H45B 110.3 . . ?
C46 C45 H45B 110.3 . . ?
H45A C45 H45B 108.6 . . ?
C45 C46 C47 106.3(9) . . ?
C45 C46 H46A 110.5 . . ?
C47 C46 H46A 110.5 . . ?
C45 C46 H46B 110.5 . . ?
C47 C46 H46B 110.5 . . ?
H46A C46 H46B 108.7 . . ?
C48 C47 C46 107.8(9) . . ?
C48 C47 H47A 110.1 . . ?
C46 C47 H47A 110.1 . . ?
C48 C47 H47B 110.1 . . ?
C46 C47 H47B 110.1 . . ?
H47A C47 H47B 108.5 . . ?
C47 C48 O3 108.6(9) . . ?
C47 C48 H48A 110.0 . . ?
O3 C48 H48A 110.0 . . ?
C47 C48 H48B 110.0 . . ?
O3 C48 H48B 110.0 . . ?
H48A C48 H48B 108.4 . . ?
C48A O3A C45A 102.7(15) . . ?
O3A C45A C46A 105.0(13) . . ?
O3A C45A H45C 110.7 . . ?
C46A C45A H45C 110.7 . . ?
O3A C45A H45D 110.7 . . ?
C46A C45A H45D 110.7 . . ?
H45C C45A H45D 108.8 . . ?
C47A C46A C45A 98.0(12) . . ?
C47A C46A H46C 112.2 . . ?
C45A C46A H46C 112.2 . . ?
C47A C46A H46D 112.2 . . ?
C45A C46A H46D 112.2 . . ?
H46C C46A H46D 109.8 . . ?
C48A C47A C46A 106.5(9) . . ?
C48A C47A H47C 110.4 . . ?
C46A C47A H47C 110.4 . . ?
C48A C47A H47D 110.4 . . ?
C46A C47A H47D 110.4 . . ?
H47C C47A H47D 108.6 . . ?
O3A C48A C47A 109.0(10) . . ?
O3A C48A H48C 109.9 . . ?
C47A C48A H48C 109.9 . . ?
O3A C48A H48D 109.9 . . ?
C47A C48A H48D 109.9 . . ?
H48C C48A H48D 108.3 . . ?
O1 N1 O2 121.69(15) . . ?
O1 N1 Pd1 119.4(2) . . ?
O2 N1 Pd1 118.9(2) . . ?
N1A O1A Pd1 126.2(10) . . ?
O1A N1A O2A 107.72(12) . . ?
 
loop_
 _geom_torsion_atom_site_label_1
 _geom_torsion_atom_site_label_2
 _geom_torsion_atom_site_label_3
 _geom_torsion_atom_site_label_4
 _geom_torsion
 _geom_torsion_site_symmetry_1
 _geom_torsion_site_symmetry_2
 _geom_torsion_site_symmetry_3
 _geom_torsion_site_symmetry_4
 _geom_torsion_publ_flag
C9 N2 C1 C2 -160.8(3) . . . . ?
C5 N2 C1 C2 78.3(4) . . . . ?
Pd1 N2 C1 C2 -35.8(3) . . . . ?
C3 N3 C2 C1 -167.6(3) . . . . ?
Pd1 N3 C2 C1 -46.3(3) . . . . ?
N2 C1 C2 N3 55.3(4) . . . . ?
C2 N3 C3 C4 167.1(3) . . . . ?
Pd1 N3 C3 C4 45.6(3) . . . . ?
N3 C3 C4 N4 -53.7(4) . . . . ?
C17 N4 C4 C3 158.9(3) . . . . ?
C13 N4 C4 C3 -79.3(3) . . . . ?
Pd1 N4 C4 C3 33.7(3) . . . . ?
C9 N2 C5 C6 -56.5(4) . . . . ?
C1 N2 C5 C6 64.7(4) . . . . ?
Pd1 N2 C5 C6 178.9(3) . . . . ?
N2 C5 C6 C7 -178.0(4) . . . . ?
C5 C6 C7 C8 -172.8(5) . . . . ?
C5 N2 C9 C10 -171.7(3) . . . . ?
C1 N2 C9 C10 66.7(4) . . . . ?
Pd1 N2 C9 C10 -52.8(4) . . . . ?
N2 C9 C10 C11 172.3(3) . . . . ?
C9 C10 C11 C12 172.4(4) . . . . ?
C17 N4 C13 C14 56.7(4) . . . . ?
C4 N4 C13 C14 -64.8(4) . . . . ?
Pd1 N4 C13 C14 -178.2(3) . . . . ?
N4 C13 C14 C15 -179.6(3) . . . . ?
C13 C14 C15 C16 178.3(4) . . . . ?
C4 N4 C17 C18 -69.3(4) . . . . ?
C13 N4 C17 C18 168.3(3) . . . . ?
Pd1 N4 C17 C18 49.8(4) . . . . ?
N4 C17 C18 C19 -179.2(4) . . . . ?
C17 C18 C19 C20 -174.6(5) . . . . ?
C26 C21 C22 C23 3.2(6) . . . . ?
B1 C21 C22 C23 -173.0(4) . . . . ?
C21 C22 C23 C24 -1.4(7) . . . . ?
C22 C23 C24 C25 -0.5(7) . . . . ?
C23 C24 C25 C26 0.3(6) . . . . ?
C24 C25 C26 C21 1.8(6) . . . . ?
C22 C21 C26 C25 -3.4(5) . . . . ?
B1 C21 C26 C25 172.9(3) . . . . ?
C32 C27 C28 C29 -2.0(6) . . . . ?
B1 C27 C28 C29 178.1(4) . . . . ?
C27 C28 C29 C30 0.6(7) . . . . ?
C28 C29 C30 C31 0.9(7) . . . . ?
C29 C30 C31 C32 -0.8(7) . . . . ?
C30 C31 C32 C27 -0.6(7) . . . . ?
C28 C27 C32 C31 2.0(6) . . . . ?
B1 C27 C32 C31 -178.1(4) . . . . ?
C38 C33 C34 C35 -0.1(5) . . . . ?
B1 C33 C34 C35 -176.9(4) . . . . ?
C33 C34 C35 C36 -0.7(6) . . . . ?
C34 C35 C36 C37 1.3(6) . . . . ?
C35 C36 C37 C38 -1.0(7) . . . . ?
C36 C37 C38 C33 0.2(7) . . . . ?
C34 C33 C38 C37 0.4(6) . . . . ?
B1 C33 C38 C37 177.2(4) . . . . ?
C44 C39 C40 C41 -1.1(6) . . . . ?
B1 C39 C40 C41 174.6(4) . . . . ?
C39 C40 C41 C42 1.5(7) . . . . ?
C40 C41 C42 C43 -0.4(8) . . . . ?
C41 C42 C43 C44 -1.0(10) . . . . ?
C42 C43 C44 C39 1.3(10) . . . . ?
C40 C39 C44 C43 -0.3(7) . . . . ?
B1 C39 C44 C43 -176.0(5) . . . . ?
C22 C21 B1 C27 100.3(4) . . . . ?
C26 C21 B1 C27 -75.7(4) . . . . ?
C22 C21 B1 C33 -138.7(4) . . . . ?
C26 C21 B1 C33 45.3(5) . . . . ?
C22 C21 B1 C39 -20.3(5) . . . . ?
C26 C21 B1 C39 163.7(3) . . . . ?
C28 C27 B1 C21 13.5(5) . . . . ?
C32 C27 B1 C21 -166.4(4) . . . . ?
C28 C27 B1 C33 -107.3(4) . . . . ?
C32 C27 B1 C33 72.8(4) . . . . ?
C28 C27 B1 C39 133.1(4) . . . . ?
C32 C27 B1 C39 -46.9(5) . . . . ?
C34 C33 B1 C21 -149.0(3) . . . . ?
C38 C33 B1 C21 34.5(5) . . . . ?
C34 C33 B1 C27 -29.4(5) . . . . ?
C38 C33 B1 C27 154.1(4) . . . . ?
C34 C33 B1 C39 91.9(4) . . . . ?
C38 C33 B1 C39 -84.6(4) . . . . ?
C40 C39 B1 C21 -81.6(4) . . . . ?
C44 C39 B1 C21 93.7(4) . . . . ?
C40 C39 B1 C27 159.4(3) . . . . ?
C44 C39 B1 C27 -25.2(5) . . . . ?
C40 C39 B1 C33 38.2(5) . . . . ?
C44 C39 B1 C33 -146.4(4) . . . . ?
C48 O3 C45 C46 9(4) . . . . ?
O3 C45 C46 C47 -6(3) . . . . ?
C45 C46 C47 C48 1(2) . . . . ?
C46 C47 C48 O3 4(3) . . . . ?
C45 O3 C48 C47 -8(4) . . . . ?
C48A O3A C45A C46A 38(4) . . . . ?
O3A C45A C46A C47A -43(3) . . . . ?
C45A C46A C47A C48A 32(2) . . . . ?
C45A O3A C48A C47A -17(4) . . . . ?
C46A C47A C48A O3A -11(4) . . . . ?
Pd1 O1A N1A O2A 0.00(2) . . . . ?
 
_refine_diff_density_max    0.388
_refine_diff_density_min   -0.459
_refine_diff_density_rms    0.067

_shelx_res_file
;
TITL shelxt in P 1 21/n 1
    71b_pdno2_tr_270k_100s_12_decay.res
    created by SHELXL-2018/3 at 15:00:58 on 30-Mar-2020
CELL 0.534 11.689 13.5949 30.247 90 93.563 90
ZERR 4 0.000423 0.000473 0.001131 0 0.003227 0
LATT 1
SYMM 0.5-X,0.5+Y,0.5-Z
SFAC C H B N O Pd
DISP B 0 0 4.561
DISP C 0.001 0.001 6.94
DISP H -0 0 0.611
DISP N 0.003 0.002 10.693
DISP O 0.005 0.003 16.398
DISP Pd -2.504 0.615 1934.604
UNIT 192 292 4 16 12 4
DFIX 1.2 0.001 N1 O1 N1 O2
DFIX 1.3 0.001 O1A N1A N1A O2A
DANG 2.1 0.001 O1 O2 O1A O2A
FLAT 0.001 Pd1 O1 O2 N1 O1A O2A N1A
RIGU 0.001 0.002
EADP O3 O3A
EADP C45 C45A C48 C48A
EADP C46 C46A C47 C47A
EADP O1 O1A O2 O2A
EADP N1 N1A

L.S. 20
PLAN  5
SIZE 0.1 0.1 0.05
TEMP -3
BOND $H
list 4
CONF
fmap 2
acta
SHEL 999 0.8
OMIT -5 3 22
OMIT 9 0 13
OMIT -6 5 18
OMIT 0 6 20
OMIT -1 2 3
REM <olex2.extras>
REM <HklSrc "%.\\71b_PdNO2_TR_270K_100S_12_decay.hkl">
REM </olex2.extras>

WGHT    0.042200
FVAR       0.24761   0.53325   0.93613
PD1   6    0.339980    0.775100    0.346490    11.00000    0.04548    0.05117 =
         0.04214    0.00111   -0.00082   -0.00201
N2    4    0.346243    0.927335    0.337813    11.00000    0.05769    0.05645 =
         0.05249    0.00537   -0.00166    0.00027
N3    4    0.454510    0.798811    0.398270    11.00000    0.04783    0.05295 =
         0.03900   -0.00061   -0.00249   -0.00562
AFIX  13
H3    2    0.531550    0.788515    0.388063    11.00000   -1.20000
AFIX   0
N4    4    0.330589    0.631637    0.371418    11.00000    0.04418    0.04974 =
         0.05026   -0.00217    0.00089    0.00033
C1    1    0.442360    0.963766    0.369500    11.00000    0.07377    0.05500 =
         0.05964    0.00160   -0.00913   -0.00695
AFIX  23
H1A   2    0.430331    1.032540    0.376383    11.00000   -1.20000
H1B   2    0.515041    0.957840    0.355901    11.00000   -1.20000
AFIX   0
C2    1    0.444870    0.902988    0.411699    11.00000    0.07492    0.05401 =
         0.05110   -0.00404   -0.00701   -0.00420
AFIX  23
H2A   2    0.509890    0.921591    0.431416    11.00000   -1.20000
H2B   2    0.375240    0.913224    0.426938    11.00000   -1.20000
AFIX   0
C3    1    0.434207    0.723280    0.432583    11.00000    0.05471    0.05919 =
         0.03903    0.00329   -0.00062   -0.00086
AFIX  23
H3A   2    0.365273    0.738675    0.447469    11.00000   -1.20000
H3B   2    0.498357    0.721081    0.454502    11.00000   -1.20000
AFIX   0
C4    1    0.421278    0.626158    0.409015    11.00000    0.04740    0.05709 =
         0.05010    0.00167   -0.00028    0.00090
AFIX  23
H4A   2    0.400587    0.575897    0.429835    11.00000   -1.20000
H4B   2    0.493898    0.607705    0.397526    11.00000   -1.20000
AFIX   0
C5    1    0.231951    0.965729    0.351071    11.00000    0.06650    0.06577 =
         0.06655   -0.00602    0.00174    0.00665
AFIX  23
H5A   2    0.221882    0.944546    0.381206    11.00000   -1.20000
H5B   2    0.172328    0.934417    0.332275    11.00000   -1.20000
AFIX   0
C6    1    0.212360    1.076596    0.348874    11.00000    0.10685    0.06793 =
         0.09304   -0.00590   -0.00297    0.01999
AFIX  23
H6A   2    0.217551    1.098905    0.318603    11.00000   -1.20000
H6B   2    0.271716    1.109596    0.367162    11.00000   -1.20000
AFIX   0
C7    1    0.095067    1.103887    0.364810    11.00000    0.10369    0.09578 =
         0.13903   -0.03359   -0.01018    0.03364
AFIX  23
H7A   2    0.036274    1.064774    0.349075    11.00000   -1.20000
H7B   2    0.093210    1.089456    0.396164    11.00000   -1.20000
AFIX   0
C8    1    0.070969    1.210672    0.357050    11.00000    0.15365    0.09902 =
         0.26530   -0.04167   -0.03990    0.05032
AFIX 137
H8A   2    0.040813    1.220166    0.327106    11.00000   -1.50000
H8B   2    0.140644    1.247554    0.361939    11.00000   -1.50000
H8C   2    0.015971    1.232886    0.377123    11.00000   -1.50000
AFIX   0
C9    1    0.366074    0.960652    0.291582    11.00000    0.06587    0.06403 =
         0.05470    0.01035   -0.00270   -0.00512
AFIX  23
H9A   2    0.374815    1.031607    0.291786    11.00000   -1.20000
H9B   2    0.298374    0.945237    0.272676    11.00000   -1.20000
AFIX   0
C10   1    0.468654    0.916128    0.271486    11.00000    0.06811    0.08160 =
         0.06298    0.00942    0.00372   -0.00453
AFIX  23
H10A  2    0.465723    0.845124    0.274361    11.00000   -1.20000
H10B  2    0.537998    0.939080    0.287528    11.00000   -1.20000
AFIX   0
C11   1    0.472782    0.943153    0.222833    11.00000    0.09233    0.11059 =
         0.06516    0.00884    0.01587   -0.00727
AFIX  23
H11A  2    0.408227    0.912814    0.206365    11.00000   -1.20000
H11B  2    0.464740    1.013877    0.219751    11.00000   -1.20000
AFIX   0
C12   1    0.580364    0.911958    0.203172    11.00000    0.10167    0.19213 =
         0.09548   -0.01601    0.03725   -0.01198
AFIX 137
H12A  2    0.577469    0.930264    0.172470    11.00000   -1.50000
H12B  2    0.588569    0.841896    0.205757    11.00000   -1.50000
H12C  2    0.644562    0.943558    0.218588    11.00000   -1.50000
AFIX   0
C13   1    0.211957    0.624081    0.388311    11.00000    0.04484    0.06133 =
         0.06248    0.00563    0.00300   -0.00305
AFIX  23
H13A  2    0.156734    0.636105    0.363628    11.00000   -1.20000
H13B  2    0.203428    0.676498    0.409614    11.00000   -1.20000
AFIX   0
C14   1    0.180461    0.527933    0.409919    11.00000    0.05719    0.06654 =
         0.07916    0.01178    0.01042   -0.00296
AFIX  23
H14A  2    0.187242    0.474471    0.389006    11.00000   -1.20000
H14B  2    0.233353    0.515350    0.435278    11.00000   -1.20000
AFIX   0
C15   1    0.059332    0.531360    0.424781    11.00000    0.05933    0.07840 =
         0.09309    0.00144    0.01882   -0.00824
AFIX  23
H15A  2    0.007606    0.546694    0.399396    11.00000   -1.20000
H15B  2    0.053960    0.584314    0.446045    11.00000   -1.20000
AFIX   0
C16   1    0.019907    0.436810    0.445585    11.00000    0.07646    0.08438 =
         0.10771    0.00953    0.02821   -0.01279
AFIX 137
H16A  2    0.020935    0.384480    0.424302    11.00000   -1.50000
H16B  2   -0.056598    0.445156    0.454817    11.00000   -1.50000
H16C  2    0.070410    0.420898    0.470813    11.00000   -1.50000
AFIX   0
C17   1    0.349065    0.550581    0.338946    11.00000    0.07161    0.05086 =
         0.05688   -0.00766    0.00141   -0.00033
AFIX  23
H17A  2    0.354498    0.488688    0.354893    11.00000   -1.20000
H17B  2    0.282506    0.546888    0.318199    11.00000   -1.20000
AFIX   0
C18   1    0.453913    0.562289    0.313284    11.00000    0.07156    0.08442 =
         0.06307   -0.01077    0.00605    0.00897
AFIX  23
H18A  2    0.521344    0.564264    0.333644    11.00000   -1.20000
H18B  2    0.449572    0.624051    0.297210    11.00000   -1.20000
AFIX   0
C19   1    0.465116    0.477488    0.280599    11.00000    0.12109    0.11434 =
         0.11665   -0.04579    0.04734   -0.00528
AFIX  23
H19A  2    0.460674    0.416007    0.296676    11.00000   -1.20000
H19B  2    0.400181    0.479734    0.259036    11.00000   -1.20000
AFIX   0
C20   1    0.568383    0.477074    0.257250    11.00000    0.14688    0.16576 =
         0.13264   -0.02495    0.07023    0.02299
AFIX 137
H20A  2    0.567500    0.421876    0.237437    11.00000   -1.50000
H20B  2    0.633479    0.472181    0.278104    11.00000   -1.50000
H20C  2    0.573212    0.536888    0.240600    11.00000   -1.50000
AFIX   0

C21   1    0.656602    0.374195    0.427176    11.00000    0.04620    0.05103 =
         0.05389    0.00549   -0.00423   -0.00044
C22   1    0.708428    0.424164    0.393831    11.00000    0.05405    0.07021 =
         0.07216    0.01302    0.00834   -0.00739
AFIX  43
H22   2    0.723868    0.389974    0.368245    11.00000   -1.20000
AFIX   0
C23   1    0.738086    0.521983    0.396824    11.00000    0.06014    0.06803 =
         0.12815    0.02041    0.01826   -0.00759
AFIX  43
H23   2    0.774183    0.551764    0.373767    11.00000   -1.20000
AFIX   0
C24   1    0.715003    0.575675    0.433323    11.00000    0.05808    0.04990 =
         0.12796    0.01680   -0.00948    0.00240
AFIX  43
H24   2    0.735612    0.641661    0.435427    11.00000   -1.20000
AFIX   0
C25   1    0.660592    0.530509    0.467063    11.00000    0.06872    0.05215 =
         0.08580   -0.00144   -0.01784    0.00773
AFIX  43
H25   2    0.643843    0.565987    0.492143    11.00000   -1.20000
AFIX   0
C26   1    0.631073    0.432140    0.463388    11.00000    0.06705    0.05135 =
         0.05646    0.00555   -0.00220    0.00522
AFIX  43
H26   2    0.592506    0.403334    0.486051    11.00000   -1.20000
AFIX   0
C27   1    0.734561    0.201724    0.458945    11.00000    0.05017    0.04976 =
         0.05956    0.00396    0.01135    0.00306
C28   1    0.809226    0.250368    0.488845    11.00000    0.06014    0.05826 =
         0.07363   -0.00178   -0.00126    0.00755
AFIX  43
H28   2    0.804134    0.318508    0.490600    11.00000   -1.20000
AFIX   0
C29   1    0.890576    0.203311    0.516111    11.00000    0.07165    0.08424 =
         0.08385   -0.00659   -0.01346    0.01856
AFIX  43
H29   2    0.937755    0.240094    0.535708    11.00000   -1.20000
AFIX   0
C30   1    0.903017    0.104065    0.514843    11.00000    0.06051    0.08288 =
         0.11781    0.01186    0.00314    0.02024
AFIX  43
H30   2    0.957356    0.072444    0.533587    11.00000   -1.20000
AFIX   0
C31   1    0.833659    0.051753    0.485319    11.00000    0.06317    0.06090 =
         0.13745    0.01658    0.00412    0.01020
AFIX  43
H31   2    0.841397   -0.016202    0.483614    11.00000   -1.20000
AFIX   0
C32   1    0.751336    0.099740    0.457733    11.00000    0.05650    0.05140 =
         0.12115   -0.00067    0.00100    0.00307
AFIX  43
H32   2    0.705790    0.062526    0.437745    11.00000   -1.20000
AFIX   0
C33   1    0.505381    0.230316    0.444313    11.00000    0.05373    0.04719 =
         0.04761   -0.00078   -0.00233   -0.00137
C34   1    0.478717    0.145364    0.466747    11.00000    0.05382    0.04960 =
         0.05516    0.00342   -0.00267    0.00002
AFIX  43
H34   2    0.537102    0.100383    0.473583    11.00000   -1.20000
AFIX   0
C35   1    0.369695    0.123736    0.479569    11.00000    0.05892    0.06501 =
         0.06691    0.00928    0.00282   -0.00611
AFIX  43
H35   2    0.356668    0.065111    0.494283    11.00000   -1.20000
AFIX   0
C36   1    0.280988    0.188105    0.470721    11.00000    0.05409    0.07140 =
         0.08966    0.00115    0.01230   -0.00098
AFIX  43
H36   2    0.207949    0.174745    0.479723    11.00000   -1.20000
AFIX   0
C37   1    0.303326    0.273206    0.448086    11.00000    0.05738    0.06419 =
         0.11788    0.00659    0.00882    0.00557
AFIX  43
H37   2    0.244324    0.317606    0.441264    11.00000   -1.20000
AFIX   0
C38   1    0.412547    0.293341    0.435393    11.00000    0.05900    0.04934 =
         0.09706    0.01300    0.00252    0.00154
AFIX  43
H38   2    0.424683    0.351542    0.420220    11.00000   -1.20000
AFIX   0
C39   1    0.636064    0.213293    0.374596    11.00000    0.07857    0.06073 =
         0.05577   -0.00131    0.00712   -0.01143
C40   1    0.543964    0.220057    0.344399    11.00000    0.09987    0.06608 =
         0.06020    0.00672   -0.00908   -0.01935
AFIX  43
H40   2    0.474860    0.243651    0.353808    11.00000   -1.20000
AFIX   0
C41   1    0.549832    0.192854    0.299967    11.00000    0.14781    0.07774 =
         0.05958    0.00486   -0.00669   -0.03603
AFIX  43
H41   2    0.485822    0.200016    0.280389    11.00000   -1.20000
AFIX   0
C42   1    0.649198    0.155842    0.285264    11.00000    0.17916    0.11242 =
         0.06887   -0.00897    0.02033   -0.02450
AFIX  43
H42   2    0.653338    0.137298    0.255811    11.00000   -1.20000
AFIX   0
C43   1    0.741727    0.146549    0.314274    11.00000    0.16166    0.16428 =
         0.08337   -0.03636    0.02958    0.02353
AFIX  43
H43   2    0.809479    0.120510    0.304699    11.00000   -1.20000
AFIX   0
C44   1    0.736476    0.175395    0.358000    11.00000    0.10127    0.14936 =
         0.07837   -0.02786    0.01831    0.01427
AFIX  43
H44   2    0.801739    0.169446    0.377020    11.00000   -1.20000
AFIX   0
B1    3    0.633289    0.254616    0.426661    11.00000    0.05691    0.05013 =
         0.05398    0.00337    0.00360   -0.00125

PART 1
O3    5    0.686720    0.804538    0.365291    21.00000    0.07240    0.09868 =
         0.09850   -0.00839    0.01012   -0.00670
C45   1    0.727770    0.757272    0.327242    21.00000    0.08417    0.09854 =
         0.09751   -0.00989    0.00547   -0.00388
AFIX  23
H45A  2    0.704343    0.793752    0.300642    21.00000   -1.20000
H45B  2    0.697123    0.691104    0.324448    21.00000   -1.20000
AFIX   0
C46   1    0.854092    0.754361    0.333417    21.00000    0.08156    0.11690 =
         0.12986   -0.01539    0.00944   -0.00659
AFIX  23
H46A  2    0.888526    0.783107    0.308069    21.00000   -1.20000
H46B  2    0.880670    0.687051    0.336896    21.00000   -1.20000
AFIX   0
C47   1    0.884965    0.812184    0.374073    21.00000    0.08156    0.11690 =
         0.12986   -0.01539    0.00944   -0.00659
AFIX  23
H47A  2    0.927758    0.771542    0.395651    21.00000   -1.20000
H47B  2    0.932232    0.867984    0.367020    21.00000   -1.20000
AFIX   0
C48   1    0.781562    0.845157    0.391549    21.00000    0.08417    0.09854 =
         0.09751   -0.00989    0.00547   -0.00388
AFIX  23
H48A  2    0.778072    0.916429    0.390784    21.00000   -1.20000
H48B  2    0.778646    0.824008    0.422086    21.00000   -1.20000
AFIX   0
SAME 0.02 0.04 O3 > C48
PART 0
PART 2
O3A   5    0.678929    0.806227    0.361803   -21.00000    0.07240    0.09868 =
         0.09850   -0.00839    0.01012   -0.00670
C45A  1    0.739599    0.777735    0.324212   -21.00000    0.08417    0.09854 =
         0.09751   -0.00989    0.00547   -0.00388
AFIX  23
H45C  2    0.726979    0.824797    0.300301   -21.00000   -1.20000
H45D  2    0.714978    0.713275    0.313678   -21.00000   -1.20000
AFIX   0
C46A  1    0.862749    0.776000    0.340400   -21.00000    0.08156    0.11690 =
         0.12986   -0.01539    0.00944   -0.00659
AFIX  23
H46C  2    0.881262    0.719081    0.358816   -21.00000   -1.20000
H46D  2    0.913668    0.778916    0.316305   -21.00000   -1.20000
AFIX   0
C47A  1    0.864001    0.866535    0.365850   -21.00000    0.08156    0.11690 =
         0.12986   -0.01539    0.00944   -0.00659
AFIX  23
H47C  2    0.922114    0.863495    0.390140   -21.00000   -1.20000
H47D  2    0.880366    0.922204    0.347203   -21.00000   -1.20000
AFIX   0
C48A  1    0.751988    0.876174    0.382476   -21.00000    0.08417    0.09854 =
         0.09751   -0.00989    0.00547   -0.00388
AFIX  23
H48C  2    0.756438    0.866024    0.414280   -21.00000   -1.20000
H48D  2    0.722379    0.941787    0.376441   -21.00000   -1.20000
AFIX   0

PART 0
PART 3
O1    5    0.125366    0.760248    0.298731    31.00000    0.06661    0.19859 =
         0.07512   -0.02561   -0.01197    0.00059
O2    5    0.261332    0.724214    0.259563    31.00000    0.06661    0.19859 =
         0.07512   -0.02561   -0.01197    0.00059
N1    4    0.226008    0.749614    0.294242    31.00000    0.06595    0.07387 =
         0.06232    0.00708   -0.00876   -0.00645
PART 0
PART 4
O1A   5    0.205914    0.756207    0.301966   -31.00000    0.06661    0.19859 =
         0.07512   -0.02561   -0.01197    0.00059
O2A   5    0.318957    0.716013    0.253765   -31.00000    0.06661    0.19859 =
         0.07512   -0.02561   -0.01197    0.00059
N1A   4    0.211483    0.728938    0.260958   -31.00000    0.06595    0.07387 =
         0.06232    0.00708   -0.00876   -0.00645
HKLF 4


REM  shelxt in P 1 21/n 1
REM wR2 = 0.1353, GooF = S = 0.911, Restrained GooF = 0.914 for all data
REM R1 = 0.0568 for 5680 Fo > 4sig(Fo) and 0.0949 for all 9766 data
REM 526 parameters refined using 490 restraints

END

WGHT      0.0422      0.0000

REM Highest difference peak  0.388,  deepest hole -0.459,  1-sigma level  0.067
Q1    1   0.8148  0.8573  0.3224  11.00000  0.05    0.38
Q2    1   0.2331  0.7831  0.2558  11.00000  0.05    0.37
Q3    1   0.2112  0.6724  0.2696  11.00000  0.05    0.35
Q4    1   0.3409  0.6721  0.3465  11.00000  0.05    0.33
Q5    1   0.0361  1.0822  0.3934  11.00000  0.05    0.32
;
_shelx_res_checksum   62439

_shelx_hkl_file
;
 -16  -4   1   -2.55    7.39
 -16  -4   2   -1.83    6.00
 -16  -4   3    0.49    5.57
 -16  -4   4   -0.38    5.06
 -16  -4   5    3.27    6.76
 -16  -4   6   -2.16    6.05
 -16  -4   7   -3.94    6.72
 -16  -4   8    1.89    6.36
 -16  -5   1   10.23    8.10
 -16  -5   2    3.12    7.06
 -16  -5   3   -0.80    6.36
 -16  -5   4    5.36    6.97
 -16  -5   5   -1.91    6.30
 -16  -5   6   -2.28    6.58
 -16  -5   7   -2.55    7.81
 -16  -5   8   12.92    8.05
 -16  -5   9    0.68    7.90
 -16  -5  10   -1.66    7.50
 -16  -5  11   -1.46    6.76
 -16  -5  12   -2.98    7.39
 -16  -5  13    3.10    7.04
  15   0  -1    1.55    3.98
  15   0  -2   -0.38    4.33
  15   0  -3   27.94    9.38
  15   0  -4    0.58    4.12
  15   0  -5    8.32    7.05
  15   0  -6   -1.05    6.68
  15   0  -7    0.22    4.40
  15   0  -8    0.12    6.05
  15   0  -9   50.80   12.74
  15   0 -10    0.47    4.41
  15   0 -11   -2.79    6.72
  15   0 -12    0.95    5.74
  15   0 -13   16.68    7.73
  15   0 -14   -3.02    6.19
  15  -1  -1   22.20    8.81
  15   1  -1   22.39    9.27
  15  -1  -2   -1.89    6.21
  15   1  -2   -0.28    4.44
  15  -1  -3    4.82    5.93
  15   1  -3    0.25    5.33
  15  -1  -4   -1.68    5.58
  15   1  -4   -0.44    4.30
  15  -1  -5   12.52    6.60
  15   1  -5   10.03    6.80
  15  -1  -6    0.75    5.46
  15   1  -6    0.88    5.00
  15  -1  -7   10.04    6.52
  15   1  -7    6.07    6.35
  15  -1  -8    0.17    4.91
  15   1  -8   -0.69    4.01
  15  -1  -9    1.14    5.62
  15   1  -9   -1.20    5.34
  15  -1 -10   -3.03    6.08
  15   1 -10   -3.86    6.99
  15  -1 -11   17.41    7.58
  15   1 -11    5.44    5.96
  15  -1 -12   -1.08    5.70
  15   1 -12    1.09    4.46
  15  -1 -13    4.04    5.86
  15   1 -13    7.07    6.53
  15   1 -14    1.81    5.57
  15  -2  -1   -0.92    3.24
  15   2  -1   -1.81    4.20
 -15  -2   1    2.00    5.71
  15  -2  -2   -0.20    4.61
  15   2  -2    1.53    5.19
  15  -2  -3   31.96    9.12
  15   2  -3    4.81    6.19
  15  -2  -4    2.91    5.33
  15   2  -4    4.23    5.81
  15  -2  -5    2.09    5.62
  15   2  -5   14.25    7.21
  15  -2  -6    0.24    4.42
  15   2  -6    2.93    5.80
  15  -2  -7    4.80    6.60
  15   2  -7   -1.40    5.15
  15  -2  -8   -0.29    4.32
  15   2  -8   -0.80    5.51
  15  -2  -9   11.51    7.62
  15   2  -9    4.57    5.84
  15  -2 -10   -1.68    4.49
  15   2 -10    7.12    6.00
  15  -2 -11    3.59    6.18
  15   2 -11   -3.07    6.11
  15  -2 -12   -1.54    5.91
  15   2 -12   -2.66    5.84
  15  -2 -13    4.97    6.44
  15   2 -13    4.48    6.31
  15   2 -14    0.74    6.01
  15  -3  -1   17.07    7.15
  15   3  -1    8.47    6.03
 -15  -3   1   -2.40    7.18
  15  -3  -2    2.23    5.75
  15   3  -2    0.94    4.76
 -15  -3   2    6.85    6.81
  15  -3  -3    6.20    5.45
  15   3  -3    4.59    5.27
 -15  -3   3   -2.47    6.28
  15  -3  -4    1.95    5.38
  15   3  -4   -1.74    5.23
 -15  -3   4   -0.69    4.97
  15  -3  -5    6.34    6.55
  15   3  -5   12.96    6.68
 -15  -3   5    8.50    8.29
  15  -3  -6   -0.63    5.99
  15   3  -6    3.06    4.82
 -15  -3   6   -1.82    6.29
  15  -3  -7    0.66    5.27
  15   3  -7   15.83    7.27
 -15  -3   7   -2.82    6.88
  15  -3  -8    3.35    5.65
  15   3  -8    3.95    6.04
 -15  -3   8   18.67    9.37
  15  -3  -9    2.05    4.87
  15   3  -9   -2.06    5.52
 -15  -3   9    6.64    7.52
  15  -3 -10    4.00    5.76
  15   3 -10    9.14    6.51
 -15  -3  10    2.38    6.59
  15  -3 -11   17.00    7.74
  15   3 -11   17.71    8.06
  15  -3 -12    3.87    6.38
  15   3 -12   12.11    6.73
  15   3 -13   -0.36    4.80
  15   3 -14   -3.01    6.05
  15  -4  -1   -0.98    4.57
  15   4  -1   -0.25    3.96
 -15  -4   1   -3.83    7.31
  15  -4  -2    1.41    4.56
  15   4  -2    8.00    5.58
 -15  -4   2    5.87    7.74
  15  -4  -3    0.57    5.97
  15   4  -3    0.45    5.00
 -15  -4   3    0.56    5.91
  15  -4  -4    4.73    6.27
  15   4  -4   14.22    7.47
 -15  -4   4    4.11    6.52
  15  -4  -5   10.54    6.90
  15   4  -5    1.69    5.80
 -15  -4   5   16.08    8.69
  15  -4  -6   -0.05    5.04
  15   4  -6    1.41    5.51
 -15  -4   6    2.44    6.53
  15  -4  -7   -1.47    5.60
  15   4  -7    0.09    4.06
 -15  -4   7    1.67    6.32
  15  -4  -8    5.10    5.77
  15   4  -8    6.70    5.69
 -15  -4   8    4.59    6.44
  15  -4  -9   -0.23    5.66
  15   4  -9    2.69    5.29
 -15  -4   9    7.18    8.06
  15  -4 -10    3.32    5.67
  15   4 -10    1.28    5.05
 -15  -4  10    3.31    7.90
  15  -4 -11   -0.69    5.23
  15   4 -11    8.28    6.05
 -15  -4  11    7.24    7.79
  15   4 -12   -0.52    5.72
 -15  -4  12    5.47    6.91
  15   4 -13    3.74    5.85
 -15  -4  13    6.22    8.50
  15   4 -14    7.61    7.10
 -15  -4  14   -0.05    7.07
 -15  -4  15    2.84    5.86
  15  -5  -1   -0.02    4.45
  15   5  -1   -2.12    5.66
 -15  -5   1    1.32    5.63
  15  -5  -2   -0.74    5.00
  15   5  -2   -1.51    5.07
 -15  -5   2    3.03    6.24
  15  -5  -3    0.49    4.45
  15   5  -3   -0.12    5.63
 -15  -5   3   -0.02    7.59
  15  -5  -4    0.51    4.77
  15   5  -4    2.65    5.39
 -15  -5   4   -2.37    5.32
  15  -5  -5   -1.34    5.80
  15   5  -5   -2.06    5.95
 -15  -5   5    4.80    5.87
  15  -5  -6    9.34    8.04
  15   5  -6   15.96    7.51
 -15  -5   6   19.02    9.53
  15  -5  -7   16.12    8.64
  15   5  -7   14.21    7.39
 -15  -5   7   -0.17    6.38
  15  -5  -8   -2.79    5.72
  15   5  -8    2.42    4.79
 -15  -5   8   -1.44    6.14
  15  -5  -9   -1.56    4.84
  15   5  -9    0.72    5.12
 -15  -5   9    2.26    5.85
  15   5 -10    2.75    6.41
 -15  -5  10    5.28    6.46
  15   5 -11   10.95    7.21
 -15  -5  11    1.99    7.06
  15   5 -12    5.69    6.39
 -15  -5  12    1.52    6.17
  15   5 -13   -0.36    5.76
 -15  -5  13   -0.78    6.37
  15   5 -14    0.42    5.88
 -15  -5  14   -1.43    5.93
 -15  -5  15    2.09    6.39
 -15  -5  16    1.39    7.09
 -15  -5  17    0.21    5.92
 -15  -5  18   -4.03    7.99
  15  -6  -1    0.40    4.79
  15   6  -1   -1.35    5.17
 -15  -6   1   -0.26    5.75
  15  -6  -2    0.18    5.24
  15   6  -2    3.98    5.31
 -15  -6   2    6.10    6.66
  15  -6  -3    8.99    7.41
  15   6  -3    1.17    5.43
 -15  -6   3    3.68    6.01
  15  -6  -4    0.13    5.38
  15   6  -4    9.97    6.73
 -15  -6   4   17.92    9.05
  15  -6  -5    3.21    5.82
  15   6  -5    6.98    6.11
 -15  -6   5   -2.59    6.02
  15  -6  -6    0.86    5.46
  15   6  -6    0.25    4.65
 -15  -6   6   -5.34    7.77
  15  -6  -7   -2.59    5.39
  15   6  -7    2.39    5.76
 -15  -6   7    7.62    6.99
  15   6  -8    0.76    5.01
 -15  -6   8    4.88    6.69
  15   6  -9   -3.12    6.59
 -15  -6   9    5.93    6.63
  15   6 -10    1.95    5.70
 -15  -6  10   -1.55    6.78
  15   6 -11   -2.60    5.01
 -15  -6  11   -3.25    6.53
  15   6 -12    1.34    5.69
 -15  -6  12   -1.96    6.27
  15   6 -13    7.25    6.53
 -15  -6  13    3.55    6.66
 -15  -6  14    3.60    8.32
 -15  -6  15    0.46    7.98
 -15  -6  16    1.21    6.33
  15   7  -1    3.72    5.35
 -15  -7   1    1.83    6.98
  15   7  -2   10.47    6.83
 -15  -7   2   12.44    8.13
  15   7  -3   -1.25    4.88
 -15  -7   3   -1.31    5.80
  15   7  -4   -0.71    4.57
 -15  -7   4    0.47    5.01
  15   7  -5   -0.97    4.78
 -15  -7   5   -3.54    7.01
  15   7  -6   14.32    7.06
 -15  -7   6    9.54    7.79
  15   7  -7   -0.86    5.08
 -15  -7   7    5.23    6.16
  15   7  -8    6.34    5.72
 -15  -7   8    1.86    6.12
  15   7  -9   -1.05    4.62
 -15  -7   9    1.09    5.42
  15   7 -10    7.88    6.35
  15   7 -11   -0.81    4.76
  15   7 -12    0.47    5.89
  15   7 -13   -2.30    5.68
  15   8  -4    2.06    5.37
  15   8  -5    0.22    5.72
  15   8  -6   -0.95    5.07
  15   8  -7    2.70    5.74
  15   8  -8    2.11    4.73
  15   8  -9   -1.13    5.18
  15   8 -10    5.77    5.96
  15   8 -11   -0.81    4.94
  15   8 -12    0.68    5.27
  15   8 -13   -0.74    4.47
  14   0  -1   -1.28    4.70
  14   0  -2   49.92   12.39
  14   0  -3   -1.49    5.14
  14   0  -4   32.27    9.96
  14   0  -5    0.36    4.37
  14   0  -6   21.60    7.94
  14   0  -7   -1.04    5.03
  14   0  -8    8.86    6.95
  14   0  -9   -1.55    4.59
  14   0 -10    8.33    6.68
  14   0 -11   -1.84    6.00
  14   0 -12   11.86    6.41
  14   0 -13    0.58    5.93
  14   0 -14   22.12    8.65
  14   0 -15    1.34    5.24
  14   0 -16   -0.09    4.28
  14   0 -17   -1.50    4.63
  14   0 -18   11.20    6.91
  14   0 -19    7.41    6.29
  14   0 -20   -2.48    5.69
  14  -1  -1   -2.40    5.40
  14   1  -1   -0.63    3.84
 -14  -1   1    2.35    7.15
  14  -1  -2   -0.13    4.46
  14   1  -2   -0.64    4.64
 -14  -1   2    7.54    6.79
  14  -1  -3    0.69    4.39
  14   1  -3    0.82    4.53
 -14  -1   3   -2.92    6.78
  14  -1  -4    5.27    5.86
  14   1  -4    4.63    5.64
 -14  -1   4    9.85    7.95
  14  -1  -5   -0.00    3.86
  14   1  -5    1.36    4.83
 -14  -1   5    2.06    6.04
  14  -1  -6   38.00   10.48
  14   1  -6   23.08    9.34
  14  -1  -7    2.60    6.10
  14   1  -7   -0.64    5.37
  14  -1  -8   -1.43    5.70
  14   1  -8   -3.90    6.38
  14  -1  -9   -0.66    4.90
  14   1  -9    3.88    4.64
  14  -1 -10   19.83    8.81
  14   1 -10   24.72    8.74
  14  -1 -11    1.30    5.43
  14   1 -11    1.21    5.36
  14  -1 -12    1.56    4.58
  14   1 -12    6.57    6.79
  14  -1 -13   -2.96    6.19
  14   1 -13   -0.58    5.54
  14  -1 -14    2.38    5.58
  14   1 -14    4.29    5.62
  14  -1 -15   -0.14    4.88
  14   1 -15    0.70    4.96
  14  -1 -16    2.94    5.36
  14   1 -16    8.59    6.86
  14  -1 -17    1.20    5.74
  14   1 -17   -1.62    4.74
  14  -1 -18    7.21    5.49
  14   1 -18    1.22    5.78
  14  -1 -19   -2.03    5.44
  14   1 -19   -2.56    6.04
  14  -1 -20    7.22    7.16
  14   1 -20    9.39    6.96
  14  -2  -1   -1.97    5.32
  14   2  -1    6.19    5.26
 -14  -2   1   -4.12    6.83
  14  -2  -2   19.94    7.94
  14   2  -2   36.55    9.92
 -14  -2   2   20.28    9.68
  14  -2  -3   -0.78    4.58
  14   2  -3   -0.31    5.03
 -14  -2   3    2.41    5.77
  14  -2  -4   16.81    7.56
  14   2  -4   15.06    7.16
 -14  -2   4    8.84    7.67
  14  -2  -5    2.90    5.49
  14   2  -5    1.14    5.45
 -14  -2   5   11.29    7.18
  14  -2  -6   19.68    7.80
  14   2  -6    6.98    6.15
 -14  -2   6    6.65    7.33
  14  -2  -7    4.71    4.29
  14   2  -7    0.47    4.85
 -14  -2   7   -0.92    6.00
  14  -2  -8    1.22    5.64
  14   2  -8    6.23    6.66
 -14  -2   8    8.37    7.31
  14  -2  -9    1.63    5.48
  14   2  -9   -1.28    4.89
 -14  -2   9    3.56    6.47
  14  -2 -10    6.19    5.50
  14   2 -10    3.63    4.71
 -14  -2  10   -0.20    5.41
  14  -2 -11   -2.86    6.51
  14   2 -11    0.22    4.68
 -14  -2  11   -4.22    6.72
  14  -2 -12   18.32    8.41
  14   2 -12   37.14   10.30
  14  -2 -13    7.97    5.95
  14   2 -13    2.07    5.68
  14  -2 -14    5.34    5.89
  14   2 -14   19.34    7.61
  14  -2 -15    2.56    5.95
  14   2 -15   -2.82    5.88
  14  -2 -16    0.84    4.77
  14   2 -16    0.36    4.67
  14  -2 -17    4.50    5.84
  14   2 -17    5.53    6.09
  14  -2 -18    5.75    6.62
  14   2 -18    1.68    5.49
  14  -2 -19    2.01    5.96
  14   2 -19   -0.10    6.27
  14   2 -20   -1.23    4.81
  14  -3  -1    3.60    5.51
  14   3  -1    4.85    5.84
 -14  -3   1    2.01    5.34
  14  -3  -2   -1.96    5.00
  14   3  -2    1.36    5.19
 -14  -3   2   -1.21    5.08
  14  -3  -3   -0.31    4.75
  14   3  -3   -2.29    5.68
 -14  -3   3    1.26    5.25
  14  -3  -4   -0.11    5.71
  14   3  -4    3.26    4.49
 -14  -3   4   -3.02    7.80
  14  -3  -5    2.26    4.91
  14   3  -5    6.51    6.04
 -14  -3   5    0.08    4.64
  14  -3  -6   10.25    7.18
  14   3  -6   39.26    9.83
 -14  -3   6   19.47    9.10
  14  -3  -7   11.07    5.94
  14   3  -7    8.11    5.88
 -14  -3   7    5.06    6.99
  14  -3  -8    4.12    5.22
  14   3  -8    1.08    5.21
 -14  -3   8    1.26    6.70
  14  -3  -9    1.46    5.58
  14   3  -9    3.82    5.43
 -14  -3   9    0.83    6.65
  14  -3 -10   11.68    7.46
  14   3 -10   12.31    6.62
 -14  -3  10    7.93    7.93
  14  -3 -11   12.16    7.01
  14   3 -11    4.63    5.82
 -14  -3  11   11.85    8.28
  14  -3 -12    2.21    5.38
  14   3 -12   -1.04    4.87
 -14  -3  12   -1.31    6.96
  14  -3 -13    1.02    6.11
  14   3 -13   -1.63    5.66
 -14  -3  13   -3.83    6.91
  14  -3 -14    0.22    5.43
  14   3 -14    2.43    5.75
 -14  -3  14    4.42    7.66
  14  -3 -15    6.97    5.78
  14   3 -15    1.67    5.72
 -14  -3  15   -2.54    6.59
  14  -3 -16   17.61    8.68
  14   3 -16    9.22    7.04
 -14  -3  16    1.37    7.61
  14  -3 -17    3.10    5.38
  14   3 -17    4.43    5.41
  14  -3 -18   -2.59    5.49
  14   3 -18    2.09    5.49
  14  -3 -19   -1.61    5.22
  14   3 -19   -1.19    5.87
  14   3 -20   30.01    9.95
  14  -4  -1    0.72    4.10
  14   4  -1    6.86    6.41
 -14  -4   1    2.54    5.72
  14  -4  -2   13.72    7.60
  14   4  -2    5.38    5.23
 -14  -4   2    5.90    6.57
  14  -4  -3    1.47    5.51
  14   4  -3    0.72    4.12
 -14  -4   3    8.55    6.48
  14  -4  -4    3.82    4.98
  14   4  -4    1.88    5.68
 -14  -4   4    3.77    6.24
  14  -4  -5    2.77    4.56
  14   4  -5    0.46    5.08
 -14  -4   5   -0.43    6.62
  14  -4  -6    6.76    5.71
  14   4  -6   -0.81    5.38
 -14  -4   6    1.08    6.34
  14  -4  -7    6.10    6.44
  14   4  -7    6.70    6.15
 -14  -4   7   -2.17    5.83
  14  -4  -8   13.44    7.94
  14   4  -8    1.99    5.06
 -14  -4   8    6.85    8.87
  14  -4  -9   10.60    6.86
  14   4  -9    0.11    5.02
 -14  -4   9   11.01    7.25
  14  -4 -10   16.79    7.71
  14   4 -10   15.88    7.47
 -14  -4  10    2.71    6.65
  14  -4 -11    0.34    5.69
  14   4 -11   -2.53    5.23
 -14  -4  11   -4.00    6.49
  14  -4 -12   14.30    7.32
  14   4 -12    9.55    7.44
 -14  -4  12   12.97    8.45
  14  -4 -13   14.18    7.40
  14   4 -13   20.24    8.75
 -14  -4  13   17.13    9.24
  14  -4 -14    6.49    6.61
  14   4 -14    7.85    6.13
 -14  -4  14   16.31    8.99
  14  -4 -15   -1.43    5.99
  14   4 -15    1.23    5.26
 -14  -4  15   -0.36    5.63
  14  -4 -16    3.37    5.67
  14   4 -16    5.78    5.69
 -14  -4  16    6.42    7.29
  14  -4 -17    0.91    4.56
  14   4 -17    5.16    5.72
 -14  -4  17    5.01    6.32
  14  -4 -18    0.14    6.01
  14   4 -18   -1.04    5.61
 -14  -4  18   -2.19    6.46
  14  -4 -19   10.37    7.08
  14   4 -19    5.84    6.53
 -14  -4  19   -5.04    8.30
  14   4 -20   -2.59    6.22
  14  -5  -1    8.09    5.82
  14   5  -1    2.68    5.08
 -14  -5   1    5.56    6.28
  14  -5  -2    1.59    4.63
  14   5  -2    6.03    5.05
 -14  -5   2    4.79    6.84
  14  -5  -3   -2.06    5.50
  14   5  -3   -0.44    5.06
 -14  -5   3   -2.70    5.79
  14  -5  -4    0.20    5.10
  14   5  -4   -0.36    3.80
 -14  -5   4   -1.06    5.44
  14  -5  -5   12.04    7.22
  14   5  -5   24.05    8.09
 -14  -5   5    6.56    8.19
  14  -5  -6    5.34    5.65
  14   5  -6    7.11    5.97
 -14  -5   6   -0.10    5.99
  14  -5  -7   -0.22    5.10
  14   5  -7   -0.11    4.63
 -14  -5   7   -0.72    6.78
  14  -5  -8    3.18    5.05
  14   5  -8   -3.35    6.82
 -14  -5   8   -1.09    6.01
  14  -5  -9   13.17    7.87
  14   5  -9    9.26    6.86
 -14  -5   9   23.28    9.42
  14  -5 -10   23.10    8.40
  14   5 -10   16.41    7.40
 -14  -5  10    7.48    8.12
  14  -5 -11   -0.01    5.19
  14   5 -11    3.42    6.14
 -14  -5  11    2.54    6.48
  14  -5 -12   10.17    6.62
  14   5 -12    2.54    5.23
 -14  -5  12   -2.85    5.99
  14  -5 -13   -2.70    5.83
  14   5 -13   -0.45    5.43
 -14  -5  13   -2.39    8.46
  14  -5 -14   -3.71    6.53
  14   5 -14   -2.46    5.98
 -14  -5  14   -1.79    7.18
  14  -5 -15    0.29    5.23
  14   5 -15    8.72    7.12
 -14  -5  15    6.63    7.49
  14  -5 -16   14.33    7.83
  14   5 -16   10.43    6.87
 -14  -5  16   11.38    8.15
  14  -5 -17    2.38    4.86
  14   5 -17   -0.65    5.70
 -14  -5  17    0.28    6.71
  14  -5 -18    0.29    4.02
  14   5 -18    0.09    6.58
 -14  -5  18    1.55    6.35
  14   5 -19   -0.21    5.48
 -14  -5  19   -1.75    6.30
 -14  -5  20   -0.87    6.51
 -14  -5  21   -4.20    7.72
 -14  -5  22   -4.00    7.54
  14  -6  -1    4.10    5.51
  14   6  -1    5.42    5.49
 -14  -6   1   -2.37    6.33
  14  -6  -2    0.33    5.13
  14   6  -2    3.89    6.47
 -14  -6   2    7.66    7.13
  14  -6  -3    2.24    5.74
  14   6  -3    5.44    6.10
 -14  -6   3   10.20    6.40
  14  -6  -4    9.97    6.68
  14   6  -4    4.61    5.75
 -14  -6   4    9.24    7.33
  14  -6  -5   -0.40    4.10
  14   6  -5    0.23    3.99
 -14  -6   5   -0.08    7.45
  14  -6  -6    2.67    4.88
  14   6  -6    9.97    6.96
 -14  -6   6   -1.01    5.59
  14  -6  -7    2.59    5.00
  14   6  -7    7.96    5.92
 -14  -6   7    4.04    6.62
  14  -6  -8   -0.32    6.41
  14   6  -8    5.75    6.13
 -14  -6   8   -1.00    5.80
  14  -6  -9    6.67    5.69
  14   6  -9    0.60    4.15
 -14  -6   9   -0.50    4.98
  14  -6 -10   -0.77    5.31
  14   6 -10   -2.79    5.41
 -14  -6  10    1.23    7.67
  14  -6 -11    3.99    6.59
  14   6 -11   -0.36    4.76
 -14  -6  11    2.44    6.32
  14  -6 -12    0.17    5.52
  14   6 -12    4.00    5.78
 -14  -6  12    4.45    5.53
  14  -6 -13    0.49    4.80
  14   6 -13   -1.88    5.92
 -14  -6  13    0.78    7.53
  14  -6 -14   -2.87    5.57
  14   6 -14    4.09    6.37
 -14  -6  14    7.11    7.41
  14  -6 -15    2.72    4.49
  14   6 -15    5.72    5.66
 -14  -6  15   -2.40    7.63
  14  -6 -16   -3.21    5.60
  14   6 -16   -4.45    6.55
 -14  -6  16    3.25    6.26
  14  -6 -17   -2.24    6.23
  14   6 -17    0.47    5.72
 -14  -6  17    2.51    6.39
  14   6 -18    0.84    5.80
 -14  -6  18    2.17    7.09
  14   6 -19   -0.98    5.88
 -14  -6  19    0.08    6.03
 -14  -6  20    0.06    6.19
 -14  -6  21    1.03    8.06
 -14  -6  22    2.13    6.52
 -14  -6  23    4.55    6.94
  14  -7  -1    2.74    5.23
  14   7  -1    5.54    5.08
 -14  -7   1    7.24    6.41
  14  -7  -2   -2.81    5.65
  14   7  -2    0.31    4.65
 -14  -7   2    0.05    5.44
  14  -7  -3    0.58    5.54
  14   7  -3   -1.78    4.63
 -14  -7   3    2.11    6.11
  14  -7  -4    7.33    5.54
  14   7  -4    2.81    5.09
 -14  -7   4    3.89    5.81
  14  -7  -5   14.85    7.04
  14   7  -5   20.43    8.09
 -14  -7   5   19.43    9.28
  14  -7  -6   -0.77    4.53
  14   7  -6    5.48    5.50
 -14  -7   6    6.65    6.60
  14  -7  -7    0.89    5.38
  14   7  -7   -0.29    5.11
 -14  -7   7    2.24    5.60
  14  -7  -8   -0.80    4.63
  14   7  -8    0.79    5.06
 -14  -7   8   -3.92    7.49
  14  -7  -9   11.53    7.00
  14   7  -9   -0.98    5.17
 -14  -7   9   -3.20    6.03
  14  -7 -10    2.10    5.10
  14   7 -10    4.01    5.78
 -14  -7  10   12.50    7.65
  14  -7 -11    1.90    5.91
  14   7 -11    6.89    5.53
 -14  -7  11   16.85    8.20
  14  -7 -12   -2.00    6.42
  14   7 -12   -0.85    4.76
 -14  -7  12    1.56    4.86
  14  -7 -13    2.65    5.92
  14   7 -13    6.88    5.31
 -14  -7  13   -1.68    6.18
  14  -7 -14   -0.05    5.87
  14   7 -14    0.59    5.03
 -14  -7  14   -3.28    5.91
  14  -7 -15    3.74    5.73
  14   7 -15    4.94    5.31
 -14  -7  15    0.65    7.55
  14  -7 -16    1.62    5.67
  14   7 -16   -0.98    5.43
 -14  -7  16   -4.32    6.99
  14  -7 -17    2.58    6.00
  14   7 -17    1.96    5.95
 -14  -7  17    1.74    6.40
  14   7 -18    0.94    5.95
 -14  -7  18   -3.91    7.82
  14   7 -19   -2.22    5.28
  14  -8  -1    4.87    6.39
  14   8  -1   17.63    7.01
 -14  -8   1    5.37    6.86
  14  -8  -2    4.17    5.16
  14   8  -2   -0.95    5.21
 -14  -8   2    2.16    4.51
  14  -8  -3    3.04    5.13
  14   8  -3   10.38    6.44
 -14  -8   3    4.29    6.73
  14  -8  -4   -0.70    5.10
  14   8  -4   -0.86    4.61
 -14  -8   4   -1.09    4.42
  14  -8  -5    1.07    5.77
  14   8  -5    8.24    6.12
 -14  -8   5   -0.44    5.88
  14  -8  -6    3.79    4.65
  14   8  -6   -1.12    5.05
 -14  -8   6    0.63    5.42
  14  -8  -7    3.39    5.14
  14   8  -7   11.11    6.82
 -14  -8   7    4.56    7.04
  14  -8  -8    0.32    5.08
  14   8  -8    0.69    4.64
 -14  -8   8   -0.60    4.35
  14  -8  -9   -3.21    6.43
  14   8  -9    3.81    5.52
 -14  -8   9   20.12    8.66
  14  -8 -10    2.18    5.39
  14   8 -10   -1.03    6.95
 -14  -8  10    4.83    5.68
  14  -8 -11    1.11    4.62
  14   8 -11    1.52    4.70
 -14  -8  11   -2.23    6.37
  14  -8 -12   -2.59    5.66
  14   8 -12   -2.83    5.59
 -14  -8  12    3.10    6.36
  14  -8 -13   21.38    7.74
  14   8 -13    6.27    6.32
 -14  -8  13   12.74    7.89
  14  -8 -14   -2.36    6.00
  14   8 -14    0.31    4.05
  14  -8 -15   -0.00    5.08
  14   8 -15    0.64    5.97
  14  -8 -16   -1.83    5.66
  14   8 -16   -1.83    5.63
  14   8 -17    5.73    7.07
  14   8 -18   -1.76    5.30
  14   8 -19    3.21    6.15
  14  -9  -1    6.03    5.99
  14  -9  -2    2.63    5.19
  14  -9  -3    4.26    6.02
  14  -9  -4    1.12    4.62
  14  -9  -5    9.13    6.50
  14  -9  -6   -1.18    4.53
  14  -9  -7    1.47    5.65
  14  -9  -8    2.93    5.60
  14  -9  -9    1.38    5.78
  14  -9 -10    4.62    5.44
  14  -9 -11   22.95    8.13
  14  -9 -12    0.68    5.53
  14  -9 -13    0.75    5.20
  14  -9 -14   -3.95    6.35
  14 -10  -1    5.13    6.45
  14 -10  -2    0.11    4.84
  14 -10  -3    1.54    4.45
  14 -10  -4   -1.94    5.29
  14 -10  -5   -1.08    5.79
  14 -10  -6    1.28    4.54
  14 -10  -7    3.76    5.64
  14 -10  -8    1.95    5.59
  14 -10  -9    5.90    5.61
  14 -10 -10   -3.74    6.13
  14 -10 -11   -0.75    5.02
  14 -10 -12    0.74    5.60
  14 -10 -13   -0.31    4.88
  14 -11  -1   12.92    6.71
  14 -11  -2   -1.09    5.20
 -13   0   1   51.84   15.07
  13   0  -1   82.09   14.97
 -13   0   2   -1.80    5.26
  13   0  -2   -1.00    4.63
 -13   0   3   13.45    7.93
  13   0  -3   13.31    6.89
 -13   0   4   -1.99    6.09
  13   0  -4    0.27    4.36
 -13   0   5    3.72    6.37
  13   0  -5   13.77    6.75
 -13   0   6    1.70    5.06
  13   0  -6    0.76    5.67
 -13   0   7   11.02    8.77
  13   0  -7   25.97    8.49
  13   0  -8   -1.48    5.11
  13   0  -9    5.73    4.51
  13   0 -10   -1.11    4.86
  13   0 -11   24.47    9.05
  13   0 -12    0.28    5.04
  13   0 -13   33.74   10.10
  13   0 -14   -3.56    5.28
  13   0 -15    1.93    5.87
  13   0 -16   -4.02    7.10
  13   0 -17   15.01    6.87
  13   0 -18   -1.09    5.77
  13   0 -19    0.14    4.45
  13   0 -20   -0.63    5.21
  13   0 -21    6.62    5.71
  13   0 -22   -2.86    5.98
  13   0 -23   16.07    7.56
  13   0 -24   -3.20    6.21
  13  -1  -1   13.19    6.50
  13   1  -1   10.33    6.35
 -13  -1   1    5.83    6.07
  13  -1  -2    4.51    5.09
  13   1  -2    2.74    5.27
 -13  -1   2    3.95    6.42
  13  -1  -3    4.08    5.15
  13   1  -3    4.43    4.51
 -13  -1   3    2.37    5.56
  13  -1  -4    1.22    4.90
  13   1  -4    1.43    4.14
 -13  -1   4    2.74    5.82
  13  -1  -5  113.00   17.74
  13   1  -5   65.63   15.02
 -13  -1   5   73.18   17.53
  13  -1  -6   -2.70    5.25
  13   1  -6    1.43    5.33
 -13  -1   6    4.76    6.28
  13  -1  -7    0.35    4.88
  13   1  -7   -0.37    5.54
 -13  -1   7    7.53    6.78
  13  -1  -8   -1.32    5.53
  13   1  -8    1.41    5.11
 -13  -1   8    0.52    5.80
  13  -1  -9   27.13    8.78
  13   1  -9   53.42   11.41
 -13  -1   9   24.68   10.36
  13  -1 -10    8.10    6.13
  13   1 -10   -2.67    6.17
 -13  -1  10    3.48    6.39
  13  -1 -11    9.39    6.49
  13   1 -11    8.52    6.04
 -13  -1  11   10.61    7.63
  13  -1 -12    2.69    4.83
  13   1 -12    1.97    5.10
 -13  -1  12    1.47    6.06
  13  -1 -13    1.50    5.39
  13   1 -13    5.73    5.64
  13  -1 -14   -0.86    5.70
  13   1 -14    0.45    5.28
  13  -1 -15   34.94   11.20
  13   1 -15   47.28   11.74
  13  -1 -16    1.77    6.50
  13   1 -16   -2.42    5.87
  13  -1 -17    3.24    5.27
  13   1 -17    1.78    4.81
  13  -1 -18   -4.43    6.74
  13   1 -18    5.04    4.90
  13  -1 -19   24.27    8.53
  13   1 -19    6.98    6.52
  13  -1 -20    1.69    5.39
  13   1 -20   -0.90    4.64
  13  -1 -21    5.26    5.55
  13   1 -21    3.20    5.87
  13  -1 -22   -1.69    5.47
  13   1 -22    4.95    5.37
  13  -1 -23    5.75    5.36
  13   1 -23   -0.00    4.58
  13  -1 -24   -2.64    5.62
  13   1 -24   11.13    7.36
  13  -2  -1   29.24    9.55
  13   2  -1   38.02   10.32
 -13  -2   1   41.62   12.18
  13  -2  -2   -0.37    3.94
  13   2  -2   -1.04    4.20
 -13  -2   2   -2.42    6.33
  13  -2  -3    8.30    5.72
  13   2  -3   17.54    7.12
 -13  -2   3   17.95    8.12
  13  -2  -4   10.25    7.07
  13   2  -4   10.75    6.29
 -13  -2   4    7.33    5.95
  13  -2  -5    3.43    5.20
  13   2  -5   -0.09    4.50
 -13  -2   5    5.22    6.31
  13  -2  -6    0.30    5.41
  13   2  -6   -3.15    5.17
 -13  -2   6   -0.91    5.53
  13  -2  -7   50.66   10.89
  13   2  -7   25.46    9.13
 -13  -2   7   22.90    9.92
  13  -2  -8   -1.16    6.15
  13   2  -8    3.20    5.46
 -13  -2   8    4.85    7.55
  13  -2  -9   12.88    6.21
  13   2  -9   11.32    7.03
 -13  -2   9   -2.16    6.49
  13  -2 -10    0.45    4.78
  13   2 -10   -1.54    4.15
 -13  -2  10   -2.01    6.75
  13  -2 -11   22.54    8.46
  13   2 -11   18.41    8.32
 -13  -2  11   44.59   12.29
  13  -2 -12   -0.03    5.07
  13   2 -12    0.37    4.95
 -13  -2  12    1.76    5.78
  13  -2 -13   18.40    8.19
  13   2 -13   20.71    8.73
 -13  -2  13   16.52    7.95
  13  -2 -14    7.81    6.14
  13   2 -14    2.83    5.59
 -13  -2  14    2.97    6.47
  13  -2 -15    1.29    6.12
  13   2 -15   -0.14    5.51
 -13  -2  15    8.40    8.31
  13  -2 -16    7.04    6.04
  13   2 -16    2.49    5.54
 -13  -2  16    9.36    6.68
  13  -2 -17    4.51    6.43
  13   2 -17    9.43    6.96
  13  -2 -18    2.54    4.98
  13   2 -18   -2.60    5.98
  13  -2 -19   -1.15    5.47
  13   2 -19    3.50    5.80
  13  -2 -20    2.37    5.57
  13   2 -20    7.22    5.95
  13  -2 -21    1.12    5.74
  13   2 -21   -0.36    5.50
  13  -2 -22    2.66    4.92
  13   2 -22    2.12    6.10
  13  -2 -23   12.32    7.16
  13   2 -23   19.44    8.67
  13  -2 -24    1.00    5.19
  13   2 -24    2.19    5.69
  13  -3  -1    5.46    5.21
  13   3  -1   10.83    6.29
 -13  -3   1    4.79    5.79
  13  -3  -2    0.29    4.89
  13   3  -2    0.80    4.60
 -13  -3   2    0.35    5.71
  13  -3  -3    4.28    5.41
  13   3  -3    0.84    4.64
 -13  -3   3   19.17    7.97
  13  -3  -4   10.92    6.14
  13   3  -4    2.75    5.90
 -13  -3   4   -1.27    4.47
  13  -3  -5   26.94    8.75
  13   3  -5   15.83    8.29
 -13  -3   5   12.31    7.97
  13  -3  -6    6.08    5.42
  13   3  -6    7.39    5.72
 -13  -3   6    7.96    7.10
  13  -3  -7    0.32    4.23
  13   3  -7   -0.95    5.52
 -13  -3   7    3.30    5.40
  13  -3  -8    0.75    5.27
  13   3  -8   -0.81    5.26
 -13  -3   8    0.84    5.44
  13  -3  -9   16.41    8.00
  13   3  -9   20.18    7.92
 -13  -3   9    5.82    6.59
  13  -3 -10    0.13    4.10
  13   3 -10    6.19    5.02
 -13  -3  10    6.64    7.64
  13  -3 -11   15.47    7.09
  13   3 -11    9.19    6.59
 -13  -3  11   16.82    8.89
  13  -3 -12   -2.85    5.53
  13   3 -12   -0.20    4.95
 -13  -3  12   -2.76    6.31
  13  -3 -13    5.30    5.88
  13   3 -13   -0.14    5.85
 -13  -3  13   -0.29    5.42
  13  -3 -14    5.67    6.79
  13   3 -14    1.68    4.97
 -13  -3  14    0.78    6.40
  13  -3 -15   41.09   11.06
  13   3 -15   36.54   10.56
 -13  -3  15   20.15    9.12
  13  -3 -16    4.93    5.59
  13   3 -16   -1.66    5.07
 -13  -3  16    6.91    7.19
  13  -3 -17    1.29    4.29
  13   3 -17   -0.35    4.97
 -13  -3  17   -2.92    6.54
  13  -3 -18    3.79    5.99
  13   3 -18    5.57    5.52
 -13  -3  18    3.23    5.86
  13  -3 -19   23.06    8.44
  13   3 -19    5.21    5.91
 -13  -3  19    5.10    8.29
  13  -3 -20   10.08    7.29
  13   3 -20   -0.35    5.05
 -13  -3  20    2.40    6.91
  13  -3 -21   -0.40    5.77
  13   3 -21    3.54    5.13
  13  -3 -22   -1.13    6.31
  13   3 -22   -2.09    6.18
  13  -3 -23    2.26    5.40
  13   3 -23    1.57    5.05
  13  -3 -24   12.67    7.56
  13   3 -24    0.92    5.94
  13  -4  -1   13.30    7.68
 -13  -4   1   11.97    7.65
  13  -4  -2   15.12    6.48
 -13  -4   2    5.75    7.00
  13  -4  -3    7.42    5.26
 -13  -4   3   11.28    7.34
  13  -4  -4   -3.24    5.40
 -13  -4   4    4.73    5.48
  13  -4  -5    4.29    4.82
  13   4  -5    0.07    4.56
 -13  -4   5    1.96    5.73
  13  -4  -6    2.95    5.16
  13   4  -6    7.24    5.64
 -13  -4   6   10.64    7.06
  13  -4  -7   17.80    8.02
  13   4  -7   21.66    7.51
 -13  -4   7   11.72    8.13
  13  -4  -8    9.68    6.41
  13   4  -8    4.17    5.93
 -13  -4   8    9.87    7.08
  13  -4  -9    4.89    6.56
  13   4  -9    5.07    5.69
 -13  -4   9    1.93    6.21
  13  -4 -10    3.83    5.12
  13   4 -10   -3.15    5.22
 -13  -4  10    2.73    5.02
  13  -4 -11    8.01    6.90
  13   4 -11   24.78    8.60
 -13  -4  11   18.63    9.38
  13  -4 -12   17.10    7.73
  13   4 -12    4.97    5.88
 -13  -4  12   18.97    8.50
  13  -4 -13   22.15    8.65
  13   4 -13   18.97    8.00
 -13  -4  13   10.35    8.16
  13  -4 -14   -1.20    4.78
  13   4 -14   -0.96    5.69
 -13  -4  14   -1.15    5.81
  13  -4 -15   -1.78    6.13
  13   4 -15    0.24    5.74
 -13  -4  15    0.91    5.52
  13  -4 -16   12.07    7.03
  13   4 -16    9.78    6.20
 -13  -4  16   10.58    8.00
  13  -4 -17   19.98    7.95
  13   4 -17   13.93    7.28
 -13  -4  17    6.42    6.52
  13  -4 -18   -1.00    5.05
  13   4 -18    7.83    5.54
 -13  -4  18    1.07    6.50
  13  -4 -19    7.53    5.89
  13   4 -19    2.83    4.73
 -13  -4  19   -0.44    6.52
  13  -4 -20    0.55    5.20
  13   4 -20    0.02    6.10
 -13  -4  20   -3.01    6.98
  13  -4 -21    5.81    5.93
  13   4 -21    2.51    6.07
 -13  -4  21    4.86    7.97
  13  -4 -22    1.99    5.79
  13   4 -22    5.79    6.90
 -13  -4  22    2.45    6.38
  13  -4 -23    1.39    6.58
  13   4 -23   20.62    8.02
  13   4 -24    3.24    6.05
  13  -5  -1   12.19    6.63
  13   5  -1    6.12    5.79
 -13  -5   1    5.89    6.31
  13  -5  -2    6.35    4.90
  13   5  -2    0.57    5.43
 -13  -5   2    2.40    6.31
  13  -5  -3    7.26    5.17
  13   5  -3   14.80    6.04
 -13  -5   3    0.44    6.15
  13  -5  -4    8.92    5.78
  13   5  -4   11.27    5.83
 -13  -5   4   -1.69    5.70
  13  -5  -5   24.59    8.12
  13   5  -5   11.81    6.31
 -13  -5   5   13.03    7.67
  13  -5  -6    8.03    5.28
  13   5  -6    5.84    5.18
 -13  -5   6   -2.17    4.98
  13  -5  -7    0.01    4.72
  13   5  -7    0.21    5.08
 -13  -5   7    1.48    7.01
  13  -5  -8    3.01    4.86
  13   5  -8   10.16    6.60
 -13  -5   8    8.15    8.40
  13  -5  -9   10.21    6.93
  13   5  -9   14.43    7.20
 -13  -5   9    6.31    7.36
  13  -5 -10   23.38    8.87
  13   5 -10    4.67    7.96
 -13  -5  10    7.97    8.67
  13  -5 -11    3.65    5.39
  13   5 -11    3.36    5.62
 -13  -5  11   12.06    7.60
  13  -5 -12    0.53    5.26
  13   5 -12   -1.19    5.13
 -13  -5  12    4.79    6.81
  13  -5 -13   -1.42    5.15
  13   5 -13    0.78    4.56
 -13  -5  13    4.96    6.52
  13  -5 -14   19.64    8.10
  13   5 -14   14.12    8.07
 -13  -5  14    8.84    8.26
  13  -5 -15   11.16    7.25
  13   5 -15   21.33    8.17
 -13  -5  15   18.83    8.69
  13  -5 -16   11.26    6.71
  13   5 -16    5.64    6.14
 -13  -5  16    0.06    5.71
  13  -5 -17    9.33    6.82
  13   5 -17   -0.59    5.13
 -13  -5  17    1.33    6.46
  13  -5 -18   -3.28    5.46
  13   5 -18   -0.83    5.54
 -13  -5  18    8.55    7.52
  13  -5 -19    9.58    6.53
  13   5 -19   12.50    7.01
 -13  -5  19    0.30    6.25
  13  -5 -20   12.71    6.89
  13   5 -20    0.54    5.44
 -13  -5  20    8.74    7.79
  13  -5 -21    4.36    6.09
  13   5 -21    3.94    6.39
 -13  -5  21    0.34    6.29
  13  -5 -22   -2.55    5.91
  13   5 -22   -3.25    5.87
 -13  -5  22    4.22    6.54
  13  -5 -23   -2.03    5.27
  13   5 -23   -0.18    4.58
 -13  -5  23   -2.70    6.57
 -13  -5  24   -3.41    7.43
 -13  -5  25    2.47    7.67
  13  -6  -1    8.07    6.38
  13   6  -1   14.09    6.77
 -13  -6   1    8.18    7.11
  13  -6  -2    6.74    5.59
  13   6  -2    2.53    4.02
 -13  -6   2    9.72    7.87
  13  -6  -3    4.70    5.83
  13   6  -3    2.75    5.32
 -13  -6   3    3.64    6.45
  13  -6  -4   12.04    6.14
  13   6  -4   10.93    6.36
 -13  -6   4    3.38    5.97
  13  -6  -5   -0.04    4.35
  13   6  -5   -2.10    4.21
 -13  -6   5   -1.89    5.42
  13  -6  -6   14.80    6.78
  13   6  -6    5.48    5.81
 -13  -6   6   12.07    8.60
  13  -6  -7   14.47    6.79
  13   6  -7    4.22    6.02
 -13  -6   7    3.81    7.25
  13  -6  -8   19.58    7.45
  13   6  -8   11.72    6.90
 -13  -6   8   -1.58    6.15
  13  -6  -9    3.46    5.42
  13   6  -9    1.05    4.94
 -13  -6   9    2.59    5.64
  13  -6 -10    6.37    6.61
  13   6 -10    4.85    5.54
 -13  -6  10    3.46    5.93
  13  -6 -11   -1.82    5.22
  13   6 -11    6.57    5.54
 -13  -6  11    2.88    7.30
  13  -6 -12    1.15    5.72
  13   6 -12    6.54    5.99
 -13  -6  12    9.40    7.58
  13  -6 -13    3.77    5.71
  13   6 -13   21.56    8.12
 -13  -6  13    7.49    7.36
  13  -6 -14    1.77    5.64
  13   6 -14   -1.13    5.24
 -13  -6  14   -1.83    5.85
  13  -6 -15   -2.52    5.21
  13   6 -15    0.57    4.98
 -13  -6  15    0.81    5.72
  13  -6 -16    3.39    6.18
  13   6 -16    3.20    5.19
 -13  -6  16    3.39    6.42
  13  -6 -17    0.36    5.38
  13   6 -17    1.11    5.63
 -13  -6  17    0.42    6.41
  13  -6 -18    0.89    4.88
  13   6 -18   -2.88    5.88
 -13  -6  18    1.86    6.51
  13  -6 -19    1.50    5.26
  13   6 -19    2.83    5.50
 -13  -6  19   -0.75    5.98
  13  -6 -20    0.94    5.84
  13   6 -20   -1.87    5.88
 -13  -6  20   -0.90    6.65
  13  -6 -21   -2.36    5.81
  13   6 -21    0.63    5.66
 -13  -6  21   -0.25    4.85
  13  -6 -22    4.21    6.76
  13   6 -22    5.04    6.06
 -13  -6  22    1.27    7.07
  13   6 -23    2.27    4.89
 -13  -6  23   -1.80    7.08
 -13  -6  24    5.25    7.50
 -13  -6  25   -1.78    7.16
 -13  -6  26   -1.76    8.19
 -13  -6  27    0.15    7.30
  13  -7  -1    6.85    5.41
  13   7  -1    2.12    4.85
 -13  -7   1   -0.30    5.97
  13  -7  -2   -0.36    5.88
  13   7  -2    1.41    4.47
 -13  -7   2   -0.71    5.25
  13  -7  -3   -1.53    4.94
  13   7  -3    2.37    4.71
 -13  -7   3    1.26    4.66
  13  -7  -4   21.39    8.74
  13   7  -4   39.65    9.78
 -13  -7   4   22.47    9.28
  13  -7  -5    9.67    5.75
  13   7  -5    0.91    5.00
 -13  -7   5    5.03    6.61
  13  -7  -6    2.70    4.49
  13   7  -6    1.63    4.79
 -13  -7   6   -2.49    7.04
  13  -7  -7    3.95    5.45
  13   7  -7    3.65    5.04
 -13  -7   7    0.21    7.29
  13  -7  -8    2.84    5.47
  13   7  -8    8.41    5.55
 -13  -7   8    2.43    6.89
  13  -7  -9   10.65    5.99
  13   7  -9    8.94    5.85
 -13  -7   9    3.41    6.42
  13  -7 -10   13.24    7.24
  13   7 -10   13.66    7.09
 -13  -7  10   13.88    8.08
  13  -7 -11    0.34    5.76
  13   7 -11    1.39    4.36
 -13  -7  11    0.48    6.55
  13  -7 -12    0.72    4.28
  13   7 -12   -0.93    5.29
 -13  -7  12   -3.25    5.52
  13  -7 -13   -1.50    5.75
  13   7 -13   -0.91    5.57
 -13  -7  13   -0.50    5.39
  13  -7 -14    8.93    6.47
  13   7 -14    1.20    6.09
 -13  -7  14    4.91    6.07
  13  -7 -15    2.73    5.14
  13   7 -15    1.35    5.53
 -13  -7  15    2.10    6.91
  13  -7 -16    2.92    4.64
  13   7 -16    4.14    5.06
 -13  -7  16   -0.30    5.55
  13  -7 -17   -1.80    6.31
  13   7 -17   -0.10    4.54
 -13  -7  17    1.71    6.27
  13  -7 -18    1.96    5.39
  13   7 -18    0.24    5.08
 -13  -7  18    0.32    5.87
  13  -7 -19   -1.50    5.61
  13   7 -19   -0.55    4.89
 -13  -7  19    3.92    6.56
  13  -7 -20    2.99    5.82
  13   7 -20   16.09    8.37
 -13  -7  20    5.52    7.07
  13  -7 -21   -0.70    5.85
  13   7 -21   -3.12    6.47
 -13  -7  21   -1.53    5.59
  13  -7 -22    0.85    5.21
  13   7 -22   -1.06    4.91
 -13  -7  22   -3.87    7.75
  13   7 -23   -2.84    5.74
 -13  -7  23   -2.61    6.53
 -13  -7  24    0.29    6.68
  13  -8  -1    0.78    5.62
  13   8  -1    2.59    5.54
 -13  -8   1   -0.46    5.03
  13  -8  -2    5.21    5.86
  13   8  -2   14.65    6.57
 -13  -8   2    8.62    7.10
  13  -8  -3    5.25    5.07
  13   8  -3    9.89    5.54
 -13  -8   3    4.40    6.20
  13  -8  -4    4.20    6.58
  13   8  -4   -1.13    5.13
 -13  -8   4    3.94    5.58
  13  -8  -5    1.57    5.93
  13   8  -5    1.18    4.63
 -13  -8   5    0.20    3.84
  13  -8  -6    8.73    6.40
  13   8  -6    5.38    5.86
 -13  -8   6   17.65    7.82
  13  -8  -7    5.30    5.86
  13   8  -7    4.03    5.43
 -13  -8   7    3.27    5.79
  13  -8  -8   14.26    7.12
  13   8  -8    4.33    5.14
 -13  -8   8   18.32    8.04
  13  -8  -9   -0.13    4.07
  13   8  -9    2.15    4.62
 -13  -8   9   -0.13    5.71
  13  -8 -10    2.17    4.49
  13   8 -10    6.82    5.90
 -13  -8  10    1.45    6.01
  13  -8 -11    0.78    5.77
  13   8 -11    1.26    5.32
 -13  -8  11   -0.22    5.29
  13  -8 -12    4.00    6.00
  13   8 -12    2.41    4.83
 -13  -8  12   -0.14    5.87
  13  -8 -13    4.19    5.68
  13   8 -13    7.34    6.35
 -13  -8  13    3.20    6.15
  13  -8 -14   14.53    7.04
  13   8 -14    8.04    7.27
 -13  -8  14    3.98    7.36
  13  -8 -15   -0.29    4.57
  13   8 -15   -0.84    4.36
 -13  -8  15   -1.58    5.32
  13  -8 -16    0.73    4.54
  13   8 -16    4.42    5.51
 -13  -8  16    2.18    7.02
  13  -8 -17   -0.89    4.37
  13   8 -17   -1.73    4.46
 -13  -8  17   -1.01    6.36
  13  -8 -18    7.40    6.64
  13   8 -18    4.90    6.08
 -13  -8  18    2.62    6.89
  13  -8 -19    1.07    5.02
  13   8 -19   -2.78    5.20
 -13  -8  19   -3.53    7.29
  13  -8 -20    7.19    6.27
  13   8 -20    0.24    6.01
 -13  -8  20   -2.25    6.24
  13  -8 -21    0.35    5.62
  13   8 -21    0.12    5.30
  13   8 -22   -0.68    5.15
  13   8 -23    2.52    6.06
  13  -9  -1   -0.83    4.83
 -13  -9   1    0.15    5.29
  13  -9  -2   -0.08    4.16
 -13  -9   2    2.49    4.68
  13  -9  -3    1.53    4.64
 -13  -9   3    1.62    5.61
  13  -9  -4    7.35    6.10
 -13  -9   4    7.94    6.61
  13  -9  -5    1.84    5.15
 -13  -9   5   -1.02    5.77
  13  -9  -6    3.41    5.19
 -13  -9   6    5.70    5.18
  13  -9  -7   -1.20    4.82
 -13  -9   7   -0.32    5.71
  13  -9  -8    5.96    5.96
 -13  -9   8    6.54    6.71
  13  -9  -9    0.77    4.53
 -13  -9   9   -1.89    5.48
  13  -9 -10   14.81    7.38
 -13  -9  10   -1.10    5.78
  13  -9 -11   -1.43    4.36
 -13  -9  11   -1.70    5.37
  13  -9 -12   -1.97    6.06
 -13  -9  12   -0.60    4.89
  13  -9 -13   -1.71    4.85
 -13  -9  13    0.41    5.85
  13  -9 -14    7.48    6.51
 -13  -9  14    6.43    6.43
  13  -9 -15    3.18    6.12
 -13  -9  15   -2.23    5.44
  13  -9 -16    4.60    6.42
  13  -9 -17    0.44    5.22
  13  -9 -18   -2.52    6.28
  13   9 -18    1.54    4.02
  13  -9 -19    1.11    6.07
  13   9 -19    0.26    5.43
  13  -9 -20    7.27    7.37
  13   9 -20    0.48    5.56
  13  -9 -21    3.71    4.67
  13   9 -21   -0.34    5.08
  13   9 -22    2.94    4.83
  13 -10  -1   -0.97    4.10
 -13 -10   1   -1.57    5.55
  13 -10  -2    7.38    6.79
 -13 -10   2    1.15    4.54
  13 -10  -3    1.77    4.40
 -13 -10   3   -1.49    4.55
  13 -10  -4    3.60    4.78
 -13 -10   4    5.76    6.33
  13 -10  -5   -1.72    5.90
 -13 -10   5    0.28    5.55
  13 -10  -6    0.98    5.19
 -13 -10   6    8.09    7.21
  13 -10  -7    0.13    4.90
 -13 -10   7   -0.43    5.94
  13 -10  -8    7.60    5.72
 -13 -10   8    9.28    7.20
  13 -10  -9   -2.62    6.55
  13 -10 -10   -0.42    4.75
  13 -10 -11    0.00    5.86
  13 -10 -12    5.26    5.57
  13 -10 -13    3.01    6.41
  13 -10 -14    3.03    4.90
  13 -10 -15   -0.49    4.70
  13 -10 -16    3.40    6.25
  13 -10 -17   -0.57    5.27
  13 -10 -18   -0.05    3.93
  13 -10 -19   -2.90    5.82
  13 -11  -1    0.25    3.92
  13 -11  -2    1.72    4.27
  13 -11  -3    1.42    5.21
  13 -11  -4    9.34    6.32
 -12   0   1    3.43    5.73
  12   0  -1   -1.47    4.82
 -12   0   2   23.69    9.57
  12   0  -2   18.42    6.61
 -12   0   3    0.06    6.60
  12   0  -3   -1.09    4.20
 -12   0   4    2.67    5.72
  12   0  -4   -2.46    5.39
 -12   0   5   -0.24    4.99
  12   0  -5   -0.83    3.93
 -12   0   6   73.43   18.60
  12   0  -6  129.78   19.53
 -12   0   7    2.74    5.73
  12   0  -7   -0.57    3.99
 -12   0   8   20.60    9.58
  12   0  -8   23.61    8.30
 -12   0   9    3.30    6.41
  12   0  -9    1.09    4.43
 -12   0  10   60.34   14.78
  12   0 -10   59.55   13.12
 -12   0  11    1.69    5.52
  12   0 -11    0.26    5.95
 -12   0  12   22.18    9.71
  12   0 -12   41.21   10.23
 -12   0  13   -1.33    5.76
  12   0 -13    1.38    5.15
  12   0 -14   -0.48    4.41
  12   0 -15   -2.18    5.43
  12   0 -16   26.85    9.04
  12   0 -17   -1.54    4.48
  12   0 -18    2.16    5.76
  12   0 -19   -1.80    5.36
  12   0 -20   13.29    7.39
  12   0 -21   -2.18    6.07
  12   0 -22   23.81    9.51
  12   0 -23    1.86    4.91
  12   0 -24    0.67    5.43
  12   0 -25    6.96    6.34
  12   0 -26    8.49    6.67
  12   0 -27    7.30    5.40
  12  -1  -1   -0.34    4.08
  12   1  -1    0.26    5.10
 -12  -1   1    4.30    6.07
  12  -1  -2   46.50   11.86
  12   1  -2   55.34   12.10
 -12  -1   2   63.15   14.33
  12  -1  -3    1.59    4.90
  12   1  -3   -1.86    4.78
 -12  -1   3    6.03    6.08
  12  -1  -4   62.60   12.97
  12   1  -4   48.14   11.80
 -12  -1   4   52.91   13.90
  12  -1  -5    5.31    6.27
  12   1  -5    6.28    4.77
 -12  -1   5    2.37    5.16
  12  -1  -6    3.66    4.91
  12   1  -6   -3.52    5.59
 -12  -1   6    8.14    6.05
  12  -1  -7    0.22    4.95
  12   1  -7    7.77    6.28
 -12  -1   7   -0.08    4.77
  12  -1  -8   63.85   13.40
  12   1  -8   69.53   14.22
 -12  -1   8   57.97   14.57
  12  -1  -9    0.55    4.92
  12   1  -9   18.60    6.37
 -12  -1   9    3.35    6.22
  12  -1 -10   28.29    8.75
  12   1 -10   28.30    8.77
 -12  -1  10   17.95    8.62
  12  -1 -11   -2.08    4.37
  12   1 -11   -0.95    4.45
 -12  -1  11   -0.11    5.95
  12  -1 -12    2.40    5.94
  12   1 -12    9.17    6.19
 -12  -1  12    3.13    6.36
  12  -1 -13    3.26    4.75
  12   1 -13   -0.16    5.20
 -12  -1  13   -1.18    6.66
  12  -1 -14   93.79   16.33
  12   1 -14   85.60   15.85
 -12  -1  14   40.74   13.90
  12  -1 -15    4.51    5.30
  12   1 -15    4.27    5.64
 -12  -1  15    0.68    6.46
  12  -1 -16    0.71    4.48
  12   1 -16   -2.43    4.77
 -12  -1  16   10.06    7.93
  12  -1 -17    7.35    6.54
  12   1 -17    1.65    4.49
 -12  -1  17   -0.54    5.94
  12  -1 -18    7.61    7.03
  12   1 -18   16.13    7.62
  12  -1 -19    1.58    5.49
  12   1 -19    4.65    6.14
  12  -1 -20   15.30    7.31
  12   1 -20   10.00    7.04
  12  -1 -21   -4.93    7.34
  12   1 -21    5.11    5.42
  12  -1 -22   -2.56    6.61
  12   1 -22    0.56    4.37
  12  -1 -23    1.24    4.43
  12   1 -23    1.54    3.36
  12  -1 -24   17.06    8.31
  12   1 -24    9.47    6.11
  12  -1 -25   -0.20    3.87
  12   1 -25    2.47    5.38
  12  -1 -26    1.93    6.55
  12   1 -26    5.56    6.65
  12  -1 -27   10.23    7.29
  12   1 -27    9.69    8.08
  12  -2  -1    7.23    6.16
  12   2  -1    5.28    5.58
 -12  -2   1    8.36    7.12
  12  -2  -2   30.77    9.16
  12   2  -2   40.46    9.71
 -12  -2   2   21.18    9.30
  12  -2  -3    4.37    5.51
  12   2  -3    0.18    4.58
 -12  -2   3    1.57    5.20
  12  -2  -4    9.72    5.93
  12   2  -4    7.14    4.92
 -12  -2   4    6.83    6.59
  12  -2  -5    5.28    5.25
  12   2  -5    8.07    5.42
 -12  -2   5    4.02    6.42
  12  -2  -6   57.58   12.53
  12   2  -6   42.01   11.11
 -12  -2   6   57.58   13.95
  12  -2  -7   16.53    6.87
  12   2  -7   16.41    7.47
 -12  -2   7   28.97   10.16
  12  -2  -8   18.01    7.36
  12   2  -8   12.92    6.70
 -12  -2   8   11.19    7.88
  12  -2  -9   -0.74    5.01
  12   2  -9   -1.61    4.98
 -12  -2   9   -1.83    6.30
  12  -2 -10   11.78    6.09
  12   2 -10   35.42    9.45
 -12  -2  10   36.96   11.01
  12  -2 -11   24.03    8.17
  12   2 -11   26.94    8.58
 -12  -2  11   14.70    9.23
  12  -2 -12   17.85    7.76
  12   2 -12   18.50    8.55
 -12  -2  12   33.87   10.66
  12  -2 -13   -3.73    6.46
  12   2 -13   -0.14    4.71
 -12  -2  13   -3.62    6.99
  12  -2 -14   -3.00    5.63
  12   2 -14   -0.36    4.80
 -12  -2  14    4.54    7.19
  12  -2 -15   -1.04    5.98
  12   2 -15   -0.90    4.62
 -12  -2  15    1.36    6.19
  12  -2 -16   22.12    8.47
  12   2 -16   18.97    8.54
 -12  -2  16   19.50    9.52
  12  -2 -17    3.51    5.03
  12   2 -17    1.67    5.60
 -12  -2  17   -2.59    6.42
  12  -2 -18    8.32    6.14
  12   2 -18    1.93    6.18
 -12  -2  18   -0.37    6.12
  12  -2 -19    1.74    5.40
  12   2 -19    1.70    5.22
 -12  -2  19   10.40    7.32
  12  -2 -20    8.28    7.04
  12   2 -20   12.18    6.95
 -12  -2  20   -1.48    7.67
  12  -2 -21    7.08    6.84
  12   2 -21   10.28    7.51
  12  -2 -22   22.34    9.31
  12   2 -22   14.95    7.65
  12  -2 -23    4.81    5.94
  12   2 -23   -4.65    6.52
  12  -2 -24   -3.01    6.34
  12   2 -24    4.15    6.30
  12  -2 -25   -0.32    5.73
  12   2 -25    2.29    6.59
  12  -2 -26   27.86    9.74
  12   2 -26   10.12    8.10
  12  -2 -27    2.06    6.36
  12   2 -27   -1.55    6.17
  12  -3  -1   -0.00    4.42
  12   3  -1    1.93    4.42
 -12  -3   1   -2.27    6.61
  12  -3  -2   21.78    7.07
  12   3  -2   22.01    7.70
 -12  -3   2   12.86    7.42
  12  -3  -3    9.30    5.81
  12   3  -3   18.73    7.42
 -12  -3   3   10.89    6.93
  12  -3  -4   45.69   10.63
  12   3  -4   26.98    8.80
 -12  -3   4   47.98   12.31
  12  -3  -5    7.08    4.85
  12   3  -5    9.75    6.22
 -12  -3   5    5.55    5.78
  12  -3  -6   -1.38    4.26
  12   3  -6   -0.60    3.99
 -12  -3   6    0.82    6.11
  12  -3  -7    3.14    4.42
  12   3  -7    0.65    5.65
 -12  -3   7    2.50    6.11
  12  -3  -8   40.20   11.23
  12   3  -8   40.38   10.69
 -12  -3   8   40.17   11.95
  12  -3  -9   20.02    7.89
  12   3  -9   13.27    6.99
 -12  -3   9   15.74    8.65
  12  -3 -10   14.11    7.10
  12   3 -10   29.49    8.76
 -12  -3  10   31.83   10.58
  12  -3 -11   -0.08    3.16
  12   3 -11    0.00    5.84
 -12  -3  11    4.67    6.63
  12  -3 -12   22.21    7.94
  12   3 -12   15.16    7.95
 -12  -3  12   11.40    7.38
  12  -3 -13   -4.48    6.54
  12   3 -13    5.69    5.57
 -12  -3  13   -0.57    5.36
  12  -3 -14   35.67   10.36
  12   3 -14   26.13    8.90
 -12  -3  14   34.77   11.38
  12  -3 -15   16.73    7.39
  12   3 -15    9.77    6.11
 -12  -3  15   12.89    9.18
  12  -3 -16   -1.79    5.18
  12   3 -16    0.26    4.75
 -12  -3  16   -1.08    6.07
  12  -3 -17   -0.00    4.99
  12   3 -17   -0.28    4.59
 -12  -3  17    0.23    5.51
  12  -3 -18    1.75    4.84
  12   3 -18   11.79    6.33
 -12  -3  18    3.39    6.57
  12  -3 -19   -1.30    4.74
  12   3 -19   15.44    7.82
 -12  -3  19    5.40    7.01
  12  -3 -20   10.29    7.27
  12   3 -20   15.26    7.60
 -12  -3  20   16.42    9.25
  12  -3 -21   -2.76    4.91
  12   3 -21    2.02    4.66
 -12  -3  21   -0.32    6.67
  12  -3 -22    2.25    5.46
  12   3 -22    1.93    5.37
 -12  -3  22    2.80    5.65
  12  -3 -23    9.13    7.31
  12   3 -23    2.34    5.91
 -12  -3  23    0.83    6.88
  12  -3 -24    2.67    6.20
  12   3 -24   18.93    8.01
  12  -3 -25    3.11    5.41
  12   3 -25   14.69    7.42
  12  -3 -26    8.50    7.21
  12   3 -26    4.66    6.31
  12  -3 -27   -0.72    6.13
  12   3 -27   -1.69    6.32
  12  -4  -1    6.11    6.30
  12   4  -1   12.88    6.06
 -12  -4   1   18.80    8.36
  12  -4  -2   18.61    7.42
  12   4  -2   22.23    8.12
 -12  -4   2   14.96    8.48
  12  -4  -3   -2.19    5.59
  12   4  -3    7.36    5.04
 -12  -4   3    2.30    6.41
  12  -4  -4    1.59    5.21
  12   4  -4    2.80    5.04
 -12  -4   4    3.52    5.23
  12  -4  -5   -0.21    3.75
  12   4  -5    5.38    4.65
 -12  -4   5    0.40    6.51
  12  -4  -6   23.42    8.34
  12   4  -6   31.64    8.97
 -12  -4   6   33.65   10.08
  12  -4  -7   21.75    8.33
  12   4  -7   22.67    8.17
 -12  -4   7   35.81   10.23
  12  -4  -8    2.22    4.40
  12   4  -8   -0.05    4.61
 -12  -4   8   -2.08    6.22
  12  -4  -9    1.04    4.57
  12   4  -9   10.35    6.50
 -12  -4   9    1.18    5.71
  12  -4 -10   15.61    6.44
  12   4 -10   12.22    6.56
 -12  -4  10   23.61    9.83
  12  -4 -11   10.33    6.95
  12   4 -11    9.48    6.64
 -12  -4  11    6.05    6.20
  12  -4 -12   49.27   11.32
  12   4 -12   31.75    9.93
 -12  -4  12   31.30   10.75
  12  -4 -13   -0.52    4.13
  12   4 -13    0.71    4.88
 -12  -4  13    2.15    5.53
  12  -4 -14   10.09    6.67
  12   4 -14   -1.15    5.07
 -12  -4  14   -0.25    5.78
  12  -4 -15    7.75    5.61
  12   4 -15    7.03    6.21
 -12  -4  15    1.31    5.72
  12  -4 -16   18.72    8.00
  12   4 -16   15.92    7.94
 -12  -4  16   37.08   11.02
  12  -4 -17   20.13    7.96
  12   4 -17   14.87    7.58
 -12  -4  17    1.50    5.92
  12  -4 -18   11.31    5.69
  12   4 -18    8.13    6.27
 -12  -4  18    9.35    7.29
  12  -4 -19   -2.08    5.90
  12   4 -19    1.52    5.55
 -12  -4  19   -0.28    6.43
  12  -4 -20    0.50    5.42
  12   4 -20    6.29    6.27
 -12  -4  20    7.31    7.14
  12  -4 -21    5.66    6.74
  12   4 -21    2.39    5.60
  12  -4 -22   24.81    8.59
  12   4 -22    7.09    6.78
 -12  -4  22   10.10    7.98
  12  -4 -23   15.32    6.68
  12   4 -23   -1.17    5.41
 -12  -4  23    2.43    6.57
  12  -4 -24   -0.10    4.63
  12   4 -24    2.18    5.55
 -12  -4  24   -4.54    7.56
  12  -4 -25    1.45    4.94
  12   4 -25   -1.17    6.69
 -12  -4  25   -3.34    8.16
  12  -4 -26   12.65    7.44
  12   4 -26   10.57    7.89
  12  -4 -27   12.03    6.70
  12   4 -27    0.33    5.91
  12  -5  -1    0.59    3.88
  12   5  -1   -0.43    4.12
 -12  -5   1   -1.11    5.30
  12  -5  -2    9.83    5.54
  12   5  -2   25.00    7.44
 -12  -5   2    5.62    6.23
  12  -5  -3   21.94    7.51
  12   5  -3   15.95    7.35
 -12  -5   3   30.20    9.31
  12  -5  -4    7.79    6.07
  12   5  -4   10.87    6.50
 -12  -5   4   19.95    8.05
  12  -5  -5    7.66    5.80
  12   5  -5    8.94    5.59
 -12  -5   5    2.31    5.49
  12  -5  -6    0.17    3.09
  12   5  -6   -1.25    5.56
 -12  -5   6    1.36    5.75
  12  -5  -7    6.25    5.12
  12   5  -7    2.08    5.23
 -12  -5   7   15.26    7.30
  12  -5  -8   22.17    8.24
  12   5  -8   31.61    9.08
 -12  -5   8   19.78    8.45
  12  -5  -9   25.05    9.13
  12   5  -9   29.03    8.87
 -12  -5   9   39.58   10.85
  12  -5 -10    1.22    4.82
  12   5 -10    7.93    6.45
 -12  -5  10   11.58    8.38
  12  -5 -11    6.25    5.86
  12   5 -11   -0.60    4.80
 -12  -5  11    5.20    6.36
  12  -5 -12    5.48    5.62
  12   5 -12    0.54    5.06
 -12  -5  12   -2.77    6.17
  12  -5 -13   31.35    9.38
  12   5 -13   40.02   10.62
 -12  -5  13   35.37   10.73
  12  -5 -14   28.04    8.86
  12   5 -14   38.22   10.30
 -12  -5  14   10.85    7.68
  12  -5 -15    0.44    4.71
  12   5 -15    3.22    4.41
 -12  -5  15    9.88    7.85
  12  -5 -16    1.30    4.18
  12   5 -16    1.32    5.85
 -12  -5  16    6.24    7.66
  12  -5 -17    0.86    4.39
  12   5 -17    5.62    5.98
 -12  -5  17    3.09    6.43
  12  -5 -18    8.55    7.07
  12   5 -18    5.23    6.40
 -12  -5  18   19.42    8.38
  12  -5 -19    0.67    5.08
  12   5 -19    6.78    5.95
 -12  -5  19   -0.65    7.09
  12  -5 -20    5.20    6.13
  12   5 -20   -0.12    4.71
 -12  -5  20    8.98    7.23
  12  -5 -21    2.64    6.47
  12   5 -21    0.26    5.33
 -12  -5  21   -3.73    6.66
  12  -5 -22    0.33    5.42
  12   5 -22    0.87    4.78
 -12  -5  22   -1.82    6.32
  12  -5 -23    8.51    6.69
  12   5 -23    8.84    6.74
 -12  -5  23   -2.40    6.83
  12  -5 -24    3.80    5.66
  12   5 -24    4.27    6.48
 -12  -5  24    4.35    7.33
  12  -5 -25    2.90    6.19
  12   5 -25    3.06    5.39
 -12  -5  25   -1.74    6.85
  12  -5 -26   -3.53    6.75
  12   5 -26    2.09    6.17
 -12  -5  26   -2.59    6.82
  12  -5 -27   -1.77    6.06
  12   5 -27    5.05    5.38
 -12  -5  27    4.77    7.16
  12  -6  -1   20.82    7.70
  12   6  -1   19.05    7.14
 -12  -6   1   21.88    8.41
  12  -6  -2    8.27    5.86
  12   6  -2   11.63    6.29
 -12  -6   2   14.00    7.79
  12  -6  -3    1.51    5.06
  12   6  -3    5.55    5.18
 -12  -6   3    1.33    7.36
  12  -6  -4   -0.42    4.77
  12   6  -4   -0.20    4.12
 -12  -6   4    3.42    5.31
  12  -6  -5   32.01    9.13
  12   6  -5   31.89    9.14
 -12  -6   5   26.21    9.46
  12  -6  -6   26.71    7.81
  12   6  -6   -0.76    3.96
 -12  -6   6   15.23    7.82
  12  -6  -7   14.78    6.90
  12   6  -7    9.17    5.68
 -12  -6   7   14.25    8.12
  12  -6  -8    5.10    5.35
  12   6  -8   10.04    6.37
 -12  -6   8    1.14    6.39
  12  -6  -9   -2.28    5.67
  12   6  -9    5.78    5.93
  12  -6 -10   15.43    6.53
  12   6 -10    5.79    5.26
  12  -6 -11   39.20   11.13
  12   6 -11   45.53   11.63
 -12  -6  11   46.11   12.24
  12  -6 -12    2.10    4.76
  12   6 -12    4.69    5.11
 -12  -6  12   10.12    7.16
  12  -6 -13    1.14    4.66
  12   6 -13    2.09    5.90
 -12  -6  13   -3.34    6.32
  12  -6 -14    6.06    5.71
  12   6 -14   -1.58    5.18
 -12  -6  14   -3.20    7.40
  12  -6 -15    6.92    6.06
  12   6 -15   11.06    6.50
 -12  -6  15   12.37    8.10
  12  -6 -16    3.46    5.71
  12   6 -16    8.79    6.94
 -12  -6  16    8.13    6.10
  12  -6 -17    6.07    6.33
  12   6 -17    0.72    5.11
 -12  -6  17    0.94    7.33
  12  -6 -18    2.03    4.58
  12   6 -18    7.61    6.38
 -12  -6  18   -2.40    6.02
  12  -6 -19    3.67    5.84
  12   6 -19    1.74    4.40
 -12  -6  19   -2.48    7.68
  12  -6 -20    0.72    4.61
  12   6 -20    3.34    5.37
 -12  -6  20   -2.65    6.26
  12  -6 -21   -1.67    5.65
  12   6 -21    6.80    5.96
 -12  -6  21    0.13    5.82
  12  -6 -22   21.28    8.44
  12   6 -22    5.88    5.44
 -12  -6  22   -0.08    5.58
  12  -6 -23    2.70    5.09
  12   6 -23    5.90    6.51
 -12  -6  23    5.82    6.82
  12  -6 -24    0.15    4.93
  12   6 -24    0.47    5.97
 -12  -6  24    6.03    7.29
  12  -6 -25    4.17    5.51
  12   6 -25    0.55    6.09
 -12  -6  25    2.70    6.20
  12  -6 -26    1.58    6.14
  12   6 -26    2.41    5.53
 -12  -6  26    4.29    7.63
 -12  -6  27   -1.05    7.31
 -12  -6  28    1.84    8.02
 -12  -6  29   -3.31    6.90
  12  -7  -1    4.14    5.03
  12   7  -1    4.30    5.13
 -12  -7   1    0.88    5.36
  12  -7  -2    3.99    5.03
  12   7  -2   16.39    7.24
 -12  -7   2    9.90    7.03
  12  -7  -3   17.83    6.71
  12   7  -3   16.75    6.72
 -12  -7   3   16.78    8.16
  12  -7  -4    4.62    4.73
  12   7  -4    2.88    4.00
 -12  -7   4   -0.07    5.84
  12  -7  -5    6.13    5.70
  12   7  -5    3.66    4.78
 -12  -7   5    5.38    5.78
  12  -7  -6    0.77    4.30
  12   7  -6   -2.82    4.49
 -12  -7   6    0.24    4.84
  12  -7  -7    6.35    5.44
  12   7  -7    3.44    5.27
 -12  -7   7    8.26    6.71
  12  -7  -8    2.81    5.42
  12   7  -8    4.85    5.52
 -12  -7   8   -1.03    6.39
  12  -7  -9   33.91   10.34
  12   7  -9   37.43    9.88
 -12  -7   9   28.36    9.67
  12  -7 -10    3.77    4.64
  12   7 -10    4.55    5.21
 -12  -7  10    1.59    6.02
  12  -7 -11    2.62    5.62
  12   7 -11    3.62    4.82
 -12  -7  11   -0.98    6.58
  12  -7 -12    3.94    5.25
  12   7 -12    3.22    4.43
 -12  -7  12   -2.33    6.02
  12  -7 -13    1.38    5.18
  12   7 -13    8.30    6.76
 -12  -7  13    2.93    6.48
  12  -7 -14   22.35    7.71
  12   7 -14   -1.14    4.78
 -12  -7  14   10.05    7.51
  12  -7 -15    8.58    6.50
  12   7 -15    5.80    6.59
 -12  -7  15   10.68    8.20
  12  -7 -16   -2.23    5.77
  12   7 -16    2.27    5.21
 -12  -7  16    2.66    6.47
  12  -7 -17   -2.04    5.94
  12   7 -17    4.32    4.71
 -12  -7  17   -2.27    6.34
  12  -7 -18    0.36    4.44
  12   7 -18   -0.88    4.86
 -12  -7  18   -1.27    5.59
  12  -7 -19   13.78    7.32
  12   7 -19   17.71    7.44
 -12  -7  19    0.83    7.85
  12  -7 -20    3.38    5.64
  12   7 -20    2.66    5.87
 -12  -7  20   -0.56    5.74
  12  -7 -21   -1.94    6.21
  12   7 -21    4.21    5.17
 -12  -7  21    1.52    6.08
  12  -7 -22   -3.06    5.81
  12   7 -22   -3.45    5.58
 -12  -7  22   -2.91    6.13
  12  -7 -23   10.55    6.56
  12   7 -23   -3.54    5.97
 -12  -7  23   -0.07    5.49
  12  -7 -24    4.41    6.61
  12   7 -24    7.67    7.55
 -12  -7  24    8.50    8.49
  12  -7 -25    0.61    5.22
  12   7 -25   -0.94    5.69
 -12  -7  25   -3.68    6.99
  12  -7 -26   -3.37    6.24
  12   7 -26    7.57    5.88
 -12  -7  26   -1.08    6.12
 -12  -7  27   -0.11    7.30
  12  -8  -1   47.69   10.46
  12   8  -1   31.98    9.03
 -12  -8   1   18.29    8.52
  12  -8  -2    5.00    4.05
  12   8  -2   -0.95    4.82
 -12  -8   2   -2.11    5.11
  12  -8  -3   16.01    7.23
  12   8  -3    7.75    5.77
 -12  -8   3    1.77    5.03
  12  -8  -4    3.76    4.77
  12   8  -4    0.50    4.13
 -12  -8   4    4.03    6.35
  12  -8  -5   11.11    6.32
  12   8  -5   21.82    8.06
 -12  -8   5   17.77    7.52
  12  -8  -6    5.95    5.23
  12   8  -6   -1.30    5.15
 -12  -8   6    1.23    4.39
  12  -8  -7   44.52   10.35
  12   8  -7   26.56    8.69
 -12  -8   7   15.12    8.29
  12  -8  -8    0.30    4.46
  12   8  -8    4.85    4.95
 -12  -8   8   -1.19    5.64
  12  -8  -9    1.22    4.71
  12   8  -9    5.02    4.59
 -12  -8   9   10.16    5.85
  12  -8 -10    2.01    4.98
  12   8 -10    3.46    5.41
 -12  -8  10    0.07    5.56
  12  -8 -11    6.03    6.03
  12   8 -11   13.22    7.05
 -12  -8  11   14.74    7.85
  12  -8 -12   -0.54    4.38
  12   8 -12   -0.28    3.99
 -12  -8  12    2.89    5.13
  12  -8 -13   13.47    6.65
 -12  -8  13   -0.67    6.49
  12  -8 -14    1.69    5.47
  12   8 -14    0.35    4.36
 -12  -8  14    2.55    5.22
  12  -8 -15   12.87    6.49
  12   8 -15   19.34    7.73
 -12  -8  15    1.95    4.56
  12  -8 -16    4.93    5.24
  12   8 -16    0.37    6.24
 -12  -8  16   -0.49    5.23
  12  -8 -17   22.09    8.16
  12   8 -17    4.11    5.88
 -12  -8  17    9.05    7.65
  12  -8 -18   -0.01    4.55
  12   8 -18   -0.83    6.67
 -12  -8  18   -0.03    5.36
  12  -8 -19    3.74    5.95
  12   8 -19   -2.98    5.69
 -12  -8  19    0.80    5.66
  12  -8 -20    3.65    6.21
  12   8 -20   -0.01    6.52
 -12  -8  20   -2.61    8.96
  12  -8 -21   11.08    6.42
  12   8 -21   20.16    8.58
 -12  -8  21    2.49    8.07
  12  -8 -22   -0.54    4.80
  12   8 -22    1.13    5.06
 -12  -8  22   -0.76    5.56
  12  -8 -23    0.20    4.95
  12   8 -23    0.19    4.95
 -12  -8  23    5.10    6.78
  12  -8 -24    0.20    5.19
  12   8 -24    1.88    5.68
 -12  -8  24    1.37    6.19
  12  -8 -25    0.21    4.85
  12   8 -25    1.00    4.95
  12   8 -26   -2.83    7.22
  12  -9  -1   -0.43    4.24
 -12  -9   1   -0.64    4.52
  12  -9  -2   -0.46    4.52
 -12  -9   2    3.25    5.42
  12  -9  -3   32.73    8.80
 -12  -9   3   13.49    7.27
  12  -9  -4   -1.62    4.18
 -12  -9   4   -1.39    6.63
  12  -9  -5    6.73    5.45
 -12  -9   5    8.78    6.00
  12  -9  -6   -1.96    4.99
 -12  -9   6    4.71    6.03
  12  -9  -7    5.81    6.28
  12   9  -7    5.18    5.44
 -12  -9   7   -0.16    4.73
  12  -9  -8   -0.99    4.48
  12   9  -8    0.60    4.49
 -12  -9   8    6.33    6.75
  12  -9  -9   38.20   10.59
  12   9  -9   20.16    8.58
 -12  -9   9   28.27    9.60
  12  -9 -10   -1.76    5.07
  12   9 -10    2.26    4.15
 -12  -9  10   -2.50    5.26
  12  -9 -11    7.95    6.03
  12   9 -11    1.90    4.79
 -12  -9  11   -4.26    6.66
  12  -9 -12    1.56    4.04
  12   9 -12   -0.06    4.85
 -12  -9  12   -3.28    7.42
  12  -9 -13   11.75    6.65
  12   9 -13    5.90    5.75
 -12  -9  13    6.65    6.28
  12  -9 -14    3.79    5.37
  12   9 -14    0.26    5.03
 -12  -9  14   -2.78    6.05
  12  -9 -15    6.94    6.72
  12   9 -15    6.14    5.21
 -12  -9  15    9.21    7.81
  12  -9 -16   -2.28    5.02
  12   9 -16   -1.06    5.22
 -12  -9  16    1.69    6.31
  12  -9 -17    0.86    4.89
  12   9 -17    5.39    5.42
 -12  -9  17    1.85    6.26
  12  -9 -18   -1.38    4.73
  12   9 -18   -2.21    6.01
 -12  -9  18    2.63    6.68
  12  -9 -19   11.90    7.93
  12   9 -19   10.41    7.06
 -12  -9  19    2.87    7.66
  12  -9 -20    1.38    4.55
  12   9 -20    0.29    5.85
 -12  -9  20    4.82    6.89
  12  -9 -21    5.89    5.65
  12   9 -21    0.80    5.52
 -12  -9  21    0.55    5.70
  12  -9 -22    1.19    5.53
  12   9 -22   -1.07    5.36
  12  -9 -23    8.61    7.07
  12   9 -23    0.81    5.80
  12  -9 -24   -0.17    4.31
  12   9 -24   -3.77    7.21
  12  -9 -25   -1.72    6.00
  12   9 -25    3.19    5.33
  12 -10  -1    4.01    5.40
 -12 -10   1    1.76    5.73
  12 -10  -2   -1.38    5.06
 -12 -10   2   -1.75    5.49
  12 -10  -3    0.97    4.07
 -12 -10   3    2.21    5.90
  12 -10  -4    1.64    4.57
 -12 -10   4   -0.69    5.64
  12 -10  -5   16.02    6.75
 -12 -10   5   10.55    7.10
  12 -10  -6    1.60    5.69
 -12 -10   6    2.58    5.79
  12 -10  -7    7.74    6.51
 -12 -10   7   14.74    7.65
  12 -10  -8    2.80    4.81
 -12 -10   8   -0.54    5.44
  12 -10  -9   11.59    6.36
 -12 -10   9    5.58    5.49
  12 -10 -10    1.01    4.72
 -12 -10  10    1.78    6.24
  12 -10 -11    9.98    6.22
 -12 -10  11    8.92    7.02
  12 -10 -12   -0.50    4.57
 -12 -10  12   -2.64    5.75
  12 -10 -13   -3.36    5.36
 -12 -10  13    0.88    6.23
  12 -10 -14    1.53    4.84
 -12 -10  14   -3.11    5.95
  12 -10 -15    7.28    5.36
 -12 -10  15   -1.50    7.08
  12 -10 -16   -0.53    5.99
 -12 -10  16   -4.18    6.55
  12 -10 -17   10.80    6.72
  12 -10 -18    0.12    4.62
  12 -10 -19   -4.23    5.53
  12 -10 -20   -3.34    6.02
  12 -11  -1   -1.24    4.59
 -12 -11   1   -0.92    4.76
  12 -11  -2   -0.85    4.15
 -12 -11   2    0.59    4.97
  12 -11  -3   13.73    6.63
 -12 -11   3    3.78    5.56
  12 -11  -4    0.75    4.27
 -12 -11   4   -0.48    5.13
  12 -11  -5   16.10    6.71
 -12 -11   5   -0.85    5.37
 -12 -11   6   -1.27    5.12
 -12 -11   7    3.00    5.91
 -12 -11   8    0.80    4.87
 -12 -11   9    3.78    6.01
 -12 -11  10   -2.76    5.62
 -12 -11  11   -1.12    6.09
  11   0  -1  100.38   18.01
  11   0  -2   -0.93    4.98
  11   0  -3   46.92   11.65
  11   0  -4    2.24    5.06
  11   0  -5  142.65   23.23
  11   0  -6   -0.89    4.59
  11   0  -7    2.44    4.14
  11   0  -8   -2.40    4.85
  11   0  -9   39.46   10.64
  11   0 -10   -0.41    4.09
  11   0 -11   83.86   16.23
  11   0 -12    2.46    5.13
  11   0 -13   -0.42    4.39
  11   0 -14    0.84    4.16
  11   0 -15   23.90    8.52
  11   0 -16   -1.06    4.61
 -11   0  17   -0.17    5.33
  11   0 -17   13.01    7.17
  11   0 -18   -0.35    5.21
  11   0 -19   17.52    7.99
  11   0 -20    0.88    4.49
  11   0 -21   21.70    8.30
  11   0 -22    3.08    4.63
  11   0 -23   -0.60    4.33
  11   0 -24    1.99    5.20
  11   0 -25   19.61    7.36
  11   0 -26    2.63    6.04
  11   0 -27   18.76    8.43
  11   0 -28    3.76    5.45
  11   0 -29   -3.18    6.95
  11   0 -30    1.69    5.84
 -11   1   1  120.79   22.38
  11  -1  -1  111.52   20.49
  11   1  -1  146.93   21.76
 -11   1   2   -0.71    5.84
  11  -1  -2    6.29    5.05
  11   1  -2    2.95    4.56
 -11   1   3   76.02   15.21
  11  -1  -3   40.43   11.28
  11   1  -3   72.70   13.18
 -11   1   4    3.45    5.55
  11  -1  -4    0.20    4.75
  11   1  -4   -1.43    4.90
 -11   1   5    8.45    5.92
  11  -1  -5    0.78    3.64
  11   1  -5   12.19    5.87
 -11   1   6    5.86    6.24
  11  -1  -6    0.75    4.25
  11   1  -6    0.98    4.02
 -11   1   7   53.07   14.20
  11  -1  -7   70.68   14.01
  11   1  -7   71.56   13.91
 -11   1   8    6.16    6.57
  11  -1  -8   -0.89    6.11
  11   1  -8    0.23    4.07
 -11   1   9   27.50   10.41
  11  -1  -9   41.17   10.60
  11   1  -9   63.82   12.05
 -11  -1   9   38.95   11.67
 -11   1  10    0.68    5.13
  11  -1 -10    2.92    4.97
  11   1 -10    4.31    4.72
 -11  -1  10    0.26    4.95
 -11   1  11    0.88    6.29
  11  -1 -11   24.26    7.74
  11   1 -11   28.21    8.43
 -11  -1  11   12.59    7.56
 -11   1  12    5.10    6.80
  11  -1 -12    6.09    4.78
  11   1 -12    0.76    5.40
 -11  -1  12    6.75    6.19
 -11   1  13   49.41   13.86
  11  -1 -13   44.03   10.84
  11   1 -13   61.34   12.60
 -11  -1  13   29.71   10.83
 -11   1  14    1.38    5.74
  11  -1 -14   -0.91    5.39
  11   1 -14    0.05    4.48
 -11  -1  14    0.41    6.09
  11  -1 -15   -1.39    5.59
  11   1 -15   -2.23    4.73
 -11  -1  15   -0.77    5.66
  11  -1 -16    3.58    5.24
  11   1 -16   -2.58    5.56
 -11  -1  16    1.84    7.22
  11  -1 -17   25.39    8.92
  11   1 -17   23.45    8.45
 -11  -1  17    4.22    7.14
  11  -1 -18    0.54    5.49
  11   1 -18   -0.03    4.54
 -11  -1  18    2.46    6.22
  11  -1 -19   13.39    6.61
  11   1 -19    2.56    4.47
 -11  -1  19   10.00    8.06
  11  -1 -20    0.14    4.89
  11   1 -20   -3.69    6.54
 -11  -1  20   -0.94    6.98
  11  -1 -21   -0.51    4.91
  11   1 -21    2.14    4.95
  11  -1 -22   -0.23    5.60
  11   1 -22    2.41    4.92
  11  -1 -23   48.98   11.90
  11   1 -23   28.79   10.17
  11  -1 -24   -3.24    5.68
  11   1 -24   -3.94    6.23
  11  -1 -25    8.63    6.47
  11   1 -25    4.03    5.85
  11  -1 -26    0.96    3.63
  11   1 -26   -1.64    5.81
  11  -1 -27   16.43    8.13
  11   1 -27    0.55    6.10
  11  -1 -28    0.01    5.60
  11   1 -28   -2.28    5.60
  11  -1 -29    6.92    7.34
  11   1 -29    4.81    5.00
  11  -1 -30    0.55    5.89
  11   1 -30    4.14    5.37
 -11   2   1   34.23   10.85
  11  -2  -1   35.22    9.22
  11   2  -1   27.86    8.75
 -11  -2   1   33.06   10.25
 -11   2   2   -1.79    5.25
  11  -2  -2   -0.00    4.13
  11   2  -2   -3.06    4.60
 -11  -2   2    2.03    6.23
 -11   2   3   14.40    6.95
  11  -2  -3   15.98    6.71
  11   2  -3    6.88    5.83
 -11  -2   3    4.95    6.35
 -11   2   4    9.86    6.99
  11  -2  -4   15.98    6.64
  11   2  -4   10.07    5.87
 -11  -2   4    2.35    6.35
 -11   2   5   78.93   15.82
  11  -2  -5   78.30   14.36
  11   2  -5   75.79   14.12
 -11  -2   5   46.74   14.09
 -11   2   6   19.52    8.48
  11  -2  -6   39.85    9.41
  11   2  -6   32.15    9.03
 -11  -2   6   25.64    9.35
 -11   2   7   15.95    7.89
  11  -2  -7    3.64    5.28
  11   2  -7   21.46    7.57
 -11  -2   7   12.56    7.67
 -11   2   8   29.93    9.62
  11  -2  -8   32.73    8.77
  11   2  -8   16.65    7.14
 -11  -2   8   26.85    9.14
 -11   2   9   37.67   11.28
  11  -2  -9   43.87   10.34
  11   2  -9   29.34    8.80
 -11  -2   9   29.02   10.41
  11  -2 -10    4.33    4.90
  11   2 -10    4.53    5.25
 -11  -2  10    4.25    6.26
  11  -2 -11   42.51    9.99
  11   2 -11   46.36   10.90
 -11  -2  11   29.13   11.51
  11  -2 -12    1.77    4.87
  11   2 -12   -1.06    4.43
 -11  -2  12    3.18    5.13
  11  -2 -13   -1.64    4.99
  11   2 -13   -1.87    5.14
 -11  -2  13   -1.40    5.27
  11  -2 -14    3.79    5.88
  11   2 -14    2.96    5.05
 -11  -2  14    2.45    6.62
  11  -2 -15   23.48    8.59
  11   2 -15   20.78    8.84
 -11  -2  15   36.41   10.81
  11  -2 -16    9.07    5.80
  11   2 -16    6.77    6.35
 -11  -2  16    8.15    7.10
  11  -2 -17    7.70    6.23
  11   2 -17   -0.86    5.02
 -11  -2  17    8.79    6.99
  11  -2 -18    5.46    6.26
  11   2 -18    0.51    3.57
 -11  -2  18    6.12    5.13
  11  -2 -19   12.72    7.68
  11   2 -19   19.86    8.26
 -11  -2  19   12.78    8.21
  11  -2 -20   -3.68    6.53
  11   2 -20    7.36    6.04
 -11  -2  20    1.78    5.69
  11  -2 -21   48.20   11.42
  11   2 -21   19.26    8.51
 -11  -2  21   17.10    9.72
  11  -2 -22    2.28    4.95
  11   2 -22   -0.21    5.37
 -11  -2  22   -0.60    6.49
  11  -2 -23    0.13    5.65
  11   2 -23    7.27    5.58
 -11  -2  23   -0.43    6.26
  11  -2 -24   -4.45    6.13
  11   2 -24   11.61    6.83
  11  -2 -25    9.97    7.11
  11   2 -25    9.09    7.17
  11  -2 -26   -1.24    5.88
  11   2 -26    2.30    5.31
  11  -2 -27   17.86    8.59
  11   2 -27    2.76    5.07
  11  -2 -28    4.15    6.55
  11   2 -28    4.63    5.77
  11  -2 -29    7.32    5.60
  11   2 -29   -0.05    5.80
  11  -2 -30    4.11    5.77
  11   2 -30    8.71    6.86
  11  -3  -1   19.69    7.09
  11   3  -1   14.83    6.76
 -11  -3   1   15.28    7.53
  11  -3  -2    1.33    5.69
  11   3  -2   28.57    7.86
 -11  -3   2   13.74    7.56
  11  -3  -3   89.52   16.67
  11   3  -3   83.95   16.29
 -11  -3   3  103.69   18.28
  11  -3  -4   10.96    6.04
  11   3  -4   10.46    6.23
 -11  -3   4   10.11    6.68
  11  -3  -5   13.97    6.69
  11   3  -5    6.70    5.16
 -11  -3   5    1.84    5.47
  11  -3  -6    2.20    5.05
  11   3  -6   28.82    7.57
 -11  -3   6    4.90    6.14
  11  -3  -7   54.68   12.42
  11   3  -7   64.75   12.93
 -11  -3   7   58.33   13.64
  11  -3  -8   10.33    6.50
  11   3  -8    5.09    4.58
 -11  -3   8   18.00    7.72
  11  -3  -9   11.04    6.74
  11   3  -9   20.46    7.42
 -11  -3   9   12.78    7.79
  11  -3 -10    2.80    4.67
  11   3 -10    3.75    4.80
 -11  -3  10    1.01    5.74
  11  -3 -11   16.45    7.00
  11   3 -11    8.17    6.06
 -11  -3  11   24.87    8.75
  11  -3 -12    8.78    5.65
  11   3 -12   20.49    7.96
 -11  -3  12   19.96    8.36
  11  -3 -13   18.57    8.52
  11   3 -13   27.49    8.49
 -11  -3  13   28.11    9.68
  11  -3 -14   -0.76    4.25
  11   3 -14   -2.89    4.49
 -11  -3  14    1.14    5.26
  11  -3 -15    0.69    4.87
  11   3 -15    1.77    5.00
 -11  -3  15    3.06    6.16
  11  -3 -16    2.00    5.20
  11   3 -16   -2.02    4.70
 -11  -3  16    0.24    6.25
  11  -3 -17   14.22    7.07
  11   3 -17   11.73    6.26
 -11  -3  17   11.65    8.19
  11  -3 -18    8.27    6.22
  11   3 -18    6.39    5.65
 -11  -3  18    2.34    5.85
  11  -3 -19   26.59    9.46
  11   3 -19   22.06    8.21
 -11  -3  19   30.92   10.58
  11  -3 -20    9.73    6.09
  11   3 -20    2.19    5.33
 -11  -3  20    4.03    6.43
  11  -3 -21   -2.00    5.90
  11   3 -21   -2.64    6.23
 -11  -3  21   -2.47    7.02
  11  -3 -22   14.11    7.64
  11   3 -22   -1.24    5.52
 -11  -3  22    4.94    6.77
  11  -3 -23   18.00    8.83
  11   3 -23   38.62   10.47
 -11  -3  23   33.36   11.42
  11  -3 -24    6.24    6.55
  11   3 -24    8.80    6.34
 -11  -3  24    3.40    6.31
  11  -3 -25    5.07    6.30
  11   3 -25    3.03    5.29
 -11  -3  25    5.72    7.05
  11  -3 -26   -2.12    5.68
  11   3 -26    8.74    6.18
  11  -3 -27   19.66    8.54
  11   3 -27   12.29    9.41
  11  -3 -28    5.32    4.48
  11   3 -28   -2.56    5.62
  11  -3 -29   11.89    7.79
  11   3 -29    1.37    5.07
  11  -3 -30   -3.12    6.83
  11   3 -30    2.52    5.78
  11  -4  -1   50.72   10.50
  11   4  -1   37.98    9.64
 -11  -4   1   32.28   10.64
  11  -4  -2   -1.66    4.03
  11   4  -2    0.29    4.96
 -11  -4   2    1.71    5.10
  11  -4  -3    4.48    4.73
  11   4  -3    5.55    5.23
 -11  -4   3   -0.00    6.00
  11  -4  -4   13.01    6.30
  11   4  -4   11.55    5.86
 -11  -4   4    1.32    5.34
  11  -4  -5   70.42   13.62
  11   4  -5   75.22   13.69
 -11  -4   5   39.41   12.76
  11  -4  -6   -1.42    5.00
  11   4  -6   27.51    7.91
 -11  -4   6   23.20    8.00
  11  -4  -7   20.13    7.27
  11   4  -7   12.01    6.91
 -11  -4   7   19.34    8.58
  11  -4  -8    0.35    4.79
  11   4  -8    3.72    5.37
 -11  -4   8   -2.57    6.39
  11  -4  -9   47.89   10.86
  11   4  -9   23.47    8.96
 -11  -4   9   50.93   11.81
  11  -4 -10    9.56    6.18
  11   4 -10    7.89    5.78
 -11  -4  10    7.35    6.73
  11  -4 -11   35.90    9.80
  11   4 -11   34.35    9.77
 -11  -4  11   30.91   10.81
  11  -4 -12    1.68    4.02
  11   4 -12   -0.78    4.77
 -11  -4  12    1.19    6.81
  11  -4 -13    5.98    5.28
  11   4 -13    2.78    4.58
 -11  -4  13    0.45    5.73
  11  -4 -14    0.92    3.80
  11   4 -14    5.53    5.59
 -11  -4  14    3.25    5.40
  11  -4 -15   20.99    7.99
  11   4 -15   18.39    7.82
 -11  -4  15    6.83    7.36
  11  -4 -16   11.97    7.29
  11   4 -16   10.87    6.39
 -11  -4  16    7.08    6.47
  11  -4 -17    8.23    5.76
  11   4 -17   -0.34    4.79
 -11  -4  17    3.20    5.63
  11  -4 -18    2.00    6.00
  11   4 -18    3.55    5.52
 -11  -4  18   -0.18    5.68
  11  -4 -19    0.26    4.36
  11   4 -19    5.42    6.04
 -11  -4  19    5.29    6.21
  11  -4 -20    1.52    5.70
  11   4 -20    6.80    6.38
 -11  -4  20    8.37    8.02
  11  -4 -21   21.19    8.77
  11   4 -21   30.40    9.30
 -11  -4  21   11.94    7.72
  11  -4 -22    3.14    6.43
  11   4 -22    1.76    6.30
 -11  -4  22   10.16    8.67
  11  -4 -23   -1.68    4.74
  11   4 -23   -0.20    5.15
 -11  -4  23   -0.35    6.70
  11  -4 -24   11.23    6.81
  11   4 -24    5.52    5.74
 -11  -4  24    5.43    7.55
  11  -4 -25   13.38    7.34
  11   4 -25    9.00    6.49
 -11  -4  25   15.19    9.83
  11  -4 -26    7.73    6.92
  11   4 -26   16.03    7.80
 -11  -4  26    0.38    6.03
  11  -4 -27    8.50    7.21
  11   4 -27    3.35    6.49
 -11  -4  27    4.77    6.86
  11  -4 -28    0.41    5.42
  11   4 -28    3.72    6.68
  11  -4 -29    2.22    6.25
  11   4 -29   16.70    7.90
  11  -4 -30   -0.44    5.67
  11  -5  -1    8.78    5.54
  11   5  -1    0.55    5.14
 -11  -5   1    0.17    5.24
  11  -5  -2   53.50   12.16
  11   5  -2   61.19   12.33
 -11  -5   2   57.45   13.17
  11  -5  -3   30.93    9.44
  11   5  -3   51.84   10.85
 -11  -5   3   55.65   12.57
  11  -5  -4    7.47    5.34
  11   5  -4    5.80    5.06
 -11  -5   4    6.73    5.11
  11  -5  -5    0.95    4.12
  11   5  -5    1.00    5.07
 -11  -5   5   -1.14    4.89
  11  -5  -6   32.32    8.44
  11   5  -6   11.76    7.14
 -11  -5   6   20.79    8.17
  11  -5  -7   35.26    9.17
  11   5  -7   23.75    7.99
 -11  -5   7   27.85    9.32
  11  -5  -8   14.62    6.53
  11   5  -8    4.48    5.03
 -11  -5   8    8.12    6.90
  11  -5  -9   43.53   10.08
  11   5  -9   30.64    8.85
 -11  -5   9   10.29    7.74
  11  -5 -10    2.35    4.87
  11   5 -10   -3.12    5.50
 -11  -5  10    6.50    6.05
  11  -5 -11    8.03    5.84
  11   5 -11    8.13    5.88
 -11  -5  11   10.80    7.03
  11  -5 -12   28.48    9.86
  11   5 -12   30.42    9.82
 -11  -5  12   51.86   11.90
  11  -5 -13   53.55   12.14
  11   5 -13   47.17   11.49
 -11  -5  13   42.57   12.07
  11  -5 -14    9.15    6.09
  11   5 -14    0.35    5.11
 -11  -5  14    5.71    6.06
  11  -5 -15   -0.59    4.48
  11   5 -15   -3.21    5.81
 -11  -5  15    3.07    5.37
  11  -5 -16   -1.15    5.34
  11   5 -16    0.94    4.14
 -11  -5  16   -2.04    5.43
  11  -5 -17    4.62    5.16
  11   5 -17    9.02    5.78
 -11  -5  17    4.27    6.67
  11  -5 -18   18.26    8.60
 -11  -5  18   21.47    8.97
  11  -5 -19   47.52   11.23
  11   5 -19   21.18    8.70
 -11  -5  19   29.48   10.28
  11  -5 -20   -0.30    6.15
  11   5 -20   -0.01    4.52
 -11  -5  20    0.21    6.33
  11  -5 -21    2.16    5.21
  11   5 -21   -0.25    4.76
 -11  -5  21    4.56    6.56
  11  -5 -22    4.85    5.87
  11   5 -22    4.21    5.86
 -11  -5  22    0.77    6.58
  11  -5 -23   24.70    9.74
  11   5 -23   26.59    8.98
 -11  -5  23   21.07    9.33
  11  -5 -24    3.99    5.35
  11   5 -24    3.19    6.37
 -11  -5  24    5.39    7.73
  11  -5 -25   -2.77    5.52
  11   5 -25    4.23    5.31
 -11  -5  25    1.33    6.47
  11  -5 -26   -0.48    5.30
  11   5 -26    6.00    5.71
 -11  -5  26   -1.71    7.08
  11  -5 -27    2.36    5.94
  11   5 -27    4.54    6.05
 -11  -5  27   12.37    9.14
  11  -5 -28    3.64    6.06
  11   5 -28    8.26    7.67
 -11  -5  28   11.66    8.33
  11  -5 -29    3.71    5.67
  11   5 -29    1.99    6.78
 -11  -5  29    0.46    6.46
  11  -6  -1   26.97    8.49
  11   6  -1   20.53    7.35
 -11  -6   1   24.19    8.94
  11  -6  -2    3.68    4.73
  11   6  -2    0.20    3.79
 -11  -6   2    1.01    4.03
  11  -6  -3    5.31    5.26
  11   6  -3    2.32    5.30
 -11  -6   3    4.97    5.42
  11  -6  -4   37.53    9.68
  11   6  -4   45.40    9.96
 -11  -6   4   20.21    9.01
  11  -6  -5   20.90    7.74
  11   6  -5   17.43    7.25
 -11  -6   5   24.43    8.82
  11  -6  -6   23.99    8.24
  11   6  -6   20.57    7.61
 -11  -6   6   32.26    9.30
  11  -6  -7    8.96    5.77
  11   6  -7    6.10    5.78
 -11  -6   7   -0.45    5.39
  11  -6  -8   10.92    6.32
  11   6  -8   13.38    6.59
 -11  -6   8   20.43    8.43
  11  -6  -9   10.12    5.63
  11   6  -9    2.09    4.76
 -11  -6   9   24.60    8.47
  11  -6 -10   20.31    7.71
  11   6 -10   17.23    7.75
 -11  -6  10   42.85   10.66
  11  -6 -11    4.48    5.48
  11   6 -11    7.80    5.92
 -11  -6  11    8.14    7.45
  11  -6 -12    7.94    5.76
  11   6 -12   12.77    6.95
 -11  -6  12    5.93    6.01
  11  -6 -13    7.91    6.26
  11   6 -13    7.29    5.62
 -11  -6  13   -0.54    5.70
  11  -6 -14   11.31    6.54
  11   6 -14   24.02    8.27
 -11  -6  14    7.67    6.77
  11  -6 -15   13.15    7.24
  11   6 -15   21.21    8.12
 -11  -6  15   20.53    8.72
  11  -6 -16   13.20    7.42
  11   6 -16   26.77    8.81
 -11  -6  16   10.92    7.62
  11  -6 -17   -3.03    6.04
  11   6 -17    3.43    4.72
 -11  -6  17   -0.33    6.65
  11  -6 -18    5.66    6.27
  11   6 -18   -0.82    5.61
 -11  -6  18   -1.01    5.12
  11  -6 -19   16.23    7.54
  11   6 -19    9.37    6.65
 -11  -6  19    2.20    6.57
  11  -6 -20    2.81    5.13
  11   6 -20    1.60    4.81
 -11  -6  20    9.32    7.46
  11  -6 -21    2.32    6.03
  11   6 -21    9.44    6.49
 -11  -6  21   24.51    9.93
  11  -6 -22   10.57    7.18
  11   6 -22    1.90    4.83
 -11  -6  22   -3.14    7.74
  11  -6 -23   -0.44    4.50
  11   6 -23    3.40    4.80
 -11  -6  23    1.43    5.75
  11  -6 -24   -1.51    6.56
  11   6 -24    4.09    5.66
 -11  -6  24    2.41    7.17
  11  -6 -25    4.85    6.40
  11   6 -25   17.49    7.76
 -11  -6  25    1.14    5.77
  11  -6 -26   28.67    9.51
  11   6 -26    7.42    7.29
 -11  -6  26   11.61    7.82
  11  -6 -27    3.81    5.63
  11   6 -27    0.66    5.35
 -11  -6  27   15.64    8.25
  11  -6 -28   -1.44    4.60
  11   6 -28   -0.55    5.66
 -11  -6  28    0.62    5.56
  11  -6 -29    2.10    6.58
  11   6 -29   -0.53    6.78
 -11  -6  29   -0.32    7.80
 -11  -6  30    5.91    8.10
 -11  -6  31   -2.15    6.84
  11  -7  -1   17.14    6.71
  11   7  -1    7.42    5.22
 -11  -7   1   12.63    6.37
  11  -7  -2   42.97    9.71
  11   7  -2   28.47    8.66
 -11  -7   2   22.98    9.61
  11  -7  -3    4.47    5.08
  11   7  -3   -1.87    4.35
 -11  -7   3    1.45    5.27
  11  -7  -4   20.00    7.33
  11   7  -4   23.27    7.34
 -11  -7   4    4.88    5.32
  11  -7  -5    6.67    5.39
  11   7  -5   -0.47    4.75
 -11  -7   5   -2.06    5.48
  11  -7  -6   27.61    7.77
  11   7  -6    6.62    5.44
 -11  -7   6   12.61    7.54
  11  -7  -7    2.67    4.77
  11   7  -7   -1.74    4.95
 -11  -7   7    0.24    4.08
  11  -7  -8   32.92    9.86
  11   7  -8   41.86   10.60
 -11  -7   8   42.09   10.90
  11  -7  -9   28.27    8.17
  11   7  -9    1.99    5.20
 -11  -7   9   33.38    9.19
  11  -7 -10   -1.24    4.47
  11   7 -10    2.06    5.30
 -11  -7  10   -0.71    5.65
  11  -7 -11   -1.28    4.71
  11   7 -11    0.07    4.07
 -11  -7  11    2.51    5.82
  11  -7 -12   27.08    8.86
  11   7 -12   30.85    9.16
 -11  -7  12   20.14    8.84
  11  -7 -13    9.77    6.51
  11   7 -13    8.60    5.76
 -11  -7  13   17.00    7.44
  11  -7 -14   13.96    6.82
  11   7 -14    0.56    4.56
 -11  -7  14    7.93    6.62
  11  -7 -15   -2.34    5.07
  11   7 -15   -3.23    6.22
 -11  -7  15   -2.21    6.11
  11  -7 -16    0.51    4.78
  11   7 -16   -0.06    3.72
 -11  -7  16   -2.03    5.03
  11  -7 -17    3.93    5.20
  11   7 -17    3.92    5.27
 -11  -7  17    1.53    5.79
  11  -7 -18   14.05    7.40
  11   7 -18    7.13    5.75
 -11  -7  18   15.07    9.28
  11  -7 -19    9.35    6.30
  11   7 -19   -0.48    4.85
 -11  -7  19   -0.09    5.53
  11  -7 -20   -1.14    5.62
  11   7 -20    3.65    5.20
 -11  -7  20    0.61    5.70
  11  -7 -21   -1.11    6.03
  11   7 -21   -1.55    5.70
 -11  -7  21   -1.43    5.94
  11  -7 -22    1.57    5.54
  11   7 -22   12.08    6.82
 -11  -7  22    0.03    6.56
  11  -7 -23    1.71    5.73
  11   7 -23   13.03    6.86
 -11  -7  23    4.84    6.37
  11  -7 -24   10.11    7.01
  11   7 -24   -0.53    5.12
 -11  -7  24   -0.41    5.55
  11  -7 -25    0.20    5.10
  11   7 -25   -3.75    5.95
 -11  -7  25    1.97    7.13
  11  -7 -26    6.31    5.78
  11   7 -26   -0.67    5.48
 -11  -7  26   -2.07    6.85
  11  -7 -27   -0.06    5.49
  11   7 -27    0.93    4.91
 -11  -7  27   -1.55    5.54
  11  -7 -28    5.72    6.18
  11   7 -28    2.48    6.37
 -11  -7  28    3.49    8.86
  11  -7 -29   10.80    6.76
  11   7 -29   -0.65    6.09
 -11  -7  29    3.72    7.41
 -11  -7  30   -4.04    7.31
  11  -8  -1    2.81    4.94
  11   8  -1    0.13    4.85
 -11  -8   1   -1.51    5.17
  11  -8  -2    9.00    5.48
  11   8  -2   24.85    7.49
 -11  -8   2    1.22    3.99
  11  -8  -3    4.69    5.38
  11   8  -3    1.81    4.83
 -11  -8   3   -1.64    6.17
  11  -8  -4   40.51   10.31
  11   8  -4   47.38   10.07
 -11  -8   4   19.91    9.64
  11  -8  -5    0.26    3.85
  11   8  -5    1.37    4.15
 -11  -8   5    2.63    4.53
  11  -8  -6   38.70    9.63
  11   8  -6   35.88    9.86
 -11  -8   6   31.25    9.70
  11  -8  -7    5.22    5.46
  11   8  -7    5.55    4.84
 -11  -8   7   -1.22    5.84
  11  -8  -8   -0.72    4.44
  11   8  -8    2.28    5.15
 -11  -8   8    1.21    4.89
  11  -8  -9    4.57    5.04
  11   8  -9    3.69    4.69
 -11  -8   9    6.23    6.84
  11  -8 -10   15.31    7.72
  11   8 -10   30.50    8.51
 -11  -8  10   20.28    8.92
  11  -8 -11    0.03    4.32
  11   8 -11    2.89    4.22
 -11  -8  11    0.92    5.85
  11  -8 -12    2.19    4.71
  11   8 -12    7.03    5.44
 -11  -8  12    7.75    6.26
  11  -8 -13    2.26    4.67
  11   8 -13    1.68    4.82
 -11  -8  13    4.00    6.11
  11  -8 -14    2.96    5.24
  11   8 -14    0.93    4.18
 -11  -8  14    0.22    5.12
  11  -8 -15    6.64    6.29
  11   8 -15    4.56    5.36
 -11  -8  15   18.86    8.05
  11  -8 -16   35.12    9.47
  11   8 -16   21.74    8.51
 -11  -8  16    0.74    5.86
  11  -8 -17   -2.04    5.36
  11   8 -17    0.31    4.39
 -11  -8  17   -1.58    5.27
  11  -8 -18    0.69    4.59
  11   8 -18    3.93    6.01
 -11  -8  18    1.62    5.48
  11  -8 -19   -1.29    4.58
  11   8 -19    5.15    6.16
 -11  -8  19   -1.58    5.76
  11  -8 -20    6.59    6.40
  11   8 -20    8.71    5.86
 -11  -8  20   10.89    8.40
  11  -8 -21   -2.09    4.73
  11   8 -21    0.11    4.90
 -11  -8  21    1.94    5.72
  11  -8 -22    9.71    6.87
  11   8 -22    2.45    5.94
 -11  -8  22    9.18    6.55
  11  -8 -23   -2.12    5.53
  11   8 -23   -0.57    4.17
 -11  -8  23    2.10    5.58
  11  -8 -24   -0.44    5.29
  11   8 -24   -2.14    5.91
 -11  -8  24    7.26    7.24
  11  -8 -25   -1.59    5.77
  11   8 -25   -1.96    5.38
 -11  -8  25   -1.37    5.39
  11  -8 -26    2.92    6.13
  11   8 -26    3.68    5.89
 -11  -8  26    4.89    6.79
  11  -8 -27    4.81    6.15
  11   8 -27    1.47    6.46
 -11  -8  27    4.96    6.82
  11  -8 -28    5.30    6.27
  11   8 -28    0.44    5.68
 -11  -8  28   -1.11    5.88
  11  -8 -29   -1.83    4.98
  11  -9  -1    0.56    4.22
  11   9  -1    4.04    4.45
 -11  -9   1    0.92    5.66
  11  -9  -2   36.42    9.63
  11   9  -2   29.59    8.97
 -11  -9   2   41.78   10.50
  11  -9  -3    0.46    4.29
  11   9  -3    1.32    4.50
 -11  -9   3    1.27    4.75
  11  -9  -4   20.32    7.50
  11   9  -4   33.85    8.58
 -11  -9   4   10.81    6.75
  11  -9  -5   -0.76    3.85
  11   9  -5    1.94    3.93
 -11  -9   5    3.24    5.25
  11  -9  -6    3.75    5.41
  11   9  -6    9.09    6.04
 -11  -9   6   13.92    6.75
  11  -9  -7   -2.44    4.94
  11   9  -7   -1.30    4.48
 -11  -9   7   -1.70    4.88
  11  -9  -8   49.78   10.40
  11   9  -8   35.64    9.92
 -11  -9   8   16.31    8.45
  11  -9  -9   -2.17    4.63
  11   9  -9    0.03    4.25
 -11  -9   9   -1.53    5.62
  11  -9 -10    4.59    5.42
  11   9 -10   -1.84    4.89
 -11  -9  10    0.16    5.64
  11  -9 -11    6.51    5.39
  11   9 -11    0.60    4.70
 -11  -9  11   -1.53    6.21
  11  -9 -12    9.86    7.00
  11   9 -12   12.43    6.57
 -11  -9  12   10.91    7.02
  11  -9 -13    6.44    5.63
  11   9 -13   -2.01    4.77
 -11  -9  13    0.77    5.59
  11  -9 -14    3.24    5.48
  11   9 -14    9.64    6.00
 -11  -9  14    6.14    6.18
  11  -9 -15    1.96    4.05
  11   9 -15   -2.28    4.97
 -11  -9  15   -1.24    5.25
  11  -9 -16   -0.32    3.87
  11   9 -16   -1.49    5.37
 -11  -9  16    4.17    6.29
  11  -9 -17    2.15    5.03
  11   9 -17    3.07    5.24
 -11  -9  17    2.08    6.03
  11  -9 -18   23.70    8.74
  11   9 -18   15.07    7.80
 -11  -9  18   12.63    8.68
  11  -9 -19   -0.45    4.32
  11   9 -19   -0.38    4.30
 -11  -9  19   -0.28    4.86
  11  -9 -20    3.29    5.94
  11   9 -20    6.49    6.18
 -11  -9  20    1.63    5.82
  11  -9 -21   -3.16    5.99
  11   9 -21    3.83    4.94
 -11  -9  21   -0.51    6.12
  11  -9 -22    7.34    6.17
  11   9 -22    3.78    5.39
 -11  -9  22   20.14    8.78
  11  -9 -23    5.53    6.10
  11   9 -23    3.67    5.01
 -11  -9  23   -0.01    6.04
  11  -9 -24    9.28    7.29
  11   9 -24   11.03    7.14
 -11  -9  24   12.83    8.05
  11  -9 -25    4.77    5.56
  11   9 -25   -1.58    5.06
  11  -9 -26    3.20    6.29
  11   9 -26   -2.60    5.43
  11  -9 -27   -3.28    5.75
  11   9 -27    3.02    6.16
  11  -9 -28    8.69    7.44
  11   9 -28    7.06    6.59
  11 -10  -1   -1.95    4.12
 -11 -10   1   -2.92    5.22
  11 -10  -2    1.63    5.71
 -11 -10   2    0.96    5.91
  11 -10  -3    1.02    3.62
 -11 -10   3   -1.23    4.81
  11 -10  -4   -1.59    3.97
 -11 -10   4    0.80    4.99
  11 -10  -5   -1.08    4.75
 -11 -10   5   -1.29    4.84
  11 -10  -6    8.70    5.55
 -11 -10   6   19.04    8.11
  11 -10  -7   -1.78    5.35
 -11 -10   7    4.56    5.59
  11 -10  -8   10.54    6.08
 -11 -10   8    4.27    7.08
  11 -10  -9    0.09    4.89
 -11 -10   9   -1.77    5.32
  11 -10 -10   10.88    6.15
 -11 -10  10   10.62    7.16
  11 -10 -11    3.33    4.21
 -11 -10  11    1.65    6.48
  11 -10 -12    4.68    5.54
 -11 -10  12    1.40    5.35
  11 -10 -13    6.91    5.51
 -11 -10  13    6.62    5.96
  11 -10 -14    7.93    6.19
 -11 -10  14   15.07    7.99
  11 -10 -15    7.59    6.00
 -11 -10  15   -2.14    5.98
  11 -10 -16    4.04    6.16
 -11 -10  16    5.50    6.38
  11 -10 -17    1.06    5.64
 -11 -10  17   -0.53    4.84
  11 -10 -18   -0.98    5.42
 -11 -10  18    1.79    5.63
  11 -10 -19    3.75    4.99
 -11 -10  19   -1.67    6.28
  11 -10 -20    4.67    5.51
 -11 -10  20    6.15    7.14
  11 -10 -21    1.83    5.16
 -11 -10  21   -4.71    7.48
  11 -11  -1    6.14    5.03
 -11 -11   1   -0.59    4.96
  11 -11  -2   10.63    5.89
 -11 -11   2   13.81    7.13
  11 -11  -3    0.02    4.62
 -11 -11   3   -0.45    4.30
  11 -11  -4    7.00    5.80
 -11 -11   4    6.25    6.43
  11 -11  -5    3.27    4.02
 -11 -11   5   -2.86    6.79
  11 -11  -6    1.39    4.55
 -11 -11   6    3.64    5.13
 -11 -11   7   -0.75    5.09
 -11 -11   8   28.79    8.88
 -11 -11   9   -2.05    6.03
 -11 -11  10   -1.25    6.31
 -11 -11  11    1.11    5.20
 -11 -11  12   22.07    8.57
 -11 -11  13   -1.32    4.13
 -11 -11  14    2.27    6.66
 -11 -11  15   -1.55    6.87
 -11 -11  16   -1.23    5.48
 -11 -11  17   -0.71    6.36
 -11 -12   1   -2.15    5.63
 -11 -12   2    7.44    6.24
 -11 -12   3    0.27    5.18
 -11 -12   4   15.56    7.13
 -11 -12   5   -0.94    4.69
 -11 -12   6    8.23    6.12
 -11 -12   7   -0.08    4.03
 -11 -12   8   -1.10    4.83
 -11 -12   9   -1.57    5.00
 -11 -12  10    5.46    6.60
 -11 -12  11    1.44    4.79
 -11 -12  12    2.07    6.12
 -10   0   1    2.09    6.41
  10   0  -1    1.57    4.59
 -10   0   2   26.95    8.63
  10   0  -2    8.19    5.41
 -10   0   3   -2.07    5.12
  10   0  -3   -2.34    5.50
 -10   0   4  175.00   29.42
  10   0  -4  200.88   28.86
 -10   0   5    0.35    5.39
  10   0  -5    3.17    3.73
 -10   0   6   33.40   10.01
  10   0  -6   28.37    8.64
 -10   0   7   -0.00    5.39
  10   0  -7    0.56    4.60
 -10   0   8   24.48    9.79
  10   0  -8   27.30    7.89
 -10   0   9    1.73    6.68
  10   0  -9    0.68    4.60
 -10   0  10  146.34   25.66
  10   0 -10  159.93   24.93
 -10   0  11    0.85    5.36
  10   0 -11   -3.47    5.27
 -10   0  12    0.96    5.33
  10   0 -12   -1.20    4.15
 -10   0  13   -0.61    4.60
  10   0 -13   -3.19    6.37
 -10   0  14   24.10    9.79
  10   0 -14   30.60    8.67
 -10   0  15    4.23    6.69
  10   0 -15   -1.80    5.02
  10   0 -16   80.91   16.10
  10   0 -17    5.37    4.91
  10   0 -18   21.58    8.11
  10   0 -19    2.18    4.82
  10   0 -20   87.11   17.03
  10   0 -21    0.19    6.06
  10   0 -22    1.27    4.44
  10   0 -23   -1.73    4.57
  10   0 -24    1.53    5.29
  10   0 -25   -0.93    6.56
  10   0 -26   23.78    9.55
  10   0 -27   -1.96    6.71
  10   0 -28    4.64    6.03
  10   0 -29   -1.05    5.03
  10   0 -30   15.98    7.77
  10   0 -31    1.02    5.23
  10   0 -32    5.15    7.77
 -10   1   1   -0.93    5.41
  10  -1  -1   -1.01    3.96
  10   1  -1   -3.96    4.80
 -10  -1   1   -2.65    5.49
 -10   1   2  148.42   26.76
  10  -1  -2  212.00   27.07
  10   1  -2  153.96   25.35
 -10  -1   2  162.13   26.96
 -10   1   3    7.97    6.16
  10  -1  -3   19.07    6.61
  10   1  -3   13.60    6.39
 -10  -1   3    5.52    6.59
 -10   1   4    5.18    5.57
  10  -1  -4    2.04    3.35
  10   1  -4    0.03    3.95
 -10  -1   4    0.97    5.28
 -10   1   5   25.72    9.02
  10  -1  -5    9.37    6.63
  10   1  -5   15.60    6.44
 -10  -1   5   25.08    8.48
 -10   1   6  111.13   19.57
  10  -1  -6  120.38   18.54
  10   1  -6   76.18   16.69
 -10  -1   6  115.66   19.61
 -10   1   7    0.64    5.96
  10  -1  -7    1.71    5.05
  10   1  -7    7.47    4.68
 -10  -1   7    4.26    5.41
 -10   1   8   68.15   15.19
  10  -1  -8   72.08   14.31
  10   1  -8   76.69   14.50
 -10   1   9    4.01    5.70
  10  -1  -9   -1.82    4.33
  10   1  -9   -2.17    4.55
 -10   1  10    2.55    5.85
  10  -1 -10   -0.14    3.42
  10   1 -10   -0.41    4.25
 -10   1  11   16.67    8.22
  10  -1 -11   12.82    6.80
  10   1 -11   14.26    6.99
 -10   1  12  123.17   22.21
  10  -1 -12  117.18   20.28
  10   1 -12  117.20   20.45
 -10   1  13    5.51    6.97
  10  -1 -13   -0.16    4.29
  10   1 -13    4.27    4.78
 -10   1  14   10.22    7.71
  10  -1 -14    9.54    6.44
  10   1 -14   27.98    8.12
 -10   1  15   -2.21    6.34
  10  -1 -15    0.30    4.62
  10   1 -15   -1.36    5.21
 -10   1  16   34.79   11.77
  10  -1 -16   54.69   11.89
  10   1 -16   35.55   10.40
 -10   1  17   -2.25    5.99
  10  -1 -17   -0.65    4.45
  10   1 -17   -0.41    4.12
  10  -1 -18   49.29   11.84
  10   1 -18   37.35   10.94
 -10  -1  18   47.55   13.41
  10  -1 -19    9.03    6.14
  10   1 -19   -1.31    5.43
 -10  -1  19    3.74    6.32
  10  -1 -20   -0.72    4.98
  10   1 -20    2.67    4.70
 -10  -1  20   -0.95    6.81
  10  -1 -21   14.57    6.67
  10   1 -21    2.07    5.74
 -10  -1  21   -0.44    5.59
  10  -1 -22  103.94   18.14
  10   1 -22   69.92   16.93
 -10  -1  22  101.09   20.09
  10  -1 -23   -1.15    5.64
  10   1 -23   -1.65    5.62
 -10  -1  23   -1.69    6.45
  10  -1 -24    9.97    6.16
  10   1 -24    6.99    5.54
  10  -1 -25    1.74    4.99
  10   1 -25    0.64    5.68
  10  -1 -26    5.86    5.48
  10   1 -26    8.07    5.46
  10  -1 -27   -0.39    4.74
  10   1 -27    3.71    6.49
  10  -1 -28    3.72    6.11
  10   1 -28   14.85    7.36
  10  -1 -29   -1.31    5.60
  10   1 -29   -0.91    5.68
  10  -1 -30   -3.52    6.62
  10   1 -30    5.02    7.04
  10  -1 -31    1.13    6.09
  10   1 -31    2.79    5.92
  10  -1 -32   23.28    9.08
  10   1 -32    6.84    8.56
 -10   2   1    0.70    4.96
  10  -2  -1    6.72    4.88
  10   2  -1    3.95    5.27
 -10   2   2    0.97    4.99
  10  -2  -2   -0.22    4.02
  10   2  -2    1.28    4.21
 -10   2   3   -0.21    5.83
  10  -2  -3   -0.09    4.13
  10   2  -3    2.34    5.01
 -10   2   4  171.52   29.10
  10  -2  -4  179.46   27.94
  10   2  -4  202.32   28.44
 -10   2   5   31.34   10.36
  10  -2  -5   52.57   11.46
  10   2  -5   59.38   11.59
 -10   2   6   32.78    9.49
  10  -2  -6    6.31    5.97
  10   2  -6   41.78    9.31
 -10   2   7   19.87    7.81
  10  -2  -7   17.12    6.44
  10   2  -7    6.36    4.98
 -10   2   8   24.49    9.08
  10  -2  -8   21.39    7.19
  10   2  -8   12.96    6.27
 -10   2   9    6.19    6.95
  10  -2  -9   14.38    7.00
  10   2  -9   11.68    6.23
 -10   2  10  100.91   19.96
  10  -2 -10  115.44   19.01
  10   2 -10  100.48   18.33
 -10   2  11   -1.06    6.43
  10  -2 -11   15.18    6.35
  10   2 -11   16.00    7.43
 -10   2  12   -2.06    5.92
  10  -2 -12    4.36    4.48
  10   2 -12    1.83    4.33
 -10  -2  12    1.48    6.50
 -10   2  13   -0.18    5.60
  10  -2 -13    3.57    5.68
  10   2 -13    2.41    4.80
 -10  -2  13   -2.26    6.47
 -10   2  14   42.23   12.27
  10  -2 -14   53.97   11.76
  10   2 -14   51.77   12.31
 -10  -2  14   34.46   11.33
  10  -2 -15   27.67    8.55
  10   2 -15   16.23    7.37
 -10  -2  15   15.63    7.65
  10  -2 -16   24.36    8.01
  10   2 -16   20.23    7.68
 -10  -2  16   14.81    7.23
  10  -2 -17   -0.07    4.50
  10   2 -17    0.58    3.80
 -10  -2  17    0.99    5.51
  10  -2 -18   14.23    6.53
  10   2 -18    8.64    7.07
 -10  -2  18    2.50    6.07
  10  -2 -19    3.09    4.94
  10   2 -19    2.63    5.25
 -10  -2  19    3.00    6.23
  10  -2 -20   68.15   12.92
  10   2 -20   47.07   10.82
 -10  -2  20   12.26    9.48
  10  -2 -21    8.19    6.62
  10   2 -21    1.09    4.66
 -10  -2  21    7.42    7.82
  10  -2 -22    2.24    5.77
  10   2 -22    4.34    4.91
 -10  -2  22    7.34    7.00
  10  -2 -23    4.91    5.19
  10   2 -23   -1.49    4.60
 -10  -2  23    4.86    7.02
  10  -2 -24   18.78    8.43
  10   2 -24   31.05    9.04
 -10  -2  24   14.02    8.45
  10  -2 -25    8.73    6.71
  10   2 -25    1.13    5.02
 -10  -2  25    0.64    6.62
  10  -2 -26   26.29    9.64
  10   2 -26   37.69   10.94
  10  -2 -27   -1.13    5.14
  10   2 -27   -2.49    5.80
  10  -2 -28    1.18    6.04
  10   2 -28    1.83    5.15
  10  -2 -29    0.47    6.15
  10   2 -29   -0.30    5.10
  10  -2 -30    0.70    5.13
  10   2 -30   -4.82    6.76
  10  -2 -31   -2.20    5.81
  10   2 -31   -2.17    7.29
  10  -2 -32   -1.36    6.63
  10   2 -32   18.21    7.52
 -10   3   1   10.27    6.77
  10  -3  -1   11.78    6.51
  10   3  -1   12.24    5.81
 -10  -3   1   19.51    8.07
 -10   3   2  126.48   22.50
  10  -3  -2  133.36   21.34
  10   3  -2  131.18   21.21
 -10  -3   2  128.05   22.30
 -10   3   3   59.11   13.96
  10  -3  -3   86.60   14.20
  10   3  -3   47.01   11.81
 -10  -3   3   78.19   14.82
 -10   3   4   -3.68    6.20
  10  -3  -4    3.02    4.52
  10   3  -4   -0.06    3.39
 -10  -3   4    3.56    5.25
 -10   3   5   14.58    7.05
  10  -3  -5   17.00    6.65
  10   3  -5   12.24    5.65
 -10  -3   5    8.72    6.59
 -10   3   6   11.36    8.32
  10  -3  -6   62.03   11.05
  10   3  -6   40.28    9.41
 -10  -3   6   33.91    9.69
 -10   3   7   20.55    8.06
  10  -3  -7    9.68    5.68
  10   3  -7   26.46    7.60
 -10  -3   7    6.73    6.10
 -10   3   8   68.11   16.61
  10  -3  -8  111.74   17.40
  10   3  -8   99.60   16.90
 -10  -3   8   78.94   17.28
 -10   3   9    2.52    5.56
  10  -3  -9    1.17    4.20
  10   3  -9    7.87    5.20
 -10  -3   9    8.82    6.57
  10  -3 -10    3.54    5.31
  10   3 -10   11.19    5.90
 -10  -3  10    5.35    5.79
  10  -3 -11   19.50    7.49
  10   3 -11   19.67    6.91
 -10  -3  11   10.27    7.26
  10  -3 -12   53.94   12.22
  10   3 -12   53.75   12.34
  10  -3 -13   -0.64    4.29
  10   3 -13   -1.73    4.81
 -10  -3  13   -1.10    5.91
  10  -3 -14   -2.92    5.90
  10   3 -14    2.52    5.09
 -10  -3  14    3.92    5.36
  10  -3 -15    7.31    5.64
  10   3 -15    5.13    5.34
 -10  -3  15   -0.02    5.86
  10  -3 -16   31.70    9.81
  10   3 -16   40.92   10.65
 -10  -3  16   37.18   11.35
  10  -3 -17   29.69    9.29
  10   3 -17   23.65    8.54
 -10  -3  17   19.14    8.83
  10  -3 -18   36.36    9.70
  10   3 -18   25.97    9.21
 -10  -3  18   25.61    9.90
  10  -3 -19   18.89    7.15
  10   3 -19   11.70    6.49
 -10  -3  19    6.66    6.53
  10  -3 -20   -3.31    5.62
  10   3 -20    2.74    5.44
 -10  -3  20   -2.08    5.75
  10  -3 -21   11.49    7.53
  10   3 -21   11.95    6.97
 -10  -3  21   11.03    7.33
  10   3 -22   50.68   11.97
 -10  -3  22   37.85   12.40
  10  -3 -23    3.79    5.97
  10   3 -23    1.88    5.31
 -10  -3  23   -0.01    6.06
  10  -3 -24    0.45    5.25
  10   3 -24   -1.15    6.53
 -10  -3  24    2.88    6.73
  10  -3 -25   -1.28    4.54
  10   3 -25   -0.60    4.93
 -10  -3  25    1.03    6.68
  10  -3 -26   11.61    6.81
  10   3 -26    9.93    6.51
 -10  -3  26   10.85    9.09
  10  -3 -27    7.92    5.87
  10   3 -27   18.99    8.48
 -10  -3  27   13.20    8.84
  10  -3 -28   12.56    7.10
  10   3 -28   18.80    8.22
  10  -3 -29    0.82    4.99
  10   3 -29   -1.25    5.86
  10  -3 -30    4.50    5.63
  10   3 -30   -1.91    5.99
  10  -3 -31    6.28    6.44
  10   3 -31    0.81    5.00
  10  -3 -32   10.71    7.44
  10   3 -32    1.21    6.49
  10  -4  -1    3.49    4.27
  10   4  -1    5.14    5.20
 -10  -4   1   -0.16    4.93
  10  -4  -2   -0.02    4.23
  10   4  -2    0.33    3.79
 -10  -4   2    8.96    5.70
  10  -4  -3   10.56    5.84
  10   4  -3    8.59    5.36
 -10  -4   3    9.27    6.54
  10  -4  -4  107.43   17.95
  10   4  -4  123.52   18.49
 -10  -4   4   78.65   17.48
  10  -4  -5   48.03   11.47
  10   4  -5   55.42   11.90
 -10  -4   5   59.78   12.88
  10  -4  -6   88.13   14.26
  10   4  -6   64.95   12.86
 -10  -4   6   41.13   12.20
  10  -4  -7   -2.19    4.99
  10   4  -7   -0.38    3.83
 -10  -4   7    1.39    5.36
  10  -4  -8   81.37   15.64
  10   4  -8   95.48   16.07
 -10  -4   8   71.48   16.40
  10  -4  -9    4.91    5.25
  10   4  -9    4.44    4.88
 -10  -4   9    7.58    6.10
  10  -4 -10   40.98    9.94
  10   4 -10   27.71    9.34
 -10  -4  10   28.25    9.52
  10  -4 -11    6.92    5.31
  10   4 -11    7.15    5.10
 -10  -4  11   15.20    6.92
  10  -4 -12    1.02    4.78
  10   4 -12   -2.19    5.32
 -10  -4  12   -2.19    5.35
  10  -4 -13    8.51    5.49
  10   4 -13   -0.68    4.32
 -10  -4  13    1.52    5.09
  10  -4 -14   32.21    9.26
  10   4 -14   29.66    8.95
 -10  -4  14   17.73    8.76
  10  -4 -15   14.08    6.36
  10   4 -15    0.03    4.32
 -10  -4  15    9.46    7.67
  10  -4 -16   35.04    9.06
  10   4 -16    4.07    5.73
 -10  -4  16   18.05    8.23
  10  -4 -17    9.19    6.30
  10   4 -17    3.08    5.24
 -10  -4  17    1.05    6.61
  10  -4 -18    1.18    5.84
  10   4 -18   10.34    6.08
 -10  -4  18   17.95    8.05
  10  -4 -19    1.47    5.92
  10   4 -19    4.59    5.74
 -10  -4  19   17.48    8.48
  10  -4 -20   31.61   10.86
  10   4 -20   68.12   13.17
 -10  -4  20   51.81   13.65
  10  -4 -21   23.58    8.66
  10   4 -21   18.64    8.13
 -10  -4  21   17.03    9.25
  10  -4 -22   -1.16    4.68
  10   4 -22   -0.56    6.32
 -10  -4  22    4.52    7.43
  10  -4 -23   21.05    8.07
  10   4 -23   12.81    6.43
 -10  -4  23   -2.39    6.21
  10  -4 -24   33.12   10.36
  10   4 -24   29.98   10.31
 -10  -4  24   24.13   10.47
  10  -4 -25    5.97    5.67
  10   4 -25   25.03    9.19
 -10  -4  25    7.35    7.81
  10  -4 -26   12.45    6.90
  10   4 -26    6.90    6.18
 -10  -4  26   14.14    9.74
  10  -4 -27    0.92    4.88
  10   4 -27   -1.90    6.21
 -10  -4  27    2.40    6.74
  10  -4 -28    2.69    6.51
  10   4 -28   13.62    8.23
 -10  -4  28    1.57    5.97
  10  -4 -29    3.29    5.31
  10   4 -29    4.62    5.56
 -10  -4  29   -0.07    5.11
  10  -4 -30    3.85    6.84
  10   4 -30    7.24    6.32
  10  -4 -31    0.44    5.91
  10   4 -31   -2.63    6.68
  10  -4 -32    0.85    6.24
  10   4 -32   -2.56    5.90
  10  -5  -1   50.70   12.33
  10   5  -1   76.11   13.37
 -10  -5   1   74.23   14.52
  10  -5  -2  215.15   33.05
  10   5  -2  245.11   33.42
 -10  -5   2  218.59   33.84
  10  -5  -3   36.75    8.51
  10   5  -3   22.35    7.23
 -10  -5   3    8.76    7.47
  10  -5  -4   -0.85    4.45
  10   5  -4   -1.36    4.09
 -10  -5   4    1.63    4.93
  10  -5  -5    6.30    4.96
  10   5  -5    1.45    4.70
 -10  -5   5    3.07    4.94
  10   5  -6   32.00    8.96
 -10  -5   6   37.41   10.31
  10  -5  -7   52.27   11.96
  10   5  -7   48.97   11.14
 -10  -5   7   49.25   12.03
  10  -5  -8   29.53    9.32
  10   5  -8   41.30   10.00
 -10  -5   8   50.92   11.66
  10  -5  -9   -1.37    5.15
  10   5  -9   -0.04    3.24
 -10  -5   9    2.62    5.15
  10  -5 -10    0.67    4.35
  10   5 -10    0.00    5.32
 -10  -5  10   -0.31    4.78
  10  -5 -11   17.22    7.75
  10   5 -11   34.43    8.74
 -10  -5  11   12.37    7.15
  10  -5 -12   44.20   10.61
  10   5 -12   54.90   11.22
 -10  -5  12   24.78    9.95
  10  -5 -13   20.06    8.04
  10   5 -13   18.69    7.57
 -10  -5  13   32.76    9.74
  10  -5 -14   -1.05    6.19
  10   5 -14    1.83    4.58
 -10  -5  14   -1.26    4.87
  10  -5 -15    5.93    5.83
  10   5 -15    9.69    5.93
 -10  -5  15    8.15    7.01
  10  -5 -16    7.83    5.43
  10   5 -16    7.55    5.82
 -10  -5  16    0.37    4.41
  10  -5 -17   39.18   10.48
  10   5 -17   21.24    8.54
 -10  -5  17   38.89   11.40
  10  -5 -18   24.69    8.56
  10   5 -18   13.25    7.09
 -10  -5  18   19.52    8.59
  10  -5 -19    0.94    5.53
  10   5 -19    7.27    7.21
 -10  -5  19   -2.26    5.94
  10  -5 -20    5.32    4.90
  10   5 -20    0.60    4.28
 -10  -5  20    0.80    6.39
  10  -5 -21   16.75    7.30
  10   5 -21    8.14    6.26
 -10  -5  21   14.77    8.00
  10  -5 -22   45.71   11.88
  10   5 -22   26.18    9.08
 -10  -5  22   34.29   11.14
  10  -5 -23   16.87    7.84
  10   5 -23    5.63    5.56
 -10  -5  23   10.77    8.16
  10  -5 -24   -1.69    5.24
  10   5 -24    3.69    5.68
 -10  -5  24    2.98    6.37
  10  -5 -25   -1.24    5.25
  10   5 -25   -3.46    6.09
 -10  -5  25    0.35    6.30
  10  -5 -26   -0.46    5.52
  10   5 -26    6.11    6.27
 -10  -5  26    2.09    6.12
  10  -5 -27   14.03    8.03
  10   5 -27   14.32    8.19
 -10  -5  27   13.45    8.71
  10  -5 -28    5.20    6.16
  10   5 -28    4.80    6.75
 -10  -5  28   -2.45    6.93
  10  -5 -29    3.42    5.25
  10   5 -29    8.22    6.31
 -10  -5  29    1.37    7.21
  10  -5 -30   -3.37    6.26
  10   5 -30    2.11    5.69
 -10  -5  30   -2.35    6.59
  10  -5 -31   -0.54    5.20
  10   5 -31    1.01    6.05
 -10  -5  31   -1.51    6.95
  10  -5 -32    7.37    6.60
  10  -6  -1    1.64    4.25
  10   6  -1    3.69    4.71
 -10  -6   1    4.71    5.90
  10  -6  -2   24.57    7.26
  10   6  -2   12.79    5.62
 -10  -6   2    3.24    5.99
  10  -6  -3   13.67    6.69
  10   6  -3   20.04    7.02
 -10  -6   3   26.98    8.38
  10  -6  -4   10.38    6.46
  10   6  -4   21.16    6.94
 -10  -6   4   10.22    6.14
  10  -6  -5   17.83    7.20
  10   6  -5   12.97    6.52
 -10  -6   5   23.22    7.83
  10  -6  -6   39.74    9.40
  10   6  -6   41.21    9.66
 -10  -6   6   18.55    8.94
  10  -6  -7    2.96    4.65
  10   6  -7    0.30    4.40
 -10  -6   7    0.40    4.71
  10  -6  -8    6.91    5.49
  10   6  -8    4.94    4.86
 -10  -6   8    0.15    5.29
  10  -6  -9   57.90   12.46
  10   6  -9   58.30   12.01
 -10  -6   9   46.60   12.09
  10  -6 -10   47.48   10.66
  10   6 -10   30.77    9.66
 -10  -6  10   29.98   10.10
  10  -6 -11    4.31    5.25
  10   6 -11   12.36    6.83
 -10  -6  11    6.87    5.67
  10  -6 -12    3.99    4.66
  10   6 -12   -2.66    5.64
 -10  -6  12    2.32    5.45
  10  -6 -13   32.65    9.36
  10   6 -13    9.38    7.13
 -10  -6  13   14.51    8.05
  10  -6 -14   19.58    7.17
  10   6 -14    9.31    5.85
 -10  -6  14    3.62    6.45
  10  -6 -15   31.22    9.14
  10   6 -15   20.51    8.20
 -10  -6  15   23.58    9.32
  10  -6 -16    5.43    6.22
  10   6 -16   16.61    7.28
 -10  -6  16   10.32    7.37
  10  -6 -17    6.94    5.99
  10   6 -17    9.66    5.59
 -10  -6  17   -2.81    5.68
  10  -6 -18    9.07    6.02
  10   6 -18   11.13    7.09
 -10  -6  18    5.94    5.67
  10  -6 -19   18.16    7.58
  10   6 -19   18.57    8.14
 -10  -6  19   19.89    8.71
  10  -6 -20    8.79    6.66
  10   6 -20    8.43    7.17
 -10  -6  20    4.53    5.89
  10  -6 -21    6.73    5.94
  10   6 -21    4.89    6.42
 -10  -6  21    2.85    5.83
  10  -6 -22   -1.22    4.86
  10   6 -22    2.72    5.16
 -10  -6  22   10.12    6.91
  10  -6 -23    5.96    5.38
  10   6 -23    4.10    5.31
 -10  -6  23    1.23    5.80
  10  -6 -24    8.74    6.49
  10   6 -24    5.30    6.47
 -10  -6  24    4.88    7.65
  10  -6 -25   19.07    7.50
  10   6 -25    6.18    5.54
 -10  -6  25   -0.04    6.55
  10  -6 -26    5.68    5.80
  10   6 -26    7.73    6.29
 -10  -6  26   -0.06    7.80
  10  -6 -27   -0.31    4.84
  10   6 -27   -4.39    7.15
 -10  -6  27   -1.31    5.89
  10  -6 -28    6.98    6.31
  10   6 -28   -0.59    6.54
 -10  -6  28    0.47    7.50
  10  -6 -29   10.30    6.71
  10   6 -29    2.81    5.86
 -10  -6  29   12.47    8.69
  10  -6 -30    6.28    5.96
  10   6 -30   -2.74    6.77
 -10  -6  30    5.35    6.95
  10  -6 -31   20.76    9.18
  10   6 -31   13.20    7.97
 -10  -6  31    8.78    7.78
  10  -6 -32    0.52    6.34
 -10  -6  32    1.25    5.11
 -10  -6  33    3.25    8.03
  10  -7  -1   88.48   15.36
  10   7  -1   93.01   15.44
 -10  -7   1   61.10   14.79
  10  -7  -2    6.77    5.19
  10   7  -2    5.35    4.33
 -10  -7   2    4.34    5.60
  10  -7  -3   49.69    9.91
  10   7  -3   38.68    9.28
 -10  -7   3   13.25    7.72
  10  -7  -4    6.74    4.88
  10   7  -4   -1.99    4.04
 -10  -7   4    5.00    6.18
  10  -7  -5   55.30   11.84
  10   7  -5   55.24   11.28
 -10  -7   5   30.98   10.41
  10  -7  -6    2.35    5.50
  10   7  -6    6.95    4.55
 -10  -7   6    5.95    5.01
  10  -7  -7   50.60   10.37
  10   7  -7   26.91    8.58
 -10  -7   7   34.04   10.10
  10  -7  -8   22.13    7.28
  10   7  -8   12.16    6.52
 -10  -7   8   18.33    7.55
  10  -7  -9   -1.61    4.21
  10   7  -9   -2.65    5.33
 -10  -7   9    5.22    5.31
  10  -7 -10    1.88    4.77
  10   7 -10   -1.79    5.07
 -10  -7  10   -1.34    4.95
  10  -7 -11   12.82    7.08
  10   7 -11    4.00    4.61
 -10  -7  11    9.12    6.40
  10  -7 -12   17.86    7.16
  10   7 -12   23.65    7.54
 -10  -7  12    6.15    6.09
  10   7 -13   53.76   11.77
 -10  -7  13   37.09   11.56
  10  -7 -14   -1.08    4.47
  10   7 -14   -1.80    4.39
 -10  -7  14    2.20    4.66
  10  -7 -15   -0.62    5.24
  10   7 -15   -0.26    5.30
 -10  -7  15   -1.70    5.35
  10  -7 -16   -3.13    6.25
  10   7 -16    1.86    5.26
 -10  -7  16    8.81    6.54
  10  -7 -17    3.26    5.60
  10   7 -17   24.03    7.81
 -10  -7  17   21.51    8.93
  10  -7 -18    3.63    4.44
  10   7 -18    5.29    5.82
 -10  -7  18    4.43    6.71
  10  -7 -19    9.09    6.20
  10   7 -19    5.35    5.91
 -10  -7  19    9.51    7.55
  10  -7 -20   -0.73    4.56
  10   7 -20    0.37    5.21
 -10  -7  20   -2.72    5.52
  10  -7 -21    8.46    5.91
  10   7 -21   -0.94    4.78
 -10  -7  21    0.19    5.34
  10  -7 -22    4.52    5.79
  10   7 -22    4.69    5.73
 -10  -7  22    1.25    6.55
  10  -7 -23    6.52    6.10
  10   7 -23   25.87    9.31
 -10  -7  23    2.34    6.87
  10  -7 -24    1.96    5.72
  10   7 -24   -0.53    5.24
 -10  -7  24   -0.95    5.38
  10  -7 -25   -3.07    6.46
  10   7 -25   -0.79    4.80
 -10  -7  25   10.22    7.77
  10  -7 -26    4.07    5.68
  10   7 -26   -2.09    5.75
 -10  -7  26    1.83    6.82
  10  -7 -27   34.98   10.01
  10   7 -27   18.19    8.66
 -10  -7  27    9.26    9.30
  10  -7 -28    3.53    5.98
  10   7 -28    6.07    6.66
 -10  -7  28    1.56    7.08
  10  -7 -29   -1.13    5.44
  10   7 -29   -0.78    5.36
 -10  -7  29    4.21    7.11
  10  -7 -30    0.54    6.04
  10   7 -30   -1.04    5.57
 -10  -7  30    4.64    7.52
  10  -7 -31    0.31    5.23
  10   7 -31   -0.79    6.11
 -10  -7  31    3.42    6.48
 -10  -7  32    4.32    7.09
 -10  -7  33    2.25    7.31
  10  -8  -1    7.43    5.29
  10   8  -1    7.72    5.38
 -10  -8   1   10.65    5.77
  10  -8  -2    1.04    3.86
  10   8  -2    2.75    4.14
 -10  -8   2    1.48    4.67
  10  -8  -3   37.07    9.71
  10   8  -3   37.77    9.47
 -10  -8   3   42.64   10.13
  10  -8  -4   18.23    6.58
  10   8  -4   14.63    6.33
 -10  -8   4   20.74    8.12
  10  -8  -5   69.16   13.01
  10   8  -5   60.23   12.10
 -10  -8   5   41.18   11.78
  10  -8  -6   10.14    6.13
  10   8  -6    5.80    5.05
 -10  -8   6   13.09    6.18
  10  -8  -7    6.58    4.45
  10   8  -7   -0.36    4.27
 -10  -8   7    3.67    5.81
  10  -8  -8    0.80    4.06
  10   8  -8    1.42    3.96
 -10  -8   8    5.12    4.55
  10  -8  -9   14.16    6.77
  10   8  -9   16.50    6.97
 -10  -8   9   14.11    7.23
  10  -8 -10   13.75    6.04
  10   8 -10    0.20    4.48
 -10  -8  10   -0.91    5.58
  10  -8 -11   29.50    8.46
  10   8 -11   21.39    7.90
 -10  -8  11   21.89    8.66
  10  -8 -12   -1.74    4.52
  10   8 -12    3.93    4.91
 -10  -8  12   -2.99    4.93
  10  -8 -13    9.63    5.69
  10   8 -13    4.85    4.87
 -10  -8  13    1.67    4.90
  10  -8 -14    4.98    4.68
  10   8 -14    1.26    4.79
 -10  -8  14   -1.18    5.68
  10  -8 -15   38.03    9.30
  10   8 -15   16.52    7.35
 -10  -8  15   12.44    7.88
  10  -8 -16    1.69    4.58
  10   8 -16    1.72    4.28
 -10  -8  16   -2.60    6.75
  10  -8 -17    0.87    4.32
  10   8 -17   -2.17    4.51
 -10  -8  17    2.35    5.90
  10  -8 -18    4.61    5.10
  10   8 -18   -0.65    5.11
 -10  -8  18   -0.44    5.01
  10  -8 -19   27.30    9.38
  10   8 -19   17.01    8.21
 -10  -8  19   38.13   10.27
  10  -8 -20    1.69    5.46
  10   8 -20    1.71    5.15
 -10  -8  20   -0.19    4.62
  10  -8 -21    1.63    4.51
  10   8 -21   13.47    7.17
 -10  -8  21   12.09    7.15
  10  -8 -22    4.36    6.14
  10   8 -22   -1.47    4.64
 -10  -8  22    1.64    7.39
  10  -8 -23    8.83    6.73
  10   8 -23    6.33    5.37
 -10  -8  23    3.41    6.88
  10  -8 -24    4.74    5.77
  10   8 -24    0.27    4.49
 -10  -8  24   -1.69    6.50
  10  -8 -25   28.03    8.79
  10   8 -25    1.33    5.60
 -10  -8  25    1.54    6.45
  10  -8 -26   -1.48    4.89
  10   8 -26    4.76    5.82
 -10  -8  26   -1.25    5.95
  10  -8 -27    1.82    6.59
  10   8 -27    0.09    5.24
 -10  -8  27   -0.82    5.78
  10  -8 -28    1.37    5.52
  10   8 -28   -2.04    5.71
 -10  -8  28   -4.14    7.55
  10  -8 -29    0.78    5.10
  10   8 -29    3.12    5.85
 -10  -8  29   -1.77    6.53
  10  -8 -30    2.80    4.47
  10   8 -30   -0.56    5.31
 -10  -8  30    1.25    5.11
  10  -8 -31    8.89    7.10
  10  -9  -1   16.13    7.53
  10   9  -1   57.48   10.27
 -10  -9   1   38.71    9.83
  10  -9  -2    7.39    5.32
  10   9  -2    6.01    5.08
 -10  -9   2   18.32    7.18
  10  -9  -3   42.33    9.86
  10   9  -3   38.15    9.48
 -10  -9   3   29.24    9.34
  10  -9  -4   -1.50    4.37
  10   9  -4    1.02    3.73
 -10  -9   4    3.79    5.13
  10  -9  -5   11.10    5.92
  10   9  -5    5.90    5.19
 -10  -9   5    7.60    5.86
  10  -9  -6   -1.16    5.66
  10   9  -6   -0.18    3.69
 -10  -9   6    7.69    5.76
  10  -9  -7   55.82   11.54
  10   9  -7   63.17   11.58
 -10  -9   7   23.60    9.49
  10  -9  -8   12.94    5.56
  10   9  -8    0.17    4.71
 -10  -9   8    6.94    5.97
  10  -9  -9    4.98    4.79
  10   9  -9    2.32    5.02
 -10  -9   9    7.19    5.98
  10  -9 -10    8.67    6.35
  10   9 -10    3.26    5.45
 -10  -9  10    2.81    4.67
  10  -9 -11   24.10    7.92
  10   9 -11   22.54    7.54
 -10  -9  11   29.73    8.94
  10  -9 -12    2.23    5.20
  10   9 -12   -1.27    4.67
 -10  -9  12   -2.67    5.85
  10  -9 -13    5.93    4.99
  10   9 -13    2.99    4.65
 -10  -9  13    4.55    5.42
  10  -9 -14    3.31    4.13
  10   9 -14   -0.88    4.32
 -10  -9  14    5.35    6.65
  10  -9 -15   -1.54    4.70
  10   9 -15   -2.33    5.72
 -10  -9  15    1.95    6.15
  10  -9 -16   -3.57    5.85
  10   9 -16    1.64    4.45
 -10  -9  16    3.60    5.18
  10  -9 -17   44.34   10.67
  10   9 -17   35.71   10.28
 -10  -9  17   23.52    9.97
  10  -9 -18    2.18    5.97
  10   9 -18    1.29    4.45
 -10  -9  18    2.90    5.21
  10  -9 -19    3.70    5.71
  10   9 -19    7.10    5.34
 -10  -9  19    4.48    6.01
  10  -9 -20    2.11    5.09
  10   9 -20    1.09    4.71
 -10  -9  20   -1.65    6.14
  10  -9 -21    7.39    6.42
  10   9 -21    1.55    4.82
 -10  -9  21    3.38    6.30
  10  -9 -22   -2.82    5.14
  10   9 -22   -2.62    5.40
 -10  -9  22    2.59    5.84
  10  -9 -23   21.23    8.32
  10   9 -23    9.52    7.60
 -10  -9  23    6.79    6.20
  10  -9 -24   -2.38    5.14
  10   9 -24   -1.13    5.34
 -10  -9  24   -4.69    7.23
  10  -9 -25    3.40    5.40
  10   9 -25    0.18    5.49
 -10  -9  25   -2.66    6.03
  10  -9 -26    1.37    5.07
  10   9 -26    5.58    6.46
 -10  -9  26    8.50    6.36
  10  -9 -27    2.20    6.23
  10   9 -27    3.62    6.51
 -10  -9  27    0.90    7.93
  10  -9 -28   -1.69    5.51
  10   9 -28   -3.89    6.23
  10  -9 -29   10.66    8.21
  10   9 -29    0.41    5.12
  10  -9 -30    0.89    5.89
  10   9 -30   -1.52    5.37
  10  -9 -31   -3.31    6.08
  10 -10  -1    8.10    5.55
 -10 -10   1    3.30    5.79
  10 -10  -2   -0.11    4.03
 -10 -10   2   -1.29    5.80
  10 -10  -3   19.87    6.99
 -10 -10   3    5.70    5.79
  10 -10  -4    0.02    4.37
 -10 -10   4    0.18    4.78
  10 -10  -5   49.58   11.10
 -10 -10   5   38.58   10.24
  10 -10  -6   -1.68    4.18
 -10 -10   6    1.26    4.58
  10 -10  -7   10.14    5.09
 -10 -10   7    2.64    5.58
  10 -10  -8    0.50    4.45
 -10 -10   8    3.60    4.75
  10 -10  -9   24.61    8.82
 -10 -10   9   39.64   10.08
  10 -10 -10   -0.13    4.15
 -10 -10  10   -2.77    5.63
  10 -10 -11    7.72    6.03
 -10 -10  11   -1.48    5.83
  10 -10 -12    1.19    3.98
 -10 -10  12    2.60    5.74
  10 -10 -13   25.10    8.58
 -10 -10  13   20.28    8.50
  10 -10 -14    3.55    5.51
 -10 -10  14   -1.46    4.89
  10 -10 -15   24.36    8.62
 -10 -10  15   11.52    7.39
  10 -10 -16    4.23    4.98
 -10 -10  16    0.73    4.86
  10 -10 -17    1.41    5.69
 -10 -10  17    3.16    5.72
  10 -10 -18   -2.43    4.90
 -10 -10  18    1.08    6.08
  10 -10 -19   19.40    7.51
 -10 -10  19    3.90    6.84
  10 -10 -20   -0.66    4.53
 -10 -10  20    1.16    5.20
  10 -10 -21    9.82    7.59
 -10 -10  21   13.97    7.90
 -10 -10  22   -2.25    5.30
 -10 -10  23    4.34    6.87
 -10 -10  24   -2.14    6.98
  10 -11  -1   10.32    6.11
 -10 -11   1   18.73    6.46
  10 -11  -2   -1.07    4.37
 -10 -11   2    2.25    4.81
  10 -11  -3    8.97    5.17
 -10 -11   3   18.40    6.48
  10 -11  -4    2.26    5.19
 -10 -11   4   -0.74    5.59
  10 -11  -5    6.59    5.46
 -10 -11   5    2.57    4.83
  10 -11  -6   -2.79    4.41
 -10 -11   6   -0.78    5.21
  10 -11  -7   52.46   11.32
 -10 -11   7   25.76    9.35
 -10 -11   8    4.83    6.55
 -10 -11   9    4.42    4.94
 -10 -11  10   -1.56    5.84
 -10 -11  11   18.90    7.92
 -10 -11  12   -3.19    6.06
 -10 -11  13    7.34    6.14
 -10 -11  14   -1.22    4.69
 -10 -11  15   -0.17    5.27
 -10 -11  16   -0.20    3.64
 -10 -11  17    8.93    7.59
 -10 -11  18   -0.23    4.10
 -10 -11  19   -0.45    5.60
 -10 -11  20   -3.64    6.59
 -10 -11  21    8.54    6.39
 -10 -12   1    2.14    4.76
 -10 -12   2    1.07    4.38
 -10 -12   3   13.67    6.49
 -10 -12   4    2.39    5.15
 -10 -12   5   12.40    6.46
 -10 -12   6   -2.16    4.93
 -10 -12   7    2.10    4.91
 -10 -12   8    2.70    5.03
 -10 -12   9   24.33    7.92
 -10 -12  10   -1.29    5.32
 -10 -12  11    8.12    5.84
 -10 -12  12    0.27    5.50
 -10 -12  13    6.27    6.08
 -10 -12  14   -0.82    4.81
 -10 -12  15   18.20    8.12
 -10 -12  16    1.72    4.23
 -10 -12  17   -0.47    5.10
 -10 -13   1    7.04    4.87
 -10 -13   2    1.01    4.73
 -10 -13   3   10.66    5.79
 -10 -13   4    0.63    4.10
 -10 -13   5    3.83    5.43
 -10 -13   6    2.00    4.71
 -10 -13   7    6.71    5.86
 -10 -13   8    1.14    4.93
 -10 -13   9   -1.30    4.92
 -10 -13  10   -0.72    4.89
 -10 -13  11   -3.48    5.81
 -10 -13  12    7.72    7.17
 -10 -14   1    3.02    4.56
 -10 -14   2    0.81    4.62
 -10 -14   3    0.49    4.30
 -10 -14   4    3.94    4.63
 -10 -14   5    3.29    5.26
  -9   0   1   17.09    7.07
  -9   0   2   -0.60    4.34
  -9   0   3  191.91   29.57
  -9   0   4   -0.91    4.43
  -9   0   5   35.38    9.84
  -9   0   6    2.38    4.96
   9   0  -6   -1.53    4.54
  -9   0   7  171.75   24.10
   9   0  -7  115.51   21.03
  -9   0   8    5.30    5.28
   9   0  -8   -0.93    4.22
  -9   0   9  106.20   18.73
   9   0  -9   92.80   17.12
  -9   0  10   -0.13    5.20
   9   0 -10   -0.40    4.02
  -9   0  11   15.48    7.26
   9   0 -11   11.68    6.44
  -9   0  12    2.36    5.45
   9   0 -12   -2.47    5.54
  -9   0  13  132.14   23.30
   9   0 -13  135.68   22.49
  -9   0  14   -1.75    5.57
   9   0 -14    0.45    5.68
  -9   0  15   27.41    9.84
   9   0 -15   35.99    9.41
  -9   0  16    2.63    5.60
   9   0 -16   -0.21    5.62
  -9   0  17   57.73   12.74
   9   0 -17   24.93    9.33
  -9   0  18   -3.23    6.01
   9   0 -18   -2.24    5.64
  -9   0  19   90.66   18.55
   9   0 -19   88.19   16.77
  -9   0  20   -2.23    5.64
   9   0 -20    5.25    5.33
   9   0 -21   24.59    8.61
   9   0 -22    0.08    4.77
   9   0 -23   61.87   14.12
   9   0 -24    2.04    4.71
   9   0 -25    3.43    5.86
   9   0 -26    1.66    6.08
   9   0 -27    2.73    4.83
   9   0 -28   -0.17    4.22
   9   0 -29   18.30    8.50
   9   0 -30   -0.47    4.64
   9   0 -31   11.36    7.83
   9   0 -32   -2.20    6.20
   9   0 -33   13.85    7.25
   9   0 -34    6.56    5.88
  -9   1   1  547.40   67.76
  -9  -1   1  453.94   66.54
  -9   1   2    6.05    5.48
  -9  -1   2    5.13    5.62
  -9   1   3    6.74    5.42
  -9  -1   3   -0.27    4.49
  -9   1   4   67.31   13.46
  -9  -1   4   57.46   12.95
  -9   1   5  170.42   24.12
   9  -1  -5  126.07   21.59
  -9  -1   5  129.49   22.56
  -9   1   6    1.21    5.18
   9  -1  -6    1.86    4.07
   9   1  -6   -1.09    4.28
  -9  -1   6    2.63    4.54
  -9   1   7   61.25   13.50
   9  -1  -7   54.59   12.01
   9   1  -7   74.65   13.28
  -9  -1   7   67.86   13.84
  -9   1   8    9.46    6.11
   9  -1  -8    4.83    3.83
   9   1  -8    7.32    5.39
  -9  -1   8   -0.53    5.19
  -9   1   9    4.90    5.82
   9  -1  -9   16.34    6.25
   9   1  -9   11.45    5.44
  -9  -1   9   13.00    6.22
  -9   1  10    3.49    5.70
   9  -1 -10   -0.80    4.18
   9   1 -10    1.47    3.60
  -9  -1  10   -1.06    6.01
  -9   1  11  114.82   20.93
   9  -1 -11  120.85   19.99
   9   1 -11  129.64   20.31
  -9  -1  11  107.76   20.47
  -9   1  12    1.57    5.28
   9  -1 -12    8.44    5.84
   9   1 -12   -2.58    4.90
  -9  -1  12    1.66    4.96
  -9   1  13    5.00    6.59
   9  -1 -13    6.02    4.58
   9   1 -13   12.47    5.66
  -9  -1  13   -1.76    5.72
  -9   1  14   -2.14    5.77
   9  -1 -14   -2.57    4.65
   9   1 -14   -0.78    5.03
  -9  -1  14    4.50    5.84
  -9   1  15   91.05   18.99
   9  -1 -15   99.26   18.23
   9   1 -15  110.21   18.58
  -9  -1  15  100.80   19.27
  -9   1  16    7.42    7.28
   9  -1 -16   26.12    7.98
   9   1 -16   16.38    6.84
  -9  -1  16   17.04    9.19
  -9   1  17   58.45   14.37
   9  -1 -17   74.25   13.99
   9   1 -17   54.88   12.76
  -9   1  18   -2.49    5.94
   9  -1 -18   10.80    6.76
   9   1 -18   -1.51    4.61
  -9   1  19    6.37    6.21
   9  -1 -19    6.90    6.52
   9   1 -19    8.39    6.14
  -9   1  20   13.41    8.13
   9  -1 -20   11.26    6.82
   9   1 -20   13.64    6.64
   9   1 -21  129.27   22.41
   9  -1 -22    5.94    5.61
   9   1 -22    0.75    4.24
  -9  -1  22   -2.09    6.15
   9  -1 -23   12.70    7.30
   9   1 -23   21.94    8.11
  -9  -1  23   14.80    9.48
   9  -1 -24   -0.76    5.03
   9   1 -24   -1.98    4.71
  -9  -1  24   -0.89    6.17
   9  -1 -25    2.96    6.12
   9   1 -25    7.34    6.18
  -9  -1  25   15.34    8.20
   9  -1 -26    1.48    5.18
   9   1 -26    0.02    4.16
   9  -1 -27   40.76   11.07
   9   1 -27   23.92    9.28
   9  -1 -28   -1.36    5.48
   9   1 -28    2.04    5.70
   9  -1 -29    2.86    6.65
   9   1 -29   -3.30    6.03
   9  -1 -30   -3.38    5.97
   9   1 -30    1.15    5.55
   9  -1 -31   30.08    9.12
   9   1 -31    6.95    7.42
   9  -1 -32   -1.56    5.81
   9   1 -32   -1.48    6.40
   9  -1 -33    8.54    7.29
   9   1 -33    7.58    7.58
   9  -1 -34   -1.03    5.47
   9   1 -34   -3.09    7.42
  -9   2   1   46.08   11.90
   9  -2  -1   80.46   13.17
   9  -2  -1   44.60   11.92
  -9  -2   1   59.65   12.47
  -9   2   2    8.81    6.22
   9  -2  -2    8.24    4.87
   9  -2  -2   14.89    6.41
  -9  -2   2    8.59    5.80
  -9   2   3  139.70   24.85
   9  -2  -3  182.73   25.02
   9  -2  -3  161.33   25.50
  -9  -2   3  149.25   24.98
  -9   2   4    5.86    5.95
   9  -2  -4   11.80    5.32
   9  -2  -4    3.33    5.83
  -9  -2   4   14.98    6.50
  -9   2   5   10.18    5.99
   9  -2  -5   19.66    6.62
   9  -2  -5   20.44    7.33
  -9  -2   5    4.14    5.88
  -9   2   6   -0.32    4.69
   9  -2  -6   -2.79    4.84
   9  -2  -6   -0.03    3.89
  -9  -2   6   -0.54    3.82
  -9   2   7   62.36   13.99
   9  -2  -7   69.05   12.83
   9  -2  -7   71.79   13.80
   9   2  -7   55.22   12.19
  -9  -2   7   58.81   13.12
  -9   2   8   51.98   10.90
   9  -2  -8   23.42    7.67
   9  -2  -8    8.21    6.84
   9   2  -8   69.38   11.10
  -9  -2   8   44.42   10.21
  -9   2   9   40.00   10.56
   9  -2  -9   44.57   10.23
   9  -2  -9   30.69    9.35
   9   2  -9   48.34   10.21
  -9  -2   9   33.47    9.85
  -9   2  10   -1.95    5.63
   9  -2 -10    1.27    4.55
   9  -2 -10   -2.45    5.15
   9   2 -10    7.67    4.96
  -9  -2  10    6.61    5.79
  -9   2  11   -0.84    4.72
   9  -2 -11   -0.24    4.69
   9  -2 -11   -2.76    5.34
   9   2 -11    2.20    3.43
  -9   2  12    9.29    7.38
   9  -2 -12   23.74    7.54
   9   2 -12   15.04    6.88
  -9   2  13   59.80   13.89
   9  -2 -13   44.20   11.38
   9   2 -13   84.34   14.14
  -9   2  14   39.31   10.96
   9  -2 -14   26.58    8.68
   9   2 -14   44.38   10.20
  -9   2  15   25.98    9.56
   9  -2 -15   20.29    8.03
   9   2 -15   27.33    8.37
  -9   2  16    1.89    5.38
   9  -2 -16    5.89    4.91
   9   2 -16   -0.46    5.03
  -9   2  17   58.19   14.07
   9  -2 -17   51.58   12.57
   9   2 -17   53.99   12.30
   9  -2 -18    0.70    4.69
   9   2 -18    0.66    4.62
  -9  -2  18    0.36    6.83
   9  -2 -19  163.51   23.43
   9   2 -19  161.80   23.44
  -9  -2  19   80.24   21.42
   9  -2 -20   11.69    6.27
   9   2 -20    0.02    4.48
  -9  -2  20    3.14    6.28
   9  -2 -21   13.92    7.22
   9   2 -21    6.73    5.83
  -9  -2  21   16.44    8.55
   9  -2 -22    4.29    5.29
   9   2 -22   12.74    6.92
  -9  -2  22    3.87    5.86
   9  -2 -23   67.63   13.65
   9   2 -23   60.04   13.76
  -9  -2  23   38.66   13.46
   9  -2 -24    5.26    5.58
   9   2 -24    1.89    5.43
  -9  -2  24    3.62    5.55
   9  -2 -25   16.38    7.70
   9   2 -25   28.88    9.51
  -9  -2  25    2.14    8.11
   9  -2 -26   -1.86    4.78
   9   2 -26    6.37    6.23
  -9  -2  26   -0.26    5.21
   9  -2 -27    3.89    4.80
   9   2 -27    5.79    6.89
  -9  -2  27    1.80    6.39
   9  -2 -28    3.19    5.31
   9  -2 -29   11.29    7.39
   9   2 -29   10.52    7.59
   9  -2 -30   -0.60    4.50
   9   2 -30    8.53    6.31
   9  -2 -31   -3.73    5.48
   9   2 -31    3.72    6.11
   9  -2 -32    1.84    5.40
   9   2 -32    1.19    5.65
   9  -2 -33    2.50    7.27
   9   2 -33    8.95    7.79
   9  -2 -34   -1.93    5.47
   9   2 -34   -2.69    6.22
  -9   3   1  188.57   36.77
   9  -3  -1  269.01   37.24
   9  -3  -1  395.05   41.12
  -9   3   2   55.18   12.62
   9  -3  -2   55.36   11.34
   9  -3  -2   54.88   12.95
  -9   3   3   -1.00    4.48
   9  -3  -3    1.98    3.80
   9  -3  -3   -2.27    4.81
  -9   3   4    2.99    5.20
   9  -3  -4    6.45    4.79
   9  -3  -4    3.76    5.27
  -9   3   5   72.41   15.14
   9  -3  -5   64.88   13.48
   9  -3  -5   89.38   15.47
  -9   3   6   37.55   11.72
   9  -3  -6   82.83   12.97
   9  -3  -6   55.22   12.36
  -9   3   7   28.26    9.01
   9  -3  -7   23.04    7.59
   9  -3  -7   42.83    9.76
   9   3  -7   24.33    7.35
  -9   3   8    0.86    5.06
   9  -3  -8    7.03    5.14
   9  -3  -8    0.30    4.78
   9   3  -8    1.18    5.61
  -9   3   9    9.81    6.62
   9  -3  -9   14.91    5.95
   9  -3  -9    6.81    5.73
   9   3  -9   17.82    6.68
  -9   3  10    9.14    6.60
   9  -3 -10    4.68    4.84
   9  -3 -10    5.05    5.74
   9   3 -10    6.13    5.32
  -9   3  11  147.95   26.23
   9  -3 -11  163.32   25.50
   9  -3 -11  166.73   25.75
  -9   3  12   33.43    9.48
   9  -3 -12   31.99    8.79
   9  -3 -12    7.13    6.41
   9   3 -12   46.25    9.72
  -9   3  13   22.29    8.31
   9  -3 -13    2.37    5.17
   9   3 -13   13.46    6.08
  -9  -3  13   20.54    8.04
  -9   3  14    8.05    5.97
   9  -3 -14   -3.93    4.81
   9   3 -14   -0.42    5.33
  -9  -3  14    6.44    6.67
   9  -3 -15   84.47   14.40
   9   3 -15   83.87   14.26
  -9  -3  15   24.68   11.70
   9  -3 -16   29.67    8.66
   9   3 -16   12.17    6.76
  -9  -3  16   24.26    8.77
   9  -3 -17   51.59   11.90
   9   3 -17   52.91   11.91
  -9  -3  17   38.33   11.74
   9  -3 -18    3.31    4.56
   9   3 -18    3.79    5.35
  -9  -3  18    0.00    5.93
   9  -3 -19    0.18    3.64
   9   3 -19    2.74    4.19
  -9  -3  19   -1.31    4.87
   9  -3 -20   24.86    8.78
   9   3 -20   22.83    8.02
  -9  -3  20   20.70    8.18
   9  -3 -21   76.69   16.14
   9   3 -21  102.86   17.66
  -9  -3  21   74.05   17.17
   9  -3 -22   13.82    7.13
   9   3 -22    8.75    6.27
  -9  -3  22    1.11    5.47
   9  -3 -23   13.79    7.24
   9   3 -23    4.98    5.38
  -9  -3  23   14.67    8.56
   9  -3 -24    0.20    5.19
   9   3 -24    0.55    4.53
  -9  -3  24   -3.62    6.62
   9  -3 -25   17.62    8.24
   9   3 -25   20.40    8.00
  -9  -3  25   10.32    8.21
   9  -3 -26    5.57    5.69
   9   3 -26    6.40    5.51
  -9  -3  26   12.05    8.01
   9  -3 -27    2.33    5.79
   9   3 -27    2.28    6.36
  -9  -3  27   -1.54    6.64
   9  -3 -28    0.07    5.56
   9   3 -28    0.19    5.12
  -9  -3  28   -1.04    6.92
   9  -3 -29   -1.98    6.11
   9   3 -29    1.54    5.56
  -9  -3  29    1.70    6.63
   9  -3 -30    2.54    5.38
   9   3 -30    4.65    7.39
   9  -3 -31   13.26    8.18
   9   3 -31   -0.34    4.50
   9  -3 -32    0.92    5.98
   9   3 -32    3.26    5.75
   9  -3 -33    0.15    6.21
   9   3 -33    0.64    6.37
   9  -3 -34   -2.51    6.32
   9   3 -34    3.42    6.55
  -9   4   1    0.72    3.38
   9  -4  -1    5.98    4.88
   9  -4  -1    0.10    4.37
  -9  -4   1    4.62    5.01
  -9   4   2   43.97   11.69
   9  -4  -2   49.58   11.17
   9  -4  -2   60.89   12.87
  -9  -4   2   58.24   12.36
  -9   4   3   87.62   14.83
   9  -4  -3   47.63   11.36
   9  -4  -3   57.37   13.34
  -9  -4   3   63.36   12.88
  -9   4   4   62.20   13.85
   9  -4  -4   71.14   13.37
   9  -4  -4   67.93   14.15
  -9  -4   4   76.70   14.54
  -9   4   5   78.23   15.73
   9  -4  -5   86.21   15.10
   9  -4  -5   73.11   15.85
  -9   4   6    4.09    5.41
   9  -4  -6    9.50    4.99
   9  -4  -6    2.49    5.31
  -9  -4   6    2.47    5.61
  -9   4   7   79.15   16.37
   9  -4  -7   70.25   14.50
   9  -4  -7   85.26   16.05
  -9  -4   7   96.56   16.50
  -9   4   8   97.53   19.42
   9  -4  -8  129.84   19.32
   9  -4  -8   61.63   17.55
   9   4  -8  133.55   19.40
  -9  -4   8  166.30   21.58
  -9   4   9  100.16   17.91
   9  -4  -9   76.80   15.43
   9   4  -9   85.60   15.69
  -9  -4   9   98.74   17.36
   9  -4 -10    1.29    4.82
   9   4 -10    1.03    4.43
  -9  -4  10   -2.90    5.56
   9  -4 -11    7.30    5.05
   9   4 -11    7.89    5.52
  -9  -4  11   -2.34    6.53
   9  -4 -12   -0.87    4.37
   9   4 -12    8.59    5.76
  -9  -4  12    2.28    5.09
   9  -4 -13   48.80   11.09
   9   4 -13   34.90   10.08
  -9  -4  13   61.41   12.97
   9  -4 -14   11.26    6.35
   9   4 -14    3.82    5.57
  -9  -4  14   14.37    7.52
   9  -4 -15   27.42    8.80
   9   4 -15   34.50    8.98
  -9  -4  15   21.86    8.86
   9  -4 -16   -1.81    5.20
   9   4 -16    1.01    4.90
  -9  -4  16   -3.20    7.45
   9  -4 -17   35.29    9.68
   9   4 -17   25.01    8.52
  -9  -4  17   20.28    9.48
   9  -4 -18  114.88   19.17
   9   4 -18  105.19   19.17
  -9  -4  18   87.43   19.24
   9  -4 -19   81.21   14.46
   9   4 -19   38.87   12.36
  -9  -4  19   67.73   15.55
   9  -4 -20    2.53    4.69
   9   4 -20    3.91    5.07
  -9  -4  20   -0.81    5.52
   9  -4 -21    4.90    6.08
   9   4 -21    1.56    5.83
  -9  -4  21   -2.35    7.29
   9  -4 -22   10.05    7.07
   9   4 -22   11.82    7.04
  -9  -4  22   13.89    7.71
   9  -4 -23   51.68   12.07
   9   4 -23   46.68   12.11
  -9  -4  23   50.07   14.14
   9  -4 -24   19.78    7.99
   9   4 -24   14.98    7.83
  -9  -4  24    4.03    6.66
   9  -4 -25    3.85    5.78
   9   4 -25    5.12    5.99
  -9  -4  25    2.86    6.68
   9  -4 -26    2.59    5.28
   9   4 -26    1.58    6.37
  -9  -4  26   -3.57    7.11
   9  -4 -27    3.14    6.07
   9   4 -27    4.58    6.38
  -9  -4  27   -1.84    6.19
   9  -4 -28    4.15    5.63
   9   4 -28   14.92    7.81
  -9  -4  28    1.89    6.31
   9  -4 -29   16.05    7.83
   9   4 -29   11.49    8.03
  -9  -4  29   19.67    9.49
   9  -4 -30   -0.07    5.60
   9   4 -30    2.77    5.43
  -9  -4  30   -0.37    6.23
   9  -4 -31   11.06    7.52
   9   4 -31    4.93    6.04
  -9  -4  31   -1.32    7.54
   9  -4 -32   -4.89    6.84
   9   4 -32    0.22    5.39
   9  -4 -33    0.34    5.33
   9   4 -33    7.94    6.01
   9  -4 -34   -1.17    6.69
   9  -5  -1  157.84   22.88
  -9  -5   1  130.29   22.71
   9  -5  -2   94.06   15.69
  -9  -5   2   76.40   15.65
   9  -5  -3   19.63    6.78
  -9  -5   3   11.68    6.83
   9  -5  -4   66.92   13.33
  -9  -5   4   79.44   14.74
   9  -5  -5   45.32   10.19
  -9  -5   5   47.64   11.13
   9  -5  -6   10.87    6.35
  -9  -5   6   52.34   10.44
   9  -5  -7   88.24   15.46
  -9  -5   7   78.77   15.86
   9  -5  -8   -1.54    4.65
   9   5  -8   -0.58    3.86
  -9  -5   8    2.57    5.77
   9  -5  -9   -2.02    5.02
   9   5  -9    2.91    4.43
  -9  -5   9    0.88    4.13
   9  -5 -10    1.71    4.70
   9   5 -10    2.28    4.56
  -9  -5  10    5.81    5.30
   9  -5 -11   57.13   13.92
   9   5 -11   91.14   15.26
  -9  -5  11   93.41   16.26
   9  -5 -12   25.96    8.76
   9   5 -12   36.57    9.26
  -9  -5  12   32.07    9.95
   9  -5 -13    9.65    5.19
   9   5 -13    0.79    4.54
  -9  -5  13   -2.61    6.83
   9  -5 -14   19.32    7.51
   9   5 -14   16.38    7.10
  -9  -5  14   16.77    7.90
   9  -5 -15   31.80    9.26
   9   5 -15   38.62   10.02
  -9  -5  15   22.67    9.53
   9  -5 -16   42.35   10.69
   9   5 -16   46.74   11.10
  -9  -5  16   43.14   12.43
   9  -5 -17   67.89   12.21
   9   5 -17   36.98    9.96
  -9  -5  17   15.38    8.68
   9  -5 -18   13.63    6.32
   9   5 -18    8.78    7.20
  -9  -5  18    2.16    5.96
   9  -5 -19   -1.86    4.32
   9   5 -19   -2.94    5.52
  -9  -5  19   -0.17    6.34
   9  -5 -20   14.37    6.21
   9   5 -20   14.99    7.38
  -9  -5  20    1.38    5.91
   9  -5 -21   36.40   10.09
   9   5 -21   41.87   11.00
  -9  -5  21   22.22   10.14
   9  -5 -22   56.23   12.65
   9   5 -22   49.18   12.01
  -9  -5  22   30.68   10.92
   9  -5 -23    3.87    5.43
   9   5 -23   -2.64    5.94
  -9  -5  23    6.57    6.48
   9  -5 -24   -0.92    5.18
   9   5 -24    5.90    5.77
  -9  -5  24    1.02    6.45
   9  -5 -25    1.38    5.44
   9   5 -25    3.45    5.66
  -9  -5  25    2.35    6.52
   9  -5 -26    9.04    7.22
   9   5 -26   17.94    7.29
  -9  -5  26   20.59    9.50
   9  -5 -27    4.00    5.75
   9   5 -27   20.97    8.23
  -9  -5  27   10.03    8.39
   9  -5 -28    4.51    4.97
   9   5 -28    1.70    6.55
  -9  -5  28   -0.65    6.50
   9  -5 -29   -1.04    6.15
   9   5 -29    1.93    5.90
  -9  -5  29    4.03    6.07
   9  -5 -30   -0.87    4.93
   9   5 -30    0.10    5.42
  -9  -5  30   -1.17    6.25
   9  -5 -31   -1.89    6.23
   9   5 -31    0.21    5.59
  -9  -5  31   -0.52    6.55
   9  -5 -32    3.92    7.11
   9   5 -32    5.19    5.94
  -9  -5  32   24.26   10.43
   9  -5 -33    7.65    6.62
   9   5 -33   14.65    8.94
   9  -5 -34    0.04    5.44
   9  -6  -1    0.76    4.42
  -9  -6   1    0.01    5.95
   9  -6  -2  109.06   18.88
  -9  -6   2  119.06   20.01
   9  -6  -3   42.08    9.65
  -9  -6   3   32.27    8.96
   9  -6  -4   20.40    7.52
  -9  -6   4   25.30    7.89
   9  -6  -5   27.28    8.10
  -9  -6   5   26.79    8.50
   9  -6  -6    6.49    5.32
  -9  -6   6   24.07    7.59
   9  -6  -7   35.07    8.89
  -9  -6   7   29.60    8.80
   9  -6  -8  101.33   17.39
   9   6  -8  102.50   17.24
  -9  -6   8   85.58   17.39
   9  -6  -9   13.51    6.51
   9   6  -9   14.15    6.42
  -9  -6   9   20.32    7.38
   9  -6 -10    0.90    3.56
   9   6 -10   -3.05    5.48
  -9  -6  10   -2.72    5.65
   9  -6 -11    0.10    4.17
   9   6 -11   -2.19    4.07
  -9  -6  11    0.20    4.13
   9  -6 -12   56.24   11.76
   9   6 -12   46.16   11.07
  -9  -6  12   44.49   11.64
   9  -6 -13    4.90    6.28
   9   6 -13   21.32    7.69
  -9  -6  13   19.11    7.60
   9  -6 -14   30.47    9.99
   9   6 -14   38.14   10.03
  -9  -6  14   57.55   12.24
   9  -6 -15    5.69    5.12
   9   6 -15    7.75    5.41
  -9  -6  15   15.80    7.45
   9  -6 -16    5.35    4.95
   9   6 -16   -0.69    5.08
  -9  -6  16   -2.50    5.43
   9  -6 -17    6.99    6.03
   9   6 -17   20.86    7.04
  -9  -6  17   22.70    8.61
   9  -6 -18   41.65   11.51
   9   6 -18   49.87   12.03
  -9  -6  18   54.85   13.09
   9  -6 -19   12.87    7.18
   9   6 -19   12.97    6.35
  -9  -6  19    6.57    7.54
   9  -6 -20    8.86    6.17
   9   6 -20    8.03    6.50
  -9  -6  20   10.20    7.92
   9  -6 -21    6.92    5.90
   9   6 -21    2.38    5.57
  -9  -6  21   12.73    7.28
   9  -6 -22    7.49    6.22
   9   6 -22    2.32    4.82
  -9  -6  22   -1.26    6.48
   9  -6 -23   20.48    7.88
   9   6 -23   15.02    7.70
  -9  -6  23   25.08    9.53
   9  -6 -24    5.85    5.55
   9   6 -24    5.80    5.51
  -9  -6  24    8.62    6.94
   9  -6 -25    7.00    7.19
   9   6 -25    7.83    7.42
  -9  -6  25    2.58    7.24
   9  -6 -26   -1.42    5.89
   9   6 -26    1.39    5.32
  -9  -6  26    2.67    6.34
   9  -6 -27   -1.33    5.60
   9   6 -27   -1.02    5.09
  -9  -6  27    0.00    6.40
   9  -6 -28    2.27    5.92
   9   6 -28    3.29    5.86
  -9  -6  28    2.13    7.16
   9  -6 -29    4.80    5.48
   9   6 -29   -3.17    5.96
  -9  -6  29    0.43    5.63
   9  -6 -30   12.05    7.66
   9   6 -30    3.39    6.87
  -9  -6  30    5.92    7.17
   9  -6 -31    5.84    6.24
   9   6 -31   12.31    7.84
  -9  -6  31    2.51    6.46
   9  -6 -32    0.94    6.04
   9   6 -32    2.60    5.52
  -9  -6  32   -2.38    6.40
   9  -6 -33   -0.67    5.39
   9   6 -33    2.81    6.10
  -9  -6  33   -2.87    7.57
   9  -6 -34    1.32    6.22
  -9  -6  34    3.02    6.86
   9  -7  -1   26.64    7.85
  -9  -7   1   30.74    9.00
   9  -7  -2   12.91    5.62
  -9  -7   2   17.88    7.89
   9  -7  -3   -1.87    4.02
  -9  -7   3   -0.49    4.73
   9  -7  -4   29.28    8.03
  -9  -7   4   21.61    7.43
   9  -7  -5    4.75    4.47
  -9  -7   5   10.80    5.88
   9  -7  -6   68.34   13.55
  -9  -7   6   75.33   14.56
   9  -7  -7    5.79    4.98
  -9  -7   7    8.39    6.15
   9  -7  -8    3.00    4.01
   9   7  -8    3.38    4.94
  -9  -7   8   -2.31    5.44
   9  -7  -9   14.06    6.22
   9   7  -9   18.21    6.69
  -9  -7   9   19.33    7.82
   9  -7 -10    5.92    6.15
   9   7 -10   18.64    6.76
  -9  -7  10   26.56    8.34
   9  -7 -11   18.70    7.11
   9   7 -11   23.28    7.56
  -9  -7  11   26.66    8.53
   9  -7 -12   68.80   13.78
   9   7 -12   78.06   14.31
  -9  -7  12   53.75   14.04
   9  -7 -13   -0.36    5.01
   9   7 -13    3.84    5.18
  -9  -7  13    8.92    5.85
   9  -7 -14    4.54    5.78
   9   7 -14    2.72    4.37
  -9  -7  14    1.36    5.38
   9  -7 -15    5.25    4.87
   9   7 -15    7.67    5.82
  -9  -7  15   -4.53    6.40
   9  -7 -16   65.42   13.61
   9   7 -16   45.02   12.09
  -9  -7  16   62.38   13.65
   9  -7 -17    3.86    4.77
   9   7 -17    1.64    4.70
  -9  -7  17    3.20    5.96
   9  -7 -18   -0.39    4.07
   9   7 -18    0.15    4.23
  -9  -7  18    1.49    5.56
   9  -7 -19   -2.08    4.40
   9   7 -19    0.21    4.60
  -9  -7  19   -3.34    5.91
   9  -7 -20   18.05    7.48
   9   7 -20   19.79    7.50
  -9  -7  20   16.91    8.17
   9  -7 -21   14.44    6.56
   9   7 -21    5.79    6.57
  -9  -7  21   17.39    8.66
   9  -7 -22   47.14   11.44
   9   7 -22   35.71   10.62
   9  -7 -23    1.35    5.94
   9   7 -23    3.76    5.18
  -9  -7  23   -2.85    6.02
   9  -7 -24   -1.02    4.78
   9   7 -24   13.46    7.71
  -9  -7  24   -1.44    7.02
   9  -7 -25    4.04    5.93
   9   7 -25   -1.87    5.06
  -9  -7  25   -3.41    7.50
   9  -7 -26   21.72    8.53
   9   7 -26    9.47    7.32
  -9  -7  26   19.34    8.72
   9  -7 -27   16.17    8.02
   9   7 -27    5.38    6.47
  -9  -7  27    9.93    8.15
   9  -7 -28    7.81    5.91
   9   7 -28   -0.33    4.88
  -9  -7  28    2.96    6.73
   9  -7 -29    1.07    4.84
   9   7 -29   -0.79    5.16
  -9  -7  29   -2.01    7.91
   9  -7 -30    8.17    7.13
   9   7 -30    1.90    6.14
  -9  -7  30   -1.94    6.04
   9  -7 -31   11.42    6.85
   9   7 -31    4.31    5.58
  -9  -7  31   -1.36    6.64
   9  -7 -32    0.86    5.69
   9   7 -32    3.54    6.46
  -9  -7  32   -0.25    6.51
   9  -7 -33   -2.24    6.14
  -9  -7  33   -1.86    5.56
  -9  -7  34    0.44    6.92
  -9  -7  35    1.93    7.65
   9  -8  -1   22.56    7.21
  -9  -8   1   16.96    7.25
   9  -8  -2   32.78    8.56
  -9  -8   2   28.92    8.32
   9  -8  -3    2.26    4.20
  -9  -8   3   -1.44    4.92
   9  -8  -4   79.34   14.83
  -9  -8   4   82.32   15.26
   9  -8  -5   -1.72    4.56
  -9  -8   5   -0.70    4.87
   9  -8  -6    8.48    5.43
  -9  -8   6   -1.50    5.32
   9  -8  -7    3.00    4.44
  -9  -8   7    0.83    5.17
   9  -8  -8   94.84   16.41
   9   8  -8   86.23   16.26
  -9  -8   8   86.67   16.97
   9  -8  -9   13.30    5.77
   9   8  -9   11.08    6.22
  -9  -8   9   16.28    6.61
   9  -8 -10   21.70    7.29
   9   8 -10   20.64    7.06
  -9  -8  10   11.65    6.68
   9  -8 -11    8.30    5.38
   9   8 -11   14.01    6.35
  -9  -8  11    8.12    5.52
   9  -8 -12    6.04    6.00
   9   8 -12   29.16    8.00
  -9  -8  12   14.94    7.67
   9  -8 -13    1.51    4.49
   9   8 -13    0.38    3.56
  -9  -8  13    0.52    4.49
   9  -8 -14   19.94    7.98
   9   8 -14   36.83    9.19
  -9  -8  14   22.88    9.53
   9  -8 -15    2.93    4.78
   9   8 -15    2.44    4.94
  -9  -8  15    1.68    5.27
   9  -8 -16   -2.00    5.16
   9   8 -16    3.70    5.01
  -9  -8  16    0.99    5.67
   9  -8 -17   13.19    7.24
   9   8 -17    6.10    5.80
  -9  -8  17    3.52    6.12
   9  -8 -18   20.92    8.40
   9   8 -18   41.87   10.32
  -9  -8  18   16.98    9.53
   9  -8 -19    7.24    5.01
   9   8 -19    0.75    4.54
  -9  -8  19    4.50    5.63
   9  -8 -20   13.20    7.07
   9   8 -20   14.97    6.21
  -9  -8  20    9.47    6.55
   9  -8 -21   -0.23    5.68
   9   8 -21   -3.11    5.65
  -9  -8  21   -1.79    5.65
   9  -8 -22   -1.58    5.73
   9   8 -22    6.57    5.60
  -9  -8  22    8.09    7.46
   9  -8 -23   -0.33    5.44
   9   8 -23   -0.45    4.84
  -9  -8  23   -1.11    6.06
   9  -8 -24    3.70    5.45
   9   8 -24   11.75    7.09
  -9  -8  24    8.69    7.18
   9  -8 -25    6.87    5.74
   9   8 -25   -0.03    4.98
  -9  -8  25    4.18    7.36
   9  -8 -26    7.11    5.85
   9   8 -26    3.28    6.66
  -9  -8  26    4.76    6.44
   9  -8 -27    4.23    6.67
   9   8 -27    1.63    5.18
  -9  -8  27    0.11    6.52
   9  -8 -28   -2.71    5.46
   9   8 -28    5.09    5.45
  -9  -8  28    7.00    7.61
   9  -8 -29    2.21    6.80
   9   8 -29   -1.37    6.22
  -9  -8  29   -2.51    6.39
   9  -8 -30    4.24    6.75
   9   8 -30    2.16    7.69
  -9  -8  30    6.13    8.50
   9  -8 -31    0.59    5.39
   9   8 -31   -1.47    5.92
  -9  -8  31   -1.67    5.71
   9  -8 -32    0.37    6.10
   9   8 -32    0.62    6.90
  -9  -8  32    1.57    6.23
   9  -8 -33   -0.78    5.96
   9  -9  -1    8.78    5.56
  -9  -9   1    4.98    5.59
   9  -9  -2   44.44    9.73
  -9  -9   2   31.99    8.86
   9  -9  -3    5.84    4.55
  -9  -9   3    0.69    5.66
   9  -9  -4   12.01    5.25
  -9  -9   4    1.54    5.21
   9  -9  -5    9.91    5.34
  -9  -9   5    7.69    5.56
   9  -9  -6   98.75   16.90
  -9  -9   6   86.99   16.41
   9  -9  -7   -0.29    3.52
  -9  -9   7    1.15    4.97
   9  -9  -8    0.54    4.66
   9   9  -8    7.28    4.87
  -9  -9   8    0.35    5.36
   9  -9  -9   -1.05    4.57
   9   9  -9    4.88    4.43
  -9  -9   9   -1.81    5.39
   9  -9 -10   13.91    5.96
   9   9 -10    6.72    4.90
  -9  -9  10    8.57    6.69
   9  -9 -11    0.34    3.91
   9   9 -11    1.51    3.78
  -9  -9  11   -0.20    5.40
   9  -9 -12   44.91   10.36
   9   9 -12   29.86    9.60
  -9  -9  12   35.20   10.21
   9  -9 -13    2.21    5.44
   9   9 -13    1.40    3.99
  -9  -9  13   -0.09    5.22
   9  -9 -14   -1.74    5.13
   9   9 -14    2.11    4.70
  -9  -9  14   -1.67    5.82
   9  -9 -15    7.92    5.91
   9   9 -15    7.14    6.06
  -9  -9  15    8.57    6.25
   9  -9 -16   51.10   11.23
   9   9 -16   37.08   10.30
  -9  -9  16   35.03   10.25
   9  -9 -17   -3.13    5.32
   9   9 -17   -0.22    4.29
  -9  -9  17    2.23    4.94
   9  -9 -18    8.96    5.59
   9   9 -18   -1.29    5.17
  -9  -9  18    5.21    5.81
   9  -9 -19    1.49    4.76
   9   9 -19    1.50    4.71
  -9  -9  19   -0.16    5.65
   9  -9 -20    3.24    5.02
   9   9 -20   28.06    8.56
  -9  -9  20    8.46    7.63
   9  -9 -21   -1.56    4.81
   9   9 -21   -2.25    5.65
  -9  -9  21    3.89    6.14
   9  -9 -22   24.44    8.20
   9   9 -22   17.16    8.17
  -9  -9  22   14.91    7.98
   9  -9 -23    2.96    5.77
   9   9 -23    4.06    6.00
  -9  -9  23   -1.66    7.25
   9  -9 -24   -0.70    5.24
   9   9 -24    4.21    6.99
  -9  -9  24    5.93    7.50
   9  -9 -25    3.52    5.42
   9   9 -25   -0.94    5.48
  -9  -9  25   -0.08    6.20
   9  -9 -26   29.55    9.60
   9   9 -26   14.80    8.03
  -9  -9  26    9.31    7.48
   9  -9 -27    6.77    5.75
   9   9 -27    0.86    4.10
  -9  -9  27    2.37    6.04
   9  -9 -28    7.64    7.32
   9   9 -28    1.32    6.66
  -9  -9  28    6.82    8.06
   9  -9 -29    0.34    5.30
   9   9 -29   -0.82    6.40
  -9  -9  29    3.69    6.90
   9  -9 -30    1.81    6.16
   9   9 -30    9.35    7.40
  -9  -9  30   -1.84    7.15
   9  -9 -31    0.72    5.33
   9   9 -31    4.82    5.81
   9  -9 -32   -3.81    6.21
   9   9 -32   -3.89    6.70
   9 -10  -1    6.41    4.24
  -9 -10   1    3.12    4.96
   9 -10  -2   18.27    6.84
  -9 -10   2   21.30    7.43
   9 -10  -3   10.71    5.64
  -9 -10   3    4.98    4.68
   9 -10  -4   83.07   14.04
  -9 -10   4   52.57   12.69
   9 -10  -5   -2.03    5.17
  -9 -10   5    3.00    5.02
   9 -10  -6    5.37    5.11
  -9 -10   6    5.35    5.40
   9 -10  -7    9.84    4.96
  -9 -10   7    7.31    5.40
   9 -10  -8   29.54    8.39
  -9 -10   8   21.54    8.44
   9 -10  -9   10.28    5.62
  -9 -10   9    6.25    5.90
   9 -10 -10    8.12    4.91
  -9 -10  10   12.39    6.39
   9 -10 -11   -0.16    4.92
  -9 -10  11   15.27    6.77
   9 -10 -12   17.50    6.79
  -9 -10  12    2.31    5.56
   9 -10 -13    0.88    4.57
  -9 -10  13   -1.51    5.30
   9 -10 -14   30.38    9.31
  -9 -10  14   36.46   10.28
   9 -10 -15   -0.25    4.44
  -9 -10  15   -0.05    5.39
   9 -10 -16    4.46    4.60
  -9 -10  16    0.58    4.64
   9 -10 -17    2.69    4.79
  -9 -10  17    4.86    5.26
   9 -10 -18   33.26    9.51
  -9 -10  18   27.18    9.71
   9 -10 -19    3.33    5.87
  -9 -10  19    8.51    6.14
   9 -10 -20   15.65    6.97
   9  10 -20   10.06    6.58
  -9 -10  20   10.20    7.53
   9 -10 -21    0.50    4.47
   9  10 -21    2.61    5.39
  -9 -10  21    1.44    5.76
   9 -10 -22   13.15    6.64
   9  10 -22   12.22    6.93
  -9 -10  22    0.31    6.22
   9  10 -23    4.02    4.55
  -9 -10  23   -4.16    7.84
   9  10 -24    6.99    6.42
  -9 -10  24    9.49    8.43
   9  10 -25    3.18    5.40
  -9 -10  25    4.98    6.86
   9  10 -26   -1.80    5.68
  -9 -10  26   -0.98    5.75
  -9 -10  27   -1.48    6.76
   9 -11  -1   -0.83    3.28
  -9 -11   1    1.50    4.22
   9 -11  -2   48.28   10.30
  -9 -11   2   37.37    9.95
   9 -11  -3    5.26    5.04
  -9 -11   3    1.87    4.06
   9 -11  -4   15.51    6.75
  -9 -11   4   20.49    7.16
   9 -11  -5    0.36    3.40
  -9 -11   5    4.81    5.06
   9 -11  -6   38.94    8.72
  -9 -11   6   16.20    7.34
   9 -11  -7   -1.06    4.03
  -9 -11   7    0.30    4.23
  -9 -11   8   -0.72    4.68
  -9 -11   9    7.07    5.97
  -9 -11  10   23.38    8.49
  -9 -11  11   -0.14    4.18
  -9 -11  12   12.36    7.30
  -9 -11  13    3.71    5.63
  -9 -11  14    5.61    5.72
  -9 -11  15    4.35    5.04
  -9 -11  16   25.62    9.68
  -9 -11  17   -2.08    5.79
  -9 -11  18    3.29    6.58
  -9 -11  19   -3.41    6.57
  -9 -11  20    2.26    6.08
  -9 -11  21    7.38    6.37
  -9 -11  22    0.00    6.45
  -9 -11  23    0.25    5.26
  -9 -11  24   -0.13    5.64
  -9 -12   1    2.30    4.48
  -9 -12   2    3.53    5.24
  -9 -12   3    1.98    4.84
  -9 -12   4   31.55    8.80
  -9 -12   5    0.99    5.06
  -9 -12   6   -2.06    4.29
  -9 -12   7    1.62    3.25
  -9 -12   8   19.67    7.57
  -9 -12   9   -1.98    4.88
  -9 -12  10    7.45    5.39
  -9 -12  11   -0.01    5.06
  -9 -12  12    5.27    5.35
  -9 -12  13   -0.50    5.73
  -9 -12  14    9.91    7.08
  -9 -12  15    1.42    4.97
  -9 -12  16   -0.73    5.60
  -9 -12  17    1.20    5.18
  -9 -12  18    2.36    5.08
  -9 -12  19    1.33    6.15
  -9 -12  20    4.28    5.46
  -9 -12  21   -1.40    5.22
  -9 -13   1    1.65    4.13
  -9 -13   2   -1.39    4.43
  -9 -13   3   -2.24    5.07
  -9 -13   4   -0.00    4.05
  -9 -13   5    2.78    4.61
  -9 -13   6   13.96    5.93
  -9 -13   7   -0.64    4.74
  -9 -13   8    4.38    4.86
  -9 -13   9    6.98    5.57
  -9 -13  10   17.60    7.06
  -9 -13  11   -0.85    4.71
  -9 -13  12   13.05    7.42
  -9 -13  13    3.42    5.89
  -9 -13  14   -2.06    6.14
  -9 -13  15    1.20    5.46
  -9 -13  16    6.28    6.56
  -9 -13  17   -0.79    5.70
  -9 -14   1    2.46    4.20
  -9 -14   2    4.33    4.14
  -9 -14   3    9.10    5.24
  -9 -14   4    8.60    6.27
  -9 -14   5   -1.57    5.28
  -9 -14   6   -0.75    4.24
  -9 -14   7    2.21    4.90
  -9 -14   8    7.28    5.61
  -9 -14   9   -0.38    4.26
  -9 -14  10   -0.48    3.69
  -9 -14  11   -2.01    5.36
  -9 -14  12    0.08    5.31
  -9 -15   1    2.52    4.45
  -9 -15   2   -0.79    4.24
  -9 -15   3    0.08    3.72
  -9 -15   4    3.39    4.33
  -9 -15   5   -0.30    4.14
  -9 -15   6    5.69    4.94
  -8   0   1   -2.95    4.62
   8   0  -1   -0.47    3.77
   8   0  -1    0.65    4.49
  -8   0   2  541.83   75.18
   8   0  -2  630.73   74.91
   8   0  -2  537.99   74.98
  -8   0   3   -0.09    4.53
   8   0  -3    0.43    3.82
   8   0  -3    4.77    4.43
  -8   0   4  121.73   18.56
   8   0  -4   81.65   16.30
   8   0  -4  121.99   18.25
  -8   0   5    0.01    3.67
   8   0  -5   -1.01    3.45
   8   0  -5   -1.27    4.29
  -8   0   6  103.38   17.81
   8   0  -6   89.67   16.62
   8   0  -6  116.93   17.89
  -8   0   7   -1.28    3.79
   8   0  -7    3.53    3.46
   8   0  -7    0.94    3.90
  -8   0   8  199.13   31.93
   8   0  -8  229.78   31.67
  -8   0   9    2.74    5.32
   8   0  -9   -2.72    4.97
  -8   0  10    0.01    4.28
  -8   0  11   -2.68    5.37
  -8   0  12  197.17   30.57
  -8   0  13   -1.12    4.33
   8   0 -13   -3.18    5.04
  -8   0  14   80.94   17.16
   8   0 -14  102.79   17.14
  -8   0  15    3.00    6.41
   8   0 -15    0.41    3.70
  -8   0  16    3.48    5.99
   8   0 -16   -0.31    5.53
  -8   0  17    4.14    5.45
   8   0 -17   -3.25    5.33
  -8   0  18  126.95   24.11
   8   0 -18  160.59   24.23
  -8   0  19   -1.29    6.01
   8   0 -19   -1.59    5.27
  -8   0  20   28.46    9.62
   8   0 -20   11.59    6.64
  -8   0  21   -3.21    6.50
   8   0 -21   -1.33    4.20
  -8   0  22   47.13   14.19
   8   0 -22   68.97   13.62
  -8   0  23    1.25    5.55
   8   0 -23    0.14    4.51
   8   0 -24   42.42   10.73
   8   0 -25   -0.41    3.59
   8   0 -26    0.24    4.69
   8   0 -27   -0.63    5.43
   8   0 -28   80.39   16.86
   8   0 -29   -2.17    3.91
   8   0 -30    3.28    6.24
   8   0 -31    1.50    6.03
   8   0 -32    8.95    7.07
   8   0 -33    2.29    6.26
   8   0 -34   12.24    7.64
   8   0 -35    1.64    5.79
  -8   1   1   78.66   16.26
   8  -1  -1  110.44   16.30
   8  -1  -1   81.80   16.17
   8   1  -1  104.09   16.13
  -8  -1   1   97.30   16.88
  -8   1   2    7.24    4.82
   8  -1  -2    0.66    3.30
   8  -1  -2    3.46    4.50
   8   1  -2    2.40    2.98
  -8  -1   2    5.55    4.49
  -8   1   3   -1.20    4.54
   8  -1  -3    7.55    4.17
   8  -1  -3    2.87    4.49
   8   1  -3    1.89    3.95
  -8  -1   3    4.84    4.57
  -8   1   4   33.29    8.95
   8  -1  -4   39.38    8.60
   8  -1  -4   27.96    8.38
   8   1  -4   35.68    8.36
  -8  -1   4   55.30   10.38
  -8   1   5    1.36    4.90
   8  -1  -5    7.93    4.22
   8  -1  -5    7.00    5.38
   8   1  -5   12.35    4.63
  -8  -1   5    1.30    4.90
  -8   1   6   97.49   16.88
   8  -1  -6   85.11   15.44
   8  -1  -6   92.41   16.47
   8   1  -6   94.83   15.86
  -8  -1   6   91.01   16.48
  -8   1   7   10.34    6.18
   8  -1  -7    3.81    4.64
   8   1  -7    6.07    4.55
  -8  -1   7    9.42    5.84
  -8   1   8    4.33    5.05
   8  -1  -8    4.32    4.59
  -8  -1   8    4.23    5.13
  -8   1   9   13.89    6.83
   8  -1  -9   24.65    7.39
  -8  -1   9   24.80    7.77
  -8   1  10  218.74   33.35
   8  -1 -10  267.02   33.53
  -8  -1  10  189.22   32.51
  -8   1  11    4.18    5.78
   8  -1 -11   11.01    5.96
  -8  -1  11    7.03    5.82
  -8   1  12    6.21    5.20
   8  -1 -12   13.74    6.29
  -8  -1  12    7.00    5.79
  -8   1  13    6.39    5.72
   8  -1 -13    2.60    3.64
   8  -1 -13    1.01    4.13
   8   1 -13    1.39    3.78
  -8  -1  13   -1.97    5.60
  -8   1  14   91.50   18.10
   8  -1 -14   95.29   17.04
   8   1 -14  106.60   17.50
  -8  -1  14   94.87   18.00
  -8   1  15   47.12   13.11
   8  -1 -15   58.63   12.86
   8   1 -15   82.85   14.07
  -8  -1  15   62.55   14.11
  -8   1  16   99.79   18.86
   8  -1 -16  106.93   18.19
   8   1 -16  116.45   18.24
  -8  -1  16   70.34   17.26
  -8   1  17   -1.32    5.25
   8  -1 -17   -3.59    5.48
   8   1 -17    1.04    5.14
  -8  -1  17    1.07    5.19
  -8   1  18    5.74    6.18
   8  -1 -18    3.49    5.24
   8   1 -18    8.70    5.78
  -8  -1  18    8.37    7.01
  -8   1  19   13.82    7.46
   8  -1 -19   15.68    7.23
   8   1 -19   10.23    7.12
  -8  -1  19    4.51    6.48
  -8   1  20   22.91    9.96
   8  -1 -20   27.87    8.84
   8   1 -20   51.14   10.99
  -8  -1  20   28.27   10.17
  -8   1  21   -0.77    6.41
   8  -1 -21   -0.32    4.25
   8   1 -21   -3.67    6.49
  -8   1  22  108.09   20.18
   8  -1 -22   89.50   17.81
   8   1 -22   85.61   17.80
   8  -1 -23   -0.42    5.17
   8   1 -23    0.03    4.56
   8  -1 -24    8.67    5.25
   8   1 -24   13.74    6.46
   8  -1 -25   -2.44    5.23
   8   1 -25   -0.70    3.56
  -8  -1  25    4.12    6.53
   8  -1 -26   28.54    9.55
   8   1 -26   20.81    9.12
  -8  -1  26   16.43    9.29
   8  -1 -27   -0.35    5.31
   8   1 -27    1.06    5.76
   8  -1 -28    1.86    6.02
   8   1 -28   10.35    7.75
   8  -1 -29   -0.95    6.16
   8   1 -29    0.90    5.09
   8  -1 -30   35.46   10.40
   8   1 -30   11.06    7.59
   8  -1 -31   -3.63    5.83
   8   1 -31    5.46    7.01
   8  -1 -32   26.14    9.77
   8   1 -32   12.44    8.72
   8  -1 -33    2.24    5.59
   8   1 -33    6.34    5.06
   8  -1 -34   -0.18    5.72
   8   1 -34    3.09    5.72
   8  -1 -35    4.42    5.51
   8   1 -35   -0.64    5.28
   8  -1 -36   17.77    9.03
  -8   2   1    2.06    4.41
   8  -2  -1    0.05    3.06
   8  -2  -1   -0.10    4.00
   8   2  -1    0.13    3.07
  -8  -2   1    3.15    4.38
  -8   2   2   74.83   13.06
   8  -2  -2   52.93   11.07
   8  -2  -2   72.74   12.94
   8   2  -2   41.05   10.35
  -8  -2   2   71.85   12.90
  -8   2   3   21.03    6.78
   8  -2  -3    3.59    4.23
   8  -2  -3   14.42    6.07
   8   2  -3    9.24    4.48
  -8  -2   3   14.77    6.30
  -8   2   4   44.12    9.90
   8  -2  -4   51.98    9.51
   8  -2  -4   37.56    9.30
   8   2  -4   19.72    7.66
  -8  -2   4   54.99   10.66
  -8   2   5    2.54    4.52
   8  -2  -5    9.85    5.04
   8  -2  -5    4.83    5.30
   8   2  -5    3.61    4.22
  -8  -2   5    6.01    4.73
  -8   2   6   86.91   16.70
   8  -2  -6   94.39   15.90
   8  -2  -6  113.11   17.29
   8   2  -6   85.43   15.57
  -8  -2   6   89.28   16.37
  -8   2   7   48.33   10.33
   8  -2  -7   39.60    9.59
   8   2  -7   26.03    8.28
  -8  -2   7   41.19    9.64
  -8   2   8  118.85   21.14
   8  -2  -8  138.75   21.32
  -8  -2   8  125.47   21.23
  -8   2   9   19.38    6.80
   8  -2  -9    3.58    4.84
  -8  -2   9    6.49    5.23
  -8   2  10   -1.62    4.74
   8  -2 -10   -0.21    3.72
  -8  -2  10    0.24    4.23
  -8   2  11    2.69    4.12
   8  -2 -11    1.16    4.66
  -8  -2  11    0.86    4.49
  -8   2  12   67.24   14.51
   8  -2 -12   62.85   13.54
  -8  -2  12   91.89   15.65
  -8   2  13   18.76    8.49
   8  -2 -13   50.34   10.38
   8  -2 -13   54.20   10.78
   8   2 -13   40.52   10.05
  -8  -2  13   53.77   11.37
  -8   2  14   25.47    8.53
   8  -2 -14   22.52    7.09
   8  -2 -14    2.98    5.67
   8   2 -14   41.92    8.54
  -8  -2  14    1.63    4.47
  -8   2  15   23.00    8.51
   8  -2 -15   26.24    8.37
   8  -2 -15   28.05    8.35
   8   2 -15   38.87    9.16
  -8  -2  15   11.81    7.05
  -8   2  16   22.53    9.05
   8  -2 -16   28.97    8.83
   8  -2 -16   35.56    9.37
   8   2 -16   36.57    9.34
  -8  -2  16   30.14    9.64
  -8   2  17   29.56   10.52
   8  -2 -17   25.85    8.32
   8   2 -17   24.62    8.15
  -8   2  18  188.80   28.51
   8  -2 -18  205.21   27.31
   8   2 -18  122.99   24.97
  -8   2  19    9.18    7.45
   8  -2 -19    1.54    5.24
   8   2 -19    3.61    5.61
   8  -2 -20   -2.74    4.77
   8   2 -20    6.10    4.54
   8  -2 -21    1.78    5.29
   8   2 -21    1.62    4.58
   8  -2 -22   42.00   10.56
   8   2 -22   45.91   11.20
  -8  -2  22   32.16   11.23
   8  -2 -23   -1.37    4.65
   8   2 -23    0.49    5.11
  -8  -2  23    4.97    6.72
   8  -2 -24   12.56    6.70
   8   2 -24    6.10    5.94
  -8  -2  24   16.58    8.61
   8  -2 -25   -1.00    4.73
   8   2 -25    0.20    4.63
  -8  -2  25    6.90    7.22
   8  -2 -26    1.68    5.77
   8   2 -26    0.18    4.31
  -8  -2  26    0.65    5.09
   8  -2 -27   -2.56    6.03
   8   2 -27    3.31    5.32
  -8  -2  27   -0.10    5.23
   8  -2 -28   21.39    8.93
   8   2 -28   20.26    8.63
  -8  -2  28   21.43   10.02
   8  -2 -29   -0.02    4.98
   8   2 -29    3.64    6.24
   8  -2 -30    5.93    6.47
   8   2 -30    4.70    6.15
   8  -2 -31    0.60    5.54
   8   2 -31    6.54    5.90
   8  -2 -32    7.90    6.64
   8   2 -32    4.93    7.47
   8  -2 -33    1.50    5.59
   8   2 -33    0.77    5.85
   8  -2 -34   11.53    6.95
   8   2 -34    6.80    6.24
   8  -2 -35   -3.51    5.37
   8   2 -35    4.23    5.87
   8  -2 -36   -0.07    5.97
  -8   3   1  115.49   18.75
   8  -3  -1  103.94   17.17
   8  -3  -1  113.41   18.98
   8   3  -1  113.55   17.47
  -8  -3   1   90.18   17.44
  -8   3   2    1.99    4.47
   8  -3  -2   -1.26    3.88
   8  -3  -2    3.29    4.81
   8   3  -2    3.70    3.64
  -8  -3   2    3.72    4.81
  -8   3   3   29.10    8.80
   8  -3  -3   29.37    7.99
   8  -3  -3   56.26   10.79
   8   3  -3   46.12    9.12
  -8  -3   3   32.62    8.68
  -8   3   4  131.33   22.40
   8  -3  -4  132.03   21.32
   8  -3  -4  113.29   21.55
   8   3  -4  184.81   22.65
  -8  -3   4  142.53   22.38
  -8   3   5   30.64    8.19
   8  -3  -5   28.96    6.76
   8  -3  -5   19.46    6.67
   8   3  -5   11.62    5.52
  -8  -3   5   -0.01    3.80
  -8   3   6   46.43   10.50
   8  -3  -6   38.94    9.58
   8   3  -6   28.78    8.30
  -8  -3   6   45.10   10.32
  -8   3   7   11.11    6.54
   8  -3  -7   29.90    8.42
   8   3  -7   25.63    7.10
  -8  -3   7   26.64    7.79
  -8   3   8    2.63    5.17
   8  -3  -8   11.59    6.03
   8   3  -8    4.75    5.12
  -8  -3   8   17.92    6.84
  -8   3   9    4.02    6.25
   8  -3  -9    0.70    4.10
  -8  -3   9    0.23    4.33
  -8   3  10   86.40   18.64
   8  -3 -10  142.88   20.12
  -8  -3  10  116.64   19.53
  -8   3  11   96.95   18.87
   8  -3 -11  132.82   19.75
  -8  -3  11  101.57   18.91
  -8   3  12    2.57    4.59
   8  -3 -12    7.08    4.74
   8  -3 -12    4.10    4.94
  -8   3  13    2.22    5.21
   8  -3 -13   10.77    5.33
   8  -3 -13    7.38    5.92
   8   3 -13    7.67    4.52
  -8   3  14   19.30    7.58
   8  -3 -14   37.60    8.35
   8  -3 -14    5.57    5.13
   8   3 -14   22.95    7.60
  -8   3  15   34.61   11.16
   8  -3 -15   53.42   10.86
   8  -3 -15   48.04   10.97
   8   3 -15   37.39   10.01
   8  -3 -16   93.76   18.00
   8  -3 -16  102.21   18.37
   8   3 -16  113.59   18.76
  -8   3  17   -0.63    5.25
   8  -3 -17    3.28    5.02
   8   3 -17    2.18    5.30
   8  -3 -18    4.79    5.51
   8   3 -18    0.29    5.32
  -8  -3  18    7.16    6.32
   8  -3 -19   25.60    8.23
   8   3 -19   10.23    7.08
  -8  -3  19   28.36    9.74
   8  -3 -20   78.76   17.50
   8   3 -20  126.88   19.69
  -8  -3  20  108.94   20.10
   8  -3 -21   15.57    7.24
   8   3 -21    3.80    5.36
  -8  -3  21   12.93    7.70
   8  -3 -22   26.21    8.70
   8   3 -22   31.54    9.41
  -8  -3  22   13.58    8.29
   8  -3 -23    9.69    5.90
   8   3 -23   -0.28    4.42
  -8  -3  23    2.71    6.76
   8  -3 -24   27.56    9.08
   8   3 -24   34.47   10.00
  -8  -3  24   17.70    9.36
   8  -3 -25   16.13    7.98
   8   3 -25   13.12    6.79
  -8  -3  25   15.19    8.82
   8  -3 -26    4.36    5.77
   8   3 -26    3.31    6.40
  -8  -3  26   17.28    8.81
   8  -3 -27    2.23    5.61
   8   3 -27   -1.37    4.02
  -8  -3  27   -0.89    6.42
   8  -3 -28   -1.35    5.60
   8   3 -28   -1.09    3.97
  -8  -3  28   -1.76    5.89
   8  -3 -29   -2.92    6.23
   8   3 -29   -2.41    5.37
  -8  -3  29    0.37    5.01
   8  -3 -30    6.18    6.20
   8   3 -30    3.96    6.24
  -8  -3  30   18.93    9.27
   8  -3 -31   -1.63    5.02
   8   3 -31    5.39    5.81
   8  -3 -32    3.42    6.58
   8   3 -32   15.86    8.09
   8  -3 -33   -2.56    4.96
   8   3 -33   -3.57    7.08
   8  -3 -34    6.67    7.22
   8   3 -34    7.99    7.56
   8  -3 -35   -4.04    6.64
   8   3 -35    2.37    6.77
   8  -3 -36    5.28    6.46
  -8   4   1   69.23   15.42
   8  -4  -1  105.09   17.09
   8   4  -1   94.11   15.08
  -8   4   2   35.52    9.04
   8  -4  -2   25.37    7.33
   8  -4  -2   34.11    9.34
   8   4  -2   34.79    8.01
  -8   4   3   35.60    8.19
   8  -4  -3   19.64    7.11
   8   4  -3   12.43    5.91
  -8   4   4  142.41   24.35
   8  -4  -4  168.70   25.11
   8   4  -4  162.01   23.93
  -8   4   5    5.97    5.42
   8  -4  -5    6.72    5.21
   8   4  -5   15.76    5.74
  -8   4   6   51.15   11.59
   8  -4  -6   47.25   11.35
   8   4  -6   58.17   10.99
  -8   4   7  121.85   19.70
   8  -4  -7  131.84   19.64
   8   4  -7   87.35   17.20
  -8   4   8   39.11   10.27
   8  -4  -8   43.86   10.34
   8   4  -8   34.20    9.05
  -8   4   9    3.40    5.43
   8  -4  -9    2.19    4.65
  -8   4  10   -1.39    4.92
   8  -4 -10    4.04    4.57
  -8   4  11   21.88    7.44
   8  -4 -11    8.51    5.42
  -8   4  12  110.45   20.41
   8  -4 -12  137.08   20.28
   8  -4 -12  106.84   19.57
  -8   4  13   11.08    7.80
   8  -4 -13   23.36    7.51
   8  -4 -13   22.06    8.14
   8   4 -13   44.41    9.25
   8  -4 -14   46.57   11.75
   8   4 -14   73.54   13.23
   8  -4 -15    2.25    4.65
   8   4 -15    5.34    5.10
  -8  -4  15    2.87    4.86
   8  -4 -16   26.32    7.71
   8   4 -16   10.11    6.02
  -8  -4  16   31.50    9.14
   8  -4 -17   25.08    8.12
   8   4 -17   20.76    7.51
  -8  -4  17   30.89    9.54
   8  -4 -18  116.59   18.96
   8   4 -18   99.49   18.35
  -8  -4  18   90.56   19.29
   8  -4 -19   11.00    6.05
   8   4 -19    3.75    5.04
  -8  -4  19   14.00    7.34
   8  -4 -20   13.00    6.52
   8   4 -20   17.09    7.37
  -8  -4  20   10.27    7.67
   8  -4 -21   -4.20    6.49
   8   4 -21    0.34    4.22
  -8  -4  21   -0.89    5.06
   8  -4 -22   18.13    7.92
   8   4 -22   33.64    9.34
  -8  -4  22   12.01    8.29
   8  -4 -23   19.20    7.69
   8   4 -23   14.65    6.97
  -8  -4  23   15.73    8.24
   8  -4 -24   10.61    6.58
   8   4 -24    3.35    5.35
  -8  -4  24   17.57    8.61
   8  -4 -25    3.07    5.25
   8   4 -25   -3.62    6.30
  -8  -4  25    0.27    4.96
   8  -4 -26    3.08    5.99
   8   4 -26    1.96    5.56
  -8  -4  26   -2.09    6.27
   8  -4 -27   -0.13    5.45
   8   4 -27    1.21    4.90
  -8  -4  27    2.32    5.68
   8  -4 -28   21.68    7.90
   8   4 -28    6.75    6.71
  -8  -4  28    1.13    6.50
   8  -4 -29   12.44    7.71
   8   4 -29   14.45    7.71
  -8  -4  29   11.96    8.13
   8  -4 -30   -1.24    5.57
   8   4 -30    7.21    6.43
  -8  -4  30   -0.48    5.81
   8  -4 -31    2.57    5.81
   8   4 -31   -0.52    5.41
  -8  -4  31   -0.95    6.83
   8  -4 -32    6.57    5.96
   8   4 -32    5.13    7.04
  -8  -4  32   -2.47    7.24
   8  -4 -33    8.38    6.74
   8   4 -33   -0.95    6.62
   8  -4 -34    5.63    7.03
   8   4 -34   16.55    8.86
   8  -4 -35    2.48    6.10
   8   4 -35    3.40    5.33
  -8   5   1   49.97   10.86
   8  -5  -1   45.01   10.87
   8   5  -1   38.57    9.16
  -8   5   2   28.42    8.05
   8  -5  -2   29.15    8.64
   8   5  -2   22.80    7.34
  -8   5   3   65.55   14.49
   8  -5  -3   98.59   16.58
   8   5  -3   89.71   14.72
  -8   5   4    9.81    6.21
   8  -5  -4    7.62    5.66
   8   5  -4   26.93    6.79
  -8   5   5   72.52   14.87
   8  -5  -5   85.31   15.27
   8   5  -5   80.86   14.20
  -8   5   6   92.60   18.08
   8  -5  -6  105.76   19.06
   8   5  -6  121.74   18.18
  -8   5   7   -1.49    4.56
   8  -5  -7    3.03    5.14
   8   5  -7    8.10    4.90
  -8   5   8    3.44    4.56
   8  -5  -8    8.14    6.01
   8   5  -8    5.17    4.29
  -8  -5   8    3.94    5.91
  -8   5   9   20.55    7.20
  -8  -5   9    3.48    5.28
  -8  -5  10  161.67   25.78
  -8  -5  11   38.57   10.39
   8  -5 -12   -1.30    4.72
  -8  -5  12    3.42    5.04
   8  -5 -13   -0.29    3.88
   8   5 -13    2.69    5.15
  -8  -5  13    0.57    4.88
   8  -5 -14    3.73    4.98
   8   5 -14   10.34    5.64
  -8  -5  14   18.06    6.66
   8  -5 -15   24.14    7.88
   8   5 -15   15.62    6.83
  -8  -5  15   33.02    9.76
   8  -5 -16   75.18   13.35
   8   5 -16   34.53   11.36
  -8  -5  16   79.47   14.42
   8  -5 -17    6.43    5.36
   8   5 -17    8.00    5.47
  -8  -5  17   10.04    7.14
   8  -5 -18    7.17    5.19
   8   5 -18   10.16    6.33
  -8  -5  18    7.76    5.73
   8  -5 -19   30.84    9.22
   8   5 -19   14.45    7.14
  -8  -5  19   20.88    8.27
   8   5 -20   35.94    9.91
  -8  -5  20   16.76    9.58
   8  -5 -21   41.97    9.72
   8   5 -21   21.33    8.37
  -8  -5  21   21.03    9.99
   8  -5 -22   16.89    7.90
   8   5 -22   21.42    8.67
  -8  -5  22   42.22   11.01
   8  -5 -23   -1.00    5.01
   8   5 -23   -0.71    5.46
  -8  -5  23    0.75    5.73
   8  -5 -24    8.66    5.91
   8   5 -24   13.84    7.59
  -8  -5  24    3.52    6.14
   8  -5 -25    9.04    7.34
   8   5 -25   23.91    8.61
  -8  -5  25   16.91    8.55
   8  -5 -26   22.50    8.65
   8   5 -26   19.32    8.16
  -8  -5  26   13.89    7.94
   8  -5 -27   14.52    7.04
   8   5 -27    2.15    5.33
  -8  -5  27    1.41    6.51
   8  -5 -28    2.51    4.85
   8   5 -28    0.40    5.72
  -8  -5  28    5.04    7.03
   8  -5 -29   11.94    7.04
   8   5 -29    2.81    5.60
  -8  -5  29    7.89    8.38
   8  -5 -30    7.52    6.61
   8   5 -30    8.49    6.86
  -8  -5  30   12.20    7.88
   8  -5 -31    6.04    6.67
   8   5 -31    7.56    6.62
  -8  -5  31    2.41    7.97
   8  -5 -32    9.85    6.97
   8   5 -32   10.50    8.11
  -8  -5  32    1.45    6.17
   8  -5 -33   -0.75    5.91
   8   5 -33    0.83    7.00
  -8  -5  33   -0.65    5.90
   8  -5 -34    0.79    6.42
   8   5 -34   -3.19    6.82
  -8  -5  34    2.57    6.41
   8  -5 -35   -0.59    7.15
   8   5 -35    5.28    6.60
   8   6  -1  130.50   19.27
  -8  -6   1  110.91   19.42
   8   6  -2   10.30    5.96
  -8  -6   2  112.50   13.13
   8   6  -3  120.61   18.35
  -8  -6   3  105.34   18.63
   8   6  -4   32.85    8.04
  -8  -6   4   32.00    8.90
   8   6  -5   18.89    6.23
  -8  -6   5   31.40    7.94
   8   6  -6   29.58    8.05
  -8  -6   6   50.28   10.64
   8   6  -7   34.59    8.69
  -8  -6   7   28.63    8.46
   8   6  -8   31.12    8.15
  -8  -6   8   29.38    8.62
  -8  -6   9   -3.18    5.89
  -8  -6  10    9.15    6.22
   8  -6 -11   21.56    7.45
  -8  -6  11   30.25    8.79
   8  -6 -12   25.15    7.77
  -8  -6  12   28.75    8.56
   8  -6 -13   27.29    7.92
   8   6 -13   31.15    8.38
  -8  -6  13   19.58    8.04
   8  -6 -14   42.09    9.53
   8   6 -14   35.74    9.34
  -8  -6  14   30.96    9.21
   8  -6 -15   15.81    6.76
   8   6 -15    5.74    5.31
  -8  -6  15    5.10    6.39
   8  -6 -16    9.67    6.15
   8   6 -16   10.38    6.19
  -8  -6  16   13.95    6.74
   8  -6 -17   69.64   14.98
   8   6 -17  103.82   16.79
  -8  -6  17   75.90   16.36
   8  -6 -18   48.26   10.32
   8   6 -18   23.52    8.46
  -8  -6  18   20.55    8.58
   8  -6 -19   32.71    9.08
   8   6 -19   12.77    6.84
  -8  -6  19   23.26    8.86
   8  -6 -20   12.40    6.83
   8   6 -20    1.78    5.01
  -8  -6  20   -3.41    5.77
   8  -6 -21    0.95    4.72
   8   6 -21   -1.55    4.32
  -8  -6  21    2.57    5.77
   8  -6 -22   10.40    6.84
   8   6 -22   -1.06    4.85
  -8  -6  22   14.79    7.21
   8  -6 -23   26.05    8.53
   8   6 -23   36.58   10.11
  -8  -6  23   16.21    8.65
   8  -6 -24    2.27    5.50
   8   6 -24    3.60    5.48
  -8  -6  24    1.12    5.00
   8  -6 -25    9.18    7.46
   8   6 -25   14.33    7.77
  -8  -6  25    2.00    7.18
   8  -6 -26    0.08    5.02
   8   6 -26   -2.89    5.64
  -8  -6  26   -0.09    4.68
   8  -6 -27   25.85    8.63
   8   6 -27   15.60    8.11
  -8  -6  27    9.82    7.77
   8  -6 -28    4.60    5.93
   8   6 -28    2.34    6.39
  -8  -6  28   -0.68    6.61
   8  -6 -29    6.60    5.96
   8   6 -29   15.74    7.77
  -8  -6  29    5.72    7.34
   8  -6 -30    2.82    5.32
   8   6 -30   -1.10    5.43
  -8  -6  30    1.90    6.72
   8  -6 -31    0.83    5.53
   8   6 -31   -2.01    5.16
  -8  -6  31   -0.15    6.05
   8  -6 -32   -0.52    5.04
   8   6 -32    2.56    6.02
  -8  -6  32    0.61    6.85
   8  -6 -33   15.15    8.03
   8   6 -33   17.34    8.50
  -8  -6  33    6.31    7.62
   8  -6 -34    3.17    6.61
   8   6 -34   -0.00    6.49
  -8  -6  34   -0.26    5.55
   8  -6 -35    2.53    6.47
  -8  -6  35   -0.60    6.69
   8   7  -1  170.41   20.58
  -8  -7   1   90.09   19.02
   8   7  -2    4.55    4.24
  -8  -7   2   -1.67    5.79
   8   7  -3   26.90    7.77
  -8  -7   3   49.70    9.74
   8   7  -4   -1.02    3.56
  -8  -7   4   -0.72    3.94
   8   7  -5   67.40   13.32
  -8  -7   5   82.77   14.73
   8   7  -6    8.98    4.76
  -8  -7   6   18.32    6.60
   8   7  -7    2.20    3.64
  -8  -7   7    3.71    5.59
   8   7  -8    0.97    4.93
  -8  -7   8    0.49    3.87
  -8  -7   9   40.24   10.32
  -8  -7  10    1.11    4.99
   8  -7 -11   50.96   11.66
  -8  -7  11   74.36   13.59
   8  -7 -12    0.37    5.14
  -8  -7  12   -1.76    5.67
   8  -7 -13   11.39    6.22
   8   7 -13    4.50    4.75
  -8  -7  13   10.44    6.48
   8  -7 -14   29.57    8.19
   8   7 -14    9.05    6.54
  -8  -7  14   32.36    8.68
   8   7 -15   51.00   12.14
  -8  -7  15   70.93   13.85
   8  -7 -16    6.12    4.99
   8   7 -16   17.30    6.75
  -8  -7  16    6.97    5.53
   8  -7 -17    5.93    5.40
   8   7 -17   10.83    6.20
  -8  -7  17   13.99    7.19
   8  -7 -18    2.52    4.94
   8   7 -18    2.14    5.10
  -8  -7  18   -0.49    4.61
   8  -7 -19   -1.94    4.59
   8   7 -19    2.71    4.96
  -8  -7  19    7.76    7.67
   8  -7 -20    1.67    4.89
   8   7 -20    7.73    5.34
  -8  -7  20    4.39    5.71
   8  -7 -21   31.80    9.74
   8   7 -21   47.76   11.24
   8  -7 -22    1.59    5.24
   8   7 -22    5.87    5.96
  -8  -7  22    2.51    7.40
   8  -7 -23   -0.04    4.46
   8   7 -23   -1.72    5.34
  -8  -7  23    1.72    6.45
   8  -7 -24   -1.83    5.12
   8   7 -24    0.15    4.73
  -8  -7  24   -0.98    6.35
   8  -7 -25    9.80    6.67
   8   7 -25    7.34    6.79
  -8  -7  25   11.84    6.98
   8  -7 -26   13.14    7.31
   8   7 -26    1.74    5.47
  -8  -7  26    9.24    7.29
   8  -7 -27   11.21    7.08
   8   7 -27    3.41    5.30
  -8  -7  27    8.97    7.13
   8  -7 -28    1.06    6.40
   8   7 -28   -1.73    4.97
  -8  -7  28    5.54    7.02
   8  -7 -29   -0.34    5.06
   8   7 -29    0.96    5.07
  -8  -7  29    9.08    7.70
   8  -7 -30   -0.99    6.70
   8   7 -30   -0.12    6.07
  -8  -7  30   -0.30    5.30
   8  -7 -31   11.73    7.12
   8   7 -31   -2.33    6.40
  -8  -7  31   24.06    9.36
   8  -7 -32   -2.35    5.42
   8   7 -32   -2.21    6.36
  -8  -7  32   -2.11    6.76
   8  -7 -33    5.58    6.23
   8   7 -33   -1.25    5.48
  -8  -7  33   -1.86    6.86
   8  -7 -34    0.42    5.75
   8   7 -34    1.91    6.12
  -8  -7  34   -1.54    6.50
   8  -7 -35    9.60    7.30
  -8  -7  35   -0.05    7.00
  -8  -7  36    1.17    6.43
  -8  -7  37    0.75    7.11
   8   8  -1   85.79   15.36
  -8  -8   1  107.18   16.77
   8   8  -2    2.50    3.96
  -8  -8   2    2.46    3.97
   8   8  -3   36.82    9.40
  -8  -8   3   50.97   10.39
   8   8  -4   25.80    7.36
  -8  -8   4   25.44    7.75
   8   8  -5   -0.29    3.85
  -8  -8   5    2.23    5.08
   8   8  -6   -0.54    3.41
  -8  -8   6    2.85    3.91
   8   8  -7  136.83   20.97
  -8  -8   7  124.04   21.04
   8   8  -8    7.31    5.58
  -8  -8   8   10.13    5.41
  -8  -8   9    8.97    5.41
   8  -8 -10   26.63    7.50
  -8  -8  10   11.57    6.72
   8  -8 -11    4.21    4.76
  -8  -8  11    1.67    5.13
   8  -8 -12    3.90    4.57
  -8  -8  12    4.19    5.97
   8  -8 -13   42.84   10.69
   8   8 -13   66.91   12.49
  -8  -8  13   45.40   12.05
   8  -8 -14   -1.39    5.03
   8   8 -14   -2.22    4.67
  -8  -8  14   -0.56    5.32
   8  -8 -15   23.84    7.64
   8   8 -15   18.38    7.26
  -8  -8  15   17.45    7.40
   8  -8 -16   -0.80    4.72
   8   8 -16   -1.62    4.60
  -8  -8  16    1.77    5.22
   8  -8 -17   26.20    8.37
   8   8 -17   25.11    8.52
  -8  -8  17   29.88    9.55
   8  -8 -18   -1.87    5.48
   8   8 -18    1.54    3.95
  -8  -8  18    3.47    4.98
   8  -8 -19   15.33    6.89
   8   8 -19    9.92    6.10
  -8  -8  19    3.99    5.62
   8  -8 -20   -1.47    4.31
   8   8 -20   -0.28    4.43
  -8  -8  20    0.39    4.55
   8  -8 -21    0.91    4.17
   8   8 -21    6.90    6.11
  -8  -8  21    4.47    5.22
   8  -8 -22    2.50    5.56
   8   8 -22    2.84    4.72
  -8  -8  22    0.00    5.95
   8  -8 -23   32.23    9.89
   8   8 -23   39.44   10.87
  -8  -8  23   22.34   10.21
   8  -8 -24   11.59    6.88
   8   8 -24    8.08    6.48
  -8  -8  24    2.00    5.66
   8  -8 -25   11.45    6.10
   8   8 -25    6.95    6.46
  -8  -8  25    0.11    6.27
   8  -8 -26   -1.33    4.59
   8   8 -26   -1.59    5.98
  -8  -8  26    0.63    4.88
   8  -8 -27    6.04    7.09
   8   8 -27    1.02    5.05
  -8  -8  27   12.82    9.13
   8  -8 -28    1.41    5.09
   8   8 -28   -0.29    5.60
  -8  -8  28   -0.60    6.07
   8  -8 -29   13.66    8.87
   8   8 -29    9.79    7.42
  -8  -8  29    3.78    7.08
   8  -8 -30   -1.78    5.97
   8   8 -30    2.28    5.92
  -8  -8  30    5.44    6.79
   8  -8 -31   -0.13    5.97
   8   8 -31   -2.48    6.53
  -8  -8  31   -1.20    6.32
   8  -8 -32    7.16    6.33
   8   8 -32    8.24    6.82
  -8  -8  32    2.47    6.57
   8  -8 -33    3.00    6.00
   8   8 -33    6.44    6.25
  -8  -8  33    0.50    6.77
   8  -8 -34   -2.98    5.58
   8   8 -34    0.67    5.05
  -8  -8  34    5.71    6.59
   8  -8 -35   -0.68    5.71
   8   9  -1  133.09   19.67
  -8  -9   1  113.54   19.68
   8   9  -2    6.61    4.64
  -8  -9   2    2.71    4.16
   8   9  -3   40.26    9.24
  -8  -9   3   46.39    9.91
   8   9  -4    1.95    4.10
  -8  -9   4    3.25    5.25
   8   9  -5   58.16   11.25
  -8  -9   5   49.62   11.12
   8   9  -6    7.35    4.52
  -8  -9   6   -1.36    4.12
   8   9  -7    2.71    4.37
  -8  -9   7   11.27    6.25
   8   9  -8   -2.09    4.29
  -8  -9   8   -1.69    4.31
   8  -9  -9   10.86    5.80
  -8  -9   9   12.63    6.69
   8  -9 -10    6.78    4.43
  -8  -9  10    5.48    5.78
   8  -9 -11   84.95   16.49
  -8  -9  11  107.08   17.89
   8  -9 -12   -1.46    4.43
  -8  -9  12   -1.56    4.06
   8  -9 -13   -0.00    3.69
   8   9 -13    5.79    5.14
  -8  -9  13    4.55    4.46
   8  -9 -14    7.95    4.76
   8   9 -14    2.79    4.08
  -8  -9  14    3.54    6.21
   8  -9 -15   66.44   12.97
   8   9 -15   59.03   13.03
  -8  -9  15   54.71   13.08
   8  -9 -16    1.92    4.21
   8   9 -16    0.53    4.02
  -8  -9  16    3.12    4.98
   8  -9 -17   -1.58    4.29
   8   9 -17    2.28    4.81
  -8  -9  17   -4.57    6.46
   8  -9 -18   12.30    6.23
   8   9 -18   14.37    6.60
  -8  -9  18    7.76    7.14
   8  -9 -19   16.53    6.75
   8   9 -19   18.86    7.94
  -8  -9  19   11.13    6.96
   8  -9 -20    8.56    5.77
   8   9 -20    9.16    6.37
  -8  -9  20    1.59    6.81
   8  -9 -21   14.77    6.92
   8   9 -21   29.02    8.69
  -8  -9  21   17.23    8.17
   8  -9 -22    5.96    6.50
   8   9 -22    3.38    5.00
  -8  -9  22    1.78    6.50
   8  -9 -23    0.57    4.15
   8   9 -23    1.52    5.11
  -8  -9  23   -0.78    6.29
   8  -9 -24    0.01    5.86
   8   9 -24   -1.05    6.56
  -8  -9  24   -0.03    4.48
   8  -9 -25   13.10    7.28
   8   9 -25   18.07    7.75
  -8  -9  25   25.15    9.36
   8  -9 -26    0.63    5.72
   8   9 -26    2.34    4.98
  -8  -9  26    4.03    6.37
   8  -9 -27    4.89    5.09
   8   9 -27   -1.94    4.64
  -8  -9  27    4.15    7.24
   8  -9 -28    0.45    5.04
   8   9 -28   -3.84    6.13
  -8  -9  28    4.81    6.15
   8  -9 -29    1.58    4.80
   8   9 -29   -2.69    6.05
  -8  -9  29   -1.21    7.16
   8  -9 -30   -4.11    6.47
   8   9 -30    4.92    6.22
  -8  -9  30   -4.77    8.34
   8  -9 -31    3.78    5.95
   8   9 -31    7.45    5.97
  -8  -9  31    2.84    7.10
   8  -9 -32   -3.35    5.84
   8   9 -32   -2.83    5.25
  -8  -9  32    2.64    7.32
   8   9 -33    1.05    5.40
  -8 -10   1   31.35    8.22
  -8 -10   2    1.49    4.13
  -8 -10   3   48.99   10.76
  -8 -10   4   14.41    6.37
  -8 -10   6   -2.14    5.16
  -8 -10   7   87.72   15.83
  -8 -10   8   -2.02    4.73
   8 -10  -9   15.49    6.24
  -8 -10   9   10.74    5.98
   8 -10 -10   -0.69    3.34
  -8 -10  10    3.26    5.10
   8 -10 -11    4.52    4.90
  -8 -10  11    6.53    5.89
   8 -10 -12   -0.25    4.22
  -8 -10  12   -0.74    5.21
   8 -10 -13   60.20   12.52
   8  10 -13   72.08   13.26
  -8 -10  13   49.96   12.41
   8 -10 -14   -1.58    4.23
   8  10 -14    6.32    4.88
  -8 -10  14   -0.54    5.16
   8 -10 -15    3.38    5.04
   8  10 -15    0.73    3.96
  -8 -10  15    6.24    5.03
   8 -10 -16   -0.04    4.70
   8  10 -16   -0.16    4.50
  -8 -10  16   -1.33    5.18
   8 -10 -17   54.20   12.08
   8  10 -17   47.73   11.48
  -8 -10  17   40.90   11.87
   8 -10 -18    0.10    3.83
   8  10 -18    2.02    3.90
  -8 -10  18   -0.69    4.35
   8 -10 -19   14.96    7.30
   8  10 -19    6.78    5.77
  -8 -10  19   30.51   10.00
   8 -10 -20    5.61    4.61
   8  10 -20   -1.85    5.15
  -8 -10  20   -3.90    7.63
   8 -10 -21   20.54    7.73
   8  10 -21   14.66    7.16
  -8 -10  21    9.68    7.07
   8 -10 -22   -3.05    6.09
   8  10 -22    6.07    5.95
  -8 -10  22   -0.85    5.68
   8  10 -23   24.31    8.38
  -8 -10  23   10.93    6.70
   8  10 -24    1.00    4.74
  -8 -10  24   -1.25    6.27
   8  10 -25    1.40    4.87
  -8 -10  25    5.19    6.33
   8  10 -26   -0.31    4.29
  -8 -10  26    2.39    6.65
   8  10 -27    2.74    5.51
  -8 -10  27   -1.08    6.97
   8  10 -28   -2.40    5.45
  -8 -10  28   -1.03    6.72
   8  10 -29   -0.04    6.03
  -8 -10  29   -4.44    8.14
   8  10 -30   -0.60    5.57
   8  10 -31   -1.34    5.92
   8  10 -32    2.89    5.67
   8  10 -33    1.81    6.18
  -8 -11   1   35.80    8.72
  -8 -11   2   15.68    6.18
  -8 -11   3    7.00    5.22
  -8 -11   4    5.51    4.86
  -8 -11   5   33.12    8.61
  -8 -11   6    0.01    3.69
  -8 -11   7    6.15    5.14
  -8 -11   8    5.93    5.33
  -8 -11   9   34.43    9.48
  -8 -11  10    3.55    5.25
  -8 -11  11   25.61    8.58
  -8 -11  12   -0.63    4.27
  -8 -11  13    1.09    5.11
  -8 -11  14   -1.02    5.72
  -8 -11  15   23.21    8.43
  -8 -11  16    0.38    5.51
  -8 -11  17    3.62    4.93
  -8 -11  18   -2.08    5.45
  -8 -11  19    5.23    6.64
  -8 -11  20   -1.75    6.88
  -8 -11  21   36.86   11.07
  -8 -11  22    7.42    5.74
  -8 -11  23   -0.17    4.66
  -8 -11  24    1.37    5.10
  -8 -11  25   14.10    7.47
  -8 -11  26    3.58    5.65
  -8 -12   1    3.10    3.73
  -8 -12   2    0.44    3.51
  -8 -12   3   42.05    9.74
  -8 -12   4    1.29    4.40
  -8 -12   5   -0.22    3.80
  -8 -12   6    0.28    4.63
  -8 -12   7   34.18    9.06
  -8 -12   8    8.28    6.10
  -8 -12   9   17.32    6.97
  -8 -12  10   -1.80    5.23
  -8 -12  11    2.85    5.24
  -8 -12  12    3.83    4.65
  -8 -12  13   19.80    7.42
  -8 -12  14    0.13    4.89
  -8 -12  15    1.51    4.84
  -8 -12  16   -3.59    6.07
  -8 -12  17   16.47    7.13
  -8 -12  18   -1.44    5.29
  -8 -12  19   21.88    8.20
  -8 -12  20    2.52    5.03
  -8 -12  21    0.65    6.35
  -8 -12  22    3.70    5.19
  -8 -12  23   25.00    8.92
  -8 -13   1   12.20    5.15
  -8 -13   2   -1.61    4.40
  -8 -13   3   -1.87    4.14
  -8 -13   4   12.20    5.81
  -8 -13   5   30.89    8.47
  -8 -13   6    6.50    5.00
  -8 -13   7    4.44    3.87
  -8 -13   8    0.24    4.23
  -8 -13   9    9.03    5.50
  -8 -13  10    0.00    4.18
  -8 -13  11   17.89    6.67
  -8 -13  12    4.27    4.27
  -8 -13  13    2.99    4.65
  -8 -13  14    0.99    4.60
  -8 -13  15    2.14    5.32
  -8 -13  16    3.56    6.09
  -8 -13  17    0.61    5.10
  -8 -13  18   -0.86    5.27
  -8 -13  19    4.15    5.26
  -8 -13  20    1.23    5.30
  -8 -14   1   14.33    5.83
  -8 -14   2   11.60    6.09
  -8 -14   3   14.22    5.84
  -8 -14   4   -0.06    3.85
  -8 -14   5   -0.78    4.41
  -8 -14   6   -0.96    4.49
  -8 -14   7   12.33    6.23
  -8 -14   8    4.39    5.26
  -8 -14   9    7.44    6.16
  -8 -14  10   -1.35    4.28
  -8 -14  11    0.82    4.13
  -8 -14  12    6.33    5.13
  -8 -14  13   10.12    6.80
  -8 -14  14    6.25    6.24
  -8 -14  15    5.04    6.13
  -8 -14  16   -0.91    4.58
  -8 -15   1   10.44    5.38
  -8 -15   2   -0.67    3.83
  -8 -15   3    1.60    4.01
  -8 -15   4    2.57    4.06
  -8 -15   5    8.08    4.92
  -8 -15   6    3.83    4.90
  -8 -15   7    0.78    4.25
  -8 -15   8   -1.35    4.16
  -8 -15   9   -0.43    4.47
  -8 -15  10    0.99    5.00
  -8 -15  11    3.35    5.45
  -8 -15  12    2.34    4.66
  -8 -16   1    0.11    3.27
  -8 -16   2    3.01    4.10
  -8 -16   3    0.37    4.04
  -8 -16   4    1.39    4.23
  -8 -16   5    0.39    4.21
  -8 -16   6    0.01    4.42
  -7   0   1  806.14  110.80
   7   0  -1  864.36  110.14
   7   0  -1  938.91  111.34
  -7   0   2   -0.21    3.93
   7   0  -2    0.17    2.94
   7   0  -2   -0.94    3.80
  -7   0   3   10.83    5.31
   7   0  -3   11.65    4.82
   7   0  -3    3.22    4.10
  -7   0   4   -0.90    4.55
   7   0  -4   -0.60    3.40
   7   0  -4   -0.61    3.71
  -7   0   5   56.46   10.94
   7   0  -5   50.94    9.88
   7   0  -5   45.80   10.21
  -7   0   6    4.37    3.89
   7   0  -6   -0.37    2.99
   7   0  -6    1.63    3.82
   7   0  -7  342.00   48.98
   7   0  -7  398.53   49.93
  -7   0   8    0.51    3.98
   7   0  -8    0.10    3.16
   7   0  -8   -2.47    4.16
  -7   0   9   17.20    7.08
   7   0  -9   19.34    6.35
   7   0  -9   15.52    5.74
  -7   0  10   -1.27    4.37
   7   0 -10   -1.30    3.57
   7   0 -10   -0.85    4.00
  -7   0  11  381.05   47.29
   7   0 -11  268.02   44.74
   7   0 -11  383.23   46.23
  -7   0  12   -1.99    4.11
   7   0 -12    4.04    3.30
   7   0 -12   -1.35    3.99
  -7   0  13  111.68   20.52
   7   0 -13  131.41   20.23
  -7   0  14   -1.53    5.74
   7   0 -14   -0.97    4.40
  -7   0  15   10.32    6.23
   7   0 -15   13.22    5.92
  -7   0  16    2.15    4.74
  -7   0  17  578.95   78.94
   7   0 -17  593.87   77.83
  -7   0  18    1.07    5.45
   7   0 -18    0.36    4.09
  -7   0  19   33.88   10.03
   7   0 -19   21.18    7.83
  -7   0  20   -2.39    6.97
   7   0 -20    3.44    4.76
  -7   0  21   14.97    8.62
   7   0 -21   11.87    7.21
  -7   0  22    0.41    5.02
   7   0 -22   -1.60    5.59
   7   0 -23   76.68   15.57
  -7   0  24    4.34    5.87
   7   0 -24    1.38    5.61
  -7   0  25   -0.82    5.91
   7   0 -25    1.82    5.23
  -7   0  26   -0.02    6.38
   7   0 -26   -2.07    5.61
   7   0 -27   90.72   18.02
   7   0 -28   10.09    5.47
   7   0 -29   11.06    6.24
   7   0 -30   -0.47    4.47
   7   0 -31   41.07   11.91
   7   0 -32    3.44    6.08
   7   0 -33   72.72   16.41
   7   0 -34   -3.66    7.58
   7   0 -35    0.86    5.56
   7   0 -36   -1.56    5.75
   7   0 -37   21.52    9.37
  -7   1   1    2.95    4.56
   7  -1  -1   -0.66    3.07
   7  -1  -1    0.56    4.10
   7   1  -1    1.13    3.29
   7   1  -1    1.24    4.02
  -7  -1   1    1.41    3.42
  -7  -1   1    2.19    4.25
  -7   1   2   63.47   11.85
   7  -1  -2   64.81   10.99
   7  -1  -2   52.22   11.01
   7   1  -2   63.11   10.99
   7   1  -2   53.65   11.11
  -7  -1   2   48.42    9.60
  -7  -1   2   49.55   10.99
  -7   1   3  304.59   43.35
   7  -1  -3  342.31   42.95
   7  -1  -3  354.56   43.86
   7   1  -3  253.03   41.88
   7   1  -3  365.11   43.75
  -7  -1   3  307.25   43.39
  -7   1   4   -1.63    4.03
   7  -1  -4    5.61    3.83
   7  -1  -4   -1.49    3.96
   7   1  -4    1.19    3.83
   7   1  -4    0.20    3.46
  -7  -1   4    0.81    3.38
  -7   1   5  113.66   17.24
   7  -1  -5   85.84   15.39
   7  -1  -5   85.53   15.91
   7   1  -5   91.53   15.62
   7   1  -5  102.52   16.30
  -7  -1   5  104.57   16.59
  -7   1   6    1.30    4.17
   7  -1  -6    1.51    3.54
   7  -1  -6    5.87    4.35
   7   1  -6    4.19    4.00
   7   1  -6   -1.33    4.61
  -7  -1   6    4.71    4.74
  -7   1   7   34.20    8.98
   7  -1  -7   36.58    8.44
   7  -1  -7   42.08    9.17
   7   1  -7   28.11    7.99
   7   1  -7   51.91    9.60
  -7  -1   7   55.81   10.48
  -7   1   8   25.94    7.65
   7  -1  -8   25.16    6.41
   7  -1  -8   31.49    7.47
   7   1  -8    9.86    5.19
   7   1  -8   22.41    6.55
  -7  -1   8   15.30    6.53
  -7   1   9  365.59   49.23
   7  -1  -9  303.41   47.41
   7  -1  -9  387.58   48.62
   7   1  -9  350.95   48.00
   7   1  -9  394.34   48.45
  -7  -1   9  343.38   48.74
  -7   1  10   33.99    8.76
   7  -1 -10   29.43    7.77
   7  -1 -10   39.29    8.85
   7   1 -10   26.42    7.20
   7   1 -10   22.23    7.15
  -7  -1  10   23.60    8.04
  -7   1  11  105.10   17.89
   7  -1 -11   86.43   16.34
   7  -1 -11  129.74   17.97
   7   1 -11   97.49   16.65
   7   1 -11   87.53   16.26
  -7  -1  11  100.18   17.48
  -7   1  12   -0.18    3.67
   7  -1 -12    4.25    4.24
   7  -1 -12   -0.69    4.11
   7   1 -12   -0.58    3.34
  -7  -1  12   -0.31    3.76
  -7   1  13  161.94   27.15
   7  -1 -13  191.88   27.10
  -7  -1  13  173.26   27.32
  -7   1  14   12.58    6.49
   7  -1 -14    3.84    4.17
  -7  -1  14    9.36    6.12
  -7   1  15  132.16   23.82
   7  -1 -15  168.54   23.89
  -7  -1  15  136.64   23.79
  -7   1  16   27.65    9.81
   7  -1 -16   38.59    9.45
  -7  -1  16   48.92   11.11
  -7   1  17   31.05    9.15
   7  -1 -17   45.43    9.56
   7  -1 -17   20.34    7.69
   7   1 -17    3.17    5.37
  -7  -1  17   25.49    8.45
  -7   1  18    3.22    5.45
   7  -1 -18   -0.12    4.79
   7   1 -18   -2.37    4.61
  -7  -1  18   -1.15    5.07
  -7   1  19  162.98   27.01
   7  -1 -19  159.14   25.48
   7   1 -19  162.68   25.58
  -7  -1  19  153.35   26.63
  -7   1  20    5.30    6.13
   7  -1 -20    4.79    4.97
   7   1 -20    6.86    5.52
  -7  -1  20    1.06    5.98
  -7   1  21   93.45   20.25
   7  -1 -21  112.89   19.64
   7   1 -21  144.49   20.93
  -7  -1  21   97.39   20.10
  -7   1  22    1.71    6.07
   7  -1 -22   12.79    6.79
   7   1 -22    9.74    6.87
  -7  -1  22    8.16    7.37
  -7   1  23   44.36   12.46
   7  -1 -23   49.16   10.85
   7   1 -23   42.56   10.91
  -7  -1  23   24.53   10.24
  -7   1  24   19.48    9.88
   7  -1 -24   33.79    9.69
   7   1 -24   11.26    7.06
   7  -1 -25   71.41   15.24
   7   1 -25   70.14   15.03
   7  -1 -26    3.46    5.67
   7   1 -26    0.61    5.76
   7  -1 -27   11.72    7.29
   7   1 -27    7.94    6.22
   7  -1 -28   -1.91    5.28
   7   1 -28    3.96    5.79
  -7  -1  28    0.11    5.97
   7  -1 -29   28.94   10.62
   7   1 -29   70.09   14.14
   7  -1 -30   -3.01    5.50
   7   1 -30   -0.71    5.51
   7  -1 -31   31.45   10.79
   7   1 -31   29.16   10.07
   7  -1 -32   -0.61    6.22
   7   1 -32   -3.30    6.33
   7  -1 -33   10.56    7.12
   7   1 -33    0.11    5.46
   7  -1 -34   -1.73    5.42
   7   1 -34   -1.92    5.86
   7  -1 -35   16.69    8.82
   7   1 -35   13.54    8.33
   7  -1 -36   -0.25    5.06
   7   1 -36   -0.59    5.05
   7  -1 -37    1.87    5.44
   7   1 -37    2.83    7.62
  -7   2   1   45.31    9.82
   7  -2  -1   44.88    8.74
   7  -2  -1   31.81    8.89
   7   2  -1   33.29    8.25
   7   2  -1   58.14   10.10
  -7  -2   1   35.97    7.82
  -7  -2   1   36.90    9.17
  -7   2   2   64.93   11.90
   7  -2  -2   49.55   10.25
   7  -2  -2   64.89   12.08
   7   2  -2   63.65   10.85
   7   2  -2   47.33   10.51
  -7  -2   2   55.36   10.06
  -7  -2   2   60.66   11.51
  -7   2   3    2.75    4.29
   7  -2  -3   10.29    4.58
   7  -2  -3   13.39    5.62
   7   2  -3    0.29    3.21
   7   2  -3   10.95    5.53
  -7  -2   3    7.14    3.60
  -7  -2   3    5.27    4.23
  -7   2   4    6.38    4.82
   7  -2  -4   14.32    5.15
   7  -2  -4   12.53    5.74
   7   2  -4   13.53    4.79
   7   2  -4    5.44    4.68
  -7  -2   4    8.21    4.62
  -7   2   5  267.70   43.81
   7  -2  -5  290.20   43.26
   7  -2  -5  360.74   44.84
   7   2  -5  352.87   43.98
   7   2  -5  323.39   43.78
  -7  -2   5  362.45   44.94
  -7   2   6   11.61    5.92
   7  -2  -6   25.01    6.46
   7  -2  -6   19.14    6.25
   7   2  -6   18.87    5.76
   7   2  -6   22.13    6.51
  -7  -2   6    9.17    5.33
  -7   2   7  283.68   46.13
   7  -2  -7  312.89   45.67
   7  -2  -7  363.12   46.71
   7   2  -7  478.99   47.62
  -7  -2   7  303.38   46.17
  -7   2   8    7.16    4.90
   7  -2  -8    6.88    4.35
   7  -2  -8    7.38    5.48
   7   2  -8   10.14    5.03
  -7  -2   8    9.51    5.20
  -7   2   9   27.12   10.33
   7  -2  -9   68.88   11.68
   7  -2  -9   75.72   12.40
   7   2  -9   67.60   11.78
  -7  -2   9   66.92   12.35
  -7   2  10   16.60    6.22
   7  -2 -10   25.29    6.73
   7  -2 -10   23.91    6.80
   7   2 -10   23.45    6.51
  -7  -2  10   -1.86    4.37
  -7   2  11  170.40   26.46
   7  -2 -11  200.49   26.29
   7  -2 -11  158.24   25.78
   7   2 -11  147.00   25.12
  -7  -2  11  185.10   26.73
  -7   2  12   45.13   11.46
   7  -2 -12   45.54   10.71
   7  -2 -12   52.19   11.01
   7   2 -12   51.75   10.73
  -7  -2  12   71.41   12.93
  -7   2  13  114.88   17.92
   7  -2 -13   86.22   16.11
  -7  -2  13   81.60   16.35
  -7   2  14   -1.32    4.70
   7  -2 -14    3.42    4.95
  -7  -2  14    5.40    5.15
  -7   2  15   52.69   11.62
   7  -2 -15   43.72   10.40
  -7  -2  15   34.03   10.49
  -7   2  16   89.30   17.66
   7  -2 -16  101.99   17.38
  -7  -2  16   96.12   18.06
  -7   2  17   71.07   14.95
   7  -2 -17   76.89   13.85
   7  -2 -17   80.71   14.54
   7   2 -17   48.78   12.35
  -7  -2  17   78.73   15.24
  -7   2  18   54.99   13.20
   7  -2 -18   45.35   11.22
   7  -2 -18   69.67   13.18
   7   2 -18   50.09   11.54
  -7  -2  18   48.07   12.85
  -7   2  19    0.30    6.28
   7  -2 -19    1.71    5.55
   7  -2 -19    4.52    5.24
   7   2 -19    0.54    4.94
  -7  -2  19    2.68    5.65
  -7   2  20    5.39    7.08
   7  -2 -20   23.37    7.47
   7  -2 -20    3.72    5.75
   7   2 -20    6.61    5.97
  -7   2  21   79.88   17.90
   7  -2 -21  101.64   17.32
   7   2 -21   80.07   16.33
   7  -2 -22    0.48    4.28
   7   2 -22   17.63    6.98
   7  -2 -23   52.68   12.30
   7   2 -23   50.50   12.46
   7  -2 -24    6.66    4.39
   7   2 -24   -1.38    4.92
   7  -2 -25   20.43    8.08
   7   2 -25   20.85    8.64
  -7  -2  25   14.44    9.10
   7  -2 -26    0.53    3.43
   7   2 -26   -2.75    6.48
  -7  -2  26    0.73    6.50
   7  -2 -27   22.84    8.66
   7   2 -27   23.75    9.07
  -7  -2  27   37.40   11.25
   7  -2 -28   14.02    6.32
   7   2 -28   12.34    7.51
  -7  -2  28    6.20    7.94
   7  -2 -29   10.94    6.53
   7   2 -29   12.36    6.82
  -7  -2  29    6.48    7.69
   7  -2 -30    0.27    4.92
   7   2 -30   -2.35    6.09
  -7  -2  30   -1.98    6.70
   7  -2 -31   11.84    7.55
   7   2 -31   22.50    9.30
   7  -2 -32    0.43    6.98
   7   2 -32   10.00    6.61
   7  -2 -33   22.98    9.27
   7   2 -33   25.60    9.82
   7  -2 -34   -1.57    3.78
   7   2 -34    6.19    5.61
   7  -2 -35    1.97    5.17
   7   2 -35    6.42    6.73
   7  -2 -36    1.87    6.84
   7   2 -36   -1.59    5.55
   7  -2 -37   15.03    8.21
  -7   3   1   -1.03    4.26
   7  -3  -1   -1.32    3.29
   7  -3  -1    2.51    3.70
   7   3  -1    1.81    2.70
  -7  -3   1   -0.40    2.29
  -7  -3   1   -0.48    3.74
  -7   3   2  167.22   25.74
   7  -3  -2  156.38   24.72
   7  -3  -2  213.62   26.88
   7   3  -2  149.33   24.46
  -7  -3   2  168.70   24.18
  -7  -3   2  197.78   26.21
  -7   3   3   48.05   10.33
   7  -3  -3   80.49   11.26
   7  -3  -3   44.09   10.21
   7   3  -3   43.45    9.31
  -7  -3   3   54.54    9.46
  -7  -3   3   42.29    9.91
  -7   3   4    6.41    5.31
   7  -3  -4    7.59    4.12
   7  -3  -4    4.01    4.85
   7   3  -4    7.55    4.31
  -7  -3   4   12.08    4.17
  -7  -3   4    6.90    4.62
  -7   3   5   94.74   18.65
   7  -3  -5  108.40   18.41
   7  -3  -5  196.20   21.72
   7   3  -5  126.17   18.78
  -7  -3   5  107.70   18.88
  -7   3   6   25.02    7.21
   7  -3  -6   22.77    6.41
   7  -3  -6   12.28    5.82
   7   3  -6   23.89    6.25
  -7  -3   6   24.08    6.77
  -7   3   7    3.81    4.18
   7  -3  -7    0.93    3.77
   7  -3  -7    1.30    4.44
   7   3  -7    1.29    3.44
  -7  -3   7    9.69    5.24
  -7   3   8    0.77    3.52
   7  -3  -8    1.45    3.55
   7  -3  -8    0.55    3.90
   7   3  -8    1.22    3.34
  -7  -3   8   -0.66    3.59
  -7   3   9  258.18   37.81
   7  -3  -9  229.09   36.35
   7  -3  -9  289.50   37.77
   7   3  -9  272.10   36.98
  -7  -3   9  285.17   38.08
  -7   3  10   89.61   17.43
   7  -3 -10   96.25   16.69
   7  -3 -10   98.36   17.14
   7   3 -10  127.68   17.97
  -7   3  11   12.08    6.05
   7  -3 -11   14.99    5.83
   7  -3 -11   17.16    6.31
   7   3 -11    4.97    4.55
  -7  -3  11   13.83    5.66
  -7   3  12    0.75    4.76
   7  -3 -12    0.34    3.90
   7  -3 -12    0.38    4.59
   7   3 -12    1.38    3.38
  -7  -3  12   -1.54    4.81
  -7   3  13   78.31   15.32
   7  -3 -13   94.36   15.06
  -7  -3  13   57.88   13.85
  -7   3  14  128.81   22.23
   7  -3 -14  138.13   21.76
  -7  -3  14  128.36   21.93
  -7   3  15  166.11   28.66
   7  -3 -15  205.27   28.91
  -7  -3  15  188.79   29.27
  -7   3  16   26.27    9.64
   7  -3 -16   34.28    8.61
   7  -3 -16   40.16    9.68
  -7  -3  16   24.35    8.69
  -7   3  17   -0.14    4.46
   7  -3 -17    1.17    5.06
   7  -3 -17    5.35    5.35
   7   3 -17    1.23    4.62
  -7   3  18   41.27   11.36
   7  -3 -18   51.71   11.16
   7  -3 -18   38.19   10.37
   7   3 -18   38.06    9.88
  -7   3  19  342.91   51.41
   7  -3 -19  335.17   49.50
   7   3 -19  399.37   50.74
   7  -3 -20   -1.94    5.11
   7   3 -20    3.33    4.91
   7  -3 -21    6.00    5.83
   7   3 -21   13.07    7.03
  -7  -3  21    9.92    6.67
   7  -3 -22    3.31    4.80
   7   3 -22   -2.40    5.27
  -7  -3  22   -1.99    6.03
   7  -3 -23   24.58    8.12
   7   3 -23   21.41    8.41
  -7  -3  23   13.66    8.62
   7  -3 -24   12.66    6.53
   7   3 -24   22.20    7.76
  -7  -3  24    5.93    7.70
   7  -3 -25   60.20   11.67
   7   3 -25    8.41    6.31
  -7  -3  25   20.82    9.17
   7  -3 -26    3.20    5.00
   7   3 -26   -2.77    5.75
  -7  -3  26    0.89    6.86
   7  -3 -27    0.44    6.40
   7   3 -27   -0.77    5.64
  -7  -3  27   -3.21    6.15
   7  -3 -28    1.10    5.30
   7   3 -28    3.12    4.92
  -7  -3  28   -1.17    5.88
   7  -3 -29   16.19    8.14
   7   3 -29   21.43    8.16
  -7  -3  29   23.17   10.70
   7  -3 -30    0.41    5.64
   7   3 -30    1.97    5.59
  -7  -3  30    3.30    7.16
   7  -3 -31   12.11    6.96
   7   3 -31   24.24    9.19
  -7  -3  31   20.74    9.92
   7  -3 -32   -2.20    6.14
   7   3 -32    0.98    5.86
   7  -3 -33    4.63    5.77
   7   3 -33    5.91    6.68
   7  -3 -34    3.28    5.56
   7   3 -34   16.32    8.19
   7  -3 -35   23.69    9.34
   7   3 -35   27.23   10.12
   7  -3 -36   -1.44    5.48
   7   3 -36    3.33    5.80
   7  -3 -37   -0.48    5.73
  -7   4   1   80.71   13.86
   7  -4  -1   60.51   12.20
   7  -4  -1   67.90   13.37
   7   4  -1   77.63   12.64
  -7  -4   1   75.20   12.01
  -7  -4   1   74.84   13.35
  -7   4   2   90.83   16.97
   7  -4  -2  112.76   16.84
   7  -4  -2  107.25   17.71
   7   4  -2  106.08   16.47
  -7  -4   2   83.97   15.40
  -7  -4   2  142.73   18.48
  -7   4   3   11.90    5.82
   7  -4  -3   18.03    5.51
   7  -4  -3   10.55    5.46
   7   4  -3    9.24    4.75
  -7  -4   3   12.24    4.34
  -7  -4   3   22.94    6.44
  -7   4   4   15.10    6.68
   7  -4  -4   45.23    8.57
   7  -4  -4   34.30    8.69
   7   4  -4   33.49    7.45
  -7  -4   4   44.06    7.66
  -7  -4   4   25.93    7.87
  -7   4   5   68.24   15.10
   7  -4  -5   91.73   15.25
   7  -4  -5  126.13   17.19
   7   4  -5  104.25   15.52
  -7  -4   5   79.99   15.27
  -7   4   6   83.17   14.62
   7  -4  -6   92.93   14.12
   7  -4  -6   63.23   13.58
   7   4  -6   80.86   13.63
  -7  -4   6   69.38   13.65
  -7   4   7   50.50   10.83
   7  -4  -7   45.20    9.88
   7  -4  -7   52.54   11.05
   7   4  -7   43.05    9.84
  -7  -4   7   68.26   11.96
  -7   4   8   61.27   12.52
   7  -4  -8   81.65   12.70
   7   4  -8   54.49   11.79
  -7  -4   8   57.81   12.27
  -7   4   9   30.09    8.81
   7  -4  -9   47.32    9.41
   7  -4  -9   47.52    9.85
   7   4  -9   42.50    9.29
  -7  -4   9   38.39    9.50
  -7   4  10    9.65    5.55
   7  -4 -10   -1.46    3.68
   7  -4 -10   -0.22    4.00
   7   4 -10    0.56    3.68
  -7  -4  10    1.76    4.22
  -7   4  11  149.92   23.34
   7  -4 -11  139.80   22.16
   7  -4 -11  133.96   22.65
   7   4 -11  139.30   22.19
  -7  -4  11  152.82   23.14
  -7   4  12  150.32   25.55
   7  -4 -12  163.87   25.21
   7  -4 -12  174.53   25.68
   7   4 -12  187.07   25.67
  -7  -4  12  146.41   25.22
  -7   4  13  143.84   25.77
   7  -4 -13  186.83   26.26
  -7   4  14   40.42   10.87
   7  -4 -14   41.63   10.46
  -7   4  15   59.93   13.53
   7  -4 -15   67.94   13.59
  -7   4  16   34.96   10.28
   7  -4 -16   44.02   10.29
   7  -4 -16   37.88   10.16
   7   4 -16   38.40    9.82
   7  -4 -17  190.95   28.34
   7   4 -17  175.43   27.83
   7  -4 -18   42.57    9.97
   7   4 -18   44.39   10.21
  -7  -4  18   20.21    9.35
   7  -4 -19   13.96    6.57
   7   4 -19   24.24    8.23
  -7  -4  19   14.01    7.87
   7  -4 -20   56.69   11.12
   7   4 -20   70.10   12.93
  -7  -4  20   12.36    8.64
   7  -4 -21   65.97   13.78
   7   4 -21   53.45   12.98
  -7  -4  21   73.81   15.42
   7  -4 -22   13.03    7.15
   7   4 -22   49.11   10.96
  -7  -4  22   23.81    8.70
   7  -4 -23   10.57    6.43
   7   4 -23    4.12    5.50
  -7  -4  23   20.14    9.19
   7  -4 -24    8.86    6.38
   7   4 -24    4.63    5.32
  -7  -4  24   -4.85    7.89
   7   4 -25    4.62    6.96
  -7  -4  25    3.32    5.69
   7  -4 -26   19.23    7.54
   7   4 -26    6.90    7.05
  -7  -4  26   11.89    8.18
   7  -4 -27   21.11    8.40
   7   4 -27   23.93    8.51
  -7  -4  27   -0.10    7.66
   7  -4 -28   14.28    7.33
   7   4 -28    4.75    5.89
  -7  -4  28   18.23    8.89
   7  -4 -29   14.87    7.75
   7   4 -29    5.84    6.76
  -7  -4  29    2.62    6.36
   7  -4 -30   -0.04    5.37
   7   4 -30   -2.27    5.67
  -7  -4  30    9.68    7.25
   7  -4 -31    5.99    6.58
   7   4 -31    5.62    5.99
  -7  -4  31   -1.32    6.00
   7  -4 -32    8.99    7.38
   7   4 -32   -0.34    5.42
  -7  -4  32   -0.70    5.30
   7  -4 -33   29.06   10.69
   7   4 -33   22.08    8.96
  -7  -4  33   16.72    9.18
   7  -4 -34   -0.56    4.79
   7   4 -34   -0.27    5.87
   7  -4 -35    2.62    5.64
   7   4 -35    1.60    5.05
   7  -4 -36    2.98    6.30
   7   4 -36    4.87    5.90
   7  -4 -37    5.75    6.51
  -7   5   1    6.78    4.43
   7  -5  -1    1.03    3.21
   7  -5  -1    7.84    5.11
   7   5  -1    3.59    3.44
  -7  -5   1    2.61    2.76
  -7  -5   1    1.25    3.53
  -7   5   2   -2.35    4.13
   7  -5  -2    1.65    3.48
   7  -5  -2    0.57    3.71
   7   5  -2   -0.17    2.62
  -7  -5   2    0.46    2.80
  -7  -5   2    0.70    3.43
  -7   5   3   45.96   10.77
   7  -5  -3   53.28   11.20
   7   5  -3   61.97   10.70
  -7  -5   3   61.21   10.08
  -7  -5   3   48.70   10.71
  -7   5   4  108.62   20.72
   7  -5  -4  114.26   19.98
   7  -5  -4  189.75   23.13
   7   5  -4  156.38   20.98
  -7  -5   4  143.29   19.93
  -7  -5   4  123.18   20.60
  -7   5   5   41.24    9.44
   7  -5  -5   40.74    9.04
   7  -5  -5   39.70   10.20
   7   5  -5   39.02    8.87
  -7  -5   5   61.11   10.86
  -7   5   6    2.14    3.80
   7  -5  -6    2.75    3.49
   7  -5  -6    1.64    5.09
   7   5  -6    4.72    4.11
  -7  -5   6    1.66    3.85
  -7   5   7    8.98    6.15
   7  -5  -7   27.70    6.71
   7  -5  -7   14.55    6.50
   7   5  -7   20.57    5.98
  -7   5   8   82.32   16.05
   7  -5  -8   71.61   14.91
   7  -5  -8  121.42   17.36
   7   5  -8  109.62   16.26
  -7   5   9  130.16   23.49
   7  -5  -9  147.98   23.19
   7  -5  -9  151.78   24.09
   7   5  -9  191.91   24.32
  -7   5  10   11.12    6.63
   7  -5 -10   53.28    9.45
   7  -5 -10   37.96    8.95
   7   5 -10   44.62    9.04
  -7   5  11  121.90   20.10
   7  -5 -11  136.47   19.75
   7  -5 -11  109.60   19.31
   7   5 -11  103.68   18.58
  -7   5  12   -1.02    4.90
   7  -5 -12    3.67    4.66
   7   5 -12   -1.10    4.12
  -7   5  13   58.56   12.06
   7  -5 -13   38.27   10.27
  -7  -5  14   76.84   15.07
  -7  -5  15  242.95   35.86
   7  -5 -16    3.28    4.46
   7   5 -16   -3.68    5.22
  -7  -5  16   -2.10    6.02
   7  -5 -17   15.45    6.59
   7   5 -17    9.41    5.35
  -7  -5  17   20.68    9.31
   7  -5 -18    5.58    5.02
   7   5 -18    4.06    4.77
  -7  -5  18   12.11    6.02
   7  -5 -19   43.58   10.66
   7   5 -19   48.01   10.98
  -7  -5  19   48.56   12.23
   7  -5 -20   26.44    9.46
   7   5 -20   52.71   11.22
  -7  -5  20   50.77   12.23
   7  -5 -21   24.55    7.49
   7   5 -21    9.41    5.98
  -7  -5  21    4.61    7.47
   7  -5 -22   -0.49    4.45
   7   5 -22    0.57    5.04
  -7  -5  22   -3.19    7.31
   7  -5 -23    2.79    5.00
   7   5 -23    4.78    6.06
  -7  -5  23   11.06    7.96
   7  -5 -24   22.07    8.12
   7   5 -24   24.35    9.02
  -7  -5  24   19.67    9.29
   7  -5 -25    7.08    6.58
   7   5 -25   20.39    7.99
  -7  -5  25   19.63    8.36
   7  -5 -26   14.22    7.67
   7   5 -26    2.46    5.49
  -7  -5  26    9.94    7.47
   7  -5 -27    1.11    5.07
   7   5 -27   -0.08    5.19
  -7  -5  27   -3.00    6.88
   7  -5 -28   11.94    6.60
   7   5 -28    7.44    6.02
  -7  -5  28    4.62    7.72
   7  -5 -29   15.52    7.80
   7   5 -29   12.92    7.89
  -7  -5  29    8.72    7.37
   7  -5 -30    8.82    6.99
   7   5 -30    5.61    6.65
  -7  -5  30   17.55    9.25
   7  -5 -31    7.73    6.77
   7   5 -31   26.65    9.25
  -7  -5  31    7.98    7.95
   7  -5 -32   10.99    7.29
   7   5 -32    3.81    5.96
   7  -5 -33   -1.28    6.08
   7   5 -33    0.70    6.29
  -7  -5  33    0.51    5.37
   7  -5 -34    8.73    6.67
   7   5 -34   10.08    6.94
  -7  -5  34   19.43    9.59
   7  -5 -35    6.88    7.06
   7   5 -35    1.85    7.12
  -7  -5  35   11.23    9.32
   7  -5 -36   11.45    7.69
   7   5 -36   10.44    8.20
   7  -5 -37    4.44    6.13
  -7   6   1   88.07   15.45
   7  -6  -1   94.15   14.74
   7  -6  -1   86.11   15.79
   7   6  -1   96.93   14.56
  -7  -6   1   72.83   13.26
  -7   6   2   82.95   14.20
   7  -6  -2   81.42   13.41
   7  -6  -2   76.04   14.44
   7   6  -2   80.38   13.16
  -7  -6   2   65.09   12.08
  -7   6   3   32.81    8.73
   7  -6  -3   30.95    8.21
   7  -6  -3   51.18   10.59
   7   6  -3   35.90    8.38
  -7  -6   3   50.34    8.31
  -7   6   4   14.45    6.23
   7  -6  -4   20.09    5.90
   7  -6  -4   23.11    7.59
   7   6  -4   14.15    5.31
  -7  -6   4   11.43    4.54
  -7   6   5    0.83    3.76
   7  -6  -5   -0.66    3.21
   7  -6  -5    1.58    4.35
   7   6  -5    1.12    3.40
  -7   6   6   94.26   17.51
   7  -6  -6  111.69   17.23
   7  -6  -6  116.52   18.41
   7   6  -6   96.60   16.60
  -7   6   7  172.31   26.17
   7  -6  -7  189.48   25.73
   7  -6  -7  219.25   27.34
   7   6  -7  131.79   24.48
  -7   6   8   65.85   15.03
   7  -6  -8  103.35   15.58
   7  -6  -8   95.84   16.05
   7   6  -8   86.39   14.98
   7  -6  -9    7.64    4.56
   7  -6  -9    3.01    5.09
   7   6  -9    5.24    4.08
   7  -6 -10  108.88   16.42
   7   6 -10   89.10   15.65
  -7  -6  10   80.39   16.09
   7  -6 -11  148.33   21.89
   7   6 -11  161.40   22.14
  -7  -6  11  104.51   21.16
   7   6 -12   22.93    7.01
  -7  -6  12   22.34    7.92
  -7  -6  13   16.41    7.15
  -7  -6  14    4.61    5.83
  -7  -6  15   -0.17    4.36
   7  -6 -16   68.82   13.21
   7   6 -16   69.55   13.57
  -7  -6  16   60.31   14.13
   7  -6 -17   96.87   16.60
   7   6 -17   88.67   16.51
  -7  -6  17   78.79   16.47
   7  -6 -18  118.45   17.65
   7   6 -18   85.53   16.40
  -7  -6  18   67.82   16.29
   7  -6 -19   13.41    5.99
   7   6 -19    7.98    5.51
  -7  -6  19    3.68    5.90
   7  -6 -20    2.37    4.80
   7   6 -20    9.02    5.68
  -7  -6  20   -1.14    5.69
   7  -6 -21    7.87    5.88
   7   6 -21    8.32    5.99
  -7  -6  21   13.42    7.14
   7  -6 -22   45.85   11.74
   7   6 -22   48.38   11.95
  -7  -6  22   53.14   12.58
   7  -6 -23   25.48    8.28
   7   6 -23   21.53    8.71
  -7  -6  23   16.27    8.57
   7  -6 -24    7.66    5.90
   7   6 -24   10.20    6.96
  -7  -6  24   37.12   10.80
   7  -6 -25    0.83    5.51
   7   6 -25   11.30    6.74
  -7  -6  25   -0.38    6.80
   7  -6 -26   28.66    9.18
   7   6 -26   17.71    8.81
  -7  -6  26   18.33    9.09
   7  -6 -27    9.75    6.57
   7   6 -27   13.36    7.23
  -7  -6  27    1.52    5.92
   7  -6 -28   27.15    9.26
   7   6 -28   35.69   10.60
  -7  -6  28   14.65    8.44
   7  -6 -29    1.63    5.95
   7   6 -29    5.87    6.40
  -7  -6  29   -0.05    7.72
   7  -6 -30   -1.53    6.93
   7   6 -30   -0.24    5.30
  -7  -6  30   -0.10    4.86
   7  -6 -31    2.18    5.52
   7   6 -31   -0.53    6.21
  -7  -6  31    3.64    5.97
   7  -6 -32    1.63    5.74
   7   6 -32   28.06    9.35
  -7  -6  32   10.22    7.10
   7  -6 -33    7.24    7.11
   7   6 -33   -3.09    6.74
  -7  -6  33    6.15    8.26
   7  -6 -34   14.85    7.96
   7   6 -34    3.34    6.96
  -7  -6  34   -0.04    7.98
   7  -6 -35   -2.39    5.81
   7   6 -35   -0.74    5.06
  -7  -6  35    4.03    7.92
   7  -6 -36   -0.13    5.61
  -7  -6  36    4.68    7.12
   7  -6 -37    4.56    6.36
   7  -7  -1    6.82    4.55
   7   7  -1    0.57    3.40
  -7  -7   1    5.18    3.33
  -7  -7   1    3.16    4.46
   7  -7  -2   16.01    6.21
   7   7  -2   32.70    7.33
  -7  -7   2   34.18    6.79
  -7  -7   2   34.10    7.93
   7  -7  -3   11.03    5.23
   7   7  -3   13.17    5.30
  -7  -7   3   27.12    5.49
  -7  -7   3   11.91    5.53
   7  -7  -4  303.50   43.62
   7   7  -4  273.81   43.00
  -7  -7   4  385.52   43.48
  -7  -7   4  337.14   44.39
   7  -7  -5  113.05   16.50
   7   7  -5   87.77   15.52
  -7  -7   5   96.71   15.21
  -7  -7   5   92.16   16.52
   7  -7  -6    5.60    4.20
   7   7  -6   15.06    5.43
  -7  -7   6   13.95    6.21
   7  -7  -7  130.06   16.83
   7   7  -7   97.22   15.83
  -7  -7   7   64.59   14.89
   7  -7  -8   17.88    5.47
   7   7  -8    7.51    4.62
  -7  -7   8    8.89    5.58
   7  -7  -9   50.34   10.30
   7   7  -9   50.42   10.57
  -7  -7   9   42.72   10.12
   7  -7 -10  111.08   17.01
   7   7 -10  100.16   16.61
  -7  -7  10   81.81   16.78
   7  -7 -11   40.26    9.41
   7   7 -11   40.16    9.50
  -7  -7  11   31.27    8.97
   7   7 -12    8.45    5.15
  -7  -7  12    0.63    4.89
  -7  -7  13   24.50    8.14
  -7  -7  14  135.23   22.82
  -7  -7  15   -1.06    5.48
   7  -7 -16    5.09    5.34
   7   7 -16    4.01    4.69
  -7  -7  16    4.09    6.23
   7  -7 -17    1.69    5.17
   7   7 -17    2.94    4.87
  -7  -7  17   -1.22    5.46
   7  -7 -18    8.59    5.62
   7   7 -18    5.73    5.01
  -7  -7  18   26.53    8.48
   7  -7 -19    5.10    4.97
   7   7 -19    5.14    5.33
  -7  -7  19    3.08    6.63
   7  -7 -20   59.44   12.29
   7   7 -20   49.76   11.93
  -7  -7  20   41.11   12.08
   7  -7 -21    3.67    4.83
   7   7 -21    1.42    5.26
  -7  -7  21    2.36    5.95
   7  -7 -22    1.86    4.83
   7   7 -22    3.75    5.97
  -7  -7  22    3.05    6.15
   7  -7 -23    6.51    5.75
   7   7 -23   12.02    7.20
  -7  -7  23   -0.47    5.90
   7  -7 -24   43.66   10.87
   7   7 -24   39.24   11.11
  -7  -7  24   29.77   11.90
   7  -7 -25    1.96    4.13
   7   7 -25    4.32    5.37
  -7  -7  25    3.94    6.65
   7  -7 -26    0.53    5.25
   7   7 -26   15.47    7.42
  -7  -7  26    4.85    6.21
   7  -7 -27    2.10    5.25
   7   7 -27    2.35    5.37
  -7  -7  27   -1.42    6.18
   7  -7 -28   -3.09    5.71
   7   7 -28    1.15    5.74
  -7  -7  28   -1.90    6.43
   7  -7 -29   -1.22    5.77
   7   7 -29   11.23    6.69
  -7  -7  29    4.94    7.27
   7  -7 -30   16.06    8.51
   7   7 -30    7.03    7.50
  -7  -7  30   24.00    9.84
   7  -7 -31    4.54    6.68
   7   7 -31    8.12    5.92
  -7  -7  31   -2.74    7.16
   7  -7 -32    2.35    6.01
   7   7 -32    6.17    5.72
  -7  -7  32   -0.00    5.34
   7  -7 -33   -0.11    4.09
   7   7 -33   -1.94    6.30
  -7  -7  33    0.32    6.80
   7  -7 -34    1.36    5.64
   7   7 -34    3.87    5.38
  -7  -7  34    2.67    8.00
   7  -7 -35    2.59    6.74
   7   7 -35   -0.54    4.93
  -7  -7  35   -4.63    7.80
   7  -7 -36   -0.77    5.07
  -7  -7  36    5.35    8.47
  -7  -7  37   -1.89    7.90
   7  -8  -1   37.73    9.39
   7   8  -1   51.93    9.63
  -7  -8   1   55.14    9.29
  -7  -8   1   50.13   10.70
   7  -8  -2  131.17   19.29
   7   8  -2  119.90   18.49
  -7  -8   2  142.93   18.39
  -7  -8   2   91.13   18.19
   7  -8  -3    8.13    4.52
   7   8  -3    4.90    4.25
  -7  -8   3    8.91    3.95
  -7  -8   3    5.81    5.48
   7  -8  -4   21.74    7.07
   7   8  -4   38.13    7.85
  -7  -8   4   32.43    6.80
  -7  -8   4   25.07    7.58
   7  -8  -5   11.83    5.15
   7   8  -5   16.03    5.58
  -7  -8   5    8.88    4.12
  -7  -8   5   16.50    5.71
   7  -8  -6   34.61    8.42
   7   8  -6   35.61    8.53
  -7  -8   6   39.66    9.37
   7  -8  -7    2.79    4.32
   7   8  -7    1.72    3.75
  -7  -8   7    4.83    4.59
   7  -8  -8   68.38   12.68
   7   8  -8   66.67   12.68
  -7  -8   8   68.27   13.28
   7  -8  -9    4.50    4.23
   7   8  -9    1.73    4.56
  -7  -8   9    5.78    5.40
   7  -8 -10   21.85    6.48
   7   8 -10   16.70    6.38
  -7  -8  10   11.17    6.43
   7   8 -11    1.58    4.21
  -7  -8  11   -0.56    5.52
   7   8 -12  184.87   27.46
  -7  -8  12  177.66   27.89
  -7  -8  13    0.24    3.99
  -7  -8  14   10.44    6.09
  -7  -8  15   -1.93    5.61
   7  -8 -16   93.93   16.08
   7   8 -16   85.73   16.16
  -7  -8  16   77.96   16.23
   7  -8 -17    1.27    4.24
   7   8 -17    0.48    4.31
  -7  -8  17    2.23    5.00
   7  -8 -18   22.69    7.15
   7   8 -18   25.04    8.11
  -7  -8  18   10.37    6.32
   7  -8 -19    0.55    4.00
   7   8 -19    2.06    5.59
  -7  -8  19    2.26    4.73
   7  -8 -20   16.71    6.95
   7   8 -20   10.31    6.14
  -7  -8  20    6.40    6.01
   7  -8 -21   -2.10    4.69
   7   8 -21   -2.93    6.07
  -7  -8  21    1.86    6.17
   7  -8 -22   12.22    6.56
   7   8 -22   29.41    9.23
  -7  -8  22    9.70    7.18
   7  -8 -23   25.74    8.45
   7   8 -23   14.82    7.56
  -7  -8  23   12.45    7.47
   7  -8 -24   26.70    8.06
   7   8 -24    5.22    5.78
  -7  -8  24    7.17    7.28
   7  -8 -25    6.93    7.32
   7   8 -25    0.09    4.54
  -7  -8  25    1.71    5.92
   7  -8 -26   16.08    7.44
   7   8 -26   18.49    7.86
  -7  -8  26   11.05    8.04
   7  -8 -27    6.29    5.57
   7   8 -27    1.07    4.57
  -7  -8  27    2.09    6.35
   7  -8 -28   23.98    8.38
   7   8 -28   13.36    8.58
  -7  -8  28    6.01    6.94
   7  -8 -29   -1.14    6.16
   7   8 -29   -2.86    6.13
  -7  -8  29    2.73    5.53
   7  -8 -30    1.60    6.60
   7   8 -30   -1.51    5.41
  -7  -8  30    3.21    5.13
   7  -8 -31    2.83    5.07
   7   8 -31    0.50    6.05
  -7  -8  31    0.53    5.21
   7  -8 -32   11.73    7.49
   7   8 -32   11.37    7.67
  -7  -8  32   13.39    7.34
   7  -8 -33   -0.22    5.95
   7   8 -33    0.82    6.22
  -7  -8  33   -0.71    5.76
   7  -8 -34   15.08    7.75
   7   8 -34    6.53    6.59
  -7  -8  34   -3.72    7.01
   7  -8 -35   -1.02    6.13
   7   8 -35    1.96    6.46
  -7  -8  35   -0.90    7.12
   7  -8 -36    7.30    7.08
  -7  -8  36    5.37    7.44
   7  -9  -1    7.24    4.30
   7   9  -1    0.57    2.57
  -7  -9   1    0.40    3.69
   7  -9  -2   36.80    8.63
   7   9  -2   37.07    8.13
  -7  -9   2   41.15    8.82
   7  -9  -3    3.33    4.44
   7   9  -3    3.28    3.55
  -7  -9   3    8.80    4.76
   7  -9  -4   43.10   10.07
   7   9  -4   60.18   10.62
  -7  -9   4   52.34   10.77
   7  -9  -5    3.02    3.93
   7   9  -5    6.41    4.26
  -7  -9   5    2.26    3.49
   7  -9  -6   24.31    7.40
   7   9  -6   31.51    7.44
  -7  -9   6   24.83    7.58
   7  -9  -7    2.17    3.65
   7   9  -7   24.86    6.30
  -7  -9   7   11.40    6.06
   7  -9  -8   34.34    8.51
   7   9  -8   41.06    9.03
  -7  -9   8   31.41    8.86
   7  -9  -9    2.02    3.92
  -7  -9   9   -3.97    5.11
   7  -9 -10  137.34   20.81
   7   9 -10  119.28   20.14
  -7  -9  10  128.94   20.72
   7   9 -11   -0.15    3.12
  -7  -9  11    0.56    4.81
   7   9 -12    2.37    4.22
  -7  -9  12    2.64    5.03
  -7  -9  13    6.87    5.86
  -7  -9  14   56.44   12.64
  -7  -9  15    0.29    4.90
   7  -9 -16   22.51    6.71
   7   9 -16   10.97    6.68
  -7  -9  16    8.06    6.08
   7  -9 -17   -2.66    4.97
   7   9 -17   -1.49    4.07
  -7  -9  17   -3.27    5.39
   7  -9 -18   27.50    8.98
   7   9 -18   58.11   11.52
  -7  -9  18   24.88    9.03
   7  -9 -19   -0.06    4.46
   7   9 -19    6.36    5.30
  -7  -9  19   -2.45    5.55
   7  -9 -20   38.82    9.12
   7   9 -20   22.98    8.49
  -7  -9  20    2.91    6.33
   7  -9 -21    3.46    4.64
   7   9 -21    0.10    4.91
  -7  -9  21    0.85    5.42
   7  -9 -22    1.19    4.92
   7   9 -22    4.36    4.70
  -7  -9  22    1.04    5.63
   7  -9 -23    5.46    5.12
   7   9 -23   -2.01    4.74
  -7  -9  23    0.05    5.81
   7  -9 -24   16.75    7.27
   7   9 -24    6.55    5.23
  -7  -9  24   28.46    8.69
   7  -9 -25   -1.13    4.97
   7   9 -25   -2.02    5.03
  -7  -9  25    0.23    5.90
   7  -9 -26    4.82    6.53
   7   9 -26   -0.24    5.59
  -7  -9  26    6.79    7.17
   7  -9 -27   -3.68    5.71
   7   9 -27    0.21    5.51
  -7  -9  27   -0.86    4.90
   7  -9 -28    7.19    6.25
   7   9 -28    2.31    4.92
  -7  -9  28    2.60    5.56
   7  -9 -29   -3.83    6.67
   7   9 -29    0.12    4.85
  -7  -9  29   -2.65    5.74
   7  -9 -30    0.16    5.54
   7   9 -30   11.70    7.02
  -7  -9  30    7.79    6.96
   7  -9 -31    4.10    5.82
   7   9 -31    0.24    4.73
  -7  -9  31   -0.55    6.64
   7  -9 -32    4.07    6.90
   7   9 -32    0.96    5.57
  -7  -9  32    1.53    6.28
   7   9 -33   -0.34    4.86
  -7  -9  33   -1.49    6.79
   7   9 -34    5.10    6.87
   7 -10  -1   18.70    6.01
  -7 -10   1   16.57    6.05
   7 -10  -2   52.68   10.15
  -7 -10   2   41.73    9.81
   7 -10  -3   -1.20    3.77
  -7 -10   3    0.48    4.13
   7 -10  -4    4.08    4.33
  -7 -10   4    5.57    4.84
   7 -10  -5    4.92    4.08
  -7 -10   5    0.25    4.20
   7 -10  -6  106.55   18.43
  -7 -10   6  127.01   19.12
   7 -10  -7    2.72    4.03
   7  10  -7    3.74    4.22
  -7 -10   7    5.46    3.99
   7 -10  -8    0.66    3.86
   7  10  -8    9.29    4.59
  -7 -10   8    6.62    5.09
   7 -10  -9    0.43    3.99
   7  10  -9   -0.29    3.01
  -7 -10   9   -0.96    4.46
   7 -10 -10    7.31    4.85
   7  10 -10    7.95    4.99
  -7 -10  10    4.99    4.56
   7  10 -11   -0.55    3.95
  -7 -10  11    1.04    4.89
   7  10 -12   60.08   11.98
  -7 -10  12   49.90   11.60
  -7 -10  13    1.30    4.30
  -7 -10  14   14.49    6.79
   7 -10 -15    1.42    4.79
  -7 -10  15   -1.06    4.45
   7 -10 -16   45.61   10.82
   7  10 -16   54.61   11.70
  -7 -10  16   49.29   12.68
   7 -10 -17   -0.73    4.27
   7  10 -17   -1.71    4.39
  -7 -10  17    0.92    5.34
   7 -10 -18   29.32    8.91
   7  10 -18   51.63   11.22
  -7 -10  18   32.07    9.56
   7 -10 -19    3.75    4.44
   7  10 -19    8.22    5.50
  -7 -10  19   13.14    7.28
   7 -10 -20    4.43    4.94
   7  10 -20    4.88    6.52
  -7 -10  20    3.46    4.98
   7 -10 -21   12.52    6.34
   7  10 -21    4.89    5.37
  -7 -10  21   12.74    7.28
   7  10 -22   40.05    9.98
  -7 -10  22    8.68    8.15
   7  10 -23    2.25    3.81
  -7 -10  23   -2.04    5.90
   7  10 -24   -3.09    5.20
  -7 -10  24    2.13    5.14
   7  10 -25   -2.65    6.27
  -7 -10  25   -0.37    5.22
   7  10 -26   13.02    7.10
  -7 -10  26   15.96    8.41
   7  10 -27   -1.90    4.36
  -7 -10  27   -2.28    6.44
   7  10 -28    8.03    6.03
  -7 -10  28    5.36    7.36
   7  10 -29   -0.73    5.01
  -7 -10  29   -2.05    5.84
   7  10 -30    1.31    5.29
  -7 -10  30   -1.04    6.31
   7  10 -31   -2.77    5.80
  -7 -10  31    1.51    4.91
   7  10 -32    4.52    6.39
   7  10 -33    0.41    5.56
   7  10 -34    1.06    5.70
   7 -11  -1    3.38    4.15
  -7 -11   1    1.55    3.88
   7 -11  -2    3.51    4.23
  -7 -11   2    6.59    4.10
   7 -11  -3   10.28    4.97
  -7 -11   3   10.81    5.15
   7 -11  -4   16.99    6.20
  -7 -11   4   28.86    7.22
   7 -11  -5   21.32    6.57
  -7 -11   5   28.05    7.42
   7 -11  -6    0.45    3.59
  -7 -11   6    2.36    4.15
   7 -11  -7   13.67    5.84
  -7 -11   7   10.32    5.38
  -7 -11   8   14.23    6.14
  -7 -11   9    1.08    4.28
  -7 -11  10   21.20    7.20
  -7 -11  11    7.99    5.22
  -7 -11  12    0.33    4.67
  -7 -11  13   -0.28    4.14
  -7 -11  14   29.03    8.26
  -7 -11  15   -0.08    4.57
  -7 -11  16    2.61    4.99
  -7 -11  17    1.56    4.81
  -7 -11  18    6.55    6.95
  -7 -11  19    0.86    5.43
  -7 -11  20   26.51    8.74
  -7 -11  21   -2.28    6.35
  -7 -11  22   -2.34    5.47
  -7 -11  23    0.51    4.23
  -7 -11  24   15.59    8.25
  -7 -11  25    4.09    5.83
  -7 -11  26   -0.17    5.51
  -7 -11  27    3.12    6.83
  -7 -11  28   -3.89    6.58
  -7 -12   1    9.36    4.80
  -7 -12   2   28.03    7.05
  -7 -12   3    2.82    4.23
  -7 -12   4   -0.38    3.93
  -7 -12   5    9.61    5.28
  -7 -12   6   74.14   13.65
  -7 -12   7    3.14    4.42
  -7 -12   8    6.10    5.14
  -7 -12   9    0.97    4.31
  -7 -12  10    4.68    4.69
  -7 -12  11    4.99    5.07
  -7 -12  12   11.25    6.52
  -7 -12  13    1.14    4.67
  -7 -12  14   -0.12    5.11
  -7 -12  15    2.61    4.48
  -7 -12  16   22.96    8.20
  -7 -12  17   -0.43    4.68
  -7 -12  18   17.47    7.22
  -7 -12  19   -1.92    6.07
  -7 -12  20    3.47    5.63
  -7 -12  21   -1.06    5.22
  -7 -12  22    8.00    6.27
  -7 -12  23    6.56    5.67
  -7 -12  24   11.98    7.07
  -7 -12  25   -2.85    6.01
  -7 -13   1   -1.98    4.32
  -7 -13   2    9.93    5.11
  -7 -13   3   18.42    6.37
  -7 -13   4   56.87   11.17
  -7 -13   5    4.11    4.63
  -7 -13   6    0.36    3.67
  -7 -13   7    0.06    4.01
  -7 -13   8    4.91    5.01
  -7 -13   9    1.30    4.18
  -7 -13  10   14.83    6.48
  -7 -13  11    1.25    3.71
  -7 -13  12    1.10    4.36
  -7 -13  13    3.32    5.11
  -7 -13  14   25.85    8.01
  -7 -13  15   -1.17    4.43
  -7 -13  16   -3.08    6.23
  -7 -13  17    2.90    5.26
  -7 -13  18    0.87    4.77
  -7 -13  19   -2.73    6.25
  -7 -13  20    4.99    5.64
  -7 -13  21    4.16    4.96
  -7 -13  22    3.06    6.33
  -7 -14   1    5.76    4.94
  -7 -14   2   17.11    6.06
  -7 -14   3    5.59    3.97
  -7 -14   4   -1.89    3.96
  -7 -14   5    4.38    4.42
  -7 -14   6   19.04    6.98
  -7 -14   7   33.06    8.54
  -7 -14   8    2.77    4.23
  -7 -14   9    4.50    5.23
  -7 -14  10   16.24    6.66
  -7 -14  11    8.52    5.57
  -7 -14  12   11.44    5.83
  -7 -14  13    0.33    4.02
  -7 -14  14    0.46    4.07
  -7 -14  15    4.08    5.28
  -7 -14  16   -0.08    4.89
  -7 -14  17    0.00    5.64
  -7 -14  18    1.58    5.66
  -7 -14  19   -1.49    6.23
  -7 -15   1   -1.06    3.63
  -7 -15   2   -1.74    3.52
  -7 -15   3   10.67    5.28
  -7 -15   4    7.91    4.60
  -7 -15   5   -0.15    3.82
  -7 -15   6    1.49    4.22
  -7 -15   7    0.56    4.12
  -7 -15   8    0.24    3.74
  -7 -15   9    1.23    4.74
  -7 -15  10    6.05    4.97
  -7 -15  11    5.54    5.18
  -7 -15  12   -0.28    4.00
  -7 -15  13    6.33    5.23
  -7 -15  14    0.45    4.78
  -7 -15  15    0.18    4.96
  -7 -16   1    6.90    4.22
  -7 -16   2    3.70    3.90
  -7 -16   3   -1.26    3.83
  -7 -16   4    1.40    4.07
  -7 -16   5    4.91    4.44
  -7 -16   6    8.23    4.85
  -7 -16   7    1.45    3.71
  -7 -16   8   -2.06    4.64
  -7 -16   9   -0.29    3.77
  -7 -16  10    0.00    3.46
  -7 -16  11    3.26    4.55
  -7 -17   1   -1.52    3.81
  -7 -17   2   -0.30    3.42
  -7 -17   3    1.95    3.64
  -7 -17   4   -0.15    3.46
  -7 -17   5    1.49    3.41
  -7 -17   6    0.49    3.62
  -6   0   1    1.02    3.18
  -6   0   1    0.08    4.10
   6   0  -1    0.73    2.76
   6   0  -1    1.72    4.34
  -6   0   2  315.35   49.35
  -6   0   2  451.37   51.71
   6   0  -2  412.40   50.54
   6   0  -2  401.05   51.06
  -6   0   3    0.25    3.05
  -6   0   3    2.21    4.55
   6   0  -3   -1.73    3.24
   6   0  -3    1.29    4.66
  -6   0   4   16.93    5.10
  -6   0   4   21.72    6.58
   6   0  -4   17.26    6.02
   6   0  -4   18.85    6.26
  -6   0   5    0.11    3.24
  -6   0   5    0.53    3.90
   6   0  -5    1.63    4.11
   6   0  -5   -0.76    3.80
  -6   0   6 1286.80  163.71
  -6   0   6 1505.21  165.75
   6   0  -6 1071.60  163.57
   6   0  -6 1539.93  165.32
  -6   0   7    0.55    3.24
  -6   0   7    1.56    4.20
   6   0  -7    2.00    3.86
   6   0  -7   -0.05    3.80
  -6   0   8   28.15    6.57
  -6   0   8   32.41    8.29
   6   0  -8   23.66    6.62
   6   0  -8   29.66    7.46
  -6   0   9   -1.18    3.46
  -6   0   9   -2.53    4.22
   6   0  -9   -2.03    4.04
   6   0  -9    0.03    4.33
  -6   0  10  232.84   30.06
  -6   0  10  229.21   31.50
   6   0 -10  159.73   29.51
   6   0 -10  261.70   31.35
  -6   0  11   -1.00    3.90
   6   0 -11   -0.36    3.37
   6   0 -11   -0.43    3.63
  -6   0  12  336.65   45.81
   6   0 -12  377.00   45.54
   6   0 -12  287.65   44.31
  -6   0  13   -0.35    4.14
   6   0 -13   -1.37    2.94
   6   0 -13    1.67    4.58
  -6   0  14   86.27   16.18
   6   0 -14   87.02   15.34
   6   0 -14   93.04   15.73
  -6   0  15   -0.09    4.29
   6   0 -15   -1.79    3.63
   6   0 -15   -0.48    3.45
  -6   0  16  323.03   45.12
   6   0 -16  310.09   43.80
  -6   0  17   -0.31    4.71
   6   0 -17   -1.35    4.38
  -6   0  18  230.00   35.42
   6   0 -18  236.82   34.35
  -6   0  19   -2.58    5.84
   6   0 -19   -0.03    4.68
  -6   0  20    0.62    4.78
   6   0 -20    0.74    3.53
  -6   0  21   -0.94    5.40
   6   0 -21    0.13    4.34
  -6   0  22  131.63   23.86
   6   0 -22  141.06   23.17
  -6   0  23   -3.31    5.87
   6   0 -23   -0.01    4.22
  -6   0  24   -0.02    5.31
   6   0 -24   -2.04    4.45
  -6   0  25   -0.07    4.94
   6   0 -25   -0.01    3.83
  -6   0  26   45.50   13.73
   6   0 -26   59.05   13.27
  -6   0  27    0.00    4.65
   6   0 -27    6.56    5.79
   6   0 -28   51.55   12.96
   6   0 -29   -0.45    5.99
   6   0 -30   39.10   11.39
   6   0 -31   -0.75    6.64
   6   0 -32   85.84   17.89
   6   0 -33   -0.18    6.50
   6   0 -34   -1.65    4.55
   6   0 -35   -3.03    7.50
   6   0 -36   10.53    6.03
   6   0 -37   -0.75    4.51
   6   0 -38   13.50    7.87
  -6   1   1    7.14    5.03
   6  -1  -1    5.84    4.01
   6  -1  -1    9.87    5.19
   6   1  -1   17.96    5.38
   6   1  -1   13.38    5.41
  -6  -1   1    7.17    3.99
  -6  -1   1    9.87    5.35
  -6   1   2  706.19   87.32
   6  -1  -2  598.99   85.90
   6  -1  -2  767.41   87.52
   6   1  -2  621.12   85.95
   6   1  -2  650.22   86.65
  -6  -1   2  675.78   85.79
  -6  -1   2  790.09   87.68
  -6   1   3   48.54    8.92
  -6   1   3   43.87    9.68
   6  -1  -3   59.47    9.86
   6  -1  -3   52.10   10.05
   6   1  -3   29.28    8.41
   6   1  -3   47.53    9.67
  -6  -1   3   50.18    8.84
  -6  -1   3   53.63   10.43
  -6   1   4 1156.03  126.13
  -6   1   4  927.62  126.53
   6  -1  -4  909.45  125.75
   6  -1  -4 1056.90  126.91
   6   1  -4 1020.37  126.12
   6   1  -4  968.38  126.29
  -6  -1   4 1021.77  125.64
  -6  -1   4  947.50  126.54
  -6   1   5  130.23   19.76
  -6   1   5  154.95   21.65
   6  -1  -5  131.99   20.41
   6  -1  -5  148.04   21.07
   6   1  -5  124.06   20.13
   6   1  -5  120.63   20.23
  -6  -1   5  166.19   20.49
  -6  -1   5  128.64   20.79
  -6   1   6  107.31   15.84
  -6   1   6  118.96   17.59
   6  -1  -6  108.54   16.29
   6  -1  -6  100.76   16.68
   6   1  -6   80.55   15.74
   6   1  -6  115.62   16.83
  -6  -1   6  100.91   15.60
  -6  -1   6   98.95   16.80
  -6   1   7  304.65   39.87
  -6   1   7  252.57   40.53
   6  -1  -7  305.30   40.54
   6  -1  -7  328.96   41.00
   6   1  -7  309.57   40.57
   6   1  -7  302.78   40.52
  -6  -1   7  316.63   39.99
  -6  -1   7  263.13   40.59
  -6   1   8  914.68  106.21
  -6   1   8  831.75  107.31
   6  -1  -8  885.25  106.70
   6  -1  -8  827.58  106.68
   6   1  -8  863.67  106.63
   6   1  -8  891.05  106.76
  -6  -1   8  764.68  105.51
  -6  -1   8  734.64  106.67
  -6   1   9   16.68    4.93
  -6   1   9   21.07    6.43
   6  -1  -9    2.79    4.12
   6  -1  -9   20.34    5.94
   6   1  -9    6.86    4.47
   6   1  -9    8.84    4.63
  -6  -1   9    6.40    4.13
  -6  -1   9   11.61    5.43
  -6   1  10  156.04   19.96
  -6   1  10  149.56   21.36
   6  -1 -10  126.88   20.01
   6  -1 -10  141.72   20.57
   6   1 -10  138.45   20.36
   6   1 -10   73.59   18.49
  -6  -1  10  172.16   20.37
  -6  -1  10  126.44   20.64
  -6   1  11    3.44    4.78
   6  -1 -11   24.55    6.62
   6  -1 -11   19.22    6.11
   6   1 -11   22.89    6.58
   6   1 -11   19.37    5.84
  -6  -1  11   17.05    6.81
  -6   1  12  362.10   49.68
   6  -1 -12  418.41   49.49
   6  -1 -12  328.22   48.59
   6   1 -12  412.62   49.40
   6   1 -12  351.31   48.54
  -6  -1  12  307.33   48.89
  -6   1  13   73.29   13.59
   6  -1 -13   57.85   12.12
   6  -1 -13   49.58   11.82
   6   1 -13   82.27   13.26
   6   1 -13   70.40   12.56
  -6  -1  13   75.00   13.77
  -6   1  14  250.47   30.69
   6  -1 -14  157.45   27.55
   6  -1 -14  189.48   28.42
   6   1 -14  237.22   29.24
   6   1 -14  160.31   27.59
  -6  -1  14  198.00   29.21
  -6   1  15   16.85    6.75
   6  -1 -15   15.88    5.77
   6  -1 -15   15.51    6.14
   6   1 -15   16.70    6.40
   6   1 -15   11.20    5.71
  -6  -1  15    5.63    5.79
  -6   1  16    2.36    5.14
   6  -1 -16    7.15    4.79
  -6  -1  16    6.35    5.04
  -6   1  17    2.93    5.98
   6  -1 -17    5.40    4.86
  -6  -1  17    7.13    5.70
  -6   1  18  250.47   37.88
   6  -1 -18  257.13   36.90
  -6   1  19   30.95   10.71
   6  -1 -19   43.09   10.40
   6  -1 -19   37.74    9.98
   6   1 -19   68.37   12.06
  -6  -1  19   32.22   10.79
  -6   1  20    0.56    4.72
   6  -1 -20    0.27    4.66
   6  -1 -20    0.23    4.81
   6   1 -20   -4.78    5.99
  -6  -1  20   -1.02    4.59
  -6   1  21    0.44    5.90
   6  -1 -21    3.25    4.02
   6   1 -21   -1.94    5.54
  -6  -1  21    4.68    5.94
  -6   1  22   16.96    8.25
   6  -1 -22   24.52    8.32
   6   1 -22   10.32    6.37
  -6  -1  22   14.03    8.23
  -6   1  23    3.13    6.69
   6  -1 -23   12.57    7.16
   6   1 -23    5.80    6.08
  -6  -1  23    4.36    5.91
  -6   1  24   55.92   13.94
   6  -1 -24   53.89   12.94
   6   1 -24   42.51   11.27
  -6  -1  24   63.59   14.43
  -6   1  25    4.25    5.27
   6  -1 -25    7.51    6.23
   6   1 -25    2.86    6.37
  -6  -1  25   -2.78    7.01
   6  -1 -26    3.32    4.26
   6   1 -26    2.28    5.48
   6  -1 -27    1.01    4.89
   6   1 -27   -1.76    4.45
   6  -1 -28   82.23   17.30
   6   1 -28   80.34   16.55
   6  -1 -29   -0.91    6.05
   6   1 -29   -2.22    6.43
   6  -1 -30   -2.96    6.45
   6   1 -30   37.78   10.85
   6  -1 -31   -4.92    7.12
   6   1 -31   -0.87    5.94
   6  -1 -32   -0.32    3.92
   6   1 -32    1.04    5.31
   6  -1 -33   -0.13    4.63
   6   1 -33    0.36    6.35
   6  -1 -34   37.85   11.06
   6   1 -34   19.81    9.26
   6  -1 -35    2.40    6.32
   6   1 -35   -2.09    5.98
   6  -1 -36   10.67    6.94
   6   1 -36    6.30    8.11
   6  -1 -37    5.00    6.40
   6   1 -37    4.37    7.11
   6  -1 -38   -2.18    6.10
   6   1 -38    4.53    7.07
  -6   2   1    7.80    3.77
  -6   2   1    5.58    5.24
   6  -2  -1    3.69    3.28
   6  -2  -1    8.53    4.93
   6   2  -1    7.84    3.80
   6   2  -1    2.23    3.85
  -6  -2   1    9.80    3.71
  -6  -2   1    3.00    4.13
  -6   2   2   15.79    4.94
  -6   2   2   25.43    6.41
   6  -2  -2   19.42    5.64
   6  -2  -2   13.39    5.70
   6   2  -2   15.18    5.25
   6   2  -2   17.50    6.29
  -6  -2   2   13.11    4.68
  -6  -2   2   12.58    5.58
  -6   2   3    6.44    3.86
  -6   2   3    3.66    4.55
   6  -2  -3    9.09    4.53
   6  -2  -3    5.09    4.65
   6   2  -3    5.22    3.71
   6   2  -3    7.49    4.52
  -6  -2   3    5.41    3.55
  -6  -2   3    0.52    4.46
  -6   2   4   46.59   10.36
  -6   2   4   67.11   12.37
   6  -2  -4   46.30   10.71
   6  -2  -4  101.55   13.64
   6   2  -4  124.79   13.61
   6   2  -4   62.58   11.65
  -6  -2   4   72.81   11.29
  -6  -2   4   68.98   12.38
  -6   2   5   15.31    4.79
  -6   2   5   21.33    6.53
   6  -2  -5   16.37    5.18
   6  -2  -5   15.86    5.50
   6   2  -5   12.88    5.06
   6   2  -5   18.00    6.03
  -6  -2   5   15.71    4.75
  -6  -2   5   19.90    6.02
  -6   2   6  418.22   52.32
  -6   2   6  360.03   53.08
   6  -2  -6  442.32   53.13
   6  -2  -6  386.89   52.98
   6   2  -6  408.72   52.80
   6   2  -6  366.30   52.50
  -6  -2   6  415.83   52.25
  -6  -2   6  396.22   53.31
  -6   2   7   57.05   11.52
  -6   2   7   57.15   12.89
   6  -2  -7   62.59   12.14
   6  -2  -7   69.61   12.86
   6   2  -7   81.39   12.80
   6   2  -7   68.57   12.40
  -6  -2   7  110.31   13.32
  -6  -2   7   92.07   13.99
  -6   2   8   11.94    4.47
  -6   2   8    7.50    5.71
   6  -2  -8   13.60    5.05
   6  -2  -8    9.20    5.53
   6   2  -8   11.04    4.80
   6   2  -8   11.52    4.67
  -6  -2   8   10.86    4.32
  -6  -2   8   19.51    6.37
  -6   2   9    1.82    3.15
  -6   2   9    1.67    4.27
   6  -2  -9    2.64    3.76
   6  -2  -9    1.70    4.33
   6   2  -9    3.81    3.66
   6   2  -9    2.30    3.75
  -6  -2   9   -0.64    3.21
  -6  -2   9    1.49    4.18
  -6   2  10  343.11   46.50
   6  -2 -10  401.76   46.39
   6  -2 -10  325.95   45.67
   6   2 -10  338.98   45.70
   6   2 -10  330.49   45.33
  -6  -2  10  296.30   44.50
  -6  -2  10  357.12   46.61
  -6   2  11  327.03   42.88
   6  -2 -11  271.78   41.16
   6  -2 -11  295.71   41.78
   6   2 -11  294.24   41.55
   6   2 -11  312.45   41.50
  -6  -2  11  340.70   42.95
  -6   2  12   98.86   19.41
   6  -2 -12  113.75   19.17
   6  -2 -12  128.96   19.82
   6   2 -12  138.45   19.89
   6   2 -12  120.26   19.15
  -6  -2  12  140.62   20.73
  -6   2  13   11.20    5.71
   6  -2 -13   10.17    5.35
   6  -2 -13   10.27    5.18
   6   2 -13   15.38    5.54
  -6  -2  13   10.82    5.96
  -6   2  14  107.39   18.55
   6  -2 -14   89.04   17.04
   6  -2 -14  114.68   18.29
   6   2 -14  130.98   18.83
  -6  -2  14  100.55   18.31
  -6   2  15   48.93   10.42
   6  -2 -15   41.36    9.13
   6  -2 -15   28.88    8.70
   6   2 -15   27.22    8.28
  -6  -2  15   40.44    9.90
  -6   2  16   73.01   15.29
   6  -2 -16   93.96   15.92
  -6  -2  16   82.96   15.81
  -6   2  17   29.83    8.96
   6  -2 -17   33.87    9.04
  -6  -2  17   27.71    8.98
  -6   2  18   15.09    7.03
   6  -2 -18   16.72    7.23
  -6  -2  18   22.99    8.23
  -6   2  19    8.23    6.47
   6  -2 -19   13.64    6.37
   6  -2 -19    8.69    5.57
   6   2 -19   10.68    6.23
  -6  -2  19    4.84    5.79
  -6   2  20  178.31   29.13
   6  -2 -20  167.78   27.72
   6   2 -20  185.90   28.02
  -6  -2  20  187.70   29.44
  -6   2  21    7.79    6.16
   6  -2 -21    4.04    6.08
   6  -2 -21    4.94    5.42
   6   2 -21    1.38    3.98
  -6  -2  21   12.26    7.33
  -6   2  22   17.02    9.34
   6  -2 -22   41.85   10.58
   6  -2 -22   52.92   11.34
   6   2 -22   49.80   11.09
  -6  -2  22   39.51   11.43
  -6   2  23    1.76    5.01
   6  -2 -23    6.26    5.65
   6   2 -23    6.99    5.88
   6  -2 -24    3.65    5.41
   6   2 -24    1.41    4.11
   6  -2 -25   11.94    7.00
   6   2 -25   16.70    7.25
   6  -2 -26   39.40   11.56
   6   2 -26   65.75   13.51
   6  -2 -27   -1.66    5.50
   6   2 -27    5.60    6.50
  -6  -2  27    0.89    6.12
   6  -2 -28   24.03    9.48
   6   2 -28   15.63    7.51
  -6  -2  28   43.90   11.77
   6  -2 -29    2.97    5.40
   6   2 -29    1.00    4.92
  -6  -2  29    2.61    5.15
   6  -2 -30   23.77    8.60
   6   2 -30   18.17    8.96
  -6  -2  30   22.96    9.81
   6  -2 -31   -1.78    5.34
   6   2 -31   -1.12    5.05
  -6  -2  31   -0.74    5.74
   6  -2 -32   33.89   10.56
   6   2 -32   29.82   10.88
   6  -2 -33    1.76    5.35
   6   2 -33   12.43    6.49
   6  -2 -34    0.27    5.96
   6   2 -34   -0.05    4.34
   6  -2 -35   -0.33    5.35
   6   2 -35    1.99    5.07
   6  -2 -36   21.26    9.30
   6   2 -36   15.11    8.05
   6  -2 -37   -2.00    5.48
   6   2 -37    1.25    5.37
   6  -2 -38   11.15    7.74
  -6   3   1   -0.90    2.73
  -6   3   1    3.94    4.63
   6  -3  -1    5.40    3.54
   6  -3  -1    0.33    4.32
   6   3  -1    4.20    3.65
   6   3  -1    0.84    3.18
  -6  -3   1    3.06    2.90
  -6  -3   1    2.42    4.76
  -6   3   2  182.63   23.01
  -6   3   2  148.23   23.62
   6  -3  -2  150.23   22.95
   6  -3  -2  159.48   23.95
   6   3  -2  163.30   23.12
   6   3  -2  160.29   23.30
  -6  -3   2  158.52   22.51
  -6  -3   2  159.95   23.58
  -6   3   3  159.02   22.93
   6  -3  -3  175.84   23.74
   6  -3  -3  170.39   24.36
   6   3  -3  151.87   23.12
   6   3  -3  162.84   23.69
  -6  -3   3  171.21   22.94
  -6  -3   3  149.74   23.89
  -6   3   4   42.21    8.31
  -6   3   4   50.56    9.78
   6  -3  -4   37.18    8.38
   6  -3  -4   41.31    9.25
   6   3  -4   28.65    8.16
   6   3  -4   47.90    9.46
  -6  -3   4   57.32    8.79
  -6  -3   4   61.15   10.24
  -6   3   5   15.86    4.57
  -6   3   5    5.11    4.73
   6  -3  -5   11.95    4.56
   6  -3  -5   10.02    5.09
   6   3  -5    6.88    4.05
   6   3  -5   14.31    4.82
  -6  -3   5   15.01    4.38
  -6  -3   5    8.58    5.11
  -6   3   6   17.62    5.38
  -6   3   6   19.54    6.24
   6  -3  -6   14.31    5.19
   6  -3  -6   27.43    6.81
   6   3  -6   27.25    6.45
   6   3  -6   15.36    5.34
  -6  -3   6   16.86    4.91
  -6  -3   6   14.70    5.85
  -6   3   7   17.46    5.12
  -6   3   7   24.06    6.87
   6  -3  -7   14.78    5.46
   6  -3  -7   18.72    6.17
   6   3  -7   23.38    5.89
   6   3  -7   26.48    6.15
  -6  -3   7   17.21    6.44
  -6   3   8  437.45   55.89
  -6   3   8  409.18   57.05
   6  -3  -8  356.41   55.82
   6  -3  -8  479.16   57.34
   6   3  -8  425.90   56.44
   6   3  -8  430.08   56.24
  -6  -3   8  421.43   55.75
  -6  -3   8  511.83   58.03
  -6   3   9   81.45   14.65
   6  -3  -9   64.70   13.26
   6  -3  -9  110.37   15.39
   6   3  -9   78.13   14.00
   6   3  -9   79.10   13.62
  -6  -3   9   95.27   13.88
  -6  -3   9   80.71   14.77
  -6   3  10   57.76   10.45
   6  -3 -10   42.57    8.86
   6  -3 -10   37.11    8.80
   6   3 -10   37.11    8.77
  -6  -3  10   38.21    7.99
  -6  -3  10   29.33    8.74
  -6   3  11   12.63    6.07
   6  -3 -11   25.85    6.39
   6  -3 -11    9.26    5.19
   6   3 -11   20.70    6.11
  -6  -3  11   11.27    5.62
  -6   3  12   92.06   14.90
   6  -3 -12   72.85   13.29
   6  -3 -12   62.64   13.34
   6   3 -12   65.70   13.12
  -6  -3  12   81.94   14.27
  -6   3  13  184.39   25.75
   6  -3 -13  143.55   24.28
   6   3 -13  144.11   23.99
  -6  -3  13  185.22   25.78
  -6   3  14  226.60   34.06
   6  -3 -14  248.00   33.51
   6  -3 -14  218.45   33.32
   6   3 -14  256.03   33.79
  -6  -3  14  213.48   33.67
  -6   3  15   21.86    7.46
   6  -3 -15   23.60    6.86
   6  -3 -15   17.10    6.85
   6   3 -15   16.57    6.30
  -6  -3  15   16.23    7.11
  -6   3  16   18.42    8.18
   6  -3 -16   22.93    7.28
  -6  -3  16   21.69    7.93
  -6   3  17   86.69   17.91
   6  -3 -17  156.91   20.28
  -6  -3  17   84.23   17.73
  -6   3  18  120.02   23.62
   6  -3 -18  159.75   24.23
  -6  -3  18  167.41   25.24
  -6   3  19   73.51   14.22
   6  -3 -19   50.14   11.65
   6  -3 -19   54.20   12.22
   6   3 -19   56.66   12.20
  -6  -3  19   48.72   12.75
  -6   3  20    2.16    4.78
   6  -3 -20   -2.15    4.90
   6  -3 -20   14.82    6.93
   6   3 -20    2.41    5.51
  -6   3  21    2.74    6.06
   6  -3 -21   -1.84    4.46
   6   3 -21    2.71    5.72
   6  -3 -22   47.86   12.52
   6   3 -22   75.98   14.33
   6  -3 -23   24.73    8.31
   6   3 -23   21.15    8.29
   6  -3 -24   69.22   15.41
   6   3 -24   94.33   16.95
  -6  -3  24   75.30   16.98
   6  -3 -25    2.45    4.54
   6   3 -25   -2.91    6.27
  -6  -3  25   -0.06    5.26
   6  -3 -26    4.75    6.05
   6   3 -26    6.13    5.67
  -6  -3  26    2.79    5.79
   6  -3 -27    0.27    5.25
   6   3 -27    1.43    4.68
  -6  -3  27    4.71    5.38
   6  -3 -28   48.18   12.35
   6   3 -28   48.22   13.08
  -6  -3  28   35.74   12.64
   6  -3 -29    6.62    6.29
   6   3 -29    6.03    6.51
  -6  -3  29   28.76   10.27
   6  -3 -30   55.70   12.99
   6   3 -30   38.58   12.03
  -6  -3  30   37.34   12.51
   6  -3 -31   -2.33    6.61
   6   3 -31    0.56    5.61
  -6  -3  31   -0.91    5.56
   6  -3 -32    9.95    6.36
   6   3 -32   -1.69    5.89
  -6  -3  32    2.15    6.61
   6  -3 -33   13.88    7.16
   6   3 -33   20.25    8.22
   6  -3 -34   17.37    7.96
   6   3 -34   25.30    9.83
   6  -3 -35    1.97    6.53
   6   3 -35   -3.51    7.63
   6  -3 -36    3.51    5.94
   6   3 -36    2.67    5.78
   6  -3 -37   -1.89    5.53
   6   3 -37   -0.17    6.09
   6  -3 -38    0.30    6.32
  -6   4   1  172.08   27.48
  -6   4   1  230.33   29.60
   6  -4  -1  203.85   28.37
   6  -4  -1  179.39   28.98
   6   4  -1  213.05   28.27
   6   4  -1  222.89   28.59
  -6  -4   1  203.36   27.69
  -6  -4   1  216.21   29.13
  -6   4   2    2.77    3.39
  -6   4   2   14.82    5.24
   6  -4  -2   16.68    5.08
   6  -4  -2   11.65    6.38
   6   4  -2    8.00    3.87
   6   4  -2   15.98    5.34
  -6  -4   2   14.59    4.28
  -6  -4   2   24.93    6.65
  -6   4   3    7.38    3.53
  -6   4   3   10.65    5.60
   6  -4  -3   11.83    4.36
   6  -4  -3    9.40    4.78
   6   4  -3   11.12    4.41
   6   4  -3   11.13    4.26
  -6  -4   3    3.03    2.81
  -6  -4   3    8.59    4.10
  -6   4   4   17.82    5.15
  -6   4   4   18.86    6.14
   6  -4  -4   16.39    4.98
   6  -4  -4   15.76    6.10
   6   4  -4   15.87    5.12
  -6  -4   4   15.23    4.52
  -6  -4   4   21.67    5.93
  -6   4   5  306.14   40.77
  -6   4   5  286.84   41.73
   6  -4  -5  283.91   41.05
   6  -4  -5  288.66   41.73
   6   4  -5  374.60   41.98
  -6  -4   5  311.42   40.73
  -6  -4   5  304.13   41.65
  -6   4   6  294.60   41.03
  -6   4   6  285.25   42.23
   6  -4  -6  351.72   42.34
   6  -4  -6  270.23   41.83
   6   4  -6  344.75   42.16
  -6  -4   6  349.18   41.52
  -6  -4   6  281.99   41.93
  -6   4   7  100.07   14.83
  -6   4   7  111.66   16.50
   6  -4  -7   87.13   14.86
   6  -4  -7   92.37   15.66
   6   4  -7   77.46   14.89
  -6  -4   7   98.23   15.92
  -6   4   8    9.98    4.05
  -6   4   8    7.46    4.95
   6  -4  -8   14.32    4.92
   6  -4  -8    6.49    5.01
   6   4  -8    6.32    4.06
  -6  -4   8    5.45    3.42
  -6  -4   8   11.62    5.50
  -6   4   9   83.61   12.97
  -6   4   9   86.20   14.76
   6  -4  -9   72.13   13.20
   6  -4  -9   60.42   13.21
   6   4  -9   76.73   13.49
  -6  -4   9   77.70   12.78
  -6  -4   9   96.01   14.71
  -6   4  10   26.13    8.22
   6  -4 -10   39.19    8.42
   6  -4 -10   40.03    8.74
   6   4 -10   43.59    8.59
  -6  -4  10   26.67    8.21
  -6   4  11  160.84   24.91
   6  -4 -11  180.84   24.64
   6  -4 -11  172.33   24.96
   6   4 -11  142.84   23.78
  -6  -4  11  158.48   24.91
  -6   4  12  138.00   20.74
   6  -4 -12  107.94   19.32
   6  -4 -12  132.75   20.28
   6   4 -12  129.18   19.86
  -6  -4  12  116.91   20.05
  -6   4  13   61.49   11.79
   6  -4 -13   46.66   10.79
   6   4 -13   45.44   10.17
  -6  -4  13   56.69   11.59
  -6   4  14    6.10    5.76
   6  -4 -14    0.71    3.34
   6  -4 -14   -0.50    3.95
   6   4 -14    3.50    3.92
  -6  -4  14    1.99    5.00
  -6   4  15  130.12   21.66
   6  -4 -15  148.29   20.89
   6  -4 -15  150.31   21.53
   6   4 -15  138.89   20.68
  -6  -4  15   79.73   19.49
  -6   4  16  187.80   27.57
   6  -4 -16  155.91   26.11
  -6   4  17   22.53    8.05
   6  -4 -17   20.79    7.87
  -6   4  18   56.65   13.21
   6  -4 -18   56.19   12.19
   6  -4 -19  145.88   22.43
   6   4 -19  124.14   22.14
   6  -4 -20   16.87    7.77
   6   4 -20  160.43   17.14
   6  -4 -21   11.24    6.10
   6   4 -21    7.89    5.68
  -6  -4  21    1.74    5.97
   6  -4 -22    0.23    5.40
   6   4 -22   13.59    6.71
  -6  -4  22   14.80    7.68
   6  -4 -23   -3.89    5.40
   6   4 -23    1.97    5.09
  -6  -4  23   -2.77    6.06
   6  -4 -24    7.98    5.90
   6   4 -24    6.35    5.66
  -6  -4  24    2.69    5.98
   6  -4 -25    5.38    5.05
   6   4 -25    5.23    5.43
  -6  -4  25    6.91    7.79
   6  -4 -26   24.15    8.64
   6   4 -26    9.70    6.50
  -6  -4  26   13.82    7.72
   6  -4 -27   14.53    8.10
   6   4 -27   13.60    6.60
  -6  -4  27   20.16    9.03
   6  -4 -28   25.73    9.45
   6   4 -28   12.39    7.37
  -6  -4  28   22.64   10.00
   6  -4 -29    1.32    4.91
   6   4 -29    1.74    5.63
  -6  -4  29    0.56    5.13
   6  -4 -30    2.82    5.37
   6   4 -30   12.29    7.26
  -6  -4  30   12.96    8.20
   6  -4 -31   -2.73    5.75
   6   4 -31    2.12    5.87
  -6  -4  31    1.57    6.40
   6  -4 -32   37.97   10.85
   6   4 -32   16.38    9.07
  -6  -4  32   16.40    9.78
   6  -4 -33    5.33    5.58
   6   4 -33   -3.68    6.74
  -6  -4  33    4.75    7.62
   6  -4 -34   -1.01    5.32
   6   4 -34   -2.35    5.77
  -6  -4  34   -2.22    5.84
   6  -4 -35    6.11    6.89
   6   4 -35    6.87    5.70
   6  -4 -36    4.46    6.24
   6   4 -36    8.97    7.49
   6  -4 -37   -0.96    6.52
   6   4 -37    5.12    6.16
   6  -4 -38    2.95    6.59
  -6   5   1   17.97    4.78
  -6   5   1   27.44    6.40
   6  -5  -1   17.56    5.22
   6  -5  -1   20.22    6.38
   6   5  -1   10.26    4.56
  -6  -5   1   20.69    4.98
  -6  -5   1   11.93    5.02
  -6   5   2   95.13   16.07
  -6   5   2  106.67   17.39
   6  -5  -2  107.76   16.89
   6  -5  -2  110.86   17.83
   6   5  -2  100.17   16.49
  -6  -5   2  121.19   16.52
  -6  -5   2  134.30   17.97
  -6   5   3  142.88   19.77
  -6   5   3  155.99   21.30
   6  -5  -3   95.82   19.12
   6  -5  -3  135.62   21.02
   6   5  -3  154.98   20.30
  -6  -5   3  137.71   19.48
  -6  -5   3  144.23   20.65
  -6   5   4  123.75   19.08
  -6   5   4  167.98   21.29
   6  -5  -4  113.59   19.36
   6   5  -4  129.17   19.55
  -6  -5   4  132.77   19.08
  -6  -5   4  140.09   20.37
  -6   5   5    4.67    3.54
  -6   5   5    4.98    3.63
   6  -5  -5    4.13    3.74
   6  -5  -5    7.13    3.97
   6   5  -5    1.33    2.74
  -6  -5   5    3.99    2.95
  -6  -5   5    3.28    4.05
  -6   5   6    0.69    2.77
  -6   5   6    3.21    3.88
   6  -5  -6    0.70    3.20
   6  -5  -6    1.35    3.33
   6   5  -6    2.32    2.95
  -6  -5   6    4.47    2.96
  -6  -5   6    0.00    3.32
  -6   5   7   85.35   12.51
  -6   5   7   74.80   13.37
   6  -5  -7   63.52   12.38
   6  -5  -7   60.47   12.57
   6   5  -7   70.99   12.62
  -6  -5   7   99.17   12.94
  -6  -5   7   63.66   12.67
  -6   5   8   60.21   10.98
  -6   5   8   80.47   12.90
   6  -5  -8   75.35   12.11
   6  -5  -8   73.16   12.62
   6   5  -8   51.62   11.22
  -6  -5   8   69.65   11.21
  -6  -5   8   52.18   11.61
  -6   5   9  108.99   16.45
  -6   5   9  123.68   18.55
   6  -5  -9  101.15   16.83
   6  -5  -9   98.56   17.27
   6   5  -9   92.75   16.73
  -6  -5   9  112.91   16.52
  -6  -5   9  115.47   17.97
  -6   5  10   69.13   12.55
   6  -5 -10   66.25   11.37
   6  -5 -10   56.73   11.49
   6   5 -10   53.21   10.83
  -6  -5  10   48.67   11.14
  -6   5  11    3.16    3.98
   6  -5 -11   -1.57    4.38
   6  -5 -11   -0.61    4.17
   6   5 -11    0.72    3.68
  -6  -5  11    3.38    3.91
  -6   5  12    7.38    5.78
   6  -5 -12   11.90    4.97
   6  -5 -12    7.32    4.85
   6   5 -12   10.39    4.93
  -6  -5  12    8.60    5.61
  -6   5  13  260.88   39.06
   6  -5 -13  288.59   38.60
   6  -5 -13  252.67   38.54
   6   5 -13  291.99   38.63
  -6   5  14  317.74   47.04
   6  -5 -14  317.98   46.20
   6  -5 -14  353.92   47.30
   6   5 -14  370.51   46.99
  -6   5  15    0.21    4.75
   6  -5 -15    1.71    3.80
   6  -5 -15   -0.59    3.84
   6   5 -15    1.82    4.68
  -6  -5  17    5.19    5.59
  -6  -5  18   19.39    8.41
   6  -5 -19   16.30    6.90
   6   5 -19   39.77    9.39
  -6  -5  19   22.01    9.17
   6  -5 -20   32.35    8.81
   6   5 -20   31.18    8.71
  -6  -5  20   15.51    8.48
   6  -5 -21   10.90    5.61
   6   5 -21    5.91    5.70
  -6  -5  21    5.26    5.99
   6  -5 -22   -1.75    4.85
   6   5 -22    1.73    5.63
  -6  -5  22   -0.59    4.98
   6  -5 -23   66.04   13.36
   6   5 -23   57.37   12.95
  -6  -5  23   34.71   12.54
   6  -5 -24   51.38   11.08
   6   5 -24   23.77    9.36
  -6  -5  24   36.98   11.03
   6  -5 -25   17.63    7.56
   6   5 -25   11.07    7.27
  -6  -5  25   22.39    9.72
   6  -5 -26    3.19    4.68
   6   5 -26    2.91    6.21
  -6  -5  26    4.10    5.31
   6  -5 -27    6.49    6.06
   6   5 -27    3.38    6.36
  -6  -5  27    7.00    7.72
   6  -5 -28    6.00    6.29
   6   5 -28   11.94    7.09
  -6  -5  28    5.93    8.49
   6  -5 -29   17.96    7.87
   6   5 -29   15.77    7.99
  -6  -5  29    7.06    8.14
   6  -5 -30   19.89    9.65
   6   5 -30   10.18    7.04
  -6  -5  30   25.00    9.67
   6  -5 -31   -0.14    4.65
   6   5 -31    0.81    5.73
  -6  -5  31   -1.34    8.30
   6  -5 -32   -1.23    5.06
   6   5 -32    1.97    6.39
  -6  -5  32    0.01    7.40
   6  -5 -33   16.27    8.07
   6   5 -33    3.90    7.18
  -6  -5  33   15.13    8.31
   6  -5 -34    6.57    6.02
   6   5 -34   11.80    7.76
  -6  -5  34    7.87    7.76
   6  -5 -35    0.75    7.25
   6   5 -35    1.62    5.92
  -6  -5  35   16.05    8.96
   6  -5 -36    9.05    6.03
   6   5 -36   -0.32    6.79
   6  -5 -37   10.16    7.28
   6   5 -37    1.00    6.29
   6  -5 -38    5.58    6.24
  -6   6   1  148.66   24.74
   6  -6  -1  181.15   24.94
   6  -6  -1  190.98   26.53
   6   6  -1  180.33   24.55
  -6  -6   1  177.91   23.99
  -6  -6   1  162.02   24.85
  -6   6   2   43.92    7.74
  -6   6   2   35.24    8.30
   6  -6  -2   24.17    7.00
   6  -6  -2   44.90    9.22
   6   6  -2   44.45    7.93
  -6  -6   2   42.29    7.48
  -6  -6   2   34.67    7.71
  -6   6   3   14.84    4.26
  -6   6   3   14.48    4.93
   6  -6  -3    7.71    3.95
   6  -6  -3   10.98    4.91
   6   6  -3    7.46    3.96
  -6  -6   3    6.81    3.08
  -6  -6   3   10.09    4.29
  -6   6   4   27.06    5.90
  -6   6   4   21.01    6.45
   6  -6  -4   17.95    5.56
   6  -6  -4   13.34    5.74
   6   6  -4   27.89    6.38
  -6  -6   4   23.95    5.57
  -6  -6   4   23.34    6.66
  -6   6   5  153.56   23.91
  -6   6   5  135.96   24.64
   6  -6  -5  254.05   26.41
   6  -6  -5  161.57   25.45
   6   6  -5  160.84   24.44
  -6  -6   5  189.85   24.31
  -6  -6   5  180.86   25.40
  -6   6   6   98.67   15.93
  -6   6   6  102.84   17.10
   6  -6  -6  119.49   17.16
   6  -6  -6  121.88   18.02
   6   6  -6  105.72   16.61
  -6  -6   6  117.04   16.28
  -6  -6   6   85.18   16.57
  -6   6   7   80.27   12.38
  -6   6   7   81.79   13.54
   6  -6  -7   42.69   11.51
   6  -6  -7   67.03   13.07
   6   6  -7   82.11   13.04
  -6  -6   7   87.53   12.47
  -6  -6   7   83.21   13.31
  -6   6   8   24.10    5.89
  -6   6   8   16.28    5.92
   6  -6  -8   18.37    5.68
   6  -6  -8   14.74    5.67
   6   6  -8   23.26    6.20
  -6  -6   8   18.66    5.52
  -6   6   9  107.55   20.17
   6  -6  -9  143.51   20.72
   6  -6  -9  134.13   21.11
   6   6  -9  130.45   20.46
  -6  -6   9  152.22   20.07
  -6   6  10   76.75   15.30
   6  -6 -10   95.75   15.62
   6  -6 -10  100.76   16.27
   6   6 -10   97.65   15.66
  -6   6  11   60.48   13.45
   6  -6 -11   64.59   13.25
   6  -6 -11   88.78   14.60
   6   6 -11   91.35   14.00
  -6   6  12   95.54   16.36
   6  -6 -12   99.62   15.83
   6  -6 -12   71.81   15.31
   6   6 -12   93.62   15.54
   6  -6 -13    7.32    4.46
   6  -6 -13    2.49    4.26
   6   6 -13    6.59    4.68
   6  -6 -14    1.56    4.03
   6   6 -14    5.19    4.20
  -6  -6  14   -2.23    4.79
   6  -6 -15   61.70   12.36
   6   6 -15   78.91   13.67
  -6  -6  15   58.24   13.30
  -6  -6  16   14.99    6.72
  -6  -6  17   24.46    8.44
   6   6 -18   55.33   11.48
  -6  -6  18   37.17   11.23
   6  -6 -19   25.55    7.34
   6   6 -19   17.44    7.35
  -6  -6  19   13.53    8.30
   6  -6 -20    3.51    4.18
   6   6 -20    4.25    6.30
  -6  -6  20   -0.32    5.18
   6  -6 -21   26.02    7.74
   6   6 -21   28.51    8.41
  -6  -6  21   15.20    8.35
   6  -6 -22    7.55    5.22
   6   6 -22   15.74    7.05
  -6  -6  22    0.84    4.77
   6  -6 -23   15.26    7.07
   6   6 -23   36.84    9.61
  -6  -6  23   20.45    9.33
   6  -6 -24    0.04    5.03
   6   6 -24   -0.15    5.73
  -6  -6  24    0.59    5.59
   6  -6 -25   42.99   10.64
   6   6 -25   26.77    8.79
  -6  -6  25   19.93    9.78
   6  -6 -26   28.96   10.19
   6   6 -26   47.92   11.49
  -6  -6  26   25.18   10.31
   6  -6 -27   24.12    9.04
   6   6 -27   15.68    8.74
  -6  -6  27   27.16   10.34
   6  -6 -28   11.39    6.86
   6   6 -28    4.16    6.79
  -6  -6  28    2.21    5.26
   6  -6 -29   -2.63    4.71
  -6  -6  29   -0.58    6.30
   6  -6 -30    0.60    5.12
   6   6 -30    1.11    5.70
  -6  -6  30    2.80    7.63
   6  -6 -31   19.21    8.53
   6   6 -31   28.13    9.99
  -6  -6  31   11.08    7.71
   6  -6 -32   25.34    9.12
   6   6 -32   16.72    7.83
  -6  -6  32    5.88    6.86
   6  -6 -33   10.34    7.76
   6   6 -33   12.79    7.94
  -6  -6  33   29.84   10.22
   6  -6 -34    0.62    4.77
   6   6 -34   -0.45    6.18
  -6  -6  34   -0.97    5.22
   6  -6 -35    2.64    5.76
   6   6 -35    0.19    6.21
  -6  -6  35   11.04    8.23
   6  -6 -36    0.63    5.97
   6   6 -36    1.84    5.95
  -6  -6  36    0.21    5.86
   6  -6 -37    7.06    6.76
  -6  -6  37    7.04    7.21
   6  -6 -38   -1.66    6.04
  -6   7   1   17.86    4.85
   6  -7  -1   10.44    4.54
   6  -7  -1   17.27    6.63
   6   7  -1   15.84    4.69
  -6  -7   1   10.92    3.98
  -6   7   2   20.66    4.97
   6  -7  -2    6.05    4.20
   6  -7  -2   23.52    7.27
   6   7  -2   21.64    5.22
  -6  -7   2   11.84    4.15
  -6   7   3  341.26   39.95
   6  -7  -3  258.92   39.53
   6  -7  -3  264.71   40.78
   6   7  -3  285.84   39.61
  -6  -7   3  324.94   39.42
  -6   7   4   81.40   14.03
   6  -7  -4  117.97   15.71
   6  -7  -4   88.49   16.05
   6   7  -4   74.46   14.16
  -6  -7   4  108.45   14.58
  -6   7   5   24.44    5.95
   6  -7  -5   24.27    6.64
   6  -7  -5   34.76    8.53
   6   7  -5   27.76    6.65
  -6  -7   5   26.27    5.80
  -6   7   6   32.76    6.18
   6  -7  -6   25.86    6.73
   6  -7  -6   20.75    6.69
   6   7  -6   20.16    5.84
  -6  -7   6   16.50    5.40
  -6   7   7   16.84    5.34
   6  -7  -7   15.81    5.41
   6  -7  -7   45.77    8.99
   6   7  -7   20.77    5.87
  -6  -7   7   17.48    5.08
  -6   7   8   47.58    8.89
   6  -7  -8   61.68   10.18
   6  -7  -8   31.82    9.70
   6   7  -8   44.54    9.43
  -6  -7   8   43.24    8.56
   6  -7  -9  142.02   23.62
   6  -7  -9  165.13   24.80
   6   7  -9  164.56   24.07
  -6  -7   9  175.98   23.48
   6  -7 -10    1.41    3.53
   6   7 -10   -1.57    3.85
  -6  -7  10   -2.07    5.14
   6  -7 -11    1.01    3.79
   6   7 -11   -1.49    3.69
  -6  -7  11   -2.72    4.69
   6  -7 -12   20.36    6.65
   6   7 -12   29.07    7.79
  -6  -7  12   32.00    8.08
   6  -7 -13  228.69   30.56
   6   7 -13  215.56   30.38
  -6  -7  13  176.96   30.30
   6  -7 -14    9.80    5.38
   6   7 -14   -1.98    4.83
  -6  -7  14    7.93    5.16
   6  -7 -15    0.99    4.66
   6   7 -15   -0.61    4.05
  -6  -7  15   -0.69    4.54
  -6  -7  16    4.16    5.45
  -6  -7  17    5.11    5.36
   6   7 -18    4.20    6.05
  -6  -7  18   -1.92    5.15
   6  -7 -19   86.12   15.78
   6   7 -19   76.22   15.80
  -6  -7  19   93.95   17.34
   6  -7 -20    6.15    5.12
   6   7 -20    8.97    6.60
  -6  -7  20   25.03    7.96
   6  -7 -21    1.37    4.68
   6   7 -21    6.49    5.68
  -6  -7  21    7.84    5.91
   6  -7 -22    0.66    3.92
   6   7 -22    2.52    4.98
  -6  -7  22   -1.70    5.80
   6  -7 -23   39.89   10.39
   6   7 -23   38.48   10.88
  -6  -7  23   26.36   10.18
   6  -7 -24    2.38    5.44
   6   7 -24   -0.04    5.00
  -6  -7  24    3.21    6.51
   6  -7 -25   26.81    8.38
   6   7 -25   17.59    8.01
  -6  -7  25   28.42   10.70
   6  -7 -26   -0.47    5.04
   6   7 -26   -1.75    5.47
  -6  -7  26    0.87    6.55
   6  -7 -27   -0.90    4.86
   6   7 -27   -2.22    5.71
  -6  -7  27    3.89    5.40
   6  -7 -28   16.63    7.54
   6   7 -28   17.25    7.91
  -6  -7  28    6.46    7.98
   6  -7 -29    4.40    7.10
   6   7 -29   43.35   11.09
  -6  -7  29   26.73   10.33
   6  -7 -30   -0.60    4.86
   6   7 -30    0.70    5.27
  -6  -7  30   -0.10    6.13
   6  -7 -31    5.42    6.00
   6   7 -31    0.87    6.72
  -6  -7  31   -2.49    6.45
   6  -7 -32   11.16    6.56
   6   7 -32    4.22    5.45
  -6  -7  32   -3.30    6.34
   6  -7 -33   14.05    7.22
   6   7 -33    2.27    5.42
  -6  -7  33    3.43    6.94
   6  -7 -34   -2.50    5.89
   6   7 -34   -0.92    4.90
  -6  -7  34   -2.86    6.83
   6  -7 -35   17.62    8.39
   6   7 -35   21.19    8.67
  -6  -7  35    2.08    6.56
   6  -7 -36   10.37    7.28
   6   7 -36    0.12    5.83
  -6  -7  36   -1.18    6.66
   6  -7 -37    3.67    6.39
  -6  -7  37    4.70    7.49
   6  -7 -38    6.08    6.18
  -6  -7  38    0.11    6.35
  -6   8   1  150.94   22.41
   6  -8  -1  172.97   23.29
   6  -8  -1  157.71   24.45
   6   8  -1  129.72   22.03
  -6  -8   1  184.01   22.42
  -6   8   2   12.22    4.24
   6  -8  -2   12.59    4.75
   6  -8  -2    7.05    5.62
   6   8  -2    5.56    3.79
  -6  -8   2    9.26    3.81
  -6   8   3    1.27    2.74
   6  -8  -3    0.46    2.80
   6   8  -3   -0.93    3.46
  -6  -8   3   -0.06    2.50
  -6   8   4   -0.29    2.42
   6  -8  -4    3.83    3.89
   6   8  -4   -0.35    2.97
  -6  -8   4    1.01    2.70
  -6  -8   4    0.89    3.59
  -6   8   5  340.69   38.09
   6  -8  -5  260.31   37.87
   6   8  -5  261.02   37.72
  -6  -8   5  275.85   37.12
  -6  -8   5  262.50   38.06
  -6   8   6    3.67    3.26
   6  -8  -6    5.44    4.09
   6   8  -6    2.49    3.54
  -6  -8   6    8.19    3.98
  -6  -8   6    9.42    4.85
  -6   8   7  120.98   17.99
   6  -8  -7  105.74   18.21
   6   8  -7  135.31   18.81
  -6  -8   7  119.28   17.79
  -6  -8   7  118.59   18.99
   6  -8  -8    9.29    4.88
   6   8  -8    5.15    3.97
  -6  -8   8    7.08    3.83
  -6  -8   8   -1.21    4.22
   6  -8  -9  175.77   26.11
   6   8  -9  229.16   27.12
  -6  -8   9  178.94   25.34
  -6  -8   9  143.35   25.97
   6  -8 -10   57.09   10.59
   6   8 -10   42.89    9.80
  -6  -8  10   46.42   10.30
   6  -8 -11  114.98   19.38
   6   8 -11  135.12   19.98
  -6  -8  11  120.06   20.01
   6  -8 -12    3.86    4.65
   6   8 -12   30.37    7.14
  -6  -8  12   20.25    7.20
   6  -8 -13    0.89    3.80
   6   8 -13   11.98    5.57
  -6  -8  13    4.48    5.36
   6  -8 -14    4.48    4.57
   6   8 -14    1.36    3.91
  -6  -8  14   -2.14    5.06
   6  -8 -15  157.63   21.20
  -6  -8  15   99.22   20.07
  -6  -8  16    2.36    4.95
  -6  -8  17   46.87   11.50
   6   8 -18   -0.06    4.72
  -6  -8  18    3.80    5.26
   6  -8 -19   28.21    7.67
   6   8 -19   23.52    7.68
  -6  -8  19   11.44    6.72
   6  -8 -20    3.00    4.80
   6   8 -20    1.63    3.99
  -6  -8  20    1.73    4.41
   6  -8 -21   22.03    7.56
   6   8 -21   25.33    8.21
  -6  -8  21   17.12    8.36
   6  -8 -22    1.47    4.38
   6   8 -22   12.28    6.74
  -6  -8  22    2.08    7.21
   6  -8 -23   17.74    7.60
   6   8 -23    9.60    6.62
  -6  -8  23   11.15    6.86
   6  -8 -24    4.45    4.53
   6   8 -24    3.57    4.70
  -6  -8  24   -1.44    4.68
   6  -8 -25   16.67    7.71
   6   8 -25   26.33    8.79
  -6  -8  25   13.74    7.89
   6  -8 -26   12.85    7.09
   6   8 -26   14.06    7.12
  -6  -8  26    6.03    6.73
   6  -8 -27   33.57    9.44
   6   8 -27   27.14    9.72
  -6  -8  27   12.93    8.49
   6  -8 -28    0.05    4.42
   6   8 -28   -0.22    4.89
  -6  -8  28   -3.96    6.72
   6  -8 -29    1.16    5.07
   6   8 -29   -2.39    5.70
  -6  -8  29   -0.41    4.98
   6  -8 -30    0.17    3.94
   6   8 -30   -1.18    5.72
  -6  -8  30    0.45    5.56
   6  -8 -31    1.44    5.25
   6   8 -31    9.55    7.23
  -6  -8  31   15.89    8.06
   6  -8 -32    0.81    5.74
   6   8 -32    5.37    6.28
  -6  -8  32   -4.63    7.93
   6  -8 -33   16.44    7.77
   6   8 -33   13.81    8.34
  -6  -8  33    7.30    8.64
   6  -8 -34    0.50    5.16
   6   8 -34    1.36    6.05
  -6  -8  34   -2.26    7.84
   6  -8 -35    0.30    4.87
   6   8 -35   -2.55    6.36
  -6  -8  35   -3.87    7.25
   6  -8 -36   -0.16    6.24
   6   8 -36   -2.15    6.71
  -6  -8  36   -3.56    8.15
   6  -8 -37    9.73    7.54
  -6  -8  37    4.06    6.63
   6  -8 -38    1.96    6.30
  -6   9   1    4.59    3.33
   6  -9  -1    7.93    4.13
   6   9  -1    2.61    2.90
  -6  -9   1    3.43    2.90
  -6  -9   1    0.35    4.21
  -6   9   2   12.45    4.83
   6  -9  -2   15.49    5.44
   6   9  -2   14.82    5.10
  -6  -9   2   17.68    4.64
  -6  -9   2   13.85    5.35
  -6   9   3  186.75   27.33
   6  -9  -3  218.26   28.38
   6   9  -3  217.90   28.05
  -6  -9   3  208.82   27.19
  -6  -9   3  164.89   27.45
  -6   9   4   16.47    4.85
   6  -9  -4   22.42    5.94
   6   9  -4   13.04    5.00
  -6  -9   4   11.08    4.04
  -6  -9   4   15.30    5.37
  -6   9   5   -0.03    2.91
   6  -9  -5    6.61    4.22
   6   9  -5    3.20    3.25
  -6  -9   5   -0.06    2.55
  -6  -9   5    3.20    4.43
  -6   9   6   18.67    5.29
   6  -9  -6   18.81    5.92
   6   9  -6   17.82    5.51
  -6  -9   6   16.10    4.72
  -6  -9   6   15.96    5.61
  -6   9   7   17.30    5.05
   6  -9  -7   24.72    6.50
   6   9  -7   15.58    5.55
  -6  -9   7   17.57    5.20
  -6  -9   7   11.30    5.68
   6  -9  -8    0.25    3.08
   6   9  -8    0.03    3.52
  -6  -9   8    5.21    3.20
  -6  -9   8   -0.62    3.92
   6  -9  -9   95.84   16.09
   6   9  -9   90.14   15.79
  -6  -9   9  111.62   15.63
  -6  -9   9   86.30   16.30
   6  -9 -10    4.14    3.88
   6   9 -10    6.90    4.34
  -6  -9  10    7.88    5.40
   6  -9 -11    1.20    3.35
   6   9 -11    3.24    4.00
  -6  -9  11   -2.28    4.28
   6  -9 -12    2.05    3.80
   6   9 -12    7.16    4.95
  -6  -9  12    5.00    5.49
   6  -9 -13   91.66   16.10
   6   9 -13   92.85   16.43
  -6  -9  13   97.88   16.90
   6  -9 -14    8.38    5.15
   6   9 -14    9.59    5.44
  -6  -9  14   10.51    6.34
   6  -9 -15   19.51    7.60
  -6  -9  15   33.06    9.18
  -6  -9  16   22.50    7.59
  -6  -9  17    6.13    5.55
   6   9 -18   -2.25    4.11
  -6  -9  18    7.35    6.06
   6  -9 -19   55.33   11.20
   6   9 -19   46.81   11.13
  -6  -9  19   33.09   11.14
   6  -9 -20    1.93    4.56
   6   9 -20   -4.02    5.90
  -6  -9  20    2.41    6.32
   6  -9 -21   -1.14    4.16
   6   9 -21   -3.71    5.21
  -6  -9  21    0.41    4.00
   6  -9 -22   -0.57    5.38
   6   9 -22    2.94    5.98
  -6  -9  22   -0.17    6.30
   6  -9 -23   47.50   11.94
   6   9 -23   62.88   13.33
  -6  -9  23   52.06   12.90
   6  -9 -24   -1.24    5.11
   6   9 -24    0.25    4.49
  -6  -9  24   -1.14    5.57
   6  -9 -25   27.55    8.37
   6   9 -25   13.62    7.86
  -6  -9  25    6.53    6.78
   6  -9 -26    9.39    6.80
   6   9 -26    0.10    6.07
  -6  -9  26    7.48    7.68
   6  -9 -27   -1.06    4.61
   6   9 -27   -1.07    4.84
  -6  -9  27   -1.81    6.84
   6  -9 -28    3.75    5.54
   6   9 -28    7.33    6.33
  -6  -9  28    0.71    5.49
   6  -9 -29   17.49    7.60
   6   9 -29   17.79    8.37
  -6  -9  29   15.24    8.71
   6  -9 -30    3.57    6.43
   6   9 -30    0.91    5.80
  -6  -9  30   -1.63    5.95
   6  -9 -31    1.00    5.00
   6   9 -31   -1.79    6.22
  -6  -9  31    3.24    7.04
   6  -9 -32   -1.44    4.90
   6   9 -32   -0.07    4.78
  -6  -9  32    3.96    6.00
   6   9 -33    8.48    7.63
  -6  -9  33    9.57    8.32
   6   9 -34    5.00    5.73
  -6  -9  34    1.06    5.93
   6   9 -35    6.51    7.04
  -6  -9  35   -0.28    5.91
   6 -10  -1   68.91   10.39
  -6 -10   1   29.93    8.79
   6 -10  -2   14.53    4.99
  -6 -10   2   10.90    4.85
   6 -10  -3   -1.08    3.04
   6  10  -3   -0.24    3.22
  -6 -10   3    1.62    3.69
   6 -10  -4   11.15    4.50
   6  10  -4   10.08    4.42
  -6 -10   4   15.14    5.64
   6 -10  -5   38.10    8.38
   6  10  -5   38.12    8.14
  -6 -10   5   39.24    8.46
   6 -10  -6    1.73    3.19
   6  10  -6    3.40    3.91
  -6 -10   6   -0.10    3.80
   6 -10  -7   25.77    6.86
   6  10  -7   22.88    6.32
  -6 -10   7   20.34    6.83
   6 -10  -8    7.23    4.26
   6  10  -8    2.48    3.60
  -6 -10   8    1.06    4.34
   6 -10  -9   -0.33    3.34
   6  10  -9   -1.96    3.98
  -6 -10   9   -2.07    4.25
   6 -10 -10    6.07    4.22
   6  10 -10    1.87    4.24
  -6 -10  10    1.24    4.97
   6 -10 -11  136.39   19.42
   6  10 -11  118.48   19.07
  -6 -10  11   99.50   18.64
   6 -10 -12    2.22    4.33
   6  10 -12    0.07    3.87
  -6 -10  12   -0.77    4.03
   6 -10 -13   14.19    5.56
   6  10 -13   14.48    6.21
  -6 -10  13   11.62    6.53
   6 -10 -14    4.39    4.50
   6  10 -14   11.84    6.29
  -6 -10  14   12.94    5.55
   6 -10 -15   74.23   12.97
  -6 -10  15   53.35   12.80
  -6 -10  16   -0.00    4.54
  -6 -10  17   57.91   13.05
   6  10 -18    5.63    5.03
  -6 -10  18    5.91    6.54
   6 -10 -19    4.99    4.81
   6  10 -19    8.73    5.83
  -6 -10  19    5.71    6.62
   6 -10 -20   -0.47    4.27
   6  10 -20    0.40    4.03
  -6 -10  20    3.42    5.54
   6 -10 -21   67.62   13.04
   6  10 -21   42.10   12.03
  -6 -10  21   63.29   13.83
   6  10 -22    2.22    5.71
  -6 -10  22   -0.17    6.12
   6  10 -23    5.01    4.95
  -6 -10  23    0.04    5.30
   6  10 -24   -1.06    5.01
  -6 -10  24   -0.74    5.26
   6  10 -25   19.02    7.60
  -6 -10  25    4.72    6.71
   6  10 -26    2.63    3.91
  -6 -10  26   -0.47    6.52
   6  10 -27    7.69    6.35
  -6 -10  27    6.03    6.83
   6  10 -28   -1.26    5.16
  -6 -10  28    2.02    6.32
   6  10 -29    3.62    6.12
  -6 -10  29    2.18    5.87
   6  10 -30    4.45    5.53
  -6 -10  30   -1.28    5.77
   6  10 -31   -2.32    6.22
  -6 -10  31    4.49    7.60
   6  10 -32    1.85    5.99
  -6 -10  32   -1.55    6.31
   6  10 -33    9.00    6.67
   6  10 -34    0.41    5.64
   6  10 -35    2.04    6.15
   6 -11  -1    4.01    3.62
  -6 -11   1   10.69    4.88
   6 -11  -2    1.00    3.09
  -6 -11   2    0.64    4.10
   6 -11  -3   62.41   10.80
  -6 -11   3   48.46   10.16
   6 -11  -4    3.58    3.87
  -6 -11   4   -1.52    3.53
   6 -11  -5    4.41    3.37
  -6 -11   5    1.86    3.96
   6 -11  -6    0.77    3.25
  -6 -11   6    3.18    4.07
  -6 -11   7    3.66    4.73
  -6 -11   8   20.23    6.91
  -6 -11   9   49.46   10.54
  -6 -11  10   -0.30    5.12
  -6 -11  11   -1.00    4.45
  -6 -11  12    3.97    4.84
  -6 -11  13   61.83   12.41
  -6 -11  14    2.95    4.53
  -6 -11  15   12.25    6.60
  -6 -11  16    0.71    5.27
  -6 -11  17   32.34    9.61
  -6 -11  18   -1.92    4.45
  -6 -11  19   38.87   10.79
  -6 -11  20   -0.57    4.80
  -6 -11  21   -1.26    4.65
  -6 -11  22    5.47    5.90
  -6 -11  23   19.85    8.58
  -6 -11  24   -3.74    6.07
  -6 -11  25   -2.23    5.81
  -6 -11  26    2.08    6.40
  -6 -11  27   -0.17    5.20
  -6 -11  28   -1.52    5.88
  -6 -11  29   21.13    8.71
  -6 -11  30    0.00    6.17
  -6 -12   1   45.71    9.07
  -6 -12   2   -0.72    3.74
  -6 -12   3    1.42    3.26
  -6 -12   4    3.35    3.66
  -6 -12   5   49.27    9.84
  -6 -12   6    4.32    4.95
  -6 -12   7   13.35    5.30
  -6 -12   8    0.82    4.26
  -6 -12   9   11.34    5.62
  -6 -12  10    2.75    4.31
  -6 -12  11   32.53    8.41
  -6 -12  12   -1.70    3.71
  -6 -12  13    2.09    4.30
  -6 -12  14    0.10    4.34
  -6 -12  15   25.79    8.21
  -6 -12  16    2.73    5.15
  -6 -12  17   10.15    6.15
  -6 -12  18   -0.24    5.52
  -6 -12  19    4.96    6.16
  -6 -12  20    0.01    4.34
  -6 -12  21   13.27    7.30
  -6 -12  22    1.77    5.33
  -6 -12  23    3.62    7.01
  -6 -12  24   -0.85    5.35
  -6 -12  25   14.68    7.82
  -6 -12  26    3.84    7.49
  -6 -12  27    4.00    7.46
  -6 -13   1    5.83    4.22
  -6 -13   2    3.69    3.70
  -6 -13   3   54.92   10.38
  -6 -13   4   27.78    6.96
  -6 -13   5   12.32    5.22
  -6 -13   6   14.22    5.60
  -6 -13   7   20.06    6.21
  -6 -13   8   18.00    6.45
  -6 -13   9   40.01    9.28
  -6 -13  10    2.02    5.18
  -6 -13  11    1.31    4.53
  -6 -13  12    8.42    5.75
  -6 -13  13   16.52    6.55
  -6 -13  14    3.43    5.01
  -6 -13  15   12.01    5.85
  -6 -13  16    6.17    5.08
  -6 -13  17    3.21    5.26
  -6 -13  18    9.70    6.29
  -6 -13  19   23.96    8.47
  -6 -13  20    0.68    5.04
  -6 -13  21   -2.53    5.47
  -6 -13  22    4.07    4.61
  -6 -13  23    9.67    7.02
  -6 -13  24    1.06    5.98
  -6 -14   1    9.29    4.28
  -6 -14   2    6.69    4.04
  -6 -14   3    3.56    3.52
  -6 -14   4   10.31    5.10
  -6 -14   5   23.01    6.80
  -6 -14   6   21.33    6.54
  -6 -14   7    8.87    5.45
  -6 -14   8   -0.69    4.07
  -6 -14   9    3.08    4.62
  -6 -14  10    4.49    4.96
  -6 -14  11   15.40    6.16
  -6 -14  12    2.11    4.97
  -6 -14  13    0.27    5.07
  -6 -14  14   -2.29    5.36
  -6 -14  15    7.49    5.04
  -6 -14  16    7.73    6.39
  -6 -14  17    9.20    5.75
  -6 -14  18   -3.02    5.70
  -6 -14  19    2.62    5.02
  -6 -14  20   -1.49    5.54
  -6 -14  21    4.83    5.61
  -6 -15   1    1.42    3.67
  -6 -15   2    5.07    4.33
  -6 -15   3    4.87    4.20
  -6 -15   4    0.00    3.66
  -6 -15   5    0.92    3.36
  -6 -15   6   -2.52    4.11
  -6 -15   7    3.74    4.02
  -6 -15   8    1.71    4.00
  -6 -15   9    6.17    5.12
  -6 -15  10   -1.48    4.27
  -6 -15  11   -0.51    4.69
  -6 -15  12    0.37    4.25
  -6 -15  13    8.44    5.58
  -6 -15  14   -0.95    4.63
  -6 -15  15   -0.69    4.91
  -6 -15  16   -2.25    4.26
  -6 -15  17   -0.35    4.05
  -6 -15  18    3.38    5.54
  -6 -16   1    6.13    3.81
  -6 -16   2    3.11    3.37
  -6 -16   3    0.35    3.14
  -6 -16   4    2.28    3.76
  -6 -16   5    1.85    3.46
  -6 -16   6    4.77    4.20
  -6 -16   7   -1.53    3.78
  -6 -16   8    0.86    4.02
  -6 -16   9   -0.18    3.89
  -6 -16  10   -0.35    3.99
  -6 -16  11    2.05    4.12
  -6 -16  12    3.21    4.62
  -6 -16  13   -1.97    4.57
  -6 -16  14    3.85    4.81
  -6 -17   1   -2.45    3.69
  -6 -17   2    0.56    2.84
  -6 -17   3   11.05    4.81
  -6 -17   4   -0.74    3.71
  -6 -17   5   -1.38    3.59
  -6 -17   6   -0.91    3.33
  -6 -17   7    0.99    3.85
  -6 -17   8    3.16    4.26
  -6 -17   9    1.05    3.55
  -6 -17  10    3.89    4.19
  -6 -18   1   -0.88    3.27
  -6 -18   2    0.28    3.37
  -6 -18   3   -2.52    3.88
  -6 -18   4    3.85    3.74
  -6 -18   5   -1.38    3.89
  -5   0   1   -0.18    2.18
  -5   0   1    3.94    4.19
   5   0  -1    2.49    2.83
   5   0  -1    8.69    4.23
  -5   0   2   -1.93    2.39
  -5   0   2    0.21    3.71
   5   0  -2   -1.00    2.90
   5   0  -2   -0.49    3.61
  -5   0   3  108.67   15.18
  -5   0   3   97.03   15.77
   5   0  -3   91.43   14.98
   5   0  -3  106.33   15.86
  -5   0   4   -0.13    2.80
  -5   0   4    0.04    3.88
   5   0  -4   -0.26    2.63
   5   0  -4   -0.51    3.81
  -5   0   5 2818.09  337.54
  -5   0   5 2913.52  338.60
   5   0  -5 2816.19  337.90
   5   0  -5 2437.12  337.53
  -5   0   6   -0.05    3.14
  -5   0   6    1.04    3.87
   5   0  -6    0.59    3.47
   5   0  -6    0.33    3.63
  -5   0   7   76.57   13.37
  -5   0   7  110.35   15.55
   5   0  -7   82.36   13.90
   5   0  -7   90.35   14.31
  -5   0   8    1.97    3.70
  -5   0   8    1.09    3.95
   5   0  -8    1.62    3.19
   5   0  -8    0.30    3.58
  -5   0   9  637.50   77.17
  -5   0   9  601.32   78.13
   5   0  -9  520.35   77.06
   5   0  -9  665.91   77.99
  -5   0  10   -0.45    2.79
  -5   0  10   -2.20    4.25
   5   0 -10   -0.13    3.87
   5   0 -10   -1.04    3.90
  -5   0  11   35.24    7.21
  -5   0  11   28.37    8.01
   5   0 -11   25.62    7.28
   5   0 -11   35.13    7.92
  -5   0  12   -0.53    3.23
  -5   0  12    2.50    4.31
   5   0 -12    0.86    2.75
   5   0 -12    0.16    3.05
  -5   0  13   11.96    5.62
   5   0 -13   11.83    5.09
   5   0 -13   11.93    5.12
  -5   0  14    3.61    4.63
   5   0 -14   -0.75    3.55
   5   0 -14   -0.86    3.98
  -5   0  15  120.76   21.67
   5   0 -15  134.33   21.23
   5   0 -15  158.26   22.06
  -5   0  16   -1.71    4.48
   5   0 -16   -1.32    4.08
   5   0 -16   -1.17    4.20
  -5   0  17  110.06   18.96
   5   0 -17  128.81   18.77
   5   0 -17   88.26   17.32
  -5   0  18   -0.68    4.45
   5   0 -18   -1.84    4.43
  -5   0  19  159.33   30.12
   5   0 -19  255.26   31.35
  -5   0  20    2.16    5.97
   5   0 -20   -1.41    4.24
  -5   0  21  260.55   39.30
   5   0 -21  264.41   38.33
  -5   0  22    4.38    6.50
   5   0 -22    4.09    4.16
  -5   0  23   -2.46    6.08
   5   0 -23   -1.63    4.50
  -5   0  24    0.89    5.41
   5   0 -24    1.68    4.45
  -5   0  25   23.79    9.40
   5   0 -25   27.69    8.64
  -5   0  26   -0.46    5.32
   5   0 -26    0.26    4.65
  -5   0  27   70.26   16.59
   5   0 -27   83.10   16.50
  -5   0  28    2.89    5.31
   5   0 -28   -0.67    4.28
   5   0 -29    0.68    5.13
   5   0 -30   -0.64    3.98
   5   0 -31   41.19   12.07
   5   0 -32   -4.15    7.35
   5   0 -33    2.56    5.24
   5   0 -34   -3.65    7.15
   5   0 -35    8.98    6.61
   5   0 -36   -1.72    5.82
   5   0 -37   20.40    8.92
   5   0 -38    1.37    5.83
   5   0 -39    0.35    5.61
  -5   1   1  524.84   64.45
  -5   1   1  519.91   65.41
   5  -1  -1  554.75   64.89
   5  -1  -1  533.34   65.48
   5   1  -1  511.22   64.57
   5   1  -1  520.23   65.20
  -5  -1   1  394.99   63.70
  -5  -1   1  548.78   65.56
  -5   1   2    5.80    3.18
  -5   1   2    8.61    4.51
   5  -1  -2    1.10    3.34
   5  -1  -2    2.72    4.02
   5   1  -2    3.94    3.43
   5   1  -2    2.49    3.59
  -5  -1   2    0.83    3.24
  -5  -1   2    4.43    3.93
  -5   1   3  455.21   67.90
  -5   1   3  568.59   69.48
   5  -1  -3  466.83   68.26
   5  -1  -3  816.92   70.94
   5   1  -3  539.18   68.65
   5   1  -3  651.44   69.64
  -5  -1   3  460.16   67.86
  -5  -1   3  553.62   69.26
  -5   1   4   18.35    4.67
  -5   1   4   11.71    5.07
   5  -1  -4   20.38    5.30
   5  -1  -4   11.53    4.85
   5   1  -4    4.01    3.74
   5   1  -4    7.62    4.86
  -5  -1   4   12.99    4.21
  -5  -1   4   14.82    5.44
  -5   1   5  111.36   15.75
  -5   1   5  105.67   16.56
   5  -1  -5  122.86   16.41
   5  -1  -5  105.73   16.29
   5   1  -5   81.55   15.38
   5   1  -5  102.09   16.15
  -5  -1   5  117.79   15.85
  -5  -1   5   92.87   16.17
  -5   1   6  767.13   91.77
  -5   1   6  704.43   92.51
   5  -1  -6  708.71   91.94
   5  -1  -6  635.12   91.80
   5   1  -6  846.29   92.52
   5   1  -6  806.83   92.46
  -5  -1   6  721.70   91.53
  -5  -1   6  629.52   92.08
  -5   1   7  638.45   86.03
  -5   1   7  654.45   87.17
   5  -1  -7  694.56   86.77
   5  -1  -7  731.87   87.20
   5   1  -7  591.64   86.21
   5   1  -7  782.27   87.26
  -5  -1   7  660.06   86.14
  -5  -1   7  748.20   87.72
  -5   1   8    1.03    3.63
  -5   1   8    0.84    3.81
   5  -1  -8    0.30    3.20
   5  -1  -8    3.72    3.74
   5   1  -8    0.83    3.67
   5   1  -8    2.00    3.86
  -5  -1   8    1.75    3.99
  -5  -1   8    2.51    4.23
  -5   1   9   48.49    9.96
   5  -1  -9   38.68    8.68
   5  -1  -9   55.71    9.83
   5   1  -9   23.48    8.16
   5   1  -9   49.92    9.51
  -5  -1   9   48.82    8.94
  -5  -1   9   58.49   10.41
  -5   1  10    2.17    3.31
  -5   1  10    2.72    4.38
   5  -1 -10   -0.00    3.49
   5  -1 -10    2.54    4.29
   5   1 -10    2.03    3.35
   5   1 -10   -2.63    4.39
  -5  -1  10    2.28    3.75
  -5  -1  10    3.06    4.49
  -5   1  11  211.96   29.53
  -5   1  11  207.28   30.66
   5  -1 -11  225.83   30.38
   5  -1 -11  194.03   30.02
   5   1 -11  232.91   30.59
   5   1 -11  208.47   30.04
  -5  -1  11  206.60   29.59
  -5  -1  11  228.57   31.08
  -5   1  12    5.95    4.18
  -5   1  12   28.87    7.46
   5  -1 -12   18.37    5.62
   5  -1 -12   14.01    5.62
   5   1 -12   12.57    5.07
   5   1 -12   20.09    6.17
  -5  -1  12   12.15    4.84
  -5  -1  12   19.16    6.20
  -5   1  13  497.88   63.41
  -5   1  13  481.06   64.77
   5  -1 -13  452.79   63.74
   5  -1 -13  533.01   64.63
   5   1 -13  485.85   64.03
   5   1 -13  449.52   63.75
  -5  -1  13  507.83   63.53
  -5  -1  13  495.27   64.86
  -5   1  14    1.37    3.84
   5  -1 -14    2.59    3.52
   5  -1 -14   11.16    5.34
   5   1 -14    2.60    3.48
   5   1 -14    3.88    4.19
  -5  -1  14    4.25    4.65
  -5   1  15   62.91   12.20
   5  -1 -15   65.76   11.79
   5  -1 -15   48.84   10.57
   5   1 -15   38.41    9.52
   5   1 -15   61.09   11.20
  -5  -1  15   48.22   11.28
  -5   1  16    4.70    5.70
   5  -1 -16    2.63    3.52
   5  -1 -16    6.99    5.05
   5   1 -16    3.65    3.90
   5   1 -16    2.92    4.16
  -5  -1  16   13.76    6.20
  -5   1  17   27.88    8.36
   5  -1 -17   25.47    7.55
   5  -1 -17   39.13    8.85
   5   1 -17   13.64    6.60
   5   1 -17   23.16    7.02
  -5  -1  17   44.85    9.85
  -5   1  18   11.98    5.84
   5  -1 -18    0.74    4.37
   5  -1 -18   -0.28    4.07
   5   1 -18    3.98    4.40
  -5  -1  18    0.99    4.56
  -5   1  19  219.71   31.77
   5  -1 -19  228.84   31.09
  -5  -1  19  165.71   30.27
  -5   1  20    8.89    6.33
   5  -1 -20    4.00    4.89
  -5  -1  20    6.83    5.80
  -5   1  21    1.17    5.54
   5  -1 -21   10.48    5.81
   5  -1 -21    3.31    4.99
   5   1 -21   -2.30    5.16
  -5  -1  21    7.61    5.49
  -5   1  22    6.05    6.76
   5  -1 -22   22.66    7.84
   5  -1 -22   22.66    7.62
   5   1 -22   15.32    6.83
  -5  -1  22    9.16    6.07
  -5   1  23   46.21   13.00
   5  -1 -23   58.04   12.48
   5   1 -23   91.07   15.10
  -5  -1  23   42.79   13.11
  -5   1  24   -3.27    6.44
   5  -1 -24    4.55    6.59
   5   1 -24    3.46    5.52
  -5  -1  24   18.79    7.81
  -5   1  25   16.82    8.54
   5  -1 -25   15.46    7.20
   5   1 -25   10.33    6.11
  -5  -1  25   23.66    9.38
  -5   1  26   -0.93    5.44
   5  -1 -26   10.56    6.95
   5   1 -26   -1.00    5.61
  -5  -1  26   16.31    8.19
   5  -1 -27  153.54   21.69
   5   1 -27  102.65   19.87
  -5  -1  27   80.73   19.77
   5  -1 -28   16.73    8.29
   5   1 -28   15.04    7.08
   5  -1 -29   29.88   10.66
   5   1 -29   67.82   13.57
   5  -1 -30    4.82    5.43
   5   1 -30   -0.32    5.70
   5  -1 -31   -0.67    5.46
   5   1 -31   -1.80    5.81
   5  -1 -32    0.17    5.50
   5   1 -32    1.08    5.30
   5  -1 -33   65.26   13.09
   5   1 -33   10.23    7.31
   5  -1 -34   -0.29    5.33
   5   1 -34    2.88    6.18
   5  -1 -35   18.68    8.84
   5   1 -35   10.95    6.48
   5  -1 -36    3.63    6.81
   5   1 -36    2.60    6.42
   5  -1 -37    5.39    8.22
   5   1 -37   10.60    7.55
   5  -1 -38   -2.27    5.57
   5   1 -38   -0.94    5.99
   5  -1 -39   12.81    7.34
  -5   2   1    9.66    3.78
  -5   2   1    4.16    4.50
   5  -2  -1    7.49    3.98
   5  -2  -1   11.17    4.79
   5   2  -1    5.15    3.57
   5   2  -1    8.20    4.87
  -5  -2   1    5.25    3.19
  -5  -2   1    6.66    4.11
  -5   2   2   17.62    4.84
  -5   2   2   13.70    5.89
   5  -2  -2   18.28    5.10
   5  -2  -2   19.37    5.96
   5   2  -2   20.20    5.21
   5   2  -2   20.27    6.05
  -5  -2   2   27.45    5.51
  -5  -2   2   22.88    6.78
  -5   2   3  182.70   26.87
  -5   2   3  233.17   28.52
   5  -2  -3  199.47   27.33
   5  -2  -3  225.62   28.38
   5   2  -3  157.66   26.78
   5   2  -3  224.94   27.91
  -5  -2   3  201.81   26.96
  -5  -2   3  198.78   27.90
  -5   2   4   81.82   12.23
  -5   2   4   68.83   12.93
   5  -2  -4   69.26   12.18
   5  -2  -4   78.08   12.99
   5   2  -4   76.28   12.29
   5   2  -4   85.11   12.86
  -5  -2   4   70.15   11.86
  -5  -2   4   79.65   13.27
  -5   2   5  729.71   79.44
  -5   2   5  336.40   78.25
   5  -2  -5  622.70   79.35
   5  -2  -5  740.86   80.42
   5   2  -5  650.24   79.47
   5   2  -5  741.44   80.04
  -5  -2   5  672.71   79.15
  -5  -2   5  695.98   80.28
  -5   2   6   16.34    4.64
  -5   2   6   11.38    5.40
   5  -2  -6   13.07    4.82
   5  -2  -6    8.28    4.89
   5   2  -6   12.82    4.75
   5   2  -6    9.30    4.52
  -5  -2   6   11.42    4.14
  -5  -2   6   -0.21    3.89
  -5   2   7  114.70   16.83
  -5   2   7   80.84   16.97
   5  -2  -7  102.05   17.00
   5  -2  -7  160.29   18.73
   5   2  -7  133.02   17.76
   5   2  -7  124.99   17.58
  -5  -2   7  117.68   16.86
  -5  -2   7   94.18   17.35
  -5   2   8    3.35    3.62
  -5   2   8   10.51    5.74
   5  -2  -8    7.02    4.16
   5  -2  -8   15.77    5.12
   5   2  -8    6.31    4.21
   5   2  -8    7.93    4.27
  -5  -2   8   12.40    4.43
  -5  -2   8    0.47    4.08
  -5   2   9  791.79   94.47
  -5   2   9  797.34   95.79
   5  -2  -9  773.86   95.01
   5  -2  -9  747.38   95.11
   5   2  -9  818.28   95.27
   5   2  -9  669.84   94.33
  -5  -2   9  662.17   93.93
  -5  -2   9  743.47   95.43
  -5   2  10    3.06    3.36
  -5   2  10    2.67    4.05
   5  -2 -10    3.81    3.84
   5  -2 -10    2.43    4.20
   5   2 -10   -0.79    2.92
   5   2 -10    4.39    3.81
  -5  -2  10    0.73    3.20
  -5  -2  10    2.40    4.15
  -5   2  11    8.96    3.98
  -5   2  11   12.24    5.83
   5  -2 -11    6.00    4.02
   5  -2 -11    4.64    4.26
   5   2 -11    6.90    3.92
   5   2 -11   12.23    4.95
  -5  -2  11    4.33    3.74
  -5  -2  11    7.87    4.62
  -5   2  12  109.81   15.25
  -5   2  12   93.31   16.07
   5  -2 -12   74.68   14.75
   5  -2 -12   84.88   15.43
   5   2 -12   87.41   15.20
   5   2 -12   90.00   15.20
  -5  -2  12   99.43   14.92
  -5  -2  12   97.94   16.14
  -5   2  13   69.41   11.83
  -5   2  13   59.73   13.08
   5  -2 -13   54.39   11.82
   5  -2 -13  108.72   14.39
   5   2 -13   53.97   11.67
   5   2 -13   84.22   12.96
  -5  -2  13   61.49   11.71
  -5  -2  13   76.46   13.46
  -5   2  14   40.83    9.58
   5  -2 -14   44.07    9.23
   5  -2 -14   35.75    9.10
   5   2 -14   47.94    9.35
   5   2 -14   53.44    9.70
  -5  -2  14   18.35    8.09
  -5   2  15  356.31   50.86
   5  -2 -15  287.26   48.97
   5  -2 -15  423.51   50.99
   5   2 -15  415.37   50.63
   5   2 -15  411.88   50.43
  -5  -2  15  365.95   50.91
  -5   2  16   -0.48    4.15
   5  -2 -16   -0.69    3.19
   5  -2 -16   -0.84    4.11
   5   2 -16    2.90    4.03
  -5  -2  16   12.30    5.74
  -5   2  17    6.75    4.99
   5  -2 -17    5.90    4.50
   5  -2 -17   11.88    5.85
   5   2 -17    8.73    4.99
  -5  -2  17   11.47    6.29
  -5   2  18   -1.17    5.11
   5  -2 -18   -1.35    3.53
   5  -2 -18    2.63    3.90
  -5  -2  18   -0.85    4.64
  -5   2  19  137.66   21.14
   5  -2 -19  112.63   19.29
  -5  -2  19   92.70   19.32
  -5   2  20   73.55   15.22
   5  -2 -20   56.88   13.44
  -5  -2  20   84.51   15.48
  -5   2  21    2.04    5.83
   5  -2 -21    0.19    5.01
   5  -2 -21    5.45    5.02
   5   2 -21    4.66    5.27
  -5  -2  21    7.95    6.21
  -5   2  22    7.47    6.01
   5  -2 -22    5.98    4.60
   5  -2 -22   16.21    6.63
   5   2 -22    8.41    5.77
  -5  -2  22    3.65    5.83
  -5   2  23   17.58    7.97
   5  -2 -23   13.83    6.73
   5  -2 -23   13.29    6.36
   5   2 -23    9.81    6.26
  -5  -2  23   13.82    7.50
  -5   2  24   -1.66    5.90
   5  -2 -24   -1.59    4.43
   5   2 -24   -1.12    5.30
  -5  -2  24    4.86    6.11
   5  -2 -25  107.23   19.58
   5   2 -25  103.31   19.56
   5  -2 -26   14.33    6.84
   5   2 -26   24.11    8.26
   5  -2 -27  137.87   22.02
   5   2 -27  101.53   21.24
   5  -2 -28   10.98    7.15
   5   2 -28    2.12    5.50
  -5  -2  28    1.58    5.96
   5  -2 -29   80.54   15.15
   5   2 -29   48.17   12.79
  -5  -2  29   57.93   14.82
   5  -2 -30   10.23    6.33
   5   2 -30    0.81    5.87
  -5  -2  30    4.84    6.15
   5  -2 -31   51.67   13.50
   5   2 -31   49.99   13.37
  -5  -2  31   65.12   15.44
   5  -2 -32    1.97    5.26
   5   2 -32   -1.23    5.84
   5  -2 -33    4.56    6.08
   5   2 -33    2.18    6.98
   5  -2 -34    2.97    5.04
   5   2 -34   -2.78    7.18
   5  -2 -35   17.71    8.58
   5   2 -35   12.88    7.54
   5  -2 -36   -1.53    6.40
   5   2 -36    3.44    6.48
   5  -2 -37    5.97    5.97
   5   2 -37   14.65    7.69
   5  -2 -38    2.42    4.48
   5   2 -38    0.24    6.04
   5  -2 -39    3.94    6.72
  -5   3   1  376.70   45.12
  -5   3   1  330.82   45.74
   5  -3  -1  367.18   45.38
   5  -3  -1  395.49   46.55
   5   3  -1  321.20   44.84
   5   3  -1  343.65   45.46
  -5  -3   1  323.11   44.57
  -5  -3   1  321.64   45.58
  -5   3   2   71.46   10.89
  -5   3   2   59.05   11.53
   5  -3  -2   55.05   10.81
   5  -3  -2   71.33   11.97
   5   3  -2   67.02   10.92
   5   3  -2   59.84   11.25
  -5  -3   2   65.17   10.47
  -5  -3   2   76.64   11.82
  -5   3   3  132.62   18.53
  -5   3   3  112.59   19.09
   5  -3  -3  122.15   18.62
   5  -3  -3  145.26   19.73
   5   3  -3  180.27   19.66
   5   3  -3  120.10   18.78
  -5  -3   3  129.07   18.35
  -5  -3   3  102.42   18.71
  -5   3   4    5.56    3.17
  -5   3   4    5.93    4.23
   5  -3  -4    6.46    3.74
   5  -3  -4    0.57    3.59
   5   3  -4    1.44    3.12
   5   3  -4    4.31    3.76
  -5  -3   4    4.67    3.50
  -5  -3   4    2.48    4.74
  -5   3   5  416.01   35.41
  -5   3   5  274.78   35.03
   5  -3  -5  218.86   33.78
   5  -3  -5  274.40   34.91
   5   3  -5  255.40   34.17
   5   3  -5  220.09   33.80
  -5  -3   5  215.11   33.29
  -5  -3   5  226.86   34.20
  -5   3   6  252.30   33.21
  -5   3   6  224.41   33.87
   5  -3  -6  222.16   33.33
   5  -3  -6  275.28   34.38
   5   3  -6  231.83   33.38
   5   3  -6  258.60   33.62
  -5  -3   6  217.67   32.85
  -5  -3   6  353.63   35.64
  -5   3   7   76.35   12.41
  -5   3   7   71.45   13.57
   5  -3  -7   82.77   13.18
   5  -3  -7   61.63   12.81
   5   3  -7   69.51   12.68
  -5  -3   7   86.35   12.64
  -5  -3   7  111.02   14.50
  -5   3   8  141.08   18.28
  -5   3   8  118.99   18.95
   5  -3  -8  107.05   18.02
   5  -3  -8  115.80   18.58
   5   3  -8  121.35   18.57
   5   3  -8  115.68   18.17
  -5  -3   8  115.13   17.83
  -5  -3   8  154.00   19.92
  -5   3   9  103.39   15.92
  -5   3   9  115.54   17.31
   5  -3  -9   65.75   15.27
   5  -3  -9  109.30   16.82
   5   3  -9  165.15   18.12
   5   3  -9  112.37   16.39
  -5  -3   9  116.27   16.22
  -5  -3   9   91.92   16.64
  -5   3  10   35.21    6.61
  -5   3  10   30.05    7.57
   5  -3 -10   29.71    7.17
   5  -3 -10   13.30    6.19
   5   3 -10   27.55    6.94
   5   3 -10   37.57    7.11
  -5  -3  10   20.94    6.04
  -5  -3  10   19.61    6.86
  -5   3  11   -0.91    2.88
  -5   3  11    2.34    4.26
   5  -3 -11    1.37    3.63
   5  -3 -11    0.15    3.25
   5   3 -11   -1.65    3.59
   5   3 -11    0.99    3.37
  -5  -3  11   -0.96    3.11
  -5  -3  11   -0.52    4.12
  -5   3  12   28.49    6.48
  -5   3  12   35.26    8.17
   5  -3 -12   20.49    6.68
   5  -3 -12   24.36    7.27
   5   3 -12   35.12    7.66
   5   3 -12   19.41    6.28
  -5  -3  12   23.95    6.26
  -5  -3  12   23.30    7.18
  -5   3  13  261.63   35.35
  -5   3  13  251.09   36.70
   5  -3 -13  236.40   35.70
   5  -3 -13  359.26   38.11
   5   3 -13  253.33   35.99
   5   3 -13  247.87   35.69
  -5  -3  13  244.02   35.24
  -5   3  14   26.73    7.55
   5  -3 -14   26.01    7.21
   5  -3 -14   18.12    7.27
   5   3 -14   30.17    7.32
  -5  -3  14   27.60    8.12
  -5   3  15   13.43    5.53
   5  -3 -15    5.54    3.95
   5  -3 -15    7.29    4.91
   5   3 -15    9.38    4.68
  -5  -3  15    1.45    3.81
  -5   3  16   58.51   12.00
   5  -3 -16   43.66   10.44
   5  -3 -16   40.88   10.35
   5   3 -16   53.67   10.84
  -5  -3  16   67.55   12.47
  -5   3  17   70.43   14.72
   5  -3 -17   64.54   13.70
   5  -3 -17   86.02   15.05
   5   3 -17   94.58   15.35
  -5  -3  17   81.06   15.36
  -5   3  18   17.01    6.49
   5  -3 -18    5.14    4.53
   5  -3 -18    8.15    5.24
  -5  -3  18   10.00    6.72
  -5   3  19    6.68    5.52
   5  -3 -19    0.79    4.50
  -5  -3  19   -2.41    5.26
  -5   3  20    3.33    5.21
   5  -3 -20    3.11    4.74
  -5  -3  20   -2.34    5.14
  -5   3  21   65.98   13.81
   5  -3 -21   61.27   12.72
   5  -3 -21   63.05   13.17
   5   3 -21   53.90   12.80
  -5  -3  21   51.74   13.24
  -5   3  22   10.53    6.85
   5  -3 -22    7.07    5.94
   5  -3 -23  104.19   18.79
   5   3 -23  106.14   19.15
   5  -3 -24   12.32    5.96
   5   3 -24    6.67    5.95
   5  -3 -25    0.24    5.46
   5   3 -25    9.39    7.21
   5  -3 -26    0.26    5.62
   5   3 -26   -2.94    5.63
  -5  -3  26    1.05    6.20
   5  -3 -27   46.08   11.12
   5   3 -27   43.48   10.82
  -5  -3  27   17.98    9.44
   5  -3 -28    1.24    5.88
   5   3 -28   12.90    6.80
  -5  -3  28    7.28    6.99
   5  -3 -29   37.50   10.74
   5   3 -29   33.57   10.23
  -5  -3  29   36.35   12.00
   5  -3 -30    5.09    6.05
   5   3 -30    0.46    5.66
  -5  -3  30   -1.26    6.31
   5  -3 -31    1.90    5.36
   5   3 -31    2.37    3.80
  -5  -3  31    3.03    6.36
   5  -3 -32    8.45    6.52
   5   3 -32   12.24    6.94
  -5  -3  32    6.17    6.93
   5  -3 -33   12.08    7.81
   5   3 -33   34.37   10.67
  -5  -3  33   28.13   10.11
   5  -3 -34    0.30    5.66
   5   3 -34    2.40    5.70
   5  -3 -35   -0.10    4.77
   5   3 -35   -2.91    5.09
   5  -3 -36    1.09    6.40
   5   3 -36    5.60    7.21
   5  -3 -37    4.08    6.75
   5   3 -37   17.85    8.77
   5  -3 -38    8.49    7.36
   5   3 -38    6.31    6.53
   5  -3 -39   19.53    9.36
  -5   4   1   70.68   12.57
  -5   4   1   90.90   14.11
   5  -4  -1  115.32   14.02
   5  -4  -1  106.64   14.76
   5   4  -1   62.28   12.38
   5   4  -1   80.19   13.22
  -5  -4   1   86.27   12.76
  -5  -4   1   89.34   13.71
  -5   4   2   15.06    4.16
  -5   4   2   14.49    5.06
   5  -4  -2    9.36    4.14
   5  -4  -2   18.88    5.50
   5   4  -2   10.50    3.90
   5   4  -2   11.42    4.63
  -5  -4   2    8.61    3.68
  -5  -4   2    8.79    5.34
  -5   4   3   44.69    7.84
  -5   4   3   38.33    8.45
   5  -4  -3   42.84    8.29
   5  -4  -3   48.25    9.31
   5   4  -3   41.13    7.80
   5   4  -3   44.26    8.40
  -5  -4   3   45.69    7.76
  -5  -4   3   28.89    8.04
  -5   4   4   58.53   10.43
  -5   4   4   61.06   11.40
   5  -4  -4   64.55   11.02
   5  -4  -4   74.44   11.99
   5   4  -4   64.62   10.99
   5   4  -4   72.80   11.26
  -5  -4   4   62.08   10.45
  -5  -4   4   68.78   11.59
  -5   4   5  180.46   27.71
  -5   4   5  209.50   28.98
   5  -4  -5  193.73   28.27
   5  -4  -5  203.80   28.87
   5   4  -5  225.00   28.61
   5   4  -5  184.57   27.94
  -5  -4   5  226.10   28.12
  -5  -4   5  241.85   29.39
  -5   4   6   -0.26    2.61
  -5   4   6   -0.89    3.58
   5  -4  -6   -0.83    3.47
   5  -4  -6   -1.70    4.44
   5   4  -6    0.91    2.86
   5   4  -6    0.22    2.92
  -5  -4   6    1.17    2.71
  -5  -4   6    2.16    3.89
  -5   4   7   11.22    4.06
  -5   4   7    6.26    4.19
   5  -4  -7   10.47    4.28
   5  -4  -7   13.82    4.91
   5   4  -7    8.63    4.38
   5   4  -7    6.17    3.62
  -5  -4   7    5.19    2.92
  -5  -4   7    5.97    4.58
  -5   4   8   37.36   10.06
   5  -4  -8   87.91   12.29
   5  -4  -8   64.70   11.79
   5   4  -8   78.27   12.08
   5   4  -8   81.05   11.84
  -5  -4   8   79.86   11.49
  -5   4   9  106.76   16.22
  -5   4   9  120.91   17.94
   5  -4  -9   66.81   15.67
   5  -4  -9  129.98   17.74
   5   4  -9  121.18   17.25
   5   4  -9  118.89   16.90
  -5  -4   9  126.32   16.81
  -5  -4   9  103.33   17.19
  -5   4  10  188.59   26.54
  -5   4  10  187.50   27.67
   5  -4 -10  170.96   26.85
   5  -4 -10  184.93   27.59
   5   4 -10  215.42   27.65
   5   4 -10  196.33   26.85
  -5  -4  10  176.31   26.43
  -5  -4  10  218.31   28.30
  -5   4  11  245.18   32.42
  -5   4  11  226.99   33.40
   5  -4 -11  241.01   33.02
   5  -4 -11  229.84   33.28
   5   4 -11  223.35   32.77
  -5  -4  11  225.25   32.23
  -5  -4  11  273.28   34.16
  -5   4  12    2.95    3.28
  -5   4  12    3.07    4.57
   5  -4 -12    7.98    4.27
   5  -4 -12    9.07    5.09
   5   4 -12    8.23    4.19
  -5  -4  12    7.98    4.17
  -5  -4  12    8.43    4.86
  -5   4  13   -0.41    2.85
  -5   4  13    2.83    3.77
   5  -4 -13   -1.07    3.60
   5  -4 -13    3.43    4.38
   5   4 -13    4.74    4.22
  -5  -4  13   -0.03    4.23
  -5   4  14   24.12    7.55
   5  -4 -14   21.20    6.72
   5  -4 -14   23.71    7.79
   5   4 -14   32.31    7.67
  -5  -4  14   32.19    8.32
  -5   4  15  362.74   52.05
   5  -4 -15  393.75   51.54
   5  -4 -15  389.88   52.00
   5   4 -15  372.29   51.44
  -5  -4  15  388.00   52.40
  -5   4  16   86.56   17.18
   5  -4 -16   83.76   16.15
   5  -4 -16  100.45   17.31
   5   4 -16  110.54   17.48
  -5  -4  16  128.70   19.07
  -5   4  17  134.86   21.54
   5  -4 -17  144.81   20.84
   5  -4 -17  134.78   21.10
   5   4 -17  124.14   20.53
  -5  -4  17   96.59   20.26
  -5   4  18    7.03    5.44
   5  -4 -18   -1.65    4.54
   5  -4 -18    4.72    4.27
  -5  -4  18    1.60    4.61
  -5   4  19  213.13   32.87
   5  -4 -19  216.43   32.27
  -5   4  20   -0.20    5.17
   5  -4 -20    5.03    4.79
   5   4 -20    5.81    5.56
   5  -4 -21   55.47   12.87
   5   4 -21   67.32   13.51
   5  -4 -22    1.54    4.80
   5   4 -22   11.94    6.89
   5  -4 -23    2.01    4.61
   5   4 -23    4.24    5.24
  -5  -4  23    1.69    5.29
   5  -4 -24    2.03    3.91
   5   4 -24   -0.00    4.83
  -5  -4  24    2.09    5.82
   5  -4 -25   59.29   12.37
   5   4 -25   31.64   10.59
  -5  -4  25   52.16   13.03
   5  -4 -26   32.45   10.06
   5   4 -26   39.18   10.38
  -5  -4  26   23.88    9.77
   5  -4 -27   16.15    7.83
   5   4 -27   14.34    7.59
  -5  -4  27   33.23   10.00
   5  -4 -28   -1.00    4.99
   5   4 -28    0.67    4.97
  -5  -4  28   -1.83    6.36
   5  -4 -29   19.51    8.13
   5   4 -29   37.55   10.55
  -5  -4  29   36.31   11.30
   5  -4 -30   22.83    8.34
   5   4 -30   16.32    8.09
  -5  -4  30   12.70    7.41
   5  -4 -31   17.00    8.23
   5   4 -31    1.67    6.11
  -5  -4  31   24.85    9.84
   5  -4 -32   15.78    7.76
   5   4 -32   15.25    8.09
  -5  -4  32   28.24   10.77
   5  -4 -33    0.22    5.68
   5   4 -33   -0.10    4.79
  -5  -4  33   -1.73    6.62
   5  -4 -34    5.52    7.18
   5   4 -34    7.45    7.66
  -5  -4  34    4.77    7.56
   5  -4 -35    6.75    7.45
   5   4 -35    7.28    6.13
   5  -4 -36    3.09    5.39
   5   4 -36    4.90    6.40
   5  -4 -37   -2.09    5.99
   5   4 -37   -0.81    6.97
   5  -4 -38    2.02    6.63
   5   4 -38    1.40    5.23
   5  -4 -39   -0.27    4.51
  -5   5   1  250.56   32.33
  -5   5   1  250.63   33.18
   5  -5  -1  283.02   32.99
   5   5  -1  240.27   32.19
   5   5  -1  217.33   31.88
  -5  -5   1  230.50   31.74
  -5  -5   1  227.37   32.61
  -5   5   2   66.97   10.66
  -5   5   2   75.65   11.96
   5  -5  -2   51.81   10.48
   5  -5  -2   64.08   11.69
   5   5  -2   81.86   11.33
   5   5  -2   70.21   10.94
  -5  -5   2   61.09   10.33
  -5  -5   2   63.99   11.31
  -5   5   3  194.34   25.12
  -5   5   3  181.96   25.87
   5  -5  -3  180.59   25.30
   5  -5  -3  171.14   25.92
   5   5  -3  203.30   25.45
   5   5  -3  192.09   25.31
  -5  -5   3  162.88   24.54
  -5  -5   3  172.12   25.51
  -5   5   4   54.56    8.27
  -5   5   4   50.65    8.96
   5  -5  -4   38.03    8.07
   5  -5  -4   50.98    9.62
   5   5  -4   45.80    8.25
   5   5  -4   54.96    8.73
  -5  -5   4   42.57    7.78
  -5  -5   4   23.39    7.65
  -5   5   5   23.81    5.17
  -5   5   5   10.21    5.14
   5  -5  -5   20.99    5.36
   5  -5  -5    5.94    4.77
   5   5  -5   18.21    5.22
   5   5  -5   18.95    5.28
  -5  -5   5   31.24    5.69
  -5  -5   5   19.51    5.40
  -5   5   6    9.72    3.86
  -5   5   6   10.24    4.59
   5  -5  -6    7.52    4.15
   5  -5  -6   19.80    5.48
   5   5  -6   11.78    4.19
   5   5  -6    8.96    4.04
  -5  -5   6   10.44    4.02
  -5  -5   6   23.89    5.83
  -5   5   7  339.94   41.27
  -5   5   7  318.79   42.17
   5  -5  -7  308.59   41.53
   5  -5  -7  301.77   41.90
   5   5  -7  309.35   41.56
  -5  -5   7  298.91   40.91
  -5  -5   7  300.04   41.91
  -5   5   8  156.90   20.81
  -5   5   8  137.02   21.41
   5  -5  -8  137.85   20.99
   5  -5  -8  141.87   21.53
   5   5  -8  132.52   20.90
  -5  -5   8  143.56   20.57
  -5  -5   8  153.45   21.81
  -5   5   9    9.06    4.26
  -5   5   9   11.08    5.14
   5  -5  -9   19.12    5.84
   5  -5  -9   20.35    5.92
   5   5  -9   17.90    5.32
  -5  -5   9   18.78    4.76
  -5  -5   9   16.13    6.00
  -5   5  10    3.97    3.51
  -5   5  10    4.12    5.10
   5  -5 -10    2.71    3.67
   5  -5 -10    5.15    3.48
   5   5 -10    0.59    3.63
  -5  -5  10    1.97    2.82
  -5  -5  10    0.41    3.84
  -5   5  11   14.74    4.34
  -5   5  11   13.37    5.13
   5  -5 -11   14.77    5.47
   5  -5 -11   15.14    5.27
   5   5 -11    1.63    3.35
  -5  -5  11   10.15    4.07
  -5  -5  11   15.33    5.94
  -5   5  12  306.69   37.50
  -5   5  12  258.32   38.38
   5  -5 -12  272.08   37.79
   5  -5 -12  314.74   38.98
   5   5 -12  304.56   38.38
  -5  -5  12  238.75   36.88
  -5  -5  12  247.47   38.11
  -5   5  13  333.86   42.37
  -5   5  13  251.98   42.82
   5  -5 -13  346.70   43.33
   5  -5 -13  289.63   43.32
   5   5 -13  316.72   43.18
  -5  -5  13  364.80   44.37
  -5   5  14   21.15    7.10
   5  -5 -14   17.61    6.43
   5  -5 -14   30.71    7.85
   5   5 -14   21.36    7.07
  -5  -5  14   24.45    7.58
  -5   5  15    5.21    4.87
   5  -5 -15   11.66    4.81
   5  -5 -15    5.04    4.85
   5   5 -15    5.88    4.72
  -5  -5  15    9.80    6.14
  -5   5  16   64.77   12.82
   5  -5 -16   42.24   10.58
   5  -5 -16   66.53   12.44
   5   5 -16   56.88   11.45
  -5   5  17   90.85   16.72
   5  -5 -17   78.61   15.14
   5  -5 -17   80.06   15.79
   5   5 -17  111.77   17.06
   5  -5 -18   30.44    8.73
   5   5 -20   -2.81    5.02
  -5  -5  20   -1.87    5.25
   5  -5 -21    1.59    4.32
   5   5 -21    3.03    5.37
  -5  -5  21    3.56    5.61
   5  -5 -22   69.03   14.13
   5   5 -22   60.23   13.70
  -5  -5  22   73.06   15.01
   5  -5 -23   42.17   10.58
   5   5 -23   30.10    9.83
  -5  -5  23   44.49   11.81
   5  -5 -24   28.46    8.56
   5   5 -24   24.40    8.44
  -5  -5  24    6.96    7.41
   5  -5 -25   -3.11    5.67
   5   5 -25    1.51    4.95
  -5  -5  25    5.55    6.86
   5  -5 -26    0.67    5.19
   5   5 -26    4.60    5.38
  -5  -5  26    1.66    6.48
   5  -5 -27   11.77    7.26
   5   5 -27   20.31    8.66
  -5  -5  27   24.00    9.43
   5  -5 -28   24.53    8.67
   5   5 -28   32.05    9.97
  -5  -5  28   21.87   10.31
   5  -5 -29   18.71    8.16
   5   5 -29   23.08    9.14
  -5  -5  29   15.05    9.15
   5  -5 -30    6.30    6.14
   5   5 -30    0.93    4.62
  -5  -5  30   13.28    7.20
   5  -5 -31   -2.12    4.94
   5   5 -31   -2.02    5.29
  -5  -5  31   -0.04    5.77
   5  -5 -32   11.30    7.46
   5   5 -32   17.68    7.40
  -5  -5  32    5.75    7.31
   5  -5 -33   19.17    8.58
   5   5 -33    3.73    6.12
  -5  -5  33   12.04    8.29
   5  -5 -34    4.74    6.18
   5   5 -34    5.26    7.36
  -5  -5  34    5.05    7.56
   5  -5 -35    2.77    5.66
   5   5 -35    0.69    5.72
  -5  -5  35    1.92    6.11
   5  -5 -36    1.77    5.66
   5   5 -36    3.79    6.27
  -5  -5  36   -2.56    7.11
   5  -5 -37    1.30    5.22
   5   5 -37    4.81    6.70
   5  -5 -38    3.80    6.70
   5   5 -38   19.26    8.41
   5  -5 -39    4.75    6.76
  -5   6   1   19.11    5.11
   5  -6  -1   23.88    5.93
   5  -6  -1   20.56    6.73
   5   6  -1   21.96    5.43
  -5  -6   1   23.98    5.12
  -5  -6   1   27.45    6.36
  -5   6   2    3.07    2.73
   5  -6  -2    2.85    2.82
   5  -6  -2    3.03    3.65
   5   6  -2    0.67    2.53
  -5  -6   2    1.45    2.24
  -5  -6   2    2.13    3.19
  -5   6   3   55.34   11.93
   5  -6  -3   85.30   13.02
   5  -6  -3   89.16   14.14
   5   6  -3  106.68   13.61
  -5  -6   3   86.96   12.55
  -5  -6   3   87.65   13.40
  -5   6   4  122.54   18.49
   5  -6  -4  115.11   18.71
   5  -6  -4  151.79   20.43
   5   6  -4  116.28   18.68
  -5  -6   4  138.36   18.63
  -5  -6   4  151.51   19.71
  -5   6   5  164.78   19.63
   5  -6  -5  116.41   19.20
   5  -6  -5  148.25   20.54
   5   6  -5  120.23   19.21
  -5  -6   5  132.78   18.92
  -5  -6   5  124.00   19.64
  -5   6   6   35.18    6.30
   5  -6  -6   29.65    6.35
   5  -6  -6   24.01    6.49
   5   6  -6   19.17    5.66
  -5  -6   6   25.20    5.69
  -5  -6   6   16.88    5.78
  -5   6   7  101.06   14.60
   5  -6  -7  100.31   15.11
   5  -6  -7   94.50   15.42
   5   6  -7   75.69   14.42
  -5  -6   7   98.50   14.55
  -5  -6   7  100.43   15.52
  -5   6   8   20.86    5.78
   5  -6  -8   32.79    6.87
   5  -6  -8   34.45    7.74
   5   6  -8   23.26    6.42
  -5  -6   8   36.09    7.65
  -5   6   9  129.03   17.81
   5  -6  -9  114.71   18.00
   5  -6  -9  121.56   18.82
   5   6  -9   97.60   17.65
  -5  -6   9  126.61   17.85
  -5  -6   9  126.22   18.70
  -5   6  10  128.12   20.05
   5  -6 -10  153.19   21.23
   5  -6 -10  133.41   21.38
   5   6 -10  143.84   21.00
  -5  -6  10  135.99   20.23
  -5  -6  10  145.72   21.54
  -5   6  11  104.66   16.65
   5  -6 -11  110.93   17.55
   5  -6 -11  125.63   18.65
   5   6 -11  114.26   17.81
  -5  -6  11  102.91   16.72
  -5  -6  11  114.60   18.17
  -5   6  12   31.41    6.85
   5  -6 -12   24.55    6.76
   5  -6 -12   34.99    8.35
   5   6 -12   21.78    7.09
  -5  -6  12   34.22    7.24
  -5   6  13    6.50    3.68
  -5   6  13    4.68    4.70
   5  -6 -13    7.61    4.21
   5  -6 -13   -1.32    4.37
   5   6 -13    5.61    4.34
  -5   6  14  107.92   15.37
   5  -6 -14   38.83   11.59
   5  -6 -14  131.17   16.62
   5   6 -14   77.82   13.51
  -5   6  15   77.20   15.11
   5  -6 -15   91.81   14.92
   5  -6 -15   79.58   15.22
   5   6 -15   78.61   14.60
   5  -6 -16   -0.58    4.12
   5   6 -16    2.57    4.64
   5  -6 -17   93.43   15.91
   5   6 -17   72.68   15.31
  -5  -6  17  111.97   17.66
   5  -6 -18   29.04    8.29
  -5  -6  18   21.74    8.29
  -5  -6  19   28.29    8.79
   5   6 -20    0.30    4.10
  -5  -6  20    5.67    5.41
   5  -6 -21   11.16    6.60
   5   6 -21   19.23    7.41
  -5  -6  21   15.70    7.35
   5  -6 -22   53.76   10.80
   5   6 -22   17.18    8.02
  -5  -6  22   36.68   10.53
   5  -6 -23   -0.53    5.59
   5   6 -23    0.73    3.60
  -5  -6  23   -0.96    5.84
   5  -6 -24    2.04    5.64
   5   6 -24    0.74    4.82
  -5  -6  24    6.76    6.02
   5  -6 -25    2.67    5.34
   5   6 -25   26.74    8.39
  -5  -6  25    7.08    6.95
   5  -6 -26   24.77    9.19
   5   6 -26   22.28    8.10
  -5  -6  26   36.97   10.95
   5  -6 -27    5.42    6.44
   5   6 -27    7.48    5.92
  -5  -6  27   13.47    7.89
   5  -6 -28    2.49    4.38
   5   6 -28   -1.05    5.20
  -5  -6  28   -1.07    5.83
   5  -6 -29    3.35    5.86
   5   6 -29    4.83    6.13
  -5  -6  29    4.90    6.71
   5  -6 -30   23.71    8.44
   5   6 -30   22.05    9.22
  -5  -6  30   14.00    8.15
   5  -6 -31    4.12    6.22
   5   6 -31    4.79    5.83
  -5  -6  31   14.35    8.02
   5  -6 -32   13.16    7.41
   5   6 -32   12.50    7.57
  -5  -6  32   12.02    8.45
   5  -6 -33   -1.63    5.67
   5   6 -33    0.22    5.48
  -5  -6  33   -0.83    6.89
   5  -6 -34    0.00    5.84
   5   6 -34    8.08    8.16
  -5  -6  34   17.01    8.99
   5  -6 -35   -0.66    6.04
   5   6 -35    2.60    6.30
  -5  -6  35    3.25    6.30
   5  -6 -36   14.24    8.36
   5   6 -36    7.95    7.11
  -5  -6  36   16.19    8.54
   5  -6 -37    0.17    5.63
   5   6 -37    1.41    4.40
  -5  -6  37   -3.36    7.12
   5  -6 -38    1.03    4.42
   5  -6 -39   -1.84    5.50
  -5   7   1   12.96    4.08
  -5   7   1   16.46    4.87
   5  -7  -1   11.48    4.31
   5  -7  -1   11.16    5.73
   5   7  -1   17.36    4.35
  -5  -7   1    9.57    3.49
  -5  -7   1   17.97    5.14
  -5   7   2  197.88   27.37
  -5   7   2  214.16   28.37
   5  -7  -2  208.29   27.97
   5   7  -2  197.41   27.46
  -5  -7   2  195.70   27.00
  -5  -7   2  202.24   27.93
  -5   7   3  143.40   20.20
  -5   7   3  136.52   20.70
   5  -7  -3  135.78   20.41
   5   7  -3  117.27   19.87
  -5  -7   3  171.73   20.29
  -5  -7   3  152.15   20.80
  -5   7   4  126.67   16.40
  -5   7   4  117.40   16.93
   5  -7  -4  101.47   16.23
   5   7  -4  111.06   16.40
  -5  -7   4   95.79   15.51
  -5  -7   4  105.44   16.53
  -5   7   5   29.38    5.55
  -5   7   5   21.36    6.21
   5  -7  -5   32.23    6.28
   5   7  -5   12.13    4.82
  -5  -7   5   21.37    5.06
  -5  -7   5   12.77    5.16
  -5   7   6   27.65    6.34
  -5   7   6   25.27    6.75
   5  -7  -6   26.09    6.78
   5  -7  -6   47.58    8.78
   5   7  -6   38.82    7.70
  -5  -7   6   41.33    7.01
  -5  -7   6   33.35    7.63
  -5   7   7  164.51   21.57
  -5   7   7  159.03   22.34
   5  -7  -7  157.67   22.03
   5  -7  -7  143.23   22.23
   5   7  -7  167.69   22.25
  -5  -7   7  134.92   21.01
  -5  -7   7  129.26   21.94
  -5   7   8  388.63   46.82
  -5   7   8  366.91   47.65
   5  -7  -8  343.35   47.11
   5  -7  -8  301.34   47.20
   5   7  -8  351.98   47.22
  -5  -7   8  394.29   46.89
  -5  -7   8  334.62   47.47
  -5   7   9   40.61    7.82
  -5   7   9   58.29    9.90
   5  -7  -9   47.91    8.82
   5  -7  -9   39.51    9.01
   5   7  -9   21.99    7.47
  -5  -7   9   42.49    8.14
  -5   7  10   15.25    4.65
  -5   7  10   25.88    6.43
   5  -7 -10   12.89    5.15
   5  -7 -10   13.92    5.48
   5   7 -10    9.77    5.06
  -5  -7  10   15.11    4.96
  -5   7  11   13.57    4.77
  -5   7  11   20.57    6.07
   5  -7 -11   12.34    5.05
   5  -7 -11    9.30    5.29
   5   7 -11   13.16    5.29
  -5  -7  11   13.22    4.89
  -5   7  12  196.22   24.31
  -5   7  12  171.31   25.13
   5  -7 -12  165.97   24.57
   5  -7 -12  172.27   25.48
   5   7 -12  149.97   24.41
  -5  -7  12  148.84   23.60
  -5   7  13   96.70   14.55
   5  -7 -13   98.82   15.43
   5   7 -13   92.26   15.55
  -5  -7  13   65.80   14.82
   5  -7 -14    2.03    3.35
   5   7 -14    3.87    4.23
  -5  -7  14    1.80    5.26
   5  -7 -15   54.28   10.77
   5   7 -15   44.09   10.37
  -5  -7  15   46.26   10.73
   5  -7 -16    7.97    5.07
   5   7 -16    6.74    5.53
  -5  -7  16    7.44    5.67
   5  -7 -17    5.06    4.16
  -5  -7  17    0.05    4.83
   5  -7 -18  112.63   20.47
  -5  -7  18  157.28   22.90
  -5  -7  19    0.39    5.43
   5   7 -20    7.00    5.94
  -5  -7  20    9.38    6.13
   5  -7 -21   -0.80    4.40
   5   7 -21    1.21    4.15
  -5  -7  21   11.54    7.32
   5  -7 -22   42.25   10.61
   5   7 -22   46.70   11.47
  -5  -7  22   54.98   12.77
   5  -7 -23   40.69   10.30
   5   7 -23   29.69    9.22
  -5  -7  23   33.82   11.28
   5  -7 -24   15.99    7.29
   5   7 -24   21.15    7.99
  -5  -7  24   13.67    7.79
   5  -7 -25    4.38    5.03
   5   7 -25    5.05    5.95
  -5  -7  25    6.16    6.24
   5  -7 -26   -1.07    4.27
   5   7 -26    0.65    4.99
  -5  -7  26   -2.84    5.83
   5  -7 -27   19.39    8.18
   5   7 -27   17.06    7.52
  -5  -7  27   24.76    9.95
   5  -7 -28   55.08   12.04
   5   7 -28   43.21   11.31
  -5  -7  28   17.79    9.38
   5  -7 -29   -0.91    5.23
   5   7 -29    1.86    4.73
  -5  -7  29   -0.52    5.56
   5  -7 -30   -0.67    4.82
   5   7 -30    0.73    3.90
  -5  -7  30   -2.23    5.65
   5  -7 -31    1.39    4.14
   5   7 -31   -0.53    4.18
  -5  -7  31   -1.71    6.10
   5  -7 -32    8.77    6.45
   5   7 -32    0.10    5.13
  -5  -7  32    9.74    7.13
   5  -7 -33    3.06    5.84
   5   7 -33    1.91    5.53
  -5  -7  33    3.59    6.28
   5  -7 -34   13.30    7.23
   5   7 -34   18.66    8.42
  -5  -7  34    7.36    7.44
   5  -7 -35    7.66    7.40
   5   7 -35    8.75    5.90
  -5  -7  35    3.61    7.15
   5  -7 -36    3.40    6.16
   5   7 -36   -3.22    6.47
  -5  -7  36    3.31    7.82
   5  -7 -37    1.01    4.97
   5   7 -37    0.73    5.80
  -5  -7  37    6.93    7.93
   5  -7 -38    3.51    5.94
  -5  -7  38    7.34    6.65
   5  -7 -39    1.79    4.92
  -5  -7  39    3.47    6.90
  -5   8   1   22.61    5.18
  -5   8   1   18.52    5.62
   5  -8  -1   20.78    5.40
   5   8  -1   19.57    4.80
  -5  -8   1   21.96    4.85
  -5  -8   1   21.70    5.39
  -5   8   2   11.85    4.07
  -5   8   2   12.29    4.65
   5  -8  -2   15.52    4.65
   5   8  -2    8.57    3.78
  -5  -8   2   22.03    4.36
  -5  -8   2   16.52    5.00
  -5   8   3   20.84    5.11
  -5   8   3   22.56    5.72
   5  -8  -3   18.71    5.19
   5   8  -3   14.97    4.97
  -5  -8   3   22.81    4.99
  -5   8   4  506.50   62.16
  -5   8   4  460.56   62.46
   5  -8  -4  527.36   62.83
   5   8  -4  475.55   62.29
  -5  -8   4  458.91   61.56
  -5   8   5   57.42    9.64
  -5   8   5   34.60    9.13
   5  -8  -5   63.17   10.30
   5   8  -5   62.68   10.28
  -5  -8   5   66.54    9.72
  -5   8   6  157.31   21.27
  -5   8   6  122.54   21.20
   5  -8  -6  174.51   22.19
   5   8  -6  140.50   21.38
  -5  -8   6  156.65   21.05
  -5   8   7    2.58    3.22
  -5   8   7   -1.97    3.23
   5  -8  -7    0.27    2.91
   5   8  -7   -1.00    3.07
  -5  -8   7    1.53    2.75
  -5   8   8  102.91   16.85
  -5   8   8  116.98   17.95
   5  -8  -8  166.03   19.13
   5   8  -8   96.82   17.35
  -5  -8   8  117.27   17.20
  -5   8   9  180.06   22.78
   5  -8  -9  155.23   23.04
   5   8  -9  121.64   22.34
  -5  -8   9  177.07   22.79
  -5   8  10   86.92   12.78
   5  -8 -10   62.59   12.57
   5   8 -10   82.38   13.46
  -5  -8  10   75.34   12.52
  -5  -8  10   71.74   13.42
  -5   8  11   28.45    6.32
   5  -8 -11   22.48    6.79
   5   8 -11   29.67    7.33
  -5  -8  11   33.18    6.85
  -5  -8  11   22.84    7.61
   5  -8 -12   44.87    8.94
   5   8 -12   38.63    8.72
  -5  -8  12   32.41    7.82
  -5  -8  12   32.25    8.61
  -5   8  13    2.72    3.21
   5  -8 -13    0.61    3.69
   5   8 -13    4.53    4.26
  -5  -8  13    0.75    4.39
   5  -8 -14  131.31   21.44
   5   8 -14  175.60   23.08
  -5  -8  14  125.10   22.07
   5  -8 -15    0.59    3.44
   5   8 -15    1.92    4.48
  -5  -8  15    2.77    5.29
   5  -8 -16   26.49    7.78
   5   8 -16   32.52    8.84
  -5  -8  16   29.78    8.76
   5  -8 -17    1.60    3.98
  -5  -8  17   -2.34    5.71
   5  -8 -18    1.23    4.12
  -5  -8  18    5.81    4.65
  -5  -8  19   -3.17    6.33
   5   8 -20   87.76   15.00
  -5  -8  20   53.78   14.05
   5  -8 -21   -1.43    4.62
   5   8 -21    4.01    4.60
  -5  -8  21    1.13    5.23
   5  -8 -22   19.05    6.95
   5   8 -22    5.88    5.60
  -5  -8  22   13.92    7.45
   5  -8 -23    6.71    6.03
   5   8 -23    8.68    5.63
  -5  -8  23    1.76    6.13
   5  -8 -24   53.49   11.76
   5   8 -24   49.42   11.78
  -5  -8  24   38.38   11.72
   5  -8 -25   11.01    5.82
   5   8 -25    4.33    5.87
  -5  -8  25    9.07    6.26
   5  -8 -26   34.42    9.49
   5   8 -26   20.78    8.71
  -5  -8  26   25.82    9.80
   5  -8 -27    7.39    5.42
   5   8 -27   -0.21    4.90
  -5  -8  27   -2.41    5.75
   5  -8 -28    0.56    5.37
   5   8 -28   -3.13    6.16
  -5  -8  28    4.83    6.14
   5  -8 -29   -1.44    5.66
   5   8 -29   -1.67    4.21
  -5  -8  29    0.16    5.00
   5  -8 -30   21.25    8.29
   5   8 -30    8.44    6.34
  -5  -8  30   19.02    9.10
   5  -8 -31   11.58    6.65
   5   8 -31    7.28    7.07
  -5  -8  31   13.43    8.09
   5  -8 -32   32.11    9.66
   5   8 -32   13.93    7.63
  -5  -8  32    9.39    8.02
   5  -8 -33   -1.42    5.74
   5   8 -33   -1.53    6.59
  -5  -8  33    5.88    6.15
   5  -8 -34   -4.50    6.70
   5   8 -34   -1.37    5.19
  -5  -8  34    3.55    6.73
   5  -8 -35   -0.81    5.62
   5   8 -35    2.30    5.95
  -5  -8  35   -1.05    6.64
   5  -8 -36   20.12    8.78
   5   8 -36    6.86    6.64
  -5  -8  36    3.05    7.07
   5  -8 -37    4.65    6.26
   5   8 -37    4.47    5.77
  -5  -8  37    0.61    7.13
   5  -8 -38   -3.42    6.19
  -5  -8  38   -4.88    7.52
  -5   9   1   -0.88    2.36
   5  -9  -1   -0.25    2.44
   5  -9  -1    1.06    3.92
   5   9  -1   -0.16    2.51
  -5  -9   1   -0.05    1.95
  -5   9   2  213.41   26.61
   5  -9  -2  187.26   26.66
   5  -9  -2  176.90   27.61
   5   9  -2  178.97   26.18
  -5  -9   2  199.24   25.88
  -5   9   3   27.21    5.53
   5  -9  -3   12.34    4.98
   5  -9  -3   22.44    6.51
   5   9  -3   11.59    4.54
  -5  -9   3   24.71    4.91
  -5   9   4   -1.03    2.34
   5  -9  -4    0.84    2.82
   5   9  -4    0.76    2.84
  -5  -9   4   -0.17    2.22
  -5   9   5   18.11    4.50
   5  -9  -5    6.13    3.66
   5   9  -5    6.85    3.59
  -5  -9   5   16.27    4.04
  -5  -9   5    5.68    3.85
  -5   9   6   44.10    8.68
   5  -9  -6   50.95    9.61
   5   9  -6   36.22    8.76
  -5  -9   6   66.11    9.37
  -5  -9   6   58.12    9.99
  -5   9   7   10.75    3.75
   5  -9  -7    4.60    3.94
   5   9  -7   12.13    4.63
  -5  -9   7    4.73    3.25
  -5  -9   7   13.87    5.39
  -5   9   8   75.37   18.23
   5  -9  -8  170.67   20.92
   5   9  -8  188.39   21.33
  -5  -9   8  168.75   20.07
  -5  -9   8  167.22   21.45
  -5   9   9   12.04    4.16
   5  -9  -9   21.81    5.67
   5   9  -9    6.51    4.39
  -5  -9   9   15.61    4.50
  -5  -9   9   13.85    5.45
  -5   9  10    5.69    3.38
   5  -9 -10    4.68    3.55
   5   9 -10    2.16    3.80
  -5  -9  10    3.72    3.20
  -5  -9  10   -0.24    4.28
  -5   9  11    5.22    3.56
   5  -9 -11    1.41    3.88
   5   9 -11    1.90    3.76
  -5  -9  11    4.14    3.47
  -5  -9  11    1.49    4.49
  -5   9  12  205.93   25.25
   5  -9 -12  184.89   25.80
   5   9 -12   98.74   24.15
  -5  -9  12  212.28   25.62
  -5  -9  12  222.25   27.35
  -5   9  13   14.77    4.67
   5  -9 -13    6.63    4.80
   5   9 -13    6.23    4.44
  -5  -9  13    7.76    5.51
   5  -9 -14   42.21    9.92
   5   9 -14   54.61   11.20
  -5  -9  14   55.26   11.50
   5  -9 -15    2.97    4.19
   5   9 -15    3.64    4.44
  -5  -9  15   10.44    6.41
   5  -9 -16   29.48    8.60
   5   9 -16   39.65    9.42
  -5  -9  16   31.61    9.69
   5  -9 -17    2.76    4.47
  -5  -9  17    3.83    4.61
   5  -9 -18   85.03   11.93
  -5  -9  18    5.88    8.19
   5   9 -19    8.48    4.99
  -5  -9  19    8.45    5.94
   5   9 -20    3.37    5.16
  -5  -9  20   -1.94    5.47
   5  -9 -21    4.72    4.48
   5   9 -21   -0.79    4.06
  -5  -9  21    1.90    4.33
   5  -9 -22   59.13   13.77
   5   9 -22   72.41   14.68
  -5  -9  22   78.85   15.65
   5  -9 -23   -1.24    5.47
   5   9 -23   -0.85    4.74
  -5  -9  23   -1.15    6.03
   5  -9 -24   26.06    8.89
   5   9 -24   32.35    9.02
  -5  -9  24    7.01    7.45
   5  -9 -25    0.08    4.50
   5   9 -25   -0.91    5.48
  -5  -9  25   -1.92    6.20
   5  -9 -26    6.70    5.70
   5   9 -26   12.80    7.06
  -5  -9  26    3.13    4.97
   5  -9 -27    1.03    5.06
   5   9 -27    4.37    5.42
  -5  -9  27   -2.72    6.50
   5  -9 -28   18.52    7.08
   5   9 -28   25.31    9.33
  -5  -9  28    4.88    7.88
   5  -9 -29   -1.71    4.88
   5   9 -29    1.12    4.03
  -5  -9  29   -2.72    6.60
   5  -9 -30    7.49    5.92
   5   9 -30    1.96    6.36
  -5  -9  30   -0.27    6.03
   5  -9 -31    3.26    6.07
   5   9 -31    4.19    6.18
  -5  -9  31    6.14    7.12
   5   9 -32   11.35    6.75
  -5  -9  32    0.35    6.14
   5   9 -33   -0.21    4.87
  -5  -9  33   -1.95    5.38
   5   9 -34    2.97    6.64
  -5  -9  34   12.84    8.33
   5   9 -35    2.01    5.51
  -5  -9  35   12.47    8.58
   5   9 -36    1.51    5.78
  -5  -9  36   -0.79    5.95
   5 -10  -1    9.12    4.13
   5  10  -1   15.22    4.21
  -5 -10   1   11.11    4.47
   5 -10  -2   -0.20    2.97
   5  10  -2   -0.46    2.62
  -5 -10   2    0.90    3.79
   5 -10  -3   -0.80    3.01
   5  10  -3   -0.61    2.72
  -5 -10   3   -2.23    3.55
   5 -10  -4   15.04    4.70
   5  10  -4   15.72    4.80
  -5 -10   4   15.65    5.22
   5 -10  -5    3.57    3.56
   5  10  -5   -0.11    2.83
  -5 -10   5    4.05    3.90
   5 -10  -6   48.81    9.23
   5  10  -6   51.38    9.31
  -5 -10   6   46.18    9.28
   5 -10  -7    4.00    3.14
   5  10  -7    4.71    3.59
  -5 -10   7    5.59    4.38
   5 -10  -8    6.84    4.27
   5  10  -8    5.65    4.14
  -5 -10   8    6.55    4.66
   5 -10  -9    0.46    2.76
   5  10  -9    1.70    3.18
  -5 -10   9   -2.79    4.44
   5 -10 -10  128.93   18.56
   5  10 -10  102.36   18.00
  -5 -10  10  121.57   18.81
   5 -10 -11    5.34    4.06
   5  10 -11    2.28    3.95
  -5 -10  11    3.06    4.52
   5 -10 -12    6.97    4.19
   5  10 -12    6.93    4.72
  -5 -10  12    4.03    5.54
   5 -10 -13   -0.73    3.92
   5  10 -13   -0.16    3.65
  -5 -10  13    4.33    5.97
   5 -10 -14   40.90    9.84
   5  10 -14   48.34   10.50
  -5 -10  14   61.49   12.14
   5 -10 -15   -1.09    3.94
   5  10 -15    0.17    4.03
  -5 -10  15    1.52    4.99
   5 -10 -16   40.89    9.31
   5  10 -16   34.88    9.35
  -5 -10  16   41.08   10.03
   5 -10 -17   -0.08    4.18
  -5 -10  17    1.96    4.89
   5 -10 -18    1.96    4.42
  -5 -10  18    0.10    5.06
   5  10 -19   -1.86    4.94
  -5 -10  19   -0.62    4.12
   5  10 -20   46.77   11.87
  -5 -10  20   75.78   14.36
   5 -10 -21    2.16    4.20
   5  10 -21    3.69    5.14
  -5 -10  21    0.09    4.32
   5  10 -22   15.05    6.73
  -5 -10  22    6.25    6.09
   5  10 -23    0.28    4.31
  -5 -10  23    0.86    5.54
   5  10 -24   14.72    7.39
  -5 -10  24    4.60    5.90
   5  10 -25   -2.29    5.04
  -5 -10  25    4.51    5.37
   5  10 -26   29.33    9.85
  -5 -10  26   21.02    9.41
   5  10 -27    3.08    5.00
  -5 -10  27    0.00    7.11
   5  10 -28   -2.93    6.35
  -5 -10  28    0.38    4.80
   5  10 -29   -2.04    6.07
  -5 -10  29    2.35    5.91
   5  10 -30   21.53    9.02
  -5 -10  30   17.37    8.61
   5  10 -31   -0.07    4.72
  -5 -10  31    3.95    6.94
   5  10 -32    3.16    5.39
  -5 -10  32    4.47    5.90
   5  10 -33    0.56    5.18
  -5 -10  33    4.52    6.18
   5  10 -34    3.27    5.21
   5  10 -35    2.41    6.35
   5  10 -36    6.24    7.35
   5 -11  -1   32.42    6.61
  -5 -11   1   20.04    5.60
   5 -11  -2  105.14   16.14
  -5 -11   2  103.53   15.96
   5 -11  -3   15.24    4.73
  -5 -11   3   10.08    4.90
   5 -11  -4    0.31    2.85
  -5 -11   4    0.77    2.98
  -5 -11   5    0.04    3.21
  -5 -11   6    6.37    4.25
  -5 -11   7   -2.40    4.03
  -5 -11   8   43.96    9.32
  -5 -11   9    3.11    4.50
  -5 -11  10    3.09    4.08
  -5 -11  11    0.01    4.32
  -5 -11  12   80.22   14.64
  -5 -11  13    0.33    3.90
  -5 -11  14   45.12   10.54
  -5 -11  15    6.94    5.83
  -5 -11  16   31.05    9.06
  -5 -11  17   -1.20    4.84
  -5 -11  18   27.14    8.99
  -5 -11  19    0.45    4.80
  -5 -11  20    1.53    4.72
  -5 -11  21    0.63    5.14
  -5 -11  22   32.47   10.24
  -5 -11  23   -0.71    4.62
  -5 -11  24   13.18    6.64
  -5 -11  25    2.72    5.28
  -5 -11  26   11.13    6.67
  -5 -11  27   -4.08    6.44
  -5 -11  28   26.15    9.92
  -5 -11  29    1.87    6.76
  -5 -11  30    2.42    5.48
  -5 -11  31   -2.21    5.41
  -5 -12   1    2.01    3.28
  -5 -12   2    0.31    3.23
  -5 -12   4   89.04   14.51
  -5 -12   5   11.36    4.62
  -5 -12   6    4.36    3.49
  -5 -12   7   -0.86    4.03
  -5 -12   8   20.87    6.60
  -5 -12   9    5.72    4.86
  -5 -12  10   23.67    7.00
  -5 -12  11   -0.41    3.95
  -5 -12  12    4.96    4.99
  -5 -12  13    1.68    4.30
  -5 -12  14    7.64    5.16
  -5 -12  15   -0.14    4.84
  -5 -12  16   36.89    9.62
  -5 -12  17   -0.04    4.70
  -5 -12  18    0.81    4.77
  -5 -12  19    3.42    5.59
  -5 -12  20   31.34    9.49
  -5 -12  21    1.63    3.72
  -5 -12  22   -0.91    4.55
  -5 -12  23   -2.09    5.58
  -5 -12  24    7.05    5.31
  -5 -12  25    0.19    4.94
  -5 -12  26    1.64    5.33
  -5 -12  27   10.76    7.05
  -5 -12  28    2.00    5.27
  -5 -13   1   10.73    4.18
  -5 -13   2   65.28   11.13
  -5 -13   3    3.40    3.77
  -5 -13   4   24.18    6.34
  -5 -13   5    1.61    3.46
  -5 -13   6   58.86   10.93
  -5 -13   7   10.06    4.84
  -5 -13   8   52.08   10.46
  -5 -13   9   -0.57    4.27
  -5 -13  10    1.54    3.78
  -5 -13  11   13.49    5.50
  -5 -13  12   28.70    8.01
  -5 -13  13    5.87    5.41
  -5 -13  14   15.27    6.48
  -5 -13  15    2.24    3.88
  -5 -13  16    3.21    4.37
  -5 -13  17    3.42    5.03
  -5 -13  18   13.97    6.88
  -5 -13  19   -2.36    4.61
  -5 -13  20    5.83    5.90
  -5 -13  21    1.51    4.12
  -5 -13  22   10.12    7.10
  -5 -13  23   -0.13    4.88
  -5 -13  24    3.87    5.52
  -5 -13  25    3.26    4.69
  -5 -14   1    2.73    3.37
  -5 -14   2   -0.29    2.96
  -5 -14   3    1.43    3.06
  -5 -14   4   29.40    6.80
  -5 -14   5   20.62    5.88
  -5 -14   6   16.45    5.37
  -5 -14   7    3.65    4.19
  -5 -14   8    0.70    4.08
  -5 -14   9    4.46    4.43
  -5 -14  10   22.59    7.02
  -5 -14  11    9.13    5.23
  -5 -14  12   -1.44    5.01
  -5 -14  13   -1.93    4.33
  -5 -14  14    7.74    4.74
  -5 -14  15    9.59    5.85
  -5 -14  16   14.63    6.42
  -5 -14  17    1.85    4.53
  -5 -14  18   -3.36    5.09
  -5 -14  19   -0.13    4.89
  -5 -14  20    6.79    5.68
  -5 -14  21    1.30    5.56
  -5 -14  22    6.09    5.77
  -5 -14  23   -0.76    5.47
  -5 -15   1    2.42    3.06
  -5 -15   2   11.84    4.33
  -5 -15   3   29.30    6.69
  -5 -15   4    2.78    3.32
  -5 -15   5    2.84    3.61
  -5 -15   6    4.67    3.88
  -5 -15   7   11.47    5.47
  -5 -15   8    3.61    3.82
  -5 -15   9   -0.70    3.81
  -5 -15  10    0.57    3.56
  -5 -15  11    5.73    4.85
  -5 -15  12   11.33    5.98
  -5 -15  13    0.29    3.99
  -5 -15  14    1.92    4.53
  -5 -15  15    0.38    4.57
  -5 -15  16   -2.88    5.05
  -5 -15  17    9.39    6.25
  -5 -15  18   -4.20    5.53
  -5 -15  19    2.99    4.67
  -5 -16   1    2.43    3.07
  -5 -16   2   -1.43    3.28
  -5 -16   3   -0.89    3.00
  -5 -16   4    1.89    3.37
  -5 -16   5    7.36    3.90
  -5 -16   6    3.02    3.70
  -5 -16   7   -0.18    3.69
  -5 -16   8   -1.95    3.63
  -5 -16   9    1.14    3.68
  -5 -16  10    3.50    4.43
  -5 -16  11   -0.15    3.50
  -5 -16  12    0.16    3.20
  -5 -16  13    0.54    3.96
  -5 -16  14   -0.91    4.25
  -5 -16  15    4.02    4.31
  -5 -16  16    1.64    4.55
  -5 -17   1    0.20    2.81
  -5 -17   2   10.15    3.96
  -5 -17   3    8.14    3.89
  -5 -17   4   -0.02    3.05
  -5 -17   5    0.17    3.25
  -5 -17   6    6.12    4.31
  -5 -17   7    3.75    4.30
  -5 -17   8    1.63    4.09
  -5 -17   9   -1.07    3.42
  -5 -17  10   -0.62    3.25
  -5 -17  11   -0.05    3.62
  -5 -17  12    3.19    4.46
  -5 -17  13    7.90    5.27
  -5 -18   2   -1.08    2.98
  -5 -18   3    4.41    3.29
  -5 -18   4    0.93    3.18
  -5 -18   5    1.44    3.56
  -5 -18   6    1.91    3.84
  -5 -18   7   -0.46    3.48
  -5 -18   8   -0.51    3.24
  -5 -18   9    2.94    4.02
  -4   0   1    2.57    2.61
  -4   0   1   -0.00    2.75
   4   0  -1   -0.12    1.72
   4   0  -1   -1.21    2.94
  -4   0   2   30.19    5.34
  -4   0   2   23.17    5.67
   4   0  -2   25.70    5.33
   4   0  -2   16.32    5.43
  -4   0   3   -0.13    2.12
  -4   0   3   -0.53    2.92
   4   0  -3    0.20    2.38
   4   0  -3   -0.39    3.09
  -4   0   4 1247.06  165.79
  -4   0   4 1455.39  166.93
   4   0  -4 1293.31  166.09
   4   0  -4 1402.69  166.57
  -4   0   5    0.02    2.88
  -4   0   5   -1.94    3.25
   4   0  -5   -1.26    3.14
   4   0  -5   -0.07    2.95
  -4   0   6  778.89   99.18
  -4   0   6  782.13  100.00
   4   0  -6  754.21   99.41
   4   0  -6  856.97   99.97
  -4   0   7    0.55    2.89
  -4   0   7    1.23    3.78
   4   0  -7   -0.43    2.61
   4   0  -7    0.15    2.98
  -4   0   8 2984.76  380.15
  -4   0   8 3123.95  381.13
   4   0  -8 3307.75  380.99
   4   0  -8 2958.63  380.60
  -4   0   9    1.04    2.81
  -4   0   9    0.62    3.76
   4   0  -9   -0.30    3.51
   4   0  -9    0.40    3.33
  -4   0  10   21.10    6.08
  -4   0  10   31.72    7.81
   4   0 -10   29.24    7.17
   4   0 -10   56.75    8.94
  -4   0  11    1.69    3.43
  -4   0  11    0.25    4.23
   4   0 -11   -1.84    3.84
   4   0 -11    3.38    4.18
  -4   0  12   15.49    5.23
  -4   0  12   16.26    6.16
   4   0 -12    9.71    5.34
   4   0 -12   23.95    6.34
  -4   0  13   -0.57    3.87
  -4   0  13    2.36    4.55
   4   0 -13    2.40    3.94
   4   0 -13   -1.31    4.30
  -4   0  14 1750.60  213.65
  -4   0  14 1644.53  214.83
   4   0 -14 1580.04  213.75
   4   0 -14 1903.37  214.79
  -4   0  15    1.12    3.56
  -4   0  15   -1.27    4.17
   4   0 -15   -1.87    4.09
   4   0 -15    1.37    4.15
  -4   0  16   65.18   12.65
   4   0 -16   48.73   11.07
   4   0 -16   68.99   12.12
  -4   0  17   -0.44    4.25
   4   0 -17    0.76    3.75
   4   0 -17    1.34    3.77
  -4   0  18  117.46   24.09
   4   0 -18  189.27   25.44
   4   0 -18  188.30   25.44
  -4   0  19   -0.38    3.88
   4   0 -19    0.02    3.58
   4   0 -19    0.74    3.99
  -4   0  20  166.33   28.36
   4   0 -20  200.93   28.46
  -4   0  21   -1.78    5.00
   4   0 -21    0.74    4.40
  -4   0  22   20.57    8.34
   4   0 -22   19.06    7.60
   4   0 -22   34.59    8.71
  -4   0  23   -0.43    5.50
   4   0 -23    0.07    5.01
  -4   0  24   24.22    9.51
   4   0 -24   51.98   11.01
  -4   0  25   -0.13    4.94
   4   0 -25   -1.01    6.04
  -4   0  26  112.37   19.20
   4   0 -26   66.27   15.88
  -4   0  27   -2.71    5.30
   4   0 -27    2.72    5.61
  -4   0  28    9.79    6.65
   4   0 -28    7.79    6.26
   4   0 -29   -0.22    4.83
   4   0 -30   25.41    9.33
   4   0 -31   -2.50    7.05
   4   0 -32    0.21    6.31
   4   0 -33   -1.04    4.90
   4   0 -34    7.28    6.41
   4   0 -35    0.82    5.21
   4   0 -36   41.30   12.77
   4   0 -37    0.69    7.65
   4   0 -38   -3.81    6.69
   4   0 -39    5.49    6.71
  -4   1   1   26.45    5.08
  -4   1   1   22.09    5.54
   4  -1  -1   32.08    5.45
   4  -1  -1   18.17    5.24
   4   1  -1   18.66    4.75
   4   1  -1   26.39    5.82
  -4  -1   1   24.98    4.92
  -4  -1   1   14.06    4.98
  -4   1   2 1126.68  146.65
  -4   1   2 1134.87  147.33
   4  -1  -2 1135.39  146.88
   4  -1  -2 1232.51  147.58
   4   1  -2 1190.07  146.94
   4   1  -2 1170.03  147.25
  -4  -1   2 1153.78  146.63
  -4  -1   2 1373.09  147.88
  -4   1   3   32.10    5.27
  -4   1   3    4.46    3.84
   4  -1  -3   27.29    5.26
   4  -1  -3   29.62    5.83
   4   1  -3   16.91    4.73
   4   1  -3   21.08    5.07
  -4  -1   3   21.25    4.66
  -4  -1   3   21.18    5.46
  -4   1   4    0.96    2.12
  -4   1   4    5.32    3.40
   4  -1  -4    0.92    2.31
   4  -1  -4    1.23    2.61
   4   1  -4    2.53    2.80
   4   1  -4    4.98    3.12
  -4  -1   4    3.55    2.63
  -4  -1   4    1.72    3.22
  -4   1   5   18.77    4.22
  -4   1   5   14.10    4.86
   4  -1  -5   16.27    4.03
   4  -1  -5    8.92    4.34
   4   1  -5    0.56    2.73
   4   1  -5    6.42    4.07
  -4  -1   5   23.76    4.57
  -4  -1   5   17.46    5.02
  -4   1   6  426.06   56.75
  -4   1   6  504.66   58.13
   4  -1  -6  401.57   56.91
   4  -1  -6  509.72   57.86
   4   1  -6  397.96   56.95
  -4  -1   6  405.26   56.65
  -4  -1   6  547.41   58.46
  -4   1   7   54.37    9.21
  -4   1   7   54.64    9.91
   4  -1  -7   55.86    9.55
   4  -1  -7   47.66    9.41
   4   1  -7   48.66    9.19
   4   1  -7   44.96    9.12
  -4  -1   7   68.58    9.59
  -4  -1   7   46.38    9.56
  -4   1   8 1323.46  176.91
  -4   1   8  709.52  176.04
   4  -1  -8 1568.43  177.88
   4  -1  -8 1577.22  178.14
   4   1  -8 1374.46  177.43
   4   1  -8 2400.08  180.09
  -4  -1   8 2511.44  179.68
  -4  -1   8 1394.02  177.90
  -4   1   9    2.82    3.00
  -4   1   9   -0.21    3.65
   4  -1  -9   -0.89    3.26
   4  -1  -9   -0.99    3.15
   4   1  -9   -0.00    2.56
   4   1  -9    0.18    3.41
  -4  -1   9   -1.23    3.50
  -4  -1   9   -0.02    3.86
  -4   1  10  512.71   70.67
  -4   1  10  600.04   72.25
   4  -1 -10  501.48   70.95
   4  -1 -10  588.53   71.80
   4   1 -10  525.08   71.13
   4   1 -10  594.19   71.71
  -4  -1  10  524.52   70.78
  -4  -1  10  654.14   72.65
  -4   1  11  175.75   25.74
  -4   1  11  188.69   26.98
   4  -1 -11  201.54   26.57
   4  -1 -11  163.55   26.27
   4   1 -11  160.19   25.83
   4   1 -11  156.22   25.89
  -4  -1  11  236.40   26.80
  -4  -1  11  229.22   27.87
  -4   1  12  499.18   62.61
  -4   1  12  496.72   63.82
   4  -1 -12  514.62   63.20
   4  -1 -12  513.36   63.50
   4   1 -12  461.85   62.92
   4   1 -12  482.55   63.07
  -4  -1  12  501.34   62.72
  -4  -1  12  400.40   62.95
  -4   1  13  126.47   17.32
  -4   1  13  103.57   17.87
   4  -1 -13   97.43   16.95
   4  -1 -13  114.86   17.86
   4   1 -13  103.37   17.27
   4   1 -13  107.09   17.44
  -4  -1  13  117.81   17.15
  -4  -1  13  105.32   17.84
  -4   1  14   -0.45    3.79
  -4   1  14    2.30    4.47
   4  -1 -14   -0.25    3.30
   4  -1 -14    3.34    4.16
   4   1 -14   -0.49    3.32
   4   1 -14    0.50    3.76
  -4  -1  14   -1.56    4.08
  -4  -1  14   -0.64    4.15
  -4   1  15   50.18    9.18
  -4   1  15   30.47    9.21
   4  -1 -15   42.80    9.59
   4   1 -15   49.89    9.67
   4   1 -15   48.96    9.69
  -4  -1  15   46.94    9.10
  -4  -1  15   27.96    9.19
  -4   1  16  484.60   46.59
   4  -1 -16  343.01   43.54
   4  -1 -16  305.69   43.16
   4   1 -16  219.69   41.83
   4   1 -16  346.60   43.54
  -4  -1  16  299.22   43.78
  -4   1  17   -0.38    4.08
   4  -1 -17   -0.57    3.23
   4  -1 -17    0.24    4.29
   4   1 -17    1.37    4.46
   4   1 -17   -0.51    3.59
  -4  -1  17   -1.56    4.59
  -4   1  18  361.33   47.90
   4  -1 -18  406.97   47.75
   4  -1 -18  389.41   47.52
   4   1 -18  215.35   44.95
   4   1 -18  351.91   46.76
  -4  -1  18  426.69   49.00
  -4   1  19    8.41    5.94
   4  -1 -19   29.32    7.80
   4  -1 -19   18.77    6.36
   4   1 -19   11.75    6.27
   4   1 -19   19.89    6.64
  -4  -1  19   29.98    8.32
  -4   1  20   41.65   10.19
   4   1 -20   21.07    7.74
  -4  -1  20   38.32    9.82
  -4   1  21   11.15    6.76
   4  -1 -21    5.40    4.72
  -4  -1  21    8.56    5.58
  -4   1  22  269.93   38.26
   4  -1 -22  257.16   37.08
   4  -1 -22  248.08   37.02
   4   1 -22  209.91   36.35
  -4  -1  22  302.10   39.07
  -4   1  23    2.62    5.08
   4  -1 -23    6.52    5.91
   4  -1 -23    7.09    5.97
   4   1 -23    4.45    4.99
  -4  -1  23   22.40    8.02
  -4   1  24   13.95    7.29
   4  -1 -24   24.39    7.70
   4  -1 -24   16.95    7.41
   4   1 -24   15.86    7.34
  -4  -1  24   20.83    8.48
  -4   1  25   21.93    9.18
   4  -1 -25   30.64    9.02
   4   1 -25   19.40    8.03
  -4  -1  25   33.77   10.21
  -4   1  26   87.62   17.02
   4  -1 -26   91.96   16.32
   4   1 -26   71.50   15.22
  -4  -1  26   55.22   15.13
  -4   1  27    0.36    5.97
   4  -1 -27    4.61    5.08
   4   1 -27    9.27    6.68
  -4  -1  27    2.99    5.49
   4  -1 -28   74.06   14.30
   4   1 -28   53.08   13.87
  -4  -1  28   54.26   14.15
   4  -1 -29    4.72    5.40
   4   1 -29   -1.57    4.45
   4  -1 -30   -3.05    5.89
   4   1 -30   -1.26    5.04
   4  -1 -31   -0.83    6.02
   4   1 -31    0.29    4.79
   4  -1 -32   47.09   12.29
   4   1 -32   36.43   10.54
   4  -1 -33   -0.55    6.27
   4   1 -33   -0.98    5.89
   4  -1 -34    5.74    7.17
   4   1 -34    6.30    6.44
   4  -1 -35    4.69    6.31
   4   1 -35   -2.09    4.65
   4  -1 -36    7.89    7.32
   4   1 -36   16.64    8.43
   4  -1 -37   -1.66    5.65
   4   1 -37   -0.66    6.11
   4  -1 -38    3.31    6.92
   4   1 -38    9.74    7.73
   4  -1 -39    2.09    6.58
   4   1 -39   -0.39    5.30
  -4   2   1   83.85   12.94
  -4   2   1   83.45   13.53
   4  -2  -1   97.73   13.40
   4  -2  -1   77.18   13.36
   4   2  -1   90.91   13.08
   4   2  -1   96.93   13.61
  -4  -2   1   94.23   12.97
  -4  -2   1   82.64   13.63
  -4   2   2  267.69   27.95
  -4   2   2  225.22   28.30
   4  -2  -2  194.17   27.42
   4  -2  -2  130.54   27.06
   4   2  -2  187.75   27.24
   4   2  -2  231.56   28.04
  -4  -2   2  231.80   27.49
  -4  -2   2  216.92   28.04
  -4   2   3   17.07    4.41
  -4   2   3   13.21    4.78
   4  -2  -3   16.53    4.53
   4  -2  -3   20.73    5.04
   4   2  -3   16.93    4.52
   4   2  -3   21.58    5.19
  -4  -2   3   18.17    4.37
  -4  -2   3   24.29    5.43
  -4   2   4 1572.20  227.74
  -4   2   4 2239.62  229.63
   4  -2  -4 1758.80  228.24
   4  -2  -4 1970.34  229.02
   4   2  -4 1968.29  228.61
   4   2  -4 1864.01  228.51
  -4  -2   4 1820.47  228.07
  -4  -2   4 1805.23  228.71
  -4   2   5   43.03    7.96
  -4   2   5   40.61    8.43
   4  -2  -5   53.69    8.53
   4  -2  -5   59.08    9.30
   4   2  -5   42.46    8.12
   4   2  -5   49.03    8.41
  -4  -2   5   33.96    7.55
  -4  -2   5   60.19    9.40
  -4   2   6    3.05    2.82
  -4   2   6    2.04    3.58
   4  -2  -6    5.56    3.20
   4  -2  -6    9.39    4.17
   4   2  -6    1.91    2.81
   4   2  -6    7.76    3.60
  -4  -2   6    6.14    3.09
  -4  -2   6    5.63    4.18
  -4   2   7  411.18   51.97
  -4   2   7  410.06   52.82
   4  -2  -7  393.39   52.21
   4  -2  -7  419.99   52.70
   4   2  -7  359.30   52.03
   4   2  -7  411.93   52.32
  -4  -2   7  387.22   51.86
  -4  -2   7  448.80   53.12
  -4   2   8  815.19   97.90
  -4   2   8  740.32   98.48
   4  -2  -8  833.42   98.39
   4  -2  -8  796.23   98.55
   4   2  -8  723.67   97.98
   4   2  -8  803.06   98.24
  -4  -2   8  769.92   97.76
  -4  -2   8  726.62   98.40
  -4   2   9  174.44   28.38
  -4   2   9  228.56   30.09
   4  -2  -9  191.85   29.03
   4  -2  -9  228.49   29.86
   4   2  -9  224.55   29.57
   4   2  -9  240.13   29.65
  -4  -2   9  199.69   28.75
  -4  -2   9  246.91   30.39
  -4   2  10   66.43   12.59
  -4   2  10  103.95   14.77
   4  -2 -10   95.83   13.88
   4  -2 -10   87.07   13.91
   4   2 -10   72.34   13.18
   4   2 -10   72.41   13.17
  -4  -2  10   86.49   13.32
  -4  -2  10   90.44   14.39
  -4   2  11   70.96   11.29
  -4   2  11   63.47   12.35
   4  -2 -11   52.62   11.00
   4  -2 -11   57.64   11.53
   4   2 -11   58.17   11.39
   4   2 -11   79.87   12.01
  -4  -2  11   80.76   11.72
  -4   2  12    4.52    3.37
  -4   2  12    1.18    4.72
   4  -2 -12    0.53    3.92
   4  -2 -12    0.84    3.80
   4   2 -12   -0.08    3.63
   4   2 -12    0.02    3.46
  -4  -2  12    5.60    3.60
  -4  -2  12    0.58    4.47
  -4   2  13   16.16    5.37
  -4   2  13   16.39    6.59
   4  -2 -13   13.11    5.28
   4  -2 -13   29.89    6.97
   4   2 -13   13.90    5.21
   4   2 -13   21.68    6.40
  -4  -2  13   14.79    5.06
  -4  -2  13   19.36    6.89
  -4   2  14  834.01  110.90
  -4   2  14  980.58  113.18
   4  -2 -14  790.39  111.23
   4  -2 -14  919.26  112.24
   4   2 -14  946.36  112.18
   4   2 -14  946.41  112.01
  -4  -2  14  810.56  110.87
  -4  -2  14  869.73  112.56
  -4   2  15   82.43   12.92
  -4   2  15   76.18   14.05
   4  -2 -15   73.07   13.08
   4  -2 -15   68.65   13.09
   4   2 -15   68.44   13.01
   4   2 -15   58.78   12.47
  -4  -2  15   77.03   12.79
  -4  -2  15   87.72   14.57
  -4   2  16   31.97    8.34
   4  -2 -16   18.72    5.94
   4  -2 -16   29.78    7.30
   4   2 -16   16.45    6.70
   4   2 -16   16.20    6.37
  -4  -2  16   29.85    8.39
  -4   2  17    0.83    5.33
   4  -2 -17   -0.62    4.29
   4  -2 -17    1.54    4.15
   4   2 -17   -0.63    3.24
   4   2 -17    0.41    3.54
  -4  -2  17    0.85    4.51
  -4   2  18  132.26   22.26
   4  -2 -18  160.09   22.47
   4  -2 -18  111.22   21.14
   4   2 -18  167.89   22.80
  -4  -2  18  124.70   22.10
  -4   2  19  143.02   22.45
   4  -2 -19  139.02   21.91
   4   2 -19  127.88   21.34
  -4  -2  19  120.11   21.91
  -4   2  20   47.01   11.82
   4  -2 -20   71.21   12.86
  -4  -2  20   42.46   11.40
  -4   2  21    5.60    5.85
   4  -2 -21    9.62    5.80
  -4  -2  21    4.58    6.05
  -4   2  22   10.14    6.57
   4  -2 -22   12.69    6.71
   4  -2 -22    9.26    5.94
   4   2 -22   13.50    6.76
  -4  -2  22    8.86    6.51
  -4   2  23   -1.49    4.77
   4  -2 -23   -2.89    5.15
   4  -2 -23    0.72    5.20
   4   2 -23    3.62    4.87
  -4  -2  23   -0.82    5.51
  -4   2  24  136.76   26.17
   4  -2 -24  178.22   26.80
   4   2 -24  152.47   25.82
  -4  -2  24  184.02   27.81
  -4   2  25   29.52    9.86
   4  -2 -25   28.15    9.29
   4   2 -25   30.26    9.37
  -4  -2  25   32.44   10.68
   4  -2 -26   89.50   17.36
   4   2 -26   93.09   17.61
   4  -2 -27    0.34    3.41
   4   2 -27    4.80    5.88
   4  -2 -28   57.70   12.70
   4   2 -28   40.34   11.58
   4  -2 -29   32.31    9.30
   4   2 -29    3.20    5.58
   4  -2 -30  117.61   20.34
   4   2 -30   89.52   19.09
  -4  -2  30  101.42   20.89
   4  -2 -31   -1.49    4.99
   4   2 -31   -1.36    4.60
  -4  -2  31    0.02    7.15
   4  -2 -32    0.38    3.88
   4   2 -32   -5.09    7.09
  -4  -2  32   -2.87    5.51
   4  -2 -33    4.91    5.52
   4   2 -33    4.90    7.25
   4  -2 -34   22.30    9.55
   4   2 -34   15.04    8.56
   4  -2 -35   -2.84    6.32
   4   2 -35   11.60    7.47
   4  -2 -36    7.66    7.26
   4   2 -36    8.70    6.78
   4  -2 -37    2.95    5.53
   4   2 -37    3.80    5.21
   4  -2 -38   -0.64    6.42
   4   2 -38    0.20    6.35
   4  -2 -39   -0.16    5.08
   4   2 -39    2.38    5.95
  -4   3   1   34.23    7.15
  -4   3   1   55.84    8.72
   4  -3  -1   35.93    7.33
   4  -3  -1   36.91    7.93
   4   3  -1   63.61    8.70
  -4  -3   1   40.30    7.40
  -4  -3   1   54.66    8.61
  -4   3   2  402.20   49.01
  -4   3   2  394.84   49.73
   4  -3  -2  283.57   48.54
   4  -3  -2  433.29   50.05
   4   3  -2  383.72   49.02
   4   3  -2  400.00   49.40
  -4  -3   2  417.71   48.96
  -4  -3   2  381.98   49.46
  -4   3   3    8.14    3.46
  -4   3   3    5.76    3.31
   4  -3  -3   10.79    3.97
   4  -3  -3   11.43    4.84
   4   3  -3   12.87    3.98
   4   3  -3   10.58    3.84
  -4  -3   3   11.86    3.81
  -4  -3   3   13.19    4.71
  -4   3   4    1.26    2.69
  -4   3   4   20.66    5.04
   4  -3  -4   13.18    3.81
   4  -3  -4   15.44    4.69
   4   3  -4   13.88    4.31
   4   3  -4   13.20    4.12
  -4  -3   4    9.88    3.35
  -4  -3   4   17.20    4.95
  -4   3   5   47.78    7.67
  -4   3   5   24.96    7.65
   4  -3  -5   45.33    7.96
   4  -3  -5   38.35    8.02
   4   3  -5   33.33    7.66
   4   3  -5   45.12    7.90
  -4  -3   5   46.99    7.68
  -4  -3   5   50.83    8.60
  -4   3   6   68.11   10.78
  -4   3   6   76.74   11.90
   4  -3  -6   60.79   10.85
   4  -3  -6   64.13   11.36
   4   3  -6   55.39   10.87
   4   3  -6   61.55   10.80
  -4  -3   6   76.01   11.02
  -4  -3   6   97.74   12.54
  -4   3   7  535.55   66.88
  -4   3   7  501.23   67.57
   4  -3  -7  570.38   67.46
   4  -3  -7  530.54   67.67
   4   3  -7  494.42   67.10
  -4  -3   7  574.31   67.14
  -4  -3   7  464.72   67.31
  -4   3   8  119.78   15.52
  -4   3   8  107.50   16.18
   4  -3  -8  105.04   15.63
   4  -3  -8  106.35   16.00
   4   3  -8   88.84   15.23
   4   3  -8  107.40   15.56
  -4  -3   8   89.81   14.88
  -4  -3   8   86.92   15.64
  -4   3   9    1.09    3.15
  -4   3   9    1.58    4.16
   4  -3  -9    1.39    3.38
   4  -3  -9    3.85    4.56
   4   3  -9    0.01    3.24
   4   3  -9    0.67    3.63
  -4  -3   9   -0.09    3.30
  -4  -3   9    1.02    3.46
  -4   3  10  205.85   31.47
  -4   3  10  211.23   32.51
   4  -3 -10  246.33   32.40
   4  -3 -10  277.34   33.29
   4   3 -10  248.43   32.56
   4   3 -10  226.17   32.12
  -4  -3  10  235.98   31.93
  -4  -3  10  254.90   33.20
  -4   3  11  390.58   54.28
  -4   3  11  397.05   55.52
   4  -3 -11  468.60   55.43
   4  -3 -11  383.32   55.11
   4   3 -11  423.62   55.22
   4   3 -11  475.41   55.41
  -4  -3  11  414.11   54.61
  -4   3  12  353.39   44.52
  -4   3  12  334.37   45.48
   4  -3 -12  299.85   44.46
   4  -3 -12  329.26   45.23
   4   3 -12  323.29   44.90
  -4  -3  12  356.40   44.71
  -4  -3  12  354.65   45.76
  -4   3  13  102.71   16.93
  -4   3  13  114.89   18.64
   4  -3 -13   99.20   17.26
   4  -3 -13  194.53   20.45
   4   3 -13  100.22   17.47
   4   3 -13  109.01   17.43
  -4  -3  13  103.12   16.98
  -4  -3  13  123.36   18.98
  -4   3  14   14.72    5.10
  -4   3  14   14.42    5.28
   4  -3 -14   13.40    5.00
   4  -3 -14    7.46    5.48
   4   3 -14    6.79    4.91
   4   3 -14   11.70    4.82
  -4  -3  14   10.43    4.74
  -4  -3  14   10.64    5.13
  -4   3  15   41.75    8.94
  -4   3  15   46.38   10.38
   4  -3 -15   50.92   10.14
   4  -3 -15   52.13   10.40
   4   3 -15   36.23    9.43
   4   3 -15   54.41   10.19
  -4  -3  15   63.50   11.66
  -4   3  16  288.30   40.91
   4  -3 -16  254.38   39.54
   4  -3 -16  320.56   41.05
   4   3 -16  313.79   40.77
  -4  -3  16  285.77   41.04
  -4   3  17    7.26    5.74
   4  -3 -17   14.57    5.80
   4  -3 -17   18.19    6.44
   4   3 -17   21.88    6.75
  -4  -3  17   13.56    6.28
  -4   3  18   88.12   14.99
   4  -3 -18   65.68   13.45
   4  -3 -18   56.72   13.40
   4   3 -18   84.42   14.28
  -4  -3  18   67.35   14.37
  -4   3  19   -1.41    4.81
   4  -3 -19   15.18    5.80
   4  -3 -19    6.06    4.90
   4   3 -19    4.37    4.64
  -4  -3  19    5.30    4.79
  -4   3  20    4.09    4.94
   4  -3 -20   28.03    7.94
  -4  -3  20    4.72    6.04
  -4   3  21   87.95   14.76
   4  -3 -21   39.58   11.54
  -4  -3  21   51.26   12.85
  -4   3  22   82.83   15.55
   4  -3 -22   73.48   14.58
   4   3 -22   70.72   14.01
  -4  -3  22   59.09   14.20
  -4   3  23   62.52   14.28
   4  -3 -23   81.72   14.91
   4  -3 -23   52.56   13.65
   4   3 -23  102.83   16.22
  -4  -3  23   65.11   14.85
   4  -3 -24    1.94    4.65
   4   3 -24   -0.24    5.24
   4  -3 -25   16.06    7.00
   4   3 -25   20.48    7.88
   4  -3 -26   83.22   16.06
   4   3 -26   77.32   16.06
   4  -3 -27   12.31    7.19
   4   3 -27    8.61    5.77
  -4  -3  27   18.36    8.64
   4  -3 -28   72.92   17.12
   4   3 -28  134.30   19.99
  -4  -3  28   90.01   19.03
   4  -3 -29   10.02    6.62
   4   3 -29    4.36    6.03
  -4  -3  29    6.98    6.69
   4  -3 -30   10.53    6.19
   4   3 -30    4.16    6.03
  -4  -3  30   -0.75    6.29
   4  -3 -31   13.71    7.52
   4   3 -31   13.70    7.87
  -4  -3  31   14.61    8.02
   4  -3 -32   43.20   11.89
   4   3 -32   53.35   12.80
  -4  -3  32   35.71   11.99
   4  -3 -33   12.48    6.82
   4   3 -33   10.38    7.21
  -4  -3  33   10.62    7.12
   4  -3 -34   -0.21    5.28
   4   3 -34    0.18    5.36
   4  -3 -35   -0.36    5.39
   4   3 -35   -1.37    5.69
   4  -3 -36    2.94    7.39
   4   3 -36   27.14    9.68
   4  -3 -37    2.84    6.15
   4   3 -37    0.54    4.99
   4  -3 -38   -0.13    5.72
   4   3 -38    7.34    5.87
   4  -3 -39   -2.24    6.30
   4   3 -39   -2.60    6.61
  -4   4   1   88.36   12.39
  -4   4   1   79.03   12.83
   4  -4  -1   82.50   12.37
   4  -4  -1   91.81   13.58
   4   4  -1   63.47   11.76
   4   4  -1   76.95   12.22
  -4  -4   1  121.25   12.80
  -4  -4   1   63.92   12.10
  -4   4   2  146.05   22.38
  -4   4   2  169.16   23.39
   4  -4  -2  143.68   22.61
   4  -4  -2  172.67   23.63
   4   4  -2  185.51   22.89
   4   4  -2  173.27   22.90
  -4  -4   2  158.78   22.32
  -4  -4   2  199.63   23.54
  -4   4   3   87.91   11.32
  -4   4   3   45.32   10.73
   4  -4  -3   65.16   11.07
   4  -4  -3   74.38   11.69
   4   4  -3   64.07   10.92
   4   4  -3   97.64   11.85
  -4  -4   3   68.26   10.80
  -4  -4   3   77.23   11.64
  -4   4   4  344.06   45.84
  -4   4   4  355.81   46.62
   4  -4  -4  367.10   46.25
   4  -4  -4  369.98   46.76
   4   4  -4  390.19   46.36
   4   4  -4  374.20   46.23
  -4  -4   4  297.57   45.46
  -4  -4   4  381.61   46.66
  -4   4   5    2.84    2.63
  -4   4   5    1.51    3.86
   4  -4  -5    6.36    3.46
   4  -4  -5    8.08    3.94
   4   4  -5    6.24    3.72
   4   4  -5    4.15    3.34
  -4  -4   5    6.86    3.47
  -4  -4   5    6.82    3.73
  -4   4   6  100.60   15.40
  -4   4   6  107.98   16.40
   4  -4  -6  121.22   16.21
   4  -4  -6   99.81   16.10
   4   4  -6   96.09   15.75
   4   4  -6  107.87   15.82
  -4  -4   6  115.29   15.72
  -4  -4   6  105.80   16.31
  -4   4   7    1.53    2.95
  -4   4   7    9.20    4.37
   4  -4  -7    6.05    3.62
   4  -4  -7    0.87    4.19
   4   4  -7    4.99    3.65
   4   4  -7    2.62    4.09
  -4  -4   7    5.44    3.50
  -4  -4   7    8.36    4.25
  -4   4   8   99.35   15.07
  -4   4   8  111.89   16.10
   4  -4  -8  111.04   15.73
   4  -4  -8   91.99   15.64
   4   4  -8   81.91   15.09
   4   4  -8   93.16   15.14
  -4  -4   8  122.69   15.58
  -4  -4   8  101.28   15.95
  -4   4   9  361.90   48.15
  -4   4   9  375.40   49.23
   4  -4  -9  388.28   48.85
   4  -4  -9  355.19   49.00
   4   4  -9  390.67   48.94
   4   4  -9  376.94   48.51
  -4  -4   9  342.12   48.11
  -4  -4   9  388.87   49.48
  -4   4  10  314.87   39.59
  -4   4  10  270.32   40.15
   4  -4 -10  325.23   40.22
   4  -4 -10  299.62   40.50
   4   4 -10  292.60   39.99
   4   4 -10  330.58   40.07
  -4  -4  10  291.90   39.56
  -4  -4  10  258.08   40.08
  -4   4  11   40.37    7.73
  -4   4  11   40.64    8.98
   4  -4 -11   43.75    8.23
   4  -4 -11   38.01    8.39
   4   4 -11   36.85    7.91
   4   4 -11   30.45    7.42
  -4  -4  11   32.14    7.49
  -4  -4  11   35.24    8.33
  -4   4  12   52.25    9.33
  -4   4  12   47.77   10.20
   4  -4 -12   52.48    9.87
   4  -4 -12   48.59   10.16
   4   4 -12   51.88    9.68
  -4  -4  12   62.36   10.00
  -4  -4  12   41.86    9.97
  -4   4  13   97.52   16.01
  -4   4  13   97.59   17.06
   4  -4 -13   95.98   16.48
   4  -4 -13  122.18   17.84
   4   4 -13  127.95   17.58
  -4  -4  13   99.87   16.25
  -4  -4  13  102.90   17.35
  -4   4  14  373.34   47.35
  -4   4  14  380.29   48.80
   4  -4 -14  347.25   47.71
   4  -4 -14  379.22   48.66
   4   4 -14  351.31   48.04
  -4  -4  14  398.97   47.82
  -4  -4  14  272.83   47.72
  -4   4  15  141.49   19.45
  -4   4  15  119.29   20.26
   4  -4 -15  121.28   19.70
   4  -4 -15  118.48   20.00
   4   4 -15  132.93   20.16
  -4  -4  15  125.53   20.51
  -4   4  16   38.36    9.20
   4  -4 -16   33.36    8.65
   4  -4 -16   48.76    9.73
   4   4 -16   31.20    8.85
  -4  -4  16   34.09    8.99
  -4   4  17    0.30    3.44
   4  -4 -17    0.99    3.80
   4  -4 -17    4.41    4.23
   4   4 -17    7.89    5.17
  -4  -4  17    4.37    5.08
  -4   4  18  116.88   20.42
   4  -4 -18  130.14   20.23
   4  -4 -18  107.30   19.65
   4   4 -18  117.83   19.98
  -4  -4  18  148.77   21.74
  -4   4  19   75.41   15.98
   4  -4 -19  105.69   17.27
  -4  -4  19   94.15   16.95
  -4   4  20   57.08   13.32
   4  -4 -20   57.67   13.46
  -4  -4  20   88.08   15.02
  -4   4  21   27.85    9.04
   4  -4 -21   31.53    8.95
   4   4 -22    4.70    6.02
   4  -4 -23   47.12   10.39
   4   4 -23   30.46    9.72
   4  -4 -24  122.07   19.82
   4   4 -24  107.68   19.66
  -4  -4  24   97.82   20.08
   4  -4 -25   70.97   14.36
   4   4 -25   72.23   14.47
  -4  -4  25   56.75   14.65
   4  -4 -26   82.65   15.13
   4   4 -26   70.67   14.49
  -4  -4  26   46.95   13.66
   4  -4 -27   -0.08    4.98
   4   4 -27    1.33    5.13
  -4  -4  27   -3.94    6.51
   4  -4 -28   46.33   11.86
   4   4 -28   34.27   11.13
  -4  -4  28   52.38   13.38
   4  -4 -29    9.46    7.03
   4   4 -29   14.01    6.70
  -4  -4  29    9.40    7.60
   4  -4 -30   12.99    7.23
   4   4 -30   16.27    7.77
  -4  -4  30    7.51    7.39
   4  -4 -31    3.48    5.62
   4   4 -31    9.27    6.09
  -4  -4  31   10.56    7.12
   4  -4 -32    0.12    4.39
   4   4 -32   -1.14    5.98
  -4  -4  32    4.37    6.01
   4  -4 -33    3.67    5.84
   4   4 -33    8.87    7.30
  -4  -4  33   -2.44    5.86
   4  -4 -34    5.34    6.28
   4   4 -34    7.72    6.97
  -4  -4  34    1.47    5.27
   4  -4 -35    1.11    4.27
   4   4 -35   -1.27    5.45
  -4  -4  35   -0.18    6.11
   4  -4 -36    0.58    5.54
   4   4 -36   12.92    6.64
   4  -4 -37    1.54    4.72
   4   4 -37    0.19    5.81
   4  -4 -38   -2.66    6.81
   4   4 -38   -0.09    4.51
   4  -4 -39    2.43    6.19
  -4   5   1   88.72   12.94
   4  -5  -1   51.47   12.38
   4  -5  -1  110.17   14.52
   4   5  -1  127.11   13.72
   4   5  -1   92.02   12.99
  -4  -5   1   76.50   12.46
  -4  -5   1  108.14   13.86
   4  -5  -2  301.14   43.67
   4   5  -2  317.20   43.56
   4   5  -2  385.88   43.97
  -4  -5   2  343.05   43.43
  -4  -5   2  349.86   44.13
  -4   5   3  229.49   28.41
   4  -5  -3  206.82   28.50
   4  -5  -3  198.53   28.97
   4   5  -3  222.39   28.50
   4   5  -3  219.34   28.35
  -4  -5   3  199.90   27.94
  -4  -5   3  205.32   28.66
  -4   5   4   43.26    7.09
   4  -5  -4   32.12    6.98
   4  -5  -4   30.17    7.34
   4   5  -4   32.46    6.94
   4   5  -4   35.54    7.05
  -4  -5   4   61.53    7.72
  -4  -5   4   32.59    7.46
  -4   5   5   42.72    7.10
   4  -5  -5   34.87    7.17
   4  -5  -5   50.53    8.33
   4   5  -5   44.33    7.68
   4   5  -5   45.06    7.30
  -4  -5   5   46.27    7.26
  -4  -5   5   12.41    6.33
  -4   5   6   91.72   13.34
   4  -5  -6   93.40   13.69
   4  -5  -6   82.47   13.94
   4   5  -6   67.93   13.00
   4   5  -6  101.08   13.63
  -4  -5   6   94.33   13.36
  -4  -5   6   88.68   14.05
  -4   5   7  221.75   32.71
   4  -5  -7  260.37   33.50
   4  -5  -7  269.20   34.08
   4   5  -7  260.73   33.56
   4   5  -7  298.02   33.49
  -4  -5   7  239.88   32.91
  -4  -5   7  204.16   33.28
  -4   5   8   50.70    8.72
   4  -5  -8   51.07    9.38
   4  -5  -8   48.51    9.57
   4   5  -8   49.46    9.04
   4   5  -8   40.37    8.63
  -4  -5   8   49.69    8.82
  -4  -5   8   68.34   10.62
  -4   5   9   28.30    6.25
   4  -5  -9   35.66    7.19
   4  -5  -9   29.14    7.40
   4   5  -9   36.66    7.21
   4   5  -9   30.31    6.76
  -4  -5   9   30.27    6.66
  -4  -5   9   32.57    7.60
  -4   5  10   29.82    6.02
   4  -5 -10   19.85    5.90
   4   5 -10   28.53    6.57
  -4  -5  10   25.37    6.38
  -4  -5  10   32.33    7.73
  -4   5  11  339.97   42.91
   4  -5 -11  321.12   43.30
   4  -5 -11  349.03   44.06
[truncated: 818,006 more chars]
