# Supplementary material for: LED-pump-X-ray-multiprobe crystallography for sub-second timescales
Source: Commun Chem. 2022 Aug 26;5:102. doi: 10.1038/s42004-022-00716-1 (PMC9814726; doi:10.1038/s42004-022-00716-1)
Supplement: Supplementary file 10 — Supplementary Data 1 [file 42004_2022_716_MOESM10_ESM.zip › CIFs/4s_270K/270K_4s_t13_decay.cif]

  data_global

# SUBMISSION DETAILS
 
_publ_contact_author_name       'Hatcher, Lauren'
_publ_contact_author_address
;
School of Chemistry
Cardiff University
Main Building
Park Place 
Cardiff
CF10 3AT
United Kingdom
;
_publ_contact_author_email       'HatcherL1@cardiff.ac.uk'
_publ_requested_category          FM
_publ_section_comment
; 
?
;
_publ_section_references
;
Diamond General Data Aquisition (GDA) software: http://www.opengda.org/

XIA2: Winter, G. (2010) J. Appl. Cryst. 43, 186-190.
POINTLESS: Evans, P. (2006) Acta Cryst. D62, 72-82.
AIMLESS: Evans, P. R. and Murshudov, G. N. (2013) Acta Cryst. D69, 1204-1214.
DIALS: Winter, G., et al. Acta Cryst. (2018) D74, 85-97.
CCP4: Winn, M. D. et al. (2011) Acta Cryst. D67, 235-242.
   
SHELXL: Sheldrick G. M. (2015). Acta Cryst. C71, 3-8.
SHELXT:	Sheldrick, G. M. (2015). Acta Cryst. A71, 3-8.
 
OLEX2: Dolomanov, O.V.; Bourhis, L.J.; Gildea, R.J.; Howard, J.A.K.; Puschmann,
 H., OLEX2: A complete structure solution, refinement and analysis program 
 (2009). J. Appl. Cryst., 42, 339-341.

MERCURY: Macrae, C. F., Bruno, I. J., Chisholm, J. A., Edgington,
P. R., McCabe, P., Pidcock, E., Rodriguez-Monge, L., Taylor, R.,
van de Streek, J. & Wood, P. A. (2008). J. Appl. Cryst. 41, 466-470.
;

####
 
data_270K_4s_t13_decay
 
_audit_creation_method            'SHELXL-2018/3'
_shelx_SHELXL_version_number      '2018/3'
_chemical_name_systematic         
;
Nitro-(N,N,N',N'-tetrabutyldiethylenetriamine)palladium(II)
tetraphenylborate, tetrahydrofuran solvate
;
_chemical_name_common             ?
_chemical_melting_point           ?
_chemical_formula_moiety          
;
C20 H45 N4 O2 Pd, C24 H20 B, C4 H8 O
;
_chemical_formula_sum            'C48 H73 B N4 O3 Pd' 
_chemical_formula_weight          871.31

loop_
 _atom_type_symbol
 _atom_type_description
 _atom_type_scat_dispersion_real
 _atom_type_scat_dispersion_imag
 _atom_type_scat_source
 'C'  'C'   0.0010   0.0010
 'International Tables Vol C Tables 4.2.6.8 and 6.1.1.4'
 'H'  'H'   0.0000   0.0000
 'International Tables Vol C Tables 4.2.6.8 and 6.1.1.4'
 'B'  'B'   0.0000   0.0000
 'International Tables Vol C Tables 4.2.6.8 and 6.1.1.4'
 'N'  'N'   0.0030   0.0020
 'International Tables Vol C Tables 4.2.6.8 and 6.1.1.4'
 'O'  'O'   0.0050   0.0030
 'International Tables Vol C Tables 4.2.6.8 and 6.1.1.4'
 'Pd'  'Pd'  -2.5040   0.6150
 'International Tables Vol C Tables 4.2.6.8 and 6.1.1.4'
 
_space_group_crystal_system       monoclinic
_space_group_IT_number            14
_space_group_name_H-M_alt         'P 21/n'
_space_group_name_Hall            '-P 2yn'
 
_shelx_space_group_comment
;
The symmetry employed for this shelxl refinement is uniquely defined
by the following loop, which should always be used as a source of
symmetry information in preference to the above space-group names.
They are only intended as comments.
;
 
loop_
 _space_group_symop_operation_xyz
 'x, y, z'
 '-x+1/2, y+1/2, -z+1/2'
 '-x, -y, -z'
 'x-1/2, -y-1/2, z-1/2'
 
_cell_length_a                    11.6899(5)
_cell_length_b                    13.5948(5)
_cell_length_c                    30.2502(12)
_cell_angle_alpha                 90
_cell_angle_beta                  93.573(3)
_cell_angle_gamma                 90
_cell_volume                      4798.1(3)
_cell_formula_units_Z             4
_cell_measurement_temperature     270(2)
_cell_measurement_reflns_used     9846
_cell_measurement_theta_max       21.1275410562
_cell_measurement_theta_min       1.22022197538
 
_exptl_crystal_description        Plate
_exptl_crystal_colour             Yellow
_exptl_crystal_density_meas       ?
_exptl_crystal_density_method     ?
_exptl_crystal_density_diffrn     1.206          
_exptl_crystal_F_000              1856
_exptl_transmission_factor_min    ?
_exptl_transmission_factor_max    ?
_exptl_crystal_size_max           0.100
_exptl_crystal_size_mid           0.100
_exptl_crystal_size_min           0.050
_exptl_absorpt_coefficient_mu     0.201
_shelx_estimated_absorpt_T_min    0.980
_shelx_estimated_absorpt_T_max    0.990
_exptl_absorpt_correction_T_min   0.995672666742
_exptl_absorpt_correction_T_max   1.0
_exptl_absorpt_correction_type    empirical
_exptl_absorpt_process_details    
;
CCP4 7.0.058: AIMLESS, version 0.7.1 : 27/03/18
Scaling & analysis of unmerged intensities, absorption correction using spherical harmonics
;
_exptl_absorpt_special_details    ?
_diffrn_ambient_temperature       270(2)
_diffrn_radiation_wavelength      0.534
_diffrn_measurement_device_type   'Photon counting pixel array'
_diffrn_radiation_type            Synchrotron
_diffrn_measurement_method        'shutterless scans'
_diffrn_radiation_source          'Diamond Light Source Beamline I19-2'
_diffrn_radiation_monochromator   'Silicon 111'
_diffrn_detector_area_resol_mean  ?
_diffrn_reflns_number             32754
_diffrn_reflns_av_unetI/netI      0.1077
_diffrn_reflns_av_R_equivalents   0.0977
_diffrn_reflns_limit_h_min        -14
_diffrn_reflns_limit_h_max        14
_diffrn_reflns_limit_k_min        -16
_diffrn_reflns_limit_k_max        11
_diffrn_reflns_limit_l_min        -36
_diffrn_reflns_limit_l_max        37
_diffrn_reflns_theta_min          1.234
_diffrn_reflns_theta_max          19.495
_diffrn_reflns_theta_full         18.687
_diffrn_measured_fraction_theta_max   0.995
_diffrn_measured_fraction_theta_full  0.995
_diffrn_reflns_Laue_measured_fraction_max    0.995
_diffrn_reflns_Laue_measured_fraction_full   0.995
_diffrn_reflns_point_group_measured_fraction_max   0.995
_diffrn_reflns_point_group_measured_fraction_full  0.995
_reflns_number_total              9766
_reflns_number_gt                 5736
_reflns_threshold_expression      'I > 2\s(I)'
_reflns_Friedel_coverage          0.000
_reflns_Friedel_fraction_max      .
_reflns_Friedel_fraction_full     .
 
_reflns_special_details
;
 Reflections were merged by SHELXL according to the crystal
 class for the calculation of statistics and refinement.
 
 _reflns_Friedel_fraction is defined as the number of unique
 Friedel pairs measured divided by the number that would be
 possible theoretically, ignoring centric projections and
 systematic absences.
;
 
_computing_data_collection        'Diamond GDA (http://www.opengda.org/)'
_computing_cell_refinement        'DIALS (Winter, 2018)'
_computing_data_reduction         'XIA2 (Winter 2010)'
_computing_structure_solution     'SHELXT (Sheldrick, 2015)'
_computing_structure_refinement   'SHELXL (Sheldrick, 2015)'
_computing_molecular_graphics     'OLEX2 (Dolomanov et al., 2009)'
_computing_publication_material   'MERCURY (Macrae et al., 2008)'
_refine_special_details           ?
_refine_ls_structure_factor_coef  Fsqd
_refine_ls_matrix_type            full
_refine_ls_weighting_scheme       calc
_refine_ls_weighting_details
'w=1/[\s^2^(Fo^2^)+(0.0419P)^2^] where P=(Fo^2^+2Fc^2^)/3'
_atom_sites_solution_primary      ?
_atom_sites_solution_secondary    ?
_atom_sites_solution_hydrogens    geom
_refine_ls_hydrogen_treatment     constr
_refine_ls_extinction_method      none
_refine_ls_extinction_coef        .
_refine_ls_number_reflns          9766
_refine_ls_number_parameters      526
_refine_ls_number_restraints      490
_refine_ls_R_factor_all           0.0966
_refine_ls_R_factor_gt            0.0570
_refine_ls_wR_factor_ref          0.1386
_refine_ls_wR_factor_gt           0.1231
_refine_ls_goodness_of_fit_ref    0.928
_refine_ls_restrained_S_all       0.932
_refine_ls_shift/su_max           0.001
_refine_ls_shift/su_mean          0.000
 
loop_
 _atom_site_label
 _atom_site_type_symbol
 _atom_site_fract_x
 _atom_site_fract_y
 _atom_site_fract_z
 _atom_site_U_iso_or_equiv
 _atom_site_adp_type
 _atom_site_occupancy
 _atom_site_site_symmetry_order  
 _atom_site_calc_flag
 _atom_site_refinement_flags_posn
 _atom_site_refinement_flags_adp
 _atom_site_refinement_flags_occupancy
 _atom_site_disorder_assembly
 _atom_site_disorder_group
Pd1 Pd 0.33999(2) 0.77509(2) 0.34645(2) 0.04621(12) Uani 1 1 d . . . . .
N2 N 0.3465(3) 0.9274(2) 0.33768(10) 0.0561(7) Uani 1 1 d . . . . .
N3 N 0.4544(2) 0.79868(18) 0.39828(9) 0.0465(7) Uani 1 1 d . . . . .
H3 H 0.531395 0.788321 0.388080 0.056 Uiso 1 1 calc R U . . .
N4 N 0.3308(2) 0.63152(19) 0.37146(10) 0.0494(7) Uani 1 1 d . . . . .
C1 C 0.4423(3) 0.9632(3) 0.36974(13) 0.0609(10) Uani 1 1 d . . . . .
H1A H 0.515161 0.957307 0.356263 0.073 Uiso 1 1 calc R U . . .
H1B H 0.430410 1.032002 0.376655 0.073 Uiso 1 1 calc R U . . .
C2 C 0.4448(4) 0.9032(2) 0.41151(13) 0.0611(10) Uani 1 1 d . . . . .
H2A H 0.509774 0.921945 0.431217 0.073 Uiso 1 1 calc R U . . .
H2B H 0.375150 0.913632 0.426732 0.073 Uiso 1 1 calc R U . . .
C3 C 0.4342(3) 0.7233(2) 0.43268(12) 0.0504(9) Uani 1 1 d . . . . .
H3A H 0.365470 0.738794 0.447640 0.060 Uiso 1 1 calc R U . . .
H3B H 0.498560 0.721077 0.454531 0.060 Uiso 1 1 calc R U . . .
C4 C 0.4210(3) 0.6258(2) 0.40907(12) 0.0512(9) Uani 1 1 d . . . . .
H4A H 0.493592 0.607061 0.397686 0.061 Uiso 1 1 calc R U . . .
H4B H 0.399862 0.575699 0.429886 0.061 Uiso 1 1 calc R U . . .
C5 C 0.2317(3) 0.9655(3) 0.35089(14) 0.0666(11) Uani 1 1 d . . . . .
H5A H 0.221163 0.943815 0.380907 0.080 Uiso 1 1 calc R U . . .
H5B H 0.172271 0.934635 0.331843 0.080 Uiso 1 1 calc R U . . .
C6 C 0.2126(4) 1.0764(3) 0.34904(17) 0.0892(15) Uani 1 1 d . . . . .
H6A H 0.271195 1.108887 0.367883 0.107 Uiso 1 1 calc R U . . .
H6B H 0.219376 1.099347 0.318950 0.107 Uiso 1 1 calc R U . . .
C7 C 0.0955(4) 1.1036(4) 0.3640(2) 0.1142(18) Uani 1 1 d . . . . .
H7A H 0.037571 1.065274 0.347418 0.137 Uiso 1 1 calc R U . . .
H7B H 0.091926 1.087051 0.395116 0.137 Uiso 1 1 calc R U . . .
C8 C 0.0697(6) 1.2099(4) 0.3578(3) 0.178(3) Uani 1 1 d . . . . .
H8A H 0.030809 1.220000 0.329305 0.267 Uiso 1 1 calc R U . . .
H8B H 0.139899 1.246727 0.359702 0.267 Uiso 1 1 calc R U . . .
H8C H 0.021645 1.231728 0.380518 0.267 Uiso 1 1 calc R U . . .
C9 C 0.3663(3) 0.9606(3) 0.29120(13) 0.0603(10) Uani 1 1 d . . . . .
H9A H 0.298649 0.944979 0.272288 0.072 Uiso 1 1 calc R U . . .
H9B H 0.375102 1.031545 0.291256 0.072 Uiso 1 1 calc R U . . .
C10 C 0.4686(3) 0.9157(3) 0.27157(14) 0.0701(11) Uani 1 1 d . . . . .
H10A H 0.465451 0.844661 0.274468 0.084 Uiso 1 1 calc R U . . .
H10B H 0.537985 0.938575 0.287623 0.084 Uiso 1 1 calc R U . . .
C11 C 0.4722(4) 0.9430(4) 0.22273(15) 0.0900(14) Uani 1 1 d . . . . .
H11A H 0.407707 0.912618 0.206276 0.108 Uiso 1 1 calc R U . . .
H11B H 0.464094 1.013762 0.219683 0.108 Uiso 1 1 calc R U . . .
C12 C 0.5811(5) 0.9115(5) 0.20297(19) 0.128(2) Uani 1 1 d . . . . .
H12A H 0.578280 0.929597 0.172243 0.193 Uiso 1 1 calc R U . . .
H12B H 0.589487 0.841499 0.205671 0.193 Uiso 1 1 calc R U . . .
H12C H 0.645193 0.943349 0.218369 0.193 Uiso 1 1 calc R U . . .
C13 C 0.2120(3) 0.6239(2) 0.38880(13) 0.0571(10) Uani 1 1 d . . . . .
H13A H 0.204162 0.676126 0.410236 0.068 Uiso 1 1 calc R U . . .
H13B H 0.156428 0.636432 0.364284 0.068 Uiso 1 1 calc R U . . .
C14 C 0.1801(3) 0.5286(3) 0.41013(15) 0.0666(11) Uani 1 1 d . . . . .
H14A H 0.232679 0.516101 0.435597 0.080 Uiso 1 1 calc R U . . .
H14B H 0.187591 0.475211 0.389236 0.080 Uiso 1 1 calc R U . . .
C15 C 0.0586(3) 0.5309(3) 0.42479(16) 0.0769(13) Uani 1 1 d . . . . .
H15A H 0.052442 0.584110 0.445856 0.092 Uiso 1 1 calc R U . . .
H15B H 0.007182 0.545646 0.399250 0.092 Uiso 1 1 calc R U . . .
C16 C 0.0191(4) 0.4374(3) 0.44564(17) 0.0888(15) Uani 1 1 d . . . . .
H16A H 0.022783 0.384277 0.424861 0.133 Uiso 1 1 calc R U . . .
H16B H -0.058445 0.445237 0.453786 0.133 Uiso 1 1 calc R U . . .
H16C H 0.067722 0.422981 0.471580 0.133 Uiso 1 1 calc R U . . .
C17 C 0.3492(3) 0.5510(3) 0.33908(12) 0.0574(10) Uani 1 1 d . . . . .
H17A H 0.282612 0.547482 0.318336 0.069 Uiso 1 1 calc R U . . .
H17B H 0.354480 0.489073 0.354983 0.069 Uiso 1 1 calc R U . . .
C18 C 0.4538(4) 0.5625(3) 0.31344(14) 0.0731(12) Uani 1 1 d . . . . .
H18A H 0.521277 0.564450 0.333789 0.088 Uiso 1 1 calc R U . . .
H18B H 0.449559 0.624236 0.297342 0.088 Uiso 1 1 calc R U . . .
C19 C 0.4649(5) 0.4772(4) 0.28063(19) 0.120(2) Uani 1 1 d . . . . .
H19A H 0.460508 0.415755 0.296722 0.144 Uiso 1 1 calc R U . . .
H19B H 0.399989 0.479444 0.259072 0.144 Uiso 1 1 calc R U . . .
C20 C 0.5690(5) 0.4768(4) 0.2571(2) 0.144(2) Uani 1 1 d . . . . .
H20A H 0.569764 0.419855 0.238303 0.215 Uiso 1 1 calc R U . . .
H20B H 0.634247 0.474965 0.277984 0.215 Uiso 1 1 calc R U . . .
H20C H 0.572099 0.535131 0.239339 0.215 Uiso 1 1 calc R U . . .
C21 C 0.6560(3) 0.3737(2) 0.42721(13) 0.0509(8) Uani 1 1 d . . . . .
C22 C 0.7085(3) 0.4238(3) 0.39373(14) 0.0647(11) Uani 1 1 d . . . . .
H22 H 0.724563 0.389809 0.368160 0.078 Uiso 1 1 calc R U . . .
C23 C 0.7377(3) 0.5223(3) 0.39716(18) 0.0819(13) Uani 1 1 d . . . . .
H23 H 0.773306 0.552632 0.374121 0.098 Uiso 1 1 calc R U . . .
C24 C 0.7149(4) 0.5759(3) 0.43396(18) 0.0788(13) Uani 1 1 d . . . . .
H24 H 0.735919 0.641771 0.436439 0.095 Uiso 1 1 calc R U . . .
C25 C 0.6608(3) 0.5302(3) 0.46676(16) 0.0690(11) Uani 1 1 d . . . . .
H25 H 0.643466 0.565323 0.491854 0.083 Uiso 1 1 calc R U . . .
C26 C 0.6314(3) 0.4319(2) 0.46310(13) 0.0582(10) Uani 1 1 d . . . . .
H26 H 0.593147 0.403274 0.485888 0.070 Uiso 1 1 calc R U . . .
C27 C 0.7344(3) 0.2019(2) 0.45871(13) 0.0523(9) Uani 1 1 d . . . . .
C28 C 0.8086(4) 0.2503(3) 0.48851(14) 0.0629(10) Uani 1 1 d . . . . .
H28 H 0.803217 0.318462 0.490115 0.076 Uiso 1 1 calc R U . . .
C29 C 0.8912(4) 0.2036(3) 0.51641(16) 0.0815(14) Uani 1 1 d . . . . .
H29 H 0.938088 0.240391 0.536101 0.098 Uiso 1 1 calc R U . . .
C30 C 0.9030(4) 0.1045(3) 0.51476(17) 0.0872(14) Uani 1 1 d . . . . .
H30 H 0.957279 0.072635 0.533430 0.105 Uiso 1 1 calc R U . . .
C31 C 0.8334(4) 0.0519(3) 0.48502(19) 0.0872(14) Uani 1 1 d . . . . .
H31 H 0.841118 -0.016057 0.483218 0.105 Uiso 1 1 calc R U . . .
C32 C 0.7521(3) 0.0997(3) 0.45790(16) 0.0759(13) Uani 1 1 d . . . . .
H32 H 0.706578 0.062242 0.437983 0.091 Uiso 1 1 calc R U . . .
C33 C 0.5052(3) 0.2303(2) 0.44406(13) 0.0504(8) Uani 1 1 d . . . . .
C34 C 0.4793(3) 0.1448(2) 0.46695(12) 0.0520(9) Uani 1 1 d . . . . .
H34 H 0.537840 0.100151 0.474092 0.062 Uiso 1 1 calc R U . . .
C35 C 0.3697(3) 0.1237(3) 0.47951(14) 0.0635(11) Uani 1 1 d . . . . .
H35 H 0.356337 0.065246 0.494339 0.076 Uiso 1 1 calc R U . . .
C36 C 0.2806(4) 0.1883(3) 0.47024(15) 0.0722(12) Uani 1 1 d . . . . .
H36 H 0.207264 0.174529 0.478754 0.087 Uiso 1 1 calc R U . . .
C37 C 0.3030(4) 0.2734(3) 0.44817(17) 0.0793(14) Uani 1 1 d . . . . .
H37 H 0.244320 0.318279 0.441689 0.095 Uiso 1 1 calc R U . . .
C38 C 0.4123(4) 0.2931(3) 0.43543(16) 0.0701(12) Uani 1 1 d . . . . .
H38 H 0.424399 0.351323 0.420292 0.084 Uiso 1 1 calc R U . . .
C39 C 0.6365(4) 0.2130(3) 0.37481(14) 0.0634(10) Uani 1 1 d . . . . .
C40 C 0.5440(4) 0.2204(3) 0.34444(16) 0.0778(13) Uani 1 1 d . . . . .
H40 H 0.475058 0.244347 0.353806 0.093 Uiso 1 1 calc R U . . .
C41 C 0.5501(6) 0.1928(3) 0.29945(17) 0.0976(16) Uani 1 1 d . . . . .
H41 H 0.486296 0.200308 0.279781 0.117 Uiso 1 1 calc R U . . .
C42 C 0.6486(7) 0.1554(4) 0.2850(2) 0.120(2) Uani 1 1 d . . . . .
H42 H 0.652415 0.135510 0.255767 0.145 Uiso 1 1 calc R U . . .
C43 C 0.7428(6) 0.1474(5) 0.3145(2) 0.136(2) Uani 1 1 d . . . . .
H43 H 0.811409 0.123170 0.304854 0.163 Uiso 1 1 calc R U . . .
C44 C 0.7361(5) 0.1750(4) 0.35788(18) 0.1080(17) Uani 1 1 d . . . . .
H44 H 0.800957 0.168005 0.377015 0.130 Uiso 1 1 calc R U . . .
B1 B 0.6324(4) 0.2544(3) 0.42651(16) 0.0538(9) Uani 1 1 d . . . . .
O3 O 0.6851(16) 0.807(4) 0.3641(13) 0.0891(11) Uani 0.539(16) 1 d D . P A 1
C45 C 0.7265(12) 0.7573(14) 0.3268(6) 0.0910(18) Uani 0.539(16) 1 d D . P A 1
H45A H 0.702868 0.791895 0.299655 0.109 Uiso 0.539(16) 1 calc R U P A 1
H45B H 0.695719 0.691103 0.324945 0.109 Uiso 0.539(16) 1 calc R U P A 1
C46 C 0.8527(11) 0.7542(17) 0.3326(7) 0.1102(19) Uani 0.539(16) 1 d D . P A 1
H46A H 0.886801 0.782365 0.307021 0.132 Uiso 0.539(16) 1 calc R U P A 1
H46B H 0.879240 0.686948 0.336317 0.132 Uiso 0.539(16) 1 calc R U P A 1
C47 C 0.8837(9) 0.8130(14) 0.3729(4) 0.1102(19) Uani 0.539(16) 1 d D . P A 1
H47A H 0.929396 0.773580 0.394102 0.132 Uiso 0.539(16) 1 calc R U P A 1
H47B H 0.928292 0.869992 0.365307 0.132 Uiso 0.539(16) 1 calc R U P A 1
C48 C 0.7803(10) 0.8435(10) 0.3917(4) 0.0910(18) Uani 0.539(16) 1 d D . P A 1
H48A H 0.777460 0.914710 0.393293 0.109 Uiso 0.539(16) 1 calc R U P A 1
H48B H 0.777299 0.817361 0.421415 0.109 Uiso 0.539(16) 1 calc R U P A 1
O3A O 0.6801(19) 0.803(4) 0.3633(16) 0.0891(11) Uani 0.461(16) 1 d D . P A 2
C45A C 0.7402(14) 0.7775(16) 0.3251(6) 0.0910(18) Uani 0.461(16) 1 d D . P A 2
H45C H 0.726328 0.825947 0.301861 0.109 Uiso 0.461(16) 1 calc R U P A 2
H45D H 0.716233 0.713476 0.313836 0.109 Uiso 0.461(16) 1 calc R U P A 2
C46A C 0.8635(13) 0.7761(17) 0.3407(8) 0.1102(19) Uani 0.461(16) 1 d D . P A 2
H46C H 0.883130 0.718863 0.358727 0.132 Uiso 0.461(16) 1 calc R U P A 2
H46D H 0.913669 0.780314 0.316410 0.132 Uiso 0.461(16) 1 calc R U P A 2
C47A C 0.8638(11) 0.8670(14) 0.3669(5) 0.1102(19) Uani 0.461(16) 1 d D . P A 2
H47C H 0.920664 0.863050 0.391643 0.132 Uiso 0.461(16) 1 calc R U P A 2
H47D H 0.881720 0.923087 0.348772 0.132 Uiso 0.461(16) 1 calc R U P A 2
C48A C 0.7517(12) 0.8772(11) 0.3827(5) 0.0910(18) Uani 0.461(16) 1 d D . P A 2
H48C H 0.755325 0.871096 0.414662 0.109 Uiso 0.461(16) 1 calc R U P A 2
H48D H 0.720825 0.941465 0.374778 0.109 Uiso 0.461(16) 1 calc R U P A 2
O1 O 0.1255(3) 0.7605(2) 0.29859(10) 0.1133(10) Uani 0.943(5) 1 d D . P B 3
O2 O 0.2616(2) 0.72406(18) 0.25960(10) 0.1133(10) Uani 0.943(5) 1 d D . P B 3
N1 N 0.2261(2) 0.74965(11) 0.29420(9) 0.0658(9) Uani 0.943(5) 1 d D . P B 3
O1A O 0.208(2) 0.7557(2) 0.3013(4) 0.1133(10) Uani 0.057(5) 1 d D . P B 4
O2A O 0.3241(16) 0.7155(4) 0.2541(5) 0.1133(10) Uani 0.057(5) 1 d D . P B 4
N1A N 0.2161(15) 0.7282(3) 0.2604(4) 0.0658(9) Uani 0.057(5) 1 d D . P B 4
 
loop_
 _atom_site_aniso_label
 _atom_site_aniso_U_11
 _atom_site_aniso_U_22
 _atom_site_aniso_U_33
 _atom_site_aniso_U_23
 _atom_site_aniso_U_13
 _atom_site_aniso_U_12
Pd1 0.04472(19) 0.0510(2) 0.0425(2) 0.00121(14) -0.00044(13) -0.00179(14)
N2 0.0572(18) 0.0583(18) 0.0523(17) 0.0044(14) 0.0000(13) -0.0002(13)
N3 0.0477(17) 0.0527(13) 0.0388(16) -0.0016(11) -0.0008(13) -0.0041(13)
N4 0.0435(15) 0.0546(16) 0.0496(18) -0.0047(13) -0.0003(12) -0.0015(13)
C1 0.070(2) 0.054(2) 0.058(2) 0.0018(17) -0.0051(18) -0.0072(19)
C2 0.076(3) 0.0523(16) 0.054(2) -0.0029(15) -0.005(2) -0.0029(18)
C3 0.055(2) 0.0566(18) 0.039(2) 0.0033(13) -0.0021(16) 0.0001(16)
C4 0.049(2) 0.0553(17) 0.048(2) 0.0023(16) -0.0015(16) 0.0009(17)
C5 0.065(2) 0.0643(19) 0.070(3) 0.001(2) 0.006(2) 0.0062(18)
C6 0.099(3) 0.068(2) 0.099(4) 0.001(2) -0.001(3) 0.023(2)
C7 0.100(4) 0.098(3) 0.143(5) -0.033(3) -0.007(3) 0.037(3)
C8 0.135(6) 0.101(3) 0.292(10) -0.042(5) -0.042(6) 0.046(3)
C9 0.065(2) 0.061(2) 0.055(2) 0.0102(19) -0.0008(17) -0.0027(18)
C10 0.062(3) 0.084(3) 0.064(2) 0.009(2) 0.005(2) -0.003(2)
C11 0.092(3) 0.113(3) 0.066(3) 0.010(3) 0.015(2) -0.007(3)
C12 0.099(4) 0.190(6) 0.100(4) -0.002(4) 0.036(3) -0.009(4)
C13 0.0441(18) 0.0593(19) 0.068(3) 0.0027(18) 0.0029(17) -0.0029(16)
C14 0.053(2) 0.068(2) 0.080(3) 0.010(2) 0.012(2) -0.0036(18)
C15 0.055(2) 0.084(3) 0.094(4) 0.006(2) 0.019(2) -0.009(2)
C16 0.074(3) 0.083(3) 0.112(4) 0.008(3) 0.026(3) -0.015(2)
C17 0.063(2) 0.052(2) 0.057(2) -0.0065(16) 0.0004(18) 0.0005(18)
C18 0.071(3) 0.087(3) 0.062(3) -0.008(2) 0.010(2) 0.008(2)
C19 0.119(4) 0.122(4) 0.125(5) -0.049(3) 0.048(4) -0.006(3)
C20 0.141(5) 0.164(5) 0.133(6) -0.029(4) 0.066(4) 0.019(4)
C21 0.044(2) 0.0508(15) 0.057(2) 0.0051(14) -0.0047(16) -0.0003(15)
C22 0.052(2) 0.069(2) 0.074(3) 0.0088(19) 0.011(2) -0.0061(18)
C23 0.058(3) 0.067(2) 0.123(4) 0.022(2) 0.022(3) -0.006(2)
C24 0.058(3) 0.049(2) 0.128(4) 0.0132(19) -0.005(2) -0.002(2)
C25 0.067(3) 0.0509(17) 0.087(3) -0.0024(19) -0.015(2) 0.0049(18)
C26 0.068(3) 0.0496(16) 0.056(2) 0.0075(15) -0.003(2) 0.0044(17)
C27 0.050(2) 0.0508(16) 0.058(2) 0.0033(16) 0.0127(15) 0.0032(14)
C28 0.061(2) 0.062(2) 0.066(3) -0.0020(18) 0.0000(17) 0.0090(17)
C29 0.072(3) 0.085(2) 0.085(3) -0.004(2) -0.013(2) 0.018(2)
C30 0.061(3) 0.084(2) 0.116(4) 0.017(2) 0.001(2) 0.021(2)
C31 0.061(3) 0.060(2) 0.140(4) 0.014(2) 0.006(2) 0.0138(19)
C32 0.054(2) 0.0534(17) 0.120(4) -0.002(2) 0.002(2) 0.0057(17)
C33 0.0518(17) 0.0476(17) 0.051(2) -0.0015(16) -0.0017(16) -0.0006(14)
C34 0.0513(18) 0.0512(18) 0.053(2) 0.0014(16) -0.0006(17) -0.0006(16)
C35 0.0562(19) 0.065(2) 0.069(3) 0.007(2) 0.004(2) -0.0061(16)
C36 0.051(2) 0.070(2) 0.096(4) -0.002(2) 0.010(2) -0.0031(17)
C37 0.054(2) 0.062(2) 0.121(4) 0.005(2) 0.005(2) 0.0056(19)
C38 0.0587(19) 0.053(2) 0.099(4) 0.012(2) 0.001(2) 0.0036(16)
C39 0.076(2) 0.059(2) 0.056(2) -0.0011(18) 0.0080(16) -0.008(2)
C40 0.094(3) 0.070(3) 0.068(2) 0.010(2) -0.009(2) -0.024(2)
C41 0.149(5) 0.077(3) 0.065(2) 0.012(2) -0.010(3) -0.034(3)
C42 0.186(6) 0.104(4) 0.072(4) -0.014(3) 0.018(3) -0.023(4)
C43 0.162(5) 0.166(5) 0.083(3) -0.035(4) 0.033(3) 0.021(5)
C44 0.100(3) 0.149(4) 0.077(3) -0.025(3) 0.020(3) 0.017(3)
B1 0.055(2) 0.0501(16) 0.056(2) 0.0006(17) 0.0033(17) -0.0009(16)
O3 0.071(2) 0.097(4) 0.100(3) -0.0108(19) 0.017(2) -0.0075(18)
C45 0.082(2) 0.093(5) 0.099(3) -0.011(3) 0.0119(19) -0.004(2)
C46 0.078(2) 0.115(7) 0.138(5) -0.021(3) 0.016(2) -0.008(3)
C47 0.078(2) 0.115(7) 0.138(5) -0.021(3) 0.016(2) -0.008(3)
C48 0.082(2) 0.093(5) 0.099(3) -0.011(3) 0.0119(19) -0.004(2)
O3A 0.071(2) 0.097(4) 0.100(3) -0.0108(19) 0.017(2) -0.0075(18)
C45A 0.082(2) 0.093(5) 0.099(3) -0.011(3) 0.0119(19) -0.004(2)
C46A 0.078(2) 0.115(7) 0.138(5) -0.021(3) 0.016(2) -0.008(3)
C47A 0.078(2) 0.115(7) 0.138(5) -0.021(3) 0.016(2) -0.008(3)
C48A 0.082(2) 0.093(5) 0.099(3) -0.011(3) 0.0119(19) -0.004(2)
O1 0.0655(17) 0.198(3) 0.0743(16) -0.0296(16) -0.0116(14) 0.0042(16)
O2 0.0655(17) 0.198(3) 0.0743(16) -0.0296(16) -0.0116(14) 0.0042(16)
N1 0.0633(18) 0.072(2) 0.0604(18) 0.0046(16) -0.0097(17) -0.0028(17)
O1A 0.0655(17) 0.198(3) 0.0743(16) -0.0296(16) -0.0116(14) 0.0042(16)
O2A 0.0655(17) 0.198(3) 0.0743(16) -0.0296(16) -0.0116(14) 0.0042(16)
N1A 0.0633(18) 0.072(2) 0.0604(18) 0.0046(16) -0.0097(17) -0.0028(17)
 
_geom_special_details
;
 All esds (except the esd in the dihedral angle between two l.s. planes)
 are estimated using the full covariance matrix.  The cell esds are taken
 into account individually in the estimation of esds in distances, angles
 and torsion angles; correlations between esds in cell parameters are only
 used when they are defined by crystal symmetry.  An approximate (isotropic)
 treatment of cell esds is used for estimating esds involving l.s. planes.
;
 
loop_
 _geom_bond_atom_site_label_1
 _geom_bond_atom_site_label_2
 _geom_bond_distance
 _geom_bond_site_symmetry_2
 _geom_bond_publ_flag
Pd1 O1A 2.01(2) . ?
Pd1 N3 2.022(3) . ?
Pd1 N1 2.031(2) . ?
Pd1 N2 2.090(3) . ?
Pd1 N4 2.099(3) . ?
N2 C9 1.508(4) . ?
N2 C1 1.515(4) . ?
N2 C5 1.516(4) . ?
N3 C2 1.483(4) . ?
N3 C3 1.490(4) . ?
N3 H3 0.9800 . ?
N4 C17 1.493(4) . ?
N4 C4 1.504(4) . ?
N4 C13 1.518(4) . ?
C1 C2 1.503(5) . ?
C1 H1A 0.9700 . ?
C1 H1B 0.9700 . ?
C2 H2A 0.9700 . ?
C2 H2B 0.9700 . ?
C3 C4 1.509(4) . ?
C3 H3A 0.9700 . ?
C3 H3B 0.9700 . ?
C4 H4A 0.9700 . ?
C4 H4B 0.9700 . ?
C5 C6 1.525(5) . ?
C5 H5A 0.9700 . ?
C5 H5B 0.9700 . ?
C6 C7 1.514(6) . ?
C6 H6A 0.9700 . ?
C6 H6B 0.9700 . ?
C7 C8 1.486(7) . ?
C7 H7A 0.9700 . ?
C7 H7B 0.9700 . ?
C8 H8A 0.9600 . ?
C8 H8B 0.9600 . ?
C8 H8C 0.9600 . ?
C9 C10 1.499(5) . ?
C9 H9A 0.9700 . ?
C9 H9B 0.9700 . ?
C10 C11 1.527(5) . ?
C10 H10A 0.9700 . ?
C10 H10B 0.9700 . ?
C11 C12 1.502(6) . ?
C11 H11A 0.9700 . ?
C11 H11B 0.9700 . ?
C12 H12A 0.9600 . ?
C12 H12B 0.9600 . ?
C12 H12C 0.9600 . ?
C13 C14 1.504(5) . ?
C13 H13A 0.9700 . ?
C13 H13B 0.9700 . ?
C14 C15 1.514(5) . ?
C14 H14A 0.9700 . ?
C14 H14B 0.9700 . ?
C15 C16 1.504(5) . ?
C15 H15A 0.9700 . ?
C15 H15B 0.9700 . ?
C16 H16A 0.9600 . ?
C16 H16B 0.9600 . ?
C16 H16C 0.9600 . ?
C17 C18 1.497(5) . ?
C17 H17A 0.9700 . ?
C17 H17B 0.9700 . ?
C18 C19 1.537(6) . ?
C18 H18A 0.9700 . ?
C18 H18B 0.9700 . ?
C19 C20 1.448(6) . ?
C19 H19A 0.9700 . ?
C19 H19B 0.9700 . ?
C20 H20A 0.9600 . ?
C20 H20B 0.9600 . ?
C20 H20C 0.9600 . ?
C21 C26 1.388(5) . ?
C21 C22 1.395(5) . ?
C21 B1 1.644(5) . ?
C22 C23 1.384(5) . ?
C22 H22 0.9300 . ?
C23 C24 1.370(6) . ?
C23 H23 0.9300 . ?
C24 C25 1.360(6) . ?
C24 H24 0.9300 . ?
C25 C26 1.383(5) . ?
C25 H25 0.9300 . ?
C26 H26 0.9300 . ?
C27 C28 1.379(5) . ?
C27 C32 1.405(5) . ?
C27 B1 1.654(6) . ?
C28 C29 1.395(6) . ?
C28 H28 0.9300 . ?
C29 C30 1.355(6) . ?
C29 H29 0.9300 . ?
C30 C31 1.376(6) . ?
C30 H30 0.9300 . ?
C31 C32 1.379(6) . ?
C31 H31 0.9300 . ?
C32 H32 0.9300 . ?
C33 C38 1.394(5) . ?
C33 C34 1.395(4) . ?
C33 B1 1.643(6) . ?
C34 C35 1.388(5) . ?
C34 H34 0.9300 . ?
C35 C36 1.379(5) . ?
C35 H35 0.9300 . ?
C36 C37 1.369(5) . ?
C36 H36 0.9300 . ?
C37 C38 1.383(5) . ?
C37 H37 0.9300 . ?
C38 H38 0.9300 . ?
C39 C40 1.378(6) . ?
C39 C44 1.400(6) . ?
C39 B1 1.666(6) . ?
C40 C41 1.418(6) . ?
C40 H40 0.9300 . ?
C41 C42 1.355(7) . ?
C41 H41 0.9300 . ?
C42 C43 1.377(8) . ?
C42 H42 0.9300 . ?
C43 C44 1.373(7) . ?
C43 H43 0.9300 . ?
C44 H44 0.9300 . ?
O3 C45 1.430(11) . ?
O3 C48 1.434(16) . ?
C45 C46 1.475(11) . ?
C45 H45A 0.9700 . ?
C45 H45B 0.9700 . ?
C46 C47 1.484(13) . ?
C46 H46A 0.9700 . ?
C46 H46B 0.9700 . ?
C47 C48 1.429(10) . ?
C47 H47A 0.9700 . ?
C47 H47B 0.9700 . ?
C48 H48A 0.9700 . ?
C48 H48B 0.9700 . ?
O3A C48A 1.42(2) . ?
O3A C45A 1.430(14) . ?
C45A C46A 1.488(13) . ?
C45A H45C 0.9700 . ?
C45A H45D 0.9700 . ?
C46A C47A 1.469(13) . ?
C46A H46C 0.9700 . ?
C46A H46D 0.9700 . ?
C47A C48A 1.428(11) . ?
C47A H47C 0.9700 . ?
C47A H47D 0.9700 . ?
C48A H48C 0.9700 . ?
C48A H48D 0.9700 . ?
O1 N1 1.2012(10) . ?
O2 N1 1.2013(10) . ?
O1A N1A 1.3001(10) . ?
O2A N1A 1.3001(10) . ?
 
loop_
 _geom_angle_atom_site_label_1
 _geom_angle_atom_site_label_2
 _geom_angle_atom_site_label_3
 _geom_angle
 _geom_angle_site_symmetry_1
 _geom_angle_site_symmetry_3
 _geom_angle_publ_flag
O1A Pd1 N3 171.5(4) . . ?
N3 Pd1 N1 179.23(10) . . ?
O1A Pd1 N2 94.37(11) . . ?
N3 Pd1 N2 85.04(11) . . ?
N1 Pd1 N2 95.59(9) . . ?
O1A Pd1 N4 93.95(10) . . ?
N3 Pd1 N4 85.08(10) . . ?
N1 Pd1 N4 94.38(9) . . ?
N2 Pd1 N4 166.05(12) . . ?
C9 N2 C1 110.5(3) . . ?
C9 N2 C5 109.4(3) . . ?
C1 N2 C5 110.7(3) . . ?
C9 N2 Pd1 115.1(2) . . ?
C1 N2 Pd1 105.6(2) . . ?
C5 N2 Pd1 105.4(2) . . ?
C2 N3 C3 116.9(3) . . ?
C2 N3 Pd1 107.7(2) . . ?
C3 N3 Pd1 107.88(19) . . ?
C2 N3 H3 108.0 . . ?
C3 N3 H3 108.0 . . ?
Pd1 N3 H3 108.0 . . ?
C17 N4 C4 109.6(3) . . ?
C17 N4 C13 110.4(3) . . ?
C4 N4 C13 110.4(3) . . ?
C17 N4 Pd1 115.6(2) . . ?
C4 N4 Pd1 105.75(19) . . ?
C13 N4 Pd1 104.87(19) . . ?
C2 C1 N2 109.8(3) . . ?
C2 C1 H1A 109.7 . . ?
N2 C1 H1A 109.7 . . ?
C2 C1 H1B 109.7 . . ?
N2 C1 H1B 109.7 . . ?
H1A C1 H1B 108.2 . . ?
N3 C2 C1 106.9(3) . . ?
N3 C2 H2A 110.3 . . ?
C1 C2 H2A 110.3 . . ?
N3 C2 H2B 110.3 . . ?
C1 C2 H2B 110.3 . . ?
H2A C2 H2B 108.6 . . ?
N3 C3 C4 106.8(3) . . ?
N3 C3 H3A 110.4 . . ?
C4 C3 H3A 110.4 . . ?
N3 C3 H3B 110.4 . . ?
C4 C3 H3B 110.4 . . ?
H3A C3 H3B 108.6 . . ?
N4 C4 C3 111.1(3) . . ?
N4 C4 H4A 109.4 . . ?
C3 C4 H4A 109.4 . . ?
N4 C4 H4B 109.4 . . ?
C3 C4 H4B 109.4 . . ?
H4A C4 H4B 108.0 . . ?
N2 C5 C6 117.3(3) . . ?
N2 C5 H5A 108.0 . . ?
C6 C5 H5A 108.0 . . ?
N2 C5 H5B 108.0 . . ?
C6 C5 H5B 108.0 . . ?
H5A C5 H5B 107.2 . . ?
C7 C6 C5 111.3(4) . . ?
C7 C6 H6A 109.4 . . ?
C5 C6 H6A 109.4 . . ?
C7 C6 H6B 109.4 . . ?
C5 C6 H6B 109.4 . . ?
H6A C6 H6B 108.0 . . ?
C8 C7 C6 112.3(5) . . ?
C8 C7 H7A 109.1 . . ?
C6 C7 H7A 109.1 . . ?
C8 C7 H7B 109.1 . . ?
C6 C7 H7B 109.1 . . ?
H7A C7 H7B 107.9 . . ?
C7 C8 H8A 109.5 . . ?
C7 C8 H8B 109.5 . . ?
H8A C8 H8B 109.5 . . ?
C7 C8 H8C 109.5 . . ?
H8A C8 H8C 109.5 . . ?
H8B C8 H8C 109.5 . . ?
C10 C9 N2 114.8(3) . . ?
C10 C9 H9A 108.6 . . ?
N2 C9 H9A 108.6 . . ?
C10 C9 H9B 108.6 . . ?
N2 C9 H9B 108.6 . . ?
H9A C9 H9B 107.5 . . ?
C9 C10 C11 110.8(3) . . ?
C9 C10 H10A 109.5 . . ?
C11 C10 H10A 109.5 . . ?
C9 C10 H10B 109.5 . . ?
C11 C10 H10B 109.5 . . ?
H10A C10 H10B 108.1 . . ?
C12 C11 C10 113.0(4) . . ?
C12 C11 H11A 109.0 . . ?
C10 C11 H11A 109.0 . . ?
C12 C11 H11B 109.0 . . ?
C10 C11 H11B 109.0 . . ?
H11A C11 H11B 107.8 . . ?
C11 C12 H12A 109.5 . . ?
C11 C12 H12B 109.5 . . ?
H12A C12 H12B 109.5 . . ?
C11 C12 H12C 109.5 . . ?
H12A C12 H12C 109.5 . . ?
H12B C12 H12C 109.5 . . ?
C14 C13 N4 117.6(3) . . ?
C14 C13 H13A 107.9 . . ?
N4 C13 H13A 107.9 . . ?
C14 C13 H13B 107.9 . . ?
N4 C13 H13B 107.9 . . ?
H13A C13 H13B 107.2 . . ?
C13 C14 C15 111.7(3) . . ?
C13 C14 H14A 109.3 . . ?
C15 C14 H14A 109.3 . . ?
C13 C14 H14B 109.3 . . ?
C15 C14 H14B 109.3 . . ?
H14A C14 H14B 107.9 . . ?
C16 C15 C14 115.1(3) . . ?
C16 C15 H15A 108.5 . . ?
C14 C15 H15A 108.5 . . ?
C16 C15 H15B 108.5 . . ?
C14 C15 H15B 108.5 . . ?
H15A C15 H15B 107.5 . . ?
C15 C16 H16A 109.5 . . ?
C15 C16 H16B 109.5 . . ?
H16A C16 H16B 109.5 . . ?
C15 C16 H16C 109.5 . . ?
H16A C16 H16C 109.5 . . ?
H16B C16 H16C 109.5 . . ?
N4 C17 C18 114.8(3) . . ?
N4 C17 H17A 108.6 . . ?
C18 C17 H17A 108.6 . . ?
N4 C17 H17B 108.6 . . ?
C18 C17 H17B 108.6 . . ?
H17A C17 H17B 107.5 . . ?
C17 C18 C19 111.1(4) . . ?
C17 C18 H18A 109.4 . . ?
C19 C18 H18A 109.4 . . ?
C17 C18 H18B 109.4 . . ?
C19 C18 H18B 109.4 . . ?
H18A C18 H18B 108.0 . . ?
C20 C19 C18 115.4(5) . . ?
C20 C19 H19A 108.4 . . ?
C18 C19 H19A 108.4 . . ?
C20 C19 H19B 108.4 . . ?
C18 C19 H19B 108.4 . . ?
H19A C19 H19B 107.5 . . ?
C19 C20 H20A 109.5 . . ?
C19 C20 H20B 109.5 . . ?
H20A C20 H20B 109.5 . . ?
C19 C20 H20C 109.5 . . ?
H20A C20 H20C 109.5 . . ?
H20B C20 H20C 109.5 . . ?
C26 C21 C22 114.3(3) . . ?
C26 C21 B1 122.0(3) . . ?
C22 C21 B1 123.6(4) . . ?
C23 C22 C21 122.4(4) . . ?
C23 C22 H22 118.8 . . ?
C21 C22 H22 118.8 . . ?
C24 C23 C22 121.1(4) . . ?
C24 C23 H23 119.5 . . ?
C22 C23 H23 119.5 . . ?
C25 C24 C23 118.2(4) . . ?
C25 C24 H24 120.9 . . ?
C23 C24 H24 120.9 . . ?
C24 C25 C26 120.5(4) . . ?
C24 C25 H25 119.7 . . ?
C26 C25 H25 119.7 . . ?
C25 C26 C21 123.4(4) . . ?
C25 C26 H26 118.3 . . ?
C21 C26 H26 118.3 . . ?
C28 C27 C32 113.3(4) . . ?
C28 C27 B1 125.4(3) . . ?
C32 C27 B1 121.2(4) . . ?
C27 C28 C29 124.2(4) . . ?
C27 C28 H28 117.9 . . ?
C29 C28 H28 117.9 . . ?
C30 C29 C28 119.9(5) . . ?
C30 C29 H29 120.1 . . ?
C28 C29 H29 120.1 . . ?
C29 C30 C31 118.9(4) . . ?
C29 C30 H30 120.5 . . ?
C31 C30 H30 120.5 . . ?
C30 C31 C32 120.1(4) . . ?
C30 C31 H31 119.9 . . ?
C32 C31 H31 119.9 . . ?
C31 C32 C27 123.5(4) . . ?
C31 C32 H32 118.2 . . ?
C27 C32 H32 118.2 . . ?
C38 C33 C34 114.4(4) . . ?
C38 C33 B1 121.8(3) . . ?
C34 C33 B1 123.8(3) . . ?
C35 C34 C33 122.7(3) . . ?
C35 C34 H34 118.6 . . ?
C33 C34 H34 118.6 . . ?
C36 C35 C34 120.7(4) . . ?
C36 C35 H35 119.7 . . ?
C34 C35 H35 119.7 . . ?
C37 C36 C35 118.2(4) . . ?
C37 C36 H36 120.9 . . ?
C35 C36 H36 120.9 . . ?
C36 C37 C38 120.5(4) . . ?
C36 C37 H37 119.8 . . ?
C38 C37 H37 119.8 . . ?
C37 C38 C33 123.5(4) . . ?
C37 C38 H38 118.3 . . ?
C33 C38 H38 118.3 . . ?
C40 C39 C44 114.7(5) . . ?
C40 C39 B1 122.3(4) . . ?
C44 C39 B1 122.8(4) . . ?
C39 C40 C41 122.5(5) . . ?
C39 C40 H40 118.8 . . ?
C41 C40 H40 118.8 . . ?
C42 C41 C40 120.1(6) . . ?
C42 C41 H41 119.9 . . ?
C40 C41 H41 119.9 . . ?
C41 C42 C43 118.9(6) . . ?
C41 C42 H42 120.5 . . ?
C43 C42 H42 120.5 . . ?
C44 C43 C42 120.3(7) . . ?
C44 C43 H43 119.8 . . ?
C42 C43 H43 119.8 . . ?
C43 C44 C39 123.3(6) . . ?
C43 C44 H44 118.3 . . ?
C39 C44 H44 118.3 . . ?
C33 B1 C21 110.3(3) . . ?
C33 B1 C27 110.9(3) . . ?
C21 B1 C27 107.7(3) . . ?
C33 B1 C39 108.4(3) . . ?
C21 B1 C39 109.3(3) . . ?
C27 B1 C39 110.2(3) . . ?
C45 O3 C48 109.5(11) . . ?
O3 C45 C46 107.7(11) . . ?
O3 C45 H45A 110.2 . . ?
C46 C45 H45A 110.2 . . ?
O3 C45 H45B 110.2 . . ?
C46 C45 H45B 110.2 . . ?
H45A C45 H45B 108.5 . . ?
C45 C46 C47 105.9(9) . . ?
C45 C46 H46A 110.6 . . ?
C47 C46 H46A 110.6 . . ?
C45 C46 H46B 110.6 . . ?
C47 C46 H46B 110.6 . . ?
H46A C46 H46B 108.7 . . ?
C48 C47 C46 108.3(8) . . ?
C48 C47 H47A 110.0 . . ?
C46 C47 H47A 110.0 . . ?
C48 C47 H47B 110.0 . . ?
C46 C47 H47B 110.0 . . ?
H47A C47 H47B 108.4 . . ?
C47 C48 O3 108.3(9) . . ?
C47 C48 H48A 110.0 . . ?
O3 C48 H48A 110.0 . . ?
C47 C48 H48B 110.0 . . ?
O3 C48 H48B 110.0 . . ?
H48A C48 H48B 108.4 . . ?
C48A O3A C45A 101.4(18) . . ?
O3A C45A C46A 105.2(15) . . ?
O3A C45A H45C 110.7 . . ?
C46A C45A H45C 110.7 . . ?
O3A C45A H45D 110.7 . . ?
C46A C45A H45D 110.7 . . ?
H45C C45A H45D 108.8 . . ?
C47A C46A C45A 97.5(11) . . ?
C47A C46A H46C 112.3 . . ?
C45A C46A H46C 112.3 . . ?
C47A C46A H46D 112.3 . . ?
C45A C46A H46D 112.3 . . ?
H46C C46A H46D 109.9 . . ?
C48A C47A C46A 106.8(9) . . ?
C48A C47A H47C 110.4 . . ?
C46A C47A H47C 110.4 . . ?
C48A C47A H47D 110.4 . . ?
C46A C47A H47D 110.4 . . ?
H47C C47A H47D 108.6 . . ?
O3A C48A C47A 108.9(10) . . ?
O3A C48A H48C 109.9 . . ?
C47A C48A H48C 109.9 . . ?
O3A C48A H48D 109.9 . . ?
C47A C48A H48D 109.9 . . ?
H48C C48A H48D 108.3 . . ?
O2 N1 O1 121.71(15) . . ?
O2 N1 Pd1 118.8(2) . . ?
O1 N1 Pd1 119.5(2) . . ?
N1A O1A Pd1 126.0(10) . . ?
O2A N1A O1A 107.72(12) . . ?
 
loop_
 _geom_torsion_atom_site_label_1
 _geom_torsion_atom_site_label_2
 _geom_torsion_atom_site_label_3
 _geom_torsion_atom_site_label_4
 _geom_torsion
 _geom_torsion_site_symmetry_1
 _geom_torsion_site_symmetry_2
 _geom_torsion_site_symmetry_3
 _geom_torsion_site_symmetry_4
 _geom_torsion_publ_flag
C9 N2 C1 C2 -160.7(3) . . . . ?
C5 N2 C1 C2 77.9(4) . . . . ?
Pd1 N2 C1 C2 -35.7(3) . . . . ?
C3 N3 C2 C1 -167.7(3) . . . . ?
Pd1 N3 C2 C1 -46.2(3) . . . . ?
N2 C1 C2 N3 55.2(4) . . . . ?
C2 N3 C3 C4 166.9(3) . . . . ?
Pd1 N3 C3 C4 45.5(3) . . . . ?
C17 N4 C4 C3 158.7(3) . . . . ?
C13 N4 C4 C3 -79.5(3) . . . . ?
Pd1 N4 C4 C3 33.4(3) . . . . ?
N3 C3 C4 N4 -53.3(4) . . . . ?
C9 N2 C5 C6 -57.4(4) . . . . ?
C1 N2 C5 C6 64.7(5) . . . . ?
Pd1 N2 C5 C6 178.4(3) . . . . ?
N2 C5 C6 C7 -178.7(4) . . . . ?
C5 C6 C7 C8 -173.7(5) . . . . ?
C1 N2 C9 C10 66.5(4) . . . . ?
C5 N2 C9 C10 -171.4(3) . . . . ?
Pd1 N2 C9 C10 -53.0(4) . . . . ?
N2 C9 C10 C11 172.5(3) . . . . ?
C9 C10 C11 C12 172.2(4) . . . . ?
C17 N4 C13 C14 56.2(4) . . . . ?
C4 N4 C13 C14 -65.1(4) . . . . ?
Pd1 N4 C13 C14 -178.6(3) . . . . ?
N4 C13 C14 C15 -178.6(3) . . . . ?
C13 C14 C15 C16 178.8(4) . . . . ?
C4 N4 C17 C18 -69.4(4) . . . . ?
C13 N4 C17 C18 168.7(3) . . . . ?
Pd1 N4 C17 C18 49.9(4) . . . . ?
N4 C17 C18 C19 -179.3(4) . . . . ?
C17 C18 C19 C20 -174.6(5) . . . . ?
C26 C21 C22 C23 2.6(6) . . . . ?
B1 C21 C22 C23 -173.4(4) . . . . ?
C21 C22 C23 C24 -0.6(7) . . . . ?
C22 C23 C24 C25 -1.2(7) . . . . ?
C23 C24 C25 C26 0.9(6) . . . . ?
C24 C25 C26 C21 1.2(6) . . . . ?
C22 C21 C26 C25 -2.9(5) . . . . ?
B1 C21 C26 C25 173.1(4) . . . . ?
C32 C27 C28 C29 -2.0(6) . . . . ?
B1 C27 C28 C29 177.6(4) . . . . ?
C27 C28 C29 C30 0.9(7) . . . . ?
C28 C29 C30 C31 0.7(7) . . . . ?
C29 C30 C31 C32 -0.9(8) . . . . ?
C30 C31 C32 C27 -0.4(8) . . . . ?
C28 C27 C32 C31 1.7(6) . . . . ?
B1 C27 C32 C31 -177.9(4) . . . . ?
C38 C33 C34 C35 0.8(5) . . . . ?
B1 C33 C34 C35 -176.7(4) . . . . ?
C33 C34 C35 C36 -1.0(6) . . . . ?
C34 C35 C36 C37 0.4(6) . . . . ?
C35 C36 C37 C38 0.3(7) . . . . ?
C36 C37 C38 C33 -0.5(8) . . . . ?
C34 C33 C38 C37 -0.1(6) . . . . ?
B1 C33 C38 C37 177.4(4) . . . . ?
C44 C39 C40 C41 -0.9(6) . . . . ?
B1 C39 C40 C41 174.6(4) . . . . ?
C39 C40 C41 C42 1.6(7) . . . . ?
C40 C41 C42 C43 -1.8(8) . . . . ?
C41 C42 C43 C44 1.3(10) . . . . ?
C42 C43 C44 C39 -0.7(10) . . . . ?
C40 C39 C44 C43 0.4(8) . . . . ?
B1 C39 C44 C43 -175.0(5) . . . . ?
C38 C33 B1 C21 34.4(5) . . . . ?
C34 C33 B1 C21 -148.2(3) . . . . ?
C38 C33 B1 C27 153.7(4) . . . . ?
C34 C33 B1 C27 -29.0(5) . . . . ?
C38 C33 B1 C39 -85.2(4) . . . . ?
C34 C33 B1 C39 92.1(4) . . . . ?
C26 C21 B1 C33 45.4(5) . . . . ?
C22 C21 B1 C33 -138.9(4) . . . . ?
C26 C21 B1 C27 -75.7(4) . . . . ?
C22 C21 B1 C27 99.9(4) . . . . ?
C26 C21 B1 C39 164.5(3) . . . . ?
C22 C21 B1 C39 -19.8(5) . . . . ?
C28 C27 B1 C33 -107.0(4) . . . . ?
C32 C27 B1 C33 72.5(5) . . . . ?
C28 C27 B1 C21 13.8(5) . . . . ?
C32 C27 B1 C21 -166.6(4) . . . . ?
C28 C27 B1 C39 133.0(4) . . . . ?
C32 C27 B1 C39 -47.5(5) . . . . ?
C40 C39 B1 C33 38.6(5) . . . . ?
C44 C39 B1 C33 -146.3(4) . . . . ?
C40 C39 B1 C21 -81.7(4) . . . . ?
C44 C39 B1 C21 93.5(5) . . . . ?
C40 C39 B1 C27 160.1(3) . . . . ?
C44 C39 B1 C27 -24.7(5) . . . . ?
C48 O3 C45 C46 5(5) . . . . ?
O3 C45 C46 C47 -5(3) . . . . ?
C45 C46 C47 C48 3.8(19) . . . . ?
C46 C47 C48 O3 -1(3) . . . . ?
C45 O3 C48 C47 -2(5) . . . . ?
C48A O3A C45A C46A 41(5) . . . . ?
O3A C45A C46A C47A -44(3) . . . . ?
C45A C46A C47A C48A 30(2) . . . . ?
C45A O3A C48A C47A -21(5) . . . . ?
C46A C47A C48A O3A -6(4) . . . . ?
Pd1 O1A N1A O2A 0.00(2) . . . . ?
 
_refine_diff_density_max    0.414
_refine_diff_density_min   -0.325
_refine_diff_density_rms    0.067

_shelx_res_file
;
TITL shelxt in P 1 21/n 1
    71b_pdno2_tr_270k_100s_13_decay.res
    created by SHELXL-2018/3 at 15:04:45 on 30-Mar-2020
CELL 0.534 11.6899 13.5948 30.2502 90 93.573 90
ZERR 4 0.000454 0.000506 0.00121 0 0.003458 0
LATT 1
SYMM 0.5-X,0.5+Y,0.5-Z
SFAC C H B N O Pd
DISP B 0 0 4.561
DISP C 0.001 0.001 6.94
DISP H -0 0 0.611
DISP N 0.003 0.002 10.693
DISP O 0.005 0.003 16.398
DISP Pd -2.504 0.615 1934.604
UNIT 192 292 4 16 12 4
DFIX 1.2 0.001 N1 O1 N1 O2
DFIX 1.3 0.001 O1A N1A N1A O2A
DANG 2.1 0.001 O1 O2 O1A O2A
FLAT 0.001 Pd1 O1 O2 N1 O1A O2A N1A
RIGU 0.001 0.002
EADP O3 O3A
EADP C45 C45A C48 C48A
EADP C46 C46A C47 C47A
EADP O1 O1A O2 O2A
EADP N1 N1A

L.S. 20
PLAN  5
SIZE 0.1 0.1 0.05
TEMP -3
BOND $H
list 4
CONF
fmap 2
acta
SHEL 999 0.8
OMIT 2 5 22
OMIT -6 12 5
OMIT -1 2 3
OMIT 2 1 8
OMIT -2 1 5
OMIT 2 5 31
REM <olex2.extras>
REM <HklSrc "%.\\71b_PdNO2_TR_270K_100S_13_decay.hkl">
REM </olex2.extras>

WGHT    0.041900
FVAR       0.23920   0.53948   0.94299
PD1   6    0.339994    0.775086    0.346448    11.00000    0.04472    0.05103 =
         0.04250    0.00121   -0.00044   -0.00179
N2    4    0.346547    0.927428    0.337684    11.00000    0.05722    0.05829 =
         0.05232    0.00440   -0.00005   -0.00019
N3    4    0.454370    0.798680    0.398279    11.00000    0.04772    0.05266 =
         0.03878   -0.00160   -0.00075   -0.00408
AFIX  13
H3    2    0.531395    0.788321    0.388080    11.00000   -1.20000
AFIX   0
N4    4    0.330797    0.631517    0.371463    11.00000    0.04355    0.05459 =
         0.04955   -0.00470   -0.00031   -0.00153
C1    1    0.442328    0.963230    0.369742    11.00000    0.06978    0.05393 =
         0.05777    0.00183   -0.00510   -0.00717
AFIX  23
H1A   2    0.515161    0.957307    0.356263    11.00000   -1.20000
H1B   2    0.430410    1.032002    0.376655    11.00000   -1.20000
AFIX   0
C2    1    0.444768    0.903244    0.411514    11.00000    0.07620    0.05233 =
         0.05368   -0.00289   -0.00522   -0.00294
AFIX  23
H2A   2    0.509774    0.921945    0.431217    11.00000   -1.20000
H2B   2    0.375150    0.913632    0.426732    11.00000   -1.20000
AFIX   0
C3    1    0.434249    0.723287    0.432685    11.00000    0.05506    0.05657 =
         0.03894    0.00326   -0.00214    0.00012
AFIX  23
H3A   2    0.365470    0.738794    0.447640    11.00000   -1.20000
H3B   2    0.498560    0.721077    0.454531    11.00000   -1.20000
AFIX   0
C4    1    0.420968    0.625821    0.409074    11.00000    0.04933    0.05528 =
         0.04847    0.00231   -0.00153    0.00085
AFIX  23
H4A   2    0.493592    0.607061    0.397686    11.00000   -1.20000
H4B   2    0.399862    0.575699    0.429886    11.00000   -1.20000
AFIX   0
C5    1    0.231680    0.965543    0.350888    11.00000    0.06533    0.06432 =
         0.07025    0.00052    0.00555    0.00623
AFIX  23
H5A   2    0.221163    0.943815    0.380907    11.00000   -1.20000
H5B   2    0.172271    0.934635    0.331843    11.00000   -1.20000
AFIX   0
C6    1    0.212550    1.076431    0.349039    11.00000    0.09910    0.06821 =
         0.09943    0.00089   -0.00063    0.02317
AFIX  23
H6A   2    0.271195    1.108887    0.367883    11.00000   -1.20000
H6B   2    0.219376    1.099347    0.318950    11.00000   -1.20000
AFIX   0
C7    1    0.095485    1.103639    0.364044    11.00000    0.09959    0.09776 =
         0.14336   -0.03347   -0.00723    0.03705
AFIX  23
H7A   2    0.037571    1.065274    0.347418    11.00000   -1.20000
H7B   2    0.091926    1.087051    0.395116    11.00000   -1.20000
AFIX   0
C8    1    0.069677    1.209924    0.357844    11.00000    0.13457    0.10060 =
         0.29155   -0.04227   -0.04155    0.04609
AFIX 137
H8A   2    0.030809    1.220000    0.329305    11.00000   -1.50000
H8B   2    0.139899    1.246727    0.359702    11.00000   -1.50000
H8C   2    0.021645    1.231728    0.380518    11.00000   -1.50000
AFIX   0
C9    1    0.366261    0.960600    0.291205    11.00000    0.06512    0.06062 =
         0.05458    0.01016   -0.00083   -0.00273
AFIX  23
H9A   2    0.298649    0.944979    0.272288    11.00000   -1.20000
H9B   2    0.375102    1.031545    0.291256    11.00000   -1.20000
AFIX   0
C10   1    0.468644    0.915651    0.271571    11.00000    0.06246    0.08398 =
         0.06399    0.00908    0.00503   -0.00297
AFIX  23
H10A  2    0.465451    0.844661    0.274468    11.00000   -1.20000
H10B  2    0.537985    0.938575    0.287623    11.00000   -1.20000
AFIX   0
C11   1    0.472227    0.943038    0.222732    11.00000    0.09238    0.11271 =
         0.06599    0.00978    0.01484   -0.00737
AFIX  23
H11A  2    0.407707    0.912618    0.206276    11.00000   -1.20000
H11B  2    0.464094    1.013762    0.219683    11.00000   -1.20000
AFIX   0
C12   1    0.581121    0.911528    0.202971    11.00000    0.09928    0.18951 =
         0.10039   -0.00233    0.03632   -0.00852
AFIX 137
H12A  2    0.578280    0.929597    0.172243    11.00000   -1.50000
H12B  2    0.589487    0.841499    0.205671    11.00000   -1.50000
H12C  2    0.645193    0.943349    0.218369    11.00000   -1.50000
AFIX   0
C13   1    0.212000    0.623880    0.388796    11.00000    0.04406    0.05931 =
         0.06771    0.00267    0.00290   -0.00288
AFIX  23
H13A  2    0.204162    0.676126    0.410236    11.00000   -1.20000
H13B  2    0.156428    0.636432    0.364284    11.00000   -1.20000
AFIX   0
C14   1    0.180126    0.528609    0.410129    11.00000    0.05282    0.06815 =
         0.07976    0.01047    0.01173   -0.00361
AFIX  23
H14A  2    0.232679    0.516101    0.435597    11.00000   -1.20000
H14B  2    0.187591    0.475211    0.389236    11.00000   -1.20000
AFIX   0
C15   1    0.058633    0.530878    0.424787    11.00000    0.05477    0.08378 =
         0.09399    0.00563    0.01879   -0.00894
AFIX  23
H15A  2    0.052442    0.584110    0.445856    11.00000   -1.20000
H15B  2    0.007182    0.545646    0.399250    11.00000   -1.20000
AFIX   0
C16   1    0.019097    0.437385    0.445640    11.00000    0.07362    0.08319 =
         0.11230    0.00797    0.02618   -0.01456
AFIX 137
H16A  2    0.022783    0.384277    0.424861    11.00000   -1.50000
H16B  2   -0.058445    0.445237    0.453786    11.00000   -1.50000
H16C  2    0.067722    0.422981    0.471580    11.00000   -1.50000
AFIX   0
C17   1    0.349181    0.551030    0.339083    11.00000    0.06251    0.05186 =
         0.05741   -0.00646    0.00041    0.00050
AFIX  23
H17A  2    0.282612    0.547482    0.318336    11.00000   -1.20000
H17B  2    0.354480    0.489073    0.354983    11.00000   -1.20000
AFIX   0
C18   1    0.453823    0.562504    0.313440    11.00000    0.07111    0.08713 =
         0.06185   -0.00831    0.01038    0.00777
AFIX  23
H18A  2    0.521277    0.564450    0.333789    11.00000   -1.20000
H18B  2    0.449559    0.624236    0.297342    11.00000   -1.20000
AFIX   0
C19   1    0.464947    0.477208    0.280625    11.00000    0.11892    0.12199 =
         0.12520   -0.04902    0.04776   -0.00623
AFIX  23
H19A  2    0.460508    0.415755    0.296722    11.00000   -1.20000
H19B  2    0.399989    0.479444    0.259072    11.00000   -1.20000
AFIX   0
C20   1    0.569030    0.476751    0.257080    11.00000    0.14137    0.16398 =
         0.13274   -0.02948    0.06585    0.01931
AFIX 137
H20A  2    0.569764    0.419855    0.238303    11.00000   -1.50000
H20B  2    0.634247    0.474965    0.277984    11.00000   -1.50000
H20C  2    0.572099    0.535131    0.239339    11.00000   -1.50000
AFIX   0

C21   1    0.655973    0.373660    0.427208    11.00000    0.04405    0.05075 =
         0.05692    0.00511   -0.00466   -0.00027
C22   1    0.708528    0.423803    0.393726    11.00000    0.05192    0.06932 =
         0.07361    0.00881    0.01052   -0.00612
AFIX  43
H22   2    0.724563    0.389809    0.368160    11.00000   -1.20000
AFIX   0
C23   1    0.737694    0.522331    0.397161    11.00000    0.05796    0.06683 =
         0.12303    0.02225    0.02154   -0.00618
AFIX  43
H23   2    0.773306    0.552632    0.374121    11.00000   -1.20000
AFIX   0
C24   1    0.714934    0.575922    0.433961    11.00000    0.05801    0.04946 =
         0.12768    0.01318   -0.00465   -0.00210
AFIX  43
H24   2    0.735919    0.641771    0.436439    11.00000   -1.20000
AFIX   0
C25   1    0.660826    0.530189    0.466757    11.00000    0.06709    0.05092 =
         0.08659   -0.00237   -0.01532    0.00489
AFIX  43
H25   2    0.643466    0.565323    0.491854    11.00000   -1.20000
AFIX   0
C26   1    0.631406    0.431888    0.463102    11.00000    0.06784    0.04965 =
         0.05625    0.00747   -0.00260    0.00438
AFIX  43
H26   2    0.593147    0.403274    0.485888    11.00000   -1.20000
AFIX   0
C27   1    0.734370    0.201859    0.458712    11.00000    0.04952    0.05081 =
         0.05786    0.00329    0.01269    0.00320
C28   1    0.808579    0.250317    0.488512    11.00000    0.06050    0.06162 =
         0.06615   -0.00203   -0.00002    0.00899
AFIX  43
H28   2    0.803217    0.318462    0.490115    11.00000   -1.20000
AFIX   0
C29   1    0.891192    0.203599    0.516408    11.00000    0.07235    0.08479 =
         0.08515   -0.00426   -0.01337    0.01806
AFIX  43
H29   2    0.938088    0.240391    0.536101    11.00000   -1.20000
AFIX   0
C30   1    0.902993    0.104523    0.514761    11.00000    0.06082    0.08383 =
         0.11637    0.01675    0.00071    0.02108
AFIX  43
H30   2    0.957279    0.072635    0.533430    11.00000   -1.20000
AFIX   0
C31   1    0.833359    0.051882    0.485023    11.00000    0.06091    0.06033 =
         0.14035    0.01389    0.00575    0.01385
AFIX  43
H31   2    0.841118   -0.016057    0.483218    11.00000   -1.20000
AFIX   0
C32   1    0.752106    0.099661    0.457896    11.00000    0.05350    0.05343 =
         0.12040   -0.00245    0.00170    0.00569
AFIX  43
H32   2    0.706578    0.062242    0.437983    11.00000   -1.20000
AFIX   0
C33   1    0.505214    0.230255    0.444061    11.00000    0.05176    0.04759 =
         0.05119   -0.00147   -0.00167   -0.00061
C34   1    0.479300    0.144796    0.466953    11.00000    0.05131    0.05117 =
         0.05292    0.00141   -0.00064   -0.00063
AFIX  43
H34   2    0.537840    0.100151    0.474092    11.00000   -1.20000
AFIX   0
C35   1    0.369746    0.123650    0.479514    11.00000    0.05621    0.06525 =
         0.06923    0.00745    0.00424   -0.00610
AFIX  43
H35   2    0.356337    0.065246    0.494339    11.00000   -1.20000
AFIX   0
C36   1    0.280642    0.188330    0.470238    11.00000    0.05124    0.06974 =
         0.09633   -0.00163    0.00977   -0.00307
AFIX  43
H36   2    0.207264    0.174529    0.478754    11.00000   -1.20000
AFIX   0
C37   1    0.303014    0.273386    0.448168    11.00000    0.05435    0.06222 =
         0.12133    0.00451    0.00491    0.00563
AFIX  43
H37   2    0.244320    0.318279    0.441689    11.00000   -1.20000
AFIX   0
C38   1    0.412295    0.293068    0.435426    11.00000    0.05873    0.05271 =
         0.09857    0.01220    0.00144    0.00359
AFIX  43
H38   2    0.424399    0.351323    0.420292    11.00000   -1.20000
AFIX   0
C39   1    0.636489    0.213044    0.374806    11.00000    0.07567    0.05884 =
         0.05611   -0.00108    0.00802   -0.00799
C40   1    0.544025    0.220381    0.344439    11.00000    0.09413    0.06999 =
         0.06762    0.00979   -0.00925   -0.02384
AFIX  43
H40   2    0.475058    0.244347    0.353806    11.00000   -1.20000
AFIX   0
C41   1    0.550066    0.192766    0.299449    11.00000    0.14943    0.07662 =
         0.06457    0.01219   -0.00966   -0.03420
AFIX  43
H41   2    0.486296    0.200308    0.279781    11.00000   -1.20000
AFIX   0
C42   1    0.648551    0.155414    0.285050    11.00000    0.18620    0.10392 =
         0.07234   -0.01371    0.01758   -0.02252
AFIX  43
H42   2    0.652415    0.135510    0.255767    11.00000   -1.20000
AFIX   0
C43   1    0.742806    0.147395    0.314452    11.00000    0.16237    0.16603 =
         0.08298   -0.03501    0.03259    0.02119
AFIX  43
H43   2    0.811409    0.123170    0.304854    11.00000   -1.20000
AFIX   0
C44   1    0.736064    0.174973    0.357876    11.00000    0.10018    0.14860 =
         0.07693   -0.02531    0.01988    0.01744
AFIX  43
H44   2    0.800957    0.168005    0.377015    11.00000   -1.20000
AFIX   0
B1    3    0.632420    0.254425    0.426513    11.00000    0.05479    0.05011 =
         0.05645    0.00065    0.00326   -0.00091

PART 1
O3    5    0.685107    0.807473    0.364114    21.00000    0.07146    0.09705 =
         0.10024   -0.01083    0.01668   -0.00752
C45   1    0.726500    0.757340    0.326757    21.00000    0.08176    0.09343 =
         0.09863   -0.01105    0.01191   -0.00436
AFIX  23
H45A  2    0.702868    0.791895    0.299655    21.00000   -1.20000
H45B  2    0.695719    0.691103    0.324945    21.00000   -1.20000
AFIX   0
C46   1    0.852701    0.754210    0.332565    21.00000    0.07814    0.11509 =
         0.13843   -0.02094    0.01593   -0.00819
AFIX  23
H46A  2    0.886801    0.782365    0.307021    21.00000   -1.20000
H46B  2    0.879240    0.686948    0.336317    21.00000   -1.20000
AFIX   0
C47   1    0.883671    0.812963    0.372903    21.00000    0.07814    0.11509 =
         0.13843   -0.02094    0.01593   -0.00819
AFIX  23
H47A  2    0.929396    0.773580    0.394102    21.00000   -1.20000
H47B  2    0.928292    0.869992    0.365307    21.00000   -1.20000
AFIX   0
C48   1    0.780291    0.843499    0.391672    21.00000    0.08176    0.09343 =
         0.09863   -0.01105    0.01191   -0.00436
AFIX  23
H48A  2    0.777460    0.914710    0.393293    21.00000   -1.20000
H48B  2    0.777299    0.817361    0.421415    21.00000   -1.20000
AFIX   0

SAME 0.02 0.04 O3 > C48
PART 0
PART 2
O3A   5    0.680117    0.802777    0.363273   -21.00000    0.07146    0.09705 =
         0.10024   -0.01083    0.01668   -0.00752
C45A  1    0.740245    0.777500    0.325117   -21.00000    0.08176    0.09343 =
         0.09863   -0.01105    0.01191   -0.00436
AFIX  23
H45C  2    0.726328    0.825947    0.301861   -21.00000   -1.20000
H45D  2    0.716233    0.713476    0.313836   -21.00000   -1.20000
AFIX   0
C46A  1    0.863480    0.776136    0.340696   -21.00000    0.07814    0.11509 =
         0.13843   -0.02094    0.01593   -0.00819
AFIX  23
H46C  2    0.883130    0.718863    0.358727   -21.00000   -1.20000
H46D  2    0.913669    0.780314    0.316410   -21.00000   -1.20000
AFIX   0
C47A  1    0.863812    0.867042    0.366945   -21.00000    0.07814    0.11509 =
         0.13843   -0.02094    0.01593   -0.00819
AFIX  23
H47C  2    0.920664    0.863050    0.391643   -21.00000   -1.20000
H47D  2    0.881720    0.923087    0.348772   -21.00000   -1.20000
AFIX   0
C48A  1    0.751724    0.877155    0.382656   -21.00000    0.08176    0.09343 =
         0.09863   -0.01105    0.01191   -0.00436
AFIX  23
H48C  2    0.755325    0.871096    0.414662   -21.00000   -1.20000
H48D  2    0.720825    0.941465    0.374778   -21.00000   -1.20000
AFIX   0

PART 0
PART 3
O1    5    0.125479    0.760472    0.298591    31.00000    0.06547    0.19812 =
         0.07430   -0.02960   -0.01162    0.00419
O2    5    0.261631    0.724057    0.259602    31.00000    0.06547    0.19812 =
         0.07430   -0.02960   -0.01162    0.00419
N1    4    0.226126    0.749649    0.294205    31.00000    0.06331    0.07210 =
         0.06041    0.00461   -0.00972   -0.00276
PART 0
PART 4
O1A   5    0.208404    0.755714    0.301292   -31.00000    0.06547    0.19812 =
         0.07430   -0.02960   -0.01162    0.00419
O2A   5    0.324112    0.715491    0.254075   -31.00000    0.06547    0.19812 =
         0.07430   -0.02960   -0.01162    0.00419
N1A   4    0.216130    0.728188    0.260428   -31.00000    0.06331    0.07210 =
         0.06041    0.00461   -0.00972   -0.00276
HKLF 4


REM  shelxt in P 1 21/n 1
REM wR2 = 0.1386, GooF = S = 0.928, Restrained GooF = 0.932 for all data
REM R1 = 0.0570 for 5736 Fo > 4sig(Fo) and 0.0966 for all 9766 data
REM 526 parameters refined using 490 restraints

END

WGHT      0.0419      0.0000

REM Highest difference peak  0.414,  deepest hole -0.325,  1-sigma level  0.067
Q1    1   0.1360  0.7239  0.2845  11.00000  0.05    0.41
Q2    1   0.2055  0.6776  0.2700  11.00000  0.05    0.37
Q3    1   0.2879  0.8264  0.3400  11.00000  0.05    0.32
Q4    1   0.4782  0.7312  0.4612  11.00000  0.05    0.31
Q5    1   0.3558  0.6619  0.3458  11.00000  0.05    0.30
;
_shelx_res_checksum   25430

_shelx_hkl_file
;
  16  -4  -1    2.20    6.07
  16  -4  -2    2.96    6.44
  16  -4  -3   -1.11    6.27
  16  -4  -4    2.23    6.67
  16  -4  -5   11.51    8.83
  16  -4  -6    0.11    6.18
  16  -4  -7   -1.60    7.58
  16  -4  -8    7.51    7.28
  16  -5  -1    4.56    6.40
  16  -5  -2    6.63    5.83
  16  -5  -3    5.26    6.33
  16  -5  -4    0.46    6.90
  16  -5  -5   -1.54    5.91
  16  -5  -6   -3.36    5.82
  16  -5  -7   -0.37    5.36
  16  -5  -8    6.35    6.38
  16  -5  -9   -0.95    5.72
  16  -5 -10    3.36    6.70
  16  -5 -11   -0.55    6.24
  16  -5 -12    6.89    7.43
  16  -5 -13    1.57    5.95
 -15   0   1    1.66    5.53
 -15   0   2    3.18    4.72
 -15   0   3   23.58    8.39
 -15   0   4   -2.07    4.48
 -15   0   5    8.40    6.30
 -15   0   6    0.92    3.27
 -15   0   7   -2.16    4.97
 -15   0   8   -0.81    5.06
 -15   0   9   36.09   10.60
 -15   0  10   -2.51    5.52
 -15   0  11   -1.57    5.27
 -15   0  12   -1.28    4.62
 -15   0  13   11.56    6.53
 -15   0  14   -2.37    5.74
 -15   1   1   10.20    6.19
 -15  -1   1   11.30    5.56
 -15   1   2   -1.05    4.67
 -15  -1   2    2.98    4.04
 -15   1   3    3.73    5.16
 -15  -1   3   -2.18    4.67
 -15   1   4    0.28    4.69
 -15  -1   4    1.01    5.12
 -15   1   5   11.80    7.37
 -15  -1   5   22.59    8.47
 -15   1   6    2.34    4.46
 -15  -1   6   -0.29    4.18
 -15   1   7    6.76    5.72
 -15  -1   7   -0.81    4.61
 -15   1   8    3.96    5.66
 -15  -1   8    1.20    4.37
 -15   1   9   -1.04    5.21
 -15  -1   9    2.17    5.32
 -15   1  10   -1.83    5.44
 -15  -1  10    6.84    5.77
 -15   1  11    9.14    6.34
 -15  -1  11    3.88    5.84
 -15   1  12    0.67    5.32
 -15  -1  12   -1.01    4.70
 -15   1  13    4.43    4.65
 -15  -1  13    7.85    5.59
 -15   1  14    1.69    4.72
 -15   2   1   -3.13    4.83
  15  -2  -1    6.01    6.43
 -15  -2   1   -0.51    4.19
 -15   2   2   -2.64    5.42
 -15  -2   2   -2.28    5.26
 -15   2   3   34.42    9.43
 -15  -2   3   15.25    7.62
 -15   2   4   -1.83    5.98
 -15  -2   4   -0.42    5.09
 -15   2   5    8.35    6.22
 -15  -2   5   10.23    6.05
 -15   2   6   -3.12    5.72
 -15  -2   6    4.57    6.28
 -15   2   7    7.92    6.38
 -15  -2   7    9.18    5.92
 -15   2   8   -2.27    4.68
 -15  -2   8    2.84    5.06
 -15   2   9   -0.73    5.49
 -15  -2   9    4.42    6.73
 -15   2  10    7.60    5.88
 -15  -2  10   -0.03    3.24
 -15   2  11    0.97    3.99
 -15  -2  11   -2.01    5.40
 -15   2  12    2.06    5.41
 -15  -2  12   -2.02    5.04
 -15   2  13    4.44    5.67
 -15  -2  13    4.23    6.67
 -15   2  14    2.05    5.66
 -15   3   1    9.20    5.63
  15  -3  -1    0.84    5.93
 -15  -3   1   21.12    8.09
 -15   3   2    2.82    4.86
  15  -3  -2   -3.76    6.21
 -15  -3   2   -1.65    4.47
 -15   3   3   -1.19    4.71
  15  -3  -3   -1.51    4.96
 -15  -3   3    2.18    5.09
 -15   3   4   -0.81    4.82
  15  -3  -4   -1.70    5.72
 -15  -3   4   -2.60    5.48
 -15   3   5    7.85    6.47
  15  -3  -5    4.01    6.17
 -15  -3   5    7.53    5.69
 -15   3   6    3.46    5.04
  15  -3  -6    3.51    5.00
 -15  -3   6   -0.25    5.10
 -15   3   7    1.71    4.82
  15  -3  -7    2.03    7.19
 -15  -3   7   10.59    6.17
 -15   3   8   18.75    7.52
  15  -3  -8    1.70    7.04
 -15  -3   8    3.41    5.23
 -15   3   9    2.06    5.41
  15  -3  -9   10.10    7.40
 -15  -3   9   -0.56    4.72
 -15   3  10    2.65    4.65
  15  -3 -10   -1.13    5.75
 -15  -3  10    8.24    5.94
 -15   3  11   25.68    8.52
 -15  -3  11   27.82    9.04
 -15   3  12   -1.22    4.23
 -15  -3  12    3.53    6.02
 -15   3  13    1.77    4.62
 -15   3  14    4.47    5.52
 -15   4   1   -1.90    4.79
  15  -4  -1   -1.80    5.48
 -15  -4   1   -0.02    4.06
 -15   4   2    2.78    4.12
  15  -4  -2    0.87    5.41
 -15  -4   2    4.37    4.79
 -15   4   3    6.48    5.98
  15  -4  -3    9.62    7.00
 -15  -4   3    2.56    5.69
 -15   4   4    4.47    5.37
  15  -4  -4    7.10    6.45
 -15  -4   4   10.64    6.31
 -15   4   5    9.77    6.97
  15  -4  -5    5.39    6.79
 -15  -4   5    7.52    5.82
 -15   4   6    1.41    4.95
  15  -4  -6    3.10    5.53
 -15  -4   6    0.12    4.53
 -15   4   7    0.66    4.74
  15  -4  -7    3.09    6.33
 -15  -4   7    8.53    6.39
 -15   4   8    6.11    5.38
  15  -4  -8   15.79    8.26
 -15  -4   8    1.85    4.85
 -15   4   9   12.04    6.29
  15  -4  -9    6.72    7.10
 -15  -4   9    4.68    6.32
 -15   4  10   11.10    6.41
  15  -4 -10    6.17    6.08
 -15  -4  10    7.03    6.25
 -15   4  11    7.46    5.54
  15  -4 -11   -1.91    5.43
 -15  -4  11    7.45    5.00
 -15   4  12   -0.01    4.44
  15  -4 -12    2.22    5.70
 -15   4  13    0.28    4.43
  15  -4 -13    3.62    6.75
 -15   4  14    6.59    5.64
  15  -4 -14   -1.26    6.77
  15  -4 -15    7.58    7.50
 -15   5   1    1.85    4.45
  15  -5  -1    3.06    6.15
 -15  -5   1   -0.48    4.95
 -15   5   2    1.74    4.93
  15  -5  -2   -0.52    5.35
 -15  -5   2    0.64    4.64
 -15   5   3   -2.02    5.05
  15  -5  -3    0.14    6.74
 -15  -5   3   -3.20    5.59
 -15   5   4   -0.69    4.35
  15  -5  -4   -1.24    5.41
 -15  -5   4    4.33    5.06
 -15   5   5   -1.02    5.29
  15  -5  -5   -1.23    5.10
 -15  -5   5   -1.42    4.40
 -15   5   6    8.02    6.28
  15  -5  -6   -2.00    5.84
 -15  -5   6   10.31    6.31
 -15   5   7   -0.20    3.94
  15  -5  -7    7.00    6.39
 -15  -5   7   12.67    7.00
 -15   5   8   -1.07    4.45
  15  -5  -8    1.80    6.21
 -15  -5   8    0.08    5.39
 -15   5   9   -1.44    5.50
  15  -5  -9    3.63    6.54
 -15  -5   9   -1.99    5.49
 -15   5  10    3.28    4.55
  15  -5 -10    8.82    6.93
 -15   5  11   17.02    6.94
  15  -5 -11    8.05    8.05
 -15   5  12    2.56    4.61
  15  -5 -12    5.92    6.54
 -15   5  13    1.31    5.82
  15  -5 -13   -3.31    6.23
 -15   5  14   -1.00    5.74
  15  -5 -14   -1.46    6.06
  15  -5 -15   -3.37    6.83
  15  -5 -16    1.53    6.24
  15  -5 -17   -3.09    6.08
  15  -5 -18   -3.76    7.14
 -15   6   1   -0.08    3.94
  15  -6  -1   -0.53    5.59
 -15  -6   1   -2.63    5.53
 -15   6   2   -2.86    5.17
  15  -6  -2   -3.93    6.49
 -15  -6   2   15.33    6.97
 -15   6   3    0.42    5.21
  15  -6  -3    3.48    5.11
 -15  -6   3    8.91    6.03
 -15   6   4    8.99    5.56
  15  -6  -4    7.29    7.07
 -15  -6   4    5.13    5.55
 -15   6   5    2.73    5.28
  15  -6  -5    3.38    5.93
 -15  -6   5    3.58    5.00
 -15   6   6    0.64    4.13
  15  -6  -6    9.04    6.38
 -15  -6   6    1.31    4.61
 -15   6   7    0.83    5.42
  15  -6  -7   -2.51    6.63
 -15  -6   7   10.55    6.26
 -15   6   8    1.03    4.55
  15  -6  -8    1.68    6.10
 -15   6   9    0.25    4.73
  15  -6  -9    3.73    5.96
 -15   6  10    3.98    5.48
  15  -6 -10    2.78    5.39
 -15   6  11    6.56    5.98
  15  -6 -11   -1.10    5.01
 -15   6  12   -0.39    4.21
  15  -6 -12    0.73    6.28
 -15   6  13    1.04    5.50
  15  -6 -13    0.19    5.37
  15  -6 -14   -2.35    6.47
  15  -6 -15    4.61    6.50
  15  -6 -16   -0.21    6.77
 -15   7   1   12.37    6.73
  15  -7  -1   -1.19    7.47
 -15   7   2   14.93    6.78
  15  -7  -2    6.59    6.05
 -15   7   3   -0.60    3.94
  15  -7  -3   -2.32    5.15
 -15   7   4   -0.00    4.66
  15  -7  -4   -0.74    5.08
 -15   7   5    0.27    4.59
  15  -7  -5    7.16    6.23
 -15   7   6   -0.29    4.93
  15  -7  -6    6.00    6.38
 -15   7   7   -1.92    5.23
  15  -7  -7   -1.70    5.28
 -15   7   8    0.63    3.56
  15  -7  -8   -1.05    5.33
 -15   7   9   -0.58    4.90
  15  -7  -9    4.46    5.96
 -15   7  10    1.80    5.40
 -15   7  11   -0.11    4.23
 -15   7  12   -0.92    5.90
 -15   7  13    0.00    3.96
 -15   8   4    2.76    4.97
 -15   8   5   -1.04    4.58
 -15   8   6   -1.40    4.71
 -15   8   7    0.59    4.39
 -15   8   8    0.94    4.58
 -15   8   9   -2.37    5.17
 -15   8  10    9.09    6.38
 -15   8  11   -1.29    5.11
 -15   8  12    2.80    5.48
 -15   8  13   -0.16    4.76
 -14   0   1    0.15    4.03
 -14   0   2   38.83   10.44
 -14   0   3    0.45    5.44
 -14   0   4   24.51    8.80
 -14   0   5    3.30    5.36
 -14   0   6   15.08    6.61
 -14   0   7    1.01    5.14
 -14   0   8   -2.00    4.97
 -14   0   9    0.72    5.24
 -14   0  10    3.78    4.78
 -14   0  11   -1.16    4.54
 -14   0  12    7.80    6.23
 -14   0  13   -1.24    5.20
 -14   0  14   21.95    8.25
 -14   0  15    6.33    5.50
 -14   0  16    3.83    6.34
 -14   0  17   -2.18    4.82
 -14   0  18   16.55    7.51
 -14   0  19   -0.10    3.84
 -14   0  20   -2.27    6.77
 -14   1   1    0.98    3.94
  14  -1  -1    1.53    4.84
 -14  -1   1    1.55    4.89
 -14   1   2    0.12    4.68
  14  -1  -2   -0.31    4.54
 -14  -1   2    2.46    4.95
 -14   1   3   -2.08    4.21
  14  -1  -3    4.29    5.71
 -14  -1   3   -0.21    4.38
 -14   1   4    7.87    4.95
  14  -1  -4    0.15    6.57
 -14  -1   4    8.26    6.02
 -14   1   5    3.58    5.08
  14  -1  -5   -2.12    6.25
 -14  -1   5    0.61    5.11
 -14   1   6   18.04    7.69
 -14  -1   6   26.45    8.70
 -14   1   7   -1.19    4.30
 -14  -1   7    0.70    5.12
 -14   1   8    0.11    4.72
 -14  -1   8   -1.74    5.54
 -14   1   9    3.09    4.71
 -14  -1   9   -1.49    6.51
 -14   1  10   10.76    6.28
 -14  -1  10   17.13    6.86
 -14   1  11    6.38    5.98
 -14  -1  11   -2.32    5.34
 -14   1  12    7.57    5.64
 -14  -1  12    3.77    5.48
 -14   1  13   -2.02    4.81
 -14  -1  13    0.37    5.31
 -14   1  14    2.59    6.04
 -14  -1  14   -0.98    5.61
 -14   1  15   -1.81    5.03
 -14  -1  15   -0.91    5.63
 -14   1  16   17.51    7.74
 -14  -1  16   18.28    7.69
 -14   1  17    1.37    4.76
 -14  -1  17    6.68    6.04
 -14   1  18    0.13    5.64
 -14  -1  18    8.12    6.11
 -14   1  19    1.18    5.46
 -14  -1  19   -1.60    5.70
 -14   1  20   13.05    6.16
 -14  -1  20    8.82    7.19
 -14   2   1   -0.60    4.77
  14  -2  -1   -0.18    4.90
 -14  -2   1    0.10    4.85
 -14   2   2   17.72    7.34
  14  -2  -2   20.19    8.45
 -14  -2   2   21.87    7.54
 -14   2   3    4.07    4.82
  14  -2  -3    4.80    7.11
 -14  -2   3    1.89    5.44
 -14   2   4    1.20    4.76
  14  -2  -4   12.59    7.39
 -14  -2   4   17.70    7.45
 -14   2   5    3.47    4.41
  14  -2  -5    3.58    6.00
 -14  -2   5   -2.47    5.17
 -14   2   6    8.82    6.64
  14  -2  -6    8.99    6.28
 -14  -2   6    8.56    6.73
 -14   2   7    2.06    4.75
  14  -2  -7    0.03    5.70
 -14  -2   7   -2.92    5.24
 -14   2   8    5.39    4.95
  14  -2  -8    1.33    6.12
 -14  -2   8   11.12    6.59
 -14   2   9    3.56    4.04
  14  -2  -9    1.08    5.69
 -14  -2   9    5.56    4.94
 -14   2  10    1.86    4.39
  14  -2 -10    0.76    5.18
 -14  -2  10    2.82    4.82
 -14   2  11   -0.51    4.17
  14  -2 -11   -0.53    6.18
 -14  -2  11    1.75    5.48
 -14   2  12   25.63    8.49
 -14  -2  12    7.29    5.74
 -14   2  13    5.31    5.28
 -14  -2  13    1.51    5.31
 -14   2  14   16.71    7.39
 -14  -2  14   20.71    7.62
 -14   2  15   -2.00    5.29
 -14  -2  15   -1.98    4.54
 -14   2  16    2.31    5.16
 -14  -2  16    1.92    5.60
 -14   2  17    8.34    5.77
 -14  -2  17    0.82    3.60
 -14   2  18    0.49    5.60
 -14  -2  18   -2.09    6.17
 -14   2  19    3.87    4.35
 -14  -2  19   -0.21    4.34
 -14   2  20   -2.77    5.73
 -14   3   1    4.51    4.96
  14  -3  -1   -0.90    5.36
 -14  -3   1   -0.58    5.27
 -14   3   2   -5.02    5.21
  14  -3  -2    2.81    5.56
 -14  -3   2   -0.49    4.26
 -14   3   3   -0.35    4.69
  14  -3  -3    2.79    6.28
 -14  -3   3   -1.79    4.07
 -14   3   4    5.84    4.80
  14  -3  -4   -0.35    5.58
 -14  -3   4    2.66    5.52
 -14   3   5    2.59    4.31
  14  -3  -5   -0.58    5.74
 -14  -3   5    3.75    5.08
 -14   3   6   30.02    8.78
  14  -3  -6    3.35    6.24
 -14  -3   6   23.12    7.74
 -14   3   7    0.07    5.44
  14  -3  -7    0.85    5.55
 -14  -3   7   14.34    6.05
 -14   3   8   -0.89    4.83
  14  -3  -8    0.95    5.35
 -14  -3   8    4.17    6.33
 -14   3   9    1.05    4.34
  14  -3  -9    0.06    5.74
 -14  -3   9    1.15    5.12
 -14   3  10   15.49    7.15
  14  -3 -10   12.38    8.06
 -14  -3  10   18.07    7.38
 -14   3  11   13.08    7.08
  14  -3 -11    6.77    6.22
 -14  -3  11   11.07    6.51
 -14   3  12    0.95    4.59
  14  -3 -12   -1.87    6.13
 -14  -3  12    0.32    4.21
 -14   3  13   -2.39    5.80
  14  -3 -13   -1.66    6.00
 -14  -3  13   -2.60    6.11
 -14   3  14   -1.18    4.90
  14  -3 -14    0.66    5.52
 -14  -3  14    4.59    5.72
 -14   3  15    9.04    5.96
  14  -3 -15    1.70    6.14
 -14  -3  15    3.36    5.59
 -14   3  16   12.20    7.16
  14  -3 -16   10.15    7.50
 -14  -3  16   21.79    8.25
 -14   3  17    6.25    4.98
 -14  -3  17   -0.75    5.09
 -14   3  18   -0.72    4.74
 -14  -3  18    1.14    4.90
 -14   3  19    0.15    4.10
 -14  -3  19    0.32    4.39
 -14   3  20    2.64    4.49
 -14   4   1    9.64    5.58
  14  -4  -1   16.16    7.58
 -14  -4   1   10.31    5.82
 -14   4   2    4.23    4.75
  14  -4  -2   -0.98    5.92
 -14  -4   2    8.53    6.57
 -14   4   3    0.43    5.06
  14  -4  -3   -5.47    6.98
 -14  -4   3    3.00    5.55
 -14   4   4   -0.18    4.40
  14  -4  -4   -2.82    5.95
 -14  -4   4    1.00    5.15
 -14   4   5   -1.59    5.23
  14  -4  -5    3.13    6.51
 -14  -4   5    1.99    4.42
 -14   4   6   -1.90    5.35
  14  -4  -6   -0.22    6.19
 -14  -4   6    5.08    5.32
 -14   4   7   10.12    6.71
  14  -4  -7    6.25    5.72
 -14  -4   7    3.88    5.17
 -14   4   8    8.16    6.09
  14  -4  -8   -0.88    5.75
 -14  -4   8    5.51    6.45
 -14   4   9    2.07    4.83
  14  -4  -9    3.63    6.51
 -14  -4   9    7.67    6.64
 -14   4  10   21.61    8.04
  14  -4 -10   21.80    9.16
 -14  -4  10   16.93    7.70
 -14   4  11    5.09    5.94
  14  -4 -11   -2.41    5.81
 -14  -4  11   -1.52    5.03
 -14   4  12   26.47    8.43
  14  -4 -12    2.52    6.95
 -14  -4  12   16.04    6.89
 -14   4  13   25.17    8.16
  14  -4 -13    1.78    6.90
 -14  -4  13   18.16    8.69
 -14   4  14   21.03    8.21
  14  -4 -14    9.45    8.01
 -14  -4  14   10.08    7.26
 -14   4  15    1.75    4.53
  14  -4 -15    0.04    4.95
 -14  -4  15    0.91    4.07
 -14   4  16   11.57    6.65
  14  -4 -16    2.66    5.78
 -14  -4  16    4.82    5.50
 -14   4  17    1.19    5.83
  14  -4 -17    0.47    5.80
 -14  -4  17   -1.96    5.11
 -14   4  18    2.15    5.19
  14  -4 -18    2.70    6.54
 -14  -4  18   -0.05    5.01
 -14   4  19    0.38    4.74
  14  -4 -19   -2.67    6.41
 -14  -4  19    8.78    5.92
 -14   4  20   -0.89    5.19
 -14   5   1   17.19    7.52
  14  -5  -1   12.81    7.00
 -14  -5   1    7.37    5.96
 -14   5   2   -1.62    4.64
  14  -5  -2   -2.04    6.54
 -14  -5   2    0.91    4.31
 -14   5   3    0.07    3.80
  14  -5  -3   -1.10    5.38
 -14  -5   3    2.80    5.10
 -14   5   4   -0.53    4.37
  14  -5  -4    0.87    5.05
 -14  -5   4    0.87    5.92
 -14   5   5   13.88    6.63
  14  -5  -5    5.98    6.23
 -14  -5   5    6.70    6.17
 -14   5   6    5.09    5.14
  14  -5  -6   11.47    7.38
 -14  -5   6    2.90    5.17
 -14   5   7    1.61    5.18
  14  -5  -7   -0.15    5.40
 -14  -5   7    0.69    4.36
 -14   5   8   -1.35    4.43
  14  -5  -8    2.54    6.44
 -14  -5   8    7.27    5.65
 -14   5   9    7.40    5.50
  14  -5  -9    1.75    6.01
 -14  -5   9    8.35    5.67
 -14   5  10   32.36    8.67
  14  -5 -10   13.21    8.05
 -14  -5  10   17.28    7.63
 -14   5  11   -0.34    4.09
  14  -5 -11    0.77    5.96
 -14  -5  11    4.48    5.67
 -14   5  12    8.89    5.80
  14  -5 -12    2.52    5.91
 -14  -5  12   19.58    7.24
 -14   5  13    0.44    5.15
  14  -5 -13    8.86    7.01
 -14  -5  13    1.26    5.35
 -14   5  14   -1.16    4.82
  14  -5 -14   -0.93    5.89
 -14  -5  14   -2.46    5.66
 -14   5  15    2.99    4.81
  14  -5 -15   14.62    8.09
 -14  -5  15   -0.24    5.04
 -14   5  16   21.51    7.82
  14  -5 -16   15.92    8.18
 -14  -5  16    9.13    6.68
 -14   5  17    2.09    5.70
  14  -5 -17   -0.45    6.57
 -14  -5  17   -2.32    5.97
 -14   5  18   -1.05    5.14
  14  -5 -18   -1.63    5.06
 -14  -5  18    2.04    4.73
 -14   5  19    2.66    5.19
  14  -5 -19   -2.25    6.23
  14  -5 -20   -1.40    5.25
  14  -5 -21    1.91    6.51
  14  -5 -22   -3.15    6.79
 -14   6   1    3.71    5.49
  14  -6  -1    6.41    5.93
 -14  -6   1   11.07    5.91
 -14   6   2    4.57    5.32
  14  -6  -2    7.91    6.12
 -14  -6   2    0.26    4.53
 -14   6   3    3.92    4.81
  14  -6  -3    4.50    5.44
 -14  -6   3    4.78    5.36
 -14   6   4   10.29    6.06
  14  -6  -4   16.20    8.10
 -14  -6   4    9.61    6.90
 -14   6   5    1.74    3.83
  14  -6  -5   -1.44    5.46
 -14  -6   5   -1.67    5.01
 -14   6   6    0.50    4.81
  14  -6  -6    2.41    5.56
 -14  -6   6    3.47    4.45
 -14   6   7    7.17    5.75
  14  -6  -7    0.54    5.06
 -14  -6   7    8.93    5.93
 -14   6   8    6.28    5.48
  14  -6  -8    2.29    5.11
 -14  -6   8    0.57    4.10
 -14   6   9    0.28    3.78
  14  -6  -9    1.10    4.73
 -14  -6   9    8.45    6.24
 -14   6  10   -2.73    5.86
  14  -6 -10    0.74    6.50
 -14  -6  10    0.42    5.52
 -14   6  11   12.18    6.77
  14  -6 -11    2.09    5.52
 -14  -6  11   -0.85    4.63
 -14   6  12    3.79    5.39
  14  -6 -12   -3.09    6.23
 -14  -6  12   -0.03    4.08
 -14   6  13   -0.71    5.26
  14  -6 -13    1.16    4.69
 -14  -6  13   -1.16    4.82
 -14   6  14    4.53    5.57
  14  -6 -14   -0.96    4.47
 -14  -6  14   15.95    6.60
 -14   6  15    0.11    4.69
  14  -6 -15    3.10    5.08
 -14  -6  15    2.55    4.75
 -14   6  16    0.27    4.74
  14  -6 -16   -0.01    5.89
 -14  -6  16   -1.32    5.56
 -14   6  17    5.15    5.36
  14  -6 -17   -0.37    5.69
 -14  -6  17    2.81    5.69
 -14   6  18    0.76    4.26
  14  -6 -18    4.08    6.63
 -14   6  19    0.08    5.57
  14  -6 -19   -0.41    5.75
  14  -6 -20    2.75    6.57
  14  -6 -21   -0.24    5.51
  14  -6 -22   -1.71    5.27
  14  -6 -23    3.71    6.24
 -14   7   1    7.93    5.67
  14  -7  -1   13.96    7.39
 -14  -7   1    9.70    6.58
 -14   7   2    2.17    4.59
  14  -7  -2   -2.44    5.34
 -14  -7   2    0.44    4.81
 -14   7   3    2.04    4.05
  14  -7  -3    1.45    5.68
 -14  -7   3    2.09    4.19
 -14   7   4    1.33    4.57
  14  -7  -4   -1.60    5.01
 -14  -7   4    9.20    5.65
 -14   7   5   10.27    6.08
  14  -7  -5   18.86    7.78
 -14  -7   5    9.42    6.06
 -14   7   6    3.76    5.92
  14  -7  -6    3.96    6.75
 -14  -7   6    2.49    4.58
 -14   7   7    7.17    6.26
  14  -7  -7    3.87    6.01
 -14  -7   7    3.78    5.07
 -14   7   8    3.43    4.96
  14  -7  -8   -0.89    6.09
 -14  -7   8   -0.97    4.58
 -14   7   9    5.71    5.61
  14  -7  -9    3.95    5.50
 -14  -7   9    5.65    5.26
 -14   7  10    2.22    4.55
  14  -7 -10    2.80    6.27
 -14  -7  10    2.11    4.84
 -14   7  11    4.24    5.33
  14  -7 -11    0.89    6.41
 -14  -7  11    7.59    5.79
 -14   7  12    2.47    5.34
  14  -7 -12   -3.68    5.69
 -14  -7  12   -2.41    5.74
 -14   7  13   -2.63    5.36
  14  -7 -13    0.86    5.38
 -14  -7  13    3.28    5.31
 -14   7  14    2.40    4.96
  14  -7 -14   -1.21    5.39
 -14  -7  14   -0.48    3.74
 -14   7  15    2.81    5.48
  14  -7 -15    1.53    6.07
 -14  -7  15    3.95    5.10
 -14   7  16    0.88    4.92
  14  -7 -16   -1.37    6.23
 -14  -7  16   -2.81    6.24
 -14   7  17    4.30    5.53
  14  -7 -17   -1.29    6.75
 -14  -7  17   -0.95    5.19
 -14   7  18   -0.58    4.16
  14  -7 -18    1.70    5.37
 -14   7  19    2.44    4.74
 -14   8   1    2.59    5.07
  14  -8  -1    8.64    5.84
 -14  -8   1   16.06    6.67
 -14   8   2   -0.20    4.99
  14  -8  -2   -0.98    5.99
 -14  -8   2    0.86    4.40
 -14   8   3    7.82    5.99
  14  -8  -3   12.55    7.00
 -14  -8   3   10.63    6.15
 -14   8   4    1.36    4.53
  14  -8  -4   -3.33    5.88
 -14  -8   4    0.61    4.59
 -14   8   5    1.51    4.66
  14  -8  -5   -0.09    5.54
 -14  -8   5   -0.69    4.13
 -14   8   6   -1.60    4.90
  14  -8  -6    0.82    4.70
 -14  -8   6    5.57    5.35
 -14   8   7    3.26    5.51
  14  -8  -7    7.18    6.89
 -14  -8   7    3.66    5.40
 -14   8   8    1.54    5.18
  14  -8  -8    0.88    5.15
 -14  -8   8    3.54    5.36
 -14   8   9    2.97    6.04
  14  -8  -9    9.82    6.79
 -14  -8   9   12.76    6.80
 -14   8  10   -0.20    4.44
  14  -8 -10   -2.17    5.81
 -14  -8  10   -0.81    4.60
 -14   8  11   -1.12    4.40
  14  -8 -11    2.86    5.13
 -14  -8  11    0.98    4.46
 -14   8  12    2.84    4.93
  14  -8 -12    2.30    5.52
 -14  -8  12   -0.15    4.48
 -14   8  13    3.34    6.49
  14  -8 -13    3.14    7.33
 -14  -8  13    5.27    5.81
 -14   8  14   -2.19    4.46
 -14  -8  14   -3.72    5.54
 -14   8  15   -0.80    4.69
 -14  -8  15   -0.84    5.41
 -14   8  16    0.10    5.15
 -14  -8  16   -2.06    5.16
 -14   8  17   -2.53    6.53
 -14   8  18    1.33    5.06
 -14   8  19    4.71    5.33
 -14  -9   1   10.36    6.33
 -14  -9   2   -1.90    4.95
 -14  -9   3   -0.60    4.45
 -14  -9   4    2.29    5.35
 -14  -9   5    6.70    5.76
 -14  -9   6    4.56    4.68
 -14  -9   7   -0.62    4.05
 -14  -9   8   -2.56    5.07
 -14  -9   9   -0.60    4.39
 -14  -9  10    2.16    5.04
 -14  -9  11   16.63    7.50
 -14  -9  12   -4.09    5.50
 -14  -9  13    0.73    4.79
 -14  -9  14   -0.48    4.92
 -14 -10   1    1.96    5.00
 -14 -10   2   -0.84    4.90
 -14 -10   3    3.03    5.12
 -14 -10   4    0.90    5.13
 -14 -10   5   -3.17    5.28
 -14 -10   6    4.72    5.54
 -14 -10   7    8.85    5.92
 -14 -10   8   -1.82    4.99
 -14 -10   9    1.52    5.19
 -14 -10  10   -0.63    4.95
 -14 -10  11   -2.32    5.66
 -14 -10  12   -1.48    4.47
 -14 -10  13    2.27    4.87
 -14 -11   1    2.79    4.82
 -14 -11   2    1.40    4.55
 -13   0   1   55.14   12.04
  13   0  -1   59.23   14.25
 -13   0   2    1.64    4.79
  13   0  -2    0.65    5.36
 -13   0   3   13.91    6.84
  13   0  -3    9.46    6.81
 -13   0   4    1.77    4.22
  13   0  -4    1.66    5.71
 -13   0   5   15.08    6.70
  13   0  -5    8.18    6.78
 -13   0   6    0.71    4.11
  13   0  -6   -0.39    5.42
 -13   0   7   19.58    7.76
  13   0  -7   18.01    8.31
 -13   0   8   -0.21    5.35
 -13   0   9    5.19    5.45
 -13   0  10   -2.86    5.48
 -13   0  11   19.70    8.10
 -13   0  12    4.03    4.23
 -13   0  13   21.51    8.38
 -13   0  14   -0.79    3.72
 -13   0  15    3.52    5.76
 -13   0  16   -0.58    4.09
 -13   0  17   26.88    8.80
 -13   0  18   -0.75    3.29
 -13   0  19   11.30    6.40
 -13   0  20   -0.42    4.09
 -13   0  21   -0.98    4.66
 -13   0  22   -2.16    5.51
 -13   0  23   15.80    7.65
 -13   0  24   -3.66    6.18
 -13   1   1    4.08    5.47
  13  -1  -1    6.07    5.65
 -13  -1   1    9.52    5.40
 -13   1   2   -1.04    4.35
  13  -1  -2   -1.48    6.07
 -13  -1   2    3.39    4.81
 -13   1   3   11.64    5.91
  13  -1  -3   18.92    8.17
 -13  -1   3    2.83    4.10
 -13   1   4    0.78    3.91
  13  -1  -4   -2.60    5.72
 -13  -1   4   -1.46    4.61
 -13   1   5   50.72   13.01
  13  -1  -5   84.60   16.31
 -13   1   6    2.93    5.40
  13  -1  -6    3.62    6.17
 -13  -1   6    2.08    5.21
 -13   1   7    3.22    4.99
  13  -1  -7    3.84    5.21
 -13  -1   7    0.50    4.49
 -13   1   8   -1.59    4.40
  13  -1  -8    3.29    6.11
 -13  -1   8   -1.32    5.19
  13  -1  -9   35.29   10.17
 -13  -1   9   27.39    8.32
 -13   1  10    4.07    5.27
  13  -1 -10    1.12    5.24
 -13  -1  10    2.50    4.92
 -13   1  11   17.39    6.95
  13  -1 -11    3.99    6.51
 -13  -1  11    9.62    5.62
 -13   1  12   -0.71    3.54
  13  -1 -12    4.23    5.50
 -13  -1  12   -1.02    5.80
 -13   1  13   -1.64    4.54
 -13  -1  13    7.87    5.37
 -13   1  14    0.74    4.69
 -13  -1  14    4.75    4.55
 -13   1  15   20.63    8.42
 -13  -1  15   23.59    8.53
 -13   1  16   -0.14    4.78
 -13  -1  16   -0.77    4.23
 -13   1  17   -2.45    5.41
 -13  -1  17   -3.32    6.43
 -13   1  18    0.61    3.85
 -13  -1  18    4.24    5.12
 -13   1  19    6.22    6.42
 -13  -1  19    6.97    5.82
 -13   1  20    1.01    4.03
 -13  -1  20    3.13    6.49
 -13   1  21    4.49    5.46
 -13  -1  21    6.38    6.30
 -13   1  22   -2.90    5.83
 -13  -1  22    4.59    5.22
 -13   1  23    1.58    5.03
 -13  -1  23    0.03    5.50
 -13   1  24   -3.26    5.32
 -13  -1  24    1.94    5.27
 -13   2   1   32.41    9.56
  13  -2  -1   25.08   10.15
 -13  -2   1   49.20   10.66
 -13   2   2    0.91    5.08
  13  -2  -2   -2.20    5.90
 -13  -2   2   -1.10    4.53
 -13   2   3    8.55    5.58
  13  -2  -3   -0.23    4.93
 -13  -2   3    2.39    4.20
 -13   2   4    0.21    4.49
  13  -2  -4    5.96    6.63
 -13  -2   4    3.43    4.42
 -13   2   5    6.93    5.39
  13  -2  -5    9.84    6.56
 -13  -2   5    4.97    5.19
 -13   2   6    9.34    5.65
  13  -2  -6    3.37    5.20
 -13  -2   6    4.65    5.91
 -13   2   7   33.21    9.53
  13  -2  -7   21.15    8.91
 -13  -2   7   38.26    9.39
 -13   2   8    2.01    4.50
  13  -2  -8    0.96    5.56
 -13  -2   8    5.64    5.50
 -13   2   9   19.83    6.78
  13  -2  -9    2.18    5.62
 -13  -2   9   13.56    6.34
 -13   2  10   -0.06    4.29
  13  -2 -10    1.23    6.86
 -13  -2  10   -1.08    4.69
 -13   2  11   11.73    7.03
  13  -2 -11   23.96    9.55
 -13  -2  11   24.46    8.81
 -13   2  12    1.05    4.63
  13  -2 -12   -0.62    5.42
 -13  -2  12   -0.95    4.75
 -13   2  13   23.11    8.35
  13  -2 -13    7.51    6.46
 -13  -2  13   11.13    6.78
 -13   2  14    4.49    5.94
  13  -2 -14    6.36    6.66
 -13  -2  14    4.77    5.81
 -13   2  15    8.50    5.06
  13  -2 -15    8.71    6.96
 -13  -2  15   10.70    6.09
 -13   2  16    7.68    6.43
  13  -2 -16    5.04    5.46
 -13  -2  16    8.27    5.71
 -13   2  17    3.72    5.08
 -13  -2  17    4.39    5.56
 -13   2  18    5.88    4.65
 -13  -2  18    0.71    4.73
 -13   2  19    7.82    6.07
 -13  -2  19   10.91    6.36
 -13   2  20   -0.72    5.28
 -13  -2  20   -1.11    4.80
 -13   2  21    1.24    5.25
 -13  -2  21   14.34    6.81
 -13   2  22   10.13    6.46
 -13  -2  22    0.71    5.99
 -13   2  23   10.53    7.53
 -13  -2  23    8.65    7.26
 -13   2  24   -1.64    4.93
 -13  -2  24    0.15    4.69
 -13   3   1    4.78    5.09
  13  -3  -1   11.04    7.24
 -13  -3   1   -1.88    4.32
 -13   3   2    1.58    3.78
  13  -3  -2   -3.43    6.25
 -13  -3   2    0.97    4.17
 -13   3   3    8.09    5.32
  13  -3  -3    0.50    5.24
 -13  -3   3    2.88    4.62
 -13   3   4   14.38    6.97
  13  -3  -4    6.70    6.31
 -13  -3   4    4.80    4.79
 -13   3   5   17.21    6.81
  13  -3  -5   22.08    8.56
 -13  -3   5   17.68    6.91
 -13   3   6    6.81    4.98
  13  -3  -6    2.18    5.78
 -13  -3   6   17.87    6.77
 -13   3   7    1.52    5.44
  13  -3  -7   -0.06    4.71
 -13  -3   7    0.79    3.96
 -13   3   8   -0.53    3.71
  13  -3  -8    3.93    6.29
 -13  -3   8    1.64    4.47
 -13   3   9   18.07    7.71
  13  -3  -9    7.92    6.96
 -13  -3   9   22.17    7.95
 -13   3  10    1.42    4.14
  13  -3 -10    0.56    5.24
 -13  -3  10    6.08    5.22
 -13   3  11    6.30    5.33
  13  -3 -11    4.71    6.56
 -13  -3  11   15.75    7.06
 -13   3  12    0.18    4.76
  13  -3 -12   -1.88    5.15
 -13  -3  12   -0.03    3.88
 -13   3  13    2.51    4.95
  13  -3 -13   -1.03    5.32
 -13  -3  13    0.33    4.28
 -13   3  14   -1.14    4.77
  13  -3 -14   -3.16    5.77
 -13  -3  14    0.71    4.53
 -13   3  15   22.35    7.92
  13  -3 -15   26.59    9.63
 -13  -3  15   13.74    6.78
 -13   3  16    4.79    5.63
  13  -3 -16    3.53    5.60
 -13  -3  16    6.42    6.08
 -13   3  17   -2.26    5.21
  13  -3 -17   -2.14    5.75
 -13  -3  17    5.78    5.39
 -13   3  18    1.94    4.25
  13  -3 -18    1.97    5.19
 -13  -3  18    6.79    5.67
 -13   3  19    5.56    5.62
  13  -3 -19   12.36    7.91
 -13  -3  19   18.04    7.44
 -13   3  20   13.22    6.65
  13  -3 -20    9.14    7.45
 -13  -3  20    8.84    7.44
 -13   3  21    0.05    4.52
 -13  -3  21    0.89    4.69
 -13   3  22   -2.06    5.78
 -13  -3  22   -1.95    5.41
 -13   3  23    0.71    5.39
 -13  -3  23    2.73    5.47
 -13   3  24    5.90    6.24
 -13  -3  24    2.40    5.95
  13  -4  -1    7.64    6.80
 -13  -4   1   26.27    7.47
  13  -4  -2   13.58    7.48
 -13  -4   2    7.08    5.17
  13  -4  -3    2.97    5.99
 -13  -4   3    6.17    5.64
  13  -4  -4   -2.31    5.26
 -13  -4   4    5.64    4.62
 -13   4   5    2.15    4.10
  13  -4  -5    2.79    5.12
 -13  -4   5   -1.78    4.80
 -13   4   6   14.38    6.84
  13  -4  -6   -2.94    6.12
 -13  -4   6    6.90    5.68
 -13   4   7   11.44    6.79
  13  -4  -7   11.50    6.82
 -13  -4   7   22.38    7.90
 -13   4   8    5.30    5.86
  13  -4  -8    9.28    6.33
 -13  -4   8    4.81    5.61
 -13   4   9   -2.17    4.63
  13  -4  -9    3.49    5.34
 -13  -4   9    0.31    4.14
 -13   4  10   -0.92    4.40
  13  -4 -10    4.16    6.19
 -13  -4  10    0.31    4.65
 -13   4  11    7.24    5.63
  13  -4 -11   13.04    7.65
 -13  -4  11   17.66    7.28
 -13   4  12    0.38    4.48
  13  -4 -12   13.24    7.78
 -13  -4  12    7.48    5.88
 -13   4  13   12.47    6.68
  13  -4 -13    9.58    7.61
 -13  -4  13    9.77    6.37
 -13   4  14   -1.46    5.30
  13  -4 -14   -1.73    6.29
 -13  -4  14   -0.97    4.78
 -13   4  15    0.85    4.13
  13  -4 -15   -0.97    5.62
 -13  -4  15   -0.17    3.99
 -13   4  16    4.71    5.39
  13  -4 -16    3.73    5.53
 -13  -4  16    4.96    5.43
 -13   4  17   13.72    6.49
  13  -4 -17    3.31    5.67
 -13  -4  17   15.75    6.55
 -13   4  18    3.55    5.33
  13  -4 -18   -1.64    5.82
 -13  -4  18    2.32    5.00
 -13   4  19   15.36    7.12
  13  -4 -19    4.46    6.49
 -13  -4  19    9.57    6.14
 -13   4  20    1.32    5.22
  13  -4 -20    0.00    6.35
 -13  -4  20    1.95    4.44
 -13   4  21    0.37    4.73
  13  -4 -21   -0.79    6.70
 -13  -4  21    6.84    5.69
 -13   4  22    8.86    6.94
  13  -4 -22    1.33    5.84
 -13  -4  22    9.89    6.55
 -13   4  23    5.77    7.25
 -13  -4  23   16.12    7.92
 -13   4  24   -3.33    5.98
 -13   5   1    8.38    5.34
  13  -5  -1    2.63    6.33
 -13  -5   1   17.06    7.03
 -13   5   2    4.56    4.78
  13  -5  -2    0.40    5.76
 -13  -5   2    4.22    4.74
 -13   5   3    4.94    4.87
  13  -5  -3    1.51    5.32
 -13  -5   3   10.84    6.15
 -13   5   4   14.28    6.23
  13  -5  -4    0.57    5.46
 -13  -5   4    1.66    4.51
 -13   5   5   19.02    7.30
  13  -5  -5   10.80    6.77
 -13  -5   5   14.01    6.30
 -13   5   6    3.68    4.77
  13  -5  -6   -1.35    4.89
 -13  -5   6   -0.23    4.11
 -13   5   7    0.14    3.37
  13  -5  -7    2.09    5.05
 -13  -5   7    2.99    4.46
 -13   5   8    7.26    5.57
  13  -5  -8    2.41    5.95
 -13  -5   8    3.44    4.81
 -13   5   9   13.71    7.11
  13  -5  -9   13.42    7.88
 -13  -5   9   22.23    7.71
 -13   5  10   11.25    6.80
  13  -5 -10   21.03    8.28
 -13  -5  10    3.30    6.67
 -13   5  11   12.64    6.50
  13  -5 -11    5.66    5.74
 -13  -5  11   11.65    6.06
 -13   5  12    1.40    4.49
  13  -5 -12    0.94    6.06
 -13  -5  12   -0.62    4.25
 -13   5  13    2.38    4.85
  13  -5 -13   -1.76    5.23
 -13  -5  13    3.14    5.75
 -13   5  14    2.24    4.38
  13  -5 -14    5.34    6.42
 -13  -5  14   11.72    6.54
 -13   5  15   28.46    8.59
  13  -5 -15   23.81    9.42
 -13  -5  15   13.66    7.45
 -13   5  16   10.02    6.28
  13  -5 -16    1.20    5.24
 -13  -5  16    6.59    5.64
 -13   5  17   -0.43    4.02
  13  -5 -17   -2.48    5.37
 -13  -5  17   -2.48    5.49
 -13   5  18   -0.56    4.82
  13  -5 -18    0.63    5.89
 -13  -5  18   -0.13    4.36
 -13   5  19    6.46    7.01
  13  -5 -19    1.72    6.59
 -13  -5  19    5.05    5.64
 -13   5  20    4.39    5.69
  13  -5 -20   15.76    8.81
 -13  -5  20    7.13    5.74
 -13   5  21    6.00    4.98
  13  -5 -21    2.01    6.01
 -13  -5  21    5.89    6.00
 -13   5  22   -1.48    5.58
  13  -5 -22   -1.43    5.16
 -13  -5  22   -2.42    5.24
 -13   5  23    3.17    5.23
  13  -5 -23   -3.70    6.95
 -13  -5  23   -1.89    5.40
  13  -5 -24   -1.97    7.03
  13  -5 -25    1.59    5.90
 -13   6   1    8.88    5.54
  13  -6  -1    3.75    7.22
 -13  -6   1    7.11    5.48
 -13   6   2    0.38    4.02
  13  -6  -2    1.23    5.04
 -13  -6   2    5.57    5.47
 -13   6   3   -1.58    4.55
  13  -6  -3    0.32    4.98
 -13  -6   3    5.14    5.53
 -13   6   4    0.63    4.31
  13  -6  -4    4.81    6.00
 -13  -6   4    5.93    5.12
 -13   6   5   -1.86    4.80
  13  -6  -5   -0.92    4.92
 -13  -6   5   -1.78    4.40
 -13   6   6    5.92    6.25
  13  -6  -6    8.16    6.79
 -13  -6   6   10.30    5.81
 -13   6   7   19.45    7.32
  13  -6  -7   -0.51    5.22
 -13  -6   7    5.72    5.99
 -13   6   8    6.81    5.18
  13  -6  -8   12.67    7.50
 -13  -6   8   18.41    7.59
 -13   6   9    0.05    4.12
  13  -6  -9   -1.50    6.46
 -13  -6   9    0.40    5.06
 -13   6  10   11.09    6.13
  13  -6 -10    8.83    7.30
 -13  -6  10    2.79    5.18
 -13   6  11    1.86    5.40
  13  -6 -11    9.34    7.38
 -13  -6  11    1.51    5.13
 -13   6  12    5.77    5.80
  13  -6 -12    7.81    6.67
 -13  -6  12    3.49    4.68
 -13   6  13    6.43    5.67
  13  -6 -13    2.40    5.48
 -13  -6  13    0.70    4.85
 -13   6  14    5.16    5.81
  13  -6 -14   -0.19    5.55
 -13  -6  14   -0.17    4.94
 -13   6  15    4.01    5.20
  13  -6 -15   -0.09    7.16
 -13  -6  15    2.59    4.36
 -13   6  16    1.24    4.52
  13  -6 -16    2.07    5.30
 -13  -6  16    0.32    5.53
 -13   6  17   -0.62    5.38
  13  -6 -17    2.08    5.89
 -13  -6  17    8.77    5.69
 -13   6  18   -1.62    4.94
  13  -6 -18    2.88    5.02
 -13  -6  18    2.78    4.50
 -13   6  19    4.65    5.60
  13  -6 -19    2.88    6.87
 -13  -6  19   13.75    7.27
 -13   6  20   -2.20    4.88
  13  -6 -20    5.08    6.37
 -13  -6  20    0.49    4.22
 -13   6  21   -0.97    5.37
  13  -6 -21   -1.97    6.18
 -13  -6  21   -0.66    4.78
 -13   6  22    7.94    5.39
  13  -6 -22   -1.91    6.18
 -13  -6  22   -1.56    5.76
 -13   6  23    1.54    5.35
  13  -6 -23    2.28    6.44
  13  -6 -24   -0.19    5.98
  13  -6 -25   -0.19    5.29
  13  -6 -26   -1.83    6.71
  13  -6 -27    5.16    6.96
 -13   7   1    8.36    5.23
  13  -7  -1   -1.75    5.05
 -13  -7   1    3.83    4.59
 -13   7   2    3.40    4.41
  13  -7  -2   -1.78    5.71
 -13  -7   2   -3.44    5.04
 -13   7   3   -2.75    5.08
  13  -7  -3    5.30    5.78
 -13  -7   3    3.95    4.82
 -13   7   4   35.07    9.49
  13  -7  -4   26.94    9.28
 -13  -7   4   33.37    9.44
 -13   7   5   13.99    6.02
  13  -7  -5   14.00    7.35
 -13  -7   5    1.19    4.03
 -13   7   6   -0.27    4.07
  13  -7  -6   -0.07    4.86
 -13  -7   6    1.21    4.52
 -13   7   7    0.10    3.83
  13  -7  -7   -0.74    5.86
 -13  -7   7    2.08    4.93
 -13   7   8   -0.16    4.38
  13  -7  -8    2.08    5.49
 -13  -7   8    0.22    4.24
 -13   7   9    8.04    5.89
  13  -7  -9   13.79    7.51
 -13  -7   9   19.52    7.34
 -13   7  10    5.41    6.18
  13  -7 -10   14.76    8.28
 -13  -7  10   13.47    6.78
 -13   7  11   -0.75    4.15
  13  -7 -11   -2.99    5.75
 -13  -7  11    0.41    4.73
 -13   7  12    2.69    5.09
  13  -7 -12   -2.25    5.65
 -13  -7  12   -1.21    4.93
 -13   7  13    3.08    5.88
  13  -7 -13    4.70    6.05
 -13  -7  13    4.83    5.18
 -13   7  14   -0.88    4.53
  13  -7 -14   -0.19    5.09
 -13  -7  14    2.00    4.98
 -13   7  15   -2.03    4.34
  13  -7 -15    0.98    5.86
 -13  -7  15    6.64    5.55
 -13   7  16   -2.46    5.11
  13  -7 -16    6.09    5.82
 -13  -7  16    0.93    5.32
 -13   7  17    0.52    4.75
  13  -7 -17   -0.64    6.87
 -13  -7  17   -1.41    4.85
 -13   7  18   -0.84    4.49
  13  -7 -18    0.47    5.97
 -13  -7  18   -1.97    5.04
 -13   7  19    1.83    4.33
  13  -7 -19    8.14    7.42
 -13  -7  19    6.94    6.07
 -13   7  20    2.97    6.11
  13  -7 -20    5.24    7.32
 -13  -7  20    5.89    5.99
 -13   7  21    6.65    6.04
  13  -7 -21   -3.31    6.63
 -13  -7  21    0.51    4.39
 -13   7  22    4.61    5.72
  13  -7 -22   -0.20    5.34
 -13  -7  22   -3.05    6.65
 -13   7  23   -1.18    4.70
  13  -7 -23    2.39    5.08
  13  -7 -24    6.37    6.79
 -13   8   1   -0.38    4.67
  13  -8  -1    2.24    5.01
 -13  -8   1   -1.12    5.38
 -13   8   2   11.15    6.39
  13  -8  -2    6.58    5.98
 -13  -8   2   11.22    7.31
 -13   8   3   -0.86    4.78
  13  -8  -3   -2.33    6.22
 -13  -8   3    0.86    3.72
 -13   8   4    6.74    4.96
  13  -8  -4    4.65    5.22
 -13  -8   4   -0.36    4.50
 -13   8   5    4.97    4.27
  13  -8  -5    0.52    5.23
 -13  -8   5   -2.09    5.15
 -13   8   6   19.26    7.22
  13  -8  -6   11.66    7.56
 -13  -8   6   14.17    6.73
 -13   8   7    1.34    4.33
  13  -8  -7    4.18    5.67
 -13  -8   7    4.87    5.51
 -13   8   8   10.35    5.89
  13  -8  -8   28.58    8.72
 -13  -8   8    6.41    6.02
 -13   8   9    1.18    3.93
  13  -8  -9   -4.67    6.67
 -13  -8   9   -1.59    4.04
 -13   8  10    1.36    3.21
  13  -8 -10    2.28    4.78
 -13  -8  10    5.59    6.10
 -13   8  11   -1.13    5.61
  13  -8 -11   -0.30    4.40
 -13  -8  11   -0.76    3.89
 -13   8  12   10.43    6.03
  13  -8 -12    3.32    5.71
 -13  -8  12    2.39    4.42
 -13   8  13    0.17    4.58
  13  -8 -13    0.52    5.49
 -13  -8  13    3.22    4.83
 -13   8  14   10.84    6.30
  13  -8 -14   -0.16    4.98
 -13  -8  14   13.01    7.25
 -13   8  15    1.77    5.32
  13  -8 -15    3.91    5.86
 -13  -8  15   -0.74    4.59
 -13   8  16    3.87    5.65
  13  -8 -16   12.45    7.49
 -13  -8  16    9.20    5.93
 -13   8  17    2.85    5.09
  13  -8 -17    3.07    5.33
 -13  -8  17   -2.20    5.59
 -13   8  18   10.60    6.01
  13  -8 -18    1.63    5.84
 -13  -8  18   14.79    7.12
 -13   8  19    2.61    4.93
  13  -8 -19   -1.25    6.14
 -13  -8  19    0.41    3.77
 -13   8  20   -0.15    4.75
  13  -8 -20    5.88    6.39
 -13  -8  20   -0.36    5.35
 -13   8  21   -1.48    5.18
 -13  -8  21   -0.43    4.97
 -13   8  22    2.22    6.30
 -13   8  23    1.14    5.39
  13  -9  -1   -0.75    5.24
 -13  -9   1   -2.46    4.67
  13  -9  -2   -0.67    5.48
 -13  -9   2    6.72    5.70
  13  -9  -3   -2.68    5.83
 -13  -9   3    5.18    5.03
  13  -9  -4   12.87    7.79
 -13  -9   4   12.77    6.34
  13  -9  -5    2.00    4.92
 -13  -9   5   -2.26    4.72
  13  -9  -6   -3.69    5.35
 -13  -9   6    6.28    5.71
  13  -9  -7   -0.16    4.57
 -13  -9   7   -0.60    4.44
  13  -9  -8   12.48    6.30
 -13  -9   8    0.64    4.96
  13  -9  -9   -1.34    5.29
 -13  -9   9   -0.34    4.67
  13  -9 -10    3.95    5.77
 -13  -9  10   13.90    6.55
  13  -9 -11   -1.59    5.46
 -13  -9  11   -1.95    4.56
  13  -9 -12    4.86    6.73
 -13  -9  12   -2.82    4.79
  13  -9 -13    4.94    5.28
 -13  -9  13   -0.90    4.49
  13  -9 -14   -1.16    4.62
 -13  -9  14    5.43    5.82
  13  -9 -15   -2.70    5.47
 -13  -9  15    1.41    5.28
 -13  -9  16   -1.72    5.38
 -13  -9  17    2.04    5.37
 -13   9  18   -0.22    5.96
 -13  -9  18   -4.22    5.90
 -13   9  19   -3.07    4.99
 -13  -9  19   -0.61    4.71
 -13   9  20   13.17    7.58
 -13  -9  20    9.98    6.39
 -13   9  21    3.58    5.78
 -13  -9  21    3.74    4.99
 -13   9  22    3.82    5.33
  13 -10  -1    5.25    5.19
 -13 -10   1    0.66    4.19
  13 -10  -2    6.67    5.87
 -13 -10   2    1.79    4.57
  13 -10  -3    0.08    4.78
 -13 -10   3   -0.52    3.62
  13 -10  -4    4.27    5.61
 -13 -10   4   -1.23    4.58
  13 -10  -5    6.48    6.37
 -13 -10   5    1.92    5.64
  13 -10  -6   -1.99    5.08
 -13 -10   6   17.14    6.59
  13 -10  -7    1.10    4.89
 -13 -10   7   -1.05    5.42
  13 -10  -8   10.08    6.47
 -13 -10   8    1.05    4.34
 -13 -10   9    1.40    4.88
 -13 -10  10   -1.52    5.01
 -13 -10  11    0.29    5.02
 -13 -10  12    9.45    6.28
 -13 -10  13   -1.77    5.32
 -13 -10  14    0.33    4.28
 -13 -10  15    1.59    4.76
 -13 -10  16    0.06    4.51
 -13 -10  17    2.33    6.92
 -13 -10  18    5.75    5.62
 -13 -10  19   -0.52    5.11
 -13 -11   1    1.20    4.50
 -13 -11   2   -0.79    3.79
 -13 -11   3    2.37    4.76
 -13 -11   4    7.47    6.11
 -12   0   1   -2.16    5.11
  12   0  -1   -1.57    4.89
 -12   0   2   24.65    7.47
  12   0  -2   17.74    8.86
 -12   0   3   -1.77    4.32
  12   0  -3   -3.38    5.90
 -12   0   4    5.84    4.71
  12   0  -4    0.07    5.26
 -12   0   5    2.97    5.00
  12   0  -5    0.34    5.52
 -12   0   6   82.06   16.45
  12   0  -6   99.48   18.74
 -12   0   7   -0.65    4.11
  12   0  -7    2.74    6.13
 -12   0   8   17.19    6.71
  12   0  -8    3.14    5.37
 -12   0   9   -2.84    5.30
  12   0  -9    0.53    5.04
 -12   0  10   49.22   11.39
  12   0 -10   33.99   11.00
 -12   0  11    1.23    4.74
  12   0 -11   -2.26    5.26
 -12   0  12   59.02   13.03
  12   0 -12   63.74   15.10
 -12   0  13    0.48    3.88
  12   0 -13    0.18    5.48
 -12   0  14   -1.28    4.57
 -12   0  15   -0.16    5.01
 -12   0  16   22.53    7.96
 -12   0  17   -1.66    5.06
 -12   0  18    3.71    4.67
 -12   0  19    2.42    5.06
 -12   0  20    6.14    6.64
 -12   0  21   -3.25    5.15
 -12   0  22    6.22    4.70
 -12   0  23   -2.64    6.33
 -12   0  24    3.24    5.03
 -12   0  25    0.70    3.75
 -12   0  26   10.41    6.74
 -12   0  27    0.71    5.45
 -12   1   1   -1.50    4.22
  12  -1  -1   -2.51    5.20
 -12  -1   1    5.04    4.30
 -12   1   2   37.89    9.89
  12  -1  -2   48.77   12.28
 -12  -1   2   46.29   11.02
 -12   1   3    3.88    4.59
  12  -1  -3   -0.53    5.27
 -12  -1   3    7.38    5.16
 -12   1   4   40.03   10.07
  12  -1  -4   31.26   11.15
 -12  -1   4   71.48   12.56
 -12   1   5    2.23    4.91
  12  -1  -5   -1.05    5.37
 -12  -1   5    4.37    4.99
 -12   1   6    2.14    4.32
  12  -1  -6   -2.82    6.26
 -12  -1   6    1.58    4.93
 -12   1   7    4.43    5.33
  12  -1  -7   -0.04    4.25
 -12  -1   7    4.90    5.19
 -12   1   8   78.72   13.85
  12  -1  -8   61.50   14.24
 -12  -1   8   42.04   11.75
 -12   1   9   -0.55    4.24
  12  -1  -9    6.56    6.27
 -12  -1   9    7.46    4.49
 -12   1  10   27.22    8.17
  12  -1 -10   11.83    7.83
 -12  -1  10   27.22    8.36
 -12   1  11    4.31    5.13
  12  -1 -11    3.66    6.38
 -12  -1  11   -0.01    3.16
 -12   1  12    2.29    4.46
  12  -1 -12   11.55    7.08
 -12  -1  12   -1.87    5.72
 -12   1  13   -1.91    5.28
  12  -1 -13   -1.37    5.45
 -12  -1  13    3.16    3.95
 -12   1  14   53.08   12.09
  12  -1 -14   42.66   12.51
 -12   1  15    4.85    5.29
  12  -1 -15    1.52    5.06
 -12  -1  15   -0.36    4.23
 -12   1  16   -0.42    3.43
  12  -1 -16   -0.33    5.41
 -12  -1  16    1.72    4.47
 -12   1  17   -2.09    4.22
  12  -1 -17   -1.11    5.90
 -12  -1  17    1.49    5.69
 -12   1  18    1.29    4.05
 -12  -1  18   13.62    5.84
 -12   1  19   -0.93    4.45
 -12  -1  19    2.82    5.58
 -12   1  20   11.58    6.32
 -12  -1  20   11.15    7.79
 -12   1  21   -1.99    5.47
 -12  -1  21    0.57    4.83
 -12   1  22   -1.35    4.96
 -12  -1  22   -1.12    3.76
 -12   1  23   -0.83    5.03
 -12  -1  23    3.76    5.03
 -12   1  24   18.71    7.75
 -12  -1  24   19.06    7.73
 -12   1  25   -1.51    5.18
 -12  -1  25    0.42    5.09
 -12   1  26    4.06    5.69
 -12  -1  26    7.56    5.71
 -12   1  27   10.42    7.20
 -12  -1  27   13.37    7.25
 -12   2   1    3.60    4.20
  12  -2  -1   21.49    8.41
 -12  -2   1    7.87    5.77
 -12   2   2   24.81    7.73
  12  -2  -2   28.55    9.57
 -12  -2   2   27.86    8.35
 -12   2   3    1.18    4.44
  12  -2  -3   -0.40    5.16
 -12  -2   3    2.93    4.95
 -12   2   4    7.37    5.68
  12  -2  -4   10.83    6.52
 -12  -2   4    5.65    5.12
 -12   2   5    4.92    5.61
  12  -2  -5    2.45    5.48
 -12  -2   5    5.50    4.78
 -12   2   6   39.70   10.68
  12  -2  -6   47.36   12.86
 -12  -2   6   64.37   12.39
 -12   2   7   23.03    7.71
  12  -2  -7   26.41    9.38
 -12  -2   7   11.67    6.78
 -12   2   8   28.27    7.91
  12  -2  -8    1.28    5.64
 -12  -2   8    5.98    5.12
 -12   2   9   -2.24    4.53
  12  -2  -9    1.51    5.62
 -12  -2   9   -0.59    4.48
 -12   2  10   38.32   10.45
  12  -2 -10   34.90   10.99
 -12  -2  10   52.82   10.98
 -12   2  11   13.24    7.03
  12  -2 -11   21.36    8.57
 -12  -2  11    7.23    6.39
 -12   2  12   28.19    8.76
  12  -2 -12   18.05    8.50
 -12  -2  12   33.45    9.38
 -12   2  13    0.41    5.09
  12  -2 -13   -0.76    5.24
 -12  -2  13   -0.60    5.07
 -12   2  14    3.20    5.17
  12  -2 -14    4.61    5.78
 -12  -2  14    0.80    4.82
 -12   2  15    6.22    5.47
  12  -2 -15    1.62    5.57
 -12  -2  15    6.81    6.17
 -12   2  16   14.74    7.19
  12  -2 -16    9.00    7.45
 -12  -2  16   20.61    8.07
 -12   2  17   -1.78    4.56
  12  -2 -17    1.86    4.45
 -12  -2  17   -1.17    4.12
 -12   2  18    3.06    6.01
  12  -2 -18    0.71    5.96
 -12  -2  18   21.78    7.78
 -12   2  19    1.35    4.46
  12  -2 -19    0.18    5.13
 -12  -2  19    2.93    4.98
 -12   2  20    4.67    5.34
  12  -2 -20    4.01    6.38
 -12  -2  20    6.08    5.77
 -12   2  21    5.45    6.35
 -12  -2  21   13.94    6.77
 -12   2  22   17.64    7.93
 -12  -2  22    6.81    6.20
 -12   2  23   -2.20    4.15
 -12  -2  23    1.20    5.22
 -12   2  24    0.34    4.64
 -12  -2  24   -0.64    5.05
 -12   2  25   -0.01    2.76
 -12  -2  25    8.90    5.52
 -12   2  26   18.42    8.50
 -12  -2  26    3.78    7.34
 -12   2  27    0.49    4.95
 -12  -2  27   -2.22    5.45
 -12   3   1   -0.99    4.55
  12  -3  -1    2.39    4.90
 -12  -3   1    1.85    4.74
 -12   3   2   27.80    8.44
  12  -3  -2   29.62    9.00
 -12  -3   2   20.75    7.33
 -12   3   3   15.92    6.57
  12  -3  -3   26.35    8.78
 -12  -3   3   18.23    6.26
 -12   3   4   31.97    8.39
  12  -3  -4    8.61    6.60
 -12  -3   4   26.79    7.93
 -12   3   5    1.87    4.83
  12  -3  -5    3.42    5.23
 -12  -3   5    8.28    5.66
 -12   3   6   -0.64    4.86
  12  -3  -6   -0.64    5.41
 -12  -3   6   -1.67    3.85
 -12   3   7    6.11    6.24
  12  -3  -7    0.67    5.18
 -12  -3   7    2.31    4.62
 -12   3   8   32.81    9.39
  12  -3  -8   43.17   11.24
 -12  -3   8   31.70    9.65
 -12   3   9    9.84    6.17
  12  -3  -9   18.70    8.07
 -12  -3   9   10.75    5.83
 -12   3  10   34.24   10.22
  12  -3 -10   27.35   10.60
 -12  -3  10   80.44   13.46
 -12   3  11   -0.93    4.76
  12  -3 -11   -2.94    5.86
 -12  -3  11    0.33    3.26
 -12   3  12   18.35    7.08
  12  -3 -12   16.96    8.70
 -12  -3  12    6.71    5.43
 -12   3  13    3.43    4.70
  12  -3 -13   -1.36    4.95
 -12  -3  13    1.61    5.60
 -12   3  14   36.87    9.79
  12  -3 -14   24.06    9.46
 -12  -3  14   32.26    9.04
 -12   3  15    7.64    6.10
  12  -3 -15    1.88    5.62
 -12  -3  15   21.70    7.68
 -12   3  16   -0.64    3.52
  12  -3 -16   -2.55    5.33
 -12  -3  16   -0.62    4.56
 -12   3  17    3.33    4.55
  12  -3 -17   -0.91    5.81
 -12  -3  17    0.21    4.61
 -12   3  18   10.64    6.54
  12  -3 -18    3.35    6.07
 -12  -3  18    7.89    6.48
 -12   3  19   18.66    7.39
  12  -3 -19    3.97    5.94
 -12  -3  19    9.90    6.97
 -12   3  20    4.32    5.49
  12  -3 -20    5.77    6.36
 -12  -3  20    6.50    5.73
 -12   3  21    4.53    5.10
  12  -3 -21   -1.13    5.95
 -12  -3  21   -4.36    5.86
 -12   3  22   -1.52    4.63
  12  -3 -22    1.53    5.78
 -12  -3  22   -1.96    4.73
 -12   3  23    2.69    6.32
  12  -3 -23    5.99    6.78
 -12  -3  23    3.93    5.03
 -12   3  24   36.27   10.53
 -12  -3  24   33.83   10.66
 -12   3  25    1.39    4.89
 -12  -3  25    6.87    5.38
 -12   3  26    4.06    6.52
 -12  -3  26    6.06    5.27
 -12   3  27    1.70    5.02
 -12  -3  27   -0.08    5.21
 -12   4   1   17.40    7.05
  12  -4  -1   13.19    6.55
 -12  -4   1    5.21    5.63
 -12   4   2    6.61    5.42
  12  -4  -2    8.62    6.04
 -12  -4   2    6.77    5.28
 -12   4   3   -0.11    4.13
  12  -4  -3    0.32    5.33
 -12  -4   3    5.02    4.63
 -12   4   4   -3.29    5.54
  12  -4  -4    2.92    5.10
 -12  -4   4    2.64    4.87
 -12   4   5    2.37    4.33
  12  -4  -5    3.51    4.90
 -12  -4   5    6.16    5.30
 -12   4   6   31.64    8.81
  12  -4  -6   34.90   10.23
 -12  -4   6   35.88    9.35
 -12   4   7   28.17    8.04
  12  -4  -7    9.43    6.71
 -12  -4   7   21.52    7.24
 -12   4   8   -0.28    4.72
  12  -4  -8   -2.11    5.31
 -12  -4   8   -2.60    4.83
 -12   4   9   11.39    5.98
  12  -4  -9    9.41    6.21
 -12  -4   9    3.10    5.18
 -12   4  10   10.89    6.26
  12  -4 -10   16.42    7.84
 -12  -4  10   13.39    6.58
 -12   4  11   14.03    6.69
  12  -4 -11   10.06    6.64
 -12  -4  11   13.04    6.31
 -12   4  12   45.97   10.88
  12  -4 -12   39.81   10.83
 -12  -4  12   25.15    9.22
 -12   4  13    0.82    5.04
  12  -4 -13    4.07    6.56
 -12  -4  13    6.60    5.23
 -12   4  14   -2.24    4.43
  12  -4 -14   -1.01    4.55
 -12  -4  14    1.84    4.26
 -12   4  15    9.79    5.89
  12  -4 -15    2.60    5.48
 -12  -4  15    5.52    5.38
 -12   4  16   16.33    7.02
  12  -4 -16   25.23    9.02
 -12  -4  16   18.60    7.42
 -12   4  17   26.07    8.60
  12  -4 -17   21.26    9.11
 -12  -4  17   23.15    8.50
 -12   4  18   12.61    7.02
  12  -4 -18    8.21    6.81
 -12  -4  18    9.92    6.17
 -12   4  19    2.39    4.50
  12  -4 -19   -0.46    5.65
 -12  -4  19   -0.23    4.67
 -12   4  20    3.22    4.84
  12  -4 -20    8.51    7.21
 -12  -4  20   19.53    7.75
 -12   4  21    5.00    6.15
 -12  -4  21    2.25    4.73
 -12   4  22   20.27    7.92
  12  -4 -22    3.41    6.84
 -12  -4  22    7.50    5.85
 -12   4  23    0.12    4.56
  12  -4 -23    2.04    4.91
 -12  -4  23    1.45    4.66
 -12   4  24    1.79    5.26
  12  -4 -24    0.04    7.30
 -12  -4  24   -3.52    6.96
 -12   4  25   -0.94    5.78
  12  -4 -25    4.83    5.73
 -12  -4  25    0.89    5.01
 -12   4  26    8.54    6.42
 -12  -4  26    4.58    5.59
 -12   4  27    4.85    5.85
 -12  -4  27    5.90    6.08
 -12   5   1   -0.15    3.59
  12  -5  -1   -1.45    5.00
 -12  -5   1    2.15    3.76
 -12   5   2    4.30    4.65
  12  -5  -2    4.15    6.50
 -12  -5   2   14.60    6.16
 -12   5   3   25.28    7.31
  12  -5  -3    9.69    6.82
 -12  -5   3   10.90    5.86
 -12   5   4   14.52    6.28
  12  -5  -4   22.29    8.27
 -12  -5   4   18.01    6.75
 -12   5   5   12.33    5.71
  12  -5  -5    1.19    4.56
 -12  -5   5    8.40    5.22
 -12   5   6   -0.23    3.66
  12  -5  -6    3.27    5.75
 -12  -5   6   -1.72    4.53
 -12   5   7    3.28    4.63
  12  -5  -7   11.25    6.67
 -12  -5   7    8.12    6.03
 -12   5   8   28.02    8.47
  12  -5  -8   24.77    9.37
 -12  -5   8   20.42    7.74
 -12   5   9   15.22    7.10
  12  -5  -9   22.57    8.49
 -12  -5   9   19.85    7.29
 -12   5  10   10.24    6.12
  12  -5 -10   17.29    8.08
 -12  -5  10    9.91    5.77
 -12   5  11    1.91    4.47
  12  -5 -11   -2.13    5.29
 -12  -5  11    0.55    4.37
 -12   5  12    3.47    5.26
  12  -5 -12    2.80    6.64
 -12  -5  12    0.85    4.26
 -12   5  13   31.04    9.50
  12  -5 -13   35.63   10.54
 -12  -5  13   32.54    9.58
 -12   5  14   12.30    6.79
  12  -5 -14   25.08    8.73
 -12  -5  14   26.51    8.32
 -12   5  15   -1.46    4.56
  12  -5 -15    4.11    5.96
 -12  -5  15    2.06    4.93
 -12   5  16    2.51    5.29
  12  -5 -16   -2.39    6.22
 -12  -5  16    1.35    5.30
 -12   5  17    9.12    5.57
  12  -5 -17    2.43    6.01
 -12  -5  17   -3.62    5.75
 -12   5  18    9.95    6.24
  12  -5 -18    0.06    6.01
 -12  -5  18   14.92    6.49
 -12   5  19    4.19    5.33
  12  -5 -19   -0.00    4.88
 -12  -5  19    3.67    4.93
 -12   5  20   12.29    6.55
  12  -5 -20    3.83    5.91
 -12  -5  20    1.86    6.01
 -12   5  21    2.43    4.73
  12  -5 -21   -3.13    6.87
 -12  -5  21   -1.00    4.94
 -12   5  22    3.98    5.28
  12  -5 -22   -3.07    6.54
 -12  -5  22   -2.24    5.46
 -12   5  23    5.08    5.85
  12  -5 -23    0.11    6.27
 -12  -5  23   -1.63    5.27
 -12   5  24   13.61    7.93
  12  -5 -24    8.00    6.99
 -12  -5  24   10.00    6.36
 -12   5  25    9.76    6.10
  12  -5 -25    9.82    7.38
 -12  -5  25   -0.50    4.66
 -12   5  26    0.33    4.53
  12  -5 -26    1.10    5.90
 -12  -5  26   -0.09    5.12
 -12   5  27   -1.99    5.36
  12  -5 -27    1.28    6.44
 -12  -5  27   -0.16    4.64
 -12   6   1   36.98    9.56
  12  -6  -1   23.95    8.64
 -12  -6   1   40.07    9.67
 -12   6   2   11.46    6.14
  12  -6  -2   23.60    8.91
 -12  -6   2   10.18    5.87
 -12   6   3    2.87    4.03
  12  -6  -3    4.54    6.24
 -12  -6   3    0.39    4.58
 -12   6   4    2.33    3.85
  12  -6  -4   -0.56    4.18
 -12  -6   4    2.93    4.48
 -12   6   5   41.58    9.95
  12  -6  -5   40.89   10.66
 -12  -6   5   21.04    8.23
 -12   6   6   36.93    9.31
  12  -6  -6   26.65    9.27
 -12  -6   6   26.41    9.05
 -12   6   7   11.64    5.96
  12  -6  -7   10.74    7.58
 -12  -6   7   20.42    6.90
 -12   6   8    1.31    5.04
  12  -6  -8    0.92    4.78
 -12  -6   8    1.03    3.83
 -12   6   9    3.62    4.43
 -12  -6   9    4.04    5.32
 -12   6  10    3.12    4.90
 -12  -6  10   -0.07    3.95
 -12   6  11   55.73   11.62
  12  -6 -11   60.58   12.86
 -12  -6  11   26.48    9.48
 -12   6  12    3.64    5.60
  12  -6 -12   21.77    7.84
 -12  -6  12    8.47    6.42
 -12   6  13   -2.27    4.60
  12  -6 -13    0.08    5.26
 -12  -6  13   -1.26    4.29
 -12   6  14    0.33    4.70
  12  -6 -14   -1.33    5.76
 -12  -6  14   -2.59    5.36
 -12   6  15    8.47    5.82
  12  -6 -15    6.67    7.30
 -12  -6  15   11.31    6.30
 -12   6  16    3.32    5.18
  12  -6 -16    5.45    6.48
 -12  -6  16    3.70    5.80
 -12   6  17    8.21    5.63
  12  -6 -17    1.70    4.99
 -12  -6  17    8.59    5.62
 -12   6  18    4.43    5.46
  12  -6 -18   12.53    6.96
 -12  -6  18    2.08    4.50
 -12   6  19   -0.43    3.83
  12  -6 -19    0.19    6.21
 -12  -6  19   -1.00    4.96
 -12   6  20    5.97    5.67
  12  -6 -20    1.03    4.98
 -12  -6  20    6.19    4.87
 -12   6  21   -1.02    4.12
  12  -6 -21   -0.57    6.07
 -12  -6  21   -0.05    5.22
 -12   6  22    7.73    5.49
  12  -6 -22    2.73    6.56
 -12  -6  22   -2.26    4.85
 -12   6  23    0.66    5.17
  12  -6 -23   -0.55    6.68
 -12  -6  23   -1.58    5.30
 -12   6  24    0.43    4.89
  12  -6 -24   -1.43    5.63
 -12  -6  24    4.03    5.65
 -12   6  25   -2.65    5.63
  12  -6 -25   -1.24    5.42
 -12  -6  25    2.04    4.49
 -12   6  26   -0.99    4.75
  12  -6 -26    1.71    5.69
 -12  -6  26    2.85    5.23
  12  -6 -27    2.80    6.40
  12  -6 -28    6.33    6.50
  12  -6 -29   -2.66    6.55
 -12   7   1   10.03    4.75
  12  -7  -1    4.00    5.60
 -12  -7   1    0.04    4.42
 -12   7   2   10.24    5.82
  12  -7  -2   10.82    7.40
 -12  -7   2   10.74    5.83
 -12   7   3   19.89    6.69
  12  -7  -3   10.23    7.00
 -12  -7   3   15.46    6.58
 -12   7   4    0.51    4.16
  12  -7  -4    8.30    5.77
 -12  -7   4    8.51    5.03
 -12   7   5    3.51    4.23
  12  -7  -5    5.56    5.30
 -12  -7   5    4.11    5.26
 -12   7   6    0.15    3.25
  12  -7  -6    4.49    5.00
 -12  -7   6    4.37    4.45
 -12   7   7    3.57    4.81
  12  -7  -7    2.66    5.12
 -12  -7   7    3.27    4.69
 -12   7   8   -1.23    4.06
  12  -7  -8    2.81    5.66
 -12  -7   8    3.54    4.55
 -12   7   9   23.91    8.04
  12  -7  -9   27.52    9.14
 -12  -7   9   41.25   10.08
 -12   7  10    6.28    4.53
  12  -7 -10   -0.75    4.79
 -12  -7  10    4.91    5.50
 -12   7  11   -0.97    4.30
  12  -7 -11    4.21    5.06
 -12  -7  11    1.22    3.89
 -12   7  12    2.41    4.76
  12  -7 -12    2.19    4.71
 -12  -7  12   -1.28    5.00
 -12   7  13   10.86    6.31
  12  -7 -13    6.40    6.78
 -12  -7  13    8.53    5.69
 -12   7  14   10.51    5.86
  12  -7 -14   10.14    6.63
 -12  -7  14   22.09    6.92
 -12   7  15   11.62    6.43
  12  -7 -15    7.87    7.39
 -12  -7  15   13.08    6.61
 -12   7  16   -0.45    4.90
  12  -7 -16   -3.38    6.10
 -12  -7  16   -4.20    5.83
 -12   7  17   11.17    5.31
  12  -7 -17    7.60    6.15
 -12  -7  17    3.08    4.63
 -12   7  18    1.59    3.85
  12  -7 -18   -0.90    5.20
 -12  -7  18   -1.35    4.62
 -12   7  19   10.40    7.26
  12  -7 -19   13.67    9.36
 -12  -7  19   13.08    6.94
 -12   7  20    2.12    5.74
  12  -7 -20    8.10    6.09
 -12  -7  20    4.01    6.17
 -12   7  21   -0.60    3.55
  12  -7 -21   -0.55    5.07
 -12  -7  21    3.33    4.82
 -12   7  22   -3.28    5.24
  12  -7 -22    1.67    4.69
 -12  -7  22   -1.88    4.99
 -12   7  23    6.05    5.86
  12  -7 -23    6.77    7.32
 -12  -7  23    5.85    5.05
 -12   7  24    0.36    3.92
  12  -7 -24    3.19    5.90
 -12  -7  24   -0.55    4.89
 -12   7  25   11.38    6.52
  12  -7 -25   19.95    9.93
 -12  -7  25    4.21    5.23
 -12   7  26   -2.28    5.28
  12  -7 -26    0.21    6.14
 -12  -7  26    0.16    6.40
  12  -7 -27    2.97    6.56
 -12   8   1   19.06    6.92
  12  -8  -1   28.96    8.83
 -12  -8   1   32.04    8.69
 -12   8   2    2.35    3.80
  12  -8  -2   -1.88    4.54
 -12  -8   2   -0.32    3.36
 -12   8   3    7.58    6.13
  12  -8  -3    3.05    5.30
 -12  -8   3    2.80    4.98
 -12   8   4    3.17    4.16
  12  -8  -4    2.51    6.25
 -12  -8   4    4.42    5.09
 -12   8   5   15.49    6.99
  12  -8  -5    1.68    5.41
 -12  -8   5   30.02    8.05
 -12   8   6    7.92    5.56
  12  -8  -6    3.71    5.44
 -12  -8   6    5.08    4.84
 -12   8   7   31.84    9.50
  12  -8  -7   24.21    8.59
 -12  -8   7   37.68    9.63
 -12   8   8   -1.94    3.92
  12  -8  -8   -2.87    5.16
 -12  -8   8    1.08    4.73
 -12   8   9    3.65    4.51
  12  -8  -9    0.47    4.87
 -12  -8   9   -1.07    4.28
 -12   8  10   -2.50    5.16
  12  -8 -10   -0.18    4.43
 -12  -8  10    1.35    4.39
 -12   8  11   14.13    7.71
  12  -8 -11   21.64    7.65
 -12  -8  11   21.78    7.85
 -12   8  12   -1.85    4.46
  12  -8 -12    1.68    4.02
 -12  -8  12   -0.93    4.20
  12  -8 -13   -0.12    5.95
 -12  -8  13    7.66    5.41
 -12   8  14    0.18    4.36
  12  -8 -14   -0.95    4.73
 -12  -8  14    0.88    4.69
 -12   8  15    7.81    5.77
  12  -8 -15    5.47    5.83
 -12  -8  15   19.24    7.12
 -12   8  16   16.66    7.60
  12  -8 -16   -0.67    4.63
 -12  -8  16    6.94    5.49
 -12   8  17    8.20    5.38
  12  -8 -17    4.33    5.73
 -12  -8  17   14.88    7.13
 -12   8  18    0.28    4.59
  12  -8 -18    1.03    6.40
 -12  -8  18   -2.25    4.57
 -12   8  19    1.07    4.56
  12  -8 -19   -0.19    4.74
 -12  -8  19   -2.81    5.95
 -12   8  20   -0.72    5.10
  12  -8 -20   -2.84    6.62
 -12  -8  20   -1.38    4.65
 -12   8  21    2.12    5.29
  12  -8 -21    1.76    5.45
 -12  -8  21    5.81    5.63
 -12   8  22    1.54    4.39
  12  -8 -22   -2.03    6.01
 -12  -8  22    0.31    4.90
 -12   8  23    3.47    5.17
  12  -8 -23    2.47    5.84
 -12  -8  23    6.33    6.20
 -12   8  24   -0.88    5.22
  12  -8 -24   -2.63    5.88
 -12  -8  24   -1.86    5.04
 -12   8  25   -0.42    4.85
 -12  -8  25   -1.07    5.00
 -12   8  26    1.90    5.07
  12  -9  -1   -0.49    4.19
 -12  -9   1    1.88    3.88
  12  -9  -2    1.82    4.80
 -12  -9   2    0.91    4.00
  12  -9  -3   12.63    7.31
 -12  -9   3   16.62    6.92
  12  -9  -4    1.89    4.50
 -12  -9   4    2.21    4.73
  12  -9  -5   17.39    6.58
 -12  -9   5    6.81    5.54
  12  -9  -6   -2.25    5.03
 -12  -9   6   -0.08    3.69
 -12   9   7   -0.65    4.30
  12  -9  -7    2.58    4.93
 -12  -9   7    3.90    4.95
 -12   9   8   -1.42    4.60
  12  -9  -8   -3.07    6.17
 -12  -9   8    1.97    5.26
 -12   9   9   21.06    8.12
  12  -9  -9   29.08    8.70
 -12  -9   9   30.66    8.71
 -12   9  10   -0.05    3.76
  12  -9 -10    0.94    5.51
 -12  -9  10   -1.52    4.07
 -12   9  11    1.41    4.69
  12  -9 -11   -1.81    4.30
 -12  -9  11   -0.68    4.41
 -12   9  12   -2.58    5.28
  12  -9 -12    0.86    5.88
 -12  -9  12   -0.82    4.01
 -12   9  13   12.33    6.24
  12  -9 -13   10.19    5.98
 -12  -9  13    5.16    5.80
 -12   9  14    5.05    4.74
  12  -9 -14    0.68    5.18
 -12  -9  14    2.35    4.33
 -12   9  15    0.29    4.22
  12  -9 -15    5.11    6.16
 -12  -9  15    5.58    5.48
 -12   9  16    1.96    4.67
  12  -9 -16   -2.31    4.81
 -12  -9  16    2.35    4.44
 -12   9  17    0.04    3.92
  12  -9 -17    0.18    4.75
 -12  -9  17    1.87    5.04
 -12   9  18   -0.38    5.23
  12  -9 -18   -1.93    5.32
 -12  -9  18   -1.47    4.58
 -12   9  19   18.66    7.31
  12  -9 -19    3.55    5.50
 -12  -9  19   17.93    8.07
 -12   9  20    2.55    5.46
  12  -9 -20   -3.85    7.37
 -12  -9  20    0.19    4.70
 -12   9  21    2.47    5.77
  12  -9 -21   -5.30    8.03
 -12  -9  21   -2.58    5.10
 -12   9  22    0.05    5.81
 -12  -9  22    0.36    3.92
 -12   9  23   10.25    6.90
 -12  -9  23   10.34    6.01
 -12   9  24    0.05    4.65
 -12  -9  24   -0.79    5.49
 -12   9  25    5.73    5.70
 -12  -9  25    0.61    5.51
  12 -10  -1   11.48    5.64
 -12 -10   1    7.09    5.33
  12 -10  -2   -2.16    5.28
 -12 -10   2    1.97    4.23
  12 -10  -3    5.26    5.76
 -12 -10   3   11.87    5.91
  12 -10  -4   -1.34    5.00
 -12 -10   4    0.61    4.35
  12 -10  -5    8.88    6.24
 -12 -10   5    6.85    5.64
  12 -10  -6    0.95    3.98
 -12 -10   6   -0.17    4.46
  12 -10  -7   15.39    7.53
 -12 -10   7    1.94    5.50
  12 -10  -8   -0.32    5.11
 -12 -10   8   -2.21    4.79
  12 -10  -9    8.73    5.81
 -12 -10   9   18.22    6.90
  12 -10 -10   -0.89    4.85
 -12 -10  10   -0.33    4.41
  12 -10 -11    0.97    4.96
 -12 -10  11   11.73    5.99
  12 -10 -12    0.71    4.91
 -12 -10  12    4.72    5.04
  12 -10 -13    1.61    4.40
 -12 -10  13   -1.40    4.29
  12 -10 -14   -2.16    6.18
 -12 -10  14   -0.76    4.34
  12 -10 -15    4.53    5.56
 -12 -10  15    0.11    4.73
  12 -10 -16   -1.80    5.27
 -12 -10  16    1.53    5.04
 -12 -10  17    3.23    5.71
 -12 -10  18   -2.74    5.18
 -12 -10  19   -0.58    3.95
 -12 -10  20   -0.79    5.11
  12 -11  -1   -0.66    4.80
 -12 -11   1    0.75    4.20
  12 -11  -2   -0.62    4.56
 -12 -11   2   -1.27    3.38
  12 -11  -3   17.20    7.02
 -12 -11   3   -1.77    4.73
  12 -11  -4    1.58    3.50
 -12 -11   4    3.53    4.36
  12 -11  -5    5.51    5.59
 -12 -11   5    8.79    5.47
  12 -11  -6    1.83    5.67
  12 -11  -7    5.21    4.91
  12 -11  -8   -2.09    4.69
  12 -11  -9   19.33    7.73
  12 -11 -10    0.39    4.37
  12 -11 -11    1.18    5.63
 -11   0   1  100.54   17.72
 -11   0   2   -0.06    3.85
 -11   0   3   25.32    8.35
 -11   0   4   -2.93    5.22
 -11   0   5  161.13   25.81
 -11   0   6   -0.90    4.48
 -11   0   7    1.63    4.20
 -11   0   8   -3.60    4.85
 -11   0   9   35.83    9.47
 -11   0  10    1.07    3.57
 -11   0  11   68.33   14.08
 -11   0  12   -2.83    4.17
 -11   0  13    1.46    3.53
 -11   0  14   -2.33    4.75
 -11   0  15   24.96    7.85
 -11   0  16    5.00    5.22
 -11   0  17   12.52    6.70
  11   0 -17    5.35    8.32
 -11   0  18    0.25    2.06
 -11   0  19    3.68    5.22
 -11   0  20   -1.80    4.98
 -11   0  21   45.61   11.76
 -11   0  22    1.65    4.98
 -11   0  23   10.15    5.57
 -11   0  24    2.72    5.61
 -11   0  25    5.62    6.49
 -11   0  26   -1.50    4.52
 -11   0  27    5.35    4.97
 -11   0  28   -1.71    5.38
 -11   0  29    0.22    6.32
 -11   0  30   -1.14    6.03
 -11   1   1  115.62   19.03
  11   1  -1  101.32   20.15
 -11  -1   1  111.65   19.09
 -11   1   2    1.02    3.36
  11   1  -2    1.23    5.20
 -11  -1   2    3.14    4.99
 -11   1   3   66.65   13.73
  11   1  -3   73.81   15.32
 -11  -1   3   72.77   14.17
 -11   1   4    1.28    4.32
  11   1  -4   -1.20    4.39
 -11  -1   4    2.44    4.52
 -11   1   5    2.50    4.70
  11   1  -5   11.54    6.53
 -11  -1   5    5.00    4.71
 -11   1   6    6.59    5.44
  11   1  -6   -2.05    5.37
 -11  -1   6    3.89    5.07
 -11   1   7   86.13   15.27
  11   1  -7   70.41   15.44
 -11  -1   7   68.00   14.25
 -11   1   8    0.77    4.01
  11   1  -8    0.52    4.03
 -11  -1   8    6.54    5.31
  11  -1  -9   45.95   11.54
  11   1  -9   47.77   11.75
 -11  -1   9   33.17    9.69
 -11   1  10    1.97    4.35
  11  -1 -10   -1.77    5.36
  11   1 -10   -1.13    4.53
 -11  -1  10    3.92    3.70
 -11   1  11   13.88    6.64
  11  -1 -11   19.80    7.98
  11   1 -11    7.75    5.86
 -11  -1  11   16.42    6.57
 -11   1  12    1.93    4.77
  11  -1 -12   12.52    7.04
  11   1 -12    4.29    5.94
 -11  -1  12   15.46    7.01
  11  -1 -13   32.91   10.99
  11   1 -13   43.11   12.04
 -11  -1  13   51.40   10.99
 -11   1  14   -1.37    4.81
  11  -1 -14   -1.40    4.59
  11   1 -14    2.85    5.47
 -11  -1  14   -1.82    4.79
 -11   1  15   -1.60    4.06
  11  -1 -15    2.27    5.06
 -11  -1  15   -0.65    4.31
 -11   1  16   -2.07    4.28
  11  -1 -16   -1.17    5.50
 -11  -1  16    0.72    3.80
 -11   1  17   37.81    9.44
  11  -1 -17   22.29    9.43
 -11  -1  17   26.11    8.59
 -11   1  18   -0.39    5.10
  11  -1 -18    4.64    5.77
 -11  -1  18    3.03    3.97
 -11   1  19   11.86    6.43
  11  -1 -19    7.16    8.36
 -11  -1  19    8.21    6.44
 -11   1  20    2.59    4.59
  11  -1 -20   -3.03    5.74
 -11  -1  20    1.78    4.58
 -11   1  21    0.78    4.37
 -11  -1  21    0.98    4.32
 -11   1  22    2.28    3.47
 -11  -1  22    5.46    4.48
 -11   1  23   44.89   11.10
 -11  -1  23   38.84   10.76
 -11   1  24    2.75    4.80
 -11  -1  24   -2.84    5.02
 -11   1  25    4.35    6.71
 -11  -1  25   10.92    6.48
 -11   1  26    0.98    3.65
 -11  -1  26   -3.10    6.04
 -11   1  27    9.37    6.36
 -11  -1  27    5.39    5.73
 -11   1  28    1.71    5.75
 -11  -1  28   -1.79    4.64
 -11   1  29   10.35    6.90
 -11  -1  29    3.54    5.33
 -11   1  30   -1.09    4.14
 -11  -1  30   -0.62    4.97
 -11   2   1   41.06    9.09
  11  -2  -1   40.75   10.01
  11   2  -1   25.79    9.34
 -11  -2   1   20.09    7.59
 -11   2   2    0.51    3.44
  11  -2  -2    1.19    5.39
  11   2  -2   -0.52    4.24
 -11  -2   2    1.55    3.73
 -11   2   3   14.55    6.43
  11  -2  -3    9.70    6.27
  11   2  -3   10.55    6.41
 -11  -2   3   14.57    6.36
 -11   2   4    5.67    4.80
  11  -2  -4    7.63    5.75
  11   2  -4    4.77    5.17
 -11  -2   4   14.44    6.38
 -11   2   5   69.19   12.83
  11  -2  -5   33.57   11.98
  11   2  -5   58.47   13.42
 -11  -2   5   76.66   13.45
 -11   2   6   29.45    8.14
  11  -2  -6   22.06    8.75
  11   2  -6   13.47    7.08
 -11  -2   6   27.95    8.05
 -11   2   7   25.27    7.43
  11  -2  -7   10.81    6.75
  11   2  -7   10.34    6.67
 -11  -2   7   15.25    6.07
 -11   2   8   13.15    6.42
  11  -2  -8   11.02    6.84
  11   2  -8   13.82    7.32
 -11  -2   8   23.94    7.38
 -11   2   9   46.01   10.35
  11  -2  -9   32.66   10.05
  11   2  -9   39.85   11.08
 -11  -2   9   25.84    8.92
 -11   2  10    6.91    5.55
  11  -2 -10    4.87    5.54
 -11  -2  10    2.98    5.04
 -11   2  11   41.08   10.05
  11  -2 -11   41.49   11.70
 -11  -2  11   27.90    8.99
 -11   2  12   -2.53    5.27
  11  -2 -12    2.99    5.76
 -11  -2  12    5.97    5.53
 -11   2  13   -1.54    5.35
  11  -2 -13    1.70    5.10
 -11  -2  13   -0.75    4.35
 -11   2  14    3.02    4.99
  11  -2 -14   13.52    7.52
 -11  -2  14    0.92    4.94
 -11   2  15   26.94    8.49
  11  -2 -15   33.04   10.28
 -11  -2  15   27.52    8.70
 -11   2  16   14.55    6.56
  11  -2 -16   -0.96    4.92
 -11  -2  16   18.12    6.78
 -11   2  17    5.50    5.93
  11  -2 -17   14.50    7.56
 -11  -2  17    7.54    5.58
 -11   2  18    2.66    4.91
  11  -2 -18   -2.20    5.66
 -11  -2  18    5.18    4.50
 -11   2  19    8.14    5.89
  11  -2 -19    9.31    6.29
 -11  -2  19   17.45    7.03
 -11   2  20    3.39    5.25
  11  -2 -20    6.16    5.95
 -11  -2  20    5.18    5.40
 -11   2  21   36.44   10.05
  11  -2 -21   23.83   10.01
 -11  -2  21   28.49    8.88
 -11   2  22   -0.90    5.61
  11  -2 -22   -2.38    5.26
 -11  -2  22    1.11    5.29
 -11   2  23    2.03    4.74
  11  -2 -23   -3.87    6.94
 -11  -2  23    0.81    4.28
 -11   2  24   -1.47    4.56
 -11  -2  24    0.02    4.69
 -11   2  25    9.69    6.23
 -11  -2  25   14.30    7.88
 -11   2  26    0.68    4.22
 -11  -2  26    9.54    6.76
 -11   2  27   19.21    8.56
 -11  -2  27   13.11    7.29
 -11   2  28    8.07    6.28
 -11  -2  28   -0.67    6.55
 -11   2  29    4.27    6.64
 -11  -2  29    7.78    6.31
 -11   2  30   -0.50    5.52
 -11  -2  30    5.38    6.24
 -11   3   1   12.57    5.54
  11  -3  -1   17.31    7.27
 -11  -3   1    7.16    5.62
 -11   3   2   18.03    6.89
  11  -3  -2   15.94    7.64
 -11  -3   2   31.65    8.16
 -11   3   3   69.40   13.43
  11  -3  -3   83.75   15.30
 -11  -3   3   54.47   12.71
 -11   3   4    6.30    4.70
  11  -3  -4    8.21    6.74
 -11  -3   4   18.64    6.55
 -11   3   5    2.98    4.87
  11  -3  -5   10.61    6.71
 -11  -3   5    5.81    5.72
 -11   3   6   13.42    6.53
  11  -3  -6   17.48    7.56
 -11  -3   6   22.15    7.42
 -11   3   7   62.99   13.66
  11  -3  -7   69.46   14.85
 -11  -3   7   81.14   14.55
 -11   3   8   -0.24    3.86
  11  -3  -8   15.66    7.04
 -11  -3   8    6.56    5.22
 -11   3   9   11.80    6.74
  11  -3  -9    9.52    6.53
 -11  -3   9    7.91    5.97
 -11   3  10    4.72    4.76
  11  -3 -10    5.91    6.94
 -11  -3  10    8.25    4.84
 -11   3  11    9.28    5.42
  11  -3 -11   17.49    7.83
 -11  -3  11    8.08    5.30
 -11   3  12    5.40    4.62
  11  -3 -12    3.47    5.39
 -11  -3  12   10.38    6.26
 -11   3  13   22.85    8.37
  11  -3 -13   26.51    8.92
 -11  -3  13   24.41    8.21
 -11   3  14    3.08    5.00
  11  -3 -14   -1.41    4.92
 -11  -3  14   -0.42    4.49
 -11   3  15    6.16    5.37
  11  -3 -15    4.31    5.85
 -11  -3  15   -0.93    4.78
 -11   3  16    2.34    4.78
  11  -3 -16    2.04    5.19
 -11  -3  16   -3.07    5.13
 -11   3  17    5.05    5.28
  11  -3 -17    9.90    7.63
 -11  -3  17    1.23    4.93
 -11   3  18    1.87    5.70
  11  -3 -18   -0.89    5.92
 -11  -3  18    8.21    5.64
 -11   3  19   18.43    7.58
  11  -3 -19   11.42    7.50
 -11  -3  19   35.03    9.36
 -11   3  20    3.02    4.61
  11  -3 -20    6.98    6.46
 -11  -3  20    3.88    4.32
 -11   3  21   -3.05    4.65
  11  -3 -21    1.03    4.43
 -11  -3  21   -0.24    4.87
 -11   3  22   10.02    5.90
  11  -3 -22    9.44    7.26
 -11  -3  22    7.92    6.24
 -11   3  23   25.53    9.20
  11  -3 -23   17.97    9.51
 -11  -3  23   64.92   12.40
 -11   3  24    6.87    6.14
  11  -3 -24   15.30    7.90
 -11  -3  24    1.96    4.96
 -11   3  25    1.96    5.42
  11  -3 -25    0.30    5.06
 -11  -3  25    3.37    6.34
 -11   3  26   -0.80    4.93
 -11  -3  26   -1.47    6.10
 -11   3  27   14.86    8.76
 -11  -3  27   33.31   10.43
 -11   3  28    4.17    5.76
 -11  -3  28    7.39    6.39
 -11   3  29   -1.49    5.67
 -11  -3  29    4.35    5.86
 -11   3  30   -0.95    5.47
 -11  -3  30   -0.70    4.73
 -11   4   1   59.70   11.60
  11  -4  -1   64.71   12.94
 -11  -4   1   33.40   10.35
 -11   4   2    4.41    4.72
  11  -4  -2   -1.23    5.32
 -11  -4   2    4.45    4.97
 -11   4   3    4.61    4.79
  11  -4  -3    1.09    5.09
 -11  -4   3    5.63    5.12
 -11   4   4    8.16    4.92
  11  -4  -4    1.78    4.50
 -11  -4   4    4.45    4.55
 -11   4   5   64.64   13.72
  11  -4  -5   56.93   13.95
 -11  -4   5   83.19   14.46
 -11   4   6   23.48    7.78
  11  -4  -6   13.53    7.33
 -11  -4   6   28.01    7.93
 -11   4   7   25.64    7.55
  11  -4  -7    7.24    6.19
 -11  -4   7   16.39    6.55
 -11   4   8    4.64    5.50
  11  -4  -8   -0.84    4.62
 -11  -4   8    4.03    4.58
 -11   4   9   44.40   10.62
  11  -4  -9   32.45   10.52
 -11  -4   9   57.54   11.57
 -11   4  10    8.39    5.80
  11  -4 -10   10.83    6.71
 -11  -4  10   25.39    7.33
 -11   4  11   27.75    8.43
  11  -4 -11   20.97    9.03
 -11  -4  11   37.81    9.22
 -11   4  12   -0.74    4.32
  11  -4 -12    1.79    5.54
 -11  -4  12    2.52    4.36
 -11   4  13    1.84    4.51
  11  -4 -13    2.67    5.43
 -11  -4  13    5.18    5.39
 -11   4  14    2.72    4.22
  11  -4 -14    3.67    5.83
 -11  -4  14   10.32    5.57
 -11   4  15   25.08    7.67
  11  -4 -15   15.81    7.52
 -11  -4  15   16.55    6.74
 -11   4  16    2.42    4.93
  11  -4 -16    5.71    6.19
 -11  -4  16    9.78    6.23
 -11   4  17   -0.02    3.29
  11  -4 -17    4.57    6.70
 -11  -4  17   -2.06    4.95
 -11   4  18    1.18    4.27
  11  -4 -18    0.01    5.05
 -11  -4  18   -1.28    4.13
 -11   4  19    2.17    5.78
  11  -4 -19   -2.60    6.40
 -11  -4  19    5.17    4.90
 -11   4  20    6.54    5.52
  11  -4 -20    3.31    5.30
 -11  -4  20    9.85    5.53
 -11   4  21   16.57    7.29
  11  -4 -21   17.05    8.71
 -11  -4  21   11.90    6.81
 -11   4  22   12.00    6.89
  11  -4 -22   11.76    7.45
 -11  -4  22   11.07    6.22
 -11   4  23   -0.85    4.77
  11  -4 -23    3.16    5.72
 -11  -4  23    0.05    4.22
 -11   4  24    8.14    6.78
  11  -4 -24    1.80    6.60
 -11  -4  24    3.27    6.24
 -11   4  25   26.84    8.75
  11  -4 -25   13.74    8.31
 -11  -4  25   21.71    8.22
 -11   4  26   16.42    7.26
  11  -4 -26    0.22    5.90
 -11  -4  26    5.85    5.04
 -11   4  27    9.50    6.13
  11  -4 -27    0.04    6.69
 -11  -4  27    3.54    5.72
 -11   4  28    1.57    4.35
 -11  -4  28   -3.18    5.31
 -11   4  29   -0.04    4.14
 -11  -4  29    2.24    5.39
 -11  -4  30    2.00    5.40
 -11   5   1    5.03    4.54
  11  -5  -1    4.62    5.22
 -11  -5   1   -2.00    4.87
 -11   5   2   43.47   10.95
  11  -5  -2   57.58   12.50
 -11  -5   2   47.91   11.08
 -11   5   3   50.23   11.14
  11  -5  -3   47.78   11.82
 -11  -5   3   48.39   11.12
 -11   5   4    6.16    4.75
  11  -5  -4    4.16    5.76
 -11  -5   4   10.38    5.79
 -11   5   5    0.74    4.21
  11  -5  -5   -0.22    4.38
 -11  -5   5    0.09    4.07
 -11   5   6    8.15    5.60
  11  -5  -6   13.63    6.85
 -11  -5   6   27.75    7.55
 -11   5   7   35.15    9.48
  11  -5  -7   33.66    9.81
 -11  -5   7   27.26    8.85
 -11   5   8   12.45    6.03
  11  -5  -8   12.74    7.18
 -11  -5   8   13.15    6.15
 -11   5   9   20.06    7.59
  11  -5  -9   12.90    7.23
 -11  -5   9   29.37    8.02
 -11   5  10    7.88    4.98
  11  -5 -10   -2.58    5.34
 -11  -5  10   -1.11    4.73
 -11   5  11    4.77    5.26
  11  -5 -11   12.06    6.90
 -11  -5  11    4.75    5.12
 -11   5  12   36.32    8.77
  11  -5 -12   20.29    8.27
 -11  -5  12   18.41    7.88
 -11   5  13   37.13    9.95
  11  -5 -13   34.21   10.19
 -11  -5  13   22.62    8.46
 -11   5  14    5.04    5.01
  11  -5 -14    7.70    6.64
 -11  -5  14   -0.72    5.09
 -11   5  15   -0.89    4.31
  11  -5 -15    0.53    4.76
 -11  -5  15   -1.65    4.37
 -11   5  16   -1.31    4.39
  11  -5 -16   -1.00    5.09
 -11  -5  16    2.07    4.01
 -11   5  17    9.28    5.39
  11  -5 -17   -0.64    6.21
 -11  -5  17   11.14    6.04
  11  -5 -18   23.67    9.21
 -11  -5  18   27.88    8.79
 -11   5  19   30.66    8.91
  11  -5 -19   16.07    7.96
 -11  -5  19   12.72    7.00
 -11   5  20   -2.39    4.47
  11  -5 -20   -3.12    6.23
 -11  -5  20   -0.74    4.65
 -11   5  21   -2.73    5.64
  11  -5 -21    2.12    5.15
 -11  -5  21    5.04    4.68
 -11   5  22    6.35    5.24
  11  -5 -22    6.11    6.44
 -11  -5  22    8.68    5.85
 -11   5  23   28.29    9.23
  11  -5 -23   22.95    9.35
 -11  -5  23   42.56   10.78
 -11   5  24   -2.65    4.86
  11  -5 -24    2.53    5.73
 -11  -5  24    1.41    5.92
 -11   5  25    4.68    5.82
  11  -5 -25   -0.81    4.64
 -11  -5  25   -2.80    5.65
 -11   5  26   -0.32    4.30
  11  -5 -26   -1.84    5.85
 -11  -5  26   -1.21    5.27
 -11   5  27    8.43    6.54
  11  -5 -27    4.64    6.89
 -11  -5  27   13.24    6.69
 -11   5  28   -1.29    5.30
  11  -5 -28   14.96    8.41
 -11  -5  28    5.28    5.80
 -11   5  29    9.32    6.56
  11  -5 -29    3.84    7.06
 -11  -5  29    6.51    6.43
 -11   6   1   23.19    7.12
  11  -6  -1   16.22    7.39
 -11  -6   1   29.59    8.17
 -11   6   2    7.84    5.42
  11  -6  -2    0.34    5.50
 -11  -6   2    2.00    4.27
 -11   6   3    3.75    3.71
  11  -6  -3    2.03    4.39
 -11  -6   3    7.53    5.84
 -11   6   4   12.01    6.39
  11  -6  -4   17.69    8.37
 -11  -6   4   22.88    6.96
 -11   6   5   25.85    7.88
  11  -6  -5   26.79    8.68
 -11  -6   5   24.32    8.18
 -11   6   6   25.99    7.70
  11  -6  -6   21.09    7.82
 -11  -6   6   23.93    7.49
 -11   6   7    2.47    4.82
  11  -6  -7    6.88    6.27
 -11  -6   7    4.50    4.64
 -11   6   8   16.59    6.61
  11  -6  -8   -0.53    4.21
 -11  -6   8   15.05    6.55
 -11   6   9    7.59    4.90
  11  -6  -9    6.60    5.68
 -11  -6   9    7.37    5.45
 -11   6  10   24.02    8.07
  11  -6 -10   25.68    8.86
 -11  -6  10   17.19    7.06
 -11   6  11    5.71    5.23
  11  -6 -11    2.99    5.77
 -11  -6  11   12.96    6.10
 -11   6  12    6.52    5.59
  11  -6 -12   -0.30    5.29
 -11  -6  12    6.80    5.27
 -11   6  13    4.55    4.58
  11  -6 -13    3.90    5.94
 -11  -6  13    5.63    5.66
 -11   6  14   15.85    6.63
  11  -6 -14   10.81    7.40
 -11  -6  14   15.97    6.63
 -11   6  15   18.42    7.28
  11  -6 -15   14.10    7.38
 -11  -6  15   14.92    6.91
 -11   6  16   22.47    8.83
  11  -6 -16   17.42    8.44
 -11  -6  16   14.36    6.88
 -11   6  17    9.56    5.63
  11  -6 -17    1.68    5.89
 -11  -6  17   -0.56    4.50
 -11   6  18   -0.73    4.78
  11  -6 -18   -1.57    5.44
 -11  -6  18    1.69    5.07
 -11   6  19    7.06    6.19
  11  -6 -19    4.50    6.80
 -11  -6  19    5.58    5.03
 -11   6  20    0.01    4.26
  11  -6 -20    1.92    5.40
 -11  -6  20    3.84    5.44
 -11   6  21   16.97    6.76
  11  -6 -21    7.47    6.19
 -11  -6  21    2.90    4.98
 -11   6  22   -2.47    5.51
  11  -6 -22    5.57    6.99
 -11  -6  22    0.90    4.83
 -11   6  23   -0.35    5.81
  11  -6 -23    0.80    5.32
 -11  -6  23   -0.15    4.48
 -11   6  24   -0.30    4.67
  11  -6 -24   -2.77    6.39
 -11  -6  24    0.38    5.18
 -11   6  25   -0.31    5.53
  11  -6 -25    8.83    7.37
 -11  -6  25   10.87    6.40
 -11   6  26    9.20    6.32
  11  -6 -26    8.48    6.25
 -11  -6  26   15.49    7.00
 -11   6  27   -1.49    5.41
  11  -6 -27    0.22    5.49
 -11  -6  27    3.52    5.05
 -11   6  28    0.65    5.67
  11  -6 -28    3.41    5.43
 -11  -6  28    5.87    6.08
 -11   6  29   -1.56    5.14
  11  -6 -29    3.03    6.59
 -11  -6  29    1.29    5.82
  11  -6 -30   -2.02    5.60
  11  -6 -31    1.66    6.55
 -11   7   1   17.31    6.24
  11  -7  -1    7.57    5.74
 -11  -7   1   10.94    5.75
 -11   7   2   26.72    8.46
  11  -7  -2   26.43    8.93
 -11  -7   2   34.93    9.08
 -11   7   3    2.89    3.92
  11  -7  -3    6.63    5.88
 -11  -7   3    3.41    4.09
 -11   7   4   22.60    8.03
  11  -7  -4   37.65    9.57
 -11  -7   4   22.95    7.68
 -11   7   5    1.78    3.92
  11  -7  -5   -0.76    4.31
 -11  -7   5    5.42    5.31
 -11   7   6   10.11    5.52
  11  -7  -6   10.91    6.39
 -11  -7   6   13.92    5.71
 -11   7   7   -2.46    4.43
  11  -7  -7   -0.66    4.31
 -11  -7   7   -1.17    4.35
 -11   7   8   30.01    9.20
  11  -7  -8   41.43   10.77
 -11  -7   8   45.53   10.51
 -11   7   9   26.47    8.49
  11  -7  -9   30.31    9.26
 -11  -7   9   29.62    8.71
 -11   7  10   -2.00    4.80
  11  -7 -10   -2.48    5.75
 -11  -7  10   -1.83    4.75
 -11   7  11   -1.16    4.33
  11  -7 -11    0.05    5.53
 -11  -7  11    2.90    4.72
 -11   7  12   34.42    8.89
  11  -7 -12   15.45    8.31
 -11  -7  12   22.72    7.98
 -11   7  13    6.88    5.90
  11  -7 -13   12.68    6.78
 -11  -7  13   -1.70    4.07
 -11   7  14    1.58    5.53
  11  -7 -14    6.25    6.70
 -11  -7  14    4.88    5.05
 -11   7  15    4.82    4.65
  11  -7 -15   -0.96    5.23
 -11  -7  15    0.99    4.55
 -11   7  16   -0.48    4.03
  11  -7 -16    0.39    4.46
 -11  -7  16   -2.65    4.89
 -11   7  17    2.64    4.47
  11  -7 -17    7.60    6.40
 -11  -7  17   -1.88    5.22
 -11   7  18   13.39    7.39
  11  -7 -18   20.19    8.29
 -11  -7  18   10.52    5.91
 -11   7  19    3.94    5.10
  11  -7 -19    0.38    5.42
 -11  -7  19    0.87    3.88
 -11   7  20   -1.12    5.21
  11  -7 -20   -2.62    7.03
 -11  -7  20    1.24    5.72
 -11   7  21    7.60    5.76
  11  -7 -21    0.77    5.57
 -11  -7  21   -0.08    3.74
 -11   7  22    2.58    4.47
  11  -7 -22   -0.31    6.58
 -11  -7  22   13.00    6.79
 -11   7  23   -2.77    5.36
  11  -7 -23    2.20    6.27
 -11  -7  23    2.88    4.63
 -11   7  24    3.07    5.04
  11  -7 -24   -0.36    5.15
 -11  -7  24    5.56    5.55
 -11   7  25    4.04    5.45
  11  -7 -25   -1.16    5.81
 -11  -7  25    4.18    5.57
 -11   7  26   -1.31    4.69
  11  -7 -26    1.86    5.50
 -11  -7  26   -0.29    5.35
 -11   7  27   -0.99    4.60
  11  -7 -27    3.91    5.97
 -11  -7  27   -0.17    5.29
 -11   7  28   13.52    8.00
  11  -7 -28   12.92    8.79
 -11  -7  28    0.12    6.60
 -11   7  29   -2.19    5.84
  11  -7 -29    5.65    6.06
 -11  -7  29    5.42    5.17
  11  -7 -30   -0.37    6.20
 -11   8   1   -0.46    3.25
  11  -8  -1   -3.12    5.11
 -11  -8   1   -1.35    3.68
 -11   8   2    3.02    4.54
  11  -8  -2   22.92    6.87
 -11  -8   2    2.46    3.80
 -11   8   3    2.02    4.67
  11  -8  -3    1.69    5.39
 -11  -8   3   -0.89    4.40
 -11   8   4   39.67    9.28
  11  -8  -4   36.66   10.21
 -11  -8   4   31.36    9.28
 -11   8   5    0.34    3.51
  11  -8  -5    1.37    4.26
 -11  -8   5    1.39    3.70
 -11   8   6   23.44    7.30
  11  -8  -6   18.08    7.00
 -11  -8   6   31.03    8.35
 -11   8   7    1.96    4.26
  11  -8  -7    2.38    5.73
 -11  -8   7    6.40    4.94
 -11   8   8    4.37    4.26
  11  -8  -8    2.10    4.95
 -11  -8   8    0.39    4.48
 -11   8   9    6.91    5.07
  11  -8  -9    3.11    5.32
 -11  -8   9    9.68    6.11
 -11   8  10   24.12    7.53
  11  -8 -10   19.46    7.86
 -11  -8  10   16.16    6.80
 -11   8  11   -0.37    3.63
  11  -8 -11    1.64    4.63
 -11  -8  11   -0.68    4.28
 -11   8  12   -1.82    3.66
  11  -8 -12    3.40    4.49
 -11  -8  12    1.67    4.40
 -11   8  13   -0.64    3.94
  11  -8 -13    1.28    4.63
 -11  -8  13    1.80    3.56
 -11   8  14    1.94    4.83
  11  -8 -14    0.27    5.18
 -11  -8  14   -0.34    4.24
 -11   8  15    9.40    5.39
  11  -8 -15    4.06    6.05
 -11  -8  15   10.76    6.25
 -11   8  16   22.95    7.78
  11  -8 -16    2.76    6.54
 -11  -8  16   19.78    7.70
 -11   8  17   -0.21    5.28
  11  -8 -17    1.08    4.81
 -11  -8  17   -0.76    5.04
 -11   8  18    2.93    5.02
  11  -8 -18    2.87    5.41
 -11  -8  18    1.46    5.24
 -11   8  19    1.99    5.29
  11  -8 -19    0.24    5.79
 -11  -8  19   -2.17    4.35
 -11   8  20   23.06    8.44
  11  -8 -20    8.50    7.02
 -11  -8  20   13.21    6.53
 -11   8  21    0.03    4.81
  11  -8 -21    1.30    5.28
 -11  -8  21    0.22    4.33
 -11   8  22   10.81    6.19
  11  -8 -22   15.06    8.00
 -11  -8  22   29.82    9.33
 -11   8  23   -2.38    5.56
  11  -8 -23    0.57    5.09
 -11  -8  23    2.52    5.71
 -11   8  24   -0.01    4.84
  11  -8 -24    4.57    6.00
 -11  -8  24    2.25    4.36
 -11   8  25    1.27    4.85
  11  -8 -25    5.47    6.14
 -11  -8  25    1.15    5.42
 -11   8  26   15.34    7.27
  11  -8 -26   12.59    6.85
 -11  -8  26   12.59    6.37
 -11   8  27    1.00    5.93
  11  -8 -27    2.32    5.46
 -11  -8  27    0.46    4.58
 -11   8  28    3.20    5.38
  11  -8 -28   -1.95    5.96
 -11  -8  28   -2.59    5.29
 -11  -8  29    0.42    4.51
 -11   9   1   -0.15    3.74
  11  -9  -1    0.36    4.87
 -11  -9   1    1.94    4.10
 -11   9   2   38.00    9.33
  11  -9  -2   30.75    9.84
 -11  -9   2   24.30    8.11
 -11   9   3   -1.39    4.26
  11  -9  -3    0.10    4.49
 -11  -9   3   -2.49    5.26
 -11   9   4   20.95    7.23
  11  -9  -4   15.65    7.48
 -11  -9   4   21.03    7.05
 -11   9   5   -1.46    3.58
  11  -9  -5    1.23    5.08
 -11  -9   5   -0.50    3.25
 -11   9   6   10.43    6.31
  11  -9  -6    7.68    6.22
 -11  -9   6   12.00    6.01
 -11   9   7   -1.33    5.02
  11  -9  -7   -0.41    4.79
 -11  -9   7    2.51    4.08
 -11   9   8   31.75    8.90
  11  -9  -8   23.38    8.88
 -11  -9   8   38.76    9.46
 -11   9   9    3.16    4.25
  11  -9  -9   -0.11    5.46
 -11  -9   9    0.92    3.50
 -11   9  10   -1.15    4.01
  11  -9 -10    0.00    4.49
 -11  -9  10   -2.47    4.38
 -11   9  11   -0.41    3.75
  11  -9 -11   -1.54    4.76
 -11  -9  11   -2.61    4.88
 -11   9  12    5.55    5.35
  11  -9 -12    9.91    6.16
 -11  -9  12    6.73    5.56
 -11   9  13    8.70    5.31
  11  -9 -13   -2.16    5.31
 -11  -9  13    2.64    4.24
 -11   9  14   10.24    5.59
  11  -9 -14   10.63    6.87
 -11  -9  14    2.52    5.40
 -11   9  15   10.03    5.78
  11  -9 -15    1.06    4.66
 -11  -9  15    1.21    4.21
 -11   9  16   -1.96    5.06
  11  -9 -16    3.24    6.03
 -11  -9  16    1.04    3.58
 -11   9  17    0.52    4.54
  11  -9 -17    1.04    5.71
 -11  -9  17    0.98    4.43
 -11   9  18   21.55    7.43
  11  -9 -18    3.22    6.92
 -11  -9  18    8.85    6.44
 -11   9  19    0.41    4.71
  11  -9 -19   -1.51    4.75
 -11  -9  19    2.03    4.17
 -11   9  20   -2.07    5.34
  11  -9 -20   -3.24    5.50
 -11  -9  20    8.36    5.75
 -11   9  21    0.95    4.92
  11  -9 -21   -3.33    6.33
 -11  -9  21   -0.04    4.19
 -11   9  22    7.44    5.26
  11  -9 -22    0.16    4.95
 -11  -9  22    5.58    5.40
 -11   9  23    1.60    4.85
  11  -9 -23   -2.16    6.28
 -11  -9  23   -1.20    4.27
 -11   9  24   12.29    6.31
  11  -9 -24   -3.26    6.28
 -11  -9  24   13.11    6.81
 -11   9  25    1.00    5.46
 -11  -9  25    1.49    5.20
 -11   9  26   -2.10    4.74
 -11  -9  26   -0.86    5.37
 -11   9  27    1.74    5.77
 -11  -9  27    1.29    5.28
 -11   9  28   -2.36    5.11
 -11  -9  28   11.08    7.23
  11 -10  -1    0.22    4.08
 -11 -10   1    1.74    4.49
  11 -10  -2    1.22    4.89
 -11 -10   2    1.30    3.84
  11 -10  -3    2.04    4.79
 -11 -10   3   -1.36    4.61
  11 -10  -4   16.88    6.06
 -11 -10   4   11.70    6.33
  11 -10  -5   -1.95    4.61
 -11 -10   5   -0.65    3.78
  11 -10  -6    8.19    6.00
 -11 -10   6   17.07    6.54
  11 -10  -7    1.55    4.26
 -11 -10   7   -1.99    4.72
  11 -10  -8    1.10    4.79
 -11 -10   8    2.41    4.79
  11 -10  -9   -2.46    5.22
 -11 -10   9    3.17    4.64
  11 -10 -10   -1.73    4.69
 -11 -10  10   15.42    6.63
  11 -10 -11   -0.18    3.44
 -11 -10  11    6.53    4.51
  11 -10 -12    8.57    5.86
 -11 -10  12    1.52    5.10
  11 -10 -13    6.03    5.56
 -11 -10  13    2.48    4.27
  11 -10 -14   -0.65    5.96
 -11 -10  14    8.55    5.92
  11 -10 -15    5.41    5.56
 -11 -10  15   -0.19    4.65
  11 -10 -16   21.76    7.97
 -11 -10  16   10.18    6.32
  11 -10 -17    0.41    4.41
 -11 -10  17    0.23    4.93
  11 -10 -18    1.64    3.93
 -11 -10  18   -1.28    4.27
  11 -10 -19   -1.19    6.34
 -11 -10  19   -3.10    5.36
  11 -10 -20   14.56    7.62
 -11 -10  20    1.22    4.40
  11 -10 -21    3.33    5.13
 -11 -10  21    0.85    4.02
  11 -11  -1    2.54    4.65
 -11 -11   1   -1.64    3.94
  11 -11  -2   11.11    5.66
 -11 -11   2   13.57    6.03
  11 -11  -3   -1.13    3.81
 -11 -11   3   -0.68    4.28
  11 -11  -4    6.74    6.31
 -11 -11   4    3.31    4.23
  11 -11  -5    2.40    5.70
 -11 -11   5    0.82    3.88
  11 -11  -6    0.25    4.09
 -11 -11   6    2.45    4.13
  11 -11  -7   -0.02    4.57
  11 -11  -8   27.27    8.22
  11 -11  -9    1.94    4.81
  11 -11 -10   -0.87    4.62
  11 -11 -11   -0.12    4.47
  11 -11 -12   11.05    6.71
  11 -11 -13   -0.67    5.26
  11 -11 -14    0.31    5.31
  11 -11 -15   -3.13    6.76
  11 -11 -16    0.83    5.57
  11 -11 -17   -3.23    5.85
  11 -12  -1   -0.50    3.54
  11 -12  -2   -0.91    4.21
  11 -12  -3   -2.05    5.51
  11 -12  -4    9.62    6.02
  11 -12  -5    0.07    5.09
  11 -12  -6    7.16    5.84
  11 -12  -7    1.86    3.98
  11 -12  -8    3.01    5.21
  11 -12  -9   -2.50    5.11
  11 -12 -10    3.77    5.47
  11 -12 -11   -0.00    4.97
  11 -12 -12    6.10    4.98
 -10   0   1   -2.52    4.11
  10   0  -1    5.88    5.00
 -10   0   2   37.74    8.89
  10   0  -2   25.44    9.05
 -10   0   3    5.98    4.54
  10   0  -3   -1.96    5.07
 -10   0   4  175.54   24.44
  10   0  -4  124.78   24.10
 -10   0   5   -0.55    4.38
  10   0  -5   -2.68    5.65
 -10   0   6   33.29    7.95
  10   0  -6   21.75    8.32
 -10   0   7    3.10    4.35
  10   0  -7   -0.81    4.18
 -10   0   8   27.03    8.24
  10   0  -8   34.52    9.70
 -10   0   9   -0.49    5.38
  10   0  -9    1.62    5.31
 -10   0  10  162.31   25.10
  10   0 -10  149.37   25.90
 -10   0  11    2.98    4.64
  10   0 -11   -1.68    5.37
 -10   0  12   -0.01    4.20
  10   0 -12   -2.77    5.12
 -10   0  13   -0.48    4.07
  10   0 -13   -0.24    4.85
 -10   0  14   35.89    9.19
  10   0 -14   27.17    9.43
 -10   0  15   -1.44    4.82
  10   0 -15   -1.88    4.96
 -10   0  16   46.82   11.29
 -10   0  17   -1.90    4.14
 -10   0  18   22.61    8.21
 -10   0  19    1.14    5.38
 -10   0  20   73.93   15.32
 -10   0  21    0.50    3.71
 -10   0  22    1.19    3.62
 -10   0  23   -1.38    4.92
 -10   0  24   14.54    6.94
 -10   0  25    0.00    4.54
 -10   0  26   20.84    8.67
 -10   0  27   -0.58    5.38
 -10   0  28   10.32    5.88
 -10   0  29    0.61    5.95
 -10   0  30    7.36    6.78
 -10   0  31    1.04    3.91
 -10   0  32   10.54    7.60
 -10   1   1   -0.53    3.31
  10  -1  -1    1.98    5.10
  10   1  -1    1.40    5.29
 -10  -1   1   -1.62    3.49
 -10   1   2  144.62   25.43
  10  -1  -2  199.63   28.05
  10   1  -2  168.69   27.37
 -10  -1   2  168.90   26.03
 -10   1   3   15.76    6.35
  10  -1  -3    4.68    6.25
  10   1  -3   21.38    8.22
 -10  -1   3   24.88    6.88
 -10   1   4    1.69    4.55
  10  -1  -4   -0.46    4.30
  10   1  -4    4.57    5.15
 -10  -1   4    0.29    3.98
 -10   1   5   33.51    7.95
  10  -1  -5   17.65    7.67
  10   1  -5    5.45    6.23
 -10  -1   5   19.05    6.25
 -10   1   6  102.45   17.60
  10  -1  -6   92.65   18.24
  10   1  -6   92.73   18.26
 -10  -1   6  102.39   17.54
 -10   1   7    3.43    5.23
  10  -1  -7    5.67    5.84
  10   1  -7    4.44    5.70
 -10  -1   7    3.49    5.07
 -10   1   8   75.44   14.38
  10   1  -8   63.08   14.78
 -10  -1   8   91.15   15.26
 -10   1   9   -2.52    3.47
  10   1  -9    2.16    4.98
 -10  -1   9    1.45    4.74
 -10   1  10    0.02    4.54
  10   1 -10    0.64    4.38
 -10  -1  10    1.83    3.86
 -10   1  11   16.88    6.44
  10   1 -11   23.44    8.36
 -10  -1  11   10.83    6.44
 -10   1  12  100.40   18.25
  10   1 -12   92.94   19.38
 -10  -1  12  124.75   19.39
 -10   1  13    2.57    4.76
  10   1 -13    1.46    5.07
 -10  -1  13    2.92    4.30
 -10   1  14   20.59    7.24
  10   1 -14    6.40    6.34
 -10  -1  14   24.13    7.71
 -10   1  15    4.14    5.52
  10   1 -15    7.24    5.91
 -10  -1  15   -0.29    4.47
 -10   1  16   51.26   10.73
  10   1 -16   18.91    8.69
 -10  -1  16   39.14    9.84
 -10   1  17    0.47    5.32
  10   1 -17    1.94    5.15
 -10  -1  17   -1.26    4.63
 -10   1  18   50.45   11.74
  10  -1 -18   25.17   10.83
 -10  -1  18   55.40   11.94
 -10   1  19    2.72    4.21
  10  -1 -19   -2.99    5.96
 -10  -1  19    2.75    4.17
 -10   1  20   -2.75    5.30
  10  -1 -20   -1.05    5.18
 -10  -1  20    3.77    4.92
 -10   1  21    2.77    5.47
  10  -1 -21   -1.16    5.10
 -10  -1  21    0.19    4.29
 -10   1  22   89.48   16.81
  10  -1 -22   67.48   16.80
 -10  -1  22   95.20   17.40
 -10   1  23   -0.39    5.28
  10  -1 -23    0.97    6.04
 -10  -1  23   -0.52    4.69
 -10   1  24   14.75    7.39
 -10  -1  24   12.54    5.98
 -10   1  25   -0.45    4.12
 -10  -1  25   -3.24    5.44
 -10   1  26   -1.27    4.79
 -10  -1  26    0.77    4.76
 -10   1  27   -0.23    5.72
 -10  -1  27    1.74    4.65
 -10   1  28   13.22    6.84
 -10  -1  28    9.68    6.74
 -10   1  29   -1.44    4.99
 -10  -1  29   -3.32    5.88
 -10   1  30    2.27    4.31
 -10  -1  30    3.17    4.37
 -10   1  31   -1.92    5.98
 -10  -1  31   -1.28    5.08
 -10   1  32    5.50    5.94
 -10  -1  32   10.47    6.70
 -10   2   1    5.85    4.15
  10   2  -1   -0.44    5.26
 -10  -2   1   -0.69    3.86
 -10   2   2    5.23    4.76
  10   2  -2   -0.64    4.79
 -10  -2   2   -1.51    3.46
 -10   2   3   -0.11    4.03
  10   2  -3   -0.09    4.81
 -10  -2   3   -1.08    3.59
 -10   2   4  207.69   27.35
  10   2  -4  165.67   27.79
 -10  -2   4  143.47   25.98
 -10   2   5   52.89   10.92
  10   2  -5   52.89   11.95
 -10  -2   5   36.89   10.01
 -10   2   6   34.00    8.78
  10   2  -6   22.82    9.43
 -10  -2   6   49.63    9.91
 -10   2   7   11.73    5.27
  10   2  -7    2.86    4.67
 -10  -2   7    3.77    5.10
 -10   2   8   13.11    6.22
  10   2  -8    8.51    6.63
 -10  -2   8   20.02    6.69
 -10   2   9    8.66    4.74
  10   2  -9    6.82    5.95
 -10  -2   9    6.99    4.90
 -10   2  10   87.82   17.29
  10   2 -10  116.05   19.64
 -10  -2  10   95.85   17.47
 -10   2  11    7.15    4.96
  10   2 -11   13.48    7.50
 -10  -2  11    8.09    5.30
 -10   2  12    0.36    4.53
  10  -2 -12   -2.06    5.11
  10   2 -12   -1.66    5.78
 -10  -2  12    4.88    5.22
 -10   2  13   -0.87    4.94
  10  -2 -13    6.52    5.80
  10   2 -13   -0.63    4.67
 -10  -2  13    1.59    4.09
 -10   2  14   27.68    8.38
  10  -2 -14   27.52    9.81
  10   2 -14   31.88    9.93
 -10  -2  14   69.15   12.07
 -10   2  15   12.31    6.83
  10  -2 -15   25.52    8.94
 -10  -2  15   30.56    8.21
 -10   2  16    8.76    6.08
  10  -2 -16   21.34    8.08
 -10  -2  16   11.69    6.55
 -10   2  17   -2.67    5.72
  10  -2 -17    3.91    5.85
 -10  -2  17   -1.43    4.38
 -10   2  18    5.34    5.84
  10  -2 -18    5.57    5.97
 -10  -2  18   16.51    6.81
 -10   2  19    4.02    5.10
  10  -2 -19    7.09    6.01
 -10  -2  19   13.16    6.32
 -10   2  20   36.55   10.48
  10  -2 -20   54.14   13.00
 -10  -2  20   47.27   11.63
 -10   2  21    2.30    5.30
  10  -2 -21    4.73    6.46
 -10  -2  21    0.99    5.28
 -10   2  22    4.02    5.12
  10  -2 -22    5.64    5.78
 -10  -2  22   10.16    7.02
 -10   2  23   -0.19    3.89
  10  -2 -23    1.21    5.76
 -10  -2  23   -2.24    4.71
 -10   2  24   28.66   10.11
  10  -2 -24   44.19   12.21
 -10  -2  24   27.94    9.45
 -10   2  25    4.26    5.98
  10  -2 -25    3.53    6.29
 -10  -2  25    1.01    4.26
 -10   2  26   22.75    8.48
 -10  -2  26   19.59    7.67
 -10   2  27   -1.30    5.12
 -10  -2  27    1.78    5.19
 -10   2  28    5.50    5.39
 -10  -2  28   -1.14    4.41
 -10   2  29   -0.55    4.47
 -10  -2  29   -2.91    5.70
 -10   2  30    5.91    6.16
 -10  -2  30    5.65    5.72
 -10   2  31    0.04    5.06
 -10  -2  31    0.40    5.45
 -10   2  32    1.90    4.95
 -10  -2  32   -2.72    5.98
 -10   3   1   19.47    6.05
  10  -3  -1   17.65    7.18
  10   3  -1   11.95    6.88
 -10  -3   1    6.90    5.06
 -10   3   2  106.77   18.13
  10  -3  -2  115.38   19.19
  10   3  -2   90.43   18.83
 -10  -3   2  103.78   17.92
 -10   3   3   71.59   12.86
  10  -3  -3   67.87   13.95
  10   3  -3   52.13   12.97
 -10  -3   3   63.94   12.68
 -10   3   4    1.31    4.22
  10  -3  -4   -1.65    4.67
  10   3  -4   -0.85    5.13
 -10  -3   4   -0.28    4.29
 -10   3   5   15.68    5.99
  10  -3  -5   11.04    6.31
  10   3  -5   11.99    6.58
 -10  -3   5   12.98    6.05
 -10   3   6   25.56    8.13
  10  -3  -6   38.48    9.72
  10   3  -6   36.74    9.73
 -10   3   7   19.17    6.72
  10  -3  -7   22.66    7.95
  10   3  -7   27.10    8.95
 -10  -3   7   23.69    7.62
 -10   3   8   72.34   14.81
  10  -3  -8   78.64   16.10
  10   3  -8   77.30   16.37
 -10  -3   8   96.01   15.91
 -10   3   9   13.63    6.64
  10  -3  -9   11.40    7.22
  10   3  -9    7.36    6.44
 -10  -3   9    5.81    4.83
 -10   3  10    1.84    4.52
  10  -3 -10   -1.05    5.01
 -10  -3  10    0.88    4.24
 -10   3  11   11.62    5.72
  10  -3 -11    8.21    6.26
 -10  -3  11   11.55    5.84
 -10   3  12   45.98   11.40
  10  -3 -12   61.70   13.20
 -10  -3  12   55.91   11.97
 -10   3  13   -0.73    4.55
  10  -3 -13    7.45    5.97
 -10  -3  13   -0.00    4.26
 -10   3  14    7.23    5.41
  10  -3 -14    0.31    4.82
 -10  -3  14   10.01    5.59
 -10   3  15    7.00    5.07
  10  -3 -15    9.71    6.70
 -10  -3  15   10.15    5.90
 -10   3  16   37.44   10.16
  10  -3 -16   33.77   11.03
 -10  -3  16   48.85   10.71
 -10   3  17   20.68    7.91
  10  -3 -17   19.75    8.19
 -10  -3  17   24.74    8.31
 -10   3  18   19.76    7.89
  10  -3 -18   27.19    9.62
 -10  -3  18   27.12    8.61
 -10   3  19    2.95    4.73
  10  -3 -19   13.26    7.30
 -10  -3  19   -2.19    5.01
 -10   3  20    0.58    5.06
  10  -3 -20   -1.31    5.06
 -10  -3  20    0.00    4.17
 -10   3  21   17.18    7.29
  10  -3 -21   14.64    7.80
 -10  -3  21   12.82    6.86
 -10   3  22   57.98   13.43
  10  -3 -22   62.80   14.76
 -10  -3  22   64.24   13.88
 -10   3  23    7.37    5.31
  10  -3 -23    3.16    6.66
 -10  -3  23    1.54    4.16
 -10   3  24    2.03    5.65
  10  -3 -24   -0.22    5.68
 -10  -3  24    4.04    4.73
 -10   3  25   -3.05    5.57
  10  -3 -25   -2.07    5.16
 -10  -3  25    3.31    4.39
 -10   3  26   14.96    7.25
  10  -3 -26    4.85    6.69
 -10  -3  26    7.94    6.37
 -10   3  27    7.22    5.82
  10  -3 -27    7.69    7.06
 -10  -3  27    6.86    5.70
 -10   3  28   10.55    7.21
 -10  -3  28   19.37    9.16
 -10   3  29    1.76    5.84
 -10  -3  29   -0.64    4.33
 -10   3  30   -2.66    5.81
 -10  -3  30   -2.18    4.81
 -10   3  31   -2.75    5.98
 -10  -3  31    0.53    4.99
 -10   3  32    4.09    6.18
 -10  -3  32   10.61    7.25
 -10   4   1   -1.01    4.44
  10  -4  -1    1.26    5.41
 -10  -4   1    4.71    4.55
 -10   4   2    0.30    3.32
  10  -4  -2   -2.79    5.30
 -10  -4   2    2.14    3.65
 -10   4   3    4.46    4.51
  10  -4  -3   27.96    7.78
 -10  -4   3   13.02    5.76
 -10   4   4   89.44   16.16
  10  -4  -4   82.85   17.10
 -10  -4   4  103.19   16.99
 -10   4   5   56.39   11.48
  10  -4  -5   58.11   12.67
 -10  -4   5   51.75   11.60
 -10   4   6   58.44   12.62
  10  -4  -6   65.15   13.50
 -10   4   7    1.24    4.12
  10  -4  -7   -0.00    5.52
 -10  -4   7   -2.12    4.55
 -10   4   8   70.12   14.11
  10  -4  -8   70.22   15.21
 -10  -4   8   90.04   15.11
 -10   4   9    6.39    5.30
  10  -4  -9    8.77    6.94
 -10  -4   9   13.71    6.16
 -10   4  10   19.61    7.15
  10  -4 -10   32.10    8.95
 -10  -4  10   23.14    7.99
 -10   4  11   11.85    5.62
  10  -4 -11    1.16    5.07
 -10  -4  11    9.57    5.58
 -10   4  12    0.52    3.39
  10  -4 -12    0.15    4.74
 -10  -4  12   -0.32    4.61
 -10   4  13    1.66    4.61
  10  -4 -13    2.20    5.19
 -10  -4  13    0.08    4.63
 -10   4  14   37.45    8.58
  10  -4 -14   16.28    7.25
 -10  -4  14   12.53    6.03
 -10   4  15   19.82    7.25
  10  -4 -15    9.17    6.92
 -10  -4  15   14.66    6.54
 -10   4  16   16.31    6.67
  10  -4 -16    5.52    7.14
 -10  -4  16   16.80    6.76
 -10   4  17    0.51    4.20
  10  -4 -17   -2.79    5.61
 -10  -4  17    3.54    4.95
 -10   4  18   -1.21    4.74
  10  -4 -18    3.98    6.93
 -10  -4  18    8.94    5.87
 -10   4  19    8.25    5.93
  10  -4 -19    7.32    6.99
 -10  -4  19   19.48    7.18
 -10   4  20   51.26   12.24
  10  -4 -20   31.85   11.97
 -10  -4  20   64.64   13.00
 -10   4  21   36.39    9.16
  10  -4 -21   19.62    8.68
 -10  -4  21   14.15    7.37
 -10   4  22    9.50    6.52
  10  -4 -22    6.79    6.82
 -10  -4  22   14.37    6.88
 -10   4  23   12.45    6.53
  10  -4 -23   10.29    6.77
 -10  -4  23    3.82    5.74
 -10   4  24   32.44    9.54
  10  -4 -24   43.79   11.74
 -10  -4  24   26.27    9.68
 -10   4  25   16.95    7.72
  10  -4 -25   10.49    7.76
 -10  -4  25   24.15    8.13
 -10   4  26    5.46    5.56
  10  -4 -26   10.30    6.73
 -10  -4  26    3.70    4.75
 -10   4  27   -1.68    4.86
  10  -4 -27    2.65    5.68
 -10  -4  27   -0.31    4.61
 -10   4  28    6.05    5.03
  10  -4 -28   -0.90    6.47
 -10  -4  28   16.40    6.89
 -10   4  29    2.40    5.08
  10  -4 -29    4.56    5.91
 -10  -4  29    1.00    5.03
 -10   4  30    9.46    6.46
 -10  -4  30    9.44    5.85
 -10   4  31    3.99    6.21
 -10  -4  31    3.69    5.12
 -10   4  32   -0.78    5.94
 -10  -4  32    2.07    5.09
 -10   5   1   64.80   12.58
  10  -5  -1   65.18   13.57
 -10  -5   1   58.74   12.55
 -10   5   2  231.29   34.32
  10  -5  -2  229.09   35.22
 -10  -5   2  235.77   34.53
 -10   5   3   22.10    6.98
  10  -5  -3   16.36    6.30
 -10  -5   3   10.35    5.76
 -10   5   4   -0.36    4.12
  10  -5  -4    0.77    4.17
 -10  -5   4    1.49    3.59
 -10   5   5    3.92    4.15
  10  -5  -5    2.79    5.15
 -10  -5   5    5.17    4.13
 -10   5   6   28.80    9.06
  10  -5  -6   49.89   11.21
 -10  -5   6   52.72   10.56
 -10   5   7   60.18   12.22
  10  -5  -7   52.16   12.26
 -10  -5   7   56.51   12.07
 -10   5   8   28.46    8.50
  10  -5  -8   41.93   10.13
 -10  -5   8   24.56    8.09
 -10   5   9    5.91    4.21
  10  -5  -9   -1.78    4.75
 -10  -5   9   -1.19    3.91
 -10   5  10   -2.48    4.91
  10  -5 -10    1.47    6.02
 -10  -5  10    1.82    3.50
 -10   5  11   15.85    6.02
  10  -5 -11    3.61    5.75
 -10  -5  11    5.26    4.72
 -10   5  12   50.99   10.78
  10  -5 -12   41.73   11.31
 -10  -5  12   37.88    9.91
 -10   5  13   28.15    8.81
  10  -5 -13   28.80    8.93
 -10  -5  13   33.51    8.95
 -10   5  14    0.53    4.13
  10  -5 -14    2.73    5.36
 -10  -5  14    1.26    5.11
 -10   5  15    1.03    4.72
  10  -5 -15    4.94    5.16
 -10  -5  15    3.60    5.00
 -10   5  16    4.54    4.66
  10  -5 -16    9.93    6.16
 -10  -5  16   13.63    6.23
 -10   5  17   24.07    8.63
  10  -5 -17   33.54   10.06
 -10  -5  17   32.32    9.14
 -10   5  18   19.21    6.86
  10  -5 -18    9.81    8.00
 -10  -5  18   14.32    6.72
 -10   5  19    2.71    4.10
  10  -5 -19    2.34    6.21
 -10  -5  19   -0.81    4.82
 -10   5  20   -0.91    4.69
  10  -5 -20   -0.08    4.46
 -10  -5  20   -2.22    4.94
 -10   5  21   10.33    6.64
  10  -5 -21   16.93    7.68
 -10  -5  21    6.89    6.55
 -10   5  22   46.32   11.30
  10  -5 -22   20.41    9.04
 -10  -5  22   38.62   10.42
 -10   5  23    6.73    5.95
  10  -5 -23    1.43    6.23
 -10  -5  23    7.18    5.77
 -10   5  24   -0.55    4.99
  10  -5 -24   -4.09    6.28
 -10  -5  24    0.05    4.13
 -10   5  25   -1.35    5.13
  10  -5 -25   -1.66    6.98
 -10  -5  25    1.47    4.63
 -10   5  26   -2.59    6.46
  10  -5 -26   -0.01    5.63
 -10  -5  26   -2.18    5.28
 -10   5  27    4.25    5.80
  10  -5 -27   18.77    8.70
 -10  -5  27    9.75    6.69
 -10   5  28    6.79    6.25
  10  -5 -28    2.10    6.43
 -10  -5  28   12.19    7.82
 -10   5  29   -0.60    5.26
  10  -5 -29   -0.39    5.94
 -10  -5  29    2.25    5.02
 -10   5  30    2.39    5.99
  10  -5 -30    1.74    6.04
 -10  -5  30    2.71    4.96
 -10   5  31   -0.53    5.13
  10  -5 -31    3.63    7.05
 -10  -5  31    6.88    6.60
 -10  -5  32   -0.65    4.89
 -10   6   1   -0.13    3.75
  10  -6  -1   -0.23    4.35
 -10  -6   1    0.22    3.45
 -10   6   2    2.48    4.37
  10  -6  -2   -1.08    4.23
 -10  -6   2    4.19    4.45
 -10   6   3   25.69    7.17
  10  -6  -3   21.59    7.70
 -10  -6   3   17.46    7.17
 -10   6   4   13.68    5.58
  10  -6  -4   11.06    6.23
 -10  -6   4   14.10    5.93
 -10   6   5   28.49    7.64
  10  -6  -5   33.68    9.35
 -10  -6   5   22.81    7.44
 -10   6   6   29.51    8.47
  10  -6  -6   41.09    9.72
 -10  -6   6   30.94    8.65
 -10   6   7   -2.46    4.62
  10  -6  -7    3.82    4.40
 -10  -6   7    3.62    4.38
 -10   6   8   13.01    5.75
  10  -6  -8    2.56    5.24
 -10  -6   8    0.14    3.94
 -10   6   9   58.32   11.36
  10  -6  -9   37.86   10.40
 -10  -6   9   43.89   10.47
 -10   6  10   38.66    9.42
  10  -6 -10   27.47    9.16
 -10  -6  10   34.26    9.04
 -10   6  11   11.28    5.81
  10  -6 -11    5.52    5.32
 -10  -6  11    0.25    4.55
 -10   6  12   -0.03    4.40
  10  -6 -12    1.78    5.88
 -10  -6  12    4.01    4.82
 -10   6  13   14.58    6.34
  10  -6 -13   20.04    7.60
 -10  -6  13   11.65    6.58
 -10   6  14    1.57    4.27
  10  -6 -14    4.82    6.14
 -10  -6  14    2.51    5.05
 -10   6  15   35.87    9.09
  10  -6 -15   25.64    9.28
 -10  -6  15   17.47    7.32
 -10   6  16    5.28    5.57
  10  -6 -16    8.42    6.56
 -10  -6  16   -2.03    5.05
 -10   6  17   -3.25    5.33
  10  -6 -17    5.28    5.01
 -10  -6  17    1.37    4.05
 -10   6  18    5.20    5.06
  10  -6 -18   13.29    7.03
 -10  -6  18    2.59    4.46
 -10   6  19   16.07    6.60
  10  -6 -19   10.48    6.89
 -10  -6  19   10.31    5.97
 -10   6  20   11.30    5.60
  10  -6 -20    8.56    6.62
 -10  -6  20    7.38    5.89
 -10   6  21    4.81    5.59
  10  -6 -21    8.18    6.48
 -10  -6  21   -1.01    4.51
 -10   6  22    2.91    5.00
  10  -6 -22    0.64    4.88
 -10  -6  22    5.52    5.45
 -10   6  23    5.18    5.09
  10  -6 -23    6.40    6.96
 -10  -6  23    3.26    4.90
 -10   6  24    3.65    5.31
  10  -6 -24   -0.14    5.07
 -10  -6  24    7.38    5.46
 -10   6  25    8.83    6.17
  10  -6 -25   13.56    7.11
 -10  -6  25    9.78    6.23
 -10   6  26    3.61    5.67
  10  -6 -26    3.40    6.35
 -10  -6  26   10.13    6.49
 -10   6  27   -0.78    5.73
  10  -6 -27   -1.75    5.82
 -10  -6  27    6.00    5.37
 -10   6  28   -2.41    5.57
  10  -6 -28    3.18    5.72
 -10  -6  28   -1.73    6.11
 -10   6  29    3.64    5.86
  10  -6 -29    9.52    7.10
 -10  -6  29   14.03    7.44
 -10   6  30    4.24    5.41
  10  -6 -30   -0.43    5.93
 -10  -6  30    5.50    6.47
 -10   6  31   -0.62    5.76
  10  -6 -31    8.56    8.16
 -10  -6  31    2.27    5.88
  10  -6 -32   -0.48    6.12
 -10  -6  32    1.52    4.37
  10  -6 -33    2.35    7.33
 -10   7   1  104.10   16.13
  10  -7  -1   85.07   15.97
 -10  -7   1   72.54   15.07
 -10   7   2    3.62    4.16
  10  -7  -2    6.22    5.12
 -10  -7   2    6.56    4.64
 -10   7   3   16.06    6.78
  10  -7  -3   22.44    8.04
 -10  -7   3   19.25    6.38
 -10   7   4    5.91    4.83
  10  -7  -4    2.55    5.49
 -10  -7   4    1.75    4.68
 -10   7   5   55.74   11.05
  10  -7  -5   44.00   10.76
 -10  -7   5   43.36   10.65
 -10   7   6    5.67    4.76
  10  -7  -6    3.42    4.62
 -10  -7   6    8.31    5.64
 -10   7   7   53.70   10.85
  10  -7  -7   25.36    9.33
 -10  -7   7   40.24    9.67
 -10   7   8    5.88    4.64
  10  -7  -8    7.98    6.11
 -10  -7   8   17.22    6.49
 -10   7   9   -0.53    3.46
  10  -7  -9   -1.09    5.40
 -10  -7   9   -1.43    4.43
 -10   7  10   -3.16    5.45
  10  -7 -10   -2.50    5.54
 -10  -7  10    5.00    5.02
 -10   7  11   18.29    6.46
  10  -7 -11   14.52    6.74
 -10  -7  11    8.64    5.16
 -10   7  12   12.18    5.47
  10  -7 -12    1.49    5.94
 -10  -7  12   11.59    5.62
 -10   7  13   25.44    8.60
  10  -7 -13   38.05   10.70
 -10  -7  13   43.76   10.20
 -10   7  14    1.23    4.65
  10  -7 -14    1.60    6.07
 -10  -7  14    1.08    4.60
 -10   7  15   -2.24    4.25
  10  -7 -15    2.42    4.45
 -10  -7  15   -2.70    5.12
 -10   7  16    6.57    5.69
  10  -7 -16    2.09    4.71
 -10  -7  16    1.75    5.29
 -10   7  17   26.23    8.73
  10  -7 -17   24.11    9.27
 -10  -7  17   53.68   11.06
 -10   7  18    2.32    5.60
  10  -7 -18    3.28    6.96
 -10  -7  18    9.19    5.89
 -10   7  19    8.17    5.74
  10  -7 -19    3.26    5.12
 -10  -7  19    7.02    5.72
 -10   7  20    0.64    4.01
  10  -7 -20    0.80    4.78
 -10  -7  20    2.13    4.80
 -10   7  21    3.62    5.30
  10  -7 -21   -3.25    6.41
 -10  -7  21    4.96    5.50
 -10   7  22    7.10    5.97
  10  -7 -22   -2.44    7.13
 -10  -7  22   -1.50    5.70
 -10   7  23   18.69    7.22
  10  -7 -23    1.39    5.86
 -10  -7  23   10.57    6.69
 -10   7  24   -0.45    4.62
  10  -7 -24    3.57    5.11
 -10  -7  24   -1.42    5.56
 -10   7  25   -1.00    3.78
  10  -7 -25    2.89    5.63
 -10  -7  25    0.99    4.93
 -10   7  26    6.70    6.67
  10  -7 -26   -1.64    6.06
 -10  -7  26    0.05    4.66
 -10   7  27   17.67    7.81
  10  -7 -27    5.68    7.25
 -10  -7  27   12.00    6.92
 -10   7  28   -1.44    4.52
  10  -7 -28    5.32    5.86
 -10  -7  28    5.28    5.48
 -10   7  29   -0.41    4.69
  10  -7 -29   -1.66    6.37
 -10  -7  29    0.51    4.63
 -10   7  30   -1.35    4.85
  10  -7 -30    6.32    5.87
 -10  -7  30    2.29    6.29
 -10   7  31   -2.69    5.67
  10  -7 -31    4.69    6.72
 -10  -7  31    3.53    5.97
  10  -7 -32   -1.13    6.01
  10  -7 -33   -0.82    6.38
 -10   8   1   11.32    5.22
  10  -8  -1    4.60    5.53
 -10  -8   1   13.04    5.44
 -10   8   2    1.85    3.90
  10  -8  -2   10.58    5.59
 -10  -8   2    6.10    4.41
 -10   8   3   31.99    8.51
  10  -8  -3   41.11    9.73
 -10  -8   3   31.84    8.77
 -10   8   4   21.64    6.77
  10  -8  -4   17.03    7.10
 -10  -8   4   25.25    7.77
 -10   8   5   58.39   12.00
  10  -8  -5   57.09   12.65
 -10   8   6    7.04    4.89
  10  -8  -6    6.15    5.37
 -10  -8   6    5.85    5.31
 -10   8   7    5.76    4.42
  10  -8  -7    2.40    5.26
 -10  -8   7    8.39    5.03
 -10   8   8    2.38    3.86
  10  -8  -8    1.20    4.09
 -10  -8   8    1.26    3.83
 -10   8   9    6.54    5.09
  10  -8  -9   10.07    6.16
 -10  -8   9   23.71    7.30
 -10   8  10    8.20    5.06
  10  -8 -10    6.09    5.97
 -10  -8  10    5.75    4.64
 -10   8  11   39.75    9.82
  10  -8 -11   23.21    9.33
 -10  -8  11   51.27   10.29
 -10   8  12    4.92    4.89
  10  -8 -12    2.44    4.57
 -10  -8  12    1.04    4.21
 -10   8  13   -0.52    3.69
  10  -8 -13   -2.89    5.54
 -10  -8  13    9.00    4.75
 -10   8  14   -0.51    4.94
  10  -8 -14   12.53    6.01
 -10  -8  14    6.65    5.52
 -10   8  15   33.27    8.92
  10  -8 -15   23.52    9.17
 -10  -8  15   26.58    8.31
 -10   8  16   -0.73    3.83
  10  -8 -16   -2.29    5.54
 -10  -8  16    0.59    4.51
 -10   8  17    0.14    5.37
  10  -8 -17    2.63    5.66
 -10  -8  17    3.22    3.94
 -10   8  18   -1.27    4.27
  10  -8 -18    3.94    5.35
 -10  -8  18    2.73    4.30
 -10   8  19   20.86    7.80
  10  -8 -19   32.15    9.27
 -10  -8  19    7.70    6.23
 -10   8  20    2.99    4.47
  10  -8 -20   -0.85    4.66
 -10  -8  20   -0.05    4.92
 -10   8  21   13.07    6.57
  10  -8 -21   17.00    7.89
 -10  -8  21   12.13    6.42
 -10   8  22    1.51    4.00
  10  -8 -22   -0.40    5.40
 -10  -8  22    3.36    4.67
 -10   8  23    3.44    5.41
  10  -8 -23   -1.94    5.89
 -10  -8  23   15.37    6.81
 -10   8  24   -1.24    4.73
  10  -8 -24   -2.47    6.21
 -10  -8  24    0.53    5.01
 -10   8  25   11.83    6.79
  10  -8 -25    7.00    6.32
 -10  -8  25   15.95    7.06
 -10   8  26    2.56    5.66
  10  -8 -26    0.50    4.59
 -10  -8  26    3.91    5.16
 -10   8  27    2.23    4.99
  10  -8 -27   -0.86    6.61
 -10  -8  27    4.16    5.22
 -10   8  28    1.51    4.69
  10  -8 -28    1.57    4.93
 -10  -8  28   -3.43    5.82
 -10   8  29    6.94    6.21
  10  -8 -29   -0.61    6.19
 -10  -8  29    7.20    5.75
 -10   8  30   -1.85    4.46
  10  -8 -30    4.38    6.21
 -10  -8  30   -0.95    5.41
 -10  -8  31   -0.67    5.83
 -10   9   1   41.15    9.97
  10  -9  -1   46.65   10.98
 -10  -9   1   56.44   11.53
 -10   9   2    2.10    4.35
  10  -9  -2    2.51    4.38
 -10  -9   2    6.02    5.06
 -10   9   3   34.08    8.76
  10  -9  -3   21.07    8.57
 -10  -9   3   44.21    9.28
 -10   9   4    2.55    4.17
  10  -9  -4    5.60    5.24
 -10  -9   4   -1.31    4.15
 -10   9   5    7.48    5.06
  10  -9  -5   14.51    5.96
 -10  -9   5    5.54    5.42
 -10   9   6   -2.29    3.92
  10  -9  -6   -1.12    5.30
 -10  -9   6   -0.93    4.43
 -10   9   7   61.93   11.35
  10  -9  -7   32.53    9.61
 -10  -9   7   41.65   10.26
 -10   9   8    0.94    4.22
  10  -9  -8    6.40    5.22
 -10  -9   8    7.83    5.14
 -10   9   9    5.87    5.13
  10  -9  -9    8.51    5.17
 -10  -9   9    9.30    5.51
 -10   9  10    5.95    5.00
  10  -9 -10    7.70    5.15
 -10  -9  10    6.15    4.72
 -10   9  11   30.89    8.66
  10  -9 -11   30.57    8.82
 -10  -9  11   31.76    8.59
 -10   9  12    2.49    4.40
  10  -9 -12   -0.69    5.14
 -10  -9  12    5.01    4.69
 -10   9  13    3.60    4.97
  10  -9 -13    9.95    5.45
 -10  -9  13    2.03    4.94
 -10   9  14   -0.02    4.71
  10  -9 -14    0.00    4.64
 -10  -9  14   -1.06    4.12
 -10   9  15   -2.12    4.95
  10  -9 -15   -1.43    4.83
 -10  -9  15   -1.68    4.24
 -10   9  16    9.37    5.57
  10  -9 -16    0.42    5.34
 -10  -9  16    1.44    4.68
 -10   9  17   33.64    9.66
  10  -9 -17   35.79   10.81
 -10  -9  17   39.25    9.90
 -10   9  18    1.09    4.15
  10  -9 -18    0.01    4.06
 -10  -9  18    2.90    5.31
 -10   9  19   -1.91    4.25
  10  -9 -19   -0.72    4.51
 -10  -9  19    1.76    4.36
 -10   9  20   -0.45    4.98
  10  -9 -20    0.63    5.11
 -10  -9  20    4.56    5.30
 -10   9  21   14.55    6.47
  10  -9 -21    8.93    6.85
 -10  -9  21   12.02    6.75
 -10   9  22   -1.31    5.03
  10  -9 -22   -0.77    4.62
 -10  -9  22   -1.78    4.70
 -10   9  23   12.79    6.92
  10  -9 -23    3.74    5.95
 -10  -9  23   10.29    6.55
 -10   9  24   -0.80    3.56
  10  -9 -24   -2.00    5.62
 -10  -9  24    0.23    4.17
 -10   9  25    1.30    4.24
  10  -9 -25   -0.71    4.98
 -10  -9  25    4.06    5.02
 -10   9  26    3.83    5.72
  10  -9 -26   -0.59    5.11
 -10  -9  26   -1.99    4.98
 -10   9  27   10.98    6.19
  10  -9 -27   -2.76    7.69
 -10  -9  27    8.27    6.06
 -10   9  28   -0.41    4.98
 -10  -9  28    2.69    5.25
 -10   9  29   -0.73    5.17
 -10  -9  29    0.68    4.19
 -10   9  30    6.74    5.57
 -10  -9  30    0.67    5.83
 -10  -9  31    3.53    6.25
  10 -10  -1    5.91    5.20
 -10 -10   1    3.91    4.33
  10 -10  -2    2.66    4.47
 -10 -10   2    0.30    3.54
  10 -10  -3   10.08    5.80
 -10 -10   3   19.86    6.86
  10 -10  -4    2.02    4.22
 -10 -10   4   -2.84    4.67
  10 -10  -5   51.33   11.47
 -10 -10   5   60.24   12.21
  10 -10  -6    2.36    4.41
 -10 -10   6    0.65    3.54
  10 -10  -7   -1.35    4.51
 -10 -10   7    0.07    3.74
  10 -10  -8   -1.57    3.96
 -10 -10   8    1.34    3.93
  10 -10  -9   26.75    8.90
 -10 -10   9   47.53   10.35
  10 -10 -10    1.41    6.15
 -10 -10  10   -1.38    4.07
  10 -10 -11    9.56    5.79
 -10 -10  11    8.30    5.91
  10 -10 -12   -1.25    4.08
 -10 -10  12   -0.88    3.60
  10 -10 -13   13.88    7.05
 -10 -10  13   30.43    8.32
  10 -10 -14   -0.96    4.93
 -10 -10  14    0.94    4.58
  10 -10 -15   19.81    7.98
 -10 -10  15   14.92    7.01
  10 -10 -16    0.17    4.74
 -10 -10  16   -2.77    4.69
  10 -10 -17    5.01    5.90
 -10 -10  17    0.04    5.24
  10 -10 -18   -3.21    5.79
 -10 -10  18   -2.37    4.22
  10 -10 -19    5.17    6.66
 -10 -10  19   15.76    6.41
  10 -10 -20   -1.29    5.42
 -10 -10  20   -1.98    5.60
  10 -10 -21    2.07    5.63
 -10 -10  21    8.29    5.92
  10 -10 -22    0.59    4.67
  10 -10 -23   -2.63    5.14
  10 -10 -24   -1.05    5.40
  10 -11  -1   13.53    6.53
 -10 -11   1   14.41    6.24
  10 -11  -2   -0.05    4.35
 -10 -11   2   -2.58    4.07
  10 -11  -3   15.42    6.99
 -10 -11   3   16.85    5.99
  10 -11  -4    0.68    4.36
 -10 -11   4    6.12    4.86
  10 -11  -5    5.84    5.42
 -10 -11   5    8.33    4.77
  10 -11  -6    2.58    5.03
 -10 -11   6   -0.11    4.42
  10 -11  -7   27.65    9.09
 -10 -11   7   52.96   10.59
  10 -11  -8    1.40    5.30
  10 -11  -9   -1.30    5.25
  10 -11 -10   -0.63    5.52
  10 -11 -11   21.79    7.81
  10 -11 -12    0.98    4.75
  10 -11 -13   17.76    7.45
  10 -11 -14    0.38    4.83
  10 -11 -15   -0.10    4.19
  10 -11 -16   -2.52    5.38
  10 -11 -17   12.37    6.87
  10 -11 -18    1.21    4.63
  10 -11 -19    2.82    4.92
  10 -11 -20   -2.79    6.44
  10 -11 -21    0.60    5.02
  10 -12  -1    5.67    4.96
  10 -12  -2   -0.37    4.30
  10 -12  -3    8.77    5.45
  10 -12  -4    0.38    4.56
  10 -12  -5   12.68    6.58
  10 -12  -6    2.51    4.32
  10 -12  -7   -1.26    3.96
  10 -12  -8   -3.80    5.11
  10 -12  -9   14.27    7.05
  10 -12 -10   -1.33    4.67
  10 -12 -11   -2.10    4.88
  10 -12 -12    0.11    4.23
  10 -12 -13   -0.00    4.08
  10 -12 -14   -2.97    5.28
  10 -12 -15    7.87    6.96
  10 -12 -16   -1.02    4.58
  10 -12 -17   -2.50    5.11
  10 -13  -1    7.89    5.27
  10 -13  -2   -0.00    4.00
  10 -13  -3    7.79    4.92
  10 -13  -4    3.54    4.18
  10 -13  -5    6.21    6.27
  10 -13  -6   -0.90    4.25
  10 -13  -7   10.92    5.76
  10 -13  -8   -0.10    3.92
  10 -13  -9   -0.41    4.86
  10 -13 -10   -1.24    4.90
  10 -13 -11    1.56    4.52
  10 -13 -12   11.49    7.40
  10 -14  -1   -1.29    4.75
  10 -14  -2    0.43    4.49
  10 -14  -3    2.40    4.96
  10 -14  -4   -2.21    4.01
  10 -14  -5    3.59    4.21
   9   0  -1   12.19    6.07
   9   0  -2   -2.64    4.81
   9   0  -3  142.05   23.36
   9   0  -4   -2.45    4.71
   9   0  -5   29.31    8.85
  -9   0   6    0.73    4.44
   9   0  -6    0.02    4.30
  -9   0   7  145.58   23.51
   9   0  -7  154.87   24.79
  -9   0   8   -2.68    3.60
   9   0  -8    0.37    4.09
  -9   0   9  102.62   16.92
   9   0  -9   87.43   17.46
  -9   0  10   -3.72    5.29
   9   0 -10    0.13    5.08
  -9   0  11   18.96    6.58
   9   0 -11    1.03    4.93
  -9   0  12   -1.68    4.13
   9   0 -12   -0.49    5.00
  -9   0  13  147.29   24.00
   9   0 -13  148.23   24.97
  -9   0  14    0.55    3.89
   9   0 -14    1.09    5.06
  -9   0  15   47.35   10.98
   9   0 -15   54.88   12.82
  -9   0  16   -1.25    4.57
   9   0 -16   -2.73    5.09
  -9   0  17   25.65    7.93
   9   0 -17   28.59    9.68
  -9   0  18    0.04    3.60
   9   0 -18    4.08    5.48
  -9   0  19   96.11   17.68
   9   0 -19   93.38   18.69
  -9   0  20   -1.22    4.35
   9   0 -20    5.80    5.99
  -9   0  21   28.80    8.60
  -9   0  22    5.94    4.33
  -9   0  23   43.64   11.38
  -9   0  24   -1.86    5.27
  -9   0  25   44.39   11.46
  -9   0  26   -1.57    4.66
  -9   0  27    2.07    4.02
  -9   0  28   -0.97    5.29
  -9   0  29   23.82    9.05
  -9   0  30   -0.05    4.83
  -9   0  31    2.48    5.45
  -9   0  32    0.86    4.96
  -9   0  33   -2.56    5.97
  -9   0  34    1.10    4.49
   9  -1  -1  454.36   62.25
   9   1  -1  436.91   62.17
   9  -1  -2    9.86    6.08
   9   1  -2   13.23    6.00
   9  -1  -3   -0.21    4.07
   9   1  -3    0.43    3.94
   9  -1  -4   61.50   13.36
   9   1  -4   73.21   13.93
   9  -1  -5  155.09   22.66
   9   1  -5  112.13   21.37
  -9  -1   5  130.01   21.11
  -9   1   6    0.85    3.16
   9  -1  -6    3.19    4.67
   9   1  -6    1.22    4.43
  -9  -1   6   -0.79    3.75
  -9   1   7   57.73   11.74
   9  -1  -7   53.55   12.10
   9   1  -7   48.65   12.14
  -9  -1   7   71.24   12.44
  -9   1   8    4.06    5.02
   9  -1  -8    2.99    4.54
   9   1  -8    5.16    4.84
  -9  -1   8    9.73    5.55
  -9   1   9   19.29    6.24
   9  -1  -9   17.12    7.03
   9   1  -9   25.47    7.72
  -9  -1   9    5.32    4.40
  -9   1  10   -1.61    4.09
   9  -1 -10   -0.76    4.85
   9   1 -10   -2.73    5.90
  -9  -1  10   -1.32    3.89
  -9   1  11  120.92   20.14
   9  -1 -11  127.17   21.38
   9   1 -11  100.60   20.60
  -9  -1  11  133.43   20.57
  -9   1  12    3.87    4.79
   9  -1 -12   -0.42    3.97
   9   1 -12    3.11    4.86
  -9  -1  12    7.43    4.95
  -9   1  13    6.01    4.86
   9  -1 -13   14.61    6.95
   9   1 -13    6.65    5.38
  -9  -1  13    3.54    4.34
  -9   1  14    1.19    4.34
   9  -1 -14   -1.05    4.70
   9   1 -14   -0.36    4.42
  -9  -1  14    0.34    4.34
  -9   1  15   93.13   17.51
   9  -1 -15  103.47   19.12
   9   1 -15   91.28   18.47
  -9  -1  15  104.38   17.94
  -9   1  16   23.59    7.91
   9  -1 -16   15.97    7.98
   9   1 -16   12.83    7.54
  -9  -1  16   28.03    7.73
  -9   1  17   51.29   11.79
   9   1 -17   54.50   13.00
  -9  -1  17   51.01   11.65
  -9   1  18   -2.80    4.25
   9   1 -18    1.42    5.56
  -9  -1  18    1.28    4.83
  -9   1  19    4.15    5.09
   9   1 -19    1.42    5.17
  -9  -1  19   18.57    7.20
  -9   1  20    7.19    6.56
   9   1 -20    4.72    6.28
  -9  -1  20   12.33    5.83
  -9   1  21   94.68   17.65
  -9   1  22   -2.11    4.42
   9  -1 -22    4.31    6.42
  -9  -1  22   -1.79    5.23
  -9   1  23   12.76    6.37
   9  -1 -23    0.66    5.83
  -9  -1  23   14.69    6.47
  -9   1  24    1.88    4.63
   9  -1 -24   -3.02    6.35
  -9  -1  24    2.29    4.96
  -9   1  25   17.83    6.74
   9  -1 -25   11.68    6.41
  -9  -1  25    3.69    6.00
  -9   1  26    3.17    5.29
  -9  -1  26    0.33    4.84
  -9   1  27   15.17    8.05
  -9  -1  27   43.04   10.59
  -9   1  28    1.42    5.14
  -9  -1  28   -2.16    5.59
  -9   1  29    1.49    4.62
  -9  -1  29    3.09    5.60
  -9   1  30    0.06    5.52
  -9  -1  30   -2.74    5.29
  -9   1  31    9.15    6.78
  -9  -1  31    1.29    5.12
  -9   1  32   -0.51    5.90
  -9  -1  32    5.25    5.44
  -9   1  33    5.16    6.64
  -9  -1  33   15.46    6.88
  -9   1  34   -2.02    5.77
  -9  -1  34    1.16    6.02
   9  -2  -1   29.13    9.53
   9   2  -1   37.26    9.92
  -9  -2   1   45.40    9.37
  -9  -2   1   56.67   10.82
   9  -2  -2    1.67    4.76
   9   2  -2    6.20    5.44
  -9  -2   2    5.79    4.69
  -9  -2   2    5.44    4.96
   9  -2  -3  156.14   24.37
   9   2  -3  126.03   23.44
  -9  -2   3  164.15   23.43
  -9  -2   3  144.22   23.67
   9  -2  -4    6.85    5.17
   9   2  -4    9.09    5.69
  -9  -2   4    4.75    4.26
  -9  -2   4    9.24    5.31
   9  -2  -5   27.47    7.73
   9   2  -5   12.81    6.17
  -9  -2   5   10.28    5.34
  -9  -2   5   19.36    7.00
   9  -2  -6    0.65    4.40
   9   2  -6    1.18    4.51
  -9  -2   6   -0.04    3.49
  -9  -2   6    3.43    4.35
  -9   2   7   43.94   10.06
   9  -2  -7   38.75   10.07
   9   2  -7   22.90    9.19
  -9  -2   7   52.34   10.25
  -9  -2   7   71.21   11.76
   9  -2  -8   36.56   10.34
   9   2  -8   44.98   10.49
  -9  -2   8   32.35    8.86
  -9  -2   8   62.26   11.62
  -9   2   9   31.87    9.12
   9  -2  -9   34.31    9.90
   9   2  -9   46.04   10.80
  -9  -2   9   53.28   10.42
  -9  -2   9   36.54    9.43
  -9   2  10    2.29    3.87
   9  -2 -10    3.23    4.55
   9   2 -10    2.78    5.32
  -9  -2  10    1.89    4.20
  -9  -2  10   -1.52    4.72
  -9   2  11   -0.98    3.67
   9   2 -11   -1.94    4.79
  -9  -2  11   -1.46    3.83
  -9  -2  11    1.48    4.40
  -9   2  12   21.29    7.24
   9   2 -12   13.32    6.41
  -9  -2  12    9.46    5.75
  -9   2  13   56.39   11.14
   9   2 -13   32.39   10.20
  -9  -2  13   36.87    9.86
  -9   2  14   32.23    9.44
   9   2 -14   46.42   11.20
  -9  -2  14   50.01   10.73
  -9   2  15   12.43    6.20
   9   2 -15   13.29    7.66
  -9  -2  15   22.04    7.19
  -9   2  16    2.01    4.68
   9   2 -16   -1.69    4.91
  -9  -2  16   -1.01    3.86
  -9   2  17   35.60    9.69
   9   2 -17   44.78   11.45
  -9  -2  17   36.52    9.67
  -9   2  18    1.80    4.59
   9  -2 -18   -2.68    5.76
  -9  -2  18   -3.71    5.68
  -9   2  19  164.46   24.87
   9  -2 -19  123.41   24.55
  -9  -2  19  152.16   24.42
  -9   2  20    8.45    5.99
   9  -2 -20   14.11    7.50
  -9  -2  20   18.48    7.38
  -9   2  21    3.35    4.76
   9  -2 -21    3.43    6.26
  -9  -2  21    5.51    6.03
  -9   2  22    6.40    5.62
   9  -2 -22   17.43    7.86
  -9  -2  22    6.94    4.93
  -9   2  23   75.29   14.78
   9  -2 -23   47.43   13.74
  -9  -2  23   82.17   15.10
  -9   2  24   -2.42    5.23
   9  -2 -24   -0.00    5.71
  -9  -2  24    5.74    4.23
  -9   2  25   11.24    6.59
   9  -2 -25    7.53    7.97
  -9  -2  25   18.06    8.11
  -9   2  26   -2.02    5.42
   9  -2 -26   -0.99    5.84
  -9  -2  26   -0.96    3.85
  -9   2  27    7.76    6.13
   9  -2 -27    2.48    5.68
  -9  -2  27   -3.05    5.45
  -9  -2  28    4.26    4.83
  -9   2  29    9.80    6.83
  -9  -2  29   11.87    6.43
  -9   2  30   -0.36    5.37
  -9  -2  30   -0.27    4.69
  -9   2  31   -1.32    4.24
  -9  -2  31   13.25    6.59
  -9   2  32   -0.08    4.51
  -9  -2  32   -1.40    4.30
  -9   2  33    8.96    5.67
  -9  -2  33   -0.92    5.24
  -9   2  34    1.58    4.61
  -9  -2  34   -0.75    3.95
   9   3  -1  177.79   31.62
  -9  -3   1  246.75   31.93
   9   3  -2   64.14   12.51
  -9  -3   2   48.23   10.55
  -9  -3   2   48.71   11.56
   9   3  -3   -0.26    3.87
  -9  -3   3    1.79    3.99
  -9  -3   3    0.04    3.72
   9   3  -4    4.73    4.81
  -9  -3   4    1.29    3.44
  -9  -3   4    1.85    5.39
   9   3  -5   61.17   12.75
  -9  -3   5   57.52   11.50
  -9  -3   5   53.40   12.15
   9   3  -6   47.03   11.47
  -9  -3   6   51.68   11.39
  -9   3   7   48.76    9.38
   9   3  -7   34.83    9.65
  -9  -3   7   32.98    8.50
  -9  -3   7   23.08    8.32
  -9   3   8    3.29    3.91
   9   3  -8   -0.20    4.31
  -9  -3   8    5.79    4.44
  -9  -3   8    4.96    4.91
  -9   3   9    9.34    5.28
   9   3  -9   16.77    6.40
  -9  -3   9   14.71    5.58
  -9  -3   9   14.70    6.20
  -9   3  10   10.55    5.17
   9   3 -10    8.97    6.18
  -9  -3  10    5.89    5.04
  -9  -3  10    1.68    4.70
  -9   3  11  249.75   29.05
   9   3 -11  129.98   27.09
  -9  -3  11  188.84   27.63
  -9  -3  11  158.46   27.39
  -9   3  12   30.15    8.65
   9   3 -12   27.26    9.24
  -9  -3  12   43.93    9.59
  -9  -3  12   38.75    9.61
  -9   3  13   19.05    6.95
   9  -3 -13    8.33    6.74
   9   3 -13   20.68    7.97
  -9  -3  13   21.02    6.88
  -9   3  14    3.96    4.32
   9  -3 -14    0.46    4.96
   9   3 -14   -0.78    4.17
  -9  -3  14    3.55    5.00
  -9   3  15  111.41   18.07
   9  -3 -15   84.45   17.63
  -9  -3  15   92.55   17.18
  -9   3  16   17.90    6.73
   9  -3 -16   12.51    7.50
  -9  -3  16   10.44    5.65
  -9   3  17   55.84   11.83
   9  -3 -17   35.48   11.32
  -9  -3  17   58.71   12.26
  -9   3  18   -0.25    4.45
   9  -3 -18    2.08    5.26
  -9  -3  18    1.97    4.27
  -9   3  19   -1.85    4.82
   9  -3 -19   -1.89    4.82
  -9  -3  19   -0.53    4.71
  -9   3  20   11.46    6.06
   9  -3 -20   15.21    7.47
  -9  -3  20   12.64    6.60
  -9   3  21   65.70   14.86
   9  -3 -21   65.71   15.55
  -9  -3  21   87.51   15.63
  -9   3  22    6.99    5.43
   9  -3 -22   11.13    7.63
  -9  -3  22   12.40    6.43
  -9   3  23   16.04    6.65
   9  -3 -23   19.45    8.14
  -9  -3  23   13.89    6.79
  -9   3  24    5.99    5.09
   9  -3 -24    0.63    4.86
  -9  -3  24   -0.64    4.12
  -9   3  25    5.26    6.00
   9  -3 -25   25.64    8.94
  -9  -3  25   16.04    7.41
  -9   3  26    6.99    5.56
   9  -3 -26   -1.07    5.46
  -9  -3  26   13.97    6.90
  -9   3  27    1.55    5.00
   9  -3 -27    3.59    5.88
  -9  -3  27    7.72    5.99
  -9   3  28    1.00    5.45
   9  -3 -28   -0.35    6.44
  -9  -3  28    0.12    3.32
  -9   3  29    0.06    4.37
   9  -3 -29    2.61    6.41
  -9  -3  29   -0.25    4.33
  -9   3  30    3.31    5.96
  -9  -3  30    0.86    5.09
  -9   3  31    9.10    6.58
  -9  -3  31   18.11    7.28
  -9   3  32   -1.87    6.07
  -9  -3  32   -0.97    4.58
  -9   3  33   -0.51    5.37
  -9  -3  33    3.34    5.56
  -9   3  34    2.89    5.08
  -9  -3  34   -1.34    6.65
   9  -4  -1   12.50    5.23
   9   4  -1    1.75    4.59
  -9  -4   1    5.42    3.89
  -9  -4   1    5.27    4.40
   9  -4  -2   57.19   11.88
   9   4  -2   61.95   12.49
  -9  -4   2   41.43   10.61
  -9  -4   2   72.22   13.35
   9  -4  -3   56.02   11.19
   9   4  -3   47.75   11.30
  -9  -4   3   32.13    9.37
  -9  -4   3   62.75   11.88
   9  -4  -4   69.70   13.54
   9   4  -4   56.58   13.33
  -9  -4   4   58.50   12.46
  -9  -4   4   86.39   14.43
   9  -4  -5  161.20   21.22
   9   4  -5   75.76   18.76
  -9  -4   5  137.69   19.71
  -9  -4   5  104.31   19.39
   9  -4  -6   -0.70    4.02
   9   4  -6   -1.93    4.84
  -9  -4   6    0.78    3.04
  -9  -4   6    2.57    4.59
   9  -4  -7   93.50   15.01
   9   4  -7   60.09   13.82
  -9  -4   7   50.72   12.47
  -9  -4   7   83.17   14.57
  -9   4   8  108.82   17.87
   9   4  -8   73.16   17.67
  -9  -4   8  117.85   18.18
  -9  -4   8  114.85   18.81
  -9   4   9   79.95   14.89
   9  -4  -9   94.44   16.31
   9   4  -9   60.34   14.98
  -9  -4   9   88.38   15.10
  -9   4  10   -0.65    3.89
   9  -4 -10    2.44    4.98
  -9  -4  10   -0.70    4.23
  -9   4  11    6.85    5.10
   9  -4 -11    7.88    5.63
  -9  -4  11    2.18    4.83
  -9   4  12    3.23    4.64
   9  -4 -12    0.05    4.57
  -9  -4  12    3.63    4.41
  -9   4  13   54.50   11.29
   9  -4 -13   45.77   11.62
  -9  -4  13   47.91   11.23
  -9   4  14   32.78    8.27
   9  -4 -14    4.38    5.85
  -9  -4  14   20.58    6.72
  -9   4  15   20.39    7.54
   9  -4 -15   35.75    9.56
  -9  -4  15   30.51    8.71
  -9   4  16    0.50    4.36
   9  -4 -16    0.40    4.91
  -9  -4  16    6.88    5.17
  -9   4  17   34.72    9.22
   9  -4 -17   28.55    9.39
  -9  -4  17   23.26    7.76
  -9   4  18   18.85    8.71
   9  -4 -18   50.23   11.95
  -9  -4  18   66.95   11.73
  -9   4  19   69.59   13.71
   9  -4 -19   42.91   12.68
  -9  -4  19   70.43   13.67
  -9   4  20   -2.33    4.94
   9  -4 -20   -0.09    4.40
  -9  -4  20    5.76    5.28
  -9   4  21    0.66    4.47
   9  -4 -21    1.76    5.16
  -9  -4  21    3.86    4.21
  -9   4  22    3.92    5.09
   9  -4 -22    8.81    6.65
  -9  -4  22    8.96    6.68
  -9   4  23   59.19   12.49
   9  -4 -23   54.11   13.54
  -9  -4  23   36.59   11.03
  -9   4  24   19.97    7.80
   9  -4 -24    7.53    6.50
  -9  -4  24   14.08    7.16
  -9   4  25    9.70    6.26
   9  -4 -25   13.38    7.49
  -9  -4  25    2.86    5.00
  -9   4  26   -2.28    4.99
   9  -4 -26   -2.08    5.51
  -9  -4  26   -0.81    4.42
  -9   4  27    5.41    6.29
   9  -4 -27    1.11    5.27
  -9  -4  27   -1.62    5.01
  -9   4  28   22.69    8.16
   9  -4 -28    9.75    7.60
  -9  -4  28    8.82    6.04
  -9   4  29   16.89    8.60
   9  -4 -29   12.80    7.76
  -9  -4  29   16.56    8.04
  -9   4  30   -3.86    5.67
   9  -4 -30   -4.11    6.70
  -9  -4  30   -0.01    5.30
  -9   4  31   -0.13    5.30
   9  -4 -31    0.18    5.06
  -9  -4  31    2.32    5.42
  -9   4  32   -0.62    4.29
  -9  -4  32   -2.06    4.44
  -9   4  33    0.24    4.78
  -9  -4  33    3.28    5.45
  -9  -4  34    1.21    5.36
   9  -5  -1  129.21   22.60
  -9  -5   1  152.39   22.53
   9  -5  -2   74.02   13.34
  -9  -5   2   51.11   11.19
   9  -5  -3   10.11    6.01
  -9  -5   3   12.86    5.51
   9  -5  -4   80.73   14.90
  -9  -5   4   75.01   14.14
   9  -5  -5   36.62    9.51
  -9  -5   5   32.47    8.67
   9  -5  -6   52.55   11.88
  -9  -5   6   54.91   11.26
   9  -5  -7   97.35   17.12
  -9  -5   7   84.99   16.09
  -9   5   8    3.45    4.50
   9  -5  -8    9.13    5.63
  -9  -5   8    1.47    4.38
  -9   5   9    0.50    3.87
   9  -5  -9   -1.85    4.43
  -9  -5   9   -2.51    4.55
  -9   5  10    3.46    4.16
   9  -5 -10    1.27    4.67
  -9  -5  10   -1.15    4.59
  -9   5  11   70.25   14.48
   9  -5 -11   87.11   15.79
  -9  -5  11   83.90   15.35
  -9   5  12   22.80    8.06
   9  -5 -12   34.79    9.56
  -9  -5  12   31.63    8.66
  -9   5  13    2.09    4.37
   9  -5 -13    2.35    5.33
  -9  -5  13   -3.24    4.54
  -9   5  14   30.30    8.62
   9  -5 -14   33.54    9.77
  -9  -5  14   22.73    7.64
  -9   5  15   28.24    8.41
   9  -5 -15   38.39   10.07
  -9  -5  15   31.80    8.97
  -9   5  16   39.06    9.81
   9  -5 -16   23.38   10.03
  -9  -5  16   52.10   10.74
  -9   5  17   33.34    9.49
   9  -5 -17   35.27   10.26
  -9  -5  17   37.28   10.02
  -9   5  18    2.21    4.88
   9  -5 -18    5.01    5.52
  -9  -5  18    9.19    5.60
  -9   5  19    3.95    4.58
   9  -5 -19   -1.02    5.19
  -9  -5  19    0.75    4.42
  -9   5  20    5.00    5.82
   9  -5 -20   12.62    7.68
  -9  -5  20    6.71    4.86
  -9   5  21   38.57   10.39
   9  -5 -21   25.34    9.28
  -9  -5  21   39.74   10.18
  -9   5  22   29.15    9.35
   9  -5 -22   27.89   10.57
  -9  -5  22   49.65   10.93
  -9   5  23    6.26    5.59
   9  -5 -23   -0.57    6.07
  -9  -5  23    8.81    6.04
  -9   5  24    1.76    5.04
   9  -5 -24   -0.80    5.22
  -9  -5  24   -1.51    4.18
  -9   5  25    5.34    4.40
   9  -5 -25   -0.68    5.28
  -9  -5  25   -2.87    6.09
  -9   5  26   16.64    7.39
   9  -5 -26   12.35    7.62
  -9  -5  26   12.07    7.43
  -9   5  27   10.25    6.10
   9  -5 -27    2.57    6.95
  -9  -5  27    8.23    6.40
  -9   5  28   -0.28    4.91
   9  -5 -28    3.17    5.79
  -9  -5  28    0.69    4.61
  -9   5  29   -0.28    4.59
   9  -5 -29   -0.75    6.38
  -9  -5  29    2.50    5.33
  -9   5  30    0.75    5.29
   9  -5 -30    2.30    5.65
  -9  -5  30    7.25    6.16
  -9   5  31    3.35    5.68
   9  -5 -31    5.37    7.18
  -9  -5  31    0.51    5.87
  -9   5  32    0.22    5.02
   9  -5 -32   -2.91    7.04
  -9  -5  32   12.73    6.24
  -9   5  33   -0.70    5.90
  -9  -5  33   18.82    8.28
  -9  -5  34   -2.40    6.15
   9  -6  -1    1.23    4.01
  -9  -6   1   -0.61    3.70
   9  -6  -2  104.05   18.74
  -9  -6   2  113.96   18.53
   9  -6  -3   33.41    9.15
  -9  -6   3   28.71    7.77
   9  -6  -4   17.81    7.33
  -9  -6   4   31.73    8.05
   9  -6  -5   25.92    7.57
  -9  -6   5   28.20    7.51
   9  -6  -6    5.79    5.06
  -9  -6   6    8.31    4.74
   9  -6  -7   34.48    9.07
  -9  -6   7   28.71    7.98
  -9   6   8   94.52   17.05
   9  -6  -8   90.39   17.55
  -9  -6   8  110.15   17.54
  -9   6   9   16.39    6.10
   9  -6  -9   23.82    7.24
  -9  -6   9    2.49    4.14
  -9   6  10    0.28    3.66
   9  -6 -10   -0.21    3.57
  -9  -6  10    3.42    4.63
  -9   6  11   -1.24    3.75
   9  -6 -11   -0.03    3.53
  -9  -6  11   -0.52    3.20
  -9   6  12   54.60   10.39
   9  -6 -12   20.20    8.62
  -9  -6  12   36.20    9.16
  -9   6  13   17.98    6.18
   9  -6 -13    9.20    5.83
  -9  -6  13   22.41    7.13
  -9   6  14   46.91   10.39
   9  -6 -14   26.87    9.58
  -9  -6  14   52.04   10.90
  -9   6  15   10.07    5.71
   9  -6 -15   11.19    6.02
  -9  -6  15    7.67    5.52
  -9   6  16    4.93    5.49
   9  -6 -16    3.94    6.47
  -9  -6  16    3.92    6.07
  -9   6  17   30.81    8.32
   9  -6 -17   17.06    7.88
  -9  -6  17   14.25    6.66
  -9   6  18   54.79   11.99
   9  -6 -18   41.59   11.86
  -9  -6  18   44.82   10.96
  -9   6  19   13.53    6.18
   9  -6 -19    7.80    6.50
  -9  -6  19    9.34    5.54
  -9   6  20    5.45    5.35
   9  -6 -20    9.71    5.31
  -9  -6  20    3.05    4.89
  -9   6  21   -0.90    3.92
   9  -6 -21    1.83    5.34
  -9  -6  21    0.76    4.75
  -9   6  22    4.19    5.67
   9  -6 -22    5.73    5.82
  -9  -6  22    2.81    4.22
  -9   6  23   10.79    6.88
   9  -6 -23   14.20    7.16
  -9  -6  23   18.33    7.16
  -9   6  24    3.32    5.16
   9  -6 -24    8.33    6.59
  -9  -6  24    3.88    5.59
  -9   6  25   15.36    6.93
   9  -6 -25    5.41    6.31
  -9  -6  25   13.15    6.76
  -9   6  26    0.00    4.90
   9  -6 -26    0.93    5.54
  -9  -6  26    1.34    4.45
  -9   6  27   -2.60    5.23
   9  -6 -27   -0.49    5.12
  -9  -6  27    3.14    5.03
  -9   6  28    8.63    6.87
   9  -6 -28    6.32    6.09
  -9  -6  28   15.93    7.30
  -9   6  29    2.80    4.93
   9  -6 -29    0.39    6.16
  -9  -6  29    9.57    5.57
  -9   6  30    4.81    6.09
   9  -6 -30    2.10    6.20
  -9  -6  30   11.04    7.14
  -9   6  31    2.66    5.30
   9  -6 -31    0.43    5.70
  -9  -6  31   -0.32    5.58
  -9   6  32   -0.40    4.22
   9  -6 -32   -1.58    5.36
  -9  -6  32   -3.49    6.08
  -9   6  33    9.13    6.32
   9  -6 -33   -2.76    7.19
  -9  -6  33    2.06    6.02
   9  -6 -34    6.34    7.42
  -9  -6  34    7.75    6.54
   9  -7  -1   12.54    6.07
  -9  -7   1   10.90    5.11
   9  -7  -2   14.49    6.25
  -9  -7   2   13.84    5.43
   9  -7  -3    0.99    3.56
  -9  -7   3   -0.98    4.30
   9  -7  -4   27.30    8.20
  -9  -7   4   34.91    8.35
   9  -7  -5    6.54    5.43
  -9  -7   5    7.36    5.17
   9  -7  -6   50.57   11.83
  -9  -7   6   65.04   12.16
   9  -7  -7    8.92    5.53
  -9  -7   7   10.76    5.59
  -9   7   8    3.35    4.12
   9  -7  -8    6.20    5.24
  -9  -7   8   -0.61    4.15
  -9   7   9   16.64    5.65
   9  -7  -9   11.14    5.72
  -9  -7   9   25.25    7.10
  -9   7  10   21.82    6.97
   9  -7 -10    9.68    5.72
  -9  -7  10   18.41    6.88
  -9   7  11   19.04    6.78
   9  -7 -11   30.44    8.41
  -9  -7  11   23.37    7.22
  -9   7  12   51.88   12.13
   9  -7 -12   67.23   13.70
  -9  -7  12   69.49   13.00
  -9   7  13    0.26    3.64
   9  -7 -13    0.56    5.04
  -9  -7  13   -0.28    4.56
  -9   7  14    7.05    4.94
   9  -7 -14    2.01    4.67
  -9  -7  14    3.16    4.70
  -9   7  15    7.58    5.14
   9  -7 -15    1.99    5.03
  -9  -7  15    7.21    5.36
  -9   7  16   67.74   13.93
   9  -7 -16   61.56   14.34
  -9  -7  16   74.18   14.50
  -9   7  17    3.24    4.65
   9  -7 -17    6.50    5.95
  -9  -7  17    4.27    5.06
  -9   7  18    0.10    4.67
   9  -7 -18    6.59    5.40
  -9  -7  18   -2.23    5.33
  -9   7  19   -2.70    5.41
   9  -7 -19    5.76    5.68
  -9  -7  19   -1.08    4.18
  -9   7  20    0.74    4.26
   9  -7 -20   19.12    7.23
  -9  -7  20    1.26    4.62
  -9   7  21   12.50    6.32
   9  -7 -21   22.28    8.23
  -9  -7  21    7.69    5.71
  -9   7  22   36.08    9.82
  -9  -7  22   28.94    9.39
  -9   7  23    5.22    4.97
   9  -7 -23   -0.42    5.07
  -9  -7  23    1.75    4.50
  -9   7  24   -4.50    5.80
   9  -7 -24   -2.42    5.26
  -9  -7  24    1.09    4.22
  -9   7  25    1.16    4.66
   9  -7 -25   -0.88    4.65
  -9  -7  25    1.68    4.93
  -9   7  26    3.37    6.03
   9  -7 -26   13.46    8.06
  -9  -7  26   47.70   10.15
  -9   7  27    2.52    6.36
   9  -7 -27    4.56    6.20
  -9  -7  27    9.05    6.30
  -9   7  28    3.73    6.85
   9  -7 -28    4.98    6.77
  -9  -7  28    6.44    6.60
  -9   7  29   -1.05    5.16
   9  -7 -29    0.19    5.15
  -9  -7  29   -1.09    5.38
  -9   7  30   -2.09    5.65
   9  -7 -30   -1.39    7.12
  -9  -7  30    1.36    4.86
  -9   7  31    0.52    4.14
   9  -7 -31   -2.83    6.83
  -9  -7  31    4.59    6.27
  -9   7  32    2.91    5.01
   9  -7 -32    3.86    6.30
  -9  -7  32    3.65    6.15
  -9   7  33   -0.36    5.38
   9  -7 -33   -0.24    6.24
  -9  -7  33   -3.45    5.59
   9  -7 -34    6.47    6.47
   9  -7 -35    8.09    7.14
   9  -8  -1   21.89    7.18
  -9  -8   1   16.85    6.03
   9  -8  -2   16.08    7.06
  -9  -8   2   20.82    6.84
   9  -8  -3   -1.49    4.03
  -9  -8   3   -0.45    4.16
   9  -8  -4   77.88   14.09
  -9  -8   4   69.86   13.86
   9  -8  -5    2.46    4.28
  -9  -8   5   -0.81    4.01
   9  -8  -6    2.24    5.56
  -9  -8   6    1.95    4.40
   9  -8  -7   -0.74    4.49
  -9  -8   7    1.76    3.68
  -9   8   8  111.01   17.64
   9  -8  -8   77.70   17.15
  -9  -8   8  110.99   17.72
  -9   8   9    8.37    5.28
   9  -8  -9   12.39    5.76
  -9  -8   9   12.64    5.48
  -9   8  10   26.04    7.47
   9  -8 -10   21.14    7.37
  -9  -8  10   15.74    6.76
  -9   8  11    8.33    5.45
   9  -8 -11    6.61    5.70
  -9  -8  11    2.15    4.03
  -9   8  12   20.09    7.35
   9  -8 -12   20.55    8.11
  -9  -8  12   40.11    9.08
  -9   8  13    2.56    5.24
   9  -8 -13    0.11    4.87
  -9  -8  13   -0.70    3.72
  -9   8  14   36.05    9.22
   9  -8 -14   41.89   10.45
  -9  -8  14   24.28    7.95
  -9   8  15   -0.02    4.45
   9  -8 -15    0.56    4.57
  -9  -8  15    1.67    3.80
  -9   8  16    8.64    4.73
   9  -8 -16   -0.46    5.41
  -9  -8  16    7.45    5.13
  -9   8  17    3.83    4.88
   9  -8 -17    7.32    6.41
  -9  -8  17   13.65    6.56
  -9   8  18   25.56    8.71
   9  -8 -18   32.02    9.03
  -9  -8  18   30.10    8.71
  -9   8  19    3.14    4.11
   9  -8 -19    4.14    5.48
  -9  -8  19    2.76    4.55
  -9   8  20   18.80    7.63
   9  -8 -20    7.95    6.20
  -9  -8  20   12.54    5.84
  -9   8  21    6.14    5.96
   9  -8 -21    1.76    4.28
  -9  -8  21    1.72    5.71
  -9   8  22    2.33    4.02
   9  -8 -22   -2.37    4.85
  -9  -8  22    8.20    6.18
  -9   8  23   -1.10    4.55
   9  -8 -23    2.69    4.50
  -9  -8  23   -1.39    4.70
  -9   8  24   10.23    6.51
   9  -8 -24    5.59    5.95
  -9  -8  24   15.00    7.01
  -9   8  25    5.10    5.05
   9  -8 -25    0.31    4.88
  -9  -8  25    8.26    5.64
  -9   8  26    8.19    6.05
   9  -8 -26    6.40    7.04
  -9  -8  26   23.67    7.81
  -9   8  27   -2.00    4.42
   9  -8 -27    1.65    5.64
  -9  -8  27    7.27    6.00
  -9   8  28    5.61    6.15
   9  -8 -28    8.71    6.26
  -9  -8  28   15.44    7.18
  -9   8  29   -1.00    4.40
   9  -8 -29   -0.14    5.85
  -9  -8  29    1.71    4.50
  -9   8  30    0.58    5.01
   9  -8 -30    1.77    6.96
  -9  -8  30    6.50    5.78
  -9   8  31    3.06    5.70
   9  -8 -31   -0.66    5.85
  -9  -8  31   -1.55    4.73
  -9   8  32   -2.31    5.19
   9  -8 -32    1.87    5.98
  -9  -8  32    0.34    6.83
  -9  -8  33   -0.42    4.79
   9  -9  -1    5.77    4.84
  -9  -9   1    7.04    4.77
   9  -9  -2   50.34   10.55
  -9  -9   2   39.73    9.70
   9  -9  -3    6.36    4.86
  -9  -9   3    7.10    4.63
   9  -9  -4   13.17    6.48
  -9  -9   4   21.50    6.35
   9  -9  -5    7.72    5.24
  -9  -9   5   -0.91    4.14
   9  -9  -6   72.87   14.32
  -9  -9   6   74.38   13.96
   9  -9  -7   -2.10    4.52
  -9  -9   7    0.96    4.37
  -9   9   8    0.50    3.45
   9  -9  -8    1.99    4.91
  -9  -9   8    1.84    4.31
  -9   9   9   -0.53    4.29
   9  -9  -9    0.97    4.30
  -9  -9   9    2.00    3.78
  -9   9  10    7.40    4.80
   9  -9 -10   13.68    6.50
  -9  -9  10   17.05    5.81
  -9   9  11    0.66    4.18
   9  -9 -11    1.09    4.04
  -9  -9  11   -1.67    3.76
  -9   9  12   46.58   10.04
   9  -9 -12   19.62    8.15
  -9  -9  12   38.48    9.61
  -9   9  13    1.15    3.92
   9  -9 -13    2.22    5.56
  -9  -9  13    0.31    4.32
  -9   9  14    1.58    3.62
   9  -9 -14    1.16    4.84
  -9  -9  14    1.64    3.82
  -9   9  15    2.24    3.63
   9  -9 -15    6.18    4.85
  -9  -9  15    6.89    4.60
  -9   9  16   39.89   10.17
   9  -9 -16   33.86    9.74
  -9  -9  16   40.92    9.92
  -9   9  17   -2.91    4.51
   9  -9 -17   -1.71    4.58
  -9  -9  17    1.19    4.76
  -9   9  18    9.68    5.67
   9  -9 -18   -3.59    6.01
  -9  -9  18    6.52    5.18
  -9   9  19    3.22    4.25
   9  -9 -19    1.81    4.41
  -9  -9  19   -1.93    4.36
  -9   9  20   14.00    6.81
   9  -9 -20   15.28    6.98
  -9  -9  20    7.49    5.16
  -9   9  21   -1.09    5.37
   9  -9 -21    2.98    6.07
  -9  -9  21    2.80    4.87
  -9   9  22   32.49    9.54
   9  -9 -22   20.20    8.18
  -9  -9  22   16.94    7.31
  -9   9  23    2.91    5.19
   9  -9 -23    8.59    5.89
  -9  -9  23   -1.41    5.10
  -9   9  24    1.19    4.99
   9  -9 -24   -0.03    4.33
  -9  -9  24   -1.10    4.36
  -9   9  25   -0.35    4.23
   9  -9 -25   -0.79    5.56
  -9  -9  25   -1.10    4.58
  -9   9  26   22.04    8.54
   9  -9 -26   11.77    7.25
  -9  -9  26   37.55    9.95
  -9   9  27    1.17    5.50
   9  -9 -27   -1.72    6.29
  -9  -9  27   -1.47    4.62
  -9   9  28    3.17    5.22
   9  -9 -28    2.93    5.60
  -9  -9  28    9.72    6.30
  -9   9  29    2.51    4.78
   9  -9 -29   -1.36    5.75
  -9  -9  29    1.23    4.82
  -9   9  30   -0.06    5.15
   9  -9 -30    0.61    6.25
  -9  -9  30    4.61    5.16
  -9   9  31    6.06    6.05
  -9  -9  31   -2.71    4.97
  -9   9  32    3.86    6.16
  -9  -9  32   -0.71    5.50
   9 -10  -1   11.15    5.53
  -9 -10   1    6.46    4.22
   9 -10  -2   32.08    8.64
  -9 -10   2   25.98    7.60
   9 -10  -3    1.16    4.03
  -9 -10   3    4.42    4.32
   9 -10  -4   45.06    9.29
  -9 -10   4    8.46    5.13
   9 -10  -5    2.64    3.40
  -9 -10   5    5.38    5.17
   9 -10  -6    1.18    4.27
  -9 -10   6    0.42    3.96
   9 -10  -7    9.60    4.94
  -9 -10   7    3.78    4.31
   9 -10  -8   26.62    7.97
  -9 -10   8   22.10    7.16
   9 -10  -9   -1.23    5.20
  -9 -10   9   10.98    5.29
   9 -10 -10    4.12    5.23
  -9 -10  10    8.00    4.45
   9 -10 -11    7.51    5.39
  -9 -10  11   12.08    5.93
   9 -10 -12    5.69    5.89
  -9 -10  12    8.12    5.68
   9 -10 -13    3.85    5.14
  -9 -10  13    8.85    5.51
   9 -10 -14   14.14    6.67
  -9 -10  14   28.29    8.30
   9 -10 -15    1.68    5.22
  -9 -10  15    1.20    4.20
   9 -10 -16    1.22    5.13
  -9 -10  16   -0.43    3.90
   9 -10 -17    1.03    4.38
  -9 -10  17    2.76    4.34
   9 -10 -18   23.47    8.83
  -9 -10  18   25.96    8.04
   9 -10 -19    0.65    5.84
  -9 -10  19    2.05    4.98
  -9  10  20    9.52    5.33
   9 -10 -20    6.72    6.16
  -9 -10  20   15.24    7.05
  -9  10  21   -0.42    4.93
   9 -10 -21    4.17    5.25
  -9 -10  21    5.04    5.64
  -9  10  22    4.37    4.70
   9 -10 -22    3.32    5.39
  -9 -10  22    7.93    5.50
  -9  10  23   -0.71    3.95
   9 -10 -23    3.12    5.85
  -9  10  24   12.94    6.58
   9 -10 -24    4.37    6.63
  -9  10  25   -2.17    4.47
   9 -10 -25   -0.80    5.10
  -9  10  26   -2.47    4.84
   9 -10 -26    0.66    5.45
   9 -10 -27   -2.84    6.80
   9 -11  -1   -1.03    4.20
  -9 -11   1    0.96    3.04
   9 -11  -2   25.12    7.91
  -9 -11   2   61.20   10.45
   9 -11  -3   -3.18    5.04
  -9 -11   3    4.78    4.23
   9 -11  -4   15.97    6.69
  -9 -11   4   24.54    7.05
   9 -11  -5    2.30    4.29
  -9 -11   5   -0.82    3.62
   9 -11  -6   28.38    7.50
  -9 -11   6   16.99    6.23
   9 -11  -7    0.73    4.14
  -9 -11   7    2.73    4.59
   9 -11  -8   -0.68    4.90
   9 -11  -9    1.47    5.08
   9 -11 -10   20.25    6.82
   9 -11 -11    2.78    4.60
   9 -11 -12   16.45    7.48
   9 -11 -13   -4.08    6.24
   9 -11 -14    2.67    4.88
   9 -11 -15   -2.10    4.40
   9 -11 -16   34.44    9.97
   9 -11 -17   -1.46    4.37
   9 -11 -18   -0.07    5.06
   9 -11 -19   -0.27    4.90
   9 -11 -20    0.17    4.76
   9 -11 -21   -0.00    4.62
   9 -11 -22    2.30    6.52
   9 -11 -23   -0.26    5.82
   9 -11 -24   -2.39    6.06
   9 -12  -1    8.01    5.14
   9 -12  -2    0.19    3.26
   9 -12  -3   -0.41    4.52
   9 -12  -4   21.96    7.11
   9 -12  -5   -0.40    4.97
   9 -12  -6   -0.63    3.68
   9 -12  -7    0.00    4.01
   9 -12  -8   32.75    8.74
   9 -12  -9   -1.39    4.57
   9 -12 -10   -1.32    4.53
   9 -12 -11   -1.64    5.38
   9 -12 -12   10.78    5.21
   9 -12 -13    2.95    4.80
   9 -12 -14   17.34    7.67
   9 -12 -15    2.84    4.31
   9 -12 -16    2.61    4.12
   9 -12 -17   -1.98    4.70
   9 -12 -18   -0.02    4.48
   9 -12 -19    1.73    5.23
   9 -12 -20    5.32    6.74
   9 -12 -21   -0.24    4.06
   9 -13  -1    0.02    4.00
   9 -13  -2    0.30    3.23
   9 -13  -3   -1.65    4.10
   9 -13  -4    0.76    4.14
   9 -13  -5    9.96    4.75
   9 -13  -6   19.22    6.85
   9 -13  -7    6.56    4.86
   9 -13  -8    2.28    3.92
   9 -13  -9    1.70    4.77
   9 -13 -10   -0.42    4.73
   9 -13 -11   -0.83    4.19
   9 -13 -12    8.47    5.71
   9 -13 -13   -0.21    3.90
   9 -13 -14    1.23    4.33
   9 -13 -15   -2.71    5.52
   9 -13 -16    5.54    5.22
   9 -13 -17    0.72    4.46
   9 -14  -1   -1.90    4.42
   9 -14  -2    0.24    3.65
   9 -14  -3    9.75    5.31
   9 -14  -4    8.47    5.67
   9 -14  -5    2.29    3.88
   9 -14  -6   -0.38    3.95
   9 -14  -7    2.18    4.77
   9 -14  -8    5.06    4.34
   9 -14  -9    4.37    5.42
   9 -14 -10    7.61    5.25
   9 -14 -11    1.26    4.76
   9 -14 -12    0.31    4.01
   9 -15  -1    1.22    3.34
   9 -15  -2    3.53    4.42
   9 -15  -3   -2.30    4.68
   9 -15  -4    1.65    3.35
   9 -15  -5    1.94    4.01
   9 -15  -6    0.79    3.66
  -8   0   1    1.95    2.71
  -8   0   1   -0.90    3.56
   8   0  -1   -1.24    4.00
  -8   0   2  458.51   66.13
  -8   0   2  513.24   67.07
   8   0  -2  511.02   67.50
  -8   0   3    1.35    3.44
  -8   0   3   -0.05    3.17
   8   0  -3    0.65    4.00
  -8   0   4   89.01   15.27
  -8   0   4  113.57   16.45
   8   0  -4   73.70   15.45
  -8   0   5   -1.70    3.52
  -8   0   5   -1.50    3.71
   8   0  -5    1.14    3.63
  -8   0   6   84.31   15.05
  -8   0   6   83.28   15.17
   8   0  -6   97.75   16.23
  -8   0   7    0.32    3.05
  -8   0   7   -0.31    4.17
   8   0  -7   -0.49    3.88
  -8   0   8  229.57   30.79
   8   0  -8  177.68   30.48
  -8   0   9   -0.02    3.72
   8   0  -9   -0.90    4.06
   8   0 -10   -0.77    4.02
   8   0 -11   -1.08    4.12
   8   0 -12  208.39   32.14
  -8   0  13    0.44    3.60
   8   0 -13   -1.35    4.62
  -8   0  14  107.86   17.48
   8   0 -14   79.71   16.89
  -8   0  15   -1.97    4.23
   8   0 -15    0.08    4.96
  -8   0  16   -3.91    5.17
   8   0 -16    1.33    4.62
  -8   0  17   -0.78    3.48
   8   0 -17    1.21    4.59
  -8   0  18  156.18   23.39
   8   0 -18  120.17   23.15
  -8   0  19   -2.42    5.46
   8   0 -19   -1.56    4.98
  -8   0  20   22.57    7.11
   8   0 -20   14.97    7.35
  -8   0  21    2.25    4.12
   8   0 -21    2.69    5.50
  -8   0  22   57.45   13.11
   8   0 -22   74.45   15.31
  -8   0  23   -1.37    5.20
   8   0 -23    1.03    5.02
  -8   0  24   33.23    9.90
  -8   0  25   -0.82    3.69
  -8   0  26    2.03    4.81
  -8   0  27    3.33    5.11
  -8   0  28   71.89   15.70
  -8   0  29   -0.73    4.95
  -8   0  30    7.16    6.02
  -8   0  31    0.39    4.86
  -8   0  32   13.75    7.52
  -8   0  33    5.73    5.93
  -8   0  34   20.04    8.55
  -8   0  35    0.02    5.00
  -8   1   1   63.64   12.57
   8  -1  -1   85.64   14.49
   8   1  -1   66.60   13.60
  -8  -1   1   75.29   12.98
  -8  -1   1   74.59   13.58
  -8   1   2    0.35    2.59
   8  -1  -2    0.98    4.24
   8   1  -2    0.19    4.21
  -8  -1   2    0.05    3.01
  -8  -1   2    2.62    3.81
  -8   1   3    3.44    2.72
   8  -1  -3   -1.24    4.46
   8   1  -3   -1.20    4.23
  -8  -1   3    7.40    3.94
  -8  -1   3    1.71    3.94
  -8   1   4   24.28    6.89
   8  -1  -4   22.55    7.48
   8   1  -4   35.45    8.54
  -8  -1   4   29.36    7.18
  -8  -1   4   30.75    7.55
  -8   1   5    5.04    4.04
   8  -1  -5    9.98    4.91
   8   1  -5    1.54    4.44
  -8  -1   5    3.62    3.48
  -8  -1   5    3.41    4.27
  -8   1   6   78.79   14.21
   8  -1  -6   55.24   13.85
   8   1  -6  104.39   16.28
  -8  -1   6   99.81   15.07
  -8  -1   6   91.36   15.10
  -8   1   7    2.20    4.11
   8  -1  -7   10.88    5.74
   8   1  -7    4.00    4.23
  -8  -1   7    5.60    4.33
   8  -1  -8    6.88    4.51
   8   1  -8    0.87    4.15
  -8  -1   8    4.11    4.16
   8  -1  -9   17.70    6.88
   8   1  -9   15.75    5.97
  -8  -1   9   12.68    5.57
   8  -1 -10  148.07   25.76
   8   1 -10  184.72   26.79
   8  -1 -11    1.88    5.26
   8   1 -11    8.42    5.62
  -8  -1  11    7.27    4.76
   8  -1 -12    8.85    5.31
   8   1 -12   12.88    6.17
  -8  -1  12   11.18    5.46
  -8   1  13   -0.95    3.98
   8  -1 -13   -1.78    4.82
   8   1 -13   -3.14    5.53
  -8  -1  13    1.50    3.61
  -8  -1  13   -1.09    4.23
  -8   1  14   80.70   13.90
   8  -1 -14   80.76   14.89
   8   1 -14   71.68   14.31
  -8  -1  14   48.39   12.13
  -8   1  15   54.82   11.73
   8  -1 -15   55.65   12.50
   8   1 -15   38.19   11.40
  -8  -1  15   69.08   12.18
  -8   1  16   89.36   16.49
   8  -1 -16   81.56   16.99
   8   1 -16   94.03   17.62
  -8  -1  16   91.54   16.48
  -8   1  17    2.40    3.97
   8  -1 -17    2.78    5.37
   8   1 -17    3.43    5.77
  -8  -1  17    2.27    4.41
  -8   1  18   13.05    6.29
   8  -1 -18    2.05    5.61
   8   1 -18    7.24    5.58
  -8  -1  18   -0.24    4.74
  -8   1  19   12.38    6.62
   8  -1 -19    8.08    7.11
   8   1 -19    4.93    4.98
  -8  -1  19    3.99    5.11
  -8   1  20   18.48    7.63
   8  -1 -20   14.07    7.09
   8   1 -20   13.48    7.57
  -8  -1  20   12.78    6.12
  -8   1  21    0.28    3.74
   8   1 -21    1.24    5.54
  -8  -1  21   -1.92    5.32
  -8   1  22   83.87   15.84
   8   1 -22   62.32   15.66
  -8  -1  22   87.56   16.05
  -8   1  23   -0.98    3.83
  -8  -1  23   -0.47    5.14
  -8   1  24    7.50    5.51
  -8  -1  24    9.75    6.19
  -8   1  25   -1.47    4.88
   8  -1 -25    1.76    5.00
  -8  -1  25   -3.16    5.88
  -8   1  26   19.04    7.94
   8  -1 -26   19.27    8.86
  -8  -1  26   22.40    8.25
  -8   1  27    2.34    4.15
  -8  -1  27    0.59    5.44
  -8   1  28   -1.54    4.73
  -8  -1  28    3.28    5.07
  -8   1  29    4.69    5.12
  -8  -1  29    2.33    3.89
  -8   1  30   19.39    8.46
  -8  -1  30   20.03    7.83
  -8   1  31   -0.13    4.25
  -8  -1  31    3.49    5.32
  -8   1  32   44.27   10.65
  -8  -1  32   12.66    7.27
  -8   1  33    1.65    4.18
  -8  -1  33    1.36    4.54
  -8   1  34   -2.96    6.19
  -8  -1  34    2.79    5.80
  -8   1  35    7.80    5.53
  -8  -1  35    1.35    6.10
  -8  -1  36    8.95    7.36
  -8   2   1    1.72    2.97
   8  -2  -1   -0.98    3.95
   8   2  -1   -0.23    3.82
  -8  -2   1   -0.72    2.92
  -8  -2   1   -2.44    4.19
  -8   2   2   72.06   12.91
   8  -2  -2   88.49   14.32
   8   2  -2   78.71   14.10
  -8  -2   2   60.16   12.36
  -8  -2   2   65.90   13.37
  -8   2   3    8.09    4.35
   8  -2  -3    8.82    5.15
   8   2  -3   19.40    6.50
  -8  -2   3   17.50    5.22
  -8  -2   3    8.09    4.97
  -8   2   4   33.92    8.38
   8  -2  -4   36.31    9.20
   8   2  -4   40.57    9.75
  -8  -2   4   44.12    8.90
  -8  -2   4   46.46    9.75
  -8   2   5   15.06    5.17
   8  -2  -5    7.34    4.58
   8   2  -5   11.96    5.35
  -8  -2   5   11.24    4.62
  -8  -2   5    6.47    4.63
  -8   2   6   93.22   15.76
   8  -2  -6   89.46   16.38
   8   2  -6  105.96   17.17
  -8  -2   6   89.47   15.79
  -8  -2   6   85.65   16.12
  -8   2   7   42.37    9.41
   8  -2  -7   37.50    9.65
   8   2  -7   36.88    9.83
  -8  -2   7   51.72   10.31
   8  -2  -8  130.99   20.16
   8   2  -8  103.39   19.37
  -8  -2   8  117.85   19.51
   8  -2  -9   10.58    5.03
   8   2  -9    3.55    4.93
  -8  -2   9    3.33    4.43
   8  -2 -10    0.10    4.59
   8   2 -10   -2.72    5.12
  -8  -2  10   -1.13    3.80
   8  -2 -11    0.66    4.46
   8   2 -11    0.77    4.28
  -8  -2  11   -0.12    3.91
   8  -2 -12   74.20   13.74
   8   2 -12   58.88   12.99
  -8  -2  12   55.56   12.21
  -8   2  13   37.86    9.55
   8  -2 -13   27.16    9.20
   8   2 -13   63.50   12.36
  -8  -2  13   47.14   10.07
  -8  -2  13   43.37   10.24
  -8   2  14   27.58    8.75
   8  -2 -14   36.46   10.07
   8   2 -14   38.14   10.39
  -8  -2  14   48.29   10.05
  -8  -2  14   50.33   10.45
  -8   2  15   25.66    8.05
   8  -2 -15   34.16    9.44
   8   2 -15   40.35   10.15
  -8  -2  15   45.14    9.85
  -8  -2  15   28.19    8.61
  -8   2  16   44.78    9.91
   8  -2 -16   23.98    9.25
   8   2 -16   22.38    9.33
  -8  -2  16   48.83    9.85
  -8  -2  16   30.29    8.96
  -8   2  17   33.77    8.97
   8   2 -17   43.73   10.68
  -8  -2  17   23.90    8.52
  -8   2  18  332.81   34.93
   8   2 -18  158.75   31.97
  -8  -2  18  190.79   31.87
  -8   2  19    2.66    5.29
   8   2 -19   -0.81    5.31
  -8  -2  19    8.24    4.98
  -8   2  20   -0.31    4.33
  -8  -2  20    2.77    5.41
  -8   2  21    6.53    4.79
  -8  -2  21    1.61    4.80
  -8   2  22   27.76    9.15
   8  -2 -22   27.12    9.99
  -8  -2  22   53.03   11.25
  -8   2  23    6.70    5.68
   8  -2 -23    3.58    5.63
  -8  -2  23   -1.60    4.81
  -8   2  24    8.68    5.48
   8  -2 -24   14.32    7.44
  -8  -2  24   16.44    7.23
  -8   2  25    1.02    6.22
   8  -2 -25    5.84    6.38
  -8  -2  25    8.79    5.51
  -8   2  26    2.26    4.90
   8  -2 -26   -0.63    4.15
  -8  -2  26   -0.56    4.41
  -8   2  27   -1.50    4.72
   8  -2 -27   -2.09    5.63
  -8  -2  27    2.13    3.93
  -8   2  28   13.89    6.92
   8  -2 -28   21.28    8.84
  -8  -2  28   19.60    8.30
  -8   2  29    5.59    5.49
  -8  -2  29    5.64    6.37
  -8   2  30    1.87    5.13
  -8  -2  30   -0.10    4.93
  -8   2  31   -1.43    5.05
  -8  -2  31   -2.17    5.50
  -8   2  32    6.89    6.29
  -8  -2  32   15.97    7.54
  -8   2  33    1.23    5.29
  -8  -2  33   -0.82    6.45
  -8   2  34   12.68    7.74
  -8  -2  34    9.76    6.29
  -8   2  35    2.43    4.29
  -8  -2  35   -0.77    5.47
  -8  -2  36    0.18    4.31
  -8   3   1   75.61   14.27
   8  -3  -1   93.53   15.80
   8   3  -1   85.97   15.75
  -8  -3   1   95.31   15.13
  -8  -3   1   89.39   15.77
  -8   3   2    0.16    3.39
   8  -3  -2    2.31    4.05
   8   3  -2   10.94    4.97
  -8  -3   2    0.18    3.22
  -8  -3   2    1.49    3.89
  -8   3   3   52.62    9.83
   8  -3  -3   31.31    9.53
   8   3  -3   41.24   10.31
  -8  -3   3   66.36   10.78
  -8  -3   3   52.13   10.67
  -8   3   4  150.21   19.78
   8  -3  -4   92.37   18.84
   8   3  -4  123.07   20.18
  -8  -3   4  131.24   19.35
  -8  -3   4  101.52   19.05
  -8   3   5   12.85    5.35
   8  -3  -5   21.52    6.89
   8   3  -5    8.61    5.69
  -8  -3   5   18.71    5.90
  -8  -3   5   20.44    6.61
  -8   3   6   36.32    8.51
   8  -3  -6   27.79    8.34
   8   3  -6   43.33    9.68
  -8  -3   6   46.28    9.93
   8  -3  -7   16.69    6.56
   8   3  -7   19.91    6.91
  -8  -3   7   30.33    7.67
  -8   3   8   10.20    4.90
   8  -3  -8    8.11    5.41
   8   3  -8   -0.07    3.91
  -8  -3   8    5.78    4.65
   8  -3  -9   -0.06    4.07
   8   3  -9    2.20    3.94
  -8  -3   9    2.01    4.59
   8  -3 -10   84.35   16.17
   8   3 -10  100.81   17.15
  -8  -3  10   87.59   16.18
   8  -3 -11   86.50   15.64
   8   3 -11   67.17   15.08
  -8  -3  11   93.12   15.65
   8   3 -12    1.60    5.00
  -8  -3  12   -2.35    4.54
  -8  -3  12    4.42    5.08
  -8   3  13   11.59    5.94
   8   3 -13   18.37    7.52
  -8  -3  13    5.40    4.97
  -8  -3  13    8.70    6.08
  -8   3  14   30.90    8.54
   8   3 -14   25.92    8.76
  -8  -3  14   34.75    8.57
  -8  -3  14   31.60    8.67
  -8   3  15   59.53   11.48
   8   3 -15   32.91   11.14
  -8  -3  15   52.89   11.08
  -8  -3  15   42.27   10.38
  -8   3  16   85.41   17.07
   8   3 -16  126.20   20.00
  -8  -3  16  106.27   17.87
  -8  -3  16   93.37   17.79
  -8   3  17   -1.30    3.99
   8   3 -17   -1.16    5.61
  -8  -3  17    2.62    4.88
  -8   3  18    6.20    5.16
   8  -3 -18    4.52    5.79
  -8  -3  18    1.86    3.96
  -8   3  19   32.54    8.68
   8  -3 -19    8.01    7.02
  -8  -3  19   24.86    7.94
  -8   3  20  140.67   19.00
   8  -3 -20   70.56   16.88
  -8  -3  20   76.09   16.55
  -8   3  21   11.47    6.27
   8  -3 -21   15.76    7.14
  -8  -3  21   12.98    6.23
  -8   3  22   22.66    7.60
   8  -3 -22    7.64    6.55
  -8  -3  22   19.06    7.05
  -8   3  23    8.25    5.46
   8  -3 -23    1.11    5.58
  -8  -3  23    6.45    5.83
  -8   3  24   25.49    8.55
   8  -3 -24    9.85    7.60
  -8  -3  24   41.71    9.70
  -8   3  25   37.11    9.43
   8  -3 -25   10.98    7.45
  -8  -3  25   20.35    7.81
  -8   3  26   11.49    7.15
   8  -3 -26    1.47    5.63
  -8  -3  26    1.99    5.34
  -8   3  27    2.91    5.10
   8  -3 -27   -0.04    5.00
  -8  -3  27    0.65    5.09
  -8   3  28    3.83    5.76
   8  -3 -28    2.55    6.56
  -8  -3  28    2.07    4.54
  -8   3  29   -2.46    5.52
   8  -3 -29   -2.37    5.66
  -8  -3  29   -0.59    4.38
  -8   3  30    7.63    6.07
   8  -3 -30    9.27    8.06
  -8  -3  30    4.21    5.65
  -8   3  31    2.53    5.07
  -8  -3  31    1.08    4.65
  -8   3  32   22.48    8.73
  -8  -3  32   14.08    6.97
  -8   3  33   -2.33    5.63
  -8  -3  33   -1.63    5.67
  -8   3  34    0.66    5.64
  -8  -3  34    3.64    5.99
  -8   3  35    1.73    4.90
  -8  -3  35    7.88    6.70
  -8  -3  36    4.23    4.94
  -8   4   1   96.73   15.70
   8   4  -1   92.70   16.64
  -8  -4   1   91.46   16.59
  -8   4   2   24.39    6.23
   8   4  -2   17.68    7.02
  -8  -4   2   23.01    6.51
  -8  -4   2   25.90    7.91
  -8   4   3   20.00    6.08
   8   4  -3   30.46    7.46
  -8  -4   3   14.24    6.52
  -8   4   4  105.81   19.17
   8   4  -4  146.18   21.34
  -8  -4   4  132.31   20.87
  -8   4   5   21.41    5.65
   8   4  -5   17.74    6.49
  -8  -4   5    4.47    4.51
  -8   4   6   48.64    9.77
   8   4  -6   58.27   11.34
  -8  -4   6   34.53    9.75
  -8   4   7   92.75   15.36
   8   4  -7   86.93   16.50
  -8  -4   7   83.76   15.92
  -8   4   8   25.81    7.62
   8   4  -8   28.38    8.70
  -8  -4   8   47.27    9.64
   8   4  -9   11.72    5.43
  -8  -4   9    9.70    5.52
   8   4 -10    8.02    5.57
  -8  -4  10    8.81    5.46
   8   4 -11   12.26    6.98
  -8  -4  11    8.43    5.26
   8   4 -12  117.32   18.60
  -8  -4  12   81.81   16.82
  -8   4  13   22.31    7.16
   8   4 -13   23.79    8.17
  -8  -4  13   22.00    7.17
  -8  -4  13   11.60    6.51
  -8   4  14   38.57   10.57
   8  -4 -14   62.53   12.65
  -8  -4  14   56.77   11.47
  -8   4  15    1.62    3.56
   8  -4 -15    0.87    5.26
  -8  -4  15   -0.77    4.03
  -8   4  16   19.89    7.23
   8  -4 -16   22.20    7.85
  -8  -4  16   21.70    7.16
  -8   4  17   22.34    8.23
   8  -4 -17   20.29    8.85
  -8  -4  17   30.41    8.50
  -8   4  18   80.55   14.54
   8  -4 -18   58.43   14.32
  -8  -4  18   63.69   13.70
  -8   4  19    7.33    5.42
   8  -4 -19    9.43    6.20
  -8  -4  19    9.64    5.34
  -8   4  20   26.04    8.16
   8  -4 -20   16.38    7.32
  -8  -4  20   25.31    8.24
  -8   4  21    0.04    4.80
   8  -4 -21   -2.11    4.44
  -8  -4  21    3.03    4.37
  -8   4  22   25.59    8.21
   8  -4 -22   23.29    8.04
  -8  -4  22    7.68    5.93
  -8   4  23   17.61    7.34
   8  -4 -23   21.83    9.21
  -8  -4  23   29.48    8.45
  -8   4  24   19.31    6.39
   8  -4 -24    6.57    6.11
  -8  -4  24    5.93    5.24
  -8   4  25    0.43    4.95
   8  -4 -25    0.29    4.90
  -8  -4  25   -0.81    5.18
  -8   4  26   -1.60    5.41
   8  -4 -26    2.07    5.80
  -8  -4  26    7.45    5.21
  -8   4  27    2.35    4.23
   8  -4 -27   -1.99    5.30
  -8  -4  27    4.10    5.63
  -8   4  28    5.48    5.46
   8  -4 -28   14.63    7.56
  -8  -4  28    3.09    5.77
  -8   4  29   13.62    6.17
   8  -4 -29    1.77    5.65
  -8  -4  29    0.82    4.42
  -8   4  30   -2.18    4.41
   8  -4 -30    0.74    5.02
  -8  -4  30    2.13    4.90
  -8   4  31    6.98    5.75
   8  -4 -31    1.63    6.72
  -8  -4  31   -0.34    4.88
  -8   4  32   -0.84    5.83
   8  -4 -32   16.65    8.61
  -8  -4  32   -4.47    6.07
  -8   4  33   10.49    6.70
  -8  -4  33   15.97    7.92
  -8   4  34    3.87    6.12
  -8  -4  34    5.39    5.31
  -8   4  35    4.62    5.70
  -8  -4  35    7.37    7.18
  -8   5   1   31.34    7.65
   8   5  -1   36.93    9.14
  -8  -5   1   40.36    9.55
  -8   5   2   29.69    7.46
   8   5  -2   18.24    7.14
  -8  -5   2   35.06    8.31
  -8   5   3   80.04   13.81
   8   5  -3   77.29   14.94
  -8  -5   3   75.32   14.62
  -8   5   4   14.44    5.70
   8   5  -4   10.74    5.95
  -8  -5   4   20.28    6.83
  -8   5   5   69.14   11.94
   8   5  -5   37.22   10.99
  -8  -5   5   87.51   13.54
  -8   5   6   96.50   16.10
   8   5  -6   98.56   17.21
  -8  -5   6   86.87   16.82
  -8   5   7    5.39    3.86
   8   5  -7    2.76    5.25
  -8  -5   7   -0.52    3.96
  -8   5   8    6.71    4.07
   8  -5  -8   10.98    5.37
   8   5  -8    7.50    5.52
  -8  -5   8    5.23    5.06
   8  -5  -9    9.26    5.34
   8   5  -9   16.82    6.43
   8  -5 -10  172.01   27.05
   8  -5 -11   33.98    9.24
   8  -5 -12    0.63    4.35
  -8  -5  12    2.62    4.45
  -8   5  13    1.44    4.17
   8  -5 -13    3.40    4.57
  -8  -5  13   -0.69    3.62
  -8   5  14   12.43    6.05
   8  -5 -14   11.69    5.89
  -8  -5  14   10.42    5.86
  -8   5  15   19.87    7.74
   8  -5 -15   20.61    8.00
  -8  -5  15   39.78    8.78
  -8   5  16   77.98   15.09
   8  -5 -16   80.68   15.68
  -8  -5  16   73.73   14.60
  -8   5  17    7.22    5.51
   8  -5 -17   13.44    6.78
  -8  -5  17   15.65    6.26
  -8   5  18    2.78    4.48
   8  -5 -18   -2.65    5.33
  -8  -5  18    8.28    5.45
  -8   5  19   23.75    7.73
   8  -5 -19   16.08    8.49
  -8  -5  19   29.65    8.59
  -8   5  20   28.28    8.72
   8  -5 -20   18.42    7.46
  -8   5  21   40.74   10.50
   8  -5 -21   37.68   10.59
  -8  -5  21   32.64    9.25
  -8   5  22   16.71    7.10
   8  -5 -22   13.77    7.52
  -8  -5  22   16.96    7.18
  -8   5  23    4.87    4.95
   8  -5 -23    0.65    4.61
  -8  -5  23    0.13    4.26
  -8   5  24    7.65    5.52
   8  -5 -24    6.39    5.93
  -8  -5  24    5.83    5.50
  -8   5  25   30.95    8.77
   8  -5 -25    7.85    6.96
  -8  -5  25   25.75    8.61
  -8   5  26    1.48    5.65
   8  -5 -26   11.99    6.42
  -8  -5  26    7.47    5.78
  -8   5  27    3.33    5.02
   8  -5 -27    0.69    6.32
  -8  -5  27    7.50    5.34
  -8   5  28   -0.44    5.32
   8  -5 -28   -1.54    5.62
  -8  -5  28    1.53    5.22
  -8   5  29    9.09    6.15
   8  -5 -29    0.25    5.98
  -8  -5  29    6.27    5.65
  -8   5  30   17.10    7.97
   8  -5 -30   27.37    9.23
  -8  -5  30    3.89    5.16
  -8   5  31    1.07    5.17
   8  -5 -31    1.49    5.69
  -8  -5  31    8.38    5.23
  -8   5  32    1.47    5.16
   8  -5 -32   11.02    7.91
  -8  -5  32   16.48    6.94
  -8   5  33    1.87    4.30
   8  -5 -33   -0.96    6.55
  -8  -5  33    3.09    5.14
  -8   5  34    1.88    6.10
   8  -5 -34   -0.81    5.91
  -8  -5  34    7.60    6.12
  -8   5  35    1.09    4.86
  -8  -5  35   14.29    6.99
  -8   6   1   97.60   16.44
   8  -6  -1  101.87   17.22
  -8   6   2  103.78   16.89
   8  -6  -2  101.61   17.57
  -8   6   3  124.88   17.21
   8  -6  -3   78.61   16.30
  -8   6   4   47.43    9.58
   8  -6  -4   41.87   10.17
  -8   6   5   16.78    5.52
   8  -6  -5   20.86    6.55
  -8   6   6   31.12    7.72
   8  -6  -6   28.97    8.37
  -8   6   7   26.05    7.22
   8  -6  -7   33.50    8.54
  -8   6   8   37.70    8.17
   8  -6  -8   22.27    8.00
   8  -6  -9   -0.03    4.23
   8  -6 -10    3.03    5.56
   8  -6 -11   25.01    8.41
  -8  -6  11   24.11    7.18
   8  -6 -12   31.33    9.23
  -8  -6  12   34.61    8.64
  -8   6  13   27.02    7.71
   8  -6 -13   25.88    8.29
  -8  -6  13   19.90    7.30
  -8   6  14   42.93    9.74
   8  -6 -14   31.26    9.66
  -8  -6  14   44.12    9.91
  -8   6  15   27.68    7.81
   8  -6 -15   17.93    7.30
  -8  -6  15   21.25    7.14
  -8   6  16    3.07    4.85
   8  -6 -16   -1.26    4.55
  -8  -6  16   16.36    6.34
  -8   6  17   72.68   13.84
   8  -6 -17   73.94   14.52
  -8  -6  17   54.36   12.71
  -8   6  18   30.82    8.58
   8  -6 -18   19.49    8.04
  -8  -6  18   28.29    7.99
  -8   6  19   19.41    6.66
   8  -6 -19   10.66    6.55
  -8  -6  19    4.39    4.76
  -8   6  20    4.68    5.01
   8  -6 -20    1.14    5.44
  -8  -6  20    5.37    4.59
  -8   6  21   -1.78    5.09
   8  -6 -21   -1.05    4.77
  -8  -6  21   -2.75    5.78
  -8   6  22   11.32    6.50
   8  -6 -22    8.23    6.09
  -8  -6  22   12.00    6.26
  -8   6  23   24.29    8.40
   8  -6 -23   23.51    9.37
  -8  -6  23   20.31    7.78
  -8   6  24    3.60    5.09
   8  -6 -24   -0.09    4.00
  -8  -6  24    8.68    5.56
  -8   6  25    7.97    6.02
   8  -6 -25   11.80    6.69
  -8  -6  25   13.70    6.89
  -8   6  26   -2.88    5.29
   8  -6 -26   -0.81    4.48
  -8  -6  26   -0.77    4.76
  -8   6  27    9.90    5.93
   8  -6 -27    2.14    6.00
  -8  -6  27    5.01    6.46
  -8   6  28    6.13    6.51
   8  -6 -28    6.85    6.27
  -8  -6  28   10.11    6.90
  -8   6  29    9.87    6.78
   8  -6 -29    5.10    5.68
  -8  -6  29    4.86    5.48
  -8   6  30    1.29    4.83
   8  -6 -30    2.09    5.94
  -8  -6  30   -2.75    5.68
  -8   6  31   -0.99    4.68
   8  -6 -31    2.31    5.64
  -8  -6  31   -0.91    4.75
  -8   6  32   -1.84    5.65
   8  -6 -32    4.54    6.54
  -8  -6  32    0.83    5.23
  -8   6  33    7.33    6.33
   8  -6 -33    8.31    6.91
  -8  -6  33    5.15    6.17
  -8   6  34   -0.27    4.75
   8  -6 -34    3.47    5.99
  -8  -6  34   -1.69    5.50
   8  -6 -35    8.26    7.09
  -8  -6  35    0.82    5.36
  -8   7   1    7.72    4.69
   8  -7  -1   76.80   10.26
  -8   7   2    0.58    3.09
   8  -7  -2   -0.08    2.96
  -8   7   3   51.93    9.34
   8  -7  -3   28.81    8.12
  -8   7   4   -0.33    3.15
   8  -7  -4    5.63    3.86
  -8   7   5   62.15   12.32
   8  -7  -5   74.90   13.46
  -8   7   6   14.79    5.50
   8  -7  -6   20.51    7.15
  -8   7   7   -0.47    3.45
   8  -7  -7   -1.81    4.08
  -8   7   8   -0.81    4.46
   8  -7  -8   -1.94    4.06
   8  -7  -9   48.68   10.85
   8  -7 -10   25.54    7.59
   8  -7 -11   58.37   12.62
  -8  -7  11   68.16   12.74
   8  -7 -12    1.44    4.91
  -8  -7  12    4.05    3.55
  -8   7  13   15.19    6.35
   8  -7 -13   16.64    6.31
  -8  -7  13   19.95    6.35
  -8   7  14   26.25    7.52
   8  -7 -14   27.74    8.20
  -8  -7  14   18.52    6.85
  -8   7  15   78.41   15.30
   8  -7 -15   66.76   15.50
  -8  -7  15  107.05   16.43
  -8   7  16   -0.30    5.59
   8  -7 -16    2.62    4.53
  -8  -7  16   13.64    5.72
  -8   7  17   13.16    5.92
   8  -7 -17    6.78    6.35
  -8  -7  17    7.61    4.65
  -8   7  18    0.24    4.44
   8  -7 -18   -0.36    5.00
  -8  -7  18   -2.75    4.55
  -8   7  19   -0.17    3.91
   8  -7 -19    2.98    6.09
  -8  -7  19    4.08    4.61
  -8   7  20   13.97    6.07
   8  -7 -20   10.84    6.40
  -8  -7  20    6.08    5.70
  -8   7  21   46.37   10.92
   8  -7 -21   43.68   10.90
  -8  -7  21   35.64   10.11
  -8   7  22   -2.44    5.18
   8  -7 -22   10.31    6.39
  -8  -7  22    4.25    5.13
  -8   7  23   -0.32    4.56
   8  -7 -23    0.44    5.63
  -8  -7  23   -1.95    4.22
  -8   7  24    0.40    4.70
   8  -7 -24   -0.93    5.47
  -8  -7  24    5.12    4.34
  -8   7  25   16.61    6.97
   8  -7 -25    7.80    5.95
  -8  -7  25    9.21    5.95
  -8   7  26    9.15    5.72
   8  -7 -26    3.92    7.61
  -8  -7  26    6.18    5.99
  -8   7  27   14.70    6.63
   8  -7 -27   19.00    8.46
  -8  -7  27    4.32    5.73
  -8   7  28   -2.29    5.60
   8  -7 -28   -0.19    4.72
  -8  -7  28   -1.46    4.73
  -8   7  29    0.67    4.52
   8  -7 -29    3.17    5.72
  -8  -7  29    9.19    5.73
  -8   7  30    0.81    4.75
   8  -7 -30    3.47    7.06
  -8  -7  30   16.64    7.19
  -8   7  31   19.56    8.31
   8  -7 -31   19.15    8.91
  -8  -7  31   28.57    9.10
  -8   7  32   -0.53    5.15
   8  -7 -32    0.11    6.01
  -8  -7  32    4.94    4.69
  -8   7  33   -0.22    5.43
   8  -7 -33    0.64    5.74
  -8  -7  33   -1.14    5.21
  -8   7  34   -0.77    6.28
   8  -7 -34    5.91    7.23
  -8  -7  34    6.16    5.79
   8  -7 -35   -2.69    7.15
  -8  -7  35    1.66    5.06
   8  -7 -36   -1.04    5.48
   8  -7 -37   -0.66    5.81
  -8   8   1   99.10   16.04
   8  -8  -1   92.79   16.45
  -8   8   2   -0.67    2.96
   8  -8  -2    0.65    3.52
  -8   8   3   42.17    9.21
   8  -8  -3   51.80   10.17
  -8   8   4   27.26    6.70
   8  -8  -4   12.74    5.52
  -8   8   5    0.50    3.06
   8  -8  -5    5.12    4.92
  -8   8   6    0.51    2.95
   8  -8  -6    3.39    3.81
  -8   8   7  102.69   17.59
   8  -8  -7  111.93   18.48
  -8   8   8    6.83    4.34
   8  -8  -8    5.38    4.79
   8  -8  -9   17.21    6.86
   8  -8 -10   16.50    6.93
  -8  -8  10   10.68    5.37
   8  -8 -11   -2.10    4.58
  -8  -8  11    6.44    4.60
   8  -8 -12    4.14    5.11
  -8  -8  12    0.16    3.79
  -8   8  13   51.75   10.60
   8  -8 -13   28.86    9.55
  -8  -8  13   41.80    9.86
  -8   8  14    2.80    4.48
   8  -8 -14    2.58    3.86
  -8  -8  14    1.07    3.67
  -8   8  15   16.89    6.92
   8  -8 -15   21.55    7.08
  -8  -8  15   16.04    7.11
  -8   8  16    0.95    5.36
   8  -8 -16   -0.18    5.20
  -8  -8  16    2.72    4.58
  -8   8  17   45.62   10.43
   8  -8 -17   33.55   10.19
  -8  -8  17   36.71    9.51
  -8   8  18    1.95    4.26
   8  -8 -18    6.32    5.55
  -8  -8  18    2.15    4.06
  -8   8  19   11.67    5.50
   8  -8 -19    5.46    5.62
  -8  -8  19    5.52    5.49
  -8   8  20   -0.12    3.78
   8  -8 -20   -0.91    4.47
  -8  -8  20    0.52    3.52
  -8   8  21    3.47    4.99
   8  -8 -21    1.49    5.73
  -8  -8  21    0.92    3.83
  -8   8  22   -0.77    4.18
   8  -8 -22   -0.67    4.70
  -8  -8  22    1.60    5.04
  -8   8  23   27.11    8.47
   8  -8 -23   16.98    7.89
  -8  -8  23   24.00    8.49
  -8   8  24    7.29    5.35
   8  -8 -24    8.62    6.82
  -8  -8  24    3.73    5.15
  -8   8  25   -2.58    6.10
   8  -8 -25    2.63    5.34
  -8  -8  25   15.22    6.50
  -8   8  26   -0.85    5.38
   8  -8 -26   -0.73    5.24
  -8  -8  26   -2.72    5.37
  -8   8  27   13.51    6.63
   8  -8 -27    5.03    7.57
  -8  -8  27    7.50    6.59
  -8   8  28    1.39    4.61
   8  -8 -28    3.42    6.51
  -8  -8  28   -0.58    4.23
  -8   8  29    7.35    6.06
   8  -8 -29    7.68    7.57
  -8  -8  29   20.59    7.67
  -8   8  30    2.55    5.28
   8  -8 -30    7.69    7.90
  -8  -8  30   -2.55    5.59
  -8   8  31   -2.33    5.50
   8  -8 -31    0.82    4.99
  -8  -8  31   -2.05    5.54
  -8   8  32   10.33    7.32
   8  -8 -32    0.07    5.78
  -8  -8  32    1.83    4.59
  -8   8  33    0.87    4.83
   8  -8 -33   -1.96    5.81
  -8  -8  33    0.50    4.50
  -8   8  34    3.01    5.14
   8  -8 -34    3.69    6.70
  -8  -8  34   -2.22    5.22
  -8  -8  35   -0.03    5.63
  -8   9   1  104.44   16.50
   8  -9  -1   90.85   16.58
  -8   9   2    4.02    3.78
   8  -9  -2   -0.45    4.51
  -8   9   3   33.24    8.33
   8  -9  -3   46.03    9.69
  -8   9   4    5.62    4.32
   8  -9  -4    7.19    5.13
  -8   9   5   64.55   11.42
   8  -9  -5   46.55   10.99
  -8   9   6    2.07    3.17
   8  -9  -6    0.10    3.74
  -8   9   7    2.17    3.72
   8  -9  -7    7.97    5.38
  -8   9   8   -0.33    3.83
   8  -9  -8    0.10    4.20
   8  -9  -9    6.68    5.25
  -8  -9   9    9.97    5.21
   8  -9 -10    7.99    5.44
  -8  -9  10    8.59    4.81
   8  -9 -11   90.59   16.35
  -8  -9  11   84.30   15.64
   8  -9 -12    1.69    4.79
  -8  -9  12    1.27    4.11
  -8   9  13   -0.30    3.51
   8  -9 -13    4.48    4.94
  -8  -9  13    0.68    3.57
  -8   9  14   -1.53    4.26
   8  -9 -14    2.58    5.04
  -8  -9  14   -1.90    5.34
  -8   9  15   68.09   12.86
   8  -9 -15   57.27   12.72
  -8  -9  15   54.39   12.01
  -8   9  16    1.78    4.61
   8  -9 -16   -3.09    5.67
  -8  -9  16   -2.64    4.48
  -8   9  17    0.80    4.45
   8  -9 -17    3.50    5.14
  -8  -9  17   -1.24    3.74
  -8   9  18    4.53    5.69
   8  -9 -18    5.24    6.00
  -8  -9  18    7.43    5.96
  -8   9  19   23.28    7.47
   8  -9 -19   20.21    7.63
  -8  -9  19   17.19    7.37
  -8   9  20   10.12    5.87
   8  -9 -20   -0.53    4.63
  -8  -9  20    6.26    5.47
  -8   9  21   21.06    7.55
   8  -9 -21   24.22    8.31
  -8  -9  21   27.60    8.07
  -8   9  22    3.20    4.29
   8  -9 -22   -1.70    6.18
  -8  -9  22    3.39    4.36
  -8   9  23   -0.26    4.42
   8  -9 -23   -1.24    5.61
  -8  -9  23   -1.06    4.76
  -8   9  24    1.20    5.52
   8  -9 -24    3.30    4.99
  -8  -9  24   -1.11    6.20
  -8   9  25   11.98    7.03
   8  -9 -25   16.17    7.51
  -8  -9  25   34.52    9.20
  -8   9  26   -0.63    4.44
   8  -9 -26   -0.31    4.95
  -8  -9  26   -2.49    5.76
  -8   9  27   -0.91    4.37
   8  -9 -27    1.95    5.93
  -8  -9  27    5.61    5.31
  -8   9  28    1.43    4.34
   8  -9 -28    1.65    5.93
  -8  -9  28    4.16    4.95
  -8   9  29   -0.68    4.14
   8  -9 -29   -0.24    6.10
  -8  -9  29   -0.83    4.89
  -8   9  30    6.30    6.60
   8  -9 -30    1.32    5.37
  -8  -9  30   -0.14    5.47
  -8   9  31    3.96    5.76
   8  -9 -31    7.22    6.71
  -8  -9  31    5.62    4.69
  -8   9  32   -0.47    5.09
   8  -9 -32    2.75    5.75
  -8  -9  32   -0.38    5.58
  -8   9  33    0.58    5.07
   8 -10  -1   32.13    8.35
   8 -10  -2   -1.01    3.86
   8 -10  -3   36.52    8.80
   8 -10  -4   19.17    6.74
   8 -10  -6   -1.93    4.62
   8 -10  -7   83.33   15.16
   8 -10  -8    0.59    4.44
   8 -10  -9    7.84    4.68
  -8 -10   9    6.05    4.87
   8 -10 -10    1.61    4.66
  -8 -10  10   -1.24    3.83
   8 -10 -11   15.66    6.42
  -8 -10  11    4.66    4.54
   8 -10 -12    0.13    4.89
  -8 -10  12    1.53    3.43
  -8  10  13   66.16   11.78
   8 -10 -13   24.05    9.43
  -8 -10  13   83.59   12.65
  -8  10  14    0.56    4.14
   8 -10 -14   -1.53    4.37
  -8 -10  14    0.01    3.67
  -8  10  15   11.29    5.55
   8 -10 -15   11.86    6.09
  -8 -10  15    4.62    5.70
  -8  10  16   -0.35    4.14
   8 -10 -16    0.36    5.05
  -8 -10  16    1.39    3.82
  -8  10  17   45.43   10.53
   8 -10 -17   45.94   11.16
  -8 -10  17   30.75    9.59
  -8  10  18   -0.30    3.50
   8 -10 -18    0.08    4.17
  -8 -10  18    4.64    4.95
  -8  10  19   30.09    8.39
   8 -10 -19   11.26    7.21
  -8 -10  19   25.72    8.28
  -8  10  20   -0.80    4.62
   8 -10 -20    1.68    4.95
  -8 -10  20   -0.93    4.13
  -8  10  21    0.36    4.19
   8 -10 -21    2.21    4.74
  -8 -10  21   10.68    5.98
  -8  10  22   -0.04    3.98
   8 -10 -22    0.00    4.12
  -8 -10  22   -0.91    4.45
  -8  10  23    6.74    5.29
   8 -10 -23    9.79    7.41
  -8  10  24   -1.89    4.67
   8 -10 -24   -2.09    4.95
  -8  10  25   -1.29    5.03
   8 -10 -25    9.01    6.24
  -8  10  26   -1.69    4.69
   8 -10 -26   -0.99    4.05
  -8  10  27    9.40    6.44
   8 -10 -27    4.43    6.22
  -8  10  28    6.31    5.84
   8 -10 -28   -2.38    5.35
  -8  10  29    8.03    6.70
   8 -10 -29   12.58    8.73
  -8  10  30   -3.26    6.05
  -8  10  31   -1.17    4.30
  -8  10  32   -0.66    4.54
  -8  10  33    6.30    5.76
   8 -11  -1   42.79    9.43
   8 -11  -2    2.03    3.72
   8 -11  -3    7.89    4.63
   8 -11  -4    7.63    4.78
   8 -11  -5   14.42    5.91
   8 -11  -6    0.08    3.55
   8 -11  -7   -1.83    3.83
   8 -11  -8    0.73    4.69
   8 -11  -9   17.38    6.82
   8 -11 -10    3.44    4.54
   8 -11 -11   11.08    6.24
   8 -11 -12    2.71    4.80
   8 -11 -13    6.25    4.86
   8 -11 -14    2.97    4.61
   8 -11 -15   47.49   10.90
   8 -11 -16    9.27    5.72
   8 -11 -17   -0.88    4.27
   8 -11 -18   -1.54    5.24
   8 -11 -19   13.12    6.76
   8 -11 -20   -0.36    4.31
   8 -11 -21    3.34    5.77
   8 -11 -22    2.32    4.53
   8 -11 -23    0.24    5.78
   8 -11 -24   -3.14    6.22
   8 -11 -25   20.52    7.77
   8 -11 -26   -0.18    4.45
   8 -12  -1    4.17    3.79
   8 -12  -2    1.42    3.13
   8 -12  -3   26.20    7.05
   8 -12  -4    0.57    3.41
   8 -12  -5    2.49    4.27
   8 -12  -6    0.35    3.93
   8 -12  -7   30.78    8.40
   8 -12  -8    6.52    4.46
   8 -12  -9   21.63    7.00
   8 -12 -10    8.12    5.07
   8 -12 -11    2.10    4.76
   8 -12 -12   -0.95    4.21
   8 -12 -13   26.99    7.91
   8 -12 -14   -0.51    3.14
   8 -12 -15   -2.90    5.22
   8 -12 -16   -2.72    5.20
   8 -12 -17    5.79    5.79
   8 -12 -18    0.68    4.78
   8 -12 -19   16.83    7.41
   8 -12 -20    0.19    4.25
   8 -12 -21   -1.48    4.83
   8 -12 -22    0.70    4.34
   8 -12 -23    6.75    6.03
   8 -13  -1    8.95    4.58
   8 -13  -2    3.75    4.49
   8 -13  -3    0.84    4.09
   8 -13  -4   12.95    5.94
   8 -13  -5   33.21    8.44
   8 -13  -6    1.62    4.43
   8 -13  -7    5.36    4.27
   8 -13  -8    5.61    4.95
   8 -13  -9   24.67    7.28
   8 -13 -10    0.83    3.33
   8 -13 -11   13.57    5.92
   8 -13 -12    1.13    4.11
   8 -13 -13    1.79    4.85
   8 -13 -14   -2.42    4.32
   8 -13 -15   15.43    6.81
   8 -13 -16   -1.72    4.12
   8 -13 -17    3.93    4.82
   8 -13 -18    2.35    4.55
   8 -13 -19    6.14    6.33
   8 -13 -20   -2.13    5.19
   8 -14  -1   18.67    5.99
   8 -14  -2   -0.26    3.95
   8 -14  -3    2.93    3.44
   8 -14  -4   -1.50    4.03
   8 -14  -5   -1.13    4.08
   8 -14  -6    2.34    4.03
   8 -14  -7   15.62    5.73
   8 -14  -8    9.48    5.50
   8 -14  -9    2.37    4.50
   8 -14 -10   -1.59    3.68
   8 -14 -11   -0.41    3.62
   8 -14 -12    4.89    4.12
   8 -14 -13    6.53    5.29
   8 -14 -14    0.51    4.32
   8 -14 -15    0.16    4.02
   8 -14 -16    0.51    4.60
   8 -15  -1    0.88    3.49
   8 -15  -2   -0.68    3.26
   8 -15  -3    0.64    3.52
   8 -15  -4    2.86    3.51
   8 -15  -5   11.09    5.05
   8 -15  -6    2.18    4.56
   8 -15  -7   -1.24    4.20
   8 -15  -8    1.00    4.40
   8 -15  -9    0.12    3.88
   8 -15 -10   -1.52    4.94
   8 -15 -11    8.87    5.55
   8 -15 -12   -0.94    4.50
   8 -16  -1    2.84    3.59
   8 -16  -2   -0.59    3.44
   8 -16  -3   -0.83    3.88
   8 -16  -4   -1.46    4.13
   8 -16  -5   -0.61    3.12
   8 -16  -6    0.07    3.37
  -7   0   1  797.35  108.43
  -7   0   1  837.58  109.15
   7   0  -1  853.02  109.59
  -7   0   2   -0.60    2.96
  -7   0   2   -0.74    3.52
   7   0  -2    0.16    3.80
  -7   0   3    7.19    4.15
  -7   0   3    8.08    4.95
   7   0  -3    7.57    4.92
  -7   0   4   -1.24    2.91
  -7   0   4   -1.44    3.66
   7   0  -4   -2.48    4.20
  -7   0   5   30.58    7.63
  -7   0   5   36.05    8.53
   7   0  -5   46.25    9.20
  -7   0   6   -0.66    3.49
  -7   0   6   -2.27    4.17
   7   0  -6   -2.15    3.88
  -7   0   7  334.36   50.57
  -7   0   7  332.10   50.66
   7   0  -7  495.33   53.06
  -7   0   8    1.18    3.53
  -7   0   8   -0.75    3.37
   7   0  -8   -2.65    4.65
  -7   0   9   23.02    6.62
  -7   0   9   19.54    6.13
   7   0  -9   21.25    6.78
  -7   0  10    0.98    3.94
  -7   0  10   -0.60    3.00
   7   0 -10   -0.38    3.89
  -7   0  11  290.98   45.05
  -7   0  11  300.87   45.22
   7   0 -11  415.42   47.51
  -7   0  12    1.00    3.47
  -7   0  12   -1.37    3.80
   7   0 -12   -3.97    5.34
  -7   0  13  131.53   20.78
   7   0 -13  125.81   21.51
  -7   0  14   -1.07    4.03
   7   0 -14   -1.05    4.42
  -7   0  15    7.96    4.65
   7   0 -15    8.48    5.72
   7   0 -16   -0.99    4.37
  -7   0  17  629.40   80.68
   7   0 -17  551.25   80.89
  -7   0  18   -1.47    3.20
   7   0 -18   -0.11    4.47
  -7   0  19   15.49    5.70
   7   0 -19   15.57    6.91
  -7   0  20   -1.34    4.35
   7   0 -20    1.00    4.54
  -7   0  21   18.38    6.61
   7   0 -21    7.36    6.56
  -7   0  22    1.80    4.11
   7   0 -22    3.73    5.55
  -7   0  23   67.05   14.12
  -7   0  24   -3.20    6.12
   7   0 -24    0.27    4.83
  -7   0  25    0.78    4.56
   7   0 -25   -0.97    4.74
  -7   0  26   -2.66    5.02
   7   0 -26   -1.92    6.12
  -7   0  27   69.04   14.75
  -7   0  28   -0.37    4.74
  -7   0  29   25.35    9.16
  -7   0  30   -1.95    4.95
  -7   0  31   10.50    6.96
  -7   0  32   -0.27    4.79
  -7   0  33   46.91   11.95
  -7   0  34    0.70    5.05
  -7   0  35   -2.18    4.99
  -7   0  36    2.49    5.21
  -7   0  37   10.77    7.68
  -7   1   1    4.18    3.68
  -7   1   1    0.65    4.25
   7  -1  -1    3.10    2.76
   7  -1  -1    3.16    4.29
   7   1  -1    0.11    3.53
  -7  -1   1    0.17    2.69
  -7  -1   1    1.32    3.36
  -7   1   2   40.24    9.21
  -7   1   2   40.09    9.53
   7  -1  -2   60.79    9.49
   7  -1  -2   72.54   11.42
   7   1  -2   61.17   10.88
  -7  -1   2   35.21    8.73
  -7  -1   2   51.57   10.26
  -7   1   3  279.46   38.37
  -7   1   3  290.25   38.83
   7  -1  -3  226.17   38.36
   7   1  -3  252.51   38.79
  -7  -1   3  316.80   38.87
  -7  -1   3  283.58   38.93
  -7   1   4   -0.66    3.57
  -7   1   4    0.03    3.63
   7  -1  -4   -0.03    3.40
   7   1  -4    0.19    3.40
  -7  -1   4    0.45    2.86
  -7  -1   4    0.43    3.23
  -7   1   5  106.38   14.85
  -7   1   5   77.54   14.12
   7  -1  -5   87.99   14.82
   7   1  -5   50.23   13.49
  -7  -1   5  110.58   14.88
  -7  -1   5   86.35   14.62
  -7   1   6    4.07    2.76
  -7   1   6    2.42    3.68
   7  -1  -6   -0.81    3.75
   7   1  -6    1.74    4.13
  -7  -1   6    2.52    3.87
  -7  -1   6    0.96    3.41
  -7   1   7   40.81    8.76
  -7   1   7   29.77    8.27
   7  -1  -7   44.75    9.49
   7   1  -7   49.86    9.97
  -7  -1   7   44.84    8.73
  -7  -1   7   42.79    9.18
  -7   1   8   26.38    5.94
  -7   1   8   21.69    6.20
   7  -1  -8   17.69    6.27
   7   1  -8   20.24    6.67
  -7  -1   8    8.26    4.89
  -7  -1   8   27.28    6.82
  -7   1   9  307.23   46.92
  -7   1   9  339.74   47.29
   7  -1  -9  340.07   48.03
   7   1  -9  332.07   48.06
  -7  -1   9  324.70   47.12
  -7  -1   9  418.47   48.39
  -7   1  10   40.90    8.39
  -7   1  10   31.83    7.86
   7  -1 -10   41.93    9.02
   7   1 -10   23.15    7.75
  -7  -1  10   27.33    7.44
  -7  -1  10   33.74    8.11
  -7   1  11   90.59   15.87
  -7   1  11   95.05   15.87
   7  -1 -11  103.76   16.92
   7   1 -11   72.56   15.95
  -7  -1  11  127.09   17.09
  -7  -1  11   81.53   15.59
  -7   1  12    5.76    4.01
   7  -1 -12    3.14    4.82
   7   1 -12    2.28    4.31
  -7  -1  12    0.54    3.44
  -7  -1  12    1.23    3.87
   7  -1 -13  196.32   26.84
   7   1 -13  163.91   26.21
  -7  -1  13  141.33   24.75
   7  -1 -14   15.49    6.56
   7   1 -14   13.48    6.07
  -7  -1  14    4.20    4.96
   7  -1 -15  152.73   24.38
   7   1 -15  145.25   24.41
  -7  -1  15  143.53   23.36
   7   1 -16   28.42    9.19
  -7  -1  16   42.36    9.48
  -7   1  17   50.78   10.19
   7  -1 -17   28.13    9.06
   7   1 -17   34.61   10.07
  -7  -1  17   29.82    8.46
  -7  -1  17   28.34    8.48
  -7   1  18   -0.90    3.21
   7  -1 -18   -1.31    4.83
   7   1 -18    1.68    5.12
  -7  -1  18    1.68    3.90
  -7   1  19  188.37   29.62
   7  -1 -19  177.04   30.19
   7   1 -19  189.97   30.65
  -7  -1  19  209.26   30.06
  -7   1  20    3.74    5.66
   7  -1 -20    5.02    5.83
   7   1 -20    4.21    5.53
  -7  -1  20    1.85    4.62
   7  -1 -21   58.52   14.25
   7   1 -21   77.44   15.41
  -7  -1  21   68.76   13.97
  -7   1  22    4.29    4.45
   7  -1 -22    1.24    4.22
   7   1 -22    0.70    5.99
  -7  -1  22   10.32    5.87
  -7   1  23   46.81   10.97
   7  -1 -23   42.55   11.30
   7   1 -23   42.41   11.32
  -7  -1  23   39.62   10.34
  -7   1  24   26.35    8.57
   7   1 -24   10.14    7.17
  -7  -1  24   26.21    8.08
  -7   1  25   50.37   12.99
  -7  -1  25   81.70   15.01
  -7   1  26   -0.25    3.90
  -7  -1  26   -3.04    5.44
  -7   1  27   11.05    6.16
  -7  -1  27    5.78    5.22
  -7   1  28   -0.07    4.64
   7  -1 -28    7.14    6.96
  -7  -1  28   -0.13    3.18
  -7   1  29   48.68   12.23
  -7  -1  29   54.79   12.44
  -7   1  30    1.39    5.16
  -7  -1  30    4.09    5.63
  -7   1  31   28.89    8.92
  -7  -1  31   18.72    8.31
  -7   1  32    0.65    4.88
  -7  -1  32    1.44    5.64
  -7   1  33    4.57    5.35
  -7  -1  33    1.32    5.42
  -7   1  34   -2.42    5.95
  -7  -1  34    1.06    6.07
  -7   1  35    3.02    5.54
  -7  -1  35    6.49    6.73
  -7   1  36   -0.14    5.49
  -7  -1  36   -2.00    5.32
  -7   1  37    0.12    4.81
  -7  -1  37   -4.45    6.43
  -7   2   1   22.17    6.71
  -7   2   1   34.48    7.69
   7  -2  -1   44.72    7.44
   7  -2  -1   40.78    8.72
   7   2  -1   30.69    8.25
  -7  -2   1   28.46    7.17
  -7  -2   1   40.47    8.57
  -7   2   2   56.03   10.37
  -7   2   2   58.08   10.75
   7  -2  -2   58.23    9.96
   7  -2  -2   59.22   11.23
   7   2  -2   50.09   10.82
  -7  -2   2   49.29   10.32
  -7  -2   2   69.65   11.76
  -7   2   3    6.44    3.38
  -7   2   3   11.58    4.52
   7  -2  -3    6.26    3.63
   7  -2  -3    7.29    4.05
   7   2  -3    4.66    3.52
  -7  -2   3   -0.02    2.77
  -7  -2   3    9.82    4.56
  -7   2   4    7.90    4.13
  -7   2   4    6.90    4.65
   7  -2  -4    6.14    4.00
   7   2  -4    6.41    4.36
  -7  -2   4    7.05    4.37
  -7  -2   4    6.51    4.54
  -7   2   5  347.14   43.63
  -7   2   5  317.81   43.37
   7  -2  -5  285.21   43.55
   7   2  -5  288.69   43.73
  -7  -2   5  280.34   42.90
  -7  -2   5  363.98   44.46
  -7   2   6   26.23    6.47
  -7   2   6   25.88    6.46
   7  -2  -6   22.63    6.69
   7   2  -6   17.52    6.12
  -7  -2   6   18.38    5.84
  -7  -2   6   12.81    5.67
   7  -2  -7  285.80   40.54
   7   2  -7  269.11   40.46
  -7  -2   7  283.86   39.90
  -7  -2   7  295.02   40.39
  -7   2   8    3.03    3.88
   7  -2  -8    3.47    4.77
   7   2  -8    9.04    4.69
  -7  -2   8    4.55    3.48
  -7  -2   8    4.73    4.10
  -7   2   9   74.60   13.29
   7  -2  -9   59.04   13.04
   7   2  -9   88.05   14.71
  -7  -2   9   75.37   13.37
  -7  -2   9   76.73   13.63
  -7   2  10   15.75    5.26
   7  -2 -10   19.46    6.28
   7   2 -10   14.63    5.93
  -7  -2  10   13.99    5.48
  -7  -2  10   11.56    5.50
  -7   2  11  152.57   22.93
   7  -2 -11  154.44   23.69
   7   2 -11  137.31   23.28
  -7  -2  11  132.53   22.55
  -7  -2  11  159.09   23.37
  -7   2  12   50.11   10.65
   7  -2 -12   57.90   11.66
   7   2 -12   60.36   12.10
  -7  -2  12   54.18   10.99
  -7  -2  12   48.10   10.83
   7  -2 -13  104.29   16.24
   7   2 -13   74.18   15.21
  -7  -2  13   71.45   14.41
   7  -2 -14    1.18    4.33
   7   2 -14   -0.11    3.67
  -7  -2  14    6.25    4.74
   7  -2 -15   25.37    8.91
  -7  -2  15   45.32    9.87
   7  -2 -16   73.34   16.29
   7   2 -16   83.05   16.71
  -7  -2  16  115.23   17.38
  -7   2  17   84.50   14.27
   7  -2 -17   65.80   14.02
   7   2 -17   88.17   15.23
  -7  -2  17   64.77   13.03
  -7  -2  17   47.69   12.45
  -7   2  18   49.95   11.44
   7  -2 -18   49.35   11.81
   7   2 -18   63.84   12.81
  -7  -2  18   45.60   11.18
  -7  -2  18   47.77   11.28
  -7   2  19    5.94    4.71
   7  -2 -19    7.27    6.13
   7   2 -19    1.39    5.22
  -7  -2  19    2.13    4.14
  -7  -2  19    3.33    4.36
  -7   2  20    8.20    6.10
   7   2 -20   -0.15    5.68
  -7  -2  20   13.85    6.95
  -7  -2  20   12.62    5.63
  -7   2  21   70.78   13.84
   7   2 -21   69.37   14.82
  -7  -2  21   56.94   13.25
  -7   2  22   20.08    7.74
  -7  -2  22   26.92    8.20
  -7   2  23   62.40   12.49
  -7  -2  23   43.36   11.12
  -7   2  24    0.90    4.55
  -7  -2  24   -1.90    4.75
  -7   2  25   17.26    6.56
   7  -2 -25   12.28    7.36
  -7  -2  25   17.60    7.20
  -7   2  26    6.52    5.40
   7  -2 -26   -1.86    6.14
  -7  -2  26    0.08    4.31
  -7   2  27   13.51    6.80
   7  -2 -27   21.41    8.89
  -7  -2  27   25.01    8.41
  -7   2  28    8.17    5.80
   7  -2 -28    6.51    5.88
  -7  -2  28    8.23    6.14
  -7   2  29   18.46    7.37
   7  -2 -29    7.06    7.16
  -7  -2  29    5.89    6.10
  -7   2  30    1.70    5.03
   7  -2 -30   -0.05    4.68
  -7  -2  30   -1.73    4.92
  -7   2  31   11.13    6.62
  -7  -2  31   17.84    7.53
  -7   2  32    2.38    3.62
  -7  -2  32    4.39    5.15
  -7   2  33   17.55    7.37
  -7  -2  33   23.27    8.64
  -7   2  34   -0.11    3.90
  -7  -2  34    3.42    4.64
  -7   2  35    1.20    5.39
  -7  -2  35   -2.28    4.99
  -7   2  36   -1.32    5.68
  -7  -2  36    8.31    6.91
  -7  -2  37   14.54    8.39
  -7   3   1   -0.73    2.83
   7  -3  -1    1.84    2.83
   7  -3  -1   -0.23    2.94
   7   3  -1    1.18    4.38
  -7  -3   1    0.27    2.71
  -7  -3   1   -1.63    3.52
  -7   3   2  171.40   25.39
   7  -3  -2  192.46   25.05
   7  -3  -2  226.60   27.23
   7   3  -2  154.43   25.94
  -7  -3   2  135.61   24.78
  -7  -3   2  181.26   26.30
  -7   3   3   43.32    9.21
   7  -3  -3   63.33    9.51
   7  -3  -3   35.79    9.33
   7   3  -3   52.76   10.83
  -7  -3   3   52.25    9.91
  -7  -3   3   53.07   10.63
  -7   3   4    1.66    3.25
   7  -3  -4    6.61    3.16
   7  -3  -4    8.61    4.44
   7   3  -4    6.56    4.31
  -7  -3   4    7.42    3.82
  -7  -3   4    9.00    5.09
  -7   3   5  136.81   18.27
   7  -3  -5   91.08   17.57
   7   3  -5  108.18   18.21
  -7  -3   5  109.52   17.61
  -7   3   6   11.26    5.15
   7  -3  -6   24.54    6.65
   7   3  -6   22.01    6.47
  -7  -3   6   20.85    6.04
  -7  -3   6   26.54    6.89
  -7   3   7   -1.03    3.21
   7  -3  -7    0.08    4.15
   7   3  -7    2.05    3.20
  -7  -3   7    3.47    3.25
  -7  -3   7   -1.24    4.06
  -7   3   8   -0.28    3.04
   7  -3  -8   -0.80    4.24
   7   3  -8   -0.89    3.71
  -7  -3   8   -1.25    3.20
  -7  -3   8    2.43    4.09
  -7   3   9  250.86   37.52
   7  -3  -9  289.53   38.76
   7   3  -9  241.83   38.23
  -7  -3   9  274.32   37.85
  -7  -3   9  273.42   38.29
  -7   3  10  106.35   17.14
   7  -3 -10  139.00   18.82
   7   3 -10   97.67   17.52
  -7  -3  10   80.94   16.27
  -7  -3  10  103.87   17.46
  -7   3  11   10.31    4.80
   7  -3 -11   20.19    6.50
   7   3 -11    8.37    5.76
  -7  -3  11   10.64    5.22
  -7  -3  11    7.63    4.81
  -7   3  12   -2.44    4.15
   7  -3 -12    1.13    4.62
   7   3 -12   -1.87    4.23
  -7  -3  12    0.87    3.49
  -7  -3  12   -1.04    3.98
   7  -3 -13   91.32   16.94
   7   3 -13   90.75   17.09
  -7  -3  13   95.68   16.52
   7  -3 -14  104.45   20.20
   7   3 -14  111.21   20.44
  -7  -3  14  152.36   21.24
   7  -3 -15  185.42   28.11
   7   3 -15  150.54   27.28
  -7  -3  15  192.77   27.71
   7  -3 -16   27.65    8.44
   7   3 -16   23.42    7.99
  -7  -3  16   37.54    8.68
  -7  -3  16   24.55    8.03
  -7   3  17    2.19    2.97
   7   3 -17    1.79    5.17
  -7  -3  17    5.11    4.59
  -7  -3  17    6.62    4.93
  -7   3  18   38.12    8.78
   7   3 -18    2.25    5.38
  -7  -3  18   29.84    7.99
  -7  -3  18   29.92    8.78
  -7   3  19  388.67   50.93
   7   3 -19  292.81   50.41
  -7  -3  19  382.89   50.69
  -7   3  20   -1.31    4.68
  -7  -3  20   -2.36    4.69
  -7   3  21   13.79    6.07
   7  -3 -21   10.20    6.37
  -7  -3  21   10.26    6.22
  -7   3  22   -0.76    4.36
   7  -3 -22   -0.26    4.30
  -7  -3  22   -1.12    4.99
  -7   3  23   13.04    7.16
   7  -3 -23   12.27    7.02
  -7  -3  23   20.46    7.39
  -7   3  24    3.44    5.67
   7  -3 -24    8.25    6.14
  -7  -3  24   11.54    5.67
  -7   3  25   30.02    8.97
   7  -3 -25   30.84   10.16
  -7  -3  25   39.35    9.85
  -7   3  26    0.83    4.01
   7  -3 -26    1.29    4.90
  -7  -3  26   -0.26    4.62
  -7   3  27    2.06    4.57
   7  -3 -27   -0.89    4.68
  -7  -3  27   -1.71    5.17
  -7   3  28    2.49    4.73
   7  -3 -28   -4.30    6.49
  -7  -3  28   -2.44    4.92
  -7   3  29   22.00    8.61
   7  -3 -29   17.54    9.58
  -7  -3  29   35.28    9.59
  -7   3  30    3.05    5.42
   7  -3 -30    6.35    6.43
  -7  -3  30    9.19    6.70
  -7   3  31   27.61    9.05
   7  -3 -31    1.38    6.03
  -7  -3  31   26.59    8.55
  -7   3  32    4.85    5.65
  -7  -3  32    1.22    4.58
  -7   3  33   13.56    7.70
  -7  -3  33    8.91    6.14
  -7   3  34    2.44    5.11
  -7  -3  34   -0.43    4.59
  -7   3  35   16.97    7.61
  -7  -3  35    7.02    7.12
  -7   3  36    4.32    5.72
  -7  -3  36    0.37    3.62
  -7  -3  37   -0.54    5.40
  -7   4   1   60.87   11.69
   7  -4  -1   65.94   11.35
   7  -4  -1   66.92   12.49
   7   4  -1   66.43   12.80
  -7  -4   1   87.69   12.78
  -7  -4   1   68.03   12.80
  -7   4   2  102.75   17.00
   7  -4  -2  111.19   16.66
   7  -4  -2  106.26   17.67
   7   4  -2  113.84   18.25
  -7  -4   2  114.41   17.41
  -7  -4   2  102.15   17.92
  -7   4   3   14.55    4.86
   7  -4  -3   19.99    4.47
   7  -4  -3   22.77    6.24
   7   4  -3   12.99    5.41
  -7  -4   3    0.75    3.52
  -7  -4   3    9.64    4.68
  -7   4   4   37.40    7.83
   7  -4  -4   36.01    7.19
   7  -4  -4   25.11    7.72
   7   4  -4   35.33    8.89
  -7  -4   4   32.89    7.50
  -7  -4   4   49.45    9.26
  -7   4   5   88.76   14.39
   7  -4  -5   87.77   14.87
   7   4  -5   69.18   14.29
  -7  -4   5   91.49   14.55
  -7   4   6   59.24   12.23
   7  -4  -6   55.63   12.65
   7   4  -6   88.35   14.06
  -7  -4   6   71.77   12.58
  -7  -4   6   93.33   14.10
  -7   4   7   49.83    9.27
   7  -4  -7   37.26    9.54
   7   4  -7   49.54   10.22
  -7  -4   7   41.67    8.85
  -7  -4   7   39.93    9.56
  -7   4   8   58.53   11.45
   7  -4  -8   70.14   12.53
   7   4  -8   48.27   11.52
  -7  -4   8   55.18   11.34
  -7  -4   8   97.28   13.75
  -7   4   9   28.07    7.64
   7  -4  -9   21.56    7.63
   7   4  -9   37.89    9.26
  -7  -4   9   56.98    9.46
  -7  -4   9   49.11    9.51
  -7   4  10   -0.45    3.59
   7  -4 -10   -0.97    4.38
   7   4 -10    0.80    3.99
  -7  -4  10    2.40    3.73
  -7  -4  10   -1.27    3.92
  -7   4  11  125.20   21.98
   7  -4 -11  144.94   23.02
   7   4 -11  135.90   22.95
  -7  -4  11  164.96   22.90
  -7  -4  11  148.09   23.01
  -7   4  12  180.79   24.80
   7  -4 -12  144.70   24.74
   7   4 -12  132.20   24.44
  -7  -4  12  157.46   24.37
  -7  -4  12  175.93   25.24
   7   4 -13  138.18   23.04
  -7  -4  13  139.89   22.56
   7   4 -14   30.00    8.72
  -7  -4  14   19.35    7.37
   7   4 -15   64.87   13.95
  -7  -4  15   69.43   13.63
  -7   4  16   31.00    8.62
   7   4 -16   45.63   10.68
  -7  -4  16   31.14    8.71
  -7  -4  16   31.35    9.09
  -7   4  17  217.13   28.85
  -7  -4  17  152.64   27.11
  -7   4  18   27.17    8.58
   7  -4 -18   22.91    8.70
  -7  -4  18   41.60    9.31
  -7   4  19   29.35    8.25
   7  -4 -19   43.07   10.13
  -7  -4  19   12.99    6.94
  -7   4  20   38.43   10.53
   7  -4 -20   52.08   12.06
  -7  -4  20   47.45   10.59
  -7   4  21   61.35   13.07
   7  -4 -21   52.88   13.27
  -7  -4  21   81.42   14.19
  -7   4  22   43.03   10.65
   7  -4 -22   43.21   11.53
  -7  -4  22   49.03   11.00
  -7   4  23   15.21    6.63
   7  -4 -23    9.96    6.69
  -7  -4  23    8.92    6.10
  -7   4  24   -0.66    4.59
   7  -4 -24    5.39    5.85
  -7  -4  24    7.78    5.57
  -7   4  25    0.95    4.45
   7  -4 -25   -1.42    6.33
  -7   4  26    9.50    5.95
   7  -4 -26   15.47    8.20
  -7  -4  26   14.79    6.83
  -7   4  27   20.96    7.41
   7  -4 -27    7.38    7.12
  -7  -4  27   17.43    7.17
  -7   4  28   15.66    6.57
   7  -4 -28    8.20    7.89
  -7  -4  28    5.67    5.61
  -7   4  29   23.07    7.72
   7  -4 -29    6.69    7.23
  -7  -4  29   22.16    7.87
  -7   4  30   -0.05    3.94
   7  -4 -30    2.84    5.94
  -7  -4  30   -0.85    5.97
  -7   4  31    5.84    6.69
   7  -4 -31   14.23    7.60
  -7  -4  31   -0.48    4.61
  -7   4  32    2.98    4.99
   7  -4 -32    5.90    6.70
  -7  -4  32    5.84    5.58
  -7   4  33   12.29    7.62
   7  -4 -33   19.09    9.31
  -7  -4  33   23.49    8.53
  -7   4  34   -0.71    6.40
  -7  -4  34   -1.44    5.51
  -7   4  35    3.48    5.88
  -7  -4  35    3.00    5.40
  -7   4  36    4.55    6.63
  -7  -4  36   -0.42    4.91
  -7  -4  37   15.39    7.62
  -7   5   1   -0.61    3.01
   7  -5  -1    5.24    2.84
   7  -5  -1   -1.38    3.40
   7   5  -1    1.26    2.71
  -7  -5   1    2.04    2.87
  -7  -5   1    0.14    3.55
  -7   5   2    2.07    3.15
   7  -5  -2    1.16    2.89
   7  -5  -2   -0.02    3.38
   7   5  -2    1.64    4.02
  -7  -5   2    1.19    2.81
  -7  -5   2    0.88    3.25
  -7   5   3   57.55   10.05
   7  -5  -3   45.70    8.84
   7  -5  -3   57.24   10.58
   7   5  -3   40.89    9.98
  -7  -5   3   58.94   10.14
  -7  -5   3   42.61   10.05
  -7   5   4  133.55   19.11
   7  -5  -4  132.87   18.34
   7  -5  -4  119.03   19.22
   7   5  -4   97.20   18.99
  -7  -5   4  107.01   18.52
  -7  -5   4  132.43   20.10
  -7   5   5   21.35    6.63
   7  -5  -5   30.04    7.98
   7   5  -5   32.91    7.80
  -7  -5   5   38.78    7.81
  -7  -5   5   43.93    9.11
  -7   5   6    1.75    3.10
   7  -5  -6    8.76    4.05
   7   5  -6    2.63    3.40
  -7  -5   6    0.65    2.79
  -7  -5   6    1.37    3.85
  -7   5   7   19.02    6.05
   7   5  -7   25.73    6.89
  -7  -5   7   25.06    6.33
  -7  -5   7   17.84    6.67
  -7   5   8   77.28   14.93
   7   5  -8   80.87   15.90
  -7  -5   8  105.79   15.97
  -7  -5   8  108.73   16.74
  -7   5   9  131.48   20.55
   7   5  -9  134.73   21.54
  -7  -5   9  122.81   20.50
  -7  -5   9  135.10   21.34
  -7   5  10   53.83   10.70
   7   5 -10   72.76   12.54
  -7  -5  10   44.70   10.19
  -7  -5  10   53.57   11.31
  -7   5  11  117.02   16.74
   7   5 -11  108.71   17.46
  -7  -5  11   62.78   14.75
  -7  -5  11  106.03   16.90
  -7   5  12    0.48    3.27
   7   5 -12    0.16    3.13
  -7  -5  12   -1.38    3.90
   7   5 -13    4.15    4.88
  -7  -5  13   44.17    8.70
   7  -5 -14   46.60   10.99
   7  -5 -15  200.65   30.99
  -7   5  16   -1.07    3.61
   7  -5 -16    7.46    6.21
  -7  -5  16    0.68    4.42
  -7   5  17    4.62    5.10
   7  -5 -17    3.85    6.03
  -7  -5  17   11.06    5.34
  -7   5  18   10.71    5.83
   7  -5 -18    2.72    5.44
  -7  -5  18    5.37    4.62
  -7   5  19   36.97    9.55
   7  -5 -19   40.21   10.10
  -7  -5  19   44.01   10.35
  -7   5  20   40.18   10.39
   7  -5 -20   59.05   12.04
  -7  -5  20   28.99    9.48
  -7   5  21   18.76    7.15
   7  -5 -21    6.30    6.19
  -7  -5  21    8.82    6.03
  -7   5  22   -1.58    4.60
   7  -5 -22    0.12    5.09
  -7  -5  22    0.68    4.47
  -7   5  23    5.32    5.32
   7  -5 -23   11.88    6.68
  -7  -5  23    4.87    4.82
  -7   5  24   21.00    7.87
   7  -5 -24   15.88    8.64
  -7  -5  24   11.70    6.13
  -7   5  25   13.53    6.53
   7  -5 -25   14.27    7.54
  -7  -5  25   21.77    7.63
  -7   5  26   11.80    6.09
   7  -5 -26    3.74    5.63
  -7  -5  26   10.44    5.82
  -7   5  27    1.00    4.56
   7  -5 -27    6.33    5.48
  -7  -5  27    0.84    4.29
  -7   5  28    4.23    4.79
   7  -5 -28   -1.37    5.31
  -7  -5  28    1.93    4.22
  -7   5  29    4.57    5.78
   7  -5 -29    5.48    7.34
  -7  -5  29   18.16    6.96
  -7   5  30   21.97    8.10
   7  -5 -30    3.65    6.69
  -7  -5  30    9.09    6.00
  -7   5  31   12.95    6.79
   7  -5 -31    2.15    7.00
  -7  -5  31   25.10    8.46
  -7   5  32    2.05    5.43
  -7  -5  32    3.82    5.26
  -7   5  33    0.43    4.17
   7  -5 -33    0.89    5.61
  -7  -5  33   -0.05    5.52
  -7   5  34   10.23    6.41
   7  -5 -34    1.60    5.95
  -7  -5  34    2.66    5.56
  -7   5  35   10.96    6.83
   7  -5 -35   -0.77    6.62
  -7  -5  35    0.92    5.93
  -7   5  36   -0.34    4.70
  -7  -5  36    2.55    4.06
  -7  -5  37   -2.98    5.71
  -7   6   1   72.12   13.38
   7  -6  -1   88.68   13.28
   7   6  -1   70.10   14.35
  -7  -6   1   92.23   14.21
  -7  -6   1   88.31   15.19
  -7   6   2   71.57   12.30
   7  -6  -2   61.53   11.25
   7   6  -2   94.31   14.00
  -7  -6   2   61.55   12.05
  -7  -6   2   73.68   13.41
  -7   6   3   35.87    7.97
   7  -6  -3   43.73    7.73
   7   6  -3   38.46    8.91
  -7  -6   3   41.61    8.46
  -7  -6   3   30.33    8.45
  -7   6   4   13.39    4.81
   7  -6  -4   18.61    4.66
   7   6  -4   13.85    6.00
  -7  -6   4   16.00    5.41
  -7  -6   4    8.98    5.23
  -7   6   5   -2.08    3.44
   7   6  -5    0.92    3.86
  -7  -6   5    0.13    2.36
  -7  -6   5    0.99    4.02
  -7   6   6   74.25   14.11
   7   6  -6   95.79   15.63
  -7  -6   6   98.33   15.02
  -7  -6   6   79.25   15.48
  -7   6   7  186.53   27.17
   7   6  -7  147.06   27.11
  -7  -6   7  192.30   27.31
  -7  -6   7  213.82   28.50
  -7   6   8   54.53   11.90
   7   6  -8   78.21   13.67
  -7  -6   8   77.46   13.64
  -7   6   9    3.28    4.02
  -7  -6   9    0.74    2.73
  -7  -6   9    3.38    4.52
  -7   6  10  114.49   16.31
   7  -6 -10   97.00   16.20
  -7  -6  10   67.99   14.65
  -7   6  11  144.96   22.86
   7  -6 -11  117.49   22.75
  -7  -6  11  190.48   24.01
  -7   6  12   13.96    5.65
   7  -6 -12   21.47    6.93
   7  -6 -13   16.15    6.78
   7  -6 -14   24.70    7.43
   7  -6 -15    2.58    4.36
  -7   6  16   58.86   12.03
   7  -6 -16   68.67   13.15
  -7  -6  16   48.41   11.41
  -7   6  17   67.79   13.82
   7  -6 -17   65.94   13.95
  -7  -6  17   70.69   13.43
  -7   6  18   96.82   16.49
   7  -6 -18   65.56   15.76
  -7  -6  18  103.05   16.89
  -7   6  19    2.12    5.10
   7  -6 -19   14.37    6.27
  -7  -6  19    5.86    5.47
  -7   6  20    2.48    4.76
   7  -6 -20   -3.66    5.27
  -7  -6  20    0.79    3.99
  -7   6  21   -0.91    4.11
   7  -6 -21    3.41    5.81
  -7  -6  21    4.01    4.59
  -7   6  22   58.78   11.95
   7  -6 -22   40.60   11.48
  -7  -6  22   42.77   11.07
  -7   6  23    5.90    5.83
   7  -6 -23   24.67    8.26
  -7  -6  23   17.78    6.93
  -7   6  24   18.01    7.08
   7  -6 -24    2.31    5.71
  -7  -6  24   17.60    6.50
  -7   6  25    1.48    5.18
   7  -6 -25   -0.80    6.04
  -7  -6  25   -2.05    4.83
  -7   6  26   32.47    9.61
   7  -6 -26   17.87    8.78
  -7  -6  26   47.67   10.93
  -7   6  27   18.70    7.09
   7  -6 -27    1.25    6.26
  -7  -6  27   15.00    6.80
  -7   6  28    0.56    5.21
   7  -6 -28   31.25    9.12
  -7  -6  28   23.29    7.98
  -7   6  29    0.44    4.67
   7  -6 -29   -0.05    5.29
  -7  -6  29   -0.50    4.67
  -7   6  30    4.97    4.99
   7  -6 -30   -3.05    5.91
  -7  -6  30    0.12    4.84
  -7   6  31    3.89    6.08
   7  -6 -31   -2.60    5.39
  -7  -6  31   -0.54    5.68
  -7   6  32   17.81    8.08
   7  -6 -32   15.22    8.26
  -7  -6  32   17.81    8.27
  -7   6  33    5.97    5.74
   7  -6 -33    0.13    5.45
  -7  -6  33   -2.86    5.16
  -7   6  34    3.64    5.30
   7  -6 -34    7.80    7.18
  -7  -6  34    1.70    6.44
  -7   6  35    2.43    5.45
   7  -6 -35   -1.48    6.71
  -7  -6  35   -3.65    5.93
   7  -6 -36   -0.96    5.34
  -7  -6  36    1.61    5.44
  -7  -6  37    0.49    5.19
  -7   7   1    4.01    3.01
   7  -7  -1    1.08    2.58
   7  -7  -1    5.90    4.09
  -7  -7   1    1.23    3.69
  -7   7   2   22.40    6.14
   7  -7  -2   25.30    5.65
   7  -7  -2   14.27    6.23
  -7  -7   2   31.83    7.12
  -7   7   3   18.12    5.24
   7  -7  -3    9.85    3.84
   7  -7  -3   15.23    5.79
  -7  -7   3   14.64    5.04
  -7   7   4  273.67   40.93
   7  -7  -4  285.21   40.32
   7  -7  -4  298.84   41.76
  -7  -7   4  333.30   41.76
  -7   7   5  113.92   17.09
   7  -7  -5   94.10   15.92
   7  -7  -5  100.83   17.31
  -7  -7   5  114.27   17.24
  -7   7   6    9.83    4.85
   7  -7  -6    6.58    4.53
  -7  -7   6    9.43    4.36
  -7   7   7  106.86   16.21
   7  -7  -7   86.57   15.84
  -7  -7   7   88.98   15.58
  -7   7   8   22.37    5.95
   7  -7  -8   19.28    6.12
  -7  -7   8    7.89    4.76
  -7   7   9   49.91    9.95
   7  -7  -9   48.11   10.46
  -7  -7   9   43.88    9.75
  -7   7  10   91.13   16.80
   7  -7 -10   89.78   17.31
  -7  -7  10  134.21   18.16
  -7   7  11   16.53    6.58
   7  -7 -11   28.99    7.81
  -7  -7  11   38.30    8.62
  -7   7  12    0.55    3.75
   7  -7 -12   -0.94    4.75
   7  -7 -13   31.92    8.60
   7  -7 -14  161.12   25.93
   7  -7 -15    1.47    4.06
  -7   7  16   10.01    5.53
   7  -7 -16    6.21    5.59
  -7  -7  16    7.12    5.30
  -7   7  17   -1.93    5.01
   7  -7 -17    2.39    4.95
  -7  -7  17    2.94    4.67
  -7   7  18    3.85    4.49
   7  -7 -18    7.78    5.22
  -7  -7  18    4.79    4.89
  -7   7  19    2.81    4.87
   7  -7 -19    3.75    5.56
  -7  -7  19    7.02    5.06
  -7   7  20   37.58   10.16
   7  -7 -20   54.82   11.76
  -7  -7  20   35.83    9.65
  -7   7  21    1.89    4.54
   7  -7 -21   -1.27    4.40
  -7  -7  21    2.37    5.02
  -7   7  22   -0.03    4.82
   7  -7 -22    5.41    6.00
  -7  -7  22   12.71    5.77
  -7   7  23    0.68    5.20
   7  -7 -23    6.27    4.69
  -7  -7  23    2.65    4.48
  -7   7  24   37.04    9.63
   7  -7 -24   27.20    9.02
  -7  -7  24   26.60    8.81
  -7   7  25    4.36    5.84
   7  -7 -25   -2.51    5.86
  -7  -7  25    8.20    5.49
  -7   7  26   13.49    7.73
   7  -7 -26   15.51    8.15
  -7  -7  26   30.74    8.39
  -7   7  27    1.09    4.37
   7  -7 -27    1.28    5.78
  -7  -7  27   -2.39    5.24
  -7   7  28    0.00    4.38
   7  -7 -28   -4.08    6.75
  -7  -7  28   -1.54    4.49
  -7   7  29   12.05    6.48
   7  -7 -29    1.41    6.52
  -7  -7  29    5.47    5.52
  -7   7  30   11.21    6.36
   7  -7 -30    7.13    6.26
  -7  -7  30    5.90    5.98
  -7   7  31    5.84    6.06
   7  -7 -31   -0.46    5.64
  -7  -7  31   -1.74    3.95
  -7   7  32    2.98    5.45
   7  -7 -32    5.10    6.45
  -7  -7  32   -1.05    4.88
  -7   7  33    0.61    4.03
   7  -7 -33   -2.67    5.91
  -7  -7  33   -2.72    5.26
  -7   7  34    5.32    5.55
   7  -7 -34   -1.74    7.59
  -7  -7  34    5.77    7.12
  -7   7  35    3.79    5.57
   7  -7 -35   -5.38    7.55
  -7  -7  35   -1.04    5.38
   7  -7 -36    4.55    6.56
  -7  -7  36    8.08    6.63
   7  -7 -37   -3.65    8.13
  -7   8   1   50.11    9.92
   7  -8  -1   52.31    9.41
   7  -8  -1   49.66   10.14
  -7  -8   1   58.76   10.48
  -7   8   2  109.54   15.58
   7  -8  -2  111.76   14.79
   7  -8  -2   99.76   15.67
  -7  -8   2   57.65   14.17
  -7   8   3    6.48    3.89
   7  -8  -3   15.35    4.26
   7  -8  -3    7.52    4.49
  -7  -8   3    8.02    4.20
  -7   8   4   22.49    6.42
   7  -8  -4   20.00    5.55
   7  -8  -4   32.08    7.38
  -7  -8   4   32.61    7.20
  -7   8   5   13.99    5.05
   7  -8  -5   11.61    4.22
   7  -8  -5    8.91    5.16
  -7  -8   5   15.85    5.48
  -7   8   6   19.01    6.18
   7  -8  -6   21.49    6.96
  -7  -8   6   27.16    6.96
  -7   8   7    2.10    3.59
   7  -8  -7    2.74    4.45
  -7  -8   7    0.70    3.24
  -7   8   8   83.69   13.82
   7  -8  -8   64.26   13.49
  -7  -8   8   78.89   13.60
  -7   8   9    5.04    3.93
   7  -8  -9    1.01    4.56
  -7  -8   9    4.56    3.93
  -7   8  10   10.74    5.37
   7  -8 -10   24.19    7.26
  -7  -8  10   24.91    6.71
  -7   8  11    1.71    4.46
   7  -8 -11    9.23    4.99
  -7   8  12  149.88   25.35
   7  -8 -12  188.15   26.68
   7  -8 -13    1.31    5.08
   7  -8 -14    7.16    5.19
   7  -8 -15   10.73    5.79
  -7   8  16   80.01   15.44
   7  -8 -16   81.97   15.85
  -7  -8  16   88.08   15.45
  -7   8  17   -0.17    4.00
   7  -8 -17   -0.99    3.92
  -7  -8  17    0.55    3.78
  -7   8  18   23.20    7.39
   7  -8 -18   19.90    7.21
  -7  -8  18   20.43    7.35
  -7   8  19   -1.23    3.46
   7  -8 -19   -0.63    4.44
  -7  -8  19    0.28    4.22
  -7   8  20   22.35    7.39
   7  -8 -20   27.48    8.55
  -7  -8  20   24.34    7.91
  -7   8  21    1.97    4.20
   7  -8 -21    2.33    4.87
  -7  -8  21    3.18    4.26
  -7   8  22   15.25    6.78
   7  -8 -22   11.39    6.75
  -7  -8  22   14.09    6.12
  -7   8  23   11.30    6.28
   7  -8 -23   10.99    6.39
  -7  -8  23   15.93    6.62
  -7   8  24    9.06    6.34
   7  -8 -24    7.01    6.63
  -7  -8  24   12.58    5.97
  -7   8  25    2.72    4.75
   7  -8 -25    2.01    4.75
  -7  -8  25    0.58    4.68
  -7   8  26   12.70    7.00
   7  -8 -26   12.67    7.48
  -7  -8  26   20.97    7.10
  -7   8  27   -0.59    5.58
   7  -8 -27    9.68    7.04
  -7  -8  27   10.48    5.80
  -7   8  28   15.97    7.18
   7  -8 -28   10.93    7.73
  -7  -8  28   22.85    8.41
  -7   8  29   -0.81    4.44
   7  -8 -29   -2.15    6.90
  -7  -8  29   -1.97    4.74
  -7   8  30   -1.76    5.23
   7  -8 -30    7.70    6.06
  -7  -8  30   -0.21    6.21
  -7   8  31    6.80    5.63
   7  -8 -31    3.45    5.69
  -7  -8  31    0.63    5.36
  -7   8  32    4.51    5.40
   7  -8 -32   12.54    8.16
  -7  -8  32   10.26    6.70
  -7   8  33   -0.91    5.51
   7  -8 -33    4.43    6.34
  -7  -8  33    0.78    4.19
  -7   8  34    0.24    5.72
   7  -8 -34    1.07    5.62
  -7  -8  34    9.02    6.34
  -7   8  35   -1.23    6.32
   7  -8 -35   -0.34    4.91
  -7  -8  35    3.98    6.06
   7  -8 -36    2.27    6.00
  -7  -8  36    3.35    4.71
  -7   9   1    0.65    2.68
   7  -9  -1    3.00    4.02
  -7  -9   1    4.54    3.56
  -7   9   2   44.99    8.35
   7  -9  -2   40.27    8.68
  -7  -9   2   29.40    7.94
  -7   9   3    2.36    3.86
   7  -9  -3    1.19    3.39
  -7  -9   3    2.24    3.52
  -7   9   4   49.32    9.45
   7  -9  -4   42.47    9.40
  -7  -9   4   46.91    9.49
  -7   9   5    0.72    3.13
   7  -9  -5    1.18    3.92
  -7  -9   5    4.09    3.70
  -7   9   6   37.68    7.89
   7  -9  -6   17.67    6.98
  -7  -9   6   32.98    7.68
  -7   9   7   21.60    6.22
   7  -9  -7   17.28    6.51
  -7  -9   7   22.70    6.25
  -7   9   8   37.85    8.06
   7  -9  -8   26.08    7.81
  -7  -9   8   28.14    7.59
   7  -9  -9    1.64    4.44
  -7  -9   9    0.79    3.57
  -7   9  10  146.08   19.86
   7  -9 -10  118.93   19.48
  -7  -9  10   95.11   18.39
  -7   9  11    0.33    3.89
   7  -9 -11   -0.96    4.51
  -7   9  12   -0.99    3.69
   7  -9 -12   -1.24    3.89
   7  -9 -13   10.88    5.53
   7  -9 -14   64.92   13.52
   7  -9 -15    7.65    5.24
  -7   9  16   15.08    6.48
   7  -9 -16   12.03    7.08
  -7  -9  16   16.04    6.40
  -7   9  17    0.10    4.31
   7  -9 -17   -2.89    4.52
  -7  -9  17    4.79    4.24
  -7   9  18    6.41    5.34
   7  -9 -18   40.21    9.14
  -7  -9  18    9.41    5.45
  -7   9  19    1.74    4.76
   7  -9 -19    1.14    5.08
  -7  -9  19    3.81    4.84
  -7   9  20   36.10    8.63
   7  -9 -20   19.48    8.05
  -7  -9  20   19.54    7.42
  -7   9  21   -3.05    4.70
   7  -9 -21    2.47    4.85
  -7  -9  21   10.62    5.63
  -7   9  22    1.87    4.03
   7  -9 -22    1.94    4.65
  -7  -9  22    0.12    4.64
  -7   9  23    1.33    4.11
   7  -9 -23    1.40    4.68
  -7  -9  23    4.87    4.39
  -7   9  24   43.99    9.72
   7  -9 -24   11.80    6.98
  -7  -9  24   17.79    7.14
  -7   9  25   -0.62    4.13
   7  -9 -25   -2.16    5.66
  -7  -9  25   -2.98    5.12
  -7   9  26    3.59    5.26
   7  -9 -26    8.20    6.51
  -7  -9  26   10.04    5.99
  -7   9  27    1.45    4.58
   7  -9 -27   -0.51    4.37
  -7  -9  27   -0.83    4.02
  -7   9  28    0.80    4.98
   7  -9 -28   -2.18    5.50
  -7  -9  28   -3.46    5.85
  -7   9  29   -0.80    5.31
   7  -9 -29   -3.64    6.82
  -7  -9  29   -2.11    4.45
  -7   9  30    5.40    5.40
   7  -9 -30    6.92    5.79
  -7  -9  30    5.82    6.07
  -7   9  31   -0.00    4.92
   7  -9 -31   -3.57    7.04
  -7  -9  31   -1.40    4.99
  -7   9  32   -0.90    5.80
   7  -9 -32    7.48    7.10
  -7  -9  32   -0.27    4.09
  -7   9  33   -0.69    4.56
   7  -9 -33   -2.76    6.81
  -7   9  34    6.00    6.13
   7 -10  -1    8.32    4.53
  -7 -10   1    1.26    3.06
   7 -10  -2   71.20   11.33
  -7 -10   2   41.18    9.66
   7 -10  -3   -1.28    3.30
  -7 -10   3    0.66    3.25
   7 -10  -4    1.81    3.89
  -7 -10   4   -1.47    3.53
   7 -10  -5    6.84    3.84
  -7 -10   5    1.30    3.40
   7 -10  -6  161.54   23.05
  -7 -10   6  133.86   22.39
  -7  10   7    3.43    3.39
   7 -10  -7   -1.09    3.92
  -7 -10   7    3.33    3.11
  -7  10   8    3.13    4.19
   7 -10  -8    6.42    5.08
  -7 -10   8   -0.11    3.24
  -7  10   9   -0.10    2.99
   7 -10  -9    0.56    3.51
  -7 -10   9   -1.65    3.61
  -7  10  10    9.15    4.59
   7 -10 -10    3.06    4.37
  -7 -10  10    0.76    3.43
  -7  10  11   -1.28    3.74
   7 -10 -11    4.40    4.57
  -7  10  12   45.65    9.66
   7 -10 -12   35.93    9.66
   7 -10 -13    0.20    4.06
   7 -10 -14    3.81    4.76
   7 -10 -15   -0.28    4.11
  -7 -10  15    0.18    4.71
  -7  10  16   43.64   10.16
   7 -10 -16   47.38   10.81
  -7 -10  16   37.69    9.96
  -7  10  17   -1.79    4.48
   7 -10 -17   -0.03    5.17
  -7 -10  17   -1.84    3.59
  -7  10  18   19.04    7.20
   7 -10 -18   32.84    8.96
  -7 -10  18   40.77    8.90
  -7  10  19    7.69    5.70
   7 -10 -19    6.12    5.64
  -7 -10  19    5.68    4.80
  -7  10  20    4.74    6.25
   7 -10 -20    5.83    5.53
  -7 -10  20    3.39    4.77
  -7  10  21    0.20    3.46
   7 -10 -21    7.02    5.62
  -7 -10  21    4.58    4.71
  -7  10  22    5.18    6.23
   7 -10 -22   51.32   10.70
  -7  10  23    5.30    4.34
   7 -10 -23   -2.01    5.17
  -7  10  24   -1.73    4.43
   7 -10 -24   -0.30    3.49
  -7  10  25   -1.03    5.54
   7 -10 -25    3.73    5.47
  -7  10  26    5.94    5.60
   7 -10 -26    4.84    5.98
  -7  10  27   -0.79    4.55
   7 -10 -27    1.26    5.49
  -7  10  28   13.12    6.66
   7 -10 -28    4.02    6.47
  -7  10  29   -1.83    4.40
   7 -10 -29    0.15    5.65
  -7  10  30   -0.20    4.47
   7 -10 -30    0.52    5.80
  -7  10  31    3.63    4.93
   7 -10 -31   -0.74    5.69
  -7  10  32    0.56    6.06
  -7  10  33   -3.13    5.84
  -7  10  34    9.65    6.30
   7 -11  -1   -0.15    3.55
  -7 -11   1    1.69    3.81
   7 -11  -2    5.48    4.63
  -7 -11   2    2.68    3.50
   7 -11  -3    7.56    4.79
  -7 -11   3   -0.59    2.84
   7 -11  -4   35.14    8.06
  -7 -11   4   31.21    7.86
   7 -11  -5   15.74    5.71
  -7 -11   5   13.56    5.59
   7 -11  -6    2.60    3.79
  -7 -11   6    3.60    3.90
   7 -11  -7   10.27    4.76
  -7 -11   7    5.84    4.54
   7 -11  -8   17.06    6.08
   7 -11  -9    0.92    3.59
   7 -11 -10   24.59    7.51
   7 -11 -11    0.46    5.13
   7 -11 -12    0.73    4.16
   7 -11 -13    0.53    4.51
   7 -11 -14   28.20    8.36
   7 -11 -15    0.10    3.82
   7 -11 -16   16.66    5.94
   7 -11 -17    0.00    4.48
   7 -11 -18    3.88    4.74
   7 -11 -19    5.87    4.60
   7 -11 -20   19.59    7.04
   7 -11 -21   -0.48    4.23
   7 -11 -22   -0.83    4.20
   7 -11 -23    0.66    3.81
   7 -11 -24   12.52    8.07
   7 -11 -25   -3.26    6.56
   7 -11 -26    2.43    5.32
   7 -11 -27   -0.00    4.77
   7 -11 -28    0.62    5.43
   7 -12  -1   11.93    4.98
   7 -12  -2   16.70    5.57
   7 -12  -3    0.78    3.22
   7 -12  -4   -0.56    3.59
   7 -12  -5    3.74    4.47
   7 -12  -6   17.35    5.92
   7 -12  -7   -1.65    4.21
   7 -12  -8    9.25    5.65
   7 -12  -9   -0.42    4.06
   7 -12 -10    8.33    4.67
   7 -12 -11   -0.32    3.67
   7 -12 -12   36.36    9.44
   7 -12 -13    1.21    4.07
   7 -12 -14   11.80    6.17
   7 -12 -15   -1.10    3.82
   7 -12 -16   41.75   10.21
   7 -12 -17   -0.74    4.36
   7 -12 -18   13.48    7.13
   7 -12 -19    2.45    3.76
   7 -12 -20   10.43    6.19
   7 -12 -21    2.93    3.91
   7 -12 -22   -0.54    4.32
   7 -12 -23   -0.61    4.66
   7 -12 -24    3.38    6.00
   7 -12 -25   -0.35    5.16
   7 -13  -1    0.56    3.62
   7 -13  -2    7.48    4.38
   7 -13  -3   14.88    5.68
   7 -13  -4   50.60   10.17
   7 -13  -5    1.39    3.80
   7 -13  -6    1.14    3.72
   7 -13  -7   -0.49    3.91
   7 -13  -8   16.16    6.01
   7 -13  -9    5.81    4.18
   7 -13 -10    7.81    5.37
   7 -13 -11    2.19    3.98
   7 -13 -12   -1.36    4.54
   7 -13 -13   -1.62    4.01
   7 -13 -14   31.25    8.58
   7 -13 -15   -2.31    4.05
   7 -13 -16   -0.72    4.17
   7 -13 -17   11.20    5.59
   7 -13 -18    1.99    5.12
   7 -13 -19   -1.11    3.65
   7 -13 -20    4.44    5.11
   7 -13 -21    0.69    4.14
   7 -13 -22   -0.67    5.26
   7 -14  -1    5.24    4.57
   7 -14  -2   11.38    5.08
   7 -14  -3    4.27    3.54
   7 -14  -4   -1.18    3.48
   7 -14  -5    1.33    3.32
   7 -14  -6   22.59    6.89
   7 -14  -7   31.92    7.99
   7 -14  -8    7.20    4.72
   7 -14  -9    2.81    4.21
   7 -14 -10   13.30    5.46
   7 -14 -11    3.28    4.30
   7 -14 -12    3.88    4.67
   7 -14 -13    1.78    3.98
   7 -14 -14   -0.06    3.85
   7 -14 -15    1.61    4.48
   7 -14 -16    4.88    4.45
   7 -14 -17    3.25    5.73
   7 -14 -18    4.24    5.38
   7 -14 -19   -1.64    4.40
   7 -15  -1    0.67    3.40
   7 -15  -2    3.24    3.49
   7 -15  -3   21.50    6.42
   7 -15  -4    3.17    3.67
   7 -15  -5    0.83    3.38
   7 -15  -6   10.26    5.20
   7 -15  -7   -0.91    3.51
   7 -15  -8    2.35    3.59
   7 -15  -9   -0.03    3.55
   7 -15 -10    1.00    3.77
   7 -15 -11    0.42    3.71
   7 -15 -12   -0.73    3.13
   7 -15 -13    1.16    3.60
   7 -15 -14    2.61    4.87
   7 -15 -15   -0.25    4.88
   7 -16  -1    9.98    4.40
   7 -16  -2    3.34    3.86
   7 -16  -3    0.88    3.62
   7 -16  -4   -1.36    3.71
   7 -16  -5    0.16    3.30
   7 -16  -6    3.62    3.19
   7 -16  -7    6.68    4.05
   7 -16  -8   -0.82    3.08
   7 -16  -9   -1.06    3.62
   7 -16 -10    3.22    3.80
   7 -16 -11    1.64    3.56
   7 -17  -1    0.87    3.07
   7 -17  -2    0.88    2.96
   7 -17  -3    5.88    3.88
   7 -17  -4    0.80    3.60
   7 -17  -5    1.99    3.89
   7 -17  -6    2.93    3.87
  -6   0   1   -0.39    2.99
  -6   0   1    1.74    3.67
   6   0  -1   -0.40    2.74
   6   0  -1   -3.66    4.55
  -6   0   2  350.82   39.15
  -6   0   2  314.91   39.33
   6   0  -2  285.88   38.10
   6   0  -2  195.04   38.07
  -6   0   3   -1.57    3.16
  -6   0   3   -1.30    4.25
   6   0  -3   -1.79    2.89
   6   0  -3   -0.13    3.64
  -6   0   4   14.01    5.68
  -6   0   4   26.24    6.52
   6   0  -4   23.44    5.45
   6   0  -4   23.31    6.45
  -6   0   5   -0.92    3.53
  -6   0   5   -0.73    3.92
   6   0  -5   -0.32    3.03
   6   0  -5   -0.45    3.99
  -6   0   6 1116.51  168.81
  -6   0   6 1507.70  170.10
   6   0  -6 1316.72  168.83
   6   0  -6 1355.16  170.06
  -6   0   7    1.45    2.96
  -6   0   7    1.08    4.13
   6   0  -7   -2.37    3.40
   6   0  -7   -2.95    4.18
  -6   0   8   35.88    7.72
  -6   0   8   31.75    7.65
   6   0  -8   29.58    6.87
   6   0  -8   32.46    8.16
  -6   0   9    0.83    3.10
  -6   0   9   -0.16    3.56
   6   0  -9   -0.12    3.12
   6   0  -9   -1.44    4.32
  -6   0  10  157.79   29.11
  -6   0  10  231.13   30.51
   6   0 -10  236.87   29.82
   6   0 -10  220.16   30.87
  -6   0  11    1.48    3.02
  -6   0  11   -0.52    3.25
   6   0 -11   -1.26    3.95
  -6   0  12  333.91   45.48
  -6   0  12  313.78   45.24
   6   0 -12  328.28   46.20
  -6   0  13    1.09    2.72
  -6   0  13   -0.59    3.74
   6   0 -13   -1.59    3.85
  -6   0  14  105.96   15.97
  -6   0  14   77.93   15.09
   6   0 -14   86.40   16.19
  -6   0  15    0.19    3.80
  -6   0  15    2.20    3.72
   6   0 -15   -0.61    3.89
  -6   0  16  318.54   41.14
   6   0 -16  250.27   40.73
  -6   0  17    0.15    4.39
   6   0 -17   -0.73    4.16
  -6   0  18  193.95   30.31
   6   0 -18  211.39   31.58
  -6   0  19   -1.82    5.19
   6   0 -19   -0.70    4.52
  -6   0  20    0.52    4.15
   6   0 -20   -2.43    5.34
  -6   0  21   -1.11    4.03
   6   0 -21   -1.19    5.20
  -6   0  22  140.48   20.95
   6   0 -22   92.68   19.94
  -6   0  23   -0.25    3.94
   6   0 -23   -0.09    4.42
  -6   0  24    0.63    4.33
   6   0 -24    4.35    5.03
  -6   0  25   -0.52    4.65
   6   0 -25   -3.66    6.40
  -6   0  26   51.44   11.49
   6   0 -26   39.83   11.96
  -6   0  27   -1.71    4.84
   6   0 -27   -2.20    6.17
  -6   0  28   47.07   11.59
  -6   0  29    1.95    5.19
  -6   0  30   45.43   11.31
  -6   0  31   -1.24    4.28
  -6   0  32   80.20   16.52
  -6   0  33    1.10    4.81
  -6   0  34    1.16    4.47
  -6   0  35   -3.24    5.74
  -6   0  36   12.49    7.11
  -6   0  37   -2.41    6.34
  -6   0  38   15.43    7.54
  -6   1   1    3.89    3.63
  -6   1   1    4.29    3.66
   6  -1  -1   11.65    3.82
   6  -1  -1    8.39    4.84
   6   1  -1   13.14    5.11
  -6  -1   1    7.83    4.05
  -6  -1   1   10.72    4.81
  -6   1   2  620.34   80.99
  -6   1   2  645.54   81.50
   6  -1  -2  567.88   80.37
   6  -1  -2  707.39   82.21
   6   1  -2  587.36   81.57
  -6  -1   2  549.78   80.73
  -6  -1   2  671.31   81.86
  -6   1   3   42.82    8.36
  -6   1   3   32.49    8.11
   6  -1  -3   36.97    7.68
   6  -1  -3   38.11    8.95
   6   1  -3   45.04    8.14
   6   1  -3   44.09    9.14
  -6  -1   3   49.90    8.77
  -6  -1   3   41.54    8.71
  -6   1   4  911.48  126.03
  -6   1   4  933.66  126.40
   6  -1  -4 1017.32  125.87
   6  -1  -4  919.13  126.66
   6   1  -4 1000.21  125.86
   6   1  -4  926.88  126.75
  -6  -1   4  984.32  126.28
  -6  -1   4 1046.75  127.02
  -6   1   5  129.24   19.34
  -6   1   5  130.20   19.57
   6  -1  -5  144.22   19.15
   6  -1  -5  111.95   19.50
   6   1  -5  129.90   18.88
   6   1  -5  106.38   19.55
  -6  -1   5  120.36   19.24
  -6  -1   5  137.63   19.95
  -6   1   6   86.73   14.06
  -6   1   6   88.86   14.34
   6  -1  -6   99.58   13.95
   6  -1  -6  102.95   15.31
   6   1  -6   99.07   13.98
   6   1  -6   36.49   12.91
  -6  -1   6  103.42   14.74
  -6  -1   6  106.35   15.15
  -6   1   7  304.43   39.55
  -6   1   7  291.22   39.45
   6  -1  -7  291.08   38.81
   6  -1  -7  246.94   39.47
   6   1  -7  288.93   38.81
   6   1  -7  284.08   39.96
  -6  -1   7  267.14   39.14
  -6  -1   7  280.54   39.56
  -6   1   8  783.19  104.72
  -6   1   8  856.82  105.09
   6  -1  -8  690.37  103.79
   6  -1  -8  821.91  105.55
   6   1  -8  839.19  104.41
   6   1  -8  842.80  105.72
  -6  -1   8  718.17  104.45
  -6  -1   8  896.38  105.51
  -6   1   9    4.54    3.74
  -6   1   9    7.46    4.87
   6  -1  -9    5.60    4.05
   6  -1  -9   13.94    5.23
   6   1  -9    7.30    3.77
   6   1  -9   12.32    5.15
  -6  -1   9   11.32    4.65
  -6  -1   9   13.45    5.40
  -6   1  10  145.23   22.26
  -6   1  10  151.80   22.36
   6  -1 -10  161.22   22.01
   6  -1 -10  131.34   22.48
   6   1 -10  131.34   21.27
   6   1 -10  146.93   22.92
  -6  -1  10  159.55   22.59
  -6  -1  10  144.84   22.38
  -6   1  11   23.29    6.49
  -6   1  11   17.06    5.94
   6  -1 -11   21.30    6.70
   6   1 -11   38.11    8.17
  -6  -1  11   22.62    6.51
  -6  -1  11   25.71    6.85
  -6   1  12  350.20   45.27
  -6   1  12  317.80   44.88
   6  -1 -12  307.73   45.60
   6   1 -12  331.71   45.92
  -6  -1  12  313.71   44.89
  -6  -1  12  314.35   45.10
  -6   1  13   79.58   12.54
  -6   1  13   49.72   11.17
   6  -1 -13   71.09   12.88
   6   1 -13   58.97   12.49
  -6  -1  13   72.67   12.34
  -6  -1  13   54.66   11.61
  -6   1  14  190.06   27.56
  -6   1  14  153.51   26.60
   6  -1 -14  165.07   27.55
   6   1 -14  231.18   29.13
  -6  -1  14  163.07   26.84
  -6  -1  14  212.45   28.10
  -6   1  15   19.55    5.98
  -6   1  15    6.24    4.95
   6  -1 -15   17.90    6.60
   6   1 -15    5.69    4.72
  -6  -1  15   16.96    5.70
  -6  -1  15    6.94    4.65
   6  -1 -16    2.45    4.32
   6   1 -16    2.06    4.40
  -6  -1  16    4.64    4.27
   6  -1 -17    3.05    4.71
   6   1 -17    2.43    4.24
  -6  -1  17    7.74    5.13
   6  -1 -18  361.16   43.38
   6   1 -18  284.35   41.99
  -6  -1  18  241.42   40.58
  -6   1  19    9.11    6.23
   6  -1 -19   35.84    9.04
   6   1 -19   24.36    8.25
  -6  -1  19   28.06    7.83
  -6  -1  19   37.64    8.71
  -6   1  20   -1.97    4.01
   6  -1 -20   -1.43    5.03
   6   1 -20   -0.74    3.79
  -6  -1  20   -2.12    4.59
  -6  -1  20    0.08    4.65
  -6   1  21    6.31    5.23
   6  -1 -21    5.50    5.56
   6   1 -21    2.96    5.86
  -6  -1  21    6.47    5.55
  -6   1  22   11.98    5.96
   6  -1 -22   -2.69    5.75
   6   1 -22   12.48    7.24
  -6  -1  22   11.03    5.96
  -6   1  23   14.02    6.33
   6  -1 -23    5.04    5.99
   6   1 -23   14.17    7.02
  -6  -1  23   10.66    6.25
  -6   1  24   30.28    8.78
   6  -1 -24   26.80    9.44
   6   1 -24   25.35    9.45
  -6  -1  24   35.72    9.63
  -6   1  25   -1.51    4.52
   6  -1 -25   -0.58    5.36
   6   1 -25   -1.42    4.21
  -6  -1  25   -0.68    4.02
  -6   1  26    7.67    6.26
  -6  -1  26    7.87    6.02
  -6   1  27   -0.24    4.21
  -6  -1  27   -1.15    5.41
  -6   1  28   76.15   14.77
  -6  -1  28   61.57   13.93
  -6   1  29   -0.59    4.90
  -6  -1  29    3.21    4.59
  -6   1  30   22.18    8.90
  -6  -1  30   30.01    9.40
  -6   1  31    3.04    4.55
  -6  -1  31   -1.62    5.04
  -6   1  32    1.25    5.28
  -6  -1  32   -2.38    5.68
  -6   1  33    0.25    3.25
  -6  -1  33   -3.07    5.30
  -6   1  34   15.04    8.41
  -6  -1  34   30.94    9.51
  -6   1  35    3.91    5.49
  -6  -1  35   -0.09    3.45
  -6   1  36    4.90    5.04
  -6  -1  36    1.16    5.46
  -6   1  37   -0.41    4.94
  -6  -1  37   -2.64    4.64
  -6   1  38    3.11    5.67
  -6  -1  38   -0.12    4.82
  -6   2   1    4.83    3.10
  -6   2   1    6.96    4.29
   6  -2  -1    6.96    3.03
   6  -2  -1    0.72    3.38
   6   2  -1    0.47    2.84
   6   2  -1    3.27    3.79
  -6  -2   1    3.70    2.95
  -6  -2   1   10.74    4.98
  -6   2   2   20.72    5.08
  -6   2   2   12.38    5.17
   6  -2  -2   17.66    4.49
   6  -2  -2    9.89    4.81
   6   2  -2   10.58    4.12
   6   2  -2   14.81    5.82
  -6  -2   2   15.61    4.91
  -6  -2   2   20.22    5.86
  -6   2   3    6.60    3.73
  -6   2   3    1.73    3.62
   6  -2  -3    1.73    3.06
   6  -2  -3    7.57    3.97
   6   2  -3    9.27    3.65
   6   2  -3    4.84    3.89
  -6  -2   3    0.72    3.39
  -6  -2   3    9.24    4.18
  -6   2   4   76.05   11.50
   6  -2  -4   50.47    9.96
   6  -2  -4   71.92   11.71
   6   2  -4   53.52   10.08
   6   2  -4   75.90   12.00
  -6  -2   4   44.86   10.25
  -6  -2   4   76.08   12.02
  -6   2   5   15.60    4.78
  -6   2   5   11.98    4.66
   6  -2  -5   10.24    3.74
   6  -2  -5    5.81    4.66
   6   2  -5    7.96    3.78
   6   2  -5   10.33    5.07
  -6  -2   5   10.85    3.95
  -6  -2   5   21.45    5.66
  -6   2   6  403.08   53.54
  -6   2   6  335.15   53.02
   6  -2  -6  424.40   53.16
   6  -2  -6  393.15   53.99
   6   2  -6  367.26   52.73
   6   2  -6  393.89   54.16
  -6  -2   6  436.04   53.89
  -6  -2   6  424.52   54.12
  -6   2   7   71.07   11.31
  -6   2   7   72.16   11.25
   6  -2  -7   32.36    9.07
   6  -2  -7   53.29   10.75
   6   2  -7   66.01   10.32
   6   2  -7   49.00   10.71
  -6  -2   7   75.10   11.33
  -6  -2   7   76.26   11.71
  -6   2   8   11.16    4.78
  -6   2   8   10.18    4.95
   6  -2  -8   12.92    4.33
   6  -2  -8    7.46    4.63
   6   2  -8   11.96    4.05
   6   2  -8   13.48    5.23
  -6  -2   8    8.14    4.41
  -6  -2   8   10.75    4.92
  -6   2   9    3.53    3.56
  -6   2   9   -0.60    3.65
   6  -2  -9    2.89    2.76
   6  -2  -9    0.01    3.09
   6   2  -9    2.07    2.52
   6   2  -9   -0.89    4.04
  -6  -2   9    0.88    3.50
  -6  -2   9    0.13    3.48
  -6   2  10  315.83   44.39
  -6   2  10  323.04   44.34
   6  -2 -10  327.14   43.88
   6  -2 -10  293.41   44.74
   6   2 -10  317.80   45.13
  -6  -2  10  340.25   44.90
  -6   2  11  290.47   40.03
  -6   2  11  269.67   39.65
   6  -2 -11  287.66   40.73
   6   2 -11  339.26   41.56
  -6  -2  11  266.51   39.75
  -6  -2  11  269.75   40.07
  -6   2  12   97.92   17.01
  -6   2  12  105.28   17.10
   6  -2 -12  124.45   18.53
   6   2 -12  104.37   17.92
  -6  -2  12  105.06   17.05
  -6  -2  12   97.25   17.19
  -6   2  13   17.65    5.41
   6  -2 -13    8.68    5.61
   6   2 -13   19.11    6.29
  -6  -2  13   19.12    5.90
  -6  -2  13   11.67    5.47
  -6   2  14  114.93   18.65
   6  -2 -14   95.86   18.51
   6   2 -14  112.85   19.25
  -6  -2  14  125.72   18.82
  -6  -2  14  114.12   18.78
  -6   2  15   41.86    9.19
   6  -2 -15   43.96    9.99
   6   2 -15   37.95    9.36
  -6  -2  15   39.91    8.82
  -6  -2  15   23.86    8.07
   6  -2 -16   77.55   13.43
   6   2 -16   50.15   12.14
  -6  -2  16   56.65   11.90
   6  -2 -17   14.55    6.17
   6   2 -17   23.47    7.00
  -6  -2  17    4.13    4.46
   6  -2 -18    4.50    4.73
   6   2 -18   12.01    6.10
  -6  -2  18    8.53    5.21
  -6   2  19    9.73    5.57
   6  -2 -19   14.69    6.31
   6   2 -19    8.42    5.36
  -6  -2  19    9.47    5.75
  -6  -2  19   20.68    7.17
  -6   2  20  160.82   26.84
   6  -2 -20  144.21   27.17
   6   2 -20  145.87   27.15
  -6  -2  20  267.68   29.53
  -6  -2  20  180.23   27.60
  -6   2  21    1.52    3.45
   6  -2 -21    6.24    5.52
   6   2 -21    2.95    4.04
  -6  -2  21    0.49    4.65
  -6  -2  21    3.84    4.85
  -6   2  22   45.67   10.02
   6  -2 -22   27.85    9.28
   6   2 -22   35.94   10.49
  -6  -2  22   27.18    8.55
  -6  -2  22   24.67    8.40
  -6   2  23   -2.02    5.32
   6   2 -23    5.44    5.81
  -6  -2  23    6.69    5.56
  -6   2  24   11.22    6.30
  -6  -2  24   15.99    6.78
  -6   2  25    5.12    5.81
  -6  -2  25   17.40    6.74
  -6   2  26   65.53   14.07
  -6  -2  26   72.24   14.52
  -6   2  27    3.84    5.16
   6  -2 -27    6.94    7.10
  -6  -2  27   -2.86    5.01
  -6   2  28   21.72    8.47
   6  -2 -28   24.37    8.95
  -6  -2  28   11.84    6.95
  -6   2  29    6.06    4.61
   6  -2 -29    0.64    6.37
  -6  -2  29    4.19    4.86
  -6   2  30   14.75    5.79
   6  -2 -30   15.12    8.37
  -6  -2  30    1.47    4.29
  -6   2  31   -0.39    4.09
   6  -2 -31    5.88    5.60
  -6  -2  31   -1.98    4.96
  -6   2  32   33.63   10.47
  -6  -2  32   29.78    9.52
  -6   2  33    3.72    4.92
  -6  -2  33    1.58    5.11
  -6   2  34   -2.96    5.31
  -6  -2  34   -1.06    4.82
  -6   2  35   -5.18    5.93
  -6  -2  35   12.71    6.65
  -6   2  36   19.29    8.31
  -6  -2  36   28.15    9.26
  -6   2  37    0.91    5.14
  -6  -2  37   -1.78    4.74
  -6  -2  38    2.60    4.98
  -6   3   1    2.26    2.80
  -6   3   1    3.91    3.40
   6  -3  -1    1.22    2.57
   6  -3  -1    1.34    3.30
   6   3  -1   -0.17    2.48
   6   3  -1    2.45    3.91
  -6  -3   1    1.02    2.86
  -6  -3   1    3.70    3.86
  -6   3   2  134.98   20.26
  -6   3   2  133.01   20.42
   6  -3  -2  142.58   19.93
   6  -3  -2  137.46   20.93
   6   3  -2  117.39   19.67
   6   3  -2  120.86   20.78
  -6  -3   2  162.51   20.89
  -6  -3   2  156.95   21.50
  -6   3   3  124.46   21.26
  -6   3   3  136.69   21.66
   6  -3  -3  162.62   21.43
   6  -3  -3  164.06   22.64
   6   3  -3  122.64   20.99
   6   3  -3  262.03   24.91
  -6  -3   3  163.41   22.09
  -6  -3   3  117.83   21.76
  -6   3   4   42.76    8.54
  -6   3   4   41.57    8.56
   6  -3  -4   41.35    7.92
   6  -3  -4   44.31    9.07
   6   3  -4   50.40    8.45
   6   3  -4   52.62    9.63
  -6  -3   4   33.64    8.02
  -6  -3   4   49.58    9.40
  -6   3   5   14.68    5.05
  -6   3   5   14.00    4.62
   6  -3  -5   14.20    4.23
   6  -3  -5   18.18    5.57
   6   3  -5   12.59    4.02
   6   3  -5   12.05    4.85
  -6  -3   5   12.23    4.43
  -6  -3   5   14.83    5.50
  -6   3   6   17.24    5.35
  -6   3   6   21.46    5.42
   6  -3  -6   13.48    4.18
   6  -3  -6    9.77    4.72
   6   3  -6    9.31    3.90
   6   3  -6   21.66    5.91
  -6  -3   6    8.94    4.41
  -6  -3   6   17.07    5.50
  -6   3   7   21.46    6.13
  -6   3   7   15.82    5.77
   6  -3  -7   18.90    5.20
   6  -3  -7   18.09    6.09
   6   3  -7   27.21    5.73
   6   3  -7   42.21    7.99
  -6  -3   7   18.87    5.60
  -6  -3   7   12.51    5.71
  -6   3   8  411.20   57.50
  -6   3   8  459.87   57.73
   6  -3  -8  463.18   57.25
   6  -3  -8  420.65   58.12
   6   3  -8  407.15   56.92
   6   3  -8  375.33   57.79
  -6  -3   8  383.38   57.24
  -6  -3   8  501.45   58.68
  -6   3   9   93.03   13.84
  -6   3   9   87.12   13.45
   6  -3  -9   62.56   12.34
   6   3  -9   94.14   13.28
   6   3  -9   62.76   13.38
  -6  -3   9   71.20   13.02
  -6   3  10   35.54    7.43
   6  -3 -10   20.31    5.66
   6  -3 -10   28.00    7.27
  -6  -3  10   29.37    7.13
  -6  -3  10   25.45    6.86
  -6   3  11   14.12    5.32
   6  -3 -11    5.75    4.91
   6   3 -11    7.96    5.16
  -6  -3  11   14.91    5.07
  -6  -3  11   19.07    5.82
  -6   3  12   73.82   13.44
   6  -3 -12   94.56   15.01
   6   3 -12   70.18   13.84
  -6  -3  12   67.48   13.09
  -6  -3  12   83.60   14.16
  -6   3  13  142.56   24.75
   6  -3 -13  176.05   26.14
   6   3 -13  162.09   25.80
  -6  -3  13  194.26   25.70
  -6  -3  13  162.38   25.47
   6  -3 -14  188.37   29.26
   6   3 -14  185.72   29.24
  -6  -3  14  188.06   28.53
  -6  -3  14  206.16   29.30
  -6   3  15   13.85    5.74
   6  -3 -15   17.20    6.49
   6   3 -15   18.95    6.64
  -6  -3  15   16.76    6.12
  -6  -3  15   20.91    6.65
   6  -3 -16   20.86    7.64
   6   3 -16   29.75    8.57
  -6  -3  16   21.78    7.19
   6  -3 -17   72.30   11.98
   6   3 -17   63.98   12.38
  -6  -3  17   18.46    8.32
   6  -3 -18  102.37   19.63
   6   3 -18  105.53   19.58
  -6  -3  18  138.83   20.62
  -6   3  19   42.37    9.96
   6  -3 -19   40.41   10.79
   6   3 -19   37.10   10.19
  -6  -3  19   34.10    9.48
  -6  -3  19   46.72   10.52
  -6   3  20    5.04    5.21
   6   3 -20   -0.76    4.74
  -6  -3  20    3.26    3.94
  -6  -3  20    0.48    4.89
  -6   3  21   -0.36    4.30
   6   3 -21    0.03    4.55
  -6  -3  21   -1.54    4.35
  -6   3  22   69.18   14.19
  -6  -3  22   66.18   13.73
  -6   3  23   26.34    8.56
  -6  -3  23   27.87    8.45
  -6   3  24   87.99   16.63
   6  -3 -24   87.48   17.76
  -6  -3  24   85.68   16.42
  -6   3  25    6.32    5.02
   6  -3 -25    6.01    6.08
  -6  -3  25    7.59    5.62
  -6   3  26    4.69    4.88
   6  -3 -26    2.98    5.45
  -6  -3  26    4.43    4.94
  -6   3  27   -0.30    4.43
   6  -3 -27   -0.15    5.37
  -6  -3  27    4.73    5.22
  -6   3  28    0.97    6.02
   6  -3 -28   16.09    8.38
  -6  -3  28   11.58    5.86
  -6   3  29    5.48    6.58
   6  -3 -29    4.46    6.25
  -6  -3  29   24.42    7.97
  -6   3  30   30.05    8.39
   6  -3 -30   24.63    8.92
  -6  -3  30    0.38    4.53
  -6   3  31   -0.23    3.40
   6  -3 -31    1.66    5.89
  -6  -3  31   -0.85    4.60
  -6   3  32    1.58    4.59
   6  -3 -32    1.05    6.44
  -6  -3  32   -0.38    4.47
  -6   3  33    3.90    5.85
  -6  -3  33   16.06    7.29
  -6   3  34   14.91    6.61
  -6  -3  34    9.66    6.20
  -6   3  35   -0.65    3.90
  -6  -3  35    5.50    5.89
  -6   3  36   -0.16    5.23
  -6  -3  36   -1.21    5.31
  -6   3  37   -0.69    6.70
  -6  -3  37    3.77    5.45
  -6  -3  38    0.05    5.47
  -6   4   1  150.21   24.96
  -6   4   1  197.80   25.85
   6  -4  -1  176.69   24.91
   6  -4  -1  199.53   26.49
   6   4  -1  183.12   25.17
   6   4  -1  185.42   26.41
  -6  -4   1  186.44   25.69
  -6  -4   1  147.72   25.74
  -6   4   2   14.30    4.56
  -6   4   2   15.23    4.69
   6  -4  -2    7.51    3.86
   6  -4  -2   27.42    6.36
   6   4  -2   24.82    5.01
   6   4  -2    8.77    4.50
  -6  -4   2   13.42    4.34
  -6  -4   2   27.17    6.39
  -6   4   3    4.58    3.52
  -6   4   3    5.89    3.37
   6  -4  -3    6.73    3.37
   6  -4  -3    3.70    3.72
   6   4  -3    4.25    2.87
   6   4  -3    7.33    4.76
  -6  -4   3    1.31    2.54
  -6  -4   3    1.94    3.74
  -6   4   4   18.15    4.93
   6  -4  -4   19.15    4.65
   6  -4  -4   17.34    5.81
   6   4  -4   15.03    4.53
   6   4  -4   13.49    5.04
  -6  -4   4   13.01    4.85
  -6  -4   4   33.98    7.08
  -6   4   5  300.21   38.75
   6  -4  -5  239.93   37.60
   6  -4  -5  298.13   39.21
   6   4  -5  272.67   37.97
   6   4  -5  270.12   39.10
  -6  -4   5  309.59   38.89
  -6  -4   5  272.00   39.03
  -6   4   6  324.36   42.37
   6  -4  -6  326.80   41.77
   6  -4  -6  282.27   42.35
   6   4  -6  274.91   41.32
   6   4  -6  308.63   42.86
  -6  -4   6  340.28   42.59
  -6  -4   6  290.83   42.52
  -6   4   7   89.18   14.71
   6  -4  -7  143.03   15.56
   6  -4  -7   78.49   14.86
   6   4  -7   96.52   14.44
   6   4  -7   96.69   15.54
  -6  -4   7   60.77   13.82
  -6  -4   7   92.30   15.42
  -6   4   8   17.23    4.97
   6  -4  -8   16.50    4.47
   6  -4  -8    9.93    4.42
   6   4  -8   12.64    4.15
   6   4  -8    7.01    4.66
  -6  -4   8    8.66    4.41
  -6  -4   8   11.89    5.70
  -6   4   9   67.21   12.35
   6  -4  -9   80.24   12.34
   6  -4  -9   61.01   12.84
   6   4  -9   87.34   12.54
   6   4  -9   75.30   13.28
  -6  -4   9   62.44   12.29
  -6  -4   9   69.24   12.90
  -6   4  10   20.44    7.02
   6  -4 -10   49.70    9.34
   6   4 -10   39.77    8.90
  -6  -4  10   35.49    7.89
  -6  -4  10   57.37    9.67
  -6   4  11  179.20   24.34
   6  -4 -11  117.26   23.55
   6   4 -11  174.26   24.94
  -6  -4  11  157.25   23.89
  -6  -4  11  172.24   24.63
  -6   4  12  119.70   19.51
   6  -4 -12  121.25   19.99
   6   4 -12  125.97   20.09
  -6  -4  12  129.59   19.59
  -6  -4  12  113.27   19.49
  -6   4  13   56.85   11.19
   6  -4 -13   70.63   12.31
   6   4 -13   43.97   10.70
  -6  -4  13   74.00   11.78
  -6  -4  13   42.06   10.74
  -6   4  14    0.58    3.48
   6  -4 -14   -0.77    3.79
   6   4 -14    0.97    4.25
  -6  -4  14    1.45    3.02
  -6  -4  14   -0.39    3.28
  -6   4  15  135.98   21.51
   6  -4 -15  143.50   22.33
   6   4 -15  127.18   22.05
  -6  -4  15  118.79   21.05
  -6  -4  15  150.67   22.29
   6   4 -16  164.02   26.87
  -6  -4  16  181.64   27.18
   6   4 -17   20.45    7.14
  -6  -4  17    8.19    5.13
   6   4 -18   47.26   11.59
  -6  -4  18   66.26   12.61
  -6   4  19  116.11   21.01
  -6  -4  19  147.72   21.99
  -6   4  20  131.79   23.94
  -6  -4  20  178.17   25.32
  -6   4  21   18.33    6.84
   6  -4 -21    7.48    5.56
  -6  -4  21   10.17    5.46
  -6   4  22   12.15    6.29
   6  -4 -22    2.80    5.09
  -6  -4  22   10.83    5.92
  -6   4  23   -2.58    4.94
   6  -4 -23   -0.69    4.54
  -6  -4  23    2.09    4.21
  -6   4  24   -1.02    4.71
   6  -4 -24    8.57    6.67
  -6  -4  24    2.89    4.38
  -6   4  25    4.91    5.17
   6  -4 -25   14.28    7.19
  -6  -4  25    3.41    4.60
  -6   4  26   11.68    6.38
   6  -4 -26   25.98    8.62
  -6  -4  26   21.96    8.22
  -6   4  27   29.75    8.61
   6  -4 -27   13.88    7.71
  -6  -4  27   19.06    7.44
  -6   4  28   29.53    8.96
   6  -4 -28   24.13    9.28
  -6  -4  28   18.39    7.37
  -6   4  29    5.25    5.17
   6  -4 -29    0.05    6.45
  -6  -4  29    4.68    5.37
  -6   4  30   11.49    7.30
   6  -4 -30   12.64    7.25
  -6  -4  30   32.72    8.59
  -6   4  31    1.74    4.57
   6  -4 -31   -0.25    6.25
  -6  -4  31    4.68    4.85
  -6   4  32   23.54    8.48
   6  -4 -32   16.34    9.21
  -6  -4  32   20.56    8.74
  -6   4  33   10.00    7.02
   6  -4 -33    5.02    7.00
  -6  -4  33    1.94    5.15
  -6   4  34   -0.81    4.87
   6  -4 -34    1.76    5.85
  -6  -4  34    0.00    4.91
  -6   4  35   12.85    6.92
  -6  -4  35    7.43    6.82
  -6   4  36    4.27    6.06
  -6  -4  36   18.76    7.57
  -6   4  37   -1.64    4.66
  -6  -4  37   -0.55    5.29
  -6  -4  38   -1.55    5.02
  -6   5   1    8.77    4.07
   6  -5  -1   19.53    4.56
   6  -5  -1    6.74    4.15
   6   5  -1   12.06    4.06
   6   5  -1   16.68    5.53
  -6  -5   1   16.46    4.72
  -6  -5   1   11.43    5.25
  -6   5   2   91.58   15.86
   6  -5  -2  109.13   15.72
   6  -5  -2  105.03   16.59
   6   5  -2  105.08   15.83
   6   5  -2  101.94   17.01
  -6  -5   2  104.86   16.32
  -6  -5   2  108.39   17.06
  -6   5   3  130.79   20.97
   6  -5  -3  142.76   20.71
   6  -5  -3  146.87   21.74
   6   5  -3  149.08   20.94
   6   5  -3  125.60   21.55
  -6  -5   3  153.36   21.47
  -6  -5   3  157.37   22.44
  -6   5   4  113.27   17.85
   6  -5  -4  122.74   17.55
   6  -5  -4  120.93   18.42
   6   5  -4  119.82   17.59
   6   5  -4  119.36   18.66
  -6  -5   4   80.74   17.29
  -6  -5   4  197.47   20.89
  -6   5   5    0.79    2.37
   6  -5  -5    3.14    2.87
   6  -5  -5   -0.20    2.84
   6   5  -5    2.10    2.89
   6   5  -5    2.48    3.35
  -6  -5   5    4.72    3.09
  -6  -5   5    4.15    3.49
  -6   5   6    2.93    3.48
   6  -5  -6    0.64    2.33
   6  -5  -6   -0.29    2.66
   6   5  -6    4.21    3.05
   6   5  -6    1.88    4.04
  -6  -5   6    2.25    3.49
  -6  -5   6    2.14    4.02
  -6   5   7   76.11   13.26
   6  -5  -7   96.08   13.32
   6  -5  -7   74.63   13.62
   6   5  -7   87.37   13.11
   6   5  -7   61.26   13.45
  -6  -5   7   78.79   13.49
  -6  -5   7   81.04   13.99
  -6   5   8   46.48   10.40
   6  -5  -8   71.99   10.62
   6  -5  -8   51.15   10.87
   6   5  -8   53.36    9.90
   6   5  -8   67.62   11.70
  -6  -5   8   59.28   10.78
  -6  -5   8   62.50   11.38
  -6   5   9   77.96   15.03
   6  -5  -9  113.10   15.45
   6  -5  -9   84.48   15.75
   6   5  -9   98.29   15.15
   6   5  -9   97.93   16.44
  -6  -5   9   88.26   15.43
  -6  -5   9  114.44   16.83
  -6   5  10   66.00   11.34
   6  -5 -10   68.35   11.99
   6   5 -10   52.37   11.34
  -6  -5  10   52.86   11.22
  -6   5  11    3.11    3.63
   6  -5 -11   -0.29    3.60
   6   5 -11    2.21    3.84
  -6  -5  11   -1.10    3.44
  -6  -5  11    1.73    2.82
  -6   5  12    4.32    3.70
   6  -5 -12    7.13    4.19
   6   5 -12    7.00    4.81
  -6  -5  12    6.46    4.14
  -6  -5  12    7.16    4.49
  -6   5  13  310.99   39.78
   6   5 -13  262.58   39.59
  -6  -5  13  271.99   39.11
  -6  -5  13  255.85   39.26
  -6   5  14  368.31   46.15
   6   5 -14  283.31   45.51
  -6  -5  14  333.39   45.60
  -6  -5  14  312.44   45.79
  -6   5  15    5.47    3.95
   6   5 -15    0.40    3.68
  -6  -5  15   -0.06    3.43
  -6  -5  15    0.02    3.66
   6  -5 -17    1.30    3.97
   6  -5 -18  250.32   37.56
  -6   5  19   30.00    8.31
   6  -5 -19   29.71    9.07
  -6  -5  19   29.18    7.89
  -6   5  20   27.37    8.23
   6  -5 -20   19.67    7.86
  -6  -5  20   21.64    7.71
  -6   5  21    6.90    5.13
   6  -5 -21    0.41    4.55
  -6  -5  21   -0.45    4.73
  -6   5  22    1.81    4.34
   6  -5 -22    3.37    5.03
  -6  -5  22    2.08    4.36
  -6   5  23   55.78   12.36
   6  -5 -23   60.30   13.37
  -6  -5  23   57.35   12.36
  -6   5  24   31.67    8.89
   6  -5 -24   31.40   10.35
  -6  -5  24   27.94    8.37
  -6   5  25    7.90    5.47
   6  -5 -25    6.58    6.37
  -6  -5  25    9.10    5.40
  -6   5  26   -0.79    4.39
   6  -5 -26   -1.95    4.49
  -6  -5  26    0.27    4.38
  -6   5  27   -1.96    4.98
   6  -5 -27    2.30    5.43
  -6  -5  27    0.05    4.59
  -6   5  28   18.07    7.51
   6  -5 -28    8.92    7.51
  -6  -5  28   18.81    7.75
  -6   5  29   23.00    8.56
   6  -5 -29   40.14   10.99
  -6  -5  29   20.82    8.30
  -6   5  30   13.33    6.48
   6  -5 -30   17.91    8.67
  -6  -5  30   12.75    7.02
  -6   5  31    1.18    4.54
   6  -5 -31    0.19    5.34
  -6  -5  31    0.45    4.15
  -6   5  32    4.42    5.74
   6  -5 -32    0.91    5.52
  -6  -5  32   -0.40    5.27
  -6   5  33   -1.47    4.74
   6  -5 -33   10.78    7.04
  -6  -5  33   31.03    9.10
  -6   5  34    1.98    4.67
   6  -5 -34   13.78    8.06
  -6  -5  34    6.44    6.92
  -6   5  35   20.83    8.64
   6  -5 -35    2.44    6.05
  -6  -5  35    6.33    5.66
  -6   5  36   10.66    6.56
  -6  -5  36    6.11    6.11
  -6   5  37   -3.11    6.59
  -6  -5  37    4.03    5.59
  -6  -5  38   -2.48    5.27
  -6   6   1  205.83   26.52
   6  -6  -1  159.00   25.41
   6  -6  -1  157.74   26.33
   6   6  -1  236.72   26.77
   6   6  -1  191.88   27.22
  -6  -6   1  192.15   26.61
  -6  -6   1  160.58   26.93
  -6   6   2   34.09    7.63
   6  -6  -2   49.38    7.89
   6  -6  -2   41.25    8.36
   6   6  -2   46.11    7.89
   6   6  -2   30.12    7.86
  -6  -6   2   41.07    8.16
  -6  -6   2   41.84    8.94
  -6   6   3    7.37    3.83
   6  -6  -3    2.44    2.65
   6  -6  -3   13.09    4.68
   6   6  -3    6.42    3.05
   6   6  -3   13.76    4.77
  -6  -6   3    8.06    3.81
  -6  -6   3    3.41    4.38
  -6   6   4   23.50    5.95
   6  -6  -4   22.16    5.45
   6  -6  -4   34.24    7.19
   6   6  -4   21.10    5.57
   6   6  -4   22.03    6.25
  -6  -6   4   27.87    6.20
  -6  -6   4   19.33    6.52
  -6   6   5  137.15   21.71
   6  -6  -5  183.86   21.86
   6  -6  -5  138.19   22.09
   6   6  -5  132.76   21.15
   6   6  -5  139.87   22.34
  -6  -6   5  153.31   22.88
  -6   6   6  104.76   16.67
   6  -6  -6   95.11   15.83
   6  -6  -6  105.08   17.16
   6   6  -6  103.50   16.09
   6   6  -6  109.24   17.35
  -6  -6   6  119.11   17.26
  -6  -6   6  110.64   17.52
  -6   6   7   83.53   13.60
   6  -6  -7   81.88   12.95
   6  -6  -7   83.47   13.95
   6   6  -7   66.78   12.62
   6   6  -7   80.03   14.01
  -6  -6   7   82.26   13.73
  -6  -6   7   88.54   14.37
  -6   6   8   13.42    4.94
   6  -6  -8   19.64    5.22
   6   6  -8   19.65    5.14
   6   6  -8   24.73    6.65
  -6  -6   8   23.07    5.82
  -6  -6   8   32.90    7.39
  -6   6   9  115.41   19.00
   6  -6  -9  114.86   18.33
   6   6  -9  122.38   19.68
  -6  -6   9  126.85   19.25
  -6  -6   9  135.75   20.17
  -6   6  10  105.18   16.35
   6   6 -10   92.23   16.47
  -6  -6  10   96.89   16.15
  -6  -6  10   96.88   16.62
  -6   6  11   69.06   12.52
   6   6 -11   71.12   13.01
  -6  -6  11   52.96   11.58
  -6  -6  11   82.30   13.47
  -6   6  12   98.20   14.52
   6   6 -12   55.19   13.26
  -6  -6  12   72.98   13.68
  -6  -6  12   92.74   14.99
  -6   6  13    0.67    3.16
  -6  -6  13    9.07    4.42
  -6  -6  13   -0.17    3.88
  -6   6  14    2.54    3.43
   6  -6 -14   -0.69    4.00
  -6  -6  14    4.66    3.76
  -6   6  15   25.21    7.92
   6  -6 -15   27.76    9.26
  -6  -6  15   63.80   10.16
   6  -6 -16   21.98    7.08
   6  -6 -17   36.03    9.34
  -6   6  18   84.91   13.70
   6  -6 -18   43.75   12.25
  -6   6  19   15.18    6.63
   6  -6 -19   17.09    7.06
  -6  -6  19   28.38    7.59
  -6   6  20    4.60    4.46
   6  -6 -20    6.72    5.94
  -6  -6  20   -2.61    4.71
  -6   6  21   25.23    7.99
   6  -6 -21   31.67    9.41
  -6  -6  21   31.56    8.54
  -6   6  22   22.33    7.58
   6  -6 -22   22.75    8.01
  -6  -6  22    9.36    6.28
  -6   6  23   24.72    8.29
   6  -6 -23   29.54    9.22
  -6  -6  23   24.37    8.17
  -6   6  24   -0.77    4.51
   6  -6 -24    1.35    6.26
  -6  -6  24    2.24    4.16
  -6   6  25   29.55    8.76
   6  -6 -25   21.17    8.40
  -6  -6  25   29.85    8.75
  -6   6  26   22.99    8.52
   6  -6 -26   27.11    9.47
  -6  -6  26   36.42    9.80
  -6   6  27   12.45    6.75
   6  -6 -27   -0.12    5.30
  -6  -6  27   20.75    7.32
  -6   6  28   -0.28    4.62
   6  -6 -28    4.71    5.32
  -6  -6  28    5.75    5.50
   6  -6 -29    0.51    5.94
  -6  -6  29   -0.99    4.46
  -6   6  30    0.76    4.41
   6  -6 -30    5.03    6.05
  -6  -6  30    0.22    4.41
  -6   6  31    6.98    6.38
   6  -6 -31   12.92    7.27
  -6  -6  31   12.22    6.00
  -6   6  32   -0.88    5.63
   6  -6 -32   20.97    8.76
  -6  -6  32   12.40    6.53
  -6   6  33   12.31    6.54
   6  -6 -33    9.12    7.41
  -6  -6  33   13.39    7.10
  -6   6  34    3.87    6.12
   6  -6 -34   -2.42    5.83
  -6  -6  34    3.36    5.33
  -6   6  35    3.31    4.68
   6  -6 -35   -0.50    5.93
  -6  -6  35    9.94    6.40
  -6   6  36    0.47    5.37
   6  -6 -36    0.66    5.41
  -6  -6  36    0.10    5.05
   6  -6 -37    7.46    7.08
  -6  -6  37    4.68    5.26
  -6  -6  38   -1.51    6.08
  -6   7   1   16.76    4.72
   6  -7  -1   12.92    3.88
   6   7  -1   13.02    4.18
  -6  -7   1   18.43    5.08
  -6  -7   1   13.78    5.70
  -6   7   2   12.61    4.25
   6  -7  -2   18.41    4.45
   6   7  -2   12.25    4.02
  -6  -7   2   20.88    4.97
  -6  -7   2    6.11    4.59
  -6   7   3  269.40   40.48
   6  -7  -3  329.48   40.45
   6   7  -3  297.90   40.47
  -6  -7   3  299.21   41.04
  -6  -7   3  282.02   41.91
  -6   7   4   77.40   14.34
   6  -7  -4   88.48   14.07
   6   7  -4   91.80   14.32
  -6  -7   4  108.29   15.41
  -6  -7   4  100.00   15.92
  -6   7   5   24.00    6.34
   6  -7  -5   32.98    6.34
   6   7  -5   26.37    6.11
  -6  -7   5   27.80    6.72
  -6  -7   5   33.59    8.11
  -6   7   6   15.62    5.68
   6  -7  -6   26.96    5.75
   6   7  -6   21.29    5.53
  -6  -7   6   29.40    6.63
  -6  -7   6   30.32    7.20
  -6   7   7   23.70    6.07
   6  -7  -7   22.87    5.38
   6   7  -7   19.86    5.29
  -6  -7   7   21.38    5.96
  -6   7   8   43.10    8.84
   6  -7  -8   44.64    8.22
   6   7  -8   42.35    8.12
  -6  -7   8   40.79    8.62
  -6  -7   8   33.25    8.71
  -6   7   9  137.03   23.30
   6  -7  -9  164.06   23.07
  -6  -7   9  198.33   24.51
  -6  -7   9  136.69   23.75
  -6   7  10    2.73    3.63
   6  -7 -10   -0.48    4.31
  -6  -7  10    1.67    3.58
  -6   7  11   -2.02    4.16
   6  -7 -11    2.18    3.36
  -6  -7  11   -0.09    3.30
  -6   7  12   20.34    6.37
   6  -7 -12   24.31    6.95
  -6  -7  12   26.57    6.83
  -6   7  13  163.18   25.28
   6  -7 -13  153.03   25.60
  -6  -7  13  181.24   25.55
  -6   7  14    3.91    4.13
   6  -7 -14    6.58    4.73
  -6  -7  14    3.16    3.99
  -6   7  15    1.10    3.74
   6  -7 -15   -0.03    3.29
  -6  -7  15    2.46    3.92
   6  -7 -16    5.89    5.03
   6  -7 -17    7.90    5.74
  -6   7  18    0.87    5.14
   6  -7 -18    6.74    6.24
  -6   7  19   74.53   14.90
   6  -7 -19   69.17   14.70
  -6  -7  19   89.20   15.00
  -6   7  20   16.01    7.01
   6  -7 -20    4.75    5.73
  -6  -7  20   15.56    6.12
  -6   7  21   -1.61    4.51
   6  -7 -21    0.52    6.03
  -6  -7  21    3.66    4.28
  -6   7  22    0.39    4.95
   6  -7 -22   -0.31    4.56
  -6  -7  22    1.51    4.87
  -6   7  23   38.81    9.18
   6  -7 -23   14.86    7.87
  -6  -7  23   22.91    7.65
  -6   7  24    7.26    5.39
   6  -7 -24    9.25    6.79
  -6  -7  24    8.77    5.57
  -6   7  25   15.02    7.30
   6  -7 -25   35.26    9.76
  -6  -7  25   23.47    7.71
  -6   7  26   -0.38    4.02
   6  -7 -26    0.61    5.24
  -6  -7  26    1.62    4.11
  -6   7  27   -1.73    5.13
   6  -7 -27    7.87    7.07
  -6  -7  27    5.57    4.79
  -6   7  28   11.33    5.96
   6  -7 -28    5.44    7.15
  -6  -7  28    5.70    5.29
  -6   7  29   45.94   11.37
   6  -7 -29   16.79   10.10
  -6  -7  29   69.77   12.76
  -6   7  30    9.60    5.84
   6  -7 -30   -2.90    5.45
  -6  -7  30   -0.24    4.47
  -6   7  31   11.36    6.65
   6  -7 -31    0.34    5.58
  -6  -7  31   -1.48    5.93
  -6   7  32    3.24    5.86
   6  -7 -32   -1.47    5.22
  -6  -7  32    2.59    5.34
  -6   7  33    2.12    4.73
   6  -7 -33    2.62    6.65
  -6  -7  33    7.89    5.89
  -6   7  34    4.03    4.96
   6  -7 -34    1.61    5.46
  -6  -7  34   -2.04    5.18
  -6   7  35    8.30    7.14
   6  -7 -35   21.97    8.53
  -6  -7  35   10.66    6.76
  -6   7  36    2.56    5.72
   6  -7 -36   -0.75    6.03
  -6  -7  36    1.52    6.82
   6  -7 -37    4.17    6.62
  -6  -7  37    4.48    5.89
   6  -7 -38   -0.97    5.85
  -6  -7  38   -1.08    6.29
  -6   8   1  161.37   22.77
   6  -8  -1  153.30   22.06
   6   8  -1  171.72   22.75
  -6  -8   1  157.63   23.06
  -6  -8   1  128.41   23.40
  -6   8   2    5.15    3.44
   6  -8  -2    6.57    2.82
   6   8  -2    3.44    2.81
  -6  -8   2    3.57    3.46
  -6  -8   2    4.72    4.88
  -6   8   3    0.44    2.79
   6  -8  -3    0.55    2.16
   6   8  -3   -0.22    2.15
  -6  -8   3   -0.55    2.67
  -6   8   4   -0.44    2.78
   6  -8  -4    0.18    2.50
   6  -8  -4    3.30    3.20
   6   8  -4    0.48    2.55
  -6  -8   4    6.25    3.95
  -6   8   5  271.88   37.19
   6  -8  -5  267.25   36.47
   6  -8  -5  234.46   37.03
   6   8  -5  312.71   37.11
  -6  -8   5  245.67   37.05
  -6   8   6    9.38    4.08
   6  -8  -6    4.11    3.03
   6  -8  -6   13.01    4.75
   6   8  -6    6.58    3.47
  -6  -8   6    5.96    3.86
  -6   8   7  114.49   18.32
   6  -8  -7  120.81   17.80
   6  -8  -7  108.28   18.62
   6   8  -7  123.16   17.93
  -6  -8   7  120.21   18.49
  -6   8   8    2.09    3.41
   6  -8  -8    8.40    3.61
   6  -8  -8    3.29    4.24
  -6  -8   8   -0.29    3.44
   6  -8  -9  141.85   22.68
   6  -8  -9  166.36   24.26
  -6  -8   9  169.93   23.96
  -6   8  10   47.99    9.24
   6  -8 -10   47.09    9.75
  -6  -8  10   28.80    8.19
  -6   8  11  123.05   18.14
   6  -8 -11   86.80   17.19
  -6  -8  11  112.63   17.52
  -6   8  12   15.50    6.01
   6  -8 -12   19.73    6.23
  -6  -8  12   21.65    6.46
  -6   8  13    1.90    3.14
   6  -8 -13    1.76    4.66
  -6  -8  13    6.66    4.61
  -6   8  14    3.33    3.98
   6  -8 -14    1.83    4.58
  -6  -8  14   -2.44    4.25
   6  -8 -15  112.44   13.35
  -6  -8  15   13.73    6.67
   6  -8 -16    2.50    5.04
   6  -8 -17   52.88   11.81
  -6   8  18   -1.97    4.58
   6  -8 -18   -0.26    4.32
  -6   8  19   30.40    8.51
   6  -8 -19   20.96    7.45
  -6  -8  19   27.49    7.94
  -6   8  20    5.34    4.53
   6  -8 -20   -1.28    4.65
  -6  -8  20    0.56    4.18
  -6   8  21   25.89    7.50
   6  -8 -21    3.42    4.95
  -6  -8  21   13.81    5.84
  -6   8  22    2.02    4.72
   6  -8 -22    1.90    5.81
  -6  -8  22    1.73    4.10
  -6   8  23    9.48    6.03
   6  -8 -23   11.41    6.44
  -6  -8  23   11.81    6.64
  -6   8  24    1.13    3.75
   6  -8 -24    0.23    4.84
  -6  -8  24    0.04    4.39
  -6   8  25   22.11    7.47
   6  -8 -25   13.91    7.42
  -6  -8  25    6.90    6.05
  -6   8  26    8.70    5.86
   6  -8 -26    9.43    6.09
  -6  -8  26   11.49    6.08
  -6   8  27   23.69    8.51
   6  -8 -27   12.45    7.56
  -6  -8  27   38.12    9.46
  -6   8  28   -0.96    4.78
   6  -8 -28   -1.61    5.27
  -6  -8  28    0.65    4.40
  -6   8  29   -1.64    5.50
   6  -8 -29    5.64    5.78
  -6  -8  29   -0.80    5.14
  -6   8  30   -1.85    6.06
   6  -8 -30   -2.44    5.24
  -6  -8  30    1.26    4.09
  -6   8  31   17.61    6.95
   6  -8 -31    2.78    6.51
  -6  -8  31   14.47    7.00
  -6   8  32    4.93    6.29
   6  -8 -32   14.65    7.74
  -6  -8  32    8.46    6.28
  -6   8  33    2.72    4.98
   6  -8 -33   -0.91    6.51
  -6  -8  33    3.11    4.70
  -6   8  34   -0.33    4.91
   6  -8 -34   -3.68    6.33
  -6  -8  34    2.06    4.80
  -6   8  35    1.41    5.98
   6  -8 -35    7.28    6.14
  -6  -8  35    4.77    5.36
  -6   8  36    1.80    5.36
   6  -8 -36   -0.68    5.89
  -6  -8  36    6.40    6.86
   6  -8 -37    0.24    6.32
  -6  -8  37    3.04    5.64
  -6  -8  38    2.39    5.36
  -6   9   1    8.12    3.78
   6  -9  -1    7.13    3.06
   6  -9  -1   20.14    5.56
   6   9  -1    8.78    3.63
  -6  -9   1    5.74    3.79
  -6   9   2   11.08    4.09
   6  -9  -2   12.56    3.82
   6  -9  -2   15.09    4.94
   6   9  -2   11.54    4.16
  -6  -9   2   10.53    4.67
  -6   9   3  171.54   26.76
   6  -9  -3  197.60   26.44
   6  -9  -3  211.16   27.67
   6   9  -3  173.81   26.52
  -6  -9   3  193.17   27.36
  -6   9   4    8.70    4.17
   6  -9  -4   22.29    4.61
   6  -9  -4   10.42    5.08
   6   9  -4   16.25    4.55
  -6  -9   4   10.04    4.80
  -6   9   5    4.09    3.18
   6  -9  -5    0.07    2.61
   6  -9  -5    0.59    3.50
   6   9  -5    6.05    3.11
  -6  -9   5    0.98    3.20
  -6   9   6   21.81    5.76
   6  -9  -6   18.75    4.99
   6  -9  -6   11.51    5.00
   6   9  -6   21.24    5.22
  -6  -9   6   21.46    6.06
  -6   9   7   14.94    5.23
   6  -9  -7   17.21    4.84
   6  -9  -7   19.92    5.69
   6   9  -7   17.64    4.82
  -6  -9   7   17.13    5.45
  -6   9   8   -0.96    2.83
   6  -9  -8   -0.51    2.82
   6  -9  -8    0.58    3.42
  -6  -9   8   -0.61    2.86
  -6   9   9   91.69   15.53
   6  -9  -9   90.45   14.67
   6  -9  -9   96.47   16.11
  -6  -9   9   95.48   15.66
  -6   9  10    8.68    4.44
   6  -9 -10    4.56    4.85
  -6  -9  10    5.30    4.26
  -6   9  11    0.19    3.27
   6  -9 -11   -0.00    3.90
  -6  -9  11    1.73    3.44
  -6   9  12    5.14    4.37
   6  -9 -12    3.71    4.53
  -6  -9  12    5.10    4.21
  -6   9  13   97.91   16.72
   6  -9 -13   92.22   16.92
  -6  -9  13  102.95   16.71
  -6   9  14    7.36    4.58
   6  -9 -14    5.44    5.09
  -6  -9  14    0.92    4.09
   6  -9 -15   19.62    7.23
  -6  -9  15   26.17    7.23
   6  -9 -16   12.81    6.24
   6  -9 -17   13.53    6.47
  -6   9  18    2.22    3.92
   6  -9 -18    0.43    4.07
  -6   9  19   39.00    9.75
   6  -9 -19   28.96    9.56
  -6  -9  19   47.79    9.98
  -6   9  20   -1.52    4.77
   6  -9 -20    6.14    5.79
  -6  -9  20    0.18    4.02
  -6   9  21    5.83    4.82
   6  -9 -21    0.08    4.11
  -6  -9  21   -1.95    3.50
  -6   9  22    8.42    4.86
   6  -9 -22    3.20    5.55
  -6  -9  22   -2.86    4.79
  -6   9  23   53.23   12.31
   6  -9 -23   53.84   12.74
  -6  -9  23   49.93   11.53
  -6   9  24   -0.67    5.45
   6  -9 -24   -1.44    4.87
  -6  -9  24   -1.18    4.04
  -6   9  25   18.23    7.15
   6  -9 -25   12.77    7.23
  -6  -9  25   21.93    7.20
  -6   9  26   -0.94    5.18
   6  -9 -26    3.01    4.87
  -6  -9  26    4.33    4.85
  -6   9  27    0.42    4.90
   6  -9 -27   -1.79    4.91
  -6  -9  27    2.15    4.69
  -6   9  28   -1.49    4.58
   6  -9 -28   -0.26    5.42
  -6  -9  28   -0.68    4.87
  -6   9  29   28.37    8.39
   6  -9 -29    5.48    6.97
  -6  -9  29   10.01    6.45
  -6   9  30   -0.22    4.86
   6  -9 -30   -0.73    5.13
  -6  -9  30    5.05    5.66
  -6   9  31   -1.51    5.35
   6  -9 -31    2.51    5.61
  -6  -9  31    0.30    4.30
  -6   9  32   -1.24    5.30
   6  -9 -32    4.52    6.79
  -6  -9  32   -2.52    4.69
  -6   9  33   14.02    7.12
   6  -9 -33    9.68    7.46
  -6   9  34    1.25    5.79
   6  -9 -34   -5.13    7.15
  -6   9  35   10.47    6.34
   6  -9 -35    0.33    6.09
   6 -10  -1   34.26    6.22
  -6 -10   1    2.69    3.48
   6 -10  -2   15.55    4.77
  -6 -10   2    7.96    4.36
  -6  10   3   -1.10    2.76
   6 -10  -3   -0.81    2.90
  -6 -10   3    2.38    3.01
  -6  10   4    5.15    3.54
   6 -10  -4   13.16    4.56
  -6 -10   4    8.31    4.06
  -6  10   5   42.30    8.24
   6 -10  -5   31.91    7.95
  -6 -10   5   43.35    8.45
  -6  10   6    4.64    3.44
   6 -10  -6    0.07    3.45
  -6 -10   6   -0.02    2.67
  -6  10   7   31.77    6.84
   6 -10  -7   22.21    6.43
  -6 -10   7   23.16    6.56
  -6  10   8    0.84    2.77
   6 -10  -8   -1.11    3.28
  -6 -10   8    2.14    3.30
  -6  10   9   -1.11    3.56
   6 -10  -9    1.65    3.73
  -6 -10   9   -0.71    3.09
  -6  10  10    3.53    3.40
   6 -10 -10    2.51    4.12
  -6 -10  10    6.08    4.12
  -6  10  11  104.55   17.72
   6 -10 -11   91.53   17.71
  -6 -10  11  133.31   18.42
  -6  10  12    1.29    3.15
   6 -10 -12   -0.23    3.53
  -6 -10  12   -0.74    3.72
  -6  10  13   18.51    6.18
   6 -10 -13   12.90    5.94
  -6 -10  13   15.04    5.46
  -6  10  14    9.24    5.21
   6 -10 -14    6.06    5.56
  -6 -10  14   15.38    5.68
   6 -10 -15   54.91   12.03
  -6 -10  15   66.45   12.21
   6 -10 -16    2.76    4.67
   6 -10 -17   30.87    8.69
  -6  10  18    7.45    4.66
   6 -10 -18    7.89    5.24
  -6  10  19    9.63    5.02
   6 -10 -19    7.78    5.32
  -6 -10  19    6.36    4.91
  -6  10  20    0.12    4.13
   6 -10 -20    0.03    3.57
  -6 -10  20   -0.93    3.66
  -6  10  21   56.07   11.86
   6 -10 -21   34.60   10.87
  -6 -10  21   56.16   11.50
  -6  10  22   -0.97    4.22
   6 -10 -22    2.45    4.63
  -6  10  23    3.92    4.49
   6 -10 -23    0.39    4.85
  -6  10  24   -1.84    4.60
   6 -10 -24    2.59    4.92
  -6  10  25   22.66    7.10
   6 -10 -25    6.45    6.43
  -6  10  26   -0.49    3.24
   6 -10 -26   -0.85    5.68
  -6  10  27   12.28    6.24
   6 -10 -27    1.00    5.82
  -6  10  28    8.69    5.70
   6 -10 -28    6.21    7.21
  -6  10  29   -2.30    6.04
   6 -10 -29    3.86    5.72
  -6  10  30   -1.23    4.98
   6 -10 -30   -0.45    5.37
  -6  10  31    5.18    5.42
   6 -10 -31   -0.09    5.20
  -6  10  32    3.68    5.66
   6 -10 -32   -0.93    5.32
  -6  10  33    7.73    5.89
  -6  10  34   -1.01    5.85
  -6  10  35    4.46    5.40
   6 -11  -1   12.97    4.63
  -6 -11   1    3.85    3.20
   6 -11  -2    0.31    3.74
  -6 -11   2    0.40    2.63
   6 -11  -3   52.15    9.74
  -6 -11   3   43.60    9.26
   6 -11  -4    0.34    2.98
  -6 -11   4    1.05    2.59
   6 -11  -5   10.07    4.48
  -6 -11   5    1.90    3.26
   6 -11  -6    0.71    4.24
  -6 -11   6   -0.03    2.96
   6 -11  -7   13.04    5.28
   6 -11  -8    8.42    4.76
   6 -11  -9   34.37    8.56
   6 -11 -10    0.58    4.36
   6 -11 -11   -0.83    3.83
   6 -11 -12   -1.46    5.04
   6 -11 -13   37.29    9.51
   6 -11 -14    0.10    3.93
   6 -11 -15   12.17    5.75
   6 -11 -16   -2.68    4.82
   6 -11 -17   29.07    8.37
   6 -11 -18    9.96    5.39
   6 -11 -19   28.34    8.59
   6 -11 -20   -0.73    5.00
   6 -11 -21   -2.57    5.82
   6 -11 -22    5.24    5.51
   6 -11 -23   17.91    7.77
   6 -11 -24    9.60    5.52
   6 -11 -25    8.17    5.90
   6 -11 -26    4.23    5.98
   6 -11 -27   11.88    7.81
   6 -11 -28    1.52    4.75
   6 -11 -29    7.17    6.04
   6 -11 -30   -1.08    5.25
   6 -12  -1   54.14   10.00
   6 -12  -2    2.05    3.53
   6 -12  -3    2.15    3.19
   6 -12  -4    7.38    4.30
   6 -12  -5    3.11    3.61
   6 -12  -6    1.79    3.81
   6 -12  -7   11.32    4.92
   6 -12  -8    1.15    3.35
   6 -12  -9   11.00    5.31
   6 -12 -10    7.49    3.98
   6 -12 -11   28.02    7.68
   6 -12 -12    2.97    3.40
   6 -12 -13    5.97    4.23
   6 -12 -14    0.31    4.11
   6 -12 -15    2.96    4.18
   6 -12 -16    4.28    5.08
   6 -12 -17    5.41    4.99
   6 -12 -18    1.15    4.00
   6 -12 -19   -0.70    4.74
   6 -12 -20    1.91    4.00
   6 -12 -21   20.15    8.41
   6 -12 -22    2.38    4.88
   6 -12 -23    5.00    5.44
   6 -12 -24    4.46    5.76
   6 -12 -25    3.59    5.75
   6 -12 -26    0.66    5.32
   6 -12 -27   12.88    8.42
   6 -13  -1    6.78    3.63
   6 -13  -2    7.66    4.06
   6 -13  -3   50.24    9.53
   6 -13  -4    5.92    3.93
   6 -13  -5    5.69    4.23
   6 -13  -6    3.90    3.80
   6 -13  -7   25.34    6.82
   6 -13  -8    8.39    4.98
   6 -13  -9   49.64   10.23
   6 -13 -10    2.42    4.12
   6 -13 -11   -0.33    3.89
   6 -13 -12    5.91    4.39
   6 -13 -13   12.42    5.66
   6 -13 -14    0.73    4.17
   6 -13 -15    7.86    5.12
   6 -13 -16    1.74    3.98
   6 -13 -17    3.83    4.79
   6 -13 -18    1.17    4.69
   6 -13 -19   28.81    8.69
   6 -13 -20    2.02    5.35
   6 -13 -21    1.69    5.41
   6 -13 -22    1.25    4.72
   6 -13 -23   11.74    6.75
   6 -13 -24   -1.35    5.08
   6 -14  -1   10.74    4.18
   6 -14  -2    6.39    3.71
   6 -14  -3   -0.12    3.04
   6 -14  -4    6.48    4.48
   6 -14  -5   23.10    6.38
   6 -14  -6   10.91    5.02
   6 -14  -7   12.49    4.83
   6 -14  -8    0.01    3.57
   6 -14  -9    6.48    4.88
   6 -14 -10    2.81    4.29
   6 -14 -11    9.94    5.37
   6 -14 -12   -1.20    3.80
   6 -14 -13   -0.81    4.38
   6 -14 -14    2.47    4.50
   6 -14 -15    4.84    4.09
   6 -14 -16    1.08    3.69
   6 -14 -17    3.36    4.91
   6 -14 -18   -2.23    4.49
   6 -14 -19    1.13    4.97
   6 -14 -20    5.59    5.10
   6 -14 -21    6.76    5.77
   6 -15  -1    0.35    3.01
   6 -15  -2    9.66    4.42
   6 -15  -3    7.43    3.89
   6 -15  -4   -0.73    3.53
   6 -15  -5   -0.52    3.31
   6 -15  -6    0.11    3.26
   6 -15  -7    4.67    3.81
   6 -15  -8    7.71    4.14
   6 -15  -9    6.55    4.52
   6 -15 -10    2.58    3.47
   6 -15 -11   -2.20    4.32
   6 -15 -12    5.86    3.99
   6 -15 -13    4.52    4.62
   6 -15 -14    0.68    4.33
   6 -15 -15   -1.99    4.65
   6 -15 -16   -0.86    3.89
   6 -15 -17    1.86    4.73
   6 -15 -18    4.43    5.02
   6 -16  -1    5.82    3.49
   6 -16  -2    2.30    2.79
   6 -16  -3   -1.22    3.06
   6 -16  -4    2.22    3.41
   6 -16  -5    1.85    3.39
   6 -16  -6    4.94    3.66
   6 -16  -7   -0.17    3.31
   6 -16  -8   -0.16    2.96
   6 -16  -9   -1.49    3.49
   6 -16 -10    6.02    3.71
   6 -16 -11    0.29    3.42
   6 -16 -12   -0.20    3.82
   6 -16 -13   -0.11    4.10
   6 -16 -14    0.13    3.83
   6 -17  -1   -0.54    2.97
   6 -17  -2    3.82    3.32
   6 -17  -3    6.02    3.58
   6 -17  -4    2.86    3.30
   6 -17  -5   -1.56    3.50
   6 -17  -6    0.39    2.92
   6 -17  -7    3.63    3.68
   6 -17  -8    4.03    3.68
   6 -17  -9   -0.08    3.30
   6 -17 -10    0.30    3.80
   6 -18  -1   -0.63    2.87
   6 -18  -2    2.81    2.99
   6 -18  -3    0.19    3.04
   6 -18  -4   -0.91    3.02
   6 -18  -5    0.07    2.86
  -5   0   1    5.10    2.45
  -5   0   1    1.49    3.34
   5   0  -1    3.47    2.98
   5   0  -1    1.36    3.36
  -5   0   2   -0.16    2.52
  -5   0   2    1.26    3.29
   5   0  -2   -0.20    2.53
   5   0  -2   -1.68    3.67
  -5   0   3   93.79   14.98
  -5   0   3  103.55   15.54
   5   0  -3  100.63   14.86
   5   0  -3   94.98   15.57
  -5   0   4   -0.10    2.62
  -5   0   4   -0.70    3.37
   5   0  -4   -1.25    2.59
   5   0  -4    1.20    3.33
  -5   0   5 2426.04  322.47
  -5   0   5 2352.74  322.52
   5   0  -5 2516.73  322.27
   5   0  -5 2849.59  323.57
  -5   0   6    0.49    2.94
  -5   0   6   -0.95    3.55
   5   0  -6   -0.64    3.38
   5   0  -6   -1.90    4.10
  -5   0   7   94.31   13.51
  -5   0   7   69.95   13.04
   5   0  -7   76.37   12.71
   5   0  -7   79.04   13.70
  -5   0   8    0.67    3.40
  -5   0   8    0.16    3.30
   5   0  -8   -1.93    3.90
   5   0  -8   -0.46    3.78
  -5   0   9  510.89   72.72
  -5   0   9  612.41   73.45
   5   0  -9  520.05   72.40
   5   0  -9  569.97   73.70
  -5   0  10   -0.96    3.13
  -5   0  10    0.21    3.03
   5   0 -10   -0.13    3.18
   5   0 -10   -1.36    3.79
  -5   0  11   33.30    7.48
  -5   0  11   34.57    7.54
   5   0 -11   26.25    6.52
   5   0 -11   35.91    8.38
  -5   0  12   -1.63    4.25
  -5   0  12   -1.48    3.58
   5   0 -12   -0.26    2.78
   5   0 -12   -0.14    3.83
  -5   0  13   19.45    5.69
  -5   0  13   15.74    5.37
   5   0 -13   12.57    5.54
  -5   0  14    2.16    3.05
  -5   0  14   -1.22    3.83
   5   0 -14   -1.06    3.69
  -5   0  15  104.37   19.20
  -5   0  15  149.07   20.61
   5   0 -15  128.33   20.53
  -5   0  16   -1.35    3.65
  -5   0  16   -0.07    3.20
   5   0 -16    2.20    3.51
  -5   0  17  148.19   19.80
  -5   0  17  116.14   18.83
   5   0 -17   84.49   18.18
  -5   0  18    1.23    3.72
   5   0 -18   -2.31    4.73
  -5   0  19    5.74    5.33
   5   0 -19  153.86   16.06
  -5   0  20    1.72    4.31
   5   0 -20   -1.47    4.79
  -5   0  21  234.79   34.78
   5   0 -21  229.63   35.51
  -5   0  22    2.71    4.65
   5   0 -22   -1.66    5.19
  -5   0  23    4.23    4.74
   5   0 -23    2.06    4.47
  -5   0  24    0.84    3.91
   5   0 -24   -0.44    4.03
  -5   0  25   29.97    8.77
   5   0 -25   20.13    8.33
  -5   0  26    0.84    3.32
   5   0 -26    2.61    6.03
  -5   0  27   74.16   14.10
   5   0 -27   52.32   13.97
  -5   0  28    0.54    4.71
   5   0 -28    1.84    4.64
  -5   0  29   17.30    7.06
  -5   0  30    0.13    5.65
  -5   0  31   49.18   12.22
  -5   0  32   -2.57    5.34
  -5   0  33    0.23    5.17
  -5   0  34   -3.11    5.93
  -5   0  35    1.37    5.02
  -5   0  36    1.33    5.43
  -5   0  37   34.18   10.59
  -5   0  38    2.85    5.81
  -5   0  39    7.81    6.87
  -5   1   1  468.34   62.05
  -5   1   1  515.08   62.70
   5  -1  -1  430.79   61.59
   5  -1  -1  553.49   63.20
   5   1  -1  416.13   61.56
   5   1  -1  511.36   63.04
  -5  -1   1  440.03   61.94
  -5  -1   1  489.12   62.75
  -5   1   2    6.75    3.35
  -5   1   2   -1.66    3.76
   5  -1  -2    8.16    3.40
   5  -1  -2    7.27    4.34
   5   1  -2    4.50    3.07
   5   1  -2   10.45    4.59
  -5  -1   2    3.08    3.60
  -5  -1   2    6.48    3.97
  -5   1   3  525.30   64.36
  -5   1   3  531.95   64.65
   5  -1  -3  442.88   63.54
   5  -1  -3  494.72   64.69
   5   1  -3  472.49   63.77
   5   1  -3  530.05   65.00
  -5  -1   3  432.19   63.85
  -5   1   4   22.11    5.39
  -5   1   4    8.26    4.34
   5  -1  -4   11.88    4.09
   5  -1  -4    3.72    4.35
   5   1  -4   18.36    4.54
   5   1  -4    8.39    4.62
  -5  -1   4   17.95    4.83
  -5  -1   4   14.66    5.50
  -5   1   5   86.75   15.85
  -5   1   5  105.89   16.56
   5  -1  -5   95.47   15.81
   5  -1  -5  113.03   16.93
   5   1  -5  111.64   16.04
   5   1  -5  111.32   16.90
  -5  -1   5  117.85   16.58
  -5  -1   5  114.15   16.71
  -5   1   6  842.49   88.08
  -5   1   6  676.07   87.41
   5  -1  -6  668.78   86.91
   5  -1  -6  615.96   87.51
   5   1  -6  605.76   86.67
   5   1  -6  625.22   87.59
  -5  -1   6  612.69   87.03
  -5  -1   6  718.80   87.79
  -5   1   7  602.06   86.52
  -5   1   7  647.95   86.82
   5  -1  -7  678.06   86.48
   5  -1  -7  637.87   87.20
   5   1  -7  663.21   86.40
   5   1  -7  692.87   87.53
  -5  -1   7  668.20   86.86
  -5  -1   7  692.28   87.20
  -5   1   8    0.18    3.35
  -5   1   8   -0.84    3.63
   5  -1  -8    0.76    2.97
   5  -1  -8   -2.25    4.18
   5   1  -8   -0.89    2.73
   5   1  -8   -0.02    3.82
  -5  -1   8    0.54    3.07
  -5  -1   8   -0.98    4.00
  -5   1   9   36.27    8.61
  -5   1   9   40.62    8.86
   5  -1  -9   65.41    9.36
   5  -1  -9   54.09    9.93
   5   1  -9   44.77    9.33
  -5  -1   9   30.85    8.22
  -5  -1   9   46.76    9.21
  -5   1  10    1.79    3.47
  -5   1  10    0.11    3.46
   5  -1 -10    5.35    3.39
   5  -1 -10    1.79    3.38
   5   1 -10   -0.82    3.20
   5   1 -10    5.32    4.40
  -5  -1  10    2.10    3.37
  -5  -1  10    0.94    3.71
  -5   1  11  194.83   28.29
  -5   1  11  208.58   28.53
   5  -1 -11  182.92   27.71
   5  -1 -11  221.23   29.33
   5   1 -11  213.69   28.08
   5   1 -11  201.25   29.01
  -5  -1  11  178.12   28.05
  -5  -1  11  171.26   28.06
  -5   1  12   20.87    6.18
  -5   1  12   13.37    5.52
   5  -1 -12    8.83    4.40
   5  -1 -12   13.92    5.59
   5   1 -12   18.42    5.17
   5   1 -12   12.20    5.41
  -5  -1  12   13.33    4.88
  -5  -1  12   19.53    5.78
  -5   1  13  440.71   61.55
  -5   1  13  424.86   61.34
   5  -1 -13  438.07   60.92
   5  -1 -13  479.03   62.45
   5   1 -13  495.73   61.26
   5   1 -13  439.06   62.08
  -5  -1  13  441.97   61.49
  -5  -1  13  479.21   61.97
  -5   1  14    0.77    3.43
  -5   1  14    2.91    3.67
   5  -1 -14    1.14    3.68
   5   1 -14    3.42    4.44
  -5  -1  14   -0.24    3.32
  -5  -1  14    3.52    3.99
  -5   1  15   45.45    9.82
  -5   1  15   48.41    9.74
   5  -1 -15   40.55    9.75
   5   1 -15   36.28    9.65
  -5  -1  15   56.96   10.40
  -5  -1  15   49.26   10.04
  -5   1  16    4.60    4.41
  -5   1  16    2.63    3.75
   5  -1 -16    2.86    3.71
   5   1 -16    1.07    3.70
  -5  -1  16    4.88    3.45
  -5  -1  16    5.49    4.35
  -5   1  17   32.14    7.58
  -5   1  17   25.38    7.55
   5  -1 -17   25.68    7.47
   5   1 -17   21.88    7.66
  -5  -1  17   22.44    7.12
  -5  -1  17   32.15    7.83
  -5   1  18   -0.95    4.21
   5  -1 -18   -1.77    4.61
   5   1 -18    1.17    4.53
  -5  -1  18    1.01    3.52
  -5  -1  18   11.11    5.25
   5  -1 -19  173.53   31.18
   5   1 -19  229.69   32.48
  -5  -1  19  231.26   31.98
   5  -1 -20    6.57    5.38
   5   1 -20    3.35    5.46
  -5  -1  20    7.45    5.08
  -5   1  21    0.94    4.17
   5  -1 -21    7.23    5.34
   5   1 -21    1.73    5.26
  -5  -1  21   10.51    5.45
  -5  -1  21    0.25    4.18
  -5   1  22   16.47    6.81
   5  -1 -22    8.57    6.00
   5   1 -22    3.85    5.03
  -5  -1  22   15.23    6.21
  -5  -1  22   12.47    6.74
  -5   1  23   46.81   11.68
   5  -1 -23   55.12   12.93
   5   1 -23   58.48   13.28
  -5  -1  23   71.79   12.87
  -5   1  24   -1.10    4.67
   5  -1 -24    6.22    5.75
   5   1 -24    1.65    5.28
  -5  -1  24    9.63    5.64
  -5   1  25   18.80    6.89
   5  -1 -25   16.95    8.24
   5   1 -25   11.50    7.50
  -5  -1  25   24.97    8.11
  -5   1  26   14.23    6.11
   5  -1 -26   27.44    8.75
   5   1 -26    4.05    6.27
  -5  -1  26   -0.74    3.75
  -5   1  27   72.30   12.90
   5  -1 -27   66.27   13.75
  -5  -1  27   27.09    9.92
  -5   1  28    2.47    5.26
  -5  -1  28   17.14    6.61
  -5   1  29   62.40   13.72
  -5  -1  29   64.24   13.56
  -5   1  30    5.57    5.67
  -5  -1  30    1.50    4.94
  -5   1  31    3.05    5.10
  -5  -1  31   -2.51    5.16
  -5   1  32    7.35    6.08
  -5  -1  32    0.60    5.48
  -5   1  33   76.47   15.54
  -5  -1  33   58.53   14.35
  -5   1  34   -3.00    5.66
  -5  -1  34    2.71    5.14
  -5   1  35    6.55    6.10
  -5  -1  35   12.52    6.74
  -5   1  36   -4.69    6.47
  -5  -1  36   -0.04    4.53
  -5   1  37    2.36    5.43
  -5  -1  37   16.27    8.28
  -5   1  38   -1.15    4.57
  -5  -1  38   -0.77    5.60
  -5  -1  39   19.46    8.07
  -5   2   1    1.98    2.81
  -5   2   1    6.96    3.65
   5  -2  -1    3.98    2.86
   5  -2  -1    4.03    3.58
   5   2  -1    4.76    2.84
   5   2  -1    0.37    3.31
  -5  -2   1    0.35    2.53
  -5  -2   1    0.66    3.12
  -5   2   2   18.65    4.79
  -5   2   2   16.58    4.94
   5  -2  -2   21.89    4.69
   5  -2  -2   18.34    5.61
   5   2  -2   12.28    4.18
   5   2  -2   11.30    4.96
  -5  -2   2   17.76    4.42
  -5  -2   2   16.54    5.25
  -5   2   3  192.71   27.23
  -5   2   3  218.35   27.75
   5  -2  -3  180.77   26.72
   5  -2  -3  211.04   28.02
   5   2  -3  181.46   26.84
   5   2  -3  232.96   28.50
  -5  -2   3  164.11   26.91
  -5  -2   3  201.95   27.90
  -5   2   4   78.59   12.02
  -5   2   4   63.76   11.75
   5  -2  -4   69.68   11.43
   5  -2  -4   64.21   12.11
   5   2  -4   86.34   11.96
   5   2  -4   61.92   12.08
  -5  -2   4   74.83   11.95
  -5  -2   4   74.61   12.39
  -5   2   5  654.33   89.20
  -5   2   5  728.42   89.59
   5  -2  -5  667.04   88.88
   5  -2  -5  668.15   89.69
   5   2  -5  675.74   88.93
   5   2  -5  815.09   90.60
  -5  -2   5  624.03   89.10
  -5  -2   5  662.36   89.60
  -5   2   6    5.80    3.75
  -5   2   6    6.96    4.15
   5  -2  -6    6.86    3.48
   5  -2  -6    2.42    3.59
   5   2  -6   12.55    3.85
   5   2  -6    6.00    4.21
  -5  -2   6   13.13    4.35
  -5  -2   6    8.68    4.47
  -5   2   7  129.73   18.06
  -5   2   7  112.12   17.76
   5  -2  -7  118.04   17.43
   5  -2  -7  121.94   18.42
   5   2  -7  109.94   17.26
   5   2  -7  116.45   18.34
  -5  -2   7  108.53   17.61
  -5   2   8   16.16    4.98
  -5   2   8   12.60    4.67
   5  -2  -8   14.11    4.40
   5  -2  -8   16.79    5.52
   5   2  -8   10.11    4.02
   5   2  -8   11.21    4.96
  -5  -2   8   11.29    4.40
  -5  -2   8    7.15    4.68
  -5   2   9  714.55   92.37
  -5   2   9  633.11   91.87
   5  -2  -9  609.76   91.47
   5  -2  -9  745.64   93.03
   5   2  -9  794.92   92.19
   5   2  -9  663.78   92.65
  -5  -2   9  761.17   92.58
  -5  -2   9  724.94   92.65
  -5   2  10    5.02    3.41
  -5   2  10    4.09    3.50
   5  -2 -10    4.50    3.28
   5  -2 -10    0.49    3.53
   5   2 -10    6.23    3.83
   5   2 -10    6.03    4.20
  -5  -2  10    8.05    4.25
  -5  -2  10    4.31    4.05
  -5   2  11    8.35    3.78
  -5   2  11   -0.49    3.49
   5  -2 -11    3.01    3.37
   5  -2 -11    4.39    4.21
   5   2 -11    5.79    3.71
   5   2 -11    9.34    4.88
  -5  -2  11    9.23    4.09
  -5  -2  11   22.05    6.29
  -5   2  12   75.66   14.78
  -5   2  12   87.53   14.99
   5  -2 -12   91.17   14.71
   5  -2 -12   80.23   15.38
   5   2 -12  130.95   15.76
   5   2 -12   83.19   15.53
  -5  -2  12   85.99   15.12
  -5  -2  12  111.25   16.15
  -5   2  13   63.75   11.84
  -5   2  13   81.07   12.34
   5  -2 -13   65.14   11.41
   5  -2 -13   59.59   12.38
   5   2 -13   76.95   11.69
   5   2 -13   41.99   11.32
  -5  -2  13   70.46   12.13
  -5   2  14   41.13    8.83
  -5   2  14   48.15    9.07
   5  -2 -14   32.90    8.66
   5   2 -14   32.99    8.98
  -5  -2  14   44.98    9.19
  -5  -2  14   40.42    8.96
  -5   2  15  360.94   53.08
  -5   2  15  475.66   53.95
   5  -2 -15  376.90   53.73
   5   2 -15  395.66   53.97
  -5  -2  15  418.11   53.52
  -5  -2  15  313.95   52.68
  -5   2  16    1.68    3.90
   5  -2 -16    0.85    4.00
   5   2 -16   10.62    5.23
  -5  -2  16    2.10    3.37
  -5  -2  16    1.75    4.05
  -5   2  17    3.65    3.99
   5  -2 -17    5.15    4.89
   5   2 -17    8.25    5.30
  -5  -2  17    5.46    3.80
  -5  -2  17    8.89    4.80
   5  -2 -18    0.78    4.02
   5   2 -18   -1.30    4.20
  -5  -2  18   -1.47    3.48
  -5  -2  18   -0.02    4.35
   5  -2 -19  133.13   21.02
   5   2 -19  100.79   20.08
  -5  -2  19  128.42   20.38
   5  -2 -20   94.49   16.04
   5   2 -20   71.32   15.08
  -5  -2  20   71.33   14.57
  -5   2  21    4.02    5.06
   5  -2 -21    8.40    5.37
   5   2 -21    4.54    5.18
  -5  -2  21    6.26    4.64
  -5  -2  21    1.41    4.72
  -5   2  22   12.81    5.81
   5  -2 -22    8.71    6.45
   5   2 -22    5.48    5.73
  -5  -2  22   20.69    7.01
  -5  -2  22    7.63    6.03
  -5   2  23   10.38    5.87
   5  -2 -23    6.10    5.90
   5   2 -23   20.04    7.19
  -5  -2  23    8.94    5.74
  -5  -2  23   12.16    6.52
  -5   2  24    1.85    5.13
   5  -2 -24    2.14    5.72
   5   2 -24   -2.10    4.89
  -5  -2  24   -0.59    4.47
  -5   2  25  106.58   20.72
  -5  -2  25  137.48   21.63
  -5   2  26   16.52    6.83
  -5  -2  26   19.77    7.39
  -5   2  27   84.39   14.14
  -5  -2  27   28.48    9.84
  -5   2  28    0.70    5.26
   5  -2 -28    7.91    5.49
  -5  -2  28   -2.34    5.13
  -5   2  29   47.83   11.59
   5  -2 -29   47.94   12.65
  -5  -2  29   35.70   10.54
  -5   2  30    8.06    4.81
   5  -2 -30    8.44    7.08
  -5  -2  30    6.64    5.44
  -5   2  31   50.86   12.74
   5  -2 -31   50.62   14.00
  -5  -2  31   64.65   13.65
  -5   2  32    2.18    5.43
  -5  -2  32    4.95    5.60
  -5   2  33    0.09    4.58
  -5  -2  33   -1.35    5.36
  -5   2  34   -3.07    6.75
  -5  -2  34    3.35    5.28
  -5   2  35   13.76    7.40
  -5  -2  35    3.32    5.91
  -5   2  36    4.86    5.30
  -5  -2  36    0.73    5.15
  -5   2  37    2.12    6.70
  -5  -2  37    6.67    6.10
  -5   2  38   -2.43    6.06
  -5  -2  38    0.30    4.01
  -5  -2  39    2.71    6.39
  -5   3   1  256.27   42.20
  -5   3   1  308.18   42.80
   5  -3  -1  308.56   42.30
   5  -3  -1  345.21   43.49
   5   3  -1  332.97   42.61
   5   3  -1  314.47   43.38
  -5  -3   1  366.24   43.19
  -5  -3   1  333.48   43.61
  -5   3   2   64.78   10.29
  -5   3   2   63.17   10.51
   5  -3  -2   72.99   10.24
   5  -3  -2   58.41   10.70
   5   3  -2   56.04    9.84
   5   3  -2   47.16   10.63
  -5  -3   2   59.99   10.28
  -5  -3   2   58.25   10.83
  -5   3   3  124.26   18.17
   5  -3  -3  117.90   17.49
   5  -3  -3  135.73   18.76
   5   3  -3  120.41   17.66
   5   3  -3  118.70   18.50
  -5  -3   3  122.31   18.02
  -5  -3   3  106.59   18.17
  -5   3   4    2.63    3.37
  -5   3   4    1.39    3.73
   5  -3  -4    2.88    2.59
   5  -3  -4    3.22    4.16
   5   3  -4    4.03    2.93
   5   3  -4    2.50    3.44
  -5  -3   4    3.71    3.13
  -5  -3   4    2.51    3.71
  -5   3   5  221.20   31.18
  -5   3   5  218.65   31.23
   5  -3  -5  198.78   30.55
   5  -3  -5  230.76   31.74
   5   3  -5  237.81   31.93
  -5  -3   5  212.66   31.16
  -5  -3   5  268.12   32.25
  -5   3   6  250.35   32.40
  -5   3   6  250.42   32.28
   5  -3  -6  216.74   31.59
   5   3  -6  209.75   31.55
   5   3  -6  237.87   32.74
  -5  -3   6  225.33   32.10
  -5  -3   6  231.88   32.59
  -5   3   7   97.80   13.18
  -5   3   7   66.73   12.25
   5  -3  -7   77.83   12.15
   5  -3  -7   95.77   13.54
   5   3  -7   53.09   11.35
   5   3  -7   78.91   13.25
  -5  -3   7   63.74   12.12
  -5  -3   7   93.06   13.50
  -5   3   8   97.32   16.63
  -5   3   8   94.40   16.39
   5  -3  -8  117.02   16.66
   5   3  -8  123.45   16.76
   5   3  -8  126.46   17.89
  -5  -3   8  100.49   16.77
  -5  -3   8  108.57   17.27
  -5   3   9  106.07   17.09
  -5   3   9  117.41   17.16
   5  -3  -9  104.52   16.54
   5  -3  -9  104.42   17.42
   5   3  -9  116.19   16.82
   5   3  -9   91.07   17.12
  -5  -3   9  147.67   17.99
  -5  -3   9   94.88   17.05
  -5   3  10   25.33    6.23
  -5   3  10   29.39    6.29
   5  -3 -10   17.57    5.25
   5  -3 -10   25.38    6.94
   5   3 -10   23.51    5.65
   5   3 -10   13.37    5.66
  -5  -3  10   23.78    5.90
  -5  -3  10   25.06    6.53
  -5   3  11    0.80    3.48
  -5   3  11   -0.08    3.38
   5  -3 -11   -0.06    2.61
   5  -3 -11   -0.66    3.62
   5   3 -11   -0.83    2.75
   5   3 -11   -2.01    3.57
  -5  -3  11    1.07    3.22
  -5  -3  11   -1.39    3.73
  -5   3  12   22.26    6.16
  -5   3  12   15.43    5.88
   5  -3 -12   27.86    6.07
   5  -3 -12   28.70    7.18
   5   3 -12   25.94    6.01
   5   3 -12   28.19    7.26
  -5  -3  12   13.61    5.69
  -5  -3  12   29.37    7.32
  -5   3  13  223.58   33.06
  -5   3  13  239.45   32.95
   5  -3 -13  265.92   32.94
   5  -3 -13  291.87   34.69
   5   3 -13  167.65   31.57
   5   3 -13  219.18   33.40
  -5  -3  13  261.75   33.54
  -5   3  14   29.39    7.14
   5  -3 -14   38.11    8.24
   5   3 -14   22.49    7.37
  -5  -3  14   21.54    6.49
  -5  -3  14   28.53    7.76
  -5   3  15    9.92    4.91
   5  -3 -15    4.29    3.97
   5   3 -15    4.32    4.39
  -5  -3  15    5.32    3.81
  -5  -3  15   12.01    5.40
  -5   3  16   58.01   11.08
   5   3 -16   50.47   11.10
  -5  -3  16   52.31   10.76
  -5  -3  16   51.84   11.16
  -5   3  17   67.59   13.50
   5  -3 -17   68.12   14.01
   5   3 -17   73.38   14.31
  -5  -3  17   68.70   13.32
  -5  -3  17   93.59   14.78
   5  -3 -18   14.54    6.11
   5   3 -18   13.56    5.85
  -5  -3  18   11.95    5.28
  -5  -3  18   21.00    6.94
   5  -3 -19   -2.02    4.69
   5   3 -19    1.67    3.87
  -5  -3  19    3.61    4.67
   5  -3 -20   -0.98    3.92
   5   3 -20   -0.06    4.21
  -5  -3  20    2.65    4.91
  -5   3  21   77.94   13.38
   5  -3 -21   60.38   13.33
   5   3 -21   53.31   12.69
  -5  -3  21   55.22   12.29
  -5  -3  21   58.86   12.91
  -5   3  22   99.65   20.65
   5   3 -22  143.27   23.25
  -5  -3  22  168.84   22.93
  -5   3  23  102.99   18.76
  -5  -3  23  107.55   18.88
  -5   3  24   21.00    7.12
  -5  -3  24    7.72    5.71
  -5   3  25   -1.79    5.07
  -5  -3  25   -0.08    4.43
  -5   3  26    5.78    5.59
   5  -3 -26   -2.58    6.01
  -5  -3  26   -0.43    3.91
  -5   3  27   23.46    8.23
   5  -3 -27   35.65   10.85
  -5  -3  27   16.24    7.74
  -5   3  28    2.97    4.13
   5  -3 -28   11.85    6.59
  -5  -3  28    6.04    5.44
  -5   3  29   52.13   11.75
   5  -3 -29   38.67   11.64
  -5  -3  29   37.14   10.52
  -5   3  30   -0.69    4.48
   5  -3 -30   -2.08    6.25
  -5  -3  30    2.21    5.26
  -5   3  31    2.83    5.50
   5  -3 -31    4.70    5.82
  -5  -3  31    2.16    4.71
  -5   3  32    3.14    5.38
   5  -3 -32    6.54    6.84
  -5  -3  32    4.51    5.82
  -5   3  33   18.34    8.37
   5  -3 -33   10.44    8.02
  -5  -3  33   32.89    9.67
  -5   3  34   10.97    5.72
  -5  -3  34    2.55    5.49
  -5   3  35    1.35    4.67
  -5  -3  35   -2.75    5.46
  -5   3  36   -0.35    4.42
  -5  -3  36   -0.37    4.65
  -5   3  37    5.85    6.83
  -5  -3  37   11.20    6.54
  -5   3  38    6.33    6.16
  -5  -3  38    3.90    5.74
  -5  -3  39   15.45    7.99
  -5   4   1   86.78   12.92
  -5   4   1   78.83   12.87
   5  -4  -1   93.02   12.78
   5  -4  -1   88.28   13.73
   5   4  -1   72.56   12.49
   5   4  -1   72.73   13.38
  -5  -4   1   85.05   13.99
  -5   4   2   14.26    4.38
  -5   4   2    6.66    3.57
   5  -4  -2   13.23    3.81
   5  -4  -2   14.30    4.82
   5   4  -2   10.31    3.79
   5   4  -2    4.05    4.13
  -5  -4   2    9.73    3.90
  -5  -4   2    9.41    4.32
  -5   4   3   37.28    7.56
  -5   4   3   43.66    7.95
   5  -4  -3   36.72    7.19
   5  -4  -3   37.49    8.28
   5   4  -3   44.82    7.63
   5   4  -3   42.26    8.18
  -5  -4   3   42.33    8.05
  -5  -4   3   38.15    8.48
  -5   4   4   75.00   11.31
  -5   4   4   81.56   11.54
   5  -4  -4   44.36   10.05
   5  -4  -4   77.66   11.80
   5   4  -4   75.81   10.95
   5   4  -4   79.46   12.15
  -5  -4   4   49.89   10.63
  -5  -4   4   72.31   11.65
  -5   4   5  206.04   28.71
  -5   4   5  191.25   28.42
   5  -4  -5  213.96   28.31
   5  -4  -5  205.51   29.08
   5   4  -5  219.04   28.50
   5   4  -5  190.52   29.01
  -5  -4   5  171.33   28.29
  -5  -4   5  242.22   29.78
  -5   4   6   -0.14    2.67
  -5   4   6    0.94    3.04
   5  -4  -6   -0.63    2.29
   5  -4  -6   -0.56    3.99
   5   4  -6   -0.73    2.27
   5   4  -6   -0.45    3.26
  -5  -4   6   -0.10    2.73
  -5  -4   6    0.97    3.50
  -5   4   7    5.52    3.66
  -5   4   7   13.83    4.52
   5  -4  -7    9.80    3.67
   5  -4  -7   17.24    5.00
   5   4  -7   11.84    3.81
   5   4  -7    9.48    4.25
  -5  -4   7    9.75    3.95
  -5  -4   7   -0.82    4.07
  -5   4   8   65.99   13.12
  -5   4   8   89.71   13.57
   5  -4  -8   83.99   13.12
   5  -4  -8   97.94   14.40
   5   4  -8   82.50   13.13
   5   4  -8  110.16   14.89
  -5  -4   8   70.63   13.13
  -5  -4   8   73.73   13.54
  -5   4   9   96.00   16.64
  -5   4   9   96.27   16.38
   5  -4  -9   93.08   16.21
   5  -4  -9  102.12   17.44
   5   4  -9  107.88   16.49
   5   4  -9   96.46   17.22
  -5  -4   9  189.78   18.81
  -5  -4   9  125.88   17.90
  -5   4  10  213.69   27.34
  -5   4  10  195.57   26.65
   5  -4 -10  170.07   26.06
   5  -4 -10  201.28   27.65
   5   4 -10  181.00   26.21
   5   4 -10  167.65   27.04
  -5  -4  10  200.01   27.00
  -5  -4  10  156.13   26.67
  -5   4  11  224.72   31.54
   5  -4 -11  238.88   31.10
   5  -4 -11  194.48   31.44
   5   4 -11  201.67   30.56
   5   4 -11  226.14   31.89
  -5  -4  11  226.00   31.41
  -5  -4  11  224.56   31.80
  -5   4  12    4.05    3.83
   5  -4 -12   10.14    4.00
   5  -4 -12    2.96    3.71
   5   4 -12    4.67    3.52
   5   4 -12    9.70    4.72
  -5  -4  12    5.28    4.00
  -5  -4  12    5.26    4.64
  -5   4  13    6.13    3.86
   5  -4 -13    6.84    4.67
   5   4 -13    1.93    2.90
   5   4 -13   -1.35    4.18
  -5  -4  13    3.14    3.37
  -5  -4  13    3.50    3.88
  -5   4  14   24.73    6.96
   5  -4 -14   25.04    7.07
   5   4 -14   22.58    6.84
  -5  -4  14   25.82    6.84
  -5  -4  14   28.59    7.77
  -5   4  15  342.14   47.51
   5  -4 -15  311.49   47.58
   5   4 -15  313.28   47.53
  -5  -4  15  334.73   47.31
  -5  -4  15  414.19   48.74
  -5   4  16   81.80   13.51
   5   4 -16   67.89   13.33
  -5  -4  16   63.13   12.57
  -5  -4  16   64.51   13.16
  -5   4  17  132.12   19.72
   5  -4 -17  120.54   19.80
   5   4 -17  102.31   19.12
  -5  -4  17  116.01   19.02
  -5  -4  17  108.31   19.22
   5  -4 -18    4.27    5.11
   5   4 -18    6.48    4.81
  -5  -4  18   12.42    5.16
  -5  -4  18    6.27    4.49
   5   4 -19  175.66   30.07
  -5  -4  19  216.40   30.64
  -5   4  20   13.39    5.65
   5   4 -20   12.34    6.77
  -5  -4  20    7.88    5.80
  -5   4  21   68.04   13.65
  -5  -4  21   69.73   13.41
  -5   4  22    6.07    5.04
  -5  -4  22    2.08    4.44
  -5   4  23    2.23    4.51
   5  -4 -23    0.37    4.98
  -5  -4  23    2.08    3.96
  -5   4  24   -0.75    4.27
   5  -4 -24    0.27    5.13
  -5  -4  24    1.02    4.67
  -5   4  25   48.88   11.38
   5  -4 -25   52.88   12.45
  -5  -4  25   31.55    9.45
  -5   4  26   16.55    7.29
   5  -4 -26   17.42    8.18
  -5  -4  26   29.96    8.40
  -5   4  27   23.19    7.40
   5  -4 -27   27.30    8.82
  -5  -4  27    0.94    4.26
  -5   4  28    3.00    4.95
   5  -4 -28   -2.68    6.16
  -5  -4  28    2.86    4.77
  -5   4  29   48.58   10.80
   5  -4 -29   12.91    7.50
  -5  -4  29   42.09   10.12
  -5   4  30   13.82    6.90
   5  -4 -30   25.11    9.76
  -5  -4  30   13.99    7.20
  -5   4  31   21.27    8.45
   5  -4 -31   16.47    8.92
  -5  -4  31   25.52    8.51
  -5   4  32   16.17    7.98
   5  -4 -32   22.06    8.98
  -5  -4  32   14.22    7.27
  -5   4  33   -3.35    5.50
   5  -4 -33   13.15    7.38
  -5  -4  33    0.68    4.17
  -5   4  34    3.51    5.60
   5  -4 -34    9.48    6.76
  -5  -4  34    0.59    5.63
  -5   4  35   15.99    7.79
  -5  -4  35   10.51    7.19
  -5   4  36    6.83    7.43
  -5  -4  36    8.10    5.84
  -5   4  37    4.77    6.53
  -5  -4  37   -0.06    4.65
  -5   4  38    1.12    5.85
  -5  -4  38   -3.64    6.23
  -5  -4  39   -1.95    4.77
  -5   5   1  248.53   32.49
  -5   5   1  256.96   32.49
   5  -5  -1  210.67   31.80
   5  -5  -1  238.82   32.84
   5   5  -1  238.74   32.35
   5   5  -1  182.89   32.45
  -5  -5   1  228.82   32.48
  -5  -5   1  334.07   34.63
  -5   5   2   63.35   10.20
  -5   5   2   67.06   10.36
   5  -5  -2   55.09    9.59
   5  -5  -2   56.04   10.38
   5   5  -2   64.23   10.15
   5   5  -2   59.74   10.75
  -5  -5   2   50.63    9.90
  -5  -5   2   77.71   11.73
  -5   5   3  169.27   25.49
  -5   5   3  172.76   25.40
   5  -5  -3  193.55   25.41
   5  -5  -3  160.05   25.71
   5   5  -3  182.89   25.44
   5   5  -3  196.96   26.54
  -5  -5   3  187.03   25.84
  -5  -5   3  197.94   26.76
  -5   5   4   47.77    8.75
  -5   5   4   55.81    9.12
   5  -5  -4   44.32    8.34
   5  -5  -4   73.38   10.34
   5   5  -4   44.33    8.37
   5   5  -4   52.97    9.48
  -5  -5   4   46.26    8.93
  -5  -5   4   46.94    9.83
  -5   5   5   11.86    4.31
  -5   5   5   19.40    4.68
   5  -5  -5   17.28    4.47
   5  -5  -5   21.87    5.29
   5   5  -5   15.97    4.49
   5   5  -5   17.90    5.22
  -5  -5   5   14.14    4.77
  -5  -5   5   33.87    6.79
  -5   5   6    9.23    3.67
  -5   5   6   13.60    4.53
   5  -5  -6   10.45    3.89
   5  -5  -6   15.37    5.26
   5   5  -6   11.16    3.70
   5   5  -6   14.12    4.76
  -5  -5   6    6.70    4.03
  -5  -5   6   14.90    4.94
  -5   5   7  281.03   38.67
   5  -5  -7  278.01   38.15
   5  -5  -7  250.66   38.67
   5   5  -7  274.85   38.12
   5   5  -7  274.49   39.02
  -5  -5   7  290.67   38.75
  -5  -5   7  321.98   39.61
  -5   5   8  122.19   19.81
   5  -5  -8  154.85   19.97
   5  -5  -8  143.89   20.74
   5   5  -8  124.52   19.40
   5   5  -8  133.12   20.51
  -5  -5   8  107.96   19.54
  -5  -5   8  162.49   21.12
  -5   5   9    8.65    4.12
   5  -5  -9   14.37    4.30
   5  -5  -9   18.60    5.67
   5   5  -9   11.68    4.42
   5   5  -9   27.21    6.49
  -5  -5   9   20.86    5.51
  -5  -5   9   15.00    5.05
  -5   5  10    3.30    3.33
   5  -5 -10    1.58    3.03
   5  -5 -10    5.68    4.25
   5   5 -10    2.00    3.08
   5   5 -10    2.18    3.74
  -5  -5  10    1.80    2.45
  -5  -5  10    2.61    4.09
  -5   5  11   21.93    5.73
   5  -5 -11   12.36    4.18
   5  -5 -11   12.37    5.67
   5   5 -11   11.56    4.15
   5   5 -11   17.87    5.87
  -5  -5  11   12.54    4.73
  -5  -5  11   10.74    5.33
  -5   5  12  258.06   38.85
   5  -5 -12  293.97   38.62
   5  -5 -12  270.56   39.50
   5   5 -12  263.96   38.13
   5   5 -12  259.36   39.10
  -5  -5  12  286.25   39.03
  -5  -5  12  317.40   39.97
  -5   5  13  300.29   42.98
   5  -5 -13  300.36   43.43
   5   5 -13  344.80   42.63
   5   5 -13  273.70   42.93
  -5  -5  13  318.08   43.00
  -5  -5  13  301.30   43.38
  -5   5  14   18.21    6.53
   5  -5 -14   31.95    7.49
   5   5 -14   29.60    7.36
  -5  -5  14   24.47    6.82
  -5  -5  14   19.69    6.56
  -5   5  15    7.26    5.10
   5  -5 -15   11.31    5.14
   5   5 -15    1.66    4.29
  -5  -5  15    5.72    4.30
  -5  -5  15    4.30    4.69
  -5   5  16   50.95   10.16
   5   5 -16   31.40    9.36
  -5  -5  16   44.70    9.55
  -5  -5  16   55.89   10.92
  -5   5  17  124.10   17.04
   5   5 -17   93.45   16.27
  -5  -5  17   84.40   15.28
  -5  -5  17   65.33   14.91
  -5  -5  18   35.97    9.03
  -5   5  20   -2.35    4.52
   5  -5 -20   -0.86    4.57
  -5   5  21    3.33    4.68
   5  -5 -21    7.26    5.85
  -5  -5  21    5.32    4.81
  -5   5  22   42.34   10.44
   5  -5 -22   43.74   11.23
  -5  -5  22   48.94   10.71
  -5   5  23    7.77    6.27
   5  -5 -23   29.84    9.15
  -5  -5  23   38.84    8.90
  -5   5  24   19.46    7.85
   5  -5 -24   25.98    9.04
  -5  -5  24   26.82    7.87
  -5   5  25   -1.48    4.65
   5  -5 -25   -0.55    4.43
  -5  -5  25    1.89    4.68
  -5   5  26    2.04    4.34
   5  -5 -26    0.09    5.42
  -5  -5  26    2.21    4.14
  -5   5  27   14.77    6.63
   5  -5 -27    9.18    6.47
  -5  -5  27    7.71    5.85
  -5   5  28   37.21    9.70
   5  -5 -28   16.14    8.54
  -5  -5  28   36.03    9.32
  -5   5  29   20.93    8.03
   5  -5 -29   41.67   11.00
  -5  -5  29    8.34    5.91
  -5   5  30    1.18    5.02
   5  -5 -30    3.37    6.36
  -5  -5  30    2.72    5.31
  -5   5  31   -0.32    5.22
   5  -5 -31   -1.36    5.78
  -5  -5  31    0.32    5.04
  -5   5  32    2.03    5.28
   5  -5 -32    2.68    5.68
  -5  -5  32    1.58    4.60
  -5   5  33    7.60    5.18
   5  -5 -33   16.43    7.99
  -5  -5  33    1.40    6.13
  -5   5  34   10.35    6.98
   5  -5 -34    7.75    8.00
  -5  -5  34    8.61    7.00
  -5   5  35    1.98    5.12
   5  -5 -35    3.94    6.00
  -5  -5  35    4.62    5.08
  -5   5  36    4.78    4.96
   5  -5 -36    2.71    6.10
  -5  -5  36    2.04    5.23
  -5   5  37   -5.06    7.34
  -5  -5  37    0.23    4.32
  -5   5  38   -0.52    5.26
  -5  -5  38    8.60    6.27
  -5  -5  39    6.52    5.76
  -5   6   1   29.20    5.73
   5  -6  -1   24.90    5.22
   5  -6  -1   20.28    5.77
   5   6  -1   26.84    5.59
  -5  -6   1   31.39    6.08
  -5  -6   1   17.77    6.39
  -5   6   2    0.32    2.34
   5  -6  -2    1.10    1.84
   5  -6  -2    1.27    3.25
   5   6  -2    0.32    2.27
  -5  -6   2    0.99    1.92
  -5  -6   2    1.88    2.88
  -5   6   3   81.64   14.28
   5  -6  -3   93.75   14.07
   5  -6  -3   81.15   14.57
   5   6  -3  114.12   14.72
  -5  -6   3   99.82   14.77
  -5  -6   3   99.18   15.57
  -5   6   4  129.26   17.34
   5  -6  -4   89.68   16.20
   5  -6  -4  119.43   17.44
   5   6  -4  122.93   16.90
  -5  -6   4  117.00   17.27
  -5  -6   4  114.77   17.82
  -5   6   5  115.31   15.72
   5  -6  -5  113.75   15.18
   5  -6  -5  105.02   15.86
   5   6  -5   65.17   14.24
  -5  -6   5  111.83   15.70
  -5  -6   5  115.04   16.44
  -5   6   6   25.49    5.97
   5  -6  -6   25.21    5.60
   5  -6  -6   22.16    6.24
   5   6  -6   24.76    5.52
  -5  -6   6   32.44    6.25
  -5  -6   6   24.85    6.29
  -5   6   7   86.19   13.81
   5  -6  -7   84.54   13.40
   5  -6  -7   88.69   14.26
   5   6  -7   91.19   13.49
  -5  -6   7  120.03   14.82
  -5  -6   7   56.43   13.49
  -5   6   8   35.78    7.22
   5  -6  -8   35.63    6.75
   5  -6  -8   35.07    7.52
   5   6  -8   28.01    6.22
  -5  -6   8   32.06    6.96
  -5  -6   8   26.88    7.29
  -5   6   9  112.61   16.28
   5  -6  -9   93.54   15.26
   5  -6  -9   97.96   16.21
   5   6  -9   91.94   15.07
  -5  -6   9  105.37   16.04
  -5  -6   9   98.67   16.34
  -5   6  10  150.49   20.36
   5  -6 -10  112.53   18.89
   5  -6 -10  141.41   20.42
   5   6 -10  125.48   19.09
  -5  -6  10  111.49   19.25
  -5  -6  10  149.02   20.72
  -5   6  11  110.35   17.29
   5  -6 -11  112.09   16.57
   5  -6 -11  110.65   17.71
   5   6 -11  110.52   16.54
  -5  -6  11  114.15   17.19
  -5  -6  11   81.85   16.67
  -5   6  12   26.01    6.78
   5  -6 -12   26.13    6.22
   5   6 -12   28.93    6.28
  -5  -6  12   21.39    6.22
  -5  -6  12   26.67    7.26
  -5   6  13    2.98    3.54
   5   6 -13    7.89    3.89
   5   6 -13    4.07    4.10
  -5  -6  13    0.78    2.70
  -5  -6  13    7.34    5.11
  -5   6  14   70.43   14.92
   5   6 -14   86.77   15.75
  -5  -6  14  115.30   16.34
  -5  -6  14  106.43   16.69
  -5   6  15   69.26   13.41
   5   6 -15   76.91   13.75
  -5  -6  15   64.42   12.95
  -5  -6  15   89.50   14.48
  -5   6  16   -0.26    3.43
  -5  -6  16    4.48    3.86
  -5   6  17   89.85   15.67
   5  -6 -17   91.63   16.04
  -5  -6  17   81.00   15.18
   5  -6 -18    9.53    6.20
  -5  -6  18   24.78    6.68
   5  -6 -19   16.24    6.91
  -5   6  20    3.37    4.83
   5  -6 -20   11.42    5.68
  -5   6  21   27.63    7.80
   5  -6 -21   15.11    6.77
  -5  -6  21   24.48    7.32
  -5   6  22   37.78    9.48
   5  -6 -22   44.08   11.00
  -5  -6  22   28.00    8.88
  -5   6  23   -1.50    4.89
   5  -6 -23   -2.68    5.22
  -5  -6  23    3.87    5.06
  -5   6  24    3.90    4.87
   5  -6 -24   14.14    7.32
  -5  -6  24    2.08    4.96
  -5   6  25    8.33    6.22
   5  -6 -25   18.71    7.88
  -5  -6  25   17.95    7.25
  -5   6  26   39.54    9.86
   5  -6 -26   18.60    8.76
  -5  -6  26   39.08    9.37
  -5   6  27   13.52    6.33
   5  -6 -27   15.32    7.76
  -5  -6  27   13.00    6.65
  -5   6  28    2.46    5.19
   5  -6 -28    4.42    5.76
  -5  -6  28    1.54    4.51
  -5   6  29    9.87    5.83
   5  -6 -29   -3.80    6.37
  -5  -6  29    6.27    5.52
  -5   6  30   21.80    8.23
   5  -6 -30   15.86    8.83
  -5  -6  30   33.90    9.41
  -5   6  31   11.94    6.54
   5  -6 -31    4.47    6.13
  -5  -6  31    6.72    6.10
  -5   6  32   15.68    7.39
   5  -6 -32   14.06    7.69
  -5  -6  32   19.65    7.61
  -5   6  33   -1.60    4.44
   5  -6 -33    6.63    7.05
  -5  -6  33    0.95    4.73
  -5   6  34    2.90    5.14
   5  -6 -34    2.35    6.24
  -5  -6  34    2.26    5.74
  -5   6  35   -0.94    4.09
   5  -6 -35   -0.34    5.60
  -5  -6  35    2.31    6.11
  -5   6  36   14.39    7.33
   5  -6 -36   10.46    8.05
  -5  -6  36   22.51    8.44
  -5   6  37    2.47    5.97
   5  -6 -37    1.61    5.66
  -5  -6  37    0.59    4.41
  -5  -6  38    3.55    4.81
  -5  -6  39    2.33    5.21
  -5   7   1   14.63    4.16
   5  -7  -1    9.02    3.32
   5  -7  -1   17.12    4.68
   5   7  -1   12.94    3.81
   5   7  -1   11.86    4.26
  -5  -7   1   12.06    4.14
  -5  -7   1    9.48    4.76
  -5   7   2  203.03   26.05
   5  -7  -2  198.05   25.52
   5  -7  -2  197.04   26.34
   5   7  -2  185.80   25.69
   5   7  -2  180.36   26.32
  -5  -7   2  142.87   25.48
  -5   7   3  132.77   19.29
   5  -7  -3  115.76   18.53
   5  -7  -3  141.94   19.73
   5   7  -3  142.90   19.18
   5   7  -3  126.15   19.56
  -5  -7   3  133.29   19.56
  -5   7   4  114.46   15.90
   5  -7  -4  104.42   15.22
   5  -7  -4  107.21   16.11
   5   7  -4  113.93   15.61
   5   7  -4   85.08   15.74
  -5  -7   4   89.46   15.58
  -5   7   5   18.54    4.88
   5  -7  -5   14.92    4.14
   5  -7  -5   11.61    4.57
   5   7  -5   16.40    4.30
   5   7  -5   20.39    5.49
  -5  -7   5   24.54    5.44
  -5   7   6   17.29    5.49
   5  -7  -6   32.80    6.80
   5   7  -6   22.44    5.34
   5   7  -6   32.74    6.58
  -5  -7   6   29.84    6.34
  -5  -7   6   28.21    6.75
  -5   7   7  151.29   22.21
   5  -7  -7  135.23   21.47
   5  -7  -7  158.06   22.72
   5   7  -7  160.57   21.82
   5   7  -7  159.34   22.53
  -5  -7   7  146.01   22.10
  -5  -7   7  145.80   22.60
  -5   7   8  333.56   43.95
   5  -7  -8  313.39   43.14
   5  -7  -8  315.52   44.08
   5   7  -8  340.58   43.29
   5   7  -8  309.07   43.79
  -5  -7   8  289.29   43.42
  -5  -7   8  330.86   44.52
  -5   7   9   35.54    7.84
   5  -7  -9   41.24    7.60
   5   7  -9   37.95    7.31
   5   7  -9   25.19    7.25
  -5  -7   9   43.63    8.24
  -5  -7   9   36.23    8.36
  -5   7  10   11.31    4.59
   5  -7 -10   11.52    3.98
   5   7 -10   15.22    4.33
   5   7 -10    2.82    3.78
  -5  -7  10    9.23    4.16
  -5  -7  10   10.83    4.82
  -5   7  11   14.67    5.69
   5  -7 -11   25.85    5.81
   5   7 -11   24.97    5.43
   5   7 -11   16.72    5.83
  -5  -7  11   21.46    5.96
  -5  -7  11   14.88    5.92
  -5   7  12  144.71   22.63
   5  -7 -12  168.20   22.41
   5   7 -12  152.69   21.93
   5   7 -12  163.19   23.03
  -5  -7  12  122.03   21.92
  -5  -7  12  145.07   23.02
  -5   7  13   67.99   14.10
   5  -7 -13   75.18   14.64
   5   7 -13   99.89   14.27
  -5  -7  13   84.52   14.56
  -5  -7  13  101.26   15.67
  -5   7  14    1.44    3.53
   5  -7 -14    2.21    4.21
  -5  -7  14    2.29    3.14
  -5   7  15   61.47   11.32
   5  -7 -15   45.82   10.81
  -5  -7  15   51.64   10.70
  -5   7  16    8.38    4.77
   5  -7 -16   10.31    5.83
  -5  -7  16   13.37    5.61
   5  -7 -17   -0.45    3.91
  -5  -7  17    0.82    3.39
   5  -7 -18  131.27   22.79
  -5  -7  18  151.87   22.89
   5  -7 -19   -0.92    5.04
  -5   7  20    4.17    4.64
   5  -7 -20    1.94    5.05
  -5   7  21    2.61    5.04
   5  -7 -21    2.71    4.38
  -5  -7  21   11.91    5.49
  -5   7  22   38.30    9.58
   5  -7 -22   29.34    9.57
  -5  -7  22   42.50    9.62
  -5   7  23   22.35    7.91
   5  -7 -23   23.38    8.76
  -5  -7  23   34.93    8.44
  -5   7  24   33.93    9.04
   5  -7 -24   47.49   10.87
  -5  -7  24   17.72    7.30
  -5   7  25    2.09    4.58
   5  -7 -25   -0.67    5.44
  -5  -7  25    2.67    4.66
  -5   7  26    5.81    5.66
   5  -7 -26    0.69    4.53
  -5  -7  26    2.42    4.02
  -5   7  27   44.88   10.24
   5  -7 -27   17.55    8.77
  -5  -7  27   20.09    7.60
  -5   7  28   30.94    9.56
   5  -7 -28   60.25   13.05
  -5  -7  28   28.34    9.06
  -5   7  29    2.68    4.24
   5  -7 -29    0.72    5.46
  -5  -7  29    5.65    5.20
  -5   7  30    2.85    4.56
   5  -7 -30   15.75    7.15
  -5  -7  30    7.36    5.42
  -5   7  31   -0.92    4.73
   5  -7 -31   -3.57    6.38
  -5  -7  31    0.45    3.84
  -5   7  32   16.63    7.96
   5  -7 -32    5.90    6.64
  -5  -7  32    6.54    6.21
  -5   7  33    1.48    5.82
   5  -7 -33    9.07    6.98
  -5  -7  33   -0.81    4.98
  -5   7  34   31.31    9.02
   5  -7 -34    6.53    6.83
  -5  -7  34   15.53    7.36
  -5   7  35   -0.73    5.31
   5  -7 -35   -1.82    5.34
  -5  -7  35    4.59    6.06
  -5   7  36    1.95    5.47
   5  -7 -36    3.75    5.41
  -5  -7  36    2.12    5.82
  -5   7  37    6.32    6.23
   5  -7 -37    0.54    6.01
  -5  -7  37    1.78    4.27
   5  -7 -38    0.82    6.78
  -5  -7  38    1.17    4.49
   5  -7 -39    5.69    7.49
  -5  -7  39   -4.02    6.20
  -5   8   1   27.02    5.14
   5  -8  -1   26.92    4.69
   5  -8  -1   16.60    4.89
   5   8  -1   13.24    4.20
   5   8  -1   10.72    4.40
  -5  -8   1   16.46    4.85
  -5   8   2   13.95    4.09
   5  -8  -2   18.76    4.08
   5  -8  -2   10.36    3.94
   5   8  -2    9.91    3.59
   5   8  -2   10.27    4.36
  -5  -8   2   12.22    4.24
  -5   8   3   10.65    4.25
   5  -8  -3   20.26    4.27
   5   8  -3   14.53    4.22
   5   8  -3   20.34    5.12
  -5  -8   3   17.82    4.79
  -5   8   4  427.31   59.59
   5  -8  -4  467.13   59.24
   5   8  -4  432.67   59.33
   5   8  -4  423.64   59.83
  -5  -8   4  495.69   60.22
  -5   8   5   41.21    8.87
   5  -8  -5   60.18    9.28
   5   8  -5   50.56    8.95
   5   8  -5   54.75    9.58
  -5  -8   5   60.16    9.94
  -5   8   6  137.76   19.84
   5  -8  -6  116.82   18.96
   5   8  -6  145.69   19.51
   5   8  -6  125.92   19.72
  -5  -8   6  141.15   20.05
  -5   8   7   -1.38    3.00
   5  -8  -7    1.12    2.34
   5   8  -7   -0.51    2.45
   5   8  -7   -0.82    3.10
  -5  -8   7   -1.10    2.92
  -5   8   8   86.39   15.60
   5  -8  -8   95.71   15.22
   5   8  -8  114.74   15.62
   5   8  -8  103.60   15.97
  -5   8   9  155.93   23.88
   5  -8  -9  176.36   23.64
   5   8  -9  163.92   23.36
  -5  -8   9  151.25   23.73
  -5   8  10   82.94   13.86
   5  -8 -10   96.78   13.64
   5  -8 -10   69.79   13.95
   5   8 -10   71.93   12.73
  -5  -8  10   85.50   13.70
  -5   8  11   24.99    6.60
   5  -8 -11   25.56    5.92
   5  -8 -11   24.30    6.80
   5   8 -11   24.26    5.66
  -5  -8  11   17.71    5.85
  -5   8  12   51.62    9.59
   5  -8 -12   39.78    8.16
   5  -8 -12   40.81    9.27
   5   8 -12   42.59    8.20
  -5  -8  12   33.34    8.43
  -5   8  13   -0.03    3.20
   5  -8 -13    0.80    3.79
   5   8 -13    5.78    3.11
  -5  -8  13    0.63    3.17
  -5   8  14  152.23   21.55
   5  -8 -14  111.88   20.90
  -5  -8  14  132.80   20.72
  -5   8  15   -2.13    4.19
   5  -8 -15   -0.32    4.36
  -5  -8  15   -1.22    3.66
  -5   8  16   30.36    8.17
   5  -8 -16   26.13    7.63
  -5  -8  16   26.75    7.56
   5  -8 -17    4.26    5.21
  -5  -8  17    0.57    3.88
   5  -8 -18    2.26    4.52
  -5  -8  18    3.41    3.35
   5  -8 -19    2.64    5.12
  -5   8  20   54.33   11.69
   5  -8 -20   53.43   11.99
  -5   8  21    1.31    3.77
   5  -8 -21    1.05    4.74
  -5  -8  21   -0.18    3.88
  -5   8  22   14.09    6.32
   5  -8 -22   15.18    7.33
  -5  -8  22   17.60    6.69
  -5   8  23    8.14    5.61
   5  -8 -23    4.33    5.49
  -5  -8  23    3.85    4.50
  -5   8  24   31.67    9.13
   5  -8 -24   20.32    9.15
  -5  -8  24   50.24   10.21
  -5   8  25    1.15    3.79
   5  -8 -25    7.38    5.65
  -5  -8  25    2.97    4.16
  -5   8  26   19.38    7.99
   5  -8 -26    7.30    7.44
  -5  -8  26   28.20    7.92
  -5   8  27    2.09    5.35
   5  -8 -27   -0.09    4.37
  -5  -8  27    0.66    3.29
  -5   8  28    0.18    5.55
   5  -8 -28   -0.28    4.96
  -5  -8  28   -0.07    4.90
  -5   8  29   -1.05    4.61
   5  -8 -29   -0.29    5.54
  -5  -8  29   -0.70    4.39
  -5   8  30   16.73    7.12
   5  -8 -30   24.40    8.85
  -5  -8  30   11.21    6.41
  -5   8  31   10.19    6.61
   5  -8 -31    7.47    6.54
  -5  -8  31   18.44    6.77
  -5   8  32    3.39    5.64
   5  -8 -32    4.27    6.12
  -5  -8  32   -0.64    4.04
  -5   8  33    0.23    5.25
   5  -8 -33    0.33    6.04
  -5  -8  33   -1.08    4.25
  -5   8  34   -3.08    5.34
   5  -8 -34    1.16    5.23
  -5  -8  34    8.29    6.04
  -5   8  35   -1.88    4.06
   5  -8 -35   -1.74    5.70
  -5  -8  35    1.18    4.11
  -5   8  36    2.82    5.12
   5  -8 -36    5.28    6.76
  -5  -8  36   21.02    7.77
  -5   8  37    5.76    7.10
   5  -8 -37    8.26    6.70
  -5  -8  37    3.44    4.74
   5  -8 -38   -3.73    6.50
  -5  -8  38   -1.69    5.15
  -5   9   1    0.34    2.29
   5  -9  -1   -0.32    1.91
   5   9  -1   -0.36    2.18
  -5  -9   1    0.11    2.40
  -5  -9   1   -0.82    3.66
  -5   9   2  174.02   24.54
   5  -9  -2  171.39   24.02
   5   9  -2  175.00   24.52
  -5  -9   2  167.25   24.81
  -5  -9   2  183.62   26.14
  -5   9   3   25.72    5.39
   5  -9  -3   16.24    4.50
   5   9  -3   31.48    5.64
  -5  -9   3   16.33    5.42
  -5  -9   3   26.04    6.54
  -5   9   4   -0.79    2.41
   5  -9  -4    0.72    2.06
   5   9  -4    1.26    2.04
  -5  -9   4    0.00    2.50
  -5   9   5    8.84    3.26
   5  -9  -5    0.35    2.49
   5  -9  -5    5.74    4.00
   5   9  -5    9.80    3.33
  -5  -9   5    3.55    3.21
  -5   9   6   57.28    9.41
   5  -9  -6   50.69    8.50
   5  -9  -6   40.33    8.73
   5   9  -6   55.30    8.72
  -5  -9   6   35.53    8.48
  -5   9   7    7.98    4.01
   5  -9  -7   11.81    3.57
   5  -9  -7    5.74    4.04
   5   9  -7    8.24    3.58
  -5  -9   7   10.28    4.13
  -5   9   8  181.71   25.78
   5  -9  -8  165.62   24.83
   5  -9  -8  168.82   25.96
   5   9  -8  228.73   25.65
  -5  -9   8  143.75   25.08
  -5   9   9    7.42    4.34
   5  -9  -9   15.11    4.49
   5  -9  -9    9.25    4.50
   5   9  -9   13.12    4.05
  -5  -9   9    7.82    4.01
  -5   9  10    0.80    3.33
   5  -9 -10    1.39    2.97
   5  -9 -10   -0.26    3.62
   5   9 -10    2.13    2.82
  -5  -9  10    3.19    3.73
  -5   9  11    5.05    3.97
   5  -9 -11    6.80    3.55
   5  -9 -11   -0.01    4.05
   5   9 -11    7.15    3.52
  -5  -9  11    4.35    3.71
  -5   9  12  259.60   31.57
   5  -9 -12  216.93   30.04
   5  -9 -12  232.58   31.43
   5   9 -12  192.54   29.48
  -5  -9  12  177.65   29.99
  -5   9  13    5.63    4.69
   5  -9 -13    4.13    4.30
   5   9 -13   14.59    4.26
  -5  -9  13    6.01    3.80
  -5   9  14   35.51    9.01
  -5  -9  14   51.27    9.79
  -5   9  15    4.51    4.23
   5  -9 -15    7.03    4.88
  -5  -9  15    8.25    4.09
  -5   9  16   35.39    8.97
   5  -9 -16   33.60    8.63
  -5  -9  16   33.23    8.61
   5  -9 -17   -0.60    3.88
  -5  -9  17   -0.18    3.64
   5  -9 -18   78.55   13.81
  -5  -9  18   52.39   11.80
  -5   9  19    8.57    4.64
   5  -9 -19    6.76    5.20
  -5   9  20   -1.81    4.27
   5  -9 -20    5.69    4.65
  -5   9  21   -0.88    4.31
   5  -9 -21   -2.11    4.33
  -5  -9  21    0.62    3.23
  -5   9  22   44.99   11.86
   5  -9 -22   73.23   13.70
  -5  -9  22   60.23   12.58
  -5   9  23    1.43    3.69
   5  -9 -23    1.68    4.16
  -5  -9  23    1.40    3.79
  -5   9  24   20.22    7.33
   5  -9 -24   12.24    7.21
  -5  -9  24   29.26    8.12
  -5   9  25    1.07    4.84
   5  -9 -25   -2.86    4.85
  -5  -9  25    0.68    4.11
  -5   9  26    5.37    5.04
   5  -9 -26    6.53    5.68
  -5  -9  26    3.80    5.07
  -5   9  27    2.29    4.48
   5  -9 -27    8.89    6.57
  -5  -9  27    3.94    5.41
  -5   9  28   18.60    8.08
   5  -9 -28   11.70    7.14
  -5  -9  28   28.55    8.40
  -5   9  29    1.12    4.63
   5  -9 -29   -2.00    5.18
  -5  -9  29    2.64    5.28
  -5   9  30    2.92    5.36
   5  -9 -30    1.38    4.93
  -5  -9  30   -2.51    4.66
  -5   9  31   -0.19    4.62
   5  -9 -31    1.49    4.87
  -5  -9  31    0.59    4.78
  -5   9  32    2.81    5.62
   5  -9 -32    4.32    5.66
  -5   9  33   -1.92    5.55
   5  -9 -33    0.08    4.31
  -5   9  34    3.27    7.39
   5  -9 -34    7.40    7.14
  -5   9  35    1.83    6.04
   5  -9 -35   -0.70    5.51
  -5   9  36   -1.58    5.18
   5  -9 -36   -2.50    5.96
  -5  10   1   10.18    3.66
   5 -10  -1   12.31    4.44
  -5 -10   1   12.84    4.52
  -5  10   2    1.38    2.51
   5 -10  -2   -1.21    3.32
  -5 -10   2   -0.74    3.00
  -5  10   3    0.10    2.45
   5 -10  -3    1.72    2.84
  -5 -10   3    0.02    2.18
  -5  10   4   11.20    4.28
   5 -10  -4   12.00    4.48
  -5 -10   4    8.26    3.75
  -5  10   5    2.37    2.94
   5 -10  -5    2.60    3.90
  -5 -10   5    3.79    3.42
  -5  10   6   41.27    7.96
   5 -10  -6   38.76    8.23
  -5 -10   6   37.52    7.77
  -5  10   7    7.16    3.76
   5 -10  -7    7.30    4.45
  -5 -10   7   10.72    4.16
  -5  10   8    2.81    2.92
   5 -10  -8    3.70    4.07
  -5 -10   8    1.75    3.29
  -5  10   9   -0.29    2.96
   5 -10  -9    0.62    3.62
  -5 -10   9    2.28    2.94
  -5  10  10  134.81   19.21
   5 -10 -10  104.08   18.80
  -5 -10  10  119.80   18.56
  -5  10  11    4.83    3.61
   5 -10 -11    3.45    3.98
  -5 -10  11    2.12    3.29
  -5  10  12    5.59    4.25
   5 -10 -12    4.90    3.98
  -5 -10  12    6.00    3.94
  -5  10  13    3.52    4.03
   5 -10 -13    5.76    4.56
  -5 -10  13    0.38    3.34
  -5  10  14   44.79    8.88
   5 -10 -14   22.71    7.44
  -5 -10  14   28.17    7.63
  -5  10  15    5.13    4.19
   5 -10 -15    0.45    4.64
  -5 -10  15    1.00    3.60
  -5  10  16   41.74    9.16
   5 -10 -16   36.54    9.26
  -5 -10  16   36.91    8.73
   5 -10 -17    6.66    4.77
  -5 -10  17    2.96    4.21
   5 -10 -18   -1.00    4.36
  -5 -10  18    3.02    4.35
  -5  10  19    2.92    4.34
   5 -10 -19    0.40    3.79
  -5  10  20   41.37    9.20
   5 -10 -20   17.27    8.47
  -5  10  21    0.35    4.76
   5 -10 -21   -0.00    4.51
  -5 -10  21    0.54    3.46
  -5  10  22    8.00    5.47
   5 -10 -22   13.40    6.91
  -5  10  23   -0.45    3.81
   5 -10 -23    0.45    4.21
  -5  10  24    6.22    5.50
   5 -10 -24    7.91    5.94
  -5  10  25   -0.37    3.69
   5 -10 -25    2.92    5.74
  -5  10  26   26.27    8.43
   5 -10 -26   13.03    7.21
  -5  10  27   -1.65    4.70
   5 -10 -27   -1.08    3.95
  -5  10  28   -0.37    5.26
   5 -10 -28    1.40    4.91
  -5  10  29    4.87    6.01
   5 -10 -29    4.38    5.73
  -5  10  30    4.92    5.86
   5 -10 -30    6.68    6.59
  -5  10  31   -0.97    4.86
   5 -10 -31    1.84    5.53
  -5  10  32   -0.62    5.04
   5 -10 -32    5.67    5.54
  -5  10  33   -0.75    5.22
   5 -10 -33   11.58    6.51
  -5  10  34   -1.82    4.97
  -5  10  35   -3.02    5.60
  -5  10  36    6.39    5.86
   5 -11  -1   27.36    5.93
  -5 -11   1   20.26    5.60
   5 -11  -2  104.43   16.20
  -5 -11   2  105.85   16.34
   5 -11  -3   15.24    4.84
  -5 -11   3   12.83    4.47
   5 -11  -4    4.34    3.33
  -5 -11   4    3.44    3.06
   5 -11  -5    1.56    3.29
   5 -11  -6   11.28    4.59
   5 -11  -7   -0.90    3.07
   5 -11  -8   39.22    8.41
   5 -11  -9   10.07    5.11
   5 -11 -10   -0.57    3.32
   5 -11 -11    4.12    4.06
   5 -11 -12   78.34   14.05
   5 -11 -13   -0.22    3.11
   5 -11 -14   28.73    8.00
   5 -11 -15    3.95    4.54
   5 -11 -16   15.18    6.53
   5 -11 -17   -0.95    4.41
   5 -11 -18   32.21    8.68
   5 -11 -19    2.72    4.78
   5 -11 -20   -2.17    4.31
   5 -11 -21    3.08    5.26
   5 -11 -22   25.87    9.20
   5 -11 -23   -0.86    5.28
   5 -11 -24    7.72    6.39
   5 -11 -25   -1.97    4.84
   5 -11 -26   11.37    6.96
   5 -11 -27    0.26    5.13
   5 -11 -28   19.99    7.73
   5 -11 -29   -1.76    5.76
   5 -11 -30    0.12    4.73
   5 -11 -31    2.44    5.76
   5 -12  -1    1.97    2.74
   5 -12  -2   -0.62    2.83
   5 -12  -4   83.17   13.63
   5 -12  -5    9.21    4.00
   5 -12  -6   12.43    4.87
   5 -12  -7   -1.06    3.02
   5 -12  -8    7.05    4.58
   5 -12  -9    3.48    3.74
   5 -12 -10   24.82    7.13
   5 -12 -11   -1.83    3.79
   5 -12 -12    3.84    4.81
   5 -12 -13    2.28    3.82
   5 -12 -14   15.60    5.58
   5 -12 -15    0.67    3.50
   5 -12 -16   30.73    8.73
   5 -12 -17   -0.41    3.64
   5 -12 -18   -1.60    5.01
   5 -12 -19    6.53    4.99
   5 -12 -20   22.13    7.28
   5 -12 -21    5.16    5.63
   5 -12 -22    1.59    6.05
   5 -12 -23    0.41    4.60
   5 -12 -24   12.97    6.94
   5 -12 -25    2.74    5.55
   5 -12 -26    7.70    5.98
   5 -12 -27    0.02    5.80
   5 -12 -28    1.28    4.78
   5 -13  -1   17.50    4.90
   5 -13  -2   55.63    9.79
   5 -13  -3    6.20    3.45
   5 -13  -4   20.42    5.41
   5 -13  -5    0.87    3.06
   5 -13  -6   61.85   11.37
   5 -13  -7    8.32    4.49
   5 -13  -8   34.35    7.80
   5 -13  -9   -1.79    3.60
   5 -13 -10   -0.41    3.55
   5 -13 -11   13.23    5.15
   5 -13 -12   26.98    7.43
   5 -13 -13    1.85    3.30
   5 -13 -14    3.22    4.21
   5 -13 -15   -1.65    4.18
   5 -13 -16    6.34    4.87
   5 -13 -17    2.87    4.03
   5 -13 -18   15.03    5.95
   5 -13 -19   -1.15    4.30
   5 -13 -20   -0.15    4.87
   5 -13 -21   -1.27    4.21
   5 -13 -22    9.36    6.89
   5 -13 -23    4.14    3.59
   5 -13 -24    3.41    4.32
   5 -13 -25    3.87    4.85
   5 -14  -1    5.33    3.20
   5 -14  -2    0.00    2.63
   5 -14  -3   10.29    4.02
   5 -14  -4   30.27    6.77
   5 -14  -5   20.49    5.94
   5 -14  -6   14.63    5.04
   5 -14  -7   -2.01    3.52
   5 -14  -8    0.26    3.03
   5 -14  -9    0.47    3.07
   5 -14 -10   21.84    6.09
   5 -14 -11    7.81    4.47
   5 -14 -12    0.78    3.31
   5 -14 -13   -0.75    3.85
   5 -14 -14    2.63    4.15
   5 -14 -15    9.55    5.04
   5 -14 -16    2.37    4.78
   5 -14 -17   -1.71    4.12
   5 -14 -18    0.75    4.41
   5 -14 -19    1.51    4.44
   5 -14 -20    5.92    4.81
   5 -14 -21    0.89    4.08
   5 -14 -22   16.03    6.71
   5 -14 -23   -3.13    5.32
   5 -15  -1    7.76    3.37
   5 -15  -2    7.50    3.68
   5 -15  -3   13.33    4.49
   5 -15  -4   -0.20    2.61
   5 -15  -5    0.76    2.62
   5 -15  -6    1.94    3.52
   5 -15  -7   12.06    4.77
   5 -15  -8    7.04    4.05
   5 -15  -9   -0.30    3.49
   5 -15 -10    1.90    3.40
   5 -15 -11    8.44    4.82
   5 -15 -12    9.09    5.34
   5 -15 -13   -1.28    4.00
   5 -15 -14   -1.99    4.54
   5 -15 -15    4.74    4.36
   5 -15 -16    0.18    3.63
   5 -15 -17    4.63    4.87
   5 -15 -18   -0.77    4.57
   5 -15 -19    2.29    4.83
   5 -16  -1   -0.43    2.43
   5 -16  -2    1.63    2.90
   5 -16  -3    3.07    2.93
   5 -16  -4    0.03    3.11
   5 -16  -5    1.51    2.89
   5 -16  -6   -0.78    3.27
   5 -16  -7   -0.99    3.20
   5 -16  -8    0.48    3.25
   5 -16  -9    0.42    3.12
   5 -16 -10    0.06    3.47
   5 -16 -11    2.92    3.47
   5 -16 -12    0.44    3.79
   5 -16 -13   -0.80    3.27
   5 -16 -14    0.91    3.90
   5 -16 -15    0.05    3.73
   5 -16 -16    2.31    3.95
   5 -17  -1    3.08    2.57
   5 -17  -2    5.20    3.28
   5 -17  -3    6.26    3.70
   5 -17  -4   -0.56    2.58
   5 -17  -5   -0.63    2.67
   5 -17  -6    2.40    3.23
   5 -17  -7    1.30    3.35
   5 -17  -8   -1.28    3.21
   5 -17  -9   -0.13    3.09
   5 -17 -10    1.19    3.28
   5 -17 -11   -0.48    3.67
   5 -17 -12    1.87    3.41
   5 -17 -13    2.83    4.31
   5 -18  -2   -0.04    2.77
   5 -18  -3    0.45    2.72
   5 -18  -4    4.53    2.96
   5 -18  -5    8.55    4.00
   5 -18  -6    0.20    2.99
   5 -18  -7   -0.76    3.02
   5 -18  -8   -1.50    3.51
   5 -18  -9    9.40    4.71
  -4   0   1   -1.59    2.38
  -4   0   1   -1.71    2.91
   4   0  -1    0.25    2.35
   4   0  -1   -0.87    2.30
  -4   0   2   23.30    4.84
  -4   0   2   15.77    5.11
   4   0  -2   30.47    5.31
   4   0  -2   20.96    5.40
  -4   0   3   -1.22    2.46
  -4   0   3   -0.43    2.72
   4   0  -3   -0.16    2.34
   4   0  -3   -0.50    2.70
  -4   0   4 1063.23  152.92
  -4   0   4 1256.10  153.55
   4   0  -4 1178.28  152.96
   4   0  -4 1301.66  153.85
  -4   0   5    0.27    2.83
  -4   0   5   -0.67    2.70
   4   0  -5    1.09    1.74
   4   0  -5    0.86    3.04
  -4   0   6  799.74  102.33
  -4   0   6  761.83  102.35
   4   0  -6  764.98  101.94
   4   0  -6  823.88  102.85
  -4   0   7   -1.99    3.27
  -4   0   7    1.18    3.03
   4   0  -7   -0.13    2.18
   4   0  -7    1.61    3.45
  -4   0   8 2952.39  368.79
  -4   0   8 2967.22  368.93
   4   0  -8 2751.90  368.22
   4   0  -8 2869.02  369.08
  -4   0   9   -1.35    2.98
  -4   0   9   -0.84    3.58
   4   0  -9   -0.80    2.79
   4   0  -9   -0.24    4.04
  -4   0  10   30.33    6.73
  -4   0  10   39.73    7.83
   4   0 -10   22.23    6.50
   4   0 -10   42.13    8.11
  -4   0  11    1.27    3.25
  -4   0  11   -1.20    3.36
   4   0 -11   -0.92    3.05
   4   0 -11   -0.52    3.53
  -4   0  12   11.65    5.23
  -4   0  12   19.20    5.68
   4   0 -12    8.29    4.36
   4   0 -12   18.94    5.97
  -4   0  13    2.61    4.37
  -4   0  13    0.35    4.29
   4   0 -13    0.19    2.89
   4   0 -13    0.25    3.94
  -4   0  14 1630.78  214.43
  -4   0  14 1837.07  215.06
   4   0 -14 1620.23  213.86
   4   0 -14 1563.64  214.77
  -4   0  15    2.89    3.39
  -4   0  15   -0.55    3.94
   4   0 -15   -0.42    2.96
   4   0 -15    0.06    3.75
  -4   0  16   64.10   12.53
  -4   0  16   89.46   13.54
   4   0 -16   58.44   12.68
  -4   0  17   -2.17    3.92
  -4   0  17   -0.90    3.79
   4   0 -17   -0.22    3.83
  -4   0  18  183.21   25.88
  -4   0  18  190.45   26.11
   4   0 -18  132.60   25.16
  -4   0  19   -2.74    3.56
  -4   0  19   -0.83    3.62
   4   0 -19   -0.81    4.25
  -4   0  20  186.75   27.88
   4   0 -20  173.81   28.24
  -4   0  21    1.33    3.92
   4   0 -21   -0.62    4.44
  -4   0  22   16.89    6.83
  -4   0  22   28.45    7.65
   4   0 -22   13.85    7.03
  -4   0  23   -0.37    2.90
   4   0 -23    3.38    5.19
  -4   0  24   35.78   10.24
   4   0 -24   61.76   12.85
  -4   0  25   -2.58    4.87
   4   0 -25    0.35    5.40
  -4   0  26   89.03   17.02
   4   0 -26   93.02   18.23
  -4   0  27   -2.27    5.26
   4   0 -27    0.56    5.45
  -4   0  28   17.37    7.10
   4   0 -28   24.94    8.64
  -4   0  29   -0.28    4.84
  -4   0  30   66.18   13.87
  -4   0  31   -1.24    5.27
  -4   0  32    6.46    6.05
  -4   0  33   -0.75    3.96
  -4   0  34   10.14    6.72
  -4   0  35   -2.57    5.01
  -4   0  36   43.90   12.01
  -4   0  37    1.61    5.34
  -4   0  38   -1.26    5.54
  -4   0  39   -0.69    5.53
  -4   1   1   21.53    4.47
  -4   1   1   23.26    4.87
   4  -1  -1   25.93    4.38
   4  -1  -1   24.41    5.28
   4   1  -1   16.69    3.95
   4   1  -1   23.99    5.62
  -4  -1   1    4.15    3.40
  -4  -1   1   17.37    4.74
  -4   1   2 1078.54  143.07
  -4   1   2 1058.46  143.30
   4  -1  -2 1084.56  142.85
   4  -1  -2 1291.95  143.99
   4   1  -2 1147.79  143.04
   4   1  -2 1054.77  143.49
  -4  -1   2 1102.98  143.16
  -4  -1   2 1098.94  143.55
  -4   1   3   22.85    5.11
  -4   1   3   17.44    5.45
   4  -1  -3   27.30    5.23
   4  -1  -3   19.48    5.32
   4   1  -3   33.65    5.49
   4   1  -3   21.12    5.30
  -4  -1   3   28.56    5.43
  -4  -1   3   20.19    5.36
  -4   1   4    2.52    2.54
  -4   1   4    4.39    3.17
   4  -1  -4    5.27    2.64
   4  -1  -4    2.86    2.89
   4   1  -4    1.46    2.14
   4   1  -4    4.11    3.15
  -4  -1   4    2.20    2.40
  -4  -1   4    3.28    2.82
  -4   1   5   21.05    4.31
  -4   1   5   12.58    4.03
   4  -1  -5   15.56    3.94
   4  -1  -5   -0.89    3.49
   4   1  -5   15.96    4.13
   4   1  -5   18.51    4.99
  -4  -1   5   14.94    4.05
  -4  -1   5   11.04    4.16
  -4   1   6  379.13   58.45
  -4   1   6  712.13   60.45
   4  -1  -6  434.26   58.50
   4  -1  -6  498.42   59.55
   4   1  -6  370.79   58.18
   4   1  -6  513.91   59.69
  -4  -1   6  368.71   58.40
  -4  -1   6  460.60   59.12
  -4   1   7   41.07    8.63
  -4   1   7   47.78    8.98
   4  -1  -7   51.60    8.93
   4  -1  -7   54.75    9.45
   4   1  -7   45.57    8.53
   4   1  -7   45.24    9.23
  -4  -1   7   68.77    9.64
  -4  -1   7   57.39    9.51
  -4   1   8 1284.02  179.38
   4  -1  -8 1405.42  180.07
   4   1  -8 1207.44  178.91
   4   1  -8 1792.79  181.10
  -4  -1   8 1448.05  179.71
  -4  -1   8 1413.05  179.86
  -4   1   9   -0.24    3.26
  -4   1   9   -0.44    3.25
   4  -1  -9   -0.30    3.27
   4  -1  -9    2.96    4.11
   4   1  -9    0.99    2.78
   4   1  -9   -0.21    3.57
  -4  -1   9    1.73    2.57
  -4  -1   9   -1.22    3.76
  -4   1  10  423.37   66.91
  -4   1  10  525.00   67.61
   4  -1 -10  518.79   67.12
   4  -1 -10  532.03   68.12
   4   1 -10  536.26   67.16
   4   1 -10  566.04   68.28
  -4  -1  10  466.88   67.13
  -4  -1  10  516.33   67.64
  -4   1  11  203.79   27.25
  -4   1  11  188.22   27.02
   4  -1 -11  208.89   27.00
   4  -1 -11  162.13   27.10
   4   1 -11  193.85   26.77
   4   1 -11  170.50   27.23
  -4  -1  11  192.19   27.14
  -4  -1  11  175.46   26.99
  -4   1  12  439.65   64.48
  -4   1  12  546.09   65.20
   4  -1 -12  496.11   64.35
   4  -1 -12  426.26   64.73
   4   1 -12  592.78   64.88
   4   1 -12  402.53   64.53
  -4  -1  12  496.13   64.75
  -4  -1  12  473.71   64.81
  -4   1  13  107.21   17.40
  -4   1  13   94.17   17.07
   4  -1 -13  112.19   17.07
   4  -1 -13  118.55   18.05
   4   1 -13  119.36   17.15
   4   1 -13  100.66   17.52
  -4  -1  13  111.64   17.49
  -4  -1  13  108.74   17.50
  -4   1  14   -1.19    3.45
  -4   1  14   -0.66    3.69
   4  -1 -14   -1.29    2.83
   4  -1 -14   -0.02    3.22
   4   1 -14   -0.59    3.13
   4   1 -14   -1.08    3.24
  -4  -1  14    1.98    3.18
  -4  -1  14   -0.92    4.10
  -4   1  15   36.67    8.56
  -4   1  15   32.04    8.32
   4  -1 -15   41.16    8.29
   4  -1 -15   25.82    8.00
   4   1 -15   45.99    8.41
   4   1 -15   39.98    8.99
  -4  -1  15   55.45    9.75
  -4  -1  15   36.33    8.65
  -4   1  16  251.30   36.20
  -4   1  16  276.12   36.54
   4  -1 -16  265.10   36.93
  -4  -1  16  255.93   36.12
  -4  -1  16  219.04   35.86
  -4   1  17   -1.66    3.64
  -4   1  17   -0.42    3.39
   4  -1 -17    3.60    4.10
   4   1 -17   -0.88    4.31
  -4  -1  17   -1.14    3.91
  -4  -1  17   -0.92    3.77
  -4   1  18  503.02   50.89
  -4   1  18  264.36   47.96
   4  -1 -18  346.99   49.70
   4   1 -18  331.45   49.49
  -4  -1  18  359.36   49.12
  -4  -1  18  372.56   49.51
  -4   1  19   12.81    5.07
  -4   1  19    9.01    4.98
   4  -1 -19   11.84    6.28
   4   1 -19   23.66    6.96
  -4  -1  19   16.03    5.83
  -4  -1  19   20.29    6.72
  -4   1  20   21.85    7.37
   4  -1 -20   33.88    9.14
   4   1 -20   32.09    9.16
  -4  -1  20   44.46    9.30
   4  -1 -21    6.45    4.89
   4   1 -21    6.16    4.96
  -4  -1  21    0.04    3.66
  -4   1  22  262.22   37.49
   4  -1 -22  250.32   38.35
   4   1 -22  249.73   38.23
  -4  -1  22  297.25   38.04
  -4  -1  22  215.46   36.69
  -4   1  23   16.79    6.41
   4  -1 -23    3.11    5.77
   4   1 -23   20.61    7.16
  -4  -1  23   10.82    5.11
  -4  -1  23    3.35    4.88
  -4   1  24   15.03    6.51
   4  -1 -24   11.22    7.07
   4   1 -24   12.05    6.63
  -4  -1  24   17.02    6.53
  -4  -1  24   20.49    7.29
  -4   1  25   24.89    7.68
   4  -1 -25   30.04    9.11
   4   1 -25   17.26    7.96
  -4  -1  25   20.79    8.00
  -4   1  26   61.78   14.16
   4  -1 -26   64.09   14.89
   4   1 -26   71.07   15.50
  -4  -1  26   82.51   14.90
  -4   1  27    2.62    5.41
   4  -1 -27   -1.08    4.63
   4   1 -27    1.52    5.28
  -4  -1  27    3.36    5.13
  -4   1  28   55.70   12.95
   4  -1 -28   44.82   12.47
  -4  -1  28   62.75   12.83
  -4   1  29   -1.92    5.28
  -4  -1  29    0.83    5.06
  -4   1  30   -2.04    4.82
  -4  -1  30   -0.17    4.07
  -4   1  31    2.90    5.38
  -4  -1  31    5.68    6.20
  -4   1  32   39.80   11.23
  -4  -1  32   36.89   10.34
  -4   1  33   -0.69    3.94
  -4  -1  33   -0.47    5.24
  -4   1  34    5.90    5.44
  -4  -1  34   18.26    7.65
  -4   1  35    0.00    3.90
  -4  -1  35   -1.95    5.67
  -4   1  36    9.67    6.79
  -4  -1  36    7.18    6.29
  -4   1  37   -0.25    5.21
  -4  -1  37    1.56    6.17
  -4   1  38   15.58    8.21
  -4  -1  38    5.43    5.95
  -4   1  39    1.61    4.51
  -4  -1  39    2.31    4.63
  -4   2   1   57.96   11.62
  -4   2   1   97.69   12.76
   4  -2  -1   92.08   12.12
   4  -2  -1   88.56   12.85
   4   2  -1   62.73   11.69
   4   2  -1   81.85   12.69
  -4  -2   1   98.42   12.60
  -4  -2   1   85.05   12.76
  -4   2   2  196.17   29.28
  -4   2   2  195.78   29.48
   4  -2  -2  210.59   29.18
   4  -2  -2  218.33   29.87
   4   2  -2  240.15   29.51
   4   2  -2  223.18   30.02
  -4  -2   2  189.17   29.26
  -4  -2   2  288.50   30.74
  -4   2   3   18.16    4.12
  -4   2   3   16.57    4.49
   4  -2  -3   15.34    3.84
   4  -2  -3   12.59    4.40
   4   2  -3    7.60    3.35
   4   2  -3   26.86    5.30
  -4  -2   3    6.51    3.51
  -4  -2   3   23.75    5.00
  -4   2   4 1789.70  226.60
  -4   2   4 1762.81  226.61
   4  -2  -4 1954.67  226.58
   4  -2  -4 1664.87  226.71
   4   2  -4 1731.74  226.28
   4   2  -4 1950.29  227.28
  -4  -2   4 1624.92  226.33
  -4  -2   4 1682.99  226.76
  -4   2   5   40.10    7.54
  -4   2   5   50.76    8.19
   4  -2  -5   46.79    7.56
   4  -2  -5   33.71    7.56
   4   2  -5   33.20    7.12
   4   2  -5   45.46    8.19
  -4  -2   5   41.01    7.62
  -4  -2   5   54.73    8.72
  -4   2   6    1.89    2.93
  -4   2   6    7.78    3.37
   4  -2  -6    3.56    2.96
   4  -2  -6    8.85    4.00
   4   2  -6    5.02    2.60
   4   2  -6    3.86    3.26
  -4  -2   6    5.13    2.86
  -4  -2   6    5.09    3.61
  -4   2   7  317.53   50.04
  -4   2   7  339.12   50.18
   4  -2  -7  365.51   50.08
   4  -2  -7  375.72   50.81
   4   2  -7  405.43   50.28
   4   2  -7  372.12   50.82
  -4  -2   7  422.47   50.72
  -4  -2   7  443.12   51.17
  -4   2   8  719.77   98.52
  -4   2   8  782.24   98.71
   4  -2  -8  798.07   98.46
   4  -2  -8  665.39   98.67
   4   2  -8  760.19   98.34
   4   2  -8  714.68   98.93
  -4  -2   8  839.53   98.94
  -4  -2   8  754.61   98.91
  -4   2   9  214.62   27.64
  -4   2   9  190.56   27.35
   4  -2  -9  182.02   26.84
   4  -2  -9  225.90   28.31
   4   2  -9  178.62   26.79
   4   2  -9  179.67   27.67
  -4  -2   9  169.70   26.97
  -4  -2   9  215.36   27.97
  -4   2  10   80.47   12.81
  -4   2  10   64.55   12.26
   4  -2 -10   74.92   12.18
   4  -2 -10   46.74   12.21
   4   2 -10  105.42   13.00
   4   2 -10   81.23   13.21
  -4  -2  10   71.77   12.41
  -4  -2  10   81.56   13.08
  -4   2  11   72.78   12.05
  -4   2  11   72.00   11.97
   4  -2 -11   47.30   10.77
   4  -2 -11   99.62   13.56
   4   2 -11   68.03   11.52
   4   2 -11   69.84   12.34
  -4  -2  11   72.62   12.04
  -4  -2  11   66.87   12.14
  -4   2  12    0.41    3.46
  -4   2  12    2.29    3.42
   4  -2 -12   -2.23    3.24
   4  -2 -12    3.47    4.38
   4   2 -12    1.28    2.98
   4   2 -12    2.95    4.04
  -4  -2  12    1.83    3.50
  -4  -2  12   -1.34    3.41
  -4   2  13   12.64    5.08
  -4   2  13    9.41    5.30
   4  -2 -13    8.91    4.41
   4  -2 -13   21.74    6.62
   4   2 -13   11.07    4.53
   4   2 -13   24.14    6.67
  -4  -2  13   22.19    5.93
  -4  -2  13   27.29    6.42
  -4   2  14  847.91  105.73
  -4   2  14  895.95  105.83
   4  -2 -14  831.82  105.05
   4  -2 -14  739.51  105.63
   4   2 -14  795.27  104.82
   4   2 -14  767.34  105.77
  -4  -2  14  723.04  105.04
  -4  -2  14  808.99  105.75
  -4   2  15   60.68   12.12
  -4   2  15   69.29   12.45
   4  -2 -15   69.69   12.06
   4  -2 -15   75.39   13.28
   4   2 -15   77.18   12.24
   4   2 -15   56.84   12.44
  -4  -2  15   76.47   12.81
  -4  -2  15   70.26   12.83
  -4   2  16   26.74    7.21
  -4   2  16   20.62    6.45
   4  -2 -16   25.42    7.51
   4   2 -16   29.11    7.41
  -4  -2  16   26.57    6.95
  -4  -2  16   29.26    7.61
  -4   2  17   -0.96    3.82
  -4   2  17    3.63    3.78
   4  -2 -17    0.37    3.82
   4   2 -17    5.27    4.55
  -4  -2  17   -0.53    3.45
  -4  -2  17    2.89    3.84
  -4   2  18  180.30   22.86
   4  -2 -18  120.74   21.80
   4   2 -18  112.36   21.44
  -4  -2  18  124.37   21.26
  -4  -2  18  160.18   22.47
  -4   2  19  121.49   20.75
   4  -2 -19  130.62   21.76
   4   2 -19  104.85   20.88
  -4  -2  19  181.81   22.40
  -4  -2  19  124.67   21.25
   4  -2 -20   66.04   12.78
   4   2 -20   58.65   12.22
  -4  -2  20   45.06   11.23
   4  -2 -21    0.43    4.19
   4   2 -21    4.63    4.83
  -4  -2  21    6.43    4.98
  -4   2  22   12.38    5.93
   4  -2 -22   11.11    6.80
   4   2 -22    8.17    5.87
  -4  -2  22   14.43    6.39
  -4  -2  22    0.63    4.71
  -4   2  23    0.38    3.64
   4  -2 -23    0.02    4.38
   4   2 -23    3.19    4.26
  -4  -2  23    1.91    4.28
  -4  -2  23   -0.60    4.21
  -4   2  24  144.84   25.88
   4  -2 -24  158.05   27.25
   4   2 -24  133.30   26.33
  -4  -2  24  282.53   29.30
  -4  -2  24  154.75   26.35
  -4   2  25   10.71    7.20
   4  -2 -25   14.38    7.93
   4   2 -25   18.42    7.55
  -4  -2  25   28.43    7.83
  -4   2  26   57.97   13.46
  -4  -2  26   79.50   14.71
  -4   2  27    4.46    5.36
  -4  -2  27   -0.01    3.51
  -4   2  28   57.35   12.12
  -4  -2  28   36.29   10.28
  -4   2  29   34.52    9.35
  -4  -2  29   23.86    8.72
  -4   2  30   78.08   14.95
   4  -2 -30   74.52   15.70
  -4  -2  30   41.70   12.52
  -4   2  31    3.69    4.63
   4  -2 -31   -1.69    5.33
  -4  -2  31   11.02    5.99
  -4   2  32    3.52    4.25
   4  -2 -32    1.73    5.39
  -4  -2  32   -0.92    4.84
  -4   2  33    4.55    5.24
  -4  -2  33   -0.54    4.27
  -4   2  34   13.32    7.02
  -4  -2  34   13.84    7.62
  -4   2  35   -0.06    4.25
  -4  -2  35    7.73    6.46
  -4   2  36   11.25    5.96
  -4  -2  36    7.77    5.17
  -4   2  37   -0.47    5.46
  -4  -2  37   -2.51    4.82
  -4   2  38   -2.74    5.50
  -4  -2  38   -1.99    5.61
  -4   2  39    1.77    6.31
  -4  -2  39    1.14    4.50
  -4   3   1   52.16    8.03
   4  -3  -1   40.68    7.53
   4  -3  -1   51.49    8.36
   4   3  -1   42.43    7.61
   4   3  -1   62.61    9.08
  -4  -3   1   44.34    7.86
  -4  -3   1   38.44    8.15
  -4   3   2  385.65   48.02
  -4   3   2  362.10   47.99
   4  -3  -2  344.86   47.56
   4  -3  -2  347.98   48.18
   4   3  -2  367.79   47.80
   4   3  -2  358.87   48.45
  -4  -3   2  346.71   47.94
  -4  -3   2  377.66   48.56
  -4   3   3    9.25    3.77
  -4   3   3    8.69    3.58
   4  -3  -3    6.91    3.21
   4  -3  -3   16.30    4.42
   4   3  -3   10.30    3.46
   4   3  -3   18.18    4.50
  -4  -3   3   11.88    3.67
  -4  -3   3   19.26    4.58
  -4   3   4   10.01    3.61
  -4   3   4   13.45    4.21
   4  -3  -4    7.10    3.04
   4  -3  -4   11.74    4.13
   4   3  -4   11.49    3.53
   4   3  -4   13.07    4.14
  -4  -3   4    6.47    3.34
  -4  -3   4   14.09    4.31
  -4   3   5   34.37    7.25
  -4   3   5   40.50    7.42
   4  -3  -5   33.29    6.76
   4  -3  -5   48.80    8.04
   4   3  -5   42.57    7.15
   4   3  -5   34.23    7.46
  -4  -3   5   32.11    6.96
  -4  -3   5   52.83    8.26
  -4   3   6   54.23   10.22
  -4   3   6   72.68   10.67
   4  -3  -6   60.32   10.08
   4  -3  -6   61.95   10.82
   4   3  -6   76.10   10.53
   4   3  -6   73.16   11.25
  -4  -3   6   53.41   10.27
  -4  -3   6   56.78   10.77
  -4   3   7  451.58   67.16
   4  -3  -7  510.87   67.17
   4  -3  -7  540.84   67.99
   4   3  -7  502.04   67.05
   4   3  -7  543.37   68.07
  -4  -3   7  535.03   67.54
  -4  -3   7  504.14   67.74
  -4   3   8   97.04   14.87
  -4   3   8  124.59   15.37
   4  -3  -8   85.24   14.18
   4  -3  -8  113.11   15.52
   4   3  -8   73.82   13.99
   4   3  -8   95.01   15.19
  -4  -3   8   84.35   14.43
  -4  -3   8   96.67   15.11
  -4   3   9   -0.20    3.05
  -4   3   9    0.17    2.81
   4  -3  -9    3.38    3.44
   4  -3  -9    3.70    3.65
   4   3  -9    1.97    2.92
   4   3  -9   -0.01    3.84
  -4  -3   9    1.95    3.30
  -4  -3   9   -0.63    3.28
  -4   3  10  246.24   29.64
  -4   3  10  190.28   28.70
   4  -3 -10  217.40   28.74
   4  -3 -10  244.48   30.04
   4   3 -10  176.24   28.22
   4   3 -10  180.01   28.99
  -4  -3  10  205.16   28.90
  -4  -3  10  194.34   29.15
  -4   3  11  359.38   57.85
  -4   3  11  425.94   58.09
   4  -3 -11  399.86   57.68
   4  -3 -11  730.36   61.24
   4   3 -11  453.94   57.93
   4   3 -11  400.72   58.47
  -4  -3  11  493.32   58.69
  -4  -3  11  369.34   58.09
  -4   3  12  353.28   47.71
  -4   3  12  609.12   49.74
   4  -3 -12  340.96   47.10
   4  -3 -12  324.39   47.78
   4   3 -12  312.03   46.80
   4   3 -12  347.91   47.91
  -4  -3  12  297.77   47.11
  -4  -3  12  314.70   47.53
  -4   3  13   99.94   16.93
  -4   3  13  111.14   16.98
   4  -3 -13  100.21   16.42
   4  -3 -13  111.46   17.81
   4   3 -13  111.76   16.60
   4   3 -13  104.18   17.35
  -4  -3  13  105.90   16.94
  -4   3  14   14.99    5.06
  -4   3  14   10.49    4.29
   4  -3 -14    9.26    3.88
   4  -3 -14   15.00    5.45
   4   3 -14    8.84    4.28
   4   3 -14    2.64    3.70
  -4  -3  14    7.52    4.33
  -4  -3  14    2.66    3.90
  -4   3  15   36.53    8.85
  -4   3  15   37.87    8.79
   4  -3 -15   37.64    9.04
   4   3 -15   56.45    9.00
   4   3 -15   38.26    9.02
  -4  -3  15   43.31    8.92
  -4  -3  15   42.21    9.17
  -4   3  16  273.51   38.83
   4  -3 -16  255.60   39.05
   4   3 -16  287.86   39.49
  -4  -3  16  254.86   38.40
  -4  -3  16  297.24   39.47
  -4   3  17   18.39    5.69
   4  -3 -17   21.03    6.84
   4   3 -17   14.41    6.38
  -4  -3  17   12.48    5.59
  -4  -3  17   24.93    6.85
  -4   3  18   65.01   12.29
   4  -3 -18   55.98   12.39
   4   3 -18   78.68   13.57
  -4  -3  18   56.87   11.85
  -4  -3  18   64.12   12.61
  -4   3  19    6.46    4.80
   4  -3 -19   -0.37    4.19
   4   3 -19   14.82    5.75
  -4  -3  19    1.48    3.64
  -4  -3  19   15.30    5.59
   4  -3 -20   18.09    6.20
   4   3 -20    1.73    4.95
  -4  -3  20    8.78    5.34
   4  -3 -21   34.57   11.15
   4   3 -21   85.46   13.95
  -4  -3  21   56.99   12.11
  -4   3  22   80.46   14.62
   4  -3 -22   61.99   14.47
   4   3 -22   71.66   14.71
  -4  -3  22   76.18   14.68
  -4   3  23   37.52   11.23
   4  -3 -23   48.74   12.83
   4   3 -23   67.75   13.55
  -4  -3  23   87.07   13.69
  -4  -3  23   62.56   12.84
  -4   3  24   -2.34    4.46
  -4  -3  24   12.00    5.79
  -4   3  25   25.07    8.14
  -4  -3  25    4.86    5.19
  -4   3  26   98.86   18.22
  -4  -3  26   99.12   17.86
  -4   3  27    7.30    6.21
   4  -3 -27   12.54    7.10
  -4  -3  27   15.43    6.24
   4  -3 -28   95.61   18.11
  -4  -3  28   67.91   14.92
  -4   3  29   11.55    6.60
   4  -3 -29    7.12    6.32
  -4  -3  29    6.83    5.76
  -4   3  30   16.63    7.34
   4  -3 -30    6.65    6.74
  -4  -3  30    0.68    4.80
  -4   3  31   10.21    6.61
   4  -3 -31    3.22    6.21
  -4  -3  31    9.20    6.04
  -4   3  32   29.66    9.45
   4  -3 -32   40.75   12.16
  -4  -3  32   28.95    9.62
  -4   3  33    4.45    5.24
   4  -3 -33   12.84    7.26
  -4  -3  33    4.65    5.72
  -4   3  34    0.91    5.02
  -4  -3  34    4.55    5.06
  -4   3  35   -0.86    5.16
  -4  -3  35    1.32    5.12
  -4   3  36   -0.09    4.79
  -4  -3  36    3.58    5.30
  -4   3  37    3.38    4.43
  -4  -3  37   -2.00    5.35
  -4   3  38    3.96    5.90
  -4  -3  38   13.05    7.14
  -4   3  39    3.77    4.63
  -4  -3  39   -0.08    5.24
  -4   4   1   56.61   10.75
  -4   4   1   83.29   11.43
   4  -4  -1   75.07   11.61
   4   4  -1   59.02   10.88
   4   4  -1   88.12   12.05
  -4  -4   1   71.14   11.21
  -4  -4   1   85.10   12.23
  -4   4   2  151.41   21.51
  -4   4   2  171.81   21.74
   4  -4  -2  137.83   21.10
   4  -4  -2  171.09   22.13
   4   4  -2  138.95   21.23
   4   4  -2  156.20   22.04
  -4  -4   2  149.96   21.63
  -4  -4   2  163.62   22.38
  -4   4   3   57.24    9.62
  -4   4   3   39.89    9.01
   4  -4  -3   69.62    9.70
   4  -4  -3   68.13   10.29
   4   4  -3   65.61    9.55
   4   4  -3  100.44   11.38
  -4  -4   3   38.96    9.15
  -4  -4   3   65.38   10.51
  -4   4   4  341.97   46.32
  -4   4   4  366.06   46.43
   4  -4  -4  366.09   46.20
   4  -4  -4  327.86   46.61
   4   4  -4  303.62   45.89
   4   4  -4  376.78   46.99
  -4  -4   4  363.64   46.55
  -4  -4   4  346.98   46.85
  -4   4   5    3.98    3.38
  -4   4   5    6.92    3.30
   4  -4  -5    4.18    2.64
   4  -4  -5    2.20    3.06
   4   4  -5    8.43    3.08
   4   4  -5   13.63    4.50
  -4  -4   5    6.90    3.44
  -4  -4   5    9.92    4.50
  -4   4   6   91.82   15.43
  -4   4   6  112.47   15.69
   4  -4  -6   97.93   15.27
   4  -4  -6  110.15   16.20
   4   4  -6   96.55   15.20
   4   4  -6  104.09   16.09
  -4  -4   6  113.93   15.94
  -4  -4   6  107.65   16.04
  -4   4   7    4.14    3.20
  -4   4   7    8.60    4.02
   4  -4  -7    3.84    3.04
   4  -4  -7    9.34    3.87
   4   4  -7    3.03    3.17
   4   4  -7    5.97    3.78
  -4  -4   7    3.37    3.29
  -4  -4   7    6.25    3.86
  -4   4   8   85.30   15.11
  -4   4   8   98.69   15.30
   4  -4  -8  113.68   15.36
   4  -4  -8  113.56   16.06
   4   4  -8   88.40   14.83
   4   4  -8   94.45   15.67
  -4  -4   8  100.04   15.33
  -4  -4   8  110.34   15.99
  -4   4   9  375.32   47.02
  -4   4   9  405.33   46.91
   4  -4  -9  284.83   45.89
   4  -4  -9  328.28   46.97
   4   4  -9  350.18   46.31
   4   4  -9  326.17   46.84
  -4  -4   9  325.17   46.49
  -4  -4   9  397.02   47.48
  -4   4  10  265.59   38.72
  -4   4  10  305.84   38.87
   4  -4 -10  251.94   38.20
   4  -4 -10  296.11   39.42
   4   4 -10  279.40   38.35
   4   4 -10  263.54   38.91
  -4  -4  10  321.77   39.17
  -4  -4  10  278.54   39.08
  -4   4  11   40.64    8.04
  -4   4  11   42.56    8.10
   4  -4 -11   25.30    6.98
   4  -4 -11   52.90    9.18
   4   4 -11   49.98    8.06
   4   4 -11   24.86    7.53
  -4  -4  11   39.05    7.90
  -4  -4  11   46.39    8.59
  -4   4  12   64.41   10.32
  -4   4  12   46.55    9.25
   4  -4 -12   48.22    9.17
   4  -4 -12   52.74   10.11
   4   4 -12   61.92    9.53
   4   4 -12   39.66    9.29
  -4  -4  12   41.20    9.14
  -4  -4  12   51.65   10.17
  -4   4  13  103.21   16.75
   4  -4 -13   97.40   16.11
   4  -4 -13   92.62   16.81
   4   4 -13  115.18   16.32
   4   4 -13  108.40   17.15
  -4  -4  13  103.66   16.55
  -4  -4  13  102.92   17.08
  -4   4  14  314.20   45.51
   4  -4 -14  335.70   45.15
   4  -4 -14  293.06   45.72
   4   4 -14  354.16   45.15
   4   4 -14  311.10   45.73
  -4  -4  14  353.54   45.80
  -4  -4  14  337.81   46.04
  -4   4  15  146.21   19.21
   4  -4 -15  101.77   18.24
   4   4 -15  133.48   17.96
   4   4 -15   85.67   17.81
  -4  -4  15   97.71   17.78
  -4  -4  15  126.80   18.95
  -4   4  16   25.41    7.17
   4  -4 -16   17.57    6.65
   4   4 -16   35.35    8.16
  -4  -4  16   33.13    7.45
  -4  -4  16   27.95    7.54
  -4   4  17    5.32    4.19
   4  -4 -17    2.68    4.48
   4   4 -17    9.94    6.04
  -4  -4  17    4.44    3.69
  -4  -4  17    5.51    4.14
  -4   4  18  125.88   18.57
   4  -4 -18  105.72   18.44
   4   4 -18   85.07   17.58
  -4  -4  18  113.48   17.94
  -4  -4  18  110.13   18.43
   4  -4 -19  103.85   19.31
   4   4 -19   95.32   18.84
  -4  -4  19  163.66   20.18
  -4  -4  19   99.79   18.73
   4  -4 -20   78.47   13.99
   4   4 -20   67.15   13.33
  -4  -4  20   51.38   12.41
   4   4 -21   33.67    9.24
  -4  -4  21   32.43    8.86
  -4   4  22    6.84    5.30
  -4   4  23   25.35    7.73
  -4  -4  23   18.38    6.93
  -4   4  24   97.70   16.89
   4  -4 -24   86.68   17.30
  -4  -4  24   79.84   15.86
  -4   4  25   65.37   13.84
   4  -4 -25   73.54   14.84
  -4  -4  25   56.53   12.95
  -4   4  26  102.05   17.44
   4  -4 -26   70.22   16.79
  -4  -4  26   94.57   16.79
  -4   4  27    1.73    5.15
   4  -4 -27   -2.41    5.87
  -4  -4  27    3.76    4.85
  -4   4  28   54.10   11.59
   4  -4 -28   25.87    9.91
  -4  -4  28   52.50   11.71
  -4   4  29    6.40    6.27
   4  -4 -29   17.70    8.10
  -4  -4  29   13.99    6.75
  -4   4  30   10.01    6.20
   4  -4 -30    6.36    6.35
  -4  -4  30   26.37    8.35
  -4   4  31    4.96    5.21
   4  -4 -31    5.34    5.52
  -4  -4  31    7.18    5.72
  -4   4  32   -1.05    5.08
   4  -4 -32    0.64    4.37
  -4  -4  32    2.61    5.72
  -4   4  33    1.30    4.88
   4  -4 -33    5.64    5.88
  -4  -4  33    2.97    4.86
  -4   4  34    7.62    6.06
   4  -4 -34    1.45    4.89
  -4  -4  34    7.29    5.98
  -4   4  35   -2.06    5.91
   4  -4 -35    9.16    7.29
  -4  -4  35    3.13    6.03
  -4   4  36   10.46    6.40
  -4  -4  36    9.80    6.63
  -4   4  37   -2.49    5.79
  -4  -4  37    0.64    3.64
  -4   4  38    0.67    5.74
  -4  -4  38    0.06    4.86
  -4  -4  39    3.55    6.14
  -4   5   1   89.80   14.52
   4  -5  -1   93.62   14.33
   4  -5  -1   89.44   14.95
   4   5  -1   97.20   14.62
  -4  -5   1  149.54   15.86
  -4  -5   1  105.10   15.63
  -4   5   2  311.24   47.25
  -4   5   2  364.12   47.38
   4  -5  -2  335.97   47.08
   4  -5  -2  309.28   47.51
   4   5  -2  489.49   48.13
  -4  -5   2  288.54   47.27
  -4  -5   2  564.96   49.84
  -4   5   3  218.09   27.94
  -4   5   3  196.95   27.52
   4  -5  -3  197.62   27.45
   4  -5  -3  194.83   28.02
   4   5  -3  219.57   27.79
  -4  -5   3  198.38   27.89
  -4  -5   3  184.01   28.23
  -4   5   4   28.44    6.25
  -4   5   4   34.73    6.37
   4  -5  -4   27.09    6.40
   4   5  -4   33.77    6.11
  -4  -5   4   43.80    7.06
  -4  -5   4   28.28    6.97
  -4   5   5   38.08    7.78
  -4   5   5   50.86    7.92
   4  -5  -5   28.80    7.12
   4  -5  -5   59.83    8.81
   4   5  -5   36.60    7.41
  -4  -5   5   52.04    8.29
  -4  -5   5   57.22    8.98
  -4   5   6   96.72   14.00
  -4   5   6   99.47   13.76
   4  -5  -6   79.87   13.39
   4  -5  -6   89.84   14.27
   4   5  -6   89.16   13.55
  -4  -5   6   86.13   13.75
  -4  -5   6   87.90   14.34
  -4   5   7  226.65   32.36
  -4   5   7  245.58   32.14
   4  -5  -7  235.42   32.06
   4  -5  -7  221.86   32.55
   4   5  -7  209.15   31.76
  -4  -5   7  240.26   32.40
  -4  -5   7  270.53   33.18
  -4   5   8   32.38    7.89
  -4   5   8   47.98    8.52
   4  -5  -8   52.35    8.53
   4  -5  -8   45.17    9.02
   4   5  -8   55.71    8.46
  -4  -5   8   42.86    8.37
  -4  -5   8   49.25    9.19
  -4   5   9   28.48    6.48
  -4   5   9   24.15    6.02
   4  -5  -9   24.34    5.88
   4  -5  -9   33.54    6.85
   4   5  -9   28.94    5.98
  -4  -5   9   38.21    6.86
  -4  -5   9   24.02    6.56
  -4   5  10   25.54    6.48
   4  -5 -10   30.40    6.74
   4  -5 -10   28.59    7.11
   4   5 -10   39.50    6.73
  -4  -5  10   25.54    6.36
  -4  -5  10   41.80    7.70
  -4   5  11  481.90   45.96
   4  -5 -11  261.74   43.37
   4  -5 -11  288.38   44.41
   4   5 -11  349.52   43.98
  -4  -5  11  332.37   44.26
  -4  -5  11  296.71   44.34
  -4   5  12  336.94   45.89
   4  -5 -12  318.19   45.16
   4  -5 -12  318.80   46.14
[truncated: 817,832 more chars]
