# Supplementary material for: LED-pump-X-ray-multiprobe crystallography for sub-second timescales
Source: Commun Chem. 2022 Aug 26;5:102. doi: 10.1038/s42004-022-00716-1 (PMC9814726; doi:10.1038/s42004-022-00716-1)
Supplement: Supplementary file 10 — Supplementary Data 1 [file 42004_2022_716_MOESM10_ESM.zip › CIFs/4s_270K/270K_4s_t14_decay.cif]

  data_global

# SUBMISSION DETAILS
 
_publ_contact_author_name       'Hatcher, Lauren'
_publ_contact_author_address
;
School of Chemistry
Cardiff University
Main Building
Park Place 
Cardiff
CF10 3AT
United Kingdom
;
_publ_contact_author_email       'HatcherL1@cardiff.ac.uk'
_publ_requested_category          FM
_publ_section_comment
; 
?
;
_publ_section_references
;
Diamond General Data Aquisition (GDA) software: http://www.opengda.org/

XIA2: Winter, G. (2010) J. Appl. Cryst. 43, 186-190.
POINTLESS: Evans, P. (2006) Acta Cryst. D62, 72-82.
AIMLESS: Evans, P. R. and Murshudov, G. N. (2013) Acta Cryst. D69, 1204-1214.
DIALS: Winter, G., et al. Acta Cryst. (2018) D74, 85-97.
CCP4: Winn, M. D. et al. (2011) Acta Cryst. D67, 235-242.
   
SHELXL: Sheldrick G. M. (2015). Acta Cryst. C71, 3-8.
SHELXT:	Sheldrick, G. M. (2015). Acta Cryst. A71, 3-8.
 
OLEX2: Dolomanov, O.V.; Bourhis, L.J.; Gildea, R.J.; Howard, J.A.K.; Puschmann,
 H., OLEX2: A complete structure solution, refinement and analysis program 
 (2009). J. Appl. Cryst., 42, 339-341.

MERCURY: Macrae, C. F., Bruno, I. J., Chisholm, J. A., Edgington,
P. R., McCabe, P., Pidcock, E., Rodriguez-Monge, L., Taylor, R.,
van de Streek, J. & Wood, P. A. (2008). J. Appl. Cryst. 41, 466-470.
;

####
 
data_270K_4s_t14_decay
 
_audit_creation_method            'SHELXL-2018/3'
_shelx_SHELXL_version_number      '2018/3'
_chemical_name_systematic         
;
Nitro-(N,N,N',N'-tetrabutyldiethylenetriamine)palladium(II)
tetraphenylborate, tetrahydrofuran solvate
;
_chemical_name_common             ?
_chemical_melting_point           ?
_chemical_formula_moiety          
;
C20 H45 N4 O2 Pd, C24 H20 B, C4 H8 O
;
_chemical_formula_sum            'C48 H73 B N4 O3 Pd' 
_chemical_formula_weight          871.31

loop_
 _atom_type_symbol
 _atom_type_description
 _atom_type_scat_dispersion_real
 _atom_type_scat_dispersion_imag
 _atom_type_scat_source
 'C'  'C'   0.0010   0.0010
 'International Tables Vol C Tables 4.2.6.8 and 6.1.1.4'
 'H'  'H'   0.0000   0.0000
 'International Tables Vol C Tables 4.2.6.8 and 6.1.1.4'
 'B'  'B'   0.0000   0.0000
 'International Tables Vol C Tables 4.2.6.8 and 6.1.1.4'
 'N'  'N'   0.0030   0.0020
 'International Tables Vol C Tables 4.2.6.8 and 6.1.1.4'
 'O'  'O'   0.0050   0.0030
 'International Tables Vol C Tables 4.2.6.8 and 6.1.1.4'
 'Pd'  'Pd'  -2.5040   0.6150
 'International Tables Vol C Tables 4.2.6.8 and 6.1.1.4'
 
_space_group_crystal_system       monoclinic
_space_group_IT_number            14
_space_group_name_H-M_alt         'P 21/n'
_space_group_name_Hall            '-P 2yn'
 
_shelx_space_group_comment
;
The symmetry employed for this shelxl refinement is uniquely defined
by the following loop, which should always be used as a source of
symmetry information in preference to the above space-group names.
They are only intended as comments.
;
 
loop_
 _space_group_symop_operation_xyz
 'x, y, z'
 '-x+1/2, y+1/2, -z+1/2'
 '-x, -y, -z'
 'x-1/2, -y-1/2, z-1/2'
 
_cell_length_a                    11.6847(4)
_cell_length_b                    13.5896(5)
_cell_length_c                    30.2335(11)
_cell_angle_alpha                 90
_cell_angle_beta                  93.578(3)
_cell_angle_gamma                 90
_cell_volume                      4791.4(3)
_cell_formula_units_Z             4
_cell_measurement_temperature     270(2)
_cell_measurement_reflns_used     9767
_cell_measurement_theta_max       21.4303316971
_cell_measurement_theta_min       1.22262185743
 
_exptl_crystal_description        Plate
_exptl_crystal_colour             Yellow
_exptl_crystal_density_meas       ?
_exptl_crystal_density_method     ?
_exptl_crystal_density_diffrn     1.208          
_exptl_crystal_F_000              1856
_exptl_transmission_factor_min    ?
_exptl_transmission_factor_max    ?
_exptl_crystal_size_max           0.100
_exptl_crystal_size_mid           0.100
_exptl_crystal_size_min           0.050
_exptl_absorpt_coefficient_mu     0.201
_shelx_estimated_absorpt_T_min    0.980
_shelx_estimated_absorpt_T_max    0.990
_exptl_absorpt_correction_T_min   0.996323131326
_exptl_absorpt_correction_T_max   1.0
_exptl_absorpt_correction_type    empirical
_exptl_absorpt_process_details    
;
CCP4 7.0.058: AIMLESS, version 0.7.1 : 27/03/18
Scaling & analysis of unmerged intensities, absorption correction using spherical harmonics
;
_exptl_absorpt_special_details    ?
_diffrn_ambient_temperature       270(2)
_diffrn_radiation_wavelength      0.534
_diffrn_measurement_device_type   'Photon counting pixel array'
_diffrn_radiation_type            Synchrotron
_diffrn_measurement_method        'shutterless scans'
_diffrn_radiation_source          'Diamond Light Source Beamline I19-2'
_diffrn_radiation_monochromator   'Silicon 111'
_diffrn_detector_area_resol_mean  ?
_diffrn_reflns_number             32768
_diffrn_reflns_av_unetI/netI      0.1072
_diffrn_reflns_av_R_equivalents   0.0949
_diffrn_reflns_limit_h_min        -14
_diffrn_reflns_limit_h_max        14
_diffrn_reflns_limit_k_min        -16
_diffrn_reflns_limit_k_max        11
_diffrn_reflns_limit_l_min        -37
_diffrn_reflns_limit_l_max        36
_diffrn_reflns_theta_min          1.235
_diffrn_reflns_theta_max          19.497
_diffrn_reflns_theta_full         18.687
_diffrn_measured_fraction_theta_max   0.996
_diffrn_measured_fraction_theta_full  0.995
_diffrn_reflns_Laue_measured_fraction_max    0.996
_diffrn_reflns_Laue_measured_fraction_full   0.995
_diffrn_reflns_point_group_measured_fraction_max   0.996
_diffrn_reflns_point_group_measured_fraction_full  0.995
_reflns_number_total              9761
_reflns_number_gt                 5651
_reflns_threshold_expression      'I > 2\s(I)'
_reflns_Friedel_coverage          0.000
_reflns_Friedel_fraction_max      .
_reflns_Friedel_fraction_full     .
 
_reflns_special_details
;
 Reflections were merged by SHELXL according to the crystal
 class for the calculation of statistics and refinement.
 
 _reflns_Friedel_fraction is defined as the number of unique
 Friedel pairs measured divided by the number that would be
 possible theoretically, ignoring centric projections and
 systematic absences.
;
 
_computing_data_collection        'Diamond GDA (http://www.opengda.org/)'
_computing_cell_refinement        'DIALS (Winter, 2018)'
_computing_data_reduction         'XIA2 (Winter 2010)'
_computing_structure_solution     'SHELXT (Sheldrick, 2015)'
_computing_structure_refinement   'SHELXL (Sheldrick, 2015)'
_computing_molecular_graphics     'OLEX2 (Dolomanov et al., 2009)'
_computing_publication_material   'MERCURY (Macrae et al., 2008)'
_refine_special_details           ?
_refine_ls_structure_factor_coef  Fsqd
_refine_ls_matrix_type            full
_refine_ls_weighting_scheme       calc
_refine_ls_weighting_details
'w=1/[\s^2^(Fo^2^)+(0.0395P)^2^] where P=(Fo^2^+2Fc^2^)/3'
_atom_sites_solution_primary      ?
_atom_sites_solution_secondary    ?
_atom_sites_solution_hydrogens    geom
_refine_ls_hydrogen_treatment     constr
_refine_ls_extinction_method      none
_refine_ls_extinction_coef        .
_refine_ls_number_reflns          9761
_refine_ls_number_parameters      526
_refine_ls_number_restraints      490
_refine_ls_R_factor_all           0.0951
_refine_ls_R_factor_gt            0.0561
_refine_ls_wR_factor_ref          0.1343
_refine_ls_wR_factor_gt           0.1191
_refine_ls_goodness_of_fit_ref    0.921
_refine_ls_restrained_S_all       0.925
_refine_ls_shift/su_max           0.001
_refine_ls_shift/su_mean          0.000
 
loop_
 _atom_site_label
 _atom_site_type_symbol
 _atom_site_fract_x
 _atom_site_fract_y
 _atom_site_fract_z
 _atom_site_U_iso_or_equiv
 _atom_site_adp_type
 _atom_site_occupancy
 _atom_site_site_symmetry_order  
 _atom_site_calc_flag
 _atom_site_refinement_flags_posn
 _atom_site_refinement_flags_adp
 _atom_site_refinement_flags_occupancy
 _atom_site_disorder_assembly
 _atom_site_disorder_group
Pd1 Pd 0.34001(2) 0.77508(2) 0.34642(2) 0.04628(12) Uani 1 1 d . . . . .
N2 N 0.3459(3) 0.9274(2) 0.33766(10) 0.0556(7) Uani 1 1 d . . . . .
N3 N 0.4546(3) 0.79872(18) 0.39832(9) 0.0476(7) Uani 1 1 d . . . . .
H3 H 0.531823 0.788413 0.388241 0.057 Uiso 1 1 calc R U . . .
N4 N 0.3309(2) 0.63156(18) 0.37142(10) 0.0479(7) Uani 1 1 d . . . . .
C1 C 0.4421(3) 0.9632(3) 0.36976(13) 0.0634(10) Uani 1 1 d . . . . .
H1A H 0.514979 0.956984 0.356277 0.076 Uiso 1 1 calc R U . . .
H1B H 0.430510 1.032075 0.376625 0.076 Uiso 1 1 calc R U . . .
C2 C 0.4443(3) 0.9032(2) 0.41166(12) 0.0610(10) Uani 1 1 d . . . . .
H2A H 0.508955 0.922138 0.431513 0.073 Uiso 1 1 calc R U . . .
H2B H 0.374308 0.913305 0.426725 0.073 Uiso 1 1 calc R U . . .
C3 C 0.4335(3) 0.7233(2) 0.43266(12) 0.0519(9) Uani 1 1 d . . . . .
H3A H 0.364263 0.738850 0.447315 0.062 Uiso 1 1 calc R U . . .
H3B H 0.497300 0.721216 0.454787 0.062 Uiso 1 1 calc R U . . .
C4 C 0.4210(3) 0.6260(2) 0.40921(12) 0.0522(9) Uani 1 1 d . . . . .
H4A H 0.399938 0.575879 0.430026 0.063 Uiso 1 1 calc R U . . .
H4B H 0.493862 0.607484 0.397909 0.063 Uiso 1 1 calc R U . . .
C5 C 0.2320(3) 0.9654(2) 0.35065(14) 0.0654(10) Uani 1 1 d . . . . .
H5A H 0.221430 0.943697 0.380677 0.078 Uiso 1 1 calc R U . . .
H5B H 0.172704 0.934368 0.331584 0.078 Uiso 1 1 calc R U . . .
C6 C 0.2122(4) 1.0766(3) 0.34879(17) 0.0900(14) Uani 1 1 d . . . . .
H6A H 0.271349 1.109398 0.367295 0.108 Uiso 1 1 calc R U . . .
H6B H 0.217665 1.099449 0.318604 0.108 Uiso 1 1 calc R U . . .
C7 C 0.0948(4) 1.1034(3) 0.3646(2) 0.1171(19) Uani 1 1 d . . . . .
H7A H 0.036169 1.064782 0.348467 0.140 Uiso 1 1 calc R U . . .
H7B H 0.092445 1.087799 0.395855 0.140 Uiso 1 1 calc R U . . .
C8 C 0.0705(6) 1.2103(4) 0.3576(3) 0.185(4) Uani 1 1 d . . . . .
H8A H 0.042405 1.221069 0.327520 0.278 Uiso 1 1 calc R U . . .
H8B H 0.139698 1.247320 0.363645 0.278 Uiso 1 1 calc R U . . .
H8C H 0.013811 1.231208 0.377290 0.278 Uiso 1 1 calc R U . . .
C9 C 0.3662(3) 0.9605(3) 0.29135(13) 0.0615(10) Uani 1 1 d . . . . .
H9A H 0.298560 0.944977 0.272371 0.074 Uiso 1 1 calc R U . . .
H9B H 0.374961 1.031451 0.291472 0.074 Uiso 1 1 calc R U . . .
C10 C 0.4687(3) 0.9158(3) 0.27150(13) 0.0705(11) Uani 1 1 d . . . . .
H10A H 0.465743 0.844819 0.274491 0.085 Uiso 1 1 calc R U . . .
H10B H 0.537972 0.938937 0.287553 0.085 Uiso 1 1 calc R U . . .
C11 C 0.4729(4) 0.9425(3) 0.22272(15) 0.0875(14) Uani 1 1 d . . . . .
H11A H 0.408851 0.911441 0.206221 0.105 Uiso 1 1 calc R U . . .
H11B H 0.463946 1.013181 0.219491 0.105 Uiso 1 1 calc R U . . .
C12 C 0.5813(4) 0.9121(5) 0.20324(18) 0.129(2) Uani 1 1 d . . . . .
H12A H 0.576511 0.926461 0.172085 0.193 Uiso 1 1 calc R U . . .
H12B H 0.592816 0.842798 0.207619 0.193 Uiso 1 1 calc R U . . .
H12C H 0.644462 0.947578 0.217445 0.193 Uiso 1 1 calc R U . . .
C13 C 0.2120(3) 0.6241(2) 0.38850(13) 0.0566(9) Uani 1 1 d . . . . .
H13A H 0.203858 0.676359 0.409908 0.068 Uiso 1 1 calc R U . . .
H13B H 0.156646 0.636551 0.363870 0.068 Uiso 1 1 calc R U . . .
C14 C 0.1798(3) 0.5282(3) 0.40992(14) 0.0671(11) Uani 1 1 d . . . . .
H14A H 0.186913 0.474807 0.389005 0.081 Uiso 1 1 calc R U . . .
H14B H 0.232238 0.515558 0.435413 0.081 Uiso 1 1 calc R U . . .
C15 C 0.0590(4) 0.5313(3) 0.42442(16) 0.0793(13) Uani 1 1 d . . . . .
H15A H 0.007548 0.546046 0.398856 0.095 Uiso 1 1 calc R U . . .
H15B H 0.053004 0.584637 0.445479 0.095 Uiso 1 1 calc R U . . .
C16 C 0.0195(4) 0.4366(3) 0.44555(17) 0.0914(15) Uani 1 1 d . . . . .
H16A H 0.020747 0.383952 0.424415 0.137 Uiso 1 1 calc R U . . .
H16B H -0.057068 0.444978 0.454714 0.137 Uiso 1 1 calc R U . . .
H16C H 0.069987 0.421085 0.470872 0.137 Uiso 1 1 calc R U . . .
C17 C 0.3490(3) 0.5511(3) 0.33876(12) 0.0584(10) Uani 1 1 d . . . . .
H17A H 0.353621 0.488858 0.354499 0.070 Uiso 1 1 calc R U . . .
H17B H 0.282565 0.548149 0.317874 0.070 Uiso 1 1 calc R U . . .
C18 C 0.4541(3) 0.5625(3) 0.31338(14) 0.0723(12) Uani 1 1 d . . . . .
H18A H 0.521382 0.563918 0.333860 0.087 Uiso 1 1 calc R U . . .
H18B H 0.450433 0.624442 0.297400 0.087 Uiso 1 1 calc R U . . .
C19 C 0.4647(5) 0.4779(4) 0.28064(18) 0.116(2) Uani 1 1 d . . . . .
H19A H 0.459162 0.416365 0.296598 0.139 Uiso 1 1 calc R U . . .
H19B H 0.400189 0.480955 0.258895 0.139 Uiso 1 1 calc R U . . .
C20 C 0.5686(5) 0.4766(4) 0.2575(2) 0.144(2) Uani 1 1 d . . . . .
H20A H 0.567725 0.421066 0.237908 0.216 Uiso 1 1 calc R U . . .
H20B H 0.633358 0.471729 0.278596 0.216 Uiso 1 1 calc R U . . .
H20C H 0.574113 0.536142 0.240723 0.216 Uiso 1 1 calc R U . . .
C21 C 0.6565(3) 0.3742(2) 0.42708(13) 0.0502(8) Uani 1 1 d . . . . .
C22 C 0.7089(3) 0.4235(3) 0.39365(14) 0.0640(10) Uani 1 1 d . . . . .
H22 H 0.725227 0.388984 0.368241 0.077 Uiso 1 1 calc R U . . .
C23 C 0.7378(4) 0.5224(3) 0.39667(17) 0.0824(13) Uani 1 1 d . . . . .
H23 H 0.772746 0.552663 0.373429 0.099 Uiso 1 1 calc R U . . .
C24 C 0.7154(4) 0.5762(3) 0.43370(18) 0.0801(13) Uani 1 1 d . . . . .
H24 H 0.737030 0.641895 0.436151 0.096 Uiso 1 1 calc R U . . .
C25 C 0.6606(3) 0.5309(3) 0.46691(15) 0.0702(11) Uani 1 1 d . . . . .
H25 H 0.642687 0.566321 0.491865 0.084 Uiso 1 1 calc R U . . .
C26 C 0.6318(3) 0.4318(2) 0.46323(13) 0.0603(10) Uani 1 1 d . . . . .
H26 H 0.594253 0.402619 0.486086 0.072 Uiso 1 1 calc R U . . .
C27 C 0.7346(3) 0.2017(2) 0.45903(13) 0.0530(9) Uani 1 1 d . . . . .
C28 C 0.8093(3) 0.2506(3) 0.48889(14) 0.0631(10) Uani 1 1 d . . . . .
H28 H 0.804483 0.318766 0.490649 0.076 Uiso 1 1 calc R U . . .
C29 C 0.8905(4) 0.2027(3) 0.51614(16) 0.0822(14) Uani 1 1 d . . . . .
H29 H 0.937766 0.239455 0.535763 0.099 Uiso 1 1 calc R U . . .
C30 C 0.9032(4) 0.1042(3) 0.51508(17) 0.0870(14) Uani 1 1 d . . . . .
H30 H 0.957604 0.072733 0.533864 0.104 Uiso 1 1 calc R U . . .
C31 C 0.8337(4) 0.0518(3) 0.48557(18) 0.0873(14) Uani 1 1 d . . . . .
H31 H 0.841536 -0.016194 0.483834 0.105 Uiso 1 1 calc R U . . .
C32 C 0.7513(3) 0.0995(3) 0.45818(16) 0.0746(12) Uani 1 1 d . . . . .
H32 H 0.705290 0.062085 0.438420 0.090 Uiso 1 1 calc R U . . .
C33 C 0.5053(3) 0.2306(2) 0.44409(12) 0.0489(8) Uani 1 1 d . . . . .
C34 C 0.4791(3) 0.1451(2) 0.46678(12) 0.0526(9) Uani 1 1 d . . . . .
H34 H 0.537528 0.100244 0.473813 0.063 Uiso 1 1 calc R U . . .
C35 C 0.3697(3) 0.1238(3) 0.47932(13) 0.0618(10) Uani 1 1 d . . . . .
H35 H 0.356349 0.064933 0.493852 0.074 Uiso 1 1 calc R U . . .
C36 C 0.2808(4) 0.1883(3) 0.47060(15) 0.0714(12) Uani 1 1 d . . . . .
H36 H 0.207772 0.174813 0.479572 0.086 Uiso 1 1 calc R U . . .
C37 C 0.3031(4) 0.2737(3) 0.44816(17) 0.0807(14) Uani 1 1 d . . . . .
H37 H 0.244248 0.318435 0.441542 0.097 Uiso 1 1 calc R U . . .
C38 C 0.4127(3) 0.2933(3) 0.43539(15) 0.0698(12) Uani 1 1 d . . . . .
H38 H 0.424838 0.351513 0.420189 0.084 Uiso 1 1 calc R U . . .
C39 C 0.6368(4) 0.2136(3) 0.37472(14) 0.0634(10) Uani 1 1 d . . . . .
C40 C 0.5442(4) 0.2197(3) 0.34439(15) 0.0772(12) Uani 1 1 d . . . . .
H40 H 0.474860 0.242687 0.353884 0.093 Uiso 1 1 calc R U . . .
C41 C 0.5498(5) 0.1927(3) 0.29969(17) 0.0959(15) Uani 1 1 d . . . . .
H41 H 0.485962 0.200231 0.280046 0.115 Uiso 1 1 calc R U . . .
C42 C 0.6492(6) 0.1554(4) 0.2852(2) 0.123(2) Uani 1 1 d . . . . .
H42 H 0.653432 0.136011 0.255828 0.147 Uiso 1 1 calc R U . . .
C43 C 0.7427(6) 0.1470(5) 0.3146(2) 0.135(2) Uani 1 1 d . . . . .
H43 H 0.811064 0.122025 0.305108 0.162 Uiso 1 1 calc R U . . .
C44 C 0.7362(5) 0.1752(4) 0.35820(18) 0.1072(17) Uani 1 1 d . . . . .
H44 H 0.801005 0.168240 0.377423 0.129 Uiso 1 1 calc R U . . .
B1 B 0.6334(4) 0.2546(3) 0.42672(16) 0.0540(9) Uani 1 1 d . . . . .
O3 O 0.6847(15) 0.808(3) 0.3646(12) 0.0903(10) Uani 0.536(17) 1 d D . P A 1
C45 C 0.7264(12) 0.7578(14) 0.3275(5) 0.0919(18) Uani 0.536(17) 1 d D . P A 1
H45A H 0.700024 0.790432 0.300184 0.110 Uiso 0.536(17) 1 calc R U P A 1
H45B H 0.698755 0.690441 0.326466 0.110 Uiso 0.536(17) 1 calc R U P A 1
C46 C 0.8520(11) 0.7594(19) 0.3326(7) 0.1121(17) Uani 0.536(17) 1 d D . P A 1
H46A H 0.883274 0.792468 0.307660 0.135 Uiso 0.536(17) 1 calc R U P A 1
H46B H 0.881964 0.692827 0.334246 0.135 Uiso 0.536(17) 1 calc R U P A 1
C47 C 0.8835(9) 0.8136(15) 0.3746(4) 0.1121(17) Uani 0.536(17) 1 d D . P A 1
H47A H 0.925545 0.770641 0.395490 0.135 Uiso 0.536(17) 1 calc R U P A 1
H47B H 0.931682 0.869568 0.368660 0.135 Uiso 0.536(17) 1 calc R U P A 1
C48 C 0.7797(10) 0.8460(11) 0.3926(4) 0.0919(18) Uani 0.536(17) 1 d D . P A 1
H48A H 0.777045 0.917308 0.393259 0.110 Uiso 0.536(17) 1 calc R U P A 1
H48B H 0.775606 0.821772 0.422658 0.110 Uiso 0.536(17) 1 calc R U P A 1
O3A O 0.6800(17) 0.802(4) 0.3624(14) 0.0903(10) Uani 0.464(17) 1 d D . P A 2
C45A C 0.7413(14) 0.7772(16) 0.3243(6) 0.0919(18) Uani 0.464(17) 1 d D . P A 2
H45C H 0.730716 0.827371 0.301615 0.110 Uiso 0.464(17) 1 calc R U P A 2
H45D H 0.715048 0.714633 0.312050 0.110 Uiso 0.464(17) 1 calc R U P A 2
C46A C 0.8651(13) 0.771(2) 0.3408(9) 0.1121(17) Uani 0.464(17) 1 d D . P A 2
H46C H 0.880774 0.715012 0.360181 0.135 Uiso 0.464(17) 1 calc R U P A 2
H46D H 0.916960 0.771054 0.317001 0.135 Uiso 0.464(17) 1 calc R U P A 2
C47A C 0.8651(11) 0.8649(15) 0.3650(6) 0.1121(17) Uani 0.464(17) 1 d D . P A 2
H47C H 0.923739 0.864419 0.389130 0.135 Uiso 0.464(17) 1 calc R U P A 2
H47D H 0.880565 0.918930 0.345249 0.135 Uiso 0.464(17) 1 calc R U P A 2
C48A C 0.7527(12) 0.8762(11) 0.3820(5) 0.0919(18) Uani 0.464(17) 1 d D . P A 2
H48C H 0.757787 0.869123 0.414003 0.110 Uiso 0.464(17) 1 calc R U P A 2
H48D H 0.722165 0.940957 0.374690 0.110 Uiso 0.464(17) 1 calc R U P A 2
O1 O 0.1256(3) 0.7601(2) 0.29844(10) 0.1125(10) Uani 0.949(5) 1 d D . P B 3
O2 O 0.2619(2) 0.72384(18) 0.25947(10) 0.1125(10) Uani 0.949(5) 1 d D . P B 3
N1 N 0.2263(2) 0.74942(11) 0.29409(8) 0.0676(9) Uani 0.949(5) 1 d D . P B 3
O1A O 0.214(2) 0.7568(2) 0.3038(4) 0.1125(10) Uani 0.051(5) 1 d D . P B 4
O2A O 0.3175(17) 0.7151(4) 0.2527(5) 0.1125(10) Uani 0.051(5) 1 d D . P B 4
N1A N 0.2120(16) 0.7297(3) 0.2625(4) 0.0676(9) Uani 0.051(5) 1 d D . P B 4
 
loop_
 _atom_site_aniso_label
 _atom_site_aniso_U_11
 _atom_site_aniso_U_22
 _atom_site_aniso_U_33
 _atom_site_aniso_U_23
 _atom_site_aniso_U_13
 _atom_site_aniso_U_12
Pd1 0.04535(19) 0.0513(2) 0.0417(2) 0.00120(14) -0.00095(13) -0.00197(14)
N2 0.0574(18) 0.0562(18) 0.0529(18) 0.0055(14) -0.0003(13) -0.0002(13)
N3 0.0499(17) 0.0526(13) 0.0396(16) -0.0023(11) -0.0033(13) -0.0065(13)
N4 0.0446(15) 0.0506(15) 0.0483(17) -0.0037(13) 0.0022(12) -0.0006(13)
C1 0.074(3) 0.053(2) 0.061(2) 0.0007(17) -0.0089(18) -0.0068(19)
C2 0.075(3) 0.0539(16) 0.052(2) -0.0057(15) -0.009(2) -0.0047(18)
C3 0.056(2) 0.0585(18) 0.040(2) 0.0035(13) -0.0022(17) -0.0008(17)
C4 0.048(2) 0.0548(17) 0.053(2) 0.0025(16) -0.0017(16) 0.0014(17)
C5 0.068(2) 0.0670(19) 0.061(3) 0.002(2) 0.001(2) 0.0112(18)
C6 0.103(3) 0.068(2) 0.098(4) -0.002(2) 0.000(3) 0.019(2)
C7 0.100(4) 0.100(3) 0.149(5) -0.036(3) -0.011(3) 0.036(3)
C8 0.157(6) 0.103(3) 0.290(10) -0.046(5) -0.033(7) 0.056(4)
C9 0.069(2) 0.061(2) 0.053(2) 0.0105(18) -0.0016(17) -0.0049(18)
C10 0.068(3) 0.084(3) 0.059(2) 0.008(2) 0.0030(19) -0.005(2)
C11 0.090(3) 0.109(3) 0.065(3) 0.014(3) 0.017(2) -0.007(3)
C12 0.101(4) 0.195(6) 0.094(4) -0.013(4) 0.036(3) -0.007(4)
C13 0.0452(18) 0.064(2) 0.061(3) 0.0059(18) 0.0029(17) -0.0038(17)
C14 0.056(2) 0.067(2) 0.079(3) 0.012(2) 0.010(2) -0.0035(19)
C15 0.063(2) 0.081(2) 0.096(4) 0.004(2) 0.026(2) -0.007(2)
C16 0.077(3) 0.088(3) 0.113(4) 0.013(3) 0.031(3) -0.010(2)
C17 0.065(2) 0.053(2) 0.057(2) -0.0077(16) 0.0041(18) 0.0002(18)
C18 0.068(3) 0.087(3) 0.063(3) -0.012(2) 0.011(2) 0.006(2)
C19 0.118(4) 0.121(4) 0.114(4) -0.047(3) 0.046(3) -0.005(3)
C20 0.144(5) 0.155(5) 0.141(6) -0.034(4) 0.074(4) 0.016(4)
C21 0.046(2) 0.0519(15) 0.052(2) 0.0063(14) -0.0037(16) -0.0002(15)
C22 0.056(2) 0.0696(19) 0.067(3) 0.0131(19) 0.0079(19) -0.0073(18)
C23 0.066(3) 0.067(2) 0.114(4) 0.026(2) 0.012(3) -0.007(2)
C24 0.059(3) 0.055(2) 0.124(4) 0.0145(19) -0.010(2) -0.002(2)
C25 0.066(3) 0.0539(18) 0.088(3) -0.0030(19) -0.016(2) 0.0063(18)
C26 0.070(3) 0.0535(17) 0.057(2) 0.0043(16) -0.001(2) 0.0052(17)
C27 0.049(2) 0.0487(15) 0.063(2) 0.0031(16) 0.0109(15) 0.0003(14)
C28 0.058(2) 0.058(2) 0.072(3) -0.0052(18) -0.0008(17) 0.0092(17)
C29 0.070(3) 0.083(2) 0.091(3) -0.004(2) -0.015(2) 0.018(2)
C30 0.057(3) 0.083(2) 0.120(4) 0.014(2) -0.005(2) 0.021(2)
C31 0.060(3) 0.065(2) 0.136(4) 0.017(2) -0.002(2) 0.0097(19)
C32 0.052(2) 0.0517(16) 0.119(4) -0.001(2) -0.003(2) 0.0033(17)
C33 0.0522(17) 0.0446(17) 0.049(2) -0.0020(15) -0.0031(16) -0.0009(13)
C34 0.0547(19) 0.0492(17) 0.053(2) 0.0037(16) -0.0003(17) 0.0020(16)
C35 0.059(2) 0.060(2) 0.066(3) 0.007(2) 0.0045(19) -0.0055(16)
C36 0.053(2) 0.069(2) 0.092(3) 0.001(2) 0.012(2) -0.0009(17)
C37 0.057(2) 0.065(2) 0.119(4) 0.009(2) 0.006(2) 0.004(2)
C38 0.058(2) 0.052(2) 0.099(4) 0.018(2) 0.002(2) 0.0040(16)
C39 0.078(2) 0.062(2) 0.052(2) -0.0006(18) 0.0076(16) -0.009(2)
C40 0.099(3) 0.069(3) 0.062(2) 0.010(2) -0.011(2) -0.022(2)
C41 0.151(5) 0.075(3) 0.059(2) 0.009(2) -0.014(3) -0.033(3)
C42 0.184(5) 0.108(4) 0.078(4) -0.014(3) 0.016(3) -0.025(4)
C43 0.160(5) 0.165(5) 0.082(3) -0.037(4) 0.033(3) 0.024(5)
C44 0.104(3) 0.145(4) 0.074(3) -0.027(3) 0.020(3) 0.018(3)
B1 0.058(2) 0.0517(16) 0.053(2) 0.0013(17) 0.0059(17) -0.0009(17)
O3 0.071(2) 0.101(4) 0.100(3) -0.0109(18) 0.012(2) -0.0060(17)
C45 0.082(2) 0.098(5) 0.096(3) -0.009(3) 0.009(2) -0.006(2)
C46 0.079(2) 0.128(5) 0.130(5) -0.013(3) 0.012(2) -0.007(3)
C47 0.079(2) 0.128(5) 0.130(5) -0.013(3) 0.012(2) -0.007(3)
C48 0.082(2) 0.098(5) 0.096(3) -0.009(3) 0.009(2) -0.006(2)
O3A 0.071(2) 0.101(4) 0.100(3) -0.0109(18) 0.012(2) -0.0060(17)
C45A 0.082(2) 0.098(5) 0.096(3) -0.009(3) 0.009(2) -0.006(2)
C46A 0.079(2) 0.128(5) 0.130(5) -0.013(3) 0.012(2) -0.007(3)
C47A 0.079(2) 0.128(5) 0.130(5) -0.013(3) 0.012(2) -0.007(3)
C48A 0.082(2) 0.098(5) 0.096(3) -0.009(3) 0.009(2) -0.006(2)
O1 0.0672(17) 0.194(3) 0.0748(16) -0.0280(15) -0.0115(14) 0.0048(15)
O2 0.0672(17) 0.194(3) 0.0748(16) -0.0280(15) -0.0115(14) 0.0048(15)
N1 0.0658(18) 0.073(2) 0.0621(18) 0.0049(16) -0.0093(17) -0.0020(17)
O1A 0.0672(17) 0.194(3) 0.0748(16) -0.0280(15) -0.0115(14) 0.0048(15)
O2A 0.0672(17) 0.194(3) 0.0748(16) -0.0280(15) -0.0115(14) 0.0048(15)
N1A 0.0658(18) 0.073(2) 0.0621(18) 0.0049(16) -0.0093(17) -0.0020(17)
 
_geom_special_details
;
 All esds (except the esd in the dihedral angle between two l.s. planes)
 are estimated using the full covariance matrix.  The cell esds are taken
 into account individually in the estimation of esds in distances, angles
 and torsion angles; correlations between esds in cell parameters are only
 used when they are defined by crystal symmetry.  An approximate (isotropic)
 treatment of cell esds is used for estimating esds involving l.s. planes.
;
 
loop_
 _geom_bond_atom_site_label_1
 _geom_bond_atom_site_label_2
 _geom_bond_distance
 _geom_bond_site_symmetry_2
 _geom_bond_publ_flag
Pd1 O1A 1.91(2) . ?
Pd1 N3 2.024(3) . ?
Pd1 N1 2.032(2) . ?
Pd1 N2 2.089(3) . ?
Pd1 N4 2.097(3) . ?
N2 C5 1.502(4) . ?
N2 C9 1.503(4) . ?
N2 C1 1.519(4) . ?
N3 C2 1.483(4) . ?
N3 C3 1.490(4) . ?
N3 H3 0.9800 . ?
N4 C17 1.497(4) . ?
N4 C4 1.507(4) . ?
N4 C13 1.516(4) . ?
C1 C2 1.505(5) . ?
C1 H1A 0.9700 . ?
C1 H1B 0.9700 . ?
C2 H2A 0.9700 . ?
C2 H2B 0.9700 . ?
C3 C4 1.503(4) . ?
C3 H3A 0.9700 . ?
C3 H3B 0.9700 . ?
C4 H4A 0.9700 . ?
C4 H4B 0.9700 . ?
C5 C6 1.529(5) . ?
C5 H5A 0.9700 . ?
C5 H5B 0.9700 . ?
C6 C7 1.525(6) . ?
C6 H6A 0.9700 . ?
C6 H6B 0.9700 . ?
C7 C8 1.492(7) . ?
C7 H7A 0.9700 . ?
C7 H7B 0.9700 . ?
C8 H8A 0.9600 . ?
C8 H8B 0.9600 . ?
C8 H8C 0.9600 . ?
C9 C10 1.501(5) . ?
C9 H9A 0.9700 . ?
C9 H9B 0.9700 . ?
C10 C11 1.522(5) . ?
C10 H10A 0.9700 . ?
C10 H10B 0.9700 . ?
C11 C12 1.488(6) . ?
C11 H11A 0.9700 . ?
C11 H11B 0.9700 . ?
C12 H12A 0.9600 . ?
C12 H12B 0.9600 . ?
C12 H12C 0.9600 . ?
C13 C14 1.512(5) . ?
C13 H13A 0.9700 . ?
C13 H13B 0.9700 . ?
C14 C15 1.504(5) . ?
C14 H14A 0.9700 . ?
C14 H14B 0.9700 . ?
C15 C16 1.522(5) . ?
C15 H15A 0.9700 . ?
C15 H15B 0.9700 . ?
C16 H16A 0.9600 . ?
C16 H16B 0.9600 . ?
C16 H16C 0.9600 . ?
C17 C18 1.497(5) . ?
C17 H17A 0.9700 . ?
C17 H17B 0.9700 . ?
C18 C19 1.527(5) . ?
C18 H18A 0.9700 . ?
C18 H18B 0.9700 . ?
C19 C20 1.437(6) . ?
C19 H19A 0.9700 . ?
C19 H19B 0.9700 . ?
C20 H20A 0.9600 . ?
C20 H20B 0.9600 . ?
C20 H20C 0.9600 . ?
C21 C22 1.386(5) . ?
C21 C26 1.389(5) . ?
C21 B1 1.648(5) . ?
C22 C23 1.388(5) . ?
C22 H22 0.9300 . ?
C23 C24 1.376(6) . ?
C23 H23 0.9300 . ?
C24 C25 1.370(6) . ?
C24 H24 0.9300 . ?
C25 C26 1.391(5) . ?
C25 H25 0.9300 . ?
C26 H26 0.9300 . ?
C27 C28 1.385(5) . ?
C27 C32 1.403(5) . ?
C27 B1 1.651(6) . ?
C28 C29 1.380(5) . ?
C28 H28 0.9300 . ?
C29 C30 1.348(6) . ?
C29 H29 0.9300 . ?
C30 C31 1.368(6) . ?
C30 H30 0.9300 . ?
C31 C32 1.391(5) . ?
C31 H31 0.9300 . ?
C32 H32 0.9300 . ?
C33 C38 1.390(5) . ?
C33 C34 1.394(4) . ?
C33 B1 1.649(6) . ?
C34 C35 1.386(5) . ?
C34 H34 0.9300 . ?
C35 C36 1.372(5) . ?
C35 H35 0.9300 . ?
C36 C37 1.377(5) . ?
C36 H36 0.9300 . ?
C37 C38 1.386(5) . ?
C37 H37 0.9300 . ?
C38 H38 0.9300 . ?
C39 C40 1.377(6) . ?
C39 C44 1.394(6) . ?
C39 B1 1.671(6) . ?
C40 C41 1.406(6) . ?
C40 H40 0.9300 . ?
C41 C42 1.364(7) . ?
C41 H41 0.9300 . ?
C42 C43 1.369(8) . ?
C42 H42 0.9300 . ?
C43 C44 1.379(7) . ?
C43 H43 0.9300 . ?
C44 H44 0.9300 . ?
O3 C45 1.425(11) . ?
O3 C48 1.449(14) . ?
C45 C46 1.466(11) . ?
C45 H45A 0.9700 . ?
C45 H45B 0.9700 . ?
C46 C47 1.494(14) . ?
C46 H46A 0.9700 . ?
C46 H46B 0.9700 . ?
C47 C48 1.430(10) . ?
C47 H47A 0.9700 . ?
C47 H47B 0.9700 . ?
C48 H48A 0.9700 . ?
C48 H48B 0.9700 . ?
O3A C48A 1.422(18) . ?
O3A C45A 1.433(14) . ?
C45A C46A 1.502(13) . ?
C45A H45C 0.9700 . ?
C45A H45D 0.9700 . ?
C46A C47A 1.471(14) . ?
C46A H46C 0.9700 . ?
C46A H46D 0.9700 . ?
C47A C48A 1.448(11) . ?
C47A H47C 0.9700 . ?
C47A H47D 0.9700 . ?
C48A H48C 0.9700 . ?
C48A H48D 0.9700 . ?
O1 N1 1.2014(10) . ?
O2 N1 1.2016(10) . ?
O1A N1A 1.3001(10) . ?
O2A N1A 1.3001(10) . ?
 
loop_
 _geom_angle_atom_site_label_1
 _geom_angle_atom_site_label_2
 _geom_angle_atom_site_label_3
 _geom_angle
 _geom_angle_site_symmetry_1
 _geom_angle_site_symmetry_3
 _geom_angle_publ_flag
O1A Pd1 N3 171.0(5) . . ?
N3 Pd1 N1 179.10(11) . . ?
O1A Pd1 N2 94.21(12) . . ?
N3 Pd1 N2 85.16(11) . . ?
N1 Pd1 N2 95.53(9) . . ?
O1A Pd1 N4 93.87(10) . . ?
N3 Pd1 N4 85.09(10) . . ?
N1 Pd1 N4 94.33(9) . . ?
N2 Pd1 N4 166.04(11) . . ?
C5 N2 C9 109.5(3) . . ?
C5 N2 C1 110.8(3) . . ?
C9 N2 C1 110.3(3) . . ?
C5 N2 Pd1 105.7(2) . . ?
C9 N2 Pd1 115.0(2) . . ?
C1 N2 Pd1 105.4(2) . . ?
C2 N3 C3 116.7(3) . . ?
C2 N3 Pd1 107.6(2) . . ?
C3 N3 Pd1 107.51(19) . . ?
C2 N3 H3 108.3 . . ?
C3 N3 H3 108.3 . . ?
Pd1 N3 H3 108.3 . . ?
C17 N4 C4 110.1(3) . . ?
C17 N4 C13 110.2(3) . . ?
C4 N4 C13 110.5(3) . . ?
C17 N4 Pd1 115.4(2) . . ?
C4 N4 Pd1 105.70(19) . . ?
C13 N4 Pd1 104.70(18) . . ?
C2 C1 N2 109.7(3) . . ?
C2 C1 H1A 109.7 . . ?
N2 C1 H1A 109.7 . . ?
C2 C1 H1B 109.7 . . ?
N2 C1 H1B 109.7 . . ?
H1A C1 H1B 108.2 . . ?
N3 C2 C1 106.7(3) . . ?
N3 C2 H2A 110.4 . . ?
C1 C2 H2A 110.4 . . ?
N3 C2 H2B 110.4 . . ?
C1 C2 H2B 110.4 . . ?
H2A C2 H2B 108.6 . . ?
N3 C3 C4 106.9(3) . . ?
N3 C3 H3A 110.3 . . ?
C4 C3 H3A 110.3 . . ?
N3 C3 H3B 110.3 . . ?
C4 C3 H3B 110.3 . . ?
H3A C3 H3B 108.6 . . ?
C3 C4 N4 110.9(3) . . ?
C3 C4 H4A 109.5 . . ?
N4 C4 H4A 109.5 . . ?
C3 C4 H4B 109.5 . . ?
N4 C4 H4B 109.5 . . ?
H4A C4 H4B 108.0 . . ?
N2 C5 C6 117.7(3) . . ?
N2 C5 H5A 107.9 . . ?
C6 C5 H5A 107.9 . . ?
N2 C5 H5B 107.9 . . ?
C6 C5 H5B 107.9 . . ?
H5A C5 H5B 107.2 . . ?
C7 C6 C5 111.2(4) . . ?
C7 C6 H6A 109.4 . . ?
C5 C6 H6A 109.4 . . ?
C7 C6 H6B 109.4 . . ?
C5 C6 H6B 109.4 . . ?
H6A C6 H6B 108.0 . . ?
C8 C7 C6 110.8(5) . . ?
C8 C7 H7A 109.5 . . ?
C6 C7 H7A 109.5 . . ?
C8 C7 H7B 109.5 . . ?
C6 C7 H7B 109.5 . . ?
H7A C7 H7B 108.1 . . ?
C7 C8 H8A 109.5 . . ?
C7 C8 H8B 109.5 . . ?
H8A C8 H8B 109.5 . . ?
C7 C8 H8C 109.5 . . ?
H8A C8 H8C 109.5 . . ?
H8B C8 H8C 109.5 . . ?
C10 C9 N2 115.3(3) . . ?
C10 C9 H9A 108.4 . . ?
N2 C9 H9A 108.4 . . ?
C10 C9 H9B 108.4 . . ?
N2 C9 H9B 108.4 . . ?
H9A C9 H9B 107.5 . . ?
C9 C10 C11 111.5(3) . . ?
C9 C10 H10A 109.3 . . ?
C11 C10 H10A 109.3 . . ?
C9 C10 H10B 109.3 . . ?
C11 C10 H10B 109.3 . . ?
H10A C10 H10B 108.0 . . ?
C12 C11 C10 113.4(4) . . ?
C12 C11 H11A 108.9 . . ?
C10 C11 H11A 108.9 . . ?
C12 C11 H11B 108.9 . . ?
C10 C11 H11B 108.9 . . ?
H11A C11 H11B 107.7 . . ?
C11 C12 H12A 109.5 . . ?
C11 C12 H12B 109.5 . . ?
H12A C12 H12B 109.5 . . ?
C11 C12 H12C 109.5 . . ?
H12A C12 H12C 109.5 . . ?
H12B C12 H12C 109.5 . . ?
C14 C13 N4 117.5(3) . . ?
C14 C13 H13A 107.9 . . ?
N4 C13 H13A 107.9 . . ?
C14 C13 H13B 107.9 . . ?
N4 C13 H13B 107.9 . . ?
H13A C13 H13B 107.2 . . ?
C15 C14 C13 111.3(3) . . ?
C15 C14 H14A 109.4 . . ?
C13 C14 H14A 109.4 . . ?
C15 C14 H14B 109.4 . . ?
C13 C14 H14B 109.4 . . ?
H14A C14 H14B 108.0 . . ?
C14 C15 C16 114.4(3) . . ?
C14 C15 H15A 108.7 . . ?
C16 C15 H15A 108.7 . . ?
C14 C15 H15B 108.7 . . ?
C16 C15 H15B 108.7 . . ?
H15A C15 H15B 107.6 . . ?
C15 C16 H16A 109.5 . . ?
C15 C16 H16B 109.5 . . ?
H16A C16 H16B 109.5 . . ?
C15 C16 H16C 109.5 . . ?
H16A C16 H16C 109.5 . . ?
H16B C16 H16C 109.5 . . ?
C18 C17 N4 114.6(3) . . ?
C18 C17 H17A 108.6 . . ?
N4 C17 H17A 108.6 . . ?
C18 C17 H17B 108.6 . . ?
N4 C17 H17B 108.6 . . ?
H17A C17 H17B 107.6 . . ?
C17 C18 C19 110.9(3) . . ?
C17 C18 H18A 109.5 . . ?
C19 C18 H18A 109.5 . . ?
C17 C18 H18B 109.5 . . ?
C19 C18 H18B 109.5 . . ?
H18A C18 H18B 108.0 . . ?
C20 C19 C18 115.4(5) . . ?
C20 C19 H19A 108.4 . . ?
C18 C19 H19A 108.4 . . ?
C20 C19 H19B 108.4 . . ?
C18 C19 H19B 108.4 . . ?
H19A C19 H19B 107.5 . . ?
C19 C20 H20A 109.5 . . ?
C19 C20 H20B 109.5 . . ?
H20A C20 H20B 109.5 . . ?
C19 C20 H20C 109.5 . . ?
H20A C20 H20C 109.5 . . ?
H20B C20 H20C 109.5 . . ?
C22 C21 C26 115.1(3) . . ?
C22 C21 B1 123.5(3) . . ?
C26 C21 B1 121.2(3) . . ?
C21 C22 C23 122.5(4) . . ?
C21 C22 H22 118.8 . . ?
C23 C22 H22 118.8 . . ?
C24 C23 C22 120.7(4) . . ?
C24 C23 H23 119.7 . . ?
C22 C23 H23 119.7 . . ?
C25 C24 C23 118.6(4) . . ?
C25 C24 H24 120.7 . . ?
C23 C24 H24 120.7 . . ?
C24 C25 C26 119.9(4) . . ?
C24 C25 H25 120.1 . . ?
C26 C25 H25 120.1 . . ?
C21 C26 C25 123.2(4) . . ?
C21 C26 H26 118.4 . . ?
C25 C26 H26 118.4 . . ?
C28 C27 C32 113.8(4) . . ?
C28 C27 B1 125.2(3) . . ?
C32 C27 B1 121.0(3) . . ?
C29 C28 C27 123.0(4) . . ?
C29 C28 H28 118.5 . . ?
C27 C28 H28 118.5 . . ?
C30 C29 C28 121.8(5) . . ?
C30 C29 H29 119.1 . . ?
C28 C29 H29 119.1 . . ?
C29 C30 C31 118.1(4) . . ?
C29 C30 H30 120.9 . . ?
C31 C30 H30 120.9 . . ?
C30 C31 C32 120.4(4) . . ?
C30 C31 H31 119.8 . . ?
C32 C31 H31 119.8 . . ?
C31 C32 C27 122.9(4) . . ?
C31 C32 H32 118.6 . . ?
C27 C32 H32 118.6 . . ?
C38 C33 C34 114.3(3) . . ?
C38 C33 B1 122.0(3) . . ?
C34 C33 B1 123.6(3) . . ?
C35 C34 C33 123.0(3) . . ?
C35 C34 H34 118.5 . . ?
C33 C34 H34 118.5 . . ?
C36 C35 C34 120.9(4) . . ?
C36 C35 H35 119.6 . . ?
C34 C35 H35 119.6 . . ?
C35 C36 C37 118.0(4) . . ?
C35 C36 H36 121.0 . . ?
C37 C36 H36 121.0 . . ?
C36 C37 C38 120.4(4) . . ?
C36 C37 H37 119.8 . . ?
C38 C37 H37 119.8 . . ?
C37 C38 C33 123.5(4) . . ?
C37 C38 H38 118.3 . . ?
C33 C38 H38 118.3 . . ?
C40 C39 C44 115.0(4) . . ?
C40 C39 B1 122.9(4) . . ?
C44 C39 B1 122.1(4) . . ?
C39 C40 C41 122.8(5) . . ?
C39 C40 H40 118.6 . . ?
C41 C40 H40 118.6 . . ?
C42 C41 C40 119.9(6) . . ?
C42 C41 H41 120.1 . . ?
C40 C41 H41 120.1 . . ?
C41 C42 C43 118.8(6) . . ?
C41 C42 H42 120.6 . . ?
C43 C42 H42 120.6 . . ?
C42 C43 C44 120.6(6) . . ?
C42 C43 H43 119.7 . . ?
C44 C43 H43 119.7 . . ?
C43 C44 C39 122.9(6) . . ?
C43 C44 H44 118.6 . . ?
C39 C44 H44 118.6 . . ?
C21 B1 C33 110.1(3) . . ?
C21 B1 C27 108.3(3) . . ?
C33 B1 C27 110.9(3) . . ?
C21 B1 C39 108.8(3) . . ?
C33 B1 C39 108.0(3) . . ?
C27 B1 C39 110.7(3) . . ?
C45 O3 C48 110.1(11) . . ?
O3 C45 C46 107.3(10) . . ?
O3 C45 H45A 110.2 . . ?
C46 C45 H45A 110.2 . . ?
O3 C45 H45B 110.2 . . ?
C46 C45 H45B 110.2 . . ?
H45A C45 H45B 108.5 . . ?
C45 C46 C47 106.9(10) . . ?
C45 C46 H46A 110.3 . . ?
C47 C46 H46A 110.3 . . ?
C45 C46 H46B 110.3 . . ?
C47 C46 H46B 110.3 . . ?
H46A C46 H46B 108.6 . . ?
C48 C47 C46 107.8(9) . . ?
C48 C47 H47A 110.2 . . ?
C46 C47 H47A 110.2 . . ?
C48 C47 H47B 110.2 . . ?
C46 C47 H47B 110.2 . . ?
H47A C47 H47B 108.5 . . ?
C47 C48 O3 107.8(9) . . ?
C47 C48 H48A 110.2 . . ?
O3 C48 H48A 110.2 . . ?
C47 C48 H48B 110.2 . . ?
O3 C48 H48B 110.2 . . ?
H48A C48 H48B 108.5 . . ?
C48A O3A C45A 100.8(17) . . ?
O3A C45A C46A 105.4(15) . . ?
O3A C45A H45C 110.7 . . ?
C46A C45A H45C 110.7 . . ?
O3A C45A H45D 110.7 . . ?
C46A C45A H45D 110.7 . . ?
H45C C45A H45D 108.8 . . ?
C47A C46A C45A 94.9(12) . . ?
C47A C46A H46C 112.7 . . ?
C45A C46A H46C 112.7 . . ?
C47A C46A H46D 112.7 . . ?
C45A C46A H46D 112.7 . . ?
H46C C46A H46D 110.2 . . ?
C48A C47A C46A 107.3(10) . . ?
C48A C47A H47C 110.3 . . ?
C46A C47A H47C 110.3 . . ?
C48A C47A H47D 110.3 . . ?
C46A C47A H47D 110.3 . . ?
H47C C47A H47D 108.5 . . ?
O3A C48A C47A 107.9(10) . . ?
O3A C48A H48C 110.1 . . ?
C47A C48A H48C 110.1 . . ?
O3A C48A H48D 110.1 . . ?
C47A C48A H48D 110.1 . . ?
H48C C48A H48D 108.4 . . ?
O1 N1 O2 121.68(15) . . ?
O1 N1 Pd1 119.4(2) . . ?
O2 N1 Pd1 118.9(2) . . ?
N1A O1A Pd1 130.4(11) . . ?
O2A N1A O1A 107.72(12) . . ?
 
loop_
 _geom_torsion_atom_site_label_1
 _geom_torsion_atom_site_label_2
 _geom_torsion_atom_site_label_3
 _geom_torsion_atom_site_label_4
 _geom_torsion
 _geom_torsion_site_symmetry_1
 _geom_torsion_site_symmetry_2
 _geom_torsion_site_symmetry_3
 _geom_torsion_site_symmetry_4
 _geom_torsion_publ_flag
C5 N2 C1 C2 77.8(4) . . . . ?
C9 N2 C1 C2 -160.7(3) . . . . ?
Pd1 N2 C1 C2 -36.1(3) . . . . ?
C3 N3 C2 C1 -167.3(3) . . . . ?
Pd1 N3 C2 C1 -46.5(3) . . . . ?
N2 C1 C2 N3 55.8(4) . . . . ?
C2 N3 C3 C4 166.9(3) . . . . ?
Pd1 N3 C3 C4 46.0(3) . . . . ?
N3 C3 C4 N4 -53.7(4) . . . . ?
C17 N4 C4 C3 158.7(3) . . . . ?
C13 N4 C4 C3 -79.3(3) . . . . ?
Pd1 N4 C4 C3 33.4(3) . . . . ?
C9 N2 C5 C6 -57.2(4) . . . . ?
C1 N2 C5 C6 64.7(4) . . . . ?
Pd1 N2 C5 C6 178.4(3) . . . . ?
N2 C5 C6 C7 -177.8(4) . . . . ?
C5 C6 C7 C8 -173.3(5) . . . . ?
C5 N2 C9 C10 -171.5(3) . . . . ?
C1 N2 C9 C10 66.3(4) . . . . ?
Pd1 N2 C9 C10 -52.6(4) . . . . ?
N2 C9 C10 C11 172.2(3) . . . . ?
C9 C10 C11 C12 171.7(4) . . . . ?
C17 N4 C13 C14 56.7(4) . . . . ?
C4 N4 C13 C14 -65.2(4) . . . . ?
Pd1 N4 C13 C14 -178.6(3) . . . . ?
N4 C13 C14 C15 -179.0(3) . . . . ?
C13 C14 C15 C16 178.9(4) . . . . ?
C4 N4 C17 C18 -69.0(4) . . . . ?
C13 N4 C17 C18 168.9(3) . . . . ?
Pd1 N4 C17 C18 50.5(4) . . . . ?
N4 C17 C18 C19 -179.4(4) . . . . ?
C17 C18 C19 C20 -174.3(5) . . . . ?
C26 C21 C22 C23 1.9(6) . . . . ?
B1 C21 C22 C23 -173.4(4) . . . . ?
C21 C22 C23 C24 0.1(6) . . . . ?
C22 C23 C24 C25 -2.1(7) . . . . ?
C23 C24 C25 C26 1.8(6) . . . . ?
C22 C21 C26 C25 -2.2(5) . . . . ?
B1 C21 C26 C25 173.2(3) . . . . ?
C24 C25 C26 C21 0.4(6) . . . . ?
C32 C27 C28 C29 -1.7(6) . . . . ?
B1 C27 C28 C29 178.1(4) . . . . ?
C27 C28 C29 C30 0.7(7) . . . . ?
C28 C29 C30 C31 0.8(7) . . . . ?
C29 C30 C31 C32 -1.1(8) . . . . ?
C30 C31 C32 C27 0.0(7) . . . . ?
C28 C27 C32 C31 1.4(6) . . . . ?
B1 C27 C32 C31 -178.4(4) . . . . ?
C38 C33 C34 C35 0.5(5) . . . . ?
B1 C33 C34 C35 -176.8(4) . . . . ?
C33 C34 C35 C36 -1.4(6) . . . . ?
C34 C35 C36 C37 1.4(6) . . . . ?
C35 C36 C37 C38 -0.7(7) . . . . ?
C36 C37 C38 C33 -0.2(7) . . . . ?
C34 C33 C38 C37 0.3(6) . . . . ?
B1 C33 C38 C37 177.7(4) . . . . ?
C44 C39 C40 C41 -2.2(6) . . . . ?
B1 C39 C40 C41 174.6(4) . . . . ?
C39 C40 C41 C42 2.4(7) . . . . ?
C40 C41 C42 C43 -1.3(8) . . . . ?
C41 C42 C43 C44 0.4(10) . . . . ?
C42 C43 C44 C39 -0.3(10) . . . . ?
C40 C39 C44 C43 1.2(7) . . . . ?
B1 C39 C44 C43 -175.6(5) . . . . ?
C22 C21 B1 C33 -138.7(4) . . . . ?
C26 C21 B1 C33 46.3(5) . . . . ?
C22 C21 B1 C27 99.9(4) . . . . ?
C26 C21 B1 C27 -75.2(4) . . . . ?
C22 C21 B1 C39 -20.5(5) . . . . ?
C26 C21 B1 C39 164.4(3) . . . . ?
C38 C33 B1 C21 33.9(5) . . . . ?
C34 C33 B1 C21 -149.0(3) . . . . ?
C38 C33 B1 C27 153.8(4) . . . . ?
C34 C33 B1 C27 -29.1(5) . . . . ?
C38 C33 B1 C39 -84.8(4) . . . . ?
C34 C33 B1 C39 92.4(4) . . . . ?
C28 C27 B1 C21 13.5(5) . . . . ?
C32 C27 B1 C21 -166.7(4) . . . . ?
C28 C27 B1 C33 -107.4(4) . . . . ?
C32 C27 B1 C33 72.3(5) . . . . ?
C28 C27 B1 C39 132.7(4) . . . . ?
C32 C27 B1 C39 -47.6(5) . . . . ?
C40 C39 B1 C21 -82.2(4) . . . . ?
C44 C39 B1 C21 94.4(4) . . . . ?
C40 C39 B1 C33 37.3(5) . . . . ?
C44 C39 B1 C33 -146.1(4) . . . . ?
C40 C39 B1 C27 158.9(3) . . . . ?
C44 C39 B1 C27 -24.5(5) . . . . ?
C48 O3 C45 C46 3(4) . . . . ?
O3 C45 C46 C47 0(3) . . . . ?
C45 C46 C47 C48 -2(2) . . . . ?
C46 C47 C48 O3 4(3) . . . . ?
C45 O3 C48 C47 -4(4) . . . . ?
C48A O3A C45A C46A 44(4) . . . . ?
O3A C45A C46A C47A -48(3) . . . . ?
C45A C46A C47A C48A 34(2) . . . . ?
C45A O3A C48A C47A -20(4) . . . . ?
C46A C47A C48A O3A -10(4) . . . . ?
Pd1 O1A N1A O2A 0.00(3) . . . . ?
 
_refine_diff_density_max    0.389
_refine_diff_density_min   -0.456
_refine_diff_density_rms    0.066

_shelx_res_file
;
TITL shelxt in P 1 21/n 1
    71b_pdno2_tr_270k_100s_14_decay.res
    created by SHELXL-2018/3 at 15:07:59 on 30-Mar-2020
CELL 0.534 11.6847 13.5896 30.2335 90 93.578 90
ZERR 4 0.000425 0.000464 0.001126 0 0.003228 0
LATT 1
SYMM 0.5-X,0.5+Y,0.5-Z
SFAC C H B N O Pd
DISP B 0 0 4.561
DISP C 0.001 0.001 6.94
DISP H -0 0 0.611
DISP N 0.003 0.002 10.693
DISP O 0.005 0.003 16.398
DISP Pd -2.504 0.615 1934.604
UNIT 192 292 4 16 12 4
DFIX 1.2 0.001 N1 O1 N1 O2
DFIX 1.3 0.001 O1A N1A N1A O2A
DANG 2.1 0.001 O1 O2 O1A O2A
FLAT 0.001 Pd1 O1 O2 N1 O1A O2A N1A
RIGU 0.001 0.002
EADP O3 O3A
EADP C45 C45A C48 C48A
EADP C46 C46A C47 C47A
EADP O1 O1A O2 O2A
EADP N1 N1A

L.S. 20
PLAN  5
SIZE 0.1 0.1 0.05
TEMP -3
BOND $H
list 4
CONF
fmap 2
acta
SHEL 999 0.8
OMIT -6 5 18
OMIT 9 0 13
OMIT -1 2 3
REM <olex2.extras>
REM <HklSrc "%.\\71b_PdNO2_TR_270K_100S_14_decay.hkl">
REM </olex2.extras>

WGHT    0.039500
FVAR       0.24986   0.53588   0.94919
PD1   6    0.340010    0.775080    0.346424    11.00000    0.04535    0.05132 =
         0.04172    0.00120   -0.00095   -0.00197
N2    4    0.345902    0.927425    0.337659    11.00000    0.05740    0.05617 =
         0.05288    0.00553   -0.00029   -0.00020
N3    4    0.454625    0.798720    0.398318    11.00000    0.04988    0.05263 =
         0.03960   -0.00232   -0.00329   -0.00651
AFIX  13
H3    2    0.531823    0.788413    0.388241    11.00000   -1.20000
AFIX   0
N4    4    0.330874    0.631559    0.371417    11.00000    0.04458    0.05061 =
         0.04833   -0.00372    0.00217   -0.00058
C1    1    0.442145    0.963210    0.369760    11.00000    0.07392    0.05343 =
         0.06112    0.00068   -0.00887   -0.00683
AFIX  23
H1A   2    0.514979    0.956984    0.356277    11.00000   -1.20000
H1B   2    0.430510    1.032075    0.376625    11.00000   -1.20000
AFIX   0
C2    1    0.444271    0.903219    0.411663    11.00000    0.07513    0.05394 =
         0.05225   -0.00573   -0.00942   -0.00467
AFIX  23
H2A   2    0.508955    0.922138    0.431513    11.00000   -1.20000
H2B   2    0.374308    0.913305    0.426725    11.00000   -1.20000
AFIX   0
C3    1    0.433547    0.723315    0.432665    11.00000    0.05630    0.05852 =
         0.04032    0.00354   -0.00220   -0.00076
AFIX  23
H3A   2    0.364263    0.738850    0.447315    11.00000   -1.20000
H3B   2    0.497300    0.721216    0.454787    11.00000   -1.20000
AFIX   0
C4    1    0.421025    0.626040    0.409208    11.00000    0.04848    0.05477 =
         0.05267    0.00251   -0.00166    0.00143
AFIX  23
H4A   2    0.399938    0.575879    0.430026    11.00000   -1.20000
H4B   2    0.493862    0.607484    0.397909    11.00000   -1.20000
AFIX   0
C5    1    0.232033    0.965419    0.350646    11.00000    0.06807    0.06697 =
         0.06075    0.00191    0.00132    0.01122
AFIX  23
H5A   2    0.221430    0.943697    0.380677    11.00000   -1.20000
H5B   2    0.172704    0.934368    0.331584    11.00000   -1.20000
AFIX   0
C6    1    0.212202    1.076601    0.348795    11.00000    0.10325    0.06789 =
         0.09807   -0.00220   -0.00029    0.01912
AFIX  23
H6A   2    0.271349    1.109398    0.367295    11.00000   -1.20000
H6B   2    0.217665    1.099449    0.318604    11.00000   -1.20000
AFIX   0
C7    1    0.094769    1.103399    0.364616    11.00000    0.10043    0.09973 =
         0.14880   -0.03574   -0.01050    0.03594
AFIX  23
H7A   2    0.036169    1.064782    0.348467    11.00000   -1.20000
H7B   2    0.092445    1.087799    0.395855    11.00000   -1.20000
AFIX   0
C8    1    0.070507    1.210281    0.357646    11.00000    0.15673    0.10274 =
         0.28976   -0.04565   -0.03261    0.05556
AFIX 137
H8A   2    0.042405    1.221069    0.327520    11.00000   -1.50000
H8B   2    0.139698    1.247320    0.363645    11.00000   -1.50000
H8C   2    0.013811    1.231208    0.377290    11.00000   -1.50000
AFIX   0
C9    1    0.366158    0.960474    0.291350    11.00000    0.06924    0.06143 =
         0.05326    0.01051   -0.00164   -0.00491
AFIX  23
H9A   2    0.298560    0.944977    0.272371    11.00000   -1.20000
H9B   2    0.374961    1.031451    0.291472    11.00000   -1.20000
AFIX   0
C10   1    0.468674    0.915826    0.271496    11.00000    0.06831    0.08429 =
         0.05876    0.00786    0.00304   -0.00526
AFIX  23
H10A  2    0.465743    0.844819    0.274491    11.00000   -1.20000
H10B  2    0.537972    0.938937    0.287553    11.00000   -1.20000
AFIX   0
C11   1    0.472894    0.942535    0.222724    11.00000    0.09012    0.10913 =
         0.06471    0.01447    0.01716   -0.00723
AFIX  23
H11A  2    0.408851    0.911441    0.206221    11.00000   -1.20000
H11B  2    0.463946    1.013181    0.219491    11.00000   -1.20000
AFIX   0
C12   1    0.581289    0.912147    0.203239    11.00000    0.10076    0.19497 =
         0.09365   -0.01321    0.03614   -0.00736
AFIX 137
H12A  2    0.576511    0.926461    0.172085    11.00000   -1.50000
H12B  2    0.592816    0.842798    0.207619    11.00000   -1.50000
H12C  2    0.644462    0.947578    0.217445    11.00000   -1.50000
AFIX   0
C13   1    0.211961    0.624054    0.388497    11.00000    0.04516    0.06351 =
         0.06111    0.00589    0.00288   -0.00376
AFIX  23
H13A  2    0.203858    0.676359    0.409908    11.00000   -1.20000
H13B  2    0.156646    0.636551    0.363870    11.00000   -1.20000
AFIX   0
C14   1    0.179751    0.528249    0.409920    11.00000    0.05607    0.06725 =
         0.07879    0.01245    0.01016   -0.00352
AFIX  23
H14A  2    0.186913    0.474807    0.389005    11.00000   -1.20000
H14B  2    0.232238    0.515558    0.435413    11.00000   -1.20000
AFIX   0
C15   1    0.059019    0.531327    0.424417    11.00000    0.06308    0.08088 =
         0.09650    0.00354    0.02648   -0.00658
AFIX  23
H15A  2    0.007548    0.546046    0.398856    11.00000   -1.20000
H15B  2    0.053004    0.584637    0.445479    11.00000   -1.20000
AFIX   0
C16   1    0.019527    0.436593    0.445555    11.00000    0.07691    0.08775 =
         0.11284    0.01272    0.03138   -0.00999
AFIX 137
H16A  2    0.020747    0.383952    0.424415    11.00000   -1.50000
H16B  2   -0.057068    0.444978    0.454714    11.00000   -1.50000
H16C  2    0.069987    0.421085    0.470872    11.00000   -1.50000
AFIX   0
C17   1    0.348951    0.551070    0.338761    11.00000    0.06518    0.05342 =
         0.05653   -0.00765    0.00409    0.00019
AFIX  23
H17A  2    0.353621    0.488858    0.354499    11.00000   -1.20000
H17B  2    0.282565    0.548149    0.317874    11.00000   -1.20000
AFIX   0
C18   1    0.454113    0.562513    0.313378    11.00000    0.06782    0.08670 =
         0.06317   -0.01244    0.01063    0.00554
AFIX  23
H18A  2    0.521382    0.563918    0.333860    11.00000   -1.20000
H18B  2    0.450433    0.624442    0.297400    11.00000   -1.20000
AFIX   0
C19   1    0.464748    0.477922    0.280636    11.00000    0.11808    0.12090 =
         0.11433   -0.04714    0.04646   -0.00492
AFIX  23
H19A  2    0.459162    0.416365    0.296598    11.00000   -1.20000
H19B  2    0.400189    0.480955    0.258895    11.00000   -1.20000
AFIX   0
C20   1    0.568609    0.476605    0.257549    11.00000    0.14448    0.15498 =
         0.14129   -0.03382    0.07380    0.01552
AFIX 137
H20A  2    0.567725    0.421066    0.237908    11.00000   -1.50000
H20B  2    0.633358    0.471729    0.278596    11.00000   -1.50000
H20C  2    0.574113    0.536142    0.240723    11.00000   -1.50000
AFIX   0

C21   1    0.656511    0.374216    0.427077    11.00000    0.04611    0.05193 =
         0.05165    0.00635   -0.00372   -0.00019
C22   1    0.708883    0.423503    0.393648    11.00000    0.05611    0.06962 =
         0.06686    0.01309    0.00787   -0.00731
AFIX  43
H22   2    0.725227    0.388984    0.368241    11.00000   -1.20000
AFIX   0
C23   1    0.737839    0.522412    0.396671    11.00000    0.06647    0.06745 =
         0.11412    0.02631    0.01241   -0.00706
AFIX  43
H23   2    0.772746    0.552663    0.373429    11.00000   -1.20000
AFIX   0
C24   1    0.715423    0.576160    0.433705    11.00000    0.05938    0.05502 =
         0.12402    0.01449   -0.01031   -0.00249
AFIX  43
H24   2    0.737030    0.641895    0.436151    11.00000   -1.20000
AFIX   0
C25   1    0.660614    0.530867    0.466911    11.00000    0.06600    0.05389 =
         0.08810   -0.00295   -0.01571    0.00631
AFIX  43
H25   2    0.642687    0.566321    0.491865    11.00000   -1.20000
AFIX   0
C26   1    0.631833    0.431758    0.463233    11.00000    0.06961    0.05348 =
         0.05721    0.00428   -0.00134    0.00520
AFIX  43
H26   2    0.594253    0.402619    0.486086    11.00000   -1.20000
AFIX   0
C27   1    0.734641    0.201719    0.459026    11.00000    0.04853    0.04868 =
         0.06273    0.00309    0.01086    0.00026
C28   1    0.809302    0.250584    0.488886    11.00000    0.05822    0.05824 =
         0.07209   -0.00525   -0.00078    0.00923
AFIX  43
H28   2    0.804483    0.318766    0.490649    11.00000   -1.20000
AFIX   0
C29   1    0.890517    0.202732    0.516141    11.00000    0.06985    0.08315 =
         0.09093   -0.00446   -0.01531    0.01782
AFIX  43
H29   2    0.937766    0.239455    0.535763    11.00000   -1.20000
AFIX   0
C30   1    0.903172    0.104201    0.515078    11.00000    0.05670    0.08312 =
         0.11985    0.01372   -0.00539    0.02070
AFIX  43
H30   2    0.957604    0.072733    0.533864    11.00000   -1.20000
AFIX   0
C31   1    0.833661    0.051770    0.485572    11.00000    0.06049    0.06455 =
         0.13576    0.01670   -0.00174    0.00972
AFIX  43
H31   2    0.841536   -0.016194    0.483834    11.00000   -1.20000
AFIX   0
C32   1    0.751321    0.099533    0.458175    11.00000    0.05247    0.05170 =
         0.11864   -0.00135   -0.00294    0.00328
AFIX  43
H32   2    0.705290    0.062085    0.438420    11.00000   -1.20000
AFIX   0
C33   1    0.505340    0.230598    0.444092    11.00000    0.05223    0.04455 =
         0.04908   -0.00200   -0.00314   -0.00094
C34   1    0.479051    0.145059    0.466777    11.00000    0.05474    0.04918 =
         0.05336    0.00368   -0.00029    0.00195
AFIX  43
H34   2    0.537528    0.100244    0.473813    11.00000   -1.20000
AFIX   0
C35   1    0.369687    0.123763    0.479325    11.00000    0.05940    0.06017 =
         0.06585    0.00674    0.00451   -0.00555
AFIX  43
H35   2    0.356349    0.064933    0.493852    11.00000   -1.20000
AFIX   0
C36   1    0.280827    0.188323    0.470599    11.00000    0.05328    0.06946 =
         0.09224    0.00108    0.01168   -0.00093
AFIX  43
H36   2    0.207772    0.174813    0.479572    11.00000   -1.20000
AFIX   0
C37   1    0.303064    0.273693    0.448163    11.00000    0.05722    0.06536 =
         0.11945    0.00941    0.00612    0.00391
AFIX  43
H37   2    0.244248    0.318435    0.441542    11.00000   -1.20000
AFIX   0
C38   1    0.412669    0.293319    0.435386    11.00000    0.05836    0.05151 =
         0.09913    0.01753    0.00216    0.00398
AFIX  43
H38   2    0.424838    0.351513    0.420189    11.00000   -1.20000
AFIX   0
C39   1    0.636794    0.213600    0.374718    11.00000    0.07753    0.06152 =
         0.05172   -0.00064    0.00755   -0.00940
C40   1    0.544176    0.219702    0.344393    11.00000    0.09908    0.06879 =
         0.06165    0.00967   -0.01077   -0.02192
AFIX  43
H40   2    0.474860    0.242687    0.353884    11.00000   -1.20000
AFIX   0
C41   1    0.549837    0.192687    0.299688    11.00000    0.15115    0.07463 =
         0.05935    0.00860   -0.01399   -0.03281
AFIX  43
H41   2    0.485962    0.200231    0.280046    11.00000   -1.20000
AFIX   0
C42   1    0.649219    0.155385    0.285184    11.00000    0.18357    0.10763 =
         0.07804   -0.01367    0.01582   -0.02484
AFIX  43
H42   2    0.653432    0.136011    0.255828    11.00000   -1.20000
AFIX   0
C43   1    0.742659    0.146970    0.314606    11.00000    0.16012    0.16478 =
         0.08204   -0.03693    0.03283    0.02432
AFIX  43
H43   2    0.811064    0.122025    0.305108    11.00000   -1.20000
AFIX   0
C44   1    0.736208    0.175167    0.358202    11.00000    0.10450    0.14483 =
         0.07410   -0.02727    0.01984    0.01791
AFIX  43
H44   2    0.801005    0.168240    0.377423    11.00000   -1.20000
AFIX   0
B1    3    0.633424    0.254579    0.426724    11.00000    0.05815    0.05165 =
         0.05253    0.00133    0.00588   -0.00087

PART 1
O3    5    0.684711    0.807873    0.364641    21.00000    0.07127    0.10100 =
         0.09953   -0.01094    0.01232   -0.00599
C45   1    0.726368    0.757767    0.327475    21.00000    0.08206    0.09849 =
         0.09561   -0.00878    0.00890   -0.00558
AFIX  23
H45A  2    0.700024    0.790432    0.300184    21.00000   -1.20000
H45B  2    0.698755    0.690441    0.326466    21.00000   -1.20000
AFIX   0
C46   1    0.851959    0.759370    0.332636    21.00000    0.07865    0.12818 =
         0.13024   -0.01291    0.01244   -0.00659
AFIX  23
H46A  2    0.883274    0.792468    0.307660    21.00000   -1.20000
H46B  2    0.881964    0.692827    0.334246    21.00000   -1.20000
AFIX   0
C47   1    0.883530    0.813561    0.374613    21.00000    0.07865    0.12818 =
         0.13024   -0.01291    0.01244   -0.00659
AFIX  23
H47A  2    0.925545    0.770641    0.395490    21.00000   -1.20000
H47B  2    0.931682    0.869568    0.368660    21.00000   -1.20000
AFIX   0
C48   1    0.779708    0.845984    0.392617    21.00000    0.08206    0.09849 =
         0.09561   -0.00878    0.00890   -0.00558
AFIX  23
H48A  2    0.777045    0.917308    0.393259    21.00000   -1.20000
H48B  2    0.775606    0.821772    0.422658    21.00000   -1.20000
AFIX   0
SAME 0.02 0.04 O3 > C48
PART 0
PART 2
O3A   5    0.680050    0.802236    0.362361   -21.00000    0.07127    0.10100 =
         0.09953   -0.01094    0.01232   -0.00599
C45A  1    0.741342    0.777204    0.324323   -21.00000    0.08206    0.09849 =
         0.09561   -0.00878    0.00890   -0.00558
AFIX  23
H45C  2    0.730716    0.827371    0.301615   -21.00000   -1.20000
H45D  2    0.715048    0.714633    0.312050   -21.00000   -1.20000
AFIX   0
C46A  1    0.865063    0.770958    0.340822   -21.00000    0.07865    0.12818 =
         0.13024   -0.01291    0.01244   -0.00659
AFIX  23
H46C  2    0.880774    0.715012    0.360181   -21.00000   -1.20000
H46D  2    0.916960    0.771054    0.317001   -21.00000   -1.20000
AFIX   0
C47A  1    0.865083    0.864892    0.364968   -21.00000    0.07865    0.12818 =
         0.13024   -0.01291    0.01244   -0.00659
AFIX  23
H47C  2    0.923739    0.864419    0.389130   -21.00000   -1.20000
H47D  2    0.880565    0.918930    0.345249   -21.00000   -1.20000
AFIX   0
C48A  1    0.752728    0.876211    0.382016   -21.00000    0.08206    0.09849 =
         0.09561   -0.00878    0.00890   -0.00558
AFIX  23
H48C  2    0.757787    0.869123    0.414003   -21.00000   -1.20000
H48D  2    0.722165    0.940957    0.374690   -21.00000   -1.20000
AFIX   0

PART 0
PART 3
O1    5    0.125596    0.760121    0.298441    31.00000    0.06718    0.19366 =
         0.07477   -0.02804   -0.01150    0.00477
O2    5    0.261928    0.723844    0.259465    31.00000    0.06718    0.19366 =
         0.07477   -0.02804   -0.01150    0.00477
N1    4    0.226338    0.749424    0.294086    31.00000    0.06584    0.07318 =
         0.06212    0.00486   -0.00934   -0.00199
PART 0
PART 4
O1A   5    0.213729    0.756782    0.303766   -31.00000    0.06718    0.19366 =
         0.07477   -0.02804   -0.01150    0.00477
O2A   5    0.317462    0.715059    0.252682   -31.00000    0.06718    0.19366 =
         0.07477   -0.02804   -0.01150    0.00477
N1A   4    0.212045    0.729711    0.262486   -31.00000    0.06584    0.07318 =
         0.06212    0.00486   -0.00934   -0.00199
HKLF 4


REM  shelxt in P 1 21/n 1
REM wR2 = 0.1343, GooF = S = 0.921, Restrained GooF = 0.925 for all data
REM R1 = 0.0561 for 5651 Fo > 4sig(Fo) and 0.0951 for all 9761 data
REM 526 parameters refined using 490 restraints

END

WGHT      0.0395      0.0000

REM Highest difference peak  0.389,  deepest hole -0.456,  1-sigma level  0.066
Q1    1   0.3403  0.6713  0.3476  11.00000  0.05    0.33
Q2    1   0.8578  0.8295  0.3952  11.00000  0.05    0.33
Q3    1   0.2055  0.6634  0.2720  11.00000  0.05    0.33
Q4    1   0.1433  0.7096  0.2850  11.00000  0.05    0.30
Q5    1   0.1015  0.7828  0.3227  11.00000  0.05    0.28
;
_shelx_res_checksum    8617

_shelx_hkl_file
;
 -16  -4   1   -2.12    6.56
 -16  -4   2   -4.93    7.29
 -16  -4   3    3.02    8.25
 -16  -4   4   -1.31    6.47
 -16  -4   5   -0.76    5.62
 -16  -4   6    5.73    7.32
 -16  -4   7    4.23    7.95
 -16  -4   8    0.80    6.07
 -16  -5   1    9.39    7.41
 -16  -5   2    8.93    7.63
 -16  -5   3   -4.41    7.30
 -16  -5   4    0.80    6.19
 -16  -5   5    3.47    7.29
 -16  -5   6   -3.03    6.37
 -16  -5   7    6.91    6.90
 -16  -5   8   11.23    8.64
 -16  -5   9    4.54    6.86
 -16  -5  10    5.88    6.65
 -16  -5  11    1.40    6.63
 -16  -5  12    0.03    6.25
 -16  -5  13   -4.46    7.65
  15   0  -1   -1.63    5.90
  15   0  -2   -2.01    4.80
  15   0  -3   36.34   10.98
  15   0  -4   -0.09    4.98
  15   0  -5    7.08    6.23
  15   0  -6    2.39    6.02
  15   0  -7   -0.54    6.28
  15   0  -8   -2.06    5.24
  15   0  -9   42.74   11.38
  15   0 -10    1.76    4.43
  15   0 -11   -0.17    5.20
  15   0 -12    5.83    6.05
  15   0 -13   10.07    7.50
  15   0 -14   -5.21    7.54
  15  -1  -1   11.51    7.32
  15   1  -1   15.59    8.23
  15  -1  -2    0.80    5.40
  15   1  -2    5.77    6.34
  15  -1  -3    4.28    5.79
  15   1  -3    8.83    6.28
  15  -1  -4    2.69    6.07
  15   1  -4   -0.59    5.05
  15  -1  -5   17.70    7.96
  15   1  -5   16.66    7.38
  15  -1  -6    0.73    4.71
  15   1  -6   -2.78    5.48
  15  -1  -7   10.56    6.53
  15   1  -7    7.96    6.40
  15  -1  -8   -0.40    5.65
  15   1  -8    2.51    4.81
  15  -1  -9    2.17    4.67
  15   1  -9    1.62    5.86
  15  -1 -10   -0.97    5.64
  15   1 -10    5.04    5.70
  15  -1 -11   14.07    8.42
  15   1 -11   10.60    7.79
  15  -1 -12    0.28    5.13
  15   1 -12   -1.21    5.93
  15  -1 -13    4.45    5.57
  15   1 -13   -0.12    5.24
  15   1 -14    0.31    5.89
  15  -2  -1   -0.54    3.67
  15   2  -1    0.85    4.54
 -15  -2   1   -0.10    6.07
  15  -2  -2    0.60    4.83
  15   2  -2    0.44    4.66
  15  -2  -3   14.22    7.28
  15   2  -3   -1.81    5.72
  15  -2  -4    2.23    4.55
  15   2  -4    2.90    5.66
  15  -2  -5    1.79    5.60
  15   2  -5    0.57    4.74
  15  -2  -6   -3.00    4.65
  15   2  -6   -0.10    5.17
  15  -2  -7   14.08    6.60
  15   2  -7   10.36    7.14
  15  -2  -8    2.23    4.10
  15   2  -8   -2.82    6.07
  15  -2  -9    8.77    6.79
  15   2  -9    6.08    5.88
  15  -2 -10    2.63    4.76
  15   2 -10    2.47    5.54
  15  -2 -11   -0.41    5.73
  15   2 -11    0.63    5.24
  15  -2 -12    0.66    5.70
  15   2 -12    2.73    5.65
  15  -2 -13   -0.46    4.91
  15   2 -13    2.87    5.84
  15   2 -14    2.08    5.76
  15  -3  -1    7.68    6.76
  15   3  -1    6.49    5.51
 -15  -3   1    3.39    7.61
  15  -3  -2    0.31    4.24
  15   3  -2    5.69    5.71
 -15  -3   2    2.08    5.78
  15  -3  -3    7.26    5.46
  15   3  -3   -2.86    5.03
 -15  -3   3    1.00    5.88
  15  -3  -4   -0.68    5.13
  15   3  -4    1.06    4.66
 -15  -3   4   -1.66    6.66
  15  -3  -5   13.10    6.12
  15   3  -5    5.62    5.48
 -15  -3   5    2.02    7.03
  15  -3  -6    1.50    5.48
  15   3  -6    0.94    4.52
 -15  -3   6    3.82    6.38
  15  -3  -7    8.87    6.16
  15   3  -7    2.40    5.55
 -15  -3   7    0.77    6.16
  15  -3  -8    1.69    5.24
  15   3  -8    9.71    6.99
 -15  -3   8   -0.00    5.77
  15  -3  -9   -2.29    5.01
  15   3  -9    0.04    5.40
 -15  -3   9   -2.23    6.25
  15  -3 -10   14.79    8.17
  15   3 -10    7.88    6.33
 -15  -3  10   -0.88    5.86
  15  -3 -11   24.09    9.61
  15   3 -11   35.57   10.87
  15  -3 -12   -1.13    5.94
  15   3 -12    0.45    6.15
  15   3 -13   -2.03    4.99
  15   3 -14    0.48    5.14
  15  -4  -1    2.74    4.54
  15   4  -1    7.65    4.91
 -15  -4   1   -1.69    5.47
  15  -4  -2    2.18    6.08
  15   4  -2    2.53    4.97
 -15  -4   2    3.48    6.39
  15  -4  -3    7.85    6.98
  15   4  -3   -1.26    6.29
 -15  -4   3    5.29    7.33
  15  -4  -4    9.00    6.27
  15   4  -4    6.92    5.91
 -15  -4   4    3.35    6.93
  15  -4  -5    8.24    5.89
  15   4  -5    7.88    6.33
 -15  -4   5   13.87    8.52
  15  -4  -6   -2.53    5.55
  15   4  -6   -0.40    5.56
 -15  -4   6   -3.07    6.30
  15  -4  -7    4.61    6.11
  15   4  -7   11.97    6.82
 -15  -4   7   -1.57    6.86
  15  -4  -8    2.27    6.12
  15   4  -8    5.03    6.32
 -15  -4   8   -0.22    6.44
  15  -4  -9    6.87    5.50
  15   4  -9   10.06    7.35
 -15  -4   9    0.32    6.71
  15  -4 -10   15.18    7.09
  15   4 -10    0.63    3.99
 -15  -4  10    8.61    8.28
  15  -4 -11    1.87    5.69
  15   4 -11    3.71    5.07
 -15  -4  11    2.04    6.69
  15   4 -12    1.79    6.15
 -15  -4  12    1.77    6.75
  15   4 -13   -1.65    6.07
 -15  -4  13    5.76    7.30
  15   4 -14    7.29    6.75
 -15  -4  14    1.57    5.98
 -15  -4  15    3.31    8.16
  15  -5  -1   16.13    7.80
  15   5  -1   -2.15    5.17
 -15  -5   1    2.63    6.61
  15  -5  -2   -1.84    5.12
  15   5  -2    2.31    5.37
 -15  -5   2    2.66    6.23
  15  -5  -3    0.05    5.16
  15   5  -3   -0.81    4.76
 -15  -5   3    0.33    7.17
  15  -5  -4   -0.53    4.48
  15   5  -4   -1.97    5.25
 -15  -5   4    2.06    5.92
  15  -5  -5   -1.48    5.58
  15   5  -5    2.90    5.78
 -15  -5   5   -2.21    5.80
  15  -5  -6   19.08    8.62
  15   5  -6   10.72    6.44
 -15  -5   6    6.35    7.61
  15  -5  -7    4.37    6.19
  15   5  -7    5.33    5.61
 -15  -5   7    0.87    5.20
  15  -5  -8   -0.20    5.41
  15   5  -8   -1.03    4.47
 -15  -5   8   -1.57    6.89
  15  -5  -9   -0.38    5.74
  15   5  -9   -1.10    4.00
 -15  -5   9   -2.69    5.82
  15   5 -10    0.53    4.44
 -15  -5  10   -0.91    6.26
  15   5 -11    7.69    6.81
 -15  -5  11   26.22    9.75
  15   5 -12    7.57    6.90
 -15  -5  12    1.72    6.19
  15   5 -13   -0.77    6.15
 -15  -5  13   -0.27    6.41
  15   5 -14   -0.45    4.29
 -15  -5  14   -2.74    6.72
 -15  -5  15   -3.02    6.47
 -15  -5  16   12.37    8.01
 -15  -5  17    7.32    8.04
 -15  -5  18    1.33    7.63
  15  -6  -1    7.99    5.88
  15   6  -1    0.46    5.51
 -15  -6   1    0.62    6.15
  15  -6  -2   -0.61    4.70
  15   6  -2   -2.13    5.28
 -15  -6   2    3.48    6.61
  15  -6  -3    3.92    6.06
  15   6  -3    0.29    5.92
 -15  -6   3    6.45    6.53
  15  -6  -4    1.44    5.41
  15   6  -4   14.92    7.08
 -15  -6   4    1.68    5.94
  15  -6  -5    1.05    4.52
  15   6  -5    9.82    6.04
 -15  -6   5   -4.55    7.77
  15  -6  -6    0.61    4.73
  15   6  -6   -2.22    4.70
 -15  -6   6    6.21    7.99
  15  -6  -7    5.42    5.91
  15   6  -7    4.09    5.85
 -15  -6   7    7.08    6.88
  15   6  -8    2.40    5.39
 -15  -6   8   -2.49    6.66
  15   6  -9    1.95    6.75
 -15  -6   9   -2.32    8.20
  15   6 -10    7.51    6.33
 -15  -6  10   -5.68    7.59
  15   6 -11   -0.93    6.53
 -15  -6  11    5.46    6.52
  15   6 -12   -2.45    5.57
 -15  -6  12   -2.43    6.61
  15   6 -13   -0.05    5.19
 -15  -6  13   -0.07    5.26
 -15  -6  14    1.42    5.68
 -15  -6  15   -1.71    6.67
 -15  -6  16    5.92    7.03
  15   7  -1   13.08    6.61
 -15  -7   1   11.52    7.83
  15   7  -2    5.11    5.24
 -15  -7   2    1.80    5.98
  15   7  -3   -3.12    6.42
 -15  -7   3   -0.13    6.02
  15   7  -4    8.27    6.38
 -15  -7   4    0.55    4.94
  15   7  -5    4.90    5.91
 -15  -7   5   -4.00    6.89
  15   7  -6    8.47    6.26
 -15  -7   6    1.89    6.97
  15   7  -7    0.21    5.62
 -15  -7   7    5.12    7.08
  15   7  -8    2.04    5.32
 -15  -7   8    4.21    6.27
  15   7  -9   -2.47    5.38
 -15  -7   9    4.30    6.12
  15   7 -10    2.39    4.75
  15   7 -11    7.52    6.62
  15   7 -12    3.90    5.41
  15   7 -13    4.42    6.23
  15   8  -4    8.13    6.53
  15   8  -5   -2.32    5.13
  15   8  -6    3.67    5.68
  15   8  -7   -0.12    5.50
  15   8  -8    6.18    5.89
  15   8  -9    0.97    3.82
  15   8 -10    5.30    6.35
  15   8 -11    2.28    5.82
  15   8 -12    0.92    5.60
  15   8 -13   -0.56    4.99
  14   0  -1    3.61    5.31
  14   0  -2   19.40    8.55
  14   0  -3   -1.17    5.12
  14   0  -4   45.34   11.68
  14   0  -5    2.80    5.75
  14   0  -6   22.19    8.08
  14   0  -7   -0.63    4.75
  14   0  -8   15.86    7.74
  14   0  -9    0.23    4.92
  14   0 -10    6.27    5.85
  14   0 -11   -1.54    5.91
  14   0 -12    5.51    5.32
  14   0 -13    0.70    4.18
  14   0 -14   22.48    8.25
  14   0 -15    2.49    6.45
  14   0 -16    2.59    6.86
  14   0 -17    3.59    5.33
  14   0 -18    5.46    6.18
  14   0 -19    0.80    4.65
  14   0 -20    6.63    6.07
  14  -1  -1    2.67    5.65
  14   1  -1    1.33    4.73
 -14  -1   1    0.29    6.70
  14  -1  -2    0.12    4.60
  14   1  -2    3.43    5.19
 -14  -1   2   -2.22    6.13
  14  -1  -3    5.40    5.40
  14   1  -3    0.00    3.84
 -14  -1   3    1.79    5.85
  14  -1  -4    7.95    6.35
  14   1  -4   -0.73    5.14
 -14  -1   4   -0.98    6.83
  14  -1  -5    0.79    4.83
  14   1  -5   -2.70    5.22
 -14  -1   5   -0.88    6.09
  14  -1  -6   23.28    8.32
  14   1  -6   10.33    6.54
  14  -1  -7    2.93    5.71
  14   1  -7   -0.32    4.59
  14  -1  -8    0.79    4.69
  14   1  -8   -1.81    4.95
  14  -1  -9    1.02    5.83
  14   1  -9   -3.42    5.89
  14  -1 -10   20.60    8.29
  14   1 -10   33.65   10.30
  14  -1 -11    5.09    6.00
  14   1 -11   -1.03    5.74
  14  -1 -12   10.94    6.65
  14   1 -12   12.73    6.80
  14  -1 -13   -3.15    6.67
  14   1 -13    1.86    5.06
  14  -1 -14    4.62    6.59
  14   1 -14   -2.62    5.51
  14  -1 -15    3.63    5.11
  14   1 -15    2.93    5.18
  14  -1 -16   -2.49    6.68
  14   1 -16    8.15    7.06
  14  -1 -17    4.42    6.75
  14   1 -17    9.51    7.12
  14  -1 -18    5.43    6.79
  14   1 -18    1.78    4.64
  14  -1 -19   -2.32    4.49
  14   1 -19    0.50    4.90
  14  -1 -20    1.27    5.49
  14   1 -20    8.04    7.50
  14  -2  -1   -2.38    5.24
  14   2  -1    0.53    4.40
 -14  -2   1   -3.95    7.01
  14  -2  -2   37.30   10.86
  14   2  -2   34.11   10.56
 -14  -2   2   29.53   11.30
  14  -2  -3    0.41    5.00
  14   2  -3    1.13    5.29
 -14  -2   3   -1.94    6.74
  14  -2  -4   15.28    6.89
  14   2  -4   16.89    7.97
 -14  -2   4   13.83    7.81
  14  -2  -5    6.48    5.23
  14   2  -5    7.79    6.15
 -14  -2   5   11.47    7.30
  14  -2  -6   12.04    5.50
  14   2  -6    9.79    6.56
 -14  -2   6    1.43    5.71
  14  -2  -7    0.06    4.53
  14   2  -7    2.84    3.50
 -14  -2   7    5.84    6.86
  14  -2  -8    6.95    6.55
  14   2  -8    8.64    6.44
 -14  -2   8   10.94    7.32
  14  -2  -9    2.55    5.54
  14   2  -9    1.07    4.57
 -14  -2   9   -2.52    6.09
  14  -2 -10   -1.85    5.65
  14   2 -10    2.30    4.47
 -14  -2  10    3.08    5.74
  14  -2 -11    2.64    4.94
  14   2 -11   -0.70    5.71
 -14  -2  11    1.27    6.28
  14  -2 -12    9.26    6.23
  14   2 -12   34.12    9.92
  14  -2 -13    5.52    6.11
  14   2 -13    0.80    5.90
  14  -2 -14    6.24    7.11
  14   2 -14   21.10    8.41
  14  -2 -15   -2.55    5.76
  14   2 -15   -0.76    4.91
  14  -2 -16    2.06    5.59
  14   2 -16    3.13    5.34
  14  -2 -17    6.44    6.41
  14   2 -17   -4.16    6.67
  14  -2 -18   14.67    7.41
  14   2 -18   14.17    8.11
  14  -2 -19    3.14    5.66
  14   2 -19    8.59    5.66
  14   2 -20   -3.12    6.89
  14  -3  -1    1.80    4.76
  14   3  -1   -1.72    5.64
 -14  -3   1   -1.38    6.07
  14  -3  -2   -0.33    4.99
  14   3  -2   -1.18    4.77
 -14  -3   2   -0.69    5.32
  14  -3  -3    1.39    4.23
  14   3  -3    2.81    5.32
 -14  -3   3    1.33    5.21
  14  -3  -4    1.04    5.42
  14   3  -4   -0.91    5.08
 -14  -3   4   -2.79    6.05
  14  -3  -5   11.10    6.41
  14   3  -5    6.33    6.03
 -14  -3   5    7.60    6.50
  14  -3  -6   30.80    9.43
  14   3  -6   19.52    8.97
 -14  -3   6   21.65    9.89
  14  -3  -7    3.33    5.69
  14   3  -7    4.33    5.39
 -14  -3   7    3.83    7.54
  14  -3  -8    2.31    5.20
  14   3  -8    0.22    4.06
 -14  -3   8    2.23    5.88
  14  -3  -9    0.12    5.26
  14   3  -9   -3.41    6.55
 -14  -3   9    0.82    6.65
  14  -3 -10    4.70    6.76
  14   3 -10    6.14    6.41
 -14  -3  10   13.50    9.29
  14  -3 -11    7.62    6.10
  14   3 -11    3.37    5.57
 -14  -3  11   15.20    8.66
  14  -3 -12   -2.61    5.29
  14   3 -12    0.75    4.57
 -14  -3  12   -0.70    5.90
  14  -3 -13    8.56    6.76
  14   3 -13   -0.69    5.44
 -14  -3  13    2.08    6.36
  14  -3 -14   -4.49    6.62
  14   3 -14    2.16    4.80
 -14  -3  14   -0.77    5.27
  14  -3 -15    3.23    6.55
  14   3 -15    3.83    6.34
 -14  -3  15    1.32    6.92
  14  -3 -16    9.81    7.39
  14   3 -16   14.66    8.59
 -14  -3  16   10.68    9.12
  14  -3 -17    2.23    5.59
  14   3 -17   -1.28    6.61
  14  -3 -18    5.39    5.68
  14   3 -18   -1.55    6.66
  14  -3 -19   -3.42    5.87
  14   3 -19    2.29    5.05
  14   3 -20   16.88    8.77
  14  -4  -1    0.51    5.77
  14   4  -1    8.95    6.17
 -14  -4   1    3.90    6.40
  14  -4  -2    7.05    5.72
  14   4  -2    9.50    6.13
 -14  -4   2    6.27    8.15
  14  -4  -3   -0.70    4.59
  14   4  -3    1.74    5.08
 -14  -4   3   -0.00    6.18
  14  -4  -4   -0.79    5.42
  14   4  -4    6.05    5.80
 -14  -4   4    7.15    6.47
  14  -4  -5    1.86    4.35
  14   4  -5   -1.95    5.62
 -14  -4   5   -1.61    5.16
  14  -4  -6   -1.06    4.41
  14   4  -6    5.10    5.08
 -14  -4   6    3.32    5.63
  14  -4  -7    8.33    6.48
  14   4  -7    9.06    6.73
 -14  -4   7    2.59    6.49
  14  -4  -8    6.63    5.97
  14   4  -8    3.42    5.43
 -14  -4   8    6.60    7.57
  14  -4  -9    1.76    4.78
  14   4  -9    8.03    6.14
 -14  -4   9    1.19    6.13
  14  -4 -10    9.29    6.70
  14   4 -10   24.96    8.08
 -14  -4  10    0.13    6.04
  14  -4 -11    3.37    5.76
  14   4 -11    1.72    5.25
 -14  -4  11    1.32    5.50
  14  -4 -12   12.53    7.23
  14   4 -12   22.67    8.93
 -14  -4  12   24.47    9.60
  14  -4 -13   23.72    8.29
  14   4 -13   13.81    7.52
 -14  -4  13    6.24    8.84
  14  -4 -14    9.83    7.15
  14   4 -14    1.63    4.78
 -14  -4  14   11.70    8.12
  14  -4 -15   -3.61    6.18
  14   4 -15    4.20    5.68
 -14  -4  15   -0.00    6.40
  14  -4 -16    8.33    8.02
  14   4 -16    7.33    7.42
 -14  -4  16    5.18    8.04
  14  -4 -17   -0.75    5.07
  14   4 -17    1.27    4.94
 -14  -4  17    2.24    6.84
  14  -4 -18    9.31    6.47
  14   4 -18    7.15    7.00
 -14  -4  18   -0.10    6.86
  14  -4 -19    9.57    6.39
  14   4 -19   -0.98    5.48
 -14  -4  19   -2.05    5.72
  14   4 -20   -0.49    4.94
  14  -5  -1    8.67    6.25
  14   5  -1   10.95    6.47
 -14  -5   1   12.32    7.88
  14  -5  -2    3.32    5.09
  14   5  -2   -2.60    5.28
 -14  -5   2   -2.25    5.31
  14  -5  -3    3.15    5.21
  14   5  -3    2.94    4.64
 -14  -5   3   -0.37    5.80
  14  -5  -4   -1.60    4.94
  14   5  -4    4.62    5.11
 -14  -5   4    0.99    5.82
  14  -5  -5   17.92    7.40
  14   5  -5   15.74    7.48
 -14  -5   5    4.37    7.40
  14  -5  -6    3.73    5.28
  14   5  -6    4.62    5.37
 -14  -5   6    1.98    6.07
  14  -5  -7   -2.67    4.98
  14   5  -7   -0.32    4.48
 -14  -5   7    7.22    6.74
  14  -5  -8    0.74    5.66
  14   5  -8    5.77    5.93
 -14  -5   8    5.91    7.12
  14  -5  -9   16.92    7.84
  14   5  -9   10.30    7.00
 -14  -5   9   20.80    8.74
  14  -5 -10   16.55    8.45
  14   5 -10   34.34    9.51
 -14  -5  10   22.50    9.28
  14  -5 -11    0.91    5.88
  14   5 -11    2.97    6.21
 -14  -5  11    7.36    7.15
  14  -5 -12    7.95    5.77
  14   5 -12   11.92    7.23
 -14  -5  12    2.50    6.78
  14  -5 -13    2.11    5.21
  14   5 -13   -2.30    5.54
 -14  -5  13   -1.43    5.54
  14  -5 -14    1.80    6.24
  14   5 -14   -1.70    5.49
 -14  -5  14   -2.07    5.93
  14  -5 -15    4.35    6.00
  14   5 -15    2.33    5.34
 -14  -5  15    1.14    5.31
  14  -5 -16   10.72    6.92
  14   5 -16   11.39    7.02
 -14  -5  16    6.17    7.70
  14  -5 -17   10.13    6.41
  14   5 -17    0.00    4.82
 -14  -5  17   -0.45    4.61
  14  -5 -18   -1.12    6.36
  14   5 -18   -0.31    5.39
 -14  -5  18    5.26    6.76
  14   5 -19    0.27    5.55
 -14  -5  19   -2.10    6.53
 -14  -5  20    7.26    8.45
 -14  -5  21    7.18    8.48
 -14  -5  22   12.10    8.97
  14  -6  -1    0.60    5.29
  14   6  -1    9.17    6.07
 -14  -6   1    4.38    7.21
  14  -6  -2   13.58    7.12
  14   6  -2    2.32    5.09
 -14  -6   2    6.06    8.29
  14  -6  -3    3.32    5.29
  14   6  -3    0.48    4.28
 -14  -6   3    0.16    5.50
  14  -6  -4    8.88    6.71
  14   6  -4   25.28    8.44
 -14  -6   4    6.32    6.94
  14  -6  -5    1.86    4.99
  14   6  -5   -1.33    4.60
 -14  -6   5   -3.35    7.55
  14  -6  -6    8.07    6.26
  14   6  -6    0.52    5.32
 -14  -6   6    0.10    6.23
  14  -6  -7    2.67    5.55
  14   6  -7    2.43    4.93
 -14  -6   7    9.10    7.05
  14  -6  -8   12.05    6.62
  14   6  -8   -2.23    4.75
 -14  -6   8   -0.81    5.90
  14  -6  -9    2.46    4.82
  14   6  -9    0.55    4.65
 -14  -6   9    6.25    5.92
  14  -6 -10    3.99    5.36
  14   6 -10   -0.32    4.62
 -14  -6  10    4.17    7.21
  14  -6 -11   -0.41    5.50
  14   6 -11    1.85    4.64
 -14  -6  11   -0.03    4.55
  14  -6 -12    6.56    6.54
  14   6 -12    0.15    4.67
 -14  -6  12   -3.56    6.04
  14  -6 -13    4.41    5.38
  14   6 -13   -2.57    5.08
 -14  -6  13   -1.46    5.56
  14  -6 -14    8.74    6.09
  14   6 -14    0.74    5.83
 -14  -6  14   -0.19    5.21
  14  -6 -15    0.16    5.18
  14   6 -15   -0.62    4.51
 -14  -6  15    9.20    7.77
  14  -6 -16   -2.90    6.99
  14   6 -16    1.04    5.12
 -14  -6  16   -1.56    6.16
  14  -6 -17   -0.36    5.01
  14   6 -17    2.56    5.58
 -14  -6  17   -0.99    5.68
  14   6 -18    1.75    5.64
 -14  -6  18   -2.17    6.25
  14   6 -19   -0.12    5.59
 -14  -6  19    9.51    8.69
 -14  -6  20    7.29    8.13
 -14  -6  21    3.70    6.66
 -14  -6  22   -0.77    7.04
 -14  -6  23   -4.24    7.61
  14  -7  -1    0.82    4.80
  14   7  -1    4.75    5.66
 -14  -7   1   -2.06    6.26
  14  -7  -2    3.21    4.46
  14   7  -2    2.68    4.89
 -14  -7   2   -0.75    4.52
  14  -7  -3   -1.46    5.10
  14   7  -3   -1.52    4.64
 -14  -7   3   -2.04    7.10
  14  -7  -4   -0.96    4.58
  14   7  -4    0.54    3.94
 -14  -7   4    0.84    5.45
  14  -7  -5   15.49    7.69
  14   7  -5   27.54    8.92
 -14  -7   5   17.10    8.75
  14  -7  -6   13.24    6.75
  14   7  -6    4.83    6.06
 -14  -7   6    8.22    6.75
  14  -7  -7   -0.62    5.14
  14   7  -7    1.56    5.57
 -14  -7   7    0.01    5.45
  14  -7  -8   -0.05    5.25
  14   7  -8   -0.93    5.02
 -14  -7   8   -4.68    7.97
  14  -7  -9    2.09    5.23
  14   7  -9    5.23    6.63
 -14  -7   9    4.25    6.09
  14  -7 -10    8.61    6.55
  14   7 -10   -1.91    4.89
 -14  -7  10    3.92    6.80
  14  -7 -11    6.83    6.52
  14   7 -11   10.69    6.58
 -14  -7  11    4.62    7.33
  14  -7 -12   -0.54    5.63
  14   7 -12   -2.72    5.60
 -14  -7  12    2.94    7.23
  14  -7 -13    0.64    5.16
  14   7 -13    2.59    5.29
 -14  -7  13    2.44    6.53
  14  -7 -14    1.87    5.61
  14   7 -14   -0.48    5.79
 -14  -7  14   -2.90    6.77
  14  -7 -15   16.86    8.70
  14   7 -15    6.34    6.38
 -14  -7  15   -0.05    5.41
  14  -7 -16    6.11    6.90
  14   7 -16   -0.37    6.04
 -14  -7  16   -1.24    6.36
  14  -7 -17   -3.48    5.68
  14   7 -17   -0.46    5.06
 -14  -7  17   12.32    7.19
  14   7 -18   -0.05    5.99
 -14  -7  18    1.00    7.26
  14   7 -19   -3.14    5.60
  14  -8  -1    3.74    6.07
  14   8  -1    9.28    6.26
 -14  -8   1   13.32    8.26
  14  -8  -2    4.27    5.34
  14   8  -2   -0.19    3.96
 -14  -8   2    4.95    6.18
  14  -8  -3    1.95    5.42
  14   8  -3    0.13    4.10
 -14  -8   3   10.33    8.13
  14  -8  -4   -1.42    6.91
  14   8  -4   -3.08    5.43
 -14  -8   4   -3.52    7.41
  14  -8  -5    1.65    5.75
  14   8  -5    0.66    4.34
 -14  -8   5    3.65    5.43
  14  -8  -6    0.13    4.94
  14   8  -6    2.95    4.98
 -14  -8   6    8.85    6.83
  14  -8  -7    3.23    5.01
  14   8  -7   11.82    6.57
 -14  -8   7    6.01    6.66
  14  -8  -8   -0.26    4.37
  14   8  -8   -1.58    5.47
 -14  -8   8   -0.66    5.87
  14  -8  -9    4.50    5.32
  14   8  -9   16.50    7.11
 -14  -8   9    4.77    5.88
  14  -8 -10   -1.31    5.31
  14   8 -10   -1.31    5.54
 -14  -8  10   -0.22    4.95
  14  -8 -11    2.84    6.22
  14   8 -11   -0.37    4.82
 -14  -8  11   -0.39    6.02
  14  -8 -12    1.08    4.48
  14   8 -12   -3.41    6.51
 -14  -8  12    0.89    7.46
  14  -8 -13   12.60    7.22
  14   8 -13    3.42    5.50
 -14  -8  13    4.26    6.72
  14  -8 -14   -1.87    5.32
  14   8 -14    3.35    5.84
  14  -8 -15    2.40    5.88
  14   8 -15   -1.84    5.53
  14  -8 -16   -1.03    5.13
  14   8 -16   -0.70    5.26
  14   8 -17    0.66    5.23
  14   8 -18    5.54    5.56
  14   8 -19    4.95    6.22
  14  -9  -1   10.99    6.80
  14  -9  -2   -3.27    5.39
  14  -9  -3   -2.69    5.92
  14  -9  -4    0.45    4.64
  14  -9  -5   11.06    7.03
  14  -9  -6   -1.57    5.28
  14  -9  -7   -2.29    6.74
  14  -9  -8   -2.12    5.11
  14  -9  -9    1.58    4.80
  14  -9 -10    3.96    5.35
  14  -9 -11    9.80    6.42
  14  -9 -12    4.57    5.74
  14  -9 -13   -1.19    5.55
  14  -9 -14   -1.34    5.93
  14 -10  -1    3.91    5.31
  14 -10  -2   -0.48    3.90
  14 -10  -3    9.05    5.83
  14 -10  -4    2.72    5.39
  14 -10  -5    1.74    4.88
  14 -10  -6    0.46    5.05
  14 -10  -7    6.98    5.85
  14 -10  -8   -2.35    6.00
  14 -10  -9   -0.07    5.23
  14 -10 -10    3.52    5.91
  14 -10 -11    4.66    5.57
  14 -10 -12   -1.66    5.28
  14 -10 -13   -0.66    4.97
  14 -11  -1    6.81    5.71
  14 -11  -2    1.63    6.35
 -13   0   1   80.94   17.18
  13   0  -1   59.26   13.71
 -13   0   2    4.14    5.91
  13   0  -2   -2.57    5.59
 -13   0   3   15.30    9.58
  13   0  -3   23.24    8.24
 -13   0   4   -1.57    5.82
  13   0  -4    0.50    3.19
 -13   0   5   15.25    8.88
  13   0  -5   15.14    6.85
 -13   0   6    6.32    6.13
  13   0  -6   -1.97    5.83
 -13   0   7   20.29    9.42
  13   0  -7   17.37    6.91
  13   0  -8   -1.87    5.23
  13   0  -9    8.82    6.33
  13   0 -10   -1.78    4.71
  13   0 -11   32.15   10.03
  13   0 -12    3.02    5.87
  13   0 -13   40.25   11.27
  13   0 -14    0.01    5.09
  13   0 -15    0.19    5.01
  13   0 -16   -0.90    5.34
  13   0 -17   12.49    7.60
  13   0 -18    1.91    6.30
  13   0 -19    0.98    4.25
  13   0 -20    2.58    5.28
  13   0 -21   -1.21    3.61
  13   0 -22   -4.55    7.43
  13   0 -23   17.89    8.66
  13   0 -24   -1.08    6.84
  13  -1  -1    2.13    4.57
  13   1  -1   11.50    6.60
 -13  -1   1    5.05    6.46
  13  -1  -2    2.27    4.87
  13   1  -2    5.19    5.64
 -13  -1   2    3.73    6.23
  13  -1  -3    8.69    6.15
  13   1  -3    5.95    5.20
 -13  -1   3    2.14    6.43
  13  -1  -4   -2.72    6.12
  13   1  -4    2.36    3.78
 -13  -1   4    0.85    5.14
  13  -1  -5  123.46   18.86
  13   1  -5   81.08   16.84
 -13  -1   5   71.34   17.83
  13  -1  -6    3.24    4.88
  13   1  -6   -2.86    4.94
 -13  -1   6   -0.31    5.47
  13  -1  -7    4.02    5.47
  13   1  -7    5.23    4.73
 -13  -1   7    4.48    6.93
  13  -1  -8   -1.07    5.91
  13   1  -8   -0.15    4.03
 -13  -1   8    3.00    6.08
  13  -1  -9   37.63   10.01
  13   1  -9   28.62    9.38
 -13  -1   9   35.75   11.92
  13  -1 -10    5.34    5.53
  13   1 -10    4.85    5.30
 -13  -1  10    0.90    5.32
  13  -1 -11    9.83    6.77
  13   1 -11   17.35    7.92
 -13  -1  11   22.47    9.44
  13  -1 -12    1.89    3.02
  13   1 -12   -3.62    5.91
 -13  -1  12    0.95    5.57
  13  -1 -13   -1.62    4.26
  13   1 -13   10.94    6.24
  13  -1 -14   -1.28    4.61
  13   1 -14    2.94    5.15
  13  -1 -15   47.66   11.76
  13   1 -15   30.04    9.98
  13  -1 -16    0.45    5.52
  13   1 -16    1.95    5.27
  13  -1 -17   -1.23    4.76
  13   1 -17    4.76    4.23
  13  -1 -18    4.18    6.77
  13   1 -18   -3.48    5.13
  13  -1 -19   21.25    8.48
  13   1 -19    4.38    5.89
  13  -1 -20    3.22    6.61
  13   1 -20   -1.41    5.19
  13  -1 -21   -1.36    4.98
  13   1 -21   19.54    8.58
  13  -1 -22   -1.90    5.59
  13   1 -22   -2.96    6.37
  13  -1 -23   -0.76    6.25
  13   1 -23   -2.84    5.75
  13  -1 -24    4.41    6.38
  13   1 -24   -1.05    5.45
  13  -2  -1   43.24   10.21
  13   2  -1   33.13   10.04
 -13  -2   1   28.71   10.76
  13  -2  -2    0.62    3.89
  13   2  -2    0.61    4.65
 -13  -2   2    1.30    5.43
  13  -2  -3   20.21    7.82
  13   2  -3   11.96    6.25
 -13  -2   3   11.51    7.85
  13  -2  -4    3.46    5.50
  13   2  -4    3.72    5.79
 -13  -2   4    9.58    7.25
  13  -2  -5   -0.69    4.43
  13   2  -5    4.31    6.56
 -13  -2   5    0.92    5.16
  13  -2  -6    1.42    4.94
  13   2  -6    0.97    5.17
 -13  -2   6    9.24    7.09
  13  -2  -7   30.26    9.29
  13   2  -7   23.89    9.50
 -13  -2   7   44.79   12.36
  13  -2  -8    2.29    5.06
  13   2  -8    7.20    6.60
 -13  -2   8    1.01    5.75
  13  -2  -9    2.68    5.30
  13   2  -9   -1.77    5.75
 -13  -2   9    1.01    6.08
  13  -2 -10   -2.17    4.89
  13   2 -10    8.00    5.60
 -13  -2  10    2.94    6.13
  13  -2 -11   36.24   10.45
  13   2 -11   27.61    9.55
 -13  -2  11   35.21   10.85
  13  -2 -12   -0.57    4.42
  13   2 -12    1.33    5.13
 -13  -2  12    0.71    6.70
  13  -2 -13   30.84    8.91
  13   2 -13   13.39    7.66
 -13  -2  13   23.64    9.49
  13  -2 -14    7.90    5.55
  13   2 -14    3.98    6.30
 -13  -2  14   -0.76    6.03
  13  -2 -15    1.92    5.46
  13   2 -15    1.31    5.14
 -13  -2  15    1.17    6.98
  13  -2 -16    0.03    5.44
  13   2 -16   -0.39    5.34
 -13  -2  16    0.78    6.01
  13  -2 -17    2.04    5.90
  13   2 -17    3.68    6.22
  13  -2 -18   -0.95    5.80
  13   2 -18   -0.97    4.87
  13  -2 -19    4.22    6.71
  13   2 -19   13.11    7.22
  13  -2 -20    5.78    5.47
  13   2 -20    0.19    5.09
  13  -2 -21    0.56    5.11
  13   2 -21    1.31    4.68
  13  -2 -22    3.05    6.68
  13   2 -22   -1.30    5.80
  13  -2 -23   18.29    8.08
  13   2 -23   21.68    9.10
  13  -2 -24   -0.39    5.58
  13   2 -24    0.15    5.69
  13  -3  -1   19.47    7.57
  13   3  -1   18.44    7.30
 -13  -3   1    5.41    6.73
  13  -3  -2   -1.73    4.70
  13   3  -2    1.21    4.95
 -13  -3   2    3.06    5.81
  13  -3  -3    9.74    6.07
  13   3  -3    7.35    5.35
 -13  -3   3    2.78    5.33
  13  -3  -4    4.16    5.48
  13   3  -4    4.03    5.61
 -13  -3   4    1.55    6.02
  13  -3  -5   20.03    8.02
  13   3  -5   16.73    7.85
 -13  -3   5    7.19    7.58
  13  -3  -6    1.50    5.18
  13   3  -6    4.24    5.45
 -13  -3   6    9.71    7.20
  13  -3  -7   -1.50    5.03
  13   3  -7    0.88    3.27
 -13  -3   7    7.82    7.05
  13  -3  -8    0.81    5.33
  13   3  -8    0.07    4.52
 -13  -3   8    2.25    5.41
  13  -3  -9   26.04    8.77
  13   3  -9   17.38    7.70
 -13  -3   9   11.61    8.73
  13  -3 -10   -2.61    5.52
  13   3 -10    5.10    5.71
 -13  -3  10    8.11    7.69
  13  -3 -11    9.05    6.42
  13   3 -11    5.72    5.32
 -13  -3  11    1.33    6.68
  13  -3 -12    2.01    4.89
  13   3 -12   -0.18    5.04
 -13  -3  12    0.57    5.20
  13  -3 -13    6.58    5.82
  13   3 -13    4.52    4.95
 -13  -3  13    7.02    6.61
  13  -3 -14    0.53    5.45
  13   3 -14    0.41    4.47
 -13  -3  14   -1.24    5.24
  13  -3 -15   22.20    8.78
  13   3 -15   19.04    8.78
 -13  -3  15   52.41   12.99
  13  -3 -16    9.04    6.65
  13   3 -16    6.87    6.24
 -13  -3  16    6.51    6.19
  13  -3 -17   -1.13    5.24
  13   3 -17   -0.47    5.44
 -13  -3  17   -2.83    6.32
  13  -3 -18    6.51    4.49
  13   3 -18    0.12    5.60
 -13  -3  18   -2.29    5.64
  13  -3 -19    7.81    6.65
  13   3 -19   13.63    8.38
 -13  -3  19    5.42    7.83
  13  -3 -20    1.72    5.36
  13   3 -20    8.16    6.99
 -13  -3  20    5.61    7.59
  13  -3 -21   -1.14    4.09
  13   3 -21   -2.32    5.69
  13  -3 -22    6.20    6.11
  13   3 -22   -0.13    5.42
  13  -3 -23   -0.41    4.29
  13   3 -23    2.27    6.89
  13  -3 -24    5.06    4.82
  13   3 -24    3.78    6.86
  13  -4  -1    4.78    6.55
 -13  -4   1   17.62    8.55
  13  -4  -2    4.17    6.09
 -13  -4   2    7.63    6.94
  13  -4  -3   -2.15    4.97
 -13  -4   3    3.99    6.50
  13  -4  -4   -0.04    5.27
 -13  -4   4    0.38    5.21
  13  -4  -5   -1.43    4.84
  13   4  -5   -0.71    3.23
 -13  -4   5   -1.93    6.19
  13  -4  -6   17.15    6.54
  13   4  -6    9.92    6.12
 -13  -4   6    3.03    6.86
  13  -4  -7   25.94    8.51
  13   4  -7   19.73    7.68
 -13  -4   7   21.35    9.71
  13  -4  -8    6.17    6.54
  13   4  -8    8.17    6.19
 -13  -4   8    2.05    5.96
  13  -4  -9   -0.18    4.30
  13   4  -9   -1.44    4.80
 -13  -4   9    2.00    6.42
  13  -4 -10    0.04    5.48
  13   4 -10   -0.59    4.75
 -13  -4  10   -1.99    6.03
  13  -4 -11    3.52    5.71
  13   4 -11   22.13    7.47
 -13  -4  11   11.56    7.85
  13  -4 -12   13.37    7.10
  13   4 -12   16.55    7.66
 -13  -4  12   18.19    8.62
  13  -4 -13   21.12    8.11
  13   4 -13   24.69    8.95
 -13  -4  13   10.66    7.99
  13  -4 -14    5.81    5.64
  13   4 -14   -1.35    4.67
 -13  -4  14    3.26    6.42
  13  -4 -15   -2.08    5.67
  13   4 -15   -1.64    5.24
 -13  -4  15    5.68    7.55
  13  -4 -16   13.57    7.64
  13   4 -16    1.68    6.46
 -13  -4  16    8.21    7.56
  13  -4 -17   19.17    8.61
  13   4 -17    9.13    6.39
 -13  -4  17    1.47    5.82
  13  -4 -18    4.95    6.06
  13   4 -18    3.35    5.12
 -13  -4  18    2.01    6.92
  13  -4 -19    0.41    5.67
  13   4 -19    4.94    5.78
 -13  -4  19   -0.87    5.57
  13  -4 -20   -4.18    6.46
  13   4 -20   -2.10    6.35
 -13  -4  20    5.25    6.79
  13  -4 -21    0.15    5.04
  13   4 -21    8.46    6.97
 -13  -4  21   -2.51    6.97
  13  -4 -22   -1.90    6.37
  13   4 -22    3.38    5.71
 -13  -4  22    2.58    8.09
  13  -4 -23    7.65    6.01
  13   4 -23   -1.26    6.41
  13   4 -24   10.71    6.18
  13  -5  -1   17.51    7.96
  13   5  -1   16.95    6.83
 -13  -5   1   14.20    8.11
  13  -5  -2    8.30    4.99
  13   5  -2   -0.78    5.40
 -13  -5   2    2.62    6.91
  13  -5  -3    1.53    5.54
  13   5  -3    1.27    4.30
 -13  -5   3    4.99    7.62
  13  -5  -4    3.15    5.10
  13   5  -4    2.18    4.50
 -13  -5   4    1.80    5.35
  13  -5  -5   10.51    6.51
  13   5  -5   14.93    7.15
 -13  -5   5   19.33    8.60
  13  -5  -6    6.22    6.39
  13   5  -6    4.89    5.21
 -13  -5   6    0.93    7.03
  13  -5  -7    2.08    4.10
  13   5  -7   -1.42    4.59
 -13  -5   7   -0.92    6.00
  13  -5  -8   -0.02    4.87
  13   5  -8   16.39    7.44
 -13  -5   8   20.87    8.33
  13  -5  -9   11.76    6.82
  13   5  -9   17.60    7.71
 -13  -5   9   13.55    8.40
  13  -5 -10   41.48   10.08
  13   5 -10    5.19    5.55
 -13  -5  10   23.09    9.44
  13  -5 -11   15.86    7.40
  13   5 -11   21.22    8.19
 -13  -5  11   13.76    8.70
  13  -5 -12    1.15    4.56
  13   5 -12    4.10    6.43
 -13  -5  12   -1.23    6.48
  13  -5 -13   -0.89    4.83
  13   5 -13    5.00    6.34
 -13  -5  13    0.53    5.43
  13  -5 -14    9.85    6.93
  13   5 -14    8.52    6.95
 -13  -5  14    8.79    7.46
  13  -5 -15   23.20    9.13
  13   5 -15   20.94    8.48
 -13  -5  15   24.05   10.02
  13  -5 -16   -1.96    6.10
  13   5 -16    3.82    6.65
 -13  -5  16    4.88    6.23
  13  -5 -17    3.36    6.05
  13   5 -17   -1.05    5.53
 -13  -5  17    1.07    5.25
  13  -5 -18   -1.68    6.18
  13   5 -18   -0.74    4.86
 -13  -5  18    1.81    5.68
  13  -5 -19    8.11    6.22
  13   5 -19    6.35    7.01
 -13  -5  19    1.42    5.91
  13  -5 -20    2.05    5.32
  13   5 -20   -0.77    5.97
 -13  -5  20    9.52    7.53
  13  -5 -21    3.04    6.29
  13   5 -21    4.39    7.02
 -13  -5  21    0.03    6.72
  13  -5 -22   -1.82    5.49
  13   5 -22   -0.95    7.03
 -13  -5  22    0.34    6.72
  13  -5 -23    0.38    5.57
  13   5 -23   -1.13    4.64
 -13  -5  23    1.79    6.44
  13   5 -24    0.15    5.33
 -13  -5  24    2.18    6.72
 -13  -5  25   12.08    8.27
  13  -6  -1   -1.49    5.73
  13   6  -1    5.51    6.11
 -13  -6   1   10.66    7.11
  13  -6  -2    0.52    4.92
  13   6  -2    5.56    5.37
 -13  -6   2    6.51    7.08
  13  -6  -3    7.87    5.83
  13   6  -3    5.08    5.31
 -13  -6   3    8.33    6.92
  13  -6  -4   10.59    6.88
  13   6  -4    8.09    5.89
 -13  -6   4    4.98    7.66
  13  -6  -5   -1.13    4.75
  13   6  -5    5.59    5.30
 -13  -6   5   10.36    7.23
  13  -6  -6    4.98    5.80
  13   6  -6    3.97    5.68
 -13  -6   6   17.01    8.68
  13  -6  -7    8.13    5.85
  13   6  -7    7.58    5.96
 -13  -6   7   10.71    8.00
  13  -6  -8   25.57    8.68
  13   6  -8   20.28    7.71
 -13  -6   8    1.03    6.56
  13  -6  -9    5.45    5.54
  13   6  -9    7.17    5.48
 -13  -6   9   -0.00    5.70
  13  -6 -10    0.97    5.51
  13   6 -10   18.83    7.60
 -13  -6  10   20.27    8.76
  13  -6 -11    1.10    4.71
  13   6 -11   -1.13    5.10
 -13  -6  11    1.87    4.82
  13  -6 -12    9.11    5.77
  13   6 -12   11.66    6.19
 -13  -6  12    9.83    7.61
  13  -6 -13   12.50    6.71
  13   6 -13   11.70    7.52
 -13  -6  13   13.31    7.65
  13  -6 -14    0.86    5.70
  13   6 -14    0.23    5.39
 -13  -6  14    3.71    6.49
  13  -6 -15    3.75    5.40
  13   6 -15    7.75    6.06
 -13  -6  15   -1.18    5.41
  13  -6 -16    8.24    6.65
  13   6 -16    5.75    6.18
 -13  -6  16    7.11    6.91
  13  -6 -17    5.65    5.44
  13   6 -17    1.51    5.36
 -13  -6  17    1.40    5.75
  13  -6 -18   -1.58    5.47
  13   6 -18   -2.49    5.16
 -13  -6  18   -0.60    6.67
  13  -6 -19    5.39    6.31
  13   6 -19   17.89    8.98
 -13  -6  19    4.53    7.66
  13  -6 -20   -0.37    4.46
  13   6 -20   -1.43    5.11
 -13  -6  20   -1.66    5.49
  13  -6 -21    0.48    5.69
  13   6 -21   -1.74    5.78
 -13  -6  21   -0.37    5.16
  13  -6 -22    1.46    6.22
  13   6 -22   13.85    7.96
 -13  -6  22    7.35    7.09
  13   6 -23    0.41    7.08
 -13  -6  23    1.30    6.05
 -13  -6  24    2.61    8.36
 -13  -6  25   -1.57    6.90
 -13  -6  26   -5.35    7.91
 -13  -6  27   -4.25    7.87
  13  -7  -1    2.12    5.32
  13   7  -1   -1.12    5.28
 -13  -7   1   -2.54    6.22
  13  -7  -2   -0.62    4.76
  13   7  -2   -0.79    5.18
 -13  -7   2    3.46    6.51
  13  -7  -3    4.03    5.78
  13   7  -3    2.08    4.36
 -13  -7   3   -0.00    5.91
  13  -7  -4   25.46    8.78
  13   7  -4   17.90    8.10
 -13  -7   4   24.43    9.26
  13  -7  -5    8.97    6.35
  13   7  -5    5.94    5.91
 -13  -7   5    5.71    7.98
  13  -7  -6    6.20    5.84
  13   7  -6    5.73    6.09
 -13  -7   6   -0.25    6.28
  13  -7  -7    3.60    4.66
  13   7  -7   -0.61    4.52
 -13  -7   7   -2.58    6.22
  13  -7  -8    8.29    5.90
  13   7  -8   -0.67    4.35
 -13  -7   8   -2.79    5.35
  13  -7  -9    7.58    6.01
  13   7  -9   13.09    6.62
 -13  -7   9    2.59    5.94
  13  -7 -10   10.65    6.98
  13   7 -10    9.09    6.06
 -13  -7  10   17.26    8.37
  13  -7 -11    0.38    4.73
  13   7 -11   -2.09    5.05
 -13  -7  11   -2.12    6.74
  13  -7 -12   -0.85    4.83
  13   7 -12   -0.91    5.10
 -13  -7  12   -0.82    5.75
  13  -7 -13    0.25    5.02
  13   7 -13    2.82    6.89
 -13  -7  13   -2.12    5.89
  13  -7 -14   -0.94    4.28
  13   7 -14    0.24    5.56
 -13  -7  14    6.79    5.09
  13  -7 -15   -1.17    5.34
  13   7 -15    0.00    5.62
 -13  -7  15   -3.96    6.82
  13  -7 -16   -1.33    4.79
  13   7 -16    1.64    5.01
 -13  -7  16   -0.50    5.28
  13  -7 -17    1.68    6.47
  13   7 -17    0.35    4.54
 -13  -7  17   -1.41    5.30
  13  -7 -18    0.92    5.71
  13   7 -18    1.22    6.39
 -13  -7  18   -3.55    6.39
  13  -7 -19   -2.67    6.38
  13   7 -19    4.94    5.70
 -13  -7  19    8.81    7.58
  13  -7 -20   11.44    7.59
  13   7 -20    6.40    5.82
 -13  -7  20    1.00    6.93
  13  -7 -21   -0.28    4.72
  13   7 -21    4.96    6.08
 -13  -7  21   -1.23    5.71
  13  -7 -22   -2.10    7.19
  13   7 -22    2.25    4.81
 -13  -7  22    5.72    6.22
  13   7 -23   -1.19    5.24
 -13  -7  23    3.47    6.70
 -13  -7  24    3.75    7.52
  13  -8  -1    0.04    4.67
  13   8  -1    0.98    4.32
 -13  -8   1    4.97    5.34
  13  -8  -2   17.84    7.41
  13   8  -2    4.88    5.26
 -13  -8   2    9.95    6.36
  13  -8  -3    2.93    5.58
  13   8  -3    3.58    4.95
 -13  -8   3    0.13    5.49
  13  -8  -4    3.55    6.23
  13   8  -4   -1.49    5.21
 -13  -8   4    4.65    5.79
  13  -8  -5    8.20    6.40
  13   8  -5    1.43    4.25
 -13  -8   5    8.13    7.16
  13  -8  -6   24.05    8.79
  13   8  -6   20.95    7.75
 -13  -8   6   12.91    8.66
  13  -8  -7    7.70    5.70
  13   8  -7    7.76    5.65
 -13  -8   7    5.24    6.73
  13  -8  -8   19.09    7.55
  13   8  -8   17.51    7.44
 -13  -8   8   12.70    7.79
  13  -8  -9   -0.63    4.23
  13   8  -9   -2.60    5.33
 -13  -8   9   -2.40    6.65
  13  -8 -10    1.80    5.16
  13   8 -10    3.89    5.68
 -13  -8  10    0.96    5.46
  13  -8 -11   -2.46    5.81
  13   8 -11    1.00    5.75
 -13  -8  11   -0.05    4.96
  13  -8 -12   13.90    6.91
  13   8 -12   -3.37    6.37
 -13  -8  12    2.59    5.99
  13  -8 -13    0.03    5.62
  13   8 -13   -0.01    4.59
 -13  -8  13    1.59    5.57
  13  -8 -14    8.57    7.22
  13   8 -14    7.06    6.40
 -13  -8  14    3.21    6.35
  13  -8 -15    7.48    6.84
  13   8 -15    0.73    5.12
 -13  -8  15    0.05    6.61
  13  -8 -16    8.71    6.98
  13   8 -16    7.49    7.09
 -13  -8  16   14.83    8.86
  13  -8 -17    2.05    5.18
  13   8 -17    6.80    6.08
 -13  -8  17    0.73    5.51
  13  -8 -18   13.71    7.24
  13   8 -18    4.65    5.96
 -13  -8  18   13.70    8.74
  13  -8 -19    2.12    5.62
  13   8 -19   -1.70    5.78
 -13  -8  19   -1.32    6.31
  13  -8 -20    6.36    6.52
  13   8 -20    8.38    7.18
 -13  -8  20   -2.96    6.51
  13  -8 -21    0.46    4.53
  13   8 -21   -2.37    5.80
  13   8 -22    3.35    5.98
  13   8 -23    1.98    5.05
  13  -9  -1    2.05    5.26
 -13  -9   1   -3.29    5.43
  13  -9  -2    1.17    4.96
 -13  -9   2   -0.54    5.18
  13  -9  -3   11.20    5.89
 -13  -9   3    2.67    5.13
  13  -9  -4    4.75    6.38
 -13  -9   4   11.71    6.98
  13  -9  -5   -2.35    5.19
 -13  -9   5   -0.67    5.81
  13  -9  -6    4.35    4.16
 -13  -9   6    6.13    6.51
  13  -9  -7    3.29    4.79
 -13  -9   7    3.93    5.99
  13  -9  -8    2.31    6.04
 -13  -9   8   -3.19    6.55
  13  -9  -9    1.06    5.23
 -13  -9   9   -1.65    4.89
  13  -9 -10   16.39    7.94
 -13  -9  10    7.12    6.23
  13  -9 -11    0.85    4.60
 -13  -9  11   -0.94    5.24
  13  -9 -12   -0.74    5.02
 -13  -9  12   -1.99    6.88
  13  -9 -13   -3.60    6.30
 -13  -9  13    2.00    5.73
  13  -9 -14   19.95    8.92
 -13  -9  14   13.89    7.99
  13  -9 -15   -0.45    4.98
 -13  -9  15   -0.77    6.07
  13  -9 -16    2.96    5.98
  13  -9 -17   -3.64    5.90
  13  -9 -18   -1.77    6.42
  13   9 -18   -0.35    4.65
  13  -9 -19    3.70    6.10
  13   9 -19    5.91    6.36
  13  -9 -20   10.15    8.55
  13   9 -20    7.20    5.97
  13  -9 -21    5.50    6.48
  13   9 -21   -0.27    6.16
  13   9 -22   -1.87    5.83
  13 -10  -1   -0.84    4.90
 -13 -10   1    3.32    5.49
  13 -10  -2    6.15    6.18
 -13 -10   2   17.41    8.07
  13 -10  -3    1.56    4.57
 -13 -10   3   -1.27    5.16
  13 -10  -4   -0.49    4.24
 -13 -10   4    3.29    6.66
  13 -10  -5   -0.93    3.96
 -13 -10   5    3.55    6.09
  13 -10  -6    6.50    5.94
 -13 -10   6   13.12    7.43
  13 -10  -7   -2.26    5.96
 -13 -10   7    2.56    6.71
  13 -10  -8    9.77    6.50
 -13 -10   8   10.31    7.89
  13 -10  -9   -0.24    5.03
  13 -10 -10   -0.85    5.49
  13 -10 -11   -3.04    5.33
  13 -10 -12   15.79    7.69
  13 -10 -13    4.88    6.23
  13 -10 -14   -1.97    5.14
  13 -10 -15    4.21    6.04
  13 -10 -16   -1.78    5.07
  13 -10 -17   -1.77    5.13
  13 -10 -18   -2.91    5.81
  13 -10 -19   -2.48    5.71
  13 -11  -1   -1.75    6.20
  13 -11  -2   -1.01    5.00
  13 -11  -3   -3.28    6.03
  13 -11  -4   -1.42    4.31
 -12   0   1    1.30    5.51
  12   0  -1    1.01    4.95
 -12   0   2   21.72    9.84
  12   0  -2   40.67   10.25
 -12   0   3   -1.78    5.67
  12   0  -3   -0.16    2.99
 -12   0   4   -1.06    5.82
  12   0  -4    5.11    4.68
 -12   0   5   -1.47    7.67
  12   0  -5   -0.84    4.97
 -12   0   6   71.23   17.24
  12   0  -6   89.69   16.48
 -12   0   7    2.29    6.70
  12   0  -7    0.56    4.23
 -12   0   8   28.79    9.71
  12   0  -8    2.82    5.05
 -12   0   9    0.06    4.94
  12   0  -9   -1.40    4.29
 -12   0  10   79.90   15.59
  12   0 -10   33.79   10.52
 -12   0  11   -3.91    7.16
  12   0 -11   -1.20    5.28
 -12   0  12   32.34   11.63
  12   0 -12   59.36   12.67
 -12   0  13   -0.58    6.04
  12   0 -13   -0.23    4.38
  12   0 -14   -1.81    5.67
  12   0 -15    0.01    5.58
  12   0 -16   14.62    7.25
  12   0 -17   -1.00    4.83
  12   0 -18    0.57    4.52
  12   0 -19   -3.53    6.27
  12   0 -20    5.82    7.10
  12   0 -21   -3.31    6.50
  12   0 -22   18.81    8.48
  12   0 -23   -0.34    3.54
  12   0 -24    2.76    5.52
  12   0 -25   -2.53    6.75
  12   0 -26   -3.00    6.23
  12   0 -27   -0.98    5.13
  12  -1  -1   -4.02    5.44
  12   1  -1    0.39    4.08
 -12  -1   1   -2.09    6.61
  12  -1  -2   49.20   11.98
  12   1  -2   45.12   11.43
 -12  -1   2   54.99   13.50
  12  -1  -3    1.21    4.56
  12   1  -3    2.62    5.57
 -12  -1   3    3.58    5.54
  12  -1  -4   61.59   14.17
  12   1  -4   80.03   14.80
 -12  -1   4   63.35   15.78
  12  -1  -5    2.55    5.05
  12   1  -5   -0.01    5.30
 -12  -1   5    4.96    6.25
  12  -1  -6    2.78    3.78
  12   1  -6    0.13    3.47
 -12  -1   6    7.40    5.78
  12  -1  -7   -0.17    5.21
  12   1  -7   10.34    6.09
 -12  -1   7    3.63    5.60
  12  -1  -8   72.99   13.93
  12   1  -8   55.44   13.38
 -12  -1   8   65.17   15.38
  12  -1  -9    1.29    5.02
  12   1  -9    0.99    4.04
 -12  -1   9   -4.95    7.41
  12  -1 -10   20.14    7.67
  12   1 -10   34.17    9.67
 -12  -1  10   30.61   10.64
  12  -1 -11   -0.89    4.67
  12   1 -11    7.07    6.29
 -12  -1  11    1.15    5.82
  12  -1 -12    7.59    6.14
  12   1 -12   10.02    6.89
 -12  -1  12   14.56    8.49
  12  -1 -13    1.82    4.82
  12   1 -13   -1.29    5.13
 -12  -1  13   -3.11    6.26
  12  -1 -14  117.14   17.19
  12   1 -14   58.20   13.52
 -12  -1  14   33.08   12.68
  12  -1 -15    0.39    4.37
  12   1 -15   -0.79    4.18
 -12  -1  15    0.01    5.18
  12  -1 -16   -4.68    5.40
  12   1 -16    3.41    5.09
 -12  -1  16   -0.22    5.97
  12  -1 -17    1.21    5.27
  12   1 -17    0.99    4.81
 -12  -1  17    1.82    6.91
  12  -1 -18   15.53    7.43
  12   1 -18   15.54    7.33
  12  -1 -19    0.83    5.58
  12   1 -19   -2.38    5.33
  12  -1 -20   12.48    6.85
  12   1 -20   18.74    7.61
  12  -1 -21    1.10    5.52
  12   1 -21    0.10    3.61
  12  -1 -22   -1.48    5.81
  12   1 -22   -1.42    5.27
  12  -1 -23    4.04    6.02
  12   1 -23   -0.34    4.97
  12  -1 -24   20.82    9.34
  12   1 -24   24.30    9.36
  12  -1 -25    0.02    4.66
  12   1 -25   -4.15    5.56
  12  -1 -26   11.04    8.12
  12   1 -26   10.95    7.59
  12  -1 -27   -0.00    5.44
  12   1 -27    4.26    6.66
  12  -2  -1    2.59    5.91
  12   2  -1    9.30    6.26
 -12  -2   1    5.78    6.85
  12  -2  -2   16.56    8.08
  12   2  -2   33.42    9.49
 -12  -2   2   34.58   10.30
  12  -2  -3   -0.25    4.17
  12   2  -3   -0.30    4.97
 -12  -2   3    8.59    6.59
  12  -2  -4   14.38    6.57
  12   2  -4   15.29    6.80
 -12  -2   4   16.65    7.76
  12  -2  -5    4.89    5.57
  12   2  -5    8.12    5.21
 -12  -2   5    3.68    5.73
  12  -2  -6   56.82   13.28
  12   2  -6   62.63   13.77
 -12  -2   6   65.56   15.50
  12  -2  -7   24.81    8.60
  12   2  -7   20.92    8.44
 -12  -2   7   23.63    9.62
  12  -2  -8   12.68    6.91
  12   2  -8   14.93    7.50
 -12  -2   8    4.56    5.57
  12  -2  -9    1.32    5.42
  12   2  -9   -0.79    4.57
 -12  -2   9   -2.53    6.23
  12  -2 -10   13.77    7.20
  12   2 -10   32.79    9.61
 -12  -2  10   35.81   10.68
  12  -2 -11    5.85    5.49
  12   2 -11   18.98    7.63
 -12  -2  11   13.61    8.49
  12  -2 -12   40.88   10.62
  12   2 -12   38.99   10.34
 -12  -2  12   21.36    9.44
  12  -2 -13    1.72    5.04
  12   2 -13   -1.83    5.69
 -12  -2  13   -0.52    4.99
  12  -2 -14   -0.64    4.61
  12   2 -14   -1.86    4.71
 -12  -2  14    1.58    5.07
  12  -2 -15    1.22    5.30
  12   2 -15    5.39    4.80
 -12  -2  15    1.01    6.43
  12  -2 -16   22.13    8.47
  12   2 -16   14.34    7.61
 -12  -2  16   17.93    9.10
  12  -2 -17   -2.32    4.64
  12   2 -17    0.80    4.45
 -12  -2  17    4.76    6.81
  12  -2 -18    2.35    5.43
  12   2 -18   11.17    6.54
 -12  -2  18   -1.53    6.97
  12  -2 -19    8.34    7.17
  12   2 -19    0.72    4.83
 -12  -2  19   -1.95    6.40
  12  -2 -20    5.09    5.36
  12   2 -20   11.04    7.17
 -12  -2  20    3.48    6.51
  12  -2 -21   13.48    8.22
  12   2 -21   16.98    7.61
  12  -2 -22    5.33    6.61
  12   2 -22    9.99    6.50
  12  -2 -23    3.41    6.89
  12   2 -23   -1.20    5.58
  12  -2 -24    3.68    6.73
  12   2 -24   -2.43    6.55
  12  -2 -25    6.27    5.99
  12   2 -25    1.32    7.47
  12  -2 -26   38.24   11.47
  12   2 -26   37.64   11.65
  12  -2 -27    4.89    6.69
  12   2 -27    0.40    6.49
  12  -3  -1   -0.02    3.46
  12   3  -1    2.60    6.01
 -12  -3   1    5.06    6.74
  12  -3  -2   44.61   10.03
  12   3  -2   30.31    9.29
 -12  -3   2   20.07    9.49
  12  -3  -3   11.35    6.84
  12   3  -3   18.20    6.98
 -12  -3   3    6.66    6.99
  12  -3  -4   28.78    9.19
  12   3  -4   36.66    9.85
 -12  -3   4   47.48   11.93
  12  -3  -5   14.94    7.20
  12   3  -5    8.98    6.38
 -12  -3   5   12.24    7.62
  12  -3  -6   -0.83    4.09
  12   3  -6    0.54    4.04
 -12  -3   6    0.69    5.89
  12  -3  -7    6.42    5.35
  12   3  -7    2.88    4.88
 -12  -3   7   -1.81    6.53
  12  -3  -8   32.55   10.02
  12   3  -8   57.87   11.90
 -12  -3   8   19.10    9.41
  12  -3  -9   11.37    6.33
  12   3  -9   18.57    8.13
 -12  -3   9    2.90    6.75
  12  -3 -10   11.15    6.14
  12   3 -10   23.94    8.67
 -12  -3  10   28.54    9.68
  12  -3 -11   -1.26    4.21
  12   3 -11   -1.48    5.33
 -12  -3  11   -2.37    6.28
  12  -3 -12   -0.57    5.33
  12   3 -12    9.63    6.43
 -12  -3  12   20.85    8.98
  12  -3 -13    2.12    4.65
  12   3 -13    3.87    5.54
 -12  -3  13   -0.32    5.07
  12  -3 -14   27.52    9.24
  12   3 -14   21.51    8.91
 -12  -3  14   20.48    8.97
  12  -3 -15   21.99    9.12
  12   3 -15    7.56    6.56
 -12  -3  15    8.43    7.40
  12  -3 -16    1.67    4.98
  12   3 -16   -0.59    4.96
 -12  -3  16   10.47    7.92
  12  -3 -17    2.15    5.03
  12   3 -17    0.65    5.78
 -12  -3  17    2.89    5.26
  12  -3 -18    1.57    5.57
  12   3 -18    6.39    5.69
 -12  -3  18    4.56    7.17
  12  -3 -19   -0.46    5.87
  12   3 -19    9.31    7.16
 -12  -3  19    1.38    6.94
  12  -3 -20    6.19    7.01
  12   3 -20    8.51    6.36
 -12  -3  20    5.64    6.91
  12  -3 -21   -3.86    6.28
  12   3 -21   -0.27    4.94
 -12  -3  21   -1.94    6.61
  12  -3 -22    5.01    6.45
  12   3 -22    1.90    5.61
 -12  -3  22    4.50    6.56
  12  -3 -23    5.44    6.45
  12   3 -23   -2.64    7.09
 -12  -3  23    5.36    6.63
  12  -3 -24   -0.81    5.14
  12   3 -24   35.23   10.01
  12  -3 -25    6.30    6.06
  12   3 -25    1.56    5.68
  12  -3 -26    6.55    6.74
  12   3 -26   11.71    7.82
  12  -3 -27    0.50    6.94
  12   3 -27   -0.39    5.56
  12  -4  -1   15.07    6.89
  12   4  -1   12.10    6.24
 -12  -4   1   15.21    7.67
  12  -4  -2   17.61    7.40
  12   4  -2   13.12    6.91
 -12  -4   2   13.86    7.94
  12  -4  -3    4.05    5.31
  12   4  -3    4.06    4.84
 -12  -4   3    4.83    6.38
  12  -4  -4    0.61    4.99
  12   4  -4    0.09    3.84
 -12  -4   4    5.69    5.60
  12  -4  -5   -0.01    4.09
  12   4  -5   14.05    6.25
 -12  -4   5    4.06    6.18
  12  -4  -6   27.62    9.11
  12   4  -6   41.23   10.32
 -12  -4   6   35.44   10.98
  12  -4  -7   27.16    8.67
  12   4  -7   41.26   10.23
 -12  -4   7   16.87    8.77
  12  -4  -8   -0.11    4.51
  12   4  -8    3.91    5.22
 -12  -4   8    4.72    5.60
  12  -4  -9   19.20    7.36
  12   4  -9    5.68    5.59
 -12  -4   9   18.09    8.50
  12  -4 -10    3.51    5.66
  12   4 -10   14.17    7.05
 -12  -4  10   13.47    7.47
  12  -4 -11   14.37    7.33
  12   4 -11   21.30    7.88
 -12  -4  11    5.01    6.06
  12  -4 -12   39.19   10.24
  12   4 -12   39.39   10.78
 -12  -4  12   33.11   11.00
  12  -4 -13    6.90    5.61
  12   4 -13    2.25    5.12
 -12  -4  13    0.00    5.49
  12  -4 -14   -0.25    5.64
  12   4 -14   -0.11    5.12
 -12  -4  14    1.81    5.78
  12  -4 -15   -1.83    5.67
  12   4 -15    9.67    6.14
 -12  -4  15    6.87    7.12
  12  -4 -16    6.83    6.40
  12   4 -16   25.79    8.90
 -12  -4  16   14.36    7.84
  12  -4 -17   27.04    8.90
  12   4 -17   32.86    9.97
 -12  -4  17   -1.57    6.31
  12  -4 -18   20.12    8.58
  12   4 -18    9.76    7.37
 -12  -4  18    7.43    6.79
  12  -4 -19   -1.92    5.84
  12   4 -19    1.90    4.71
 -12  -4  19    5.83    6.50
  12  -4 -20    9.38    7.41
  12   4 -20   13.15    6.79
 -12  -4  20   16.08    8.87
  12  -4 -21   22.30    8.34
  12   4 -21   -1.84    5.53
  12  -4 -22   17.09    7.73
  12   4 -22   14.75    8.05
 -12  -4  22    5.95    7.79
  12  -4 -23    6.15    5.91
  12   4 -23    4.93    6.55
 -12  -4  23   -0.44    5.67
  12  -4 -24   -0.73    6.40
  12   4 -24   -2.64    6.09
 -12  -4  24   -0.33    5.38
  12  -4 -25    5.90    5.92
  12   4 -25    2.92    5.42
 -12  -4  25    2.68    9.54
  12  -4 -26    2.73    6.43
  12   4 -26    4.55    5.01
  12  -4 -27    2.75    6.00
  12   4 -27   -0.63    4.34
  12  -5  -1   -2.04    4.78
  12   5  -1    0.12    5.01
 -12  -5   1    1.08    5.74
  12  -5  -2   10.54    6.28
  12   5  -2   25.64    7.64
 -12  -5   2    1.44    5.40
  12  -5  -3    9.05    6.52
  12   5  -3   16.80    6.91
 -12  -5   3   19.98    8.71
  12  -5  -4    4.91    6.00
  12   5  -4   17.97    6.78
 -12  -5   4   25.87    9.46
  12  -5  -5    8.09    5.84
  12   5  -5    6.21    6.30
 -12  -5   5   13.08    7.07
  12  -5  -6   -1.69    4.73
  12   5  -6   -2.60    5.22
 -12  -5   6   -0.41    5.83
  12  -5  -7   20.69    7.48
  12   5  -7    2.18    4.25
 -12  -5   7    7.98    7.63
  12  -5  -8   27.03    9.04
  12   5  -8   23.54    8.43
 -12  -5   8   33.57    9.85
  12  -5  -9   13.04    7.32
  12   5  -9   23.19    8.24
 -12  -5   9   42.39   11.21
  12  -5 -10   15.16    6.98
  12   5 -10   20.85    7.55
 -12  -5  10    9.62    6.52
  12  -5 -11   -2.80    6.38
  12   5 -11   -1.55    5.44
 -12  -5  11   -1.27    5.60
  12  -5 -12    6.00    5.93
  12   5 -12   -0.02    4.22
 -12  -5  12    3.59    6.06
  12  -5 -13   39.55   10.51
  12   5 -13   50.85   11.78
 -12  -5  13   19.69    9.86
  12  -5 -14   20.06    8.50
  12   5 -14   37.17   10.43
 -12  -5  14   17.07    9.45
  12  -5 -15    4.34    6.30
  12   5 -15    6.69    6.78
 -12  -5  15    6.97    7.48
  12  -5 -16    2.75    5.80
  12   5 -16    7.80    7.26
 -12  -5  16   -0.13    4.85
  12  -5 -17    4.13    5.81
  12   5 -17    1.08    6.47
 -12  -5  17    6.33    7.64
  12  -5 -18   14.44    8.56
  12   5 -18   20.81    8.47
 -12  -5  18    9.95    7.68
  12  -5 -19    6.30    6.44
  12   5 -19    0.85    5.14
 -12  -5  19    0.80    6.45
  12  -5 -20   17.13    7.23
  12   5 -20    0.20    4.88
 -12  -5  20    4.27    6.41
  12  -5 -21    8.43    6.18
  12   5 -21    3.63    4.70
 -12  -5  21    6.71    6.78
  12  -5 -22   -0.78    5.94
  12   5 -22    0.97    6.08
 -12  -5  22    2.81    6.01
  12  -5 -23   12.84    6.68
  12   5 -23    2.62    5.78
 -12  -5  23    2.80    5.79
  12  -5 -24   -3.27    6.13
  12   5 -24    2.58    4.55
 -12  -5  24    7.74    8.00
  12  -5 -25    8.83    6.44
  12   5 -25   -1.44    6.06
 -12  -5  25    0.26    7.43
  12  -5 -26    2.08    6.79
  12   5 -26    1.05    6.00
 -12  -5  26   12.03    9.04
  12  -5 -27   -1.42    5.85
  12   5 -27    3.70    5.32
 -12  -5  27    2.21    5.84
  12  -6  -1    7.16    6.07
  12   6  -1   48.38   10.04
 -12  -6   1   14.56    8.10
  12  -6  -2   17.32    7.42
  12   6  -2   23.48    7.23
 -12  -6   2   18.68    8.29
  12  -6  -3    5.56    5.13
  12   6  -3    6.93    5.08
 -12  -6   3    4.40    6.60
  12  -6  -4    4.03    5.34
  12   6  -4    2.55    4.17
 -12  -6   4   -3.88    6.05
  12  -6  -5   58.76   12.50
  12   6  -5   47.97   11.43
 -12  -6   5   38.66   11.49
  12  -6  -6   15.73    7.24
  12   6  -6    0.56    4.32
 -12  -6   6   23.35    9.21
  12  -6  -7   25.72    8.52
  12   6  -7   10.03    6.52
 -12  -6   7   11.25    7.21
  12  -6  -8    4.26    5.40
  12   6  -8    6.27    5.24
 -12  -6   8    1.59    6.54
  12  -6  -9   -0.35    5.35
  12   6  -9    2.72    4.86
  12  -6 -10   -1.53    4.48
  12   6 -10    7.73    5.52
  12  -6 -11   35.47    9.99
  12   6 -11   42.19   10.87
 -12  -6  11   16.77    9.27
  12  -6 -12    5.72    5.22
  12   6 -12   14.40    7.65
 -12  -6  12    6.68    6.98
  12  -6 -13    1.07    5.32
  12   6 -13   -1.25    5.63
 -12  -6  13    2.51    4.85
  12  -6 -14    1.27    5.37
  12   6 -14    1.43    4.90
 -12  -6  14    5.07    6.45
  12  -6 -15   12.44    6.76
  12   6 -15    8.01    6.42
 -12  -6  15    7.33    7.15
  12  -6 -16    9.56    6.73
  12   6 -16    2.41    6.18
 -12  -6  16   -3.38    7.17
  12  -6 -17   -0.03    5.04
  12   6 -17    5.94    5.60
 -12  -6  17   11.30    7.55
  12  -6 -18    6.56    6.18
  12   6 -18    5.77    6.53
 -12  -6  18    4.45    6.97
  12  -6 -19   -1.24    5.97
  12   6 -19    6.17    6.36
 -12  -6  19    1.61    6.33
  12  -6 -20    0.72    5.25
  12   6 -20   -2.54    6.19
 -12  -6  20    2.46    6.42
  12  -6 -21   -0.32    4.21
  12   6 -21    2.08    5.69
 -12  -6  21   -1.49    6.67
  12  -6 -22   -0.43    4.91
  12   6 -22    0.45    6.21
 -12  -6  22   11.36    8.64
  12  -6 -23    2.93    6.17
  12   6 -23    5.64    5.98
 -12  -6  23    2.77    5.83
  12  -6 -24   -0.64    4.19
  12   6 -24    1.22    5.09
 -12  -6  24   -5.91    7.67
  12  -6 -25    5.30    5.27
  12   6 -25    1.07    5.49
 -12  -6  25    6.02    7.38
  12  -6 -26   -0.87    5.70
  12   6 -26    3.34    6.63
 -12  -6  26    1.66    6.25
 -12  -6  27    7.58    8.88
 -12  -6  28   -3.42    7.32
 -12  -6  29   -1.47    7.11
  12  -7  -1    4.40    6.03
  12   7  -1   10.85    6.03
 -12  -7   1    0.30    5.80
  12  -7  -2   14.36    7.30
  12   7  -2   14.10    6.96
 -12  -7   2   15.75    8.17
  12  -7  -3   15.00    7.21
  12   7  -3   29.15    8.52
 -12  -7   3   25.12    8.70
  12  -7  -4    1.53    4.58
  12   7  -4    6.95    5.35
 -12  -7   4   -1.03    5.88
  12  -7  -5   13.60    6.65
  12   7  -5    3.37    5.16
 -12  -7   5    0.52    5.21
  12  -7  -6   -1.73    5.14
  12   7  -6   -1.93    3.93
 -12  -7   6    2.23    5.30
  12  -7  -7    1.20    4.94
  12   7  -7   -0.23    4.17
 -12  -7   7   -1.33    6.01
  12  -7  -8    9.29    6.13
  12   7  -8    3.73    4.80
 -12  -7   8    9.05    7.61
  12  -7  -9   23.53    8.37
  12   7  -9   43.42   10.42
 -12  -7   9   11.20    7.67
  12  -7 -10   -2.10    4.79
  12   7 -10    4.80    5.99
 -12  -7  10    6.21    6.35
  12  -7 -11   -1.43    5.08
  12   7 -11   -1.17    4.84
 -12  -7  11   -0.68    5.59
  12  -7 -12   -0.28    4.49
  12   7 -12   -1.54    5.10
 -12  -7  12   13.01    6.96
  12  -7 -13    4.43    6.38
  12   7 -13    3.19    5.89
 -12  -7  13   -0.77    6.57
  12  -7 -14   10.16    6.81
  12   7 -14    0.90    4.78
 -12  -7  14   14.82    8.37
  12  -7 -15    7.64    6.66
  12   7 -15   16.51    7.26
 -12  -7  15   13.17    7.51
  12  -7 -16   -2.01    5.82
  12   7 -16   -1.17    4.89
 -12  -7  16   -1.47    5.67
  12  -7 -17    3.83    5.23
  12   7 -17    3.80    5.06
 -12  -7  17    3.01    6.23
  12  -7 -18   -0.68    5.51
  12   7 -18    2.25    4.52
 -12  -7  18    0.17    5.62
  12  -7 -19   12.90    7.33
  12   7 -19    2.59    5.39
 -12  -7  19    2.74    6.34
  12  -7 -20    0.13    5.05
  12   7 -20    0.06    5.91
 -12  -7  20    4.80    5.97
  12  -7 -21   -1.15    5.02
  12   7 -21    0.57    4.66
 -12  -7  21   -0.80    4.53
  12  -7 -22    5.12    6.10
  12   7 -22   -2.46    5.02
 -12  -7  22    2.01    6.58
  12  -7 -23   -1.23    5.29
  12   7 -23   10.33    8.19
 -12  -7  23    3.76    7.10
  12  -7 -24    6.17    5.59
  12   7 -24   -1.85    6.18
 -12  -7  24   -2.59    7.83
  12  -7 -25    0.43    5.18
  12   7 -25   -0.86    5.90
 -12  -7  25   -3.02    6.73
  12  -7 -26   -1.77    6.43
  12   7 -26    2.48    5.89
 -12  -7  26   -1.32    6.22
 -12  -7  27    4.36    6.61
  12  -8  -1   26.27    8.67
  12   8  -1   34.71    9.10
 -12  -8   1   20.81    9.27
  12  -8  -2   -1.63    4.06
  12   8  -2   -1.28    4.43
 -12  -8   2   -0.62    5.04
  12  -8  -3    7.02    5.66
  12   8  -3    6.07    5.23
 -12  -8   3   12.91    7.40
  12  -8  -4   11.79    6.02
  12   8  -4    2.46    4.38
 -12  -8   4   -1.52    6.42
  12  -8  -5   29.65    8.89
  12   8  -5   13.57    7.18
 -12  -8   5   26.09    8.41
  12  -8  -6    4.20    5.33
  12   8  -6   -1.26    4.95
 -12  -8   6    0.62    5.00
  12  -8  -7   15.35    7.47
  12   8  -7   42.50   10.31
 -12  -8   7   26.94    9.20
  12  -8  -8   -2.49    5.24
  12   8  -8   -1.48    5.00
 -12  -8   8    1.95    4.64
  12  -8  -9   -1.47    4.70
  12   8  -9    1.40    4.23
 -12  -8   9    3.14    6.36
  12  -8 -10   -2.62    5.88
  12   8 -10    0.61    4.39
 -12  -8  10    0.62    5.01
  12  -8 -11   22.19    8.24
  12   8 -11   15.09    7.22
 -12  -8  11   10.11    7.99
  12  -8 -12    1.45    4.95
  12   8 -12    0.13    5.11
 -12  -8  12    1.26    5.01
  12  -8 -13    7.17    6.11
 -12  -8  13    2.92    5.80
  12  -8 -14   -2.65    5.53
  12   8 -14   -0.05    5.13
 -12  -8  14    1.05    5.85
  12  -8 -15    5.96    6.08
  12   8 -15   15.89    6.96
 -12  -8  15    2.35    6.86
  12  -8 -16    1.29    5.45
  12   8 -16   -1.02    4.97
 -12  -8  16   -0.79    5.54
  12  -8 -17   16.74    7.66
  12   8 -17   13.09    7.23
 -12  -8  17    0.07    6.38
  12  -8 -18    4.05    5.85
  12   8 -18   -1.12    5.10
 -12  -8  18   -0.45    5.43
  12  -8 -19   -0.49    4.76
  12   8 -19    5.47    5.18
 -12  -8  19    2.56    6.16
  12  -8 -20    0.34    4.85
  12   8 -20   -1.88    5.36
 -12  -8  20   -0.19    6.14
  12  -8 -21    6.26    6.59
  12   8 -21    9.91    6.68
 -12  -8  21   12.85    7.90
  12  -8 -22    0.56    4.83
  12   8 -22   -1.08    5.12
 -12  -8  22   -0.27    5.67
  12  -8 -23    0.00    5.57
  12   8 -23    1.98    5.59
 -12  -8  23    2.68    8.12
  12  -8 -24    1.73    5.61
  12   8 -24   -0.02    4.37
 -12  -8  24   -0.76    6.15
  12  -8 -25    2.22    5.68
  12   8 -25   -1.28    4.46
  12   8 -26    4.11    5.96
  12  -9  -1    0.92    3.88
 -12  -9   1   -0.91    5.85
  12  -9  -2   -2.16    4.85
 -12  -9   2    2.31    4.08
  12  -9  -3   17.64    8.01
 -12  -9   3   19.53    8.38
  12  -9  -4    6.21    5.71
 -12  -9   4    0.95    5.82
  12  -9  -5    6.50    5.19
 -12  -9   5    0.45    5.80
  12  -9  -6    1.41    4.97
 -12  -9   6    2.17    5.96
  12  -9  -7    1.83    5.28
  12   9  -7    6.33    5.69
 -12  -9   7    1.00    4.40
  12  -9  -8    1.30    3.81
  12   9  -8   -2.18    5.03
 -12  -9   8   -0.94    5.24
  12  -9  -9   44.94   10.86
  12   9  -9   28.64    9.35
 -12  -9   9   16.77    7.90
  12  -9 -10    5.98    5.14
  12   9 -10   -0.40    5.00
 -12  -9  10    0.93    5.41
  12  -9 -11    2.22    4.61
  12   9 -11    1.50    3.43
 -12  -9  11   -2.59    5.85
  12  -9 -12   -0.03    4.92
  12   9 -12   -2.35    4.90
 -12  -9  12   -0.25    4.75
  12  -9 -13   15.24    6.87
  12   9 -13   10.91    6.29
 -12  -9  13   13.88    8.02
  12  -9 -14    1.49    4.51
  12   9 -14   -2.22    5.20
 -12  -9  14   -0.99    5.52
  12  -9 -15    8.23    6.36
  12   9 -15    5.65    5.32
 -12  -9  15    8.27    7.13
  12  -9 -16    6.35    5.61
  12   9 -16    4.84    5.66
 -12  -9  16    4.19    6.24
  12  -9 -17    0.45    5.65
  12   9 -17    5.81    5.73
 -12  -9  17    1.44    7.31
  12  -9 -18    1.99    4.57
  12   9 -18    4.30    4.99
 -12  -9  18    4.69    6.03
  12  -9 -19   20.92    7.94
  12   9 -19   18.05    8.11
 -12  -9  19    4.52    7.90
  12  -9 -20    1.54    5.46
  12   9 -20    0.46    5.79
 -12  -9  20    5.33    6.63
  12  -9 -21    3.11    5.75
  12   9 -21   -0.15    4.95
 -12  -9  21    3.24    6.42
  12  -9 -22    0.51    5.08
  12   9 -22   -1.72    5.13
  12  -9 -23    7.11    6.21
  12   9 -23    2.32    4.82
  12  -9 -24    4.47    6.82
  12   9 -24    0.20    5.40
  12  -9 -25   11.46    7.02
  12   9 -25    0.00    5.47
  12 -10  -1    9.08    6.33
 -12 -10   1    1.75    6.10
  12 -10  -2   -0.44    4.75
 -12 -10   2   -0.49    4.15
  12 -10  -3    7.33    5.63
 -12 -10   3    0.12    6.17
  12 -10  -4   -2.77    4.93
 -12 -10   4    0.57    5.66
  12 -10  -5    5.01    6.15
 -12 -10   5    6.80    6.75
  12 -10  -6    1.56    5.10
 -12 -10   6   -1.01    4.75
  12 -10  -7   16.88    7.19
 -12 -10   7   14.31    7.55
  12 -10  -8   -2.31    4.91
 -12 -10   8    2.75    6.20
  12 -10  -9   22.13    7.64
 -12 -10   9    1.91    5.43
  12 -10 -10   -2.81    6.23
 -12 -10  10    0.96    6.51
  12 -10 -11    7.98    6.46
 -12 -10  11   24.02    8.28
  12 -10 -12    1.42    4.91
 -12 -10  12    0.09    6.02
  12 -10 -13    3.53    5.33
 -12 -10  13    1.55    5.15
  12 -10 -14   -1.01    5.10
 -12 -10  14   -1.05    6.30
  12 -10 -15   -2.48    5.40
 -12 -10  15   -0.76    7.16
  12 -10 -16    3.05    5.68
 -12 -10  16    0.75    6.01
  12 -10 -17   14.93    7.75
  12 -10 -18    1.15    5.12
  12 -10 -19    3.70    5.66
  12 -10 -20    0.74    6.55
  12 -11  -1    3.41    5.36
 -12 -11   1   -1.28    4.33
  12 -11  -2   -0.11    4.05
 -12 -11   2   -2.81    6.76
  12 -11  -3    9.33    6.46
 -12 -11   3   -0.23    6.49
  12 -11  -4    1.04    5.12
 -12 -11   4    2.77    5.38
  12 -11  -5    2.35    4.93
 -12 -11   5    9.40    5.91
 -12 -11   6    0.72    4.35
 -12 -11   7    7.42    6.86
 -12 -11   8    0.39    5.41
 -12 -11   9   21.73    8.17
 -12 -11  10    1.61    6.49
 -12 -11  11   -0.57    6.38
  11   0  -1  133.26   22.29
  11   0  -2   -1.29    5.33
  11   0  -3   37.89   10.48
  11   0  -4    1.40    5.16
  11   0  -5  169.41   26.85
  11   0  -6   -1.35    3.16
  11   0  -7   -4.57    5.97
  11   0  -8    1.29    3.93
  11   0  -9   50.57   12.27
  11   0 -10   -2.55    5.35
  11   0 -11   91.57   17.11
  11   0 -12    3.59    5.15
  11   0 -13    4.06    5.37
  11   0 -14   -0.74    4.09
  11   0 -15   23.69    9.22
  11   0 -16    7.65    5.70
 -11   0  17   12.78    8.43
  11   0 -17   29.42    9.44
  11   0 -18   -0.77    5.18
  11   0 -19   26.18    8.84
  11   0 -20   -2.06    5.79
  11   0 -21   32.67   10.08
  11   0 -22   -1.71    5.26
  11   0 -23    2.76    4.91
  11   0 -24    1.36    5.00
  11   0 -25   23.41    8.95
  11   0 -26   -1.07    6.31
  11   0 -27   13.43    7.83
  11   0 -28   -2.91    5.86
  11   0 -29   -2.46    6.72
  11   0 -30   -0.86    6.52
 -11   1   1  147.81   23.89
  11  -1  -1  102.15   20.51
  11   1  -1  139.75   21.78
 -11   1   2   -1.72    5.77
  11  -1  -2    3.93    5.44
  11   1  -2    7.75    6.08
 -11   1   3   43.44   13.12
  11  -1  -3   75.59   14.00
  11   1  -3   58.36   12.60
 -11   1   4   -1.73    6.22
  11  -1  -4    0.48    4.62
  11   1  -4    3.67    4.16
 -11   1   5    7.89    6.81
  11  -1  -5    4.45    5.45
  11   1  -5    6.82    5.80
 -11   1   6    0.14    6.16
  11  -1  -6    3.25    5.41
  11   1  -6    4.31    5.12
 -11   1   7   69.26   15.78
  11  -1  -7   74.50   14.78
  11   1  -7   62.39   13.66
 -11   1   8    6.57    7.07
  11  -1  -8   -2.36    5.26
  11   1  -8   -0.67    4.40
 -11   1   9   45.16   12.40
  11  -1  -9   41.95   10.38
  11   1  -9   43.88   11.09
 -11  -1   9   39.41   12.22
 -11   1  10    3.80    6.80
  11  -1 -10   -2.21    5.13
  11   1 -10    1.37    4.55
 -11  -1  10   -0.54    5.13
 -11   1  11   13.25    8.51
  11  -1 -11    9.08    6.12
  11   1 -11   13.79    7.48
 -11  -1  11   16.50    8.22
 -11   1  12    5.84    6.65
  11  -1 -12    0.67    4.25
  11   1 -12    2.64    4.69
 -11  -1  12    2.80    6.07
 -11   1  13   30.14   12.10
  11  -1 -13   60.82   12.77
  11   1 -13   66.42   12.91
 -11  -1  13   44.87   12.78
 -11   1  14    2.64    6.40
  11  -1 -14   -2.37    4.92
  11   1 -14    2.72    4.21
 -11  -1  14   -1.31    5.49
  11  -1 -15    0.59    5.37
  11   1 -15   -0.20    4.73
 -11  -1  15   -0.76    5.74
  11  -1 -16    2.04    4.54
  11   1 -16    8.27    6.06
 -11  -1  16    1.59    5.21
  11  -1 -17   17.88    7.99
  11   1 -17   34.75    9.79
 -11  -1  17   26.64   10.11
  11  -1 -18    0.36    5.00
  11   1 -18   -0.50    5.52
 -11  -1  18    0.74    5.94
  11  -1 -19   22.94    8.61
  11   1 -19    0.73    5.19
 -11  -1  19   11.31    7.48
  11  -1 -20    0.14    6.48
  11   1 -20    2.62    5.19
 -11  -1  20   -1.67    5.52
  11  -1 -21   -0.87    5.42
  11   1 -21    9.85    5.97
  11  -1 -22    2.04    4.36
  11   1 -22   -0.02    5.45
  11  -1 -23   29.75   10.29
  11   1 -23   46.09   12.34
  11  -1 -24   -2.82    5.91
  11   1 -24   -0.68    4.48
  11  -1 -25    7.28    6.97
  11   1 -25   15.44    7.93
  11  -1 -26    0.12    5.11
  11   1 -26    2.65    6.19
  11  -1 -27    3.23    5.98
  11   1 -27    9.85    6.72
  11  -1 -28    1.69    4.65
  11   1 -28    4.36    4.91
  11  -1 -29   10.38    7.88
  11   1 -29   14.36    7.59
  11  -1 -30    3.35    5.14
  11   1 -30    5.34    5.11
 -11   2   1   29.01   10.20
  11  -2  -1   41.83   10.12
  11   2  -1   19.76    7.23
 -11  -2   1   37.25   10.60
 -11   2   2   -0.44    5.47
  11  -2  -2   -1.80    4.92
  11   2  -2   -2.68    4.77
 -11  -2   2    0.42    5.81
 -11   2   3   12.31    7.82
  11  -2  -3   16.34    7.23
  11   2  -3   25.63    8.48
 -11  -2   3   16.40    7.29
 -11   2   4    5.85    6.60
  11  -2  -4   14.27    7.08
  11   2  -4    7.07    5.67
 -11  -2   4    6.18    6.75
 -11   2   5   59.71   15.17
  11  -2  -5   89.38   15.44
  11   2  -5   73.67   14.48
 -11  -2   5   67.32   15.31
 -11   2   6   22.37    9.05
  11  -2  -6   46.60   10.68
  11   2  -6   32.90    9.21
 -11  -2   6   28.03    9.61
 -11   2   7   13.34    7.39
  11  -2  -7   30.69    8.13
  11   2  -7   20.24    7.48
 -11  -2   7   14.46    7.96
 -11   2   8    3.83    5.92
  11  -2  -8   15.89    6.83
  11   2  -8   26.94    8.34
 -11  -2   8    7.53    6.94
 -11   2   9   35.56   11.26
  11  -2  -9   27.45   10.10
  11   2  -9   41.85   10.60
 -11  -2   9   62.65   13.31
  11  -2 -10    3.12    6.20
  11   2 -10   -0.33    4.60
 -11  -2  10    2.66    5.28
  11  -2 -11   40.79   10.52
  11   2 -11   41.24   11.69
 -11  -2  11   54.80   13.00
  11  -2 -12    0.75    4.92
  11   2 -12    0.11    5.34
 -11  -2  12    1.24    5.01
  11  -2 -13   -1.95    4.51
  11   2 -13   -1.72    4.83
 -11  -2  13    2.76    4.87
  11  -2 -14    5.18    4.51
  11   2 -14    2.23    4.89
 -11  -2  14    5.90    7.09
  11  -2 -15   35.95   10.11
  11   2 -15   34.65   10.15
 -11  -2  15   32.89   10.57
  11  -2 -16    4.25    5.56
  11   2 -16    8.21    7.40
 -11  -2  16    7.45    6.45
  11  -2 -17    7.63    6.55
  11   2 -17   -0.93    5.67
 -11  -2  17    7.14    7.21
  11  -2 -18   -3.52    6.62
  11   2 -18    4.33    5.60
 -11  -2  18    0.53    6.20
  11  -2 -19   13.06    7.57
  11   2 -19   23.47    8.48
 -11  -2  19   25.03    9.76
  11  -2 -20   -1.39    5.95
  11   2 -20    4.03    6.36
 -11  -2  20    4.35    7.53
  11  -2 -21   45.01   11.24
  11   2 -21   21.84    8.92
 -11  -2  21   50.20   13.24
  11  -2 -22   -1.09    4.77
  11   2 -22   -2.19    5.77
 -11  -2  22    0.51    6.00
  11  -2 -23   -2.22    4.48
  11   2 -23   -1.27    6.27
 -11  -2  23   -4.25    7.26
  11  -2 -24   -1.01    4.76
  11   2 -24    6.35    7.44
  11  -2 -25   13.17    8.33
  11   2 -25    5.55    7.17
  11  -2 -26    6.69    6.77
  11   2 -26    1.34    5.19
  11  -2 -27   24.10    9.01
  11   2 -27   11.15    6.72
  11  -2 -28    8.58    6.94
  11   2 -28    9.95    7.61
  11  -2 -29    7.82    6.37
  11   2 -29    0.36    7.41
  11  -2 -30    7.46    6.88
  11   2 -30    3.16    5.60
  11  -3  -1   19.44    7.02
  11   3  -1   17.45    7.11
 -11  -3   1   24.79    8.48
  11  -3  -2   -1.17    4.88
  11   3  -2   27.46    8.12
 -11  -3   2   19.33    8.37
  11  -3  -3   78.82   15.69
  11   3  -3  107.50   16.95
 -11  -3   3   64.86   15.83
  11  -3  -4   25.66    7.55
  11   3  -4   13.74    6.70
 -11  -3   4   16.64    8.05
  11  -3  -5    9.52    5.93
  11   3  -5    5.45    4.86
 -11  -3   5    0.30    5.32
  11  -3  -6   -0.03    4.32
  11   3  -6   10.07    5.81
 -11  -3   6   13.74    6.97
  11  -3  -7   67.54   13.89
  11   3  -7   68.06   14.06
 -11  -3   7   66.38   15.21
  11  -3  -8   16.14    6.81
  11   3  -8   -0.04    4.66
 -11  -3   8    2.56    5.41
  11  -3  -9   12.09    6.36
  11   3  -9   17.87    7.15
 -11  -3   9   13.87    7.64
  11  -3 -10    3.98    5.08
  11   3 -10   11.91    6.06
 -11  -3  10   10.48    6.87
  11  -3 -11   11.69    6.37
  11   3 -11    1.80    5.11
 -11  -3  11   13.71    7.80
  11  -3 -12   17.29    7.43
  11   3 -12   19.25    7.18
 -11  -3  12    6.31    6.63
  11  -3 -13   30.04    9.41
  11   3 -13   16.83    7.54
 -11  -3  13   13.68    7.68
  11  -3 -14    4.15    4.80
  11   3 -14    3.37    5.44
 -11  -3  14   -0.10    4.58
  11  -3 -15   -2.50    5.59
  11   3 -15   -2.85    6.03
 -11  -3  15   -0.75    6.12
  11  -3 -16    1.76    4.80
  11   3 -16    1.69    5.07
 -11  -3  16   -1.29    7.14
  11  -3 -17   21.92    8.39
  11   3 -17   14.18    7.01
 -11  -3  17    3.84    6.82
  11  -3 -18   10.62    6.42
  11   3 -18    7.66    5.24
 -11  -3  18   10.05    7.07
  11  -3 -19   24.60    9.63
  11   3 -19   26.31    8.90
 -11  -3  19   25.44   10.84
  11  -3 -20    5.46    6.49
  11   3 -20    6.64    5.30
 -11  -3  20    1.16    6.56
  11  -3 -21   -0.51    4.93
  11   3 -21   -3.50    5.94
 -11  -3  21    1.14    5.08
  11  -3 -22    8.81    6.65
  11   3 -22    6.59    6.51
 -11  -3  22    2.08    6.11
  11  -3 -23   14.47    7.92
  11   3 -23   46.03   11.65
 -11  -3  23   16.01   10.02
  11  -3 -24    5.18    5.97
  11   3 -24    8.38    7.07
 -11  -3  24    5.49    7.00
  11  -3 -25   -0.52    5.78
  11   3 -25    2.97    5.07
 -11  -3  25    0.28    6.86
  11  -3 -26   -1.80    4.30
  11   3 -26    0.36    4.87
  11  -3 -27   19.47    8.93
  11   3 -27   26.56    9.56
  11  -3 -28    6.72    6.57
  11   3 -28    5.19    6.43
  11  -3 -29    2.61    6.26
  11   3 -29    3.62    6.61
  11  -3 -30   -0.09    4.00
  11   3 -30    6.46    7.24
  11  -4  -1   27.19    9.27
  11   4  -1   52.34   11.32
 -11  -4   1   42.44   11.35
  11  -4  -2   -1.25    5.42
  11   4  -2    5.02    5.10
 -11  -4   2    4.31    5.52
  11  -4  -3    2.55    4.63
  11   4  -3   -0.93    4.62
 -11  -4   3    8.30    6.82
  11  -4  -4    6.83    5.42
  11   4  -4    4.15    5.72
 -11  -4   4    6.20    6.89
  11  -4  -5   63.45   14.60
  11   4  -5   96.35   15.82
 -11  -4   5   66.92   15.38
  11  -4  -6   -2.20    5.21
  11   4  -6   20.40    7.10
 -11  -4   6   13.90    7.05
  11  -4  -7   21.70    7.88
  11   4  -7   11.11    6.82
 -11  -4   7   31.26    9.45
  11  -4  -8    1.37    5.01
  11   4  -8    2.66    5.15
 -11  -4   8    4.20    6.20
  11  -4  -9   34.61   10.12
  11   4  -9   46.15   11.00
 -11  -4   9   46.73   12.05
  11  -4 -10   11.64    6.45
  11   4 -10   12.96    7.01
 -11  -4  10   10.61    7.46
  11  -4 -11   43.42   10.52
  11   4 -11   28.38    9.68
 -11  -4  11   42.81   11.57
  11  -4 -12    4.30    4.98
  11   4 -12   -1.90    4.58
 -11  -4  12    3.45    5.62
  11  -4 -13    1.97    4.58
  11   4 -13    1.45    4.05
 -11  -4  13   -0.50    4.80
  11  -4 -14    2.18    5.66
  11   4 -14   -5.51    5.80
 -11  -4  14   14.85    7.21
  11  -4 -15   21.97    8.63
  11   4 -15   26.43    9.11
 -11  -4  15   13.84    8.61
  11  -4 -16   17.18    7.47
  11   4 -16   12.86    6.64
 -11  -4  16   22.62    8.62
  11  -4 -17   -0.64    5.37
  11   4 -17    0.07    4.39
 -11  -4  17    0.63    7.46
  11  -4 -18    2.44    5.66
  11   4 -18   -0.24    4.18
 -11  -4  18    2.14    6.01
  11  -4 -19    0.39    5.00
  11   4 -19    3.39    5.47
 -11  -4  19    1.87    6.40
  11  -4 -20    4.95    6.41
  11   4 -20   15.84    7.42
 -11  -4  20    1.21    5.53
  11  -4 -21   15.57    8.10
  11   4 -21   24.40    8.87
 -11  -4  21   19.52    9.95
  11  -4 -22    3.69    6.07
  11   4 -22    3.05    6.89
 -11  -4  22   -0.66    7.12
  11  -4 -23   -1.56    5.37
  11   4 -23   -3.02    6.04
 -11  -4  23    0.40    4.82
  11  -4 -24    1.23    5.11
  11   4 -24   10.57    6.81
 -11  -4  24    1.39    5.55
  11  -4 -25   36.15   10.44
  11   4 -25   22.88    9.62
 -11  -4  25   20.00   11.16
  11  -4 -26    9.48    7.63
  11   4 -26    7.94    7.03
 -11  -4  26   24.26   10.28
  11  -4 -27    7.77    7.04
  11   4 -27   12.63    7.87
 -11  -4  27   15.74    9.76
  11  -4 -28    0.72    5.73
  11   4 -28    2.37    5.30
  11  -4 -29    4.03    5.92
  11   4 -29    6.47    7.29
  11  -4 -30   -3.49    6.71
  11  -5  -1    2.39    4.48
  11   5  -1   -1.47    4.56
 -11  -5   1   -0.41    6.65
  11  -5  -2   42.03   11.05
  11   5  -2   50.16   11.22
 -11  -5   2   56.87   13.37
  11  -5  -3   53.46   12.50
  11   5  -3   63.75   13.05
 -11  -5   3   54.76   13.00
  11  -5  -4    5.25    5.03
  11   5  -4   13.99    5.94
 -11  -5   4    2.42    5.23
  11  -5  -5    0.16    3.85
  11   5  -5   -1.63    4.48
 -11  -5   5   -0.19    4.52
  11  -5  -6   17.74    7.33
  11   5  -6   17.93    7.46
 -11  -5   6   31.52    9.33
  11  -5  -7   32.45    8.88
  11   5  -7   21.23    7.72
 -11  -5   7   20.69    8.74
  11  -5  -8   10.24    5.83
  11   5  -8   19.71    7.03
 -11  -5   8   16.20    7.52
  11  -5  -9   22.50    7.91
  11   5  -9   40.84    9.77
 -11  -5   9   15.56    7.94
  11  -5 -10    3.81    5.08
  11   5 -10   -0.30    5.56
 -11  -5  10   -1.96    6.74
  11  -5 -11   12.26    6.03
  11   5 -11   11.78    6.45
 -11  -5  11    0.55    4.57
  11  -5 -12   15.63    7.67
  11   5 -12   28.41    9.14
 -11  -5  12   44.08   11.03
  11  -5 -13   52.20   11.41
  11   5 -13   37.12   10.53
 -11  -5  13   17.84    8.61
  11  -5 -14    3.46    5.09
  11   5 -14   10.14    6.45
 -11  -5  14    1.10    5.33
  11  -5 -15   -1.53    4.78
  11   5 -15   -0.74    4.18
 -11  -5  15   -1.48    5.71
  11  -5 -16    0.84    5.43
  11   5 -16   -0.91    4.95
 -11  -5  16   -4.33    7.16
  11  -5 -17    2.55    5.13
  11   5 -17   -0.12    4.56
 -11  -5  17    9.02    6.91
  11  -5 -18   29.59    9.15
 -11  -5  18    1.51    6.29
  11  -5 -19   45.34   10.65
  11   5 -19    6.30    5.56
 -11  -5  19   10.76    8.19
  11  -5 -20   -2.72    5.42
  11   5 -20    0.10    5.09
 -11  -5  20   -2.04    6.73
  11  -5 -21   -3.83    6.49
  11   5 -21   -0.57    5.29
 -11  -5  21    0.94    6.86
  11  -5 -22    2.80    5.55
  11   5 -22   10.60    6.26
 -11  -5  22    4.38    6.04
  11  -5 -23   28.90   10.36
  11   5 -23   32.04   10.75
 -11  -5  23   19.78    9.65
  11  -5 -24   -2.51    5.58
  11   5 -24   -4.05    6.80
 -11  -5  24    1.25    6.35
  11  -5 -25   -0.87    5.90
  11   5 -25    0.73    4.61
 -11  -5  25   -2.37    6.81
  11  -5 -26   -0.87    5.15
  11   5 -26    0.49    5.47
 -11  -5  26    1.72    5.94
  11  -5 -27   -1.15    5.28
  11   5 -27   -1.57    5.96
 -11  -5  27    1.13    8.09
  11  -5 -28    8.57    6.76
  11   5 -28    4.24    6.98
 -11  -5  28    8.90    8.78
  11  -5 -29    3.83    5.34
  11   5 -29   -1.32    6.06
 -11  -5  29    9.39   10.45
  11  -6  -1   31.88    8.99
  11   6  -1   30.80    8.66
 -11  -6   1   16.77    7.86
  11  -6  -2   -0.18    4.60
  11   6  -2    1.76    4.38
 -11  -6   2    3.46    6.32
  11  -6  -3    5.83    4.23
  11   6  -3    3.32    5.40
 -11  -6   3   -0.28    4.39
  11  -6  -4   36.25    9.76
  11   6  -4   31.02    9.25
 -11  -6   4   34.63   10.27
  11  -6  -5   17.75    7.94
  11   6  -5   30.76    8.83
 -11  -6   5   32.74   10.50
  11  -6  -6   37.59    9.57
  11   6  -6   17.41    7.42
 -11  -6   6   18.05    8.81
  11  -6  -7    4.23    5.32
  11   6  -7   12.95    6.23
 -11  -6   7    6.04    5.43
  11  -6  -8   10.77    6.13
  11   6  -8   16.34    7.01
 -11  -6   8    8.73    7.15
  11  -6  -9    6.08    6.16
  11   6  -9    0.30    4.00
 -11  -6   9    8.61    6.21
  11  -6 -10   20.74    8.26
  11   6 -10   34.15    9.36
 -11  -6  10   21.57    8.57
  11  -6 -11    0.08    4.12
  11   6 -11   12.33    6.58
 -11  -6  11   18.49    8.40
  11  -6 -12    4.03    5.27
  11   6 -12    6.09    5.94
 -11  -6  12   -0.52    5.09
  11  -6 -13    4.70    5.71
  11   6 -13   11.63    6.96
 -11  -6  13    7.59    6.34
  11  -6 -14    9.37    6.77
  11   6 -14   13.93    7.16
 -11  -6  14    8.43    7.08
  11  -6 -15   14.52    7.61
  11   6 -15   30.69    9.12
 -11  -6  15   28.71    9.48
  11  -6 -16   20.72    8.24
  11   6 -16   17.86    7.65
 -11  -6  16    6.53    6.85
  11  -6 -17    3.71    5.37
  11   6 -17    6.54    6.04
 -11  -6  17    4.18    5.43
  11  -6 -18   -2.67    5.45
  11   6 -18    6.22    6.01
 -11  -6  18    5.64    7.28
  11  -6 -19   12.22    6.70
  11   6 -19   13.10    6.97
 -11  -6  19   11.22    7.86
  11  -6 -20    4.26    6.06
  11   6 -20    0.35    5.17
 -11  -6  20   11.09    6.93
  11  -6 -21    4.01    5.90
  11   6 -21   13.36    7.14
 -11  -6  21   10.39    8.04
  11  -6 -22    4.02    5.81
  11   6 -22   10.53    6.46
 -11  -6  22    9.41    7.55
  11  -6 -23    2.13    5.78
  11   6 -23   -2.58    6.18
 -11  -6  23   -1.42    6.56
  11  -6 -24   -1.89    5.23
  11   6 -24    5.41    6.01
 -11  -6  24   -4.30    7.31
  11  -6 -25   -1.65    5.84
  11   6 -25    2.57    5.71
 -11  -6  25    1.39    6.61
  11  -6 -26   15.44    7.28
  11   6 -26    3.16    5.97
 -11  -6  26   13.69    7.76
  11  -6 -27    0.37    5.60
  11   6 -27   -1.41    5.36
 -11  -6  27    2.54    6.65
  11  -6 -28   -3.09    7.30
  11   6 -28   -0.14    5.44
 -11  -6  28   -1.62    7.36
  11  -6 -29    2.18    5.87
  11   6 -29   -1.81    5.62
 -11  -6  29   -4.79    8.05
 -11  -6  30    0.21    7.45
 -11  -6  31   -1.08    7.67
  11  -7  -1    3.37    5.48
  11   7  -1    0.09    5.01
 -11  -7   1   10.09    6.30
  11  -7  -2   22.90    8.41
  11   7  -2   44.60    9.73
 -11  -7   2   20.01    8.48
  11  -7  -3    3.91    4.52
  11   7  -3    0.87    4.34
 -11  -7   3   -0.37    6.16
  11  -7  -4   23.11    8.03
  11   7  -4    8.03    5.42
 -11  -7   4    0.06    5.46
  11  -7  -5   -0.19    4.21
  11   7  -5   -1.46    4.80
 -11  -7   5   -0.72    4.63
  11  -7  -6   18.39    6.90
  11   7  -6    5.06    6.15
 -11  -7   6   13.95    7.53
  11  -7  -7   -0.09    4.57
  11   7  -7    1.84    4.52
 -11  -7   7   -2.42    5.32
  11  -7  -8   41.21   10.79
  11   7  -8   55.77   11.74
 -11  -7   8   47.92   12.12
  11  -7  -9   21.66    7.66
  11   7  -9    5.78    5.81
 -11  -7   9   25.39    8.78
  11  -7 -10    2.27    4.84
  11   7 -10    2.64    5.19
 -11  -7  10    1.90    5.63
  11  -7 -11   -1.73    5.15
  11   7 -11   -3.71    5.70
 -11  -7  11    6.90    6.41
  11  -7 -12   22.45    8.40
  11   7 -12   25.81    8.69
 -11  -7  12   22.12    8.86
  11  -7 -13    4.65    5.55
  11   7 -13   13.10    7.01
 -11  -7  13    1.06    6.05
  11  -7 -14    5.74    5.51
  11   7 -14    0.85    5.09
 -11  -7  14    2.04    6.00
  11  -7 -15   -2.95    5.75
  11   7 -15   -2.21    6.47
 -11  -7  15    3.81    7.32
  11  -7 -16    9.81    5.61
  11   7 -16    0.34    4.76
 -11  -7  16    0.16    4.98
  11  -7 -17    3.03    4.14
  11   7 -17    4.38    6.82
 -11  -7  17    4.24    7.50
  11  -7 -18   20.28    8.14
  11   7 -18   23.06    8.54
 -11  -7  18   13.16    7.59
  11  -7 -19    1.12    4.99
  11   7 -19    4.93    6.18
 -11  -7  19    0.00    5.87
  11  -7 -20    0.35    5.06
  11   7 -20   -2.33    4.90
 -11  -7  20   -0.31    5.80
  11  -7 -21   -2.40    5.23
  11   7 -21    0.77    5.09
 -11  -7  21    5.67    6.61
  11  -7 -22    3.36    5.28
  11   7 -22    2.80    6.17
 -11  -7  22    1.70    5.62
  11  -7 -23    5.37    6.39
  11   7 -23   -1.99    5.49
 -11  -7  23    2.47    5.30
  11  -7 -24    3.46    6.38
  11   7 -24    6.27    6.46
 -11  -7  24    2.80    6.36
  11  -7 -25   -2.35    6.09
  11   7 -25   -1.63    5.96
 -11  -7  25   -4.54    7.37
  11  -7 -26   -0.75    4.93
  11   7 -26    1.39    5.37
 -11  -7  26   -3.04    6.47
  11  -7 -27    2.21    5.28
  11   7 -27    3.76    6.52
 -11  -7  27    5.48    6.49
  11  -7 -28   14.17    9.09
  11   7 -28    7.18    6.35
 -11  -7  28    4.46    7.18
  11  -7 -29    3.11    6.82
  11   7 -29    3.17    6.74
 -11  -7  29    2.10    6.85
 -11  -7  30   -0.22    6.57
  11  -8  -1   -1.56    4.32
  11   8  -1   -1.88    3.98
 -11  -8   1    3.67    6.16
  11  -8  -2    9.22    6.09
  11   8  -2   20.26    7.08
 -11  -8   2    4.71    5.42
  11  -8  -3    1.95    4.36
  11   8  -3   -1.99    5.00
 -11  -8   3    0.94    4.60
  11  -8  -4   37.44   10.24
  11   8  -4   41.74   10.47
 -11  -8   4   54.56   12.28
  11  -8  -5   -0.19    3.91
  11   8  -5    3.75    4.57
 -11  -8   5   -0.32    5.24
  11  -8  -6   25.30    8.25
  11   8  -6   46.07   10.21
 -11  -8   6   20.58    8.68
  11  -8  -7    5.23    5.52
  11   8  -7    5.97    5.06
 -11  -8   7   10.25    7.24
  11  -8  -8    1.46    4.54
  11   8  -8   -0.83    4.66
 -11  -8   8    1.30    4.77
  11  -8  -9    0.70    4.88
  11   8  -9   -0.32    5.11
 -11  -8   9    7.92    6.85
  11  -8 -10    8.30    6.20
  11   8 -10   23.75    8.11
 -11  -8  10   31.64    9.45
  11  -8 -11    2.26    5.45
  11   8 -11   -2.06    4.15
 -11  -8  11   -0.22    4.95
  11  -8 -12    1.36    4.31
  11   8 -12    0.22    5.67
 -11  -8  12   12.69    6.91
  11  -8 -13    3.38    5.11
  11   8 -13   -1.25    4.69
 -11  -8  13    6.57    5.62
  11  -8 -14    5.18    5.58
  11   8 -14    5.31    5.91
 -11  -8  14    0.29    5.69
  11  -8 -15    2.42    5.09
  11   8 -15    6.57    6.01
 -11  -8  15   13.31    7.20
  11  -8 -16   23.76    8.62
  11   8 -16   11.68    7.46
 -11  -8  16   10.64    6.83
  11  -8 -17   -0.96    5.25
  11   8 -17    2.16    5.61
 -11  -8  17   -1.35    5.59
  11  -8 -18    4.61    6.19
  11   8 -18    1.51    5.28
 -11  -8  18   -0.68    5.89
  11  -8 -19    8.15    5.91
  11   8 -19    3.20    5.76
 -11  -8  19   -3.21    6.05
  11  -8 -20    4.28    6.52
  11   8 -20   21.52    8.77
 -11  -8  20   19.85   10.35
  11  -8 -21    0.72    5.54
  11   8 -21   -0.96    5.41
 -11  -8  21    0.79    5.77
  11  -8 -22   -0.17    5.09
  11   8 -22    1.25    5.11
 -11  -8  22    6.07    7.64
  11  -8 -23   -0.78    4.45
  11   8 -23   -1.00    5.51
 -11  -8  23    3.88    6.73
  11  -8 -24    2.88    5.13
  11   8 -24   -0.37    5.76
 -11  -8  24   -0.00    5.70
  11  -8 -25    0.66    5.05
  11   8 -25   -0.87    5.31
 -11  -8  25    3.35    6.55
  11  -8 -26    9.69    6.79
  11   8 -26   26.91    9.44
 -11  -8  26    4.28    8.62
  11  -8 -27   11.39    7.06
  11   8 -27    2.34    7.18
 -11  -8  27    9.90    8.69
  11  -8 -28    8.82    6.18
  11   8 -28    2.68    6.48
 -11  -8  28   -0.52    5.67
  11  -8 -29    0.55    6.00
  11  -9  -1    4.58    4.95
  11   9  -1   -0.49    4.82
 -11  -9   1    1.57    4.79
  11  -9  -2   54.78   11.59
  11   9  -2   38.67   10.48
 -11  -9   2   25.90   10.18
  11  -9  -3    1.61    4.54
  11   9  -3    0.46    3.77
 -11  -9   3    0.37    4.63
  11  -9  -4   21.26    8.02
  11   9  -4   30.49    8.44
 -11  -9   4   10.11    6.64
  11  -9  -5    2.93    4.74
  11   9  -5   -1.03    3.92
 -11  -9   5   -1.55    5.47
  11  -9  -6   -1.27    4.55
  11   9  -6    8.05    5.10
 -11  -9   6    8.35    6.50
  11  -9  -7   -3.23    5.25
  11   9  -7   -0.34    4.40
 -11  -9   7   -1.05    4.42
  11  -9  -8   24.75    8.43
  11   9  -8   33.54    9.37
 -11  -9   8   12.66    8.24
  11  -9  -9   -1.27    4.25
  11   9  -9   -2.14    4.32
 -11  -9   9   -1.76    5.03
  11  -9 -10    1.18    3.83
  11   9 -10    2.22    4.50
 -11  -9  10    0.84    4.39
  11  -9 -11    1.09    4.64
  11   9 -11   -1.17    4.58
 -11  -9  11    5.08    6.37
  11  -9 -12   15.69    8.29
  11   9 -12   23.51    8.16
 -11  -9  12   12.67    7.90
  11  -9 -13    4.53    5.41
  11   9 -13    7.41    5.82
 -11  -9  13    3.77    5.84
  11  -9 -14   11.67    6.57
  11   9 -14    9.51    5.93
 -11  -9  14   -0.01    5.07
  11  -9 -15   -0.64    4.36
  11   9 -15    0.13    4.54
 -11  -9  15   -0.91    4.61
  11  -9 -16    1.06    5.11
  11   9 -16    2.28    5.78
 -11  -9  16   11.61    7.12
  11  -9 -17   -0.50    5.25
  11   9 -17   -0.81    5.44
 -11  -9  17   -3.06    6.21
  11  -9 -18   33.36   10.17
  11   9 -18   33.25    9.99
 -11  -9  18   12.21    8.62
  11  -9 -19    0.02    4.80
  11   9 -19   -1.99    5.36
 -11  -9  19   -1.62    5.94
  11  -9 -20    7.34    6.11
  11   9 -20   -0.81    5.55
 -11  -9  20    0.27    6.39
  11  -9 -21    2.68    5.83
  11   9 -21    0.15    5.50
 -11  -9  21   -4.74    7.17
  11  -9 -22   17.50    8.14
  11   9 -22   12.00    7.36
 -11  -9  22   10.69    8.71
  11  -9 -23    2.45    5.75
  11   9 -23    0.38    4.17
 -11  -9  23   -1.24    7.24
  11  -9 -24   27.85    9.81
  11   9 -24   11.69    7.23
 -11  -9  24    1.31    7.92
  11  -9 -25   -0.02    4.99
  11   9 -25    1.86    5.16
  11  -9 -26    1.10    4.62
  11   9 -26   -0.01    5.01
  11  -9 -27    2.69    5.10
  11   9 -27    0.85    6.16
  11  -9 -28    2.37    5.55
  11   9 -28    7.13    6.07
  11 -10  -1   -0.71    4.94
 -11 -10   1    3.16    3.81
  11 -10  -2    3.19    5.01
 -11 -10   2    4.74    5.70
  11 -10  -3    0.20    4.54
 -11 -10   3   -0.69    4.95
  11 -10  -4   -0.22    3.98
 -11 -10   4   11.75    6.66
  11 -10  -5    0.95    4.01
 -11 -10   5   -1.62    4.29
  11 -10  -6   27.92    7.95
 -11 -10   6    6.67    6.50
  11 -10  -7   -0.68    4.64
 -11 -10   7   -0.09    3.99
  11 -10  -8    0.61    5.13
 -11 -10   8    8.70    6.02
  11 -10  -9   -2.62    5.30
 -11 -10   9   -1.16    4.90
  11 -10 -10   12.30    6.35
 -11 -10  10   22.69    8.83
  11 -10 -11   -0.74    5.18
 -11 -10  11   -3.13    6.61
  11 -10 -12    5.00    5.35
 -11 -10  12   -0.37    5.54
  11 -10 -13    6.05    6.06
 -11 -10  13   -1.35    5.07
  11 -10 -14    5.04    5.72
 -11 -10  14   19.12    8.29
  11 -10 -15    2.26    5.73
 -11 -10  15    2.43    5.62
  11 -10 -16    8.08    7.63
 -11 -10  16   14.01    7.73
  11 -10 -17   -2.75    6.32
 -11 -10  17    1.08    4.49
  11 -10 -18   -0.64    5.44
 -11 -10  18   -1.35    5.69
  11 -10 -19    1.12    4.59
 -11 -10  19    9.27    7.07
  11 -10 -20   12.90    7.14
 -11 -10  20    3.95    6.48
  11 -10 -21   -0.66    6.23
 -11 -10  21   -4.42    7.32
  11 -11  -1    8.17    4.93
 -11 -11   1    0.28    5.45
  11 -11  -2   10.43    6.41
 -11 -11   2   17.50    7.23
  11 -11  -3   -0.64    4.62
 -11 -11   3   -0.05    4.09
  11 -11  -4    3.18    5.44
 -11 -11   4    9.75    6.33
  11 -11  -5   11.75    5.97
 -11 -11   5    5.57    5.05
  11 -11  -6    3.58    4.42
 -11 -11   6    1.21    4.87
 -11 -11   7    7.86    6.34
 -11 -11   8   17.58    7.53
 -11 -11   9    0.87    5.19
 -11 -11  10    4.22    5.71
 -11 -11  11   -2.66    5.65
 -11 -11  12   17.63    8.05
 -11 -11  13    0.91    4.45
 -11 -11  14   -1.40    6.49
 -11 -11  15    2.92    7.01
 -11 -11  16   -2.26    5.50
 -11 -11  17    0.54    6.02
 -11 -12   1    1.56    4.62
 -11 -12   2    2.42    4.53
 -11 -12   3    1.18    5.62
 -11 -12   4    1.14    5.32
 -11 -12   5    3.80    5.07
 -11 -12   6    6.22    5.94
 -11 -12   7    1.66    5.66
 -11 -12   8   -0.50    4.63
 -11 -12   9    4.19    5.33
 -11 -12  10    9.46    6.36
 -11 -12  11    4.83    6.00
 -11 -12  12    6.28    7.68
 -10   0   1   -0.97    5.00
  10   0  -1   -0.45    3.85
 -10   0   2   16.63    7.55
  10   0  -2    0.93    4.32
 -10   0   3    0.47    4.80
  10   0  -3   -0.09    5.27
 -10   0   4  143.46   26.19
  10   0  -4  182.52   26.11
 -10   0   5   -1.18    5.79
  10   0  -5   -0.04    2.89
 -10   0   6   24.13    9.24
  10   0  -6   42.75    9.64
 -10   0   7   -1.31    4.99
  10   0  -7    5.11    5.08
 -10   0   8   19.25    8.39
  10   0  -8   14.21    6.93
 -10   0   9   -2.40    6.12
  10   0  -9   -1.69    5.09
 -10   0  10  167.37   30.01
  10   0 -10  216.31   30.07
 -10   0  11   -1.15    5.63
  10   0 -11   -2.61    4.76
 -10   0  12   -1.12    4.53
  10   0 -12   -0.71    5.76
 -10   0  13   -1.98    5.38
  10   0 -13   -0.66    4.44
 -10   0  14   37.79   10.66
  10   0 -14   29.13    9.09
 -10   0  15   -1.96    4.93
  10   0 -15    4.97    4.56
  10   0 -16   41.95   11.07
  10   0 -17   -0.58    4.24
  10   0 -18   20.60    8.29
  10   0 -19   -0.15    1.94
  10   0 -20   71.01   15.42
  10   0 -21   -1.21    4.86
  10   0 -22   -0.93    4.47
  10   0 -23   -1.49    5.39
  10   0 -24   11.44    6.59
  10   0 -25   -2.23    5.36
  10   0 -26   69.10   15.70
  10   0 -27   -0.63    6.12
  10   0 -28    1.47    5.99
  10   0 -29    2.45    5.28
  10   0 -30   22.51    9.00
  10   0 -31   -0.26    5.72
  10   0 -32    3.98    6.37
 -10   1   1   -1.66    5.79
  10  -1  -1    0.87    4.49
  10   1  -1    3.89    5.06
 -10  -1   1   -0.04    5.36
 -10   1   2  193.81   31.37
  10  -1  -2  213.04   30.19
  10   1  -2  196.51   29.69
 -10  -1   2  186.79   30.74
 -10   1   3   13.31    7.43
  10  -1  -3    8.06    5.33
  10   1  -3   19.10    6.54
 -10  -1   3   15.97    7.73
 -10   1   4    4.83    6.22
  10  -1  -4    6.24    5.78
  10   1  -4    3.67    5.16
 -10  -1   4    1.53    5.95
 -10   1   5   19.09    8.23
  10  -1  -5   28.16    8.79
  10   1  -5   16.95    7.14
 -10  -1   5   15.97    7.69
 -10   1   6   95.22   19.15
  10  -1  -6  100.79   17.94
  10   1  -6  104.28   17.83
 -10  -1   6  109.06   19.53
 -10   1   7    1.67    5.56
  10  -1  -7    5.46    4.86
  10   1  -7   -2.95    4.82
 -10  -1   7   10.43    6.44
 -10   1   8   87.35   17.35
  10  -1  -8   86.03   15.85
  10   1  -8   81.49   15.69
 -10   1   9   -0.92    4.90
  10  -1  -9    0.42    4.70
  10   1  -9    6.01    4.89
 -10   1  10   -0.18    5.79
  10  -1 -10   -0.59    4.53
  10   1 -10   -1.97    3.69
 -10   1  11   12.74    7.30
  10  -1 -11   24.25    7.79
  10   1 -11   14.54    6.73
 -10   1  12  125.47   21.33
  10  -1 -12  109.59   18.94
  10   1 -12   89.30   18.35
 -10   1  13    4.49    6.95
  10  -1 -13    3.60    4.49
  10   1 -13    4.44    4.72
 -10   1  14    6.51    6.97
  10  -1 -14   18.67    8.31
  10   1 -14   24.94    7.73
 -10   1  15   -1.27    5.63
  10  -1 -15   -0.99    5.25
  10   1 -15   -0.24    3.65
 -10   1  16   43.97   12.29
  10  -1 -16   49.64   11.42
  10   1 -16   38.69   11.05
 -10   1  17   -0.23    5.25
  10  -1 -17   -0.54    5.57
  10   1 -17    0.30    5.32
  10  -1 -18   53.07   11.48
  10   1 -18   39.11   10.68
 -10  -1  18   19.79    9.13
  10  -1 -19   -0.17    5.19
  10   1 -19   10.21    7.16
 -10  -1  19    7.04    6.97
  10  -1 -20   -1.14    5.07
  10   1 -20   -2.68    5.68
 -10  -1  20    0.46    6.14
  10  -1 -21    5.80    5.99
  10   1 -21   -2.49    5.67
 -10  -1  21   -1.54    7.39
  10  -1 -22   61.16   15.44
  10   1 -22   91.02   17.19
 -10  -1  22   91.73   18.59
  10  -1 -23   -2.77    6.15
  10   1 -23    0.72    5.94
 -10  -1  23   -0.66    7.10
  10  -1 -24    5.34    6.91
  10   1 -24    5.90    5.75
  10  -1 -25    1.19    4.95
  10   1 -25    2.74    5.01
  10  -1 -26    1.49    6.53
  10   1 -26    8.92    5.58
  10  -1 -27   -0.89    4.76
  10   1 -27   -0.41    5.38
  10  -1 -28    8.64    7.30
  10   1 -28   18.63    8.74
  10  -1 -29    6.31    6.32
  10   1 -29    3.15    5.44
  10  -1 -30   -0.83    6.03
  10   1 -30   -1.98    5.28
  10  -1 -31   -0.37    6.81
  10   1 -31    1.03    5.56
  10  -1 -32    5.95    7.02
  10   1 -32   11.24    7.50
 -10   2   1    3.28    5.75
  10  -2  -1   -0.15    4.12
  10   2  -1    2.85    3.92
 -10   2   2    1.46    4.41
  10  -2  -2    0.41    4.44
  10   2  -2   -0.89    3.66
 -10   2   3   -2.28    6.39
  10  -2  -3   -1.51    3.91
  10   2  -3   -4.18    5.69
 -10   2   4  189.70   30.39
  10  -2  -4  176.18   28.48
  10   2  -4  205.10   29.03
 -10   2   5   46.41   12.56
  10  -2  -5   49.71   11.72
  10   2  -5   71.41   12.87
 -10   2   6   54.64   13.46
  10   2  -6   53.75   11.63
 -10   2   7    3.51    5.83
  10  -2  -7    5.54    5.49
  10   2  -7    4.12    4.21
 -10   2   8   38.75   10.54
  10  -2  -8   19.80    7.40
  10   2  -8   10.69    6.11
 -10   2   9    9.53    6.52
  10  -2  -9   15.86    6.42
  10   2  -9   17.47    6.18
 -10   2  10  108.52   20.75
  10  -2 -10  129.24   19.92
  10   2 -10   98.83   19.04
 -10   2  11   -0.78    5.07
  10  -2 -11    7.80    5.93
  10   2 -11   31.24    8.06
 -10   2  12    1.51    6.26
  10  -2 -12    3.85    4.71
  10   2 -12   -0.93    4.82
 -10  -2  12    2.80    5.07
 -10   2  13    3.91    5.71
  10  -2 -13   -2.45    5.13
  10   2 -13    1.12    4.86
 -10  -2  13    0.75    4.77
 -10   2  14   35.48   11.29
  10  -2 -14   36.28   10.41
  10   2 -14   61.68   12.22
 -10  -2  14   38.18   11.37
  10  -2 -15   39.84    9.83
  10   2 -15   29.60    8.64
 -10  -2  15   17.92    8.55
  10  -2 -16   25.26    8.23
  10   2 -16   13.38    7.60
 -10  -2  16   12.48    7.85
  10  -2 -17    5.82    5.61
  10   2 -17   -2.13    5.27
 -10  -2  17    0.00    5.21
  10  -2 -18   11.13    6.82
  10   2 -18    8.36    6.79
 -10  -2  18    4.74    5.81
  10  -2 -19    1.55    5.05
  10   2 -19    0.63    6.22
 -10  -2  19    0.26    7.91
  10  -2 -20   31.07    9.45
  10   2 -20   55.09   11.97
 -10  -2  20   21.53    9.68
  10  -2 -21    1.78    5.78
  10   2 -21    4.81    5.99
 -10  -2  21   -1.61    6.51
  10  -2 -22   10.26    6.14
  10   2 -22    3.29    5.38
 -10  -2  22    3.29    7.24
  10  -2 -23   -0.65    5.25
  10   2 -23   -1.64    5.09
 -10  -2  23   -1.28    5.94
  10  -2 -24   30.37    9.69
  10   2 -24   18.17    8.21
 -10  -2  24    9.32    9.15
  10  -2 -25    4.52    5.66
  10   2 -25    1.07    5.77
 -10  -2  25   -1.22    6.05
  10  -2 -26   27.95    8.70
  10   2 -26   12.96    7.13
  10  -2 -27    3.99    6.50
  10   2 -27   -2.38    5.51
  10  -2 -28   -1.50    4.79
  10   2 -28   -0.49    6.07
  10  -2 -29    2.34    5.90
  10   2 -29    4.46    6.55
  10  -2 -30    6.01    7.04
  10   2 -30    9.24    6.73
  10  -2 -31   -2.28    7.18
  10   2 -31   -2.77    5.70
  10  -2 -32   -3.57    6.95
  10   2 -32    3.87    6.37
 -10   3   1   17.39    7.49
  10  -3  -1   15.47    6.66
  10   3  -1    5.72    5.01
 -10  -3   1   12.16    7.19
 -10   3   2  118.51   21.83
  10  -3  -2  132.57   20.90
  10   3  -2  116.02   20.23
 -10  -3   2  119.64   21.33
 -10   3   3   83.30   15.83
  10  -3  -3   61.95   13.14
  10   3  -3   58.82   12.67
 -10  -3   3   61.26   14.37
 -10   3   4   -2.51    5.50
  10  -3  -4    0.21    4.28
  10   3  -4    1.41    3.56
 -10  -3   4   -0.42    5.33
 -10   3   5    6.11    5.96
  10  -3  -5   18.01    6.71
  10   3  -5   16.33    6.60
 -10  -3   5    9.14    6.30
 -10   3   6   34.45   10.42
  10  -3  -6   60.99   11.73
  10   3  -6   35.39    9.68
 -10  -3   6   41.29   11.51
 -10   3   7   22.28    9.39
  10  -3  -7   25.65    7.67
  10   3  -7   24.91    8.03
 -10  -3   7   12.20    7.29
 -10   3   8   78.12   17.51
  10  -3  -8   83.82   16.40
  10   3  -8  108.85   17.26
 -10  -3   8   91.39   17.71
 -10   3   9    7.75    6.68
  10  -3  -9   16.19    6.64
  10   3  -9   15.25    6.62
 -10  -3   9   11.34    7.61
  10  -3 -10    4.52    5.23
  10   3 -10    0.99    4.60
 -10  -3  10   -0.21    5.67
  10  -3 -11   21.33    7.61
  10   3 -11   15.90    7.09
 -10  -3  11    5.72    6.83
  10  -3 -12   38.18    9.86
  10   3 -12   47.82   11.31
  10  -3 -13    3.50    4.54
  10   3 -13   -1.35    4.73
 -10  -3  13    2.31    6.21
  10  -3 -14    9.95    6.45
  10   3 -14    0.49    4.92
 -10  -3  14    7.11    6.18
  10  -3 -15    7.59    6.28
  10   3 -15    5.25    5.84
 -10  -3  15   14.28    7.23
  10  -3 -16   23.21    8.89
  10   3 -16   40.87   10.46
 -10  -3  16   39.03   11.30
  10  -3 -17    2.78    6.27
  10   3 -17   29.27    8.55
 -10  -3  17   33.46   10.38
  10  -3 -18   29.59    9.76
  10   3 -18   30.56    9.97
 -10  -3  18   37.43   11.67
  10  -3 -19   11.13    6.11
  10   3 -19    6.18    6.02
 -10  -3  19    8.48    6.79
  10  -3 -20    0.14    5.48
  10   3 -20    2.66    5.65
 -10  -3  20   -1.56    6.59
  10  -3 -21    5.78    5.75
  10   3 -21    5.48    6.17
 -10  -3  21    4.73    7.20
  10  -3 -22    8.38    6.64
  10   3 -22   48.80   11.29
 -10  -3  22   41.56   12.00
  10  -3 -23    8.85    6.38
  10   3 -23    9.16    6.67
 -10  -3  23   -0.20    6.08
  10  -3 -24   -1.26    5.08
  10   3 -24    1.42    5.50
 -10  -3  24    1.28    6.82
  10  -3 -25   -2.67    6.01
  10   3 -25    2.64    5.23
 -10  -3  25    0.29    5.45
  10  -3 -26   12.46    7.48
  10   3 -26    7.57    7.46
 -10  -3  26    8.32    8.50
  10  -3 -27    6.21    7.23
  10   3 -27    8.12    7.55
 -10  -3  27    6.28    7.11
  10  -3 -28    6.06    6.82
  10   3 -28   12.15    7.36
  10  -3 -29    0.78    5.43
  10   3 -29   -4.03    5.97
  10  -3 -30    1.29    4.62
  10   3 -30   -3.84    6.90
  10  -3 -31   -2.04    6.27
  10   3 -31    4.81    6.52
  10  -3 -32    1.85    6.64
  10   3 -32    2.07    6.51
  10  -4  -1    7.69    4.99
  10   4  -1    9.50    5.39
 -10  -4   1    2.97    4.97
  10  -4  -2    2.17    4.94
  10   4  -2   -1.50    4.28
 -10  -4   2   -1.84    5.68
  10  -4  -3    7.96    6.15
  10   4  -3    6.71    5.20
 -10  -4   3   13.27    7.11
  10  -4  -4  118.45   19.72
  10   4  -4  124.68   19.86
 -10  -4   4  100.97   19.69
  10  -4  -5   43.65   10.69
  10   4  -5   39.03   10.04
 -10  -4   5   52.45   12.10
  10  -4  -6  101.38   14.87
  10   4  -6   51.06   12.17
 -10  -4   6   48.72   12.79
  10  -4  -7    1.00    4.32
  10   4  -7    0.96    4.25
 -10  -4   7   -3.17    5.95
  10  -4  -8   69.78   14.26
  10   4  -8   83.41   14.98
 -10  -4   8   69.66   15.33
  10  -4  -9    9.48    5.89
  10   4  -9   12.31    6.00
 -10  -4   9    3.12    5.65
  10  -4 -10   34.82    9.50
  10   4 -10   46.91   10.82
 -10  -4  10   27.93    9.98
  10  -4 -11    7.75    5.75
  10   4 -11   -2.11    4.62
 -10  -4  11    5.05    6.76
  10  -4 -12    2.91    3.98
  10   4 -12   -0.84    4.58
 -10  -4  12    2.03    5.45
  10  -4 -13    2.35    5.25
  10   4 -13    1.99    4.71
 -10  -4  13    1.96    5.52
  10  -4 -14   40.56   10.87
  10   4 -14   36.40    9.91
 -10  -4  14   22.83    9.25
  10  -4 -15   20.86    8.10
  10   4 -15    2.72    5.55
 -10  -4  15   15.38    8.00
  10  -4 -16   14.03    6.96
  10   4 -16   30.93    8.83
 -10  -4  16   21.08    8.53
  10  -4 -17   -1.86    5.43
  10   4 -17   -1.43    4.46
 -10  -4  17   -1.25    5.74
  10  -4 -18    7.33    6.13
  10   4 -18   10.04    6.53
 -10  -4  18    2.58    6.99
  10  -4 -19   23.41    8.34
  10   4 -19   16.86    7.64
 -10  -4  19   18.98    9.23
  10  -4 -20   45.11   11.16
  10   4 -20   48.01   11.61
 -10  -4  20   19.05    9.90
  10  -4 -21   24.76    9.64
  10   4 -21   15.04    7.91
 -10  -4  21   27.88   10.70
  10  -4 -22    3.23    6.03
  10   4 -22    6.24    5.22
 -10  -4  22    2.99    6.28
  10  -4 -23   16.75    7.88
  10   4 -23   15.65    7.28
 -10  -4  23   -1.56    6.47
  10  -4 -24   24.30    9.80
  10   4 -24   33.97   10.09
 -10  -4  24   24.17   11.10
  10  -4 -25    2.82    5.77
  10   4 -25   14.61    8.01
 -10  -4  25    6.78    7.99
  10  -4 -26    8.76    6.75
  10   4 -26   11.52    7.29
 -10  -4  26    0.24    6.84
  10  -4 -27   -0.39    5.43
  10   4 -27    4.46    6.43
 -10  -4  27   -3.00    6.90
  10  -4 -28   11.84    7.47
  10   4 -28   -1.77    7.19
 -10  -4  28    7.08    7.45
  10  -4 -29    8.15    6.26
  10   4 -29    5.24    7.36
 -10  -4  29   -4.18    7.50
  10  -4 -30    6.66    6.00
  10   4 -30   -3.26    6.68
  10  -4 -31    7.09    6.77
  10   4 -31    7.88    7.27
  10  -4 -32    2.17    5.27
  10   4 -32    7.40    7.68
  10  -5  -1   45.84   11.97
  10   5  -1   90.27   13.76
 -10  -5   1   46.03   12.83
  10  -5  -2  258.27   35.22
  10   5  -2  198.54   33.80
 -10  -5   2  272.49   36.39
  10  -5  -3   14.34    6.88
  10   5  -3   33.10    8.19
 -10  -5   3   21.63    8.54
  10  -5  -4    2.76    4.84
  10   5  -4   -0.65    4.33
 -10  -5   4    2.52    4.83
  10  -5  -5    5.20    4.97
  10   5  -5   10.29    5.57
 -10  -5   5    7.25    6.33
  10   5  -6   39.31    9.80
 -10  -5   6   42.19   10.85
  10  -5  -7   58.01   12.85
  10   5  -7   58.29   12.35
 -10  -5   7   52.26   12.75
  10  -5  -8   41.20   10.47
  10   5  -8   32.78    9.61
 -10  -5   8   43.63   10.98
  10  -5  -9    5.61    4.80
  10   5  -9    1.36    3.99
 -10  -5   9    7.77    6.80
  10  -5 -10    1.13    3.55
  10   5 -10    6.63    5.78
 -10  -5  10   -0.74    4.09
  10  -5 -11   17.98    7.49
  10   5 -11   10.51    6.56
 -10  -5  11    9.12    6.75
  10  -5 -12   58.39   11.67
  10   5 -12   34.79    9.95
 -10  -5  12   27.74   10.06
  10  -5 -13   20.26    7.65
  10   5 -13   27.51    8.66
 -10  -5  13   20.82    8.65
  10  -5 -14    3.33    5.33
  10   5 -14    1.54    3.96
 -10  -5  14    0.49    6.07
  10  -5 -15    5.76    5.39
  10   5 -15    4.34    5.44
 -10  -5  15    1.39    5.77
  10  -5 -16    7.11    5.77
  10   5 -16    2.87    4.67
 -10  -5  16    2.30    5.85
  10  -5 -17   22.10    8.91
  10   5 -17   43.52   11.15
 -10  -5  17   31.02   10.05
  10  -5 -18   16.80    8.35
  10   5 -18   26.32    9.04
 -10  -5  18   24.71    9.12
  10  -5 -19    9.29    6.47
  10   5 -19   12.28    6.79
 -10  -5  19    6.21    6.48
  10  -5 -20   -0.56    4.84
  10   5 -20    1.48    5.71
 -10  -5  20    6.86    6.83
  10  -5 -21    5.67    6.00
  10   5 -21   11.53    6.27
 -10  -5  21    3.88    5.95
  10  -5 -22   36.01   10.48
  10   5 -22   13.25    8.01
 -10  -5  22   18.02    9.30
  10  -5 -23   11.73    7.05
  10   5 -23   22.11    8.53
 -10  -5  23    3.74    6.45
  10  -5 -24    3.96    6.08
  10   5 -24    0.34    5.19
 -10  -5  24   -2.99    6.99
  10  -5 -25   -1.00    5.48
  10   5 -25    2.91    5.32
 -10  -5  25    0.30    5.72
  10  -5 -26   -2.27    5.57
  10   5 -26    6.33    6.40
 -10  -5  26   16.56    8.90
  10  -5 -27   22.91    8.45
  10   5 -27   12.86    7.37
 -10  -5  27    5.58    6.71
  10  -5 -28   29.12    9.38
  10   5 -28    8.05    7.08
 -10  -5  28    3.90    6.69
  10  -5 -29   11.31    7.72
  10   5 -29    5.38    7.16
 -10  -5  29   -1.17    6.51
  10  -5 -30   -0.78    5.28
  10   5 -30   -0.23    5.15
 -10  -5  30    3.86    7.85
  10  -5 -31    2.05    5.89
  10   5 -31    4.95    6.59
 -10  -5  31    1.26    6.82
  10  -5 -32   -2.02    6.56
  10  -6  -1   -0.62    3.87
  10   6  -1   -0.54    4.39
 -10  -6   1   -1.49    5.20
  10  -6  -2   14.72    6.04
  10   6  -2   29.39    7.61
 -10  -6   2   12.65    6.71
  10  -6  -3    8.15    6.02
  10   6  -3   10.32    5.90
 -10  -6   3   17.84    7.27
  10  -6  -4   10.72    5.56
  10   6  -4   28.08    7.77
 -10  -6   4   13.92    7.16
  10  -6  -5   26.34    8.41
  10   6  -5   29.34    8.25
 -10  -6   5   30.44    9.54
  10  -6  -6   39.81    9.42
  10   6  -6   18.20    8.20
 -10  -6   6   49.98   11.31
  10  -6  -7    4.16    5.81
  10   6  -7    3.78    4.89
 -10  -6   7    1.82    4.55
  10  -6  -8    6.65    5.12
  10   6  -8    4.73    5.01
 -10  -6   8    1.61    5.95
  10  -6  -9   59.23   12.20
  10   6  -9   53.20   11.73
 -10  -6   9   42.35   11.77
  10  -6 -10   42.05   10.01
  10   6 -10   32.88    9.66
 -10  -6  10   44.79   11.45
  10  -6 -11   15.91    6.90
  10   6 -11    7.26    5.27
 -10  -6  11    0.96    5.86
  10  -6 -12    2.24    4.83
  10   6 -12    1.08    4.66
 -10  -6  12    0.11    5.80
  10  -6 -13   24.26    7.82
  10   6 -13   22.97    8.68
 -10  -6  13   11.97    7.46
  10  -6 -14    3.81    5.68
  10   6 -14   15.24    6.67
 -10  -6  14    0.31    6.09
  10  -6 -15   29.26    9.62
  10   6 -15   38.68   10.09
 -10  -6  15   34.25   10.94
  10  -6 -16    8.01    7.11
  10   6 -16    0.11    4.59
 -10  -6  16   -0.44    5.43
  10  -6 -17    4.30    5.26
  10   6 -17   -0.41    5.41
 -10  -6  17   -0.95    6.12
  10  -6 -18    4.51    5.73
  10   6 -18    9.82    6.19
 -10  -6  18   12.75    7.89
  10  -6 -19   13.56    7.38
  10   6 -19   19.40    8.09
 -10  -6  19   20.84    9.18
  10  -6 -20    1.69    5.44
  10   6 -20    3.35    6.30
 -10  -6  20   21.12    8.82
  10  -6 -21    9.72    7.04
  10   6 -21    4.02    5.80
 -10  -6  21   14.43    8.68
  10  -6 -22   -1.10    5.06
  10   6 -22    3.26    5.60
 -10  -6  22   -2.09    6.19
  10  -6 -23    3.18    6.05
  10   6 -23    5.30    6.63
 -10  -6  23    1.53    6.59
  10  -6 -24    0.83    5.41
  10   6 -24   -0.54    5.61
 -10  -6  24    2.37    7.06
  10  -6 -25    6.31    6.61
  10   6 -25    7.29    6.42
 -10  -6  25   -3.43    8.25
  10  -6 -26    0.80    5.45
  10   6 -26   12.59    7.95
 -10  -6  26   13.74    9.15
  10  -6 -27    1.53    4.94
  10   6 -27    0.81    6.29
 -10  -6  27   -3.15    6.51
  10  -6 -28    0.83    6.67
  10   6 -28   -1.19    5.64
 -10  -6  28    0.00    5.86
  10  -6 -29   14.32    7.62
  10   6 -29    8.45    7.43
 -10  -6  29    3.42    7.15
  10  -6 -30   -1.49    4.97
  10   6 -30   -0.99    5.84
 -10  -6  30   -3.36    8.37
  10  -6 -31   19.03    8.37
  10   6 -31   15.44    8.39
 -10  -6  31   -0.55    7.29
  10  -6 -32    1.41    6.22
 -10  -6  32   12.47    8.74
 -10  -6  33    1.06    5.41
  10  -7  -1  103.42   17.51
  10   7  -1   92.97   16.60
 -10  -7   1   87.06   17.29
  10  -7  -2    4.08    4.24
  10   7  -2    0.07    4.24
 -10  -7   2    4.37    4.84
  10  -7  -3   22.58    7.51
  10   7  -3   21.96    8.13
 -10  -7   3   28.14    8.38
  10  -7  -4    5.80    5.02
  10   7  -4   -1.73    4.07
 -10  -7   4    2.70    5.83
  10  -7  -5   49.70   10.30
  10   7  -5   45.68   10.18
 -10  -7   5   18.87    8.83
  10  -7  -6    9.49    6.71
  10   7  -6   10.27    5.32
 -10  -7   6    8.15    6.37
  10  -7  -7   47.33   11.29
  10   7  -7   47.69   10.80
 -10  -7   7   42.80   11.46
  10  -7  -8   23.79    7.23
  10   7  -8   18.50    7.26
 -10  -7   8    5.49    5.68
  10  -7  -9   -0.94    4.26
  10   7  -9   -0.81    4.54
 -10  -7   9   -0.61    4.48
  10  -7 -10   -1.56    4.51
  10   7 -10    3.75    4.66
 -10  -7  10   -1.99    4.89
  10  -7 -11    7.46    5.72
  10   7 -11   12.68    6.38
 -10  -7  11   13.76    6.77
  10  -7 -12    1.52    5.16
  10   7 -12   10.60    6.40
 -10  -7  12   10.82    6.73
  10  -7 -13    5.78    6.28
  10   7 -13   62.28   11.05
 -10  -7  13   19.97    9.48
  10  -7 -14    1.92    5.31
  10   7 -14    5.29    5.59
 -10  -7  14   -0.25    5.38
  10  -7 -15    1.89    4.30
  10   7 -15   -2.22    5.27
 -10  -7  15    3.21    4.98
  10  -7 -16    1.21    5.73
  10   7 -16    8.06    5.74
 -10  -7  16    4.22    5.24
  10  -7 -17    5.32    6.06
  10   7 -17   27.97    8.40
 -10  -7  17   18.63    7.69
  10  -7 -18    5.78    5.49
  10   7 -18    7.29    6.29
 -10  -7  18   -0.74    5.49
  10  -7 -19    5.04    6.25
  10   7 -19   -0.14    4.49
 -10  -7  19   12.08    7.67
  10  -7 -20   -0.38    5.02
  10   7 -20   -1.40    4.46
 -10  -7  20    1.70    5.09
  10  -7 -21    7.82    5.90
  10   7 -21    2.37    4.69
 -10  -7  21    2.88    6.36
  10  -7 -22    0.09    4.25
  10   7 -22    7.78    6.34
 -10  -7  22    3.00    7.24
  10  -7 -23   16.82    7.47
  10   7 -23    7.38    7.25
 -10  -7  23   23.61    9.99
  10  -7 -24   -1.54    5.84
  10   7 -24   -2.62    5.76
 -10  -7  24    0.27    5.16
  10  -7 -25    1.35    4.90
  10   7 -25    0.91    4.75
 -10  -7  25   -1.17    6.14
  10  -7 -26   -1.07    5.77
  10   7 -26    3.98    6.67
 -10  -7  26   -1.98    7.13
  10  -7 -27   18.13    8.35
  10   7 -27   10.88    7.18
 -10  -7  27    0.32    7.43
  10  -7 -28    5.48    5.91
  10   7 -28    2.50    5.49
 -10  -7  28    0.51    5.63
  10  -7 -29    3.06    5.74
  10   7 -29    3.05    6.26
 -10  -7  29    2.10    7.18
  10  -7 -30   -1.04    6.57
  10   7 -30   -1.02    5.61
 -10  -7  30    4.59    6.92
  10  -7 -31   -4.43    6.86
  10   7 -31    1.56    6.12
 -10  -7  31   -2.02    6.74
 -10  -7  32   12.79   10.49
 -10  -7  33    4.76    8.54
  10  -8  -1    5.59    5.43
  10   8  -1   11.86    5.60
 -10  -8   1   12.21    6.46
  10  -8  -2    5.49    4.77
  10   8  -2    3.44    4.35
 -10  -8   2    4.87    5.20
  10  -8  -3   54.97   11.28
  10   8  -3   32.68    9.57
 -10  -8   3   38.44   10.50
  10  -8  -4   18.95    7.50
  10   8  -4   18.15    6.88
 -10  -8   4   21.91    8.14
  10  -8  -5   90.61   14.40
  10   8  -5   53.39   12.19
 -10  -8   5   43.17   12.06
  10  -8  -6   11.26    6.02
  10   8  -6    9.61    5.68
 -10  -8   6    5.70    5.71
  10  -8  -7    6.22    5.13
  10   8  -7    5.22    4.72
 -10  -8   7    3.67    5.35
  10  -8  -8    2.73    4.26
  10   8  -8    2.59    4.45
 -10  -8   8    3.89    5.81
  10  -8  -9   21.72    7.65
  10   8  -9   19.59    7.30
 -10  -8   9   14.95    8.03
  10  -8 -10    2.55    4.55
  10   8 -10    4.92    4.56
 -10  -8  10    7.56    5.96
  10  -8 -11   19.74    8.05
  10   8 -11   29.22    8.31
 -10  -8  11   22.28    8.77
  10  -8 -12   -0.98    4.77
  10   8 -12   -1.23    4.86
 -10  -8  12    1.58    5.07
  10  -8 -13    1.54    4.42
  10   8 -13    7.54    5.91
 -10  -8  13    4.55    4.77
  10  -8 -14    4.44    4.64
  10   8 -14    5.92    5.73
 -10  -8  14   -0.61    5.69
  10  -8 -15   25.68    8.37
  10   8 -15   16.00    8.45
 -10  -8  15   24.93    8.61
  10  -8 -16   -0.47    4.82
  10   8 -16    1.03    4.61
 -10  -8  16   -0.24    5.41
  10  -8 -17    2.25    4.61
  10   8 -17    3.28    4.08
 -10  -8  17    0.45    6.04
  10  -8 -18   -0.16    3.87
  10   8 -18    0.89    4.18
 -10  -8  18    0.15    5.34
  10  -8 -19   24.22    8.63
  10   8 -19    9.78    7.55
 -10  -8  19   22.31    9.17
  10  -8 -20    2.24    5.60
  10   8 -20   -0.57    4.84
 -10  -8  20    3.17    6.37
  10  -8 -21    2.01    6.12
  10   8 -21    9.94    7.03
 -10  -8  21    3.15    6.73
  10  -8 -22    3.86    5.83
  10   8 -22    4.15    5.36
 -10  -8  22    0.57    4.94
  10  -8 -23   11.54    6.91
  10   8 -23   -0.62    5.17
 -10  -8  23    1.92    5.63
  10  -8 -24    7.82    6.69
  10   8 -24   -4.08    6.19
 -10  -8  24    2.29    5.10
  10  -8 -25   17.12    7.99
  10   8 -25   31.82   10.04
 -10  -8  25   11.60    8.68
  10  -8 -26    0.55    4.42
  10   8 -26    1.64    5.98
 -10  -8  26   -0.03    6.60
  10  -8 -27   -3.12    6.61
  10   8 -27    0.67    6.55
 -10  -8  27   -0.49    5.71
  10  -8 -28   -4.06    7.11
  10   8 -28    4.87    7.21
 -10  -8  28   -1.23    6.75
  10  -8 -29    4.22    6.46
  10   8 -29    3.05    6.08
 -10  -8  29    1.49    6.81
  10  -8 -30   -3.08    6.07
  10   8 -30    0.43    6.37
 -10  -8  30    2.20    7.50
  10  -8 -31   -0.30    5.83
  10  -9  -1   25.47    8.49
  10   9  -1   50.98    9.80
 -10  -9   1   33.96   10.06
  10  -9  -2    2.91    4.73
  10   9  -2    9.37    5.41
 -10  -9   2    0.89    5.75
  10  -9  -3   46.18   10.52
  10   9  -3   31.73    9.57
 -10  -9   3   47.10   10.88
  10  -9  -4    1.80    3.64
  10   9  -4    1.19    4.21
 -10  -9   4    0.40    5.13
  10  -9  -5    9.04    6.03
  10   9  -5    3.70    4.73
 -10  -9   5    5.58    4.43
  10  -9  -6    3.86    5.30
  10   9  -6    0.51    4.15
 -10  -9   6    0.52    5.21
  10  -9  -7   64.67   12.75
  10   9  -7   56.94   11.96
 -10  -9   7   44.45   11.83
  10  -9  -8    6.00    5.16
  10   9  -8    3.23    4.77
 -10  -9   8   10.05    5.77
  10  -9  -9    0.67    3.89
  10   9  -9   -0.35    5.15
 -10  -9   9    1.96    5.31
  10  -9 -10    6.36    5.49
  10   9 -10    6.72    6.21
 -10  -9  10    6.43    5.50
  10  -9 -11   24.36    7.93
  10   9 -11   25.16    7.90
 -10  -9  11   14.75    6.97
  10  -9 -12    0.26    5.32
  10   9 -12    4.34    5.27
 -10  -9  12    5.31    5.60
  10  -9 -13   13.46    6.68
  10   9 -13    7.60    5.71
 -10  -9  13   16.19    7.56
  10  -9 -14   -3.05    5.00
  10   9 -14   -1.11    4.17
 -10  -9  14    0.27    5.17
  10  -9 -15    4.52    5.30
  10   9 -15    1.76    5.45
 -10  -9  15   -0.77    5.47
  10  -9 -16    1.77    4.91
  10   9 -16   -1.35    4.87
 -10  -9  16    4.43    7.00
  10  -9 -17   49.28   11.67
  10   9 -17   51.07   11.79
 -10  -9  17   28.35   10.70
  10  -9 -18    4.09    5.75
  10   9 -18    0.82    4.28
 -10  -9  18   -0.69    4.93
  10  -9 -19    5.73    5.61
  10   9 -19   -1.61    4.74
 -10  -9  19    0.33    5.24
  10  -9 -20    2.95    5.76
  10   9 -20   -0.80    4.53
 -10  -9  20   -0.70    4.79
  10  -9 -21    9.10    5.93
  10   9 -21    2.68    5.29
 -10  -9  21   14.50    9.26
  10  -9 -22   -3.53    6.42
  10   9 -22    2.21    5.68
 -10  -9  22   -2.72    6.18
  10  -9 -23    2.84    5.69
  10   9 -23   17.79    8.32
 -10  -9  23   18.48    8.58
  10  -9 -24    1.08    5.81
  10   9 -24   -5.33    7.53
 -10  -9  24   -2.10    6.28
  10  -9 -25    1.31    5.12
  10   9 -25   -1.61    4.94
 -10  -9  25    0.06    5.17
  10  -9 -26   -0.68    4.81
  10   9 -26    9.72    7.96
 -10  -9  26    0.08    6.36
  10  -9 -27   19.13    8.65
  10   9 -27   10.65    6.59
 -10  -9  27    5.51    6.99
  10  -9 -28   -1.56    5.98
  10   9 -28   -2.41    5.44
  10  -9 -29    4.64    7.64
  10   9 -29    3.38    6.47
  10  -9 -30    0.78    5.76
  10   9 -30    3.32    6.26
  10  -9 -31   -4.53    7.13
  10 -10  -1    8.32    5.13
 -10 -10   1    8.37    6.92
  10 -10  -2    0.93    4.40
 -10 -10   2    1.10    5.09
  10 -10  -3   16.07    6.99
 -10 -10   3   19.00    7.10
  10 -10  -4    0.25    3.97
 -10 -10   4    7.82    5.43
  10 -10  -5   42.61   10.60
 -10 -10   5   47.02   11.03
  10 -10  -6    1.64    5.71
 -10 -10   6   -1.65    5.23
  10 -10  -7    4.60    5.00
 -10 -10   7    9.25    6.33
  10 -10  -8    4.10    4.37
 -10 -10   8   -1.23    4.75
  10 -10  -9   23.73    8.33
 -10 -10   9   25.61    8.02
  10 -10 -10   -3.02    4.63
 -10 -10  10   -1.35    5.35
  10 -10 -11    5.33    5.01
 -10 -10  11    4.71    6.00
  10 -10 -12    1.15    4.30
 -10 -10  12   -0.17    4.72
  10 -10 -13   19.21    7.99
 -10 -10  13   15.90    8.51
  10 -10 -14    4.51    5.46
 -10 -10  14    6.12    5.85
  10 -10 -15    9.29    7.55
 -10 -10  15   16.45    8.81
  10 -10 -16   -0.21    5.80
 -10 -10  16    7.48    6.08
  10 -10 -17   -0.96    5.20
 -10 -10  17    2.65    5.86
  10 -10 -18   -1.14    4.19
 -10 -10  18    3.52    4.35
  10 -10 -19   22.71    7.76
 -10 -10  19    0.33    5.41
  10 -10 -20    3.11    5.59
 -10 -10  20   -0.34    5.67
  10 -10 -21    8.04    6.57
 -10 -10  21    8.94    6.94
 -10 -10  22    2.74    6.92
 -10 -10  23    8.56    7.25
 -10 -10  24   -0.78    5.71
  10 -11  -1    9.41    5.71
 -10 -11   1    4.83    4.57
  10 -11  -2    3.40    5.43
 -10 -11   2   -0.00    4.70
  10 -11  -3   22.74    7.22
 -10 -11   3   15.02    7.08
  10 -11  -4    2.33    4.23
 -10 -11   4    0.99    4.56
  10 -11  -5    7.56    5.27
 -10 -11   5    0.44    4.92
  10 -11  -6    0.48    4.88
 -10 -11   6   -0.10    4.73
  10 -11  -7   46.20   10.43
 -10 -11   7   22.97    8.71
 -10 -11   8    7.30    6.69
 -10 -11   9   -3.41    5.95
 -10 -11  10   -0.56    4.71
 -10 -11  11   18.12    7.37
 -10 -11  12    2.41    5.50
 -10 -11  13    1.09    5.84
 -10 -11  14    0.74    4.88
 -10 -11  15    0.29    4.49
 -10 -11  16    3.67    5.58
 -10 -11  17   13.19    7.90
 -10 -11  18   -1.39    5.50
 -10 -11  19   -1.86    6.06
 -10 -11  20   -0.87    5.76
 -10 -11  21    3.61    5.99
 -10 -12   1    3.29    4.06
 -10 -12   2    0.68    4.24
 -10 -12   3    5.72    5.20
 -10 -12   4    4.70    5.17
 -10 -12   5   14.30    7.53
 -10 -12   6    0.14    4.71
 -10 -12   7   -2.42    4.50
 -10 -12   8    4.08    4.88
 -10 -12   9   21.83    7.90
 -10 -12  10    1.42    4.45
 -10 -12  11    3.29    5.82
 -10 -12  12   -2.48    5.98
 -10 -12  13    4.41    5.65
 -10 -12  14    7.23    5.54
 -10 -12  15   17.56    8.11
 -10 -12  16   -0.04    5.05
 -10 -12  17   -0.32    3.49
 -10 -13   1    5.24    5.30
 -10 -13   2    4.36    5.42
 -10 -13   3    4.58    5.07
 -10 -13   4   -1.82    5.01
 -10 -13   5    3.57    5.35
 -10 -13   6    0.84    5.03
 -10 -13   7    9.39    5.78
 -10 -13   8   -0.46    5.38
 -10 -13   9    0.39    5.54
 -10 -13  10   -0.54    5.13
 -10 -13  11    3.41    5.85
 -10 -13  12   10.10    6.15
 -10 -14   1   -0.69    4.51
 -10 -14   2   -0.74    4.29
 -10 -14   3    5.10    5.63
 -10 -14   4   -0.93    4.37
 -10 -14   5    2.97    5.73
  -9   0   1   19.78    7.88
  -9   0   2    4.80    4.67
  -9   0   3  190.50   29.47
  -9   0   4   -0.18    4.50
  -9   0   5   51.48   12.18
  -9   0   6    0.63    5.23
   9   0  -6   -1.00    3.22
  -9   0   7  157.32   24.23
   9   0  -7  133.66   22.23
  -9   0   8    0.58    4.58
   9   0  -8   -1.99    5.22
  -9   0   9  105.95   18.53
   9   0  -9   90.16   17.05
  -9   0  10   -0.19    5.02
   9   0 -10   -2.16    4.37
  -9   0  11   18.42    7.54
   9   0 -11   11.01    5.74
  -9   0  12   -1.84    4.90
   9   0 -12    1.02    3.55
  -9   0  13  139.97   22.81
   9   0 -13  111.42   20.57
  -9   0  14    3.68    5.09
   9   0 -14   -0.93    4.80
  -9   0  15   34.13   10.87
   9   0 -15   45.80   10.85
  -9   0  16    0.04    5.59
   9   0 -16   -0.21    4.91
  -9   0  17   19.15    9.19
   9   0 -17   29.13    8.80
  -9   0  18   -3.22    6.54
   9   0 -18    0.57    5.16
  -9   0  19   99.46   20.04
   9   0 -19   95.06   18.11
  -9   0  20    1.61    6.91
   9   0 -20   -1.99    6.06
   9   0 -21   21.47    7.75
   9   0 -22    3.36    4.37
   9   0 -23   48.94   12.61
   9   0 -24   -0.95    4.29
   9   0 -25    1.28    6.67
   9   0 -26    1.39    5.17
   9   0 -27    0.00    4.56
   9   0 -28    2.26    4.81
   9   0 -29   12.40    7.95
   9   0 -30   -4.06    7.39
   9   0 -31    6.51    7.73
   9   0 -32   -4.28    7.70
   9   0 -33    4.79    6.53
   9   0 -34   -1.80    5.71
  -9   1   1  532.96   65.21
  -9  -1   1  426.06   63.70
  -9   1   2    4.10    5.78
  -9  -1   2    5.06    5.64
  -9   1   3   -1.42    4.78
  -9  -1   3    0.63    4.70
  -9   1   4   76.64   15.51
  -9  -1   4   76.78   15.22
  -9   1   5  124.99   22.28
   9  -1  -5  125.73   21.11
  -9  -1   5  153.69   23.08
  -9   1   6   -2.18    5.19
   9  -1  -6   -1.81    4.46
   9   1  -6    1.48    3.08
  -9  -1   6   -1.55    4.58
  -9   1   7   70.08   14.45
   9  -1  -7   68.71   13.14
   9   1  -7   64.41   12.79
  -9  -1   7   60.61   13.80
  -9   1   8   -0.26    5.15
   9  -1  -8    3.26    3.67
   9   1  -8    9.33    5.17
  -9  -1   8    3.25    4.96
  -9   1   9   20.82    7.82
   9  -1  -9   18.59    6.17
   9   1  -9   12.87    6.23
  -9  -1   9    9.87    6.59
  -9   1  10   -4.00    6.27
   9  -1 -10   -3.11    5.11
   9   1 -10   -0.58    4.45
  -9  -1  10   -3.47    6.03
  -9   1  11  110.25   21.74
   9  -1 -11  133.81   21.34
   9   1 -11  148.21   21.98
  -9  -1  11  116.10   21.62
  -9   1  12   10.72    6.75
   9  -1 -12   11.85    5.68
   9   1 -12   -0.79    4.33
  -9  -1  12    1.83    6.02
  -9   1  13   12.78    7.65
   9  -1 -13    5.51    4.48
   9   1 -13    6.66    4.95
  -9  -1  13    1.40    4.98
  -9   1  14   -1.37    4.81
   9  -1 -14    3.25    4.40
   9   1 -14    1.58    3.88
  -9  -1  14    3.49    5.78
  -9   1  15   78.84   17.81
   9  -1 -15   97.50   17.54
   9   1 -15   91.90   17.07
  -9  -1  15   88.60   18.09
  -9   1  16   24.47    9.43
   9  -1 -16   26.71    8.60
   9   1 -16   24.37    8.57
  -9  -1  16   28.69    9.79
  -9   1  17   45.51   13.56
   9  -1 -17   64.46   13.40
   9   1 -17   65.97   13.93
  -9   1  18    0.42    6.72
   9  -1 -18    3.29    4.81
   9   1 -18   -3.14    6.38
  -9   1  19    7.10    6.69
   9  -1 -19    9.76    6.46
   9   1 -19    5.64    5.26
  -9   1  20    3.33    6.23
   9  -1 -20   13.35    6.95
   9   1 -20   17.26    8.52
   9   1 -21  102.88   19.35
   9  -1 -22    0.27    4.86
   9   1 -22    0.77    4.35
  -9  -1  22    3.16    6.20
   9  -1 -23   13.62    7.09
   9   1 -23    4.89    6.11
  -9  -1  23   11.80    8.66
   9  -1 -24    2.55    4.96
   9   1 -24   -0.27    3.82
  -9  -1  24    0.96    6.03
   9  -1 -25   13.00    7.02
   9   1 -25    7.65    7.11
  -9  -1  25   13.26    8.15
   9  -1 -26    4.14    6.68
   9   1 -26    6.56    5.65
   9  -1 -27   23.58    9.32
   9   1 -27   25.97    9.89
   9  -1 -28    3.26    5.70
   9   1 -28   -2.50    6.75
   9  -1 -29    3.88    5.78
   9   1 -29   -2.15    6.33
   9  -1 -30    1.61    5.65
   9   1 -30   -1.16    5.55
   9  -1 -31   10.76    7.72
   9   1 -31    4.78    7.42
   9  -1 -32    1.69    6.08
   9   1 -32   -3.49    8.41
   9  -1 -33   19.23    8.64
   9   1 -33   11.25    8.26
   9  -1 -34   -0.87    5.25
   9   1 -34    0.40    6.83
  -9   2   1   54.09   12.60
   9  -2  -1   58.55   11.98
   9  -2  -1   58.56   12.59
  -9  -2   1   51.25   12.19
  -9   2   2    4.87    5.70
   9  -2  -2   11.75    5.80
   9  -2  -2    5.13    5.06
  -9  -2   2    6.75    5.98
  -9   2   3  146.20   26.27
   9  -2  -3  175.73   25.85
   9  -2  -3  181.40   27.07
  -9  -2   3  171.62   27.00
  -9   2   4    3.64    5.65
   9  -2  -4    4.27    5.25
   9  -2  -4   13.71    7.00
  -9  -2   4    6.82    5.57
  -9   2   5    4.31    5.69
   9  -2  -5   34.16    7.98
   9  -2  -5   24.86    8.12
  -9  -2   5    0.52    4.88
  -9   2   6   -1.71    5.26
   9  -2  -6   -0.77    4.26
   9  -2  -6   -2.18    4.68
  -9  -2   6   -1.21    4.23
  -9   2   7   86.08   15.55
   9  -2  -7   64.54   13.41
   9  -2  -7   85.29   15.31
   9   2  -7   62.83   13.38
  -9  -2   7   64.76   14.06
  -9   2   8   36.82   10.02
   9  -2  -8   28.61    7.78
   9  -2  -8    7.09    6.55
   9   2  -8   56.77   10.52
  -9  -2   8   38.45    9.92
  -9   2   9   50.48   12.08
   9  -2  -9   45.54   10.28
   9  -2  -9   37.37   10.44
   9   2  -9   44.50   10.49
  -9  -2   9   48.28   11.45
  -9   2  10   -0.12    4.08
   9  -2 -10   -1.24    3.88
   9  -2 -10   11.24    6.04
   9   2 -10    7.86    5.61
  -9  -2  10   -0.00    4.84
  -9   2  11    1.17    5.75
   9  -2 -11    2.19    3.96
   9  -2 -11   -0.48    5.15
   9   2 -11    3.72    4.44
  -9   2  12   30.08    8.86
   9  -2 -12   19.63    7.47
   9   2 -12   13.38    6.85
  -9   2  13   67.56   14.15
   9  -2 -13   54.30   12.12
   9   2 -13   44.82   11.80
  -9   2  14   56.08   13.40
   9  -2 -14   45.70   11.42
   9   2 -14   53.04   12.19
  -9   2  15   25.20    9.32
   9  -2 -15   19.76    7.48
   9   2 -15    8.90    5.76
  -9   2  16    0.71    5.52
   9  -2 -16    3.18    4.86
   9   2 -16   -0.22    4.91
  -9   2  17   59.24   13.98
   9  -2 -17   60.38   13.55
   9   2 -17   45.29   12.31
   9  -2 -18    6.51    5.94
   9   2 -18    1.97    4.87
  -9  -2  18   -1.68    5.67
   9  -2 -19  181.68   26.67
   9   2 -19  136.34   25.22
  -9  -2  19  157.08   27.08
   9  -2 -20   11.24    7.75
   9   2 -20    7.03    5.88
  -9  -2  20    6.43    6.55
   9  -2 -21    0.73    4.65
   9   2 -21    6.51    5.31
  -9  -2  21    8.33    6.68
   9  -2 -22   17.87    7.54
   9   2 -22   12.87    7.59
  -9  -2  22   12.16    8.16
   9  -2 -23   53.12   14.19
   9   2 -23   81.16   15.38
  -9  -2  23   60.53   15.45
   9  -2 -24    1.33    4.85
   9   2 -24   -1.96    5.92
  -9  -2  24    4.13    6.44
   9  -2 -25   14.30    7.50
   9   2 -25    6.58    5.93
  -9  -2  25   26.51   10.25
   9  -2 -26    1.57    5.39
   9   2 -26    0.81    3.61
  -9  -2  26   -0.20    6.00
   9  -2 -27   11.67    6.60
   9   2 -27    0.85    5.08
  -9  -2  27    3.46    6.29
   9  -2 -28    0.99    4.82
   9  -2 -29   13.60    7.54
   9   2 -29    6.37    6.47
   9  -2 -30    4.99    6.80
   9   2 -30   -0.28    5.81
   9  -2 -31    2.23    5.54
   9   2 -31    2.38    5.47
   9  -2 -32   -4.74    7.21
   9   2 -32   -1.00    4.88
   9  -2 -33   13.83    7.05
   9   2 -33    2.53    6.04
   9  -2 -34   -0.01    5.57
   9   2 -34    3.30    6.18
  -9   3   1  213.85   39.14
   9  -3  -1  282.07   39.11
   9  -3  -1  361.74   41.74
  -9   3   2   45.66   11.82
   9  -3  -2   41.18   10.28
   9  -3  -2   68.58   13.17
  -9   3   3    0.28    5.33
   9  -3  -3   -0.11    2.82
   9  -3  -3   -0.35    4.90
  -9   3   4   16.80    6.95
   9  -3  -4    4.68    4.69
   9  -3  -4    6.30    6.05
  -9   3   5   61.31   13.17
   9  -3  -5   46.97   11.30
   9  -3  -5   64.92   13.15
  -9   3   6   47.30   13.07
   9  -3  -6  104.27   14.94
   9  -3  -6   64.78   14.22
  -9   3   7   21.43    8.61
   9  -3  -7   32.22    8.50
   9  -3  -7   28.69    9.11
   9   3  -7   32.12    8.43
  -9   3   8    2.04    4.23
   9  -3  -8   -1.33    3.89
   9  -3  -8    1.49    5.24
   9   3  -8   -0.45    3.49
  -9   3   9   24.48    7.87
   9  -3  -9    5.08    4.70
   9  -3  -9    5.63    6.48
   9   3  -9   13.19    6.12
  -9   3  10   12.14    7.24
   9  -3 -10    6.96    5.21
   9  -3 -10    5.69    5.59
   9   3 -10   13.29    6.30
  -9   3  11  120.75   26.13
   9  -3 -11  211.61   27.61
   9  -3 -11  195.97   28.03
  -9   3  12   39.96   10.40
   9  -3 -12   30.09    8.91
   9  -3 -12   15.51    7.59
   9   3 -12   28.55    8.02
  -9   3  13    4.42    5.66
   9  -3 -13   25.74    7.78
   9   3 -13    9.21    6.13
  -9  -3  13   16.15    7.52
  -9   3  14    0.89    6.71
   9  -3 -14   -0.92    4.26
   9   3 -14   -0.15    4.84
  -9  -3  14    2.98    5.61
   9  -3 -15   72.98   15.41
   9   3 -15   92.36   16.59
   9  -3 -16   29.23    9.10
   9   3 -16   26.03    8.91
  -9  -3  16   28.94    9.77
   9  -3 -17   39.62   11.16
   9   3 -17   66.23   12.82
  -9  -3  17   29.88   10.55
   9  -3 -18    3.65    5.69
   9   3 -18    2.29    5.16
  -9  -3  18    0.95    5.69
   9  -3 -19    1.69    5.74
   9   3 -19    3.09    4.59
  -9  -3  19   -1.33    6.00
   9  -3 -20   26.83    9.42
   9   3 -20   18.63    7.46
  -9  -3  20   12.54    8.30
   9  -3 -21   72.23   15.22
   9   3 -21   70.97   15.02
  -9  -3  21   65.43   15.89
   9  -3 -22   19.17    8.56
   9   3 -22    9.80    7.53
  -9  -3  22    7.95    7.36
   9  -3 -23   17.41    7.88
   9   3 -23   33.50   10.19
  -9  -3  23   16.96    8.98
   9  -3 -24    0.56    5.57
   9   3 -24   -2.67    4.87
  -9  -3  24   -1.38    6.55
   9  -3 -25   28.18    9.60
   9   3 -25   24.37    8.82
  -9  -3  25   11.02    8.44
   9  -3 -26    5.55    6.61
   9   3 -26    1.31    4.06
  -9  -3  26    9.50    6.28
   9  -3 -27    9.13    6.27
   9   3 -27   28.84    9.39
  -9  -3  27    6.53    8.21
   9  -3 -28    5.73    5.56
   9   3 -28    8.74    7.04
  -9  -3  28    1.37    6.06
   9  -3 -29   -1.68    5.42
   9   3 -29    2.47    5.77
  -9  -3  29    3.09    6.08
   9  -3 -30    3.54    5.61
   9   3 -30   -1.35    5.76
   9  -3 -31   15.54    8.52
   9   3 -31    7.23    7.57
   9  -3 -32    4.95    7.38
   9   3 -32    1.10    5.47
   9  -3 -33   21.83    8.76
   9   3 -33    6.02    7.45
   9  -3 -34    0.80    4.73
   9   3 -34   -4.00    7.36
  -9   4   1    7.79    5.91
   9  -4  -1    3.35    4.01
   9  -4  -1    0.46    4.46
  -9  -4   1    1.64    4.13
  -9   4   2   57.58   13.48
   9  -4  -2   65.10   13.33
   9  -4  -2   86.04   15.27
  -9  -4   2   61.41   13.52
  -9   4   3   58.28   12.88
   9  -4  -3   55.47   11.61
   9  -4  -3   57.57   12.51
  -9  -4   3   48.18   11.94
  -9   4   4   64.72   14.53
   9  -4  -4   68.22   13.75
   9  -4  -4   83.65   15.57
  -9  -4   4   65.50   14.08
  -9   4   5  100.53   18.83
   9  -4  -5   96.28   17.30
   9  -4  -5  110.66   19.19
  -9   4   6    8.28    6.04
   9  -4  -6    6.94    5.02
   9  -4  -6    7.74    5.94
  -9  -4   6   -0.22    5.22
  -9   4   7   73.60   15.76
   9  -4  -7   73.27   14.24
   9  -4  -7   73.43   15.47
  -9  -4   7   90.33   16.00
  -9   4   8  106.17   19.98
   9  -4  -8   95.70   18.40
   9  -4  -8  110.91   19.95
   9   4  -8  122.13   19.27
  -9  -4   8  132.99   20.77
  -9   4   9   79.61   16.08
   9  -4  -9   61.83   14.13
   9   4  -9   93.02   15.59
  -9  -4   9   80.03   15.43
   9  -4 -10   -0.01    3.99
   9   4 -10   -2.50    4.80
  -9  -4  10    0.89    5.46
   9  -4 -11    6.59    5.57
   9   4 -11   11.37    6.06
  -9  -4  11   14.87    6.44
   9  -4 -12    3.39    4.09
   9   4 -12    7.54    5.08
  -9  -4  12    1.38    4.65
   9  -4 -13   44.33   11.06
   9   4 -13   65.89   12.52
  -9  -4  13   43.28   11.62
   9  -4 -14    7.56    5.83
   9   4 -14    0.74    4.69
  -9  -4  14   10.61    6.86
   9  -4 -15   48.24   10.61
   9   4 -15   20.97    8.48
  -9  -4  15   36.22   10.53
   9  -4 -16    0.06    3.50
   9   4 -16    0.08    4.61
  -9  -4  16   -2.54    6.41
   9  -4 -17   27.26    9.15
   9   4 -17   32.77   10.19
  -9  -4  17   33.51   10.40
   9  -4 -18   83.16   17.64
   9   4 -18  125.82   19.67
  -9  -4  18   94.77   19.18
   9  -4 -19   77.05   15.74
   9   4 -19   69.49   15.35
  -9  -4  19   98.87   18.21
   9  -4 -20   -1.65    5.01
   9   4 -20    1.33    4.70
  -9  -4  20    1.18    5.31
   9  -4 -21   -3.07    5.21
   9   4 -21    1.97    6.04
  -9  -4  21    2.48    6.98
   9  -4 -22    5.73    6.57
   9   4 -22   10.96    6.21
  -9  -4  22   12.12    8.44
   9  -4 -23   43.87   12.03
   9   4 -23   58.79   13.02
  -9  -4  23   41.27   13.26
   9  -4 -24   18.16    7.81
   9   4 -24   14.77    7.17
  -9  -4  24   11.89    8.32
   9  -4 -25    7.34    6.01
   9   4 -25    6.05    6.61
  -9  -4  25    3.21    6.28
   9  -4 -26    2.99    4.98
   9   4 -26   -2.84    6.10
  -9  -4  26   -2.04    6.16
   9  -4 -27   -1.33    5.09
   9   4 -27   -1.44    5.05
  -9  -4  27    1.72    4.74
   9  -4 -28   17.11    7.67
   9   4 -28   12.92    7.64
  -9  -4  28   12.79    8.33
   9  -4 -29   27.12   10.48
   9   4 -29   36.38   11.72
  -9  -4  29   27.38   11.32
   9  -4 -30    0.41    5.44
   9   4 -30    3.40    6.11
  -9  -4  30   10.58    8.44
   9  -4 -31    0.15    6.01
   9   4 -31    6.11    7.17
  -9  -4  31    2.24    7.53
   9  -4 -32   -1.63    4.99
   9   4 -32    2.18    5.25
   9  -4 -33    3.02    5.70
   9   4 -33    9.85    7.20
   9  -4 -34    6.10    6.28
   9  -5  -1  186.43   27.41
  -9  -5   1  172.19   27.65
   9  -5  -2   67.28   13.90
  -9  -5   2   90.32   15.77
   9  -5  -3    8.49    5.26
  -9  -5   3    7.82    6.46
   9  -5  -4  105.02   16.60
  -9  -5   4   71.70   15.70
   9  -5  -5   37.60    9.34
  -9  -5   5   40.89   10.55
   9  -5  -6   14.07    6.63
  -9  -5   6   67.54   11.42
   9  -5  -7   95.27   16.64
  -9  -5   7   90.65   17.01
   9  -5  -8    2.54    4.22
   9   5  -8    0.01    4.47
  -9  -5   8    0.51    5.85
   9  -5  -9    0.01    3.67
   9   5  -9    0.07    4.09
  -9  -5   9   -1.88    4.49
   9  -5 -10    5.23    4.42
   9   5 -10    4.03    5.00
  -9  -5  10    3.44    5.17
   9  -5 -11   72.38   13.87
   9   5 -11   59.31   13.14
  -9  -5  11   72.58   14.73
   9  -5 -12   38.36    9.98
   9   5 -12   20.15    7.89
  -9  -5  12   36.13    9.96
   9  -5 -13    1.24    4.22
   9   5 -13    1.19    4.24
  -9  -5  13   -0.94    6.41
   9  -5 -14   33.13    8.88
   9   5 -14   33.94    8.85
  -9  -5  14    9.44    7.03
   9  -5 -15   27.23    9.03
   9   5 -15   39.58   10.30
  -9  -5  15   44.03   11.48
   9  -5 -16   40.42   10.33
   9   5 -16   38.54   10.44
  -9  -5  16   36.75   11.18
   9  -5 -17   46.32   12.12
   9   5 -17   75.83   13.81
  -9  -5  17   37.36   11.90
   9  -5 -18   12.97    7.21
   9   5 -18    2.37    5.69
  -9  -5  18   15.64    8.70
   9  -5 -19    1.18    4.44
   9   5 -19   -0.69    4.87
  -9  -5  19   -0.35    5.25
   9  -5 -20    6.05    5.85
   9   5 -20    8.86    6.63
  -9  -5  20    3.61    6.78
   9  -5 -21   44.69   11.37
   9   5 -21   34.01   10.76
  -9  -5  21   39.17   11.90
   9  -5 -22   33.74    9.32
   9   5 -22   17.25    7.49
  -9  -5  22   28.45   10.04
   9  -5 -23    5.11    5.48
   9   5 -23   18.04    7.68
  -9  -5  23   12.96    7.53
   9  -5 -24    0.46    4.79
   9   5 -24   -1.53    5.30
  -9  -5  24    5.44    7.44
   9  -5 -25   -2.04    5.32
   9   5 -25    3.23    5.41
  -9  -5  25   -2.16    6.48
   9  -5 -26   24.15    8.78
   9   5 -26    8.04    7.14
  -9  -5  26   16.42    8.59
   9  -5 -27   10.66    7.49
   9   5 -27   25.49    9.04
  -9  -5  27   16.38    9.07
   9  -5 -28   -0.79    4.55
   9   5 -28   -1.80    6.63
  -9  -5  28    2.82    7.19
   9  -5 -29   -3.82    6.34
   9   5 -29    2.51    6.17
  -9  -5  29    0.25    7.11
   9  -5 -30   11.19    7.49
   9   5 -30    7.30    7.57
  -9  -5  30    6.39    6.99
   9  -5 -31    3.51    6.84
   9   5 -31    7.41    6.15
  -9  -5  31   -3.48    7.24
   9  -5 -32    2.41    6.51
   9   5 -32    4.19    6.95
  -9  -5  32    4.00    7.23
   9  -5 -33    3.21    6.06
   9   5 -33    4.63    7.30
   9  -5 -34    7.03    7.51
   9  -6  -1   -0.71    4.22
  -9  -6   1    0.74    4.99
   9  -6  -2  117.76   20.27
  -9  -6   2  132.76   21.46
   9  -6  -3   35.15    8.81
  -9  -6   3   23.60    8.16
   9  -6  -4   23.84    7.66
  -9  -6   4   31.29    8.95
   9  -6  -5   30.74    8.48
  -9  -6   5   25.10    8.03
   9  -6  -6   18.23    7.18
  -9  -6   6   20.08    7.74
   9  -6  -7   31.19    8.64
  -9  -6   7   29.89    8.90
   9  -6  -8  108.82   17.53
   9   6  -8  101.88   17.37
  -9  -6   8   80.52   17.15
   9  -6  -9   22.41    7.31
   9   6  -9   20.24    7.07
  -9  -6   9   14.36    7.25
   9  -6 -10   -1.00    4.86
   9   6 -10    0.43    4.39
  -9  -6  10    0.87    5.46
   9  -6 -11   -0.22    3.83
   9   6 -11    0.12    4.62
  -9  -6  11    4.06    5.01
   9  -6 -12   50.01   11.30
   9   6 -12   56.08   11.61
  -9  -6  12   28.84   10.41
   9  -6 -13   24.78    8.38
   9   6 -13   25.65    8.20
  -9  -6  13   18.88    7.84
   9  -6 -14   56.25   11.92
   9   6 -14   49.68   11.63
  -9  -6  14   35.06   11.91
   9  -6 -15   11.11    6.66
   9   6 -15   19.01    7.10
  -9  -6  15   15.44    8.22
   9  -6 -16    3.63    5.77
   9   6 -16    7.28    5.72
  -9  -6  16    2.52    6.21
   9  -6 -17   12.19    6.83
   9   6 -17   25.51    8.46
  -9  -6  17    2.56    6.20
   9  -6 -18   52.61   12.37
   9   6 -18   37.38   10.83
  -9  -6  18   47.43   12.37
   9  -6 -19   11.85    6.28
   9   6 -19   -0.54    5.37
  -9  -6  19    7.35    8.39
   9  -6 -20   16.65    7.26
   9   6 -20   11.19    6.26
  -9  -6  20    8.71    7.28
   9  -6 -21    4.59    5.55
   9   6 -21    9.49    6.34
  -9  -6  21   10.70    7.28
   9  -6 -22   10.19    5.60
   9   6 -22    4.45    5.64
  -9  -6  22    2.46    6.61
   9  -6 -23    4.86    5.76
   9   6 -23   13.01    7.26
  -9  -6  23   10.92    8.21
   9  -6 -24   11.72    6.85
   9   6 -24    6.46    6.39
  -9  -6  24   16.98    9.03
   9  -6 -25    3.74    6.06
   9   6 -25    7.48    6.39
  -9  -6  25   12.03    7.58
   9  -6 -26    3.04    5.28
   9   6 -26    4.28    5.41
  -9  -6  26    2.40    6.94
   9  -6 -27   -2.13    5.52
   9   6 -27   -1.99    6.03
  -9  -6  27    0.08    6.58
   9  -6 -28    9.47    6.57
   9   6 -28   21.30    8.98
  -9  -6  28    2.20    5.89
   9  -6 -29    9.10    6.26
   9   6 -29    0.67    5.91
  -9  -6  29    8.26    7.61
   9  -6 -30    9.43    7.42
   9   6 -30    1.08    5.04
  -9  -6  30    1.85    6.37
   9  -6 -31   -2.89    6.41
   9   6 -31    0.56    5.79
  -9  -6  31   -3.20    7.85
   9  -6 -32   -0.23    4.89
   9   6 -32   -1.89    5.91
  -9  -6  32    0.35    6.26
   9  -6 -33    4.73    6.23
   9   6 -33   -2.66    6.24
  -9  -6  33    9.20    7.59
   9  -6 -34    5.06    6.47
  -9  -6  34    2.05    6.40
   9  -7  -1   20.03    6.65
  -9  -7   1   12.38    7.09
   9  -7  -2   24.44    7.72
  -9  -7   2    6.51    6.24
   9  -7  -3   -0.35    4.08
  -9  -7   3    4.28    3.90
   9  -7  -4   26.03    8.22
  -9  -7   4   32.94    9.18
   9  -7  -5    4.36    5.09
  -9  -7   5    5.77    5.41
   9  -7  -6   77.56   13.59
  -9  -7   6   50.81   12.76
   9  -7  -7   12.31    6.47
  -9  -7   7    1.40    3.72
   9  -7  -8    0.00    4.43
   9   7  -8   -0.23    4.19
  -9  -7   8    0.72    6.01
   9  -7  -9   13.28    5.97
   9   7  -9   20.46    6.89
  -9  -7   9    4.41    5.84
   9  -7 -10   13.59    6.26
   9   7 -10   22.92    7.05
  -9  -7  10   11.42    6.55
   9  -7 -11   18.67    7.15
   9   7 -11   30.75    8.32
  -9  -7  11   17.19    7.47
   9  -7 -12   61.85   14.53
   9   7 -12   82.70   15.54
  -9  -7  12   92.19   16.27
   9  -7 -13    2.07    4.11
   9   7 -13    7.08    5.59
  -9  -7  13    1.53    4.61
   9  -7 -14    8.55    6.12
   9   7 -14    4.32    4.96
  -9  -7  14    4.99    5.25
   9  -7 -15    5.59    5.77
   9   7 -15    4.35    5.56
  -9  -7  15    7.28    6.61
   9  -7 -16   62.87   13.46
   9   7 -16   52.65   13.02
  -9  -7  16   69.70   14.46
   9  -7 -17    0.53    4.14
   9   7 -17    3.45    4.76
  -9  -7  17    4.93    6.58
   9  -7 -18    3.13    4.93
   9   7 -18    1.10    4.47
  -9  -7  18    5.03    5.69
   9  -7 -19   -1.25    4.42
   9   7 -19    1.50    4.38
  -9  -7  19   -3.32    6.33
   9  -7 -20   23.60    8.36
   9   7 -20    7.99    6.23
  -9  -7  20   10.65    7.05
   9  -7 -21    8.98    6.63
   9   7 -21   17.51    7.28
  -9  -7  21   16.52    8.26
   9  -7 -22   26.33    9.62
   9   7 -22   30.67   10.04
   9  -7 -23    1.12    4.54
   9   7 -23   -0.91    5.43
  -9  -7  23    1.43    6.50
   9  -7 -24   -4.23    6.51
   9   7 -24   -0.28    4.61
  -9  -7  24   -3.89    7.92
   9  -7 -25    1.60    4.34
   9   7 -25   -1.61    5.98
  -9  -7  25   -4.00    7.38
   9  -7 -26    4.71    5.75
   9   7 -26   21.12    8.39
  -9  -7  26   24.14    9.23
   9  -7 -27    9.29    6.88
   9   7 -27    6.24    6.66
  -9  -7  27   12.21    7.78
   9  -7 -28    5.10    6.19
   9   7 -28    2.77    5.84
  -9  -7  28    8.67    7.02
   9  -7 -29   -2.21    6.33
   9   7 -29   -0.95    6.71
  -9  -7  29   -0.95    6.53
   9  -7 -30    0.13    4.26
   9   7 -30   10.75    7.02
  -9  -7  30   11.56    8.16
   9  -7 -31    2.14    5.52
   9   7 -31   -1.30    6.46
  -9  -7  31   -0.78    6.43
   9  -7 -32   -3.21    5.98
   9   7 -32    2.94    6.45
  -9  -7  32   -3.77    7.33
   9  -7 -33   -4.45    7.16
   9   7 -33   -0.68    5.57
  -9  -7  33    2.13    6.74
  -9  -7  34    0.13    7.02
  -9  -7  35    2.41    7.27
   9  -8  -1   15.42    6.77
  -9  -8   1   35.97    8.87
   9  -8  -2   34.09    8.33
  -9  -8   2   20.91    7.45
   9  -8  -3   -0.12    4.43
  -9  -8   3    6.54    4.93
   9  -8  -4   84.81   15.19
  -9  -8   4   70.98   14.77
   9  -8  -5    0.06    4.30
  -9  -8   5    0.38    4.49
   9  -8  -6    6.89    5.40
  -9  -8   6    0.70    5.01
   9  -8  -7    1.82    4.53
  -9  -8   7   -1.29    4.01
   9  -8  -8   83.51   15.71
   9   8  -8   94.30   16.38
  -9  -8   8   79.09   15.78
   9  -8  -9   13.13    5.86
   9   8  -9    8.78    6.03
  -9  -8   9   14.50    6.82
   9  -8 -10   16.66    6.83
   9   8 -10   25.68    8.05
  -9  -8  10   18.65    7.86
   9  -8 -11   13.74    5.98
   9   8 -11    7.18    5.43
  -9  -8  11    8.23    5.90
   9  -8 -12    1.33    5.94
   9   8 -12   42.32    8.99
  -9  -8  12   23.50    8.22
   9  -8 -13    1.58    5.74
   9   8 -13   -0.11    4.01
  -9  -8  13   -2.29    5.29
   9  -8 -14   15.33    7.83
   9   8 -14   29.72    8.80
  -9  -8  14   19.68    8.03
   9  -8 -15    4.53    4.57
   9   8 -15    0.88    4.73
  -9  -8  15    1.99    5.38
   9  -8 -16   -0.55    4.74
   9   8 -16    5.55    5.68
  -9  -8  16    1.84    4.77
   9  -8 -17    7.57    6.30
   9   8 -17    7.82    5.32
  -9  -8  17    4.96    5.79
   9  -8 -18   20.86    8.04
   9   8 -18   25.05    8.50
  -9  -8  18   12.48    7.75
   9  -8 -19    6.81    5.39
   9   8 -19    2.97    4.56
  -9  -8  19    2.77    5.26
   9  -8 -20   11.16    7.02
   9   8 -20   12.75    6.61
  -9  -8  20    9.12    6.85
   9  -8 -21   12.66    6.48
   9   8 -21   -0.13    6.02
  -9  -8  21    8.08    6.52
   9  -8 -22    4.96    6.11
   9   8 -22    7.44    6.27
  -9  -8  22    2.27    6.57
   9  -8 -23    2.83    5.61
   9   8 -23    2.58    5.45
  -9  -8  23   -1.45    5.83
   9  -8 -24   12.57    7.21
   9   8 -24   13.94    6.86
  -9  -8  24    7.13    6.31
   9  -8 -25    9.19    6.52
   9   8 -25    0.93    6.05
  -9  -8  25    0.67    5.61
   9  -8 -26   12.36    7.08
   9   8 -26    5.64    6.50
  -9  -8  26    8.28    8.35
   9  -8 -27    1.94    5.05
   9   8 -27   -0.85    4.23
  -9  -8  27    3.11    6.16
   9  -8 -28   17.34    8.24
   9   8 -28    2.38    5.22
  -9  -8  28    3.52    7.48
   9  -8 -29   -1.89    5.16
   9   8 -29   -0.23    5.61
  -9  -8  29    1.43    6.16
   9  -8 -30    3.69    5.63
   9   8 -30    7.89    6.95
  -9  -8  30   11.18    8.55
   9  -8 -31    1.69    6.32
   9   8 -31   -3.85    6.94
  -9  -8  31   -2.38    7.10
   9  -8 -32    1.55    5.83
   9   8 -32    5.38    6.13
  -9  -8  32    2.89    6.20
   9  -8 -33   -0.01    6.60
   9  -9  -1    1.90    5.17
  -9  -9   1    5.69    6.03
   9  -9  -2   28.56    8.80
  -9  -9   2   33.32    8.95
   9  -9  -3    3.44    4.35
  -9  -9   3    3.04    5.45
   9  -9  -4   13.73    5.79
  -9  -9   4    6.83    5.53
   9  -9  -5    6.05    5.30
  -9  -9   5    5.09    4.81
   9  -9  -6   77.25   15.09
  -9  -9   6   95.47   16.55
   9  -9  -7    0.23    3.65
  -9  -9   7   -0.78    5.96
   9  -9  -8   -0.97    4.85
   9   9  -8   -0.16    3.20
  -9  -9   8    3.38    4.54
   9  -9  -9    4.44    5.05
   9   9  -9   -1.68    3.61
  -9  -9   9    1.05    4.42
   9  -9 -10   14.53    5.71
   9   9 -10    9.56    5.99
  -9  -9  10    5.89    5.66
   9  -9 -11    0.79    4.49
   9   9 -11   -0.34    4.18
  -9  -9  11    0.91    4.42
   9  -9 -12   39.01   10.78
   9   9 -12   41.59   10.58
  -9  -9  12   40.99   11.01
   9  -9 -13    3.27    4.98
   9   9 -13    1.27    3.84
  -9  -9  13   -3.07    6.14
   9  -9 -14    6.68    6.21
   9   9 -14   -1.27    4.58
  -9  -9  14   -1.64    4.60
   9  -9 -15    4.82    4.53
   9   9 -15    7.92    5.86
  -9  -9  15    8.37    5.83
   9  -9 -16   32.29   10.35
   9   9 -16   33.55   10.04
  -9  -9  16   56.69   11.79
   9  -9 -17    8.03    6.14
   9   9 -17    0.46    4.39
  -9  -9  17   -0.76    4.58
   9  -9 -18    2.16    4.49
   9   9 -18    1.08    5.50
  -9  -9  18    0.03    4.92
   9  -9 -19    1.61    5.12
   9   9 -19    2.87    6.16
  -9  -9  19    3.24    6.11
   9  -9 -20   24.32    8.29
   9   9 -20   18.14    7.83
  -9  -9  20   19.00    8.61
   9  -9 -21    4.96    5.40
   9   9 -21   -1.46    5.82
  -9  -9  21   -0.88    6.58
   9  -9 -22   34.13    9.49
   9   9 -22   14.92    8.19
  -9  -9  22   24.41    9.81
   9  -9 -23    3.27    5.06
   9   9 -23    0.22    4.54
  -9  -9  23    0.23    6.13
   9  -9 -24    1.66    4.68
   9   9 -24   -3.38    6.59
  -9  -9  24   -0.96    7.63
   9  -9 -25    1.21    4.79
   9   9 -25   -1.96    5.66
  -9  -9  25    3.39    6.63
   9  -9 -26   11.29    6.87
   9   9 -26   15.89    8.47
  -9  -9  26    8.14    7.18
   9  -9 -27    1.12    5.01
   9   9 -27    3.24    5.90
  -9  -9  27    6.03    7.21
   9  -9 -28    1.96    6.39
   9   9 -28    2.66    5.94
  -9  -9  28    0.27    9.11
   9  -9 -29   -0.35    5.54
   9   9 -29   -0.02    4.99
  -9  -9  29   -1.45    6.49
   9  -9 -30    1.46    5.32
   9   9 -30    0.51    5.06
  -9  -9  30    0.80    6.58
   9  -9 -31    6.73    5.95
   9   9 -31    2.00    6.44
   9  -9 -32    8.10    6.36
   9   9 -32    0.28    6.80
   9 -10  -1    3.35    4.28
  -9 -10   1    3.85    4.04
   9 -10  -2   26.37    7.78
  -9 -10   2   11.44    6.80
   9 -10  -3    1.59    4.15
  -9 -10   3    4.50    4.93
   9 -10  -4  114.42   16.71
  -9 -10   4   58.50   14.17
   9 -10  -5    0.09    4.18
  -9 -10   5    0.71    4.37
   9 -10  -6   -1.31    4.66
  -9 -10   6   -0.81    4.02
   9 -10  -7    8.10    5.00
  -9 -10   7    8.66    5.32
   9 -10  -8   50.70   10.38
  -9 -10   8   28.19    9.22
   9 -10  -9    6.23    5.37
  -9 -10   9    5.53    6.18
   9 -10 -10   13.37    6.37
  -9 -10  10   17.09    7.79
   9 -10 -11    8.98    5.65
  -9 -10  11    8.95    6.02
   9 -10 -12   14.23    6.07
  -9 -10  12    7.40    6.66
   9 -10 -13    2.36    4.16
  -9 -10  13   -1.00    4.74
   9 -10 -14   37.60   10.62
  -9 -10  14   37.75   10.21
   9 -10 -15    0.57    4.41
  -9 -10  15    3.40    5.97
   9 -10 -16   -1.99    5.10
  -9 -10  16   -2.38    5.55
   9 -10 -17   -1.09    5.02
  -9 -10  17    0.18    4.69
   9 -10 -18   44.56   10.86
  -9 -10  18   25.22    9.65
   9 -10 -19    8.22    6.03
  -9 -10  19   -0.55    4.48
   9 -10 -20   23.20    8.14
   9  10 -20   18.23    8.28
  -9 -10  20   10.62    7.65
   9 -10 -21   -1.63    4.69
   9  10 -21    2.06    5.48
  -9 -10  21    3.84    6.85
   9 -10 -22    1.46    4.61
   9  10 -22    2.82    6.17
  -9 -10  22    2.99    6.56
   9  10 -23    3.19    5.86
  -9 -10  23    7.87    6.97
   9  10 -24    8.82    7.55
  -9 -10  24   13.14    8.37
   9  10 -25   -0.35    4.29
  -9 -10  25   -0.60    5.17
   9  10 -26   -0.37    6.35
  -9 -10  26    6.37    6.68
  -9 -10  27    0.45    6.71
   9 -11  -1   -0.88    3.28
  -9 -11   1   -1.19    4.23
   9 -11  -2   49.05   11.49
  -9 -11   2   66.86   12.33
   9 -11  -3    6.98    5.46
  -9 -11   3    8.99    5.51
   9 -11  -4   17.02    6.54
  -9 -11   4   10.92    6.08
   9 -11  -5   -0.18    4.22
  -9 -11   5   -0.86    5.67
   9 -11  -6   33.52    8.73
  -9 -11   6   23.34    8.37
   9 -11  -7    0.56    4.07
  -9 -11   7   -2.31    4.53
  -9 -11   8   -2.54    5.13
  -9 -11   9    2.07    4.22
  -9 -11  10   38.63   10.59
  -9 -11  11   -0.22    4.75
  -9 -11  12   11.99    6.71
  -9 -11  13   -0.37    4.75
  -9 -11  14    2.95    4.81
  -9 -11  15    0.65    4.50
  -9 -11  16   24.19    8.82
  -9 -11  17    1.44    5.28
  -9 -11  18    1.01    6.61
  -9 -11  19   -2.41    5.51
  -9 -11  20   10.82    8.97
  -9 -11  21   -0.25    5.47
  -9 -11  22   13.94    7.58
  -9 -11  23   -1.16    6.51
  -9 -11  24   -1.78    7.32
  -9 -12   1    8.28    5.54
  -9 -12   2    0.86    4.27
  -9 -12   3    0.20    4.03
  -9 -12   4   21.71    7.29
  -9 -12   5    0.78    3.80
  -9 -12   6   -1.90    4.80
  -9 -12   7   -1.77    4.00
  -9 -12   8   19.77    7.87
  -9 -12   9   -1.67    5.29
  -9 -12  10    4.44    5.01
  -9 -12  11   -4.10    5.80
  -9 -12  12   16.78    7.21
  -9 -12  13   -2.34    5.93
  -9 -12  14   10.68    7.37
  -9 -12  15    1.46    5.14
  -9 -12  16    4.72    6.94
  -9 -12  17   -0.26    6.07
  -9 -12  18   -0.00    5.63
  -9 -12  19    1.48    6.13
  -9 -12  20    6.70    7.28
  -9 -12  21   -3.76    6.51
  -9 -13   1    8.95    4.95
  -9 -13   2    0.65    4.34
  -9 -13   3   -2.10    5.08
  -9 -13   4    0.75    4.72
  -9 -13   5    2.17    4.17
  -9 -13   6   17.61    7.33
  -9 -13   7    1.15    4.82
  -9 -13   8    8.19    5.17
  -9 -13   9    4.56    5.14
  -9 -13  10   28.98    8.52
  -9 -13  11   -0.00    4.94
  -9 -13  12   12.69    7.12
  -9 -13  13    0.09    5.10
  -9 -13  14   -2.32    5.66
  -9 -13  15   -1.83    5.31
  -9 -13  16    7.15    6.83
  -9 -13  17   -2.51    5.79
  -9 -14   1   -0.85    4.48
  -9 -14   2    8.78    4.96
  -9 -14   3    6.91    4.89
  -9 -14   4   12.25    6.11
  -9 -14   5    3.29    5.11
  -9 -14   6   -1.27    4.57
  -9 -14   7    0.40    4.42
  -9 -14   8    2.18    5.04
  -9 -14   9   -0.44    4.68
  -9 -14  10   -0.60    4.78
  -9 -14  11   -0.91    4.66
  -9 -14  12    3.46    4.52
  -9 -15   1    0.82    4.21
  -9 -15   2    1.84    4.44
  -9 -15   3   -1.33    4.47
  -9 -15   4    2.92    4.23
  -9 -15   5    4.96    5.10
  -9 -15   6   -0.21    3.75
  -8   0   1   -0.75    4.59
   8   0  -1   -0.54    3.84
   8   0  -1   -0.44    4.51
  -8   0   2  589.85   72.96
   8   0  -2  541.91   71.35
   8   0  -2  517.15   71.71
  -8   0   3   -0.99    4.39
   8   0  -3   -0.42    3.42
   8   0  -3   -2.74    4.66
  -8   0   4   95.33   18.39
   8   0  -4  135.06   19.05
   8   0  -4  112.70   18.86
  -8   0   5    0.60    4.14
   8   0  -5    0.12    3.33
   8   0  -5   -1.28    3.35
  -8   0   6  110.29   17.76
   8   0  -6   87.87   15.97
   8   0  -6   94.73   16.88
  -8   0   7   -1.45    4.48
   8   0  -7    1.90    3.80
   8   0  -7   -1.49    5.20
  -8   0   8  285.93   39.87
   8   0  -8  267.91   38.93
  -8   0   9   -1.46    4.42
   8   0  -9   -0.34    4.19
  -8   0  10   -0.77    4.68
  -8   0  11    0.77    5.14
  -8   0  12  218.98   33.11
  -8   0  13    1.09    5.39
   8   0 -13   -1.32    5.07
  -8   0  14  122.93   20.39
   8   0 -14   97.96   18.24
  -8   0  15   -2.93    6.13
   8   0 -15   -0.37    4.36
  -8   0  16    8.46    6.31
   8   0 -16    0.27    5.32
  -8   0  17    1.25    6.27
   8   0 -17   -0.89    5.02
  -8   0  18  129.87   23.47
   8   0 -18  127.07   21.67
  -8   0  19   -0.38    5.07
   8   0 -19   -2.65    5.66
  -8   0  20   17.83    8.00
   8   0 -20   27.06    9.17
  -8   0  21    0.24    5.68
   8   0 -21    0.39    5.20
  -8   0  22   39.82   13.17
   8   0 -22   67.00   14.07
  -8   0  23   -1.26    5.52
   8   0 -23   -2.28    5.16
   8   0 -24   45.15   11.84
   8   0 -25   -2.14    6.15
   8   0 -26   -1.20    4.50
   8   0 -27   -0.01    5.04
   8   0 -28   52.09   13.48
   8   0 -29   -3.95    5.56
   8   0 -30    3.48    5.20
   8   0 -31   -0.16    5.75
   8   0 -32   10.67    7.61
   8   0 -33   -4.37    6.95
   8   0 -34    9.00    6.34
   8   0 -35   -1.17    5.86
  -8   1   1   90.31   16.15
   8  -1  -1   88.04   15.10
   8  -1  -1   63.25   14.54
   8   1  -1   88.73   15.20
  -8  -1   1  124.07   17.63
  -8   1   2    2.97    4.21
   8  -1  -2    4.90    4.36
   8  -1  -2    0.52    3.88
   8   1  -2    5.79    3.97
  -8  -1   2    6.75    5.50
  -8   1   3    0.01    3.94
   8  -1  -3    0.75    3.23
   8  -1  -3    2.50    4.12
   8   1  -3    1.48    4.35
  -8  -1   3    7.47    5.27
  -8   1   4   35.69    9.77
   8  -1  -4   34.22    8.83
   8  -1  -4   55.73   10.72
   8   1  -4   41.00    9.27
  -8  -1   4   49.64   10.63
  -8   1   5    1.27    4.24
   8  -1  -5    8.98    4.78
   8  -1  -5    9.20    5.62
   8   1  -5    0.96    4.54
  -8  -1   5    2.07    4.82
  -8   1   6  109.58   17.75
   8  -1  -6   91.87   16.01
   8  -1  -6   70.12   15.63
   8   1  -6  104.62   16.61
  -8  -1   6  108.39   17.48
  -8   1   7    6.66    5.52
   8  -1  -7   13.91    6.23
   8   1  -7    7.21    4.73
  -8  -1   7    8.10    5.73
  -8   1   8    1.55    4.51
   8  -1  -8    2.45    4.18
  -8  -1   8    1.96    4.58
  -8   1   9   23.74    8.08
   8  -1  -9    8.11    5.41
  -8  -1   9   14.66    6.78
  -8   1  10  247.23   31.78
   8  -1 -10  288.87   31.97
  -8  -1  10  127.95   28.51
  -8   1  11   11.69    6.53
   8  -1 -11   11.63    5.96
  -8  -1  11    7.86    7.22
  -8   1  12    7.02    6.13
   8  -1 -12   11.74    5.88
  -8  -1  12   13.02    6.63
  -8   1  13    0.99    5.20
   8  -1 -13    3.14    4.32
   8  -1 -13   -2.15    4.95
   8   1 -13   -2.10    4.43
  -8  -1  13    2.44    4.63
  -8   1  14   86.22   16.22
   8  -1 -14   78.58   14.90
   8   1 -14   55.88   13.72
  -8  -1  14  100.75   16.91
  -8   1  15   54.70   13.37
   8  -1 -15   71.33   13.46
   8   1 -15   63.24   13.46
  -8  -1  15   50.57   13.03
  -8   1  16   80.86   17.26
   8  -1 -16   97.46   17.21
   8   1 -16   90.49   16.72
  -8  -1  16   90.68   17.85
  -8   1  17    1.31    5.22
   8  -1 -17    6.64    5.29
   8   1 -17    2.87    5.57
  -8  -1  17    7.57    6.29
  -8   1  18    3.02    5.11
   8  -1 -18    0.58    4.67
   8   1 -18    9.23    6.27
  -8  -1  18   11.93    7.20
  -8   1  19   13.71    7.06
   8  -1 -19    6.89    5.10
   8   1 -19   20.97    7.58
  -8  -1  19   12.84    7.82
  -8   1  20   12.89    8.44
   8  -1 -20   15.80    7.24
   8   1 -20   21.87    8.48
  -8  -1  20   12.03    7.97
  -8   1  21    2.23    6.15
   8  -1 -21   -2.64    5.40
   8   1 -21   -0.23    4.24
  -8   1  22   93.38   19.79
   8  -1 -22   90.54   18.02
   8   1 -22  103.00   18.81
   8  -1 -23    2.97    5.71
   8   1 -23   -2.23    6.39
   8  -1 -24    6.69    6.71
   8   1 -24   12.17    7.65
   8  -1 -25   -0.53    4.01
   8   1 -25   -1.55    4.70
  -8  -1  25   -1.58    6.23
   8  -1 -26   10.60    7.36
   8   1 -26   26.32    8.67
  -8  -1  26   47.02   12.70
   8  -1 -27    1.19    5.33
   8   1 -27    5.29    5.97
   8  -1 -28   -2.08    5.15
   8   1 -28    4.58    6.09
   8  -1 -29   -0.16    5.58
   8   1 -29    1.20    4.44
   8  -1 -30   33.20   11.20
   8   1 -30   48.39   12.84
   8  -1 -31    3.24    5.70
   8   1 -31    4.52    7.88
   8  -1 -32   18.40    9.18
   8   1 -32   14.52    8.23
   8  -1 -33   -0.10    5.47
   8   1 -33    4.26    6.18
   8  -1 -34    4.48    6.22
   8   1 -34    3.40    6.27
   8  -1 -35   -0.79    6.45
   8   1 -35   -0.82    5.66
   8  -1 -36    9.13    6.98
  -8   2   1    3.29    4.77
   8  -2  -1   -1.87    4.07
   8  -2  -1   -0.11    4.04
   8   2  -1    3.61    3.14
  -8  -2   1   -0.86    4.36
  -8   2   2   65.68   13.47
   8  -2  -2   58.74   12.37
   8  -2  -2   69.58   13.60
   8   2  -2   65.59   12.42
  -8  -2   2   84.33   14.31
  -8   2   3   12.31    6.09
   8  -2  -3    5.73    4.60
   8  -2  -3   16.72    6.34
   8   2  -3   22.14    5.84
  -8  -2   3    6.30    5.13
  -8   2   4   53.99   11.13
   8  -2  -4   38.93    8.83
   8  -2  -4   46.77   10.44
   8   2  -4   32.79    8.86
  -8  -2   4   46.55   10.47
  -8   2   5    9.68    6.09
   8  -2  -5    9.64    5.04
   8  -2  -5    9.41    5.47
   8   2  -5   12.32    4.64
  -8  -2   5    4.69    4.31
  -8   2   6   98.57   17.26
   8  -2  -6   90.69   15.91
   8  -2  -6  125.78   18.20
   8   2  -6   96.31   15.93
  -8  -2   6   71.36   15.87
  -8   2   7   47.27   10.94
   8  -2  -7   41.56   10.43
   8   2  -7   36.74    9.37
  -8  -2   7   57.79   11.50
  -8   2   8  147.89   22.81
   8  -2  -8  123.73   21.72
  -8  -2   8  136.27   22.31
  -8   2   9    4.00    5.47
   8  -2  -9   10.03    5.90
  -8  -2   9   13.61    6.24
  -8   2  10   -1.60    4.99
   8  -2 -10    0.62    4.85
  -8  -2  10    0.95    5.20
  -8   2  11    1.61    4.36
   8  -2 -11    2.01    4.42
  -8  -2  11    2.82    5.08
  -8   2  12   50.56   13.17
   8  -2 -12   77.11   14.17
  -8  -2  12   86.45   15.21
  -8   2  13   26.44   10.17
   8  -2 -13   51.39   11.04
   8  -2 -13   62.49   12.36
   8   2 -13   51.87   11.00
  -8  -2  13   53.76   11.96
  -8   2  14   28.75    9.25
   8  -2 -14   17.74    7.59
   8  -2 -14    2.77    5.00
   8   2 -14   40.02    9.15
  -8  -2  14    5.80    5.90
  -8   2  15   31.11    9.19
   8  -2 -15   27.06    8.67
   8  -2 -15   26.55    8.74
   8   2 -15   27.57    7.95
  -8  -2  15   17.16    8.16
  -8   2  16   37.86   10.94
   8  -2 -16   46.86   10.41
   8  -2 -16   21.75    9.11
   8   2 -16   37.84    9.97
  -8  -2  16   58.24   12.66
  -8   2  17   35.81   10.34
   8  -2 -17   18.57    7.92
   8  -2 -17   22.07    7.82
   8   2 -17   21.67    8.94
  -8   2  18  205.18   34.38
   8  -2 -18  234.20   33.55
  -8   2  19    7.13    6.06
   8  -2 -19    4.01    5.31
   8   2 -19    1.78    5.39
   8  -2 -20    1.31    4.98
   8   2 -20    0.45    4.73
   8  -2 -21   -0.96    4.34
   8   2 -21    3.33    5.06
   8  -2 -22   49.35   11.54
   8   2 -22   30.72   10.03
  -8  -2  22   51.99   13.05
   8  -2 -23    0.01    4.04
   8   2 -23   -2.03    4.59
  -8  -2  23    5.75    6.62
   8  -2 -24    5.56    5.81
   8   2 -24   12.33    5.99
  -8  -2  24    5.52    7.07
   8  -2 -25    3.00    5.10
   8   2 -25   -0.98    5.01
  -8  -2  25   -2.31    6.70
   8  -2 -26    2.35    5.53
   8   2 -26    2.83    5.51
  -8  -2  26   -0.47    5.92
   8  -2 -27   -2.83    6.27
   8   2 -27    2.48    4.58
  -8  -2  27   -1.24    6.34
   8  -2 -28   17.99    8.52
   8   2 -28   24.91    8.51
  -8  -2  28   19.60    9.99
   8  -2 -29    2.62    5.04
   8   2 -29   -1.06    6.16
   8  -2 -30    9.06    6.64
   8   2 -30    3.55    6.25
   8  -2 -31   -0.24    4.66
   8   2 -31   -2.20    5.82
   8  -2 -32    2.00    5.38
   8   2 -32   30.35    9.91
   8  -2 -33    3.53    5.73
   8   2 -33   13.38    6.81
   8  -2 -34   15.73    8.56
   8   2 -34   19.04    8.69
   8  -2 -35    5.61    6.50
   8   2 -35    2.58    6.18
   8  -2 -36   -2.71    6.45
  -8   3   1  105.55   18.32
   8  -3  -1   83.02   16.36
   8  -3  -1   85.02   17.25
   8   3  -1  143.66   18.20
  -8  -3   1  110.97   18.19
  -8   3   2    2.17    4.59
   8  -3  -2    2.57    4.31
   8  -3  -2    2.30    4.71
   8   3  -2    0.19    3.34
  -8  -3   2    4.09    4.61
  -8   3   3   49.34   10.91
   8  -3  -3   26.57    8.21
   8  -3  -3   54.29   10.92
   8   3  -3   47.62    9.67
  -8  -3   3   43.75   10.02
  -8   3   4  146.34   22.71
   8  -3  -4  113.89   20.69
   8  -3  -4  122.38   21.85
   8   3  -4  187.55   22.47
  -8  -3   4  127.78   21.75
  -8   3   5   23.35    7.78
   8  -3  -5   21.69    6.30
   8  -3  -5   16.81    6.84
   8   3  -5   18.68    5.90
  -8  -3   5   -1.08    4.02
  -8   3   6   24.71    8.95
   8  -3  -6   65.79   11.71
   8   3  -6   40.94    9.14
  -8  -3   6   42.38   10.42
  -8   3   7   25.49    7.66
   8  -3  -7    7.38    5.65
   8   3  -7   27.66    7.03
  -8  -3   7   34.91    8.79
  -8   3   8    6.05    5.02
   8  -3  -8    9.24    5.89
   8   3  -8    8.30    4.73
  -8  -3   8    6.41    5.36
  -8   3   9    4.52    5.02
   8  -3  -9   -2.11    5.23
  -8  -3   9    4.26    4.85
  -8   3  10   97.17   18.60
   8  -3 -10  133.05   19.58
  -8  -3  10   94.36   18.45
  -8   3  11  117.99   20.16
   8  -3 -11  108.05   19.25
  -8  -3  11  113.33   19.82
  -8   3  12    0.56    4.93
   8  -3 -12    8.85    5.00
   8  -3 -12    6.71    5.45
  -8   3  13   23.77    8.15
   8  -3 -13   26.92    7.65
   8  -3 -13   11.78    6.44
   8   3 -13    6.48    5.45
  -8   3  14   11.75    6.27
   8  -3 -14   19.95    7.30
   8  -3 -14    8.69    6.56
   8   3 -14   20.62    6.87
  -8   3  15   24.24    9.83
   8  -3 -15   32.50    9.57
   8  -3 -15   59.70   11.84
   8   3 -15   41.58    9.81
  -8   3  16   33.00   12.88
   8  -3 -16  110.28   16.51
   8  -3 -16   74.83   15.05
   8   3 -16  111.57   16.40
  -8   3  17    4.15    5.57
   8  -3 -17   -2.64    5.06
   8   3 -17    2.42    5.44
   8  -3 -18    2.82    5.40
   8   3 -18    1.78    3.88
  -8  -3  18    3.41    5.54
   8  -3 -19   24.17    8.40
   8   3 -19   18.73    7.87
  -8  -3  19   22.11    9.50
   8  -3 -20  120.41   20.75
   8   3 -20  126.33   21.18
  -8  -3  20   99.63   21.14
   8  -3 -21   22.57    8.21
   8   3 -21   17.54    7.05
  -8  -3  21    3.92    7.35
   8  -3 -22   20.06    8.42
   8   3 -22   25.53    8.39
  -8  -3  22   14.90    8.60
   8  -3 -23    0.23    5.15
   8   3 -23    3.87    5.70
  -8  -3  23    0.35    6.71
   8  -3 -24   53.39   11.47
   8   3 -24   23.79    9.43
  -8  -3  24   23.37   10.82
   8  -3 -25   18.13    7.87
   8   3 -25   23.90    9.07
  -8  -3  25    8.22    7.47
   8  -3 -26    9.62    6.55
   8   3 -26    4.53    5.83
  -8  -3  26    8.87    8.09
   8  -3 -27   -1.89    5.97
   8   3 -27    1.69    5.59
  -8  -3  27    0.30    6.56
   8  -3 -28    1.60    5.39
   8   3 -28    1.91    4.89
  -8  -3  28    8.09    6.14
   8  -3 -29   -0.10    4.32
   8   3 -29    3.38    5.84
  -8  -3  29    5.58    6.60
   8  -3 -30   13.37    6.36
   8   3 -30    4.75    6.31
  -8  -3  30    3.98    6.91
   8  -3 -31    8.75    6.22
   8   3 -31    1.14    4.61
   8  -3 -32   16.06    8.38
   8   3 -32   11.04    7.70
   8  -3 -33   -1.12    5.75
   8   3 -33    5.74    6.83
   8  -3 -34    6.58    5.73
   8   3 -34    0.73    6.22
   8  -3 -35    2.67    4.82
   8   3 -35    1.37    5.38
   8  -3 -36    6.11    7.54
  -8   4   1   91.00   16.64
   8  -4  -1   95.31   16.92
   8   4  -1   84.36   15.01
  -8   4   2   32.36    8.44
   8  -4  -2   24.27    6.75
   8  -4  -2   22.84    7.60
   8   4  -2   15.38    6.09
  -8   4   3   28.89    8.19
   8  -4  -3   24.40    8.27
   8   4  -3   23.57    6.67
  -8   4   4  168.23   26.03
   8  -4  -4  158.76   25.68
   8   4  -4  166.94   24.71
  -8   4   5   18.31    6.71
   8  -4  -5   16.68    6.90
   8   4  -5    8.03    4.88
  -8   4   6   58.44   12.80
   8  -4  -6   64.49   13.15
   8   4  -6   61.87   11.86
  -8   4   7  111.93   18.11
   8  -4  -7   90.01   17.09
   8   4  -7   86.49   15.91
  -8   4   8   42.28   10.56
   8  -4  -8   50.53   11.29
   8   4  -8   40.90    9.61
  -8   4   9   21.18    7.27
   8  -4  -9    7.30    6.00
  -8   4  10    1.45    4.28
   8  -4 -10    5.98    5.71
  -8   4  11    8.01    5.87
   8  -4 -11   12.56    6.56
  -8   4  12  109.78   18.96
   8  -4 -12  135.30   19.00
   8  -4 -12   69.17   16.76
  -8   4  13   25.76    8.67
   8  -4 -13   25.20    7.90
   8  -4 -13   28.19    8.47
   8   4 -13   21.62    7.62
   8  -4 -14   60.38   12.94
   8   4 -14   65.90   13.34
   8  -4 -15    0.20    4.57
   8   4 -15   -2.82    5.02
  -8  -4  15   -2.00    5.48
   8  -4 -16   33.32    9.45
   8   4 -16   24.75    8.45
  -8  -4  16   16.72    7.88
   8  -4 -17   33.84    9.49
   8   4 -17   21.97    8.42
  -8  -4  17   30.48    9.84
   8  -4 -18  102.74   17.30
   8   4 -18   79.64   16.26
  -8  -4  18   77.47   16.88
   8  -4 -19    3.61    5.98
   8   4 -19   11.78    6.21
  -8  -4  19    3.76    6.79
   8  -4 -20   14.87    7.32
   8   4 -20   20.74    7.76
  -8  -4  20   27.75    9.06
   8  -4 -21   -2.54    5.01
   8   4 -21    3.20    5.41
  -8  -4  21   -0.50    6.25
   8  -4 -22   19.44    7.85
   8   4 -22   24.32    8.76
  -8  -4  22   10.38    7.77
   8  -4 -23   20.36    7.72
   8   4 -23    3.16    6.15
  -8  -4  23   18.07    9.13
   8  -4 -24    4.62    5.96
   8   4 -24    9.23    6.61
  -8  -4  24    5.37    5.88
   8  -4 -25    1.58    4.58
   8   4 -25   -2.83    5.93
  -8  -4  25   -5.81    7.93
   8  -4 -26    4.96    5.77
   8   4 -26   10.97    6.30
  -8  -4  26   -4.57    8.19
   8  -4 -27    6.74    6.38
   8   4 -27    5.23    6.47
  -8  -4  27    5.17    6.86
   8  -4 -28    9.94    7.21
   8   4 -28    9.71    6.47
  -8  -4  28   -0.46    6.58
   8  -4 -29    9.10    7.17
   8   4 -29    5.92    6.61
  -8  -4  29    9.21    7.99
   8  -4 -30   -0.31    5.74
   8   4 -30    1.34    5.05
  -8  -4  30   -1.67    5.80
   8  -4 -31   -1.49    5.86
   8   4 -31   -0.68    5.12
  -8  -4  31    0.16    5.87
   8  -4 -32    6.61    6.72
   8   4 -32   16.59    8.57
  -8  -4  32    3.03    6.44
   8  -4 -33   10.13    7.35
   8   4 -33    3.60    7.00
   8  -4 -34   26.54    9.69
   8   4 -34    1.41    5.35
   8  -4 -35   -0.57    6.13
   8   4 -35   -5.70    8.71
  -8   5   1   47.06   10.74
   8  -5  -1   63.53   11.91
   8   5  -1   33.51    9.14
  -8   5   2   29.47    8.49
   8  -5  -2   31.30    8.86
   8   5  -2   23.13    7.19
  -8   5   3   79.19   16.14
   8  -5  -3   92.41   16.90
   8   5  -3   99.70   15.69
  -8   5   4   19.08    7.22
   8  -5  -4   18.02    7.21
   8   5  -4   14.69    5.44
  -8   5   5   47.78   12.67
   8  -5  -5   76.92   14.01
   8   5  -5   62.16   12.03
  -8   5   6   96.20   18.16
   8  -5  -6   91.40   17.67
   8   5  -6  121.30   17.89
  -8   5   7    0.19    3.98
   8  -5  -7   -2.69    5.19
   8   5  -7    7.24    5.17
  -8   5   8    0.11    4.40
   8  -5  -8    4.61    6.03
   8   5  -8    7.92    4.90
  -8  -5   8   12.48    7.10
  -8   5   9   15.63    6.89
  -8  -5   9    5.83    5.11
  -8  -5  10  140.56   23.13
  -8  -5  11   38.08   10.33
   8  -5 -12   -1.64    4.20
  -8  -5  12    2.97    5.18
   8  -5 -13   -1.71    4.68
   8   5 -13    2.34    4.56
  -8  -5  13   -0.12    4.90
   8  -5 -14   11.68    6.23
   8   5 -14   17.39    6.98
  -8  -5  14    8.68    6.68
   8  -5 -15   46.66   10.20
   8   5 -15   23.29    7.73
  -8  -5  15   17.02    8.23
   8  -5 -16   90.75   14.88
   8   5 -16   47.83   12.19
  -8  -5  16   55.10   13.48
   8  -5 -17   12.86    6.28
   8   5 -17    9.91    5.75
  -8  -5  17    2.46    6.12
   8  -5 -18    4.93    5.58
   8   5 -18   11.36    6.43
  -8  -5  18    3.77    5.39
   8  -5 -19   28.27    8.29
   8   5 -19   22.09    8.59
  -8  -5  19   12.33    7.60
   8   5 -20   40.75   10.37
  -8  -5  20   24.54   10.35
   8  -5 -21   28.98    9.67
   8   5 -21   41.07   10.96
  -8  -5  21   42.26   12.14
   8  -5 -22   18.87    8.36
   8   5 -22   39.37   10.22
  -8  -5  22   20.00    9.11
   8  -5 -23   11.41    5.87
   8   5 -23    3.04    4.98
  -8  -5  23    4.56    7.15
   8  -5 -24    7.58    5.69
   8   5 -24   19.24    7.96
  -8  -5  24    9.91    8.41
   8  -5 -25   26.43    9.05
   8   5 -25   12.95    7.11
  -8  -5  25   16.55    8.53
   8  -5 -26   20.44    8.37
   8   5 -26    6.20    5.72
  -8  -5  26   21.53    9.40
   8  -5 -27    7.16    6.41
   8   5 -27    3.54    6.63
  -8  -5  27    6.75    7.35
   8  -5 -28   -0.91    6.08
   8   5 -28    0.51    6.08
  -8  -5  28   -2.21    7.21
   8  -5 -29    5.72    6.88
   8   5 -29    8.01    6.90
  -8  -5  29    3.72    6.90
   8  -5 -30   16.12    8.04
   8   5 -30   16.34    8.72
  -8  -5  30    9.06    8.24
   8  -5 -31    8.65    6.51
   8   5 -31   -0.02    6.21
  -8  -5  31   15.36    9.40
   8  -5 -32   13.97    7.39
   8   5 -32    7.49    7.01
  -8  -5  32    8.91    8.23
   8  -5 -33    1.95    5.51
   8   5 -33   -0.58    6.40
  -8  -5  33    0.85    6.88
   8  -5 -34   -2.45    5.84
   8   5 -34   -0.44    5.44
  -8  -5  34   -4.87    8.10
   8  -5 -35    1.53    4.93
   8   5 -35    8.59    7.49
   8   6  -1  148.58   21.37
  -8  -6   1  124.06   21.78
   8   6  -2    7.30    4.99
  -8  -6   2  116.81   13.47
   8   6  -3  134.41   18.20
  -8  -6   3   81.47   17.50
   8   6  -4   36.62    8.33
  -8  -6   4   25.88    8.78
   8   6  -5   31.46    7.77
  -8  -6   5   26.83    7.75
   8   6  -6   43.31    9.56
  -8  -6   6   39.86   10.16
   8   6  -7   30.91    8.32
  -8  -6   7   30.35    8.76
   8   6  -8   33.06    8.47
  -8  -6   8   22.64    8.30
  -8  -6   9   -0.66    5.27
  -8  -6  10    0.94    4.56
   8  -6 -11   22.00    6.99
  -8  -6  11   15.17    6.50
   8  -6 -12   39.19    9.28
  -8  -6  12   33.39    9.63
   8  -6 -13   22.56    7.85
   8   6 -13   31.52    9.17
  -8  -6  13   23.58    8.92
   8  -6 -14   52.09   11.24
   8   6 -14   48.63   10.89
  -8  -6  14   32.05   10.59
   8  -6 -15   37.52    9.21
   8   6 -15    7.20    6.17
  -8  -6  15   24.28    8.56
   8  -6 -16    3.70    4.26
   8   6 -16    2.81    5.19
  -8  -6  16    9.47    7.34
   8  -6 -17   59.98   13.52
   8   6 -17   75.82   14.30
  -8  -6  17   62.55   14.31
   8  -6 -18   37.01    9.44
   8   6 -18   33.45    9.10
  -8  -6  18   12.81    8.14
   8  -6 -19   41.30    9.90
   8   6 -19   18.85    7.54
  -8  -6  19   27.74    9.52
   8  -6 -20    0.02    5.00
   8   6 -20    3.28    5.41
  -8  -6  20    2.58    5.94
   8  -6 -21    4.92    4.60
   8   6 -21    0.17    5.45
  -8  -6  21   -1.10    5.56
   8  -6 -22    0.38    4.78
   8   6 -22    6.39    6.52
  -8  -6  22    9.91    7.22
   8  -6 -23   20.77    8.29
   8   6 -23   23.68    9.49
  -8  -6  23   37.02   10.79
   8  -6 -24    4.48    6.42
   8   6 -24    3.04    5.16
  -8  -6  24   15.13    8.31
   8  -6 -25    8.93    7.67
   8   6 -25   11.18    7.29
  -8  -6  25   17.98    8.87
   8  -6 -26    4.49    6.15
   8   6 -26    1.54    5.10
  -8  -6  26   -3.34    6.17
   8  -6 -27   22.85    7.90
   8   6 -27    6.44    6.56
  -8  -6  27   13.62    7.93
   8  -6 -28    6.95    6.63
   8   6 -28    5.30    6.19
  -8  -6  28    0.14    7.08
   8  -6 -29    9.64    6.93
   8   6 -29    5.87    6.64
  -8  -6  29    3.06    6.77
   8  -6 -30    5.88    6.23
   8   6 -30   -0.97    6.29
  -8  -6  30    5.81    7.63
   8  -6 -31   -1.48    5.32
   8   6 -31   -1.31    5.04
  -8  -6  31    4.31    6.25
   8  -6 -32    0.58    5.81
   8   6 -32   -1.68    6.98
  -8  -6  32   -2.65    7.03
   8  -6 -33   13.49    7.51
   8   6 -33   18.35    8.74
  -8  -6  33    0.93    8.27
   8  -6 -34    0.08    5.74
   8   6 -34    5.64    5.77
  -8  -6  34    3.84    5.52
   8  -6 -35    3.96    6.38
  -8  -6  35    2.62    7.24
   8   7  -1  172.27   19.08
  -8  -7   1   64.68   16.30
   8   7  -2    3.92    4.52
  -8  -7   2    1.36    4.32
   8   7  -3   25.72    7.57
  -8  -7   3   46.77    9.58
   8   7  -4    2.07    4.17
  -8  -7   4   -2.23    4.64
   8   7  -5  106.83   15.97
  -8  -7   5   71.14   15.42
   8   7  -6   30.16    7.40
  -8  -7   6   20.61    7.32
   8   7  -7    0.39    3.33
  -8  -7   7   -0.55    5.10
   8   7  -8    0.13    4.28
  -8  -7   8   -2.42    4.92
  -8  -7   9   59.38   12.46
  -8  -7  10    1.96    3.89
   8  -7 -11   68.29   12.99
  -8  -7  11   53.03   12.69
   8  -7 -12   -2.65    5.06
  -8  -7  12    7.23    5.91
   8  -7 -13   15.10    7.39
   8   7 -13    9.11    5.65
  -8  -7  13   23.51    7.90
   8  -7 -14    9.06    6.44
   8   7 -14   17.25    6.93
  -8  -7  14   23.50    7.91
   8   7 -15   87.45   16.46
  -8  -7  15   88.26   17.45
   8  -7 -16    8.18    5.14
   8   7 -16   10.39    6.39
  -8  -7  16    9.26    6.32
   8  -7 -17    4.84    5.46
   8   7 -17   13.12    5.87
  -8  -7  17   20.10    7.91
   8  -7 -18   -2.13    4.01
   8   7 -18   -0.82    5.06
  -8  -7  18   -2.83    5.67
   8  -7 -19    1.77    4.45
   8   7 -19    4.79    5.54
  -8  -7  19    3.51    5.47
   8  -7 -20    6.26    5.43
   8   7 -20    2.52    4.54
  -8  -7  20   15.01    7.51
   8  -7 -21   28.37    8.94
   8   7 -21   31.40    9.43
  -8  -7  21    4.52    6.30
   8  -7 -22   -1.21    6.03
   8   7 -22   -0.41    4.96
  -8  -7  22   -0.81    5.99
   8  -7 -23    3.58    4.81
   8   7 -23   -0.56    5.33
  -8  -7  23    2.62    5.92
   8  -7 -24    2.43    5.33
   8   7 -24   -0.43    5.08
  -8  -7  24   -0.86    5.60
   8  -7 -25   16.60    7.17
   8   7 -25    7.86    6.55
  -8  -7  25   10.32    6.86
   8  -7 -26    6.71    5.90
   8   7 -26   13.96    7.60
  -8  -7  26   -4.03    6.92
   8  -7 -27   24.44    9.10
   8   7 -27    9.92    7.55
  -8  -7  27   13.69    8.52
   8  -7 -28   -0.11    6.43
   8   7 -28    0.77    4.99
  -8  -7  28   -2.41    5.47
   8  -7 -29    2.56    5.67
   8   7 -29   -1.54    6.02
  -8  -7  29    8.35    7.21
   8  -7 -30    5.35    5.99
   8   7 -30   -2.04    6.86
  -8  -7  30   -2.66    6.86
   8  -7 -31   13.31    7.41
   8   7 -31   12.19    8.09
  -8  -7  31   22.19   10.93
   8  -7 -32    2.11    5.38
   8   7 -32    3.07    6.41
  -8  -7  32   -1.35    7.17
   8  -7 -33    5.40    7.19
   8   7 -33    2.87    6.20
  -8  -7  33   13.55    9.60
   8  -7 -34   -3.10    6.91
   8   7 -34   -0.03    5.59
  -8  -7  34   -2.14    6.34
   8  -7 -35   -3.12    5.97
  -8  -7  35   -1.81    7.96
  -8  -7  36   -2.61    7.31
  -8  -7  37   -2.72    6.98
   8   8  -1  112.73   18.85
  -8  -8   1  131.17   20.12
   8   8  -2    0.75    3.75
  -8  -8   2    0.00    4.14
   8   8  -3   48.28   10.16
  -8  -8   3   45.88   10.57
   8   8  -4   18.18    6.14
  -8  -8   4   18.94    6.62
   8   8  -5    0.04    3.38
  -8  -8   5    0.26    3.92
   8   8  -6    0.46    3.66
  -8  -8   6    1.85    4.51
   8   8  -7  157.57   22.31
  -8  -8   7  119.99   21.74
   8   8  -8    2.36    5.01
  -8  -8   8    3.27    4.52
  -8  -8   9    4.82    5.89
   8  -8 -10   15.14    6.56
  -8  -8  10   16.71    6.94
   8  -8 -11    3.19    4.13
  -8  -8  11    5.14    5.53
   8  -8 -12    2.36    4.65
  -8  -8  12    1.08    5.08
   8  -8 -13   52.35   11.36
   8   8 -13   46.20   10.75
  -8  -8  13   33.14   10.49
   8  -8 -14    0.78    4.91
   8   8 -14    1.76    4.41
  -8  -8  14    6.54    6.23
   8  -8 -15   11.88    6.12
   8   8 -15   13.37    6.43
  -8  -8  15   10.98    6.87
   8  -8 -16   -1.13    5.18
   8   8 -16    7.07    5.83
  -8  -8  16    9.54    6.28
   8  -8 -17   32.95    9.53
   8   8 -17   21.89    8.29
  -8  -8  17   25.99    9.97
   8  -8 -18    8.88    5.94
   8   8 -18    1.00    4.24
  -8  -8  18   -0.70    5.62
   8  -8 -19   16.19    7.74
   8   8 -19    4.75    4.90
  -8  -8  19   11.53    7.26
   8  -8 -20   -0.86    4.29
   8   8 -20    1.69    4.50
  -8  -8  20    1.07    4.54
   8  -8 -21   -2.46    5.05
   8   8 -21    7.28    5.44
  -8  -8  21   -1.70    5.69
   8  -8 -22   -0.52    5.59
   8   8 -22    5.10    5.11
  -8  -8  22    4.28    5.66
   8  -8 -23   42.17   11.05
   8   8 -23   36.17   10.48
  -8  -8  23   12.92    8.65
   8  -8 -24   18.97    8.13
   8   8 -24   17.65    8.81
  -8  -8  24   11.12    7.73
   8  -8 -25    6.96    6.23
   8   8 -25   18.39    8.12
  -8  -8  25   -3.00    7.42
   8  -8 -26    1.19    4.34
   8   8 -26   -0.73    5.41
  -8  -8  26    1.86    5.35
   8  -8 -27    9.09    7.22
   8   8 -27    7.22    7.08
  -8  -8  27    2.09    6.14
   8  -8 -28   10.66    6.49
   8   8 -28    5.47    6.13
  -8  -8  28    1.91    5.70
   8  -8 -29    5.25    6.56
   8   8 -29   14.43    7.10
  -8  -8  29    9.24    7.57
   8  -8 -30   -1.06    5.19
   8   8 -30    5.03    6.81
  -8  -8  30    0.00    6.90
   8  -8 -31    5.94    6.17
   8   8 -31    1.48    6.25
  -8  -8  31   -2.45    6.44
   8  -8 -32   10.78    7.57
   8   8 -32    1.77    5.38
  -8  -8  32   -2.05    6.66
   8  -8 -33    3.01    5.67
   8   8 -33    3.96    6.06
  -8  -8  33   -2.05    6.80
   8  -8 -34   -0.12    6.22
   8   8 -34   -1.29    6.12
  -8  -8  34   -1.46    7.00
   8  -8 -35   -1.19    5.88
   8   9  -1  160.54   21.61
  -8  -9   1  114.71   21.12
   8   9  -2   16.28    5.58
  -8  -9   2    6.11    5.40
   8   9  -3   51.41   10.21
  -8  -9   3   38.70   10.05
   8   9  -4   -0.25    4.22
  -8  -9   4    6.81    5.37
   8   9  -5   76.76   13.06
  -8  -9   5   54.23   12.40
   8   9  -6    0.27    3.84
  -8  -9   6    2.10    4.28
   8   9  -7    9.16    4.87
  -8  -9   7    8.01    5.60
   8   9  -8    1.34    4.13
  -8  -9   8   -0.85    4.53
   8  -9  -9   14.04    6.47
  -8  -9   9   16.29    7.31
   8  -9 -10   13.85    5.83
  -8  -9  10    5.97    5.36
   8  -9 -11   91.25   18.12
  -8  -9  11  125.63   19.44
   8  -9 -12   -2.43    4.66
  -8  -9  12   -1.71    4.98
   8  -9 -13    6.52    5.08
   8   9 -13    1.95    4.49
  -8  -9  13   -0.31    3.78
   8  -9 -14    5.22    4.75
   8   9 -14    8.58    5.71
  -8  -9  14    2.59    5.62
   8  -9 -15   72.28   13.81
   8   9 -15   49.86   12.59
  -8  -9  15   60.68   13.22
   8  -9 -16   10.33    5.28
   8   9 -16    4.63    4.08
  -8  -9  16   -1.65    6.36
   8  -9 -17   -0.50    4.75
   8   9 -17   -1.54    5.25
  -8  -9  17    2.72    5.38
   8  -9 -18   11.10    6.28
   8   9 -18    8.05    6.03
  -8  -9  18    9.24    6.45
   8  -9 -19   15.50    6.97
   8   9 -19   13.01    6.80
  -8  -9  19   18.87    8.78
   8  -9 -20    3.93    5.39
   8   9 -20    9.25    6.67
  -8  -9  20    0.85    5.63
   8  -9 -21   21.77    8.24
   8   9 -21   13.86    7.32
  -8  -9  21   26.40    8.88
   8  -9 -22    6.74    6.44
   8   9 -22    4.52    6.15
  -8  -9  22    0.44    5.35
   8  -9 -23    4.04    4.58
   8   9 -23   -0.00    4.37
  -8  -9  23    2.48    5.92
   8  -9 -24   -2.90    6.73
   8   9 -24    3.02    5.22
  -8  -9  24    1.67    4.35
   8  -9 -25   22.49    8.81
   8   9 -25   23.08    8.42
  -8  -9  25    2.29    6.67
   8  -9 -26   -1.38    5.30
   8   9 -26    6.54    5.79
  -8  -9  26    1.39    6.25
   8  -9 -27   -0.64    6.22
   8   9 -27   -1.30    5.21
  -8  -9  27    3.88    6.82
   8  -9 -28   -2.43    5.44
   8   9 -28   -3.11    6.23
  -8  -9  28   -3.42    6.16
   8  -9 -29   -3.94    6.45
   8   9 -29    0.43    4.92
  -8  -9  29    3.67    6.43
   8  -9 -30   -0.19    5.40
   8   9 -30    1.01    5.30
  -8  -9  30    4.80    8.18
   8  -9 -31   10.09    6.38
   8   9 -31    1.07    5.15
  -8  -9  31    3.91    7.52
   8  -9 -32    2.00    5.64
   8   9 -32   -3.09    6.50
  -8  -9  32    1.40    8.05
   8   9 -33   -2.52    5.88
  -8 -10   1   31.90    8.60
  -8 -10   2    0.23    4.32
  -8 -10   3   55.37   11.37
  -8 -10   4   17.63    7.70
  -8 -10   6    4.79    4.95
  -8 -10   7   94.54   16.69
  -8 -10   8   -0.93    4.17
   8 -10  -9   15.37    6.67
  -8 -10   9    7.26    5.23
   8 -10 -10   -0.21    3.20
  -8 -10  10   -0.62    4.90
   8 -10 -11   11.08    6.19
  -8 -10  11    1.27    5.01
   8 -10 -12    1.44    4.65
  -8 -10  12   -0.00    5.04
   8 -10 -13   61.19   12.41
   8  10 -13   56.12   12.26
  -8 -10  13   52.64   12.12
   8 -10 -14    3.92    4.94
   8  10 -14   -0.39    4.19
  -8 -10  14    0.04    4.30
   8 -10 -15   16.37    6.68
   8  10 -15    7.26    5.49
  -8 -10  15    9.04    6.70
   8 -10 -16    3.08    5.34
   8  10 -16   -1.41    4.74
  -8 -10  16    0.45    5.86
   8 -10 -17   59.35   12.13
   8  10 -17   51.90   12.44
  -8 -10  17   35.17   11.94
   8 -10 -18   -1.37    4.32
   8  10 -18    0.05    3.82
  -8 -10  18   -1.22    4.14
   8 -10 -19   23.43    7.88
   8  10 -19   18.04    7.62
  -8 -10  19   24.85    9.61
   8 -10 -20   -0.42    5.72
   8  10 -20    0.35    4.39
  -8 -10  20    0.70    6.71
   8 -10 -21    6.11    6.15
   8  10 -21    6.19    5.68
  -8 -10  21    8.85    6.21
   8 -10 -22    1.11    5.02
   8  10 -22    2.08    5.71
  -8 -10  22    3.27    6.02
   8  10 -23   15.17    7.45
  -8 -10  23   12.63    7.74
   8  10 -24    1.58    4.41
  -8 -10  24    2.79    7.35
   8  10 -25    4.65    6.58
  -8 -10  25   -0.03    5.09
   8  10 -26   -0.13    4.82
  -8 -10  26   -0.69    5.22
   8  10 -27    0.02    4.99
  -8 -10  27   -1.51    6.84
   8  10 -28    5.05    5.65
  -8 -10  28   -2.12    8.16
   8  10 -29   20.86    9.30
  -8 -10  29   17.10    9.44
   8  10 -30   -2.63    5.37
   8  10 -31    0.01    5.26
   8  10 -32    1.95    5.86
   8  10 -33    3.70    6.79
  -8 -11   1   33.21    9.08
  -8 -11   2    9.59    5.23
  -8 -11   3    8.49    5.24
  -8 -11   4    3.20    4.32
  -8 -11   5   30.38    8.34
  -8 -11   6    1.98    4.42
  -8 -11   7    7.17    4.99
  -8 -11   8   -0.86    4.64
  -8 -11   9   29.80    8.96
  -8 -11  10    7.34    5.63
  -8 -11  11   29.75    8.83
  -8 -11  12    4.72    5.18
  -8 -11  13   -0.05    4.02
  -8 -11  14    4.93    5.37
  -8 -11  15   48.69   11.53
  -8 -11  16    1.15    5.68
  -8 -11  17    8.09    5.66
  -8 -11  18    1.81    5.57
  -8 -11  19   19.19    8.40
  -8 -11  20    0.83    5.45
  -8 -11  21    4.71    5.50
  -8 -11  22   -1.45    6.00
  -8 -11  23    6.28    6.59
  -8 -11  24   -2.16    6.39
  -8 -11  25   14.38    8.25
  -8 -11  26   -2.37    5.55
  -8 -12   1    3.91    4.47
  -8 -12   2   -0.71    3.43
  -8 -12   3   46.00   10.19
  -8 -12   4   -0.37    3.71
  -8 -12   5    1.96    4.13
  -8 -12   6    2.93    4.92
  -8 -12   7   31.71    8.65
  -8 -12   8   11.61    5.52
  -8 -12   9   11.92    6.02
  -8 -12  10   -1.92    4.63
  -8 -12  11    9.29    6.36
  -8 -12  12    0.57    4.63
  -8 -12  13   18.52    7.34
  -8 -12  14    4.02    4.87
  -8 -12  15   -2.13    4.84
  -8 -12  16   -2.91    5.36
  -8 -12  17    1.28    7.08
  -8 -12  18    0.11    5.79
  -8 -12  19   20.60    8.74
  -8 -12  20   -1.25    4.26
  -8 -12  21    7.42    7.13
  -8 -12  22   -1.75    4.87
  -8 -12  23    0.55    5.22
  -8 -13   1   16.67    6.34
  -8 -13   2    1.60    4.35
  -8 -13   3   -0.63    4.53
  -8 -13   4   15.58    6.45
  -8 -13   5   34.02    9.00
  -8 -13   6    1.23    3.98
  -8 -13   7    3.35    4.20
  -8 -13   8    1.72    4.43
  -8 -13   9   14.35    6.10
  -8 -13  10    2.43    4.05
  -8 -13  11    9.45    6.28
  -8 -13  12   -0.78    4.05
  -8 -13  13   -0.70    5.18
  -8 -13  14    1.12    5.59
  -8 -13  15   22.38    8.09
  -8 -13  16   -0.25    4.90
  -8 -13  17    2.05    5.74
  -8 -13  18   -4.79    6.40
  -8 -13  19    0.51    4.89
  -8 -13  20    1.65    5.75
  -8 -14   1   13.55    5.72
  -8 -14   2   27.96    7.63
  -8 -14   3   11.77    5.56
  -8 -14   4   -1.30    3.90
  -8 -14   5    0.31    4.60
  -8 -14   6    1.62    4.74
  -8 -14   7    5.43    4.49
  -8 -14   8   16.26    6.98
  -8 -14   9    5.89    4.85
  -8 -14  10   -0.45    4.17
  -8 -14  11    7.71    5.69
  -8 -14  12    1.87    4.17
  -8 -14  13    8.13    5.92
  -8 -14  14   -1.04    5.00
  -8 -14  15   -1.20    4.40
  -8 -14  16   -0.52    5.16
  -8 -15   1    4.65    4.36
  -8 -15   2    1.77    3.87
  -8 -15   3    1.67    3.60
  -8 -15   4    5.86    4.93
  -8 -15   5    0.16    4.41
  -8 -15   6    7.24    5.11
  -8 -15   7   -0.89    4.46
  -8 -15   8    3.06    4.56
  -8 -15   9    3.47    4.87
  -8 -15  10    6.40    5.47
  -8 -15  11    3.42    5.98
  -8 -15  12   -3.45    4.83
  -8 -16   1    1.97    4.01
  -8 -16   2    3.80    4.25
  -8 -16   3    1.54    3.80
  -8 -16   4    4.18    3.93
  -8 -16   5   -0.21    3.55
  -8 -16   6   -0.00    3.98
  -7   0   1  924.03  103.17
   7   0  -1  621.97  100.38
   7   0  -1  987.39  103.10
  -7   0   2    0.59    4.06
   7   0  -2   -0.36    2.73
   7   0  -2    0.64    3.86
  -7   0   3    8.03    5.05
   7   0  -3   15.99    5.64
   7   0  -3   -1.57    4.40
  -7   0   4    0.39    3.72
   7   0  -4   -1.23    3.61
   7   0  -4   -0.43    3.96
  -7   0   5   34.87    9.09
   7   0  -5   38.65    8.56
   7   0  -5   41.05    9.45
  -7   0   6   -0.51    3.89
   7   0  -6   -0.14    3.12
   7   0  -6    1.93    4.57
   7   0  -7  338.81   49.21
   7   0  -7  413.56   50.58
  -7   0   8    0.71    4.24
   7   0  -8    3.52    3.44
   7   0  -8   -1.21    4.01
  -7   0   9   21.40    7.04
   7   0  -9   23.25    6.63
   7   0  -9   12.91    5.72
  -7   0  10    0.25    4.44
   7   0 -10    1.10    3.47
   7   0 -10   -0.53    3.83
  -7   0  11  321.38   43.00
   7   0 -11  299.80   41.81
   7   0 -11  288.64   41.64
  -7   0  12    0.46    4.15
   7   0 -12   -0.90    4.31
   7   0 -12    3.36    4.44
  -7   0  13  163.90   24.69
   7   0 -13  138.27   22.93
  -7   0  14    6.84    5.35
   7   0 -14    1.25    4.38
  -7   0  15   13.60    6.67
   7   0 -15   12.29    5.77
  -7   0  16   -2.76    5.70
  -7   0  17  603.68   79.54
   7   0 -17  582.20   78.01
  -7   0  18   -0.70    5.59
   7   0 -18   -1.83    6.08
  -7   0  19   26.64    9.41
   7   0 -19   18.32    7.54
  -7   0  20    0.29    4.56
   7   0 -20    0.41    5.24
  -7   0  21   12.30    6.86
   7   0 -21    6.28    5.42
  -7   0  22   -3.23    6.79
   7   0 -22    4.40    5.33
   7   0 -23   70.26   14.95
  -7   0  24   -2.27    5.80
   7   0 -24   -1.31    6.08
  -7   0  25   -2.49    6.23
   7   0 -25    0.02    4.29
  -7   0  26   -2.96    6.22
   7   0 -26    0.70    5.36
   7   0 -27  106.88   20.54
   7   0 -28   -1.70    5.82
   7   0 -29   28.26   10.22
   7   0 -30   -3.43    6.61
   7   0 -31   10.62    7.88
   7   0 -32   -3.92    7.06
   7   0 -33   44.14   12.66
   7   0 -34    3.35    6.16
   7   0 -35   -3.01    6.15
   7   0 -36   -4.25    5.85
   7   0 -37    8.93    7.15
  -7   1   1   -0.62    4.15
   7  -1  -1    0.43    3.18
   7  -1  -1    1.62    4.08
   7   1  -1    1.42    3.89
   7   1  -1    2.98    3.84
  -7  -1   1    3.01    2.99
  -7  -1   1   -0.66    4.52
  -7   1   2   67.10   12.25
   7  -1  -2   59.91   11.00
   7  -1  -2   36.60   10.49
   7   1  -2   45.28   10.42
   7   1  -2   66.36   11.80
  -7  -1   2   72.71   10.90
  -7  -1   2   69.00   12.13
  -7   1   3  301.24   41.96
   7  -1  -3  285.02   40.91
   7  -1  -3  343.76   42.37
   7   1  -3  254.70   40.44
   7   1  -3  310.54   41.54
  -7  -1   3  322.74   40.61
  -7  -1   3  319.81   42.20
  -7   1   4   -0.56    4.36
   7  -1  -4   -1.83    3.47
   7  -1  -4    0.15    3.67
   7   1  -4   -2.85    3.63
   7   1  -4   -0.51    3.48
  -7  -1   4    0.84    3.79
  -7   1   5   82.83   15.91
   7  -1  -5   74.10   14.60
   7  -1  -5  101.31   16.33
   7   1  -5  113.32   15.83
   7   1  -5   87.45   15.50
  -7  -1   5  101.66   16.44
  -7   1   6    0.58    4.00
   7  -1  -6    3.57    3.05
   7  -1  -6    3.68    4.39
   7   1  -6   -0.43    3.39
   7   1  -6    0.59    4.03
  -7  -1   6    8.86    4.66
  -7   1   7   28.75    8.28
   7  -1  -7   33.63    8.22
   7  -1  -7   46.23    9.36
   7   1  -7   30.60    8.03
   7   1  -7   57.74   10.17
  -7  -1   7   33.59    8.90
  -7   1   8   16.59    6.45
   7  -1  -8   30.12    7.23
   7  -1  -8   15.41    6.23
   7   1  -8   18.49    6.04
   7   1  -8   13.43    5.59
  -7  -1   8   13.79    6.17
  -7   1   9  397.00   52.35
   7  -1  -9  388.57   51.21
   7  -1  -9  377.67   51.46
   7   1  -9  372.20   51.09
   7   1  -9  411.31   51.60
  -7  -1   9  343.21   51.54
  -7   1  10   33.71    8.97
   7  -1 -10   32.74    8.44
   7  -1 -10   50.34    9.70
   7   1 -10   41.08    8.66
   7   1 -10   26.73    7.68
  -7  -1  10   16.51    7.43
  -7   1  11   96.08   16.62
   7  -1 -11   94.05   15.57
   7  -1 -11   87.82   15.57
   7   1 -11   77.19   14.97
   7   1 -11   92.81   15.50
  -7  -1  11   79.74   15.82
  -7   1  12    2.91    4.82
   7  -1 -12    0.17    4.02
   7  -1 -12    3.45    4.34
   7   1 -12   -0.81    3.72
  -7  -1  12   -2.22    4.83
  -7   1  13  214.77   31.71
   7  -1 -13  191.68   29.97
  -7  -1  13  214.29   31.33
  -7   1  14    8.59    5.21
   7  -1 -14    4.14    5.12
  -7  -1  14    5.31    5.56
  -7   1  15  160.44   25.43
   7  -1 -15  163.90   24.48
  -7  -1  15  136.52   24.48
  -7   1  16   37.26   10.88
   7  -1 -16   40.34   10.26
  -7  -1  16   56.08   11.98
  -7   1  17   45.72   11.30
   7  -1 -17   33.78    9.54
   7  -1 -17   38.06    9.90
  -7  -1  17   36.50   10.73
  -7   1  18   -2.78    6.15
   7  -1 -18    0.77    4.19
   7   1 -18   -2.84    5.28
  -7  -1  18    1.58    5.07
  -7   1  19  233.40   32.73
   7  -1 -19  213.18   30.64
   7   1 -19  188.68   29.91
  -7  -1  19  165.45   30.58
  -7   1  20    5.25    6.93
   7  -1 -20    4.29    5.59
   7   1 -20    3.65    5.38
  -7  -1  20   10.10    6.66
  -7   1  21   63.32   17.42
   7  -1 -21  110.57   17.97
   7   1 -21  107.76   17.92
  -7  -1  21   78.30   17.82
  -7   1  22    7.49    6.89
   7  -1 -22    0.82    4.73
   7   1 -22    3.22    4.92
  -7  -1  22    4.56    6.50
  -7   1  23   46.14   12.62
   7  -1 -23   43.47   11.58
   7   1 -23   40.80   11.39
  -7  -1  23   37.00   12.37
  -7   1  24   26.21   10.20
   7  -1 -24   31.87    9.48
   7   1 -24   38.69   10.19
   7  -1 -25   90.96   16.63
   7   1 -25   63.81   15.70
   7  -1 -26   -1.78    5.39
   7   1 -26    2.40    5.91
   7  -1 -27    3.74    7.18
   7   1 -27    6.09    5.75
   7  -1 -28    6.53    5.38
   7   1 -28   -1.24    5.74
  -7  -1  28   -2.74    6.21
   7  -1 -29   72.19   15.39
   7   1 -29   61.68   14.87
   7  -1 -30    2.29    5.52
   7   1 -30   -0.64    5.83
   7  -1 -31   26.02    9.51
   7   1 -31    9.54    8.89
   7  -1 -32   -1.12    6.35
   7   1 -32    3.30    6.69
   7  -1 -33    3.65    5.51
   7   1 -33    2.63    6.80
   7  -1 -34   -0.20    5.07
   7   1 -34   -1.89    7.75
   7  -1 -35    8.72    7.63
   7   1 -35    8.74    8.36
   7  -1 -36    0.35    6.38
   7   1 -36   -1.51    4.02
   7  -1 -37    1.49    4.63
   7   1 -37    1.83    7.23
  -7   2   1   28.31    8.80
   7  -2  -1   26.99    7.59
   7  -2  -1   44.26    9.68
   7   2  -1   40.31    8.16
   7   2  -1   25.82    7.41
  -7  -2   1   47.24    8.28
  -7  -2   1   44.06    9.25
  -7   2   2   66.44   11.95
   7  -2  -2   32.68    9.24
   7  -2  -2   61.03   11.57
   7   2  -2   59.51   10.56
   7   2  -2   75.24   11.77
  -7  -2   2   55.93    9.95
  -7  -2   2   53.26   11.15
  -7   2   3   12.07    5.22
   7  -2  -3    1.50    4.10
   7  -2  -3    7.79    5.22
   7   2  -3    5.91    3.96
   7   2  -3    7.02    4.86
  -7  -2   3    9.58    3.92
  -7  -2   3   13.58    5.76
  -7   2   4   15.10    6.21
   7  -2  -4    3.98    4.79
   7  -2  -4   13.40    5.76
   7   2  -4    3.94    3.44
   7   2  -4    8.78    4.50
  -7  -2   4    1.59    4.01
  -7   2   5  337.60   45.64
   7  -2  -5  293.11   44.08
   7  -2  -5  378.95   46.07
   7   2  -5  332.79   44.56
   7   2  -5  298.07   44.46
  -7  -2   5  374.58   46.00
  -7   2   6   14.46    6.49
   7  -2  -6   24.66    6.64
   7  -2  -6   25.66    7.48
   7   2  -6   14.35    5.45
   7   2  -6   22.97    6.82
  -7  -2   6   15.47    6.26
  -7   2   7  318.67   44.55
   7  -2  -7  320.36   43.58
   7  -2  -7  314.67   44.13
   7   2  -7  376.45   44.27
  -7  -2   7  280.16   43.81
  -7   2   8    6.39    5.03
   7  -2  -8    9.89    4.65
   7  -2  -8    7.27    5.42
   7   2  -8    2.25    3.55
  -7  -2   8   19.68    6.41
  -7   2   9   52.53   12.90
   7  -2  -9   67.36   13.04
   7  -2  -9   86.82   14.25
   7   2  -9   80.05   13.45
  -7  -2   9   81.72   14.35
  -7   2  10   29.80    7.86
   7  -2 -10   27.73    7.05
   7  -2 -10   13.95    6.32
   7   2 -10   22.70    6.60
  -7  -2  10    1.30    4.71
  -7   2  11  175.10   26.56
   7  -2 -11  178.39   25.70
   7  -2 -11  172.75   25.87
   7   2 -11  156.55   25.12
  -7  -2  11  164.49   26.25
  -7   2  12   86.65   14.04
   7  -2 -12   47.04   10.77
   7  -2 -12   47.85   11.09
   7   2 -12   48.85   10.92
  -7  -2  12   47.67   11.36
  -7   2  13   95.79   18.22
   7  -2 -13   91.47   17.38
  -7  -2  13  128.26   19.20
  -7   2  14    2.75    4.33
   7  -2 -14    1.45    3.81
  -7  -2  14    0.77    4.65
  -7   2  15   67.52   12.78
   7  -2 -15   35.59    9.82
  -7  -2  15   37.56   10.65
  -7   2  16  102.32   18.54
   7  -2 -16   90.72   17.35
  -7  -2  16  100.15   18.51
  -7   2  17   90.44   17.22
   7  -2 -17   74.17   15.26
   7  -2 -17   82.21   15.93
   7   2 -17   77.40   15.19
  -7  -2  17  101.33   17.89
  -7   2  18   48.09   12.80
   7  -2 -18   68.41   12.94
   7  -2 -18   27.81   10.49
   7   2 -18   80.96   13.56
  -7  -2  18   54.33   13.07
  -7   2  19    1.82    5.88
   7  -2 -19    0.94    4.37
   7  -2 -19   -0.24    5.20
   7   2 -19    1.97    4.44
  -7  -2  19    7.30    6.15
  -7   2  20   11.26    7.53
   7  -2 -20    6.09    6.01
   7  -2 -20   11.18    6.59
   7   2 -20   18.70    6.98
  -7   2  21   76.80   16.39
   7  -2 -21   98.42   16.23
   7   2 -21   48.99   12.66
   7  -2 -22    0.25    5.76
   7   2 -22   13.51    7.05
   7  -2 -23   52.62   12.18
   7   2 -23   50.09   12.34
   7  -2 -24    2.60    5.31
   7   2 -24   -2.47    6.04
   7  -2 -25   30.14    8.95
   7   2 -25   22.46    8.95
  -7  -2  25    5.32    6.96
   7  -2 -26    4.04    5.56
   7   2 -26   -0.30    4.34
  -7  -2  26    5.08    7.31
   7  -2 -27   46.61   11.65
   7   2 -27   21.11    9.78
  -7  -2  27   51.33   13.25
   7  -2 -28   11.55    7.46
   7   2 -28    8.24    7.11
  -7  -2  28   12.79    8.25
   7  -2 -29   16.23    8.53
   7   2 -29    8.78    6.24
  -7  -2  29   13.38    9.05
   7  -2 -30   -1.96    6.36
   7   2 -30    1.38    6.38
  -7  -2  30   -0.11    7.03
   7  -2 -31    2.63    6.39
   7   2 -31   20.45    8.06
   7  -2 -32   -1.42    5.42
   7   2 -32   -1.78    5.25
   7  -2 -33   19.64    9.08
   7   2 -33   16.06    8.02
   7  -2 -34    3.41    6.32
   7   2 -34   -2.39    6.02
   7  -2 -35    2.25    6.06
   7   2 -35   -0.40    4.93
   7  -2 -36    3.43    6.07
   7   2 -36   -2.32    6.36
   7  -2 -37    8.71    7.23
  -7   3   1   -1.62    3.96
   7  -3  -1   -0.51    3.25
   7  -3  -1   -1.17    4.15
   7   3  -1   -1.56    3.26
  -7  -3   1   -0.37    2.23
  -7  -3   1    1.92    3.71
  -7   3   2  178.73   27.67
   7  -3  -2  195.77   27.12
   7  -3  -2  214.15   28.52
   7   3  -2  168.62   26.46
  -7  -3   2  200.07   26.38
  -7  -3   2  169.47   27.17
  -7   3   3   44.75   10.81
   7  -3  -3   69.62   11.43
   7  -3  -3   55.32   11.50
   7   3  -3   56.64   10.42
  -7  -3   3   70.82   10.59
  -7  -3   3   38.14   10.10
  -7   3   4    5.94    5.06
   7  -3  -4   11.11    4.67
   7  -3  -4    3.40    4.59
   7   3  -4    7.78    4.10
  -7  -3   4    9.47    4.03
  -7  -3   4   10.68    5.56
  -7   3   5  102.79   18.95
   7  -3  -5  124.98   18.95
   7  -3  -5  193.58   21.83
   7   3  -5  115.39   18.47
  -7  -3   5   93.40   18.71
  -7   3   6   20.47    6.88
   7  -3  -6   24.18    6.46
   7  -3  -6   19.45    7.26
   7   3  -6   30.89    6.83
  -7  -3   6   20.24    6.64
  -7   3   7    4.41    4.09
   7  -3  -7   -0.25    2.70
   7  -3  -7    2.60    4.07
   7   3  -7    3.69    3.46
  -7  -3   7    6.58    5.26
  -7   3   8   -1.45    3.95
   7  -3  -8   -1.32    3.24
   7  -3  -8   -0.78    4.24
   7   3  -8   -0.26    2.86
  -7  -3   8   -2.58    4.34
  -7   3   9  285.26   39.15
   7  -3  -9  248.01   37.49
   7  -3  -9  275.11   38.53
   7   3  -9  310.03   38.55
  -7  -3   9  253.48   38.32
  -7   3  10   83.83   16.96
   7  -3 -10   85.04   16.10
   7  -3 -10  110.60   17.63
   7   3 -10  126.39   17.72
  -7   3  11   11.36    6.21
   7  -3 -11    7.62    5.17
   7  -3 -11    0.74    4.37
   7   3 -11   10.20    5.52
  -7  -3  11    6.89    5.11
  -7   3  12   -1.14    4.11
   7  -3 -12   -1.37    4.42
   7  -3 -12    1.16    4.54
   7   3 -12    1.02    3.81
  -7  -3  12   -0.09    4.11
  -7   3  13  101.38   17.71
   7  -3 -13   91.14   16.69
  -7  -3  13   89.72   16.85
  -7   3  14  119.62   21.56
   7  -3 -14  136.59   21.41
  -7  -3  14  121.38   21.49
  -7   3  15  202.98   31.34
   7  -3 -15  225.07   31.02
  -7  -3  15  179.51   30.28
  -7   3  16   34.71   10.74
   7  -3 -16   43.11   10.35
  -7  -3  16   41.27   10.93
  -7   3  17    8.65    6.34
   7  -3 -17    1.34    4.32
   7  -3 -17    0.06    4.69
   7   3 -17    2.50    5.41
  -7   3  18   46.76   11.90
   7  -3 -18   35.65    9.16
   7  -3 -18   23.46    9.09
   7   3 -18   34.61    9.99
  -7   3  19  353.63   52.77
   7  -3 -19  347.78   50.78
   7   3 -19  405.87   51.95
   7  -3 -20   -2.08    4.85
   7   3 -20   -1.24    5.30
   7  -3 -21   14.99    7.13
   7   3 -21    6.90    5.56
  -7  -3  21   16.10    7.58
   7  -3 -22   -1.83    5.32
   7   3 -22   -2.64    5.92
  -7  -3  22   -2.77    5.63
   7  -3 -23   23.52    8.18
   7   3 -23   18.33    7.66
  -7  -3  23    0.88    5.99
   7  -3 -24    9.08    5.61
   7   3 -24   11.37    6.57
  -7  -3  24    8.79    8.03
   7  -3 -25   31.34    9.48
   7   3 -25   17.78    8.75
  -7  -3  25   17.31    9.00
   7  -3 -26   -1.26    5.08
   7   3 -26   -0.24    4.60
  -7  -3  26   -0.00    4.52
   7  -3 -27   -0.85    5.21
   7   3 -27   -2.47    5.59
  -7  -3  27    1.57    5.88
   7  -3 -28    3.51    5.42
   7   3 -28   -1.97    6.54
  -7  -3  28    0.92    6.64
   7  -3 -29   24.48    8.39
   7   3 -29   31.02    9.88
  -7  -3  29   10.29    9.22
   7  -3 -30    6.74    5.88
   7   3 -30    9.23    7.88
  -7  -3  30   -0.13    5.80
   7  -3 -31   26.22    9.69
   7   3 -31   19.87    8.59
  -7  -3  31   19.36    9.97
   7  -3 -32    0.00    4.90
   7   3 -32    3.27    6.99
   7  -3 -33    7.71    6.04
   7   3 -33    2.09    6.92
   7  -3 -34    7.09    6.52
   7   3 -34    9.11    8.64
   7  -3 -35   13.94    8.08
   7   3 -35   27.35    9.54
   7  -3 -36   13.10    7.14
   7   3 -36    4.01    6.68
   7  -3 -37    2.14    6.36
  -7   4   1   60.99   12.90
   7  -4  -1   65.72   12.30
   7  -4  -1   68.84   13.34
   7   4  -1   79.40   12.62
  -7  -4   1   70.64   11.66
  -7  -4   1   72.04   13.02
  -7   4   2  103.11   17.87
   7  -4  -2  114.62   17.40
   7  -4  -2  106.27   18.19
   7   4  -2   89.13   16.55
  -7  -4   2  107.48   16.35
  -7  -4   2  131.07   18.48
  -7   4   3   13.96    5.67
   7  -4  -3   24.78    6.21
   7  -4  -3   11.60    6.36
   7   4  -3    4.44    4.41
  -7  -4   3   16.31    4.89
  -7  -4   3   14.78    6.15
  -7   4   4   27.74    8.36
   7  -4  -4   36.34    8.32
   7  -4  -4   37.93    9.11
   7   4  -4   29.90    8.09
  -7  -4   4   46.90    8.17
  -7  -4   4   33.88    8.48
  -7   4   5  103.02   17.07
   7  -4  -5   97.62   16.07
   7  -4  -5  125.01   17.94
   7   4  -5   78.24   15.19
  -7  -4   5  100.44   16.86
  -7   4   6   90.62   15.24
   7  -4  -6   84.79   14.07
   7  -4  -6   96.69   15.92
   7   4  -6   65.61   13.42
  -7  -4   6   80.70   14.60
  -7   4   7   51.14   11.44
   7  -4  -7   57.06   11.05
   7  -4  -7   50.35   11.27
   7   4  -7   56.08   10.80
  -7  -4   7   64.26   11.92
  -7   4   8   68.83   13.40
   7  -4  -8   71.87   12.89
   7   4  -8   67.71   12.66
  -7  -4   8   71.85   13.49
  -7   4   9   38.73    9.53
   7  -4  -9   42.57    8.78
   7  -4  -9   17.97    7.35
   7   4  -9   35.56    8.70
  -7  -4   9   28.51    8.06
  -7   4  10    2.04    4.85
   7  -4 -10    2.16    4.05
   7  -4 -10    6.34    5.13
   7   4 -10    1.63    3.85
  -7  -4  10    1.23    4.70
  -7   4  11  121.79   22.60
   7  -4 -11  187.80   23.61
   7  -4 -11  129.89   22.75
   7   4 -11  130.86   22.08
  -7  -4  11  160.31   23.64
  -7   4  12  158.11   26.48
   7  -4 -12  143.45   25.29
   7  -4 -12  222.81   27.84
   7   4 -12  186.20   26.43
  -7  -4  12  165.24   26.47
  -7   4  13  144.17   25.88
   7  -4 -13  197.34   27.01
  -7   4  14   62.21   12.44
   7  -4 -14   35.99   10.34
  -7   4  15   62.99   14.36
   7  -4 -15   74.16   14.30
  -7   4  16   34.66   10.34
   7  -4 -16   37.92    9.95
   7  -4 -16   42.18   10.69
   7   4 -16   51.10   11.04
   7  -4 -17  150.73   26.35
   7   4 -17  207.25   28.28
   7  -4 -18   55.37   11.75
   7   4 -18   37.86    9.73
  -7  -4  18   44.75   11.79
   7  -4 -19   22.75    8.19
   7   4 -19   32.82    9.09
  -7  -4  19   21.81    8.61
   7  -4 -20   27.40    8.92
   7   4 -20   23.87    8.06
  -7  -4  20   17.41    7.72
   7  -4 -21   31.54    9.96
   7   4 -21   44.52   10.86
  -7  -4  21   48.93   12.63
   7   4 -22   46.98   12.15
  -7  -4  22   56.83   13.68
   7  -4 -23   10.79    6.47
   7   4 -23   15.13    7.12
  -7  -4  23   15.51    8.26
   7  -4 -24   11.35    6.23
   7   4 -24   11.94    7.24
  -7  -4  24    0.18    6.22
   7   4 -25    3.85    5.70
  -7  -4  25    0.30    5.85
   7  -4 -26    8.46    7.46
   7   4 -26   36.48   10.82
  -7  -4  26   13.93    8.53
   7  -4 -27   19.95    8.71
   7   4 -27   22.66    9.03
  -7  -4  27   34.98   11.63
   7  -4 -28   14.90    7.90
   7   4 -28    6.43    7.35
  -7  -4  28   25.11    9.22
   7  -4 -29   19.37    7.97
   7   4 -29   -1.32    6.35
  -7  -4  29   10.31    8.09
   7  -4 -30    1.05    6.14
   7   4 -30    1.61    6.12
  -7  -4  30   -0.67    5.70
   7  -4 -31    6.84    6.39
   7   4 -31    8.39    6.41
  -7  -4  31   10.82    7.21
   7  -4 -32    3.61    4.58
   7   4 -32   13.60    7.50
  -7  -4  32    7.11    7.17
   7  -4 -33   24.89    9.84
   7   4 -33    9.33    8.75
  -7  -4  33   18.51    9.97
   7  -4 -34    1.24    6.58
   7   4 -34    4.88    6.86
   7  -4 -35    1.44    6.16
   7   4 -35    0.98    5.56
   7  -4 -36   -3.44    6.89
   7   4 -36   -3.66    6.87
   7  -4 -37    5.04    6.05
  -7   5   1   -0.19    3.06
   7  -5  -1    4.53    3.67
   7  -5  -1    2.81    3.89
   7   5  -1    0.81    3.02
  -7  -5   1    1.61    2.68
  -7  -5   1    0.02    3.23
  -7   5   2   -1.05    3.76
   7  -5  -2   -0.25    3.38
   7  -5  -2    4.16    4.18
   7   5  -2    0.86    3.10
  -7  -5   2   -0.17    2.68
  -7  -5   2    1.29    3.52
  -7   5   3   53.47   11.02
   7  -5  -3   40.35   10.63
   7   5  -3   49.88    9.97
  -7  -5   3   57.04    9.83
  -7  -5   3   59.41   11.24
  -7   5   4  107.80   20.06
   7  -5  -4  117.50   19.71
   7  -5  -4  141.67   21.41
   7   5  -4  143.78   20.15
  -7  -5   4  141.09   19.42
  -7  -5   4  119.85   20.16
  -7   5   5   49.57   10.36
   7  -5  -5   45.70    9.67
   7  -5  -5   42.00   10.55
   7   5  -5   43.38    9.52
  -7  -5   5   46.47   10.25
  -7   5   6   -0.39    4.35
   7  -5  -6   10.97    4.75
   7  -5  -6   -0.05    4.50
   7   5  -6    5.91    3.98
  -7  -5   6   -0.12    4.28
  -7   5   7   28.89    8.13
   7  -5  -7   11.54    5.71
   7  -5  -7   14.49    6.41
   7   5  -7   19.65    5.92
  -7   5   8   98.30   17.24
   7  -5  -8  110.30   16.85
   7  -5  -8  100.28   17.33
   7   5  -8   86.60   16.17
  -7   5   9  142.61   23.08
   7  -5  -9  137.96   21.83
   7  -5  -9  142.07   23.07
   7   5  -9  149.75   22.39
   7  -5 -10   47.56   10.49
   7  -5 -10   55.57   12.13
   7   5 -10   57.69   11.22
  -7   5  11   91.17   19.49
   7  -5 -11  164.66   21.01
   7  -5 -11   98.22   19.23
   7   5 -11  139.68   20.08
  -7   5  12    2.42    5.35
   7  -5 -12    2.36    5.02
   7   5 -12    5.97    4.86
  -7   5  13   58.22   12.39
   7  -5 -13   48.08   11.42
  -7  -5  14   74.65   15.03
  -7  -5  15  207.17   31.64
   7  -5 -16   -0.64    4.77
   7   5 -16   -4.30    5.67
  -7  -5  16   -0.94    4.00
   7  -5 -17    4.34    5.12
   7   5 -17   10.47    5.79
  -7  -5  17    2.86    6.18
   7  -5 -18    7.54    6.44
   7   5 -18    1.71    4.23
  -7  -5  18   11.70    7.10
   7  -5 -19   46.57   11.38
   7   5 -19   53.36   11.71
  -7  -5  19   35.37   11.04
   7  -5 -20   53.19   11.37
   7   5 -20   34.65   10.41
  -7  -5  20   42.72   11.86
   7  -5 -21    9.45    6.25
   7   5 -21    5.83    5.53
  -7  -5  21   10.29    8.43
   7  -5 -22   -0.73    4.60
   7   5 -22    0.64    4.65
  -7  -5  22   -0.53    5.08
   7  -5 -23    3.44    5.36
   7   5 -23    8.84    5.68
  -7  -5  23    2.56    5.73
   7  -5 -24   25.06    8.48
   7   5 -24   17.86    8.34
  -7  -5  24   15.06    8.42
   7  -5 -25   16.05    7.66
   7   5 -25    9.72    6.77
  -7  -5  25    5.07    6.69
   7  -5 -26   19.29    7.80
   7   5 -26   13.32    7.25
  -7  -5  26   -0.92    6.14
   7  -5 -27    0.14    5.83
   7   5 -27   -2.30    6.35
  -7  -5  27    0.13    5.34
   7  -5 -28   -3.11    5.86
   7   5 -28    3.76    5.77
  -7  -5  28    1.92    5.24
   7  -5 -29   16.90    8.44
   7   5 -29   25.97    9.69
  -7  -5  29   12.29    7.78
   7  -5 -30   15.99    7.94
   7   5 -30   11.54    7.55
  -7  -5  30   12.95    7.74
   7  -5 -31    6.20    6.66
   7   5 -31   -0.91    5.88
  -7  -5  31   26.49   10.63
   7  -5 -32    0.29    6.64
   7   5 -32   -1.58    5.80
   7  -5 -33    0.83    6.68
   7   5 -33    6.76    6.36
  -7  -5  33   -2.40    8.08
   7  -5 -34    1.79    6.23
   7   5 -34    9.22    8.02
  -7  -5  34   16.38    8.21
   7  -5 -35    5.93    7.26
   7   5 -35    2.40    6.38
   7  -5 -36    7.88    6.97
   7   5 -36    7.01    7.05
   7  -5 -37    5.12    5.85
  -7   6   1   61.74   14.34
   7  -6  -1   85.32   14.50
   7  -6  -1   83.84   15.51
   7   6  -1   97.79   14.62
  -7  -6   1   94.47   13.90
  -7   6   2   69.65   14.14
   7  -6  -2   76.60   13.56
   7  -6  -2  106.07   15.75
   7   6  -2   79.31   13.25
  -7  -6   2   70.08   12.42
  -7   6   3   49.74    9.98
   7  -6  -3   40.46    9.00
   7  -6  -3   26.72    8.68
   7   6  -3   50.60    9.45
  -7  -6   3   41.37    8.09
  -7   6   4   15.18    5.90
   7  -6  -4    8.10    4.78
   7  -6  -4   14.55    6.34
   7   6  -4   18.72    5.48
  -7  -6   4   22.40    5.73
  -7   6   5    3.14    4.01
   7  -6  -5    1.61    3.35
   7  -6  -5    2.72    4.69
   7   6  -5   -0.04    3.24
  -7   6   6   91.15   17.08
   7  -6  -6   96.09   16.46
   7  -6  -6  108.10   18.14
   7   6  -6  115.15   17.07
  -7   6   7  148.15   25.50
   7  -6  -7  190.64   25.56
   7  -6  -7  192.39   26.75
   7   6  -7  153.24   24.83
  -7   6   8   50.49   12.49
   7  -6  -8  114.79   14.60
   7  -6  -8   61.01   13.45
   7   6  -8   69.71   13.02
   7  -6  -9    0.85    3.94
   7  -6  -9    2.63    5.80
   7   6  -9    0.70    3.50
   7  -6 -10  103.73   16.31
   7   6 -10   91.76   15.90
  -7  -6  10   81.11   16.17
   7  -6 -11  175.38   24.65
   7   6 -11  162.05   24.23
  -7  -6  11  133.94   24.05
   7   6 -12   12.54    5.71
  -7  -6  12   15.37    6.55
  -7  -6  13   17.51    6.66
  -7  -6  14   18.41    7.50
  -7  -6  15    3.95    5.58
   7  -6 -16   50.88   11.66
   7   6 -16   51.78   11.48
  -7  -6  16   50.63   12.27
   7  -6 -17   95.02   15.71
   7   6 -17   83.05   15.42
  -7  -6  17   55.80   14.65
   7  -6 -18   89.91   17.44
   7   6 -18  111.14   18.51
  -7  -6  18  101.76   19.25
   7  -6 -19    7.55    6.10
   7   6 -19    5.38    5.69
  -7  -6  19    5.54    6.67
   7  -6 -20    2.97    4.88
   7   6 -20    3.55    4.61
  -7  -6  20    1.32    5.42
   7  -6 -21    1.10    6.02
   7   6 -21   10.14    6.94
  -7  -6  21    1.69    5.80
   7  -6 -22   39.08   10.93
   7   6 -22   44.59   11.54
  -7  -6  22   51.37   12.79
   7  -6 -23   13.37    7.37
   7   6 -23   39.35   10.07
  -7  -6  23   23.46    9.01
   7  -6 -24   40.28    9.99
   7   6 -24   11.60    7.35
  -7  -6  24   19.40    8.66
   7  -6 -25   -1.53    6.19
   7   6 -25    3.11    4.79
  -7  -6  25   -0.51    5.74
   7  -6 -26   21.85    8.74
   7   6 -26   31.64   10.00
  -7  -6  26   21.93   10.43
   7  -6 -27   16.26    7.72
   7   6 -27   21.90    8.92
  -7  -6  27    7.35    7.53
   7  -6 -28   11.72    7.14
   7   6 -28   21.52    8.62
  -7  -6  28   21.78    9.88
   7  -6 -29    6.61    5.85
   7   6 -29    1.64    5.69
  -7  -6  29   -2.70    7.11
   7  -6 -30    0.07    4.92
   7   6 -30    2.67    6.84
  -7  -6  30   -0.83    5.44
   7  -6 -31   -0.01    5.88
   7   6 -31   -1.91    7.25
  -7  -6  31    2.11    4.89
   7  -6 -32   -1.56    5.37
   7   6 -32   29.59   10.32
  -7  -6  32   18.20    9.54
   7  -6 -33   -4.01    5.95
   7   6 -33    6.97    6.16
  -7  -6  33    2.15    5.82
   7  -6 -34    9.89    7.38
   7   6 -34   13.12    7.20
  -7  -6  34    9.09    8.39
   7  -6 -35    0.90    5.96
   7   6 -35   -0.27    5.17
  -7  -6  35    1.02    6.94
   7  -6 -36   10.33    7.21
  -7  -6  36   -0.72    5.80
   7  -6 -37   -3.04    6.55
   7  -7  -1    4.71    4.30
   7   7  -1    3.28    3.94
  -7  -7   1    2.49    2.86
  -7  -7   1    0.14    4.53
   7  -7  -2   29.21    7.36
   7   7  -2   13.78    5.67
  -7  -7   2   34.06    6.49
  -7  -7   2   30.48    7.93
   7  -7  -3   15.13    5.47
   7   7  -3    5.69    4.48
  -7  -7   3   16.60    4.60
  -7  -7   3   14.94    5.55
   7  -7  -4  263.56   39.10
   7   7  -4  280.13   39.03
  -7  -7   4  270.79   38.22
  -7  -7   4  358.23   40.85
   7  -7  -5  117.54   17.78
   7   7  -5  109.91   17.31
  -7  -7   5  124.39   17.04
  -7  -7   5   80.37   16.86
   7  -7  -6   13.69    5.15
   7   7  -6    6.61    4.94
  -7  -7   6    2.68    4.34
   7  -7  -7   77.99   15.35
   7   7  -7  100.72   16.16
  -7  -7   7  114.98   17.19
   7  -7  -8   27.25    6.88
   7   7  -8   18.74    7.04
  -7  -7   8   19.94    6.98
   7  -7  -9   52.81   10.31
   7   7  -9   49.57   10.37
  -7  -7   9   32.13    9.55
   7  -7 -10  117.64   18.35
   7   7 -10  112.85   18.09
  -7  -7  10   95.56   18.17
   7  -7 -11   32.14    8.24
   7   7 -11   31.97    8.17
  -7  -7  11   36.92    9.90
   7   7 -12    2.37    4.25
  -7  -7  12    8.52    6.17
  -7  -7  13   22.71    8.10
  -7  -7  14  139.84   23.31
  -7  -7  15   -1.56    5.47
   7  -7 -16    5.88    5.08
   7   7 -16    7.37    5.35
  -7  -7  16    2.30    5.29
   7  -7 -17    1.43    4.77
   7   7 -17   -2.70    4.99
  -7  -7  17    4.88    5.27
   7  -7 -18    0.74    4.29
   7   7 -18   15.00    7.08
  -7  -7  18    5.18    6.72
   7  -7 -19    4.91    5.55
   7   7 -19    2.24    5.04
  -7  -7  19    2.35    5.82
   7  -7 -20   49.34   11.14
   7   7 -20   46.06   11.58
  -7  -7  20   43.72   12.09
   7  -7 -21    0.49    3.82
   7   7 -21    1.34    5.82
  -7  -7  21    6.57    6.44
   7  -7 -22    4.74    5.83
   7   7 -22   14.15    7.43
  -7  -7  22   -0.77    5.61
   7  -7 -23    3.58    4.98
   7   7 -23    8.03    6.03
  -7  -7  23   -2.09    6.35
   7  -7 -24   43.21   11.34
   7   7 -24   40.74   11.05
  -7  -7  24   38.01   12.23
   7  -7 -25    2.22    6.28
   7   7 -25    4.69    6.21
  -7  -7  25   -0.25    6.11
   7  -7 -26   -1.15    4.99
   7   7 -26   26.47    8.59
  -7  -7  26   12.48    7.70
   7  -7 -27   -2.45    5.38
   7   7 -27   -2.38    6.25
  -7  -7  27   -4.21    8.21
   7  -7 -28    3.97    6.95
   7   7 -28    5.68    6.03
  -7  -7  28   -3.01    5.88
   7  -7 -29    4.27    6.12
   7   7 -29    7.92    7.03
  -7  -7  29    7.57    7.27
   7  -7 -30   11.75    7.21
   7   7 -30    7.25    7.18
  -7  -7  30    2.74    7.58
   7  -7 -31    0.65    7.09
   7   7 -31    1.13    6.13
  -7  -7  31   -0.24    6.87
   7  -7 -32    4.67    6.57
   7   7 -32   -3.07    6.60
  -7  -7  32    2.51    7.02
   7  -7 -33   -3.98    6.63
   7   7 -33   -0.79    6.09
  -7  -7  33   -2.28    6.20
   7  -7 -34    3.85    5.42
   7   7 -34    5.05    7.28
  -7  -7  34    8.05    7.51
   7  -7 -35   -2.38    6.72
   7   7 -35   -2.70    7.38
  -7  -7  35    3.56    7.53
   7  -7 -36   12.70    7.56
  -7  -7  36   19.09   10.69
  -7  -7  37   -2.46    7.24
   7  -8  -1   55.43   10.65
   7   8  -1   43.44    9.50
  -7  -8   1   54.97    9.48
  -7  -8   1   50.11   10.52
   7  -8  -2  164.27   20.75
   7   8  -2  117.08   18.92
  -7  -8   2  119.69   18.35
  -7  -8   2  110.80   19.47
   7  -8  -3    9.86    5.07
   7   8  -3    5.58    3.67
  -7  -8   3   10.65    4.22
  -7  -8   3    6.08    4.30
   7  -8  -4   38.12    8.67
   7   8  -4   35.74    8.10
  -7  -8   4   33.29    7.42
  -7  -8   4   30.96    8.34
   7  -8  -5   11.28    4.80
   7   8  -5   18.81    5.81
  -7  -8   5   14.31    4.81
  -7  -8   5    6.04    5.79
   7  -8  -6   19.86    6.96
   7   8  -6   30.88    7.53
  -7  -8   6   30.81    7.94
   7  -8  -7    5.23    4.47
   7   8  -7    3.57    4.55
  -7  -8   7    0.38    4.74
   7  -8  -8   91.19   14.69
   7   8  -8   76.67   14.06
  -7  -8   8   71.84   14.18
   7  -8  -9    3.78    4.15
   7   8  -9    0.04    4.39
  -7  -8   9    9.68    5.99
   7  -8 -10   16.58    6.49
   7   8 -10   27.42    7.26
  -7  -8  10   14.12    6.43
   7   8 -11    1.85    4.30
  -7  -8  11    7.51    5.45
   7   8 -12  178.55   26.78
  -7  -8  12  170.09   27.19
  -7  -8  13    0.37    3.69
  -7  -8  14    5.43    5.71
  -7  -8  15    3.42    5.31
   7  -8 -16   95.89   15.87
   7   8 -16   91.92   15.96
  -7  -8  16   56.78   14.77
   7  -8 -17   -2.40    4.13
   7   8 -17    0.57    4.03
  -7  -8  17   -0.93    4.78
   7  -8 -18    9.05    5.84
   7   8 -18   22.43    7.86
  -7  -8  18   19.30    7.67
   7  -8 -19    2.98    4.71
   7   8 -19   -1.67    5.48
  -7  -8  19    0.79    5.31
   7  -8 -20   19.22    7.49
   7   8 -20   20.39    7.83
  -7  -8  20   23.56    8.72
   7  -8 -21   -0.47    3.47
   7   8 -21    1.88    6.65
  -7  -8  21   -0.01    4.87
   7  -8 -22   19.79    7.46
   7   8 -22   29.55   10.05
  -7  -8  22   27.16    9.58
   7  -8 -23   34.01    8.90
   7   8 -23   16.62    8.09
  -7  -8  23   12.09    8.05
   7  -8 -24   20.34    8.92
   7   8 -24   11.14    7.18
  -7  -8  24    2.98    6.75
   7  -8 -25    1.73    5.46
   7   8 -25    4.57    5.62
  -7  -8  25    3.70    6.03
   7  -8 -26   21.12    9.08
   7   8 -26   20.29    8.27
  -7  -8  26   13.55    8.88
   7  -8 -27   10.39    6.61
   7   8 -27    6.92    6.30
  -7  -8  27    8.17    8.63
   7  -8 -28   20.84    8.71
   7   8 -28   22.72    9.05
  -7  -8  28    6.03    7.69
   7  -8 -29    4.04    5.82
   7   8 -29    0.86    5.20
  -7  -8  29   -0.65    5.18
   7  -8 -30   -2.24    6.22
   7   8 -30   -1.09    5.86
  -7  -8  30   -1.22    6.55
   7  -8 -31   -2.40    5.80
   7   8 -31   -0.19    5.33
  -7  -8  31   -0.00    4.63
   7  -8 -32   10.99    7.31
   7   8 -32    2.17    6.87
  -7  -8  32    0.64    6.26
   7  -8 -33    2.55    5.93
   7   8 -33   -1.46    4.48
  -7  -8  33   -3.03    6.59
   7  -8 -34   -0.00    6.49
   7   8 -34   12.91    8.38
  -7  -8  34    2.49    6.59
   7  -8 -35   -0.81    5.33
   7   8 -35   -2.54    5.20
  -7  -8  35   -0.54    6.64
   7  -8 -36    0.90    6.29
  -7  -8  36    5.86    6.47
   7  -9  -1   -0.69    3.93
   7   9  -1   -1.75    3.56
  -7  -9   1   -0.27    3.52
   7  -9  -2   38.46    9.48
   7   9  -2   50.18    9.61
  -7  -9   2   54.11   10.40
   7  -9  -3    0.94    3.94
   7   9  -3    3.53    3.86
  -7  -9   3   10.63    5.42
   7  -9  -4   53.61   10.74
   7   9  -4   59.85   10.95
  -7  -9   4   47.69   10.84
   7  -9  -5    4.88    3.99
   7   9  -5    4.30    4.00
  -7  -9   5    2.11    3.76
   7  -9  -6   31.07    8.38
   7   9  -6   46.89    9.18
  -7  -9   6   38.03    9.09
   7  -9  -7    0.66    4.13
   7   9  -7   25.38    6.45
  -7  -9   7   17.97    6.45
   7  -9  -8   43.63    9.19
   7   9  -8   32.28    8.08
  -7  -9   8   20.78    7.52
   7  -9  -9    1.09    4.05
  -7  -9   9   -0.45    3.01
   7  -9 -10  143.80   21.41
   7   9 -10  116.36   20.53
  -7  -9  10  133.91   21.28
   7   9 -11    0.85    3.52
  -7  -9  11    1.33    5.02
   7   9 -12   -0.67    4.72
  -7  -9  12    3.80    4.82
  -7  -9  13   11.13    6.44
  -7  -9  14   58.18   12.94
  -7  -9  15   -1.62    4.87
   7  -9 -16   25.80    7.49
   7   9 -16   18.76    7.27
  -7  -9  16    3.10    6.60
   7  -9 -17   -1.55    4.71
   7   9 -17   -1.78    4.78
  -7  -9  17    2.93    4.56
   7  -9 -18   34.80   10.32
   7   9 -18   69.78   12.95
  -7  -9  18   41.48   11.13
   7  -9 -19   -1.92    4.73
   7   9 -19    1.65    4.93
  -7  -9  19   -1.34    6.73
   7  -9 -20   27.68    8.54
   7   9 -20   28.39    9.29
  -7  -9  20   18.22    9.20
   7  -9 -21   -1.83    4.84
   7   9 -21    1.92    4.95
  -7  -9  21   -0.30    6.71
   7  -9 -22   -1.39    4.57
   7   9 -22   -2.15    4.67
  -7  -9  22    3.14    6.05
   7  -9 -23   -1.20    4.89
   7   9 -23    2.01    4.96
  -7  -9  23    4.72    6.07
   7  -9 -24   25.75    9.06
   7   9 -24    7.37    6.08
  -7  -9  24   18.10    8.39
   7  -9 -25    0.70    4.07
   7   9 -25    1.18    5.48
  -7  -9  25    0.89    6.12
   7  -9 -26    3.45    5.41
   7   9 -26    9.94    6.48
  -7  -9  26    5.17    7.43
   7  -9 -27   -1.13    4.78
   7   9 -27    2.39    5.06
  -7  -9  27    0.48    5.38
   7  -9 -28    1.05    6.08
   7   9 -28    4.67    5.82
  -7  -9  28   -2.39    6.90
   7  -9 -29   -2.97    5.67
   7   9 -29    0.79    5.23
  -7  -9  29   -1.49    6.22
   7  -9 -30   10.30    7.38
   7   9 -30   15.60    7.61
  -7  -9  30   11.07    7.46
   7  -9 -31    4.34    5.54
   7   9 -31    0.67    4.33
  -7  -9  31   -4.97    8.35
   7  -9 -32   -1.36    5.49
   7   9 -32    1.44    7.10
  -7  -9  32   -3.00    6.35
   7   9 -33    4.41    6.08
  -7  -9  33   -0.68    6.24
   7   9 -34    3.61    6.39
   7 -10  -1   22.43    6.68
  -7 -10   1    9.73    5.50
   7 -10  -2   75.61   12.94
  -7 -10   2   64.16   12.60
   7 -10  -3    4.70    3.75
  -7 -10   3   -0.54    4.46
   7 -10  -4    0.48    3.16
  -7 -10   4    0.95    4.71
   7 -10  -5   -1.38    3.49
  -7 -10   5    3.77    4.53
   7 -10  -6  134.35   21.14
  -7 -10   6  135.57   21.10
   7 -10  -7   -1.45    3.69
   7  10  -7    2.74    3.62
  -7 -10   7    0.60    4.66
   7 -10  -8    5.33    4.63
   7  10  -8    9.38    5.09
  -7 -10   8    1.98    3.94
   7 -10  -9    0.24    3.60
   7  10  -9   -0.28    3.31
  -7 -10   9   -0.26    4.46
   7 -10 -10    6.54    4.84
   7  10 -10   10.08    4.97
  -7 -10  10    7.48    6.17
   7  10 -11   -0.38    3.49
  -7 -10  11    3.12    4.88
   7  10 -12   69.38   12.81
  -7 -10  12   55.56   12.24
  -7 -10  13   -1.05    4.51
  -7 -10  14   10.08    5.69
   7 -10 -15   -0.92    5.37
  -7 -10  15   -2.66    5.42
   7 -10 -16   46.61   10.48
   7  10 -16   38.29   10.32
  -7 -10  16   38.96   10.24
   7 -10 -17   -0.56    3.62
   7  10 -17    0.26    5.30
  -7 -10  17   -1.07    5.17
   7 -10 -18   34.19    9.67
   7  10 -18   26.49    9.04
  -7 -10  18   48.03   11.83
   7 -10 -19    7.62    5.66
   7  10 -19    7.70    5.31
  -7 -10  19    7.53    5.40
   7 -10 -20    7.19    5.61
   7  10 -20    1.29    4.96
  -7 -10  20    0.24    5.51
   7 -10 -21    6.32    4.95
   7  10 -21    5.44    5.84
  -7 -10  21    4.63    6.49
   7 -10 -22   34.42    9.92
   7  10 -22   38.77   10.71
  -7 -10  22   18.70    9.34
   7  10 -23    0.62    4.49
  -7 -10  23   -1.55    5.39
   7  10 -24   -0.21    5.39
  -7 -10  24    2.91    7.25
   7  10 -25   -0.44    4.52
  -7 -10  25    1.86    6.23
   7  10 -26   14.29    7.26
  -7 -10  26   -3.63    6.83
   7  10 -27   -3.48    5.84
  -7 -10  27   -1.89    5.88
   7  10 -28   14.82    7.61
  -7 -10  28   10.36    7.81
   7  10 -29   -2.89    5.55
  -7 -10  29    0.02    4.85
   7  10 -30    0.37    4.20
  -7 -10  30   -2.12    6.79
   7  10 -31   -1.78    5.63
  -7 -10  31   -0.73    5.06
   7  10 -32    7.88    6.68
   7  10 -33    0.27    5.19
   7  10 -34    5.08    6.80
   7 -11  -1   -0.18    3.14
  -7 -11   1    0.06    3.40
   7 -11  -2    5.92    4.37
  -7 -11   2    8.89    5.04
   7 -11  -3   11.11    4.68
  -7 -11   3    2.04    3.87
   7 -11  -4   26.46    7.34
  -7 -11   4   31.20    7.54
   7 -11  -5   27.86    7.60
  -7 -11   5   33.15    8.24
   7 -11  -6   -1.26    3.40
  -7 -11   6   -0.45    3.63
   7 -11  -7   12.69    5.74
  -7 -11   7   19.88    7.00
  -7 -11   8   18.03    6.22
  -7 -11   9   -0.16    4.37
  -7 -11  10   40.02    9.62
  -7 -11  11    5.01    4.88
  -7 -11  12   -2.17    4.88
  -7 -11  13    3.68    5.18
  -7 -11  14   22.41    7.66
  -7 -11  15   -0.61    4.89
  -7 -11  16    7.91    5.81
  -7 -11  17    3.99    4.60
  -7 -11  18    8.32    6.59
  -7 -11  19    2.93    5.83
  -7 -11  20   43.04   11.37
  -7 -11  21    0.89    5.17
  -7 -11  22    4.77    5.39
  -7 -11  23   -1.69    4.71
  -7 -11  24    9.87    7.65
  -7 -11  25    6.87    6.55
  -7 -11  26    4.45    6.84
  -7 -11  27    0.19    6.53
  -7 -11  28   -1.66    6.86
  -7 -12   1   14.44    5.28
  -7 -12   2   41.35    9.07
  -7 -12   3    1.22    3.79
  -7 -12   4    2.04    4.49
  -7 -12   5    9.35    5.38
  -7 -12   6   58.41   11.34
  -7 -12   7    2.88    3.96
  -7 -12   8    7.09    5.02
  -7 -12   9   -0.00    3.65
  -7 -12  10    9.88    6.01
  -7 -12  11   -2.04    5.25
  -7 -12  12    3.92    5.93
  -7 -12  13   -1.95    4.50
  -7 -12  14    2.57    4.60
  -7 -12  15    2.96    5.58
  -7 -12  16   17.46    8.21
  -7 -12  17   -1.21    5.97
  -7 -12  18   11.90    6.40
  -7 -12  19   -3.26    6.34
  -7 -12  20    0.44    5.52
  -7 -12  21    1.82    5.87
  -7 -12  22    1.87    5.32
  -7 -12  23   -0.05    5.22
  -7 -12  24    6.00    6.62
  -7 -12  25   -1.43    4.58
  -7 -13   1    1.83    3.68
  -7 -13   2    7.93    5.07
  -7 -13   3   28.24    7.53
  -7 -13   4   51.29   10.81
  -7 -13   5    4.40    4.46
  -7 -13   6   -0.25    4.03
  -7 -13   7    0.74    3.69
  -7 -13   8   11.46    6.04
  -7 -13   9    3.98    4.30
  -7 -13  10   23.38    7.20
  -7 -13  11    1.96    4.35
  -7 -13  12    0.31    4.69
  -7 -13  13    0.24    4.36
  -7 -13  14   25.35    8.04
  -7 -13  15   -0.93    4.69
  -7 -13  16    2.52    4.70
  -7 -13  17    0.07    5.53
  -7 -13  18    1.63    5.01
  -7 -13  19   -1.33    6.33
  -7 -13  20    3.06    5.66
  -7 -13  21    2.54    5.01
  -7 -13  22    2.92    5.49
  -7 -14   1    3.29    4.24
  -7 -14   2   11.57    5.35
  -7 -14   3    1.48    3.64
  -7 -14   4   -0.06    2.99
  -7 -14   5   -0.60    3.89
  -7 -14   6   18.61    6.71
  -7 -14   7   26.96    7.57
  -7 -14   8   18.86    6.73
  -7 -14   9    8.40    5.73
  -7 -14  10    7.12    5.17
  -7 -14  11    1.09    4.04
  -7 -14  12   14.80    6.43
  -7 -14  13    1.14    3.78
  -7 -14  14    0.52    4.12
  -7 -14  15    0.92    4.94
  -7 -14  16    5.39    5.51
  -7 -14  17    5.26    6.32
  -7 -14  18    7.97    6.32
  -7 -14  19    0.96    5.81
  -7 -15   1   -0.56    3.60
  -7 -15   2   -1.07    3.49
  -7 -15   3   13.18    5.25
  -7 -15   4    4.90    4.25
  -7 -15   5   -1.46    4.21
  -7 -15   6    1.54    3.92
  -7 -15   7    1.31    3.76
  -7 -15   8    2.11    4.37
  -7 -15   9   -0.45    4.68
  -7 -15  10    0.33    4.02
  -7 -15  11    3.89    5.44
  -7 -15  12    1.06    4.10
  -7 -15  13   -2.82    4.89
  -7 -15  14   -2.61    5.23
  -7 -15  15    1.93    4.13
  -7 -16   1    1.57    3.50
  -7 -16   2    0.67    3.72
  -7 -16   3   -1.46    3.90
  -7 -16   4   -1.60    3.99
  -7 -16   5    0.98    3.52
  -7 -16   6    5.41    3.89
  -7 -16   7    4.45    4.18
  -7 -16   8   -0.97    3.37
  -7 -16   9    0.18    4.06
  -7 -16  10    1.36    3.96
  -7 -16  11    7.27    5.35
  -7 -17   1   -0.00    3.28
  -7 -17   2    1.01    3.35
  -7 -17   3    8.35    4.55
  -7 -17   4    1.32    3.74
  -7 -17   5   -0.56    3.84
  -7 -17   6   -0.12    3.84
  -6   0   1    1.06    3.30
  -6   0   1    0.01    4.75
   6   0  -1    0.08    3.50
   6   0  -1    1.79    4.55
  -6   0   2  373.25   51.71
  -6   0   2  478.73   54.03
   6   0  -2  435.18   52.72
   6   0  -2  346.48   52.38
  -6   0   3    0.48    3.10
  -6   0   3   -1.37    4.58
   6   0  -3   -1.32    3.61
   6   0  -3    0.41    3.90
  -6   0   4   15.41    5.45
  -6   0   4   22.91    6.99
   6   0  -4   23.80    6.35
   6   0  -4   38.79    8.02
  -6   0   5    0.18    3.75
  -6   0   5    6.12    4.70
   6   0  -5    3.17    4.05
   6   0  -5    0.14    4.12
  -6   0   6 1158.51  163.63
  -6   0   6 1481.57  165.93
   6   0  -6 1278.72  164.43
   6   0  -6 1468.05  165.44
  -6   0   7   -1.56    3.55
  -6   0   7   -1.85    4.35
   6   0  -7   -0.79    3.59
   6   0  -7   -0.46    4.43
  -6   0   8   24.73    6.29
  -6   0   8   23.41    7.45
   6   0  -8   39.05    8.09
   6   0  -8   35.68    8.12
  -6   0   9    0.30    2.77
  -6   0   9   -2.66    4.34
   6   0  -9   -0.55    3.50
   6   0  -9    1.17    3.66
  -6   0  10  242.36   32.15
  -6   0  10  227.43   33.32
   6   0 -10  215.34   32.45
   6   0 -10  243.89   32.98
  -6   0  11    0.23    4.07
   6   0 -11    2.20    3.23
   6   0 -11   -1.58    3.71
  -6   0  12  351.34   50.50
   6   0 -12  407.87   50.46
   6   0 -12  355.85   49.84
  -6   0  13    1.27    4.15
   6   0 -13   -0.10    2.82
   6   0 -13   -0.13    4.07
  -6   0  14  100.21   16.25
   6   0 -14   65.20   13.59
   6   0 -14   88.59   14.97
  -6   0  15   -0.57    4.86
   6   0 -15    0.32    3.33
   6   0 -15    1.10    3.65
  -6   0  16  308.77   48.46
   6   0 -16  392.85   48.67
  -6   0  17   -0.01    4.47
   6   0 -17    2.94    5.24
  -6   0  18  200.52   32.24
   6   0 -18  217.47   31.38
  -6   0  19    2.38    6.58
   6   0 -19   -1.00    4.31
  -6   0  20   -2.20    5.38
   6   0 -20   -0.14    4.74
  -6   0  21   -0.04    4.29
   6   0 -21   -0.19    5.22
  -6   0  22  127.38   23.81
   6   0 -22  139.68   23.02
  -6   0  23   -1.39    5.81
   6   0 -23   -3.11    5.93
  -6   0  24    1.86    6.83
   6   0 -24    3.21    5.31
  -6   0  25   -0.68    6.42
   6   0 -25    0.58    5.64
  -6   0  26   55.35   15.25
   6   0 -26   92.53   16.66
  -6   0  27   -1.53    5.21
   6   0 -27    1.93    5.58
   6   0 -28   65.11   14.95
   6   0 -29   -3.94    6.31
   6   0 -30   21.12    8.84
   6   0 -31    1.73    5.35
   6   0 -32   78.34   16.66
   6   0 -33   -5.75    7.04
   6   0 -34   -3.70    6.39
   6   0 -35   -2.28    5.90
   6   0 -36    5.67    7.35
   6   0 -37   -3.93    7.25
   6   0 -38   12.80    8.01
  -6   1   1   12.43    5.24
   6  -1  -1    7.16    4.24
   6  -1  -1   14.77    5.59
   6   1  -1   16.53    5.34
   6   1  -1    9.49    5.04
  -6  -1   1    9.66    3.99
  -6  -1   1   11.60    5.64
  -6   1   2  719.72   89.39
   6  -1  -2  624.36   88.04
   6  -1  -2  766.84   89.48
   6   1  -2  686.37   88.33
   6   1  -2  636.26   88.50
  -6  -1   2  677.72   87.79
  -6  -1   2  821.88   89.97
  -6   1   3   40.06    7.84
  -6   1   3   36.76    8.90
   6  -1  -3   40.73    8.64
   6  -1  -3   40.16    8.79
   6   1  -3   40.68    8.49
   6   1  -3   32.32    8.34
  -6  -1   3   43.32    8.01
  -6  -1   3   37.45    8.95
  -6   1   4 1078.59  125.85
  -6   1   4  921.18  126.48
   6  -1  -4  908.97  125.67
   6  -1  -4 1215.62  127.68
   6   1  -4  970.49  125.88
   6   1  -4  959.94  126.27
  -6  -1   4 1087.96  125.83
  -6  -1   4  930.35  126.45
  -6   1   5  160.53   21.45
  -6   1   5  120.29   21.89
   6  -1  -5  150.38   21.68
   6  -1  -5  148.55   22.20
   6   1  -5  143.34   21.60
   6   1  -5  156.43   22.16
  -6  -1   5  141.48   21.03
  -6  -1   5  152.39   22.39
  -6   1   6  121.27   16.95
  -6   1   6  112.52   18.00
   6  -1  -6  134.29   17.84
   6  -1  -6  115.75   17.70
   6   1  -6   96.44   16.69
   6   1  -6  108.52   17.30
  -6  -1   6   96.57   16.22
  -6  -1   6   97.22   17.35
  -6   1   7  259.77   38.89
  -6   1   7  277.98   40.32
   6  -1  -7  292.03   39.66
   6  -1  -7  231.69   39.30
   6   1  -7  311.28   39.92
   6   1  -7  363.95   40.84
  -6  -1   7  352.03   39.86
  -6  -1   7  289.19   40.38
  -6   1   8  928.58  111.98
  -6   1   8  844.80  112.92
   6  -1  -8  897.91  112.36
   6  -1  -8  892.90  112.76
   6   1  -8  890.91  112.33
   6   1  -8  964.13  112.85
  -6  -1   8  881.92  111.73
  -6  -1   8  793.85  112.56
  -6   1   9    2.80    4.02
  -6   1   9   20.07    6.49
   6  -1  -9   13.88    5.18
   6  -1  -9   12.58    5.11
   6   1  -9    2.26    3.63
   6   1  -9   14.33    5.46
  -6  -1   9    8.09    4.41
  -6  -1   9    8.15    5.22
  -6   1  10  166.92   21.48
  -6   1  10  165.93   23.13
   6  -1 -10  135.58   21.40
   6  -1 -10  139.01   21.74
   6   1 -10  144.63   21.85
   6   1 -10  101.77   20.65
  -6  -1  10  141.55   21.09
  -6  -1  10  179.31   23.40
  -6   1  11    1.16    4.04
   6  -1 -11   23.33    6.78
   6  -1 -11   23.89    6.68
   6   1 -11   21.88    6.13
   6   1 -11   24.97    6.58
  -6  -1  11   19.82    6.63
  -6   1  12  342.95   45.99
   6  -1 -12  346.75   45.16
   6  -1 -12  362.29   45.52
   6   1 -12  286.25   44.40
   6   1 -12  348.58   45.09
  -6  -1  12  303.37   45.29
  -6   1  13   55.30   12.96
   6  -1 -13   59.82   12.25
   6  -1 -13   75.40   13.28
   6   1 -13   66.14   12.72
   6   1 -13   63.07   12.53
  -6  -1  13   89.45   14.45
  -6   1  14  222.12   30.91
   6  -1 -14  187.84   29.30
   6  -1 -14  215.05   29.95
   6   1 -14  187.16   29.22
   6   1 -14  221.30   29.82
  -6  -1  14  180.41   29.86
  -6   1  15   20.36    7.79
   6  -1 -15   28.68    7.13
   6  -1 -15    9.45    5.57
   6   1 -15    6.45    5.33
   6   1 -15   10.09    5.16
  -6  -1  15   20.19    7.01
  -6   1  16    1.12    5.19
   6  -1 -16    4.99    4.87
  -6  -1  16    2.94    5.00
  -6   1  17   17.24    7.19
   6  -1 -17    6.61    5.37
  -6  -1  17    7.50    5.79
  -6   1  18  241.06   38.16
   6  -1 -18  274.53   37.66
  -6   1  19   32.51    9.61
   6  -1 -19   34.72    9.28
   6  -1 -19   31.04    9.58
   6   1 -19   57.95   10.71
  -6  -1  19   19.73    8.39
  -6   1  20    2.87    5.10
   6  -1 -20    2.60    4.79
   6  -1 -20    0.14    4.24
   6   1 -20   -2.06    4.92
  -6  -1  20   -3.08    6.42
  -6   1  21   -1.53    5.54
   6  -1 -21    0.24    4.57
   6   1 -21    1.11    4.95
  -6  -1  21    5.56    6.35
  -6   1  22    5.37    6.41
   6  -1 -22   16.26    6.59
   6   1 -22    3.46    5.45
  -6  -1  22   12.71    7.77
  -6   1  23    8.25    7.31
   6  -1 -23    5.47    6.64
   6   1 -23    7.39    6.46
  -6  -1  23   10.92    7.11
  -6   1  24   24.24    9.76
   6  -1 -24   37.70   10.14
   6   1 -24   47.06   11.23
  -6  -1  24   37.92   11.78
  -6   1  25    0.81    6.89
   6  -1 -25   -0.24    5.53
   6   1 -25   -1.35    5.30
  -6  -1  25   -0.30    6.41
   6  -1 -26    0.53    5.41
   6   1 -26   -0.21    4.35
   6  -1 -27    0.43    5.18
   6   1 -27   -0.53    6.00
   6  -1 -28   81.18   16.02
   6   1 -28   58.30   14.36
   6  -1 -29    2.60    5.83
   6   1 -29    2.31    6.15
   6  -1 -30    7.07    6.50
   6   1 -30   26.20    8.41
   6  -1 -31   -1.41    5.07
   6   1 -31    1.68    5.04
   6  -1 -32    4.68    5.22
   6   1 -32    0.63    5.23
   6  -1 -33   -0.73    3.80
   6   1 -33    0.45    5.70
   6  -1 -34   18.15    9.29
   6   1 -34   30.39    9.87
   6  -1 -35    0.99    6.27
   6   1 -35   -1.72    6.45
   6  -1 -36   15.00    8.47
   6   1 -36    1.17    4.18
   6  -1 -37   -1.68    5.52
   6   1 -37   -0.58    4.35
   6  -1 -38    8.81    7.02
   6   1 -38    5.84    6.68
  -6   2   1    8.62    4.04
  -6   2   1    4.23    4.29
   6  -2  -1    5.88    3.91
   6  -2  -1   -0.02    4.07
   6   2  -1    3.22    3.26
   6   2  -1    7.34    4.41
  -6  -2   1    4.94    3.33
  -6  -2   1    7.09    5.10
  -6   2   2   17.90    5.29
  -6   2   2   13.26    6.05
   6  -2  -2   18.74    5.79
   6  -2  -2    7.98    5.91
   6   2  -2   14.59    5.28
   6   2  -2   15.26    5.73
  -6  -2   2   21.61    5.49
  -6  -2   2   18.85    6.44
  -6   2   3    8.63    3.83
  -6   2   3    5.89    4.91
   6  -2  -3   16.58    4.85
   6  -2  -3    3.45    5.21
   6   2  -3    5.01    3.88
   6   2  -3    6.05    5.01
  -6  -2   3    5.00    3.59
  -6  -2   3    5.09    4.86
  -6   2   4   71.47   12.09
  -6   2   4   69.34   13.07
   6  -2  -4   59.36   11.97
   6  -2  -4   90.66   13.81
   6   2  -4   93.27   13.18
   6   2  -4   90.76   13.40
  -6  -2   4   57.94   11.59
  -6  -2   4   80.34   13.50
  -6   2   5    7.45    4.17
  -6   2   5   14.58    5.68
   6  -2  -5   10.58    4.45
   6  -2  -5   12.21    5.39
   6   2  -5   10.59    4.54
   6   2  -5    6.07    4.60
  -6  -2   5   17.92    4.92
  -6  -2   5    8.32    4.88
  -6   2   6  472.86   52.45
  -6   2   6  412.85   53.29
   6  -2  -6  437.76   52.67
   6  -2  -6  406.34   52.95
   6   2  -6  293.43   51.27
   6   2  -6  396.26   52.42
  -6  -2   6  382.00   51.65
  -6  -2   6  434.76   53.34
  -6   2   7   74.89   11.77
  -6   2   7   71.97   12.82
   6  -2  -7   72.76   12.05
   6  -2  -7   70.84   12.36
   6   2  -7   48.43   11.07
   6   2  -7   77.60   12.50
  -6  -2   7   50.99   10.85
  -6  -2   7   77.14   12.99
  -6   2   8    9.93    4.32
  -6   2   8    5.69    4.73
   6  -2  -8    7.02    4.54
   6  -2  -8    6.42    5.38
   6   2  -8   15.57    5.32
   6   2  -8    5.65    4.65
  -6  -2   8   11.83    4.74
  -6  -2   8   20.56    5.98
  -6   2   9   -0.33    2.64
  -6   2   9   -0.76    3.85
   6  -2  -9    2.33    3.72
   6  -2  -9   -1.56    4.09
   6   2  -9    1.15    3.88
   6   2  -9    0.81    3.55
  -6  -2   9    3.58    3.62
  -6  -2   9   -1.19    3.98
  -6   2  10  281.92   44.16
   6  -2 -10  382.93   44.78
   6  -2 -10  274.62   43.62
   6   2 -10  360.20   44.53
   6   2 -10  320.80   43.85
  -6  -2  10  327.70   43.35
  -6  -2  10  347.35   45.05
  -6   2  11  255.88   40.28
   6  -2 -11  274.22   39.86
   6  -2 -11  267.25   40.01
   6   2 -11  344.44   40.88
   6   2 -11  336.05   40.45
  -6  -2  11  277.66   40.49
  -6   2  12  120.34   20.44
   6  -2 -12  129.90   20.04
   6  -2 -12  112.90   19.77
   6   2 -12  144.63   20.55
   6   2 -12  105.63   19.11
  -6  -2  12  156.69   21.59
  -6   2  13    7.27    6.10
   6  -2 -13   15.44    5.72
   6  -2 -13   13.98    6.30
   6   2 -13   19.35    6.21
  -6  -2  13   11.40    5.37
  -6   2  14  102.06   18.21
   6  -2 -14  111.69   17.66
   6  -2 -14  111.67   17.89
   6   2 -14   91.26   16.92
  -6  -2  14   99.22   18.17
  -6   2  15   35.31    9.75
   6  -2 -15   16.23    6.75
   6  -2 -15   35.42    9.04
   6   2 -15   51.37    9.78
  -6  -2  15   36.12    9.67
  -6   2  16   67.93   13.81
   6  -2 -16   59.63   12.77
  -6  -2  16   68.84   13.78
  -6   2  17   25.36    9.11
   6  -2 -17   34.04    9.09
  -6  -2  17   43.55   10.67
  -6   2  18   13.03    7.04
   6  -2 -18   14.37    6.52
  -6  -2  18   34.78    9.75
  -6   2  19   13.92    7.29
   6  -2 -19   20.63    7.29
   6  -2 -19   26.18    7.90
   6   2 -19   12.10    6.20
  -6  -2  19   16.88    8.22
  -6   2  20  208.29   31.36
   6  -2 -20  189.30   29.36
   6   2 -20  189.55   29.50
  -6  -2  20  178.41   30.23
  -6   2  21    9.42    7.15
   6  -2 -21    1.82    5.33
   6  -2 -21    2.89    5.01
   6   2 -21   12.44    6.93
  -6  -2  21    0.63    5.09
  -6   2  22   41.05   12.13
   6  -2 -22   50.46   11.79
   6  -2 -22   39.72   10.56
   6   2 -22   34.29   10.96
  -6  -2  22   72.13   14.47
  -6   2  23    4.95    6.62
   6  -2 -23    3.12    4.12
   6   2 -23    2.51    5.21
   6  -2 -24   12.12    6.74
   6   2 -24   14.47    8.21
   6  -2 -25   33.62    9.45
   6   2 -25   17.80    8.43
   6  -2 -26   55.86   13.87
   6   2 -26   66.34   14.45
   6  -2 -27   10.68    6.68
   6   2 -27   -2.17    6.16
  -6  -2  27    3.02    6.13
   6  -2 -28   34.32   11.30
   6   2 -28   27.74   10.39
  -6  -2  28   45.50   12.70
   6  -2 -29   13.42    7.74
   6   2 -29   -1.25    5.41
  -6  -2  29    0.91    6.34
   6  -2 -30   11.67    6.78
   6   2 -30    9.87    7.92
  -6  -2  30    5.78    7.42
   6  -2 -31    2.02    6.69
   6   2 -31   -3.27    6.58
  -6  -2  31   -2.45    6.44
   6  -2 -32   39.22   10.86
   6   2 -32   21.92   11.14
   6  -2 -33    5.13    6.39
   6   2 -33    6.97    7.52
   6  -2 -34   -2.84    5.88
   6   2 -34   -2.40    6.13
   6  -2 -35   -1.02    5.96
   6   2 -35   -1.02    5.88
   6  -2 -36   31.27   10.57
   6   2 -36   17.63    9.65
   6  -2 -37   -3.53    6.40
   6   2 -37   -0.63    5.80
   6  -2 -38    4.90    6.64
  -6   3   1    0.12    2.95
  -6   3   1    2.79    3.73
   6  -3  -1    0.85    3.15
   6  -3  -1    6.44    4.63
   6   3  -1    1.57    3.12
   6   3  -1    5.58    3.82
  -6  -3   1    1.61    2.50
  -6  -3   1    6.24    4.90
  -6   3   2  189.73   23.10
  -6   3   2  141.74   23.53
   6  -3  -2  139.88   22.78
   6  -3  -2  176.40   24.33
   6   3  -2  150.53   22.82
   6   3  -2  175.97   23.49
  -6  -3   2  159.96   22.44
  -6  -3   2  145.88   23.29
  -6   3   3  161.15   23.89
   6  -3  -3  191.56   24.90
   6  -3  -3  152.50   24.84
   6   3  -3  176.58   24.46
   6   3  -3  165.64   24.54
  -6  -3   3  176.44   23.98
  -6  -3   3  173.64   25.16
  -6   3   4   39.34    8.37
  -6   3   4   50.86    9.97
   6  -3  -4   57.07    9.43
   6  -3  -4   43.87    9.96
   6   3  -4   46.89    8.90
   6   3  -4   31.96    8.34
  -6  -3   4   45.01    8.38
  -6  -3   4   49.39    9.89
  -6   3   5    5.28    3.60
  -6   3   5   10.22    5.23
   6  -3  -5    9.90    4.54
   6  -3  -5   14.99    5.66
   6   3  -5   13.59    4.99
   6   3  -5   12.16    4.86
  -6  -3   5    9.39    4.18
  -6  -3   5   10.38    5.31
  -6   3   6    6.04    4.14
  -6   3   6   22.44    6.66
   6  -3  -6   12.74    4.69
   6  -3  -6   14.09    5.81
   6   3  -6   14.17    5.04
   6   3  -6   20.24    5.57
  -6  -3   6   11.44    4.55
  -6  -3   6   19.09    5.95
  -6   3   7   17.33    5.09
  -6   3   7   31.38    7.23
   6  -3  -7   15.15    5.69
   6  -3  -7   19.94    6.35
   6   3  -7   13.66    5.24
   6   3  -7   29.04    6.58
  -6  -3   7    7.35    4.32
  -6  -3   7   22.78    6.82
  -6   3   8  476.10   57.89
  -6   3   8  506.93   59.63
   6  -3  -8  359.63   57.37
   6  -3  -8  449.89   58.75
   6   3  -8  479.86   58.55
   6   3  -8  457.87   58.14
  -6  -3   8  388.02   57.11
  -6  -3   8  495.03   59.30
  -6   3   9   40.20   11.67
  -6   3   9   66.39   13.72
   6  -3  -9   80.85   13.71
   6  -3  -9  156.33   17.00
   6   3  -9   93.33   14.34
   6   3  -9  111.23   14.67
  -6  -3   9   90.00   13.56
  -6  -3   9   96.28   15.36
  -6   3  10   54.73   10.27
   6  -3 -10   41.86    9.02
   6  -3 -10   35.02    8.71
   6   3 -10   42.05    8.71
  -6  -3  10   37.14    7.79
  -6  -3  10   20.55    7.89
  -6   3  11   14.90    6.57
   6  -3 -11   18.86    5.75
   6  -3 -11    8.84    5.04
   6   3 -11   18.44    5.85
  -6  -3  11    7.67    4.80
  -6   3  12   83.99   15.27
   6  -3 -12   73.87   14.27
   6  -3 -12  106.75   15.94
   6   3 -12   79.01   14.56
  -6  -3  12   81.06   15.30
  -6   3  13  175.09   24.93
   6  -3 -13  141.12   23.47
   6   3 -13  149.40   23.35
  -6  -3  13  153.72   24.22
  -6   3  14  226.60   33.46
   6  -3 -14  198.63   31.95
   6  -3 -14  197.90   32.26
   6   3 -14  324.28   34.43
  -6  -3  14  213.16   32.90
  -6   3  15   20.32    7.06
   6  -3 -15   16.97    6.61
   6  -3 -15   29.34    8.02
   6   3 -15   22.67    6.85
  -6  -3  15   15.86    6.89
  -6   3  16   27.41    8.52
   6  -3 -16   17.01    6.86
  -6  -3  16   14.46    7.23
  -6   3  17   73.39   15.17
   6  -3 -17  121.04   16.65
  -6  -3  17   50.49   13.61
  -6   3  18  143.16   24.62
   6  -3 -18  166.38   24.63
  -6  -3  18  135.12   24.24
  -6   3  19   66.34   14.13
   6  -3 -19   64.38   13.14
   6  -3 -19   60.41   12.95
   6   3 -19   51.10   12.23
  -6  -3  19   61.29   14.25
  -6   3  20    1.76    5.56
   6  -3 -20   -1.93    4.34
   6  -3 -20    1.38    5.58
   6   3 -20    1.09    4.26
  -6   3  21   -0.85    6.39
   6  -3 -21   -1.26    4.55
   6   3 -21   -0.35    4.91
   6  -3 -22   83.11   15.76
   6   3 -22   74.08   15.87
   6  -3 -23   27.47    9.00
   6   3 -23   16.17    7.50
   6  -3 -24  104.91   16.48
   6   3 -24   59.76   13.66
  -6  -3  24   43.52   14.39
   6  -3 -25   -0.33    5.12
   6   3 -25    1.87    5.88
  -6  -3  25    3.75    6.18
   6  -3 -26    0.65    5.11
   6   3 -26   10.78    7.00
  -6  -3  26   -1.57    6.38
   6  -3 -27   -2.74    6.35
   6   3 -27    0.50    4.67
  -6  -3  27   -2.40    5.65
   6  -3 -28   32.46   10.47
   6   3 -28   58.85   12.61
  -6  -3  28   34.70   12.08
   6  -3 -29   18.51    7.93
   6   3 -29    6.96    5.40
  -6  -3  29   15.42    8.59
   6  -3 -30   49.19   12.79
   6   3 -30   55.57   13.75
  -6  -3  30   27.85   11.43
   6  -3 -31   10.12    6.13
   6   3 -31   -0.35    5.31
  -6  -3  31   -0.26    5.79
   6  -3 -32   10.22    6.59
   6   3 -32    3.74    6.37
  -6  -3  32    0.17    7.16
   6  -3 -33    6.27    6.92
   6   3 -33   18.98    8.42
   6  -3 -34   35.44   11.06
   6   3 -34   17.06    8.86
   6  -3 -35   -4.08    7.34
   6   3 -35   -0.16    5.73
   6  -3 -36    2.48    5.77
   6   3 -36    1.50    6.04
   6  -3 -37    0.97    6.10
   6   3 -37    2.08    4.72
   6  -3 -38    5.13    7.52
  -6   4   1  209.22   28.97
  -6   4   1  211.00   30.26
   6  -4  -1  219.47   29.56
   6  -4  -1  214.95   30.51
   6   4  -1  204.64   29.08
   6   4  -1  230.50   29.49
  -6  -4   1  195.83   28.46
  -6  -4   1  210.07   29.93
  -6   4   2    1.94    3.00
  -6   4   2   17.63    5.34
   6  -4  -2   11.64    4.63
   6  -4  -2    7.24    5.45
   6   4  -2   12.64    4.24
   6   4  -2   11.94    5.07
  -6  -4   2    7.54    3.49
  -6  -4   2   17.73    5.88
  -6   4   3    6.27    3.25
  -6   4   3    7.05    4.42
   6  -4  -3    6.50    3.91
   6  -4  -3   11.60    5.18
   6   4  -3    2.58    3.36
   6   4  -3   15.41    4.92
  -6  -4   3    5.05    3.34
  -6  -4   3    8.62    4.54
  -6   4   4   26.52    6.21
  -6   4   4   16.02    6.05
   6  -4  -4   23.10    6.14
   6  -4  -4   21.99    7.16
   6   4  -4   34.35    6.84
  -6  -4   4   25.64    5.86
  -6  -4   4   23.68    6.89
  -6   4   5  353.85   42.64
  -6   4   5  289.46   43.16
   6  -4  -5  295.31   42.62
   6  -4  -5  364.30   44.22
   6   4  -5  340.93   42.95
  -6  -4   5  317.71   42.21
  -6  -4   5  286.27   42.91
  -6   4   6  295.58   40.48
  -6   4   6  328.65   42.16
   6  -4  -6  330.05   41.42
   6  -4  -6  306.56   41.81
   6   4  -6  294.82   40.89
  -6  -4   6  323.27   40.76
  -6  -4   6  263.76   41.10
  -6   4   7   97.41   14.91
  -6   4   7   91.96   15.85
   6  -4  -7  100.40   15.41
   6  -4  -7  101.84   16.17
   6   4  -7   71.60   14.66
  -6  -4   7  109.59   16.41
  -6   4   8    8.64    4.25
  -6   4   8    4.16    3.86
   6  -4  -8    9.13    4.36
   6  -4  -8    8.92    4.54
   6   4  -8    5.91    3.83
  -6  -4   8   10.97    4.02
  -6  -4   8   13.22    5.94
  -6   4   9   75.80   11.75
  -6   4   9   65.99   12.73
   6  -4  -9   71.02   12.11
   6  -4  -9   67.80   12.66
   6   4  -9   58.76   11.88
  -6  -4   9   74.34   11.72
  -6  -4   9   42.72   11.42
  -6   4  10   45.59    9.76
   6  -4 -10   40.20    9.16
   6  -4 -10   29.95    8.60
   6   4 -10   49.31    9.27
  -6  -4  10   32.60    9.03
  -6   4  11  157.03   25.39
   6  -4 -11  160.68   24.81
   6  -4 -11  184.33   25.64
   6   4 -11  158.49   24.73
  -6  -4  11  179.05   25.80
  -6   4  12  135.47   20.83
   6  -4 -12  112.01   19.38
   6  -4 -12  147.70   20.77
   6   4 -12  107.04   19.16
  -6  -4  12  126.92   20.45
  -6   4  13   42.98   10.93
   6  -4 -13   55.52   11.57
   6   4 -13   67.45   11.88
  -6  -4  13   59.79   12.23
  -6   4  14    3.78    4.97
   6  -4 -14    0.52    3.72
   6  -4 -14    2.50    4.28
   6   4 -14    1.41    3.61
  -6  -4  14    1.35    4.12
  -6   4  15  120.62   21.17
   6  -4 -15  133.93   20.63
   6  -4 -15  163.57   22.10
   6   4 -15  113.88   20.07
  -6  -4  15  106.38   20.61
  -6   4  16  225.62   31.07
   6  -4 -16  173.42   29.02
  -6   4  17   17.50    7.71
   6  -4 -17   17.88    7.79
  -6   4  18   64.69   14.15
   6  -4 -18   67.13   13.80
   6  -4 -19  119.68   19.34
   6   4 -19   99.12   18.64
   6  -4 -20   12.66    7.46
   6   4 -20  161.40   17.34
   6  -4 -21    8.48    5.24
   6   4 -21    2.20    4.22
  -6  -4  21   14.54    7.87
   6  -4 -22    4.27    5.48
   6   4 -22    3.43    5.83
  -6  -4  22   12.14    7.14
   6  -4 -23    0.83    5.04
   6   4 -23    0.79    5.00
  -6  -4  23    2.60    6.68
   6  -4 -24    1.59    5.58
   6   4 -24   10.77    6.29
  -6  -4  24   -0.11    5.52
   6  -4 -25    9.34    6.14
   6   4 -25    3.95    5.69
  -6  -4  25   -0.23    5.09
   6  -4 -26   17.15    8.25
   6   4 -26   42.86   10.60
  -6  -4  26   17.53    8.77
   6  -4 -27   11.90    7.63
   6   4 -27   21.26    8.19
  -6  -4  27   11.95    8.34
   6  -4 -28   20.18    8.38
   6   4 -28   17.35    8.03
  -6  -4  28   30.90   11.22
   6  -4 -29   -0.90    5.16
   6   4 -29   -1.01    5.04
  -6  -4  29   -1.04    5.40
   6  -4 -30    8.61    6.42
   6   4 -30   12.54    7.05
  -6  -4  30    3.16    5.88
   6  -4 -31    2.56    5.37
   6   4 -31    0.21    4.55
  -6  -4  31    0.14    6.40
   6  -4 -32   39.71   11.35
   6   4 -32   17.96    8.72
  -6  -4  32   19.20    9.77
   6  -4 -33   13.88    7.60
   6   4 -33    3.85    6.64
  -6  -4  33    2.38    7.08
   6  -4 -34    0.21    6.05
   6   4 -34   -2.86    6.10
  -6  -4  34    0.53    6.34
   6  -4 -35    3.85    6.86
   6   4 -35   -0.97    5.13
   6  -4 -36   11.86    7.14
   6   4 -36   11.06    7.10
   6  -4 -37    0.00    5.56
   6   4 -37   15.04    7.95
   6  -4 -38   -0.24    5.11
  -6   5   1   19.01    5.32
  -6   5   1   14.04    6.29
   6  -5  -1   21.09    5.92
   6  -5  -1   21.41    7.00
   6   5  -1   20.29    5.54
  -6  -5   1   18.97    4.82
  -6  -5   1   19.34    5.72
  -6   5   2  111.34   17.20
  -6   5   2  140.25   19.12
   6  -5  -2  101.45   17.41
   6  -5  -2  128.40   19.15
   6   5  -2  100.89   17.24
  -6  -5   2  129.80   17.46
  -6  -5   2  116.42   18.14
  -6   5   3  130.99   20.56
  -6   5   3  171.08   22.68
   6  -5  -3  129.67   21.03
   6  -5  -3  150.83   22.62
   6   5  -3  149.54   21.16
  -6  -5   3  145.03   20.64
  -6  -5   3  150.62   21.85
  -6   5   4  144.04   19.09
  -6   5   4  148.22   20.38
   6  -5  -4   98.70   18.55
   6   5  -4  116.44   18.88
  -6  -5   4  146.74   19.03
  -6  -5   4  120.53   19.46
  -6   5   5    5.62    3.88
  -6   5   5    2.40    3.59
   6  -5  -5    5.62    3.45
   6  -5  -5    2.25    3.78
   6   5  -5    1.33    3.12
  -6  -5   5    5.19    3.20
  -6  -5   5    8.69    4.05
  -6   5   6    6.16    3.56
  -6   5   6    8.88    4.15
   6  -5  -6    0.13    2.89
   6  -5  -6    3.93    4.11
   6   5  -6    3.89    3.22
  -6  -5   6    2.24    2.64
  -6  -5   6    0.20    3.35
  -6   5   7   93.54   13.41
  -6   5   7   65.56   13.34
   6  -5  -7   55.38   12.53
   6  -5  -7   88.78   14.65
   6   5  -7   73.35   13.22
  -6  -5   7  113.10   13.93
  -6  -5   7   81.21   13.99
  -6   5   8   72.07   11.25
  -6   5   8   52.28   11.62
   6  -5  -8   82.86   12.34
   6  -5  -8   62.86   12.20
   6   5  -8   45.00   10.63
  -6  -5   8   64.15   10.79
  -6  -5   8   56.52   11.61
  -6   5   9  111.33   17.22
  -6   5   9  105.72   18.30
   6  -5  -9  111.13   17.70
   6  -5  -9  109.91   18.18
   6   5  -9  103.44   17.57
  -6  -5   9  117.05   17.22
  -6  -5   9  122.50   18.57
  -6   5  10   52.87   11.59
   6  -5 -10   80.74   12.54
   6  -5 -10   65.85   12.47
   6   5 -10   68.15   11.88
  -6  -5  10   44.94   11.18
  -6   5  11    1.67    3.50
   6  -5 -11    4.69    3.82
   6  -5 -11    1.72    3.92
   6   5 -11    3.29    4.58
  -6  -5  11    0.63    3.58
  -6   5  12    6.09    5.30
   6  -5 -12    5.37    3.87
   6  -5 -12    1.77    4.03
   6   5 -12    8.77    4.61
  -6  -5  12    7.62    5.72
  -6   5  13  272.87   40.96
   6  -5 -13  318.93   40.78
   6  -5 -13  251.73   40.28
   6   5 -13  323.53   40.95
  -6   5  14  295.39   46.71
   6  -5 -14  341.19   46.44
   6  -5 -14  383.01   47.80
   6   5 -14  344.41   46.64
  -6   5  15   -0.49    4.39
   6  -5 -15   -1.70    4.47
   6  -5 -15   -2.01    4.99
   6   5 -15    4.35    4.35
  -6  -5  17    2.18    5.18
  -6  -5  18    9.92    6.65
   6  -5 -19   37.42    9.30
   6   5 -19   25.73    9.05
  -6  -5  19   38.84   10.93
   6  -5 -20   18.98    7.81
   6   5 -20   40.71    9.78
  -6  -5  20   22.88    8.69
   6  -5 -21    3.68    5.06
   6   5 -21    1.58    4.67
  -6  -5  21    1.92    5.22
   6  -5 -22   -0.05    4.65
   6   5 -22    0.57    4.31
  -6  -5  22    1.33    5.65
   6  -5 -23   68.71   13.97
   6   5 -23   59.53   13.67
  -6  -5  23   54.43   14.21
   6  -5 -24   38.75   10.71
   6   5 -24   42.47   11.28
  -6  -5  24   39.03   11.87
   6  -5 -25   20.28    7.72
   6   5 -25   17.80    7.48
  -6  -5  25   -0.53    5.59
   6  -5 -26    1.17    5.24
   6   5 -26    3.18    5.77
  -6  -5  26   -0.94    5.23
   6  -5 -27   -2.67    5.76
   6   5 -27    2.95    6.26
  -6  -5  27    1.82    5.37
   6  -5 -28    9.80    7.35
   6   5 -28   15.30    7.68
  -6  -5  28   11.60    8.77
   6  -5 -29   23.23    8.80
   6   5 -29   39.03   11.02
  -6  -5  29   17.84    9.47
   6  -5 -30   10.87    7.66
   6   5 -30   18.44    8.60
  -6  -5  30   10.80    8.40
   6  -5 -31    2.02    6.34
   6   5 -31   -2.49    5.50
  -6  -5  31    0.27    5.78
   6  -5 -32    7.68    5.95
   6   5 -32    0.16    5.13
  -6  -5  32    5.91    6.88
   6  -5 -33    7.58    6.89
   6   5 -33   15.82    8.18
  -6  -5  33   11.95    8.86
   6  -5 -34    7.63    6.91
   6   5 -34   17.31    8.33
  -6  -5  34    1.36    7.00
   6  -5 -35   10.47    8.22
   6   5 -35    1.94    7.83
  -6  -5  35   16.63    9.31
   6  -5 -36   -0.79    6.07
   6   5 -36    7.49    7.35
   6  -5 -37    0.13    5.63
   6   5 -37   -0.24    5.71
   6  -5 -38   -0.50    6.33
  -6   6   1  172.37   26.31
   6  -6  -1  212.14   26.51
   6  -6  -1  195.80   27.45
   6   6  -1  194.70   25.81
  -6  -6   1  174.27   24.94
  -6  -6   1  152.91   25.74
  -6   6   2   36.17    7.63
  -6   6   2   40.65    9.22
   6  -6  -2   43.90    8.58
   6  -6  -2   43.29    9.51
   6   6  -2   42.70    8.12
  -6  -6   2   45.60    7.95
  -6  -6   2   32.62    7.87
  -6   6   3   14.56    4.16
  -6   6   3    6.74    4.59
   6  -6  -3    2.57    3.40
   6  -6  -3    9.73    5.13
   6   6  -3    6.24    4.02
  -6  -6   3   11.09    3.77
  -6  -6   3    9.58    4.44
  -6   6   4   35.93    6.71
  -6   6   4   17.53    6.51
   6  -6  -4   28.17    6.62
   6  -6  -4   45.57    8.86
   6   6  -4   20.96    6.08
  -6  -6   4   25.28    5.91
  -6  -6   4   18.33    6.60
  -6   6   5  153.35   22.26
  -6   6   5  119.37   22.51
   6  -6  -5  182.78   23.47
   6  -6  -5  153.73   23.85
   6   6  -5  134.64   22.31
  -6  -6   5  194.13   22.87
  -6  -6   5  166.03   23.41
  -6   6   6  107.86   17.22
  -6   6   6  118.11   18.64
   6  -6  -6  129.62   18.36
   6  -6  -6  121.30   19.23
   6   6  -6  100.00   17.64
  -6  -6   6  126.04   17.67
  -6  -6   6  116.49   18.38
  -6   6   7   73.76   11.73
  -6   6   7   61.28   12.19
   6  -6  -7   71.88   12.10
   6  -6  -7   55.29   12.35
   6   6  -7   73.97   12.40
  -6  -6   7   66.40   11.44
  -6  -6   7   63.02   12.17
  -6   6   8   28.66    6.19
  -6   6   8   23.32    6.78
   6  -6  -8   14.58    5.48
   6  -6  -8   32.06    7.51
   6   6  -8   17.35    5.97
  -6  -6   8   18.86    5.62
  -6   6   9  120.81   20.45
   6  -6  -9  131.38   20.37
   6  -6  -9  120.81   20.80
   6   6  -9  138.19   20.63
  -6  -6   9  147.13   19.94
  -6   6  10   86.21   16.80
   6  -6 -10  109.93   17.04
   6  -6 -10  110.36   17.76
   6   6 -10  101.94   16.76
  -6   6  11   72.80   14.19
   6  -6 -11   70.01   13.67
   6  -6 -11   69.00   14.09
   6   6 -11  102.57   14.91
  -6   6  12   77.02   15.19
   6  -6 -12   88.53   14.97
   6  -6 -12   78.56   15.17
   6   6 -12   95.45   15.34
   6  -6 -13    1.97    4.36
   6  -6 -13    3.38    4.37
   6   6 -13    6.74    4.13
   6  -6 -14    2.48    4.55
   6   6 -14    2.99    4.10
  -6  -6  14   -0.86    5.11
   6  -6 -15   73.84   13.64
   6   6 -15   65.74   13.30
  -6  -6  15   68.19   14.07
  -6  -6  16   21.11    7.54
  -6  -6  17   31.83    9.59
   6   6 -18   60.56   12.59
  -6  -6  18   49.50   12.38
   6  -6 -19   31.72    8.70
   6   6 -19   26.41    8.69
  -6  -6  19   22.31    8.77
   6  -6 -20    1.44    4.91
   6   6 -20    2.95    5.24
  -6  -6  20    6.18    6.63
   6  -6 -21   33.52    9.39
   6   6 -21   23.38    8.79
  -6  -6  21   26.49    9.75
   6  -6 -22    9.75    5.96
   6   6 -22   17.05    6.92
  -6  -6  22   -0.41    5.14
   6  -6 -23   21.66    8.50
   6   6 -23   29.94    9.30
  -6  -6  23   13.54    7.45
   6  -6 -24    1.83    4.94
   6   6 -24    5.55    6.09
  -6  -6  24   -0.62    5.44
   6  -6 -25   38.24   10.87
   6   6 -25   30.08   10.21
  -6  -6  25   30.34   11.30
   6  -6 -26   24.95    9.25
   6   6 -26   44.70   11.20
  -6  -6  26   41.77   11.88
   6  -6 -27   16.62    8.59
   6   6 -27    8.16    6.81
  -6  -6  27   41.98   11.84
   6  -6 -28    0.26    5.27
   6   6 -28    5.15    6.18
  -6  -6  28    4.37    6.71
   6  -6 -29    3.32    4.49
  -6  -6  29   -0.94    5.86
   6  -6 -30    1.96    5.46
   6   6 -30    5.41    5.57
  -6  -6  30    3.95    6.17
   6  -6 -31   11.50    6.85
   6   6 -31   22.05    8.99
  -6  -6  31   11.10    7.99
   6  -6 -32    9.41    7.40
   6   6 -32   23.53    9.01
  -6  -6  32   30.52   10.80
   6  -6 -33   17.88    8.24
   6   6 -33   11.87    7.10
  -6  -6  33   16.19    9.79
   6  -6 -34    3.67    6.30
   6   6 -34   -2.07    6.84
  -6  -6  34    1.95    6.66
   6  -6 -35    1.86    5.53
   6   6 -35    0.71    5.85
  -6  -6  35    8.85    7.41
   6  -6 -36   -2.38    5.43
   6   6 -36   -1.08    4.80
  -6  -6  36    7.08    8.04
   6  -6 -37    2.71    5.81
  -6  -6  37   -2.63    7.42
   6  -6 -38   -1.03    6.62
  -6   7   1   10.46    4.36
   6  -7  -1   10.27    4.72
   6  -7  -1   20.34    6.66
   6   7  -1   16.95    4.81
  -6  -7   1   14.19    4.52
  -6   7   2    7.97    3.74
   6  -7  -2   12.54    4.33
   6  -7  -2   11.77    6.70
   6   7  -2   10.63    4.28
  -6  -7   2    9.88    3.71
  -6   7   3  330.74   40.88
   6  -7  -3  307.32   41.17
   6  -7  -3  273.48   41.87
   6   7  -3  262.14   40.29
  -6  -7   3  350.85   40.64
  -6   7   4   94.17   14.48
   6  -7  -4   77.44   14.45
   6  -7  -4   99.74   16.46
   6   7  -4   98.82   14.95
  -6  -7   4   93.85   14.26
  -6   7   5   29.98    6.45
   6  -7  -5   27.34    6.92
   6  -7  -5   26.12    7.70
   6   7  -5   34.81    7.61
  -6  -7   5   26.76    6.11
  -6   7   6   22.98    5.67
   6  -7  -6   21.05    6.39
   6  -7  -6   33.90    8.91
   6   7  -6   14.13    5.64
  -6  -7   6   25.89    5.96
  -6   7   7   21.01    5.75
   6  -7  -7   16.21    5.83
   6  -7  -7   31.98    7.89
   6   7  -7   14.56    5.58
  -6  -7   7   23.60    5.48
  -6   7   8   47.12    9.30
   6  -7  -8   50.85    9.94
   6  -7  -8   60.27   11.47
   6   7  -8   56.44   10.40
  -6  -7   8   39.67    8.72
   6  -7  -9  144.14   24.26
   6  -7  -9  185.18   26.03
   6   7  -9  170.65   24.83
  -6  -7   9  174.44   23.97
   6  -7 -10    2.78    3.93
   6   7 -10    3.56    4.18
  -6  -7  10    0.38    5.19
   6  -7 -11   -0.41    3.75
   6   7 -11   -1.46    4.18
  -6  -7  11    0.50    4.23
   6  -7 -12   13.68    6.07
   6   7 -12   22.31    6.73
  -6  -7  12   18.85    6.61
   6  -7 -13  167.03   27.00
   6   7 -13  185.74   27.41
  -6  -7  13  203.45   28.39
   6  -7 -14    2.60    4.95
   6   7 -14    1.35    4.87
  -6  -7  14    6.19    5.03
   6  -7 -15    2.98    4.29
   6   7 -15    3.04    4.98
  -6  -7  15    8.09    5.63
  -6  -7  16    8.07    6.22
  -6  -7  17    0.60    3.95
   6   7 -18    8.01    5.68
  -6  -7  18    3.01    6.40
   6  -7 -19   92.56   16.35
   6   7 -19  115.10   17.98
  -6  -7  19   63.27   15.95
   6  -7 -20    7.85    4.98
   6   7 -20    1.77    5.93
  -6  -7  20    5.30    5.66
   6  -7 -21    6.48    5.09
   6   7 -21   11.60    6.49
  -6  -7  21   12.07    7.07
   6  -7 -22    0.52    5.53
   6   7 -22    2.32    5.23
  -6  -7  22   14.82    8.32
   6  -7 -23   29.91    8.71
   6   7 -23   29.35    9.10
  -6  -7  23   18.16    8.91
   6  -7 -24   19.62    7.32
   6   7 -24    7.57    5.75
  -6  -7  24   -0.60    5.35
   6  -7 -25   11.84    6.91
   6   7 -25   19.62    8.01
  -6  -7  25   20.43    8.47
   6  -7 -26    3.23    4.99
   6   7 -26    1.68    4.76
  -6  -7  26    1.31    5.49
   6  -7 -27   -1.63    6.68
   6   7 -27    4.05    5.58
  -6  -7  27   -0.33    5.13
   6  -7 -28    7.76    6.55
   6   7 -28    7.22    7.27
  -6  -7  28   21.83    9.09
   6  -7 -29   20.08    9.29
   6   7 -29   47.59   11.96
  -6  -7  29   24.86   10.47
   6  -7 -30    0.35    4.62
   6   7 -30    0.75    5.84
  -6  -7  30   -3.39    7.36
   6  -7 -31   -4.00    6.65
   6   7 -31    0.88    6.32
  -6  -7  31   11.25    7.17
   6  -7 -32    1.39    5.11
   6   7 -32   -1.77    5.85
  -6  -7  32    6.70    6.45
   6  -7 -33    6.06    5.80
   6   7 -33    0.95    5.17
  -6  -7  33    2.25    6.06
   6  -7 -34    0.33    6.02
   6   7 -34   -0.17    5.30
  -6  -7  34   -0.99    5.85
   6  -7 -35    8.76    7.72
   6   7 -35   11.03    7.84
  -6  -7  35   11.13    8.80
   6  -7 -36    0.26    5.05
   6   7 -36    0.61    6.09
  -6  -7  36   -0.28    5.95
   6  -7 -37    0.59    5.64
  -6  -7  37    1.43    7.50
   6  -7 -38   -1.83    6.40
  -6  -7  38   -3.52    7.64
  -6   8   1  156.80   21.87
   6  -8  -1  159.57   22.60
   6  -8  -1  134.40   23.41
   6   8  -1  145.58   21.64
  -6  -8   1  155.54   21.34
  -6   8   2    9.38    4.09
   6  -8  -2   13.54    4.93
   6  -8  -2    9.86    6.12
   6   8  -2    4.33    3.40
  -6  -8   2   11.94    3.78
  -6   8   3    1.23    2.89
   6  -8  -3    1.80    2.83
   6   8  -3    0.23    3.09
  -6  -8   3    1.55    2.57
  -6   8   4    0.68    2.59
   6  -8  -4    2.79    3.82
   6   8  -4   -0.26    2.61
  -6  -8   4    1.02    2.75
  -6  -8   4    1.18    3.00
  -6   8   5  329.04   37.35
   6  -8  -5  253.55   37.14
   6   8  -5  233.52   36.74
  -6  -8   5  297.86   36.75
  -6  -8   5  257.93   37.33
  -6   8   6    6.95    3.36
   6  -8  -6    6.70    4.33
   6   8  -6    5.39    4.13
  -6  -8   6    7.09    3.55
  -6  -8   6   13.78    5.87
  -6   8   7  114.64   17.51
   6  -8  -7  116.98   18.21
   6   8  -7  114.64   18.09
  -6  -8   7  120.37   17.46
  -6  -8   7  110.26   18.36
   6  -8  -8    5.24    4.28
   6   8  -8    4.51    4.37
  -6  -8   8    4.87    3.40
  -6  -8   8   -0.73    5.00
   6  -8  -9  174.52   26.24
   6   8  -9  252.65   27.85
  -6  -8   9  177.49   25.46
  -6  -8   9  141.27   25.77
   6  -8 -10   48.23    9.99
   6   8 -10   45.52    9.78
  -6  -8  10   42.88   10.08
   6  -8 -11  106.81   19.16
   6   8 -11  136.22   20.05
  -6  -8  11  133.80   20.48
   6  -8 -12    7.17    5.53
   6   8 -12   30.17    7.27
  -6  -8  12   24.46    7.86
   6  -8 -13    2.76    4.03
   6   8 -13    2.62    4.25
  -6  -8  13    3.03    5.55
   6  -8 -14    7.29    4.89
   6   8 -14    3.46    3.84
  -6  -8  14    4.22    5.79
   6  -8 -15  191.39   23.89
  -6  -8  15  107.08   22.31
  -6  -8  16    1.45    5.20
  -6  -8  17   55.31   12.76
   6   8 -18    3.22    4.81
  -6  -8  18    0.62    5.08
   6  -8 -19   18.30    7.20
   6   8 -19   49.42   10.14
  -6  -8  19   16.65    7.93
   6  -8 -20    0.12    3.84
   6   8 -20    1.29    4.94
  -6  -8  20   -3.50    5.56
   6  -8 -21   11.99    5.94
   6   8 -21   14.47    7.25
  -6  -8  21   33.66    9.66
   6  -8 -22    3.94    4.62
   6   8 -22    1.28    5.37
  -6  -8  22    8.58    7.95
   6  -8 -23    0.61    5.30
   6   8 -23   17.37    7.65
  -6  -8  23    5.37    7.23
   6  -8 -24   -1.22    4.57
   6   8 -24    3.70    5.48
  -6  -8  24   -0.27    6.57
   6  -8 -25   12.14    7.52
   6   8 -25   17.46    7.96
  -6  -8  25   21.87    9.05
   6  -8 -26   10.31    6.50
   6   8 -26    7.82    6.51
  -6  -8  26    8.96    6.88
   6  -8 -27   36.34   10.22
   6   8 -27   33.01   10.08
  -6  -8  27   18.10    9.09
   6  -8 -28    4.05    6.15
   6   8 -28    0.79    4.78
  -6  -8  28    0.22    4.28
   6  -8 -29   -0.23    5.12
   6   8 -29   -0.08    5.92
  -6  -8  29   -3.14    7.10
   6  -8 -30   -2.46    6.50
   6   8 -30    0.51    4.69
  -6  -8  30   -0.20    6.05
   6  -8 -31   20.08    8.37
   6   8 -31   27.18    9.88
  -6  -8  31   18.11   10.02
   6  -8 -32   -0.98    5.72
   6   8 -32    4.01    5.94
  -6  -8  32    5.79    7.57
   6  -8 -33    5.85    6.86
   6   8 -33    4.78    6.37
  -6  -8  33    1.67    7.48
   6  -8 -34   -3.74    6.25
   6   8 -34   -0.61    5.34
  -6  -8  34    4.87    7.70
   6  -8 -35    3.85    5.76
   6   8 -35    1.70    5.22
  -6  -8  35   -1.31    6.81
   6  -8 -36    3.81    6.24
   6   8 -36    3.42    6.32
  -6  -8  36    4.54    7.07
   6  -8 -37    7.48    7.41
  -6  -8  37    4.74    7.48
   6  -8 -38    1.90    6.80
  -6   9   1    8.51    4.09
   6  -9  -1    9.28    4.41
   6   9  -1    5.57    3.82
  -6  -9   1   11.54    3.75
  -6  -9   1    3.85    4.57
  -6   9   2   18.44    5.20
   6  -9  -2   18.86    5.90
   6   9  -2   13.62    4.83
  -6  -9   2    8.10    3.89
  -6  -9   2   21.29    6.08
  -6   9   3  224.20   27.49
   6  -9  -3  190.63   27.56
   6   9  -3  202.61   27.33
  -6  -9   3  211.69   26.70
  -6  -9   3  145.81   26.69
  -6   9   4   14.04    4.74
   6  -9  -4   19.75    6.01
   6   9  -4   12.98    5.07
  -6  -9   4   19.41    4.87
  -6  -9   4   11.92    5.29
  -6   9   5    1.25    2.99
   6  -9  -5    2.74    3.40
   6   9  -5   -0.41    3.04
  -6  -9   5    2.84    3.13
  -6  -9   5    5.84    4.33
  -6   9   6   17.29    5.16
   6  -9  -6   16.09    5.56
   6   9  -6   19.47    5.65
  -6  -9   6   18.04    4.99
  -6  -9   6   14.23    5.70
  -6   9   7   15.53    5.35
   6  -9  -7   13.43    5.37
   6   9  -7   19.32    5.82
  -6  -9   7   20.73    5.51
  -6  -9   7   25.97    6.73
   6  -9  -8   -1.22    2.92
   6   9  -8   -0.55    3.01
  -6  -9   8   -0.83    2.89
  -6  -9   8    2.77    3.94
   6  -9  -9   90.80   15.37
   6   9  -9   94.21   15.44
  -6  -9   9   82.14   14.22
  -6  -9   9   95.85   15.79
   6  -9 -10    4.19    4.35
   6   9 -10    7.46    4.57
  -6  -9  10    9.68    5.28
   6  -9 -11    0.06    3.51
   6   9 -11    3.08    4.53
  -6  -9  11   -1.08    4.48
   6  -9 -12   10.39    5.11
   6   9 -12    3.62    4.49
  -6  -9  12    6.07    4.61
   6  -9 -13  115.37   17.44
   6   9 -13   89.74   16.72
  -6  -9  13   90.72   17.22
   6  -9 -14    5.11    4.92
   6   9 -14    5.79    4.70
  -6  -9  14    2.18    4.45
   6  -9 -15   25.26    7.84
  -6  -9  15   26.23    8.78
  -6  -9  16   13.76    6.52
  -6  -9  17    8.23    6.10
   6   9 -18    2.20    4.26
  -6  -9  18    2.63    4.72
   6  -9 -19   40.67   10.26
   6   9 -19   55.36   12.08
  -6  -9  19   36.24   11.45
   6  -9 -20    2.93    5.20
   6   9 -20    4.13    4.48
  -6  -9  20    1.93    4.68
   6  -9 -21   -0.97    4.04
   6   9 -21   -0.37    4.78
  -6  -9  21   -2.59    5.88
   6  -9 -22   -1.50    3.82
   6   9 -22   -2.08    5.73
  -6  -9  22   -3.60    6.56
   6  -9 -23   51.94   12.34
   6   9 -23   57.89   12.63
  -6  -9  23   29.35   10.91
   6  -9 -24    5.93    6.16
   6   9 -24    8.40    5.98
  -6  -9  24    2.96    6.09
   6  -9 -25   15.24    7.61
   6   9 -25   17.71    7.72
  -6  -9  25   17.02    8.42
   6  -9 -26    8.99    5.98
   6   9 -26    1.38    6.00
  -6  -9  26    4.10    7.57
   6  -9 -27    1.48    4.83
   6   9 -27    4.97    5.49
  -6  -9  27   -3.27    6.67
   6  -9 -28    4.04    5.50
   6   9 -28   -0.79    4.98
  -6  -9  28    6.03    6.33
   6  -9 -29   29.10    9.57
   6   9 -29   19.76    8.87
  -6  -9  29   22.10    9.04
   6  -9 -30    9.34    7.19
   6   9 -30    7.05    6.95
  -6  -9  30    2.05    6.14
   6  -9 -31    6.32    5.80
   6   9 -31   -0.66    6.48
  -6  -9  31   -1.41    6.20
   6  -9 -32    5.57    6.49
   6   9 -32    7.11    5.76
  -6  -9  32   -1.16    7.82
   6   9 -33   11.87    7.50
  -6  -9  33    4.19    7.85
   6   9 -34    0.66    5.15
  -6  -9  34    4.94    6.75
   6   9 -35   -0.28    5.74
  -6  -9  35   -3.29    7.22
   6 -10  -1   71.86   10.94
  -6 -10   1   38.01    9.28
   6 -10  -2   19.28    5.78
  -6 -10   2   11.10    4.50
   6 -10  -3    1.42    3.12
   6  10  -3    1.54    3.13
  -6 -10   3   -1.38    3.88
   6 -10  -4   19.82    5.88
   6  10  -4   17.14    5.54
  -6 -10   4   22.80    6.58
   6 -10  -5   57.98    9.61
   6  10  -5   27.39    7.73
  -6 -10   5   43.99    9.13
   6 -10  -6   -0.29    3.06
   6  10  -6    0.72    3.55
  -6 -10   6   -0.20    3.23
   6 -10  -7   41.79    8.21
   6  10  -7   34.70    7.58
  -6 -10   7   19.20    6.49
   6 -10  -8    2.84    4.22
   6  10  -8    0.58    3.61
  -6 -10   8    1.37    4.95
   6 -10  -9    1.41    3.42
   6  10  -9    0.15    3.03
  -6 -10   9    0.06    4.32
   6 -10 -10    4.82    4.47
   6  10 -10    1.63    4.14
  -6 -10  10    3.69    5.04
   6 -10 -11  139.79   21.02
   6  10 -11  122.39   20.50
  -6 -10  11  135.60   21.14
   6 -10 -12   -1.76    4.02
   6  10 -12   -0.30    3.77
  -6 -10  12   -1.19    4.46
   6 -10 -13   21.47    6.75
   6  10 -13   18.62    6.88
  -6 -10  13   20.06    6.83
   6 -10 -14    6.59    5.11
   6  10 -14    9.38    5.36
  -6 -10  14    8.72    5.57
   6 -10 -15   63.84   12.81
  -6 -10  15   62.65   13.44
  -6 -10  16   -4.33    6.60
  -6 -10  17   33.60   10.12
   6  10 -18    1.82    4.27
  -6 -10  18    5.80    6.66
   6 -10 -19   -0.34    4.26
   6  10 -19    8.45    5.89
  -6 -10  19    3.44    5.02
   6 -10 -20    2.41    4.44
   6  10 -20   -0.65    4.50
  -6 -10  20    1.18    5.51
   6 -10 -21   51.44   11.75
   6  10 -21   58.11   12.92
  -6 -10  21   35.05   11.27
   6  10 -22   12.58    6.62
  -6 -10  22    1.43    5.53
   6  10 -23    4.56    5.33
  -6 -10  23    6.00    4.97
   6  10 -24   -3.31    5.86
  -6 -10  24   -1.14    5.50
   6  10 -25   16.07    7.20
  -6 -10  25    2.91    5.61
   6  10 -26   -2.30    4.59
  -6 -10  26   -0.25    6.15
   6  10 -27   10.83    6.49
  -6 -10  27    1.14    6.85
   6  10 -28    2.21    5.13
  -6 -10  28    0.07    5.85
   6  10 -29   -1.06    6.01
  -6 -10  29    2.44    5.83
   6  10 -30    1.90    6.59
  -6 -10  30    0.47    6.74
   6  10 -31    1.98    4.46
  -6 -10  31   10.12    6.97
   6  10 -32   -1.27    5.43
  -6 -10  32   -0.03    5.05
   6  10 -33    5.04    6.32
   6  10 -34    1.53    6.18
   6  10 -35   19.03    9.43
   6 -11  -1   10.28    4.47
  -6 -11   1    5.84    4.45
   6 -11  -2   -0.73    2.81
  -6 -11   2    1.57    3.72
   6 -11  -3   38.74    9.53
  -6 -11   3   67.07   10.79
   6 -11  -4   -0.16    3.24
  -6 -11   4   -2.19    3.85
   6 -11  -5    0.50    3.40
  -6 -11   5    2.43    3.91
   6 -11  -6    3.67    3.41
  -6 -11   6    2.63    3.63
  -6 -11   7    6.55    4.91
  -6 -11   8   17.64    6.18
  -6 -11   9   43.93    9.86
  -6 -11  10    4.27    5.39
  -6 -11  11    2.87    5.09
  -6 -11  12    4.92    5.56
  -6 -11  13   40.04    9.78
  -6 -11  14   -0.07    4.47
  -6 -11  15    9.23    6.38
  -6 -11  16   -1.69    4.97
  -6 -11  17   11.67    7.37
  -6 -11  18    1.49    3.88
  -6 -11  19   33.38   10.42
  -6 -11  20    2.34    5.18
  -6 -11  21    1.67    4.96
  -6 -11  22   -0.24    5.36
  -6 -11  23   23.41    9.15
  -6 -11  24    1.94    5.60
  -6 -11  25    6.64    6.29
  -6 -11  26    2.34    6.57
  -6 -11  27    1.06    5.58
  -6 -11  28    2.33    5.51
  -6 -11  29    8.10    7.01
  -6 -11  30    1.41    5.36
  -6 -12   1   60.90   11.21
  -6 -12   2   -1.00    3.77
  -6 -12   3    2.56    4.01
  -6 -12   4    3.60    4.16
  -6 -12   5   58.00   10.96
  -6 -12   6   -1.85    3.89
  -6 -12   7   14.43    5.61
  -6 -12   8   -2.22    4.05
  -6 -12   9    5.78    4.58
  -6 -12  10    1.02    3.15
  -6 -12  11   39.71    9.76
  -6 -12  12   -2.00    4.29
  -6 -12  13    3.24    5.18
  -6 -12  14   -0.09    4.62
  -6 -12  15   24.62    8.06
  -6 -12  16    4.62    5.60
  -6 -12  17    8.15    6.32
  -6 -12  18    8.90    6.11
  -6 -12  19   -1.39    4.38
  -6 -12  20   -1.33    4.59
  -6 -12  21   23.01    9.30
  -6 -12  22   -2.56    6.61
  -6 -12  23    0.49    5.54
  -6 -12  24    0.65    6.66
  -6 -12  25    4.91    6.66
  -6 -12  26    2.97    4.97
  -6 -12  27   -0.70    6.51
  -6 -13   1   26.49    6.89
  -6 -13   2   10.95    4.82
  -6 -13   3   60.86   10.99
  -6 -13   4   15.04    5.60
  -6 -13   5   11.39    5.41
  -6 -13   6    1.32    3.48
  -6 -13   7   11.14    5.55
  -6 -13   8   10.73    5.69
  -6 -13   9   50.85   10.61
  -6 -13  10    2.68    4.60
  -6 -13  11   -2.19    4.52
  -6 -13  12   11.20    5.90
  -6 -13  13   22.44    7.58
  -6 -13  14    1.76    5.49
  -6 -13  15    4.32    4.94
  -6 -13  16   -0.72    5.13
  -6 -13  17    4.55    5.73
  -6 -13  18    4.81    5.97
  -6 -13  19   20.67    7.93
  -6 -13  20   -1.43    4.98
  -6 -13  21   -1.62    5.32
  -6 -13  22    1.18    3.66
  -6 -13  23    9.42    7.51
  -6 -13  24   -2.32    6.35
  -6 -14   1   17.11    5.13
  -6 -14   2    2.73    3.53
  -6 -14   3    2.68    3.39
  -6 -14   4    8.80    4.62
  -6 -14   5   28.18    7.26
  -6 -14   6   26.17    6.98
  -6 -14   7   16.70    6.28
  -6 -14   8   -1.77    4.80
  -6 -14   9   10.24    5.36
  -6 -14  10    3.32    4.49
  -6 -14  11   10.69    5.65
  -6 -14  12    1.56    4.47
  -6 -14  13    1.92    4.46
  -6 -14  14   -1.30    4.59
  -6 -14  15    0.82    5.15
  -6 -14  16    3.10    4.42
  -6 -14  17    5.81    5.32
  -6 -14  18    0.63    4.84
  -6 -14  19    1.22    4.91
  -6 -14  20    2.77    4.94
  -6 -14  21   14.24    6.92
  -6 -15   1   -0.15    3.19
  -6 -15   2    7.05    4.37
  -6 -15   3   12.15    5.04
  -6 -15   4    5.09    4.05
  -6 -15   5   -2.08    3.52
  -6 -15   6   -0.51    3.78
  -6 -15   7    1.30    3.70
  -6 -15   8    7.22    4.44
  -6 -15   9    3.19    4.44
  -6 -15  10    1.57    3.44
  -6 -15  11    1.23    4.07
  -6 -15  12    8.79    5.03
  -6 -15  13    7.65    5.37
  -6 -15  14    2.16    4.28
  -6 -15  15    1.48    4.77
  -6 -15  16   -1.57    4.61
  -6 -15  17    1.21    4.57
  -6 -15  18    8.34    6.33
  -6 -16   1    0.72    3.70
  -6 -16   2    1.63    3.97
  -6 -16   3    2.53    3.77
  -6 -16   4   -0.96    3.09
  -6 -16   5   -0.26    3.35
  -6 -16   6    4.49    4.20
  -6 -16   7   -1.08    3.47
  -6 -16   8    2.78    3.93
  -6 -16   9    0.10    3.62
  -6 -16  10    1.64    4.19
  -6 -16  11   -2.76    4.46
  -6 -16  12    0.55    4.86
  -6 -16  13    1.81    3.75
  -6 -16  14    4.59    4.91
  -6 -17   1    0.08    3.12
  -6 -17   2    0.65    3.16
  -6 -17   3    4.16    3.74
  -6 -17   4    3.98    3.71
  -6 -17   5   -1.30    3.48
  -6 -17   6   -1.98    3.96
  -6 -17   7    2.21    4.52
  -6 -17   8    5.93    4.31
  -6 -17   9    1.90    3.84
  -6 -17  10   -1.13    3.76
  -6 -18   1    1.56    3.20
  -6 -18   2    0.61    3.04
  -6 -18   3   -0.73    3.63
  -6 -18   4   -0.69    3.79
  -6 -18   5    0.72    3.22
  -5   0   1    2.70    2.80
  -5   0   1    4.23    4.46
   5   0  -1    4.57    3.03
   5   0  -1    3.06    3.77
  -5   0   2    0.97    2.57
  -5   0   2    0.88    3.42
   5   0  -2    1.23    2.77
   5   0  -2   -0.82    3.39
  -5   0   3  114.97   17.01
  -5   0   3  128.14   18.28
   5   0  -3  107.61   17.14
   5   0  -3  122.91   17.97
  -5   0   4    1.17    2.94
  -5   0   4    0.47    3.58
   5   0  -4   -1.25    2.81
   5   0  -4    0.91    3.64
  -5   0   5 2522.48  338.73
  -5   0   5 2907.60  340.18
   5   0  -5 2919.95  339.58
   5   0  -5 2758.46  339.67
  -5   0   6   -0.75    2.85
  -5   0   6    1.41    4.12
   5   0  -6   -0.00    3.43
   5   0  -6    0.73    3.41
  -5   0   7   73.73   12.76
  -5   0   7  106.57   14.85
   5   0  -7   75.05   13.21
   5   0  -7   86.80   13.98
  -5   0   8   -0.86    3.46
  -5   0   8    1.11    4.47
   5   0  -8    0.34    2.68
   5   0  -8    1.36    4.26
  -5   0   9  631.84   79.59
  -5   0   9  622.06   80.69
   5   0  -9  572.67   79.87
   5   0  -9  684.21   80.60
  -5   0  10   -0.93    3.39
  -5   0  10   -0.56    4.15
   5   0 -10    0.03    3.68
   5   0 -10    2.51    4.25
  -5   0  11   32.17    7.16
  -5   0  11   22.09    7.56
   5   0 -11   25.85    7.17
   5   0 -11   33.24    7.79
  -5   0  12   -2.01    3.61
  -5   0  12   -0.80    4.08
   5   0 -12    0.54    3.51
   5   0 -12   -0.99    3.19
  -5   0  13   11.10    5.71
   5   0 -13   16.21    5.83
   5   0 -13   16.27    5.77
  -5   0  14    2.75    3.82
   5   0 -14   -2.43    4.07
   5   0 -14    1.92    3.37
  -5   0  15  179.61   26.46
   5   0 -15  146.88   24.73
   5   0 -15  185.32   25.75
  -5   0  16    2.44    4.85
   5   0 -16    0.50    3.40
   5   0 -16    0.27    3.25
  -5   0  17  109.13   19.11
   5   0 -17  133.80   18.94
   5   0 -17   85.91   17.24
  -5   0  18   -0.40    4.39
   5   0 -18    1.07    4.41
  -5   0  19  140.29   28.40
   5   0 -19  270.77   30.87
  -5   0  20   -0.08    4.29
   5   0 -20   -0.93    4.33
  -5   0  21  260.46   39.79
   5   0 -21  273.33   38.98
  -5   0  22   -0.40    5.24
   5   0 -22   -0.15    4.16
  -5   0  23   -0.32    5.83
   5   0 -23   -0.16    5.14
  -5   0  24   -1.43    6.17
   5   0 -24    0.77    4.82
  -5   0  25   21.95    9.32
   5   0 -25   37.79   10.55
  -5   0  26    0.04    5.64
   5   0 -26   -2.73    5.80
  -5   0  27   84.17   17.64
   5   0 -27   65.07   14.88
  -5   0  28    2.82    6.11
   5   0 -28    2.73    4.71
   5   0 -29    5.21    5.72
   5   0 -30    2.71    5.10
   5   0 -31   55.18   13.51
   5   0 -32   -5.11    7.83
   5   0 -33   -1.68    6.19
   5   0 -34   -3.41    7.58
   5   0 -35   22.99   10.02
   5   0 -36   -2.85    5.94
   5   0 -37   18.51    9.36
   5   0 -38   -1.72    7.17
   5   0 -39    8.64    7.19
  -5   1   1  544.57   65.75
  -5   1   1  598.63   67.28
   5  -1  -1  571.40   66.26
   5  -1  -1  550.20   66.77
   5   1  -1  398.37   65.18
   5   1  -1  492.93   66.15
  -5  -1   1  463.29   65.24
  -5  -1   1  631.49   67.42
  -5   1   2    2.84    3.03
  -5   1   2    6.34    4.66
   5  -1  -2    8.84    3.92
   5  -1  -2    5.45    4.14
   5   1  -2    3.92    3.58
   5   1  -2    8.49    4.41
  -5  -1   2    3.28    3.02
  -5  -1   2   -0.01    3.86
  -5   1   3  580.80   74.90
  -5   1   3  601.21   75.99
   5  -1  -3  609.67   75.41
   5  -1  -3  841.51   77.41
   5   1  -3  518.11   74.86
   5   1  -3  567.46   75.50
  -5  -1   3  541.54   74.67
  -5  -1   3  602.50   75.95
  -5   1   4   18.48    4.64
  -5   1   4   23.61    6.24
   5  -1  -4   14.57    4.69
   5  -1  -4   13.16    5.12
   5   1  -4    0.96    3.51
   5   1  -4   10.20    5.02
  -5  -1   4   10.07    3.90
  -5  -1   4   18.61    5.71
  -5   1   5  133.99   16.13
  -5   1   5   84.32   15.78
   5  -1  -5  113.14   16.01
   5  -1  -5   70.11   15.20
   5   1  -5  114.04   16.04
   5   1  -5   91.45   15.93
  -5  -1   5  109.90   15.65
  -5  -1   5  114.33   16.66
  -5   1   6  679.38   89.25
  -5   1   6  714.46   90.40
   5  -1  -6  741.00   89.86
   5  -1  -6  609.96   89.55
   5   1  -6  847.04   90.36
   5   1  -6  724.20   89.98
  -5  -1   6  773.51   89.64
  -5  -1   6  607.92   89.72
  -5   1   7  728.21   84.65
  -5   1   7  740.19   85.87
   5  -1  -7  661.35   84.72
   5  -1  -7  713.42   85.36
   5   1  -7  579.88   84.27
   5   1  -7  699.21   85.10
  -5  -1   7  569.40   83.85
  -5  -1   7  722.98   85.72
  -5   1   8   -0.17    3.07
  -5   1   8   -0.79    4.00
   5  -1  -8   -0.22    3.69
   5  -1  -8    1.15    3.90
   5   1  -8    0.40    3.82
   5   1  -8   -1.13    3.78
  -5  -1   8    0.54    3.28
  -5  -1   8   -1.78    4.11
  -5   1   9   45.29    9.82
   5  -1  -9   40.14    9.00
   5  -1  -9   47.06    9.58
   5   1  -9   31.06    8.73
   5   1  -9   58.47   10.07
  -5  -1   9   49.40    8.86
  -5  -1   9   45.04    9.85
  -5   1  10    0.40    3.13
  -5   1  10    3.40    4.46
   5  -1 -10    3.84    3.60
   5  -1 -10    1.42    4.10
   5   1 -10    2.29    3.44
   5   1 -10    3.41    4.37
  -5  -1  10    3.13    3.54
  -5  -1  10    0.89    4.47
  -5   1  11  204.14   28.57
  -5   1  11  211.26   30.08
   5  -1 -11  204.78   29.25
   5  -1 -11  247.72   30.26
   5   1 -11  205.36   29.40
   5   1 -11  246.82   29.94
  -5  -1  11  164.45   28.02
  -5  -1  11  201.17   29.79
  -5   1  12    6.34    3.95
  -5   1  12   22.51    6.79
   5  -1 -12   16.99    6.03
   5  -1 -12   17.83    6.08
   5   1 -12   21.04    6.09
   5   1 -12   17.69    5.57
  -5  -1  12   16.83    5.51
  -5  -1  12   30.94    7.82
  -5   1  13  480.33   61.41
  -5   1  13  459.20   62.78
   5  -1 -13  447.94   61.92
   5  -1 -13  553.76   63.07
   5   1 -13  472.62   62.18
   5   1 -13  369.35   61.15
  -5  -1  13  552.35   62.06
  -5  -1  13  484.54   63.02
  -5   1  14    1.97    4.12
   5  -1 -14    1.27    2.91
   5  -1 -14    4.01    4.83
   5   1 -14   -0.22    3.35
   5   1 -14   -0.16    3.47
  -5  -1  14   -0.47    3.75
  -5   1  15   77.37   12.99
   5  -1 -15   37.27    9.90
   5  -1 -15   49.39   10.57
   5   1 -15   49.39   10.46
   5   1 -15   52.74   10.60
  -5  -1  15   45.68   11.00
  -5   1  16    3.17    4.47
   5  -1 -16    0.62    3.11
   5  -1 -16    1.81    4.75
   5   1 -16    2.09    3.97
   5   1 -16   -0.07    3.49
  -5  -1  16    4.97    5.11
  -5   1  17   29.73    8.89
   5  -1 -17   32.34    8.34
   5  -1 -17   32.27    8.60
   5   1 -17   26.09    7.53
   5   1 -17   29.89    8.19
  -5  -1  17   39.10    9.62
  -5   1  18    1.19    4.87
   5  -1 -18   -0.74    4.03
   5  -1 -18    1.62    4.74
   5   1 -18    6.06    5.06
  -5  -1  18    1.41    4.60
  -5   1  19  237.33   33.55
   5  -1 -19  197.67   31.44
  -5  -1  19  217.67   32.99
  -5   1  20    4.19    5.86
   5  -1 -20    9.29    5.53
  -5  -1  20    2.74    5.45
  -5   1  21    2.88    5.53
   5  -1 -21   10.66    5.31
   5  -1 -21    1.50    4.89
   5   1 -21    5.28    6.17
  -5  -1  21    2.49    6.49
  -5   1  22   10.43    7.80
   5  -1 -22   21.85    7.53
   5  -1 -22   14.70    7.27
   5   1 -22   36.13    9.24
  -5  -1  22   19.97    8.44
  -5   1  23   78.53   16.08
   5  -1 -23   40.21   12.32
   5   1 -23   84.82   14.94
  -5  -1  23   70.94   15.38
  -5   1  24    3.46    5.66
   5  -1 -24    0.04    5.29
   5   1 -24    1.52    5.32
  -5  -1  24   -1.83    4.87
  -5   1  25   49.13   12.34
   5  -1 -25   32.72    9.35
   5   1 -25   19.00    8.73
  -5  -1  25   30.69   10.50
  -5   1  26    7.03    6.82
   5  -1 -26   18.80    8.04
   5   1 -26    8.17    5.88
  -5  -1  26   17.80    8.63
   5  -1 -27   62.45   15.01
   5   1 -27  105.82   17.81
  -5  -1  27   49.69   14.99
   5  -1 -28   25.07    8.75
   5   1 -28   14.90    7.74
   5  -1 -29   60.17   14.46
   5   1 -29   69.90   14.85
   5  -1 -30   -1.68    5.42
   5   1 -30   -0.74    5.27
   5  -1 -31   -2.63    6.46
   5   1 -31    1.16    4.69
   5  -1 -32    1.94    6.26
   5   1 -32    5.53    5.21
   5  -1 -33   67.40   13.17
   5   1 -33    0.75    6.70
   5  -1 -34   -2.83    6.38
   5   1 -34    6.47    5.79
   5  -1 -35    9.98    6.69
   5   1 -35    4.25    5.70
   5  -1 -36    5.02    7.60
   5   1 -36    1.77    5.85
   5  -1 -37   11.37    8.18
   5   1 -37   14.01    8.69
   5  -1 -38    0.02    5.80
   5   1 -38   -0.21    6.67
   5  -1 -39    2.97    7.22
  -5   2   1    6.36    3.24
  -5   2   1    6.28    4.43
   5  -2  -1   -1.05    3.27
   5  -2  -1   11.65    5.12
   5   2  -1    5.51    3.38
   5   2  -1    9.82    4.83
  -5  -2   1    2.22    2.86
  -5  -2   1    7.03    4.68
  -5   2   2   16.96    4.76
  -5   2   2   25.56    6.49
   5  -2  -2   21.35    5.41
   5  -2  -2   26.15    6.61
   5   2  -2   25.88    5.76
   5   2  -2   21.68    6.06
  -5  -2   2   13.26    4.63
  -5  -2   2   19.58    6.32
  -5   2   3  154.69   26.53
  -5   2   3  236.35   28.69
   5  -2  -3  213.84   27.71
   5  -2  -3  221.85   28.53
   5   2  -3  194.34   27.30
   5   2  -3  220.26   27.99
  -5  -2   3  182.35   26.82
  -5  -2   3  222.42   28.32
  -5   2   4   77.73   11.85
  -5   2   4   93.85   13.50
   5  -2  -4   81.35   12.33
   5  -2  -4  104.50   13.70
   5   2  -4   57.86   11.43
   5   2  -4   81.31   12.58
  -5  -2   4   47.07   11.01
  -5  -2   4   73.13   12.83
  -5   2   5  614.68   82.84
  -5   2   5  472.20   82.90
   5  -2  -5  673.96   83.44
   5  -2  -5  810.79   84.75
   5   2  -5  709.95   83.58
   5   2  -5  774.53   84.14
  -5  -2   5  620.94   82.84
  -5  -2   5  700.47   84.14
  -5   2   6    7.69    4.03
  -5   2   6    5.74    4.27
   5  -2  -6   16.13    4.90
   5  -2  -6    5.40    4.62
   5   2  -6    6.53    4.02
   5   2  -6   12.90    4.87
  -5  -2   6    5.41    3.77
  -5  -2   6   -0.63    3.17
  -5   2   7  155.40   19.40
  -5   2   7  105.81   19.40
   5  -2  -7  122.62   19.25
   5  -2  -7  172.65   20.74
   5   2  -7  141.03   19.68
   5   2  -7  107.68   19.00
  -5  -2   7  146.50   19.35
  -5  -2   7  108.93   19.44
  -5   2   8    8.90    4.09
  -5   2   8    8.38    4.57
   5  -2  -8    5.56    4.16
   5  -2  -8    8.76    4.93
   5   2  -8    9.01    4.59
   5   2  -8    9.80    4.76
  -5  -2   8    8.93    3.95
  -5  -2   8    2.51    4.38
  -5   2   9  811.50   93.71
  -5   2   9  759.57   94.72
   5  -2  -9  724.27   93.91
   5  -2  -9  785.15   94.51
   5   2  -9  751.91   94.13
   5   2  -9  671.72   93.57
  -5  -2   9  716.58   93.30
  -5  -2   9  705.36   94.32
  -5   2  10    8.83    4.00
  -5   2  10    4.00    4.89
   5  -2 -10    4.45    4.00
   5  -2 -10   -1.04    3.42
   5   2 -10   -1.04    3.00
   5   2 -10    2.62    3.94
  -5  -2  10   12.90    4.34
  -5  -2  10    0.54    3.98
  -5   2  11    4.94    3.53
  -5   2  11    7.56    5.28
   5  -2 -11    2.83    3.51
   5  -2 -11    5.40    4.40
   5   2 -11    4.25    3.26
   5   2 -11    8.50    4.66
  -5  -2  11    4.63    3.26
  -5  -2  11    7.78    5.08
  -5   2  12   92.37   15.11
  -5   2  12   86.91   16.12
   5  -2 -12  105.57   16.22
   5  -2 -12   87.92   15.91
   5   2 -12  117.09   16.63
   5   2 -12   87.77   15.48
  -5  -2  12   89.68   15.13
  -5  -2  12  114.74   17.16
  -5   2  13   74.85   12.65
  -5   2  13   71.40   13.75
   5  -2 -13   72.19   13.40
   5  -2 -13  100.00   14.61
   5   2 -13   72.36   13.14
   5   2 -13   70.23   12.93
  -5  -2  13   70.59   12.58
  -5  -2  13   70.36   13.75
  -5   2  14   37.13    9.66
   5  -2 -14   43.46    9.74
   5  -2 -14   43.43    9.94
   5   2 -14   37.47    8.94
   5   2 -14   43.85    9.31
  -5  -2  14   54.40   10.85
  -5   2  15  429.86   57.18
   5  -2 -15  408.00   55.96
   5  -2 -15  474.50   57.03
   5   2 -15  400.76   55.98
   5   2 -15  433.73   56.12
  -5  -2  15  382.43   56.55
  -5   2  16    4.82    5.60
   5  -2 -16    4.02    3.61
   5  -2 -16    6.63    6.10
   5   2 -16   11.08    5.20
  -5  -2  16    7.65    5.12
  -5   2  17   10.71    5.83
   5  -2 -17    9.74    5.40
   5  -2 -17    9.70    5.70
   5   2 -17   12.39    5.81
  -5  -2  17   10.10    6.19
  -5   2  18   -1.93    4.93
   5  -2 -18   -1.67    3.87
   5  -2 -18    3.26    4.43
  -5  -2  18    0.18    4.93
  -5   2  19  110.45   20.31
   5  -2 -19  144.64   20.86
  -5  -2  19   95.41   19.74
  -5   2  20   80.20   15.98
   5  -2 -20   61.72   14.30
  -5  -2  20   99.39   17.26
  -5   2  21    1.31    5.80
   5  -2 -21    7.89    5.73
   5  -2 -21    1.27    5.21
   5   2 -21    5.94    4.14
  -5  -2  21    3.22    5.72
  -5   2  22    6.87    5.96
   5  -2 -22    9.91    5.82
   5  -2 -22   11.40    6.64
   5   2 -22    3.36    4.14
  -5  -2  22   18.75    9.07
  -5   2  23    8.16    6.40
   5  -2 -23    7.33    5.91
   5  -2 -23    6.53    5.64
   5   2 -23   13.59    7.02
  -5  -2  23    9.58    6.07
  -5   2  24    4.78    5.11
   5  -2 -24    0.19    5.41
   5   2 -24    0.83    4.37
  -5  -2  24   -1.06    5.65
   5  -2 -25   79.59   17.62
   5   2 -25  124.16   19.58
   5  -2 -26   24.62    8.83
   5   2 -26   26.40    9.03
   5  -2 -27  154.15   22.11
   5   2 -27   82.88   19.01
   5  -2 -28    0.56    6.18
   5   2 -28   -0.58    5.49
  -5  -2  28   -0.79    6.42
   5  -2 -29   48.24   12.71
   5   2 -29   70.22   14.16
  -5  -2  29   29.33   11.95
   5  -2 -30    4.42    5.99
   5   2 -30    6.73    6.53
  -5  -2  30    6.15    6.13
   5  -2 -31   69.85   15.05
   5   2 -31   46.14   13.19
  -5  -2  31   42.52   14.38
   5  -2 -32   -1.78    6.27
   5   2 -32    3.49    5.84
   5  -2 -33   -1.17    5.99
   5   2 -33    3.65    7.02
   5  -2 -34    0.62    4.54
   5   2 -34    1.23    5.58
   5  -2 -35   20.96    9.10
   5   2 -35   20.61    8.83
   5  -2 -36    0.23    5.78
   5   2 -36    2.15    6.74
   5  -2 -37    3.28    5.71
   5   2 -37    4.94    5.76
   5  -2 -38    5.47    6.15
   5   2 -38    3.27    6.47
   5  -2 -39   -1.17    6.02
  -5   3   1  411.80   46.09
  -5   3   1  334.95   46.54
   5  -3  -1  388.69   46.31
   5  -3  -1  372.32   47.01
   5   3  -1  305.89   45.48
   5   3  -1  372.15   46.22
  -5  -3   1  324.55   45.24
  -5  -3   1  326.36   46.30
  -5   3   2   71.34   11.16
  -5   3   2   59.47   11.86
   5  -3  -2   56.11   10.92
   5  -3  -2   74.54   12.26
   5   3  -2   74.48   11.36
   5   3  -2   61.93   11.26
  -5  -3   2   69.35   10.85
  -5  -3   2   68.81   11.90
  -5   3   3   67.16   16.27
  -5   3   3  112.85   18.23
   5  -3  -3  133.63   18.06
   5  -3  -3  160.72   19.42
   5   3  -3  175.19   18.72
   5   3  -3  142.98   18.40
  -5  -3   3  115.93   17.22
  -5  -3   3  133.05   18.69
  -5   3   4    3.27    2.97
  -5   3   4    0.76    4.03
   5  -3  -4    1.98    3.29
   5  -3  -4    1.25    4.41
   5   3  -4    2.35    3.06
   5   3  -4    3.26    3.26
  -5  -3   4    2.04    2.63
  -5  -3   4    1.51    4.10
  -5   3   5  452.15   37.33
  -5   3   5  267.16   36.36
   5  -3  -5  246.55   35.53
   5  -3  -5  278.10   36.48
   5   3  -5  233.40   35.35
   5   3  -5  230.78   35.50
  -5  -3   5  247.61   35.15
  -5  -3   5  251.63   36.03
  -5   3   6  279.85   33.96
  -5   3   6  250.13   34.59
   5  -3  -6  211.61   33.47
   5  -3  -6  208.21   33.92
   5   3  -6  232.71   33.72
   5   3  -6  243.03   33.90
  -5  -3   6  254.99   33.65
  -5  -3   6  411.48   36.71
  -5   3   7   58.32   11.63
  -5   3   7   79.57   13.49
   5  -3  -7   91.74   12.99
   5  -3  -7   47.04   11.88
   5   3  -7   93.67   13.25
  -5  -3   7   88.85   12.42
  -5  -3   7   81.85   13.25
  -5   3   8  143.86   19.05
  -5   3   8  124.21   19.59
   5  -3  -8  124.83   19.08
   5  -3  -8  122.60   19.39
   5   3  -8  115.58   18.92
   5   3  -8  110.28   18.69
  -5  -3   8  114.61   18.46
  -5  -3   8  208.92   21.73
  -5   3   9  120.12   17.93
  -5   3   9   83.72   18.05
   5  -3  -9  137.69   19.33
   5   3  -9  125.72   18.71
   5   3  -9  138.29   18.75
  -5  -3   9  132.07   18.16
  -5  -3   9  117.54   18.89
  -5   3  10   34.93    6.65
  -5   3  10   29.02    7.21
   5  -3 -10   16.16    6.01
   5  -3 -10   14.52    6.00
   5   3 -10   32.25    7.36
   5   3 -10   29.00    6.82
  -5  -3  10   29.10    6.48
  -5  -3  10   19.77    6.52
  -5   3  11    0.83    3.07
  -5   3  11    0.52    4.71
   5  -3 -11   -1.29    3.98
   5  -3 -11    0.52    3.55
   5   3 -11   -1.48    3.36
   5   3 -11    2.05    3.22
  -5  -3  11    0.12    2.77
  -5  -3  11    1.64    4.08
  -5   3  12   24.93    6.20
  -5   3  12   31.44    8.03
   5  -3 -12   20.44    6.44
   5  -3 -12   30.18    7.84
   5   3 -12   28.08    7.27
   5   3 -12   26.53    6.80
  -5  -3  12   37.36    7.20
  -5  -3  12   16.83    7.12
  -5   3  13  234.47   34.05
  -5   3  13  221.17   35.33
   5  -3 -13  213.03   34.46
   5  -3 -13  386.25   37.69
   5   3 -13  267.13   35.40
   5   3 -13  259.09   34.86
  -5  -3  13  240.80   34.29
  -5   3  14    7.78    5.97
   5  -3 -14   30.05    7.69
   5  -3 -14   35.09    8.00
   5   3 -14   39.68    8.22
  -5  -3  14   33.25    8.73
  -5   3  15    7.11    4.97
   5  -3 -15    3.79    4.01
   5  -3 -15    3.54    4.69
   5   3 -15   10.48    4.73
  -5  -3  15    4.82    4.30
  -5   3  16   47.36   11.17
   5  -3 -16   37.98    9.99
   5  -3 -16   50.81   10.87
   5   3 -16   64.71   11.54
  -5  -3  16   51.66   11.56
  -5   3  17   75.42   15.15
   5  -3 -17   86.53   14.66
   5  -3 -17   78.25   14.74
   5   3 -17   77.98   14.43
  -5  -3  17   65.09   14.36
  -5   3  18    3.48    6.31
   5  -3 -18   16.61    6.22
   5  -3 -18   21.49    6.95
  -5  -3  18    9.79    6.43
  -5   3  19    2.54    6.07
   5  -3 -19    0.87    4.13
  -5  -3  19   -2.07    4.97
  -5   3  20   -1.47    4.57
   5  -3 -20   -0.92    5.11
  -5  -3  20    0.06    5.33
  -5   3  21   71.89   15.14
   5  -3 -21   41.55   12.01
   5  -3 -21   78.85   14.34
   5   3 -21   79.35   14.51
  -5  -3  21   63.87   14.77
   5  -3 -22  113.29   19.99
   5   3 -22  106.77   19.58
   5  -3 -23  132.88   23.12
   5   3 -23  150.89   24.18
   5  -3 -24   10.47    6.76
   5   3 -24   13.91    6.84
   5  -3 -25    0.34    4.95
   5   3 -25   -0.48    5.80
   5  -3 -26    1.12    4.66
   5   3 -26    1.17    5.09
  -5  -3  26    2.88    6.59
   5  -3 -27   67.78   13.08
   5   3 -27   34.59   11.47
  -5  -3  27   36.61   12.36
   5  -3 -28   -1.16    5.92
   5   3 -28    5.12    5.73
  -5  -3  28    8.43    7.10
   5  -3 -29   37.25   10.83
   5   3 -29   33.14   10.48
  -5  -3  29   27.56   10.66
   5  -3 -30   -2.61    4.93
   5   3 -30    2.92    5.85
  -5  -3  30    5.98    7.06
   5  -3 -31    8.02    6.10
   5   3 -31   -0.23    6.20
  -5  -3  31    4.35    7.35
   5  -3 -32    8.79    6.99
   5   3 -32    6.83    6.49
  -5  -3  32    5.99    6.57
   5  -3 -33   30.28   11.08
   5   3 -33   23.89    9.26
  -5  -3  33   40.70   12.48
   5  -3 -34    8.86    6.88
   5   3 -34    2.25    3.68
   5  -3 -35    6.76    6.59
   5   3 -35   -1.79    6.39
   5  -3 -36    0.37    4.33
   5   3 -36   -3.98    6.01
   5  -3 -37   10.19    7.61
   5   3 -37    2.99    7.37
   5  -3 -38   11.55    7.38
   5   3 -38    7.96    7.41
   5  -3 -39    6.65    6.69
  -5   4   1   84.20   13.10
  -5   4   1   71.16   13.83
   5  -4  -1  117.44   14.44
   5  -4  -1  100.35   14.80
   5   4  -1   64.79   12.70
   5   4  -1   90.92   13.60
  -5  -4   1   85.89   12.93
  -5  -4   1   92.12   14.32
  -5   4   2    8.44    3.86
  -5   4   2   17.05    5.37
   5  -4  -2   11.45    4.44
   5  -4  -2    7.70    4.79
   5   4  -2    7.66    3.78
   5   4  -2   11.78    4.20
  -5  -4   2   12.88    3.93
  -5  -4   2   10.53    5.29
  -5   4   3   38.69    7.46
  -5   4   3   41.42    8.49
   5  -4  -3   36.04    7.73
   5  -4  -3   37.95    8.62
   5   4  -3   34.68    7.48
   5   4  -3   41.28    8.30
  -5  -4   3   44.87    7.63
  -5  -4   3   41.89    8.59
  -5   4   4   60.26   10.51
  -5   4   4   64.77   11.71
   5  -4  -4   63.44   11.10
   5  -4  -4   77.08   12.09
   5   4  -4   54.21   10.48
   5   4  -4   77.52   11.59
  -5  -4   4   63.95   10.52
  -5  -4   4   64.71   11.40
  -5   4   5  230.25   28.96
  -5   4   5  201.38   29.44
   5  -4  -5  186.29   28.72
   5  -4  -5  240.97   30.19
   5   4  -5  204.35   28.88
   5   4  -5  204.42   28.91
  -5  -4   5  205.09   28.52
  -5  -4   5  232.05   29.78
  -5   4   6    0.31    2.52
  -5   4   6   -1.25    3.70
   5  -4  -6    1.17    2.93
   5  -4  -6   -1.20    4.49
   5   4  -6   -0.73    2.86
   5   4  -6   -0.92    3.73
  -5  -4   6    1.62    2.60
  -5  -4   6    0.49    4.24
  -5   4   7   15.70    4.22
  -5   4   7   10.90    5.20
   5  -4  -7   13.74    4.79
   5  -4  -7    9.26    4.81
   5   4  -7    8.75    4.31
   5   4  -7    9.41    4.42
  -5  -4   7   11.36    4.01
  -5  -4   7   14.19    5.09
  -5   4   8   60.84   11.46
   5  -4  -8   73.73   12.39
   5  -4  -8   75.31   12.93
   5   4  -8   78.23   12.56
   5   4  -8   64.97   11.95
  -5  -4   8   84.82   12.25
  -5   4   9   99.98   16.07
  -5   4   9   99.07   17.22
   5  -4  -9  125.61   17.68
   5   4  -9   90.93   16.38
   5   4  -9  110.81   16.68
  -5  -4   9  114.95   16.44
  -5  -4   9  113.04   17.30
  -5   4  10  200.87   27.53
  -5   4  10  179.87   28.29
   5  -4 -10  173.70   27.67
   5  -4 -10  201.56   28.61
   5   4 -10  246.52   29.02
   5   4 -10  213.43   27.99
  -5  -4  10  173.10   27.09
  -5  -4  10  219.70   29.05
  -5   4  11  232.42   32.36
  -5   4  11  227.51   33.51
   5  -4 -11  235.99   33.05
   5  -4 -11  242.04   33.57
   5   4 -11  242.54   33.28
  -5  -4  11  247.06   32.54
  -5  -4  11  233.13   33.53
  -5   4  12   17.85    4.77
  -5   4  12    7.39    4.87
   5  -4 -12   10.40    4.57
   5  -4 -12    4.26    4.44
   5   4 -12   13.48    4.80
  -5  -4  12    7.93    3.99
  -5  -4  12    1.26    3.95
  -5   4  13    4.40    3.43
  -5   4  13    2.71    4.72
   5  -4 -13    1.81    4.05
   5  -4 -13    7.47    4.72
   5   4 -13    8.45    4.60
  -5  -4  13    4.07    5.08
  -5   4  14   34.56    8.96
   5  -4 -14   34.11    7.94
   5  -4 -14   22.31    7.68
   5   4 -14   28.55    7.94
  -5  -4  14   45.49    9.66
  -5   4  15  433.13   51.34
   5  -4 -15  427.46   50.08
   5  -4 -15  391.91   50.16
   5   4 -15  341.82   49.23
  -5  -4  15  272.20   48.88
  -5   4  16   60.12   14.32
   5  -4 -16   90.89   14.95
   5  -4 -16   62.56   13.93
   5   4 -16   71.14   14.16
  -5  -4  16  157.40   18.74
  -5   4  17  115.87   19.54
   5  -4 -17  115.85   18.78
   5  -4 -17  121.91   19.48
   5   4 -17  130.93   19.52
  -5  -4  17   80.25   18.40
  -5   4  18   -1.22    5.10
   5  -4 -18   -0.38    3.74
   5  -4 -18    5.09    4.85
  -5  -4  18    4.05    5.07
  -5   4  19  182.73   32.51
   5  -4 -19  260.70   33.71
  -5   4  20    1.93    5.05
   5  -4 -20   13.82    6.41
   5   4 -20    0.66    4.55
   5  -4 -21   79.47   14.90
   5   4 -21   68.71   14.81
   5  -4 -22    1.04    4.58
   5   4 -22   11.36    6.77
   5  -4 -23    1.56    4.65
   5   4 -23    0.99    4.64
  -5  -4  23    3.00    5.60
   5  -4 -24   -0.12    4.55
   5   4 -24    7.74    6.22
  -5  -4  24   15.37    7.93
   5  -4 -25   28.85    9.56
   5   4 -25   44.82   11.26
  -5  -4  25   44.28   11.91
   5  -4 -26   37.06   10.53
   5   4 -26   30.37    9.77
  -5  -4  26   31.76   10.86
   5  -4 -27   52.96   11.48
   5   4 -27    6.20    7.14
  -5  -4  27   31.92   10.71
   5  -4 -28    1.50    5.77
   5   4 -28   -0.95    5.27
  -5  -4  28   -1.78    5.59
   5  -4 -29   33.62   10.68
   5   4 -29   34.87   10.82
  -5  -4  29   39.00   12.23
   5  -4 -30   20.19    8.84
   5   4 -30   20.80    8.66
  -5  -4  30    9.99    7.81
   5  -4 -31   27.58   10.67
   5   4 -31   -1.61    5.12
  -5  -4  31   20.96    9.39
   5  -4 -32   13.40    7.93
   5   4 -32    4.59    6.10
  -5  -4  32   22.54    9.45
   5  -4 -33    1.86    7.07
   5   4 -33   -3.38    6.13
  -5  -4  33    2.51    6.80
   5  -4 -34   10.29    7.05
   5   4 -34    2.17    7.24
  -5  -4  34   12.39    7.93
   5  -4 -35    0.24    6.23
   5   4 -35    2.91    5.08
   5  -4 -36   11.58    6.75
   5   4 -36    3.88    7.03
   5  -4 -37    7.24    6.22
   5   4 -37   -1.19    7.24
   5  -4 -38    3.34    5.65
   5   4 -38    3.26    5.63
   5  -4 -39   -2.49    5.65
  -5   5   1  255.20   31.97
  -5   5   1  219.52   32.41
   5  -5  -1  224.73   31.99
   5   5  -1  225.44   31.66
   5   5  -1  244.97   31.76
  -5  -5   1  260.31   31.63
  -5  -5   1  224.83   32.22
  -5   5   2   56.26   10.23
  -5   5   2   71.92   11.77
   5  -5  -2   53.43   10.50
   5  -5  -2   58.25   11.44
   5   5  -2   62.65   10.48
   5   5  -2   68.13   10.67
  -5  -5   2   72.57   10.55
  -5  -5   2   69.23   11.49
  -5   5   3  199.17   25.97
  -5   5   3  188.93   26.62
   5  -5  -3  193.39   26.29
   5  -5  -3  182.78   26.99
   5   5  -3  186.84   25.89
   5   5  -3  198.39   26.05
  -5  -5   3  186.11   25.59
  -5  -5   3  170.47   26.27
  -5   5   4   47.50    7.87
  -5   5   4   31.46    7.89
   5  -5  -4   65.72    9.23
   5  -5  -4   51.10    9.65
   5   5  -4   43.04    8.14
   5   5  -4   56.05    8.49
  -5  -5   4   34.45    7.18
  -5  -5   4   20.14    7.41
  -5   5   5   30.17    5.86
  -5   5   5   14.65    5.53
   5  -5  -5   23.67    5.95
   5  -5  -5   20.94    6.11
   5   5  -5   26.30    5.96
   5   5  -5   17.82    5.28
  -5  -5   5   19.99    5.59
  -5  -5   5   17.66    6.15
  -5   5   6    5.71    3.42
  -5   5   6   15.74    5.15
   5  -5  -6    7.02    4.04
   5  -5  -6   15.82    5.52
   5   5  -6   12.19    4.28
   5   5  -6   11.29    4.61
  -5  -5   6   12.00    4.26
  -5  -5   6   15.90    5.59
  -5   5   7  310.53   43.51
  -5   5   7  321.62   44.53
   5  -5  -7  331.67   44.14
   5  -5  -7  319.71   44.60
   5   5  -7  354.62   44.47
  -5  -5   7  348.58   43.77
  -5  -5   7  349.36   44.77
  -5   5   8  149.64   22.00
  -5   5   8  132.65   22.53
   5  -5  -8  159.64   22.66
   5  -5  -8  181.63   23.72
   5   5  -8  155.19   22.72
  -5  -5   8  151.04   21.99
  -5  -5   8  172.21   23.48
  -5   5   9   28.17    6.11
  -5   5   9   21.07    6.58
   5  -5  -9   14.24    5.93
   5  -5  -9   32.37    7.16
   5   5  -9   15.57    5.61
  -5  -5   9   18.84    5.22
  -5  -5   9   20.10    6.65
  -5   5  10    1.06    3.39
  -5   5  10   -1.63    3.93
   5  -5 -10    1.56    3.39
   5  -5 -10    3.27    3.94
   5   5 -10    0.58    3.41
  -5  -5  10    0.77    2.79
  -5  -5  10    3.02    3.72
  -5   5  11    7.78    4.02
  -5   5  11   16.66    5.46
   5  -5 -11   15.11    5.54
   5  -5 -11    9.01    5.05
   5   5 -11   11.47    5.17
  -5  -5  11   15.78    4.65
  -5  -5  11   21.62    6.33
  -5   5  12  303.93   39.10
  -5   5  12  282.77   40.25
   5  -5 -12  306.32   39.93
   5  -5 -12  291.46   40.19
   5   5 -12  287.45   39.80
  -5  -5  12  262.57   38.79
  -5  -5  12  305.58   40.57
  -5   5  13  343.29   44.31
  -5   5  13  304.99   45.42
   5  -5 -13  317.04   44.82
   5  -5 -13  323.86   45.54
   5   5 -13  378.57   45.85
  -5  -5  13  328.31   45.68
  -5   5  14   23.25    7.28
   5  -5 -14   24.28    7.08
   5  -5 -14   35.96    8.66
   5   5 -14   21.90    6.91
  -5  -5  14   21.45    7.08
  -5   5  15    6.72    5.28
   5  -5 -15    2.75    4.35
   5  -5 -15   13.81    6.18
   5   5 -15    6.28    4.24
  -5  -5  15    2.67    5.49
  -5   5  16   77.72   13.40
   5  -5 -16   48.40   10.78
   5  -5 -16   41.59   10.72
   5   5 -16   49.29   10.94
  -5   5  17  104.41   19.21
   5  -5 -17  100.32   18.36
   5  -5 -17  128.12   19.81
   5   5 -17  121.08   19.39
   5  -5 -18   41.03    9.76
   5   5 -20   -0.13    4.69
  -5  -5  20   -1.16    4.46
   5  -5 -21    4.09    5.06
   5   5 -21    5.27    6.19
  -5  -5  21    7.96    6.04
   5  -5 -22   85.82   15.17
   5   5 -22   62.20   13.68
  -5  -5  22   57.55   14.18
   5  -5 -23   56.18   11.79
   5   5 -23   41.95   10.94
  -5  -5  23   32.14   11.93
   5  -5 -24   23.20    7.93
   5   5 -24   20.96    8.26
  -5  -5  24   21.93    9.73
   5  -5 -25    2.46    6.13
   5   5 -25    3.71    5.88
  -5  -5  25   -0.98    5.27
   5  -5 -26   -1.79    5.41
   5   5 -26   -3.67    5.77
  -5  -5  26    3.39    6.80
   5  -5 -27   16.06    7.37
   5   5 -27   23.10    8.49
  -5  -5  27   13.64    7.82
   5  -5 -28   26.04    9.44
   5   5 -28   29.09    9.88
  -5  -5  28   22.84    9.79
   5  -5 -29   18.40    8.25
   5   5 -29   17.81    8.36
  -5  -5  29   17.92    9.05
   5  -5 -30    7.53    5.91
   5   5 -30   -1.76    5.92
  -5  -5  30   -2.57    6.78
   5  -5 -31    0.02    4.73
   5   5 -31   -0.35    5.98
  -5  -5  31   -2.30    6.43
   5  -5 -32    8.07    6.78
   5   5 -32    3.66    5.83
  -5  -5  32    4.32    6.83
   5  -5 -33   15.68    8.05
   5   5 -33   22.32    8.60
  -5  -5  33    4.02    7.38
   5  -5 -34    7.01    7.18
   5   5 -34    3.92    5.94
  -5  -5  34    2.75    7.35
   5  -5 -35   -2.57    6.29
   5   5 -35    4.01    6.16
  -5  -5  35   -0.49    6.60
   5  -5 -36   -0.38    6.56
   5   5 -36    0.77    5.89
  -5  -5  36    7.42    7.80
   5  -5 -37    7.27    7.05
   5   5 -37   -1.37    5.08
   5  -5 -38    8.78    7.08
   5   5 -38    0.74    6.80
   5  -5 -39   -1.78    5.69
  -5   6   1   31.16    5.91
   5  -6  -1   25.12    6.14
   5  -6  -1   21.46    6.60
   5   6  -1   28.88    5.99
  -5  -6   1   20.42    5.06
  -5  -6   1   19.14    5.86
  -5   6   2   -0.63    2.33
   5  -6  -2    1.87    3.12
   5  -6  -2    0.42    3.77
   5   6  -2    0.35    2.54
  -5  -6   2    1.68    2.24
  -5  -6   2    1.42    3.43
  -5   6   3   65.74   12.84
   5  -6  -3   89.15   13.83
   5  -6  -3  111.39   15.61
   5   6  -3   79.84   13.35
  -5  -6   3  108.20   13.67
  -5  -6   3   87.99   14.05
  -5   6   4  131.09   18.89
   5  -6  -4  123.84   19.09
   5  -6  -4  144.57   20.54
   5   6  -4  109.48   18.68
  -5  -6   4  143.06   18.93
  -5  -6   4  148.53   19.92
  -5   6   5  107.29   17.28
   5  -6  -5  127.51   18.23
   5  -6  -5  127.08   18.92
   5   6  -5  128.18   18.14
  -5  -6   5  120.32   17.47
  -5  -6   5  120.40   18.38
  -5   6   6   36.14    7.00
   5  -6  -6   41.35    7.52
   5  -6  -6   26.34    7.40
   5   6  -6   30.23    7.12
  -5  -6   6   27.19    6.52
  -5  -6   6   35.58    7.75
  -5   6   7  114.24   15.05
   5  -6  -7   79.00   14.51
   5  -6  -7  117.63   16.54
   5   6  -7   87.49   14.89
  -5  -6   7   85.58   14.29
  -5  -6   7   99.88   15.57
  -5   6   8   38.07    7.31
   5  -6  -8   40.89    7.90
   5  -6  -8   45.56    8.61
   5   6  -8   26.75    7.08
  -5  -6   8   23.77    7.18
  -5   6   9   92.79   16.43
   5  -6  -9  118.69   17.58
   5  -6  -9  116.20   18.01
   5   6  -9  106.19   17.21
  -5  -6   9  116.07   16.87
  -5  -6   9  133.70   18.54
  -5   6  10  148.09   22.09
   5  -6 -10  157.19   22.84
   5  -6 -10  172.65   23.87
   5   6 -10  156.06   22.87
  -5  -6  10  135.52   21.80
  -5  -6  10  172.56   23.73
  -5   6  11  108.63   16.73
   5  -6 -11  112.99   17.51
   5  -6 -11  117.26   18.22
   5   6 -11  110.15   17.43
  -5  -6  11  114.81   16.87
  -5  -6  11   90.26   17.27
  -5   6  12   43.92    7.72
   5  -6 -12   33.32    7.37
   5  -6 -12   22.19    7.30
   5   6 -12   25.57    7.44
  -5  -6  12   21.82    6.12
  -5   6  13    3.57    3.25
  -5   6  13    3.90    3.80
   5  -6 -13    2.15    3.80
   5  -6 -13    0.99    3.68
   5   6 -13    5.50    3.98
  -5   6  14  111.97   15.13
   5  -6 -14   33.59   10.81
   5  -6 -14   87.03   14.20
   5   6 -14   95.99   14.22
  -5   6  15  104.39   17.31
   5  -6 -15   87.99   15.83
   5  -6 -15   98.48   16.97
   5   6 -15   90.45   16.36
   5  -6 -16   -0.16    3.72
   5   6 -16    2.08    5.17
   5  -6 -17  104.01   16.39
   5   6 -17   70.51   15.31
  -5  -6  17  100.72   17.28
   5  -6 -18   24.24    7.94
  -5  -6  18   22.44    8.39
  -5  -6  19   42.20   10.82
   5   6 -20    4.26    5.17
  -5  -6  20    1.26    5.08
   5  -6 -21   23.00    7.87
   5   6 -21    7.72    5.79
  -5  -6  21   14.42    8.13
   5  -6 -22   40.97    9.45
   5   6 -22    5.45    5.89
  -5  -6  22   30.85    9.85
   5  -6 -23    1.92    5.10
   5   6 -23    2.15    5.67
  -5  -6  23    0.09    6.31
   5  -6 -24    4.85    6.07
   5   6 -24    7.67    6.32
  -5  -6  24    7.69    6.39
   5  -6 -25   18.51    7.63
   5   6 -25   13.48    7.62
  -5  -6  25    5.61    6.38
   5  -6 -26   41.81   11.48
   5   6 -26   41.51   11.90
  -5  -6  26   61.69   14.09
   5  -6 -27    7.56    6.46
   5   6 -27   14.64    7.58
  -5  -6  27    4.21    7.74
   5  -6 -28   -1.32    5.49
   5   6 -28    1.62    5.61
  -5  -6  28    0.43    5.80
   5  -6 -29    7.90    6.52
   5   6 -29    4.27    5.39
  -5  -6  29    6.26    7.71
   5  -6 -30   12.75    8.78
   5   6 -30   29.44    9.78
  -5  -6  30   21.86    9.90
   5  -6 -31    1.33    6.69
   5   6 -31   17.66    7.82
  -5  -6  31   -2.62    6.73
   5  -6 -32   16.38    8.01
   5   6 -32   17.91    8.22
  -5  -6  32    8.89    7.98
   5  -6 -33    8.33    6.57
   5   6 -33   -2.30    6.42
  -5  -6  33    0.80    6.51
   5  -6 -34   11.87    7.92
   5   6 -34    7.33    7.61
  -5  -6  34   -2.75    6.72
   5  -6 -35    1.80    5.35
   5   6 -35   -2.76    6.87
  -5  -6  35    2.38    5.76
   5  -6 -36   17.99    8.42
   5   6 -36   15.63    8.62
  -5  -6  36   19.97    9.83
   5  -6 -37    2.58    6.02
   5   6 -37    3.12    6.74
  -5  -6  37    0.61    6.56
   5  -6 -38    3.07    5.92
   5  -6 -39    0.71    5.17
  -5   7   1    9.12    3.60
  -5   7   1   10.00    4.63
   5  -7  -1   10.31    4.39
   5  -7  -1   21.56    6.46
   5   7  -1   12.00    3.86
  -5  -7   1   15.35    3.95
  -5  -7   1   18.06    5.45
  -5   7   2  195.79   26.32
  -5   7   2  194.74   26.98
   5  -7  -2  165.73   26.34
   5   7  -2  195.14   26.33
  -5  -7   2  193.75   25.90
  -5  -7   2  211.15   27.07
  -5   7   3  137.51   19.40
  -5   7   3  117.56   19.59
   5  -7  -3  142.61   19.89
   5   7  -3  125.02   19.30
  -5  -7   3  153.58   19.34
  -5  -7   3  134.81   19.91
  -5   7   4  105.43   15.80
  -5   7   4  119.10   16.88
   5  -7  -4   97.41   16.04
   5   7  -4  100.16   15.98
  -5  -7   4  119.24   15.93
  -5  -7   4  102.51   16.38
  -5   7   5   22.37    5.16
  -5   7   5   13.97    5.22
   5  -7  -5   21.72    5.71
   5   7  -5   22.01    5.51
  -5  -7   5   17.74    4.81
  -5  -7   5   21.91    5.99
  -5   7   6   33.19    6.57
  -5   7   6   33.72    7.43
   5  -7  -6   23.80    6.40
   5  -7  -6   36.93    8.31
   5   7  -6   24.61    6.40
  -5  -7   6   44.89    7.22
  -5  -7   6   21.21    6.54
  -5   7   7  173.99   22.75
  -5   7   7  176.27   23.62
   5  -7  -7  168.69   23.17
   5  -7  -7  160.37   23.71
   5   7  -7  142.37   22.74
  -5  -7   7  143.50   22.22
  -5  -7   7  161.14   23.32
  -5   7   8  429.25   48.44
  -5   7   8  360.62   48.73
   5  -7  -8  348.93   48.36
   5  -7  -8  336.10   48.86
   5   7  -8  361.44   48.49
  -5  -7   8  387.73   48.03
  -5  -7   8  336.55   48.61
  -5   7   9   28.72    7.22
  -5   7   9   50.97    9.10
   5  -7  -9   29.66    7.53
   5  -7  -9   41.12    8.94
   5   7  -9   43.30    8.66
  -5  -7   9   36.14    7.53
  -5   7  10   14.25    4.49
  -5   7  10   19.30    5.97
   5  -7 -10   12.56    5.33
   5  -7 -10   13.18    5.65
   5   7 -10   17.06    5.88
  -5  -7  10    9.39    4.34
  -5   7  11   19.45    5.56
  -5   7  11   27.04    7.00
   5  -7 -11   16.36    5.93
   5  -7 -11   31.87    7.68
   5   7 -11   16.51    5.42
  -5  -7  11    7.93    4.76
  -5   7  12  178.55   24.33
  -5   7  12  170.11   25.37
   5  -7 -12  193.70   25.47
   5  -7 -12  152.90   25.28
   5   7 -12  149.96   24.72
  -5  -7  12  171.16   24.29
  -5   7  13   88.47   13.98
   5  -7 -13   95.71   14.99
   5  -7 -13   73.01   14.83
   5   7 -13   81.61   14.87
  -5  -7  13   83.74   15.28
   5  -7 -14    2.20    3.39
   5   7 -14    5.96    4.91
  -5  -7  14    8.99    5.71
   5  -7 -15   38.71    9.45
   5   7 -15   61.41   11.33
  -5  -7  15   46.34   11.71
   5  -7 -16   18.37    5.98
   5   7 -16    7.67    5.51
  -5  -7  16    6.18    5.68
   5  -7 -17    4.10    4.23
  -5  -7  17    7.46    5.76
   5  -7 -18  154.23   23.22
  -5  -7  18  136.41   23.73
  -5  -7  19    2.17    5.35
   5   7 -20   10.81    6.07
  -5  -7  20    7.53    6.73
   5  -7 -21    1.12    5.12
   5   7 -21    5.24    5.28
  -5  -7  21   11.82    7.50
   5  -7 -22   44.62   10.95
   5   7 -22   37.04   10.70
  -5  -7  22   51.56   12.01
   5  -7 -23   33.10    9.74
   5   7 -23   33.57    9.64
  -5  -7  23   18.24    9.09
   5  -7 -24   28.58    9.04
   5   7 -24   24.02    8.31
  -5  -7  24    0.29    6.72
   5  -7 -25   -2.39    5.25
   5   7 -25   11.63    7.19
  -5  -7  25    0.79    5.50
   5  -7 -26   -3.26    5.32
   5   7 -26    0.07    4.23
  -5  -7  26    7.36    6.98
   5  -7 -27   15.37    7.72
   5   7 -27   18.70    7.90
  -5  -7  27   17.44    8.67
   5  -7 -28   61.77   12.91
   5   7 -28   37.22   11.23
  -5  -7  28   24.48   10.99
   5  -7 -29   -2.77    6.31
   5   7 -29   -1.46    5.39
  -5  -7  29   -1.65    6.10
   5  -7 -30    8.46    6.91
   5   7 -30   -0.05    5.34
  -5  -7  30    1.02    6.12
   5  -7 -31    2.18    4.79
   5   7 -31    1.73    5.56
  -5  -7  31   -2.31    5.90
   5  -7 -32   11.51    7.31
   5   7 -32   13.66    7.67
  -5  -7  32   -0.58    7.95
   5  -7 -33    0.65    4.55
   5   7 -33   -1.25    5.40
  -5  -7  33    0.41    6.90
   5  -7 -34   22.66    9.45
   5   7 -34   18.08    8.28
  -5  -7  34    7.48    7.78
   5  -7 -35   -0.11    5.26
   5   7 -35    0.76    5.91
  -5  -7  35    0.62    6.50
   5  -7 -36   -0.07    4.71
   5   7 -36   -3.06    6.47
  -5  -7  36    7.86    6.80
   5  -7 -37    0.96    4.66
   5   7 -37    6.34    7.09
  -5  -7  37    2.76    6.09
   5  -7 -38    3.02    6.88
  -5  -7  38   -0.09    5.88
   5  -7 -39    7.06    7.39
  -5  -7  39    7.60    6.80
  -5   8   1   16.02    4.71
  -5   8   1   17.85    5.44
   5  -8  -1   20.16    5.54
   5   8  -1   18.68    4.88
  -5  -8   1   25.04    5.02
  -5  -8   1   18.09    5.35
  -5   8   2    2.58    2.72
  -5   8   2   14.53    4.69
   5  -8  -2   17.90    4.82
   5   8  -2    7.99    3.63
  -5  -8   2   10.87    3.59
  -5  -8   2   16.57    4.70
  -5   8   3   22.42    5.31
  -5   8   3   17.04    5.55
   5  -8  -3   30.70    6.24
   5   8  -3   22.11    5.50
  -5  -8   3   20.66    4.93
  -5   8   4  528.05   64.58
  -5   8   4  436.05   64.52
   5  -8  -4  499.53   64.88
   5   8  -4  489.84   64.64
  -5  -8   4  564.51   64.42
  -5   8   5   65.90   10.37
  -5   8   5   51.77   10.40
   5  -8  -5   62.08   10.66
   5   8  -5   56.36   10.46
  -5  -8   5   61.58   10.12
  -5   8   6  180.30   22.74
  -5   8   6  154.12   22.87
   5  -8  -6  156.67   22.83
   5   8  -6  141.27   22.48
  -5  -8   6  164.36   22.35
  -5   8   7   -0.00    2.90
  -5   8   7    2.44    3.33
   5  -8  -7   -1.74    3.26
   5   8  -7   -1.69    3.42
  -5  -8   7    6.13    3.25
  -5   8   8  115.60   18.16
  -5   8   8  113.38   18.73
   5  -8  -8  191.72   20.64
   5   8  -8  113.41   18.71
  -5  -8   8  117.73   18.10
  -5   8   9  201.81   24.79
   5  -8  -9  184.73   25.23
   5   8  -9  139.48   24.31
  -5  -8   9  171.08   24.22
  -5   8  10   68.75   12.04
   5  -8 -10   75.89   12.91
   5   8 -10   72.33   12.93
  -5  -8  10   70.47   12.13
  -5  -8  10   81.47   13.82
  -5   8  11   38.62    7.65
   5  -8 -11   44.25    8.53
   5   8 -11   30.99    8.09
  -5  -8  11   27.36    6.82
  -5  -8  11   34.12    8.58
  -5   8  12   10.70    5.36
   5  -8 -12   31.33    7.09
   5   8 -12   28.07    7.06
  -5  -8  12   38.75    7.09
  -5  -8  12   13.79    6.65
  -5   8  13    1.16    3.36
   5  -8 -13    3.36    4.12
   5   8 -13   -0.46    4.31
  -5  -8  13    4.25    4.74
   5  -8 -14  147.80   22.30
   5   8 -14  169.67   23.40
  -5  -8  14  118.76   22.50
   5  -8 -15    5.15    4.96
   5   8 -15    4.40    4.34
  -5  -8  15    1.14    3.97
   5  -8 -16   38.95    9.10
   5   8 -16   37.58    9.54
  -5  -8  16   28.42    8.68
   5  -8 -17    4.22    4.58
  -5  -8  17    0.96    5.60
   5  -8 -18   -1.87    4.58
  -5  -8  18    3.86    5.90
  -5  -8  19    1.61    4.51
   5   8 -20   82.23   14.08
  -5  -8  20   38.52   11.92
   5  -8 -21   -2.22    4.60
   5   8 -21   -2.63    4.83
  -5  -8  21    0.43    4.62
   5  -8 -22    9.84    6.62
   5   8 -22   17.06    7.37
  -5  -8  22   12.79    7.44
   5  -8 -23    3.64    5.68
   5   8 -23   10.22    5.80
  -5  -8  23   -0.82    5.62
   5  -8 -24   57.21   12.07
   5   8 -24   26.00    9.66
  -5  -8  24   37.52   11.04
   5  -8 -25    7.14    5.26
   5   8 -25    5.93    5.65
  -5  -8  25   14.53    7.14
   5  -8 -26   37.52    9.60
   5   8 -26   21.90    9.69
  -5  -8  26   13.84    7.72
   5  -8 -27   -2.84    5.56
   5   8 -27    0.50    4.96
  -5  -8  27   -0.59    5.35
   5  -8 -28   -0.06    5.34
   5   8 -28   -3.46    5.86
  -5  -8  28    1.55    6.33
   5  -8 -29    1.30    4.56
   5   8 -29    6.55    5.68
  -5  -8  29   -0.85    5.40
   5  -8 -30   32.53    9.66
   5   8 -30   13.92    7.95
  -5  -8  30   13.50    7.62
   5  -8 -31   18.25    8.18
   5   8 -31    4.84    5.46
  -5  -8  31    4.14    6.78
   5  -8 -32   15.24    7.48
   5   8 -32   17.80    8.03
  -5  -8  32   12.63    8.96
   5  -8 -33    2.79    5.81
   5   8 -33   -0.60    4.54
  -5  -8  33   -0.06    4.82
   5  -8 -34   -0.66    6.06
   5   8 -34    0.90    6.12
  -5  -8  34   -1.61    6.07
   5  -8 -35   -3.51    5.69
   5   8 -35   -2.89    5.71
  -5  -8  35   -1.95    6.57
   5  -8 -36    8.71    6.32
   5   8 -36   11.79    6.95
  -5  -8  36    0.85    7.73
   5  -8 -37    6.76    6.57
   5   8 -37   12.75    7.78
  -5  -8  37    1.77    6.29
   5  -8 -38   -0.03    5.34
  -5  -8  38    0.56    7.14
  -5   9   1    2.52    2.21
   5  -9  -1   -1.35    2.96
   5  -9  -1   -1.20    4.12
   5   9  -1   -1.00    2.74
  -5  -9   1   -0.39    1.98
  -5   9   2  190.21   25.32
   5  -9  -2  183.13   25.72
   5  -9  -2  175.72   26.75
   5   9  -2  169.19   25.04
  -5  -9   2  192.06   24.77
  -5   9   3   36.52    6.28
   5  -9  -3   22.55    5.75
   5  -9  -3   27.03    7.22
   5   9  -3    9.53    4.51
  -5  -9   3   26.37    5.28
  -5   9   4   -0.88    2.46
   5  -9  -4    0.54    2.71
   5   9  -4    1.25    2.62
  -5  -9   4   -1.21    2.67
  -5   9   5   10.78    3.97
   5  -9  -5    3.25    3.34
   5   9  -5    9.68    3.92
  -5  -9   5   10.70    3.79
  -5  -9   5    4.96    4.09
  -5   9   6   55.99    9.53
   5  -9  -6   51.20    9.80
   5   9  -6   57.57   10.11
  -5  -9   6   59.00    9.60
  -5  -9   6   45.88    9.65
  -5   9   7    3.94    3.30
   5  -9  -7   16.99    5.15
   5   9  -7    9.00    4.09
  -5  -9   7    5.13    3.31
  -5  -9   7    8.97    5.01
  -5   9   8   84.11   19.05
   5  -9  -8  163.50   21.47
   5   9  -8  184.79   21.88
  -5  -9   8  166.82   20.66
  -5  -9   8  181.50   22.42
  -5   9   9   12.90    4.36
   5  -9  -9    7.84    4.31
   5   9  -9   11.79    4.79
  -5  -9   9    8.99    3.90
  -5  -9   9    3.34    4.05
  -5   9  10    1.83    2.73
   5  -9 -10    2.30    3.52
   5   9 -10    1.49    3.55
  -5  -9  10    3.16    3.20
  -5  -9  10    1.77    3.91
  -5   9  11    3.15    3.33
   5  -9 -11    3.84    3.45
   5   9 -11   15.40    5.55
  -5  -9  11    6.98    4.06
  -5  -9  11    2.43    4.78
  -5   9  12  187.35   26.72
   5  -9 -12  202.88   27.76
   5   9 -12  158.43   27.30
  -5  -9  12  186.28   26.78
  -5  -9  12  226.72   28.91
  -5   9  13    7.11    4.30
   5  -9 -13    5.10    4.21
   5   9 -13    9.12    5.30
  -5  -9  13    6.11    4.77
   5  -9 -14   43.33   10.47
   5   9 -14   55.19   11.63
  -5  -9  14   73.68   12.70
   5  -9 -15    0.44    3.29
   5   9 -15    0.85    4.20
  -5  -9  15    4.09    5.42
   5  -9 -16   40.59    9.46
   5   9 -16   33.81    8.96
  -5  -9  16   28.39    9.10
   5  -9 -17   -1.10    3.88
  -5  -9  17   -3.13    5.69
   5  -9 -18   73.03   11.23
  -5  -9  18    4.25    7.17
   5   9 -19    8.87    6.07
  -5  -9  19    0.94    5.97
   5   9 -20   -2.22    4.59
  -5  -9  20    5.70    5.11
   5  -9 -21    1.82    4.62
   5   9 -21   -0.73    4.30
  -5  -9  21    4.12    6.24
   5  -9 -22   82.29   14.74
   5   9 -22   57.61   13.35
  -5  -9  22   47.90   12.89
   5  -9 -23   -2.01    4.93
   5   9 -23    4.21    5.00
  -5  -9  23    0.52    5.11
   5  -9 -24   33.41    9.49
   5   9 -24   26.30    8.84
  -5  -9  24   18.62    8.69
   5  -9 -25    0.83    4.16
   5   9 -25    0.87    4.45
  -5  -9  25   -1.41    6.03
   5  -9 -26    1.74    4.90
   5   9 -26    1.70    5.69
  -5  -9  26    4.09    5.76
   5  -9 -27    6.38    5.00
   5   9 -27    0.79    4.74
  -5  -9  27    1.93    7.51
   5  -9 -28   23.42    8.58
   5   9 -28   14.89    7.56
  -5  -9  28   15.11    8.64
   5  -9 -29    4.53    5.68
   5   9 -29    2.25    5.64
  -5  -9  29    1.47    5.38
   5  -9 -30    5.51    5.17
   5   9 -30    5.59    6.52
  -5  -9  30   -3.23    7.20
   5  -9 -31    4.43    5.01
   5   9 -31    9.37    7.24
  -5  -9  31   -3.10    6.93
   5   9 -32    5.82    6.39
  -5  -9  32   14.82    8.38
   5   9 -33   -3.19    6.60
  -5  -9  33    1.80    5.99
   5   9 -34    0.13    5.04
  -5  -9  34    3.40    6.77
   5   9 -35    4.09    5.94
  -5  -9  35   -4.66    8.52
   5   9 -36   -2.28    6.65
  -5  -9  36    5.11    7.31
   5 -10  -1   16.18    5.02
   5  10  -1    9.61    3.61
  -5 -10   1   13.55    4.65
   5 -10  -2    1.85    2.73
   5  10  -2   -0.24    2.52
  -5 -10   2   -0.76    3.34
   5 -10  -3   -1.12    2.54
   5  10  -3    1.53    2.79
  -5 -10   3   -0.32    3.30
   5 -10  -4   14.54    4.93
   5  10  -4   18.26    5.02
  -5 -10   4   17.34    5.33
   5 -10  -5    1.38    3.07
   5  10  -5    0.79    3.00
  -5 -10   5    3.71    3.29
   5 -10  -6   44.07    8.55
   5  10  -6   38.28    8.22
  -5 -10   6   41.85    8.76
   5 -10  -7    1.27    3.19
   5  10  -7   14.62    4.57
  -5 -10   7    6.54    4.69
   5 -10  -8    7.96    4.00
   5  10  -8    2.97    3.77
  -5 -10   8    2.52    3.96
   5 -10  -9    4.25    3.24
   5  10  -9    1.01    3.74
  -5 -10   9    2.09    4.56
   5 -10 -10  138.49   19.46
   5  10 -10  104.77   18.78
  -5 -10  10  128.88   19.62
   5 -10 -11    3.74    4.10
   5  10 -11    4.48    4.35
  -5 -10  11   12.76    5.51
   5 -10 -12    7.32    4.35
   5  10 -12    5.72    4.37
  -5 -10  12    8.92    5.13
   5 -10 -13    2.83    3.30
   5  10 -13    1.16    4.05
  -5 -10  13    4.58    4.85
   5 -10 -14   41.72    9.56
   5  10 -14   65.89   11.43
  -5 -10  14   35.90    9.97
   5 -10 -15    1.57    3.96
   5  10 -15   -0.68    3.66
  -5 -10  15   -0.39    4.46
   5 -10 -16   42.76    9.55
   5  10 -16   49.37   10.94
  -5 -10  16   37.72   10.56
   5 -10 -17    4.69    4.45
  -5 -10  17    1.79    5.63
   5 -10 -18    4.41    5.13
  -5 -10  18   -1.05    5.78
   5  10 -19   -0.15    5.06
  -5 -10  19   -3.27    5.93
   5  10 -20   43.12   10.93
  -5 -10  20   45.41   11.82
   5 -10 -21   -3.70    5.85
   5  10 -21   -2.46    5.64
  -5 -10  21   -3.05    5.76
   5  10 -22    7.56    5.85
  -5 -10  22    5.01    5.02
   5  10 -23    0.74    4.23
  -5 -10  23    1.71    5.34
   5  10 -24   11.92    7.34
  -5 -10  24    3.35    6.70
   5  10 -25    1.92    4.77
  -5 -10  25   -1.13    5.64
   5  10 -26   20.18    8.12
  -5 -10  26   17.39    8.66
   5  10 -27    1.07    5.44
  -5 -10  27   -1.07    6.29
   5  10 -28    3.13    7.34
  -5 -10  28    1.44    5.91
   5  10 -29    8.54    7.01
  -5 -10  29    4.29    5.47
   5  10 -30    0.43    6.11
  -5 -10  30    6.66    6.88
   5  10 -31    3.44    5.95
  -5 -10  31   -1.96    7.55
   5  10 -32    8.06    5.97
  -5 -10  32   10.22    7.93
   5  10 -33   -1.29    4.57
  -5 -10  33   -0.01    4.23
   5  10 -34    4.12    5.06
   5  10 -35    0.35    4.86
   5  10 -36   -4.12    7.31
   5 -11  -1   20.07    5.80
  -5 -11   1   20.21    5.47
   5 -11  -2  105.09   15.67
  -5 -11   2   95.13   15.28
   5 -11  -3   11.26    4.72
  -5 -11   3   17.56    5.27
   5 -11  -4   -0.18    2.93
  -5 -11   4    1.71    3.26
  -5 -11   5   -0.89    3.58
  -5 -11   6    9.10    4.43
  -5 -11   7    0.05    3.20
  -5 -11   8   40.40    8.85
  -5 -11   9    3.85    4.05
  -5 -11  10    0.23    3.36
  -5 -11  11    0.79    4.55
  -5 -11  12   69.48   13.19
  -5 -11  13    1.14    3.80
  -5 -11  14   29.56    8.84
  -5 -11  15   10.56    6.07
  -5 -11  16   31.06    9.50
  -5 -11  17   -3.42    5.56
  -5 -11  18   33.81   10.19
  -5 -11  19   -1.21    5.12
  -5 -11  20   -1.87    5.27
  -5 -11  21   -3.27    6.27
  -5 -11  22   44.60   11.57
  -5 -11  23   -2.42    5.01
  -5 -11  24   15.97    7.94
  -5 -11  25    2.67    6.40
  -5 -11  26   25.78    9.74
  -5 -11  27    1.47    6.31
  -5 -11  28    4.43    5.65
  -5 -11  29   10.12    7.82
  -5 -11  30    5.07    6.07
  -5 -11  31   -1.96    6.50
  -5 -12   1    2.75    3.42
  -5 -12   2   -0.65    3.24
  -5 -12   4   85.82   13.95
  -5 -12   5   19.37    5.79
  -5 -12   6    4.12    3.78
  -5 -12   7   -0.34    3.66
  -5 -12   8    6.07    5.28
  -5 -12   9    3.94    4.68
  -5 -12  10   26.89    7.39
  -5 -12  11    2.66    3.98
  -5 -12  12   14.34    6.05
  -5 -12  13    2.09    3.69
  -5 -12  14   10.45    5.60
  -5 -12  15    5.06    5.00
  -5 -12  16   32.39    9.47
  -5 -12  17    1.11    4.10
  -5 -12  18   -0.73    4.17
  -5 -12  19    2.02    5.47
  -5 -12  20   21.10    8.93
  -5 -12  21   -1.81    4.44
  -5 -12  22    1.40    4.58
  -5 -12  23    6.19    6.55
  -5 -12  24    8.81    6.78
  -5 -12  25   11.13    6.63
  -5 -12  26   -0.11    5.27
  -5 -12  27   10.00    6.81
  -5 -12  28    0.32    5.08
  -5 -13   1   16.99    4.88
  -5 -13   2   47.09    8.89
  -5 -13   3    9.08    4.62
  -5 -13   4   30.23    6.89
  -5 -13   5   -1.93    3.69
  -5 -13   6   58.26   11.17
  -5 -13   7    8.76    4.53
  -5 -13   8   54.93   11.11
  -5 -13   9    0.89    3.82
  -5 -13  10   -1.24    4.13
  -5 -13  11   18.23    6.31
  -5 -13  12   32.07    8.44
  -5 -13  13    1.15    4.03
  -5 -13  14    7.40    4.72
  -5 -13  15    0.37    4.79
  -5 -13  16   14.03    6.54
  -5 -13  17   10.58    5.71
  -5 -13  18    8.92    6.64
  -5 -13  19    3.09    5.37
  -5 -13  20   -3.86    5.91
  -5 -13  21   -1.00    4.89
  -5 -13  22   19.31    8.64
  -5 -13  23    5.00    5.91
  -5 -13  24    0.18    5.59
  -5 -13  25   -0.06    4.99
  -5 -14   1    1.91    2.86
  -5 -14   2   -0.64    3.15
  -5 -14   3    6.89    3.95
  -5 -14   4   37.09    7.81
  -5 -14   5   18.59    5.71
  -5 -14   6   13.09    4.90
  -5 -14   7   -0.52    3.35
  -5 -14   8    0.98    3.84
  -5 -14   9    6.57    4.34
  -5 -14  10   16.44    6.39
  -5 -14  11    6.45    4.84
  -5 -14  12    2.17    4.50
  -5 -14  13   -1.74    4.38
  -5 -14  14    3.75    5.16
  -5 -14  15    6.86    5.65
  -5 -14  16   14.51    7.12
  -5 -14  17    3.66    4.43
  -5 -14  18   -1.96    4.56
  -5 -14  19    3.13    5.58
  -5 -14  20   13.96    7.40
  -5 -14  21    9.06    5.95
  -5 -14  22   12.45    6.99
  -5 -14  23    0.22    6.42
  -5 -15   1   10.25    3.88
  -5 -15   2   12.73    4.34
  -5 -15   3   19.26    5.46
  -5 -15   4    2.28    3.17
  -5 -15   5   -1.05    2.93
  -5 -15   6    1.61    3.44
  -5 -15   7    4.01    3.98
  -5 -15   8    5.07    4.35
  -5 -15   9    1.81    3.78
  -5 -15  10   -0.20    3.38
  -5 -15  11    4.84    4.74
  -5 -15  12   17.60    6.55
  -5 -15  13    0.83    4.53
  -5 -15  14    0.57    4.17
  -5 -15  15   -0.45    5.09
  -5 -15  16    2.32    4.20
  -5 -15  17   10.66    6.34
  -5 -15  18    6.28    5.78
  -5 -15  19    2.12    5.24
  -5 -16   1    0.18    3.10
  -5 -16   2    0.90    2.64
  -5 -16   3    0.76    3.11
  -5 -16   4   -1.56    3.23
  -5 -16   5    6.07    3.57
  -5 -16   6    4.14    3.95
  -5 -16   7   -1.38    3.78
  -5 -16   8    0.79    3.86
  -5 -16   9    1.52    3.76
  -5 -16  10    4.66    4.22
  -5 -16  11    0.84    3.87
  -5 -16  12   -1.82    4.51
  -5 -16  13   -0.04    3.97
  -5 -16  14   -1.51    4.96
  -5 -16  15    0.52    3.63
  -5 -16  16   -0.31    4.25
  -5 -17   1   -0.60    2.81
  -5 -17   2    5.78    3.70
  -5 -17   3    5.20    3.75
  -5 -17   4   -0.16    3.18
  -5 -17   5    0.62    2.96
  -5 -17   6    2.64    3.60
  -5 -17   7    1.20    3.69
  -5 -17   8    0.46    3.83
  -5 -17   9   -0.85    3.54
  -5 -17  10    1.71    4.25
  -5 -17  11   -0.10    3.69
  -5 -17  12   -0.77    3.89
  -5 -17  13    6.08    5.54
  -5 -18   2   -0.74    3.22
  -5 -18   3    2.74    2.87
  -5 -18   4    2.24    3.43
  -5 -18   5    4.19    3.60
  -5 -18   6   -2.12    4.04
  -5 -18   7    1.93    3.56
  -5 -18   8    5.36    4.22
  -5 -18   9    6.94    4.92
  -4   0   1    1.28    2.33
  -4   0   1    0.12    2.36
   4   0  -1    0.80    1.99
   4   0  -1   -0.66    3.01
  -4   0   2   31.05    5.65
  -4   0   2   23.85    5.71
   4   0  -2   22.30    5.36
   4   0  -2   17.79    5.43
  -4   0   3   -0.08    2.45
  -4   0   3    0.06    3.00
   4   0  -3    2.30    2.19
   4   0  -3   -0.53    2.84
  -4   0   4 1281.76  168.85
  -4   0   4 1529.68  170.07
   4   0  -4 1255.51  168.94
   4   0  -4 1479.76  169.78
  -4   0   5   -0.53    2.52
  -4   0   5    0.15    3.13
   4   0  -5    2.77    2.75
   4   0  -5    0.48    2.87
  -4   0   6  876.66  101.17
  -4   0   6  835.16  101.86
   4   0  -6  698.94  100.82
   4   0  -6  841.47  101.60
  -4   0   7    0.99    2.72
  -4   0   7   -0.77    3.68
   4   0  -7   -1.09    2.68
   4   0  -7    0.43    3.37
  -4   0   8 2660.64  358.02
  -4   0   8 3074.83  359.45
   4   0  -8 3252.43  359.35
   4   0  -8 2809.12  358.74
  -4   0   9   -0.90    3.47
  -4   0   9    0.49    3.85
   4   0  -9    0.21    3.45
   4   0  -9   -0.78    3.75
  -4   0  10   35.53    7.83
  -4   0  10   44.77    9.22
   4   0 -10   34.18    8.17
   4   0 -10   47.40    8.84
  -4   0  11   -0.31    2.89
  -4   0  11   -2.72    4.71
   4   0 -11   -0.18    4.12
   4   0 -11   -0.53    3.87
  -4   0  12    5.45    3.74
  -4   0  12   19.46    6.48
   4   0 -12    5.74    4.72
   4   0 -12   20.29    6.05
  -4   0  13    0.14    2.90
  -4   0  13    1.39    3.91
   4   0 -13   -2.52    4.77
   4   0 -13    2.57    4.08
  -4   0  14 1901.46  219.97
  -4   0  14 1592.65  220.53
   4   0 -14 1542.52  219.57
   4   0 -14 2125.84  221.31
  -4   0  15   -0.05    2.93
  -4   0  15    0.68    4.68
   4   0 -15   -1.65    4.49
   4   0 -15   -0.80    3.72
  -4   0  16   94.38   14.91
   4   0 -16   54.31   12.49
   4   0 -16   66.46   12.73
  -4   0  17    1.26    4.21
   4   0 -17   -0.18    3.86
   4   0 -17    2.96    4.16
  -4   0  18  148.95   25.06
   4   0 -18  139.04   23.86
   4   0 -18  196.56   25.48
  -4   0  19    0.30    4.62
   4   0 -19   -0.93    3.66
   4   0 -19    0.92    3.99
  -4   0  20  145.90   27.31
   4   0 -20  212.62   28.14
  -4   0  21   -2.05    5.79
   4   0 -21   -1.14    3.89
  -4   0  22   24.06    9.39
   4   0 -22   36.20    9.50
   4   0 -22   13.25    6.98
  -4   0  23   -0.97    5.10
   4   0 -23   -0.79    4.14
  -4   0  24   40.29   12.07
   4   0 -24   59.88   13.08
  -4   0  25    0.20    5.84
   4   0 -25    1.06    3.59
  -4   0  26   80.89   18.31
   4   0 -26  102.72   18.58
  -4   0  27   -0.90    5.89
   4   0 -27   -1.85    5.42
  -4   0  28   12.26    7.55
   4   0 -28   15.32    7.47
   4   0 -29    1.56    5.10
   4   0 -30   19.28    8.89
   4   0 -31   -1.82    5.93
   4   0 -32    1.18    3.24
   4   0 -33    2.03    5.26
   4   0 -34    5.11    6.82
   4   0 -35    3.33    5.59
   4   0 -36   37.43   11.50
   4   0 -37    1.89    7.20
   4   0 -38    2.21    6.42
   4   0 -39   -2.06    6.95
  -4   1   1   21.31    4.69
  -4   1   1   14.16    4.86
   4  -1  -1   31.28    5.38
   4  -1  -1   13.47    4.91
   4   1  -1   17.11    4.75
   4   1  -1   23.01    5.53
  -4  -1   1   20.14    4.56
  -4  -1   1   16.36    5.03
  -4   1   2 1217.04  153.22
  -4   1   2 1223.65  153.97
   4  -1  -2 1255.72  153.57
   4  -1  -2 1282.89  154.12
   4   1  -2 1178.01  153.32
   4   1  -2 1226.96  153.80
  -4  -1   2 1191.66  153.10
  -4  -1   2 1386.71  154.34
  -4   1   3   33.84    5.93
   4  -1  -3   31.61    6.05
   4  -1  -3   32.68    6.54
   4   1  -3   23.28    5.48
   4   1  -3   33.72    6.38
  -4  -1   3   24.85    5.45
  -4  -1   3   16.37    5.69
  -4   1   4    1.37    2.36
  -4   1   4    4.47    3.70
   4  -1  -4    0.08    2.39
   4  -1  -4    4.71    3.28
   4   1  -4    1.63    2.70
   4   1  -4    3.55    3.04
  -4  -1   4    1.72    2.58
  -4  -1   4    2.95    3.42
  -4   1   5   19.26    4.77
  -4   1   5   11.09    4.23
   4  -1  -5   15.52    4.41
   4  -1  -5   16.71    4.94
   4   1  -5   10.57    4.36
   4   1  -5   12.06    4.34
  -4  -1   5   14.74    4.25
  -4  -1   5   21.61    5.32
  -4   1   6  431.33   56.95
  -4   1   6  504.31   58.26
   4  -1  -6  406.77   57.05
   4  -1  -6  473.31   57.81
   4   1  -6  426.90   57.25
  -4  -1   6  407.56   56.80
  -4  -1   6  538.76   58.48
  -4   1   7   50.75    8.84
  -4   1   7   48.17    9.35
   4  -1  -7   65.45    9.84
   4  -1  -7   45.66    9.29
   4   1  -7   42.23    8.80
   4   1  -7   47.05    9.14
  -4  -1   7   61.35    9.33
  -4  -1   7   44.99    9.46
  -4   1   8 1311.37  183.70
   4  -1  -8 1473.78  184.53
   4  -1  -8 1606.28  185.05
   4   1  -8 1455.02  184.50
   4   1  -8 1757.62  185.25
  -4  -1   8 1428.57  184.81
  -4   1   9    0.84    3.07
  -4   1   9   -0.88    3.57
   4  -1  -9   -0.20    2.99
   4  -1  -9    1.62    3.28
   4   1  -9   -0.82    3.32
   4   1  -9   -1.70    3.73
  -4  -1   9    0.04    3.39
  -4  -1   9   -0.85    4.06
  -4   1  10  519.33   69.77
  -4   1  10  619.31   71.52
   4  -1 -10  473.44   69.95
   4  -1 -10  542.96   70.59
   4   1 -10  485.68   70.06
   4   1 -10  614.40   70.91
  -4  -1  10  584.98   70.20
  -4  -1  10  602.29   71.40
  -4   1  11  182.29   25.90
  -4   1  11  208.18   27.42
   4  -1 -11  180.46   26.28
   4  -1 -11  177.49   26.45
   4   1 -11  190.97   26.47
   4   1 -11  164.41   26.04
  -4  -1  11  202.48   26.19
  -4  -1  11  184.60   27.03
  -4   1  12  607.51   63.77
  -4   1  12  470.68   64.00
   4  -1 -12  592.97   64.26
   4  -1 -12  432.43   63.20
   4   1 -12  440.32   63.14
   4   1 -12  516.46   63.69
  -4  -1  12  439.49   62.68
  -4  -1  12  445.32   63.73
  -4   1  13  109.01   16.99
  -4   1  13   98.77   17.78
   4  -1 -13   93.67   16.91
   4  -1 -13  130.73   18.30
   4   1 -13  101.88   17.27
   4   1 -13  105.88   17.46
  -4  -1  13  131.21   17.68
  -4  -1  13  120.75   18.41
  -4   1  14   -1.59    3.86
  -4   1  14   -1.86    4.05
   4  -1 -14   -0.42    3.39
   4  -1 -14    0.32    4.02
   4   1 -14   -0.66    4.04
   4   1 -14   -0.02    4.05
  -4  -1  14   -0.44    2.97
  -4  -1  14   -0.24    4.26
  -4   1  15   46.14    8.42
  -4   1  15   39.44    9.14
   4  -1 -15   12.93    6.29
   4  -1 -15   38.48    8.87
   4   1 -15   22.46    7.04
   4   1 -15   58.75    9.72
  -4  -1  15   54.16    8.78
  -4  -1  15   32.98    8.87
  -4   1  16  500.47   48.28
   4  -1 -16  300.19   44.26
   4  -1 -16  309.20   44.61
   4   1 -16  276.74   44.02
   4   1 -16  345.40   44.86
  -4  -1  16  317.05   45.42
  -4   1  17   -0.84    4.67
   4  -1 -17    0.41    3.75
   4  -1 -17   -0.18    3.48
   4   1 -17    0.50    3.62
   4   1 -17    1.39    3.80
  -4  -1  17    2.73    4.28
  -4   1  18  389.33   55.39
   4  -1 -18  336.29   53.88
   4  -1 -18  418.85   54.96
   4   1 -18  474.29   55.39
  -4  -1  18  429.79   55.98
  -4   1  19   31.18    8.88
   4  -1 -19   13.84    6.55
   4  -1 -19   25.61    7.59
   4   1 -19   23.07    7.62
   4   1 -19   17.02    6.33
  -4  -1  19   13.49    6.79
  -4   1  20   27.30    8.96
   4  -1 -20   -0.52    4.69
   4   1 -20   14.96    6.38
  -4  -1  20   17.49    7.26
  -4   1  21    9.31    6.25
   4  -1 -21    6.98    5.05
  -4  -1  21    1.66    4.96
  -4   1  22  308.90   43.87
   4  -1 -22  357.25   43.54
   4  -1 -22  246.57   41.45
   4   1 -22  299.09   42.49
  -4  -1  22  293.15   43.48
  -4   1  23    6.45    6.56
   4  -1 -23    3.20    5.57
   4  -1 -23    9.22    6.00
   4   1 -23    1.93    5.22
  -4  -1  23    3.23    5.39
  -4   1  24   25.19    9.01
   4  -1 -24   24.16    7.95
   4  -1 -24   20.65    7.69
   4   1 -24   14.70    7.39
  -4  -1  24   20.87    8.89
  -4   1  25   28.28   10.09
   4  -1 -25   26.38    8.41
   4   1 -25   30.28    9.62
  -4  -1  25   25.23   10.07
  -4   1  26  117.54   20.23
   4  -1 -26   91.19   17.68
   4   1 -26   82.24   17.33
  -4  -1  26   81.53   17.82
  -4   1  27   -0.92    5.61
   4  -1 -27   -2.41    4.86
   4   1 -27   -2.77    6.02
  -4  -1  27    1.74    6.30
   4  -1 -28   44.91   12.21
   4   1 -28   81.35   15.11
  -4  -1  28   31.05   11.52
   4  -1 -29    2.98    4.63
   4   1 -29   -0.79    4.73
   4  -1 -30   -2.53    6.84
   4   1 -30   -0.78    4.37
   4  -1 -31    4.27    6.07
   4   1 -31   -3.03    6.09
   4  -1 -32   60.35   13.60
   4   1 -32   45.69   12.87
   4  -1 -33    4.34    6.34
   4   1 -33    1.55    5.71
   4  -1 -34    4.39    4.62
   4   1 -34    4.71    6.08
   4  -1 -35   -3.92    5.45
   4   1 -35    0.10    4.35
   4  -1 -36   13.72    9.38
   4   1 -36   25.72   10.10
   4  -1 -37    1.06    5.80
   4   1 -37   -2.95    7.07
   4  -1 -38   -1.30    5.79
   4   1 -38    8.67    7.46
   4  -1 -39    7.09    6.71
   4   1 -39   -1.87    7.64
  -4   2   1   82.52   13.40
  -4   2   1   83.15   14.07
   4  -2  -1   82.91   13.58
   4  -2  -1   83.40   14.12
   4   2  -1   91.30   13.67
   4   2  -1  105.90   14.39
  -4  -2   1  113.78   13.82
  -4  -2   1  111.86   14.77
  -4   2   2  245.86   30.26
  -4   2   2  250.48   31.09
   4  -2  -2  228.14   30.35
   4  -2  -2  180.18   30.26
   4   2  -2  219.56   30.12
   4   2  -2  242.77   30.63
  -4  -2   2  221.47   29.94
  -4  -2   2  250.23   30.96
  -4   2   3   10.60    3.91
  -4   2   3   15.92    4.85
   4  -2  -3   12.31    4.14
   4  -2  -3   13.63    4.63
   4   2  -3   18.35    4.50
   4   2  -3   16.93    4.82
  -4  -2   3   12.36    3.76
  -4  -2   3   12.95    4.47
  -4   2   4 1652.08  235.13
  -4   2   4 2035.90  236.42
   4  -2  -4 1889.23  235.66
   4  -2  -4 2155.85  236.66
   4   2  -4 1947.86  235.75
   4   2  -4 1937.51  235.91
  -4  -2   4 2046.16  235.69
  -4  -2   4 1770.89  235.87
  -4   2   5   36.66    7.99
  -4   2   5   45.18    8.91
   4  -2  -5   58.92    8.98
   4  -2  -5   58.78    9.42
   4   2  -5   44.32    8.45
   4   2  -5   56.77    8.99
  -4  -2   5   49.75    8.35
  -4  -2   5   45.04    8.94
  -4   2   6    0.67    2.69
  -4   2   6   11.71    4.64
   4  -2  -6    5.75    3.33
   4  -2  -6    3.91    3.56
   4   2  -6    4.02    3.54
   4   2  -6    6.94    3.74
  -4  -2   6    1.12    2.68
  -4  -2   6    1.26    3.70
  -4   2   7  438.72   52.26
  -4   2   7  412.47   52.92
   4  -2  -7  427.81   52.57
   4  -2  -7  437.27   52.97
   4   2  -7  391.09   52.37
   4   2  -7  369.22   52.14
  -4  -2   7  379.00   51.87
  -4  -2   7  396.05   52.78
  -4   2   8  775.09   96.14
  -4   2   8  745.43   96.94
   4  -2  -8  854.80   96.96
   4  -2  -8  787.93   96.95
   4   2  -8  771.10   96.65
   4   2  -8  699.29   96.23
  -4  -2   8  750.18   96.08
  -4  -2   8  755.33   96.94
  -4   2   9  161.74   28.30
  -4   2   9  219.58   30.00
   4  -2  -9  212.94   29.45
   4  -2  -9  231.04   29.98
   4   2  -9  205.72   29.37
   4   2  -9  240.67   29.76
  -4  -2   9  240.60   29.35
  -4  -2   9  226.80   30.12
  -4   2  10   86.38   12.58
  -4   2  10   68.71   12.98
   4  -2 -10   95.03   13.49
   4  -2 -10   95.22   13.69
   4   2 -10   55.24   12.04
   4   2 -10   60.37   12.15
  -4  -2  10   67.87   12.12
  -4  -2  10   97.33   13.97
  -4   2  11   54.22   11.11
  -4   2  11   70.18   12.79
   4  -2 -11   74.52   12.34
   4  -2 -11   78.36   12.61
   4   2 -11   70.88   12.21
   4   2 -11   78.68   12.31
  -4  -2  11   60.26   11.36
  -4   2  12   -0.37    3.44
  -4   2  12    1.67    4.81
   4  -2 -12    3.44    3.71
   4  -2 -12   -1.61    4.14
   4   2 -12   -0.28    3.57
   4   2 -12    0.06    3.78
  -4  -2  12   -0.81    3.38
  -4  -2  12    4.26    4.53
  -4   2  13   11.69    4.93
  -4   2  13   17.81    6.57
   4  -2 -13   14.90    5.55
   4  -2 -13   19.30    6.33
   4   2 -13   14.35    5.25
   4   2 -13   16.69    6.05
  -4  -2  13   17.41    5.57
  -4  -2  13   15.33    6.49
  -4   2  14  963.29  110.98
  -4   2  14  934.60  112.41
   4  -2 -14  819.88  110.89
   4  -2 -14  795.52  111.04
   4   2 -14  979.84  111.87
   4   2 -14  775.08  110.60
  -4  -2  14  840.26  110.52
  -4  -2  14  972.16  112.67
  -4   2  15   77.73   12.84
  -4   2  15   53.50   12.90
   4  -2 -15   80.01   13.54
   4  -2 -15   76.41   13.64
   4   2 -15   65.29   13.05
   4   2 -15  103.20   14.35
  -4  -2  15   66.31   12.44
  -4  -2  15   69.97   13.69
  -4   2  16   38.58    8.90
   4  -2 -16   27.45    7.16
   4  -2 -16   25.28    7.43
   4   2 -16   23.85    7.42
   4   2 -16   16.48    6.53
  -4  -2  16   37.80    8.81
  -4   2  17   -0.29    4.25
   4  -2 -17    4.37    4.43
   4  -2 -17    0.32    3.71
   4   2 -17   -0.34    3.81
   4   2 -17    4.58    4.34
  -4  -2  17   -1.93    5.21
  -4   2  18  137.91   23.29
   4  -2 -18  133.05   22.22
   4  -2 -18  137.40   22.48
   4   2 -18  167.15   23.39
  -4  -2  18  137.60   23.15
  -4   2  19  141.46   24.44
   4  -2 -19  181.92   24.99
   4   2 -19  139.77   23.82
  -4  -2  19  151.16   24.84
  -4   2  20   54.12   12.82
   4  -2 -20   65.64   13.25
  -4  -2  20   65.90   13.86
  -4   2  21    5.75    5.48
   4  -2 -21    5.91    5.37
  -4  -2  21    4.85    5.99
  -4   2  22    4.93    6.55
   4  -2 -22    5.17    5.30
   4  -2 -22   13.57    6.90
   4   2 -22    8.38    6.01
  -4  -2  22   13.55    7.13
  -4   2  23    1.54    5.40
   4  -2 -23   -1.12    4.72
   4  -2 -23   -0.69    5.44
   4   2 -23   -1.27    4.81
  -4  -2  23   -3.67    7.05
  -4   2  24  166.63   28.70
   4  -2 -24  185.14   28.24
   4   2 -24  190.31   28.51
  -4  -2  24  152.87   27.99
  -4   2  25   20.96    9.37
   4  -2 -25   23.18    8.14
   4   2 -25   25.37    9.13
  -4  -2  25   31.59   10.15
   4  -2 -26   70.81   15.35
   4   2 -26   83.67   16.20
   4  -2 -27    3.71    5.44
   4   2 -27    3.69    6.40
   4  -2 -28   33.80   10.95
   4   2 -28   53.47   12.62
   4  -2 -29   29.09    9.65
   4   2 -29   17.53    8.40
   4  -2 -30  116.30   19.79
   4   2 -30   94.98   18.93
  -4  -2  30   72.57   18.17
   4  -2 -31    8.17    5.98
   4   2 -31    1.28    5.86
  -4  -2  31   -3.18    6.59
   4  -2 -32    1.96    5.73
   4   2 -32    7.85    5.46
  -4  -2  32   -1.80    5.41
   4  -2 -33    1.28    6.59
   4   2 -33   12.26    7.52
   4  -2 -34   23.92    9.51
   4   2 -34    9.32    7.74
   4  -2 -35    1.25    6.03
   4   2 -35    0.62    3.63
   4  -2 -36    9.43    7.40
   4   2 -36    8.49    7.70
   4  -2 -37    4.92    5.94
   4   2 -37   -0.64    7.02
   4  -2 -38    1.99    5.77
   4   2 -38   -1.91    7.51
   4  -2 -39   -0.40    6.77
   4   2 -39   -1.51    6.00
  -4   3   1   41.60    8.12
  -4   3   1   54.96    9.28
   4  -3  -1   35.34    8.13
   4  -3  -1   72.82   10.15
   4   3  -1   62.59    9.20
  -4  -3   1   55.01    8.50
  -4  -3   1   51.95    9.21
  -4   3   2  419.73   50.78
  -4   3   2  406.94   51.44
   4  -3  -2  345.70   50.58
   4  -3  -2  454.99   51.91
   4   3  -2  357.00   50.48
   4   3  -2  422.98   51.08
  -4  -3   2  401.92   50.52
  -4  -3   2  393.55   51.16
  -4   3   3   13.55    4.26
  -4   3   3   10.64    4.28
   4  -3  -3   12.80    3.99
   4  -3  -3   23.60    5.64
   4   3  -3   12.64    4.01
   4   3  -3    8.94    4.04
  -4  -3   3   13.70    3.86
  -4  -3   3    8.88    4.46
  -4   3   4    0.74    2.69
  -4   3   4   17.21    4.84
   4  -3  -4   12.90    4.05
   4  -3  -4   11.01    4.32
   4   3  -4    6.66    3.54
   4   3  -4   12.23    3.86
  -4  -3   4    9.76    3.36
  -4  -3   4   14.65    4.75
  -4   3   5   34.36    7.35
  -4   3   5   43.92    8.47
   4  -3  -5   51.90    8.45
   4  -3  -5   49.41    8.70
   4   3  -5   32.20    7.61
   4   3  -5   46.99    8.32
  -4  -3   5   54.93    8.13
  -4  -3   5   44.13    8.37
  -4   3   6   63.51   10.23
  -4   3   6   81.41   11.64
   4  -3  -6   57.92   10.41
   4  -3  -6   58.77   10.80
   4   3  -6   62.40   10.60
   4   3  -6   74.75   10.91
  -4  -3   6   48.76    9.82
  -4  -3   6   76.42   11.52
  -4   3   7  564.84   62.29
  -4   3   7  268.58   61.08
   4  -3  -7  545.92   62.58
   4  -3  -7  639.82   63.62
   4   3  -7  565.86   62.83
  -4  -3   7  549.20   62.18
  -4  -3   7  453.22   62.43
  -4   3   8  104.49   15.40
  -4   3   8   96.84   15.99
   4  -3  -8   91.61   15.43
   4  -3  -8  103.88   16.22
   4   3  -8   91.12   15.54
   4   3  -8  112.60   15.83
  -4  -3   8   99.28   15.26
  -4  -3   8  127.20   16.85
  -4   3   9    0.26    2.80
  -4   3   9    1.92    3.89
   4  -3  -9   -1.00    3.27
   4  -3  -9    0.30    3.82
   4   3  -9    1.12    3.60
   4   3  -9    3.71    3.38
  -4  -3   9    1.61    3.25
  -4  -3   9    2.72    3.44
  -4   3  10  207.48   31.22
  -4   3  10  240.11   32.64
   4  -3 -10  207.59   31.66
   4  -3 -10  251.31   32.58
   4   3 -10  261.69   32.48
   4   3 -10  232.68   31.85
  -4  -3  10  229.64   31.61
  -4  -3  10  259.29   32.99
  -4   3  11  433.28   56.16
  -4   3  11  403.54   57.07
   4  -3 -11  469.14   57.04
   4  -3 -11  435.49   57.14
   4   3 -11  451.01   57.05
   4   3 -11  429.39   56.59
  -4  -3  11  423.50   56.29
  -4   3  12  336.06   45.11
  -4   3  12  326.87   46.22
   4  -3 -12  348.94   45.86
   4  -3 -12  337.75   46.03
   4   3 -12  339.39   45.84
  -4  -3  12  353.30   45.50
  -4  -3  12  359.90   46.66
  -4   3  13  122.86   19.08
  -4   3  13  127.49   20.43
   4  -3 -13  128.61   19.85
   4  -3 -13  157.22   21.00
   4   3 -13  117.37   19.69
   4   3 -13  138.31   19.91
  -4  -3  13  122.90   19.28
  -4  -3  13  135.20   20.77
  -4   3  14   12.38    4.62
  -4   3  14    7.81    4.98
   4  -3 -14    8.60    4.80
   4  -3 -14   10.02    5.33
   4   3 -14    7.86    4.75
   4   3 -14   10.83    4.87
  -4  -3  14    7.94    4.07
  -4  -3  14    9.34    5.50
  -4   3  15   40.29    8.56
  -4   3  15   28.50    8.68
   4  -3 -15   38.80    8.84
   4  -3 -15   58.98   10.12
   4   3 -15   38.96    9.42
   4   3 -15   35.68    8.72
  -4  -3  15   58.71   11.02
  -4   3  16  273.97   42.27
   4  -3 -16  295.71   41.88
   4  -3 -16  322.58   42.64
   4   3 -16  343.51   42.87
  -4  -3  16  294.54   42.71
  -4   3  17   21.21    7.29
   4  -3 -17   29.32    7.54
   4  -3 -17   28.36    7.87
   4   3 -17   22.47    7.51
  -4  -3  17   24.02    7.94
  -4   3  18   87.53   15.27
   4  -3 -18   67.64   13.66
   4  -3 -18   84.35   14.92
   4   3 -18   85.33   14.76
  -4  -3  18   58.45   14.07
  -4   3  19    6.05    5.40
   4  -3 -19   12.75    5.97
   4  -3 -19    5.56    4.66
   4   3 -19    8.77    5.58
  -4  -3  19    2.17    5.44
  -4   3  20   12.18    6.47
   4  -3 -20   25.50    7.67
  -4  -3  20   21.97    8.05
  -4   3  21   74.19   14.33
   4  -3 -21   73.00   13.85
  -4  -3  21   42.53   12.44
  -4   3  22   85.15   16.33
   4  -3 -22   51.84   14.15
   4   3 -22   86.08   15.66
  -4  -3  22   94.12   16.94
  -4   3  23   63.63   14.64
   4  -3 -23   77.72   14.82
   4  -3 -23   60.76   14.07
   4   3 -23   67.82   14.45
  -4  -3  23   73.00   15.38
   4  -3 -24   -0.84    4.51
   4   3 -24    5.28    5.44
   4  -3 -25    8.12    6.79
   4   3 -25    9.96    7.04
   4  -3 -26   86.89   17.93
   4   3 -26  109.36   19.04
   4  -3 -27    5.36    5.47
   4   3 -27   22.73    8.20
  -4  -3  27    1.94    6.49
   4  -3 -28  114.18   20.58
   4   3 -28  123.60   21.05
  -4  -3  28   90.33   20.47
   4  -3 -29    3.68    6.27
   4   3 -29   12.77    7.22
  -4  -3  29   11.99    8.10
   4  -3 -30    6.02    6.35
   4   3 -30   21.01    9.33
  -4  -3  30   11.42    7.91
   4  -3 -31   20.79    8.21
   4   3 -31   10.92    7.75
  -4  -3  31    5.33    6.94
   4  -3 -32   57.16   13.85
   4   3 -32   66.49   14.51
  -4  -3  32   46.63   14.30
   4  -3 -33    2.85    5.59
   4   3 -33    9.02    7.60
  -4  -3  33    4.12    7.01
   4  -3 -34    0.07    5.39
   4   3 -34    3.33    6.32
   4  -3 -35    0.30    5.98
   4   3 -35    0.23    5.46
   4  -3 -36    9.30    7.72
   4   3 -36   11.36    7.49
   4  -3 -37    3.43    7.83
   4   3 -37    3.52    6.58
   4  -3 -38    2.16    6.89
   4   3 -38   11.56    7.98
   4  -3 -39   -1.53    6.74
   4   3 -39   -1.52    6.25
  -4   4   1   83.02   12.62
  -4   4   1   93.41   13.54
   4  -4  -1   80.43   12.70
   4  -4  -1   74.10   13.29
   4   4  -1   85.62   12.58
   4   4  -1   69.56   12.32
  -4  -4   1   99.20   12.64
  -4  -4   1   88.65   13.31
  -4   4   2  184.52   23.16
  -4   4   2  150.98   23.40
   4  -4  -2  118.58   22.63
   4  -4  -2  200.36   24.41
   4   4  -2  183.88   23.17
   4   4  -2  172.55   23.12
  -4  -4   2  182.08   22.96
  -4  -4   2  185.95   23.74
  -4   4   3  100.67   11.58
  -4   4   3   34.84   10.30
   4  -4  -3   67.97   11.05
   4  -4  -3   83.46   11.99
   4   4  -3   67.48   10.76
   4   4  -3   90.87   11.63
  -4  -4   3   61.41   10.52
  -4  -4   3   75.48   11.59
  -4   4   4  367.70   50.27
  -4   4   4  381.68   51.00
   4  -4  -4  432.43   50.95
   4  -4  -4  412.51   51.33
   4   4  -4  430.60   50.82
   4   4  -4  399.90   50.64
  -4  -4   4  363.59   50.17
  -4  -4   4  377.55   50.83
  -4   4   5    6.64    3.26
  -4   4   5   13.33    4.50
   4  -4  -5    5.79    3.35
   4  -4  -5    8.66    4.36
   4   4  -5    9.62    4.04
   4   4  -5    2.88    3.51
  -4  -4   5    5.28    3.39
  -4  -4   5    4.73    3.70
  -4   4   6  134.40   17.28
  -4   4   6   98.45   17.24
   4  -4  -6  121.45   17.33
   4  -4  -6  128.52   17.97
   4   4  -6  114.21   17.31
   4   4  -6  116.59   17.09
  -4  -4   6  112.08   16.78
  -4  -4   6  119.88   17.76
  -4   4   7    5.59    3.72
  -4   4   7    8.78    4.43
   4  -4  -7    4.09    3.66
   4  -4  -7    4.69    4.38
   4   4  -7    6.59    3.79
   4   4  -7    4.21    4.17
  -4  -4   7    7.71    3.63
  -4  -4   7    8.03    4.02
  -4   4   8  117.16   16.44
  -4   4   8  104.45   16.91
   4  -4  -8  110.69   16.70
   4  -4  -8  108.21   17.01
   4   4  -8   89.05   16.36
   4   4  -8  113.00   16.63
  -4  -4   8  121.93   16.53
  -4  -4   8  122.65   17.45
  -4   4   9  370.45   45.48
  -4   4   9  328.82   46.07
   4  -4  -9  348.13   45.81
   4  -4  -9  373.76   46.44
   4   4  -9  407.23   46.46
   4   4  -9  345.59   45.53
  -4  -4   9  298.98   44.98
  -4  -4   9  332.31   46.11
  -4   4  10  318.13   40.00
  -4   4  10  324.52   41.27
   4  -4 -10  253.56   39.88
   4  -4 -10  274.65   40.52
   4   4 -10  308.16   40.60
   4   4 -10  366.28   40.79
  -4  -4  10  320.16   40.22
  -4  -4  10  266.42   40.47
  -4   4  11   39.73    7.36
  -4   4  11   25.31    7.08
   4  -4 -11   29.58    6.99
   4  -4 -11   42.10    8.55
   4   4 -11   28.60    7.10
   4   4 -11   31.32    7.34
  -4  -4  11   40.27    7.76
  -4  -4  11   23.61    6.97
  -4   4  12   63.34   10.18
  -4   4  12   54.63   11.05
   4  -4 -12   43.50    9.89
   4  -4 -12   69.90   11.55
   4   4 -12   53.86   10.24
  -4  -4  12   53.23   10.14
  -4  -4  12   55.92   11.14
  -4   4  13   84.99   15.31
  -4   4  13  107.52   17.19
   4  -4 -13  115.11   16.79
   4  -4 -13  117.40   17.42
   4   4 -13  102.70   16.76
  -4  -4  13  100.11   15.96
  -4  -4  13   98.33   17.27
  -4   4  14  391.27   48.17
  -4   4  14  319.22   48.74
   4  -4 -14  350.67   48.39
   4  -4 -14  426.38   49.84
   4   4 -14  389.75   49.20
  -4  -4  14  352.40   48.01
  -4  -4  14  322.78   48.88
  -4   4  15  124.43   19.68
  -4   4  15  124.62   21.02
   4  -4 -15  150.18   20.90
   4  -4 -15  137.89   21.01
   4   4 -15  122.17   20.55
  -4  -4  15  136.52   21.43
  -4   4  16   30.00    8.85
   4  -4 -16   39.91    8.64
   4  -4 -16   28.31    8.36
   4   4 -16   41.54    9.14
  -4  -4  16   26.70    8.16
  -4   4  17    7.43    4.81
   4  -4 -17    3.01    4.11
   4  -4 -17    0.20    3.92
   4   4 -17   -1.82    4.43
  -4  -4  17    1.09    4.76
  -4   4  18  133.73   19.98
   4  -4 -18   88.58   17.56
   4  -4 -18  102.55   18.50
   4   4 -18  130.35   19.53
  -4  -4  18  108.36   19.22
  -4   4  19   78.14   16.78
   4  -4 -19   97.98   17.42
  -4  -4  19  106.57   18.04
  -4   4  20   59.73   14.23
   4  -4 -20   88.47   15.66
  -4  -4  20   87.69   16.26
  -4   4  21   30.80    9.73
   4  -4 -21   18.01    7.89
   4   4 -22   -0.06    4.85
   4  -4 -23   39.46    9.81
   4   4 -23   17.65    7.10
   4  -4 -24  132.84   21.31
   4   4 -24  142.96   21.90
  -4  -4  24   82.60   20.67
   4  -4 -25   49.86   13.48
   4   4 -25   95.25   16.34
  -4  -4  25   68.31   15.82
   4  -4 -26   89.36   16.94
   4   4 -26   85.02   17.08
  -4  -4  26   73.97   17.14
   4  -4 -27   -3.54    6.29
   4   4 -27   -2.67    6.04
  -4  -4  27   -1.28    6.13
   4  -4 -28   52.73   12.50
   4   4 -28   51.58   12.90
  -4  -4  28   44.23   12.91
   4  -4 -29   27.20    8.78
   4   4 -29   16.83    8.01
  -4  -4  29   23.86    9.09
   4  -4 -30   11.01    7.47
   4   4 -30    6.05    6.74
  -4  -4  30   13.46    7.99
   4  -4 -31    8.05    6.09
   4   4 -31    2.38    6.89
  -4  -4  31   11.62    7.84
   4  -4 -32   -3.15    6.22
   4   4 -32   -1.58    5.43
  -4  -4  32   -1.54    6.26
   4  -4 -33   11.99    7.15
   4   4 -33   -2.81    7.09
  -4  -4  33   -0.09    5.65
   4  -4 -34    9.86    6.90
   4   4 -34   20.56    9.89
  -4  -4  34    8.35    7.22
   4  -4 -35    4.13    7.15
   4   4 -35   14.28    8.07
  -4  -4  35    3.77    7.14
   4  -4 -36    4.09    6.10
   4   4 -36   15.95    8.90
   4  -4 -37   -4.54    7.06
   4   4 -37   -0.75    5.56
   4  -4 -38    1.54    5.95
   4   4 -38   16.45    7.46
   4  -4 -39    0.34    5.73
  -4   5   1  117.32   16.16
   4  -5  -1  108.35   16.99
   4   5  -1  125.35   16.22
   4   5  -1  108.60   15.90
  -4  -5   1  107.47   15.69
  -4  -5   1  107.28   16.41
   4  -5  -2  377.66   48.13
   4   5  -2  351.82   47.60
   4   5  -2  399.95   47.81
  -4  -5   2  362.91   47.43
  -4  -5   2  372.32   48.18
  -4   5   3  209.94   27.46
   4  -5  -3  211.85   27.82
   4  -5  -3  194.59   28.14
   4   5  -3  220.29   27.63
   4   5  -3  210.01   27.44
  -4  -5   3  206.20   27.21
  -4  -5   3  180.87   27.62
  -4   5   4   31.88    6.95
   4  -5  -4   38.76    7.36
   4  -5  -4   33.66    8.04
   4   5  -4   35.23    7.17
   4   5  -4   35.06    7.22
  -4  -5   4   59.51    7.87
  -4  -5   4   43.63    7.99
  -4   5   5   49.62    7.93
   4  -5  -5   44.32    8.04
   4  -5  -5   55.71    9.12
   4   5  -5   38.38    7.65
   4   5  -5   62.66    8.56
  -4  -5   5   53.59    7.92
  -4  -5   5   14.06    6.88
  -4   5   6   89.85   13.07
   4  -5  -6   92.54   13.48
   4  -5  -6   80.29   13.70
   4   5  -6   80.41   13.05
   4   5  -6   78.27   12.86
  -4  -5   6   85.55   12.98
  -4  -5   6   90.42   13.70
  -4   5   7  274.33   34.50
   4  -5  -7  246.47   34.56
   4  -5  -7  275.20   35.36
   4   5  -7  248.66   34.63
   4   5  -7  289.49   34.68
  -4  -5   7  224.94   33.95
  -4  -5   7  272.32   35.27
  -4   5   8   48.27    8.66
   4  -5  -8   33.23    8.50
   4  -5  -8   56.39    9.75
   4   5  -8   64.60    9.90
   4   5  -8   47.21    8.57
  -4  -5   8   50.30    8.77
  -4  -5   8   53.65    9.77
  -4   5   9   26.05    6.27
   4  -5  -9   31.26    6.91
   4  -5  -9   34.44    7.77
   4   5  -9   39.79    7.67
   4   5  -9   36.99    7.43
  -4  -5   9   39.67    7.22
  -4  -5   9   20.33    6.52
  -4   5  10   28.05    6.28
   4  -5 -10   32.30    7.09
   4   5 -10   29.56    6.82
  -4  -5  10   22.42    6.25
  -4  -5  10   35.58    7.61
  -4   5  11  341.37   42.15
   4  -5 -11  321.70   42.55
   4  -5 -11  341.99   43.27
  -4  -5  11  295.30   41.94
[truncated: 817,890 more chars]
