# Supplementary material for: LED-pump-X-ray-multiprobe crystallography for sub-second timescales
Source: Commun Chem. 2022 Aug 26;5:102. doi: 10.1038/s42004-022-00716-1 (PMC9814726; doi:10.1038/s42004-022-00716-1)
Supplement: Supplementary file 10 — Supplementary Data 1 [file 42004_2022_716_MOESM10_ESM.zip › CIFs/4s_270K/270K_4s_t15_decay.cif]

  data_global

# SUBMISSION DETAILS
 
_publ_contact_author_name       'Hatcher, Lauren'
_publ_contact_author_address
;
School of Chemistry
Cardiff University
Main Building
Park Place 
Cardiff
CF10 3AT
United Kingdom
;
_publ_contact_author_email       'HatcherL1@cardiff.ac.uk'
_publ_requested_category          FM
_publ_section_comment
; 
?
;
_publ_section_references
;
Diamond General Data Aquisition (GDA) software: http://www.opengda.org/

XIA2: Winter, G. (2010) J. Appl. Cryst. 43, 186-190.
POINTLESS: Evans, P. (2006) Acta Cryst. D62, 72-82.
AIMLESS: Evans, P. R. and Murshudov, G. N. (2013) Acta Cryst. D69, 1204-1214.
DIALS: Winter, G., et al. Acta Cryst. (2018) D74, 85-97.
CCP4: Winn, M. D. et al. (2011) Acta Cryst. D67, 235-242.
   
SHELXL: Sheldrick G. M. (2015). Acta Cryst. C71, 3-8.
SHELXT:	Sheldrick, G. M. (2015). Acta Cryst. A71, 3-8.
 
OLEX2: Dolomanov, O.V.; Bourhis, L.J.; Gildea, R.J.; Howard, J.A.K.; Puschmann,
 H., OLEX2: A complete structure solution, refinement and analysis program 
 (2009). J. Appl. Cryst., 42, 339-341.

MERCURY: Macrae, C. F., Bruno, I. J., Chisholm, J. A., Edgington,
P. R., McCabe, P., Pidcock, E., Rodriguez-Monge, L., Taylor, R.,
van de Streek, J. & Wood, P. A. (2008). J. Appl. Cryst. 41, 466-470.
;

####
 
data_270K_4s_t15_decay
 
_audit_creation_method            'SHELXL-2018/3'
_shelx_SHELXL_version_number      '2018/3'
_chemical_name_systematic         
;
Nitro-(N,N,N',N'-tetrabutyldiethylenetriamine)palladium(II)
tetraphenylborate, tetrahydrofuran solvate
;
_chemical_name_common             ?
_chemical_melting_point           ?
_chemical_formula_moiety          
;
C20 H45 N4 O2 Pd, C24 H20 B, C4 H8 O
;
_chemical_formula_sum            'C48 H73 B N4 O3 Pd' 
_chemical_formula_weight          871.31

loop_
 _atom_type_symbol
 _atom_type_description
 _atom_type_scat_dispersion_real
 _atom_type_scat_dispersion_imag
 _atom_type_scat_source
 'C'  'C'   0.0010   0.0010
 'International Tables Vol C Tables 4.2.6.8 and 6.1.1.4'
 'H'  'H'   0.0000   0.0000
 'International Tables Vol C Tables 4.2.6.8 and 6.1.1.4'
 'B'  'B'   0.0000   0.0000
 'International Tables Vol C Tables 4.2.6.8 and 6.1.1.4'
 'N'  'N'   0.0030   0.0020
 'International Tables Vol C Tables 4.2.6.8 and 6.1.1.4'
 'O'  'O'   0.0050   0.0030
 'International Tables Vol C Tables 4.2.6.8 and 6.1.1.4'
 'Pd'  'Pd'  -2.5040   0.6150
 'International Tables Vol C Tables 4.2.6.8 and 6.1.1.4'
 
_space_group_crystal_system       monoclinic
_space_group_IT_number            14
_space_group_name_H-M_alt         'P 21/n'
_space_group_name_Hall            '-P 2yn'
 
_shelx_space_group_comment
;
The symmetry employed for this shelxl refinement is uniquely defined
by the following loop, which should always be used as a source of
symmetry information in preference to the above space-group names.
They are only intended as comments.
;
 
loop_
 _space_group_symop_operation_xyz
 'x, y, z'
 '-x+1/2, y+1/2, -z+1/2'
 '-x, -y, -z'
 'x-1/2, -y-1/2, z-1/2'
 
_cell_length_a                    11.6916(4)
_cell_length_b                    13.5948(5)
_cell_length_c                    30.2498(11)
_cell_angle_alpha                 90
_cell_angle_beta                  93.585(3)
_cell_angle_gamma                 90
_cell_volume                      4798.6(3)
_cell_formula_units_Z             4
_cell_measurement_temperature     270(2)
_cell_measurement_reflns_used     9791
_cell_measurement_theta_max       21.3690025979
_cell_measurement_theta_min       1.2221464383
 
_exptl_crystal_description        Plate
_exptl_crystal_colour             Yellow
_exptl_crystal_density_meas       ?
_exptl_crystal_density_method     ?
_exptl_crystal_density_diffrn     1.206          
_exptl_crystal_F_000              1856
_exptl_transmission_factor_min    ?
_exptl_transmission_factor_max    ?
_exptl_crystal_size_max           0.100
_exptl_crystal_size_mid           0.100
_exptl_crystal_size_min           0.050
_exptl_absorpt_coefficient_mu     0.201
_shelx_estimated_absorpt_T_min    0.980
_shelx_estimated_absorpt_T_max    0.990
_exptl_absorpt_correction_T_min   0.995660847548
_exptl_absorpt_correction_T_max   1.0
_exptl_absorpt_correction_type    empirical
_exptl_absorpt_process_details    
;
CCP4 7.0.058: AIMLESS, version 0.7.1 : 27/03/18
Scaling & analysis of unmerged intensities, absorption correction using spherical harmonics
;
_exptl_absorpt_special_details    ?
_diffrn_ambient_temperature       270(2)
_diffrn_radiation_wavelength      0.534
_diffrn_measurement_device_type   'Photon counting pixel array'
_diffrn_radiation_type            Synchrotron
_diffrn_measurement_method        'shutterless scans'
_diffrn_radiation_source          'Diamond Light Source Beamline I19-2'
_diffrn_radiation_monochromator   'Silicon 111'
_diffrn_detector_area_resol_mean  ?
_diffrn_reflns_number             32793
_diffrn_reflns_av_unetI/netI      0.1084
_diffrn_reflns_av_R_equivalents   0.0970
_diffrn_reflns_limit_h_min        -14
_diffrn_reflns_limit_h_max        14
_diffrn_reflns_limit_k_min        -16
_diffrn_reflns_limit_k_max        11
_diffrn_reflns_limit_l_min        -36
_diffrn_reflns_limit_l_max        37
_diffrn_reflns_theta_min          1.376
_diffrn_reflns_theta_max          19.495
_diffrn_reflns_theta_full         18.687
_diffrn_measured_fraction_theta_max   0.995
_diffrn_measured_fraction_theta_full  0.995
_diffrn_reflns_Laue_measured_fraction_max    0.995
_diffrn_reflns_Laue_measured_fraction_full   0.995
_diffrn_reflns_point_group_measured_fraction_max   0.995
_diffrn_reflns_point_group_measured_fraction_full  0.995
_reflns_number_total              9768
_reflns_number_gt                 5690
_reflns_threshold_expression      'I > 2\s(I)'
_reflns_Friedel_coverage          0.000
_reflns_Friedel_fraction_max      .
_reflns_Friedel_fraction_full     .
 
_reflns_special_details
;
 Reflections were merged by SHELXL according to the crystal
 class for the calculation of statistics and refinement.
 
 _reflns_Friedel_fraction is defined as the number of unique
 Friedel pairs measured divided by the number that would be
 possible theoretically, ignoring centric projections and
 systematic absences.
;
 
_computing_data_collection        'Diamond GDA (http://www.opengda.org/)'
_computing_cell_refinement        'DIALS (Winter, 2018)'
_computing_data_reduction         'XIA2 (Winter 2010)'
_computing_structure_solution     'SHELXT (Sheldrick, 2015)'
_computing_structure_refinement   'SHELXL (Sheldrick, 2015)'
_computing_molecular_graphics     'OLEX2 (Dolomanov et al., 2009)'
_computing_publication_material   'MERCURY (Macrae et al., 2008)'
_refine_special_details           ?
_refine_ls_structure_factor_coef  Fsqd
_refine_ls_matrix_type            full
_refine_ls_weighting_scheme       calc
_refine_ls_weighting_details
'w=1/[\s^2^(Fo^2^)+(0.0449P)^2^] where P=(Fo^2^+2Fc^2^)/3'
_atom_sites_solution_primary      ?
_atom_sites_solution_secondary    ?
_atom_sites_solution_hydrogens    geom
_refine_ls_hydrogen_treatment     constr
_refine_ls_extinction_method      none
_refine_ls_extinction_coef        .
_refine_ls_number_reflns          9768
_refine_ls_number_parameters      526
_refine_ls_number_restraints      490
_refine_ls_R_factor_all           0.0966
_refine_ls_R_factor_gt            0.0565
_refine_ls_wR_factor_ref          0.1393
_refine_ls_wR_factor_gt           0.1227
_refine_ls_goodness_of_fit_ref    0.916
_refine_ls_restrained_S_all       0.920
_refine_ls_shift/su_max           0.001
_refine_ls_shift/su_mean          0.000
 
loop_
 _atom_site_label
 _atom_site_type_symbol
 _atom_site_fract_x
 _atom_site_fract_y
 _atom_site_fract_z
 _atom_site_U_iso_or_equiv
 _atom_site_adp_type
 _atom_site_occupancy
 _atom_site_site_symmetry_order  
 _atom_site_calc_flag
 _atom_site_refinement_flags_posn
 _atom_site_refinement_flags_adp
 _atom_site_refinement_flags_occupancy
 _atom_site_disorder_assembly
 _atom_site_disorder_group
Pd1 Pd 0.33998(2) 0.77506(2) 0.34641(2) 0.04615(12) Uani 1 1 d . . . . .
N2 N 0.3463(3) 0.9274(2) 0.33758(10) 0.0551(7) Uani 1 1 d . . . . .
N3 N 0.4546(3) 0.79848(18) 0.39812(9) 0.0468(7) Uani 1 1 d . . . . .
H3 H 0.531564 0.788302 0.387889 0.056 Uiso 1 1 calc R U . . .
N4 N 0.3308(2) 0.63140(19) 0.37129(10) 0.0487(7) Uani 1 1 d . . . . .
C1 C 0.4423(4) 0.9630(3) 0.36963(13) 0.0628(10) Uani 1 1 d . . . . .
H1A H 0.515056 0.956721 0.356154 0.075 Uiso 1 1 calc R U . . .
H1B H 0.430737 1.031929 0.376421 0.075 Uiso 1 1 calc R U . . .
C2 C 0.4446(3) 0.9033(2) 0.41169(13) 0.0597(10) Uani 1 1 d . . . . .
H2A H 0.509560 0.922071 0.431427 0.072 Uiso 1 1 calc R U . . .
H2B H 0.374904 0.913547 0.426847 0.072 Uiso 1 1 calc R U . . .
C3 C 0.4345(3) 0.7228(2) 0.43261(12) 0.0503(9) Uani 1 1 d . . . . .
H3A H 0.365757 0.738352 0.447604 0.060 Uiso 1 1 calc R U . . .
H3B H 0.498827 0.720588 0.454437 0.060 Uiso 1 1 calc R U . . .
C4 C 0.4211(3) 0.6259(2) 0.40915(12) 0.0513(9) Uani 1 1 d . . . . .
H4A H 0.399891 0.575864 0.429975 0.062 Uiso 1 1 calc R U . . .
H4B H 0.493777 0.607032 0.397831 0.062 Uiso 1 1 calc R U . . .
C5 C 0.2312(3) 0.9656(3) 0.35062(14) 0.0661(11) Uani 1 1 d . . . . .
H5A H 0.220258 0.943714 0.380579 0.079 Uiso 1 1 calc R U . . .
H5B H 0.171972 0.934963 0.331414 0.079 Uiso 1 1 calc R U . . .
C6 C 0.2126(4) 1.0762(3) 0.34888(17) 0.0899(15) Uani 1 1 d . . . . .
H6A H 0.219355 1.099110 0.318791 0.108 Uiso 1 1 calc R U . . .
H6B H 0.271654 1.108336 0.367662 0.108 Uiso 1 1 calc R U . . .
C7 C 0.0952(4) 1.1043(4) 0.3641(2) 0.1155(19) Uani 1 1 d . . . . .
H7A H 0.036976 1.065708 0.347825 0.139 Uiso 1 1 calc R U . . .
H7B H 0.092146 1.088414 0.395299 0.139 Uiso 1 1 calc R U . . .
C8 C 0.0692(6) 1.2104(4) 0.3576(3) 0.177(3) Uani 1 1 d . . . . .
H8A H 0.045374 1.222055 0.327105 0.265 Uiso 1 1 calc R U . . .
H8B H 0.136485 1.248515 0.365488 0.265 Uiso 1 1 calc R U . . .
H8C H 0.008808 1.229167 0.375986 0.265 Uiso 1 1 calc R U . . .
C9 C 0.3661(3) 0.9608(3) 0.29131(13) 0.0615(10) Uani 1 1 d . . . . .
H9A H 0.298503 0.945145 0.272362 0.074 Uiso 1 1 calc R U . . .
H9B H 0.374616 1.031752 0.291473 0.074 Uiso 1 1 calc R U . . .
C10 C 0.4684(4) 0.9165(3) 0.27154(14) 0.0707(11) Uani 1 1 d . . . . .
H10A H 0.465791 0.845467 0.274511 0.085 Uiso 1 1 calc R U . . .
H10B H 0.537680 0.939775 0.287530 0.085 Uiso 1 1 calc R U . . .
C11 C 0.4719(4) 0.9436(4) 0.22247(15) 0.0926(15) Uani 1 1 d . . . . .
H11A H 0.407839 0.912694 0.205960 0.111 Uiso 1 1 calc R U . . .
H11B H 0.463537 1.014264 0.219225 0.111 Uiso 1 1 calc R U . . .
C12 C 0.5820(5) 0.9119(5) 0.20326(19) 0.133(2) Uani 1 1 d . . . . .
H12A H 0.577924 0.925416 0.172052 0.199 Uiso 1 1 calc R U . . .
H12B H 0.593044 0.842600 0.208005 0.199 Uiso 1 1 calc R U . . .
H12C H 0.645033 0.947348 0.217474 0.199 Uiso 1 1 calc R U . . .
C13 C 0.2122(3) 0.6237(3) 0.38863(13) 0.0577(10) Uani 1 1 d . . . . .
H13A H 0.204342 0.675990 0.410062 0.069 Uiso 1 1 calc R U . . .
H13B H 0.156565 0.636204 0.364125 0.069 Uiso 1 1 calc R U . . .
C14 C 0.1805(3) 0.5281(3) 0.41005(15) 0.0668(11) Uani 1 1 d . . . . .
H14A H 0.233266 0.515456 0.435450 0.080 Uiso 1 1 calc R U . . .
H14B H 0.187457 0.474692 0.389127 0.080 Uiso 1 1 calc R U . . .
C15 C 0.0586(4) 0.5313(3) 0.42490(16) 0.0786(13) Uani 1 1 d . . . . .
H15A H 0.052801 0.584689 0.445936 0.094 Uiso 1 1 calc R U . . .
H15B H 0.006875 0.545984 0.399415 0.094 Uiso 1 1 calc R U . . .
C16 C 0.0198(4) 0.4375(3) 0.44595(17) 0.0865(15) Uani 1 1 d . . . . .
H16A H 0.020107 0.384972 0.424745 0.130 Uiso 1 1 calc R U . . .
H16B H -0.056323 0.446053 0.455501 0.130 Uiso 1 1 calc R U . . .
H16C H 0.070990 0.421726 0.471004 0.130 Uiso 1 1 calc R U . . .
C17 C 0.3486(3) 0.5509(3) 0.33904(13) 0.0586(10) Uani 1 1 d . . . . .
H17A H 0.281821 0.547324 0.318394 0.070 Uiso 1 1 calc R U . . .
H17B H 0.354005 0.489019 0.354996 0.070 Uiso 1 1 calc R U . . .
C18 C 0.4533(4) 0.5623(3) 0.31316(14) 0.0736(12) Uani 1 1 d . . . . .
H18A H 0.520791 0.564907 0.333472 0.088 Uiso 1 1 calc R U . . .
H18B H 0.448544 0.623788 0.296880 0.088 Uiso 1 1 calc R U . . .
C19 C 0.4651(5) 0.4772(4) 0.28074(19) 0.118(2) Uani 1 1 d . . . . .
H19A H 0.460936 0.415917 0.296991 0.141 Uiso 1 1 calc R U . . .
H19B H 0.400260 0.478911 0.259142 0.141 Uiso 1 1 calc R U . . .
C20 C 0.5687(6) 0.4766(4) 0.2573(2) 0.149(3) Uani 1 1 d . . . . .
H20A H 0.569018 0.420106 0.238326 0.223 Uiso 1 1 calc R U . . .
H20B H 0.633884 0.474053 0.278258 0.223 Uiso 1 1 calc R U . . .
H20C H 0.572300 0.535341 0.239854 0.223 Uiso 1 1 calc R U . . .
C21 C 0.6563(3) 0.3737(2) 0.42713(13) 0.0520(9) Uani 1 1 d . . . . .
C22 C 0.7085(3) 0.4239(3) 0.39375(14) 0.0651(11) Uani 1 1 d . . . . .
H22 H 0.724674 0.389792 0.368244 0.078 Uiso 1 1 calc R U . . .
C23 C 0.7372(4) 0.5224(3) 0.39688(18) 0.0832(13) Uani 1 1 d . . . . .
H23 H 0.771792 0.552832 0.373642 0.100 Uiso 1 1 calc R U . . .
C24 C 0.7154(4) 0.5754(3) 0.43381(18) 0.0805(13) Uani 1 1 d . . . . .
H24 H 0.737283 0.641048 0.436380 0.097 Uiso 1 1 calc R U . . .
C25 C 0.6604(3) 0.5300(3) 0.46702(16) 0.0691(11) Uani 1 1 d . . . . .
H25 H 0.642622 0.565394 0.491991 0.083 Uiso 1 1 calc R U . . .
C26 C 0.6317(3) 0.4319(3) 0.46333(14) 0.0595(10) Uani 1 1 d . . . . .
H26 H 0.593892 0.402900 0.486155 0.071 Uiso 1 1 calc R U . . .
C27 C 0.7345(3) 0.2015(2) 0.45874(13) 0.0513(8) Uani 1 1 d . . . . .
C28 C 0.8091(4) 0.2508(3) 0.48874(14) 0.0628(11) Uani 1 1 d . . . . .
H28 H 0.803966 0.318980 0.490435 0.075 Uiso 1 1 calc R U . . .
C29 C 0.8910(4) 0.2033(3) 0.51625(16) 0.0815(14) Uani 1 1 d . . . . .
H29 H 0.938096 0.239988 0.535912 0.098 Uiso 1 1 calc R U . . .
C30 C 0.9033(4) 0.1041(3) 0.51493(17) 0.0867(14) Uani 1 1 d . . . . .
H30 H 0.958033 0.072399 0.533491 0.104 Uiso 1 1 calc R U . . .
C31 C 0.8334(4) 0.0520(3) 0.48560(19) 0.0871(14) Uani 1 1 d . . . . .
H31 H 0.840541 -0.016036 0.484157 0.105 Uiso 1 1 calc R U . . .
C32 C 0.7515(3) 0.0994(3) 0.45790(16) 0.0734(12) Uani 1 1 d . . . . .
H32 H 0.706231 0.061846 0.437966 0.088 Uiso 1 1 calc R U . . .
C33 C 0.5053(3) 0.2306(2) 0.44400(12) 0.0490(8) Uani 1 1 d . . . . .
C34 C 0.4796(3) 0.1454(2) 0.46677(12) 0.0526(9) Uani 1 1 d . . . . .
H34 H 0.538318 0.100804 0.473740 0.063 Uiso 1 1 calc R U . . .
C35 C 0.3703(3) 0.1235(3) 0.47963(13) 0.0620(10) Uani 1 1 d . . . . .
H35 H 0.357517 0.064989 0.494457 0.074 Uiso 1 1 calc R U . . .
C36 C 0.2809(4) 0.1879(3) 0.47059(15) 0.0705(12) Uani 1 1 d . . . . .
H36 H 0.207766 0.173711 0.479297 0.085 Uiso 1 1 calc R U . . .
C37 C 0.3023(4) 0.2737(3) 0.44832(17) 0.0790(14) Uani 1 1 d . . . . .
H37 H 0.243419 0.318454 0.441854 0.095 Uiso 1 1 calc R U . . .
C38 C 0.4120(4) 0.2931(3) 0.43561(16) 0.0707(12) Uani 1 1 d . . . . .
H38 H 0.423984 0.351498 0.420553 0.085 Uiso 1 1 calc R U . . .
C39 C 0.6363(4) 0.2136(3) 0.37498(14) 0.0634(10) Uani 1 1 d . . . . .
C40 C 0.5433(4) 0.2202(3) 0.34425(15) 0.0748(12) Uani 1 1 d . . . . .
H40 H 0.474026 0.243780 0.353453 0.090 Uiso 1 1 calc R U . . .
C41 C 0.5502(5) 0.1925(3) 0.29964(17) 0.0934(15) Uani 1 1 d . . . . .
H41 H 0.486402 0.199460 0.279941 0.112 Uiso 1 1 calc R U . . .
C42 C 0.6499(6) 0.1553(4) 0.2850(2) 0.118(2) Uani 1 1 d . . . . .
H42 H 0.654482 0.136134 0.255658 0.142 Uiso 1 1 calc R U . . .
C43 C 0.7425(6) 0.1470(5) 0.3147(2) 0.137(2) Uani 1 1 d . . . . .
H43 H 0.811091 0.122247 0.305324 0.164 Uiso 1 1 calc R U . . .
C44 C 0.7360(5) 0.1749(4) 0.35829(18) 0.1069(17) Uani 1 1 d . . . . .
H44 H 0.800677 0.167662 0.377511 0.128 Uiso 1 1 calc R U . . .
B1 B 0.6334(4) 0.2546(3) 0.42645(16) 0.0528(9) Uani 1 1 d . . . . .
O3 O 0.6849(16) 0.808(3) 0.3640(12) 0.0911(15) Uani 0.553(16) 1 d D . P A 1
C45 C 0.7270(12) 0.7577(14) 0.3265(5) 0.0924(18) Uani 0.553(16) 1 d D . P A 1
H45A H 0.704782 0.792773 0.299448 0.111 Uiso 0.553(16) 1 calc R U P A 1
H45B H 0.695219 0.691794 0.324409 0.111 Uiso 0.553(16) 1 calc R U P A 1
C46 C 0.8536(11) 0.7530(16) 0.3330(6) 0.111(2) Uani 0.553(16) 1 d D . P A 1
H46A H 0.878914 0.685588 0.337497 0.133 Uiso 0.553(16) 1 calc R U P A 1
H46B H 0.889048 0.779517 0.307403 0.133 Uiso 0.553(16) 1 calc R U P A 1
C47 C 0.8837(9) 0.8131(14) 0.3728(4) 0.111(2) Uani 0.553(16) 1 d D . P A 1
H47A H 0.929313 0.774465 0.394347 0.133 Uiso 0.553(16) 1 calc R U P A 1
H47B H 0.928627 0.869691 0.364829 0.133 Uiso 0.553(16) 1 calc R U P A 1
C48 C 0.7808(10) 0.8451(10) 0.3915(4) 0.0924(18) Uani 0.553(16) 1 d D . P A 1
H48A H 0.778403 0.916353 0.392581 0.111 Uiso 0.553(16) 1 calc R U P A 1
H48B H 0.777794 0.820077 0.421451 0.111 Uiso 0.553(16) 1 calc R U P A 1
O3A O 0.680(2) 0.802(4) 0.3638(15) 0.0911(15) Uani 0.447(16) 1 d D . P A 2
C45A C 0.7403(15) 0.7781(17) 0.3251(7) 0.0924(18) Uani 0.447(16) 1 d D . P A 2
H45C H 0.724650 0.826609 0.302040 0.111 Uiso 0.447(16) 1 calc R U P A 2
H45D H 0.717697 0.713790 0.313768 0.111 Uiso 0.447(16) 1 calc R U P A 2
C46A C 0.8629(14) 0.7788(17) 0.3402(9) 0.111(2) Uani 0.447(16) 1 d D . P A 2
H46C H 0.884711 0.720401 0.357077 0.133 Uiso 0.447(16) 1 calc R U P A 2
H46D H 0.912019 0.786144 0.315716 0.133 Uiso 0.447(16) 1 calc R U P A 2
C47A C 0.8632(12) 0.8669(15) 0.3681(5) 0.111(2) Uani 0.447(16) 1 d D . P A 2
H47C H 0.918824 0.860030 0.393028 0.133 Uiso 0.447(16) 1 calc R U P A 2
H47D H 0.882990 0.924385 0.351134 0.133 Uiso 0.447(16) 1 calc R U P A 2
C48A C 0.7510(12) 0.8769(11) 0.3831(5) 0.0924(18) Uani 0.447(16) 1 d D . P A 2
H48C H 0.753673 0.871771 0.415137 0.111 Uiso 0.447(16) 1 calc R U P A 2
H48D H 0.719962 0.940935 0.374740 0.111 Uiso 0.447(16) 1 calc R U P A 2
O1 O 0.1255(3) 0.7602(2) 0.29856(10) 0.1123(10) Uani 0.962(5) 1 d D . P B 3
O2 O 0.2614(2) 0.72351(18) 0.25951(10) 0.1123(10) Uani 0.962(5) 1 d D . P B 3
N1 N 0.2261(2) 0.74929(11) 0.29410(8) 0.0665(9) Uani 0.962(5) 1 d D . P B 3
O1A O 0.222(2) 0.7554(2) 0.3027(4) 0.1123(10) Uani 0.038(5) 1 d D . P B 4
O2A O 0.3288(18) 0.7137(4) 0.2527(5) 0.1123(10) Uani 0.038(5) 1 d D . P B 4
N1A N 0.2227(16) 0.7280(3) 0.2616(4) 0.0665(9) Uani 0.038(5) 1 d D . P B 4
 
loop_
 _atom_site_aniso_label
 _atom_site_aniso_U_11
 _atom_site_aniso_U_22
 _atom_site_aniso_U_33
 _atom_site_aniso_U_23
 _atom_site_aniso_U_13
 _atom_site_aniso_U_12
Pd1 0.04482(19) 0.0511(2) 0.0422(2) 0.00100(14) -0.00036(13) -0.00178(14)
N2 0.0584(18) 0.0552(18) 0.0513(18) 0.0061(14) 0.0003(13) 0.0002(13)
N3 0.0468(17) 0.0520(13) 0.0414(17) -0.0013(12) 0.0003(13) -0.0052(13)
N4 0.0440(15) 0.0530(15) 0.0487(18) -0.0044(13) -0.0006(12) -0.0033(13)
C1 0.073(3) 0.054(2) 0.060(2) 0.0015(17) -0.0067(18) -0.0067(19)
C2 0.069(3) 0.0541(16) 0.055(2) -0.0033(15) -0.0076(19) -0.0013(18)
C3 0.054(2) 0.0571(18) 0.039(2) 0.0031(13) -0.0022(16) -0.0024(17)
C4 0.048(2) 0.0548(17) 0.051(2) 0.0024(16) -0.0028(16) 0.0001(17)
C5 0.067(2) 0.0629(19) 0.069(3) -0.002(2) 0.006(2) 0.0070(18)
C6 0.098(3) 0.067(2) 0.103(4) -0.001(2) -0.003(3) 0.023(2)
C7 0.099(4) 0.100(3) 0.145(5) -0.033(3) -0.010(3) 0.038(3)
C8 0.151(6) 0.100(3) 0.275(10) -0.044(4) -0.029(7) 0.049(4)
C9 0.068(3) 0.060(2) 0.056(2) 0.0130(19) 0.0012(18) -0.0044(19)
C10 0.064(3) 0.084(3) 0.064(2) 0.010(2) 0.006(2) -0.008(2)
C11 0.098(4) 0.116(4) 0.066(3) 0.010(3) 0.021(3) -0.005(3)
C12 0.109(4) 0.190(6) 0.104(5) -0.010(4) 0.043(4) -0.006(4)
C13 0.0451(18) 0.061(2) 0.067(3) 0.0042(18) 0.0033(17) -0.0066(17)
C14 0.056(2) 0.067(2) 0.078(3) 0.012(2) 0.008(2) -0.0031(19)
C15 0.059(2) 0.080(2) 0.098(4) 0.007(2) 0.019(2) -0.009(2)
C16 0.069(3) 0.080(3) 0.113(4) 0.010(3) 0.028(3) -0.012(2)
C17 0.066(2) 0.052(2) 0.057(2) -0.0079(16) 0.0000(18) -0.0015(18)
C18 0.073(3) 0.086(3) 0.062(3) -0.010(2) 0.009(2) 0.006(2)
C19 0.126(5) 0.117(4) 0.115(5) -0.043(3) 0.048(4) -0.005(3)
C20 0.157(6) 0.154(5) 0.144(6) -0.030(4) 0.079(5) 0.013(4)
C21 0.049(2) 0.0507(15) 0.055(2) 0.0060(14) -0.0046(17) -0.0016(16)
C22 0.055(2) 0.071(2) 0.070(3) 0.0127(19) 0.006(2) -0.0085(19)
C23 0.061(3) 0.069(2) 0.121(4) 0.025(2) 0.018(3) -0.009(2)
C24 0.057(3) 0.055(2) 0.128(4) 0.014(2) -0.007(2) -0.002(2)
C25 0.063(3) 0.0514(17) 0.090(3) -0.0025(19) -0.016(2) 0.0067(18)
C26 0.068(3) 0.0510(17) 0.058(2) 0.0035(16) -0.003(2) 0.0039(17)
C27 0.049(2) 0.0499(16) 0.056(2) 0.0002(15) 0.0134(15) 0.0029(14)
C28 0.059(2) 0.060(2) 0.068(3) -0.0014(18) -0.0022(18) 0.0068(17)
C29 0.072(3) 0.082(2) 0.088(3) -0.004(2) -0.017(2) 0.017(2)
C30 0.060(3) 0.081(2) 0.118(4) 0.017(2) 0.001(2) 0.020(2)
C31 0.060(3) 0.060(2) 0.141(4) 0.019(2) 0.004(2) 0.0082(19)
C32 0.055(2) 0.0525(17) 0.113(4) -0.004(2) 0.003(2) 0.0047(17)
C33 0.0504(17) 0.0469(17) 0.049(2) -0.0029(16) -0.0017(16) -0.0014(14)
C34 0.0530(19) 0.0491(17) 0.055(2) 0.0008(16) -0.0015(18) -0.0014(16)
C35 0.057(2) 0.063(2) 0.065(3) 0.005(2) 0.0009(19) -0.0082(16)
C36 0.053(2) 0.068(2) 0.091(3) -0.003(2) 0.012(2) -0.0035(17)
C37 0.054(2) 0.062(2) 0.121(4) 0.005(2) 0.007(2) 0.0048(19)
C38 0.058(2) 0.052(2) 0.101(4) 0.012(2) 0.006(2) 0.0050(17)
C39 0.076(2) 0.061(2) 0.054(2) -0.0023(19) 0.0080(16) -0.007(2)
C40 0.094(3) 0.070(3) 0.059(2) 0.009(2) -0.006(2) -0.024(2)
C41 0.144(4) 0.078(3) 0.056(2) 0.010(2) -0.008(3) -0.035(3)
C42 0.178(5) 0.105(4) 0.074(4) -0.012(3) 0.024(3) -0.027(4)
C43 0.160(5) 0.167(6) 0.088(3) -0.044(4) 0.032(3) 0.020(5)
C44 0.103(3) 0.139(4) 0.080(3) -0.028(3) 0.022(3) 0.017(3)
B1 0.055(2) 0.0495(16) 0.054(2) -0.0002(17) 0.0047(17) -0.0020(16)
O3 0.072(2) 0.099(5) 0.104(3) -0.012(2) 0.018(2) -0.0082(17)
C45 0.081(2) 0.093(5) 0.104(3) -0.011(3) 0.0136(19) -0.003(2)
C46 0.078(2) 0.115(7) 0.140(5) -0.025(4) 0.017(2) -0.008(3)
C47 0.078(2) 0.115(7) 0.140(5) -0.025(4) 0.017(2) -0.008(3)
C48 0.081(2) 0.093(5) 0.104(3) -0.011(3) 0.0136(19) -0.003(2)
O3A 0.072(2) 0.099(5) 0.104(3) -0.012(2) 0.018(2) -0.0082(17)
C45A 0.081(2) 0.093(5) 0.104(3) -0.011(3) 0.0136(19) -0.003(2)
C46A 0.078(2) 0.115(7) 0.140(5) -0.025(4) 0.017(2) -0.008(3)
C47A 0.078(2) 0.115(7) 0.140(5) -0.025(4) 0.017(2) -0.008(3)
C48A 0.081(2) 0.093(5) 0.104(3) -0.011(3) 0.0136(19) -0.003(2)
O1 0.0694(16) 0.192(3) 0.0738(16) -0.0286(16) -0.0096(13) 0.0071(15)
O2 0.0694(16) 0.192(3) 0.0738(16) -0.0286(16) -0.0096(13) 0.0071(15)
N1 0.0670(17) 0.0705(19) 0.0605(18) 0.0036(16) -0.0071(17) -0.0003(17)
O1A 0.0694(16) 0.192(3) 0.0738(16) -0.0286(16) -0.0096(13) 0.0071(15)
O2A 0.0694(16) 0.192(3) 0.0738(16) -0.0286(16) -0.0096(13) 0.0071(15)
N1A 0.0670(17) 0.0705(19) 0.0605(18) 0.0036(16) -0.0071(17) -0.0003(17)
 
_geom_special_details
;
 All esds (except the esd in the dihedral angle between two l.s. planes)
 are estimated using the full covariance matrix.  The cell esds are taken
 into account individually in the estimation of esds in distances, angles
 and torsion angles; correlations between esds in cell parameters are only
 used when they are defined by crystal symmetry.  An approximate (isotropic)
 treatment of cell esds is used for estimating esds involving l.s. planes.
;
 
loop_
 _geom_bond_atom_site_label_1
 _geom_bond_atom_site_label_2
 _geom_bond_distance
 _geom_bond_site_symmetry_2
 _geom_bond_publ_flag
Pd1 O1A 1.87(2) . ?
Pd1 N3 2.020(3) . ?
Pd1 N1 2.034(2) . ?
Pd1 N2 2.090(3) . ?
Pd1 N4 2.098(3) . ?
N2 C9 1.503(4) . ?
N2 C1 1.516(4) . ?
N2 C5 1.517(4) . ?
N3 C2 1.490(4) . ?
N3 C3 1.494(4) . ?
N3 H3 0.9800 . ?
N4 C17 1.489(4) . ?
N4 C4 1.510(4) . ?
N4 C13 1.516(4) . ?
C1 C2 1.508(5) . ?
C1 H1A 0.9700 . ?
C1 H1B 0.9700 . ?
C2 H2A 0.9700 . ?
C2 H2B 0.9700 . ?
C3 C4 1.500(4) . ?
C3 H3A 0.9700 . ?
C3 H3B 0.9700 . ?
C4 H4A 0.9700 . ?
C4 H4B 0.9700 . ?
C5 C6 1.519(5) . ?
C5 H5A 0.9700 . ?
C5 H5B 0.9700 . ?
C6 C7 1.524(6) . ?
C6 H6A 0.9700 . ?
C6 H6B 0.9700 . ?
C7 C8 1.484(7) . ?
C7 H7A 0.9700 . ?
C7 H7B 0.9700 . ?
C8 H8A 0.9600 . ?
C8 H8B 0.9600 . ?
C8 H8C 0.9600 . ?
C9 C10 1.498(5) . ?
C9 H9A 0.9700 . ?
C9 H9B 0.9700 . ?
C10 C11 1.532(5) . ?
C10 H10A 0.9700 . ?
C10 H10B 0.9700 . ?
C11 C12 1.508(6) . ?
C11 H11A 0.9700 . ?
C11 H11B 0.9700 . ?
C12 H12A 0.9600 . ?
C12 H12B 0.9600 . ?
C12 H12C 0.9600 . ?
C13 C14 1.509(5) . ?
C13 H13A 0.9700 . ?
C13 H13B 0.9700 . ?
C14 C15 1.522(5) . ?
C14 H14A 0.9700 . ?
C14 H14B 0.9700 . ?
C15 C16 1.508(5) . ?
C15 H15A 0.9700 . ?
C15 H15B 0.9700 . ?
C16 H16A 0.9600 . ?
C16 H16B 0.9600 . ?
C16 H16C 0.9600 . ?
C17 C18 1.502(5) . ?
C17 H17A 0.9700 . ?
C17 H17B 0.9700 . ?
C18 C19 1.529(6) . ?
C18 H18A 0.9700 . ?
C18 H18B 0.9700 . ?
C19 C20 1.440(7) . ?
C19 H19A 0.9700 . ?
C19 H19B 0.9700 . ?
C20 H20A 0.9600 . ?
C20 H20B 0.9600 . ?
C20 H20C 0.9600 . ?
C21 C22 1.391(5) . ?
C21 C26 1.395(5) . ?
C21 B1 1.641(5) . ?
C22 C23 1.382(5) . ?
C22 H22 0.9300 . ?
C23 C24 1.367(6) . ?
C23 H23 0.9300 . ?
C24 C25 1.372(6) . ?
C24 H24 0.9300 . ?
C25 C26 1.379(5) . ?
C25 H25 0.9300 . ?
C26 H26 0.9300 . ?
C27 C28 1.391(5) . ?
C27 C32 1.403(5) . ?
C27 B1 1.651(6) . ?
C28 C29 1.388(6) . ?
C28 H28 0.9300 . ?
C29 C30 1.357(6) . ?
C29 H29 0.9300 . ?
C30 C31 1.367(6) . ?
C30 H30 0.9300 . ?
C31 C32 1.390(6) . ?
C31 H31 0.9300 . ?
C32 H32 0.9300 . ?
C33 C34 1.390(4) . ?
C33 C38 1.394(5) . ?
C33 B1 1.653(6) . ?
C34 C35 1.391(5) . ?
C34 H34 0.9300 . ?
C35 C36 1.378(5) . ?
C35 H35 0.9300 . ?
C36 C37 1.378(5) . ?
C36 H36 0.9300 . ?
C37 C38 1.387(5) . ?
C37 H37 0.9300 . ?
C38 H38 0.9300 . ?
C39 C40 1.388(6) . ?
C39 C44 1.401(6) . ?
C39 B1 1.656(6) . ?
C40 C41 1.408(6) . ?
C40 H40 0.9300 . ?
C41 C42 1.369(7) . ?
C41 H41 0.9300 . ?
C42 C43 1.368(8) . ?
C42 H42 0.9300 . ?
C43 C44 1.379(7) . ?
C43 H43 0.9300 . ?
C44 H44 0.9300 . ?
O3 C45 1.438(11) . ?
O3 C48 1.443(16) . ?
C45 C46 1.482(11) . ?
C45 H45A 0.9700 . ?
C45 H45B 0.9700 . ?
C46 C47 1.480(12) . ?
C46 H46A 0.9700 . ?
C46 H46B 0.9700 . ?
C47 C48 1.429(10) . ?
C47 H47A 0.9700 . ?
C47 H47B 0.9700 . ?
C48 H48A 0.9700 . ?
C48 H48B 0.9700 . ?
O3A C48A 1.42(2) . ?
O3A C45A 1.440(15) . ?
C45A C46A 1.476(13) . ?
C45A H45C 0.9700 . ?
C45A H45D 0.9700 . ?
C46A C47A 1.464(13) . ?
C46A H46C 0.9700 . ?
C46A H46D 0.9700 . ?
C47A C48A 1.422(12) . ?
C47A H47C 0.9700 . ?
C47A H47D 0.9700 . ?
C48A H48C 0.9700 . ?
C48A H48D 0.9700 . ?
O1 N1 1.2012(10) . ?
O2 N1 1.2010(10) . ?
O1A N1A 1.3000(10) . ?
O2A N1A 1.3001(10) . ?
 
loop_
 _geom_angle_atom_site_label_1
 _geom_angle_atom_site_label_2
 _geom_angle_atom_site_label_3
 _geom_angle
 _geom_angle_site_symmetry_1
 _geom_angle_site_symmetry_3
 _geom_angle_publ_flag
O1A Pd1 N3 174.0(5) . . ?
N3 Pd1 N1 179.00(11) . . ?
O1A Pd1 N2 94.71(12) . . ?
N3 Pd1 N2 85.16(11) . . ?
N1 Pd1 N2 95.62(9) . . ?
O1A Pd1 N4 93.90(10) . . ?
N3 Pd1 N4 85.14(11) . . ?
N1 Pd1 N4 94.19(9) . . ?
N2 Pd1 N4 166.21(11) . . ?
C9 N2 C1 110.4(3) . . ?
C9 N2 C5 109.2(3) . . ?
C1 N2 C5 110.9(3) . . ?
C9 N2 Pd1 115.3(2) . . ?
C1 N2 Pd1 105.4(2) . . ?
C5 N2 Pd1 105.5(2) . . ?
C2 N3 C3 116.6(3) . . ?
C2 N3 Pd1 107.8(2) . . ?
C3 N3 Pd1 107.86(19) . . ?
C2 N3 H3 108.1 . . ?
C3 N3 H3 108.1 . . ?
Pd1 N3 H3 108.1 . . ?
C17 N4 C4 109.9(3) . . ?
C17 N4 C13 110.1(3) . . ?
C4 N4 C13 110.2(3) . . ?
C17 N4 Pd1 115.9(2) . . ?
C4 N4 Pd1 105.60(19) . . ?
C13 N4 Pd1 104.86(19) . . ?
C2 C1 N2 109.9(3) . . ?
C2 C1 H1A 109.7 . . ?
N2 C1 H1A 109.7 . . ?
C2 C1 H1B 109.7 . . ?
N2 C1 H1B 109.7 . . ?
H1A C1 H1B 108.2 . . ?
N3 C2 C1 106.3(3) . . ?
N3 C2 H2A 110.5 . . ?
C1 C2 H2A 110.5 . . ?
N3 C2 H2B 110.5 . . ?
C1 C2 H2B 110.5 . . ?
H2A C2 H2B 108.7 . . ?
N3 C3 C4 106.9(3) . . ?
N3 C3 H3A 110.3 . . ?
C4 C3 H3A 110.3 . . ?
N3 C3 H3B 110.3 . . ?
C4 C3 H3B 110.3 . . ?
H3A C3 H3B 108.6 . . ?
C3 C4 N4 111.2(3) . . ?
C3 C4 H4A 109.4 . . ?
N4 C4 H4A 109.4 . . ?
C3 C4 H4B 109.4 . . ?
N4 C4 H4B 109.4 . . ?
H4A C4 H4B 108.0 . . ?
N2 C5 C6 117.2(3) . . ?
N2 C5 H5A 108.0 . . ?
C6 C5 H5A 108.0 . . ?
N2 C5 H5B 108.0 . . ?
C6 C5 H5B 108.0 . . ?
H5A C5 H5B 107.2 . . ?
C5 C6 C7 111.6(4) . . ?
C5 C6 H6A 109.3 . . ?
C7 C6 H6A 109.3 . . ?
C5 C6 H6B 109.3 . . ?
C7 C6 H6B 109.3 . . ?
H6A C6 H6B 108.0 . . ?
C8 C7 C6 112.6(5) . . ?
C8 C7 H7A 109.1 . . ?
C6 C7 H7A 109.1 . . ?
C8 C7 H7B 109.1 . . ?
C6 C7 H7B 109.1 . . ?
H7A C7 H7B 107.8 . . ?
C7 C8 H8A 109.5 . . ?
C7 C8 H8B 109.5 . . ?
H8A C8 H8B 109.5 . . ?
C7 C8 H8C 109.5 . . ?
H8A C8 H8C 109.5 . . ?
H8B C8 H8C 109.5 . . ?
C10 C9 N2 115.1(3) . . ?
C10 C9 H9A 108.5 . . ?
N2 C9 H9A 108.5 . . ?
C10 C9 H9B 108.5 . . ?
N2 C9 H9B 108.5 . . ?
H9A C9 H9B 107.5 . . ?
C9 C10 C11 111.1(4) . . ?
C9 C10 H10A 109.4 . . ?
C11 C10 H10A 109.4 . . ?
C9 C10 H10B 109.4 . . ?
C11 C10 H10B 109.4 . . ?
H10A C10 H10B 108.0 . . ?
C12 C11 C10 112.3(4) . . ?
C12 C11 H11A 109.1 . . ?
C10 C11 H11A 109.1 . . ?
C12 C11 H11B 109.1 . . ?
C10 C11 H11B 109.1 . . ?
H11A C11 H11B 107.9 . . ?
C11 C12 H12A 109.5 . . ?
C11 C12 H12B 109.5 . . ?
H12A C12 H12B 109.5 . . ?
C11 C12 H12C 109.5 . . ?
H12A C12 H12C 109.5 . . ?
H12B C12 H12C 109.5 . . ?
C14 C13 N4 117.5(3) . . ?
C14 C13 H13A 107.9 . . ?
N4 C13 H13A 107.9 . . ?
C14 C13 H13B 107.9 . . ?
N4 C13 H13B 107.9 . . ?
H13A C13 H13B 107.2 . . ?
C13 C14 C15 111.2(3) . . ?
C13 C14 H14A 109.4 . . ?
C15 C14 H14A 109.4 . . ?
C13 C14 H14B 109.4 . . ?
C15 C14 H14B 109.4 . . ?
H14A C14 H14B 108.0 . . ?
C16 C15 C14 114.3(3) . . ?
C16 C15 H15A 108.7 . . ?
C14 C15 H15A 108.7 . . ?
C16 C15 H15B 108.7 . . ?
C14 C15 H15B 108.7 . . ?
H15A C15 H15B 107.6 . . ?
C15 C16 H16A 109.5 . . ?
C15 C16 H16B 109.5 . . ?
H16A C16 H16B 109.5 . . ?
C15 C16 H16C 109.5 . . ?
H16A C16 H16C 109.5 . . ?
H16B C16 H16C 109.5 . . ?
N4 C17 C18 114.7(3) . . ?
N4 C17 H17A 108.6 . . ?
C18 C17 H17A 108.6 . . ?
N4 C17 H17B 108.6 . . ?
C18 C17 H17B 108.6 . . ?
H17A C17 H17B 107.6 . . ?
C17 C18 C19 111.5(4) . . ?
C17 C18 H18A 109.3 . . ?
C19 C18 H18A 109.3 . . ?
C17 C18 H18B 109.3 . . ?
C19 C18 H18B 109.3 . . ?
H18A C18 H18B 108.0 . . ?
C20 C19 C18 115.6(5) . . ?
C20 C19 H19A 108.4 . . ?
C18 C19 H19A 108.4 . . ?
C20 C19 H19B 108.4 . . ?
C18 C19 H19B 108.4 . . ?
H19A C19 H19B 107.4 . . ?
C19 C20 H20A 109.5 . . ?
C19 C20 H20B 109.5 . . ?
H20A C20 H20B 109.5 . . ?
C19 C20 H20C 109.5 . . ?
H20A C20 H20C 109.5 . . ?
H20B C20 H20C 109.5 . . ?
C22 C21 C26 114.4(3) . . ?
C22 C21 B1 123.6(4) . . ?
C26 C21 B1 121.8(3) . . ?
C23 C22 C21 122.8(4) . . ?
C23 C22 H22 118.6 . . ?
C21 C22 H22 118.6 . . ?
C24 C23 C22 120.7(5) . . ?
C24 C23 H23 119.7 . . ?
C22 C23 H23 119.7 . . ?
C23 C24 C25 118.7(4) . . ?
C23 C24 H24 120.6 . . ?
C25 C24 H24 120.6 . . ?
C24 C25 C26 119.9(4) . . ?
C24 C25 H25 120.0 . . ?
C26 C25 H25 120.0 . . ?
C25 C26 C21 123.4(4) . . ?
C25 C26 H26 118.3 . . ?
C21 C26 H26 118.3 . . ?
C28 C27 C32 113.9(4) . . ?
C28 C27 B1 124.9(3) . . ?
C32 C27 B1 121.3(3) . . ?
C29 C28 C27 123.2(4) . . ?
C29 C28 H28 118.4 . . ?
C27 C28 H28 118.4 . . ?
C30 C29 C28 121.0(5) . . ?
C30 C29 H29 119.5 . . ?
C28 C29 H29 119.5 . . ?
C29 C30 C31 118.3(5) . . ?
C29 C30 H30 120.9 . . ?
C31 C30 H30 120.9 . . ?
C30 C31 C32 120.8(4) . . ?
C30 C31 H31 119.6 . . ?
C32 C31 H31 119.6 . . ?
C31 C32 C27 122.8(4) . . ?
C31 C32 H32 118.6 . . ?
C27 C32 H32 118.6 . . ?
C34 C33 C38 114.0(4) . . ?
C34 C33 B1 123.5(3) . . ?
C38 C33 B1 122.4(3) . . ?
C33 C34 C35 123.2(4) . . ?
C33 C34 H34 118.4 . . ?
C35 C34 H34 118.4 . . ?
C36 C35 C34 120.5(4) . . ?
C36 C35 H35 119.7 . . ?
C34 C35 H35 119.7 . . ?
C35 C36 C37 118.4(4) . . ?
C35 C36 H36 120.8 . . ?
C37 C36 H36 120.8 . . ?
C36 C37 C38 119.7(4) . . ?
C36 C37 H37 120.1 . . ?
C38 C37 H37 120.1 . . ?
C37 C38 C33 124.1(4) . . ?
C37 C38 H38 118.0 . . ?
C33 C38 H38 118.0 . . ?
C40 C39 C44 114.7(4) . . ?
C40 C39 B1 123.1(4) . . ?
C44 C39 B1 122.1(4) . . ?
C39 C40 C41 122.3(5) . . ?
C39 C40 H40 118.8 . . ?
C41 C40 H40 118.8 . . ?
C42 C41 C40 120.6(6) . . ?
C42 C41 H41 119.7 . . ?
C40 C41 H41 119.7 . . ?
C43 C42 C41 118.2(6) . . ?
C43 C42 H42 120.9 . . ?
C41 C42 H42 120.9 . . ?
C42 C43 C44 121.1(7) . . ?
C42 C43 H43 119.5 . . ?
C44 C43 H43 119.5 . . ?
C43 C44 C39 123.0(6) . . ?
C43 C44 H44 118.5 . . ?
C39 C44 H44 118.5 . . ?
C21 B1 C27 108.3(3) . . ?
C21 B1 C33 110.0(3) . . ?
C27 B1 C33 110.7(3) . . ?
C21 B1 C39 109.3(3) . . ?
C27 B1 C39 110.7(3) . . ?
C33 B1 C39 107.9(3) . . ?
C45 O3 C48 109.2(11) . . ?
O3 C45 C46 107.8(11) . . ?
O3 C45 H45A 110.2 . . ?
C46 C45 H45A 110.2 . . ?
O3 C45 H45B 110.2 . . ?
C46 C45 H45B 110.2 . . ?
H45A C45 H45B 108.5 . . ?
C47 C46 C45 105.6(9) . . ?
C47 C46 H46A 110.6 . . ?
C45 C46 H46A 110.6 . . ?
C47 C46 H46B 110.6 . . ?
C45 C46 H46B 110.6 . . ?
H46A C46 H46B 108.8 . . ?
C48 C47 C46 109.1(8) . . ?
C48 C47 H47A 109.9 . . ?
C46 C47 H47A 109.9 . . ?
C48 C47 H47B 109.9 . . ?
C46 C47 H47B 109.9 . . ?
H47A C47 H47B 108.3 . . ?
C47 C48 O3 108.0(9) . . ?
C47 C48 H48A 110.1 . . ?
O3 C48 H48A 110.1 . . ?
C47 C48 H48B 110.1 . . ?
O3 C48 H48B 110.1 . . ?
H48A C48 H48B 108.4 . . ?
C48A O3A C45A 101.1(19) . . ?
O3A C45A C46A 105.2(15) . . ?
O3A C45A H45C 110.7 . . ?
C46A C45A H45C 110.7 . . ?
O3A C45A H45D 110.7 . . ?
C46A C45A H45D 110.7 . . ?
H45C C45A H45D 108.8 . . ?
C47A C46A C45A 98.7(11) . . ?
C47A C46A H46C 112.0 . . ?
C45A C46A H46C 112.0 . . ?
C47A C46A H46D 112.0 . . ?
C45A C46A H46D 112.0 . . ?
H46C C46A H46D 109.7 . . ?
C48A C47A C46A 107.1(10) . . ?
C48A C47A H47C 110.3 . . ?
C46A C47A H47C 110.3 . . ?
C48A C47A H47D 110.3 . . ?
C46A C47A H47D 110.3 . . ?
H47C C47A H47D 108.6 . . ?
O3A C48A C47A 109.0(11) . . ?
O3A C48A H48C 109.9 . . ?
C47A C48A H48C 109.9 . . ?
O3A C48A H48D 109.9 . . ?
C47A C48A H48D 109.9 . . ?
H48C C48A H48D 108.3 . . ?
O2 N1 O1 121.75(15) . . ?
O2 N1 Pd1 119.0(2) . . ?
O1 N1 Pd1 119.3(2) . . ?
N1A O1A Pd1 132.0(12) . . ?
O2A N1A O1A 107.73(12) . . ?
 
loop_
 _geom_torsion_atom_site_label_1
 _geom_torsion_atom_site_label_2
 _geom_torsion_atom_site_label_3
 _geom_torsion_atom_site_label_4
 _geom_torsion
 _geom_torsion_site_symmetry_1
 _geom_torsion_site_symmetry_2
 _geom_torsion_site_symmetry_3
 _geom_torsion_site_symmetry_4
 _geom_torsion_publ_flag
C9 N2 C1 C2 -161.1(3) . . . . ?
C5 N2 C1 C2 77.7(4) . . . . ?
Pd1 N2 C1 C2 -36.0(3) . . . . ?
C3 N3 C2 C1 -167.8(3) . . . . ?
Pd1 N3 C2 C1 -46.4(3) . . . . ?
N2 C1 C2 N3 55.6(4) . . . . ?
C2 N3 C3 C4 166.8(3) . . . . ?
Pd1 N3 C3 C4 45.5(3) . . . . ?
N3 C3 C4 N4 -53.1(4) . . . . ?
C17 N4 C4 C3 158.8(3) . . . . ?
C13 N4 C4 C3 -79.6(3) . . . . ?
Pd1 N4 C4 C3 33.2(3) . . . . ?
C9 N2 C5 C6 -57.5(5) . . . . ?
C1 N2 C5 C6 64.4(5) . . . . ?
Pd1 N2 C5 C6 178.1(3) . . . . ?
N2 C5 C6 C7 -178.2(4) . . . . ?
C5 C6 C7 C8 -173.0(5) . . . . ?
C1 N2 C9 C10 66.3(4) . . . . ?
C5 N2 C9 C10 -171.5(3) . . . . ?
Pd1 N2 C9 C10 -53.0(4) . . . . ?
N2 C9 C10 C11 172.1(3) . . . . ?
C9 C10 C11 C12 172.2(4) . . . . ?
C17 N4 C13 C14 56.2(4) . . . . ?
C4 N4 C13 C14 -65.2(4) . . . . ?
Pd1 N4 C13 C14 -178.4(3) . . . . ?
N4 C13 C14 C15 -179.0(3) . . . . ?
C13 C14 C15 C16 179.0(4) . . . . ?
C4 N4 C17 C18 -69.7(4) . . . . ?
C13 N4 C17 C18 168.6(3) . . . . ?
Pd1 N4 C17 C18 49.9(4) . . . . ?
N4 C17 C18 C19 -179.8(4) . . . . ?
C17 C18 C19 C20 -174.4(5) . . . . ?
C26 C21 C22 C23 2.2(6) . . . . ?
B1 C21 C22 C23 -173.4(4) . . . . ?
C21 C22 C23 C24 0.2(7) . . . . ?
C22 C23 C24 C25 -2.4(7) . . . . ?
C23 C24 C25 C26 2.0(6) . . . . ?
C24 C25 C26 C21 0.5(6) . . . . ?
C22 C21 C26 C25 -2.6(5) . . . . ?
B1 C21 C26 C25 173.1(4) . . . . ?
C32 C27 C28 C29 -1.7(6) . . . . ?
B1 C27 C28 C29 178.1(4) . . . . ?
C27 C28 C29 C30 0.7(7) . . . . ?
C28 C29 C30 C31 0.3(8) . . . . ?
C29 C30 C31 C32 -0.1(8) . . . . ?
C30 C31 C32 C27 -1.1(7) . . . . ?
C28 C27 C32 C31 1.9(6) . . . . ?
B1 C27 C32 C31 -177.9(4) . . . . ?
C38 C33 C34 C35 0.8(5) . . . . ?
B1 C33 C34 C35 -176.9(4) . . . . ?
C33 C34 C35 C36 -0.9(6) . . . . ?
C34 C35 C36 C37 0.4(6) . . . . ?
C35 C36 C37 C38 0.1(7) . . . . ?
C36 C37 C38 C33 -0.2(8) . . . . ?
C34 C33 C38 C37 -0.2(6) . . . . ?
B1 C33 C38 C37 177.5(4) . . . . ?
C44 C39 C40 C41 -1.6(6) . . . . ?
B1 C39 C40 C41 174.6(4) . . . . ?
C39 C40 C41 C42 1.5(7) . . . . ?
C40 C41 C42 C43 -0.8(8) . . . . ?
C41 C42 C43 C44 0.3(10) . . . . ?
C42 C43 C44 C39 -0.5(10) . . . . ?
C40 C39 C44 C43 1.1(8) . . . . ?
B1 C39 C44 C43 -175.1(5) . . . . ?
C22 C21 B1 C27 100.2(4) . . . . ?
C26 C21 B1 C27 -75.1(4) . . . . ?
C22 C21 B1 C33 -138.8(4) . . . . ?
C26 C21 B1 C33 45.9(5) . . . . ?
C22 C21 B1 C39 -20.5(5) . . . . ?
C26 C21 B1 C39 164.2(4) . . . . ?
C28 C27 B1 C21 13.3(5) . . . . ?
C32 C27 B1 C21 -166.9(4) . . . . ?
C28 C27 B1 C33 -107.3(4) . . . . ?
C32 C27 B1 C33 72.5(5) . . . . ?
C28 C27 B1 C39 133.1(4) . . . . ?
C32 C27 B1 C39 -47.1(5) . . . . ?
C34 C33 B1 C21 -148.4(3) . . . . ?
C38 C33 B1 C21 34.1(5) . . . . ?
C34 C33 B1 C27 -28.8(5) . . . . ?
C38 C33 B1 C27 153.7(4) . . . . ?
C34 C33 B1 C39 92.4(4) . . . . ?
C38 C33 B1 C39 -85.1(4) . . . . ?
C40 C39 B1 C21 -81.6(5) . . . . ?
C44 C39 B1 C21 94.4(5) . . . . ?
C40 C39 B1 C27 159.2(3) . . . . ?
C44 C39 B1 C27 -24.8(5) . . . . ?
C40 C39 B1 C33 38.0(5) . . . . ?
C44 C39 B1 C33 -146.1(4) . . . . ?
C48 O3 C45 C46 6(4) . . . . ?
O3 C45 C46 C47 -7(3) . . . . ?
C45 C46 C47 C48 4.7(18) . . . . ?
C46 C47 C48 O3 -1(3) . . . . ?
C45 O3 C48 C47 -3(4) . . . . ?
C48A O3A C45A C46A 41(4) . . . . ?
O3A C45A C46A C47A -42(3) . . . . ?
C45A C46A C47A C48A 27(2) . . . . ?
C45A O3A C48A C47A -23(5) . . . . ?
C46A C47A C48A O3A -3(4) . . . . ?
N2 Pd1 O1A N1A 98.10(16) . . . . ?
N4 Pd1 O1A N1A -92.69(15) . . . . ?
Pd1 O1A N1A O2A 0.00(3) . . . . ?
 
_refine_diff_density_max    0.330
_refine_diff_density_min   -0.419
_refine_diff_density_rms    0.067

_shelx_res_file
;
TITL shelxt in P 1 21/n 1
    71b_pdno2_tr_270k_100s_15_decay.res
    created by SHELXL-2018/3 at 15:13:32 on 30-Mar-2020
CELL 0.534 11.6916 13.5948 30.2498 90 93.585 90
ZERR 4 0.000417 0.000456 0.0011 0 0.003146 0
LATT 1
SYMM 0.5-X,0.5+Y,0.5-Z
SFAC C H B N O Pd
DISP B 0 0 4.561
DISP C 0.001 0.001 6.94
DISP H -0 0 0.611
DISP N 0.003 0.002 10.693
DISP O 0.005 0.003 16.398
DISP Pd -2.504 0.615 1934.604
UNIT 192 292 4 16 12 4
DFIX 1.2 0.001 N1 O1 N1 O2
DFIX 1.3 0.001 O1A N1A N1A O2A
DANG 2.1 0.001 O1 O2 O1A O2A
FLAT 0.001 Pd1 O1 O2 N1 O1A O2A N1A
RIGU 0.001 0.002
EADP O3 O3A
EADP C45 C45A C48 C48A
EADP C46 C46A C47 C47A
EADP O1 O1A O2 O2A
EADP N1 N1A

L.S. 20
PLAN  5
SIZE 0.1 0.1 0.05
TEMP -3
BOND $H
list 4
CONF
fmap 2
acta
SHEL 999 0.8
OMIT 2 5 22
OMIT -1 2 3
OMIT -6 12 5
OMIT 5 13 2
OMIT -7 12 6
REM <olex2.extras>
REM <HklSrc "%.\\71b_PdNO2_TR_270K_100S_15_decay.hkl">
REM </olex2.extras>

WGHT    0.044900
FVAR       0.24654   0.55273   0.96241
PD1   6    0.339978    0.775060    0.346411    11.00000    0.04482    0.05107 =
         0.04218    0.00100   -0.00036   -0.00178
N2    4    0.346297    0.927413    0.337584    11.00000    0.05840    0.05518 =
         0.05131    0.00610    0.00030    0.00017
N3    4    0.454557    0.798481    0.398121    11.00000    0.04676    0.05200 =
         0.04139   -0.00130    0.00030   -0.00523
AFIX  13
H3    2    0.531564    0.788302    0.387889    11.00000   -1.20000
AFIX   0
N4    4    0.330780    0.631400    0.371294    11.00000    0.04401    0.05303 =
         0.04868   -0.00436   -0.00059   -0.00332
C1    1    0.442283    0.963043    0.369631    11.00000    0.07268    0.05442 =
         0.06004    0.00149   -0.00667   -0.00669
AFIX  23
H1A   2    0.515056    0.956721    0.356154    11.00000   -1.20000
H1B   2    0.430737    1.031929    0.376421    11.00000   -1.20000
AFIX   0
C2    1    0.444636    0.903305    0.411694    11.00000    0.06853    0.05414 =
         0.05512   -0.00328   -0.00758   -0.00128
AFIX  23
H2A   2    0.509560    0.922071    0.431427    11.00000   -1.20000
H2B   2    0.374904    0.913547    0.426847    11.00000   -1.20000
AFIX   0
C3    1    0.434460    0.722829    0.432615    11.00000    0.05424    0.05711 =
         0.03893    0.00306   -0.00225   -0.00244
AFIX  23
H3A   2    0.365757    0.738352    0.447604    11.00000   -1.20000
H3B   2    0.498827    0.720588    0.454437    11.00000   -1.20000
AFIX   0
C4    1    0.421124    0.625902    0.409147    11.00000    0.04775    0.05483 =
         0.05057    0.00242   -0.00279    0.00011
AFIX  23
H4A   2    0.399891    0.575864    0.429975    11.00000   -1.20000
H4B   2    0.493777    0.607032    0.397831    11.00000   -1.20000
AFIX   0
C5    1    0.231232    0.965616    0.350621    11.00000    0.06669    0.06291 =
         0.06885   -0.00230    0.00628    0.00698
AFIX  23
H5A   2    0.220258    0.943714    0.380579    11.00000   -1.20000
H5B   2    0.171972    0.934963    0.331414    11.00000   -1.20000
AFIX   0
C6    1    0.212638    1.076179    0.348883    11.00000    0.09802    0.06716 =
         0.10349   -0.00054   -0.00302    0.02254
AFIX  23
H6A   2    0.219355    1.099110    0.318791    11.00000   -1.20000
H6B   2    0.271654    1.108336    0.367662    11.00000   -1.20000
AFIX   0
C7    1    0.095204    1.104348    0.364139    11.00000    0.09905    0.09969 =
         0.14544   -0.03309   -0.01012    0.03829
AFIX  23
H7A   2    0.036976    1.065708    0.347825    11.00000   -1.20000
H7B   2    0.092146    1.088414    0.395299    11.00000   -1.20000
AFIX   0
C8    1    0.069170    1.210381    0.357603    11.00000    0.15057    0.09998 =
         0.27495   -0.04353   -0.02862    0.04870
AFIX 137
H8A   2    0.045374    1.222055    0.327105    11.00000   -1.50000
H8B   2    0.136485    1.248515    0.365488    11.00000   -1.50000
H8C   2    0.008808    1.229167    0.375986    11.00000   -1.50000
AFIX   0
C9    1    0.366054    0.960781    0.291312    11.00000    0.06780    0.05995 =
         0.05642    0.01300    0.00117   -0.00441
AFIX  23
H9A   2    0.298503    0.945145    0.272362    11.00000   -1.20000
H9B   2    0.374616    1.031752    0.291473    11.00000   -1.20000
AFIX   0
C10   1    0.468437    0.916461    0.271538    11.00000    0.06401    0.08444 =
         0.06381    0.01014    0.00617   -0.00798
AFIX  23
H10A  2    0.465791    0.845467    0.274511    11.00000   -1.20000
H10B  2    0.537680    0.939775    0.287530    11.00000   -1.20000
AFIX   0
C11   1    0.471938    0.943603    0.222473    11.00000    0.09832    0.11559 =
         0.06580    0.00974    0.02066   -0.00498
AFIX  23
H11A  2    0.407839    0.912694    0.205960    11.00000   -1.20000
H11B  2    0.463537    1.014264    0.219225    11.00000   -1.20000
AFIX   0
C12   1    0.581977    0.911859    0.203256    11.00000    0.10919    0.18984 =
         0.10358   -0.00979    0.04284   -0.00628
AFIX 137
H12A  2    0.577924    0.925416    0.172052    11.00000   -1.50000
H12B  2    0.593044    0.842600    0.208005    11.00000   -1.50000
H12C  2    0.645033    0.947348    0.217474    11.00000   -1.50000
AFIX   0
C13   1    0.212202    0.623740    0.388627    11.00000    0.04512    0.06079 =
         0.06712    0.00419    0.00334   -0.00662
AFIX  23
H13A  2    0.204342    0.675990    0.410062    11.00000   -1.20000
H13B  2    0.156565    0.636204    0.364125    11.00000   -1.20000
AFIX   0
C14   1    0.180533    0.528112    0.410049    11.00000    0.05642    0.06665 =
         0.07776    0.01194    0.00834   -0.00310
AFIX  23
H14A  2    0.233266    0.515456    0.435450    11.00000   -1.20000
H14B  2    0.187457    0.474692    0.389127    11.00000   -1.20000
AFIX   0
C15   1    0.058583    0.531347    0.424896    11.00000    0.05931    0.07990 =
         0.09846    0.00743    0.01868   -0.00943
AFIX  23
H15A  2    0.052801    0.584689    0.445936    11.00000   -1.20000
H15B  2    0.006875    0.545984    0.399415    11.00000   -1.20000
AFIX   0
C16   1    0.019816    0.437495    0.445950    11.00000    0.06903    0.07989 =
         0.11347    0.00977    0.02837   -0.01157
AFIX 137
H16A  2    0.020107    0.384972    0.424745    11.00000   -1.50000
H16B  2   -0.056323    0.446053    0.455501    11.00000   -1.50000
H16C  2    0.070990    0.421726    0.471004    11.00000   -1.50000
AFIX   0
C17   1    0.348587    0.550905    0.339043    11.00000    0.06621    0.05230 =
         0.05673   -0.00788    0.00003   -0.00152
AFIX  23
H17A  2    0.281821    0.547324    0.318394    11.00000   -1.20000
H17B  2    0.354005    0.489019    0.354996    11.00000   -1.20000
AFIX   0
C18   1    0.453287    0.562306    0.313163    11.00000    0.07298    0.08580 =
         0.06249   -0.01019    0.00912    0.00635
AFIX  23
H18A  2    0.520791    0.564907    0.333472    11.00000   -1.20000
H18B  2    0.448544    0.623788    0.296880    11.00000   -1.20000
AFIX   0
C19   1    0.465144    0.477185    0.280740    11.00000    0.12632    0.11717 =
         0.11461   -0.04334    0.04835   -0.00455
AFIX  23
H19A  2    0.460936    0.415917    0.296991    11.00000   -1.20000
H19B  2    0.400260    0.478911    0.259142    11.00000   -1.20000
AFIX   0
C20   1    0.568723    0.476625    0.257344    11.00000    0.15681    0.15440 =
         0.14442   -0.03019    0.07934    0.01306
AFIX 137
H20A  2    0.569018    0.420106    0.238326    11.00000   -1.50000
H20B  2    0.633884    0.474053    0.278258    11.00000   -1.50000
H20C  2    0.572300    0.535341    0.239854    11.00000   -1.50000
AFIX   0

C21   1    0.656266    0.373735    0.427128    11.00000    0.04896    0.05069 =
         0.05535    0.00600   -0.00463   -0.00164
C22   1    0.708454    0.423929    0.393750    11.00000    0.05502    0.07064 =
         0.06987    0.01272    0.00581   -0.00848
AFIX  43
H22   2    0.724674    0.389792    0.368244    11.00000   -1.20000
AFIX   0
C23   1    0.737214    0.522363    0.396885    11.00000    0.06128    0.06923 =
         0.12053    0.02502    0.01764   -0.00946
AFIX  43
H23   2    0.771792    0.552832    0.373642    11.00000   -1.20000
AFIX   0
C24   1    0.715353    0.575436    0.433814    11.00000    0.05702    0.05494 =
         0.12787    0.01450   -0.00738   -0.00201
AFIX  43
H24   2    0.737283    0.641048    0.436380    11.00000   -1.20000
AFIX   0
C25   1    0.660426    0.530013    0.467021    11.00000    0.06330    0.05140 =
         0.08993   -0.00246   -0.01608    0.00667
AFIX  43
H25   2    0.642622    0.565394    0.491991    11.00000   -1.20000
AFIX   0
C26   1    0.631660    0.431850    0.463326    11.00000    0.06808    0.05099 =
         0.05849    0.00350   -0.00333    0.00394
AFIX  43
H26   2    0.593892    0.402900    0.486155    11.00000   -1.20000
AFIX   0
C27   1    0.734474    0.201540    0.458741    11.00000    0.04878    0.04992 =
         0.05648    0.00018    0.01336    0.00292
C28   1    0.809141    0.250837    0.488737    11.00000    0.05914    0.06039 =
         0.06803   -0.00136   -0.00219    0.00677
AFIX  43
H28   2    0.803966    0.318980    0.490435    11.00000   -1.20000
AFIX   0
C29   1    0.890987    0.203289    0.516255    11.00000    0.07191    0.08241 =
         0.08751   -0.00441   -0.01658    0.01742
AFIX  43
H29   2    0.938096    0.239988    0.535912    11.00000   -1.20000
AFIX   0
C30   1    0.903350    0.104096    0.514926    11.00000    0.05973    0.08139 =
         0.11844    0.01659    0.00074    0.02003
AFIX  43
H30   2    0.958033    0.072399    0.533491    11.00000   -1.20000
AFIX   0
C31   1    0.833350    0.051999    0.485598    11.00000    0.06016    0.06014 =
         0.14075    0.01854    0.00400    0.00824
AFIX  43
H31   2    0.840541   -0.016036    0.484157    11.00000   -1.20000
AFIX   0
C32   1    0.751550    0.099396    0.457897    11.00000    0.05471    0.05250 =
         0.11278   -0.00405    0.00349    0.00466
AFIX  43
H32   2    0.706231    0.061846    0.437966    11.00000   -1.20000
AFIX   0
C33   1    0.505317    0.230565    0.443996    11.00000    0.05043    0.04690 =
         0.04898   -0.00291   -0.00165   -0.00140
C34   1    0.479586    0.145366    0.466767    11.00000    0.05301    0.04915 =
         0.05496    0.00079   -0.00145   -0.00140
AFIX  43
H34   2    0.538318    0.100804    0.473740    11.00000   -1.20000
AFIX   0
C35   1    0.370313    0.123512    0.479631    11.00000    0.05699    0.06330 =
         0.06526    0.00514    0.00092   -0.00815
AFIX  43
H35   2    0.357517    0.064989    0.494457    11.00000   -1.20000
AFIX   0
C36   1    0.280859    0.187866    0.470587    11.00000    0.05307    0.06782 =
         0.09149   -0.00285    0.01158   -0.00353
AFIX  43
H36   2    0.207766    0.173711    0.479297    11.00000   -1.20000
AFIX   0
C37   1    0.302277    0.273717    0.448324    11.00000    0.05411    0.06167 =
         0.12145    0.00496    0.00721    0.00478
AFIX  43
H37   2    0.243419    0.318454    0.441854    11.00000   -1.20000
AFIX   0
C38   1    0.411955    0.293128    0.435609    11.00000    0.05814    0.05249 =
         0.10146    0.01155    0.00596    0.00497
AFIX  43
H38   2    0.423984    0.351498    0.420553    11.00000   -1.20000
AFIX   0
C39   1    0.636318    0.213621    0.374977    11.00000    0.07609    0.06085 =
         0.05386   -0.00226    0.00801   -0.00692
C40   1    0.543324    0.220205    0.344247    11.00000    0.09400    0.06965 =
         0.05948    0.00917   -0.00645   -0.02381
AFIX  43
H40   2    0.474026    0.243780    0.353453    11.00000   -1.20000
AFIX   0
C41   1    0.550188    0.192462    0.299645    11.00000    0.14415    0.07813 =
         0.05616    0.01035   -0.00808   -0.03490
AFIX  43
H41   2    0.486402    0.199460    0.279941    11.00000   -1.20000
AFIX   0
C42   1    0.649884    0.155281    0.285008    11.00000    0.17805    0.10529 =
         0.07390   -0.01187    0.02359   -0.02743
AFIX  43
H42   2    0.654482    0.136134    0.255658    11.00000   -1.20000
AFIX   0
C43   1    0.742537    0.147046    0.314697    11.00000    0.15973    0.16651 =
         0.08791   -0.04401    0.03170    0.01978
AFIX  43
H43   2    0.811091    0.122247    0.305324    11.00000   -1.20000
AFIX   0
C44   1    0.735972    0.174906    0.358295    11.00000    0.10327    0.13948 =
         0.07993   -0.02768    0.02183    0.01748
AFIX  43
H44   2    0.800677    0.167662    0.377511    11.00000   -1.20000
AFIX   0
B1    3    0.633415    0.254633    0.426449    11.00000    0.05518    0.04946 =
         0.05378   -0.00015    0.00468   -0.00203

PART 1
O3    5    0.684908    0.808146    0.364034    21.00000    0.07167    0.09870 =
         0.10446   -0.01200    0.01756   -0.00821
C45   1    0.727002    0.757653    0.326550    21.00000    0.08096    0.09306 =
         0.10415   -0.01123    0.01364   -0.00313
AFIX  23
H45A  2    0.704782    0.792773    0.299448    21.00000   -1.20000
H45B  2    0.695219    0.691794    0.324409    21.00000   -1.20000
AFIX   0
C46   1    0.853598    0.752994    0.332988    21.00000    0.07849    0.11509 =
         0.13981   -0.02544    0.01737   -0.00772
AFIX  23
H46A  2    0.878914    0.685588    0.337497    21.00000   -1.20000
H46B  2    0.889048    0.779517    0.307403    21.00000   -1.20000
AFIX   0
C47   1    0.883740    0.813134    0.372820    21.00000    0.07849    0.11509 =
         0.13981   -0.02544    0.01737   -0.00772
AFIX  23
H47A  2    0.929313    0.774465    0.394347    21.00000   -1.20000
H47B  2    0.928627    0.869691    0.364829    21.00000   -1.20000
AFIX   0
C48   1    0.780803    0.845076    0.391513    21.00000    0.08096    0.09306 =
         0.10415   -0.01123    0.01364   -0.00313
AFIX  23
H48A  2    0.778403    0.916353    0.392581    21.00000   -1.20000
H48B  2    0.777794    0.820077    0.421451    21.00000   -1.20000
AFIX   0

SAME 0.02 0.04 O3 > C48
PART 0
PART 2
O3A   5    0.680173    0.801780    0.363841   -21.00000    0.07167    0.09870 =
         0.10446   -0.01200    0.01756   -0.00821
C45A  1    0.740335    0.778084    0.325136   -21.00000    0.08096    0.09306 =
         0.10415   -0.01123    0.01364   -0.00313
AFIX  23
H45C  2    0.724650    0.826609    0.302040   -21.00000   -1.20000
H45D  2    0.717697    0.713790    0.313768   -21.00000   -1.20000
AFIX   0
C46A  1    0.862882    0.778829    0.340184   -21.00000    0.07849    0.11509 =
         0.13981   -0.02544    0.01737   -0.00772
AFIX  23
H46C  2    0.884711    0.720401    0.357077   -21.00000   -1.20000
H46D  2    0.912019    0.786144    0.315716   -21.00000   -1.20000
AFIX   0
C47A  1    0.863199    0.866909    0.368055   -21.00000    0.07849    0.11509 =
         0.13981   -0.02544    0.01737   -0.00772
AFIX  23
H47C  2    0.918824    0.860030    0.393028   -21.00000   -1.20000
H47D  2    0.882990    0.924385    0.351134   -21.00000   -1.20000
AFIX   0
C48A  1    0.750988    0.876946    0.383107   -21.00000    0.08096    0.09306 =
         0.10415   -0.01123    0.01364   -0.00313
AFIX  23
H48C  2    0.753673    0.871771    0.415137   -21.00000   -1.20000
H48D  2    0.719962    0.940935    0.374740   -21.00000   -1.20000
AFIX   0

PART 0
PART 3
O1    5    0.125530    0.760202    0.298557    31.00000    0.06943    0.19186 =
         0.07381   -0.02855   -0.00963    0.00709
O2    5    0.261444    0.723513    0.259507    31.00000    0.06943    0.19186 =
         0.07381   -0.02855   -0.00963    0.00709
N1    4    0.226113    0.749293    0.294100    31.00000    0.06698    0.07048 =
         0.06054    0.00363   -0.00713   -0.00028
PART 0
PART 4
O1A   5    0.221942    0.755365    0.302741   -31.00000    0.06943    0.19186 =
         0.07381   -0.02855   -0.00963    0.00709
O2A   5    0.328767    0.713667    0.252694   -31.00000    0.06943    0.19186 =
         0.07381   -0.02855   -0.00963    0.00709
N1A   4    0.222680    0.727957    0.261586   -31.00000    0.06698    0.07048 =
         0.06054    0.00363   -0.00713   -0.00028
HKLF 4


REM  shelxt in P 1 21/n 1
REM wR2 = 0.1393, GooF = S = 0.916, Restrained GooF = 0.920 for all data
REM R1 = 0.0565 for 5690 Fo > 4sig(Fo) and 0.0966 for all 9768 data
REM 526 parameters refined using 490 restraints

END

WGHT      0.0449      0.0000

REM Highest difference peak  0.330,  deepest hole -0.419,  1-sigma level  0.067
Q1    1   0.3167  0.7407  0.2563  11.00000  0.05    0.33
Q2    1   0.2152  0.6664  0.2753  11.00000  0.05    0.32
Q3    1   0.1324  0.7193  0.2820  11.00000  0.05    0.31
Q4    1   0.9615  0.2290  0.4588  11.00000  0.05    0.31
Q5    1   0.4704  0.7273  0.4605  11.00000  0.05    0.30
;
_shelx_res_checksum   90843

_shelx_hkl_file
;
  16  -4  -1   -0.33    6.91
  16  -4  -2    0.55    5.92
  16  -4  -3    4.39    7.02
  16  -4  -4    2.06    7.08
  16  -4  -5    6.13    7.59
  16  -4  -6    1.17    6.24
  16  -4  -7    0.00    6.71
  16  -4  -8   -0.92    5.98
  16  -5  -1   21.31   10.36
  16  -5  -2    6.63    6.84
  16  -5  -3    4.65    6.69
  16  -5  -4    3.47    6.26
  16  -5  -5   -1.54    6.24
  16  -5  -6   -1.70    7.08
  16  -5  -7    1.79    6.68
  16  -5  -8    7.34    7.75
  16  -5  -9    2.10    6.93
  16  -5 -10    0.21    6.32
  16  -5 -11    2.41    6.66
  16  -5 -12    8.14    7.01
  16  -5 -13    0.59    5.40
 -15   0   1    0.19    4.08
 -15   0   2   -2.59    5.54
 -15   0   3   20.25    9.11
 -15   0   4    3.44    6.26
 -15   0   5   13.48    8.14
 -15   0   6   12.20    6.98
 -15   0   7    1.10    4.89
 -15   0   8    5.91    6.11
 -15   0   9   36.66   11.47
 -15   0  10    1.02    4.88
 -15   0  11   -5.10    6.61
 -15   0  12   -0.83    7.46
 -15   0  13   12.57    7.80
 -15   0  14   -2.27    6.35
 -15   1   1   33.05    9.40
 -15  -1   1   19.31    9.11
 -15   1   2   -1.14    5.79
 -15  -1   2   -3.55    6.50
 -15   1   3    5.64    6.40
 -15  -1   3    7.17    6.80
 -15   1   4   -4.14    6.74
 -15  -1   4   -0.93    4.74
 -15   1   5    9.59    8.03
 -15  -1   5   22.82    9.03
 -15   1   6   -2.01    4.63
 -15  -1   6    1.79    5.82
 -15   1   7   17.24    7.70
 -15  -1   7    1.86    6.19
 -15   1   8   -0.90    6.83
 -15  -1   8   -2.14    5.59
 -15   1   9    0.04    6.60
 -15  -1   9   -0.49    5.12
 -15   1  10   -2.39    5.64
 -15  -1  10   -1.69    5.96
 -15   1  11   21.55    8.37
 -15  -1  11    5.55    7.19
 -15   1  12   -3.02    6.01
 -15  -1  12    9.09    6.07
 -15   1  13    4.38    5.84
 -15  -1  13    1.46    4.96
 -15   1  14    0.37    5.64
 -15   2   1   -0.81    4.99
  15  -2  -1    0.52    6.55
 -15  -2   1   -2.58    5.13
 -15   2   2   -0.45    5.13
 -15  -2   2   -3.14    6.00
 -15   2   3   36.35   10.55
 -15  -2   3   20.81    9.05
 -15   2   4    2.99    5.10
 -15  -2   4   -2.14    5.31
 -15   2   5   13.02    7.14
 -15  -2   5    5.22    6.10
 -15   2   6    5.28    5.82
 -15  -2   6   -1.01    4.40
 -15   2   7   12.46    6.95
 -15  -2   7   22.71    8.61
 -15   2   8   -2.67    5.83
 -15  -2   8   -0.89    6.32
 -15   2   9    7.84    7.15
 -15  -2   9    8.95    7.60
 -15   2  10    5.18    5.80
 -15  -2  10   -0.48    4.50
 -15   2  11    0.65    4.77
 -15  -2  11   -2.25    5.55
 -15   2  12   -0.75    4.90
 -15  -2  12   -4.61    7.49
 -15   2  13    4.66    5.16
 -15  -2  13    1.32    5.34
 -15   2  14    0.22    6.32
 -15   3   1    5.83    5.97
  15  -3  -1   17.32    8.97
 -15  -3   1   19.32    8.75
 -15   3   2   -0.13    5.04
  15  -3  -2    1.77    6.37
 -15  -3   2    2.81    5.35
 -15   3   3    2.11    4.63
  15  -3  -3   -0.73    5.34
 -15  -3   3    1.74    4.56
 -15   3   4   -0.71    4.58
  15  -3  -4    1.70    6.42
 -15  -3   4    1.92    5.39
 -15   3   5    8.32    6.10
  15  -3  -5    0.65    5.84
 -15  -3   5    7.79    6.77
 -15   3   6    3.51    4.82
  15  -3  -6    0.32    6.52
 -15  -3   6    1.99    5.97
 -15   3   7    4.07    6.54
  15  -3  -7   -1.16    6.84
 -15  -3   7   10.89    6.43
 -15   3   8    3.65    5.79
  15  -3  -8    4.94    6.50
 -15  -3   8    8.83    6.36
 -15   3   9    0.79    4.28
  15  -3  -9    0.78    6.23
 -15  -3   9   -0.87    4.43
 -15   3  10    4.84    5.69
  15  -3 -10    8.23    6.78
 -15  -3  10   -0.35    4.09
 -15   3  11   23.00    9.04
 -15  -3  11   28.22    9.36
 -15   3  12    3.79    5.43
 -15  -3  12    2.96    6.06
 -15   3  13    6.83    6.51
 -15   3  14   -0.32    4.76
 -15   4   1   -3.42    5.66
  15  -4  -1    0.93    6.76
 -15  -4   1    2.69    5.41
 -15   4   2    6.18    6.25
  15  -4  -2   11.16    7.67
 -15  -4   2    2.51    5.92
 -15   4   3    4.63    5.82
  15  -4  -3    6.69    6.74
 -15  -4   3    0.53    4.17
 -15   4   4   12.24    6.74
  15  -4  -4    2.66    7.54
 -15  -4   4   10.80    6.54
 -15   4   5    4.88    5.98
  15  -4  -5    3.22    6.97
 -15  -4   5   24.62    8.11
 -15   4   6   -2.82    6.01
  15  -4  -6   -3.83    7.08
 -15  -4   6   -1.14    5.62
 -15   4   7   -1.31    4.27
  15  -4  -7   -3.92    7.08
 -15  -4   7    5.33    6.07
 -15   4   8    2.52    5.26
  15  -4  -8    3.13    7.41
 -15  -4   8    7.42    6.76
 -15   4   9    2.93    6.47
  15  -4  -9   -0.32    6.20
 -15  -4   9   -1.26    6.00
 -15   4  10    6.75    6.06
  15  -4 -10   17.47    9.37
 -15  -4  10   -0.91    5.23
 -15   4  11    0.68    4.76
  15  -4 -11    4.33    7.52
 -15  -4  11    4.38    4.88
 -15   4  12   -0.77    4.60
  15  -4 -12   -2.84    6.59
 -15   4  13    8.75    5.99
  15  -4 -13   -1.78    6.31
 -15   4  14   -0.86    5.18
  15  -4 -14    7.65    7.62
  15  -4 -15   10.81    9.31
 -15   5   1    3.47    6.04
  15  -5  -1   -1.28    6.39
 -15  -5   1    1.24    6.17
 -15   5   2   -2.56    5.10
  15  -5  -2    1.33    4.98
 -15  -5   2   -2.58    5.99
 -15   5   3   -1.24    5.92
  15  -5  -3   -2.18    7.66
 -15  -5   3    1.55    4.55
 -15   5   4    0.01    5.25
  15  -5  -4   -1.18    5.81
 -15  -5   4    0.72    5.31
 -15   5   5   -0.63    5.91
  15  -5  -5   -1.60    6.83
 -15  -5   5   10.80    6.56
 -15   5   6    9.13    6.88
  15  -5  -6    6.72    7.80
 -15  -5   6   11.40    6.75
 -15   5   7   14.11    6.64
  15  -5  -7    2.46    6.41
 -15  -5   7   15.82    8.30
 -15   5   8    6.94    5.94
  15  -5  -8    4.08    7.38
 -15  -5   8    5.84    5.02
 -15   5   9   -3.73    6.23
  15  -5  -9   -1.21    6.15
 -15  -5   9    2.04    3.60
 -15   5  10   10.00    6.54
  15  -5 -10   -4.48    6.85
 -15   5  11    8.76    6.81
  15  -5 -11   12.00    7.71
 -15   5  12    6.13    6.34
  15  -5 -12    8.49    7.82
 -15   5  13   -0.93    5.83
  15  -5 -13    0.35    6.19
 -15   5  14    3.11    5.85
  15  -5 -14   -0.40    5.71
  15  -5 -15    1.72    7.05
  15  -5 -16   -1.96    6.45
  15  -5 -17    4.89    7.32
  15  -5 -18   -2.45    6.82
 -15   6   1    2.18    4.97
  15  -6  -1    4.68    6.78
 -15  -6   1   -0.28    5.04
 -15   6   2    1.51    4.89
  15  -6  -2   -5.22    7.21
 -15  -6   2    3.02    5.65
 -15   6   3    2.85    4.82
  15  -6  -3   -2.79    5.99
 -15  -6   3    8.31    6.74
 -15   6   4    3.97    4.80
  15  -6  -4    7.91    7.85
 -15  -6   4   19.35    8.38
 -15   6   5    6.81    5.82
  15  -6  -5    1.32    6.40
 -15  -6   5    7.06    5.10
 -15   6   6    0.76    4.97
  15  -6  -6    0.00    5.00
 -15  -6   6   -0.49    5.57
 -15   6   7    0.52    5.48
  15  -6  -7    4.59    7.55
 -15  -6   7    6.25    7.00
 -15   6   8   -0.21    4.55
  15  -6  -8    7.97    7.77
 -15   6   9    3.45    6.09
  15  -6  -9   -0.55    6.30
 -15   6  10    6.86    6.54
  15  -6 -10    9.93    7.85
 -15   6  11    8.04    5.76
  15  -6 -11   -0.89    5.39
 -15   6  12    5.71    5.63
  15  -6 -12   -0.79    6.12
 -15   6  13    1.33    5.29
  15  -6 -13    4.44    6.24
  15  -6 -14    0.57    6.03
  15  -6 -15    2.21    8.38
  15  -6 -16   -0.88    7.01
 -15   7   1    8.31    7.07
  15  -7  -1    1.75    7.10
 -15   7   2    4.05    4.85
  15  -7  -2   -0.00    6.96
 -15   7   3   -2.47    5.33
  15  -7  -3   -0.39    5.30
 -15   7   4    1.24    5.01
  15  -7  -4   -1.66    5.68
 -15   7   5   -1.08    5.28
  15  -7  -5   -1.24    6.11
 -15   7   6   15.00    7.59
  15  -7  -6    3.17    5.89
 -15   7   7    0.00    5.59
  15  -7  -7   -1.60    7.42
 -15   7   8    2.07    5.08
  15  -7  -8    2.06    6.98
 -15   7   9   -2.33    6.01
  15  -7  -9   -0.36    6.54
 -15   7  10    7.47    6.53
 -15   7  11    3.45    5.49
 -15   7  12    5.67    5.75
 -15   7  13    2.69    5.09
 -15   8   4   14.12    7.49
 -15   8   5   -1.66    5.23
 -15   8   6    0.10    3.98
 -15   8   7   -2.95    5.10
 -15   8   8    3.02    5.54
 -15   8   9   -4.60    6.63
 -15   8  10    5.13    6.76
 -15   8  11   -0.31    4.72
 -15   8  12   -0.28    5.30
 -15   8  13    0.30    5.62
 -14   0   1   -0.06    5.86
 -14   0   2   27.80    9.53
 -14   0   3    4.25    5.24
 -14   0   4   16.90    7.59
 -14   0   5   -1.34    5.05
 -14   0   6   10.57    6.84
 -14   0   7   -2.37    5.67
 -14   0   8    3.53    5.90
 -14   0   9    0.82    4.55
 -14   0  10   10.36    6.32
 -14   0  11    1.25    5.71
 -14   0  12    8.03    6.72
 -14   0  13    0.68    4.94
 -14   0  14   27.26    9.96
 -14   0  15   -0.23    4.78
 -14   0  16   -1.86    5.67
 -14   0  17   -0.35    4.91
 -14   0  18   11.08    7.77
 -14   0  19    2.06    5.15
 -14   0  20    7.66    7.39
 -14   1   1   -0.96    4.77
  14  -1  -1    3.66    6.74
 -14  -1   1   -1.09    4.89
 -14   1   2    0.49    5.03
  14  -1  -2   14.07    8.62
 -14  -1   2    3.92    4.39
 -14   1   3    1.23    5.62
  14  -1  -3   -1.87    5.60
 -14  -1   3    0.71    4.77
 -14   1   4   11.85    7.28
  14  -1  -4   20.35    9.46
 -14  -1   4    7.92    6.76
 -14   1   5   -0.78    4.64
  14  -1  -5   -1.05    6.01
 -14  -1   5   -2.05    4.29
 -14   1   6   13.10    7.68
 -14  -1   6   24.00    9.04
 -14   1   7    8.91    5.78
 -14  -1   7   -0.25    5.95
 -14   1   8   -1.70    4.43
 -14  -1   8   -0.78    4.46
 -14   1   9   -0.08    5.54
 -14  -1   9   -0.66    5.08
 -14   1  10   25.56    9.51
 -14  -1  10   37.94   11.04
 -14   1  11    6.99    6.00
 -14  -1  11    4.94    5.93
 -14   1  12    7.72    6.28
 -14  -1  12    7.52    6.06
 -14   1  13   -1.25    5.33
 -14  -1  13   -0.69    4.66
 -14   1  14    1.78    5.61
 -14  -1  14    3.91    6.39
 -14   1  15   -1.82    5.32
 -14  -1  15    0.84    5.38
 -14   1  16    9.19    6.62
 -14  -1  16    4.27    6.81
 -14   1  17   -1.15    4.63
 -14  -1  17    2.63    5.44
 -14   1  18    1.08    6.00
 -14  -1  18    0.15    5.73
 -14   1  19   -1.09    4.99
 -14  -1  19   -1.38    4.98
 -14   1  20    8.17    7.61
 -14  -1  20   15.11    8.18
 -14   2   1   -0.39    4.25
  14  -2  -1    1.24    4.88
 -14  -2   1    0.44    4.30
 -14   2   2   27.20    9.25
  14  -2  -2   24.13   10.07
 -14  -2   2   34.63    9.61
 -14   2   3    3.53    5.15
  14  -2  -3    2.71    5.05
 -14  -2   3    0.36    3.46
 -14   2   4   11.80    6.87
  14  -2  -4    8.74    8.38
 -14  -2   4    6.10    5.82
 -14   2   5    0.62    4.74
  14  -2  -5   -2.00    6.34
 -14  -2   5   10.29    6.04
 -14   2   6   12.36    6.17
  14  -2  -6    5.63    7.10
 -14  -2   6    4.34    6.09
 -14   2   7    1.65    5.14
  14  -2  -7   -2.60    6.49
 -14  -2   7   -1.39    6.29
 -14   2   8   10.93    6.49
  14  -2  -8   -0.85    5.73
 -14  -2   8    6.10    5.46
 -14   2   9    6.24    6.27
  14  -2  -9    0.35    6.57
 -14  -2   9    2.78    5.92
 -14   2  10   -4.20    6.04
  14  -2 -10   -1.67    5.56
 -14  -2  10    0.22    5.47
 -14   2  11   -0.09    5.45
  14  -2 -11   -2.02    6.66
 -14  -2  11   -1.62    5.98
 -14   2  12   16.07    8.18
 -14  -2  12   17.16    8.94
 -14   2  13    0.92    6.20
 -14  -2  13    4.76    6.00
 -14   2  14    5.36    5.56
 -14  -2  14   22.58    8.25
 -14   2  15   -2.80    4.58
 -14  -2  15    2.65    5.11
 -14   2  16    1.95    4.80
 -14  -2  16   -0.37    6.07
 -14   2  17   -0.01    5.53
 -14  -2  17    1.60    5.67
 -14   2  18   21.33    8.78
 -14  -2  18   16.42    8.60
 -14   2  19    6.46    6.81
 -14  -2  19   -2.56    5.90
 -14   2  20   -0.70    4.28
 -14   3   1   -1.81    4.74
  14  -3  -1    0.48    5.15
 -14  -3   1   -2.12    5.44
 -14   3   2   -2.07    4.75
  14  -3  -2    1.06    6.12
 -14  -3   2   -2.36    5.70
 -14   3   3    0.01    3.94
  14  -3  -3   -1.89    5.67
 -14  -3   3    0.32    3.68
 -14   3   4    3.10    4.77
  14  -3  -4    6.59    7.01
 -14  -3   4   -1.62    4.40
 -14   3   5   -0.15    5.00
  14  -3  -5    5.85    6.33
 -14  -3   5    2.08    4.61
 -14   3   6   26.18    9.38
  14  -3  -6   19.48    9.66
 -14  -3   6   28.80    9.53
 -14   3   7    4.96    5.92
  14  -3  -7    2.96    5.59
 -14  -3   7    2.75    4.67
 -14   3   8   -1.40    6.06
  14  -3  -8   -2.20    6.62
 -14  -3   8    0.59    6.13
 -14   3   9   -1.81    5.24
  14  -3  -9    0.59    6.08
 -14  -3   9    3.14    5.62
 -14   3  10   12.25    7.16
  14  -3 -10   15.00    8.00
 -14  -3  10    4.69    6.09
 -14   3  11    7.27    6.31
  14  -3 -11   15.41    8.58
 -14  -3  11    5.96    6.07
 -14   3  12    2.52    5.69
  14  -3 -12    0.21    5.96
 -14  -3  12   -1.49    5.46
 -14   3  13    0.71    4.86
  14  -3 -13   -4.20    7.17
 -14  -3  13   -1.44    5.36
 -14   3  14   -0.65    4.57
  14  -3 -14   -2.00    6.02
 -14  -3  14   -1.78    4.76
 -14   3  15    6.10    5.98
  14  -3 -15    4.46    6.65
 -14  -3  15    8.23    6.60
 -14   3  16   19.48    7.99
  14  -3 -16   13.63    8.47
 -14  -3  16   22.67    8.20
 -14   3  17    0.83    4.95
 -14  -3  17    3.74    6.05
 -14   3  18   -3.50    6.99
 -14  -3  18   -0.91    6.06
 -14   3  19    2.12    6.08
 -14  -3  19   14.60    6.73
 -14   3  20   36.60   11.05
 -14   4   1    0.07    4.82
  14  -4  -1    7.14    7.64
 -14  -4   1    9.46    6.03
 -14   4   2    0.75    5.74
  14  -4  -2    2.81    5.44
 -14  -4   2    4.74    4.93
 -14   4   3    4.95    5.71
  14  -4  -3    0.51    5.08
 -14  -4   3    1.71    5.86
 -14   4   4    6.87    6.05
  14  -4  -4    4.73    6.95
 -14  -4   4   10.38    6.63
 -14   4   5    0.53    4.82
  14  -4  -5    0.84    5.68
 -14  -4   5   -1.08    4.66
 -14   4   6    6.58    5.62
  14  -4  -6    2.13    4.99
 -14  -4   6    8.15    6.13
 -14   4   7   -0.72    4.41
  14  -4  -7   13.97    7.89
 -14  -4   7   11.28    6.14
 -14   4   8   10.07    7.13
  14  -4  -8    2.05    6.55
 -14  -4   8    4.58    5.73
 -14   4   9    4.88    5.59
  14  -4  -9   -1.28    5.92
 -14  -4   9    6.67    6.49
 -14   4  10   11.50    7.22
  14  -4 -10   18.65    9.02
 -14  -4  10   21.27    8.25
 -14   4  11    1.45    5.37
  14  -4 -11    2.64    5.42
 -14  -4  11   -1.93    6.14
 -14   4  12   24.37    8.70
  14  -4 -12    4.75    8.16
 -14  -4  12   13.72    7.48
 -14   4  13   22.05    8.74
  14  -4 -13   11.67    9.16
 -14  -4  13   18.90    8.39
 -14   4  14   12.07    7.24
  14  -4 -14   17.57    9.12
 -14  -4  14   19.47    8.53
 -14   4  15   -1.36    4.89
  14  -4 -15   -2.84    5.87
 -14  -4  15   -2.05    5.70
 -14   4  16   10.50    7.03
  14  -4 -16    5.79    7.01
 -14  -4  16    8.73    6.85
 -14   4  17   -0.63    5.68
  14  -4 -17   -1.23    6.24
 -14  -4  17    2.60    6.26
 -14   4  18    8.83    6.66
  14  -4 -18   10.06    8.18
 -14  -4  18    1.99    6.66
 -14   4  19   -0.00    4.17
  14  -4 -19    6.90    8.88
 -14  -4  19   11.95    6.30
 -14   4  20   -0.83    5.46
 -14   5   1   24.10    8.80
  14  -5  -1    9.96    8.03
 -14  -5   1   11.40    6.83
 -14   5   2    1.30    5.47
  14  -5  -2   -4.36    7.19
 -14  -5   2    3.72    5.24
 -14   5   3    3.07    5.61
  14  -5  -3    1.00    5.45
 -14  -5   3   -3.72    6.51
 -14   5   4    6.98    5.72
  14  -5  -4    3.91    6.00
 -14  -5   4    4.00    5.17
 -14   5   5   15.06    7.56
  14  -5  -5    5.95    7.29
 -14  -5   5    7.34    7.02
 -14   5   6    0.48    5.55
  14  -5  -6    4.56    6.31
 -14  -5   6    3.73    5.56
 -14   5   7    3.56    5.51
  14  -5  -7    3.21    6.34
 -14  -5   7    1.49    4.52
 -14   5   8    7.11    6.18
  14  -5  -8    3.60    6.53
 -14  -5   8   -1.24    5.77
 -14   5   9   14.02    7.54
  14  -5  -9   15.57    8.15
 -14  -5   9    7.82    6.12
 -14   5  10   17.76    7.89
  14  -5 -10   11.55    8.17
 -14  -5  10    8.73    6.87
 -14   5  11    2.39    5.44
  14  -5 -11    5.02    7.13
 -14  -5  11    5.12    5.99
 -14   5  12    7.19    5.45
  14  -5 -12    3.05    6.11
 -14  -5  12   16.21    7.52
 -14   5  13    4.33    5.84
  14  -5 -13    3.12    7.46
 -14  -5  13   -0.55    5.10
 -14   5  14   -0.45    5.18
  14  -5 -14    5.26    6.82
 -14  -5  14   -2.45    6.06
 -14   5  15    8.05    6.96
  14  -5 -15    5.18    6.09
 -14  -5  15    2.30    5.92
 -14   5  16   12.45    6.88
  14  -5 -16   15.09    8.70
 -14  -5  16    8.36    7.05
 -14   5  17   -0.58    3.69
  14  -5 -17   -1.92    6.04
 -14  -5  17   -1.24    5.72
 -14   5  18   -0.63    5.61
  14  -5 -18    4.02    5.91
 -14  -5  18    0.97    4.71
 -14   5  19   -1.63    5.39
  14  -5 -19   -0.57    5.69
  14  -5 -20    3.74    7.11
  14  -5 -21   -2.43    6.26
  14  -5 -22   -1.43    6.67
 -14   6   1    9.02    6.43
  14  -6  -1    7.01    6.89
 -14  -6   1   -0.56    4.70
 -14   6   2    3.63    5.36
  14  -6  -2   16.37    7.89
 -14  -6   2   10.52    6.49
 -14   6   3   13.64    6.87
  14  -6  -3    7.60    6.79
 -14  -6   3    3.20    5.36
 -14   6   4    9.12    6.94
  14  -6  -4   16.31    8.34
 -14  -6   4    7.13    6.87
 -14   6   5   -3.24    6.01
  14  -6  -5    6.76    6.78
 -14  -6   5   -1.51    5.05
 -14   6   6    4.24    6.20
  14  -6  -6    7.51    6.99
 -14  -6   6    3.82    6.32
 -14   6   7   10.39    6.81
  14  -6  -7   11.31    7.39
 -14  -6   7   11.74    6.62
 -14   6   8   -2.64    5.24
  14  -6  -8    6.55    6.49
 -14  -6   8   -0.98    4.97
 -14   6   9    2.62    4.58
  14  -6  -9    3.62    6.27
 -14  -6   9    4.42    5.65
 -14   6  10    0.60    5.82
  14  -6 -10   -0.64    5.96
 -14  -6  10    9.74    7.26
 -14   6  11    3.95    7.64
  14  -6 -11    1.34    5.92
 -14  -6  11    1.15    5.42
 -14   6  12    5.20    6.69
  14  -6 -12    0.03    5.23
 -14  -6  12   -2.22    6.29
 -14   6  13    0.08    4.23
  14  -6 -13    0.00    6.09
 -14  -6  13    0.51    4.56
 -14   6  14    7.91    7.14
  14  -6 -14   -3.69    6.43
 -14  -6  14    5.18    5.87
 -14   6  15    2.29    4.85
  14  -6 -15    1.11    5.42
 -14  -6  15    0.66    4.96
 -14   6  16   -0.56    5.64
  14  -6 -16   -3.37    6.86
 -14  -6  16   -0.90    4.99
 -14   6  17    4.84    5.70
  14  -6 -17    5.80    7.64
 -14  -6  17    2.30    6.16
 -14   6  18    0.31    4.57
  14  -6 -18   -0.93    6.72
 -14   6  19    1.03    7.12
  14  -6 -19    1.60    6.48
  14  -6 -20   -3.21    6.25
  14  -6 -21    0.27    6.11
  14  -6 -22   -3.46    6.93
  14  -6 -23    4.15    7.10
 -14   7   1    4.77    5.21
  14  -7  -1    5.59    6.37
 -14  -7   1   14.21    7.04
 -14   7   2    1.23    4.57
  14  -7  -2    4.24    6.45
 -14  -7   2   -1.51    4.79
 -14   7   3    1.25    4.74
  14  -7  -3   -6.01    7.79
 -14  -7   3   -0.02    5.06
 -14   7   4    5.44    5.37
  14  -7  -4   -5.61    7.52
 -14  -7   4   10.03    6.22
 -14   7   5   17.04    7.45
  14  -7  -5   23.09    8.84
 -14  -7   5    6.67    6.74
 -14   7   6    7.69    6.76
  14  -7  -6    8.48    8.86
 -14  -7   6   -3.49    5.80
 -14   7   7    4.71    5.68
  14  -7  -7   -1.05    6.30
 -14  -7   7    5.15    5.22
 -14   7   8    1.57    5.35
  14  -7  -8    5.75    6.65
 -14  -7   8    1.91    5.10
 -14   7   9    1.12    5.24
  14  -7  -9    4.71    6.89
 -14  -7   9    1.57    4.83
 -14   7  10   -2.30    5.89
  14  -7 -10    5.97    7.06
 -14  -7  10    0.17    4.63
 -14   7  11   15.12    7.29
  14  -7 -11    4.94    6.85
 -14  -7  11    8.43    6.73
 -14   7  12   -0.51    4.58
  14  -7 -12   -3.05    6.28
 -14  -7  12    1.22    5.10
 -14   7  13    1.97    5.63
  14  -7 -13   -1.44    5.23
 -14  -7  13   -3.71    6.26
 -14   7  14    3.90    5.03
  14  -7 -14    0.75    5.99
 -14  -7  14    2.25    4.18
 -14   7  15   21.06    7.68
  14  -7 -15    4.77    7.90
 -14  -7  15   -1.15    5.09
 -14   7  16    0.85    5.08
  14  -7 -16    0.68    6.74
 -14  -7  16   -0.60    6.34
 -14   7  17    1.59    5.99
  14  -7 -17    1.45    7.31
 -14  -7  17    0.63    5.72
 -14   7  18    0.53    5.36
  14  -7 -18    8.82    8.12
 -14   7  19   -3.43    5.95
 -14   8   1    0.54    4.96
  14  -8  -1   10.10    6.72
 -14  -8   1    7.19    6.39
 -14   8   2    0.18    3.76
  14  -8  -2   -0.18    6.56
 -14  -8   2    3.08    5.75
 -14   8   3    2.98    5.29
  14  -8  -3    8.86    6.73
 -14  -8   3    9.35    6.45
 -14   8   4    6.35    6.02
  14  -8  -4    1.72    5.76
 -14  -8   4    4.33    5.49
 -14   8   5   -2.08    4.52
  14  -8  -5   -1.77    6.46
 -14  -8   5    4.77    5.70
 -14   8   6    4.10    4.54
  14  -8  -6   -3.07    6.28
 -14  -8   6    3.99    5.82
 -14   8   7   13.55    6.80
  14  -8  -7    9.77    7.54
 -14  -8   7    5.83    6.44
 -14   8   8   -2.74    6.03
  14  -8  -8   -0.00    5.60
 -14  -8   8   -2.78    5.39
 -14   8   9   26.31    9.23
  14  -8  -9    6.05    6.98
 -14  -8   9   10.08    7.10
 -14   8  10    0.73    5.47
  14  -8 -10    0.35    4.92
 -14  -8  10   -1.23    4.20
 -14   8  11    5.18    5.16
  14  -8 -11   -0.03    5.95
 -14  -8  11   -1.74    6.08
 -14   8  12    0.71    4.07
  14  -8 -12   -1.66    5.59
 -14  -8  12   -0.30    4.93
 -14   8  13   11.77    6.60
  14  -8 -13    8.23    8.27
 -14  -8  13   10.03    6.43
 -14   8  14   -0.00    5.02
 -14  -8  14    7.30    6.19
 -14   8  15    0.77    5.03
 -14  -8  15   -2.22    5.31
 -14   8  16   -3.19    5.92
 -14  -8  16   -2.57    6.46
 -14   8  17    1.24    5.99
 -14   8  18    4.79    6.61
 -14   8  19    4.73    6.62
 -14  -9   1    4.44    5.65
 -14  -9   2    0.46    5.38
 -14  -9   3    6.55    5.49
 -14  -9   4   -1.89    4.93
 -14  -9   5    1.01    5.52
 -14  -9   6   -2.07    5.69
 -14  -9   7    3.22    5.81
 -14  -9   8   -2.45    5.14
 -14  -9   9   -0.96    5.64
 -14  -9  10    2.92    5.04
 -14  -9  11    3.58    5.34
 -14  -9  12   -3.78    6.49
 -14  -9  13   -1.72    5.71
 -14  -9  14    1.67    5.06
 -14 -10   1   -0.26    5.65
 -14 -10   2    4.25    5.70
 -14 -10   3    6.43    5.74
 -14 -10   4    4.85    5.06
 -14 -10   5    0.99    5.90
 -14 -10   6    1.31    4.42
 -14 -10   7    2.10    4.73
 -14 -10   8    2.44    5.59
 -14 -10   9   10.66    6.56
 -14 -10  10    0.67    4.67
 -14 -10  11    2.63    4.82
 -14 -10  12    1.95    5.50
 -14 -10  13   17.27    8.44
 -14 -11   1   -0.06    5.06
 -13   0   1  101.92   16.62
  13   0  -1   46.97   15.22
 -13   0   2   -0.83    4.67
  13   0  -2    5.21    6.52
 -13   0   3   15.15    6.90
  13   0  -3    9.04    7.88
 -13   0   4    1.17    5.41
  13   0  -4   -2.93    6.92
 -13   0   5    7.13    5.66
  13   0  -5    8.07    7.32
 -13   0   6    1.62    4.17
  13   0  -6   -0.25    5.36
 -13   0   7   27.05    8.90
  13   0  -7   17.31    9.38
 -13   0   8    0.03    4.89
 -13   0   9    7.09    5.84
 -13   0  10    0.35    6.28
 -13   0  11   34.49   10.67
 -13   0  12   -2.08    4.34
 -13   0  13   17.47    7.49
 -13   0  14    0.41    3.81
 -13   0  15   -0.54    4.57
 -13   0  16    1.00    5.23
 -13   0  17   23.45    8.14
 -13   0  18   -0.46    5.35
 -13   0  19    9.11    7.61
 -13   0  20    0.27    4.25
 -13   0  21   -1.23    5.56
 -13   0  22    3.12    5.48
 -13   0  23    8.87    6.92
 -13   0  24   -1.03    5.62
 -13   1   1   13.34    7.54
  13  -1  -1    2.76    5.65
 -13  -1   1    4.35    6.45
 -13   1   2    9.16    5.90
  13  -1  -2   -0.23    6.21
 -13  -1   2   -0.26    5.34
 -13   1   3    3.12    4.55
  13  -1  -3    5.31    7.32
 -13  -1   3    3.44    3.94
 -13   1   4   -0.13    4.43
  13  -1  -4   -1.71    5.33
 -13  -1   4    2.27    5.19
 -13   1   5   73.43   15.14
  13  -1  -5   61.25   15.87
 -13   1   6   -0.78    4.31
  13  -1  -6    1.38    5.30
 -13  -1   6    2.75    5.77
 -13   1   7    4.42    6.63
  13  -1  -7    7.32    7.25
 -13  -1   7    0.08    5.98
 -13   1   8    3.60    5.46
  13  -1  -8    2.30    5.47
 -13  -1   8   -2.63    4.89
 -13   1   9    2.11    5.34
  13  -1  -9   17.53    8.35
 -13   1  10   -0.43    4.02
  13  -1 -10    2.05    6.13
 -13  -1  10    1.16    4.56
 -13   1  11    6.25    6.47
  13  -1 -11   20.01    9.23
 -13  -1  11   16.96    6.96
 -13   1  12    1.08    3.96
  13  -1 -12   -1.66    5.79
 -13  -1  12    2.89    4.18
 -13   1  13    6.20    6.35
  13  -1 -13   -1.38    5.63
 -13  -1  13   13.60    7.63
 -13   1  14   -1.05    4.48
 -13  -1  14    0.91    5.52
 -13   1  15   44.18   11.71
 -13  -1  15   29.60   10.84
 -13   1  16    0.70    4.44
 -13  -1  16    2.62    4.98
 -13   1  17    3.87    5.37
 -13  -1  17    0.30    4.38
 -13   1  18    0.42    5.23
 -13  -1  18   -1.36    4.58
 -13   1  19    5.70    7.37
 -13  -1  19   14.26    6.88
 -13   1  20    0.24    5.51
 -13  -1  20    6.89    5.90
 -13   1  21   18.33    8.01
 -13  -1  21    4.49    7.04
 -13   1  22   -0.41    5.55
 -13  -1  22   -0.74    5.00
 -13   1  23    0.31    4.82
 -13  -1  23   -0.60    5.87
 -13   1  24    0.10    6.86
 -13  -1  24   -0.42    5.42
 -13   2   1   26.90    9.23
  13  -2  -1   36.13   11.70
 -13  -2   1   42.13   10.30
 -13   2   2    2.54    4.19
  13  -2  -2    2.16    5.60
 -13  -2   2   -0.33    4.36
 -13   2   3    8.92    5.42
  13  -2  -3    6.53    6.92
 -13  -2   3   11.18    6.70
 -13   2   4    2.25    5.64
  13  -2  -4    9.59    7.43
 -13  -2   4   11.78    6.89
 -13   2   5    3.90    5.78
  13  -2  -5   -2.41    5.86
 -13  -2   5    4.88    5.32
 -13   2   6    6.50    4.09
  13  -2  -6   -0.58    6.42
 -13  -2   6    0.16    5.01
 -13   2   7   42.88   10.50
  13  -2  -7    9.94    8.39
 -13  -2   7   32.51    9.54
 -13   2   8   -2.97    6.58
  13  -2  -8   11.18    7.38
 -13  -2   8    1.59    6.61
 -13   2   9    5.59    4.69
  13  -2  -9    1.25    5.53
 -13  -2   9    8.58    6.15
 -13   2  10   -0.25    4.80
  13  -2 -10   -0.12    5.85
 -13  -2  10    0.54    4.52
 -13   2  11   26.87    9.42
  13  -2 -11   14.81    9.79
 -13  -2  11   20.41    7.70
 -13   2  12    1.07    5.05
  13  -2 -12   -2.68    6.60
 -13  -2  12   -1.47    5.09
 -13   2  13   24.66    9.06
  13  -2 -13   15.73    7.93
 -13  -2  13   33.53    9.58
 -13   2  14    2.89    5.48
  13  -2 -14    2.26    5.64
 -13  -2  14    0.22    4.46
 -13   2  15    6.79    4.99
  13  -2 -15   -1.73    6.55
 -13  -2  15    6.22    5.86
 -13   2  16    6.16    7.10
  13  -2 -16    4.94    5.84
 -13  -2  16   -2.28    5.69
 -13   2  17    4.64    4.73
 -13  -2  17   -0.54    5.19
 -13   2  18    7.40    5.87
 -13  -2  18    4.62    5.16
 -13   2  19    1.51    4.78
 -13  -2  19    7.73    5.34
 -13   2  20    1.40    4.80
 -13  -2  20    0.00    5.76
 -13   2  21    4.76    6.56
 -13  -2  21   13.59    7.62
 -13   2  22    2.61    6.49
 -13  -2  22    5.49    7.07
 -13   2  23   28.21    9.73
 -13  -2  23   20.04    8.69
 -13   2  24   -1.45    5.96
 -13  -2  24   -2.13    6.13
 -13   3   1    6.09    5.65
  13  -3  -1    3.32    6.02
 -13  -3   1    7.44    5.67
 -13   3   2   -0.32    3.86
  13  -3  -2   -0.67    4.83
 -13  -3   2    5.25    4.75
 -13   3   3   17.70    7.23
  13  -3  -3   -3.75    6.31
 -13  -3   3    4.44    4.68
 -13   3   4    1.41    5.06
  13  -3  -4    4.44    5.85
 -13  -3   4    3.26    4.46
 -13   3   5   21.83    8.82
  13  -3  -5   18.33    8.96
 -13  -3   5   35.20    9.49
 -13   3   6   15.57    7.51
  13  -3  -6    6.70    7.28
 -13  -3   6   11.51    7.29
 -13   3   7   -2.10    5.70
  13  -3  -7    0.92    6.18
 -13  -3   7    3.38    5.73
 -13   3   8    0.39    4.77
  13  -3  -8    6.30    6.80
 -13  -3   8    4.41    5.85
 -13   3   9   22.33    8.42
  13  -3  -9   14.43    8.73
 -13  -3   9   34.42    9.75
 -13   3  10    3.81    5.91
  13  -3 -10   -2.84    6.07
 -13  -3  10    6.49    5.60
 -13   3  11    6.22    6.43
  13  -3 -11   16.95    8.72
 -13  -3  11    8.26    5.24
 -13   3  12    0.61    4.89
  13  -3 -12   -2.88    6.45
 -13  -3  12    0.98    4.83
 -13   3  13    7.14    5.82
  13  -3 -13    4.34    6.45
 -13  -3  13    6.16    6.32
 -13   3  14    2.44    5.60
  13  -3 -14    1.40    6.08
 -13  -3  14    0.84    5.00
 -13   3  15   24.11    9.41
  13  -3 -15   19.09    9.59
 -13  -3  15   35.41   10.41
 -13   3  16    1.72    5.44
  13  -3 -16    4.94    6.63
 -13  -3  16    3.67    6.02
 -13   3  17    5.59    5.63
  13  -3 -17   -2.76    5.94
 -13  -3  17   -0.52    4.97
 -13   3  18    3.96    5.35
  13  -3 -18    2.63    5.97
 -13  -3  18    9.46    6.44
 -13   3  19    2.90    7.38
  13  -3 -19   12.89    8.81
 -13  -3  19   17.30    7.40
 -13   3  20   10.15    7.50
  13  -3 -20    0.13    6.18
 -13  -3  20   19.02    7.30
 -13   3  21   -1.17    5.37
 -13  -3  21    6.12    5.98
 -13   3  22    1.30    7.68
 -13  -3  22    3.29    6.89
 -13   3  23    0.69    5.86
 -13  -3  23    5.70    6.03
 -13   3  24    0.31    5.62
 -13  -3  24    8.44    7.62
  13  -4  -1   11.12    8.00
 -13  -4   1   30.24    9.04
  13  -4  -2   14.12    7.91
 -13  -4   2    6.83    5.54
  13  -4  -3    3.62    6.84
 -13  -4   3    5.32    5.03
  13  -4  -4    0.77    5.30
 -13  -4   4    3.41    4.77
 -13   4   5    3.21    4.81
  13  -4  -5   11.80    7.01
 -13  -4   5    1.05    5.38
 -13   4   6   11.98    6.88
  13  -4  -6    4.78    6.62
 -13  -4   6    9.33    6.65
 -13   4   7   26.38    8.69
  13  -4  -7   30.59   10.02
 -13  -4   7   22.62    9.24
 -13   4   8    0.96    5.78
  13  -4  -8    2.95    6.26
 -13  -4   8    4.68    5.99
 -13   4   9    6.26    5.45
  13  -4  -9    2.59    6.29
 -13  -4   9    6.01    5.85
 -13   4  10   -0.27    4.73
  13  -4 -10    0.07    5.33
 -13  -4  10    1.09    4.75
 -13   4  11    9.51    5.99
  13  -4 -11    3.44    7.19
 -13  -4  11    6.85    5.64
 -13   4  12    8.18    7.04
  13  -4 -12   10.45    7.47
 -13  -4  12   28.74    9.03
 -13   4  13   10.94    6.24
  13  -4 -13    5.09    7.60
 -13  -4  13   17.65    8.10
 -13   4  14    2.42    5.61
  13  -4 -14    2.26    5.46
 -13  -4  14    0.49    5.55
 -13   4  15    2.11    5.29
  13  -4 -15   -0.15    6.39
 -13  -4  15    3.60    4.79
 -13   4  16    5.81    5.80
  13  -4 -16    8.97    7.31
 -13  -4  16   10.78    6.42
 -13   4  17   23.17    8.36
  13  -4 -17    1.35    7.67
 -13  -4  17   15.18    6.99
 -13   4  18    4.19    5.76
  13  -4 -18   -1.86    6.17
 -13  -4  18    0.18    5.55
 -13   4  19   11.61    7.38
  13  -4 -19    7.47    7.71
 -13  -4  19    2.72    4.43
 -13   4  20   -4.09    6.94
  13  -4 -20    1.91    6.73
 -13  -4  20   -3.05    5.82
 -13   4  21    2.03    5.90
  13  -4 -21    5.73    8.31
 -13  -4  21    5.90    5.71
 -13   4  22    4.35    6.39
  13  -4 -22    3.28    6.92
 -13  -4  22    4.35    6.48
 -13   4  23    9.31    7.75
 -13  -4  23   19.48    8.84
 -13   4  24    3.97    6.68
 -13   5   1    8.20    5.64
  13  -5  -1   11.80    8.00
 -13  -5   1   17.13    7.79
 -13   5   2    2.31    5.16
  13  -5  -2    8.22    7.14
 -13  -5   2    6.95    5.04
 -13   5   3    0.69    4.46
  13  -5  -3    6.79    6.77
 -13  -5   3   15.02    6.81
 -13   5   4    9.91    6.40
  13  -5  -4   -1.37    6.10
 -13  -5   4    4.13    4.93
 -13   5   5   17.32    7.64
  13  -5  -5   23.47    8.67
 -13  -5   5   18.05    7.70
 -13   5   6    1.99    4.91
  13  -5  -6    0.00    5.27
 -13  -5   6    3.33    5.85
 -13   5   7   -0.32    3.92
  13  -5  -7    5.30    6.08
 -13  -5   7    3.79    4.97
 -13   5   8   10.99    5.90
  13  -5  -8   -0.67    6.56
 -13  -5   8   -1.06    4.73
 -13   5   9    9.81    6.92
  13  -5  -9   12.52    8.33
 -13  -5   9   10.41    6.38
 -13   5  10   23.32    8.06
  13  -5 -10   16.16    8.03
 -13  -5  10   34.31   10.06
 -13   5  11   12.59    7.57
  13  -5 -11   13.78    8.05
 -13  -5  11    8.25    6.86
 -13   5  12    7.86    7.15
  13  -5 -12    0.39    6.79
 -13  -5  12    1.26    5.72
 -13   5  13    2.57    5.72
  13  -5 -13   -0.86    6.53
 -13  -5  13    1.67    4.65
 -13   5  14    1.19    5.20
  13  -5 -14   15.96    8.47
 -13  -5  14   12.29    6.66
 -13   5  15   25.74    9.24
  13  -5 -15   24.56   10.35
 -13  -5  15   19.31    9.11
 -13   5  16   12.96    6.95
  13  -5 -16    0.90    5.41
 -13  -5  16    7.27    6.05
 -13   5  17   -2.10    5.62
  13  -5 -17    2.95    6.60
 -13  -5  17    0.21    5.48
 -13   5  18    3.25    5.34
  13  -5 -18    3.86    7.52
 -13  -5  18    5.89    5.98
 -13   5  19    6.98    6.75
  13  -5 -19    4.70    7.84
 -13  -5  19   -0.73    4.54
 -13   5  20    6.62    6.31
  13  -5 -20   -6.36    9.06
 -13  -5  20    7.47    6.57
 -13   5  21   -1.66    5.61
  13  -5 -21    0.50    7.90
 -13  -5  21    3.49    5.95
 -13   5  22   -0.34    5.84
  13  -5 -22   -3.70    7.22
 -13  -5  22   -1.91    5.84
 -13   5  23   -2.65    5.83
  13  -5 -23    0.98    6.73
 -13  -5  23   -1.58    6.10
 -13   5  24   -0.30    5.87
  13  -5 -24   -3.92    6.65
  13  -5 -25   11.18    8.84
 -13   6   1    2.72    5.81
  13  -6  -1    2.47    6.83
 -13  -6   1    9.55    6.14
 -13   6   2   -2.03    4.74
  13  -6  -2    6.19    6.49
 -13  -6   2    3.07    4.94
 -13   6   3    1.13    4.40
  13  -6  -3   -2.09    5.74
 -13  -6   3    0.43    4.75
 -13   6   4    9.77    5.23
  13  -6  -4    8.01    6.20
 -13  -6   4    2.49    5.45
 -13   6   5   -3.76    6.00
  13  -6  -5   -2.04    5.87
 -13  -6   5   -0.63    4.75
 -13   6   6   23.71    8.45
  13  -6  -6   -0.94    6.08
 -13  -6   6   23.91    8.07
 -13   6   7    6.89    6.49
  13  -6  -7    9.06    7.58
 -13  -6   7    6.88    6.03
 -13   6   8   12.70    7.90
  13  -6  -8   12.91    8.21
 -13  -6   8    4.90    5.59
 -13   6   9   -1.01    4.65
  13  -6  -9    1.89    5.44
 -13  -6   9   11.83    6.43
 -13   6  10    0.45    5.51
  13  -6 -10    0.00    6.18
 -13  -6  10    9.49    6.44
 -13   6  11    1.04    5.30
  13  -6 -11   -1.49    6.78
 -13  -6  11    2.31    4.65
 -13   6  12    5.03    6.00
  13  -6 -12    1.45    4.66
 -13  -6  12    4.73    6.00
 -13   6  13   13.54    6.49
  13  -6 -13   10.34    7.41
 -13  -6  13    6.17    6.53
 -13   6  14   -2.88    6.00
  13  -6 -14    5.75    5.86
 -13  -6  14    1.49    4.15
 -13   6  15    1.91    5.50
  13  -6 -15    2.49    6.38
 -13  -6  15   -1.38    5.87
 -13   6  16    1.85    4.85
  13  -6 -16   -0.25    6.57
 -13  -6  16    4.73    5.98
 -13   6  17   -2.82    5.36
  13  -6 -17   -0.99    6.18
 -13  -6  17    1.76    4.91
 -13   6  18    0.72    4.90
  13  -6 -18    1.99    5.94
 -13  -6  18    0.69    5.47
 -13   6  19    2.51    6.77
  13  -6 -19    3.80    7.04
 -13  -6  19    8.70    6.50
 -13   6  20   -0.65    4.70
  13  -6 -20    1.26    6.05
 -13  -6  20   -3.36    6.36
 -13   6  21    4.47    6.19
  13  -6 -21    0.73    7.25
 -13  -6  21    4.43    5.99
 -13   6  22    4.43    6.39
  13  -6 -22   14.29    8.96
 -13  -6  22    7.26    5.90
 -13   6  23   -3.12    6.36
  13  -6 -23    5.02    6.73
  13  -6 -24    1.24    6.54
  13  -6 -25    1.81    6.06
  13  -6 -26    1.35    6.92
  13  -6 -27   -0.33    6.45
 -13   7   1   -0.45    4.25
  13  -7  -1   -2.20    5.72
 -13  -7   1    6.76    5.46
 -13   7   2   -1.90    4.86
  13  -7  -2   -0.35    5.11
 -13  -7   2    0.42    4.49
 -13   7   3   -3.52    5.91
  13  -7  -3   -1.88    5.52
 -13  -7   3    2.34    5.40
 -13   7   4   23.05    8.66
  13  -7  -4   28.15    9.44
 -13  -7   4   30.41    9.91
 -13   7   5   19.31    7.65
  13  -7  -5   15.47    7.81
 -13  -7   5    6.07    6.04
 -13   7   6    3.48    5.03
  13  -7  -6   -1.73    6.12
 -13  -7   6    2.80    6.64
 -13   7   7   -0.26    3.73
  13  -7  -7   -2.92    5.72
 -13  -7   7   -1.30    4.70
 -13   7   8    0.83    5.26
  13  -7  -8    5.57    7.31
 -13  -7   8   -2.09    5.48
 -13   7   9   21.38    7.78
  13  -7  -9   -0.43    6.85
 -13  -7   9    6.62    5.95
 -13   7  10   22.95    8.82
  13  -7 -10   30.69   10.41
 -13  -7  10   22.62    9.03
 -13   7  11    2.97    4.55
  13  -7 -11   -1.45    5.85
 -13  -7  11    0.00    5.53
 -13   7  12    1.91    4.81
  13  -7 -12   -1.34    4.95
 -13  -7  12    8.53    6.30
 -13   7  13   -2.66    5.12
  13  -7 -13   -1.71    5.64
 -13  -7  13   -0.52    4.29
 -13   7  14   14.83    7.23
  13  -7 -14   14.58    7.96
 -13  -7  14   -1.18    5.03
 -13   7  15    0.03    4.81
  13  -7 -15   -3.34    6.82
 -13  -7  15   -0.44    4.58
 -13   7  16    0.82    5.75
  13  -7 -16    0.04    6.06
 -13  -7  16    1.81    4.70
 -13   7  17    0.72    5.27
  13  -7 -17    0.64    6.33
 -13  -7  17   -2.09    5.04
 -13   7  18   -2.47    6.15
  13  -7 -18   -4.53    7.07
 -13  -7  18    1.00    6.17
 -13   7  19    0.72    4.93
  13  -7 -19    5.84    6.88
 -13  -7  19    7.32    6.63
 -13   7  20   11.95    7.32
  13  -7 -20    6.47    7.23
 -13  -7  20   16.43    7.49
 -13   7  21   -0.83    5.38
  13  -7 -21    4.30    6.17
 -13  -7  21    6.87    6.27
 -13   7  22    1.51    5.72
  13  -7 -22    2.82    6.43
 -13  -7  22   -0.87    5.42
 -13   7  23    2.03    6.04
  13  -7 -23   -3.10    6.88
  13  -7 -24   -2.60    6.69
 -13   8   1    3.41    5.46
  13  -8  -1   -1.89    4.93
 -13  -8   1    9.57    5.91
 -13   8   2   15.34    7.28
  13  -8  -2   14.41    7.76
 -13  -8   2   14.69    6.57
 -13   8   3    4.74    5.27
  13  -8  -3    3.66    6.01
 -13  -8   3    0.74    5.11
 -13   8   4    2.47    4.84
  13  -8  -4    3.27    5.46
 -13  -8   4    5.13    5.70
 -13   8   5    5.07    5.72
  13  -8  -5   -0.91    4.87
 -13  -8   5   11.64    6.56
 -13   8   6   14.72    8.05
  13  -8  -6   15.77    8.06
 -13  -8   6   21.44    7.90
 -13   8   7    1.33    5.12
  13  -8  -7   -4.20    6.68
 -13  -8   7    1.20    4.89
 -13   8   8   20.71    8.66
  13  -8  -8   10.78    7.80
 -13  -8   8   13.52    6.71
 -13   8   9    1.76    4.64
  13  -8  -9    6.93    6.08
 -13  -8   9    2.11    5.04
 -13   8  10   -0.18    4.83
  13  -8 -10    8.77    6.78
 -13  -8  10    1.43    4.85
 -13   8  11   -0.11    5.26
  13  -8 -11    3.19    5.79
 -13  -8  11   -2.27    5.86
 -13   8  12    9.02    5.72
  13  -8 -12   10.86    7.44
 -13  -8  12    7.85    6.18
 -13   8  13    0.70    4.96
  13  -8 -13    2.45    5.17
 -13  -8  13    2.13    5.11
 -13   8  14   -0.09    5.83
  13  -8 -14    3.02    5.53
 -13  -8  14    2.60    5.06
 -13   8  15    5.83    5.76
  13  -8 -15    4.16    5.98
 -13  -8  15    3.55    5.02
 -13   8  16   14.48    7.76
  13  -8 -16    3.82    6.45
 -13  -8  16   11.13    6.92
 -13   8  17   -0.51    4.60
  13  -8 -17    2.01    6.32
 -13  -8  17    3.14    5.81
 -13   8  18    8.57    6.52
  13  -8 -18    9.41    7.82
 -13  -8  18   14.45    7.15
 -13   8  19   -0.85    5.43
  13  -8 -19   -3.32    6.93
 -13  -8  19    1.11    5.17
 -13   8  20   -0.49    5.39
  13  -8 -20   -2.52    6.49
 -13  -8  20   -0.24    5.41
 -13   8  21   -2.13    5.77
 -13  -8  21   -0.19    5.23
 -13   8  22    7.14    7.07
 -13   8  23   -2.37    5.52
  13  -9  -1    0.01    4.53
 -13  -9   1    2.73    5.59
  13  -9  -2    4.49    6.51
 -13  -9   2    4.05    4.83
  13  -9  -3    5.42    7.52
 -13  -9   3    3.65    6.04
  13  -9  -4   11.89    7.74
 -13  -9   4   24.82    8.07
  13  -9  -5    0.06    3.79
 -13  -9   5   -3.51    5.86
  13  -9  -6   10.57    7.18
 -13  -9   6    2.59    5.64
  13  -9  -7    2.63    5.59
 -13  -9   7    1.77    5.60
  13  -9  -8    2.15    6.58
 -13  -9   8    7.55    6.23
  13  -9  -9   -3.30    6.19
 -13  -9   9    0.02    4.70
  13  -9 -10    8.46    7.22
 -13  -9  10    5.86    5.91
  13  -9 -11    0.51    5.92
 -13  -9  11   -0.72    5.12
  13  -9 -12   -2.41    7.57
 -13  -9  12   -3.06    5.59
  13  -9 -13   -0.00    5.42
 -13  -9  13   -1.67    4.88
  13  -9 -14    3.83    6.16
 -13  -9  14    9.38    6.46
  13  -9 -15    3.87    5.38
 -13  -9  15    2.93    5.42
 -13  -9  16   14.25    7.19
 -13  -9  17    0.23    5.35
 -13   9  18    2.61    6.04
 -13  -9  18    0.12    5.29
 -13   9  19    4.87    5.82
 -13  -9  19   -3.28    6.41
 -13   9  20   -0.68    5.33
 -13  -9  20    4.35    5.98
 -13   9  21   -1.65    5.68
 -13  -9  21    0.62    4.34
 -13   9  22   -2.39    5.98
  13 -10  -1   -2.48    5.92
 -13 -10   1   -0.92    5.00
  13 -10  -2   -0.97    4.92
 -13 -10   2    0.19    5.91
  13 -10  -3    0.12    4.83
 -13 -10   3   -2.92    5.18
  13 -10  -4    4.67    5.77
 -13 -10   4    0.45    4.35
  13 -10  -5   -0.07    5.18
 -13 -10   5    0.43    5.88
  13 -10  -6    0.98    5.45
 -13 -10   6    6.13    5.44
  13 -10  -7   -1.56    5.13
 -13 -10   7    4.24    5.72
  13 -10  -8   -0.34    5.08
 -13 -10   8   -0.11    5.43
 -13 -10   9    0.39    5.76
 -13 -10  10    2.75    4.56
 -13 -10  11   -2.72    5.92
 -13 -10  12   14.76    7.24
 -13 -10  13   -1.60    5.56
 -13 -10  14    0.15    4.07
 -13 -10  15    0.56    4.70
 -13 -10  16   -0.06    5.65
 -13 -10  17   -2.52    4.83
 -13 -10  18    5.35    5.86
 -13 -10  19   -1.38    4.95
 -13 -11   1   -1.19    4.59
 -13 -11   2   -0.00    4.34
 -13 -11   3   -1.93    4.61
 -13 -11   4    1.51    4.96
 -12   0   1   -1.34    5.35
  12   0  -1   -0.57    5.35
 -12   0   2   28.17    8.35
  12   0  -2   18.26    8.95
 -12   0   3   -0.47    4.37
  12   0  -3    3.12    5.92
 -12   0   4    0.01    4.26
  12   0  -4    6.65    5.84
 -12   0   5   -0.41    4.53
  12   0  -5    0.63    5.95
 -12   0   6   99.70   17.61
  12   0  -6   76.10   18.02
 -12   0   7    0.69    4.51
  12   0  -7   -3.09    6.42
 -12   0   8   15.86    7.31
  12   0  -8    7.15    6.98
 -12   0   9    1.85    5.86
  12   0  -9   -0.32    4.86
 -12   0  10   52.94   12.39
  12   0 -10   45.57   13.30
 -12   0  11    2.89    6.13
  12   0 -11   -3.05    6.71
 -12   0  12   57.85   13.04
  12   0 -12   49.85   13.38
 -12   0  13   -1.16    5.39
  12   0 -13    3.01    5.41
 -12   0  14   -2.76    6.05
 -12   0  15    1.92    5.50
 -12   0  16   14.05    7.02
 -12   0  17    8.92    6.29
 -12   0  18    9.81    6.93
 -12   0  19    8.34    6.22
 -12   0  20    7.23    6.69
 -12   0  21    2.69    5.44
 -12   0  22   18.40    8.19
 -12   0  23   -0.03    4.64
 -12   0  24   -3.37    6.59
 -12   0  25   -0.60    4.55
 -12   0  26   12.14    8.05
 -12   0  27    4.87    5.94
 -12   1   1   -0.87    4.57
  12  -1  -1    0.82    5.71
 -12  -1   1    3.98    4.58
 -12   1   2   52.43   11.45
  12  -1  -2   46.84   12.69
 -12  -1   2   29.91    9.53
 -12   1   3    0.30    4.87
  12  -1  -3   -1.89    5.37
 -12  -1   3    1.74    4.57
 -12   1   4   60.52   13.86
  12  -1  -4   56.04   15.07
 -12  -1   4  101.71   16.52
 -12   1   5    5.92    5.62
  12  -1  -5    3.49    5.56
 -12  -1   5    0.95    4.43
 -12   1   6   -2.49    4.50
  12  -1  -6    5.52    6.19
 -12  -1   6   -3.41    5.16
 -12   1   7    2.90    6.58
  12  -1  -7    5.26    6.63
 -12  -1   7    3.98    5.36
 -12   1   8   58.35   14.32
  12  -1  -8   76.89   16.64
 -12  -1   8   81.16   15.34
 -12   1   9   -0.10    4.68
  12  -1  -9    3.12    5.77
 -12  -1   9    4.33    6.16
 -12   1  10   29.65    8.93
  12  -1 -10   14.80    8.82
 -12  -1  10   22.19    7.81
 -12   1  11    2.06    5.22
  12  -1 -11   -4.59    6.64
 -12  -1  11   -2.02    5.34
 -12   1  12   12.61    5.54
  12  -1 -12   11.74    8.16
 -12  -1  12    0.57    4.18
 -12   1  13    1.76    5.13
  12  -1 -13   -2.47    5.91
 -12  -1  13   -2.57    6.07
 -12   1  14   67.29   13.71
  12  -1 -14   34.45   12.41
 -12   1  15   -2.08    5.76
  12  -1 -15    3.45    6.08
 -12  -1  15   -2.82    4.75
 -12   1  16   -0.11    4.29
  12  -1 -16   -0.20    6.07
 -12  -1  16    4.23    5.61
 -12   1  17   -1.67    4.82
  12  -1 -17   -0.89    5.79
 -12  -1  17   -0.43    5.89
 -12   1  18    2.72    5.34
 -12  -1  18   21.15    8.01
 -12   1  19   -1.10    5.14
 -12  -1  19    0.19    5.19
 -12   1  20   12.69    7.73
 -12  -1  20   15.84    7.81
 -12   1  21   -1.10    5.18
 -12  -1  21   -0.41    3.73
 -12   1  22   -0.58    5.49
 -12  -1  22    0.08    4.73
 -12   1  23   -0.51    5.70
 -12  -1  23   -2.03    4.73
 -12   1  24   16.01    8.14
 -12  -1  24   17.23    8.70
 -12   1  25   -2.51    7.19
 -12  -1  25   -0.55    5.38
 -12   1  26   10.08    6.90
 -12  -1  26   -1.66    6.93
 -12   1  27    3.13    5.91
 -12  -1  27    9.65    8.08
 -12   2   1    3.24    5.00
  12  -2  -1    0.71    6.10
 -12  -2   1   18.30    7.46
 -12   2   2   32.35    9.50
  12  -2  -2   40.45   11.76
 -12  -2   2   26.87    9.41
 -12   2   3    3.39    4.69
  12  -2  -3    0.01    5.96
 -12  -2   3    0.64    5.46
 -12   2   4   16.33    7.04
  12  -2  -4   11.13    7.38
 -12  -2   4    9.71    5.67
 -12   2   5    4.33    4.90
  12  -2  -5    4.44    7.28
 -12  -2   5   10.21    6.90
 -12   2   6   50.58   12.53
  12  -2  -6   67.09   15.34
 -12  -2   6   50.56   12.44
 -12   2   7   20.78    7.70
  12  -2  -7    9.66    7.06
 -12  -2   7   11.93    5.98
 -12   2   8   16.42    7.69
  12  -2  -8    6.85    7.16
 -12  -2   8   13.84    7.50
 -12   2   9    4.11    3.81
  12  -2  -9   -2.01    5.69
 -12  -2   9   -1.87    4.92
 -12   2  10   43.37   11.25
  12  -2 -10   33.13   11.83
 -12  -2  10   42.07   11.07
 -12   2  11   22.18    8.33
  12  -2 -11    3.71    6.62
 -12  -2  11    8.80    5.61
 -12   2  12   28.79    9.45
  12  -2 -12   35.41   11.08
 -12  -2  12   27.05    9.30
 -12   2  13    1.80    5.85
  12  -2 -13   -2.87    6.26
 -12  -2  13   -1.29    5.76
 -12   2  14   -0.43    4.38
  12  -2 -14    2.55    6.05
 -12  -2  14    4.39    5.34
 -12   2  15    2.78    5.77
  12  -2 -15   -0.32    5.90
 -12  -2  15    0.93    4.67
 -12   2  16    7.71    5.52
  12  -2 -16   18.41    8.73
 -12  -2  16   20.72    7.88
 -12   2  17    0.18    4.74
  12  -2 -17    0.83    6.38
 -12  -2  17   -0.80    3.90
 -12   2  18   14.46    6.58
  12  -2 -18    2.55    6.76
 -12  -2  18   11.02    7.16
 -12   2  19    0.50    5.06
  12  -2 -19    3.73    5.48
 -12  -2  19    2.83    5.84
 -12   2  20   -1.69    4.85
  12  -2 -20    2.94    7.07
 -12  -2  20    2.90    5.87
 -12   2  21   13.41    7.55
 -12  -2  21    2.60    6.01
 -12   2  22   18.24    8.54
 -12  -2  22   21.55    9.28
 -12   2  23   -4.20    6.53
 -12  -2  23   -0.21    5.55
 -12   2  24   -4.07    7.35
 -12  -2  24   -0.62    6.15
 -12   2  25   -0.91    5.46
 -12  -2  25   -3.76    6.85
 -12   2  26   25.59    9.61
 -12  -2  26   14.94    8.52
 -12   2  27   -0.57    6.66
 -12  -2  27    0.54    4.13
 -12   3   1    2.01    4.52
  12  -3  -1    4.73    5.67
 -12  -3   1   -0.09    4.59
 -12   3   2   25.13    8.23
  12  -3  -2   26.37    9.41
 -12  -3   2   18.96    7.89
 -12   3   3    6.86    5.51
  12  -3  -3    3.01    6.35
 -12  -3   3   18.56    7.29
 -12   3   4   28.95    9.41
  12  -3  -4   50.13   12.26
 -12  -3   4   39.10   10.03
 -12   3   5   13.56    6.94
  12  -3  -5    8.79    7.41
 -12  -3   5    6.54    6.28
 -12   3   6    0.08    4.10
  12  -3  -6    3.90    5.95
 -12  -3   6   -2.25    5.60
 -12   3   7   -0.30    5.11
  12  -3  -7    3.70    5.78
 -12  -3   7    6.69    5.71
 -12   3   8   29.37   10.14
  12  -3  -8   41.20   11.67
 -12  -3   8   41.23   11.19
 -12   3   9   26.84    8.44
  12  -3  -9    5.34    7.30
 -12  -3   9    5.91    5.67
 -12   3  10   38.54   10.38
  12  -3 -10   24.39   10.30
 -12  -3  10   55.39   12.09
 -12   3  11   -0.46    4.93
  12  -3 -11    3.74    5.99
 -12  -3  11   -3.19    5.95
 -12   3  12   16.77    7.78
  12  -3 -12   12.21    7.78
 -12  -3  12   15.47    7.42
 -12   3  13    0.73    4.80
  12  -3 -13    8.18    6.88
 -12  -3  13    3.46    5.77
 -12   3  14   43.56   11.31
  12  -3 -14   30.19   10.46
 -12  -3  14   30.65    9.82
 -12   3  15   16.06    6.96
  12  -3 -15    3.37    6.50
 -12  -3  15   17.75    7.59
 -12   3  16    4.08    5.16
  12  -3 -16   -0.80    5.96
 -12  -3  16   -0.47    4.26
 -12   3  17   -2.67    5.83
  12  -3 -17   -4.69    6.40
 -12  -3  17   -2.09    5.98
 -12   3  18   -0.53    5.98
  12  -3 -18    5.40    7.48
 -12  -3  18   -3.35    5.34
 -12   3  19    1.56    6.30
  12  -3 -19    5.48    7.02
 -12  -3  19    5.15    6.15
 -12   3  20   11.98    7.80
  12  -3 -20    4.81    5.93
 -12  -3  20   13.06    7.54
 -12   3  21    2.45    5.23
  12  -3 -21    5.04    5.96
 -12  -3  21    2.48    4.04
 -12   3  22    4.55    5.50
  12  -3 -22   -0.25    4.89
 -12  -3  22    0.63    5.68
 -12   3  23   -0.74    5.79
  12  -3 -23    3.18    7.03
 -12  -3  23   11.52    6.15
 -12   3  24   37.75   11.20
 -12  -3  24   32.21   11.52
 -12   3  25    3.49    6.40
 -12  -3  25    1.56    5.74
 -12   3  26   -0.60    6.82
 -12  -3  26    1.10    5.02
 -12   3  27   -2.06    5.30
 -12  -3  27   -3.78    6.95
 -12   4   1   19.19    7.13
  12  -4  -1    9.97    7.87
 -12  -4   1   14.05    7.47
 -12   4   2   18.88    7.44
  12  -4  -2    6.51    6.02
 -12  -4   2    7.95    5.82
 -12   4   3   12.91    6.22
  12  -4  -3    4.68    6.41
 -12  -4   3    3.33    5.45
 -12   4   4    3.58    4.66
  12  -4  -4    0.55    5.52
 -12  -4   4    5.14    5.83
 -12   4   5    3.55    5.72
  12  -4  -5    6.84    7.09
 -12  -4   5   12.14    6.11
 -12   4   6   22.36    8.88
  12  -4  -6   43.44   11.40
 -12  -4   6   36.82    9.52
 -12   4   7   35.68   10.05
  12  -4  -7   26.36    9.60
 -12  -4   7   24.89    8.46
 -12   4   8    4.17    4.78
  12  -4  -8   -3.77    7.06
 -12  -4   8   -1.21    4.77
 -12   4   9    2.58    5.46
  12  -4  -9    3.27    6.93
 -12  -4   9    8.72    6.44
 -12   4  10   14.43    7.33
  12  -4 -10   11.13    8.15
 -12  -4  10   32.97    9.28
 -12   4  11    8.34    5.81
  12  -4 -11    6.11    7.65
 -12  -4  11   15.87    7.30
 -12   4  12   36.31   10.62
  12  -4 -12   38.20   11.38
 -12  -4  12   41.99   11.06
 -12   4  13   -0.34    3.80
  12  -4 -13   -2.90    5.24
 -12  -4  13    0.11    4.76
 -12   4  14   -0.50    5.38
  12  -4 -14   -0.18    4.70
 -12  -4  14   -0.17    4.28
 -12   4  15   10.44    6.71
  12  -4 -15    5.70    6.30
 -12  -4  15    9.63    7.30
 -12   4  16   22.76    7.98
  12  -4 -16   10.39    7.17
 -12  -4  16   25.61    9.06
 -12   4  17   11.55    7.59
  12  -4 -17   25.98    9.95
 -12  -4  17   13.85    7.35
 -12   4  18    4.32    6.25
  12  -4 -18   -0.34    6.02
 -12  -4  18    8.67    6.52
 -12   4  19    0.55    4.24
  12  -4 -19   -0.00    5.39
 -12  -4  19    1.08    5.82
 -12   4  20    5.11    6.34
  12  -4 -20    2.85    6.47
 -12  -4  20   21.25    7.92
 -12   4  21   11.49    6.98
 -12  -4  21    3.92    5.90
 -12   4  22   21.94    8.46
  12  -4 -22   11.15    8.04
 -12  -4  22   11.30    6.72
 -12   4  23    2.51    4.86
  12  -4 -23    0.67    5.92
 -12  -4  23   10.96    6.82
 -12   4  24    1.08    5.50
  12  -4 -24   -2.52    6.46
 -12  -4  24   -1.74    5.65
 -12   4  25   -0.18    6.42
  12  -4 -25   -0.35    7.26
 -12  -4  25   -2.23    5.30
 -12   4  26   16.42    7.37
 -12  -4  26    2.32    6.96
 -12   4  27    4.79    5.98
 -12  -4  27   -1.54    5.29
 -12   5   1    4.55    4.94
  12  -5  -1   -1.98    6.16
 -12  -5   1   -1.13    4.27
 -12   5   2   27.38    7.95
  12  -5  -2    2.55    6.89
 -12  -5   2   12.45    5.92
 -12   5   3   20.30    7.30
  12  -5  -3   11.39    7.18
 -12  -5   3   12.33    6.36
 -12   5   4   16.22    7.00
  12  -5  -4   26.98    9.32
 -12  -5   4   32.06    9.10
 -12   5   5    4.68    5.24
  12  -5  -5    1.61    5.66
 -12  -5   5   13.26    6.74
 -12   5   6    1.07    4.20
  12  -5  -6   -3.55    6.98
 -12  -5   6    3.36    4.91
 -12   5   7    5.57    5.89
  12  -5  -7    4.98    6.33
 -12  -5   7    6.14    5.46
 -12   5   8   20.71    8.01
  12  -5  -8   21.19    8.73
 -12  -5   8   32.28    9.72
 -12   5   9   29.19    9.22
  12  -5  -9   18.72    9.09
 -12  -5   9   42.98   10.23
 -12   5  10    0.79    5.38
  12  -5 -10    1.89    5.22
 -12  -5  10   14.73    7.40
 -12   5  11    1.47    4.97
  12  -5 -11    3.44    5.61
 -12  -5  11    4.69    6.54
 -12   5  12   -1.82    4.60
  12  -5 -12   -1.49    6.79
 -12  -5  12    5.39    5.62
 -12   5  13   43.39   10.67
  12  -5 -13   20.84    9.20
 -12  -5  13   28.62    9.10
 -12   5  14   14.17    7.92
  12  -5 -14   14.76    8.91
 -12  -5  14   38.91   10.30
 -12   5  15    1.15    4.70
  12  -5 -15    0.79    5.45
 -12  -5  15   -2.71    6.03
 -12   5  16    5.13    6.98
  12  -5 -16    6.01    6.55
 -12  -5  16    6.30    5.31
 -12   5  17    5.66    6.34
  12  -5 -17   12.96    7.96
 -12  -5  17    7.29    6.37
 -12   5  18    7.62    6.16
  12  -5 -18    5.10    6.45
 -12  -5  18   23.46    8.86
 -12   5  19   10.84    7.01
  12  -5 -19   -3.35    6.33
 -12  -5  19    8.17    6.48
 -12   5  20   14.09    7.43
  12  -5 -20    8.26    7.16
 -12  -5  20   16.16    7.48
 -12   5  21    1.05    5.55
  12  -5 -21   -2.07    6.56
 -12  -5  21    0.53    5.05
 -12   5  22   -2.58    6.26
  12  -5 -22   -0.84    5.73
 -12  -5  22   -1.84    5.58
 -12   5  23   10.59    6.82
  12  -5 -23    0.25    6.17
 -12  -5  23    4.02    6.13
 -12   5  24   12.32    7.58
  12  -5 -24    2.96    6.85
 -12  -5  24    6.13    6.60
 -12   5  25    5.42    6.52
  12  -5 -25    1.97    6.34
 -12  -5  25    2.52    6.42
 -12   5  26   -3.73    7.17
  12  -5 -26   -0.09    5.89
 -12  -5  26   -2.28    6.14
 -12   5  27   -1.04    4.83
  12  -5 -27    7.91    6.79
 -12  -5  27    0.27    5.90
 -12   6   1   20.21    8.23
  12  -6  -1    9.06    7.36
 -12  -6   1   46.34    9.99
 -12   6   2    9.89    6.64
  12  -6  -2   21.68    7.97
 -12  -6   2   17.76    7.47
 -12   6   3   15.10    6.30
  12  -6  -3    1.68    5.24
 -12  -6   3    5.45    5.53
 -12   6   4    0.74    3.58
  12  -6  -4   -2.52    6.42
 -12  -6   4   -2.79    5.54
 -12   6   5   46.75   11.27
  12  -6  -5   35.62   11.15
 -12  -6   5   42.09   10.74
 -12   6   6   37.69    9.63
  12  -6  -6   14.49    7.73
 -12  -6   6   24.81    8.80
 -12   6   7    9.31    5.86
  12  -6  -7   11.38    8.09
 -12  -6   7   10.87    6.64
 -12   6   8    4.70    5.29
  12  -6  -8   -1.98    5.84
 -12  -6   8    1.38    4.65
 -12   6   9    0.19    4.97
 -12  -6   9    7.24    6.20
 -12   6  10    2.56    4.32
 -12  -6  10    7.70    5.81
 -12   6  11   68.82   13.60
  12  -6 -11   39.39   12.33
 -12  -6  11   46.30   12.05
 -12   6  12    6.16    6.26
  12  -6 -12    9.65    6.69
 -12  -6  12    6.46    5.27
 -12   6  13    0.78    4.70
  12  -6 -13   -0.42    4.89
 -12  -6  13   -1.22    5.29
 -12   6  14   -1.12    5.17
  12  -6 -14   -1.11    5.73
 -12  -6  14    2.63    4.43
 -12   6  15    8.75    6.20
  12  -6 -15    5.32    7.36
 -12  -6  15   17.90    7.49
 -12   6  16    2.12    5.87
  12  -6 -16    7.15    6.28
 -12  -6  16   19.57    7.72
 -12   6  17    9.46    5.94
  12  -6 -17    7.59    7.13
 -12  -6  17    4.11    5.73
 -12   6  18    7.18    5.83
  12  -6 -18    0.72    6.06
 -12  -6  18   -0.02    5.94
 -12   6  19    0.69    4.80
  12  -6 -19    0.35    6.42
 -12  -6  19    3.58    5.54
 -12   6  20   -1.13    5.56
  12  -6 -20    5.89    6.36
 -12  -6  20   -3.18    6.34
 -12   6  21    0.65    5.56
  12  -6 -21   -3.07    6.36
 -12  -6  21    6.75    7.07
 -12   6  22   10.35    7.10
  12  -6 -22    0.94    5.70
 -12  -6  22    8.27    6.20
 -12   6  23    0.22    5.53
  12  -6 -23   -4.42    7.52
 -12  -6  23   -1.96    4.74
 -12   6  24   -2.50    5.79
  12  -6 -24   -2.11    7.32
 -12  -6  24   -0.16    4.62
 -12   6  25   -5.71    7.21
  12  -6 -25    3.45    6.26
 -12  -6  25    1.90    4.74
 -12   6  26   -4.34    7.22
  12  -6 -26    1.75    7.34
 -12  -6  26    3.13    6.34
  12  -6 -27   22.27   10.22
  12  -6 -28   10.83    8.07
  12  -6 -29   -4.11    8.20
 -12   7   1    7.06    5.17
  12  -7  -1   13.02    7.62
 -12  -7   1    4.08    5.45
 -12   7   2   15.87    6.83
  12  -7  -2    7.27    6.09
 -12  -7   2    7.01    5.78
 -12   7   3   18.08    7.36
  12  -7  -3   18.30    8.40
 -12  -7   3   21.90    7.72
 -12   7   4    1.58    4.42
  12  -7  -4    7.53    5.88
 -12  -7   4    2.75    4.21
 -12   7   5   13.48    6.52
  12  -7  -5   -4.22    6.19
 -12  -7   5    4.88    6.36
 -12   7   6   -1.52    4.59
  12  -7  -6    3.90    6.03
 -12  -7   6    2.07    5.00
 -12   7   7    5.89    5.20
  12  -7  -7   -2.11    6.33
 -12  -7   7    2.38    5.19
 -12   7   8    2.62    4.77
  12  -7  -8    2.00    5.05
 -12  -7   8    9.98    6.00
 -12   7   9   43.18   10.13
  12  -7  -9   23.82    9.33
 -12  -7   9   12.07    7.73
 -12   7  10    0.84    3.63
  12  -7 -10   -0.19    4.74
 -12  -7  10    2.78    5.39
 -12   7  11    3.14    4.65
  12  -7 -11   -4.40    6.40
 -12  -7  11   -1.63    5.29
 -12   7  12   -1.43    4.79
  12  -7 -12   -0.86    4.71
 -12  -7  12    3.87    5.88
 -12   7  13    4.81    5.71
  12  -7 -13    7.50    7.22
 -12  -7  13    5.03    5.78
 -12   7  14   22.97    8.07
  12  -7 -14    3.71    6.47
 -12  -7  14    8.32    6.46
 -12   7  15   21.49    8.06
  12  -7 -15    8.62    7.62
 -12  -7  15   -0.01    5.15
 -12   7  16    0.65    5.57
  12  -7 -16   -2.05    7.23
 -12  -7  16    2.36    5.19
 -12   7  17    9.81    6.36
  12  -7 -17    3.01    5.72
 -12  -7  17    0.94    5.62
 -12   7  18    2.23    5.47
  12  -7 -18    1.06    4.83
 -12  -7  18    0.65    4.31
 -12   7  19   20.84    8.60
  12  -7 -19    5.91    8.69
 -12  -7  19    7.47    6.59
 -12   7  20    2.75    5.47
  12  -7 -20    3.82    5.74
 -12  -7  20    6.12    6.45
 -12   7  21    5.06    6.03
  12  -7 -21    0.77    6.14
 -12  -7  21    2.99    5.98
 -12   7  22   -2.03    5.52
  12  -7 -22   -3.53    6.15
 -12  -7  22   -0.50    6.32
 -12   7  23    6.02    6.36
  12  -7 -23   -1.70    6.98
 -12  -7  23   -0.48    6.19
 -12   7  24    3.55    5.78
  12  -7 -24    5.42    7.00
 -12  -7  24    2.66    5.88
 -12   7  25   -0.56    5.51
  12  -7 -25    0.07    5.52
 -12  -7  25    3.08    5.83
 -12   7  26    0.65    4.78
  12  -7 -26    2.37    6.20
 -12  -7  26    0.26    5.38
  12  -7 -27   -4.85    8.41
 -12   8   1   19.96    7.55
  12  -8  -1    7.50    6.86
 -12  -8   1   33.54    9.20
 -12   8   2   -0.59    4.16
  12  -8  -2   -1.36    6.25
 -12  -8   2   -3.01    4.88
 -12   8   3   10.01    6.57
  12  -8  -3    6.07    7.44
 -12  -8   3    9.23    5.95
 -12   8   4   -0.14    3.44
  12  -8  -4    5.49    6.25
 -12  -8   4   -0.32    3.90
 -12   8   5   30.75    9.40
  12  -8  -5   22.23    9.60
 -12  -8   5   37.67   10.04
 -12   8   6    2.37    5.23
  12  -8  -6    2.54    5.38
 -12  -8   6   -1.74    5.02
 -12   8   7   31.73    9.41
  12  -8  -7   17.59    8.60
 -12  -8   7   36.00   10.19
 -12   8   8    0.00    4.50
  12  -8  -8   -1.80    5.35
 -12  -8   8   -1.27    5.18
 -12   8   9    0.51    3.67
  12  -8  -9    0.07    4.57
 -12  -8   9   -0.27    4.17
 -12   8  10    0.44    4.23
  12  -8 -10    0.15    4.84
 -12  -8  10    2.82    5.09
 -12   8  11    9.12    7.12
  12  -8 -11   19.12    7.72
 -12  -8  11   10.94    6.94
 -12   8  12   -0.00    4.14
  12  -8 -12   -1.35    5.83
 -12  -8  12   -1.81    4.95
  12  -8 -13    5.95    6.61
 -12  -8  13   15.24    7.26
 -12   8  14   -0.18    4.46
  12  -8 -14   -0.05    5.28
 -12  -8  14   -2.53    5.21
 -12   8  15    8.84    5.88
  12  -8 -15    1.25    5.07
 -12  -8  15   10.47    6.78
 -12   8  16    0.52    4.87
  12  -8 -16    0.68    4.55
 -12  -8  16    0.99    5.10
 -12   8  17   10.39    7.43
  12  -8 -17    9.25    7.06
 -12  -8  17   16.34    7.67
 -12   8  18   -1.06    4.81
  12  -8 -18   -2.91    7.17
 -12  -8  18   -1.00    5.47
 -12   8  19    6.01    5.91
  12  -8 -19    3.95    6.24
 -12  -8  19   -0.06    4.39
 -12   8  20    0.22    4.32
  12  -8 -20    4.41    6.57
 -12  -8  20   -0.68    5.84
 -12   8  21   12.91    7.61
  12  -8 -21    1.12    7.20
 -12  -8  21   10.62    7.18
 -12   8  22   -0.56    4.83
  12  -8 -22    1.87    7.87
 -12  -8  22    1.54    5.40
 -12   8  23    0.51    4.60
  12  -8 -23   -1.35    5.76
 -12  -8  23   11.14    6.45
 -12   8  24    4.01    6.69
  12  -8 -24    1.08    5.76
 -12  -8  24    0.24    5.29
 -12   8  25    0.45    4.48
 -12  -8  25    1.26    5.84
 -12   8  26   -0.31    5.77
  12  -9  -1   -0.23    4.00
 -12  -9   1    4.07    5.09
  12  -9  -2    0.29    4.57
 -12  -9   2    8.48    5.89
  12  -9  -3   33.24   10.47
 -12  -9   3   22.79    8.59
  12  -9  -4    2.97    5.30
 -12  -9   4    5.15    5.56
  12  -9  -5    4.85    5.92
 -12  -9   5   11.23    5.91
  12  -9  -6    0.18    5.02
 -12  -9   6    1.56    4.52
 -12   9   7   -0.01    4.90
  12  -9  -7    3.34    5.36
 -12  -9   7    3.49    5.30
 -12   9   8    3.69    4.97
  12  -9  -8   -0.71    5.86
 -12  -9   8   -3.02    5.19
 -12   9   9   25.63    9.10
  12  -9  -9   26.65    9.37
 -12  -9   9   35.99   10.76
 -12   9  10   -1.50    4.73
  12  -9 -10    1.32    5.19
 -12  -9  10   -0.91    4.49
 -12   9  11    3.05    5.51
  12  -9 -11    4.70    5.14
 -12  -9  11   -0.87    5.06
 -12   9  12    3.80    5.11
  12  -9 -12   -2.70    6.89
 -12  -9  12    0.74    4.52
 -12   9  13    2.35    4.13
  12  -9 -13    4.89    5.18
 -12  -9  13    5.72    6.07
 -12   9  14   -0.52    5.21
  12  -9 -14   -0.16    4.55
 -12  -9  14   -0.26    5.17
 -12   9  15    8.67    5.87
  12  -9 -15    8.47    7.83
 -12  -9  15   14.62    7.06
 -12   9  16    1.12    4.43
  12  -9 -16   -2.28    6.41
 -12  -9  16    2.00    4.89
 -12   9  17   -0.00    4.91
  12  -9 -17    2.58    7.19
 -12  -9  17   -1.58    5.88
 -12   9  18    1.63    6.13
  12  -9 -18   -2.63    5.72
 -12  -9  18    0.92    4.89
 -12   9  19    8.12    6.74
  12  -9 -19    3.86    7.30
 -12  -9  19   12.20    7.37
 -12   9  20    1.31    5.69
  12  -9 -20   -3.14    7.36
 -12  -9  20   -1.13    4.92
 -12   9  21   -1.74    6.66
  12  -9 -21    0.35    7.18
 -12  -9  21   -3.75    6.99
 -12   9  22   -2.62    5.06
 -12  -9  22   -1.49    5.17
 -12   9  23   11.92    7.54
 -12  -9  23    9.65    7.05
 -12   9  24   -1.04    4.87
 -12  -9  24   -4.30    6.74
 -12   9  25    2.38    5.58
 -12  -9  25    5.81    7.15
  12 -10  -1    4.57    5.28
 -12 -10   1   23.11    7.60
  12 -10  -2   -2.25    5.44
 -12 -10   2    2.51    4.90
  12 -10  -3    3.26    6.03
 -12 -10   3    6.18    5.16
  12 -10  -4    2.74    4.81
 -12 -10   4   -0.50    4.15
  12 -10  -5   26.45    8.69
 -12 -10   5    2.63    5.72
  12 -10  -6   -1.89    5.97
 -12 -10   6    4.46    4.77
  12 -10  -7    2.76    7.53
 -12 -10   7   25.41    9.00
  12 -10  -8    1.07    5.44
 -12 -10   8    0.48    4.51
  12 -10  -9    0.71    6.00
 -12 -10   9   14.07    6.88
  12 -10 -10   -0.84    5.80
 -12 -10  10    8.77    5.94
  12 -10 -11    7.30    6.17
 -12 -10  11   10.00    5.84
  12 -10 -12    3.80    5.03
 -12 -10  12    3.32    5.05
  12 -10 -13   -2.08    5.91
 -12 -10  13   -3.44    5.50
  12 -10 -14   -2.33    5.61
 -12 -10  14   -2.16    5.38
  12 -10 -15    2.29    6.16
 -12 -10  15    0.54    4.51
  12 -10 -16    3.07    5.54
 -12 -10  16    1.17    5.91
 -12 -10  17    3.00    6.47
 -12 -10  18    3.84    5.50
 -12 -10  19    1.40    5.28
 -12 -10  20   -1.77    6.14
  12 -11  -1   -1.28    5.84
 -12 -11   1   -0.57    4.52
  12 -11  -2   -3.77    6.32
 -12 -11   2   -1.42    4.42
  12 -11  -3    4.32    6.43
 -12 -11   3    3.92    5.30
  12 -11  -4    4.25    5.65
 -12 -11   4   -0.71    4.56
  12 -11  -5    9.40    5.69
 -12 -11   5    8.44    5.80
  12 -11  -6    3.11    5.58
  12 -11  -7    6.88    6.21
  12 -11  -8   -1.31    5.22
  12 -11  -9    8.63    7.15
  12 -11 -10   -3.06    6.08
  12 -11 -11   -0.87    5.42
 -11   0   1  132.95   22.15
 -11   0   2    1.36    4.34
 -11   0   3   33.37    9.48
 -11   0   4    0.80    4.02
 -11   0   5  162.18   26.13
 -11   0   6   -3.16    5.48
 -11   0   7    0.90    4.24
 -11   0   8    1.71    5.01
 -11   0   9   52.84   12.66
 -11   0  10    1.35    5.00
 -11   0  11   73.70   15.13
 -11   0  12   -2.04    3.67
 -11   0  13    1.47    4.73
 -11   0  14   -1.89    4.99
 -11   0  15   38.44   10.31
 -11   0  16   -2.90    5.53
 -11   0  17    6.99    6.73
  11   0 -17    3.09    6.97
 -11   0  18    0.00    4.50
 -11   0  19   11.30    7.06
 -11   0  20    0.28    4.16
 -11   0  21   36.45   10.75
 -11   0  22    1.83    5.09
 -11   0  23   -0.46    4.50
 -11   0  24   -4.51    6.56
 -11   0  25    9.49    6.35
 -11   0  26    1.06    5.44
 -11   0  27   16.57    7.29
 -11   0  28   -2.80    5.60
 -11   0  29    7.12    6.48
 -11   0  30    1.05    4.84
 -11   1   1  133.24   21.61
  11   1  -1  100.75   22.06
 -11  -1   1  144.05   22.11
 -11   1   2   11.17    6.19
  11   1  -2    0.23    5.58
 -11  -1   2    3.52    4.82
 -11   1   3   78.96   14.87
  11   1  -3   65.54   15.44
 -11  -1   3   72.92   14.71
 -11   1   4   -0.58    3.37
  11   1  -4    1.84    5.40
 -11  -1   4   -1.58    4.68
 -11   1   5    3.66    4.32
  11   1  -5    4.20    6.03
 -11  -1   5    8.13    4.72
 -11   1   6    0.72    4.21
  11   1  -6    4.87    6.29
 -11  -1   6    4.58    4.51
 -11   1   7   45.14   12.14
  11   1  -7   64.72   14.61
 -11  -1   7   79.74   14.47
 -11   1   8    3.63    4.53
  11   1  -8   -0.45    5.22
 -11  -1   8    2.61    4.97
 -11   1   9   11.79    7.80
  11  -1  -9   39.48   11.08
  11   1  -9   25.05    9.36
 -11  -1   9   46.68   10.56
 -11   1  10   -0.64    4.14
  11  -1 -10    1.60    5.60
  11   1 -10   -1.20    5.56
 -11  -1  10    0.09    4.60
 -11   1  11    8.08    5.99
  11  -1 -11    3.75    6.59
  11   1 -11   13.98    6.94
 -11  -1  11    9.08    5.64
 -11   1  12    2.05    5.77
  11  -1 -12    9.47    5.95
  11   1 -12    0.33    5.77
 -11  -1  12    7.73    5.50
  11  -1 -13   67.40   14.64
  11   1 -13   58.80   14.51
 -11  -1  13   46.77   12.11
 -11   1  14   -1.87    5.00
  11  -1 -14    1.14    5.92
  11   1 -14   -1.34    4.87
 -11  -1  14   -1.99    5.48
 -11   1  15   -0.02    3.10
  11  -1 -15   -1.58    5.53
 -11  -1  15   -1.05    4.50
 -11   1  16    0.29    5.06
  11  -1 -16    2.64    5.80
 -11  -1  16   -0.65    4.85
 -11   1  17   27.75    9.25
  11  -1 -17   19.29    9.48
 -11  -1  17   31.89    9.71
 -11   1  18    1.31    5.32
  11  -1 -18    2.26    6.00
 -11  -1  18    2.72    4.92
 -11   1  19    7.03    6.79
  11  -1 -19    7.59    7.89
 -11  -1  19    4.84    5.58
 -11   1  20    0.65    5.69
  11  -1 -20   -3.05    6.72
 -11  -1  20    3.13    6.27
 -11   1  21   -1.02    6.00
 -11  -1  21   -1.92    6.09
 -11   1  22    3.81    4.78
 -11  -1  22   -2.12    5.09
 -11   1  23   47.77   12.91
 -11  -1  23   50.51   13.05
 -11   1  24    0.18    3.52
 -11  -1  24    1.05    5.87
 -11   1  25   -1.84    6.20
 -11  -1  25   14.17    7.11
 -11   1  26   -2.52    6.58
 -11  -1  26    1.88    5.28
 -11   1  27   18.06    9.60
 -11  -1  27    2.18    7.95
 -11   1  28    1.40    6.38
 -11  -1  28    0.93    5.29
 -11   1  29    1.28    5.70
 -11  -1  29    6.34    7.65
 -11   1  30   -2.00    6.88
 -11  -1  30   -3.39    6.10
 -11   2   1   56.52   11.36
  11  -2  -1   40.62   11.81
  11   2  -1   19.09   10.10
 -11  -2   1   53.23   10.98
 -11   2   2   -0.42    4.37
  11  -2  -2   -2.12    6.45
  11   2  -2   -1.98    5.75
 -11  -2   2   -0.22    3.11
 -11   2   3   12.55    6.21
  11  -2  -3    5.68    7.31
  11   2  -3   22.17    8.42
 -11  -2   3   12.26    6.15
 -11   2   4    3.15    5.17
  11  -2  -4   14.68    7.71
  11   2  -4    7.50    6.92
 -11  -2   4    7.86    5.54
 -11   2   5   54.97   12.89
  11  -2  -5   82.00   15.46
  11   2  -5   45.67   13.43
 -11  -2   5   62.49   12.99
 -11   2   6   31.16    8.90
  11  -2  -6   28.05    9.67
  11   2  -6   23.92    9.49
 -11  -2   6   31.68    9.18
 -11   2   7   14.32    6.92
  11  -2  -7   12.65    7.26
  11   2  -7   12.72    7.54
 -11  -2   7   11.56    6.26
 -11   2   8   12.01    7.11
  11  -2  -8   27.55    9.42
  11   2  -8   27.15    9.85
 -11  -2   8   20.17    7.64
 -11   2   9   57.47   11.94
  11  -2  -9   43.64   11.83
  11   2  -9   31.84   10.79
 -11  -2   9   23.79    9.35
 -11   2  10    3.61    4.61
  11  -2 -10    3.72    5.51
 -11  -2  10   14.84    6.10
 -11   2  11   53.02   11.57
  11  -2 -11   44.72   12.01
 -11  -2  11   31.19   10.13
 -11   2  12    1.39    4.53
  11  -2 -12    5.67    5.27
 -11  -2  12    0.51    4.89
 -11   2  13   -3.17    5.80
  11  -2 -13    0.43    4.73
 -11  -2  13    2.57    4.76
 -11   2  14    3.45    4.81
  11  -2 -14    4.59    7.15
 -11  -2  14    7.84    6.15
 -11   2  15   32.66    9.94
  11  -2 -15   27.02   10.35
 -11  -2  15   29.57    9.12
 -11   2  16   11.98    6.73
  11  -2 -16   10.72    7.09
 -11  -2  16    3.77    5.13
 -11   2  17   15.00    7.54
  11  -2 -17    4.10    6.34
 -11  -2  17    4.08    5.91
 -11   2  18   -2.40    5.76
  11  -2 -18   -1.42    6.05
 -11  -2  18   -0.78    5.30
 -11   2  19    3.87    6.59
  11  -2 -19    9.96    7.60
 -11  -2  19   16.30    6.92
 -11   2  20    0.60    5.41
  11  -2 -20    7.93    7.31
 -11  -2  20   12.48    6.44
 -11   2  21   23.32   10.04
  11  -2 -21   39.11   12.70
 -11  -2  21   31.96    9.90
 -11   2  22    7.09    5.91
  11  -2 -22   -1.75    5.74
 -11  -2  22    0.41    4.18
 -11   2  23   -1.84    5.12
  11  -2 -23   -1.01    6.02
 -11  -2  23   -0.76    5.45
 -11   2  24    0.69    5.64
 -11  -2  24   -0.26    6.03
 -11   2  25    9.64    7.09
 -11  -2  25    6.72    7.11
 -11   2  26    0.90    4.90
 -11  -2  26   -2.17    6.29
 -11   2  27   35.82   11.00
 -11  -2  27    5.71    5.86
 -11   2  28    7.87    5.90
 -11  -2  28   -2.95    6.30
 -11   2  29    4.40    4.76
 -11  -2  29   10.60    6.76
 -11   2  30   -2.39    6.05
 -11  -2  30    3.44    6.86
 -11   3   1   11.91    5.94
  11  -3  -1   22.24    9.26
 -11  -3   1   19.45    7.08
 -11   3   2   25.39    7.76
  11  -3  -2    6.16    6.90
 -11  -3   2   22.56    7.94
 -11   3   3   81.15   14.69
  11  -3  -3   69.35   15.12
 -11  -3   3   55.29   13.19
 -11   3   4   13.94    6.49
  11  -3  -4   20.37    7.86
 -11  -3   4   10.60    5.86
 -11   3   5    5.61    5.35
  11  -3  -5    8.32    6.85
 -11  -3   5   10.95    6.96
 -11   3   6   26.00    8.06
  11  -3  -6   20.71    8.75
 -11  -3   6   30.78    9.10
 -11   3   7   52.14   12.75
  11  -3  -7   70.50   15.06
 -11  -3   7   66.26   13.74
 -11   3   8    5.33    5.92
  11  -3  -8    4.12    6.28
 -11  -3   8    5.73    4.51
 -11   3   9    5.46    5.68
  11  -3  -9   17.01    8.05
 -11  -3   9   28.78    8.17
 -11   3  10    4.68    5.13
  11  -3 -10    9.71    7.05
 -11  -3  10    3.14    5.33
 -11   3  11   11.25    6.69
  11  -3 -11    1.17    6.05
 -11  -3  11    5.71    5.92
 -11   3  12   -1.39    4.45
  11  -3 -12   11.29    6.76
 -11  -3  12    7.20    6.05
 -11   3  13   36.47   10.66
  11  -3 -13   40.53   11.58
 -11  -3  13   29.13    9.71
 -11   3  14   -0.43    4.23
  11  -3 -14    1.46    4.97
 -11  -3  14   -1.69    4.24
 -11   3  15    9.45    5.93
  11  -3 -15    4.92    7.62
 -11  -3  15    2.15    4.98
 -11   3  16   -1.87    6.06
  11  -3 -16    0.44    5.80
 -11  -3  16    0.49    4.30
 -11   3  17   13.90    7.58
  11  -3 -17   11.10    8.48
 -11  -3  17   15.95    7.66
 -11   3  18    2.73    5.03
  11  -3 -18    1.02    5.21
 -11  -3  18   24.19    7.35
 -11   3  19   15.67    7.46
  11  -3 -19    5.92    7.39
 -11  -3  19   25.65    8.14
 -11   3  20    3.16    5.78
  11  -3 -20    2.00    5.97
 -11  -3  20    7.55    6.47
 -11   3  21    2.96    5.31
  11  -3 -21    3.45    6.24
 -11  -3  21   -2.44    6.44
 -11   3  22    6.67    6.56
  11  -3 -22    6.46    6.93
 -11  -3  22    5.27    5.43
 -11   3  23   35.50   11.16
  11  -3 -23   25.54   11.50
 -11  -3  23   48.95   12.08
 -11   3  24    2.45    6.22
  11  -3 -24   13.71    7.83
 -11  -3  24   12.67    7.51
 -11   3  25   -4.30    6.38
  11  -3 -25   -1.09    5.67
 -11  -3  25    8.28    7.66
 -11   3  26   -2.18    5.98
 -11  -3  26    1.40    5.60
 -11   3  27   23.34    9.86
 -11  -3  27   11.94    8.37
 -11   3  28    2.25    5.70
 -11  -3  28   -1.66    5.42
 -11   3  29    2.01    5.63
 -11  -3  29    5.88    6.24
 -11   3  30    0.69    6.07
 -11  -3  30    8.43    6.96
 -11   4   1   33.24    9.98
  11  -4  -1   62.86   13.23
 -11  -4   1   47.81   11.13
 -11   4   2    3.89    4.55
  11  -4  -2    3.17    6.70
 -11  -4   2   -1.00    4.94
 -11   4   3    2.28    4.67
  11  -4  -3    2.40    5.09
 -11  -4   3    1.70    4.39
 -11   4   4    3.39    5.14
  11  -4  -4   10.00    6.73
 -11  -4   4    7.39    6.28
 -11   4   5   98.38   16.03
  11  -4  -5   55.17   14.52
 -11  -4   5   73.48   15.22
 -11   4   6   39.16    9.87
  11  -4  -6   30.81    9.89
 -11  -4   6   26.74    8.96
 -11   4   7   26.97    8.05
  11  -4  -7    4.41    6.21
 -11  -4   7   22.58    7.09
 -11   4   8    4.33    5.30
  11  -4  -8   -2.10    5.43
 -11  -4   8    8.54    5.78
 -11   4   9   42.63   11.22
  11  -4  -9   52.60   12.65
 -11  -4   9   39.38   10.62
 -11   4  10   13.60    6.87
  11  -4 -10   17.11    7.93
 -11  -4  10   16.27    7.14
 -11   4  11   37.87    9.77
  11  -4 -11   10.27    7.72
 -11  -4  11   36.15    9.21
 -11   4  12   -0.21    4.54
  11  -4 -12   -0.69    5.22
 -11  -4  12   -0.25    4.69
 -11   4  13    3.37    5.23
  11  -4 -13    8.50    6.40
 -11  -4  13    1.69    4.67
 -11   4  14    6.17    5.33
  11  -4 -14    7.87    6.07
 -11  -4  14    6.10    5.07
 -11   4  15   14.71    7.32
  11  -4 -15   11.81    7.90
 -11  -4  15   37.69    9.84
 -11   4  16   10.53    6.15
  11  -4 -16    5.57    6.38
 -11  -4  16    8.30    6.06
 -11   4  17    0.80    4.84
  11  -4 -17   -2.25    5.82
 -11  -4  17    3.57    5.70
 -11   4  18   -2.22    5.34
  11  -4 -18    0.56    5.30
 -11  -4  18    2.37    4.93
 -11   4  19    5.72    6.12
  11  -4 -19    9.25    7.73
 -11  -4  19   -0.03    5.22
 -11   4  20    8.15    6.07
  11  -4 -20    1.16    5.67
 -11  -4  20    4.69    6.44
 -11   4  21   36.19   10.34
  11  -4 -21   31.71   10.63
 -11  -4  21    9.75    6.94
 -11   4  22    3.32    6.15
  11  -4 -22    3.07    7.17
 -11  -4  22   10.20    6.77
 -11   4  23    8.58    5.44
  11  -4 -23    3.53    6.44
 -11  -4  23   -0.29    4.91
 -11   4  24    7.49    7.07
  11  -4 -24   13.25    8.48
 -11  -4  24    4.75    5.22
 -11   4  25   10.51    6.03
  11  -4 -25   20.31    9.62
 -11  -4  25   21.50    9.15
 -11   4  26   12.69    7.62
  11  -4 -26    9.98    7.69
 -11  -4  26    9.33    7.13
 -11   4  27   13.70    8.23
  11  -4 -27   13.80    8.43
 -11  -4  27    7.96    7.96
 -11   4  28    5.05    6.69
 -11  -4  28   -1.99    6.30
 -11   4  29    1.72    6.42
 -11  -4  29   -2.52    6.49
 -11  -4  30   -2.32    6.72
 -11   5   1    4.71    4.92
  11  -5  -1    4.07    6.04
 -11  -5   1    8.26    6.00
 -11   5   2   58.03   12.22
  11  -5  -2   54.82   13.28
 -11  -5   2   51.10   12.22
 -11   5   3   70.11   13.81
  11  -5  -3   53.49   14.24
 -11  -5   3   72.73   13.89
 -11   5   4    3.22    4.58
  11  -5  -4   12.14    7.49
 -11  -5   4    0.10    4.74
 -11   5   5    0.82    4.21
  11  -5  -5    1.24    4.80
 -11  -5   5    0.18    4.81
 -11   5   6   20.77    8.19
  11  -5  -6    7.23    6.31
 -11  -5   6   13.01    6.49
 -11   5   7   34.81    9.75
  11  -5  -7   29.87   10.30
 -11  -5   7   33.45    9.51
 -11   5   8   18.50    7.32
  11  -5  -8   17.07    7.76
 -11  -5   8    9.78    6.07
 -11   5   9   54.74   11.23
  11  -5  -9   22.94    9.24
 -11  -5   9   18.95    8.22
 -11   5  10   -3.91    5.20
  11  -5 -10   -2.17    5.52
 -11  -5  10    1.32    4.82
 -11   5  11   13.91    6.49
  11  -5 -11   11.70    7.46
 -11  -5  11    5.29    4.71
 -11   5  12   37.90    9.72
  11  -5 -12   18.37    8.64
 -11  -5  12   40.79   10.38
 -11   5  13   53.12   11.40
  11  -5 -13   33.78   11.07
 -11  -5  13   24.54    9.04
 -11   5  14    2.07    5.29
  11  -5 -14    3.52    5.85
 -11  -5  14    7.04    5.38
 -11   5  15   -2.16    4.93
  11  -5 -15   -1.72    5.64
 -11  -5  15    1.29    5.23
 -11   5  16    2.26    4.49
  11  -5 -16    2.75    4.73
 -11  -5  16   -2.51    5.82
 -11   5  17   13.21    6.81
  11  -5 -17   -1.24    6.83
 -11  -5  17    6.06    5.87
  11  -5 -18   17.45    9.24
 -11  -5  18   47.84   11.21
 -11   5  19   28.42    9.50
  11  -5 -19   18.40    9.44
 -11  -5  19   34.13   10.13
 -11   5  20   -0.23    4.95
  11  -5 -20    3.44    6.32
 -11  -5  20    4.79    5.74
 -11   5  21   -0.85    5.76
  11  -5 -21   -3.88    6.62
 -11  -5  21   -1.30    5.50
 -11   5  22    9.98    7.67
  11  -5 -22   19.03    9.48
 -11  -5  22    8.79    6.79
 -11   5  23   21.34    8.65
  11  -5 -23    8.24    8.43
 -11  -5  23   39.27   10.94
 -11   5  24   -2.00    5.10
  11  -5 -24   -0.75    5.38
 -11  -5  24    3.72    5.97
 -11   5  25    0.37    5.21
  11  -5 -25    0.24    6.56
 -11  -5  25    3.07    5.64
 -11   5  26   -0.25    5.12
  11  -5 -26    7.01    6.65
 -11  -5  26    3.95    4.99
 -11   5  27    5.37    6.87
  11  -5 -27    3.44    7.58
 -11  -5  27   -1.71    5.32
 -11   5  28   18.42    8.73
  11  -5 -28    4.98    8.52
 -11  -5  28   23.78    9.12
 -11   5  29    1.42    6.01
  11  -5 -29   -3.79    7.10
 -11  -5  29    0.94    5.26
 -11   6   1   37.32    9.21
  11  -6  -1   26.89    9.87
 -11  -6   1   23.98    8.77
 -11   6   2    1.26    3.88
  11  -6  -2   -0.71    5.03
 -11  -6   2    0.28    4.34
 -11   6   3    5.59    4.85
  11  -6  -3    7.52    6.23
 -11  -6   3    6.98    5.37
 -11   6   4   41.27   10.67
  11  -6  -4   32.48   11.41
 -11  -6   4   45.51   10.83
 -11   6   5   17.70    7.42
  11  -6  -5   25.93    8.53
 -11  -6   5   26.44    8.57
 -11   6   6   49.31   10.65
  11  -6  -6   22.54    9.11
 -11  -6   6   28.09    9.16
 -11   6   7   11.52    6.03
  11  -6  -7    3.16    5.88
 -11  -6   7   10.30    6.31
 -11   6   8   12.06    5.85
  11  -6  -8    8.21    6.33
 -11  -6   8   18.41    6.86
 -11   6   9   12.84    6.80
  11  -6  -9    2.08    6.23
 -11  -6   9   11.03    5.96
 -11   6  10   17.35    7.90
  11  -6 -10   21.40    8.83
 -11  -6  10   17.46    7.31
 -11   6  11    6.37    5.98
  11  -6 -11    6.24    5.26
 -11  -6  11    9.74    6.01
 -11   6  12    7.54    6.32
  11  -6 -12    8.16    6.96
 -11  -6  12   14.19    6.83
 -11   6  13   20.01    7.30
  11  -6 -13    8.59    6.60
 -11  -6  13    9.22    6.13
 -11   6  14   21.19    7.44
  11  -6 -14    7.57    7.58
 -11  -6  14    2.44    5.23
 -11   6  15   30.55    8.90
  11  -6 -15   20.00    8.11
 -11  -6  15   10.42    7.03
 -11   6  16   23.37    8.56
  11  -6 -16   31.40    9.89
 -11  -6  16   14.58    7.36
 -11   6  17    2.27    5.54
  11  -6 -17    1.53    5.17
 -11  -6  17    4.61    6.00
 -11   6  18    0.53    4.35
  11  -6 -18    1.29    6.30
 -11  -6  18    9.56    6.24
 -11   6  19    8.68    7.56
  11  -6 -19   10.10    7.90
 -11  -6  19   10.01    6.49
 -11   6  20   -0.13    4.91
  11  -6 -20    0.81    6.16
 -11  -6  20   13.96    7.09
 -11   6  21    5.20    6.00
  11  -6 -21    1.31    6.12
 -11  -6  21    6.62    6.52
 -11   6  22    1.53    5.67
  11  -6 -22    0.06    5.46
 -11  -6  22    4.00    6.23
 -11   6  23    4.02    5.95
  11  -6 -23   -0.99    4.80
 -11  -6  23    2.81    5.54
 -11   6  24    4.13    5.97
  11  -6 -24    1.17    5.54
 -11  -6  24    2.70    4.81
 -11   6  25   -1.11    5.68
  11  -6 -25   -0.80    7.04
 -11  -6  25    8.22    5.75
 -11   6  26   10.32    7.07
  11  -6 -26   -2.17    6.12
 -11  -6  26   14.66    7.19
 -11   6  27    5.15    7.01
  11  -6 -27    3.03    6.79
 -11  -6  27    1.55    5.40
 -11   6  28    2.22    5.64
  11  -6 -28   -4.36    7.30
 -11  -6  28   -0.31    5.65
 -11   6  29   -2.87    6.96
  11  -6 -29   -0.20    6.69
 -11  -6  29   -0.08    4.88
  11  -6 -30    8.60    7.20
  11  -6 -31    4.46    6.84
 -11   7   1   18.64    6.96
  11  -7  -1    7.13    5.72
 -11  -7   1   15.81    6.64
 -11   7   2   31.37    8.74
  11  -7  -2   31.45   10.32
 -11  -7   2   22.49    8.35
 -11   7   3    1.41    4.53
  11  -7  -3    5.09    6.67
 -11  -7   3    2.82    4.38
 -11   7   4   17.76    7.26
  11  -7  -4   19.76    7.60
 -11  -7   4   14.67    6.88
 -11   7   5    7.17    5.19
  11  -7  -5   -0.82    5.26
 -11  -7   5    5.77    5.02
 -11   7   6   14.31    7.34
  11  -7  -6   17.98    7.80
 -11  -7   6   15.41    6.99
 -11   7   7   -0.28    4.78
  11  -7  -7    3.78    5.38
 -11  -7   7   -0.01    4.45
 -11   7   8   48.73   11.29
  11  -7  -8   33.32   11.46
 -11  -7   8   53.12   11.96
 -11   7   9   61.48   12.11
  11  -7  -9   44.01   11.11
 -11  -7   9   26.68    9.97
 -11   7  10    2.26    3.89
  11  -7 -10    3.71    5.63
 -11  -7  10   -0.27    4.46
 -11   7  11   -0.81    4.71
  11  -7 -11    1.62    6.43
 -11  -7  11    1.85    4.47
 -11   7  12   19.22    7.91
  11  -7 -12   25.84    9.06
 -11  -7  12   35.74    9.77
 -11   7  13    5.97    5.18
  11  -7 -13    4.60    6.23
 -11  -7  13    7.78    5.91
 -11   7  14    6.03    6.55
  11  -7 -14    6.62    6.42
 -11  -7  14   10.40    6.07
 -11   7  15    0.62    5.31
  11  -7 -15   -1.32    5.44
 -11  -7  15   -2.25    4.60
 -11   7  16   -1.60    5.23
  11  -7 -16    4.43    6.10
 -11  -7  16    2.76    5.31
 -11   7  17   -0.77    4.61
  11  -7 -17   -1.95    5.89
 -11  -7  17   10.54    5.86
 -11   7  18   24.27    8.55
  11  -7 -18   10.68    8.49
 -11  -7  18   16.48    7.42
 -11   7  19   15.07    7.33
  11  -7 -19    1.43    6.36
 -11  -7  19    0.42    5.39
 -11   7  20   -0.23    5.46
  11  -7 -20   -0.57    6.21
 -11  -7  20   -0.71    4.09
 -11   7  21   -0.25    5.50
  11  -7 -21    4.81    7.14
 -11  -7  21    4.53    6.68
 -11   7  22    9.95    6.12
  11  -7 -22    4.57    6.30
 -11  -7  22    6.32    7.00
 -11   7  23   -0.05    5.20
  11  -7 -23   -2.67    5.84
 -11  -7  23    4.13    6.52
 -11   7  24    2.24    6.04
  11  -7 -24    8.12    7.36
 -11  -7  24   -2.56    6.29
 -11   7  25   -0.80    5.63
  11  -7 -25    0.54    6.60
 -11  -7  25   10.20    7.24
 -11   7  26   -3.22    6.31
  11  -7 -26   -0.15    6.78
 -11  -7  26    2.04    4.95
 -11   7  27   -0.10    4.42
  11  -7 -27   -4.95    7.50
 -11  -7  27   -2.89    6.56
 -11   7  28   -0.91    5.04
  11  -7 -28    5.81    6.80
 -11  -7  28    9.37    6.99
 -11   7  29    5.11    6.26
  11  -7 -29   -1.02    5.97
 -11  -7  29    0.75    6.30
  11  -7 -30   -2.92    7.66
 -11   8   1   -2.74    4.38
  11  -8  -1   -0.49    4.36
 -11  -8   1    1.17    4.22
 -11   8   2    9.13    6.09
  11  -8  -2   11.63    6.50
 -11  -8   2   17.31    6.41
 -11   8   3   -0.14    5.11
  11  -8  -3    0.80    4.39
 -11  -8   3   -2.31    5.11
 -11   8   4   43.66   10.28
  11  -8  -4   35.34   10.46
 -11  -8   4   26.18    9.09
 -11   8   5   -2.12    4.63
  11  -8  -5    2.75    5.47
 -11  -8   5    5.42    4.93
 -11   8   6   18.87    7.72
  11  -8  -6   25.32    8.75
 -11  -8   6   44.60   10.27
 -11   8   7    0.93    3.96
  11  -8  -7    0.98    6.70
 -11  -8   7   11.17    6.14
 -11   8   8    3.22    4.39
  11  -8  -8    1.01    5.59
 -11  -8   8    3.00    4.95
 -11   8   9    1.90    4.80
  11  -8  -9    3.09    5.91
 -11  -8   9   10.81    6.29
 -11   8  10   26.80    8.01
  11  -8 -10   21.33    8.94
 -11  -8  10    5.56    6.12
 -11   8  11   -0.71    4.09
  11  -8 -11   -2.88    5.46
 -11  -8  11   10.89    6.23
 -11   8  12   -1.84    5.22
  11  -8 -12    0.65    5.06
 -11  -8  12    1.24    4.92
 -11   8  13    0.00    4.53
  11  -8 -13    6.29    5.73
 -11  -8  13    0.54    3.87
 -11   8  14    5.66    5.12
  11  -8 -14    0.76    4.15
 -11  -8  14   -0.73    4.69
 -11   8  15   13.76    6.98
  11  -8 -15   11.77    7.72
 -11  -8  15   20.71    8.12
 -11   8  16   10.75    6.54
  11  -8 -16   12.88    7.18
 -11  -8  16   24.59    8.46
 -11   8  17    3.80    6.02
  11  -8 -17   -0.28    5.16
 -11  -8  17   -2.42    5.76
 -11   8  18    3.41    6.61
  11  -8 -18   -0.61    4.84
 -11  -8  18   -0.24    4.12
 -11   8  19    3.51    4.97
  11  -8 -19    2.61    6.58
 -11  -8  19    7.94    6.26
 -11   8  20    3.29    5.83
  11  -8 -20   19.91    9.06
 -11  -8  20   23.00    8.29
 -11   8  21    1.32    5.36
  11  -8 -21    1.15    5.80
 -11  -8  21    3.07    5.16
 -11   8  22   20.82    8.31
  11  -8 -22    2.42    4.99
 -11  -8  22   15.94    8.56
 -11   8  23    0.60    6.44
  11  -8 -23   -3.09    6.61
 -11  -8  23    4.24    5.77
 -11   8  24    7.33    6.59
  11  -8 -24   -1.68    5.75
 -11  -8  24   11.38    6.73
 -11   8  25    8.20    6.53
  11  -8 -25    1.00    5.28
 -11  -8  25    0.89    5.64
 -11   8  26    8.19    6.78
  11  -8 -26   25.48    9.56
 -11  -8  26   14.43    7.52
 -11   8  27    4.25    5.69
  11  -8 -27    9.19    7.84
 -11  -8  27    9.95    6.71
 -11   8  28   -0.83    5.55
  11  -8 -28   -1.89    6.76
 -11  -8  28    2.54    5.53
 -11  -8  29   -0.21    5.83
 -11   9   1   -2.27    4.80
  11  -9  -1    0.52    5.08
 -11  -9   1    0.46    3.91
 -11   9   2   40.86   10.20
  11  -9  -2   37.92   10.82
 -11  -9   2   34.31    9.69
 -11   9   3    0.26    4.56
  11  -9  -3    4.88    4.95
 -11  -9   3    5.86    5.47
 -11   9   4   24.21    7.64
  11  -9  -4   16.56    7.11
 -11  -9   4   22.03    8.14
 -11   9   5    1.08    4.11
  11  -9  -5   -2.33    6.92
 -11  -9   5   -0.38    3.26
 -11   9   6    1.49    4.03
  11  -9  -6    4.06    5.19
 -11  -9   6   15.59    6.82
 -11   9   7   -0.18    4.78
  11  -9  -7    2.83    4.17
 -11  -9   7    2.10    4.04
 -11   9   8   14.48    7.15
  11  -9  -8   36.90   10.71
 -11  -9   8   39.41    9.77
 -11   9   9    2.08    3.46
  11  -9  -9    7.80    5.53
 -11  -9   9   -1.55    4.41
 -11   9  10    0.30    3.47
  11  -9 -10    0.05    3.96
 -11  -9  10    1.95    4.83
 -11   9  11   -1.38    4.52
  11  -9 -11   -1.68    5.56
 -11  -9  11   -1.82    5.25
 -11   9  12    5.45    5.81
  11  -9 -12    1.73    5.45
 -11  -9  12    8.04    6.02
 -11   9  13    3.81    5.00
  11  -9 -13    2.61    5.29
 -11  -9  13   -0.74    4.87
 -11   9  14   11.33    6.41
  11  -9 -14    3.56    5.59
 -11  -9  14    2.85    5.45
 -11   9  15   -0.02    4.47
  11  -9 -15    0.64    5.40
 -11  -9  15   -0.15    4.37
 -11   9  16    2.55    5.25
  11  -9 -16    2.17    6.53
 -11  -9  16    1.52    4.42
 -11   9  17    1.22    5.29
  11  -9 -17   -0.81    6.18
 -11  -9  17   -3.99    5.99
 -11   9  18   13.07    7.19
  11  -9 -18    9.06    8.26
 -11  -9  18   27.10    8.66
 -11   9  19   -0.65    5.24
  11  -9 -19   -3.23    6.99
 -11  -9  19    4.72    5.59
 -11   9  20   -1.86    6.88
  11  -9 -20   -2.63    5.58
 -11  -9  20    3.11    4.92
 -11   9  21   -0.39    4.23
  11  -9 -21    2.66    6.21
 -11  -9  21   -0.46    4.83
 -11   9  22    5.51    5.57
  11  -9 -22    7.86    6.77
 -11  -9  22   19.03    7.90
 -11   9  23   -2.21    6.42
  11  -9 -23   -0.99    5.73
 -11  -9  23    2.42    5.17
 -11   9  24   19.34    8.86
  11  -9 -24    4.96    7.52
 -11  -9  24   23.30    9.34
 -11   9  25   -2.25    5.23
 -11  -9  25    4.41    5.92
 -11   9  26   -2.13    5.82
 -11  -9  26   -1.10    6.33
 -11   9  27    2.95    5.36
 -11  -9  27    0.87    4.78
 -11   9  28    1.21    5.76
 -11  -9  28    5.57    7.22
  11 -10  -1    2.20    5.71
 -11 -10   1    1.27    4.60
  11 -10  -2    1.64    5.36
 -11 -10   2   -3.20    5.08
  11 -10  -3   -2.39    5.60
 -11 -10   3   -1.50    4.00
  11 -10  -4    8.09    6.03
 -11 -10   4   10.97    6.38
  11 -10  -5   -1.28    4.24
 -11 -10   5    3.72    4.50
  11 -10  -6   13.32    7.78
 -11 -10   6   18.05    7.30
  11 -10  -7    0.77    4.58
 -11 -10   7   -2.36    4.94
  11 -10  -8    7.01    6.88
 -11 -10   8   14.91    7.46
  11 -10  -9   -2.90    5.85
 -11 -10   9   -1.18    5.13
  11 -10 -10    4.31    5.53
 -11 -10  10   29.16    8.43
  11 -10 -11   -0.98    4.96
 -11 -10  11    0.61    4.60
  11 -10 -12   -1.66    4.84
 -11 -10  12   -0.68    4.46
  11 -10 -13    3.93    5.66
 -11 -10  13    4.22    5.39
  11 -10 -14   -1.91    6.07
 -11 -10  14    1.73    5.03
  11 -10 -15    1.94    5.86
 -11 -10  15   -2.08    4.84
  11 -10 -16   26.74    9.55
 -11 -10  16   13.12    7.20
  11 -10 -17   -0.66    5.50
 -11 -10  17   -0.00    4.82
  11 -10 -18   -0.32    4.37
 -11 -10  18    0.55    5.51
  11 -10 -19   -2.20    6.20
 -11 -10  19   -0.82    5.12
  11 -10 -20    4.99    6.76
 -11 -10  20    6.00    6.08
  11 -10 -21    2.58    6.43
 -11 -10  21    0.47    3.92
  11 -11  -1   -0.37    5.20
 -11 -11   1   -1.72    4.72
  11 -11  -2    0.26    5.07
 -11 -11   2    9.92    6.07
  11 -11  -3    1.44    4.01
 -11 -11   3   -0.55    4.87
  11 -11  -4   -0.83    4.83
 -11 -11   4   15.78    6.76
  11 -11  -5    3.38    6.06
 -11 -11   5    2.25    4.46
  11 -11  -6   -1.08    5.57
 -11 -11   6    4.61    4.71
  11 -11  -7    0.41    5.19
  11 -11  -8   26.43    8.99
  11 -11  -9    1.97    4.85
  11 -11 -10   -1.58    5.57
  11 -11 -11    1.36    5.72
  11 -11 -12   18.32    7.86
  11 -11 -13    2.71    4.97
  11 -11 -14    2.98    6.52
  11 -11 -15   -4.64    7.10
  11 -11 -16    0.54    6.75
  11 -11 -17    3.41    6.89
  11 -12  -1    0.44    5.65
  11 -12  -2    5.05    6.14
  11 -12  -3    2.43    4.59
  11 -12  -4    3.21    4.45
  11 -12  -5    6.83    5.50
  11 -12  -6    5.62    5.84
  11 -12  -7   -1.32    4.16
  11 -12  -8    4.75    6.94
  11 -12  -9   -0.90    5.47
  11 -12 -10   10.04    6.52
  11 -12 -11   -0.65    5.97
  11 -12 -12    4.97    5.60
 -10   0   1   -1.15    4.24
  10   0  -1   -2.57    5.10
 -10   0   2   23.33    7.35
  10   0  -2   10.04    7.12
 -10   0   3   -0.61    3.95
  10   0  -3   -1.10    5.24
 -10   0   4  162.86   25.47
  10   0  -4  154.37   26.60
 -10   0   5   -1.63    4.88
  10   0  -5    2.71    5.21
 -10   0   6   33.21    9.42
  10   0  -6   39.49   11.14
 -10   0   7   -1.88    5.15
  10   0  -7   -0.61    4.53
 -10   0   8   31.31    9.37
  10   0  -8   45.97   11.27
 -10   0   9   -3.15    5.67
  10   0  -9   -0.88    5.37
 -10   0  10  190.06   27.68
  10   0 -10  148.55   27.53
 -10   0  11    2.09    4.44
  10   0 -11   -0.99    5.04
 -10   0  12   -0.37    4.24
  10   0 -12   -0.39    4.99
 -10   0  13    0.32    3.84
  10   0 -13   -0.98    4.41
 -10   0  14   26.40    8.49
  10   0 -14   28.81   10.07
 -10   0  15   -2.08    4.97
  10   0 -15    4.45    5.92
 -10   0  16   68.45   14.39
 -10   0  17    0.28    5.30
 -10   0  18   18.68    7.95
 -10   0  19   -0.22    4.68
 -10   0  20   69.62   15.40
 -10   0  21    0.10    5.88
 -10   0  22    1.37    4.49
 -10   0  23   -0.55    4.57
 -10   0  24   11.43    7.27
 -10   0  25    1.43    5.83
 -10   0  26   48.35   13.15
 -10   0  27   -1.76    6.13
 -10   0  28    7.50    6.57
 -10   0  29    0.62    5.66
 -10   0  30   13.32    7.40
 -10   0  31   -3.18    6.85
 -10   0  32   25.82    9.21
 -10   1   1   -2.65    3.64
  10  -1  -1   -0.94    4.76
  10   1  -1    1.64    6.07
 -10  -1   1    4.13    4.83
 -10   1   2  189.58   29.91
  10  -1  -2  212.77   31.85
  10   1  -2  166.28   30.76
 -10  -1   2  230.23   30.84
 -10   1   3    8.12    5.69
  10  -1  -3   10.24    6.17
  10   1  -3   15.75    7.65
 -10  -1   3    6.57    5.66
 -10   1   4    5.79    5.59
  10  -1  -4    3.63    4.88
  10   1  -4    0.26    5.45
 -10  -1   4    7.95    5.27
 -10   1   5   29.94    7.95
  10  -1  -5    5.75    5.99
  10   1  -5   20.51    7.99
 -10  -1   5   11.92    6.03
 -10   1   6   79.10   16.71
  10  -1  -6  111.30   19.35
  10   1  -6   95.67   18.65
 -10  -1   6  114.28   18.27
 -10   1   7    5.29    4.30
  10  -1  -7    1.70    5.57
  10   1  -7    7.54    5.83
 -10  -1   7    6.13    5.76
 -10   1   8  106.13   17.45
  10   1  -8   69.77   16.94
 -10  -1   8   96.55   17.16
 -10   1   9    1.54    3.38
  10   1  -9    1.14    4.49
 -10  -1   9   -1.08    5.49
 -10   1  10   -3.62    5.67
  10   1 -10   -1.96    5.57
 -10  -1  10    0.53    5.15
 -10   1  11    9.80    6.57
  10   1 -11   13.81    7.20
 -10  -1  11   21.41    7.33
 -10   1  12   98.79   19.26
  10   1 -12   96.81   20.40
 -10  -1  12  136.68   20.63
 -10   1  13    3.51    5.65
  10   1 -13   -1.17    5.34
 -10  -1  13    3.04    4.35
 -10   1  14   39.86    9.66
  10   1 -14   18.34    8.56
 -10  -1  14   13.85    6.86
 -10   1  15   -1.90    4.92
  10   1 -15   -0.21    5.94
 -10  -1  15    0.78    4.61
 -10   1  16   47.00   10.86
  10   1 -16   27.54    9.95
 -10  -1  16   22.32    8.76
 -10   1  17    5.52    5.37
  10   1 -17   -2.06    5.77
 -10  -1  17    0.70    5.19
 -10   1  18   35.14    9.61
  10  -1 -18   24.03   10.35
 -10  -1  18   30.21   10.04
 -10   1  19    1.63    5.56
  10  -1 -19   10.08    7.06
 -10  -1  19    4.00    5.60
 -10   1  20    4.94    4.92
  10  -1 -20    4.69    6.20
 -10  -1  20    0.13    4.18
 -10   1  21    1.79    5.67
  10  -1 -21    1.61    6.47
 -10  -1  21    2.18    5.47
 -10   1  22   69.77   15.14
  10  -1 -22   51.61   15.86
 -10  -1  22   89.39   16.89
 -10   1  23   -2.47    6.27
  10  -1 -23    2.25    6.41
 -10  -1  23   -0.56    5.36
 -10   1  24    7.28    6.23
 -10  -1  24    6.39    7.01
 -10   1  25    0.56    5.51
 -10  -1  25   -1.00    6.62
 -10   1  26   19.70    7.75
 -10  -1  26    1.75    5.20
 -10   1  27   -1.21    6.18
 -10  -1  27   -2.51    5.68
 -10   1  28    9.89    6.53
 -10  -1  28    8.69    8.35
 -10   1  29   -1.69    7.75
 -10  -1  29   -0.10    4.39
 -10   1  30    1.83    6.13
 -10  -1  30    5.28    6.73
 -10   1  31   -1.70    5.71
 -10  -1  31   -0.70    5.89
 -10   1  32    6.36    6.70
 -10  -1  32   13.39    8.00
 -10   2   1    1.31    4.65
  10   2  -1    5.68    5.40
 -10  -2   1   -0.58    4.53
 -10   2   2    0.80    3.50
  10   2  -2    2.01    5.58
 -10  -2   2    4.60    4.76
 -10   2   3   -0.00    4.40
  10   2  -3   -3.12    6.33
 -10  -2   3   -3.25    5.38
 -10   2   4  192.84   29.87
  10   2  -4  191.24   31.57
 -10  -2   4  206.15   30.14
 -10   2   5   51.62   11.30
  10   2  -5   57.44   13.08
 -10  -2   5   38.17   10.57
 -10   2   6   40.65   10.86
  10   2  -6   43.42   12.59
 -10  -2   6   79.29   13.40
 -10   2   7    9.71    6.29
  10   2  -7   10.26    6.76
 -10  -2   7   10.02    5.49
 -10   2   8   22.37    7.70
  10   2  -8   24.92    9.42
 -10  -2   8   15.62    7.24
 -10   2   9   10.21    6.25
  10   2  -9    8.51    6.76
 -10  -2   9   14.80    7.16
 -10   2  10   98.73   18.04
  10   2 -10   99.70   19.28
 -10  -2  10  100.54   18.54
 -10   2  11   16.99    7.07
  10   2 -11   14.17    7.49
 -10  -2  11   15.75    6.83
 -10   2  12    4.12    4.60
  10  -2 -12   -3.09    5.12
  10   2 -12   -1.59    5.97
 -10  -2  12    5.78    5.66
 -10   2  13   -3.29    4.47
  10  -2 -13   -1.32    5.17
  10   2 -13    0.93    5.63
 -10  -2  13    0.61    4.47
 -10   2  14   29.42    9.53
  10  -2 -14   58.87   13.02
  10   2 -14   62.44   13.82
 -10  -2  14   41.52   11.08
 -10   2  15   12.66    6.99
  10  -2 -15   20.66    8.58
 -10  -2  15   20.29    7.82
 -10   2  16   16.29    7.98
  10  -2 -16   16.14    8.31
 -10  -2  16    7.54    6.10
 -10   2  17    2.30    4.33
  10  -2 -17   -1.89    6.13
 -10  -2  17   -0.63    5.35
 -10   2  18   10.42    6.00
  10  -2 -18   21.73    9.37
 -10  -2  18    8.75    6.21
 -10   2  19    4.82    6.11
  10  -2 -19    2.19    6.52
 -10  -2  19   13.49    7.40
 -10   2  20   43.98   12.51
  10  -2 -20   54.11   13.99
 -10  -2  20   59.39   13.48
 -10   2  21    0.90    5.74
  10  -2 -21    1.09    5.11
 -10  -2  21    5.10    5.77
 -10   2  22    2.74    6.36
  10  -2 -22    7.11    6.86
 -10  -2  22    8.21    6.03
 -10   2  23   -2.24    4.16
  10  -2 -23    3.56    6.37
 -10  -2  23   -0.29    5.55
 -10   2  24   10.87    7.15
  10  -2 -24   19.81    9.25
 -10  -2  24    9.06    6.86
 -10   2  25    0.42    5.36
  10  -2 -25   -2.71    7.17
 -10  -2  25    1.91    6.25
 -10   2  26   29.28    9.97
 -10  -2  26   32.59   11.21
 -10   2  27    1.84    5.44
 -10  -2  27    2.74    5.20
 -10   2  28   10.16    7.41
 -10  -2  28    5.28    5.43
 -10   2  29   -3.27    5.60
 -10  -2  29    7.17    6.48
 -10   2  30   10.18    6.82
 -10  -2  30   10.62    7.81
 -10   2  31   -3.45    6.83
 -10  -2  31   -2.33    6.64
 -10   2  32   10.74    6.56
 -10  -2  32   -2.04    6.70
 -10   3   1   22.37    7.23
  10  -3  -1   15.56    7.18
  10   3  -1    5.96    6.44
 -10  -3   1   23.75    7.39
 -10   3   2  100.02   19.23
  10  -3  -2  122.09   21.32
  10   3  -2  132.07   22.10
 -10  -3   2  121.37   19.99
 -10   3   3   50.33   12.06
  10  -3  -3   77.98   14.92
  10   3  -3   73.57   15.02
 -10  -3   3   55.90   12.77
 -10   3   4    3.98    5.09
  10  -3  -4   -0.73    4.73
  10   3  -4    0.06    5.25
 -10  -3   4   -1.29    4.51
 -10   3   5   18.04    6.86
  10  -3  -5   11.25    6.70
  10   3  -5   19.55    8.23
 -10  -3   5   18.54    7.47
 -10   3   6   25.50    7.51
  10  -3  -6   30.57    9.14
  10   3  -6   36.22    9.67
 -10  -3   6    1.45    4.95
 -10   3   7   29.31    8.54
  10  -3  -7   19.06    8.28
  10   3  -7   16.89    7.95
 -10  -3   7   20.97    7.44
 -10   3   8  101.31   18.29
  10  -3  -8  109.66   19.53
  10   3  -8   80.33   18.60
 -10  -3   8  111.95   18.83
 -10   3   9    5.55    5.47
  10  -3  -9    9.61    6.92
  10   3  -9    9.28    6.74
 -10  -3   9   13.56    6.67
 -10   3  10    1.12    3.72
  10  -3 -10   -0.99    5.15
 -10  -3  10    1.19    4.29
 -10   3  11   14.46    6.58
  10  -3 -11   13.65    7.85
 -10  -3  11   24.98    7.57
 -10   3  12   44.40   10.75
  10  -3 -12   49.07   11.97
 -10  -3  12   29.17    9.96
 -10   3  13   -2.45    5.52
  10  -3 -13    0.84    5.49
 -10  -3  13    0.21    4.14
 -10   3  14    4.11    4.73
  10  -3 -14    6.04    5.64
 -10  -3  14    3.11    5.76
 -10   3  15    4.45    5.22
  10  -3 -15    1.48    5.74
 -10  -3  15    1.97    5.22
 -10   3  16   34.28    9.38
  10  -3 -16   14.04    7.89
 -10  -3  16   24.84    9.01
 -10   3  17   24.40    8.41
  10  -3 -17   33.90   10.06
 -10  -3  17   10.85    6.89
 -10   3  18   30.93    9.40
  10  -3 -18   31.40   10.58
 -10  -3  18   29.00   10.21
 -10   3  19    2.38    5.47
  10  -3 -19    2.82    6.53
 -10  -3  19    6.01    6.71
 -10   3  20   -1.56    6.14
  10  -3 -20   -0.03    5.33
 -10  -3  20    0.78    5.21
 -10   3  21    3.28    6.44
  10  -3 -21    6.33    6.78
 -10  -3  21    6.11    5.46
 -10   3  22   40.91   12.60
  10  -3 -22   43.25   12.92
 -10  -3  22   69.81   14.02
 -10   3  23    3.30    6.25
  10  -3 -23   -3.93    6.89
 -10  -3  23    4.04    5.86
 -10   3  24   -0.31    4.78
  10  -3 -24    3.34    5.65
 -10  -3  24    2.47    5.37
 -10   3  25    0.32    4.76
  10  -3 -25    7.36    6.97
 -10  -3  25    2.76    5.67
 -10   3  26   25.53    9.52
  10  -3 -26    7.63    7.69
 -10  -3  26    7.01    7.24
 -10   3  27   13.40    7.98
  10  -3 -27   15.51    8.54
 -10  -3  27   19.62    8.60
 -10   3  28    6.20    6.21
 -10  -3  28   10.42    7.55
 -10   3  29   -1.85    6.14
 -10  -3  29    6.25    4.79
 -10   3  30    3.80    5.66
 -10  -3  30    0.19    5.11
 -10   3  31   -0.15    5.21
 -10  -3  31   -1.97    5.06
 -10   3  32    4.51    6.77
 -10  -3  32   14.75    8.81
 -10   4   1    6.40    5.37
  10  -4  -1   -0.98    5.95
 -10  -4   1   -0.28    3.80
 -10   4   2   -3.02    4.91
  10  -4  -2    0.02    5.38
 -10  -4   2   -1.71    4.18
 -10   4   3    4.57    4.98
  10  -4  -3   16.91    7.16
 -10  -4   3    4.39    5.46
 -10   4   4  100.93   18.21
  10  -4  -4  128.86   20.67
 -10  -4   4   93.13   17.94
 -10   4   5   59.64   12.63
  10  -4  -5   44.92   12.40
 -10  -4   5   73.71   13.39
 -10   4   6   58.70   11.85
  10  -4  -6   66.52   12.92
 -10  -4   6   20.94    8.90
 -10   4   7   -2.27    4.63
  10  -4  -7   -0.84    4.34
 -10  -4   7    1.08    4.71
 -10   4   8   91.62   16.96
  10  -4  -8   90.27   18.09
 -10  -4   8   94.40   17.13
 -10   4   9    7.91    6.09
  10  -4  -9   15.73    8.07
 -10  -4   9   11.09    6.01
 -10   4  10   21.06    7.90
  10  -4 -10   46.69   10.95
 -10  -4  10   35.19    9.49
 -10   4  11    8.21    5.61
  10  -4 -11   11.16    6.93
 -10  -4  11    4.57    5.79
 -10   4  12    1.37    4.12
  10  -4 -12   -0.05    4.59
 -10  -4  12    0.26    4.70
 -10   4  13   -0.94    4.75
  10  -4 -13    4.71    6.19
 -10  -4  13    3.02    5.73
 -10   4  14   41.33   10.47
  10  -4 -14   28.59    9.82
 -10  -4  14   37.36   10.17
 -10   4  15   21.76    8.00
  10  -4 -15    6.25    6.88
 -10  -4  15   12.05    6.54
 -10   4  16   12.89    7.19
  10  -4 -16   14.63    8.11
 -10  -4  16   37.60    9.67
 -10   4  17    2.73    5.45
  10  -4 -17    2.36    5.77
 -10  -4  17    6.07    5.96
 -10   4  18    1.22    4.87
  10  -4 -18    4.58    6.75
 -10  -4  18    3.90    4.83
 -10   4  19   17.24    7.74
  10  -4 -19   17.54    8.19
 -10  -4  19   28.17    9.42
 -10   4  20   42.35   11.01
  10  -4 -20   25.75   10.82
 -10  -4  20   40.21   10.88
 -10   4  21   44.05   10.95
  10  -4 -21   30.68   11.27
 -10  -4  21   24.69   10.47
 -10   4  22   -0.87    6.77
  10  -4 -22    0.95    5.71
 -10  -4  22    5.43    5.49
 -10   4  23    8.49    6.63
  10  -4 -23    7.99    7.78
 -10  -4  23   13.81    7.07
 -10   4  24   21.66    8.99
  10  -4 -24   23.32   10.41
 -10  -4  24   35.44   10.64
 -10   4  25   12.96    6.49
  10  -4 -25   -0.49    6.67
 -10  -4  25   19.67    8.33
 -10   4  26    9.40    6.99
  10  -4 -26    0.78    7.71
 -10  -4  26    8.11    7.23
 -10   4  27   -0.04    4.64
  10  -4 -27   -0.00    6.84
 -10  -4  27   -2.86    6.26
 -10   4  28    3.56    6.45
  10  -4 -28    3.82    7.08
 -10  -4  28    2.16    5.82
 -10   4  29    2.32    4.87
  10  -4 -29    8.75    8.03
 -10  -4  29    9.39    6.42
 -10   4  30   15.79    8.19
 -10  -4  30    3.77    6.08
 -10   4  31    3.23    6.62
 -10  -4  31   -0.25    7.07
 -10   4  32    1.81    5.97
 -10  -4  32    0.21    6.61
 -10   5   1   78.59   14.12
  10  -5  -1   71.91   14.79
 -10  -5   1   60.25   13.54
 -10   5   2  222.74   33.17
  10  -5  -2  223.19   34.25
 -10  -5   2  223.08   33.14
 -10   5   3   37.33    9.10
  10  -5  -3   21.63    8.61
 -10  -5   3   21.97    7.62
 -10   5   4    1.60    4.68
  10  -5  -4   -2.19    5.86
 -10  -5   4   -1.26    4.17
 -10   5   5    7.68    5.58
  10  -5  -5    4.23    5.98
 -10  -5   5   11.39    6.22
 -10   5   6   50.53   11.62
  10  -5  -6   53.72   13.17
 -10  -5   6   60.23   12.30
 -10   5   7   71.94   13.29
  10  -5  -7   62.85   13.83
 -10  -5   7   48.34   12.28
 -10   5   8   30.91    8.94
  10  -5  -8   44.46   11.50
 -10  -5   8   35.51    9.96
 -10   5   9    1.17    4.46
  10  -5  -9    1.19    5.19
 -10  -5   9   -0.08    4.36
 -10   5  10   -1.99    3.96
  10  -5 -10   -0.00    5.76
 -10  -5  10   -1.82    4.45
 -10   5  11   22.44    7.50
  10  -5 -11    9.63    7.25
 -10  -5  11   20.85    7.87
 -10   5  12   51.12   11.31
  10  -5 -12   38.58   11.29
 -10  -5  12   36.20   10.08
 -10   5  13   30.97    9.18
  10  -5 -13   13.98    7.87
 -10  -5  13   43.24   10.16
 -10   5  14   -0.38    3.95
  10  -5 -14   -2.77    5.47
 -10  -5  14   -1.35    4.79
 -10   5  15   -1.80    4.73
  10  -5 -15    2.35    5.45
 -10  -5  15    8.77    5.65
 -10   5  16   11.03    6.37
  10  -5 -16    5.23    6.80
 -10  -5  16    0.57    4.81
 -10   5  17   28.06    9.90
  10  -5 -17   44.82   11.49
 -10  -5  17   29.16    9.61
 -10   5  18   22.09    8.64
  10  -5 -18   16.04    8.80
 -10  -5  18   22.65    8.85
 -10   5  19    1.51    5.43
  10  -5 -19   -0.75    5.53
 -10  -5  19    0.49    4.87
 -10   5  20    0.16    4.75
  10  -5 -20   -0.21    6.43
 -10  -5  20    2.37    5.36
 -10   5  21    6.78    6.49
  10  -5 -21    5.64    6.41
 -10  -5  21    2.61    5.23
 -10   5  22   34.71   10.44
  10  -5 -22    7.68    8.84
 -10  -5  22   40.68   10.80
 -10   5  23    2.58    5.68
  10  -5 -23    3.11    6.07
 -10  -5  23   10.85    6.81
 -10   5  24    9.75    6.82
  10  -5 -24    3.90    5.48
 -10  -5  24    2.91    6.08
 -10   5  25   -2.21    5.97
  10  -5 -25   -1.21    5.62
 -10  -5  25   -1.07    5.37
 -10   5  26    5.22    5.66
  10  -5 -26    8.07    7.53
 -10  -5  26    3.59    5.67
 -10   5  27   11.45    6.80
  10  -5 -27   17.68    9.26
 -10  -5  27   13.75    7.70
 -10   5  28    1.31    6.63
  10  -5 -28    4.88    7.30
 -10  -5  28    5.24    7.33
 -10   5  29    1.08    5.64
  10  -5 -29    2.38    5.64
 -10  -5  29    9.08    7.22
 -10   5  30   -1.49    5.81
  10  -5 -30   -3.85    7.39
 -10  -5  30   -2.18    5.49
 -10   5  31   -0.67    6.96
  10  -5 -31    2.55    7.33
 -10  -5  31    2.21    5.99
 -10  -5  32   10.09    7.68
 -10   6   1    3.53    4.16
  10  -6  -1   -1.27    5.20
 -10  -6   1    0.43    3.56
 -10   6   2    0.92    3.69
  10  -6  -2    5.98    6.08
 -10  -6   2    1.40    4.57
 -10   6   3   13.64    6.56
  10  -6  -3   19.85    7.59
 -10  -6   3   15.79    6.45
 -10   6   4   13.53    6.38
  10  -6  -4    3.85    4.94
 -10  -6   4   12.29    6.17
 -10   6   5   19.85    7.27
  10  -6  -5   15.44    7.92
 -10  -6   5   24.59    8.19
 -10   6   6   27.85    8.26
  10  -6  -6   18.22    8.03
 -10  -6   6   38.52    9.61
 -10   6   7    1.46    4.48
  10  -6  -7   -0.42    4.78
 -10  -6   7   -3.07    4.96
 -10   6   8   -1.31    4.46
  10  -6  -8    0.72    6.07
 -10  -6   8    3.59    5.38
 -10   6   9   58.21   13.02
  10  -6  -9   57.45   13.52
 -10  -6   9   74.69   14.16
 -10   6  10   32.00    9.28
  10  -6 -10   27.29    9.54
 -10  -6  10   35.94    9.53
 -10   6  11    6.24    5.79
  10  -6 -11    8.02    6.65
 -10  -6  11    3.94    5.31
 -10   6  12    6.61    5.31
  10  -6 -12    0.31    5.51
 -10  -6  12    2.69    4.80
 -10   6  13   17.72    7.86
  10  -6 -13   29.65    9.45
 -10  -6  13   19.41    7.71
 -10   6  14   13.75    6.74
  10  -6 -14    6.56    6.97
 -10  -6  14    6.82    5.85
 -10   6  15   26.96    8.83
  10  -6 -15   23.80    9.73
 -10  -6  15   26.36    8.51
 -10   6  16    5.23    5.06
  10  -6 -16   17.11    8.87
 -10  -6  16    4.36    6.35
 -10   6  17   -2.16    5.47
  10  -6 -17   -1.36    5.78
 -10  -6  17   -1.13    6.01
 -10   6  18   21.78    8.50
  10  -6 -18   21.07    9.22
 -10  -6  18    6.21    5.54
 -10   6  19   26.05    8.79
  10  -6 -19   11.03    8.02
 -10  -6  19   27.35    9.33
 -10   6  20    5.45    7.32
  10  -6 -20    2.61    5.40
 -10  -6  20    8.22    5.96
 -10   6  21   12.66    8.24
  10  -6 -21   19.43    9.30
 -10  -6  21   11.88    6.64
 -10   6  22   -0.07    4.84
  10  -6 -22   -0.93    6.02
 -10  -6  22   -0.84    4.50
 -10   6  23   -0.86    6.17
  10  -6 -23    1.08    6.36
 -10  -6  23    5.13    5.74
 -10   6  24    6.81    7.05
  10  -6 -24   -0.26    5.95
 -10  -6  24    5.13    6.66
 -10   6  25    3.87    4.91
  10  -6 -25   16.44    9.04
 -10  -6  25    2.78    5.80
 -10   6  26   12.28    7.18
  10  -6 -26   -0.61    5.55
 -10  -6  26   12.36    7.46
 -10   6  27   -0.90    4.78
  10  -6 -27    1.02    6.65
 -10  -6  27    0.86    5.59
 -10   6  28    1.44    5.28
  10  -6 -28    2.76    6.85
 -10  -6  28   -1.10    6.05
 -10   6  29   11.50    7.37
  10  -6 -29    9.05    7.07
 -10  -6  29    3.61    6.86
 -10   6  30   -0.50    5.07
  10  -6 -30   -2.03    6.52
 -10  -6  30    1.10    6.19
 -10   6  31    4.40    7.22
  10  -6 -31    9.53    8.56
 -10  -6  31    3.76    7.14
  10  -6 -32   -1.40    8.20
 -10  -6  32   -1.11    4.97
  10  -6 -33    0.85    5.93
 -10   7   1  103.11   16.86
  10  -7  -1   79.68   16.57
 -10  -7   1   87.71   16.39
 -10   7   2   -0.56    3.71
  10  -7  -2    0.58    4.37
 -10  -7   2   -0.69    3.81
 -10   7   3   33.44    8.76
  10  -7  -3   20.60    8.60
 -10  -7   3   24.65    7.92
 -10   7   4    2.23    4.98
  10  -7  -4    1.63    5.68
 -10  -7   4    1.93    4.14
 -10   7   5   52.53   11.05
  10  -7  -5   30.15    9.77
 -10  -7   5   47.66   11.32
 -10   7   6   11.92    6.07
  10  -7  -6    5.85    4.93
 -10  -7   6   -1.11    4.40
 -10   7   7   41.15   10.45
  10  -7  -7   34.46   10.24
 -10  -7   7   41.48   10.52
 -10   7   8   10.58    5.79
  10  -7  -8    8.02    6.17
 -10  -7   8   15.27    6.61
 -10   7   9    0.51    4.17
  10  -7  -9   -2.88    5.98
 -10  -7   9    1.46    4.82
 -10   7  10   -0.90    4.29
  10  -7 -10    3.66    5.52
 -10  -7  10   -1.15    4.43
 -10   7  11   13.14    6.31
  10  -7 -11   13.01    7.08
 -10  -7  11   22.69    7.91
 -10   7  12   12.07    5.97
  10  -7 -12    7.46    5.84
 -10  -7  12    1.50    4.62
 -10   7  13   26.70    9.27
  10  -7 -13   29.53   10.14
 -10  -7  13   62.29   11.79
 -10   7  14    1.75    4.52
  10  -7 -14   -2.45    4.64
 -10  -7  14   -0.11    4.28
 -10   7  15   -0.80    4.11
  10  -7 -15   -0.27    4.85
 -10  -7  15    1.20    4.33
 -10   7  16    4.89    5.20
  10  -7 -16    1.57    4.90
 -10  -7  16    3.88    7.00
 -10   7  17   38.92    9.98
  10  -7 -17    8.07    7.21
 -10  -7  17   21.00    8.06
 -10   7  18    5.58    6.04
  10  -7 -18   -1.16    4.87
 -10  -7  18   -1.15    4.72
 -10   7  19   15.10    6.79
  10  -7 -19    4.16    6.29
 -10  -7  19    5.57    5.92
 -10   7  20    0.09    4.89
  10  -7 -20   -3.90    6.37
 -10  -7  20   -0.81    4.88
 -10   7  21   10.63    5.71
  10  -7 -21    1.21    6.29
 -10  -7  21    7.64    6.40
 -10   7  22    6.23    7.26
  10  -7 -22    7.85    8.04
 -10  -7  22    2.70    5.64
 -10   7  23   25.05    9.50
  10  -7 -23   15.33    8.36
 -10  -7  23   28.57    9.16
 -10   7  24    3.65    5.63
  10  -7 -24    1.64    4.88
 -10  -7  24    2.48    5.18
 -10   7  25    0.33    4.36
  10  -7 -25   -0.63    5.15
 -10  -7  25    4.53    6.57
 -10   7  26    1.56    5.63
  10  -7 -26   -0.96    5.42
 -10  -7  26   -2.81    5.56
 -10   7  27   19.36    8.84
  10  -7 -27   10.59    7.86
 -10  -7  27   20.84    8.64
 -10   7  28   -0.99    6.05
  10  -7 -28    1.67    6.28
 -10  -7  28    5.73    6.91
 -10   7  29    7.76    7.99
  10  -7 -29   -1.94    6.15
 -10  -7  29   -1.15    5.16
 -10   7  30    1.83    6.25
  10  -7 -30    6.69    6.67
 -10  -7  30    7.00    6.12
 -10   7  31    0.01    5.42
  10  -7 -31    7.36    7.47
 -10  -7  31    2.22    5.89
  10  -7 -32   -1.91    6.35
  10  -7 -33   -3.65    7.29
 -10   8   1    6.45    5.02
  10  -8  -1   12.00    5.99
 -10  -8   1    4.96    5.60
 -10   8   2    3.02    4.32
  10  -8  -2    1.57    5.13
 -10  -8   2    2.65    4.70
 -10   8   3   31.04    9.49
  10  -8  -3   36.00   10.64
 -10  -8   3   37.19    9.61
 -10   8   4   33.82    8.72
  10  -8  -4   21.40    8.05
 -10  -8   4   24.27    8.19
 -10   8   5   58.43   12.58
  10  -8  -5   54.63   12.84
 -10   8   6    3.52    4.63
  10  -8  -6    7.40    5.82
 -10  -8   6    6.18    4.81
 -10   8   7    1.10    4.18
  10  -8  -7    0.01    5.00
 -10  -8   7    3.21    4.71
 -10   8   8    1.66    4.60
  10  -8  -8    0.45    4.78
 -10  -8   8    4.75    4.87
 -10   8   9   16.69    6.72
  10  -8  -9   14.95    7.08
 -10  -8   9   10.31    6.32
 -10   8  10    2.38    3.94
  10  -8 -10    6.02    6.98
 -10  -8  10   12.59    6.39
 -10   8  11   25.24    8.35
  10  -8 -11   38.55   10.64
 -10  -8  11   35.43    9.71
 -10   8  12   -1.29    4.83
  10  -8 -12   -2.32    5.44
 -10  -8  12    7.68    5.47
 -10   8  13    5.56    4.88
  10  -8 -13    4.89    4.62
 -10  -8  13    9.82    5.79
 -10   8  14    2.21    5.83
  10  -8 -14    5.21    5.74
 -10  -8  14   -0.76    3.76
 -10   8  15   29.59    9.25
  10  -8 -15   27.69    9.77
 -10  -8  15   43.04   10.47
 -10   8  16    2.11    4.32
  10  -8 -16    4.13    5.48
 -10  -8  16   -0.81    4.69
 -10   8  17    4.86    5.77
  10  -8 -17    3.17    6.37
 -10  -8  17    1.08    4.63
 -10   8  18    1.37    4.09
  10  -8 -18    5.57    5.10
 -10  -8  18   -0.32    4.61
 -10   8  19   28.92    9.12
  10  -8 -19   19.35    9.33
 -10  -8  19   31.36   10.07
 -10   8  20    5.55    5.92
  10  -8 -20    0.43    6.10
 -10  -8  20    1.11    5.79
 -10   8  21   18.47    7.91
  10  -8 -21    7.37    6.62
 -10  -8  21   20.78    7.57
 -10   8  22   -2.37    5.18
  10  -8 -22   -1.91    5.89
 -10  -8  22    2.84    5.99
 -10   8  23   12.52    6.97
  10  -8 -23    4.85    6.44
 -10  -8  23    4.97    6.65
 -10   8  24    7.77    6.64
  10  -8 -24   -2.90    7.55
 -10  -8  24    0.27    5.83
 -10   8  25   15.36    8.25
  10  -8 -25    7.70    7.84
 -10  -8  25   14.19    7.40
 -10   8  26    0.72    6.71
  10  -8 -26    1.02    5.78
 -10  -8  26   -0.81    5.12
 -10   8  27    4.24    5.71
  10  -8 -27    2.37    7.56
 -10  -8  27   -0.76    5.98
 -10   8  28   -0.31    4.92
  10  -8 -28    2.77    6.21
 -10  -8  28    0.47    6.25
 -10   8  29    2.34    5.31
  10  -8 -29   -0.47    5.97
 -10  -8  29    0.24    5.21
 -10   8  30   -0.66    5.23
  10  -8 -30   -2.15    6.82
 -10  -8  30    2.65    5.42
 -10  -8  31    3.25    6.30
 -10   9   1   49.52   10.68
  10  -9  -1   36.48   10.61
 -10  -9   1   44.37   10.65
 -10   9   2    7.04    5.47
  10  -9  -2    8.33    6.59
 -10  -9   2   10.44    5.79
 -10   9   3   33.80    9.31
  10  -9  -3   19.42    8.34
 -10  -9   3   52.44   10.73
 -10   9   4   -0.25    4.54
  10  -9  -4   -1.13    5.52
 -10  -9   4    1.82    4.63
 -10   9   5   16.51    6.47
  10  -9  -5    8.84    6.89
 -10  -9   5    0.13    5.26
 -10   9   6   -1.44    4.34
  10  -9  -6    1.15    5.13
 -10  -9   6   -1.61    4.56
 -10   9   7   57.25   12.11
  10  -9  -7   56.82   12.53
 -10  -9   7   49.89   11.97
 -10   9   8    4.54    4.88
  10  -9  -8    7.54    6.28
 -10  -9   8   12.66    5.99
 -10   9   9    3.97    4.95
  10  -9  -9    2.61    4.68
 -10  -9   9    4.36    4.72
 -10   9  10    4.60    5.34
  10  -9 -10    5.03    4.94
 -10  -9  10   14.28    6.91
 -10   9  11   38.11    9.77
  10  -9 -11   40.49   10.32
 -10  -9  11   33.92    9.76
 -10   9  12   -0.21    4.52
  10  -9 -12    2.94    6.16
 -10  -9  12   -0.76    4.58
 -10   9  13    8.07    6.29
  10  -9 -13    5.92    5.50
 -10  -9  13    5.37    5.64
 -10   9  14   -1.17    5.24
  10  -9 -14    7.36    6.15
 -10  -9  14    1.60    4.48
 -10   9  15   -0.05    4.50
  10  -9 -15    2.33    5.79
 -10  -9  15    0.29    4.31
 -10   9  16    0.91    4.85
  10  -9 -16    1.26    5.50
 -10  -9  16    0.09    5.42
 -10   9  17   39.18   11.01
  10  -9 -17   20.22    9.82
 -10  -9  17   52.28   11.54
 -10   9  18    5.62    6.05
  10  -9 -18   -1.51    4.65
 -10  -9  18   -2.89    5.82
 -10   9  19    1.03    4.44
  10  -9 -19    1.23    5.96
 -10  -9  19    5.33    5.38
 -10   9  20    1.89    4.82
  10  -9 -20    0.13    4.65
 -10  -9  20   -0.50    4.76
 -10   9  21    2.00    5.37
  10  -9 -21   12.30    8.43
 -10  -9  21    3.06    4.63
 -10   9  22   -1.82    5.52
  10  -9 -22    2.91    6.05
 -10  -9  22    0.90    4.11
 -10   9  23    9.46    6.39
  10  -9 -23   21.92    9.16
 -10  -9  23   14.51    7.41
 -10   9  24   -0.01    4.66
  10  -9 -24   -2.06    5.80
 -10  -9  24    1.34    5.23
 -10   9  25    2.26    5.20
  10  -9 -25    0.78    6.86
 -10  -9  25    1.39    4.89
 -10   9  26   -3.01    5.51
  10  -9 -26    1.57    5.87
 -10  -9  26   -0.75    4.56
 -10   9  27   11.53    6.69
  10  -9 -27    3.04    7.49
 -10  -9  27   14.81    7.57
 -10   9  28   -0.20    5.31
 -10  -9  28    0.93    5.50
 -10   9  29    8.21    6.80
 -10  -9  29   -3.61    7.49
 -10   9  30   -2.11    5.75
 -10  -9  30   -0.41    4.65
 -10  -9  31    5.79    6.19
  10 -10  -1   20.69    7.55
 -10 -10   1    4.57    4.58
  10 -10  -2    3.23    5.21
 -10 -10   2    1.06    4.39
  10 -10  -3   16.01    6.93
 -10 -10   3   18.75    7.20
  10 -10  -4   -0.04    4.24
 -10 -10   4   -1.01    4.71
  10 -10  -5   22.22    8.45
 -10 -10   5   43.15   10.13
  10 -10  -6   -2.64    5.38
 -10 -10   6   -3.08    4.85
  10 -10  -7   10.28    5.90
 -10 -10   7    7.32    5.26
  10 -10  -8    2.27    4.82
 -10 -10   8   -0.23    4.20
  10 -10  -9   49.77   11.27
 -10 -10   9   28.71    9.42
  10 -10 -10    0.89    4.65
 -10 -10  10   -1.28    4.17
  10 -10 -11    5.52    5.19
 -10 -10  11    3.29    5.62
  10 -10 -12    0.71    4.41
 -10 -10  12    5.16    4.73
  10 -10 -13   18.12    8.79
 -10 -10  13   36.89    9.66
  10 -10 -14    2.59    6.22
 -10 -10  14    5.45    5.91
  10 -10 -15    8.73    7.33
 -10 -10  15   15.72    7.28
  10 -10 -16    2.91    4.76
 -10 -10  16    0.28    4.95
  10 -10 -17    2.80    5.44
 -10 -10  17   -0.45    5.37
  10 -10 -18    4.36    6.48
 -10 -10  18   -1.31    4.82
  10 -10 -19    0.79    6.61
 -10 -10  19    6.23    5.92
  10 -10 -20    4.58    5.73
 -10 -10  20    0.88    4.98
  10 -10 -21    2.24    6.93
 -10 -10  21    7.93    6.59
  10 -10 -22   -2.74    5.81
  10 -10 -23    6.21    6.44
  10 -10 -24   -3.17    5.75
  10 -11  -1   26.11    8.38
 -10 -11   1   22.95    8.28
  10 -11  -2    2.10    4.79
 -10 -11   2    0.15    4.58
  10 -11  -3   24.32    7.87
 -10 -11   3   16.18    6.67
  10 -11  -4   -0.85    5.09
 -10 -11   4    0.92    4.37
  10 -11  -5    3.12    5.15
 -10 -11   5   14.37    6.76
  10 -11  -6    2.83    4.38
 -10 -11   6    4.58    4.82
  10 -11  -7   41.85   11.33
 -10 -11   7   44.16   10.90
  10 -11  -8    1.04    4.91
  10 -11  -9   -5.43    7.07
  10 -11 -10    0.27    6.08
  10 -11 -11   38.94   10.41
  10 -11 -12    6.41    5.95
  10 -11 -13    9.43    7.05
  10 -11 -14   -1.24    5.21
  10 -11 -15    2.99    5.89
  10 -11 -16    2.02    5.55
  10 -11 -17    7.67    6.69
  10 -11 -18    0.82    5.34
  10 -11 -19    0.85    5.37
  10 -11 -20   -0.35    5.40
  10 -11 -21   -1.63    5.12
  10 -12  -1    5.65    4.88
  10 -12  -2   -1.22    3.98
  10 -12  -3    1.91    4.07
  10 -12  -4    3.17    5.00
  10 -12  -5    6.40    6.01
  10 -12  -6    0.49    3.58
  10 -12  -7   -1.58    5.28
  10 -12  -8   -0.84    4.97
  10 -12  -9   18.55    7.75
  10 -12 -10   -1.14    4.51
  10 -12 -11   -1.80    5.53
  10 -12 -12   -1.17    5.39
  10 -12 -13    3.34    5.56
  10 -12 -14    5.43    5.21
  10 -12 -15   -0.17    6.08
  10 -12 -16   -0.20    4.51
  10 -12 -17   -0.85    4.25
  10 -13  -1   12.40    6.17
  10 -13  -2   -1.12    4.44
  10 -13  -3   28.24    8.27
  10 -13  -4    3.29    5.25
  10 -13  -5    0.87    5.58
  10 -13  -6    0.00    4.84
  10 -13  -7    7.91    6.42
  10 -13  -8    0.78    4.78
  10 -13  -9    0.46    5.20
  10 -13 -10   -0.07    5.42
  10 -13 -11   -0.97    4.96
  10 -13 -12   11.22    6.70
  10 -13 -13    5.60    5.54
  10 -14  -1    0.04    3.31
  10 -14  -2    0.55    4.78
  10 -14  -3   11.21    5.72
  10 -14  -4   -1.34    3.90
  10 -14  -5   10.53    6.14
   9   0  -1   13.02    6.70
   9   0  -2   -2.96    5.84
   9   0  -3  183.19   28.90
   9   0  -4   -0.80    3.86
   9   0  -5   49.80   11.48
  -9   0   6   -0.59    4.19
   9   0  -6   -2.12    5.14
  -9   0   7  154.65   24.95
   9   0  -7  166.36   26.53
  -9   0   8   -2.73    3.67
   9   0  -8    3.45    4.60
  -9   0   9   72.71   14.25
   9   0  -9   85.06   16.30
  -9   0  10    0.11    4.63
   9   0 -10    1.84    5.47
  -9   0  11    5.52    5.12
   9   0 -11   -0.50    4.26
  -9   0  12    0.44    3.35
   9   0 -12   -1.35    4.66
  -9   0  13  129.18   22.96
   9   0 -13  160.03   25.34
  -9   0  14    0.01    4.64
   9   0 -14    3.60    5.78
  -9   0  15   48.66   11.94
   9   0 -15   48.20   12.41
  -9   0  16   -1.41    4.57
   9   0 -16    3.69    5.60
  -9   0  17   37.94   10.04
   9   0 -17   23.04    9.62
  -9   0  18    0.93    4.29
   9   0 -18   -0.26    5.82
  -9   0  19  107.10   18.49
   9   0 -19   76.66   18.35
  -9   0  20   -2.63    5.82
   9   0 -20   -1.12    4.99
  -9   0  21   24.79    9.11
  -9   0  22   -0.63    5.18
  -9   0  23   86.99   17.49
  -9   0  24    1.72    5.47
  -9   0  25   57.73   14.08
  -9   0  26    0.69    4.27
  -9   0  27    7.65    6.68
  -9   0  28   -1.26    5.69
  -9   0  29   39.07   11.94
  -9   0  30   -0.96    6.01
  -9   0  31    5.01    6.22
  -9   0  32    2.64    6.02
  -9   0  33    7.70    6.03
  -9   0  34    0.12    5.75
   9  -1  -1  511.15   71.09
   9   1  -1  534.41   71.53
   9  -1  -2   11.38    7.39
   9   1  -2   10.27    6.21
   9  -1  -3    0.61    4.45
   9   1  -3   -1.23    4.38
   9  -1  -4   55.13   13.09
   9   1  -4   68.94   14.01
   9  -1  -5  117.76   21.16
   9   1  -5  118.80   21.07
  -9  -1   5  125.06   20.08
  -9   1   6   -0.62    3.42
   9  -1  -6    1.52    4.89
   9   1  -6    1.99    4.82
  -9  -1   6   -0.18    4.49
  -9   1   7   51.00   11.63
   9  -1  -7   60.31   13.13
   9   1  -7   63.57   13.61
  -9  -1   7   59.03   12.10
  -9   1   8    6.01    4.74
   9  -1  -8    1.52    5.14
   9   1  -8    4.84    5.91
  -9  -1   8    3.03    4.75
  -9   1   9   19.45    6.76
   9  -1  -9   32.47    9.56
   9   1  -9   13.34    7.44
  -9  -1   9    7.56    5.68
  -9   1  10   -1.92    4.96
   9  -1 -10   -2.80    5.65
   9   1 -10    3.51    5.70
  -9  -1  10    2.80    3.94
  -9   1  11  116.39   21.32
   9  -1 -11  122.66   22.60
   9   1 -11  123.78   22.62
  -9  -1  11  175.91   23.42
  -9   1  12    7.02    5.56
   9  -1 -12    5.58    6.13
   9   1 -12    6.68    5.86
  -9  -1  12   13.88    6.26
  -9   1  13    5.16    4.49
   9  -1 -13    2.01    5.69
   9   1 -13    1.60    6.65
  -9  -1  13    5.04    5.00
  -9   1  14   -0.49    3.43
   9  -1 -14    0.86    5.22
   9   1 -14   -0.35    4.95
  -9  -1  14   -1.26    4.64
  -9   1  15  104.79   18.79
   9  -1 -15   79.19   19.05
   9   1 -15  108.39   20.37
  -9  -1  15  130.11   19.98
  -9   1  16   26.71    8.08
   9  -1 -16    3.54    6.54
   9   1 -16   21.76    8.63
  -9  -1  16   21.82    8.11
  -9   1  17   58.75   12.55
   9   1 -17   49.82   13.32
  -9  -1  17   45.61   11.47
  -9   1  18    4.33    4.39
   9   1 -18    4.31    5.89
  -9  -1  18   12.15    7.10
  -9   1  19    0.32    4.63
   9   1 -19   14.16    7.72
  -9  -1  19    9.04    6.75
  -9   1  20    5.95    5.51
   9   1 -20    2.66    5.91
  -9  -1  20    9.51    6.46
  -9   1  21   99.45   19.12
  -9   1  22   -2.59    5.31
   9  -1 -22   -2.30    6.60
  -9  -1  22    8.83    6.28
  -9   1  23   10.97    7.55
   9  -1 -23    2.30    5.95
  -9  -1  23    9.73    6.66
  -9   1  24   -1.51    5.43
   9  -1 -24    0.08    5.45
  -9  -1  24   -2.79    7.08
  -9   1  25   18.72    8.01
   9  -1 -25    5.92    7.29
  -9  -1  25    2.05    6.02
  -9   1  26    3.12    4.68
  -9  -1  26   -2.93    6.02
  -9   1  27   25.62   10.23
  -9  -1  27   39.02   11.19
  -9   1  28   -0.09    4.74
  -9  -1  28   -1.07    5.85
  -9   1  29   -2.75    6.50
  -9  -1  29   -2.81    5.60
  -9   1  30   -0.73    5.30
  -9  -1  30   -0.33    6.00
  -9   1  31   25.94    8.94
  -9  -1  31   14.33    7.23
  -9   1  32   -1.18    5.84
  -9  -1  32   -1.82    5.84
  -9   1  33    9.82    8.38
  -9  -1  33   12.63    6.49
  -9   1  34   -0.59    4.99
  -9  -1  34   -1.29    5.58
   9  -2  -1   63.82   12.40
   9   2  -1   32.43    9.90
  -9  -2   1   34.23    9.08
  -9  -2   1   44.09   10.48
   9  -2  -2    1.38    4.45
   9   2  -2   11.71    6.81
  -9  -2   2   13.22    5.98
  -9  -2   2    6.27    5.16
   9  -2  -3  131.76   23.53
   9   2  -3  157.42   24.76
  -9  -2   3  149.96   23.01
  -9  -2   3  140.53   23.83
   9  -2  -4    4.68    5.16
   9   2  -4   12.97    7.07
  -9  -2   4    4.23    3.46
  -9  -2   4    8.24    5.81
   9  -2  -5   22.75    7.79
   9   2  -5   39.70    9.61
  -9  -2   5   14.70    6.32
  -9  -2   5   26.66    8.30
   9  -2  -6    1.05    4.31
   9   2  -6    3.00    4.32
  -9  -2   6   -0.05    4.02
  -9  -2   6    0.29    3.80
  -9   2   7   49.83   11.41
   9  -2  -7   74.53   13.42
   9   2  -7   24.35   10.27
  -9  -2   7   68.82   12.29
  -9  -2   7   71.90   13.39
   9  -2  -8    9.25    6.97
   9   2  -8   46.39   10.66
  -9  -2   8   25.67    8.16
  -9  -2   8   57.73   11.13
  -9   2   9   59.76   11.67
   9  -2  -9   35.87   11.25
   9   2  -9   44.41   11.72
  -9  -2   9   47.05   11.21
  -9  -2   9   52.27   11.63
  -9   2  10    0.54    4.20
   9  -2 -10    1.93    4.88
   9   2 -10    0.35    4.66
  -9  -2  10    3.97    4.85
  -9  -2  10    2.13    4.39
  -9   2  11   -1.61    4.29
   9   2 -11    1.67    4.94
  -9  -2  11    0.43    3.73
  -9  -2  11   -0.59    5.55
  -9   2  12   23.90    8.25
   9   2 -12   27.38    9.03
  -9  -2  12   24.19    8.02
  -9   2  13   52.05   11.89
   9   2 -13   50.13   12.26
  -9  -2  13   54.79   11.93
  -9   2  14   40.41   10.01
   9   2 -14   36.66   10.93
  -9  -2  14   35.48    9.97
  -9   2  15   16.15    7.14
   9   2 -15   14.25    7.98
  -9  -2  15   17.24    6.98
  -9   2  16    3.19    4.70
   9   2 -16   -2.40    6.70
  -9  -2  16    0.02    4.02
  -9   2  17   51.45   12.22
   9   2 -17   46.21   12.61
  -9  -2  17   53.10   12.27
  -9   2  18    6.09    5.76
   9  -2 -18    0.05    5.80
  -9  -2  18    0.94    5.74
  -9   2  19  139.24   24.51
   9  -2 -19  134.71   25.14
  -9  -2  19  166.34   25.61
  -9   2  20    6.27    5.66
   9  -2 -20    6.74    7.19
  -9  -2  20   11.98    6.57
  -9   2  21    4.45    5.37
   9  -2 -21    4.17    6.08
  -9  -2  21    3.36    5.82
  -9   2  22    8.38    6.40
   9  -2 -22    5.96    6.34
  -9  -2  22   12.69    6.20
  -9   2  23   66.92   16.20
   9  -2 -23   84.72   17.98
  -9  -2  23   87.16   17.16
  -9   2  24    1.94    5.79
   9  -2 -24    3.34    6.01
  -9  -2  24    9.49    7.06
  -9   2  25   21.02    8.32
   9  -2 -25   10.89    7.65
  -9  -2  25   16.05    8.01
  -9   2  26    3.36    5.74
   9  -2 -26    0.71    5.52
  -9  -2  26   -1.33    4.99
  -9   2  27    4.61    5.37
   9  -2 -27    1.29    6.02
  -9  -2  27    6.60    5.23
  -9  -2  28    0.07    5.67
  -9   2  29   11.37    8.05
  -9  -2  29   14.87    8.50
  -9   2  30    2.63    5.76
  -9  -2  30   -2.17    5.36
  -9   2  31   -2.08    6.31
  -9  -2  31    5.70    5.33
  -9   2  32   -0.35    5.05
  -9  -2  32   -0.66    4.88
  -9   2  33    3.23    5.52
  -9  -2  33   -2.55    5.75
  -9   2  34   -2.85    6.28
  -9  -2  34    0.38    4.71
   9   3  -1  190.07   34.20
  -9  -3   1  276.53   34.63
   9   3  -2   37.51   10.89
  -9  -3   2   53.97   10.64
  -9  -3   2   39.19   11.04
   9   3  -3   -2.66    5.47
  -9  -3   3    1.37    3.34
  -9  -3   3    3.46    4.96
   9   3  -4    4.62    5.01
  -9  -3   4    1.80    4.15
  -9  -3   4   -0.63    4.68
   9   3  -5   52.84   13.31
  -9  -3   5   74.86   13.46
  -9  -3   5   72.18   14.41
   9   3  -6   57.97   13.33
  -9  -3   6   67.19   13.99
  -9   3   7   26.49    8.34
   9   3  -7   25.91    8.78
  -9  -3   7   42.66    9.43
  -9  -3   7   29.25    9.12
  -9   3   8    1.31    4.74
   9   3  -8    1.28    4.42
  -9  -3   8    3.09    4.73
  -9  -3   8   -1.47    5.13
  -9   3   9    8.05    5.82
   9   3  -9   12.61    6.90
  -9  -3   9   11.15    5.71
  -9  -3   9   15.14    7.27
  -9   3  10    5.78    4.94
   9   3 -10    5.73    6.18
  -9  -3  10    6.79    5.42
  -9  -3  10    4.62    5.92
  -9   3  11  249.66   29.51
   9   3 -11  176.95   29.14
  -9  -3  11  165.29   27.39
  -9  -3  11  140.18   27.06
  -9   3  12   30.57    8.91
   9   3 -12   37.63   10.43
  -9  -3  12   33.73    9.51
  -9  -3  12   42.72   10.77
  -9   3  13   17.95    6.89
   9  -3 -13   11.55    7.07
   9   3 -13    9.57    6.60
  -9  -3  13    6.10    5.05
  -9   3  14   -2.38    5.67
   9  -3 -14   -2.00    5.24
   9   3 -14   -0.31    5.20
  -9  -3  14   -0.42    4.96
  -9   3  15   77.42   16.30
   9  -3 -15  102.64   18.56
  -9  -3  15   90.44   16.82
  -9   3  16   11.39    6.30
   9  -3 -16   18.52    8.09
  -9  -3  16   25.25    8.13
  -9   3  17   42.57   11.95
   9  -3 -17   49.46   12.68
  -9  -3  17   58.35   12.83
  -9   3  18    0.24    5.59
   9  -3 -18    4.53    5.92
  -9  -3  18    1.39    5.75
  -9   3  19    8.86    6.05
   9  -3 -19    2.97    6.72
  -9  -3  19    0.38    5.20
  -9   3  20    6.95    5.97
   9  -3 -20    5.47    6.88
  -9  -3  20   24.31    8.04
  -9   3  21   79.08   15.82
   9  -3 -21   70.93   16.27
  -9  -3  21   60.50   14.63
  -9   3  22   13.20    7.17
   9  -3 -22   11.27    7.57
  -9  -3  22   26.58    9.19
  -9   3  23   16.40    7.17
   9  -3 -23   13.45    8.15
  -9  -3  23   24.67    8.46
  -9   3  24    0.05    4.98
   9  -3 -24    2.40    5.85
  -9  -3  24    2.07    6.35
  -9   3  25   25.78    9.40
   9  -3 -25   16.91    8.71
  -9  -3  25   23.03    9.86
  -9   3  26   11.35    6.92
   9  -3 -26    2.04    5.49
  -9  -3  26    4.22    6.06
  -9   3  27    7.00    6.46
   9  -3 -27    7.79    7.63
  -9  -3  27    4.12    7.11
  -9   3  28   -0.69    5.28
   9  -3 -28    3.37    6.74
  -9  -3  28    3.34    6.06
  -9   3  29   -3.07    6.27
   9  -3 -29    8.41    6.51
  -9  -3  29   -0.66    4.12
  -9   3  30    4.87    5.87
  -9  -3  30   -0.52    5.79
  -9   3  31    7.21    6.60
  -9  -3  31   23.72    9.14
  -9   3  32   -0.27    5.45
  -9  -3  32    1.46    5.67
  -9   3  33    0.21    5.49
  -9  -3  33    1.79    5.97
  -9   3  34    0.84    5.45
  -9  -3  34    4.73    6.57
   9  -4  -1    2.55    5.25
   9   4  -1    1.43    4.62
  -9  -4   1    5.66    5.09
  -9  -4   1    0.25    4.35
   9  -4  -2   52.29   12.36
   9   4  -2   41.08   11.71
  -9  -4   2   50.18   11.16
  -9  -4   2   85.59   14.41
   9  -4  -3   46.91   12.07
   9   4  -3   53.66   12.70
  -9  -4   3   63.88   12.26
  -9  -4   3   69.67   13.66
   9  -4  -4   79.99   14.99
   9   4  -4   73.08   14.85
  -9  -4   4   70.23   13.53
  -9  -4   4   59.72   14.03
   9  -4  -5  157.42   20.91
   9   4  -5   92.12   18.78
  -9  -4   5  121.35   18.96
  -9  -4   5   74.02   17.54
   9  -4  -6    0.42    5.14
   9   4  -6   -1.44    4.72
  -9  -4   6    2.77    4.61
  -9  -4   6    4.88    5.43
   9  -4  -7   81.17   16.78
   9   4  -7   97.98   17.98
  -9  -4   7   90.24   16.32
  -9  -4   7   87.70   17.21
  -9   4   8  114.26   19.39
   9   4  -8  104.05   20.26
  -9  -4   8  107.71   19.24
  -9  -4   8  133.58   21.10
  -9   4   9   72.65   14.36
   9  -4  -9   81.14   15.68
   9   4  -9   96.69   17.10
  -9  -4   9   57.00   13.89
  -9   4  10   -2.11    4.16
   9  -4 -10    2.39    5.21
  -9  -4  10    3.67    4.54
  -9   4  11   18.16    6.94
   9  -4 -11    5.23    6.15
  -9  -4  11    9.45    6.23
  -9   4  12   10.99    6.16
   9  -4 -12    6.32    6.36
  -9  -4  12    5.26    5.61
  -9   4  13   58.88   12.56
   9  -4 -13   63.61   13.79
  -9  -4  13   48.93   11.85
  -9   4  14    5.86    6.14
   9  -4 -14    3.85    5.82
  -9  -4  14   14.97    6.63
  -9   4  15   34.99   10.08
   9  -4 -15   50.49   11.81
  -9  -4  15   30.67    9.61
  -9   4  16    0.76    4.97
   9  -4 -16   -2.72    5.58
  -9  -4  16    3.11    4.67
  -9   4  17   37.44   10.27
   9  -4 -17   39.74   11.08
  -9  -4  17   27.38    9.28
  -9   4  18   19.06   10.03
   9  -4 -18   67.67   14.24
  -9  -4  18   73.38   13.37
  -9   4  19   72.11   14.78
   9  -4 -19   50.76   14.22
  -9  -4  19   65.17   13.87
  -9   4  20    3.88    4.87
   9  -4 -20   -1.52    5.10
  -9  -4  20   -2.54    5.37
  -9   4  21    4.44    5.47
   9  -4 -21    0.09    5.69
  -9  -4  21    2.67    4.97
  -9   4  22    9.93    6.96
   9  -4 -22   -1.03    6.38
  -9  -4  22    5.70    5.47
  -9   4  23   60.68   14.12
   9  -4 -23   53.51   14.53
  -9  -4  23   67.16   14.53
  -9   4  24   13.17    8.30
   9  -4 -24   12.14    8.16
  -9  -4  24   26.81    9.22
  -9   4  25    3.56    5.96
   9  -4 -25    1.33    6.30
  -9  -4  25    9.03    5.63
  -9   4  26   -1.69    5.39
   9  -4 -26    3.03    5.34
  -9  -4  26   -3.12    5.79
  -9   4  27    3.37    6.30
   9  -4 -27   -0.91    5.96
  -9  -4  27    4.16    6.20
  -9   4  28    1.04    6.04
   9  -4 -28   -0.88    6.62
  -9  -4  28    9.49    6.45
  -9   4  29   16.12    8.95
   9  -4 -29    9.54    8.16
  -9  -4  29    4.45    6.59
  -9   4  30   -2.09    5.64
   9  -4 -30    2.44    6.33
  -9  -4  30    1.77    4.93
  -9   4  31    9.36    7.28
   9  -4 -31    1.98    6.68
  -9  -4  31   -2.28    6.19
  -9   4  32   -0.38    4.97
  -9  -4  32   -1.79    5.70
  -9   4  33    7.21    6.80
  -9  -4  33    0.56    5.28
  -9  -4  34   -0.80    5.34
   9  -5  -1  140.17   22.73
  -9  -5   1  128.83   21.47
   9  -5  -2   79.08   15.16
  -9  -5   2   77.17   14.43
   9  -5  -3   18.01    7.18
  -9  -5   3   14.00    6.33
   9  -5  -4  105.09   18.89
  -9  -5   4  108.43   18.43
   9  -5  -5   35.42    9.91
  -9  -5   5   26.89    8.12
   9  -5  -6   66.53   13.85
  -9  -5   6   67.57   13.84
   9  -5  -7  108.36   19.34
  -9  -5   7  104.34   18.34
  -9   5   8    1.78    5.16
   9  -5  -8    6.81    6.28
  -9  -5   8    2.68    4.78
  -9   5   9   -0.18    3.93
   9  -5  -9    1.56    4.83
  -9  -5   9    0.06    4.37
  -9   5  10    6.50    5.07
   9  -5 -10    2.88    4.98
  -9  -5  10   -0.92    4.88
  -9   5  11   68.02   14.19
   9  -5 -11   98.68   16.40
  -9  -5  11   61.73   13.85
  -9   5  12   39.29    9.73
   9  -5 -12   35.57   10.51
  -9  -5  12   37.37   10.13
  -9   5  13    3.45    3.97
   9  -5 -13    0.22    5.26
  -9  -5  13   -0.33    4.92
  -9   5  14   16.40    7.75
   9  -5 -14   17.00    8.02
  -9  -5  14   24.30    7.89
  -9   5  15   35.76    9.76
   9  -5 -15   45.56   11.81
  -9  -5  15   29.61    9.31
  -9   5  16   33.24    9.50
   9  -5 -16   28.65   10.14
  -9  -5  16   33.77   10.01
  -9   5  17   44.69   12.27
   9  -5 -17   56.89   13.74
  -9  -5  17   64.34   13.00
  -9   5  18    1.84    4.94
   9  -5 -18    5.91    6.35
  -9  -5  18    3.63    5.38
  -9   5  19   -3.00    5.21
   9  -5 -19    5.19    6.11
  -9  -5  19    0.96    4.26
  -9   5  20    3.94    5.37
   9  -5 -20    0.53    5.27
  -9  -5  20   10.89    6.46
  -9   5  21   29.15   10.61
   9  -5 -21   51.01   12.67
  -9  -5  21   42.30   11.31
  -9   5  22   33.75   10.99
   9  -5 -22   31.63   10.69
  -9  -5  22   38.72   10.74
  -9   5  23   19.02    8.03
   9  -5 -23    1.35    5.53
  -9  -5  23    7.46    6.00
  -9   5  24    3.87    5.56
   9  -5 -24    1.00    4.91
  -9  -5  24    7.58    6.11
  -9   5  25    4.06    4.59
   9  -5 -25    8.72    6.42
  -9  -5  25    0.19    4.55
  -9   5  26    7.29    6.99
   9  -5 -26    7.36    7.41
  -9  -5  26   10.68    7.28
  -9   5  27   13.59    6.81
   9  -5 -27   25.96   10.41
  -9  -5  27   11.16    8.07
  -9   5  28   -0.41    5.29
   9  -5 -28   -1.07    7.26
  -9  -5  28    7.62    6.40
  -9   5  29   -3.03    6.70
   9  -5 -29    0.02    7.51
  -9  -5  29   -0.76    5.88
  -9   5  30   -2.19    6.05
   9  -5 -30    6.30    7.42
  -9  -5  30    3.52    5.73
  -9   5  31    1.74    6.21
   9  -5 -31   -0.64    7.61
  -9  -5  31    3.68    6.01
  -9   5  32   -2.48    6.35
   9  -5 -32    1.13    7.44
  -9  -5  32    3.85    5.48
  -9   5  33   18.42    9.12
  -9  -5  33    1.24    5.99
  -9  -5  34    3.36    5.16
   9  -6  -1    0.44    5.22
  -9  -6   1    2.07    4.35
   9  -6  -2  132.78   21.75
  -9  -6   2  117.05   20.40
   9  -6  -3   39.94    9.68
  -9  -6   3   18.07    7.46
   9  -6  -4   42.78   10.40
  -9  -6   4   37.21    9.36
   9  -6  -5   44.09   10.31
  -9  -6   5   34.12    9.15
   9  -6  -6   10.67    6.47
  -9  -6   6   11.95    5.89
   9  -6  -7   30.06    9.10
  -9  -6   7   33.43    8.80
  -9   6   8   97.86   17.38
   9  -6  -8   81.16   17.40
  -9  -6   8  120.77   18.34
  -9   6   9   16.86    6.32
   9  -6  -9    8.19    6.03
  -9  -6   9    0.82    4.68
  -9   6  10    1.76    4.05
   9  -6 -10   -0.84    4.01
  -9  -6  10    1.51    4.39
  -9   6  11   -3.30    4.98
   9  -6 -11   -0.61    5.10
  -9  -6  11   -1.26    4.54
  -9   6  12   57.22   11.33
   9  -6 -12   26.91    9.98
  -9  -6  12   42.25   10.55
  -9   6  13   25.86    8.24
   9  -6 -13   21.12    7.84
  -9  -6  13   18.37    7.76
  -9   6  14   60.28   12.03
   9  -6 -14   50.42   12.06
  -9  -6  14   36.25   10.75
  -9   6  15   15.57    6.68
   9  -6 -15    5.18    6.81
  -9  -6  15   22.17    6.95
  -9   6  16   12.09    6.90
   9  -6 -16    5.83    6.62
  -9  -6  16    6.82    5.80
  -9   6  17   17.06    7.36
   9  -6 -17   15.17    7.87
  -9  -6  17   25.06    8.15
  -9   6  18   56.27   11.88
   9  -6 -18   42.82   12.01
  -9  -6  18   23.30    9.09
  -9   6  19    9.05    6.40
   9  -6 -19    9.33    6.85
  -9  -6  19   17.92    7.51
  -9   6  20   11.05    6.37
   9  -6 -20   15.78    7.64
  -9  -6  20    7.48    6.02
  -9   6  21   -2.02    5.76
   9  -6 -21    6.19    6.37
  -9  -6  21    2.44    4.78
  -9   6  22   -1.50    5.49
   9  -6 -22   -1.30    5.89
  -9  -6  22    5.55    5.46
  -9   6  23   31.79    9.65
   9  -6 -23   13.10    7.54
  -9  -6  23   15.36    7.73
  -9   6  24   19.24    7.94
   9  -6 -24   13.57    7.82
  -9  -6  24    9.70    7.73
  -9   6  25    7.48    6.68
   9  -6 -25   10.66    8.17
  -9  -6  25   22.96    8.67
  -9   6  26    2.38    5.58
   9  -6 -26   -3.98    6.62
  -9  -6  26    0.21    5.84
  -9   6  27   -1.51    5.41
   9  -6 -27    0.89    6.25
  -9  -6  27   -2.56    5.74
  -9   6  28    4.82    7.03
   9  -6 -28    0.27    6.23
  -9  -6  28   11.80    6.99
  -9   6  29    1.32    4.71
   9  -6 -29   15.50    9.02
  -9  -6  29   -1.06    5.22
  -9   6  30    3.65    6.80
   9  -6 -30   12.17    8.91
  -9  -6  30    2.15    6.93
  -9   6  31   -0.46    5.78
   9  -6 -31   -1.70    6.73
  -9  -6  31    0.70    5.98
  -9   6  32   -0.05    4.56
   9  -6 -32    0.97    6.38
  -9  -6  32    3.84    5.51
  -9   6  33    4.86    6.66
   9  -6 -33    3.71    7.57
  -9  -6  33   -2.30    6.21
   9  -6 -34   10.01    8.16
  -9  -6  34   -0.14    4.65
   9  -7  -1   23.06    7.28
  -9  -7   1   12.01    6.07
   9  -7  -2   10.67    5.92
  -9  -7   2   15.20    6.52
   9  -7  -3   -1.88    4.55
  -9  -7   3    2.73    4.03
   9  -7  -4   30.96    8.31
  -9  -7   4   13.16    6.30
   9  -7  -5   11.14    5.98
  -9  -7   5   10.22    5.79
   9  -7  -6   53.57   12.72
  -9  -7   6   76.05   13.53
   9  -7  -7    7.70    6.18
  -9  -7   7    9.59    6.05
  -9   7   8    0.19    4.40
   9  -7  -8   -2.33    5.29
  -9  -7   8    3.83    4.47
  -9   7   9    7.26    5.27
   9  -7  -9   14.26    7.21
  -9  -7   9   24.89    7.27
  -9   7  10   20.49    7.38
   9  -7 -10   24.48    8.60
  -9  -7  10   40.34    9.59
  -9   7  11   20.72    7.18
   9  -7 -11   22.31    7.70
  -9  -7  11   11.85    6.40
  -9   7  12   56.78   12.43
   9  -7 -12   51.46   12.76
  -9  -7  12   49.18   11.85
  -9   7  13    3.85    5.13
   9  -7 -13    0.09    5.58
  -9  -7  13    3.11    5.71
  -9   7  14    7.25    5.61
   9  -7 -14    3.31    5.09
  -9  -7  14    7.99    5.77
  -9   7  15    4.59    5.45
   9  -7 -15    7.84    6.70
  -9  -7  15    7.48    5.98
  -9   7  16   67.22   14.86
   9  -7 -16   65.29   15.61
  -9  -7  16   95.89   16.32
  -9   7  17    6.29    5.24
   9  -7 -17    5.57    5.27
  -9  -7  17    9.70    6.48
  -9   7  18    5.37    4.74
   9  -7 -18   -0.26    4.65
  -9  -7  18    2.34    4.61
  -9   7  19   -1.71    4.92
   9  -7 -19   -1.52    5.57
  -9  -7  19    2.52    5.17
  -9   7  20   14.89    7.57
   9  -7 -20    8.08    6.42
  -9  -7  20   -1.48    5.63
  -9   7  21   30.00    9.22
   9  -7 -21   24.09    9.20
  -9  -7  21   16.42    7.50
  -9   7  22   16.72    8.09
  -9  -7  22   26.06    9.35
  -9   7  23   -2.40    6.20
   9  -7 -23    0.70    5.56
  -9  -7  23    2.92    6.40
  -9   7  24   -1.65    5.63
   9  -7 -24   -1.60    6.17
  -9  -7  24   -1.56    4.73
  -9   7  25    0.43    5.41
   9  -7 -25   -1.37    6.21
  -9  -7  25    0.16    4.97
  -9   7  26   29.19    9.60
   9  -7 -26   15.73    8.86
  -9  -7  26   20.71    8.62
  -9   7  27    8.20    7.34
   9  -7 -27   -2.30    6.06
  -9  -7  27    6.03    5.66
  -9   7  28    0.21    6.02
   9  -7 -28    4.92    6.85
  -9  -7  28    0.09    5.32
  -9   7  29    1.12    4.92
   9  -7 -29   -2.54    6.43
  -9  -7  29   -2.11    5.53
  -9   7  30    0.93    6.57
   9  -7 -30    5.83    6.94
  -9  -7  30    3.19    5.72
  -9   7  31   11.36    7.28
   9  -7 -31    1.56    6.67
  -9  -7  31    5.38    6.19
  -9   7  32    3.53    6.01
   9  -7 -32    8.79    7.71
  -9  -7  32    2.29    6.09
  -9   7  33   -0.26    5.59
   9  -7 -33   -1.15    6.23
  -9  -7  33   -2.07    6.57
   9  -7 -34   -2.08    7.28
   9  -7 -35    2.16    6.12
   9  -8  -1   28.21    8.44
  -9  -8   1   14.23    6.28
   9  -8  -2    8.77    6.23
  -9  -8   2   24.94    7.56
   9  -8  -3    1.15    3.92
  -9  -8   3    0.58    4.53
   9  -8  -4   73.24   14.19
  -9  -8   4   69.54   14.06
   9  -8  -5    2.48    4.21
  -9  -8   5   -2.69    5.08
   9  -8  -6    1.34    3.44
  -9  -8   6    4.04    5.32
   9  -8  -7   11.03    6.24
  -9  -8   7   -0.23    4.08
  -9   8   8   92.50   15.85
   9  -8  -8   76.11   15.86
  -9  -8   8   83.87   15.91
  -9   8   9   15.19    7.00
   9  -8  -9   10.22    6.04
  -9  -8   9   11.07    5.51
  -9   8  10   29.04    8.69
   9  -8 -10   12.80    6.54
  -9  -8  10   30.15    8.31
  -9   8  11    3.55    5.18
   9  -8 -11    8.47    5.24
  -9  -8  11    6.15    5.02
  -9   8  12    7.36    5.57
   9  -8 -12   15.16    7.58
  -9  -8  12   37.62    9.18
  -9   8  13    1.21    5.29
   9  -8 -13   -1.26    4.13
  -9  -8  13    6.49    5.46
  -9   8  14   28.17    8.69
   9  -8 -14   19.73    8.90
  -9  -8  14   29.32    8.72
  -9   8  15    1.13    5.93
   9  -8 -15   -1.24    4.19
  -9  -8  15    3.49    4.60
  -9   8  16    1.81    5.64
   9  -8 -16    4.82    6.35
  -9  -8  16   -2.37    4.88
  -9   8  17   -0.12    3.63
   9  -8 -17    7.47    6.45
  -9  -8  17    2.96    6.45
  -9   8  18   27.47    9.40
   9  -8 -18   34.13   10.50
  -9  -8  18   30.53    9.49
  -9   8  19    3.22    5.13
   9  -8 -19   12.27    6.70
  -9  -8  19    3.94    5.49
  -9   8  20   22.23    8.26
   9  -8 -20   31.64    9.59
  -9  -8  20    9.81    7.17
  -9   8  21    6.57    5.92
   9  -8 -21    1.69    5.46
  -9  -8  21    0.25    5.95
  -9   8  22    8.19    5.68
   9  -8 -22   -0.87    6.90
  -9  -8  22    3.09    6.26
  -9   8  23   10.38    5.90
   9  -8 -23   -3.90    7.20
  -9  -8  23   -3.11    5.79
  -9   8  24   14.56    7.36
   9  -8 -24   10.06    7.82
  -9  -8  24    5.69    6.68
  -9   8  25    3.26    5.41
   9  -8 -25   -3.79    6.76
  -9  -8  25    0.84    5.20
  -9   8  26   10.32    7.27
   9  -8 -26   15.12    8.07
  -9  -8  26    9.26    7.02
  -9   8  27    2.43    4.75
   9  -8 -27    0.20    5.99
  -9  -8  27    2.86    5.83
  -9   8  28    3.90    5.26
   9  -8 -28    1.26    5.60
  -9  -8  28    7.67    6.81
  -9   8  29    5.08    5.37
   9  -8 -29   -0.42    6.53
  -9  -8  29    5.21    7.24
  -9   8  30   14.15    8.07
   9  -8 -30   13.08    9.01
  -9  -8  30    4.25    6.44
  -9   8  31    3.18    5.37
   9  -8 -31    3.11    6.02
  -9  -8  31    2.59    6.08
  -9   8  32    2.00    6.12
   9  -8 -32   -0.32    5.72
  -9  -8  32    2.45    5.83
  -9  -8  33   -3.98    6.20
   9  -9  -1    2.15    3.59
  -9  -9   1   12.25    5.85
   9  -9  -2   30.13    8.85
  -9  -9   2   35.93    9.06
   9  -9  -3    5.61    5.10
  -9  -9   3   12.96    5.45
   9  -9  -4    7.44    6.21
  -9  -9   4   19.25    6.54
   9  -9  -5    1.94    5.43
  -9  -9   5    4.41    4.88
   9  -9  -6   85.53   16.12
  -9  -9   6   81.43   15.55
   9  -9  -7   -0.34    4.65
  -9  -9   7    2.30    4.37
  -9   9   8   -0.41    3.17
   9  -9  -8    2.63    4.91
  -9  -9   8    5.40    5.64
  -9   9   9   -2.42    4.15
   9  -9  -9   -1.53    5.75
  -9  -9   9   -1.51    4.28
  -9   9  10    6.97    5.13
   9  -9 -10   14.35    7.39
  -9  -9  10   17.96    6.60
  -9   9  11   -0.40    4.39
   9  -9 -11   -0.37    4.48
  -9  -9  11    1.07    4.09
  -9   9  12   54.07   12.22
   9  -9 -12   44.91   11.94
  -9  -9  12   56.68   12.23
  -9   9  13    4.69    5.06
   9  -9 -13    2.51    5.24
  -9  -9  13   -1.06    5.13
  -9   9  14    1.38    4.42
   9  -9 -14   -0.45    5.03
  -9  -9  14   -2.43    4.89
  -9   9  15    2.11    4.28
   9  -9 -15    7.65    5.79
  -9  -9  15   15.21    6.58
  -9   9  16   35.69   10.33
   9  -9 -16   30.68   10.22
  -9  -9  16   44.93   10.62
  -9   9  17    3.04    5.08
   9  -9 -17    0.32    4.76
  -9  -9  17   -1.79    6.50
  -9   9  18   10.90    6.70
   9  -9 -18    7.20    6.55
  -9  -9  18   -1.56    5.18
  -9   9  19    8.34    6.15
   9  -9 -19    0.73    5.34
  -9  -9  19   -2.44    5.07
  -9   9  20   21.46    8.30
   9  -9 -20    5.75    7.33
  -9  -9  20    9.18    6.35
  -9   9  21   -0.79    5.92
   9  -9 -21    1.58    5.74
  -9  -9  21    1.74    5.47
  -9   9  22   33.85   10.03
   9  -9 -22   16.83    8.02
  -9  -9  22   31.36    9.62
  -9   9  23    5.96    6.31
   9  -9 -23    3.55    6.42
  -9  -9  23   -1.76    5.07
  -9   9  24    2.33    5.12
   9  -9 -24   -2.06    6.56
  -9  -9  24    2.29    5.27
  -9   9  25   -1.80    4.83
   9  -9 -25    1.44    6.40
  -9  -9  25   -1.23    4.49
  -9   9  26   16.58    7.77
   9  -9 -26   11.37    8.40
  -9  -9  26   22.64    9.04
  -9   9  27    4.73    5.85
   9  -9 -27    1.60    6.27
  -9  -9  27    6.27    5.87
  -9   9  28    0.87    5.41
   9  -9 -28   -1.79    6.40
  -9  -9  28   14.07    7.45
  -9   9  29   -0.52    4.97
   9  -9 -29   -1.23    6.59
  -9  -9  29   12.03    6.71
  -9   9  30   -3.37    6.75
   9  -9 -30    0.53    4.88
  -9  -9  30   -2.86    5.74
  -9   9  31    1.64    6.03
  -9  -9  31   -2.61    5.27
  -9   9  32    2.96    5.67
  -9  -9  32    2.72    5.90
   9 -10  -1   -0.98    3.86
  -9 -10   1   -0.49    3.19
   9 -10  -2   22.35    7.59
  -9 -10   2   25.67    7.60
   9 -10  -3    0.21    4.84
  -9 -10   3    7.60    5.69
   9 -10  -4   34.13    8.84
  -9 -10   4    7.27    5.54
   9 -10  -5   -3.62    5.54
  -9 -10   5    0.19    4.39
   9 -10  -6    1.07    4.57
  -9 -10   6    0.01    4.40
   9 -10  -7    1.38    3.35
  -9 -10   7    9.47    5.02
   9 -10  -8   16.28    7.89
  -9 -10   8   24.55    7.76
   9 -10  -9    0.42    5.39
  -9 -10   9    8.24    5.50
   9 -10 -10   16.28    7.26
  -9 -10  10   18.91    7.05
   9 -10 -11    5.65    5.07
  -9 -10  11    5.56    5.34
   9 -10 -12    9.70    5.98
  -9 -10  12   12.08    6.75
   9 -10 -13   -1.10    5.67
  -9 -10  13   -2.08    4.87
   9 -10 -14   37.98   10.13
  -9 -10  14   32.14    9.75
   9 -10 -15   -0.60    5.20
  -9 -10  15    1.12    4.64
   9 -10 -16   -3.91    6.34
  -9 -10  16    7.50    5.68
   9 -10 -17    0.07    4.60
  -9 -10  17    5.38    5.19
   9 -10 -18   21.27    8.49
  -9 -10  18   25.94    9.08
   9 -10 -19    6.15    6.62
  -9 -10  19    3.69    6.53
  -9  10  20    4.43    6.38
   9 -10 -20    6.94    6.81
  -9 -10  20    7.17    6.16
  -9  10  21   -1.90    5.18
   9 -10 -21   -0.00    4.90
  -9 -10  21   -2.70    5.35
  -9  10  22    0.83    5.17
   9 -10 -22    4.75    6.75
  -9 -10  22    3.14    6.21
  -9  10  23   -0.89    3.91
   9 -10 -23   -4.49    7.66
  -9  10  24    6.97    6.79
   9 -10 -24    4.19    6.47
  -9  10  25   -2.07    4.46
   9 -10 -25   -0.78    5.30
  -9  10  26   -4.39    7.05
   9 -10 -26   -3.75    6.97
   9 -10 -27   -2.41    6.93
   9 -11  -1    1.87    4.34
  -9 -11   1   -0.42    3.45
   9 -11  -2   18.73    7.08
  -9 -11   2   50.66   10.05
   9 -11  -3    0.49    4.17
  -9 -11   3    3.84    5.10
   9 -11  -4   17.99    7.56
  -9 -11   4   30.44    8.29
   9 -11  -5   -0.49    3.43
  -9 -11   5   -1.35    3.19
   9 -11  -6    9.97    7.13
  -9 -11   6   38.02    8.58
   9 -11  -7    2.05    3.33
  -9 -11   7    5.67    5.32
   9 -11  -8   -0.74    4.69
   9 -11  -9    2.49    4.39
   9 -11 -10   26.16    8.38
   9 -11 -11   -3.81    5.84
   9 -11 -12   12.48    7.45
   9 -11 -13    3.92    4.89
   9 -11 -14    0.63    5.24
   9 -11 -15    2.33    5.01
   9 -11 -16   30.16   10.25
   9 -11 -17   -0.65    5.10
   9 -11 -18    1.49    5.21
   9 -11 -19   -1.61    5.64
   9 -11 -20   -2.51    5.58
   9 -11 -21    2.16    5.95
   9 -11 -22    2.73    5.55
   9 -11 -23    3.54    5.76
   9 -11 -24    0.78    6.48
   9 -12  -1    9.35    5.40
   9 -12  -2    4.01    4.47
   9 -12  -3    3.06    5.39
   9 -12  -4   17.70    6.71
   9 -12  -5    3.47    3.92
   9 -12  -6   -1.75    4.64
   9 -12  -7   -0.39    3.56
   9 -12  -8   33.84    9.39
   9 -12  -9    2.17    4.46
   9 -12 -10   18.35    6.96
   9 -12 -11    2.55    5.47
   9 -12 -12   11.97    6.42
   9 -12 -13   -0.91    5.05
   9 -12 -14   20.10    9.03
   9 -12 -15   -0.58    4.83
   9 -12 -16    1.80    4.32
   9 -12 -17   -2.94    5.53
   9 -12 -18    7.77    5.94
   9 -12 -19    1.80    5.58
   9 -12 -20    3.28    5.77
   9 -12 -21    0.39    4.52
   9 -13  -1    4.32    5.41
   9 -13  -2    8.67    4.98
   9 -13  -3    3.21    5.02
   9 -13  -4    1.07    4.93
   9 -13  -5    2.79    4.66
   9 -13  -6    8.64    5.71
   9 -13  -7    0.14    4.43
   9 -13  -8    5.47    5.90
   9 -13  -9   -0.31    4.70
   9 -13 -10    2.22    5.53
   9 -13 -11   -1.23    5.02
   9 -13 -12    3.80    5.01
   9 -13 -13   -1.93    4.98
   9 -13 -14    1.66    5.30
   9 -13 -15   -0.24    3.54
   9 -13 -16    3.80    6.34
   9 -13 -17   -0.15    4.66
   9 -14  -1    0.08    4.42
   9 -14  -2    3.46    4.82
   9 -14  -3    8.58    5.77
   9 -14  -4    5.83    5.80
   9 -14  -5    1.95    4.00
   9 -14  -6   -0.17    4.85
   9 -14  -7    2.58    5.04
   9 -14  -8    5.64    4.88
   9 -14  -9    0.74    4.43
   9 -14 -10    2.71    4.86
   9 -14 -11    0.85    4.34
   9 -14 -12    0.23    4.95
   9 -15  -1    0.75    4.01
   9 -15  -2   -2.24    5.20
   9 -15  -3    0.90    4.44
   9 -15  -4    0.61    4.09
   9 -15  -5    0.09    3.95
   9 -15  -6    7.57    5.36
  -8   0   1   -0.55    3.45
  -8   0   1    2.52    4.46
   8   0  -1   -1.21    4.26
  -8   0   2  566.44   71.10
  -8   0   2  488.34   71.04
   8   0  -2  552.97   72.26
  -8   0   3    0.15    4.32
  -8   0   3   -0.72    3.83
   8   0  -3   -0.38    4.02
  -8   0   4   89.73   16.84
  -8   0   4  115.60   18.21
   8   0  -4  110.70   18.45
  -8   0   5   -2.09    4.02
  -8   0   5   -1.28    3.47
   8   0  -5   -0.04    4.17
  -8   0   6   80.87   15.42
  -8   0   6  112.10   17.03
   8   0  -6   87.36   16.57
  -8   0   7    2.13    3.59
  -8   0   7    0.40    4.34
   8   0  -7   -0.58    4.83
  -8   0   8  259.63   34.49
   8   0  -8  205.63   33.99
  -8   0   9   -0.13    4.03
   8   0  -9   -0.93    4.18
   8   0 -10    1.66    4.00
   8   0 -11    1.67    5.43
   8   0 -12  219.45   33.68
  -8   0  13    0.44    4.80
   8   0 -13   -2.01    5.28
  -8   0  14   98.86   17.73
   8   0 -14   95.70   18.75
  -8   0  15    2.09    4.54
   8   0 -15    0.69    5.00
  -8   0  16    2.33    5.36
   8   0 -16    3.24    5.81
  -8   0  17   -1.31    4.98
   8   0 -17   -1.68    5.63
  -8   0  18  163.39   24.74
   8   0 -18  125.22   24.45
  -8   0  19   -1.76    6.20
   8   0 -19   -1.19    5.93
  -8   0  20   28.50    8.46
   8   0 -20    8.39    7.15
  -8   0  21   -3.17    6.49
   8   0 -21   -2.74    6.22
  -8   0  22   70.68   14.90
   8   0 -22   47.52   13.51
  -8   0  23   -1.22    4.77
   8   0 -23   -0.72    4.80
  -8   0  24   40.62   11.09
  -8   0  25   -1.52    4.67
  -8   0  26    0.91    6.13
  -8   0  27   -1.55    5.11
  -8   0  28   58.33   13.94
  -8   0  29   -0.52    3.45
  -8   0  30    3.42    6.10
  -8   0  31   -3.18    7.50
  -8   0  32   10.24    6.95
  -8   0  33    3.22    5.84
  -8   0  34   21.42    8.36
  -8   0  35   -0.93    5.34
  -8   1   1   90.76   14.58
   8  -1  -1   75.33   15.09
   8   1  -1   84.81   15.85
  -8  -1   1   80.96   14.42
  -8  -1   1   73.84   14.67
  -8   1   2    4.50    3.67
   8  -1  -2    4.15    4.56
   8   1  -2    6.39    5.13
  -8  -1   2    1.66    3.41
  -8  -1   2    3.39    4.74
  -8   1   3    3.76    3.63
   8  -1  -3    0.19    4.07
   8   1  -3    9.93    5.52
  -8  -1   3    5.23    4.14
  -8  -1   3    8.45    4.54
  -8   1   4   31.21    7.90
   8  -1  -4   32.92    9.00
   8   1  -4   37.37    9.60
  -8  -1   4   29.78    7.60
  -8  -1   4   38.57    9.10
  -8   1   5    3.35    3.67
   8  -1  -5    1.16    4.66
   8   1  -5    1.13    4.55
  -8  -1   5    0.66    3.56
  -8  -1   5    6.80    4.79
  -8   1   6  107.09   16.40
   8  -1  -6   82.74   16.35
   8   1  -6   82.04   16.33
  -8  -1   6   95.73   15.98
  -8  -1   6   83.54   15.99
  -8   1   7    4.98    4.62
   8  -1  -7   14.67    6.47
   8   1  -7   14.33    6.21
  -8  -1   7    7.97    5.12
   8  -1  -8    2.39    4.75
   8   1  -8    4.76    4.59
  -8  -1   8    4.55    4.77
   8  -1  -9   24.03    7.51
   8   1  -9   19.97    7.42
  -8  -1   9   24.09    7.70
   8  -1 -10  152.85   25.53
   8   1 -10  166.31   26.10
   8  -1 -11   15.93    6.44
   8   1 -11    8.62    5.65
  -8  -1  11    4.37    4.18
   8  -1 -12    5.06    5.58
   8   1 -12   17.00    7.17
  -8  -1  12    6.42    4.89
  -8   1  13   -2.81    4.59
   8  -1 -13   -1.60    5.36
   8   1 -13   -2.56    5.69
  -8  -1  13   -1.95    4.29
  -8  -1  13    2.97    4.56
  -8   1  14   70.00   14.20
   8  -1 -14   91.31   16.15
   8   1 -14   58.50   14.70
  -8  -1  14   74.60   14.29
  -8   1  15   75.50   13.38
   8  -1 -15   50.07   13.09
   8   1 -15   46.93   12.56
  -8  -1  15   53.95   12.23
  -8   1  16  103.57   18.21
   8  -1 -16   84.56   18.38
   8   1 -16   89.47   18.51
  -8  -1  16  110.24   18.29
  -8   1  17    3.09    4.68
   8  -1 -17    4.08    6.22
   8   1 -17   -0.72    5.78
  -8  -1  17    3.63    5.60
  -8   1  18    5.78    5.53
   8  -1 -18    4.70    6.44
   8   1 -18    4.08    5.64
  -8  -1  18   -0.92    5.51
  -8   1  19    7.24    6.56
   8  -1 -19   14.84    7.30
   8   1 -19    3.64    6.19
  -8  -1  19    1.18    5.51
  -8   1  20   37.81    9.54
   8  -1 -20    4.33    6.71
   8   1 -20    9.15    6.90
  -8  -1  20   23.21    8.48
  -8   1  21    0.53    5.86
   8   1 -21   -3.34    6.55
  -8  -1  21   -3.28    6.05
  -8   1  22  121.36   19.48
   8   1 -22   65.52   17.50
  -8  -1  22  113.04   19.66
  -8   1  23    0.45    5.47
  -8  -1  23   -1.37    6.37
  -8   1  24    6.25    5.52
  -8  -1  24   10.14    6.58
  -8   1  25   -1.82    4.95
   8  -1 -25    8.80    7.91
  -8  -1  25   -0.99    4.27
  -8   1  26   22.37    8.57
   8  -1 -26   36.04   11.60
  -8  -1  26   18.73    8.45
  -8   1  27    1.18    5.27
  -8  -1  27    8.88    6.99
  -8   1  28   -2.01    4.89
  -8  -1  28    1.06    5.20
  -8   1  29   -1.03    5.94
  -8  -1  29   -2.08    5.21
  -8   1  30   21.56    8.91
  -8  -1  30   14.41    8.14
  -8   1  31    2.72    6.10
  -8  -1  31    5.88    5.22
  -8   1  32   24.24    9.38
  -8  -1  32   25.26   10.03
  -8   1  33   -0.04    3.22
  -8  -1  33    1.20    5.99
  -8   1  34    0.09    5.49
  -8  -1  34   -1.54    6.26
  -8   1  35   -0.27    4.73
  -8  -1  35   -1.84    6.16
  -8  -1  36   24.20    9.98
  -8   2   1    0.15    2.96
   8  -2  -1   -1.40    4.14
   8   2  -1    0.33    4.19
  -8  -2   1   -0.74    3.63
  -8  -2   1   -0.97    4.45
  -8   2   2   54.30   12.23
   8  -2  -2   84.97   14.75
   8   2  -2   71.41   14.08
  -8  -2   2   74.08   13.16
  -8  -2   2   78.68   14.20
  -8   2   3    7.08    4.51
   8  -2  -3    9.54    5.74
   8   2  -3   24.11    7.24
  -8  -2   3   11.60    4.49
  -8  -2   3   22.15    7.20
  -8   2   4   28.77    8.30
   8  -2  -4   34.23    9.71
   8   2  -4   43.27   10.39
  -8  -2   4   68.42   10.99
  -8  -2   4   45.98   10.17
  -8   2   5   15.93    5.81
   8  -2  -5   10.44    6.07
   8   2  -5   21.23    7.14
  -8  -2   5   14.14    5.38
  -8  -2   5    8.98    5.19
  -8   2   6   84.38   15.85
   8  -2  -6  104.16   17.53
   8   2  -6   82.92   16.81
  -8  -2   6   99.62   16.58
  -8  -2   6  104.87   17.29
  -8   2   7   41.88    9.33
   8  -2  -7   35.43    9.70
   8   2  -7   30.45    9.23
  -8  -2   7   55.83   11.11
   8  -2  -8  135.68   22.34
   8   2  -8  136.08   22.67
  -8  -2   8  130.23   21.89
   8  -2  -9    7.22    5.65
   8   2  -9   18.74    6.93
  -8  -2   9   12.85    5.95
   8  -2 -10    0.19    4.51
   8   2 -10    4.67    4.86
  -8  -2  10   -0.84    5.14
   8  -2 -11   -0.93    4.05
   8   2 -11   -0.63    4.49
  -8  -2  11    4.49    5.17
   8  -2 -12   60.87   14.01
   8   2 -12   84.74   15.70
  -8  -2  12   68.04   14.04
  -8   2  13   46.89   11.54
   8  -2 -13   57.36   12.53
   8   2 -13   49.59   12.33
  -8  -2  13   65.35   12.54
  -8  -2  13   44.24   11.36
  -8   2  14   37.26    9.61
   8  -2 -14   43.70   11.20
   8   2 -14   41.60   10.68
  -8  -2  14   37.43    9.39
  -8  -2  14   39.90   10.19
  -8   2  15   32.79    9.06
   8  -2 -15   14.80    7.33
   8   2 -15   14.75    7.72
  -8  -2  15   40.33    9.51
  -8  -2  15   19.98    7.78
  -8   2  16   38.98    9.73
   8  -2 -16   49.43   11.43
   8   2 -16   20.24    9.11
  -8  -2  16   39.43    9.87
  -8  -2  16   32.16    9.50
  -8   2  17   30.34    8.96
   8   2 -17   28.88    9.84
  -8  -2  17   23.45    8.21
  -8  -2  17   28.34    8.91
  -8   2  18  341.67   38.23
   8   2 -18  171.44   35.56
  -8  -2  18  233.15   35.72
  -8   2  19    2.27    5.38
   8   2 -19    9.36    7.20
  -8  -2  19   -0.92    5.43
  -8   2  20    2.81    5.09
  -8  -2  20   -2.91    5.46
  -8   2  21    1.75    4.91
  -8  -2  21   -0.27    5.22
  -8   2  22   36.29   10.08
   8  -2 -22   14.59    8.39
  -8  -2  22   21.23    8.94
  -8   2  23    2.29    4.96
   8  -2 -23   -0.45    4.56
  -8  -2  23    6.32    6.00
  -8   2  24    7.37    6.90
   8  -2 -24    5.99    6.07
  -8  -2  24    3.25    6.01
  -8   2  25   -2.32    5.35
   8  -2 -25   -2.09    5.87
  -8  -2  25   -1.28    5.26
  -8   2  26   -1.59    5.19
   8  -2 -26   -1.14    4.86
  -8  -2  26   -1.46    4.67
  -8   2  27   -0.94    4.87
   8  -2 -27   -1.89    6.21
  -8  -2  27   -0.94    5.35
  -8   2  28   26.11    9.41
   8  -2 -28   19.30    9.13
  -8  -2  28   14.47    7.56
  -8   2  29    2.19    6.17
  -8  -2  29   10.04    6.83
  -8   2  30    6.85    5.99
  -8  -2  30    0.92    5.17
  -8   2  31    7.16    7.07
  -8  -2  31   -0.44    5.66
  -8   2  32   12.62    7.59
  -8  -2  32    0.26    5.41
  -8   2  33   -0.42    4.95
  -8  -2  33   -1.89    6.69
  -8   2  34    7.11    6.19
  -8  -2  34    9.53    6.61
  -8   2  35    4.34    5.79
  -8  -2  35    0.64    4.21
  -8  -2  36    1.01    4.73
  -8   3   1   89.94   15.56
   8  -3  -1   84.30   16.39
   8   3  -1   96.57   17.15
  -8  -3   1  109.34   16.54
  -8  -3   1   85.85   16.63
  -8   3   2   -0.07    3.18
   8  -3  -2    4.94    4.92
   8   3  -2    4.86    4.72
  -8  -3   2    3.43    3.75
  -8  -3   2    2.36    4.54
  -8   3   3   48.45   10.19
   8  -3  -3   43.35   10.40
   8   3  -3   53.43   11.49
  -8  -3   3   92.06   12.52
  -8  -3   3   28.61    9.68
  -8   3   4  170.57   23.77
   8  -3  -4  159.43   24.41
   8   3  -4  146.75   24.47
  -8  -3   4  138.16   23.05
  -8  -3   4  145.25   24.05
  -8   3   5   17.13    6.15
   8  -3  -5   17.24    6.71
   8   3  -5   11.77    6.74
  -8  -3   5   18.78    6.63
  -8  -3   5   25.17    7.47
  -8   3   6   31.67    9.06
   8  -3  -6   52.98   11.14
   8   3  -6   41.93   10.91
  -8  -3   6   65.52   11.93
  -8   3   7   -0.68    3.60
   8  -3  -7    6.45    4.62
   8   3  -7    8.90    6.02
  -8  -3   7   20.34    6.86
  -8   3   8    8.30    4.52
   8  -3  -8    5.87    5.07
   8   3  -8   -1.21    4.55
  -8  -3   8    7.62    5.04
   8  -3  -9    0.95    4.35
   8   3  -9    2.75    4.61
  -8  -3   9    2.87    4.60
   8  -3 -10   82.81   17.64
   8   3 -10  102.54   18.91
  -8  -3  10  119.53   18.73
   8  -3 -11   90.50   17.84
   8   3 -11  117.32   19.34
  -8  -3  11   95.69   17.89
   8   3 -12   -0.81    4.36
  -8  -3  12    2.42    3.89
  -8  -3  12    3.59    4.62
  -8   3  13    9.28    5.44
   8   3 -13   12.46    6.66
  -8  -3  13   14.73    5.96
  -8  -3  13    8.82    5.90
  -8   3  14   16.40    7.48
   8   3 -14   38.27   10.21
  -8  -3  14   25.36    8.11
  -8  -3  14   44.27   10.08
  -8   3  15   35.11    9.63
   8   3 -15   44.00   11.17
  -8  -3  15   36.21    9.69
  -8  -3  15   38.93   10.46
  -8   3  16  121.06   19.97
   8   3 -16  130.64   21.75
  -8  -3  16  104.51   19.33
  -8  -3  16   95.17   19.30
  -8   3  17   -0.88    5.32
   8   3 -17    0.78    5.57
  -8  -3  17    4.57    4.46
  -8   3  18    2.87    5.18
   8  -3 -18    9.88    7.13
  -8  -3  18    1.12    4.96
  -8   3  19   26.46    8.51
   8  -3 -19   21.69    8.55
  -8  -3  19   17.58    7.71
  -8   3  20  136.98   20.27
   8  -3 -20   80.95   18.12
  -8  -3  20   82.69   17.95
  -8   3  21    4.56    5.21
   8  -3 -21    5.55    6.29
  -8  -3  21   11.89    6.12
  -8   3  22   19.92    8.05
   8  -3 -22    9.24    7.46
  -8  -3  22   23.59    8.16
  -8   3  23    6.10    5.45
   8  -3 -23   -2.71    6.58
  -8  -3  23    0.27    5.16
  -8   3  24   21.40    8.95
   8  -3 -24   34.39   11.67
  -8  -3  24   35.48   10.27
  -8   3  25   16.72    8.69
   8  -3 -25    8.61    6.86
  -8  -3  25   24.42    8.58
  -8   3  26    6.26    7.07
   8  -3 -26   24.81    9.61
  -8  -3  26    4.56    5.49
  -8   3  27   -0.44    4.39
   8  -3 -27    2.46    5.14
  -8  -3  27   -2.87    5.89
  -8   3  28    1.19    3.18
   8  -3 -28   -3.10    7.18
  -8  -3  28   -2.65    6.20
  -8   3  29    0.69    6.06
   8  -3 -29    0.79    6.07
  -8  -3  29   10.15    6.25
  -8   3  30   19.93    8.28
   8  -3 -30   26.96   11.06
  -8  -3  30    6.16    6.17
  -8   3  31   -2.86    5.09
  -8  -3  31   -1.11    5.39
  -8   3  32   13.52    7.71
  -8  -3  32    7.91    6.60
  -8   3  33   -0.96    6.36
  -8  -3  33    4.08    5.94
  -8   3  34    7.50    7.44
  -8  -3  34    3.64    6.14
  -8   3  35   -0.53    6.18
  -8  -3  35    5.67    5.76
  -8  -3  36    1.53    5.82
  -8   4   1   97.31   16.39
   8   4  -1   92.31   17.57
  -8  -4   1  107.77   18.03
  -8   4   2   22.64    6.79
   8   4  -2   28.11    8.36
  -8  -4   2   24.39    7.11
  -8  -4   2   26.94    8.57
  -8   4   3   24.73    7.48
   8   4  -3   30.20    8.66
  -8  -4   3   24.66    8.17
  -8   4   4  153.13   23.53
   8   4  -4  152.68   24.57
  -8  -4   4  150.69   24.45
  -8   4   5   11.87    5.06
   8   4  -5    5.92    5.21
  -8  -4   5   18.05    6.82
  -8   4   6   65.59   12.01
   8   4  -6   55.10   12.37
  -8  -4   6   52.05   11.95
  -8   4   7   80.82   16.54
   8   4  -7  107.19   18.70
  -8  -4   7  135.60   19.62
  -8   4   8   31.58    8.95
   8   4  -8   35.18    9.59
  -8  -4   8   41.76   10.13
   8   4  -9    5.73    4.83
  -8  -4   9    5.85    5.07
   8   4 -10    2.53    4.98
  -8  -4  10    6.25    5.59
   8   4 -11   10.95    6.55
  -8  -4  11   15.78    6.78
   8   4 -12   87.68   16.60
  -8  -4  12   76.69   15.67
  -8   4  13   25.10    7.61
   8   4 -13   15.90    7.67
  -8  -4  13   15.81    6.82
  -8  -4  13   26.83    8.35
  -8   4  14   69.99   13.67
   8  -4 -14   84.04   15.23
  -8  -4  14   46.13   12.03
  -8   4  15   -2.12    5.23
   8  -4 -15    1.95    5.53
  -8  -4  15    0.60    5.37
  -8   4  16   13.28    7.27
   8  -4 -16   45.17   10.66
  -8  -4  16   28.86    8.34
  -8   4  17   16.34    8.01
   8  -4 -17   14.78    8.32
  -8  -4  17   24.07    7.57
  -8   4  18  116.91   18.55
   8  -4 -18   75.08   17.32
  -8  -4  18   82.86   16.80
  -8   4  19   10.33    6.09
   8  -4 -19   14.42    7.19
  -8  -4  19   10.79    6.37
  -8   4  20   29.39    9.56
   8  -4 -20   19.37    8.94
  -8  -4  20   34.54    9.46
  -8   4  21   -0.37    4.30
   8  -4 -21    0.20    5.71
  -8  -4  21    1.74    4.89
  -8   4  22   20.10    8.54
   8  -4 -22   21.50    9.47
  -8  -4  22   35.06   10.14
  -8   4  23   16.36    7.88
   8  -4 -23    9.40    7.06
  -8  -4  23   33.23    9.52
  -8   4  24    9.51    6.80
   8  -4 -24    8.30    6.91
  -8  -4  24   10.56    6.57
  -8   4  25   -0.57    5.23
   8  -4 -25   -2.83    6.73
  -8  -4  25   -0.29    5.43
  -8   4  26   -1.11    6.04
   8  -4 -26    3.12    6.61
  -8  -4  26   -1.80    5.38
  -8   4  27    3.56    5.01
   8  -4 -27    4.63    6.29
  -8  -4  27    8.94    6.41
  -8   4  28    7.93    6.07
   8  -4 -28    9.02    7.11
  -8  -4  28    1.18    5.77
  -8   4  29   12.35    6.89
   8  -4 -29    9.92    7.34
  -8  -4  29   11.25    7.21
  -8   4  30   -0.60    4.80
   8  -4 -30    5.20    7.30
  -8  -4  30    0.09    4.71
  -8   4  31   -1.30    4.56
   8  -4 -31    7.64    7.96
  -8  -4  31   -3.39    6.41
  -8   4  32    3.64    7.85
   8  -4 -32   12.79    8.23
  -8  -4  32   11.94    6.95
  -8   4  33   18.11    7.67
  -8  -4  33   -0.87    5.79
  -8   4  34   21.71    8.53
  -8  -4  34   11.97    7.64
  -8   4  35   -0.21    6.67
  -8  -4  35    0.09    6.22
  -8   5   1   39.97    8.69
   8   5  -1   34.40    9.12
  -8  -5   1   28.72    9.17
  -8   5   2   26.32    7.77
   8   5  -2   27.74    8.33
  -8  -5   2   35.35    9.27
  -8   5   3   87.47   14.57
   8   5  -3   72.79   14.72
  -8  -5   3   71.20   14.71
  -8   5   4   10.73    5.79
   8   5  -4   15.14    6.74
  -8  -5   4   27.65    7.88
  -8   5   5   79.21   12.39
   8   5  -5   31.93   10.69
  -8  -5   5   53.31   12.11
  -8   5   6  108.85   17.75
   8   5  -6   96.93   18.32
  -8  -5   6  106.99   18.84
  -8   5   7    4.24    4.19
   8   5  -7   -0.56    3.89
  -8  -5   7    3.86    4.91
  -8   5   8    6.93    4.92
   8  -5  -8    6.79    5.23
   8   5  -8   10.61    6.12
  -8  -5   8    5.30    4.93
   8  -5  -9    9.35    5.84
   8   5  -9   10.44    5.97
   8  -5 -10  189.65   29.40
   8  -5 -11   26.48    8.94
   8  -5 -12    0.83    4.64
  -8  -5  12   -0.32    3.55
  -8   5  13    2.66    5.70
   8  -5 -13   -0.53    4.59
  -8  -5  13    4.87    4.78
  -8   5  14   11.87    6.05
   8  -5 -14   12.45    6.81
  -8  -5  14    8.29    5.20
  -8   5  15   53.10   10.96
   8  -5 -15   15.00    8.59
  -8  -5  15   44.64    9.96
  -8   5  16   78.36   16.52
   8  -5 -16  103.34   17.99
  -8  -5  16   85.07   16.58
  -8   5  17    6.94    5.38
   8  -5 -17    8.42    5.97
  -8  -5  17    3.77    4.98
  -8   5  18    7.53    5.94
   8  -5 -18    5.13    5.99
  -8  -5  18    4.86    5.67
  -8   5  19   21.24    8.32
   8  -5 -19   15.99    8.61
  -8  -5  19   34.90    9.23
  -8   5  20   50.15   11.76
   8  -5 -20   29.31   10.27
  -8   5  21   51.20   11.65
   8  -5 -21   39.65   11.61
  -8  -5  21   38.78   11.01
  -8   5  22   18.89    8.44
   8  -5 -22   51.73   12.32
  -8  -5  22   22.76    8.65
  -8   5  23   -0.71    5.04
   8  -5 -23    3.37    5.98
  -8  -5  23   -2.75    5.35
  -8   5  24   13.97    7.39
   8  -5 -24    8.29    7.14
  -8  -5  24   10.12    6.55
  -8   5  25   15.98    7.96
   8  -5 -25   19.76    8.86
  -8  -5  25   20.02    8.36
  -8   5  26    6.41    6.38
   8  -5 -26   18.89    8.70
  -8  -5  26   20.08    8.14
  -8   5  27    3.18    5.38
   8  -5 -27   -0.56    4.59
  -8  -5  27    3.45    5.07
  -8   5  28    3.54    5.46
   8  -5 -28   -3.48    6.20
  -8  -5  28   -1.25    5.90
  -8   5  29   12.12    7.24
   8  -5 -29    8.72    6.73
  -8  -5  29   -0.16    4.33
  -8   5  30    7.51    6.78
   8  -5 -30   15.50    8.68
  -8  -5  30    8.39    7.90
  -8   5  31    3.21    6.06
   8  -5 -31    9.83    8.83
  -8  -5  31    2.44    5.78
  -8   5  32   11.41    7.05
   8  -5 -32   12.19    8.77
  -8  -5  32   10.23    7.37
  -8   5  33    6.53    6.39
   8  -5 -33    4.23    7.83
  -8  -5  33   -2.26    6.11
  -8   5  34    0.59    5.31
   8  -5 -34   10.30    8.40
  -8  -5  34   -1.20    5.42
  -8   5  35   14.82    8.39
  -8  -5  35    8.10    6.50
  -8   6   1   92.80   15.82
   8  -6  -1   94.29   16.60
  -8   6   2  155.19   21.64
   8  -6  -2  114.69   21.23
  -8   6   3  137.14   18.13
   8  -6  -3   75.72   16.66
  -8   6   4   55.46   10.61
   8  -6  -4   41.51   10.66
  -8   6   5   24.12    6.74
   8  -6  -5   14.82    6.72
  -8   6   6   39.06    8.81
   8  -6  -6   29.07    8.89
  -8   6   7   22.09    6.81
   8  -6  -7   26.89    8.53
  -8   6   8   25.95    7.75
   8  -6  -8   35.14    9.46
   8  -6  -9    0.14    3.93
   8  -6 -10    2.06    5.55
   8  -6 -11    5.40    5.96
  -8  -6  11   27.70    7.38
   8  -6 -12   33.60    9.35
  -8  -6  12   27.44    8.28
  -8   6  13   18.07    6.85
   8  -6 -13   20.71    8.20
  -8  -6  13   29.71    8.10
  -8   6  14   50.30   11.43
   8  -6 -14   36.96   11.65
  -8  -6  14   53.50   11.16
  -8   6  15   36.16    9.50
   8  -6 -15   21.88    9.23
  -8  -6  15   33.66    9.04
  -8   6  16   -2.84    5.43
   8  -6 -16    2.58    5.32
  -8  -6  16    9.22    5.44
  -8   6  17   70.10   14.68
   8  -6 -17   67.27   14.57
  -8  -6  17   72.49   14.48
  -8   6  18   25.62    9.29
   8  -6 -18   29.11    9.74
  -8  -6  18   31.78    8.83
  -8   6  19   21.04    7.76
   8  -6 -19    9.08    6.84
  -8  -6  19    1.34    4.88
  -8   6  20    1.36    4.50
   8  -6 -20    0.62    4.80
  -8  -6  20    5.15    5.72
  -8   6  21    6.64    6.55
   8  -6 -21   -2.23    5.58
  -8  -6  21   -1.14    4.84
  -8   6  22    7.05    6.01
   8  -6 -22    2.32    5.07
  -8  -6  22    7.35    5.72
  -8   6  23   28.83    9.44
   8  -6 -23   35.09   10.83
  -8  -6  23   30.47    9.72
  -8   6  24    9.05    6.52
   8  -6 -24    3.89    5.22
  -8  -6  24    2.87    5.75
  -8   6  25    5.29    5.63
   8  -6 -25    5.15    6.21
  -8  -6  25   19.19    8.29
  -8   6  26   -0.51    4.51
   8  -6 -26    2.15    5.75
  -8  -6  26    0.59    5.04
  -8   6  27   13.09    7.09
   8  -6 -27   16.74    9.19
  -8  -6  27   16.45    7.62
  -8   6  28    2.82    5.85
   8  -6 -28    6.25    7.20
  -8  -6  28    3.57    5.77
  -8   6  29   22.79    8.52
   8  -6 -29    0.99    7.00
  -8  -6  29    3.88    6.45
  -8   6  30    1.77    5.45
   8  -6 -30    4.06    6.66
  -8  -6  30    2.98    4.95
  -8   6  31   -0.90    5.11
   8  -6 -31    1.87    5.95
  -8  -6  31    0.05    5.55
  -8   6  32    0.32    4.80
   8  -6 -32   -0.74    6.06
  -8  -6  32    3.84    5.98
  -8   6  33   13.45    7.46
   8  -6 -33    0.30    6.80
  -8  -6  33    8.47    6.78
  -8   6  34    1.02    5.14
   8  -6 -34    3.85    7.48
  -8  -6  34   -0.94    6.55
   8  -6 -35    9.40    9.22
  -8  -6  35    4.20    5.82
  -8   7   1    4.91    4.72
   8  -7  -1   94.73   12.10
  -8   7   2    0.87    3.91
   8  -7  -2   -0.89    4.64
  -8   7   3   23.67    7.37
   8  -7  -3   38.43    8.96
  -8   7   4    0.35    3.15
   8  -7  -4    2.64    3.86
  -8   7   5   66.16   13.30
   8  -7  -5   78.31   14.15
  -8   7   6   21.31    6.38
   8  -7  -6   10.80    5.53
  -8   7   7    5.38    3.87
   8  -7  -7   -2.66    5.00
  -8   7   8   -0.37    3.85
   8  -7  -8   -1.33    4.58
   8  -7  -9   47.39   11.14
   8  -7 -10    7.06    5.22
   8  -7 -11   61.55   13.60
  -8  -7  11   67.30   13.07
   8  -7 -12    2.04    5.31
  -8  -7  12   -2.52    4.54
  -8   7  13   25.76    7.88
   8  -7 -13   27.85    8.19
  -8  -7  13   14.28    6.26
  -8   7  14   37.96    9.49
   8  -7 -14   32.27    9.23
  -8  -7  14   18.50    7.49
  -8   7  15  104.22   18.44
   8  -7 -15   87.82   17.78
  -8  -7  15  106.99   18.20
  -8   7  16    4.95    5.91
   8  -7 -16    0.57    4.12
  -8  -7  16    2.07    4.63
  -8   7  17   15.84    6.67
   8  -7 -17   17.07    7.24
  -8  -7  17    4.25    4.94
  -8   7  18    1.53    5.45
   8  -7 -18    0.28    4.75
  -8  -7  18    2.30    4.73
  -8   7  19    6.02    4.90
   8  -7 -19    2.77    6.25
  -8  -7  19   -1.60    4.80
  -8   7  20   21.57    7.67
   8  -7 -20   12.53    7.49
  -8  -7  20   16.59    7.09
  -8   7  21   38.44   10.47
   8  -7 -21   26.87    9.81
  -8  -7  21   27.97    9.63
  -8   7  22    2.80    5.72
   8  -7 -22    5.21    6.34
  -8  -7  22    3.07    5.64
  -8   7  23    1.94    5.60
   8  -7 -23    2.67    5.67
  -8  -7  23   -0.39    4.04
  -8   7  24    2.92    5.16
   8  -7 -24    3.87    5.32
  -8  -7  24   -0.18    4.42
  -8   7  25   17.24    7.48
   8  -7 -25   14.18    7.60
  -8  -7  25    6.26    6.33
  -8   7  26    8.63    6.92
   8  -7 -26   -0.79    6.07
  -8  -7  26    5.65    6.18
  -8   7  27    9.36    6.78
   8  -7 -27    8.54    7.03
  -8  -7  27    9.93    7.17
  -8   7  28   -2.42    4.75
   8  -7 -28   -2.81    7.05
  -8  -7  28   -1.06    5.80
  -8   7  29    3.94    6.05
   8  -7 -29   -2.56    6.47
  -8  -7  29    5.04    6.66
  -8   7  30    9.65    7.81
   8  -7 -30    0.56    5.55
  -8  -7  30    2.03    6.02
  -8   7  31    5.90    7.13
   8  -7 -31    4.40    7.39
  -8  -7  31   12.11    6.72
  -8   7  32   -2.61    5.83
   8  -7 -32    2.11    6.17
  -8  -7  32   -1.63    5.30
  -8   7  33    3.90    6.23
   8  -7 -33   -3.73    7.17
  -8  -7  33    5.86    6.70
  -8   7  34   -0.44    5.69
   8  -7 -34    0.12    5.54
  -8  -7  34    0.40    6.29
   8  -7 -35    2.83    7.43
  -8  -7  35    1.68    6.34
   8  -7 -36   -0.54    6.68
   8  -7 -37   -0.20    6.94
  -8   8   1   99.94   16.88
   8  -8  -1  102.66   17.44
  -8   8   2   -1.76    3.95
   8  -8  -2    1.16    4.62
  -8   8   3   52.08   10.00
   8  -8  -3   34.94    9.62
  -8   8   4   19.02    6.35
   8  -8  -4   21.80    7.20
  -8   8   5   12.37    5.10
   8  -8  -5    0.03    4.39
  -8   8   6    0.39    3.65
   8  -8  -6    1.13    4.41
  -8   8   7  126.56   20.60
   8  -8  -7  127.33   21.07
  -8   8   8    4.87    4.76
   8  -8  -8    4.93    4.87
   8  -8  -9    9.16    5.59
   8  -8 -10   13.58    7.33
  -8  -8  10   18.46    6.51
   8  -8 -11    1.45    4.95
  -8  -8  11    4.30    5.01
   8  -8 -12    5.11    5.27
  -8  -8  12   -0.34    4.04
  -8   8  13   50.42   11.39
   8  -8 -13   30.10   10.52
  -8  -8  13   50.08   10.61
  -8   8  14   -0.78    3.70
   8  -8 -14   -0.01    3.77
  -8  -8  14    3.78    4.92
  -8   8  15   16.37    7.54
   8  -8 -15   13.76    6.86
  -8  -8  15   27.42    8.12
  -8   8  16    3.19    3.94
   8  -8 -16   -0.13    3.03
  -8  -8  16    5.75    5.48
  -8   8  17   47.82   11.31
   8  -8 -17   29.01   10.12
  -8  -8  17   47.01   10.91
  -8   8  18    4.23    5.31
   8  -8 -18    4.77    5.14
  -8  -8  18   -2.39    5.42
  -8   8  19    5.18    4.95
   8  -8 -19   12.79    7.15
  -8  -8  19    7.15    6.18
  -8   8  20    0.16    4.25
   8  -8 -20    0.19    5.33
  -8  -8  20   -0.71    3.99
  -8   8  21    3.59    5.86
   8  -8 -21    2.12    5.00
  -8  -8  21    3.47    4.80
  -8   8  22   -1.06    4.28
   8  -8 -22    2.72    6.06
  -8  -8  22   -3.07    5.91
  -8   8  23   33.89   10.65
   8  -8 -23   40.57   11.21
  -8  -8  23   40.13   11.30
  -8   8  24    9.67    5.76
   8  -8 -24    0.00    6.41
  -8  -8  24   -0.48    4.63
  -8   8  25    8.70    7.57
   8  -8 -25    5.52    6.58
  -8  -8  25    9.67    5.85
  -8   8  26    0.98    5.44
   8  -8 -26    0.54    4.80
  -8  -8  26    3.67    5.00
  -8   8  27    5.99    5.90
   8  -8 -27    4.06    7.57
  -8  -8  27   20.76    8.20
  -8   8  28   -1.04    4.81
   8  -8 -28    3.27    6.48
  -8  -8  28    2.16    5.16
  -8   8  29   22.11    9.27
   8  -8 -29    3.55    7.30
  -8  -8  29   32.90   10.07
  -8   8  30   -2.52    5.06
   8  -8 -30    0.18    5.28
  -8  -8  30    1.70    5.27
  -8   8  31    2.14    6.04
   8  -8 -31    7.02    7.34
  -8  -8  31   -1.68    5.36
  -8   8  32    5.44    6.46
   8  -8 -32    2.87    7.13
  -8  -8  32    2.25    5.55
  -8   8  33    7.62    6.80
   8  -8 -33    1.61    7.44
  -8  -8  33    4.51    6.25
  -8   8  34   -0.20    4.92
   8  -8 -34    6.13    5.88
  -8  -8  34    0.50    4.68
  -8  -8  35    3.70    5.55
  -8   9   1  145.34   21.19
   8  -9  -1  119.87   21.05
  -8   9   2    6.56    4.89
   8  -9  -2    6.36    5.37
  -8   9   3   50.00   10.23
   8  -9  -3   39.59   10.07
  -8   9   4    8.63    4.93
   8  -9  -4    1.15    3.94
  -8   9   5   46.01   10.31
   8  -9  -5   49.41   11.22
  -8   9   6   -1.39    3.46
   8  -9  -6    2.36    4.34
  -8   9   7    9.26    4.90
   8  -9  -7    5.81    5.09
  -8   9   8   -1.26    4.04
   8  -9  -8    1.70    4.50
   8  -9  -9    9.09    5.64
   8  -9 -10    4.86    6.58
  -8  -9  10    9.55    5.33
   8  -9 -11  102.41   18.43
  -8  -9  11  103.23   18.18
   8  -9 -12   -2.96    5.58
  -8  -9  12   -1.62    4.74
  -8   9  13   -1.18    3.97
   8  -9 -13    0.59    4.72
  -8  -9  13    2.86    4.37
  -8   9  14    2.12    4.77
   8  -9 -14    9.89    5.60
  -8  -9  14   -1.08    3.91
  -8   9  15   68.85   14.32
   8  -9 -15   58.18   13.78
  -8  -9  15   79.76   14.58
  -8   9  16   -2.12    4.97
   8  -9 -16    0.12    5.01
  -8  -9  16    2.75    4.62
  -8   9  17   -1.58    5.28
   8  -9 -17    3.30    5.31
  -8  -9  17    6.07    5.84
  -8   9  18   13.01    7.26
   8  -9 -18   12.41    7.71
  -8  -9  18    8.46    6.11
  -8   9  19    5.77    6.04
   8  -9 -19   19.86    8.16
  -8  -9  19   33.42    9.73
  -8   9  20    8.18    5.44
   8  -9 -20    8.08    6.22
  -8  -9  20    6.68    5.41
  -8   9  21   14.03    7.29
   8  -9 -21   28.91    9.50
  -8  -9  21   16.80    7.85
  -8   9  22    8.22    5.35
   8  -9 -22    3.26    6.09
  -8  -9  22    7.43    6.43
  -8   9  23    5.12    5.45
   8  -9 -23   -0.55    6.23
  -8  -9  23   -1.70    5.26
  -8   9  24    1.15    5.26
   8  -9 -24   -3.97    6.57
  -8  -9  24    0.28    5.82
  -8   9  25   21.84    7.93
   8  -9 -25    6.48    6.86
  -8  -9  25   18.08    8.24
  -8   9  26   -2.04    5.99
   8  -9 -26   -0.35    6.12
  -8  -9  26    5.57    6.37
  -8   9  27   -1.77    4.71
   8  -9 -27    9.93    8.01
  -8  -9  27    3.33    5.89
  -8   9  28   -0.10    4.53
   8  -9 -28   -1.93    5.40
  -8  -9  28   -1.11    4.71
  -8   9  29    2.76    5.26
   8  -9 -29    0.10    5.46
  -8  -9  29    2.58    6.17
  -8   9  30   -0.01    5.16
   8  -9 -30    3.74    7.39
  -8  -9  30    1.75    5.06
  -8   9  31    1.19    5.41
   8  -9 -31   -2.81    5.92
  -8  -9  31    5.97    5.84
  -8   9  32   -2.43    6.87
   8  -9 -32   -0.54    5.38
  -8  -9  32    0.19    5.09
  -8   9  33   -1.81    6.00
   8 -10  -1   32.69    8.82
   8 -10  -2    0.92    4.11
   8 -10  -3   59.69   12.02
   8 -10  -4   20.67    7.14
   8 -10  -6    0.84    4.11
   8 -10  -7   71.49   14.05
   8 -10  -8   -1.11    4.84
   8 -10  -9   -0.58    4.53
  -8 -10   9    8.69    5.79
   8 -10 -10    2.04    4.90
  -8 -10  10    1.40    3.56
   8 -10 -11    9.83    6.30
  -8 -10  11    7.41    4.99
   8 -10 -12    2.49    3.78
  -8 -10  12   -2.03    4.37
  -8  10  13   54.61   12.46
   8 -10 -13   60.75   13.27
  -8 -10  13   58.94   12.32
  -8  10  14   -0.29    4.65
   8 -10 -14   -1.28    4.71
  -8 -10  14   -1.57    4.13
  -8  10  15    5.40    5.29
   8 -10 -15   11.54    6.39
  -8 -10  15    8.64    5.27
  -8  10  16    0.46    4.08
   8 -10 -16    5.17    5.34
  -8 -10  16   -0.08    4.58
  -8  10  17   40.73   10.67
   8 -10 -17   20.91    9.06
  -8 -10  17   44.75   10.62
  -8  10  18    0.31    3.61
   8 -10 -18    1.71    4.48
  -8 -10  18    0.85    3.78
  -8  10  19   24.33    8.63
   8 -10 -19   20.65    9.37
  -8 -10  19   29.13    9.08
  -8  10  20    3.11    5.29
   8 -10 -20    4.85    5.17
  -8 -10  20    1.98    5.42
  -8  10  21    7.04    5.85
   8 -10 -21    5.32    6.48
  -8 -10  21    3.31    4.85
  -8  10  22    1.07    5.11
   8 -10 -22    3.25    4.19
  -8 -10  22    1.64    5.53
  -8  10  23   19.42    7.80
   8 -10 -23    7.92    7.43
  -8  10  24   -1.73    5.02
   8 -10 -24    3.67    5.86
  -8  10  25    1.31    5.02
   8 -10 -25    6.07    6.49
  -8  10  26    2.61    3.87
   8 -10 -26   -5.05    6.78
  -8  10  27    2.46    4.58
   8 -10 -27    0.80    6.54
  -8  10  28    1.09    4.57
   8 -10 -28   -0.63    5.80
  -8  10  29    9.98    6.66
   8 -10 -29    4.64    6.21
  -8  10  30    1.91    5.79
  -8  10  31    2.49    5.58
  -8  10  32   -1.39    5.23
  -8  10  33    7.62    6.33
   8 -11  -1   48.56   10.54
   8 -11  -2   -0.01    2.71
   8 -11  -3    5.90    4.67
   8 -11  -4    4.04    5.73
   8 -11  -5   29.56    8.15
   8 -11  -6    5.44    4.60
   8 -11  -7    0.84    4.19
   8 -11  -8   11.56    6.01
   8 -11  -9   30.10    8.79
   8 -11 -10    3.13    5.22
   8 -11 -11   22.01    7.63
   8 -11 -12    0.55    5.54
   8 -11 -13   -1.69    5.89
   8 -11 -14    4.51    5.27
   8 -11 -15   37.77   10.17
   8 -11 -16   -0.23    5.40
   8 -11 -17    3.46    4.38
   8 -11 -18   -2.00    5.43
   8 -11 -19   14.96    7.12
   8 -11 -20   -0.63    4.28
   8 -11 -21    2.04    6.02
   8 -11 -22    3.23    5.63
   8 -11 -23    3.02    5.18
   8 -11 -24   -4.52    7.52
   8 -11 -25    3.57    6.66
   8 -11 -26    1.90    6.03
   8 -12  -1   -2.27    4.51
   8 -12  -2    0.16    3.42
   8 -12  -3   56.58   11.74
   8 -12  -4   -0.25    3.37
   8 -12  -5   -0.41    4.69
   8 -12  -6    3.28    5.26
   8 -12  -7   21.30    7.70
   8 -12  -8    6.02    5.03
   8 -12  -9   20.25    7.62
   8 -12 -10    4.70    4.77
   8 -12 -11    6.67    5.05
   8 -12 -12    1.23    4.73
   8 -12 -13   12.42    7.05
   8 -12 -14    1.82    4.18
   8 -12 -15   -0.84    5.01
   8 -12 -16   -2.86    5.42
   8 -12 -17    7.55    6.11
   8 -12 -18    0.17    5.15
   8 -12 -19   14.44    7.24
   8 -12 -20    5.99    5.87
   8 -12 -21   -1.75    6.15
   8 -12 -22    0.02    4.52
   8 -12 -23    9.90    7.42
   8 -13  -1   21.65    6.78
   8 -13  -2    2.62    3.94
   8 -13  -3   -1.46    4.18
   8 -13  -4   14.11    6.33
   8 -13  -5   32.11    8.74
   8 -13  -6    4.05    5.33
   8 -13  -7    4.81    4.48
   8 -13  -8    2.86    4.36
   8 -13  -9   15.33    6.29
   8 -13 -10   -0.36    3.75
   8 -13 -11    7.19    5.51
   8 -13 -12    4.62    5.18
   8 -13 -13    1.90    4.85
   8 -13 -14   -0.41    5.12
   8 -13 -15    4.03    6.04
   8 -13 -16   -1.61    5.47
   8 -13 -17    4.96    5.18
   8 -13 -18    0.70    3.17
   8 -13 -19    0.76    4.13
   8 -13 -20    6.98    5.92
   8 -14  -1   17.06    6.26
   8 -14  -2   -0.00    3.22
   8 -14  -3    4.93    4.42
   8 -14  -4   -1.68    4.22
   8 -14  -5   -0.15    4.30
   8 -14  -6    0.51    4.75
   8 -14  -7    7.06    4.89
   8 -14  -8   17.68    7.17
   8 -14  -9   11.36    5.66
   8 -14 -10   -1.92    4.01
   8 -14 -11    2.12    3.46
   8 -14 -12    3.36    4.44
   8 -14 -13    3.19    6.43
   8 -14 -14    2.02    5.64
   8 -14 -15    3.34    5.02
   8 -14 -16    0.72    4.36
   8 -15  -1    2.50    4.09
   8 -15  -2   -0.41    3.77
   8 -15  -3    6.30    4.87
   8 -15  -4   -0.70    4.16
   8 -15  -5   10.85    5.61
   8 -15  -6    6.03    4.89
   8 -15  -7   -0.03    4.10
   8 -15  -8    1.31    4.00
   8 -15  -9   -0.59    3.71
   8 -15 -10    3.41    4.30
   8 -15 -11    6.86    5.02
   8 -15 -12    2.42    4.44
   8 -16  -1    1.02    3.38
   8 -16  -2    1.78    3.51
   8 -16  -3    0.32    3.31
   8 -16  -4   -0.76    4.19
   8 -16  -5    1.16    3.87
   8 -16  -6   -1.73    4.13
  -7   0   1  811.29  110.40
  -7   0   1  933.43  111.75
   7   0  -1  851.90  111.68
  -7   0   2    1.02    3.11
  -7   0   2    2.82    4.32
   7   0  -2   -0.44    3.65
  -7   0   3   13.53    5.08
  -7   0   3   16.85    6.07
   7   0  -3    6.54    4.93
  -7   0   4   -1.03    3.72
  -7   0   4    1.04    3.71
   7   0  -4    1.54    4.48
  -7   0   5   43.81    9.58
  -7   0   5   44.16    9.95
   7   0  -5   56.46   11.06
  -7   0   6   -1.03    3.55
  -7   0   6    1.39    4.15
   7   0  -6    0.79    3.26
  -7   0   7  310.82   51.00
  -7   0   7  391.88   52.27
   7   0  -7  506.45   54.24
  -7   0   8    0.05    2.90
  -7   0   8   -2.35    4.07
   7   0  -8   -0.06    3.50
  -7   0   9   30.23    7.05
  -7   0   9   20.53    6.42
   7   0  -9   12.11    6.38
  -7   0  10    1.80    3.74
  -7   0  10   -0.69    3.60
   7   0 -10   -1.28    4.32
  -7   0  11  308.41   44.27
  -7   0  11  313.10   44.58
   7   0 -11  342.21   45.78
  -7   0  12    1.68    3.61
  -7   0  12    0.79    4.18
   7   0 -12   -0.10    4.09
  -7   0  13  162.48   25.07
   7   0 -13  161.57   25.97
  -7   0  14    1.62    4.44
   7   0 -14   -1.24    4.66
  -7   0  15    3.26    4.86
   7   0 -15    8.35    6.01
   7   0 -16    0.85    5.80
  -7   0  17  631.82   80.02
   7   0 -17  553.79   80.22
  -7   0  18   -1.70    6.26
   7   0 -18   -0.83    5.19
  -7   0  19   21.35    7.68
   7   0 -19   30.87   10.12
  -7   0  20   -1.30    5.10
   7   0 -20   -0.77    5.66
  -7   0  21   21.01    8.05
   7   0 -21   19.15    8.09
  -7   0  22   -1.18    5.09
   7   0 -22   -0.72    5.49
  -7   0  23   85.46   17.25
  -7   0  24   -1.74    5.38
   7   0 -24   -1.36    5.92
  -7   0  25    1.77    5.63
   7   0 -25   -0.42    6.22
  -7   0  26   -0.96    5.10
   7   0 -26    3.27    6.60
  -7   0  27   76.85   16.29
  -7   0  28   -2.04    5.23
  -7   0  29    3.26    4.97
  -7   0  30   -0.05    5.23
  -7   0  31   15.71    8.99
  -7   0  32    1.58    6.75
  -7   0  33   38.44   11.71
  -7   0  34    5.46    6.10
  -7   0  35    3.54    5.94
  -7   0  36   -1.37    4.97
  -7   0  37   15.21    8.24
  -7   1   1    1.68    2.90
  -7   1   1    4.09    4.29
   7  -1  -1    4.10    3.20
   7  -1  -1    2.48    4.68
   7   1  -1    2.24    4.89
  -7  -1   1    5.71    3.72
  -7  -1   1    4.99    4.97
  -7   1   2   50.27   10.17
  -7   1   2   50.19   10.72
   7  -1  -2   54.91   10.11
   7  -1  -2   61.30   11.71
   7   1  -2   54.43   11.51
  -7  -1   2   57.55   10.70
  -7  -1   2   55.93   11.32
  -7   1   3  206.16   38.44
  -7   1   3  307.09   40.28
   7  -1  -3  333.20   39.56
   7  -1  -3  284.55   40.50
   7   1  -3  294.99   40.71
  -7  -1   3  293.03   39.66
  -7  -1   3  335.90   40.98
  -7   1   4    0.42    3.33
  -7   1   4    0.99    3.50
   7  -1  -4    1.28    4.36
   7   1  -4   -0.85    4.44
  -7  -1   4    0.66    3.37
  -7  -1   4    0.78    3.69
  -7   1   5   99.71   15.67
  -7   1   5  104.57   16.14
   7  -1  -5   81.05   15.64
   7   1  -5   87.47   15.91
  -7  -1   5   90.23   15.23
  -7  -1   5   80.91   15.36
  -7   1   6    3.25    3.28
  -7   1   6   -0.73    3.80
   7  -1  -6   -1.75    4.51
   7   1  -6   -0.77    4.16
  -7  -1   6    1.68    2.95
  -7  -1   6   -0.05    3.27
  -7   1   7   64.68   10.64
  -7   1   7   42.75    9.43
   7  -1  -7   50.48   10.39
   7   1  -7   39.07    9.62
  -7  -1   7   28.20    8.06
  -7  -1   7   42.19    9.57
  -7   1   8   12.33    5.20
  -7   1   8   17.09    6.18
   7  -1  -8   15.76    5.89
   7   1  -8   18.47    6.88
  -7  -1   8    2.82    4.09
  -7  -1   8   17.80    6.12
  -7   1   9  361.37   51.31
  -7   1   9  389.01   51.68
   7  -1  -9  377.91   52.32
   7   1  -9  385.03   52.54
  -7  -1   9  375.64   51.50
  -7  -1   9  381.82   51.87
  -7   1  10   33.87    8.03
  -7   1  10   34.75    8.35
   7  -1 -10   24.86    8.26
   7   1 -10   28.47    8.22
  -7  -1  10   27.60    7.60
  -7  -1  10   22.87    7.66
  -7   1  11  106.71   17.14
  -7   1  11   93.80   16.80
   7  -1 -11   92.22   17.48
   7   1 -11  103.09   18.12
  -7  -1  11  105.84   17.17
  -7  -1  11   95.84   17.11
  -7   1  12    0.47    3.11
   7  -1 -12    2.92    5.12
   7   1 -12    4.40    5.08
  -7  -1  12   -0.36    3.69
  -7  -1  12    1.61    4.31
   7  -1 -13  250.35   34.74
   7   1 -13  213.17   34.02
  -7  -1  13  221.73   33.35
   7  -1 -14    9.86    6.20
   7   1 -14    3.80    5.13
  -7  -1  14   10.16    5.25
   7  -1 -15  175.89   25.37
   7   1 -15  128.53   23.85
  -7  -1  15  140.47   23.34
   7  -1 -16    8.24    6.92
   7   1 -16   46.48   10.60
  -7  -1  16   46.05    9.84
  -7   1  17   64.51   12.14
   7  -1 -17   33.26   10.89
   7   1 -17   44.18   11.87
  -7  -1  17   54.41   11.54
  -7  -1  17   38.29   10.21
  -7   1  18    1.08    3.50
   7  -1 -18    2.83    5.81
   7   1 -18    2.92    4.92
  -7  -1  18    3.88    5.38
  -7   1  19  211.74   32.27
   7  -1 -19  194.22   32.65
   7   1 -19  204.53   33.04
  -7  -1  19  225.05   32.51
  -7   1  20    5.04    6.35
   7  -1 -20   13.55    7.45
   7   1 -20   11.53    7.26
  -7  -1  20    1.96    4.33
   7  -1 -21   73.56   16.09
   7   1 -21   60.90   15.73
  -7  -1  21   85.32   16.00
  -7   1  22   -1.38    4.88
   7  -1 -22   -1.35    5.56
   7   1 -22    6.73    6.69
  -7  -1  22   -0.69    5.22
  -7   1  23   46.63   11.47
   7  -1 -23   26.16   10.58
   7   1 -23   42.02   11.99
  -7  -1  23   39.19   10.13
  -7   1  24   20.22    7.74
   7   1 -24    6.51    7.14
  -7  -1  24   37.39    9.72
  -7   1  25  107.98   19.82
  -7  -1  25  100.22   19.45
  -7   1  26    1.11    5.64
  -7  -1  26    2.40    4.53
  -7   1  27    2.55    5.91
  -7  -1  27   13.43    7.35
  -7   1  28   -0.50    4.68
   7  -1 -28   -2.82    6.55
  -7  -1  28   -5.06    7.08
  -7   1  29   42.17   11.71
  -7  -1  29   49.25   12.51
  -7   1  30    5.54    6.81
  -7  -1  30   -0.47    4.78
  -7   1  31   35.94   11.02
  -7  -1  31   24.87    9.52
  -7   1  32    4.63    5.83
  -7  -1  32   -0.84    5.22
  -7   1  33    3.64    5.90
  -7  -1  33   16.08    7.72
  -7   1  34   -0.02    4.52
  -7  -1  34    3.09    6.40
  -7   1  35    8.51    7.72
  -7  -1  35    9.25    7.46
  -7   1  36    1.14    5.69
  -7  -1  36   -0.07    5.05
  -7   1  37    3.96    6.61
  -7  -1  37   -2.80    7.01
  -7   2   1   37.34    8.00
  -7   2   1   46.17    8.96
   7  -2  -1   36.80    7.48
   7  -2  -1   32.57    8.56
   7   2  -1   30.42    8.67
  -7  -2   1   24.20    7.21
  -7  -2   1   41.09    9.30
  -7   2   2   57.43   10.44
  -7   2   2   58.85   10.96
   7  -2  -2   60.12   10.35
   7  -2  -2   50.39   11.25
   7   2  -2   64.37   11.76
  -7  -2   2   39.38   10.04
  -7  -2   2   54.33   11.25
  -7   2   3    4.36    3.38
  -7   2   3    3.69    3.79
   7  -2  -3    5.89    3.65
   7  -2  -3   14.47    5.53
   7   2  -3    8.12    4.68
  -7  -2   3   -0.39    2.87
  -7  -2   3    8.85    5.17
  -7   2   4   16.44    4.98
  -7   2   4    1.37    3.27
   7  -2  -4   10.67    4.89
   7   2  -4   10.26    5.27
  -7  -2   4    7.31    4.25
  -7  -2   4    4.40    4.49
  -7   2   5  344.08   46.12
  -7   2   5  309.88   45.83
   7  -2  -5  337.65   46.76
   7   2  -5  328.35   46.84
  -7  -2   5  358.22   46.32
  -7  -2   5  345.03   46.78
  -7   2   6   21.07    6.17
  -7   2   6   21.41    6.63
   7  -2  -6   14.82    6.41
   7   2  -6   20.34    7.18
  -7  -2   6   16.23    6.25
  -7  -2   6   25.78    6.96
  -7   2   7  291.00   41.97
   7  -2  -7  286.00   42.61
   7   2  -7  272.56   42.54
  -7  -2   7  361.06   43.03
  -7  -2   7  318.24   42.86
  -7   2   8   13.73    5.05
   7  -2  -8   10.94    5.76
   7   2  -8    7.43    5.31
  -7  -2   8    7.00    4.48
  -7  -2   8    3.00    4.92
  -7   2   9   90.85   13.93
   7  -2  -9   59.08   13.23
   7   2  -9  100.04   15.37
  -7  -2   9   65.13   12.87
  -7  -2   9   55.46   12.76
  -7   2  10   14.99    5.87
   7  -2 -10   32.08    8.24
   7   2 -10   11.32    5.89
  -7  -2  10   17.60    5.82
  -7  -2  10   17.39    6.43
  -7   2  11  168.87   21.53
   7  -2 -11  160.27   22.17
   7   2 -11  173.20   22.79
  -7  -2  11   75.60   18.52
  -7  -2  11  118.81   20.53
  -7   2  12   37.65   10.08
   7  -2 -12   57.62   12.10
   7   2 -12   61.21   12.22
  -7  -2  12   41.74   10.36
  -7  -2  12   59.38   11.66
   7  -2 -13  133.67   19.54
   7   2 -13  102.02   18.31
  -7  -2  13   77.56   16.76
   7  -2 -14    4.71    5.45
   7   2 -14   -0.00    4.79
  -7  -2  14    3.65    3.54
   7  -2 -15   40.24    9.77
   7   2 -15    6.85    6.27
  -7  -2  15   35.83    8.76
   7  -2 -16   93.35   17.65
   7   2 -16   88.05   17.42
  -7  -2  16   96.59   17.39
  -7   2  17   73.26   15.51
   7  -2 -17  110.66   18.27
   7   2 -17   88.93   17.44
  -7  -2  17   84.37   16.03
  -7  -2  17   85.36   16.41
  -7   2  18   42.74   10.83
   7  -2 -18   51.76   12.41
   7   2 -18   43.79   11.78
  -7  -2  18   50.97   11.67
  -7  -2  18   52.46   11.68
  -7   2  19    1.01    5.02
   7  -2 -19    4.48    6.41
   7   2 -19    0.95    5.16
  -7  -2  19    0.14    5.04
  -7  -2  19    1.23    5.33
  -7   2  20    8.63    6.56
   7   2 -20   11.25    6.51
  -7  -2  20   16.48    7.07
  -7  -2  20   13.85    7.15
  -7   2  21   88.06   16.63
   7   2 -21   72.33   16.89
  -7  -2  21   87.15   17.07
  -7   2  22    2.99    4.99
  -7  -2  22   12.55    7.53
  -7   2  23   69.20   14.26
  -7  -2  23   55.75   13.37
  -7   2  24   -0.09    5.36
  -7  -2  24    1.14    4.27
  -7   2  25   11.38    7.04
   7  -2 -25   18.01    9.28
  -7  -2  25   21.22    8.07
  -7   2  26   -0.78    4.38
   7  -2 -26   -1.81    6.74
  -7  -2  26   -1.22    4.41
  -7   2  27   33.88   10.31
   7  -2 -27   21.89   10.09
  -7  -2  27   32.26   10.33
  -7   2  28    7.44    6.31
   7  -2 -28   10.90    7.56
  -7  -2  28   11.01    6.80
  -7   2  29    6.85    6.42
   7  -2 -29   12.47    8.90
  -7  -2  29    4.02    6.01
  -7   2  30    3.12    4.52
   7  -2 -30   -0.16    5.79
  -7  -2  30   -1.77    5.53
  -7   2  31    5.57    6.82
  -7  -2  31    7.50    6.42
  -7   2  32    0.65    5.07
  -7  -2  32    0.83    5.52
  -7   2  33   26.05    9.45
  -7  -2  33   10.73    8.06
  -7   2  34    1.52    5.68
  -7  -2  34   -3.30    4.95
  -7   2  35    1.39    5.50
  -7  -2  35   -1.91    5.14
  -7   2  36    1.40    7.01
  -7  -2  36    1.13    4.65
  -7  -2  37    7.55    7.11
  -7   3   1   -1.09    3.19
   7  -3  -1   -1.27    2.70
   7  -3  -1   -2.39    4.16
   7   3  -1   -2.56    4.35
  -7  -3   1    1.56    3.37
  -7  -3   1   -1.25    3.62
  -7   3   2  187.89   26.58
   7  -3  -2  195.79   26.19
   7  -3  -2  171.21   27.16
   7   3  -2  179.10   27.63
  -7  -3   2  161.37   26.16
  -7  -3   2  200.31   27.90
  -7   3   3   28.29    8.26
   7  -3  -3   47.18    8.76
   7  -3  -3   30.03    9.06
   7   3  -3   55.34   11.05
  -7  -3   3   54.75    9.73
  -7  -3   3   60.43   10.88
  -7   3   4    2.12    3.59
   7  -3  -4   12.53    4.22
   7  -3  -4    1.86    4.28
   7   3  -4   12.19    5.76
  -7  -3   4    2.17    3.63
  -7  -3   4    5.14    4.95
  -7   3   5  134.85   18.13
   7  -3  -5   95.41   17.37
   7   3  -5   99.68   17.85
  -7  -3   5   96.71   16.92
  -7   3   6   19.48    6.43
   7  -3  -6   15.63    6.36
   7   3  -6   21.67    6.91
  -7  -3   6   40.08    7.93
  -7  -3   6   16.51    6.48
  -7   3   7   -0.27    3.56
   7  -3  -7   -1.03    3.99
   7   3  -7    3.73    4.12
  -7  -3   7    4.50    4.15
  -7  -3   7   -1.93    4.13
  -7   3   8   -0.57    3.56
   7  -3  -8   -0.38    4.25
   7   3  -8   -1.65    3.81
  -7  -3   8    0.26    3.05
  -7  -3   8   -0.37    3.56
  -7   3   9  271.46   37.50
   7  -3  -9  257.06   38.00
   7   3  -9  230.25   37.78
  -7  -3   9  287.94   37.90
  -7  -3   9  277.66   38.23
  -7   3  10   87.74   16.82
   7  -3 -10  145.15   19.71
   7   3 -10  100.23   18.13
  -7  -3  10  101.95   17.29
  -7  -3  10  100.94   17.85
  -7   3  11   15.80    5.85
   7  -3 -11    9.45    5.87
   7   3 -11    9.83    5.92
  -7  -3  11   17.32    6.04
  -7  -3  11   16.02    6.58
  -7   3  12    1.53    3.74
   7  -3 -12   -1.15    3.65
   7   3 -12   -0.85    4.64
  -7  -3  12   -0.09    3.76
  -7  -3  12   -0.82    4.09
   7  -3 -13   93.90   17.53
   7   3 -13  103.83   18.23
  -7  -3  13   94.60   17.16
   7  -3 -14  116.15   21.22
   7   3 -14  132.02   22.17
  -7  -3  14  133.56   21.67
   7  -3 -15  197.82   30.94
   7   3 -15  174.48   30.59
  -7  -3  15  226.84   31.25
   7  -3 -16   33.62   10.23
   7   3 -16   18.30    8.65
  -7  -3  16   46.58    9.75
  -7  -3  16   30.92    8.94
  -7   3  17    1.21    4.22
   7   3 -17    3.28    5.56
  -7  -3  17   -0.84    4.29
  -7  -3  17    5.52    5.15
  -7   3  18   29.25    9.41
   7   3 -18   11.84    7.82
  -7  -3  18   52.04   10.66
  -7  -3  18   39.82   10.03
  -7   3  19  450.68   55.37
   7   3 -19  351.74   54.83
  -7  -3  19  364.83   54.00
  -7   3  20    3.12    4.83
  -7  -3  20    1.87    5.17
  -7   3  21   16.25    6.97
   7  -3 -21    5.66    5.79
  -7  -3  21    7.55    6.43
  -7   3  22   -1.22    5.10
   7  -3 -22   -3.70    6.17
  -7  -3  22    1.90    5.21
  -7   3  23   12.45    7.06
   7  -3 -23   17.48    8.53
  -7  -3  23   15.35    6.85
  -7   3  24    5.41    6.15
   7  -3 -24   12.64    7.49
  -7  -3  24   10.20    6.93
  -7   3  25   31.57    9.93
   7  -3 -25   21.45   10.20
  -7  -3  25   51.85   11.72
  -7   3  26   -2.81    5.95
   7  -3 -26   -1.86    5.57
  -7  -3  26    0.86    4.86
  -7   3  27    3.84    5.29
   7  -3 -27   -2.07    6.46
  -7  -3  27    4.96    6.50
  -7   3  28   -0.09    5.61
   7  -3 -28    5.21    6.82
  -7  -3  28    9.36    6.42
  -7   3  29   28.85    9.25
   7  -3 -29   23.91   10.34
  -7  -3  29   17.80    8.17
  -7   3  30    4.81    6.19
   7  -3 -30    1.04    7.18
  -7  -3  30   -0.09    5.00
  -7   3  31   13.82    7.88
   7  -3 -31   14.47    9.11
  -7  -3  31   20.69    8.30
  -7   3  32   -0.54    6.49
  -7  -3  32    7.53    6.43
  -7   3  33    2.43    5.36
  -7  -3  33    6.43    6.76
  -7   3  34    9.84    7.48
  -7  -3  34   12.00    6.76
  -7   3  35   10.79    7.36
  -7  -3  35   15.25    8.46
  -7   3  36   -1.54    6.00
  -7  -3  36   -1.81    3.99
  -7  -3  37   -0.25    5.55
  -7   4   1   61.46   11.84
   7  -4  -1   90.73   12.52
   7  -4  -1   67.10   12.94
   7   4  -1   68.57   13.31
  -7  -4   1   57.50   11.86
  -7  -4   1   69.22   13.46
  -7   4   2  117.67   18.49
   7  -4  -2  103.59   17.67
   7  -4  -2  151.96   20.41
   7   4  -2  139.38   20.33
  -7  -4   2  127.47   18.99
  -7  -4   2   93.05   18.75
  -7   4   3   21.09    5.44
   7  -4  -3    8.69    3.98
   7  -4  -3   21.15    6.27
   7   4  -3   11.54    5.25
  -7  -4   3   -1.60    3.50
  -7  -4   3    9.49    5.60
  -7   4   4   32.70    8.19
   7  -4  -4   42.85    8.17
   7  -4  -4   37.05    9.28
   7   4  -4   49.44   10.23
  -7  -4   4   33.10    8.14
  -7  -4   4   46.68    9.81
  -7   4   5  107.62   15.84
   7  -4  -5  102.78   16.54
   7   4  -5   88.07   16.21
  -7  -4   5   71.72   14.80
  -7   4   6   91.15   14.19
   7  -4  -6   56.76   13.25
   7   4  -6   72.63   14.03
  -7  -4   6   79.18   13.53
  -7  -4   6   88.49   14.88
  -7   4   7   61.28   10.86
   7  -4  -7   61.72   11.64
   7   4  -7   43.25   10.63
  -7  -4   7   54.24   10.62
  -7  -4   7   41.76   10.69
  -7   4   8   51.94   11.80
   7  -4  -8   83.97   13.87
   7   4  -8   65.07   12.99
  -7  -4   8   59.50   12.13
  -7  -4   8   91.28   14.55
  -7   4   9   25.97    7.70
   7  -4  -9   33.17    8.57
   7   4  -9   36.69    9.40
  -7  -4   9   30.42    8.03
  -7  -4   9   49.55   10.08
  -7   4  10    0.54    4.03
   7  -4 -10    2.13    4.04
   7   4 -10    0.11    4.14
  -7  -4  10    0.36    3.10
  -7  -4  10   -1.39    3.95
  -7   4  11  159.62   23.38
   7  -4 -11  125.28   23.01
   7   4 -11  162.23   24.47
  -7  -4  11  144.84   22.90
  -7  -4  11  150.53   23.81
  -7   4  12  180.75   25.97
   7  -4 -12  148.03   25.86
   7   4 -12  189.31   27.15
  -7  -4  12  152.30   25.39
  -7  -4  12  169.04   26.28
   7   4 -13  134.04   24.10
  -7  -4  13  161.76   24.31
   7   4 -14   40.22   10.26
  -7  -4  14   35.15    9.99
   7   4 -15   54.86   12.90
  -7  -4  15   64.28   13.27
  -7   4  16   31.85    9.75
   7   4 -16   56.60   12.50
  -7  -4  16   33.77    9.34
  -7  -4  16   41.96   10.56
  -7   4  17  187.41   27.49
  -7  -4  17  153.28   26.26
  -7   4  18   29.99    9.34
   7  -4 -18   23.09    9.48
  -7  -4  18   42.78   10.19
  -7   4  19   30.68    9.31
   7  -4 -19   11.55    7.27
  -7  -4  19   12.84    7.02
  -7   4  20   33.72   10.63
   7  -4 -20   64.05   13.66
  -7  -4  20   48.85   11.35
  -7   4  21   55.84   13.19
   7  -4 -21   54.53   13.87
  -7  -4  21   62.61   13.70
  -7   4  22   64.92   14.80
   7  -4 -22   66.65   15.25
  -7  -4  22   69.90   14.68
  -7   4  23    5.41    6.31
   7  -4 -23    5.87    5.89
  -7  -4  23   17.95    7.48
  -7   4  24   -0.41    4.59
   7  -4 -24    7.44    6.62
  -7  -4  24    2.49    5.97
  -7   4  25    0.21    5.45
   7  -4 -25   -3.73    6.55
  -7   4  26   15.10    7.67
   7  -4 -26   13.76    7.98
  -7  -4  26   16.89    7.37
  -7   4  27   21.64    8.70
   7  -4 -27   21.92   10.04
  -7  -4  27   12.38    7.04
  -7   4  28   10.99    6.56
   7  -4 -28    7.74    6.61
  -7  -4  28    3.54    5.89
  -7   4  29    4.01    6.21
   7  -4 -29    4.88    7.02
  -7  -4  29    0.70    3.90
  -7   4  30    3.48    6.24
   7  -4 -30    0.03    5.64
  -7  -4  30   -2.67    6.87
  -7   4  31    6.88    5.98
   7  -4 -31   10.20    8.79
  -7  -4  31    0.68    5.27
  -7   4  32   -0.94    4.78
   7  -4 -32    4.10    5.65
  -7  -4  32    7.68    7.43
  -7   4  33   26.73    9.73
   7  -4 -33   10.99    8.76
  -7  -4  33   20.41    8.99
  -7   4  34   -0.10    4.22
  -7  -4  34   -3.04    6.67
  -7   4  35   -1.59    5.77
  -7  -4  35   -1.87    5.36
  -7   4  36   -2.71    6.57
  -7  -4  36   -0.66    5.44
  -7  -4  37   10.86    6.82
  -7   5   1    1.97    3.28
   7  -5  -1    1.15    2.40
   7  -5  -1    3.68    3.75
   7   5  -1    1.64    3.42
  -7  -5   1    3.61    3.48
  -7  -5   1    3.76    4.66
  -7   5   2    0.23    2.32
   7  -5  -2    0.51    2.80
   7  -5  -2    1.52    3.40
   7   5  -2    1.12    3.99
  -7  -5   2    4.46    4.00
  -7  -5   2    4.39    4.20
  -7   5   3   59.40   10.71
   7  -5  -3   41.82    8.95
   7  -5  -3   51.49   10.54
   7   5  -3   38.66   10.37
  -7  -5   3   69.93   11.01
  -7  -5   3   51.67   10.92
  -7   5   4  184.19   22.55
   7  -5  -4  130.99   20.56
   7  -5  -4  133.53   21.85
   7   5  -4  112.25   21.56
  -7  -5   4  153.96   21.91
  -7  -5   4  137.67   22.31
  -7   5   5   24.58    7.35
   7  -5  -5   35.85    8.71
   7   5  -5   42.38    9.32
  -7  -5   5   37.83    8.30
  -7  -5   5   28.86    9.01
  -7   5   6    4.87    4.16
   7  -5  -6    3.57    5.10
   7   5  -6    0.60    2.99
  -7  -5   6    0.73    3.62
  -7  -5   6   -1.86    4.86
  -7   5   7   17.46    5.55
   7   5  -7   12.60    6.18
  -7  -5   7   25.60    6.80
  -7  -5   7   17.16    6.60
  -7   5   8   99.20   16.90
   7   5  -8   96.38   17.72
  -7  -5   8  112.11   17.48
  -7  -5   8  102.22   18.02
  -7   5   9  170.13   24.01
   7   5  -9  171.61   25.14
  -7  -5   9  133.12   23.16
  -7  -5   9  149.74   24.68
  -7   5  10   50.06   11.28
   7   5 -10   80.30   13.82
  -7  -5  10   57.28   11.53
  -7  -5  10   48.56   11.69
  -7   5  11  135.58   17.25
   7   5 -11  114.60   17.25
  -7  -5  11   48.20   13.37
  -7  -5  11   96.46   16.52
  -7   5  12   -0.32    3.96
   7   5 -12   -2.66    5.66
  -7  -5  12    1.48    4.26
   7   5 -13   -0.14    5.27
  -7  -5  13   62.56   10.68
   7  -5 -14   65.74   13.80
   7  -5 -15  271.59   40.04
  -7   5  16    0.13    4.21
   7  -5 -16    4.37    6.53
  -7  -5  16    0.07    3.94
  -7   5  17    5.10    5.58
   7  -5 -17   -1.31    6.56
  -7  -5  17   18.11    6.71
  -7   5  18    0.23    5.18
   7  -5 -18    9.16    6.88
  -7  -5  18   -2.18    4.61
  -7   5  19   37.59   10.72
   7  -5 -19   61.60   13.64
  -7  -5  19   49.15   11.49
  -7   5  20   47.46   11.51
   7  -5 -20   55.11   12.77
  -7  -5  20   42.56   11.32
  -7   5  21   17.77    7.31
   7  -5 -21   21.65    8.82
  -7  -5  21   16.98    7.10
  -7   5  22    1.94    6.28
   7  -5 -22   -0.82    5.34
  -7  -5  22   -0.93    5.49
  -7   5  23    1.93    4.63
   7  -5 -23    0.93    5.91
  -7  -5  23    1.85    4.60
  -7   5  24   18.79    8.92
   7  -5 -24   29.98    9.76
  -7  -5  24   18.79    7.97
  -7   5  25   14.58    7.83
   7  -5 -25   15.72    8.20
  -7  -5  25   17.19    7.68
  -7   5  26    7.10    6.02
   7  -5 -26    3.06    6.33
  -7  -5  26   10.42    6.25
  -7   5  27   -1.12    5.67
   7  -5 -27   -1.58    4.92
  -7  -5  27    6.17    5.08
  -7   5  28    6.27    6.54
   7  -5 -28    7.64    6.81
  -7  -5  28    3.25    5.63
  -7   5  29   -2.16    5.02
   7  -5 -29   20.64    9.27
  -7  -5  29   13.24    7.72
  -7   5  30   17.97    8.47
   7  -5 -30    5.07    7.08
  -7  -5  30   10.56    6.25
  -7   5  31   28.24    9.47
   7  -5 -31   15.93    9.08
  -7  -5  31   13.55    7.63
  -7   5  32   -0.63    5.16
  -7  -5  32   -0.57    5.72
  -7   5  33    0.23    5.85
   7  -5 -33   -1.72    6.99
  -7  -5  33    2.23    6.09
  -7   5  34   15.67    8.07
   7  -5 -34   -0.41    5.75
  -7  -5  34    1.18    5.35
  -7   5  35    2.07    4.83
   7  -5 -35    5.10    7.26
  -7  -5  35    1.95    6.30
  -7   5  36   -0.74    5.21
  -7  -5  36    2.08    5.52
  -7  -5  37    8.17    7.11
  -7   6   1  103.85   15.41
   7  -6  -1   95.68   14.57
   7   6  -1   88.21   16.23
  -7  -6   1   89.70   15.20
  -7  -6   1   72.37   15.85
  -7   6   2   74.88   12.75
   7  -6  -2   65.02   11.80
   7   6  -2   69.03   13.39
  -7  -6   2   79.50   13.16
  -7  -6   2   73.03   13.88
  -7   6   3   43.47    8.68
   7  -6  -3   42.10    8.23
   7   6  -3   37.91    9.11
  -7  -6   3   32.19    8.48
  -7  -6   3   39.46    9.89
  -7   6   4   14.44    5.23
   7  -6  -4   17.40    5.21
   7   6  -4   21.83    7.21
  -7  -6   4   22.58    6.23
  -7  -6   4   11.60    5.98
  -7   6   5   -0.14    2.75
   7   6  -5   -1.04    3.54
  -7  -6   5    0.29    2.81
  -7  -6   5   -0.45    4.25
  -7   6   6   77.10   14.65
   7   6  -6   89.82   15.85
  -7  -6   6  109.01   16.02
  -7  -6   6   81.78   16.18
  -7   6   7  216.76   30.24
   7   6  -7  199.84   30.72
  -7  -6   7  211.05   30.22
  -7  -6   7  194.75   30.63
  -7   6   8   97.87   14.84
   7   6  -8   60.96   14.09
  -7  -6   8   74.18   14.84
  -7   6   9    6.05    4.29
  -7  -6   9    7.09    4.77
  -7  -6   9    5.47    4.80
  -7   6  10  136.24   18.63
   7  -6 -10   78.73   17.42
  -7  -6  10  103.23   17.43
  -7   6  11  142.98   22.66
   7  -6 -11  126.32   22.59
  -7  -6  11  156.52   22.92
  -7   6  12   15.26    6.14
   7  -6 -12   12.37    6.47
   7  -6 -13   13.29    6.54
   7  -6 -14   15.33    7.25
   7  -6 -15   11.10    6.42
  -7   6  16   88.06   15.59
   7  -6 -16   57.33   14.30
  -7  -6  16   79.44   14.82
  -7   6  17   73.40   15.75
   7  -6 -17   72.97   16.32
  -7  -6  17  107.66   17.06
  -7   6  18   89.90   18.11
   7  -6 -18  106.70   19.29
  -7  -6  18  106.71   18.52
  -7   6  19    5.54    5.18
   7  -6 -19    5.08    5.72
  -7  -6  19   13.82    6.62
  -7   6  20    2.58    4.81
   7  -6 -20    3.16    5.05
  -7  -6  20   -0.20    4.95
  -7   6  21    1.70    4.59
   7  -6 -21    7.54    6.59
  -7  -6  21   -0.41    4.39
  -7   6  22   38.97   10.38
   7  -6 -22   19.56    8.15
  -7  -6  22   27.57    9.54
  -7   6  23   28.67    9.18
   7  -6 -23   20.47    8.87
  -7  -6  23   19.03    8.31
  -7   6  24   23.76    8.39
   7  -6 -24   -0.90    6.11
  -7  -6  24   32.06    9.18
  -7   6  25    9.14    5.81
   7  -6 -25   -2.05    5.45
  -7  -6  25   -1.15    4.91
  -7   6  26   18.11    8.90
   7  -6 -26   32.51   10.68
  -7  -6  26   32.06    9.50
  -7   6  27   16.05    7.65
   7  -6 -27   11.43    8.30
  -7  -6  27    5.14    6.14
  -7   6  28    7.72    7.23
   7  -6 -28   25.35    9.66
  -7  -6  28   27.96    9.02
  -7   6  29    7.33    6.25
   7  -6 -29    7.48    7.04
  -7  -6  29    4.30    5.46
  -7   6  30    0.19    5.06
   7  -6 -30   -2.05    5.59
  -7  -6  30   -3.70    6.14
  -7   6  31    7.67    7.11
   7  -6 -31    1.43    5.31
  -7  -6  31    5.82    6.66
  -7   6  32   14.21    8.06
   7  -6 -32   16.94    9.43
  -7  -6  32   22.96    8.97
  -7   6  33    1.97    5.98
   7  -6 -33   -2.63    6.69
  -7  -6  33    0.51    4.99
  -7   6  34   13.21    7.81
   7  -6 -34    6.71    8.51
  -7  -6  34    4.70    6.36
  -7   6  35    0.83    5.38
   7  -6 -35   -1.50    7.32
  -7  -6  35   -1.03    5.32
   7  -6 -36   -4.19    7.31
  -7  -6  36    6.00    5.78
  -7  -6  37   -3.51    6.03
  -7   7   1    1.89    3.13
   7  -7  -1    5.61    3.53
   7  -7  -1    2.05    4.64
  -7  -7   1    1.06    3.62
  -7   7   2   25.33    7.26
   7  -7  -2   27.28    6.43
   7  -7  -2   33.14    8.01
  -7  -7   2   30.23    7.82
  -7   7   3    6.87    4.45
   7  -7  -3   18.74    4.81
   7  -7  -3   19.23    6.37
  -7  -7   3    8.46    4.35
  -7   7   4  311.93   41.91
   7  -7  -4  346.04   41.53
   7  -7  -4  306.69   42.39
  -7  -7   4  252.67   41.31
  -7   7   5  106.16   17.12
   7  -7  -5  112.76   16.64
   7  -7  -5   74.85   16.56
  -7  -7   5  133.89   18.14
  -7   7   6    8.03    4.84
   7  -7  -6    6.92    4.88
  -7  -7   6   15.76    5.52
  -7   7   7  112.87   16.60
   7  -7  -7   87.40   16.19
  -7  -7   7   81.25   15.56
  -7   7   8   19.81    6.29
   7  -7  -8   16.47    6.11
  -7  -7   8   17.29    6.00
  -7   7   9   35.36    8.68
   7  -7  -9   39.62    9.33
  -7  -7   9   35.49    9.04
  -7   7  10  121.60   19.28
   7  -7 -10  116.06   19.59
  -7  -7  10  104.91   18.51
  -7   7  11   35.37    9.36
   7  -7 -11   47.41   10.56
  -7  -7  11   38.20    9.51
  -7   7  12   -0.58    3.86
   7  -7 -12    3.95    5.70
   7  -7 -13   18.37    7.23
   7  -7 -14  149.96   24.79
   7  -7 -15    4.58    4.74
  -7   7  16    0.64    4.60
   7  -7 -16    4.54    5.57
  -7  -7  16    7.58    5.79
  -7   7  17   -0.02    4.24
   7  -7 -17   -0.65    4.55
  -7  -7  17    0.26    5.27
  -7   7  18    4.24    4.74
   7  -7 -18    5.52    6.64
  -7  -7  18   13.64    6.27
  -7   7  19    6.91    5.52
   7  -7 -19   -0.33    4.99
  -7  -7  19    1.31    5.02
  -7   7  20   54.10   12.21
   7  -7 -20   38.08   11.27
  -7  -7  20   51.26   11.57
  -7   7  21    4.75    5.43
   7  -7 -21   -2.19    5.05
  -7  -7  21   11.09    6.21
  -7   7  22    2.69    5.03
   7  -7 -22   -2.29    6.18
  -7  -7  22    4.81    5.59
  -7   7  23    8.48    6.35
   7  -7 -23    4.72    7.09
  -7  -7  23    3.19    4.43
  -7   7  24   25.73    8.93
   7  -7 -24   17.12    9.32
  -7  -7  24   39.43   10.39
  -7   7  25    0.08    5.63
   7  -7 -25    0.54    4.75
  -7  -7  25    1.11    5.22
  -7   7  26   25.12    8.60
   7  -7 -26   16.49    8.83
  -7  -7  26   15.71    7.04
  -7   7  27   -2.11    5.56
   7  -7 -27    6.60    6.64
  -7  -7  27    2.09    4.75
  -7   7  28    5.41    5.10
   7  -7 -28    5.07    7.21
  -7  -7  28    3.94    5.80
  -7   7  29    8.01    6.46
   7  -7 -29    1.58    6.74
  -7  -7  29   16.67    7.68
  -7   7  30   24.88    8.76
   7  -7 -30   16.09   10.13
  -7  -7  30    7.32    6.20
  -7   7  31    2.97    4.88
   7  -7 -31   -1.79    5.82
  -7  -7  31   -0.40    5.44
  -7   7  32    2.64    5.58
   7  -7 -32    0.43    6.93
  -7  -7  32    5.44    6.21
  -7   7  33    0.34    5.28
   7  -7 -33    0.88    6.14
  -7  -7  33   -0.69    5.27
  -7   7  34   -0.00    4.74
   7  -7 -34   -2.95    7.21
  -7  -7  34    1.53    5.04
  -7   7  35    3.22    6.75
   7  -7 -35    5.70    6.75
  -7  -7  35    2.49    5.23
   7  -7 -36   -2.43    7.32
  -7  -7  36    0.01    4.75
   7  -7 -37   -0.94    6.39
  -7   8   1   48.96    9.49
   7  -8  -1   29.54    7.86
   7  -8  -1   55.18   10.43
  -7  -8   1   62.94   10.54
  -7   8   2  120.91   15.77
   7  -8  -2  127.19   15.11
   7  -8  -2   81.53   15.09
  -7  -8   2   47.33   13.45
  -7   8   3    8.95    4.73
   7  -8  -3   14.16    4.54
   7  -8  -3    5.23    5.30
  -7  -8   3   10.33    5.36
  -7   8   4   23.39    7.00
   7  -8  -4   36.54    7.16
   7  -8  -4   20.32    7.02
  -7  -8   4   38.98    8.31
  -7   8   5   14.57    5.25
   7  -8  -5    8.36    4.25
   7  -8  -5   16.50    5.61
  -7  -8   5   19.80    6.49
  -7   8   6   28.04    8.11
   7  -8  -6   33.31    8.84
  -7  -8   6   41.91    8.91
  -7   8   7    1.13    3.65
   7  -8  -7   -2.49    4.80
  -7  -8   7    2.78    4.00
  -7   8   8   76.93   14.29
   7  -8  -8   86.06   15.00
  -7  -8   8   76.61   14.31
  -7   8   9    8.84    4.58
   7  -8  -9    8.92    5.88
  -7  -8   9    4.16    4.22
  -7   8  10   22.40    7.08
   7  -8 -10   22.10    8.06
  -7  -8  10   17.66    6.32
  -7   8  11    7.69    4.94
   7  -8 -11    6.35    5.21
  -7   8  12  180.78   27.67
   7  -8 -12  175.25   27.61
   7  -8 -13    0.42    5.42
   7  -8 -14   14.87    6.76
   7  -8 -15    3.68    5.46
  -7   8  16   74.45   15.16
   7  -8 -16   58.88   14.72
  -7  -8  16   96.70   15.93
  -7   8  17    2.18    5.26
   7  -8 -17    1.54    4.58
  -7  -8  17    1.87    4.18
  -7   8  18   23.17    8.32
   7  -8 -18   17.10    7.29
  -7  -8  18   26.00    7.87
  -7   8  19    8.16    5.58
   7  -8 -19    2.18    4.53
  -7  -8  19    2.14    4.73
  -7   8  20   16.30    7.02
   7  -8 -20    9.72    6.89
  -7  -8  20   11.64    6.94
  -7   8  21   -1.21    6.19
   7  -8 -21   -3.10    5.35
  -7  -8  21   -0.63    3.97
  -7   8  22   30.33    8.83
   7  -8 -22   37.01    9.80
  -7  -8  22    9.56    6.30
  -7   8  23   16.25    7.38
   7  -8 -23   17.85    8.37
  -7  -8  23   17.85    7.73
  -7   8  24   10.72    6.46
   7  -8 -24   13.94    7.20
  -7  -8  24    0.80    4.20
  -7   8  25   -0.10    3.98
   7  -8 -25   -1.01    5.57
  -7  -8  25   -0.17    5.37
  -7   8  26   23.66    8.93
   7  -8 -26   15.51    9.09
  -7  -8  26   17.41    7.90
  -7   8  27    8.19    5.88
   7  -8 -27    5.45    6.80
  -7  -8  27    5.77    5.45
  -7   8  28   25.38    9.01
   7  -8 -28   11.14    8.21
  -7  -8  28   14.72    8.41
  -7   8  29   -1.25    4.27
   7  -8 -29    3.44    7.05
  -7  -8  29    3.38    4.67
  -7   8  30   -1.04    5.19
   7  -8 -30    0.82    5.14
  -7  -8  30    0.67    6.61
  -7   8  31    1.02    4.45
   7  -8 -31    4.39    7.23
  -7  -8  31    2.96    5.01
  -7   8  32    4.00    6.13
   7  -8 -32   10.09    8.66
  -7  -8  32    4.20    5.59
  -7   8  33    5.52    5.28
   7  -8 -33   -2.36    6.49
  -7  -8  33    0.20    4.49
  -7   8  34    3.49    5.71
   7  -8 -34    3.46    7.58
  -7  -8  34   -4.36    7.28
  -7   8  35   -0.69    5.54
   7  -8 -35   -1.80    7.53
  -7  -8  35    1.18    7.34
   7  -8 -36    3.69    6.04
  -7  -8  36    5.09    5.95
  -7   9   1   -0.04    2.99
   7  -9  -1    5.49    5.08
  -7  -9   1    1.41    3.96
  -7   9   2   57.54    9.60
   7  -9  -2   32.38    8.78
  -7  -9   2   33.36    8.42
  -7   9   3    5.45    3.98
   7  -9  -3    7.85    4.75
  -7  -9   3    0.86    3.19
  -7   9   4   35.23    8.66
   7  -9  -4   53.29   10.10
  -7  -9   4   43.41    9.48
  -7   9   5    1.55    3.25
   7  -9  -5    2.47    4.08
  -7  -9   5    0.36    4.26
  -7   9   6   49.90    9.47
   7  -9  -6   31.57    8.31
  -7  -9   6   32.90    8.52
  -7   9   7   19.86    6.66
   7  -9  -7   17.00    6.95
  -7  -9   7   32.19    7.76
  -7   9   8   41.63    9.23
   7  -9  -8   35.34    8.97
  -7  -9   8   34.35    8.86
   7  -9  -9    2.16    3.17
  -7  -9   9    8.51    5.16
  -7   9  10  134.55   20.85
   7  -9 -10  126.95   20.82
  -7  -9  10  117.68   20.32
  -7   9  11    0.14    3.57
   7  -9 -11    1.82    4.54
  -7   9  12    2.44    4.59
   7  -9 -12   -0.54    4.27
   7  -9 -13    3.36    5.39
   7  -9 -14   70.08   14.40
   7  -9 -15   -0.28    4.62
  -7   9  16   18.58    7.42
   7  -9 -16   12.25    7.87
  -7  -9  16   29.90    7.93
  -7   9  17    1.02    4.25
   7  -9 -17   -0.80    4.38
  -7  -9  17   -1.66    4.68
  -7   9  18    7.36    6.25
   7  -9 -18   36.12    9.46
  -7  -9  18   34.83    8.57
  -7   9  19   -1.06    5.01
   7  -9 -19   -2.47    5.17
  -7  -9  19    3.89    5.33
  -7   9  20   33.67    9.37
   7  -9 -20   12.38    7.27
  -7  -9  20   32.09    8.88
  -7   9  21   -0.75    4.97
   7  -9 -21    0.70    5.48
  -7  -9  21    1.31    5.08
  -7   9  22    2.56    4.37
   7  -9 -22    7.70    5.98
  -7  -9  22    5.94    6.29
  -7   9  23   -1.43    4.66
   7  -9 -23    1.20    4.92
  -7  -9  23    3.80    4.51
  -7   9  24   50.42   11.18
   7  -9 -24   18.73    8.27
  -7  -9  24   20.61    8.33
  -7   9  25    2.63    4.86
   7  -9 -25   -0.16    5.94
  -7  -9  25    3.24    5.33
  -7   9  26   12.47    6.25
   7  -9 -26    6.98    6.76
  -7  -9  26    3.92    6.49
  -7   9  27    4.24    6.14
   7  -9 -27    1.52    4.80
  -7  -9  27    0.52    4.58
  -7   9  28    5.74    6.02
   7  -9 -28   -0.47    5.45
  -7  -9  28    0.45    5.09
  -7   9  29    3.35    5.61
   7  -9 -29   -2.53    7.04
  -7  -9  29    2.26    5.20
  -7   9  30   11.45    7.15
   7  -9 -30    5.55    7.67
  -7  -9  30   13.18    6.71
  -7   9  31   -3.17    6.11
   7  -9 -31    7.80    7.21
  -7  -9  31   -3.59    6.87
  -7   9  32    1.62    6.59
   7  -9 -32    4.30    6.10
  -7  -9  32    2.75    6.23
  -7   9  33   -2.72    5.86
   7  -9 -33   -0.72    6.93
  -7   9  34    3.92    5.76
   7 -10  -1   13.21    5.60
  -7 -10   1    1.24    3.27
   7 -10  -2   61.93   11.69
  -7 -10   2   51.86   10.88
   7 -10  -3    5.04    4.62
  -7 -10   3    0.52    3.95
   7 -10  -4    2.10    3.55
  -7 -10   4    2.82    3.85
   7 -10  -5    0.91    4.39
  -7 -10   5    4.25    3.90
   7 -10  -6  121.69   20.16
  -7 -10   6  132.33   20.64
  -7  10   7    0.01    3.25
   7 -10  -7    1.92    4.58
  -7 -10   7    1.12    3.52
  -7  10   8   -1.86    4.24
   7 -10  -8    1.87    4.49
  -7 -10   8    3.91    4.30
  -7  10   9   -1.69    3.83
   7 -10  -9   -0.94    4.50
  -7 -10   9    3.94    4.13
  -7  10  10   13.44    5.95
   7 -10 -10    4.68    5.51
  -7 -10  10    3.51    3.73
  -7  10  11    1.74    3.98
   7 -10 -11   -0.40    3.90
  -7  10  12   86.75   14.12
   7 -10 -12   47.80   12.52
   7 -10 -13    0.05    5.00
   7 -10 -14   14.33    6.76
   7 -10 -15    3.06    4.07
  -7 -10  15   -1.36    4.87
  -7  10  16   43.54   11.97
   7 -10 -16   53.28   12.11
  -7 -10  16   56.67   11.97
  -7  10  17    1.43    4.32
   7 -10 -17    2.74    5.51
  -7 -10  17    3.89    4.61
  -7  10  18   27.18    9.01
   7 -10 -18   22.82    8.91
  -7 -10  18   51.76   10.63
  -7  10  19    3.27    4.37
   7 -10 -19   15.83    7.42
  -7 -10  19   12.54    6.05
  -7  10  20    1.18    5.16
   7 -10 -20    1.19    5.21
  -7 -10  20    2.51    5.18
  -7  10  21    4.49    4.65
   7 -10 -21    8.45    6.60
  -7 -10  21    1.60    4.77
  -7  10  22   -0.24    4.57
   7 -10 -22   49.89   11.21
  -7  10  23   -2.74    5.14
   7 -10 -23    0.09    4.55
  -7  10  24    5.16    5.39
   7 -10 -24   -3.03    6.14
  -7  10  25   -1.52    5.94
   7 -10 -25   -0.30    5.81
  -7  10  26    7.85    7.08
   7 -10 -26    5.86    5.36
  -7  10  27   -0.63    4.42
   7 -10 -27    4.29    6.05
  -7  10  28    9.92    6.77
   7 -10 -28    7.75    6.97
  -7  10  29   -2.70    5.41
   7 -10 -29   -1.06    4.92
  -7  10  30   -0.13    4.14
   7 -10 -30    1.41    8.28
  -7  10  31    0.04    4.44
   7 -10 -31   -1.09    4.38
  -7  10  32   16.29    7.65
  -7  10  33    0.02    5.34
  -7  10  34   -2.37    5.70
   7 -11  -1    0.89    3.27
  -7 -11   1    2.11    4.26
   7 -11  -2   10.02    5.04
  -7 -11   2    6.58    4.62
   7 -11  -3    5.40    4.15
  -7 -11   3    1.72    3.62
   7 -11  -4   41.00    9.38
  -7 -11   4   40.80    9.35
   7 -11  -5   13.23    5.47
  -7 -11   5   23.14    6.54
   7 -11  -6   -0.14    3.79
  -7 -11   6    0.62    3.97
   7 -11  -7   12.18    5.64
  -7 -11   7   16.71    6.03
   7 -11  -8   17.48    6.65
   7 -11  -9    2.41    4.21
   7 -11 -10   42.82    9.97
   7 -11 -11   -2.71    4.84
   7 -11 -12   -1.78    4.20
   7 -11 -13    1.79    5.45
   7 -11 -14   29.95    8.97
   7 -11 -15   -1.60    4.47
   7 -11 -16   13.85    6.46
   7 -11 -17    0.42    4.72
   7 -11 -18   13.68    6.43
   7 -11 -19    2.95    4.69
   7 -11 -20   20.80    7.68
   7 -11 -21   -0.63    5.12
   7 -11 -22    2.52    6.02
   7 -11 -23   -2.74    5.23
   7 -11 -24   23.80   10.18
   7 -11 -25    0.49    5.52
   7 -11 -26    0.10    4.74
   7 -11 -27    4.61    6.01
   7 -11 -28   -1.01    6.00
   7 -12  -1    1.07    3.71
   7 -12  -2   23.64    6.85
   7 -12  -3    0.36    4.37
   7 -12  -4   -0.76    4.14
   7 -12  -5   11.45    5.13
   7 -12  -6    9.43    4.83
   7 -12  -7    1.10    4.32
   7 -12  -8    6.86    5.65
   7 -12  -9   -1.33    3.59
   7 -12 -10    6.45    4.99
   7 -12 -11    3.42    4.79
   7 -12 -12   35.89    9.56
   7 -12 -13   -0.19    3.94
   7 -12 -14    0.49    4.74
   7 -12 -15    1.71    5.08
   7 -12 -16   45.54   11.23
   7 -12 -17   -0.17    4.30
   7 -12 -18   10.02    6.79
   7 -12 -19    6.38    4.64
   7 -12 -20    2.47    5.14
   7 -12 -21   -2.35    5.38
   7 -12 -22    8.44    5.82
   7 -12 -23    1.40    5.58
   7 -12 -24   -0.54    6.59
   7 -12 -25    0.69    5.83
   7 -13  -1   -0.45    4.01
   7 -13  -2    8.98    5.42
   7 -13  -3   13.96    5.25
   7 -13  -4   53.68   11.14
   7 -13  -5    0.35    2.94
   7 -13  -6   -1.23    3.90
   7 -13  -7   -1.28    4.75
   7 -13  -8   11.37    5.74
   7 -13  -9    7.50    5.37
   7 -13 -10   29.55    8.11
   7 -13 -11   -0.11    4.32
   7 -13 -12    1.82    5.14
   7 -13 -13    0.43    4.13
   7 -13 -14   21.05    7.93
   7 -13 -15   -0.50    4.47
   7 -13 -16    0.08    4.09
   7 -13 -17    0.88    5.53
   7 -13 -18    0.26    5.13
   7 -13 -19    0.50    3.80
   7 -13 -20    8.57    6.31
   7 -13 -21   15.72    7.45
   7 -13 -22    5.59    5.86
   7 -14  -1    4.73    4.84
   7 -14  -2    9.38    4.88
   7 -14  -3    5.15    4.33
   7 -14  -4    1.17    3.57
   7 -14  -5   -0.46    3.22
   7 -14  -6   21.27    7.07
   7 -14  -7   35.28    9.02
   7 -14  -8    7.54    5.11
   7 -14  -9    3.19    5.20
   7 -14 -10   10.26    5.73
   7 -14 -11    0.00    4.47
   7 -14 -12   13.05    6.73
   7 -14 -13   -0.15    3.93
   7 -14 -14   -1.78    4.39
   7 -14 -15   -1.54    5.29
   7 -14 -16    4.64    4.74
   7 -14 -17   -2.06    5.82
   7 -14 -18    0.12    6.07
   7 -14 -19    0.56    5.07
   7 -15  -1   -1.18    3.30
   7 -15  -2   -0.63    3.26
   7 -15  -3   19.28    5.98
   7 -15  -4    3.42    4.17
   7 -15  -5    1.44    4.23
   7 -15  -6    1.77    4.47
   7 -15  -7   -1.75    4.20
   7 -15  -8    2.43    4.24
   7 -15  -9    1.74    4.48
   7 -15 -10    1.93    4.97
   7 -15 -11    4.22    4.88
   7 -15 -12    1.44    3.59
   7 -15 -13   -2.56    4.64
   7 -15 -14    0.57    4.34
   7 -15 -15    3.20    4.93
   7 -16  -1    3.62    4.63
   7 -16  -2   -0.91    3.78
   7 -16  -3    1.95    3.53
   7 -16  -4    3.41    3.90
   7 -16  -5    0.56    3.83
   7 -16  -6    4.42    4.16
   7 -16  -7    6.91    4.50
   7 -16  -8   -1.25    3.65
   7 -16  -9    1.71    3.73
   7 -16 -10    4.37    4.29
   7 -16 -11    2.65    4.19
   7 -17  -1   -1.63    3.23
   7 -17  -2   -0.24    3.23
   7 -17  -3    4.96    4.05
   7 -17  -4    1.16    3.31
   7 -17  -5    0.58    3.55
   7 -17  -6    0.23    3.72
  -6   0   1   -1.41    2.96
  -6   0   1   -0.91    4.13
   6   0  -1    0.79    3.80
   6   0  -1   -0.20    4.63
  -6   0   2  371.63   39.21
  -6   0   2  366.91   39.85
   6   0  -2  297.93   37.92
   6   0  -2  165.52   37.36
  -6   0   3   -0.20    2.45
  -6   0   3    0.80    4.15
   6   0  -3    0.26    2.84
   6   0  -3   -2.47    4.55
  -6   0   4   14.86    5.54
  -6   0   4   28.27    6.93
   6   0  -4   25.69    6.18
   6   0  -4   24.99    7.23
  -6   0   5    2.12    3.53
  -6   0   5    4.21    4.36
   6   0  -5   -1.51    3.62
   6   0  -5    4.93    4.45
  -6   0   6 1086.08  171.35
  -6   0   6 1646.44  173.38
   6   0  -6 1381.72  171.62
   6   0  -6 1467.20  173.25
  -6   0   7   -0.79    4.04
  -6   0   7    2.45    4.03
   6   0  -7    0.18    2.82
   6   0  -7    2.65    4.50
  -6   0   8   31.84    7.53
  -6   0   8   41.53    8.67
   6   0  -8   23.67    6.58
   6   0  -8   32.34    8.43
  -6   0   9   -1.78    4.23
  -6   0   9   -1.85    4.01
   6   0  -9    0.04    2.98
   6   0  -9   -1.83    4.12
  -6   0  10  170.64   30.95
  -6   0  10  273.82   32.88
   6   0 -10  214.80   31.11
   6   0 -10  271.79   33.53
  -6   0  11   -0.79    3.34
  -6   0  11    1.54    3.93
   6   0 -11   -0.39    4.24
  -6   0  12  353.12   48.58
  -6   0  12  382.38   48.98
   6   0 -12  328.23   49.08
  -6   0  13    0.69    3.30
  -6   0  13   -0.06    3.31
   6   0 -13    2.63    4.25
  -6   0  14   93.85   15.08
  -6   0  14  105.93   15.90
   6   0 -14   55.84   14.27
  -6   0  15    1.06    3.16
  -6   0  15   -1.00    4.48
   6   0 -15   -0.62    4.19
  -6   0  16  335.66   45.99
   6   0 -16  317.36   46.66
  -6   0  17    0.46    4.89
   6   0 -17    0.29    5.07
  -6   0  18  223.44   33.66
   6   0 -18  232.09   34.95
  -6   0  19   -1.57    5.12
   6   0 -19    0.83    5.36
  -6   0  20   -1.97    5.29
   6   0 -20   -0.65    4.98
  -6   0  21    1.75    5.64
   6   0 -21    2.09    5.57
  -6   0  22  139.95   23.29
   6   0 -22  130.18   24.02
  -6   0  23   -0.07    4.24
   6   0 -23    2.85    5.35
  -6   0  24   -1.19    4.49
   6   0 -24   -2.34    5.68
  -6   0  25   -3.00    6.46
   6   0 -25   -1.50    6.70
  -6   0  26   46.94   11.92
   6   0 -26   55.92   14.27
  -6   0  27    0.62    6.75
   6   0 -27    3.28    6.53
  -6   0  28   58.71   13.42
  -6   0  29    0.01    5.91
  -6   0  30   37.17   11.37
  -6   0  31    1.24    5.13
  -6   0  32   68.55   15.96
  -6   0  33   -2.61    5.93
  -6   0  34   -3.19    6.25
  -6   0  35   -1.08    6.37
  -6   0  36    9.92    6.27
  -6   0  37   -1.47    5.90
  -6   0  38   15.47    7.56
  -6   1   1   11.23    4.54
  -6   1   1   10.97    5.04
   6  -1  -1    6.53    3.62
   6  -1  -1    9.11    5.23
   6   1  -1    5.87    4.98
  -6  -1   1   11.35    4.44
  -6  -1   1    4.88    4.54
  -6   1   2  620.17   84.74
  -6   1   2  673.63   85.49
   6  -1  -2  594.02   84.29
   6  -1  -2  763.71   86.50
   6   1  -2  662.88   85.92
  -6  -1   2  634.53   84.90
  -6  -1   2  717.03   86.02
  -6   1   3   30.04    7.76
  -6   1   3   38.49    8.87
   6  -1  -3   41.36    8.05
   6  -1  -3   51.27    9.84
   6   1  -3   49.47    8.73
   6   1  -3   35.43    8.90
  -6  -1   3   42.24    8.52
  -6  -1   3   39.37    8.89
  -6   1   4  885.66  122.61
  -6   1   4  902.23  123.02
   6  -1  -4 1111.95  122.92
   6  -1  -4  965.79  123.69
   6   1  -4  907.22  122.28
   6   1  -4  969.70  123.80
  -6  -1   4  947.22  122.87
  -6  -1   4 1038.73  123.86
  -6   1   5  149.16   20.25
  -6   1   5  157.15   20.57
   6  -1  -5  122.28   18.96
   6  -1  -5  147.57   20.91
   6   1  -5  149.90   19.67
   6   1  -5  116.07   20.04
  -6  -1   5   75.37   18.54
  -6  -1   5  170.51   21.24
  -6   1   6  116.82   17.30
  -6   1   6   91.97   16.61
   6  -1  -6   89.67   15.85
   6  -1  -6  108.99   17.69
   6   1  -6  112.43   16.42
  -6  -1   6  113.33   17.15
  -6  -1   6  110.18   17.47
  -6   1   7  315.18   41.58
  -6   1   7  294.96   41.48
   6  -1  -7  324.43   41.01
   6  -1  -7  283.84   41.82
   6   1  -7  317.89   40.93
   6   1  -7  303.50   42.20
  -6  -1   7  317.05   41.68
  -6  -1   7  256.96   41.22
  -6   1   8  879.34  111.91
  -6   1   8  932.78  112.28
   6  -1  -8  829.20  111.00
   6  -1  -8  756.01  111.93
   6   1  -8  925.45  111.46
   6   1  -8  860.39  112.59
  -6  -1   8  878.72  111.93
  -6  -1   8  901.01  112.38
  -6   1   9    8.71    4.64
  -6   1   9   15.13    5.95
   6  -1  -9    8.23    4.10
   6  -1  -9    8.56    5.15
   6   1  -9    9.28    4.52
   6   1  -9    9.30    5.38
  -6  -1   9    5.84    4.25
  -6  -1   9   15.31    5.88
  -6   1  10  146.41   22.70
  -6   1  10  157.55   23.21
   6  -1 -10  171.44   22.83
   6  -1 -10  142.64   23.38
   6   1 -10  140.11   22.01
   6   1 -10  153.32   23.76
  -6  -1  10  154.38   22.98
  -6  -1  10  143.65   23.05
  -6   1  11   26.22    6.94
  -6   1  11   15.40    6.13
   6  -1 -11   12.65    6.13
   6   1 -11   28.79    7.97
  -6  -1  11   35.03    7.92
  -6  -1  11   21.48    6.62
  -6   1  12  488.82   52.83
  -6   1  12  385.71   51.56
   6  -1 -12  347.61   51.98
   6   1 -12  367.82   52.28
  -6  -1  12  343.34   51.11
  -6  -1  12  362.09   51.58
  -6   1  13   49.87   11.35
  -6   1  13   69.65   12.34
   6  -1 -13   55.14   12.33
   6   1 -13   75.65   13.48
  -6  -1  13   66.19   12.14
  -6  -1  13   52.02   11.46
  -6   1  14  212.87   31.52
  -6   1  14  190.04   31.00
   6  -1 -14  206.93   32.14
   6   1 -14  238.44   32.93
  -6  -1  14  209.47   31.36
  -6  -1  14  240.62   32.14
  -6   1  15   15.24    5.94
  -6   1  15   18.64    6.45
   6  -1 -15   12.97    6.29
   6   1 -15    6.50    5.67
  -6  -1  15   11.26    5.65
  -6  -1  15   17.93    6.45
   6  -1 -16    8.03    5.94
   6   1 -16    7.82    5.34
  -6  -1  16    3.24    4.36
   6  -1 -17    9.29    5.48
   6   1 -17    7.72    5.97
  -6  -1  17    1.21    4.35
   6  -1 -18  356.18   45.15
   6   1 -18  295.37   43.97
  -6  -1  18  269.92   42.61
  -6   1  19   28.79    8.89
   6  -1 -19   29.31    8.94
   6   1 -19   36.03    9.87
  -6  -1  19   21.40    7.97
  -6  -1  19   35.97    9.27
  -6   1  20   -0.54    4.20
   6  -1 -20    1.80    4.82
   6   1 -20    3.52    4.57
  -6  -1  20    0.34    5.08
  -6  -1  20   -0.41    4.53
  -6   1  21   -2.91    5.39
   6  -1 -21    7.26    6.31
   6   1 -21    7.42    6.19
  -6  -1  21    3.52    4.78
  -6   1  22   11.53    6.67
   6  -1 -22   -1.45    5.75
   6   1 -22   21.57    9.08
  -6  -1  22   20.02    7.57
  -6   1  23    4.74    5.04
   6  -1 -23    6.45    6.97
   6   1 -23    8.21    6.82
  -6  -1  23    2.39    5.26
  -6   1  24   32.28    9.34
   6  -1 -24   25.34    9.93
   6   1 -24   47.67   11.99
  -6  -1  24   26.38    9.25
  -6   1  25    0.63    5.51
   6  -1 -25   -1.57    6.39
   6   1 -25   -1.21    4.91
  -6  -1  25    4.86    5.42
  -6   1  26    5.82    5.74
  -6  -1  26    3.78    4.97
  -6   1  27   -0.23    4.49
  -6  -1  27   -1.85    6.20
  -6   1  28   59.90   14.25
  -6  -1  28   58.82   13.88
  -6   1  29    1.83    4.71
  -6  -1  29   -0.01    4.78
  -6   1  30   33.64   11.55
  -6  -1  30   46.30   12.33
  -6   1  31    5.20    6.09
  -6  -1  31   -0.62    4.57
  -6   1  32    4.75    6.50
  -6  -1  32   -0.67    5.78
  -6   1  33   -1.94    6.74
  -6  -1  33    1.40    4.34
  -6   1  34   22.43    9.85
  -6  -1  34   24.57    9.69
  -6   1  35   -0.16    4.54
  -6  -1  35    0.86    6.04
  -6   1  36   13.58    8.69
  -6  -1  36   21.45    8.20
  -6   1  37    0.28    6.88
  -6  -1  37   -0.75    6.78
  -6   1  38   11.99    7.83
  -6  -1  38    1.91    7.17
  -6   2   1    9.46    4.31
  -6   2   1    4.13    3.95
   6  -2  -1    4.70    3.27
   6  -2  -1    9.61    5.32
   6   2  -1   -1.34    3.31
   6   2  -1    5.35    4.98
  -6  -2   1    6.47    3.71
  -6  -2   1    6.15    4.54
  -6   2   2   11.30    4.69
  -6   2   2    4.55    4.51
   6  -2  -2   18.34    4.96
   6  -2  -2   18.16    5.98
   6   2  -2   14.04    4.76
   6   2  -2   17.36    6.12
  -6  -2   2   14.36    5.09
  -6  -2   2   13.41    5.84
  -6   2   3    8.79    4.10
  -6   2   3    5.46    4.16
   6  -2  -3    6.00    3.39
   6  -2  -3    3.96    4.26
   6   2  -3    4.80    3.88
   6   2  -3    7.00    4.50
  -6  -2   3    2.69    3.45
  -6  -2   3    2.42    4.19
  -6   2   4   79.31   12.55
   6  -2  -4   61.25   11.37
   6  -2  -4   63.04   12.54
   6   2  -4   74.32   11.75
   6   2  -4   66.50   12.80
  -6  -2   4   55.76   11.39
  -6  -2   4   98.87   13.84
  -6   2   5   11.29    4.92
  -6   2   5   18.47    5.71
   6  -2  -5   10.71    3.92
   6  -2  -5   19.84    6.42
   6   2  -5   19.14    4.90
   6   2  -5    6.90    4.66
  -6  -2   5   12.63    4.83
  -6  -2   5   10.66    5.42
  -6   2   6  412.35   54.61
  -6   2   6  402.79   54.66
   6  -2  -6  411.28   53.99
   6  -2  -6  449.60   55.60
   6   2  -6  384.82   53.85
   6   2  -6  389.00   55.13
  -6  -2   6  461.57   55.13
  -6  -2   6  377.53   54.74
  -6   2   7   67.63   12.29
  -6   2   7   63.99   12.22
   6  -2  -7  103.57   12.89
   6  -2  -7   71.88   12.97
   6   2  -7   56.37   11.29
   6   2  -7   72.62   13.09
  -6  -2   7   65.53   12.41
  -6  -2   7   62.83   12.38
  -6   2   8   18.65    5.75
  -6   2   8   18.33    5.51
   6  -2  -8   12.10    4.72
   6  -2  -8    3.21    4.75
   6   2  -8   15.34    4.90
   6   2  -8   17.93    6.58
  -6  -2   8    8.75    4.48
  -6  -2   8    8.90    5.53
  -6   2   9   -0.43    3.57
  -6   2   9   -0.48    3.42
   6  -2  -9    0.65    2.99
   6  -2  -9    1.13    3.82
   6   2  -9    1.89    3.20
   6   2  -9   -1.91    3.89
  -6  -2   9    3.79    3.92
  -6  -2   9    3.47    4.24
  -6   2  10  312.22   44.08
  -6   2  10  309.53   43.98
   6  -2 -10  355.83   43.93
   6  -2 -10  306.74   44.67
   6   2 -10  295.83   44.65
  -6  -2  10  347.25   44.88
  -6   2  11  249.33   40.23
  -6   2  11  357.11   41.53
   6  -2 -11  323.18   42.06
   6   2 -11  274.00   41.36
  -6  -2  11  273.61   40.48
  -6  -2  11  304.73   41.35
  -6   2  12  130.64   20.66
  -6   2  12  130.90   20.40
   6  -2 -12  123.95   21.24
   6   2 -12  123.05   21.13
  -6  -2  12  127.07   20.48
  -6  -2  12  141.58   21.13
  -6   2  13    8.40    4.90
   6  -2 -13   10.28    5.23
   6   2 -13   10.69    5.67
  -6  -2  13   18.09    6.60
  -6  -2  13    6.88    4.95
  -6   2  14   98.46   17.30
   6  -2 -14  110.69   18.61
   6   2 -14   92.14   17.83
  -6  -2  14  110.41   17.71
  -6  -2  14  101.46   17.53
  -6   2  15   31.88    8.57
   6  -2 -15   30.20    8.92
   6   2 -15   45.17   10.30
  -6  -2  15   35.54    9.01
  -6  -2  15   18.06    7.29
   6  -2 -16   86.32   15.97
   6   2 -16   89.08   16.37
  -6  -2  16   70.57   14.47
   6  -2 -17   25.90    8.15
   6   2 -17   17.18    6.98
  -6  -2  17    4.41    4.64
   6  -2 -18    2.03    5.65
   6   2 -18   12.49    6.81
  -6  -2  18   21.45    7.23
  -6   2  19   23.47    8.38
   6  -2 -19   19.04    8.13
   6   2 -19   12.05    6.81
  -6  -2  19   29.55    8.31
  -6  -2  19   11.19    6.86
  -6   2  20  197.24   30.10
   6  -2 -20  160.37   29.71
   6   2 -20  158.25   29.89
  -6  -2  20  281.66   32.22
  -6  -2  20  193.06   30.03
  -6   2  21    1.49    5.16
   6  -2 -21    4.77    5.84
   6   2 -21    8.18    6.35
  -6  -2  21    3.29    5.29
  -6  -2  21    1.40    4.99
  -6   2  22   47.11   11.08
   6  -2 -22   37.91   11.26
   6   2 -22   31.53   10.67
  -6  -2  22   38.77   10.39
  -6  -2  22   42.90   10.87
  -6   2  23    0.55    5.49
   6   2 -23    5.84    5.51
  -6  -2  23   -0.90    5.54
  -6   2  24   11.20    6.15
  -6  -2  24   11.22    6.26
  -6   2  25   23.45    8.39
  -6  -2  25   19.70    8.11
  -6   2  26   47.05   11.80
  -6  -2  26   37.67   10.92
  -6   2  27    6.96    6.59
   6  -2 -27    0.92    5.15
  -6  -2  27    3.55    6.04
  -6   2  28   30.97    9.83
   6  -2 -28   13.54    8.64
  -6  -2  28   21.42    8.73
  -6   2  29    8.40    6.47
   6  -2 -29   -2.44    7.03
  -6  -2  29    2.78    5.12
  -6   2  30    9.31    6.27
   6  -2 -30    5.17    7.74
  -6  -2  30    8.20    6.48
  -6   2  31    3.10    5.50
   6  -2 -31   -2.89    7.58
  -6  -2  31   -0.58    4.17
  -6   2  32   32.30   11.05
  -6  -2  32   28.20   10.40
  -6   2  33    6.93    6.24
  -6  -2  33    0.51    6.15
  -6   2  34    0.76    4.41
  -6  -2  34    2.13    4.84
  -6   2  35    0.17    6.30
  -6  -2  35   -0.73    5.18
  -6   2  36   19.70    8.81
  -6  -2  36   24.96    9.35
  -6   2  37    4.05    5.62
  -6  -2  37   -1.54    6.23
  -6  -2  38   13.95    7.90
  -6   3   1    0.16    3.36
  -6   3   1    4.28    4.02
   6  -3  -1    3.87    2.87
   6  -3  -1    1.78    3.85
   6   3  -1    0.48    2.70
   6   3  -1    2.45    3.80
  -6  -3   1    0.54    3.05
  -6  -3   1    4.23    4.82
  -6   3   2  154.98   22.49
  -6   3   2  171.88   23.06
   6  -3  -2  165.88   22.29
   6  -3  -2  162.82   23.34
   6   3  -2  139.40   21.94
   6   3  -2  133.15   22.89
  -6  -3   2  156.01   22.59
  -6  -3   2  149.25   23.22
  -6   3   3  174.25   24.36
  -6   3   3  152.02   24.19
   6  -3  -3  178.71   23.96
   6  -3  -3  160.42   24.78
   6   3  -3  141.05   23.48
   6   3  -3  276.61   27.49
  -6  -3   3  159.32   24.20
  -6  -3   3  156.78   24.94
  -6   3   4   29.50    7.95
  -6   3   4   40.40    8.83
   6  -3  -4   42.69    8.21
   6  -3  -4   41.26    9.18
   6   3  -4   44.26    8.24
   6   3  -4   55.53   10.15
  -6  -3   4   36.62    8.42
  -6  -3   4   71.10   11.06
  -6   3   5    4.90    4.14
  -6   3   5    6.62    4.30
   6  -3  -5   17.15    4.48
   6  -3  -5    6.00    4.53
   6   3  -5    9.45    4.01
   6   3  -5   13.97    5.71
  -6  -3   5    9.36    4.49
  -6  -3   5   11.87    5.16
  -6   3   6   20.82    5.67
  -6   3   6   16.99    5.41
   6  -3  -6   21.00    5.22
   6  -3  -6   16.33    5.91
   6   3  -6   14.78    4.78
   6   3  -6   21.38    6.10
  -6  -3   6    5.51    4.22
  -6  -3   6   15.52    5.82
  -6   3   7   17.64    5.74
  -6   3   7   17.54    5.93
   6  -3  -7   21.27    5.39
   6  -3  -7   21.36    6.79
   6   3  -7   18.38    5.59
   6   3  -7   26.29    6.98
  -6  -3   7   23.80    6.30
  -6  -3   7   15.93    6.13
  -6   3   8  550.47   61.09
  -6   3   8  483.45   60.36
   6  -3  -8  428.47   59.39
   6  -3  -8  501.89   61.33
   6   3  -8  448.81   59.54
   6   3  -8  419.39   60.63
  -6  -3   8  358.13   59.42
  -6  -3   8  497.82   61.20
  -6   3   9   89.48   14.17
  -6   3   9   81.07   13.78
   6  -3  -9   81.88   13.25
   6   3  -9  104.78   14.06
   6   3  -9   68.64   13.95
  -6  -3   9   57.72   12.90
  -6   3  10   45.50    8.98
   6  -3 -10   37.26    7.76
   6  -3 -10   26.82    8.20
  -6  -3  10   36.99    8.31
  -6  -3  10   31.98    8.60
  -6   3  11   11.90    5.27
   6  -3 -11   13.60    6.21
   6   3 -11   13.63    6.19
  -6  -3  11   11.77    5.55
  -6  -3  11   19.22    6.42
  -6   3  12  103.01   15.02
   6  -3 -12   82.16   14.82
   6   3 -12   68.51   14.14
  -6  -3  12   60.89   13.09
  -6  -3  12   80.05   14.44
  -6   3  13  181.79   26.64
   6  -3 -13  183.29   27.20
   6   3 -13  161.83   26.72
  -6  -3  13  196.99   26.74
  -6  -3  13  149.90   25.99
   6  -3 -14  238.00   34.12
   6   3 -14  207.45   33.54
  -6  -3  14  258.12   33.75
  -6  -3  14  212.26   33.24
  -6   3  15   31.38    8.16
   6  -3 -15   19.91    7.27
   6   3 -15   31.24    8.65
  -6  -3  15   14.36    6.30
  -6  -3  15   19.44    7.08
   6  -3 -16   20.83    7.90
   6   3 -16   39.23    9.77
  -6  -3  16   16.64    6.65
   6  -3 -17   92.71   16.97
   6   3 -17   76.53   15.86
   6  -3 -18  152.68   24.90
   6   3 -18  134.28   24.40
  -6  -3  18  158.73   24.60
  -6   3  19   58.94   12.49
   6  -3 -19   65.66   13.62
   6   3 -19   58.24   12.96
  -6  -3  19   48.85   11.63
  -6  -3  19   39.01   11.44
  -6   3  20    6.17    5.78
   6   3 -20    2.69    4.41
  -6  -3  20   12.67    6.70
  -6  -3  20    8.88    5.88
  -6   3  21    0.11    4.49
   6   3 -21    1.75    4.96
  -6  -3  21    1.32    5.13
  -6   3  22   63.12   14.55
  -6  -3  22   76.37   14.77
  -6   3  23   29.11    8.66
  -6  -3  23   12.21    6.55
  -6   3  24   75.94   16.51
   6  -3 -24   89.74   18.34
  -6  -3  24   95.32   17.78
  -6   3  25   -0.23    5.95
   6  -3 -25   -3.91    6.32
  -6  -3  25    8.80    5.48
  -6   3  26   -0.16    5.23
   6  -3 -26    6.79    6.93
  -6  -3  26    6.41    5.69
  -6   3  27   -1.08    4.50
   6  -3 -27    0.65    5.29
  -6  -3  27   -1.23    4.75
  -6   3  28    4.29    5.73
   6  -3 -28   26.45    9.56
  -6  -3  28   49.66   10.63
  -6   3  29   10.60    7.68
   6  -3 -29    8.62    6.92
  -6  -3  29    9.56    6.84
  -6   3  30   37.98   10.50
   6  -3 -30   24.95   10.65
  -6  -3  30   12.82    7.95
  -6   3  31   -1.48    5.83
   6  -3 -31   -1.68    6.66
  -6  -3  31   -0.28    5.93
  -6   3  32    1.41    6.22
   6  -3 -32    2.47    6.29
  -6  -3  32    2.49    6.39
  -6   3  33    1.56    5.03
  -6  -3  33    8.61    7.45
  -6   3  34   10.49    6.98
  -6  -3  34    9.73    7.35
  -6   3  35   -0.12    5.13
  -6  -3  35    3.52    5.36
  -6   3  36   -2.09    6.13
  -6  -3  36   -0.46    5.79
  -6   3  37   -2.67    5.40
  -6  -3  37    4.32    5.35
  -6  -3  38    3.93    6.63
  -6   4   1  198.25   27.79
  -6   4   1  241.82   28.58
   6  -4  -1  207.81   27.51
   6  -4  -1  233.84   29.30
   6   4  -1  162.79   27.12
   6   4  -1  209.97   29.10
  -6  -4   1  177.38   27.68
  -6  -4   1  174.22   28.50
  -6   4   2   10.97    4.30
  -6   4   2   15.62    4.85
   6  -4  -2    5.83    3.51
   6  -4  -2   16.19    5.92
   6   4  -2   16.77    4.87
   6   4  -2   10.23    5.07
  -6  -4   2   11.11    4.37
  -6  -4   2   20.95    6.18
  -6   4   3    4.02    3.88
  -6   4   3    8.26    3.75
   6  -4  -3    0.97    2.47
   6  -4  -3    1.91    3.68
   6   4  -3    9.11    3.81
   6   4  -3    3.03    4.35
  -6  -4   3   -1.71    3.21
  -6  -4   3   10.34    4.64
  -6   4   4   22.85    5.88
   6  -4  -4   18.70    5.21
   6  -4  -4   30.53    7.45
   6   4  -4   27.52    6.11
   6   4  -4   23.15    6.59
  -6  -4   4   17.21    5.52
  -6  -4   4   18.50    6.48
  -6   4   5  351.30   42.06
   6  -4  -5  279.10   40.67
   6  -4  -5  309.09   42.08
   6   4  -5  304.97   41.06
   6   4  -5  266.22   41.77
  -6  -4   5  316.50   41.72
  -6  -4   5  320.75   42.50
  -6   4   6  338.27   43.15
   6  -4  -6  294.69   42.02
   6  -4  -6  260.03   42.68
   6   4  -6  335.45   42.52
   6   4  -6  301.41   43.40
  -6  -4   6  336.30   43.27
  -6  -4   6  354.98   44.10
  -6   4   7   81.25   14.45
   6  -4  -7  120.74   14.86
   6  -4  -7   72.15   14.58
   6   4  -7   69.23   13.48
   6   4  -7   88.74   15.27
  -6  -4   7   99.23   14.98
  -6  -4   7   89.05   15.21
  -6   4   8   10.96    4.51
   6  -4  -8   10.15    4.26
   6  -4  -8    5.85    4.32
   6   4  -8    8.76    3.79
   6   4  -8    6.82    4.79
  -6  -4   8   12.69    4.81
  -6  -4   8   11.65    5.88
  -6   4   9   63.18   12.18
   6  -4  -9   81.90   12.34
   6  -4  -9   76.08   13.52
   6   4  -9   80.82   12.17
   6   4  -9   62.50   12.79
  -6  -4   9   62.29   12.24
  -6  -4   9   49.08   12.03
  -6   4  10   48.64    9.12
   6  -4 -10   22.37    7.73
   6   4 -10   41.81    9.33
  -6  -4  10   35.19    8.12
  -6  -4  10   30.53    8.42
  -6   4  11  149.32   24.59
   6  -4 -11  148.70   25.05
   6   4 -11  187.85   26.25
  -6  -4  11  173.51   25.00
  -6  -4  11  174.88   25.66
  -6   4  12  140.45   21.29
   6  -4 -12  125.80   21.41
   6   4 -12  151.21   22.17
  -6  -4  12  117.04   20.51
  -6  -4  12  132.35   21.31
  -6   4  13   53.88   11.06
   6  -4 -13   47.77   11.35
   6   4 -13   64.20   12.39
  -6  -4  13   72.84   11.91
  -6  -4  13   37.87   10.54
  -6   4  14   -0.91    3.51
   6  -4 -14   -0.20    3.95
   6   4 -14    4.23    4.51
  -6  -4  14   -2.10    3.94
  -6  -4  14    3.06    4.01
  -6   4  15  117.16   21.18
   6  -4 -15  112.90   21.48
   6   4 -15  135.84   22.53
  -6  -4  15  137.84   21.67
  -6  -4  15  175.45   23.21
   6   4 -16  184.95   28.69
  -6  -4  16  176.17   27.89
   6   4 -17    3.96    5.57
  -6  -4  17    8.55    5.69
   6   4 -18   68.28   14.80
  -6  -4  18   71.91   14.35
  -6   4  19  113.02   21.47
  -6  -4  19  150.48   22.62
  -6   4  20  152.64   26.56
  -6  -4  20  184.40   27.19
  -6   4  21   15.72    7.15
   6  -4 -21    5.65    6.58
  -6  -4  21   12.89    6.96
  -6   4  22    7.56    6.28
   6  -4 -22   21.31    7.87
  -6  -4  22   12.37    6.90
  -6   4  23    2.55    5.99
   6  -4 -23    1.68    4.96
  -6  -4  23    1.03    3.63
  -6   4  24    1.38    5.50
   6  -4 -24   -3.12    5.92
  -6  -4  24    4.78    5.51
  -6   4  25    4.17    6.35
   6  -4 -25    8.00    6.32
  -6  -4  25    3.48    5.63
  -6   4  26   12.97    7.08
   6  -4 -26   22.57    8.96
  -6  -4  26   16.57    7.72
  -6   4  27    8.39    7.77
   6  -4 -27   24.48    9.83
  -6  -4  27   25.98    8.59
  -6   4  28   17.06    7.64
   6  -4 -28   12.46    7.88
  -6  -4  28   40.34   10.21
  -6   4  29    4.32    5.62
   6  -4 -29    1.26    5.53
  -6  -4  29   10.38    7.11
  -6   4  30    7.16    7.23
   6  -4 -30   17.31    8.65
  -6  -4  30   14.99    8.08
  -6   4  31    7.36    6.77
   6  -4 -31    3.11    6.02
  -6  -4  31    0.10    5.05
  -6   4  32   17.99    8.19
   6  -4 -32   25.51   10.82
  -6  -4  32   28.05   10.33
  -6   4  33    1.37    6.67
   6  -4 -33   -0.53    6.79
  -6  -4  33    9.41    6.42
  -6   4  34    4.24    5.89
   6  -4 -34    2.13    6.32
  -6  -4  34   -0.96    5.58
  -6   4  35   12.07    7.10
  -6  -4  35    6.98    6.53
  -6   4  36   -0.76    7.17
  -6  -4  36   10.79    7.34
  -6   4  37    6.50    6.59
  -6  -4  37    0.86    5.99
  -6  -4  38    0.96    5.11
  -6   5   1   21.02    5.37
   6  -5  -1    5.89    3.80
   6  -5  -1   19.55    5.88
   6   5  -1   15.44    4.68
   6   5  -1   13.42    5.49
  -6  -5   1   16.67    5.14
  -6  -5   1   19.36    6.11
  -6   5   2   98.68   16.72
   6  -5  -2  100.93   16.44
   6  -5  -2  111.03   17.69
   6   5  -2  138.06   17.40
   6   5  -2  107.95   17.70
  -6  -5   2  122.77   17.51
  -6  -5   2   96.46   17.67
  -6   5   3  157.50   23.64
   6  -5  -3  165.11   23.33
   6  -5  -3  146.50   23.96
   6   5  -3  160.68   23.40
   6   5  -3  168.50   24.69
  -6  -5   3  184.63   24.29
  -6  -5   3  165.24   24.85
  -6   5   4  117.08   18.97
   6  -5  -4  138.46   18.90
   6  -5  -4  118.24   19.40
   6   5  -4  116.92   18.68
   6   5  -4  149.42   20.55
  -6  -5   4  104.00   18.80
  -6  -5   4  167.65   21.27
  -6   5   5    0.51    2.63
   6  -5  -5    4.07    3.07
   6  -5  -5    5.86    4.14
   6   5  -5    4.90    3.25
   6   5  -5    0.55    2.80
  -6  -5   5    3.28    3.24
  -6  -5   5    5.92    3.84
  -6   5   6    2.50    3.51
   6  -5  -6    5.26    3.05
   6  -5  -6    5.52    4.33
   6   5  -6    4.13    3.66
   6   5  -6    3.87    3.51
  -6  -5   6    0.58    3.56
  -6  -5   6    0.95    4.08
  -6   5   7   90.88   13.57
   6  -5  -7   92.15   12.82
   6  -5  -7   68.17   13.03
   6   5  -7   61.72   11.93
   6   5  -7   80.52   13.95
  -6  -5   7   50.89   12.04
  -6  -5   7   91.29   14.31
  -6   5   8   54.87   11.81
   6  -5  -8   81.05   12.03
   6  -5  -8   58.48   12.45
   6   5  -8   69.13   11.61
   6   5  -8   63.83   12.68
  -6  -5   8   69.02   12.25
  -6  -5   8   75.22   13.13
  -6   5   9   91.03   16.99
   6  -5  -9  104.47   16.71
   6  -5  -9  114.87   18.27
   6   5  -9   98.41   16.56
   6   5  -9  127.78   18.78
  -6  -5   9  124.63   18.02
  -6  -5   9  114.39   18.30
  -6   5  10   52.06    9.98
   6  -5 -10   41.58    9.94
   6   5 -10   42.99   10.10
  -6  -5  10   42.16    9.98
  -6   5  11    0.55    2.87
   6  -5 -11    2.04    4.00
   6   5 -11    3.64    3.61
  -6  -5  11    1.09    3.65
  -6  -5  11   -0.59    3.61
  -6   5  12   11.74    5.37
   6  -5 -12    7.13    4.75
   6   5 -12    2.50    4.63
  -6  -5  12    2.45    3.53
  -6  -5  12   10.67    5.64
  -6   5  13  323.48   41.66
   6   5 -13  283.72   41.57
  -6  -5  13  303.64   40.99
  -6  -5  13  254.49   40.86
  -6   5  14  343.70   47.49
   6   5 -14  358.35   48.30
  -6  -5  14  331.27   47.06
  -6  -5  14  330.03   47.66
  -6   5  15   -0.50    3.73
   6   5 -15    1.21    4.68
  -6  -5  15   -1.65    4.50
  -6  -5  15   -0.13    4.28
   6  -5 -17   -1.57    5.03
   6  -5 -18  182.25   29.01
  -6   5  19   31.52    9.01
   6  -5 -19   18.22    8.16
  -6  -5  19   34.61    8.83
  -6   5  20   23.36    8.70
   6  -5 -20   26.37    9.16
  -6  -5  20   35.83    9.39
  -6   5  21    8.28    6.05
   6  -5 -21    2.68    5.13
  -6  -5  21    3.41    5.10
  -6   5  22    0.13    4.75
   6  -5 -22    0.67    5.21
  -6  -5  22    1.46    5.60
  -6   5  23   53.87   12.11
   6  -5 -23   41.62   11.96
  -6  -5  23   43.58   11.40
  -6   5  24   42.14   11.07
   6  -5 -24   35.01   11.29
  -6  -5  24   24.32    8.55
  -6   5  25   15.78    7.64
   6  -5 -25    8.34    6.79
  -6  -5  25   12.86    6.69
  -6   5  26    3.31    5.99
   6  -5 -26    2.93    6.14
  -6  -5  26    2.59    5.29
  -6   5  27   -0.36    5.58
   6  -5 -27    4.23    6.42
  -6  -5  27   -1.38    4.64
  -6   5  28   26.13    8.79
   6  -5 -28   10.95    8.36
  -6  -5  28    7.90    6.87
  -6   5  29   20.14    8.20
   6  -5 -29   15.05    8.94
  -6  -5  29   29.79    9.01
  -6   5  30   15.51    7.77
   6  -5 -30   20.17    9.57
  -6  -5  30   31.04    9.13
  -6   5  31   -2.48    5.60
   6  -5 -31   -2.03    6.53
  -6  -5  31    1.11    5.26
  -6   5  32    1.20    6.80
   6  -5 -32   -0.10    5.77
  -6  -5  32    9.37    6.21
  -6   5  33    3.26    5.68
   6  -5 -33   16.58    8.63
  -6  -5  33   12.21    7.58
  -6   5  34    3.91    6.10
   6  -5 -34    2.84    6.60
  -6  -5  34   10.48    6.61
  -6   5  35   12.59    8.77
   6  -5 -35    3.49    7.20
  -6  -5  35   12.59    7.54
  -6   5  36    4.57    7.38
  -6  -5  36    1.08    5.02
  -6   5  37    0.58    5.93
  -6  -5  37    0.29    6.35
  -6  -5  38    0.71    5.93
  -6   6   1  227.31   28.32
   6  -6  -1  196.03   27.38
   6  -6  -1  161.31   27.92
   6   6  -1  232.27   28.24
   6   6  -1  215.46   29.20
  -6  -6   1  199.72   28.21
  -6  -6   1  157.55   28.62
  -6   6   2   29.81    7.14
   6  -6  -2   33.68    7.05
   6  -6  -2   41.33    8.25
   6   6  -2   44.49    7.73
   6   6  -2   29.62    7.92
  -6  -6   2   32.31    7.72
  -6  -6   2   33.63    8.42
  -6   6   3   11.04    4.86
   6  -6  -3   11.91    3.95
   6  -6  -3    9.38    4.75
   6   6  -3    7.51    3.42
   6   6  -3    6.86    4.83
  -6  -6   3    9.00    3.74
  -6  -6   3   11.85    5.50
  -6   6   4   22.29    6.54
   6  -6  -4   39.40    7.05
   6  -6  -4   34.28    7.74
   6   6  -4   34.83    7.03
   6   6  -4   31.14    7.40
  -6  -6   4   27.04    6.95
  -6  -6   4   29.25    7.79
  -6   6   5  146.26   22.81
   6  -6  -5  225.30   23.50
   6  -6  -5  170.47   23.79
   6   6  -5  191.72   23.24
   6   6  -5  140.72   23.39
  -6  -6   5   91.85   21.84
  -6  -6   5  173.96   24.48
  -6   6   6  109.72   17.83
   6  -6  -6  105.86   17.09
   6  -6  -6  114.84   18.48
   6   6  -6  122.93   17.74
   6   6  -6  105.57   18.30
  -6  -6   6  123.20   18.47
  -6  -6   6  131.76   19.46
  -6   6   7   80.67   13.20
   6  -6  -7   73.59   12.40
   6  -6  -7   72.58   13.42
   6   6  -7   64.98   12.30
   6   6  -7   77.75   13.68
  -6  -6   7   77.43   13.43
  -6  -6   7   84.25   14.23
  -6   6   8   22.71    6.30
   6  -6  -8   23.03    5.84
   6   6  -8   17.32    5.64
   6   6  -8   16.10    6.09
  -6  -6   8   24.09    6.25
  -6  -6   8   22.08    6.88
  -6   6   9  127.76   20.05
   6  -6  -9  151.50   19.83
   6   6  -9  126.08   20.50
  -6  -6   9  111.05   19.55
  -6  -6   9  123.44   20.81
  -6   6  10  119.42   18.22
   6   6 -10   96.79   17.94
  -6  -6  10  116.86   18.09
  -6  -6  10  106.90   18.25
  -6   6  11   94.01   14.96
   6   6 -11   86.45   15.16
  -6  -6  11   61.12   13.64
  -6  -6  11   88.19   15.16
  -6   6  12  107.04   16.78
   6   6 -12   72.92   15.64
  -6  -6  12  103.68   16.49
  -6  -6  12   91.11   16.58
  -6   6  13    2.59    4.31
  -6  -6  13    2.53    4.30
  -6  -6  13   -0.79    4.92
  -6   6  14   -0.85    3.97
   6  -6 -14    1.14    4.67
  -6  -6  14   -2.41    4.26
  -6   6  15   37.61   10.19
   6  -6 -15   46.53   11.58
  -6  -6  15   65.84   11.69
   6  -6 -16   12.02    6.29
   6  -6 -17   20.10    8.03
  -6   6  18   63.91   13.42
   6  -6 -18   64.70   13.96
  -6   6  19   26.33    8.92
   6  -6 -19   14.05    7.48
  -6  -6  19   18.17    7.01
  -6   6  20    0.21    5.35
   6  -6 -20    2.47    4.79
  -6  -6  20    2.26    4.46
  -6   6  21   24.50    8.30
   6  -6 -21   24.29    9.42
  -6  -6  21   32.27    9.04
  -6   6  22   19.74    7.55
   6  -6 -22   28.03    9.03
  -6  -6  22   17.10    7.36
  -6   6  23   19.97    7.26
   6  -6 -23   13.56    8.37
  -6  -6  23   21.04    8.54
  -6   6  24    9.86    6.61
   6  -6 -24   14.89    7.89
  -6  -6  24    8.56    5.70
  -6   6  25   19.39    7.95
   6  -6 -25   26.68   10.02
  -6  -6  25   22.20    8.57
  -6   6  26   35.42   10.54
   6  -6 -26   32.62   11.19
  -6  -6  26   35.07   10.56
  -6   6  27   38.50    9.53
   6  -6 -27    3.00    5.61
  -6  -6  27   13.60    7.09
  -6   6  28    1.23    4.76
   6  -6 -28   10.59    7.30
  -6  -6  28    8.31    5.78
   6  -6 -29   10.12    8.04
  -6  -6  29    1.84    4.40
  -6   6  30    3.08    6.29
   6  -6 -30    7.39    7.39
  -6  -6  30    6.55    5.82
  -6   6  31   16.87    8.05
   6  -6 -31   13.28    8.47
  -6  -6  31   18.16    8.66
  -6   6  32    1.31    5.98
   6  -6 -32   21.88    9.45
  -6  -6  32   19.90    8.51
  -6   6  33    4.73    6.16
   6  -6 -33   12.34    8.69
  -6  -6  33    8.35    6.63
  -6   6  34   -2.65    7.01
   6  -6 -34    1.07    6.28
  -6  -6  34   -2.79    5.92
  -6   6  35    7.89    6.68
   6  -6 -35    5.04    6.54
  -6  -6  35    6.59    6.32
  -6   6  36    4.61    6.40
   6  -6 -36    3.94    6.75
  -6  -6  36    1.69    4.92
   6  -6 -37    1.04    7.08
  -6  -6  37    7.56    6.61
  -6  -6  38    8.35    7.03
  -6   7   1   18.54    4.73
   6  -7  -1   12.20    4.15
   6   7  -1   11.06    4.39
  -6  -7   1    8.05    4.26
  -6  -7   1   30.27    7.59
  -6   7   2   22.28    5.29
   6  -7  -2   12.66    4.06
   6   7  -2   11.29    4.17
  -6  -7   2   11.22    4.35
  -6  -7   2   -1.85    4.74
  -6   7   3  276.26   42.32
   6  -7  -3  343.77   42.43
   6   7  -3  348.88   42.83
  -6  -7   3  319.19   43.02
  -6  -7   3  289.44   43.83
  -6   7   4   88.97   14.43
   6  -7  -4   95.65   14.12
   6   7  -4   93.11   14.24
  -6  -7   4   91.35   14.74
  -6  -7   4   68.13   14.72
  -6   7   5   23.34    6.71
   6  -7  -5   28.79    6.33
   6   7  -5   33.93    6.92
  -6  -7   5   38.25    7.72
  -6  -7   5   25.75    8.27
  -6   7   6   26.09    6.56
   6  -7  -6   17.68    5.15
   6   7  -6   14.54    4.89
  -6  -7   6   35.13    7.20
  -6  -7   6   16.33    5.92
  -6   7   7   24.97    6.13
   6  -7  -7   27.43    5.79
   6   7  -7   26.92    6.14
  -6  -7   7   24.77    6.42
  -6  -7   7    5.65    4.96
  -6   7   8   44.37    9.48
   6  -7  -8   56.07    9.44
   6   7  -8   64.12    9.82
  -6  -7   8   28.87    8.59
  -6  -7   8   42.03   10.44
  -6   7   9  152.43   24.25
   6  -7  -9  183.52   23.91
  -6  -7   9  162.94   24.37
  -6  -7   9  144.56   24.78
  -6   7  10   -2.46    4.46
   6  -7 -10    7.04    4.71
  -6  -7  10   -1.53    3.10
  -6   7  11    2.81    3.59
   6  -7 -11    0.55    3.65
  -6  -7  11    1.79    4.21
  -6   7  12   25.02    7.33
   6  -7 -12   26.96    7.87
  -6  -7  12   21.95    6.98
  -6   7  13  210.85   29.80
   6  -7 -13  212.46   30.08
  -6  -7  13  172.90   28.71
  -6   7  14   12.30    5.50
   6  -7 -14    4.45    4.61
  -6  -7  14    2.59    4.76
  -6   7  15    3.99    4.92
   6  -7 -15    0.05    3.76
  -6  -7  15   -0.94    4.34
   6  -7 -16    2.48    5.09
   6  -7 -17    5.68    5.41
  -6   7  18    6.36    5.32
   6  -7 -18    7.35    5.69
  -6   7  19   67.57   14.26
   6  -7 -19   68.61   14.47
  -6  -7  19   60.72   13.53
  -6   7  20   14.52    7.00
   6  -7 -20   13.75    7.03
  -6  -7  20   14.27    6.03
  -6   7  21    5.62    5.57
   6  -7 -21    8.19    6.09
  -6  -7  21    8.11    5.76
  -6   7  22    2.18    4.75
   6  -7 -22    1.98    4.41
  -6  -7  22   -0.96    4.80
  -6   7  23   18.03    8.13
   6  -7 -23   27.02    9.69
  -6  -7  23   35.87    9.33
  -6   7  24   14.61    6.98
   6  -7 -24    6.71    6.82
  -6  -7  24    4.92    5.75
  -6   7  25   26.24    9.08
   6  -7 -25   27.32    9.73
  -6  -7  25   30.19    9.11
  -6   7  26    8.57    6.13
   6  -7 -26    4.47    5.59
  -6  -7  26    1.26    5.06
  -6   7  27   -0.56    4.66
   6  -7 -27    3.88    6.97
  -6  -7  27   -0.34    4.95
  -6   7  28   22.07    7.91
   6  -7 -28   15.81    9.30
  -6  -7  28    3.81    5.85
  -6   7  29   32.82   11.08
   6  -7 -29   23.03   11.33
  -6  -7  29   60.40   13.01
  -6   7  30   -1.83    4.94
   6  -7 -30    2.11    6.94
  -6  -7  30    1.42    4.97
  -6   7  31    4.90    6.03
   6  -7 -31    0.18    5.07
  -6  -7  31    1.50    5.33
  -6   7  32   -3.53    6.39
   6  -7 -32    2.38    5.57
  -6  -7  32   -0.55    4.48
  -6   7  33    6.55    6.68
   6  -7 -33    7.92    6.59
  -6  -7  33   10.42    6.87
  -6   7  34    5.79    5.77
   6  -7 -34    0.36    6.03
  -6  -7  34   -3.42    5.63
  -6   7  35    2.63    6.59
   6  -7 -35   15.81    9.29
  -6  -7  35   11.13    7.67
  -6   7  36   -1.68    6.69
   6  -7 -36   -0.75    6.96
  -6  -7  36    6.39    6.45
   6  -7 -37    9.55    7.15
  -6  -7  37    2.96    5.74
   6  -7 -38    0.01    6.71
  -6  -7  38   -2.52    5.61
  -6   8   1  142.14   22.15
   6  -8  -1  151.15   21.74
   6   8  -1  154.40   22.24
  -6  -8   1  178.28   23.25
  -6  -8   1  143.24   23.80
  -6   8   2   12.73    4.65
   6  -8  -2   11.87    3.97
   6   8  -2   14.21    4.52
  -6  -8   2    4.44    4.23
  -6  -8   2    9.65    6.59
  -6   8   3    3.46    3.86
   6  -8  -3   -1.29    2.68
   6   8  -3    1.79    2.74
  -6  -8   3   -0.07    2.87
  -6   8   4   -1.14    3.08
   6  -8  -4    0.74    3.12
   6  -8  -4    5.73    4.41
   6   8  -4   -0.16    2.95
  -6  -8   4    1.68    3.54
  -6   8   5  291.93   37.59
   6  -8  -5  283.20   36.82
   6  -8  -5  261.28   37.60
   6   8  -5  304.80   37.32
  -6  -8   5  218.65   36.91
  -6   8   6    7.97    4.22
   6  -8  -6    7.28    3.77
   6  -8  -6    8.98    5.20
   6   8  -6    2.32    3.33
  -6  -8   6    2.37    3.92
  -6   8   7  116.86   18.42
   6  -8  -7  129.61   17.97
   6  -8  -7  115.16   18.70
   6   8  -7   98.52   17.53
  -6  -8   7  131.63   19.09
  -6   8   8    2.47    3.86
   6  -8  -8    4.79    3.52
   6  -8  -8    0.74    3.94
  -6  -8   8    2.44    3.96
   6  -8  -9  156.69   23.82
   6  -8  -9  165.96   25.18
  -6  -8   9  174.66   25.02
  -6   8  10   34.68    9.26
   6  -8 -10   50.12   10.18
  -6  -8  10   47.68    9.79
  -6   8  11  141.69   20.20
   6  -8 -11  110.17   19.42
  -6  -8  11  109.34   18.78
  -6   8  12   15.06    6.70
   6  -8 -12   30.18    8.38
  -6  -8  12   29.20    7.59
  -6   8  13    1.82    3.99
   6  -8 -13    2.78    5.62
  -6  -8  13    7.45    4.60
  -6   8  14    6.01    5.19
   6  -8 -14    4.73    5.70
  -6  -8  14    0.98    4.26
   6  -8 -15   88.99   13.03
  -6  -8  15   13.34    6.61
   6  -8 -16    0.10    5.02
   6  -8 -17   49.56   11.62
  -6   8  18    1.55    4.67
   6  -8 -18   -1.02    4.34
  -6   8  19   19.81    7.68
   6  -8 -19   21.97    8.56
  -6  -8  19   33.87    8.89
  -6   8  20   -1.04    3.92
   6  -8 -20   -0.49    4.51
  -6  -8  20    1.33    4.36
  -6   8  21   19.71    7.00
   6  -8 -21    2.71    5.28
  -6  -8  21   34.78    8.97
  -6   8  22    3.43    5.20
   6  -8 -22    6.02    5.93
  -6  -8  22    3.29    5.21
  -6   8  23    0.12    4.36
   6  -8 -23    5.76    6.60
  -6  -8  23   17.74    7.90
  -6   8  24    2.75    4.45
   6  -8 -24    5.03    5.32
  -6  -8  24    2.03    4.38
  -6   8  25    6.06    6.62
   6  -8 -25   25.51    9.07
  -6  -8  25   28.92    8.65
  -6   8  26   18.23    7.66
   6  -8 -26    9.26    7.52
  -6  -8  26    4.22    6.07
  -6   8  27   34.40    9.84
   6  -8 -27   32.55   10.46
  -6  -8  27   16.50    7.83
  -6   8  28    0.55    4.66
   6  -8 -28    0.48    6.58
  -6  -8  28   -2.29    5.29
  -6   8  29   -0.32    6.92
   6  -8 -29   -1.77    6.64
  -6  -8  29   -3.09    5.50
  -6   8  30    1.72    4.94
   6  -8 -30    0.76    5.00
  -6  -8  30   -3.02    6.07
  -6   8  31   10.55    7.88
   6  -8 -31   17.65    8.89
  -6  -8  31   17.70    8.06
  -6   8  32    6.59    6.05
   6  -8 -32    0.97    6.15
  -6  -8  32    5.42    5.77
  -6   8  33    9.21    7.24
   6  -8 -33    2.31    7.08
  -6  -8  33    0.83    5.26
  -6   8  34   -0.74    5.00
   6  -8 -34   -0.46    6.01
  -6  -8  34   -2.48    4.90
  -6   8  35    2.31    5.16
   6  -8 -35    3.64    7.43
  -6  -8  35    1.84    5.11
  -6   8  36    5.17    6.70
   6  -8 -36   -2.27    7.96
  -6  -8  36    0.39    6.07
   6  -8 -37    7.05    7.71
  -6  -8  37    9.71    7.45
  -6  -8  38   -3.54    6.59
  -6   9   1    4.03    3.13
   6  -9  -1   11.52    3.87
   6  -9  -1    9.55    5.20
   6   9  -1   12.36    4.28
  -6  -9   1   12.09    4.56
  -6   9   2   20.27    5.24
   6  -9  -2   15.61    4.62
   6  -9  -2   11.29    5.28
   6   9  -2    9.37    4.50
  -6  -9   2   12.65    5.04
  -6   9   3  167.27   27.65
   6  -9  -3  184.86   27.31
   6  -9  -3  210.28   28.69
   6   9  -3  222.32   28.27
  -6  -9   3  224.13   28.93
  -6   9   4   17.37    5.43
   6  -9  -4   22.61    5.33
   6  -9  -4   20.94    6.36
   6   9  -4   14.01    5.07
  -6  -9   4   19.46    5.70
  -6   9   5    4.23    3.31
   6  -9  -5    4.33    3.31
   6  -9  -5    0.92    3.16
   6   9  -5    2.34    3.28
  -6  -9   5    3.40    3.54
  -6   9   6   11.30    5.07
   6  -9  -6    8.22    4.17
   6  -9  -6   21.60    5.71
   6   9  -6   18.07    5.13
  -6  -9   6   25.97    6.19
  -6   9   7   13.60    5.51
   6  -9  -7   17.17    4.90
   6  -9  -7   11.18    5.58
   6   9  -7   18.41    5.48
  -6  -9   7   21.35    6.06
  -6   9   8   -0.39    3.53
   6  -9  -8   -0.47    2.99
   6  -9  -8    2.39    4.23
  -6  -9   8   -0.24    2.71
  -6   9   9  109.62   17.47
   6  -9  -9   98.45   15.88
   6  -9  -9   82.96   16.68
  -6  -9   9  120.49   17.51
  -6   9  10    6.70    5.30
   6  -9 -10    3.71    4.52
  -6  -9  10    5.26    4.19
  -6   9  11   -1.78    4.12
   6  -9 -11    5.14    4.78
  -6  -9  11   -1.57    3.52
  -6   9  12    6.44    5.04
   6  -9 -12    1.92    5.67
  -6  -9  12    6.91    5.04
  -6   9  13  119.63   18.58
   6  -9 -13   89.52   17.63
  -6  -9  13  103.01   17.53
  -6   9  14    0.16    4.92
   6  -9 -14    2.72    5.26
  -6  -9  14    8.73    5.02
   6  -9 -15   22.74    8.13
  -6  -9  15   34.38    8.74
   6  -9 -16   12.43    6.41
   6  -9 -17   10.40    6.82
  -6   9  18   -0.66    4.30
   6  -9 -18    7.21    5.19
  -6   9  19   48.73   11.62
   6  -9 -19   50.86   13.02
  -6  -9  19   52.30   11.60
  -6   9  20    1.67    3.95
   6  -9 -20    0.58    5.19
  -6  -9  20    6.95    5.10
  -6   9  21    3.03    4.11
   6  -9 -21    5.13    5.30
  -6  -9  21   -2.24    4.00
  -6   9  22    3.48    5.31
   6  -9 -22   -1.17    5.85
  -6  -9  22   -2.75    5.07
  -6   9  23   34.22   10.20
   6  -9 -23   40.51   11.10
  -6  -9  23   43.40   10.89
  -6   9  24    4.77    5.84
   6  -9 -24    0.94    6.03
  -6  -9  24   -3.12    5.62
  -6   9  25   14.49    7.79
   6  -9 -25    9.74    7.22
  -6  -9  25   13.05    6.65
  -6   9  26   -0.30    5.64
   6  -9 -26    1.30    5.47
  -6  -9  26    6.26    5.96
  -6   9  27    4.11    4.85
   6  -9 -27    1.64    5.14
  -6  -9  27    9.60    5.81
  -6   9  28    1.79    4.45
   6  -9 -28    5.55    6.44
  -6  -9  28   -0.84    5.37
  -6   9  29   11.81    7.02
   6  -9 -29    2.33    5.85
  -6  -9  29   14.35    7.77
  -6   9  30    3.52    5.31
   6  -9 -30    3.65    6.74
  -6  -9  30    6.04    5.43
  -6   9  31    1.14    5.46
   6  -9 -31   -3.81    7.92
  -6  -9  31    7.28    5.43
  -6   9  32   -1.66    4.92
   6  -9 -32   -0.67    7.19
  -6  -9  32    1.53    3.97
  -6   9  33   -1.22    5.99
   6  -9 -33    5.12    6.94
  -6   9  34   -1.11    5.72
   6  -9 -34   -2.12    7.07
  -6   9  35   -2.81    6.28
   6  -9 -35    0.08    7.11
   6 -10  -1   41.39    7.60
  -6 -10   1    5.55    4.50
   6 -10  -2   20.09    5.94
  -6 -10   2   19.05    5.93
  -6  10   3   -0.65    2.78
   6 -10  -3   -0.19    3.28
  -6 -10   3    0.26    2.85
  -6  10   4   15.64    4.74
   6 -10  -4    9.54    5.16
  -6 -10   4    7.35    4.44
  -6  10   5   51.79    9.73
   6 -10  -5   48.50   10.01
  -6 -10   5   43.90    9.59
  -6  10   6    4.40    3.91
   6 -10  -6    1.79    3.82
  -6 -10   6    0.01    2.92
  -6  10   7   26.03    7.08
   6 -10  -7   32.49    8.08
  -6 -10   7   33.11    8.00
  -6  10   8   -0.94    3.17
   6 -10  -8   -0.79    3.64
  -6 -10   8    0.72    3.93
  -6  10   9   -1.18    3.95
   6 -10  -9    0.29    3.46
  -6 -10   9   -0.14    3.25
  -6  10  10    2.56    4.11
   6 -10 -10    6.32    4.77
  -6 -10  10    0.28    3.17
  -6  10  11  101.59   19.11
   6 -10 -11  115.35   19.76
  -6 -10  11  145.06   20.10
  -6  10  12   -0.13    3.40
   6 -10 -12    1.51    3.74
  -6 -10  12    1.01    4.76
  -6  10  13   18.50    6.99
   6 -10 -13   23.91    7.66
  -6 -10  13   31.29    8.04
  -6  10  14   11.58    5.89
   6 -10 -14   12.74    6.18
  -6 -10  14   10.58    5.28
   6 -10 -15   54.50   12.41
  -6 -10  15   69.23   13.07
   6 -10 -16    2.51    4.87
   6 -10 -17   30.33    8.77
  -6  10  18    2.71    4.76
   6 -10 -18    1.34    5.11
  -6  10  19    3.91    5.30
   6 -10 -19    6.14    6.69
  -6 -10  19    6.61    5.30
  -6  10  20   -2.84    5.20
   6 -10 -20   -2.24    4.93
  -6 -10  20    1.46    4.06
  -6  10  21   48.55   12.45
   6 -10 -21   50.95   12.93
  -6 -10  21   68.96   13.45
  -6  10  22    6.24    5.31
   6 -10 -22    4.71    5.63
  -6  10  23    2.23    4.50
   6 -10 -23    5.43    5.53
  -6  10  24    0.54    4.13
   6 -10 -24    0.60    5.12
  -6  10  25    7.86    5.89
   6 -10 -25   12.87    7.76
  -6  10  26   -1.19    4.79
   6 -10 -26    5.46    6.31
  -6  10  27   14.73    6.34
   6 -10 -27    1.63    6.46
  -6  10  28   -0.37    3.85
   6 -10 -28    2.99    7.00
  -6  10  29    1.33    4.72
   6 -10 -29    1.17    6.03
  -6  10  30    0.14    5.03
   6 -10 -30    3.32    6.88
  -6  10  31    5.37    5.23
   6 -10 -31    1.94    4.92
  -6  10  32   -2.04    6.08
   6 -10 -32   -0.68    5.29
  -6  10  33    6.49    5.65
  -6  10  34    3.15    6.04
  -6  10  35    0.70    5.15
   6 -11  -1    7.12    4.45
  -6 -11   1    6.87    4.01
   6 -11  -2    1.03    3.91
  -6 -11   2    1.23    3.57
   6 -11  -3   45.32    9.65
  -6 -11   3   55.47   10.29
   6 -11  -4    0.14    3.31
  -6 -11   4   -1.23    3.41
   6 -11  -5    2.29    4.12
  -6 -11   5    1.46    3.60
   6 -11  -6    3.16    4.43
  -6 -11   6    2.92    3.62
   6 -11  -7    8.84    5.02
   6 -11  -8   21.69    6.77
   6 -11  -9   30.26    7.91
   6 -11 -10    0.96    5.01
   6 -11 -11    2.01    4.76
   6 -11 -12    7.11    5.04
   6 -11 -13   49.22   10.79
   6 -11 -14   -0.39    3.76
   6 -11 -15   22.89    7.62
   6 -11 -16    1.61    4.27
   6 -11 -17   22.05    7.51
   6 -11 -18   -0.59    5.09
   6 -11 -19   33.30    9.57
   6 -11 -20    4.02    5.91
   6 -11 -21    2.97    5.43
   6 -11 -22   -0.39    5.93
   6 -11 -23   19.35    8.99
   6 -11 -24   -1.11    4.57
   6 -11 -25   12.75    7.21
   6 -11 -26   -2.32    6.40
   6 -11 -27   -0.68    5.58
   6 -11 -28    3.23    4.67
   6 -11 -29   11.80    8.15
   6 -11 -30    0.63    6.13
   6 -12  -1   47.69    9.60
   6 -12  -2    2.58    3.22
   6 -12  -3    0.47    3.66
   6 -12  -4    0.33    3.93
   6 -12  -5    7.09    4.49
   6 -12  -6    3.25    3.89
   6 -12  -7    3.70    4.30
   6 -12  -8   -0.83    3.33
   6 -12  -9    8.11    5.28
   6 -12 -10    4.57    3.89
   6 -12 -11   47.03   10.70
   6 -12 -12   -1.49    4.49
   6 -12 -13    2.70    4.37
   6 -12 -14   -2.17    4.84
   6 -12 -15   30.41    8.72
   6 -12 -16    7.64    5.74
   6 -12 -17   17.75    7.21
   6 -12 -18   -0.78    5.09
   6 -12 -19    0.97    4.65
   6 -12 -20    2.08    4.00
   6 -12 -21   20.44    8.21
   6 -12 -22    3.72    5.09
   6 -12 -23    2.35    6.50
   6 -12 -24    0.31    4.97
   6 -12 -25    7.11    5.96
   6 -12 -26   -0.01    4.68
   6 -12 -27   11.35    8.26
   6 -13  -1    8.18    4.18
   6 -13  -2    4.19    4.01
   6 -13  -3   64.42   11.77
   6 -13  -4   12.19    5.06
   6 -13  -5    8.16    4.70
   6 -13  -6    8.62    4.77
   6 -13  -7   24.85    6.77
   6 -13  -8    9.84    5.84
   6 -13  -9   43.46    9.80
   6 -13 -10    0.05    3.72
   6 -13 -11    1.29    4.25
   6 -13 -12   11.88    5.72
   6 -13 -13   22.81    7.59
   6 -13 -14   -1.43    4.06
   6 -13 -15    3.28    4.61
   6 -13 -16    5.00    5.99
   6 -13 -17   10.82    6.29
   6 -13 -18    1.29    5.44
   6 -13 -19   12.03    7.25
   6 -13 -20    3.89    6.00
   6 -13 -21    0.19    5.16
   6 -13 -22   -2.98    5.56
   6 -13 -23   12.45    7.35
   6 -13 -24   -3.36    6.42
   6 -14  -1   15.96    5.28
   6 -14  -2    9.32    4.44
   6 -14  -3   -1.67    3.62
   6 -14  -4    4.85    4.01
   6 -14  -5   19.35    6.33
   6 -14  -6   30.79    7.76
   6 -14  -7    7.79    4.75
   6 -14  -8   -0.39    3.93
   6 -14  -9   12.66    5.27
   6 -14 -10    2.20    4.20
   6 -14 -11    8.39    5.74
   6 -14 -12    7.57    5.29
   6 -14 -13   -1.74    4.71
   6 -14 -14    2.58    3.62
   6 -14 -15    2.88    5.11
   6 -14 -16    5.20    5.24
   6 -14 -17    8.54    5.56
   6 -14 -18    8.12    4.97
   6 -14 -19   -1.39    4.93
   6 -14 -20   -0.22    5.06
   6 -14 -21   10.61    6.44
   6 -15  -1    0.53    3.30
   6 -15  -2   13.26    5.11
   6 -15  -3    6.94    4.26
   6 -15  -4    5.60    3.92
   6 -15  -5    0.45    3.17
   6 -15  -6    0.63    3.85
   6 -15  -7    7.15    4.68
   6 -15  -8    0.89    3.07
   6 -15  -9    6.50    4.71
   6 -15 -10   13.99    5.84
   6 -15 -11    0.06    4.16
   6 -15 -12    6.19    5.12
   6 -15 -13    9.45    5.17
   6 -15 -14    8.16    5.05
   6 -15 -15   -2.68    4.99
   6 -15 -16    1.36    4.03
   6 -15 -17    3.71    4.58
   6 -15 -18    6.76    5.43
   6 -16  -1    4.29    4.01
   6 -16  -2    1.18    2.88
   6 -16  -3   -0.09    3.52
   6 -16  -4    1.14    3.57
   6 -16  -5    1.91    3.65
   6 -16  -6    1.44    3.70
   6 -16  -7    1.15    3.75
   6 -16  -8    0.55    3.47
   6 -16  -9    1.09    4.15
   6 -16 -10   -0.78    3.75
   6 -16 -11    1.46    3.64
   6 -16 -12   -1.96    4.23
   6 -16 -13   -2.55    4.91
   6 -16 -14   -0.69    4.47
   6 -17  -1    0.94    3.20
   6 -17  -2    4.30    3.36
   6 -17  -3    1.60    3.51
   6 -17  -4    0.92    3.56
   6 -17  -5    0.86    3.70
   6 -17  -6   -0.75    3.23
   6 -17  -7    5.44    4.26
   6 -17  -8   -0.42    3.92
   6 -17  -9    0.35    3.70
   6 -17 -10    1.02    4.46
   6 -18  -1    0.94    3.20
   6 -18  -2   -0.03    3.22
   6 -18  -3   -0.73    3.51
   6 -18  -4    0.47    3.20
   6 -18  -5   -0.58    3.05
  -5   0   1    5.24    2.56
  -5   0   1    3.66    3.75
   5   0  -1    5.92    3.64
   5   0  -1    0.66    3.85
  -5   0   2   -1.33    3.18
  -5   0   2    0.71    3.38
   5   0  -2   -0.16    2.10
   5   0  -2   -1.35    3.69
  -5   0   3   94.50   15.99
  -5   0   3  129.42   17.33
   5   0  -3  109.56   16.13
   5   0  -3  103.53   16.88
  -5   0   4   -1.42    3.21
  -5   0   4    0.74    3.51
   5   0  -4   -0.57    2.91
   5   0  -4   -0.21    3.82
  -5   0   5 2387.65  322.32
  -5   0   5 2476.13  322.68
   5   0  -5 2565.41  322.19
   5   0  -5 2992.92  323.86
  -5   0   6   -0.62    3.85
  -5   0   6   -0.64    3.57
   5   0  -6   -0.94    3.34
   5   0  -6    0.81    4.45
  -5   0   7  103.20   15.96
  -5   0   7   88.52   15.70
   5   0  -7  101.87   15.40
   5   0  -7  103.13   16.45
  -5   0   8   -0.71    3.40
  -5   0   8   -0.49    4.03
   5   0  -8   -0.71    3.83
   5   0  -8   -1.05    4.03
  -5   0   9  489.46   74.01
  -5   0   9  641.28   75.21
   5   0  -9  556.45   74.02
   5   0  -9  640.66   75.73
  -5   0  10    1.27    3.16
  -5   0  10   -0.09    3.65
   5   0 -10   -1.91    3.72
   5   0 -10    0.42    4.15
  -5   0  11   32.94    8.16
  -5   0  11   47.86    9.24
   5   0 -11   32.56    7.61
   5   0 -11   36.33    8.85
  -5   0  12   -1.94    3.51
  -5   0  12   -0.84    3.87
   5   0 -12    1.39    3.01
   5   0 -12    0.52    3.17
  -5   0  13   12.64    6.10
  -5   0  13    5.43    4.76
   5   0 -13   26.37    7.23
  -5   0  14   -1.05    3.77
  -5   0  14    0.79    3.76
   5   0 -14   -0.72    3.73
  -5   0  15  132.00   22.50
  -5   0  15  146.47   22.84
   5   0 -15  165.84   23.95
  -5   0  16   -0.78    3.43
  -5   0  16    0.99    3.63
   5   0 -16   -0.29    4.23
  -5   0  17  135.48   20.32
  -5   0  17  115.77   19.50
   5   0 -17  101.97   19.55
  -5   0  18   -0.56    4.28
   5   0 -18    5.91    5.28
  -5   0  19    9.35    6.21
   5   0 -19  146.18   16.53
  -5   0  20    0.24    4.16
   5   0 -20   -2.44    5.36
  -5   0  21  339.20   38.96
   5   0 -21  188.22   36.76
  -5   0  22    0.00    4.14
   5   0 -22   -2.14    6.12
  -5   0  23    0.29    4.18
   5   0 -23   -1.55    5.00
  -5   0  24    3.63    5.42
   5   0 -24   -2.02    5.79
  -5   0  25   29.42    9.50
   5   0 -25   24.58    9.42
  -5   0  26    2.27    5.00
   5   0 -26    8.09    6.94
  -5   0  27   85.49   15.71
   5   0 -27   49.62   14.85
  -5   0  28    4.45    5.39
   5   0 -28   -0.00    4.71
  -5   0  29    5.15    5.81
  -5   0  30    2.81    4.54
  -5   0  31   44.55   12.30
  -5   0  32    3.91    5.96
  -5   0  33    2.72    5.30
  -5   0  34    1.37    5.57
  -5   0  35   16.87    8.44
  -5   0  36    0.33    4.24
  -5   0  37   18.54    9.33
  -5   0  38   -3.47    7.73
  -5   0  39    1.02    5.93
  -5   1   1  465.63   63.77
  -5   1   1  539.73   64.75
   5  -1  -1  376.98   63.07
   5  -1  -1  535.82   65.00
   5   1  -1  512.63   63.93
   5   1  -1  579.01   65.41
  -5  -1   1  492.95   64.01
  -5  -1   1  559.49   65.08
  -5   1   2    2.96    3.48
  -5   1   2    1.40    3.58
   5  -1  -2    3.94    3.44
   5  -1  -2    5.23    4.14
   5   1  -2    3.35    3.01
   5   1  -2    4.92    4.42
  -5  -1   2    3.91    3.40
  -5  -1   2    4.42    4.20
  -5   1   3  578.41   67.91
  -5   1   3  616.77   68.57
   5  -1  -3  464.11   66.95
   5  -1  -3  589.19   68.71
   5   1  -3  443.31   66.86
   5   1  -3  644.36   69.17
  -5  -1   3  449.79   67.16
  -5   1   4   19.77    5.41
  -5   1   4   10.75    5.09
   5  -1  -4   16.08    4.81
   5  -1  -4    6.14    5.12
   5   1  -4   18.63    5.05
   5   1  -4    9.33    5.12
  -5  -1   4   25.07    5.59
  -5  -1   4   14.78    5.47
  -5   1   5  103.18   16.74
  -5   1   5   95.45   16.83
   5  -1  -5  114.84   16.50
   5  -1  -5  115.72   17.42
   5   1  -5  103.25   16.24
   5   1  -5  113.58   17.60
  -5  -1   5   89.67   16.36
  -5  -1   5  159.70   18.43
  -5   1   6  928.21   96.65
  -5   1   6  763.91   96.02
   5  -1  -6  728.82   95.27
   5  -1  -6  612.32   95.65
   5   1  -6  743.58   95.33
   5   1  -6  716.64   96.22
  -5  -1   6  788.58   96.05
  -5  -1   6  725.88   96.04
  -5   1   7  710.34   90.66
  -5   1   7  727.22   90.87
   5  -1  -7  654.88   89.94
   5  -1  -7  679.27   91.03
   5   1  -7  715.93   90.18
   5   1  -7  711.24   91.26
  -5  -1   7  691.24   90.57
  -5  -1   7  746.17   91.15
  -5   1   8   -1.94    3.98
  -5   1   8    1.10    3.78
   5  -1  -8    0.81    3.39
   5  -1  -8    0.57    4.13
   5   1  -8   -0.76    3.38
   5   1  -8    0.66    3.60
  -5  -1   8   -1.14    3.98
  -5  -1   8    4.52    4.26
  -5   1   9   56.43   10.20
  -5   1   9   51.66   10.17
   5  -1  -9   57.96    9.91
   5  -1  -9   49.42   10.55
   5   1  -9   52.96   10.76
  -5  -1   9   35.06    9.08
  -5  -1   9   60.03   10.84
  -5   1  10    2.59    2.89
  -5   1  10    4.52    4.17
   5  -1 -10    3.46    3.69
   5  -1 -10   -0.80    4.06
   5   1 -10   -0.15    2.82
   5   1 -10    4.74    5.02
  -5  -1  10    3.74    3.81
  -5  -1  10    0.79    4.18
  -5   1  11  224.01   30.92
  -5   1  11  196.34   30.34
   5  -1 -11  194.04   29.87
   5  -1 -11  249.96   31.92
   5   1 -11  208.94   30.09
   5   1 -11  217.45   31.36
  -5  -1  11  224.35   30.76
  -5  -1  11  218.76   30.93
  -5   1  12   28.37    6.72
  -5   1  12   15.62    5.77
   5  -1 -12   22.99    6.06
   5  -1 -12   27.25    7.39
   5   1 -12   10.98    5.09
   5   1 -12   15.62    6.57
  -5  -1  12   20.98    6.08
  -5  -1  12   12.19    5.70
  -5   1  13  489.52   65.11
  -5   1  13  446.70   64.60
   5  -1 -13  540.20   64.69
   5  -1 -13  462.43   65.44
   5   1 -13  525.78   64.54
   5   1 -13  468.15   65.49
  -5  -1  13  476.97   64.97
  -5  -1  13  485.48   65.14
  -5   1  14    0.40    3.85
  -5   1  14    5.05    4.07
   5  -1 -14   -1.33    4.24
   5   1 -14    0.62    4.41
  -5  -1  14    3.46    4.46
  -5  -1  14    0.15    4.14
  -5   1  15   48.58   10.10
  -5   1  15   44.44    9.99
   5  -1 -15   36.58   10.10
   5   1 -15   64.73   11.93
  -5  -1  15   56.28   10.79
  -5  -1  15   38.87    9.73
  -5   1  16    5.77    4.63
  -5   1  16    3.82    4.38
   5  -1 -16    4.08    5.05
   5   1 -16    1.70    3.70
  -5  -1  16    7.39    5.25
  -5  -1  16    6.16    4.83
  -5   1  17   27.82    8.25
  -5   1  17   45.48    9.17
   5  -1 -17   29.20    8.81
   5   1 -17   26.13    8.74
  -5  -1  17   25.60    7.85
  -5  -1  17   32.87    8.57
  -5   1  18    3.11    4.68
   5  -1 -18    3.76    4.88
   5   1 -18    6.91    5.16
  -5  -1  18    0.64    4.06
  -5  -1  18   -0.90    3.96
   5  -1 -19  183.97   31.74
   5   1 -19  242.82   33.33
  -5  -1  19  209.10   31.62
   5  -1 -20   12.27    6.53
   5   1 -20    6.29    5.77
  -5  -1  20    2.38    4.87
  -5   1  21    6.59    5.73
   5  -1 -21    0.45    5.68
   5   1 -21   -0.33    4.78
  -5  -1  21    0.76    4.18
  -5  -1  21    0.61    4.64
  -5   1  22    2.06    6.60
   5  -1 -22   10.11    6.77
   5   1 -22   11.82    7.01
  -5  -1  22   16.61    6.81
  -5  -1  22   20.88    7.59
  -5   1  23   77.89   14.72
   5  -1 -23   45.42   13.60
   5   1 -23   56.52   14.31
  -5  -1  23   78.22   14.67
  -5   1  24    3.51    5.31
   5  -1 -24    1.30    5.55
   5   1 -24   -1.42    6.02
  -5  -1  24    5.32    4.97
  -5   1  25   32.40    8.64
   5  -1 -25    7.65    7.79
   5   1 -25   25.21    9.12
  -5  -1  25   26.94    8.94
  -5   1  26   11.70    5.26
   5  -1 -26    1.94    6.26
   5   1 -26    7.66    6.78
  -5  -1  26    6.18    6.00
  -5   1  27  106.17   18.47
   5  -1 -27   72.96   17.54
  -5  -1  27   81.69   16.85
  -5   1  28    3.30    5.97
  -5  -1  28   10.81    6.70
  -5   1  29   51.50   12.97
  -5  -1  29   69.52   14.55
  -5   1  30    1.45    4.79
  -5  -1  30    1.34    5.21
  -5   1  31    0.72    5.02
  -5  -1  31   -3.01    5.85
  -5   1  32    1.03    5.63
  -5  -1  32    3.99    6.91
  -5   1  33   79.08   16.14
  -5  -1  33   54.60   14.45
  -5   1  34   -1.63    5.51
  -5  -1  34   -0.14    4.47
  -5   1  35    4.30    6.53
  -5  -1  35   14.16    7.40
  -5   1  36    1.19    5.87
  -5  -1  36   -0.55    6.24
  -5   1  37   19.61    8.32
  -5  -1  37   13.68    8.10
  -5   1  38    6.99    6.79
  -5  -1  38    3.72    5.84
  -5  -1  39   15.26    8.50
  -5   2   1    3.48    3.10
  -5   2   1    3.64    3.71
   5  -2  -1    4.21    3.27
   5  -2  -1    6.26    4.24
   5   2  -1    3.68    3.11
   5   2  -1    8.01    4.51
  -5  -2   1   -1.91    3.49
  -5  -2   1    2.00    4.42
  -5   2   2   25.77    5.71
  -5   2   2   25.64    5.98
   5  -2  -2   27.84    5.51
   5  -2  -2   19.60    6.14
   5   2  -2   15.05    4.93
   5   2  -2   11.04    5.20
  -5  -2   2   21.07    5.25
  -5  -2   2   14.59    5.41
  -5   2   3  158.09   27.66
  -5   2   3  230.43   28.89
   5  -2  -3  212.04   28.01
   5  -2  -3  195.01   28.77
   5   2  -3  196.79   27.98
   5   2  -3  239.86   29.60
  -5  -2   3  199.75   28.28
  -5  -2   3  233.90   29.46
  -5   2   4   71.88   12.47
  -5   2   4   82.19   12.80
   5  -2  -4   78.62   12.16
   5  -2  -4   65.56   12.62
   5   2  -4   86.25   12.42
   5   2  -4   73.03   13.02
  -5  -2   4   63.55   12.06
  -5  -2   4   85.05   13.36
  -5   2   5  678.79   91.34
  -5   2   5  778.83   91.89
   5  -2  -5  730.15   91.07
   5  -2  -5  640.90   91.59
   5   2  -5  695.64   90.98
   5   2  -5  812.79   92.63
  -5  -2   5  644.83   91.19
  -5  -2   5  754.33   92.15
  -5   2   6   10.12    4.70
  -5   2   6   11.67    4.96
   5  -2  -6   11.51    4.39
   5  -2  -6   11.11    4.81
   5   2  -6   14.48    4.48
   5   2  -6   13.02    5.65
  -5  -2   6   13.68    4.99
  -5  -2   6    6.34    5.14
  -5   2   7  159.72   19.54
  -5   2   7  128.17   18.87
   5  -2  -7  135.95   18.51
   5  -2  -7   90.14   18.31
   5   2  -7  103.77   17.79
   5   2  -7  133.01   19.62
  -5  -2   7  132.42   18.98
  -5   2   8   14.46    4.81
  -5   2   8   16.57    5.39
   5  -2  -8    6.03    3.82
   5  -2  -8   23.07    6.18
   5   2  -8    8.60    4.04
   5   2  -8    6.81    4.66
  -5  -2   8    5.49    3.63
  -5  -2   8   18.49    5.55
  -5   2   9  716.82   97.31
  -5   2   9  711.10   97.23
   5  -2  -9  753.65   97.02
   5  -2  -9  683.19   97.65
   5   2  -9  775.80   97.08
   5   2  -9  839.84   98.64
  -5  -2   9  801.20   97.72
  -5  -2   9  790.86   98.00
  -5   2  10   11.62    4.22
  -5   2  10    2.84    3.74
   5  -2 -10    3.86    3.59
   5  -2 -10    4.88    4.72
   5   2 -10    3.97    4.25
   5   2 -10    0.98    4.24
  -5  -2  10    2.56    4.02
  -5  -2  10   -0.27    3.58
  -5   2  11    6.72    4.10
  -5   2  11   -0.39    3.96
   5  -2 -11    1.21    3.34
   5  -2 -11    7.29    5.01
   5   2 -11    4.02    3.73
   5   2 -11   13.20    5.20
  -5  -2  11   10.05    4.74
  -5  -2  11    6.69    4.37
  -5   2  12   84.92   16.95
  -5   2  12  118.72   17.70
   5  -2 -12  103.97   16.83
   5  -2 -12  100.10   17.89
   5   2 -12  126.38   17.57
   5   2 -12  101.25   18.09
  -5  -2  12  126.09   18.02
  -5  -2  12  108.11   17.75
  -5   2  13   58.63   11.96
  -5   2  13   73.11   12.59
   5  -2 -13   68.49   12.03
   5  -2 -13  103.35   14.75
   5   2 -13   63.82   11.90
   5   2 -13   53.94   12.50
  -5  -2  13   65.18   12.51
  -5   2  14   53.98    9.97
  -5   2  14   35.93    8.61
   5  -2 -14   22.24    8.22
   5   2 -14   33.37    9.22
  -5  -2  14   60.09   10.53
  -5  -2  14   37.84    9.15
  -5   2  15  398.16   56.72
  -5   2  15  504.33   57.52
   5  -2 -15  412.95   57.46
   5   2 -15  439.87   57.87
  -5  -2  15  376.53   56.38
  -5  -2  15  401.65   56.82
  -5   2  16    3.88    4.43
   5  -2 -16    3.89    4.77
   5   2 -16    4.31    5.04
  -5  -2  16    1.81    4.19
  -5  -2  16    6.17    4.85
  -5   2  17   10.59    5.45
   5  -2 -17   15.26    6.48
   5   2 -17    7.73    5.72
  -5  -2  17    7.82    4.48
  -5  -2  17    1.59    4.37
   5  -2 -18   -2.00    5.05
   5   2 -18    0.18    3.79
  -5  -2  18    3.98    4.31
  -5  -2  18    3.44    4.68
   5  -2 -19  125.79   22.85
   5   2 -19  128.39   22.92
  -5  -2  19  158.82   23.33
   5  -2 -20   63.31   14.32
   5   2 -20   68.57   14.77
  -5  -2  20   71.33   14.36
  -5   2  21    1.54    6.01
   5  -2 -21    1.32    4.75
   5   2 -21   12.13    6.93
  -5  -2  21   14.87    6.28
  -5  -2  21    6.41    5.39
  -5   2  22   22.13    7.53
   5  -2 -22   16.70    7.72
   5   2 -22   27.64    8.66
  -5  -2  22    8.49    6.00
  -5  -2  22   11.97    6.83
  -5   2  23    4.63    6.27
   5  -2 -23   14.71    7.53
   5   2 -23   24.57    8.66
  -5  -2  23    8.73    6.94
  -5  -2  23   20.16    8.18
  -5   2  24   -3.09    5.66
   5  -2 -24    6.07    6.56
   5   2 -24    2.09    5.12
  -5  -2  24    1.40    5.70
  -5   2  25   75.94   17.89
  -5  -2  25  132.68   20.16
  -5   2  26   23.29    8.13
  -5  -2  26    9.19    5.77
  -5   2  27   82.61   13.66
  -5  -2  27    6.16    5.30
  -5   2  28   -2.13    5.14
   5  -2 -28   12.72    8.08
  -5  -2  28    1.92    4.97
  -5   2  29   51.34   12.74
   5  -2 -29   48.93   13.62
  -5  -2  29   51.45   12.37
  -5   2  30   13.65    7.17
   5  -2 -30   11.20    7.39
  -5  -2  30    2.60    5.52
  -5   2  31   58.67   13.25
   5  -2 -31   45.06   13.93
  -5  -2  31   51.87   12.91
  -5   2  32    3.81    5.77
  -5  -2  32    4.34    4.85
  -5   2  33    5.06    5.40
  -5  -2  33    5.32    5.90
  -5   2  34    2.83    6.01
  -5  -2  34    0.11    5.17
  -5   2  35    8.54    6.96
  -5  -2  35    4.99    6.94
  -5   2  36    4.38    6.59
  -5  -2  36    1.07    5.52
  -5   2  37    8.26    6.05
  -5  -2  37    6.81    6.43
  -5   2  38   -2.29    5.67
  -5  -2  38   -3.65    5.58
  -5  -2  39    0.06    5.58
  -5   3   1  321.16   45.63
  -5   3   1  338.44   46.02
   5  -3  -1  321.47   45.39
   5  -3  -1  333.51   46.41
   5   3  -1  408.76   46.22
   5   3  -1  286.65   46.11
  -5  -3   1  416.36   46.63
  -5  -3   1  379.06   47.08
  -5   3   2   81.42   11.58
  -5   3   2   80.97   11.91
   5  -3  -2   62.93   10.69
   5  -3  -2   67.58   11.82
   5   3  -2   54.75   10.68
   5   3  -2   55.11   11.69
  -5  -3   2   62.44   11.11
  -5  -3   2   73.63   12.32
  -5   3   3  151.01   19.79
   5  -3  -3  115.28   18.61
   5  -3  -3  118.52   19.48
   5   3  -3  190.23   20.15
   5   3  -3   93.64   19.09
  -5  -3   3  144.10   19.53
  -5  -3   3  125.31   19.81
  -5   3   4    0.77    3.10
  -5   3   4    1.92    3.85
   5  -3  -4    4.26    3.28
   5  -3  -4    2.00    4.12
   5   3  -4    1.33    2.70
   5   3  -4    2.96    3.92
  -5  -3   4    2.13    2.99
  -5  -3   4    1.09    3.90
  -5   3   5  269.10   33.64
  -5   3   5  230.40   33.21
   5  -3  -5  231.87   32.68
   5  -3  -5  249.73   33.83
   5   3  -5  220.67   33.64
  -5  -3   5  244.80   33.38
  -5  -3   5  257.83   34.13
  -5   3   6  213.35   30.81
  -5   3   6  262.90   31.43
   5  -3  -6  185.68   30.08
   5   3  -6  256.02   30.86
   5   3  -6  237.59   31.80
  -5  -3   6  173.64   30.28
  -5  -3   6  278.12   32.27
  -5   3   7  118.54   15.26
  -5   3   7   79.56   14.04
   5  -3  -7   85.71   13.85
   5  -3  -7   86.41   15.07
   5   3  -7   67.34   13.28
   5   3  -7   78.00   14.86
  -5  -3   7   91.55   14.49
  -5  -3   7  140.54   16.47
  -5   3   8  103.06   18.05
  -5   3   8  122.70   18.38
   5  -3  -8  138.27   18.35
   5   3  -8  103.69   17.56
   5   3  -8  141.34   19.68
  -5  -3   8  122.04   18.46
  -5  -3   8  123.56   18.93
  -5   3   9  144.23   19.17
  -5   3   9  115.71   18.31
   5  -3  -9  126.06   18.24
   5  -3  -9   74.32   17.84
   5   3  -9  116.05   17.95
   5   3  -9  119.61   19.05
  -5  -3   9  186.20   20.15
  -5  -3   9  116.93   18.90
  -5   3  10   24.34    6.84
  -5   3  10   24.23    6.54
   5  -3 -10   27.09    6.60
   5  -3 -10   26.72    7.65
   5   3 -10   27.73    6.36
   5   3 -10   22.01    7.04
  -5  -3  10   33.71    7.47
  -5  -3  10   20.90    6.92
  -5   3  11    1.18    3.74
  -5   3  11    1.36    3.39
   5  -3 -11    0.72    3.00
   5  -3 -11    0.55    3.60
   5   3 -11    0.66    3.45
   5   3 -11   -0.58    3.87
  -5  -3  11    2.68    3.65
  -5  -3  11    2.98    3.87
  -5   3  12   31.67    7.74
  -5   3  12   29.49    7.02
   5  -3 -12   29.39    6.82
   5  -3 -12   35.26    8.24
   5   3 -12   22.87    6.13
   5   3 -12   37.38    8.63
  -5  -3  12   23.60    6.95
  -5  -3  12   22.97    7.08
  -5   3  13  237.05   34.43
  -5   3  13  257.90   34.38
   5  -3 -13  252.86   33.94
   5  -3 -13  233.94   34.90
   5   3 -13  242.57   35.11
  -5  -3  13  224.98   34.13
  -5   3  14   35.03    8.24
   5  -3 -14   28.97    8.31
   5   3 -14   30.31    8.30
  -5  -3  14   33.00    8.14
  -5  -3  14   28.38    8.10
  -5   3  15    7.07    4.49
   5  -3 -15    3.36    5.21
   5   3 -15    8.39    5.45
  -5  -3  15    7.78    5.38
  -5  -3  15    1.11    3.90
  -5   3  16   35.12    9.40
   5   3 -16   29.09    9.10
  -5  -3  16   44.70    9.87
  -5  -3  16   61.70   11.20
  -5   3  17   80.75   15.42
   5  -3 -17   81.05   15.99
   5   3 -17   90.93   16.37
  -5  -3  17   82.03   15.29
  -5  -3  17   94.54   16.27
   5  -3 -18   10.68    5.95
   5   3 -18   12.08    6.32
  -5  -3  18    8.52    5.14
  -5  -3  18   12.00    5.54
   5  -3 -19   -0.31    4.97
   5   3 -19    0.01    5.05
  -5  -3  19   -1.52    4.50
   5  -3 -20    0.98    4.22
   5   3 -20   -1.20    5.54
  -5  -3  20   -0.54    4.30
  -5   3  21   71.32   13.79
   5  -3 -21   52.19   13.29
   5   3 -21   60.78   13.92
  -5  -3  21   58.17   12.98
  -5  -3  21   67.26   13.87
  -5   3  22  110.06   20.62
   5   3 -22   95.99   20.84
  -5  -3  22  165.35   22.47
  -5   3  23  121.95   21.21
  -5  -3  23  115.18   20.65
  -5   3  24   16.88    7.26
  -5  -3  24   24.60    8.51
  -5   3  25    0.89    4.07
  -5  -3  25    6.92    6.08
  -5   3  26    3.38    4.88
   5  -3 -26   -2.85    6.65
  -5  -3  26    2.53    4.97
  -5   3  27   55.35   11.80
   5  -3 -27   53.41   13.22
  -5  -3  27   21.26    8.74
  -5   3  28   16.10    7.82
   5  -3 -28   11.06    7.38
  -5  -3  28    9.49    6.92
  -5   3  29   55.11   13.07
   5  -3 -29   58.19   14.51
  -5  -3  29   42.33   11.83
  -5   3  30   -0.83    5.71
   5  -3 -30   -1.39    5.71
  -5  -3  30   -1.13    6.03
  -5   3  31   -0.69    3.75
   5  -3 -31    0.72    6.15
  -5  -3  31    6.82    5.92
  -5   3  32    9.17    6.09
   5  -3 -32    7.48    7.77
  -5  -3  32    2.30    5.72
  -5   3  33   26.76    9.37
   5  -3 -33   15.85    9.22
  -5  -3  33   27.69    9.23
  -5   3  34   -0.01    5.50
  -5  -3  34   -0.20    4.46
  -5   3  35    2.23    5.65
  -5  -3  35    1.83    4.82
  -5   3  36   -1.62    4.38
  -5  -3  36    0.00    5.34
  -5   3  37    2.23    6.54
  -5  -3  37    3.73    5.57
  -5   3  38    2.95    5.90
  -5  -3  38    1.90    5.51
  -5  -3  39    0.27    5.53
  -5   4   1   83.16   13.36
  -5   4   1   94.33   13.88
   5  -4  -1   85.88   13.23
   5  -4  -1   70.60   13.69
   5   4  -1   99.33   13.75
   5   4  -1   72.54   14.10
  -5  -4   1  105.69   15.44
  -5   4   2    6.62    4.03
  -5   4   2   15.45    4.57
   5  -4  -2   11.38    3.81
   5  -4  -2   10.33    4.83
   5   4  -2   13.40    4.42
   5   4  -2    6.02    4.54
  -5  -4   2   10.78    4.04
  -5  -4   2    4.63    4.06
  -5   4   3   50.87    8.78
  -5   4   3   42.77    8.71
   5  -4  -3   40.96    7.90
   5  -4  -3   50.47    9.38
   5   4  -3   41.15    8.32
   5   4  -3   41.47    8.79
  -5  -4   3   42.29    8.51
  -5  -4   3   59.31   10.32
  -5   4   4   53.70   10.09
  -5   4   4   67.56   10.57
   5  -4  -4   51.43    9.69
   5  -4  -4   62.63   11.02
   5   4  -4   59.17   10.02
   5   4  -4   66.20   11.53
  -5  -4   4   47.66   10.24
  -5  -4   4   76.90   11.84
  -5   4   5  217.31   29.90
  -5   4   5  196.15   29.50
   5  -4  -5  235.22   29.55
   5  -4  -5  209.10   30.18
   5   4  -5  222.76   29.60
   5   4  -5  226.92   30.58
  -5  -4   5  182.01   29.47
  -5  -4   5  238.72   30.86
  -5   4   6    0.06    3.18
  -5   4   6   -0.43    2.96
   5  -4  -6    1.30    2.66
   5  -4  -6    0.44    3.49
   5   4  -6    1.51    2.68
   5   4  -6   -0.20    3.50
  -5  -4   6    1.09    3.56
  -5  -4   6    0.03    4.03
  -5   4   7   12.41    4.97
  -5   4   7    8.66    4.32
   5  -4  -7   13.36    4.18
   5  -4  -7    6.81    4.23
   5   4  -7    7.84    3.71
   5   4  -7   15.01    4.85
  -5  -4   7   13.81    4.66
  -5  -4   7    1.86    3.97
  -5   4   8   76.59   13.34
  -5   4   8   70.49   13.02
   5  -4  -8   71.76   12.79
   5  -4  -8  101.41   14.72
   5   4  -8   97.37   13.45
   5   4  -8   85.57   14.19
  -5  -4   8   77.42   13.34
  -5  -4   8   75.92   13.73
  -5   4   9  130.59   18.86
  -5   4   9  116.88   18.21
   5  -4  -9  105.59   17.81
   5  -4  -9  120.08   19.14
   5   4  -9  119.29   18.00
   5   4  -9  109.97   19.00
  -5  -4   9  170.52   19.83
  -5  -4   9  106.93   18.59
  -5   4  10  214.45   29.14
  -5   4  10  209.56   28.62
   5  -4 -10  185.98   28.10
   5  -4 -10  190.64   29.19
   5   4 -10  223.33   28.55
   5   4 -10  198.66   29.33
  -5  -4  10  220.80   29.11
  -5  -4  10  168.89   28.73
  -5   4  11  232.53   32.46
   5  -4 -11  233.79   31.79
   5  -4 -11  252.05   33.20
   5   4 -11  204.23   31.29
   5   4 -11  194.29   32.22
  -5  -4  11  244.50   32.44
  -5  -4  11  243.86   32.95
  -5   4  12    6.61    4.14
   5  -4 -12    6.41    4.09
   5  -4 -12    1.69    3.98
   5   4 -12    4.55    3.75
   5   4 -12    2.86    3.87
  -5  -4  12    6.36    4.16
  -5  -4  12    4.93    4.99
  -5   4  13    2.38    4.46
   5  -4 -13    1.00    4.02
   5   4 -13    4.44    3.63
   5   4 -13    3.18    4.09
  -5  -4  13    3.46    3.57
  -5  -4  13    1.46    3.87
  -5   4  14   43.96    9.15
   5  -4 -14   39.07    9.07
   5   4 -14   33.78    8.95
  -5  -4  14   21.53    7.08
  -5  -4  14   31.82    8.94
  -5   4  15  365.93   51.87
   5  -4 -15  367.92   52.35
   5   4 -15  383.01   52.57
  -5  -4  15  382.55   51.91
  -5  -4  15  394.84   52.45
  -5   4  16   76.89   14.79
   5   4 -16   81.21   15.61
  -5  -4  16   93.82   15.44
  -5  -4  16   72.73   14.68
  -5   4  17  158.96   22.11
   5  -4 -17  130.47   21.74
   5   4 -17  100.39   20.61
  -5  -4  17  116.82   20.66
  -5  -4  17  147.89   21.88
   5  -4 -18    1.56    5.23
   5   4 -18    4.97    5.70
  -5  -4  18    3.52    4.55
  -5  -4  18    1.51    4.87
   5   4 -19  227.54   33.32
  -5  -4  19  200.30   32.11
  -5   4  20   -1.08    3.40
   5   4 -20    5.87    6.29
  -5  -4  20    9.30    5.65
  -5   4  21   81.70   16.13
  -5  -4  21   90.44   16.65
  -5   4  22    6.62    5.28
  -5  -4  22    2.43    4.19
  -5   4  23    8.60    5.98
   5  -4 -23    3.29    5.66
  -5  -4  23    6.14    5.50
  -5   4  24   -0.96    4.81
   5  -4 -24    2.18    5.61
  -5  -4  24    0.49    5.59
  -5   4  25   44.03   11.87
   5  -4 -25   45.21   12.78
  -5  -4  25   46.42   11.37
  -5   4  26   30.43    8.95
   5  -4 -26   13.70    7.95
  -5  -4  26   31.15    9.12
  -5   4  27   11.87    6.79
   5  -4 -27   16.03    8.57
  -5  -4  27    7.91    6.07
  -5   4  28   -0.10    5.03
   5  -4 -28    1.04    5.84
  -5  -4  28    2.47    4.84
  -5   4  29   31.67   10.35
   5  -4 -29   21.06    9.67
  -5  -4  29   36.90   10.59
  -5   4  30    8.54    6.78
   5  -4 -30   16.27    9.02
  -5  -4  30   30.27    9.08
  -5   4  31   36.88   10.44
   5  -4 -31   20.81    9.74
  -5  -4  31   22.66    9.57
  -5   4  32    4.86    6.93
   5  -4 -32   23.65    9.59
  -5  -4  32   20.26    8.23
  -5   4  33   -0.58    5.16
   5  -4 -33    2.94    6.77
  -5  -4  33   -1.85    6.67
  -5   4  34   10.98    6.79
   5  -4 -34    8.42    7.24
  -5  -4  34    5.54    7.24
  -5   4  35   18.98    8.51
  -5  -4  35    9.58    7.83
  -5   4  36   10.17    8.70
  -5  -4  36    8.28    6.25
  -5   4  37    6.56    6.00
  -5  -4  37    2.65    5.69
  -5   4  38   -0.27    4.40
  -5  -4  38    4.31    6.53
  -5  -4  39    1.13    5.53
  -5   5   1  267.61   34.64
  -5   5   1  249.47   34.37
   5  -5  -1  239.50   34.05
   5  -5  -1  250.55   34.97
   5   5  -1  273.41   34.69
   5   5  -1  230.61   35.02
  -5  -5   1  223.52   34.40
  -5  -5   1  367.64   37.20
  -5   5   2   57.76   10.79
  -5   5   2   72.04   11.15
   5  -5  -2   76.61   11.06
   5  -5  -2   58.15   11.42
   5   5  -2   64.00   10.81
   5   5  -2   67.31   11.74
  -5  -5   2   55.26   10.84
  -5  -5   2   97.45   13.34
  -5   5   3  186.09   26.04
  -5   5   3  173.80   25.64
   5  -5  -3  178.36   25.52
   5  -5  -3  186.40   26.52
   5   5  -3  214.26   26.22
   5   5  -3  193.22   26.77
  -5  -5   3  176.55   26.01
  -5  -5   3  182.85   26.90
  -5   5   4   66.22    9.95
  -5   5   4   47.69    9.14
   5  -5  -4   38.73    8.61
   5  -5  -4   85.12   11.37
   5   5  -4   60.79    9.54
   5   5  -4   45.90    9.64
  -5  -5   4   47.41    9.35
  -5  -5   4   53.18   10.63
  -5   5   5   26.95    5.77
  -5   5   5   12.05    4.91
   5  -5  -5   25.71    5.51
   5  -5  -5   17.04    5.49
   5   5  -5   22.31    5.20
   5   5  -5   22.28    5.94
  -5  -5   5   15.09    5.42
  -5  -5   5   24.42    6.85
  -5   5   6    6.70    4.00
  -5   5   6   15.93    4.84
   5  -5  -6   13.24    4.26
   5  -5  -6    7.62    4.64
   5   5  -6   15.86    4.25
   5   5  -6   16.47    4.96
  -5  -5   6   11.10    4.65
  -5  -5   6   14.83    5.47
  -5   5   7  301.61   41.91
   5  -5  -7  318.47   41.57
   5  -5  -7  311.20   42.44
   5   5  -7  333.78   41.72
   5   5  -7  315.91   42.59
  -5  -5   7  324.57   42.22
  -5  -5   7  266.86   42.04
  -5   5   8  152.11   22.42
   5  -5  -8  162.07   21.99
   5  -5  -8  151.10   22.75
   5   5  -8  158.38   21.92
   5   5  -8  128.67   22.20
  -5  -5   8  157.40   22.48
  -5  -5   8  143.37   22.68
  -5   5   9   19.29    5.89
   5  -5  -9   22.95    5.70
   5  -5  -9   16.51    5.89
   5   5  -9   21.09    5.52
   5   5  -9   17.49    6.03
  -5  -5   9   20.26    5.81
  -5  -5   9   20.74    6.10
  -5   5  10    0.06    3.16
   5  -5 -10    0.96    2.97
   5  -5 -10   -0.14    3.94
   5   5 -10   -0.70    2.81
   5   5 -10   -0.34    3.80
  -5  -5  10    2.31    3.58
  -5  -5  10    0.30    3.17
  -5   5  11   19.40    5.63
   5  -5 -11   11.91    4.30
   5  -5 -11   12.17    5.23
   5   5 -11   12.47    4.48
   5   5 -11   20.32    5.91
  -5  -5  11    3.49    3.99
  -5  -5  11   14.63    5.60
  -5   5  12  340.16   42.08
   5  -5 -12  268.74   40.31
   5  -5 -12  275.11   41.61
   5   5 -12  336.51   40.97
   5   5 -12  352.42   42.56
  -5  -5  12  254.01   40.62
  -5  -5  12  290.41   41.62
  -5   5  13  284.46   45.42
   5  -5 -13  313.86   46.12
   5   5 -13  385.74   45.53
   5   5 -13  345.54   46.44
  -5  -5  13  328.71   45.65
  -5  -5  13  340.16   46.37
  -5   5  14   31.36    8.19
   5  -5 -14   35.51    8.87
   5   5 -14   35.35    8.43
  -5  -5  14   20.17    7.39
  -5  -5  14   33.59    8.51
  -5   5  15    6.61    4.44
   5  -5 -15    7.67    4.96
   5   5 -15    5.73    5.09
  -5  -5  15    2.71    4.39
  -5  -5  15    8.05    5.31
  -5   5  16   60.86   11.72
   5   5 -16   39.12   10.76
  -5  -5  16   61.40   11.56
  -5  -5  16   46.25   11.06
  -5   5  17  109.24   17.62
   5   5 -17   81.27   16.78
  -5  -5  17  105.26   17.24
  -5  -5  17   89.98   17.15
  -5  -5  18   46.29   11.07
  -5   5  20   -0.46    3.82
   5  -5 -20    3.84    4.91
  -5   5  21    0.05    5.65
   5  -5 -21   -1.44    5.67
  -5  -5  21    5.26    4.02
  -5   5  22   59.75   13.33
   5  -5 -22   64.04   14.44
  -5  -5  22   67.47   13.50
  -5   5  23   19.70    8.01
   5  -5 -23   40.86   11.02
  -5  -5  23   40.92    9.96
  -5   5  24   33.39    9.65
   5  -5 -24   22.34    9.68
  -5  -5  24   25.77    8.55
  -5   5  25   -0.09    4.30
   5  -5 -25   -0.14    5.75
  -5  -5  25   -4.21    5.60
  -5   5  26   -1.77    5.34
   5  -5 -26   -1.62    7.29
  -5  -5  26   -0.27    4.89
  -5   5  27   18.94    8.51
   5  -5 -27   28.59    9.46
  -5  -5  27    8.33    6.98
  -5   5  28   24.65    9.10
   5  -5 -28   27.23   10.04
  -5  -5  28   45.22   10.76
  -5   5  29   17.74    8.23
   5  -5 -29   33.24   10.47
  -5  -5  29   10.80    6.40
  -5   5  30    2.72    5.38
   5  -5 -30    5.00    7.37
  -5  -5  30    0.43    5.20
  -5   5  31   -2.47    5.09
   5  -5 -31    0.43    5.75
  -5  -5  31    1.17    4.86
  -5   5  32    2.46    5.75
   5  -5 -32   16.75    8.91
  -5  -5  32   16.67    7.30
  -5   5  33   11.23    6.52
   5  -5 -33   15.91    9.46
  -5  -5  33   -0.26    6.21
  -5   5  34   16.55    7.80
   5  -5 -34    0.98    6.59
  -5  -5  34    3.81    6.15
  -5   5  35    5.68    5.97
   5  -5 -35    2.18    5.97
  -5  -5  35    1.48    4.61
  -5   5  36    2.08    4.79
   5  -5 -36    5.13    6.63
  -5  -5  36    3.85    7.09
  -5   5  37   -0.14    5.38
  -5  -5  37    5.75    6.58
  -5   5  38   -2.63    5.52
  -5  -5  38    2.40    5.81
  -5  -5  39    0.99    5.33
  -5   6   1   15.97    5.05
   5  -6  -1   26.64    5.39
   5  -6  -1   25.07    6.20
   5   6  -1   27.37    5.76
  -5  -6   1   27.79    6.21
  -5  -6   1   15.12    5.84
  -5   6   2    0.46    2.58
   5  -6  -2    0.87    2.18
   5  -6  -2    2.50    3.51
   5   6  -2    0.10    2.92
  -5  -6   2    2.28    2.56
  -5  -6   2    2.24    4.16
  -5   6   3   87.91   14.54
   5  -6  -3  107.42   14.51
   5  -6  -3   81.33   14.71
   5   6  -3  115.14   14.99
  -5  -6   3   90.61   14.65
  -5  -6   3   84.34   15.38
  -5   6   4  111.10   17.57
   5  -6  -4  114.39   17.14
   5  -6  -4  159.33   19.04
   5   6  -4  121.30   17.56
  -5  -6   4  104.18   17.55
  -5  -6   4  114.12   18.75
  -5   6   5  120.95   19.12
   5  -6  -5  143.05   19.04
   5  -6  -5  124.35   19.56
   5   6  -5  151.43   19.41
  -5  -6   5  129.93   19.46
  -5  -6   5  108.28   19.64
  -5   6   6   19.97    5.56
   5  -6  -6   22.31    5.54
   5  -6  -6   26.45    6.56
   5   6  -6   17.55    5.06
  -5  -6   6   31.05    6.34
  -5  -6   6   28.05    7.18
  -5   6   7  104.81   15.70
   5  -6  -7   84.58   14.59
   5  -6  -7   98.09   15.86
   5   6  -7  114.77   15.40
  -5  -6   7   88.61   15.38
  -5  -6   7   99.66   16.04
  -5   6   8   36.87    7.65
   5  -6  -8   44.97    7.73
   5  -6  -8   24.28    7.24
   5   6  -8   27.13    6.62
  -5  -6   8   42.62    7.87
  -5  -6   8   31.27    7.98
  -5   6   9  135.57   18.72
   5  -6  -9  124.14   17.84
   5  -6  -9  125.34   18.79
   5   6  -9  105.60   17.25
  -5  -6   9  109.40   17.87
  -5  -6   9  106.01   18.37
  -5   6  10  153.11   21.56
   5  -6 -10  142.51   20.69
   5  -6 -10  155.79   21.91
   5   6 -10  116.97   19.98
  -5  -6  10  119.83   20.58
  -5  -6  10  165.65   22.45
  -5   6  11  110.06   19.10
   5  -6 -11  128.85   18.72
   5  -6 -11  141.79   20.14
   5   6 -11  116.56   18.31
  -5  -6  11  112.94   18.88
  -5  -6  11  126.08   19.69
  -5   6  12   29.68    7.98
   5  -6 -12   25.59    6.85
   5   6 -12   38.65    7.58
  -5  -6  12   32.66    7.66
  -5  -6  12   27.40    8.20
  -5   6  13    1.70    3.36
   5   6 -13    3.37    3.25
   5   6 -13    4.48    4.41
  -5  -6  13    3.95    3.66
  -5  -6  13    2.13    4.43
  -5   6  14  113.62   18.79
   5   6 -14  117.56   19.21
  -5  -6  14  111.77   18.79
  -5  -6  14  111.45   19.37
  -5   6  15   78.97   14.79
   5   6 -15   78.38   15.02
  -5  -6  15   66.89   14.30
  -5  -6  15  110.23   16.48
  -5   6  16   -1.27    4.70
  -5  -6  16   -2.25    4.40
  -5   6  17   79.01   15.51
   5  -6 -17   75.69   15.52
  -5  -6  17  101.62   16.21
   5  -6 -18   16.53    7.02
  -5  -6  18   17.33    7.02
   5  -6 -19   60.21   13.44
  -5   6  20    5.42    5.56
   5  -6 -20    5.14    6.17
  -5   6  21    9.11    5.97
   5  -6 -21   17.72    7.66
  -5  -6  21   13.98    7.06
  -5   6  22   57.27   12.17
   5  -6 -22   40.42   11.93
  -5  -6  22   37.08   10.46
  -5   6  23   -2.57    5.04
   5  -6 -23    0.02    5.07
  -5  -6  23   -0.08    4.66
  -5   6  24    3.12    4.15
   5  -6 -24    2.21    5.87
  -5  -6  24   13.86    6.79
  -5   6  25   13.64    7.25
   5  -6 -25   20.37    9.20
  -5  -6  25   29.55    8.68
  -5   6  26   41.44   10.63
   5  -6 -26   22.93   10.78
  -5  -6  26   41.60   10.99
  -5   6  27    8.82    6.36
   5  -6 -27    7.61    6.50
  -5  -6  27    1.90    5.57
  -5   6  28   -1.23    5.33
   5  -6 -28   -2.62    6.33
  -5  -6  28   -2.08    5.60
  -5   6  29   11.00    6.65
   5  -6 -29    2.72    5.76
  -5  -6  29    3.44    5.17
  -5   6  30   29.96   10.03
   5  -6 -30   43.17   11.83
  -5  -6  30   13.22    8.68
  -5   6  31   12.46    7.32
   5  -6 -31   11.47    7.08
  -5  -6  31    2.16    4.81
  -5   6  32    1.46    5.76
   5  -6 -32    9.07    7.35
  -5  -6  32    8.08    5.78
  -5   6  33   -2.56    5.69
   5  -6 -33    3.07    6.66
  -5  -6  33    0.64    5.18
  -5   6  34    4.51    5.50
   5  -6 -34   -1.00    5.76
  -5  -6  34   10.15    6.89
  -5   6  35    2.91    5.03
   5  -6 -35   -1.98    6.28
  -5  -6  35    0.53    5.36
  -5   6  36   12.77    7.72
   5  -6 -36    4.49    8.00
  -5  -6  36   20.91    8.73
  -5   6  37    0.72    5.49
   5  -6 -37    1.45    6.45
  -5  -6  37    5.81    6.88
  -5  -6  38    7.79    7.13
  -5  -6  39   -1.14    5.46
  -5   7   1   14.66    4.25
   5  -7  -1   13.02    3.97
   5  -7  -1   14.12    4.73
   5   7  -1   12.37    4.08
   5   7  -1   16.10    5.14
  -5  -7   1   16.50    4.96
  -5  -7   1   13.07    5.75
  -5   7   2  184.14   26.74
   5  -7  -2  198.25   26.49
   5  -7  -2  197.61   27.36
   5   7  -2  195.05   26.83
   5   7  -2  180.38   27.28
  -5  -7   2  204.85   27.34
  -5   7   3  149.02   20.44
   5  -7  -3  149.28   19.96
   5  -7  -3  120.64   20.29
   5   7  -3  148.34   20.31
   5   7  -3  148.43   20.92
  -5  -7   3  122.96   20.19
  -5   7   4  111.98   16.59
   5  -7  -4  139.78   16.67
   5  -7  -4  105.20   16.83
   5   7  -4  101.07   16.20
   5   7  -4  103.05   16.86
  -5  -7   4   95.32   16.49
  -5   7   5   25.20    5.87
   5  -7  -5   19.31    5.16
   5  -7  -5   18.45    6.11
   5   7  -5   23.52    5.27
   5   7  -5   20.40    6.11
  -5  -7   5   26.43    6.36
  -5   7   6   26.32    6.49
   5  -7  -6   25.66    6.92
   5   7  -6   41.24    7.07
   5   7  -6   29.81    7.06
  -5  -7   6   25.11    6.45
  -5  -7   6   33.08    7.97
  -5   7   7  158.78   23.27
   5  -7  -7  160.58   22.64
   5  -7  -7  164.18   23.69
   5   7  -7  177.45   22.98
   5   7  -7  138.32   22.99
  -5  -7   7  171.21   23.52
  -5  -7   7  140.20   23.54
  -5   7   8  414.67   51.47
   5  -7  -8  360.55   50.22
   5  -7  -8  388.33   51.49
   5   7  -8  386.44   50.39
   5   7  -8  398.99   51.41
  -5  -7   8  375.49   50.94
  -5  -7   8  352.35   51.40
  -5   7   9   40.25    8.66
   5  -7  -9   41.79    8.13
   5   7  -9   34.87    7.49
   5   7  -9   44.25    9.24
  -5  -7   9   39.06    8.31
  -5  -7   9   33.47    8.84
  -5   7  10   12.79    5.07
   5  -7 -10   14.16    4.84
   5   7 -10   11.08    4.12
   5   7 -10   -1.20    3.87
  -5  -7  10    8.04    4.29
  -5  -7  10    9.10    4.63
  -5   7  11   12.85    5.74
   5  -7 -11   29.65    6.26
   5   7 -11   19.16    5.55
   5   7 -11   22.36    6.45
  -5  -7  11   11.83    5.31
  -5  -7  11   12.45    6.05
  -5   7  12  174.83   25.49
   5  -7 -12  164.85   24.41
   5   7 -12  179.76   24.51
   5   7 -12  168.59   25.47
  -5  -7  12  177.80   25.27
  -5  -7  12  139.68   25.10
  -5   7  13   96.28   16.79
   5  -7 -13   83.97   16.43
   5   7 -13  108.74   15.87
  -5  -7  13  105.46   16.75
  -5  -7  13   88.54   16.70
  -5   7  14    0.67    4.07
   5  -7 -14    0.35    4.71
  -5  -7  14    3.47    4.14
  -5   7  15   52.74   11.90
   5  -7 -15   74.00   13.16
  -5  -7  15   52.25   11.51
  -5   7  16   -0.02    4.62
   5  -7 -16   -0.20    3.92
  -5  -7  16    6.84    5.18
   5  -7 -17    0.59    4.46
  -5  -7  17    4.39    4.47
   5  -7 -18  121.32   20.92
  -5  -7  18  120.87   20.30
   5  -7 -19   -1.50    5.23
  -5   7  20    6.93    5.48
   5  -7 -20    5.69    5.52
  -5   7  21    1.51    4.37
   5  -7 -21    6.99    6.63
  -5  -7  21    6.83    5.58
  -5   7  22   54.58   11.37
   5  -7 -22   35.63   10.57
  -5  -7  22   29.97    9.29
  -5   7  23   25.94    8.38
   5  -7 -23   14.71    8.77
  -5  -7  23   49.12   10.88
  -5   7  24   30.46    9.03
   5  -7 -24   70.49   13.32
  -5  -7  24   14.07    7.57
  -5   7  25    5.20    5.88
   5  -7 -25    5.18    6.31
  -5  -7  25   -1.81    4.31
  -5   7  26    6.22    5.19
   5  -7 -26    3.05    6.33
  -5  -7  26    4.82    5.25
  -5   7  27   11.46    7.17
   5  -7 -27   23.70    9.29
  -5  -7  27   18.00    7.57
  -5   7  28   52.68   11.74
   5  -7 -28   36.98   11.74
  -5  -7  28   28.53    9.86
  -5   7  29    0.56    4.61
   5  -7 -29    8.59    6.71
  -5  -7  29   -2.53    4.92
  -5   7  30    2.11    4.62
   5  -7 -30   -0.34    6.09
  -5  -7  30    5.26    5.99
  -5   7  31    4.88    5.94
   5  -7 -31    0.03    6.49
  -5  -7  31    2.13    4.78
  -5   7  32   12.72    7.50
   5  -7 -32    5.04    6.30
  -5  -7  32   -0.32    5.70
  -5   7  33   -1.00    4.45
   5  -7 -33    5.20    6.83
  -5  -7  33    2.47    5.72
  -5   7  34   20.01    9.52
   5  -7 -34   22.92   10.28
  -5  -7  34   30.61    9.83
  -5   7  35    5.03    6.11
   5  -7 -35    3.37    6.95
  -5  -7  35    4.91    5.68
  -5   7  36    4.93    5.45
   5  -7 -36   -1.42    5.81
  -5  -7  36    5.03    6.06
  -5   7  37   14.40    7.39
   5  -7 -37   -0.86    5.39
  -5  -7  37    5.78    6.04
   5  -7 -38    3.92    6.68
  -5  -7  38   -1.49    5.73
   5  -7 -39   -0.12    6.43
  -5  -7  39   -1.71    6.02
  -5   8   1   21.03    5.24
   5  -8  -1   22.60    4.95
   5  -8  -1   17.86    5.19
   5   8  -1   20.16    5.15
   5   8  -1   30.00    6.10
  -5  -8   1   16.31    5.26
  -5   8   2   13.20    4.37
   5  -8  -2   17.03    4.41
   5  -8  -2   19.46    5.39
   5   8  -2   20.83    4.81
   5   8  -2   16.85    4.96
  -5  -8   2    8.97    4.25
  -5   8   3   20.61    5.64
   5  -8  -3   22.66    5.28
   5   8  -3   27.60    5.78
   5   8  -3   26.31    6.13
  -5  -8   3   18.56    5.78
  -5   8   4  485.03   62.07
   5  -8  -4  465.52   61.36
   5   8  -4  547.94   62.23
   5   8  -4  407.45   61.81
  -5  -8   4  478.48   62.31
  -5   8   5   58.39   10.71
   5  -8  -5   73.22   10.75
   5   8  -5   63.17   10.68
   5   8  -5   63.30   11.11
  -5  -8   5   54.28   10.79
  -5   8   6  165.30   22.68
   5  -8  -6  140.92   21.60
   5   8  -6  156.36   22.04
   5   8  -6  146.03   22.42
  -5  -8   6  164.33   22.78
  -5   8   7   -1.20    3.00
   5  -8  -7   -0.60    2.57
   5   8  -7   -0.83    2.61
   5   8  -7   -0.34    3.17
  -5  -8   7    0.35    2.76
  -5   8   8  124.76   18.19
   5  -8  -8  100.90   16.83
   5   8  -8  127.71   17.48
   5   8  -8  106.38   17.50
  -5   8   9  165.01   25.00
   5  -8  -9  153.65   24.05
   5   8  -9  186.54   24.48
  -5  -8   9  176.57   24.98
  -5   8  10   78.73   13.21
   5  -8 -10   77.78   12.48
   5  -8 -10   56.99   12.81
   5   8 -10   70.58   12.02
  -5  -8  10   76.83   13.00
  -5   8  11   32.30    7.71
   5  -8 -11   25.31    6.65
   5  -8 -11   26.86    7.51
   5   8 -11   24.64    6.37
  -5  -8  11   32.84    7.78
  -5   8  12   30.45    8.40
   5  -8 -12   49.82    9.25
   5  -8 -12   32.25    9.36
   5   8 -12   62.62    9.38
  -5  -8  12   30.67    8.47
  -5   8  13    1.18    3.72
   5  -8 -13   -0.70    4.23
   5   8 -13    5.17    3.48
  -5  -8  13    1.34    3.55
  -5   8  14  174.42   23.53
   5  -8 -14  113.11   22.15
  -5  -8  14  148.61   22.54
  -5   8  15   -1.74    4.37
   5  -8 -15   -0.95    4.41
  -5  -8  15    1.11    4.56
  -5   8  16   36.83    9.21
   5  -8 -16   25.23    8.51
  -5  -8  16   35.43    8.77
   5  -8 -17   -2.62    6.42
  -5  -8  17    6.87    4.54
   5  -8 -18    0.39    5.03
  -5  -8  18    1.04    3.25
   5  -8 -19    5.40    5.52
  -5   8  20   41.96   10.51
   5  -8 -20   42.11   11.08
  -5   8  21    1.40    4.32
   5  -8 -21    0.04    5.25
  -5  -8  21    1.44    4.45
  -5   8  22   15.57    6.84
   5  -8 -22    6.51    6.58
  -5  -8  22   17.35    7.03
  -5   8  23   10.93    6.02
   5  -8 -23    5.48    5.86
  -5  -8  23    4.56    5.42
  -5   8  24   35.05    9.86
   5  -8 -24   34.77   11.00
  -5  -8  24   41.50   10.87
  -5   8  25    3.83    4.65
   5  -8 -25    5.44    5.84
  -5  -8  25   12.59    6.36
  -5   8  26   42.06   10.64
   5  -8 -26    7.51    6.70
  -5  -8  26   14.56    6.30
  -5   8  27    5.62    6.66
   5  -8 -27   -0.81    5.88
  -5  -8  27    4.48    5.22
  -5   8  28   -0.26    4.95
   5  -8 -28   -1.94    6.34
  -5  -8  28    0.87    5.75
  -5   8  29   -2.18    5.72
   5  -8 -29    1.43    5.75
  -5  -8  29    4.12    4.96
  -5   8  30   10.32    7.38
   5  -8 -30   19.93    9.31
  -5  -8  30   42.66   10.18
  -5   8  31    9.41    6.39
   5  -8 -31    3.05    6.72
  -5  -8  31   12.15    6.70
  -5   8  32    7.15    6.75
   5  -8 -32    6.49    7.99
  -5  -8  32   11.42    6.85
  -5   8  33   -1.08    5.17
   5  -8 -33    1.00    5.52
  -5  -8  33    3.54    5.20
  -5   8  34   -0.75    4.19
   5  -8 -34    7.65    7.61
  -5  -8  34    3.17    5.76
  -5   8  35   -0.51    5.47
   5  -8 -35    1.66    6.03
  -5  -8  35    0.07    5.35
  -5   8  36    8.26    7.08
   5  -8 -36    1.32    6.58
  -5  -8  36   13.08    7.82
  -5   8  37   -2.25    5.93
   5  -8 -37   -0.39    6.14
  -5  -8  37    4.34    5.62
   5  -8 -38    1.88    6.58
  -5  -8  38   -0.24    5.20
  -5   9   1    0.35    3.01
   5  -9  -1    1.02    2.25
   5   9  -1    0.46    2.22
  -5  -9   1    0.23    2.57
  -5  -9   1    0.75    3.56
  -5   9   2  156.20   25.61
   5  -9  -2  193.53   25.65
   5   9  -2  205.13   26.38
  -5  -9   2  181.90   26.46
  -5  -9   2  220.43   28.30
  -5   9   3   24.25    5.90
   5  -9  -3   27.69    5.62
   5   9  -3   21.93    5.60
  -5  -9   3   34.03    6.83
  -5  -9   3   19.19    6.44
  -5   9   4   -1.04    2.92
   5  -9  -4    0.24    2.00
   5   9  -4   -0.42    2.46
  -5  -9   4   -0.41    3.10
  -5   9   5    6.75    3.54
   5  -9  -5    1.63    2.58
   5  -9  -5   10.93    4.72
   5   9  -5    9.34    3.71
  -5  -9   5   17.06    4.91
  -5   9   6   51.89    9.86
   5  -9  -6   48.11    9.01
   5  -9  -6   42.55    9.55
   5   9  -6   67.77    9.96
  -5  -9   6   51.24    9.94
  -5   9   7    6.96    4.55
   5  -9  -7   24.41    5.02
   5  -9  -7   13.43    5.30
   5   9  -7   15.85    4.61
  -5  -9   7    7.55    3.97
  -5   9   8  192.35   26.95
   5  -9  -8  172.63   25.73
   5  -9  -8  171.02   26.82
   5   9  -8  225.21   26.58
  -5  -9   8  166.40   26.26
  -5   9   9   17.55    5.51
   5  -9  -9   10.05    4.45
   5  -9  -9    6.78    4.41
   5   9  -9   10.92    4.23
  -5  -9   9   20.72    5.59
  -5   9  10    1.88    3.36
   5  -9 -10    3.96    3.46
   5  -9 -10    2.45    4.24
   5   9 -10    1.18    2.85
  -5  -9  10    3.03    3.79
  -5   9  11    3.47    4.00
   5  -9 -11    5.63    3.79
   5  -9 -11    7.22    4.76
   5   9 -11    4.33    3.61
  -5  -9  11    1.74    3.67
  -5   9  12  258.66   32.14
   5  -9 -12  226.01   30.63
   5  -9 -12  210.02   31.44
   5   9 -12  190.58   29.80
  -5  -9  12  210.52   31.04
  -5   9  13    9.97    5.27
   5  -9 -13   13.19    5.87
   5   9 -13    7.36    3.90
  -5  -9  13    7.75    4.50
  -5   9  14   50.77   11.02
  -5  -9  14   50.74   10.70
  -5   9  15    4.80    4.95
   5  -9 -15    1.93    4.55
  -5  -9  15    9.65    5.09
  -5   9  16   34.38    8.61
   5  -9 -16   19.77    8.23
  -5  -9  16   27.17    8.27
   5  -9 -17    6.43    5.41
  -5  -9  17   -0.44    3.92
   5  -9 -18  109.86   17.61
  -5  -9  18   70.26   14.84
  -5   9  19    6.73    5.22
   5  -9 -19   -0.21    4.14
  -5   9  20    5.33    5.09
   5  -9 -20   10.27    5.81
  -5   9  21    5.29    4.44
   5  -9 -21    0.23    4.35
  -5  -9  21   -2.30    5.25
  -5   9  22   67.04   13.41
   5  -9 -22   55.31   13.11
  -5  -9  22   38.25   11.06
  -5   9  23    4.66    4.91
   5  -9 -23    0.38    4.85
  -5  -9  23   -3.02    5.39
  -5   9  24   25.25    8.56
   5  -9 -24   22.81    9.23
  -5  -9  24   21.25    7.77
  -5   9  25    5.32    5.79
   5  -9 -25   -3.14    5.70
  -5  -9  25   -3.52    5.24
  -5   9  26    7.22    6.25
   5  -9 -26   -1.49    4.71
  -5  -9  26    7.18    5.60
  -5   9  27   13.25    6.55
   5  -9 -27    4.75    5.90
  -5  -9  27   11.01    6.93
  -5   9  28   12.25    7.51
   5  -9 -28   27.09   10.42
  -5  -9  28   14.06    7.22
  -5   9  29    2.26    4.89
   5  -9 -29    1.53    6.54
  -5  -9  29   -1.72    5.41
  -5   9  30   -1.74    5.60
   5  -9 -30   -3.77    6.57
  -5  -9  30   10.67    5.85
  -5   9  31    3.72    6.12
   5  -9 -31    6.29    6.30
  -5  -9  31   -0.70    5.37
  -5   9  32   11.70    7.06
   5  -9 -32    5.64    6.24
  -5   9  33   -0.18    5.21
   5  -9 -33   -0.57    4.35
  -5   9  34    9.21    6.85
   5  -9 -34    4.97    7.65
  -5   9  35   -2.65    5.65
   5  -9 -35   -2.13    7.08
  -5   9  36    4.41    6.05
   5  -9 -36   -0.08    5.99
  -5  10   1    8.56    3.81
   5 -10  -1   18.07    5.17
  -5 -10   1   11.87    4.53
  -5  10   2    0.55    2.51
   5 -10  -2   -0.77    3.24
  -5 -10   2   -0.33    2.98
  -5  10   3    0.15    2.84
   5 -10  -3   -0.05    3.06
  -5 -10   3    0.63    2.39
  -5  10   4    6.16    4.07
   5 -10  -4   11.86    4.65
  -5 -10   4   11.37    4.26
  -5  10   5    2.52    3.10
   5 -10  -5    2.58    3.07
  -5 -10   5    6.25    3.80
  -5  10   6   38.83    8.53
   5 -10  -6   49.37    8.98
  -5 -10   6   40.31    8.40
  -5  10   7    9.27    4.82
   5 -10  -7   10.45    4.90
  -5 -10   7   14.77    4.95
  -5  10   8    4.22    3.63
   5 -10  -8    0.76    3.77
  -5 -10   8    3.74    3.34
  -5  10   9    4.14    3.59
   5 -10  -9   -1.49    4.18
  -5 -10   9    0.90    3.02
  -5  10  10  124.49   19.87
   5 -10 -10  121.59   19.91
  -5 -10  10  135.53   20.00
  -5  10  11    6.14    4.41
   5 -10 -11    2.39    4.41
  -5 -10  11    2.07    3.76
  -5  10  12    7.18    4.68
   5 -10 -12    4.51    5.04
  -5 -10  12    6.74    4.41
  -5  10  13    0.72    4.14
   5 -10 -13    3.72    4.70
  -5 -10  13    7.94    4.56
  -5  10  14   55.61   10.56
   5 -10 -14   64.02   11.43
  -5 -10  14   22.77    8.51
  -5  10  15   -1.52    3.89
   5 -10 -15    0.13    3.51
  -5 -10  15   -0.35    3.68
  -5  10  16   25.63    8.00
   5 -10 -16   33.14    9.25
  -5 -10  16   37.57    9.00
   5 -10 -17    0.61    4.51
  -5 -10  17   -0.18    3.53
   5 -10 -18    2.96    5.79
  -5 -10  18   -2.25    4.65
  -5  10  19    4.71    5.32
   5 -10 -19    1.29    4.85
  -5  10  20   45.67   10.66
   5 -10 -20   35.81   11.15
  -5  10  21    1.19    4.60
   5 -10 -21   -1.93    5.67
  -5 -10  21    2.58    4.15
  -5  10  22   10.51    6.16
   5 -10 -22    9.73    6.88
  -5  10  23   -2.78    5.29
   5 -10 -23   -1.14    4.56
  -5  10  24   11.11    6.84
   5 -10 -24    0.32    4.51
  -5  10  25    1.47    4.33
   5 -10 -25    2.56    4.90
  -5  10  26   16.45    8.19
   5 -10 -26   20.21    8.99
  -5  10  27   -0.21    4.75
   5 -10 -27   -1.68    4.88
  -5  10  28   -0.41    5.48
   5 -10 -28    3.26    5.03
  -5  10  29    4.28    5.04
   5 -10 -29    7.25    6.98
  -5  10  30    4.39    6.53
   5 -10 -30   14.84    7.95
  -5  10  31    2.76    5.07
   5 -10 -31   -3.64    6.19
  -5  10  32    9.10    6.16
   5 -10 -32    3.39    6.18
  -5  10  33    5.95    6.31
   5 -10 -33   -2.03    5.61
  -5  10  34    5.32    5.83
  -5  10  35    0.40    5.36
  -5  10  36    7.44    7.69
   5 -11  -1   28.59    6.51
  -5 -11   1   25.15    6.50
   5 -11  -2  105.78   17.02
  -5 -11   2  118.26   17.35
   5 -11  -3   17.09    5.36
  -5 -11   3   15.02    5.11
   5 -11  -4    0.15    3.02
  -5 -11   4    1.16    3.06
   5 -11  -5   -1.54    3.78
   5 -11  -6   10.67    4.81
   5 -11  -7    0.64    3.88
   5 -11  -8   48.64   10.18
   5 -11  -9    5.68    4.70
   5 -11 -10    3.52    4.18
   5 -11 -11    4.83    4.24
   5 -11 -12   70.20   13.34
   5 -11 -13    0.61    3.66
   5 -11 -14   53.42   11.75
   5 -11 -15   -1.05    5.26
   5 -11 -16    8.75    6.36
   5 -11 -17    2.76    3.35
   5 -11 -18   34.27   10.16
   5 -11 -19    3.34    4.48
   5 -11 -20   -0.16    3.49
   5 -11 -21    2.72    4.57
   5 -11 -22   35.56   10.24
   5 -11 -23    2.56    4.68
   5 -11 -24   17.43    8.62
   5 -11 -25    0.78    5.03
   5 -11 -26   19.95    8.37
   5 -11 -27   -5.42    7.29
   5 -11 -28    8.50    6.53
   5 -11 -29   -0.74    6.56
   5 -11 -30    1.20    5.42
   5 -11 -31    0.40    6.11
   5 -12  -1    1.20    3.35
   5 -12  -2    0.36    3.18
   5 -12  -4   76.15   12.78
   5 -12  -5   11.15    4.60
   5 -12  -6   14.43    5.27
   5 -12  -7    2.79    3.88
   5 -12  -8   -1.66    4.28
   5 -12  -9    5.37    4.53
   5 -12 -10   24.32    7.19
   5 -12 -11    2.36    4.16
   5 -12 -12    2.89    4.06
   5 -12 -13   -0.18    3.05
   5 -12 -14   17.82    6.78
   5 -12 -15   -0.38    4.70
   5 -12 -16   33.44    9.10
   5 -12 -17   -1.69    4.40
   5 -12 -18   -0.44    4.85
   5 -12 -19   -0.94    5.00
   5 -12 -20   37.35   10.13
   5 -12 -21   -3.96    5.65
   5 -12 -22   -0.14    3.67
   5 -12 -23    3.16    5.87
   5 -12 -24    3.99    5.34
   5 -12 -25   -1.57    5.90
   5 -12 -26   12.46    6.15
   5 -12 -27   -2.60    5.40
   5 -12 -28    0.40    5.79
   5 -13  -1   19.36    5.18
   5 -13  -2   53.10    9.53
   5 -13  -3    8.72    4.15
   5 -13  -4   19.17    5.54
   5 -13  -5    2.18    3.64
   5 -13  -6   52.54   10.28
   5 -13  -7   19.94    5.84
   5 -13  -8   46.06    9.76
   5 -13  -9    0.64    3.52
   5 -13 -10    1.81    3.91
   5 -13 -11   12.29    5.46
   5 -13 -12   14.93    6.34
   5 -13 -13   -3.53    5.10
   5 -13 -14   11.78    5.96
   5 -13 -15    1.45    3.96
   5 -13 -16    5.41    5.15
   5 -13 -17   -0.74    5.11
   5 -13 -18   12.99    6.74
   5 -13 -19   -0.79    5.02
   5 -13 -20   -1.08    5.92
   5 -13 -21   -1.21    4.43
   5 -13 -22   16.68    8.33
   5 -13 -23    1.28    4.06
   5 -13 -24    0.84    4.52
   5 -13 -25    8.08    6.25
   5 -14  -1    0.34    2.97
   5 -14  -2    2.98    2.83
   5 -14  -3    4.38    3.64
   5 -14  -4   21.30    5.93
   5 -14  -5   26.23    6.65
   5 -14  -6   23.12    6.29
   5 -14  -7    2.88    3.40
   5 -14  -8    1.18    4.10
   5 -14  -9    4.70    4.01
   5 -14 -10   24.01    6.98
   5 -14 -11    1.67    3.41
   5 -14 -12   -0.73    4.53
   5 -14 -13    0.57    4.01
   5 -14 -14    3.09    5.13
   5 -14 -15   15.84    6.67
   5 -14 -16   13.02    6.90
   5 -14 -17   -0.86    4.29
   5 -14 -18   -2.18    4.95
   5 -14 -19    5.71    5.63
   5 -14 -20    9.84    6.44
   5 -14 -21    1.05    4.24
   5 -14 -22   10.07    6.73
   5 -14 -23   -1.07    6.12
   5 -15  -1    2.20    2.86
   5 -15  -2   10.31    4.14
   5 -15  -3   17.35    5.10
   5 -15  -4    0.74    2.89
   5 -15  -5   -0.35    2.98
   5 -15  -6    7.65    4.33
   5 -15  -7    3.06    4.14
   5 -15  -8    2.65    3.63
   5 -15  -9   -0.91    3.45
   5 -15 -10   -0.87    3.90
   5 -15 -11    4.27    4.16
   5 -15 -12   22.73    6.98
   5 -15 -13    1.90    3.71
   5 -15 -14   -0.00    4.59
   5 -15 -15    2.56    5.34
   5 -15 -16   -1.64    4.43
   5 -15 -17   14.50    6.64
   5 -15 -18    9.93    6.11
   5 -15 -19    2.49    4.55
   5 -16  -1   -2.01    3.42
   5 -16  -2   -0.27    2.61
   5 -16  -3    0.74    3.14
   5 -16  -4   -1.46    3.61
   5 -16  -5   -1.09    2.98
   5 -16  -6    0.90    3.05
   5 -16  -7   -0.24    2.83
   5 -16  -8    1.24    3.34
   5 -16  -9    1.78    4.03
   5 -16 -10    2.91    4.21
   5 -16 -11   -0.26    3.18
   5 -16 -12    2.41    3.69
   5 -16 -13    0.71    3.87
   5 -16 -14    3.87    4.04
   5 -16 -15    5.81    5.01
   5 -16 -16   -2.79    4.65
   5 -17  -1    1.06    2.56
   5 -17  -2    8.70    4.20
   5 -17  -3    8.08    3.84
   5 -17  -4   -1.23    3.09
   5 -17  -5    0.38    3.02
   5 -17  -6    0.56    3.32
   5 -17  -7    4.61    3.64
   5 -17  -8    0.61    4.06
   5 -17  -9   -1.64    3.51
   5 -17 -10   -1.08    4.07
   5 -17 -11    0.38    4.17
   5 -17 -12   -1.34    3.97
   5 -17 -13    3.57    4.41
   5 -18  -2   -0.97    2.98
   5 -18  -3    2.58    3.19
   5 -18  -4    1.48    3.30
   5 -18  -5    2.26    3.07
   5 -18  -6   -0.29    3.36
   5 -18  -7   -0.21    3.31
   5 -18  -8   -0.13    3.06
   5 -18  -9    4.25    4.42
  -4   0   1    3.19    2.19
  -4   0   1   -0.42    3.00
   4   0  -1    0.27    2.32
   4   0  -1    0.66    2.41
  -4   0   2   30.88    5.63
  -4   0   2   24.58    6.00
   4   0  -2   18.74    5.04
   4   0  -2   23.76    6.06
  -4   0   3    0.40    2.52
  -4   0   3   -0.15    3.26
   4   0  -3   -0.06    2.62
   4   0  -3   -1.81    3.38
  -4   0   4 1223.64  164.38
  -4   0   4 1412.71  165.08
   4   0  -4 1219.86  164.12
   4   0  -4 1434.35  165.32
  -4   0   5   -0.71    2.84
  -4   0   5    0.92    3.23
   4   0  -5   -0.78    2.59
   4   0  -5    1.21    2.83
  -4   0   6  783.89  105.37
  -4   0   6  882.26  105.96
   4   0  -6  848.57  105.32
   4   0  -6  803.07  105.91
  -4   0   7    0.62    1.96
  -4   0   7    0.38    2.88
   4   0  -7   -0.55    2.82
   4   0  -7    0.54    3.78
  -4   0   8 3095.46  385.58
  -4   0   8 3111.61  385.74
   4   0  -8 3039.89  385.17
   4   0  -8 3093.80  386.03
  -4   0   9    0.76    3.54
  -4   0   9    0.05    4.23
   4   0  -9   -1.90    3.62
   4   0  -9    1.54    4.12
  -4   0  10   30.20    7.40
  -4   0  10   62.08    9.27
   4   0 -10   23.33    6.28
   4   0 -10   28.53    7.37
  -4   0  11   -1.26    3.93
  -4   0  11    1.66    3.90
   4   0 -11    2.60    2.99
   4   0 -11   -1.28    4.12
  -4   0  12   18.52    6.23
  -4   0  12   12.02    5.42
   4   0 -12   11.69    4.82
   4   0 -12   13.14    5.63
  -4   0  13    2.43    3.68
  -4   0  13    2.24    4.89
   4   0 -13   -1.56    3.61
   4   0 -13   -1.73    4.20
  -4   0  14 1795.60  221.77
  -4   0  14 1917.75  222.11
   4   0 -14 1806.11  221.00
   4   0 -14 1501.62  221.46
  -4   0  15   -0.73    3.64
  -4   0  15   -1.26    4.20
   4   0 -15   -0.71    4.01
   4   0 -15   -1.02    4.25
  -4   0  16   41.01    9.95
  -4   0  16   51.15   10.48
   4   0 -16   47.11   10.61
  -4   0  17    2.38    4.40
  -4   0  17    2.58    4.13
   4   0 -17    3.13    3.98
  -4   0  18  190.85   26.78
  -4   0  18  189.54   26.70
   4   0 -18  136.28   25.99
  -4   0  19    4.97    4.73
  -4   0  19    0.19    4.17
   4   0 -19   -0.78    5.01
  -4   0  20  199.89   28.29
   4   0 -20  160.59   28.09
  -4   0  21   -0.57    4.19
   4   0 -21   -2.34    5.96
  -4   0  22   24.75    8.44
  -4   0  22   17.81    7.07
   4   0 -22   17.17    8.29
  -4   0  23   -1.65    5.13
   4   0 -23   -1.56    5.08
  -4   0  24   56.32   12.03
   4   0 -24   41.03   12.00
  -4   0  25   -3.28    5.41
   4   0 -25    4.08    5.58
  -4   0  26  125.21   20.61
   4   0 -26   99.04   20.82
  -4   0  27    2.75    5.49
   4   0 -27   -3.18    6.37
  -4   0  28   24.87    8.70
   4   0 -28    9.03    6.73
  -4   0  29    1.05    4.74
  -4   0  30   92.48   18.21
  -4   0  31   -1.54    5.82
  -4   0  32    3.35    5.01
  -4   0  33    1.34    6.10
  -4   0  34   12.77    7.26
  -4   0  35    3.48    5.05
  -4   0  36   33.35   10.68
  -4   0  37    1.42    6.08
  -4   0  38    4.45    6.38
  -4   0  39    0.60    6.38
  -4   1   1   18.81    4.56
  -4   1   1   12.43    4.54
   4  -1  -1   20.58    4.31
   4  -1  -1   25.83    5.40
   4   1  -1   15.47    4.21
   4   1  -1   23.83    5.52
  -4  -1   1    3.41    3.49
  -4  -1   1   24.46    5.31
  -4   1   2 1185.83  151.29
  -4   1   2 1183.80  151.66
   4  -1  -2 1034.35  150.77
   4  -1  -2 1463.87  152.55
   4   1  -2 1285.96  151.38
   4   1  -2 1154.78  151.80
  -4  -1   2 1165.67  151.31
  -4  -1   2 1279.02  152.09
  -4   1   3   23.09    5.57
  -4   1   3   18.86    5.58
   4  -1  -3   34.16    5.83
   4  -1  -3   19.35    5.87
   4   1  -3   39.62    6.22
   4   1  -3   33.58    6.64
  -4  -1   3   22.72    5.54
  -4  -1   3   25.23    6.13
  -4   1   4    3.70    2.66
  -4   1   4    5.46    3.46
   4  -1  -4    3.04    2.32
   4  -1  -4    1.16    3.35
   4   1  -4    6.27    2.84
   4   1  -4    5.61    3.74
  -4  -1   4    3.66    3.27
  -4  -1   4    5.88    3.22
  -4   1   5   17.88    4.59
  -4   1   5    6.14    3.82
   4  -1  -5   16.04    4.21
   4  -1  -5    1.56    3.52
   4   1  -5   21.82    4.60
   4   1  -5    9.31    4.37
  -4  -1   5   13.40    4.21
  -4  -1   5   12.47    4.60
  -4   1   6  404.49   61.29
  -4   1   6  769.72   63.69
   4  -1  -6  416.94   61.11
   4  -1  -6  481.02   62.21
   4   1  -6  443.89   61.23
   4   1  -6  566.56   62.81
  -4  -1   6  390.03   61.22
  -4  -1   6  537.09   62.38
  -4   1   7   52.94    9.05
  -4   1   7   41.22    8.91
   4  -1  -7   49.86    8.97
   4  -1  -7   66.37   10.29
   4   1  -7   47.90    8.93
   4   1  -7   36.44    8.79
  -4  -1   7   63.41    9.67
  -4  -1   7   49.14    9.31
  -4   1   8 1372.68  166.49
  -4   1   8  858.57  165.18
   4  -1  -8 1498.06  167.37
   4   1  -8 1452.78  166.33
  -4  -1   8 1578.80  167.03
  -4  -1   8 1498.90  167.10
  -4   1   9   -0.51    2.29
  -4   1   9    2.90    3.55
   4  -1  -9   -0.64    3.32
   4  -1  -9   -0.40    4.12
   4   1  -9    1.64    3.34
   4   1  -9    2.84    4.35
  -4  -1   9    2.26    3.13
  -4  -1   9    1.49    3.73
  -4   1  10  452.46   68.95
  -4   1  10  542.36   69.54
   4  -1 -10  551.81   69.11
   4  -1 -10  544.40   70.11
   4   1 -10  517.47   68.92
   4   1 -10  668.90   71.03
  -4  -1  10  545.91   69.50
  -4  -1  10  487.58   69.32
  -4   1  11  201.26   26.93
  -4   1  11  151.55   25.95
   4  -1 -11  219.52   26.65
   4  -1 -11  164.56   26.75
   4   1 -11  199.62   26.38
   4   1 -11  172.84   26.84
  -4  -1  11  211.36   26.96
  -4  -1  11  160.54   26.28
  -4   1  12  493.54   69.02
  -4   1  12  593.99   69.73
   4  -1 -12  505.89   68.50
   4  -1 -12  470.19   69.27
   4   1 -12  588.02   68.96
   4   1 -12  443.37   69.02
  -4  -1  12  577.37   69.60
  -4  -1  12  553.82   69.55
  -4   1  13  114.44   18.72
  -4   1  13  106.93   18.29
   4  -1 -13  115.60   17.92
   4  -1 -13  131.54   19.41
   4   1 -13  122.63   18.00
   4   1 -13   97.30   18.32
  -4  -1  13  124.46   18.65
  -4  -1  13  118.51   18.69
  -4   1  14   -1.48    4.16
  -4   1  14    2.28    3.98
   4  -1 -14   -0.45    2.94
   4  -1 -14   -2.11    4.87
   4   1 -14    1.97    3.41
   4   1 -14    3.95    4.31
  -4  -1  14   -1.56    3.79
  -4  -1  14    2.50    3.56
  -4   1  15   39.56    9.57
  -4   1  15   31.11    8.86
   4  -1 -15   45.67    9.11
   4  -1 -15   43.83   10.06
   4   1 -15   45.46    9.08
   4   1 -15   44.05    9.90
  -4  -1  15   47.91    9.83
  -4  -1  15   46.97   10.00
  -4   1  16  280.83   42.73
  -4   1  16  309.10   43.05
   4  -1 -16  312.71   43.77
  -4  -1  16  315.33   43.20
  -4  -1  16  330.57   43.55
  -4   1  17    0.21    3.80
  -4   1  17   -1.44    4.18
   4  -1 -17    0.88    3.60
   4   1 -17   -0.21    4.26
  -4  -1  17   -0.67    3.74
  -4  -1  17    0.56    4.14
  -4   1  18  654.75   59.73
  -4   1  18  423.18   56.87
   4  -1 -18  397.04   57.49
   4   1 -18  323.29   56.50
  -4  -1  18  386.84   56.58
  -4  -1  18  409.36   56.92
  -4   1  19    9.24    5.56
  -4   1  19   20.22    6.46
   4  -1 -19   13.82    6.73
   4   1 -19   18.36    7.84
  -4  -1  19   32.00    8.15
  -4  -1  19   21.55    7.44
  -4   1  20   21.62    7.40
   4  -1 -20   33.69    9.24
   4   1 -20   19.59    8.15
  -4  -1  20   34.93    8.80
   4  -1 -21    6.67    5.20
   4   1 -21    3.23    5.84
  -4  -1  21    1.60    4.24
  -4   1  22  248.56   38.91
   4  -1 -22  286.61   41.06
   4   1 -22  256.48   40.17
  -4  -1  22  268.61   39.29
  -4  -1  22  288.01   39.75
  -4   1  23   17.12    7.30
   4  -1 -23    8.67    6.91
   4   1 -23    4.55    5.49
  -4  -1  23    6.06    5.41
  -4  -1  23    7.79    6.36
  -4   1  24   27.57    8.61
   4  -1 -24   19.18    8.74
   4   1 -24   15.45    7.86
  -4  -1  24   17.65    6.78
  -4  -1  24   15.92    7.39
  -4   1  25   24.30    8.64
   4  -1 -25   18.84    8.67
   4   1 -25   20.03    8.71
  -4  -1  25   15.53    7.82
  -4   1  26   64.81   13.84
   4  -1 -26   68.09   15.57
   4   1 -26   45.00   13.49
  -4  -1  26   83.26   15.07
  -4   1  27   -0.32    4.72
   4  -1 -27    2.43    5.54
   4   1 -27    0.25    6.10
  -4  -1  27    2.20    5.06
  -4   1  28   56.27   12.67
   4  -1 -28   45.96   12.94
  -4  -1  28   33.88   10.04
  -4   1  29    1.42    5.62
  -4  -1  29    5.12    5.27
  -4   1  30   -1.48    6.40
  -4  -1  30   -1.65    4.84
  -4   1  31    2.37    5.18
  -4  -1  31   -1.41    5.96
  -4   1  32   34.87   10.90
  -4  -1  32   37.57   11.25
  -4   1  33   -0.04    5.58
  -4  -1  33   -2.22    6.57
  -4   1  34   13.81    6.53
  -4  -1  34   11.77    7.60
  -4   1  35    4.14    5.47
  -4  -1  35    3.53    5.23
  -4   1  36   17.82    8.27
  -4  -1  36   20.42    9.59
  -4   1  37    0.60    6.79
  -4  -1  37   -0.33    4.57
  -4   1  38   11.07    7.81
  -4  -1  38   27.14    9.90
  -4   1  39   -1.06    4.97
  -4  -1  39    3.31    6.73
  -4   2   1   73.47   12.36
  -4   2   1   83.24   12.87
   4  -2  -1  102.71   12.86
   4  -2  -1   86.83   13.34
   4   2  -1   56.20   12.01
   4   2  -1   93.56   13.49
  -4  -2   1   95.92   12.99
  -4  -2   1   98.30   13.70
  -4   2   2  209.87   30.47
  -4   2   2  248.36   31.11
   4  -2  -2  211.96   30.30
   4  -2  -2  231.01   31.19
   4   2  -2  225.81   30.54
   4   2  -2  241.16   31.41
  -4  -2   2  214.11   30.58
  -4  -2   2  270.31   31.75
  -4   2   3   16.25    4.41
  -4   2   3   14.98    4.77
   4  -2  -3   13.14    3.94
   4  -2  -3   20.27    5.15
   4   2  -3   12.28    3.93
   4   2  -3   17.74    4.96
  -4  -2   3   22.48    4.98
  -4  -2   3   13.32    4.54
  -4   2   4 1955.21  237.29
  -4   2   4 2021.70  237.47
   4  -2  -4 1834.02  236.77
   4  -2  -4 1724.69  237.25
   4   2  -4 1832.97  236.82
   4   2  -4 2021.89  237.86
  -4  -2   4 1840.81  237.07
  -4  -2   4 1966.68  237.73
  -4   2   5   45.02    8.30
  -4   2   5   51.53    8.76
   4  -2  -5   48.48    8.02
   4  -2  -5   38.94    8.33
   4   2  -5   42.46    7.81
   4   2  -5   38.35    8.44
  -4  -2   5   49.14    8.61
  -4  -2   5   42.44    8.90
  -4   2   6    5.16    3.29
  -4   2   6   10.89    4.27
   4  -2  -6    2.79    3.29
   4  -2  -6    6.88    3.78
   4   2  -6    4.39    2.99
   4   2  -6    7.96    4.10
  -4  -2   6    7.44    3.78
  -4  -2   6    3.11    3.46
  -4   2   7  418.93   54.99
  -4   2   7  410.02   54.95
   4  -2  -7  416.33   54.67
   4  -2  -7  374.59   55.08
   4   2  -7  476.16   55.01
   4   2  -7  401.79   55.30
  -4  -2   7  453.21   55.21
  -4  -2   7  401.53   55.14
  -4   2   8  703.07   96.98
  -4   2   8  775.29   97.24
   4  -2  -8  791.05   97.01
   4  -2  -8  665.29   97.20
   4   2  -8  789.55   96.98
   4   2  -8  724.30   97.53
  -4  -2   8  838.07   97.52
  -4  -2   8  786.87   97.65
  -4   2   9  190.88   28.64
  -4   2   9  203.83   28.69
   4  -2  -9  221.53   28.63
   4  -2  -9  231.94   29.70
   4   2  -9  188.10   28.12
   4   2  -9  216.69   29.41
  -4  -2   9  215.01   28.85
  -4  -2   9  183.24   28.73
  -4   2  10   68.63   13.21
  -4   2  10   80.52   13.25
   4  -2 -10   69.87   12.51
   4  -2 -10   85.49   14.02
   4   2 -10   82.99   12.91
   4   2 -10   85.51   14.11
  -4  -2  10   76.56   13.16
  -4  -2  10   88.01   13.94
  -4   2  11   79.90   12.99
  -4   2  11   69.74   12.41
   4  -2 -11   69.49   11.95
   4  -2 -11   83.70   13.47
   4   2 -11   57.03   11.42
   4   2 -11   77.95   13.17
  -4  -2  11   63.35   12.13
  -4  -2  11   80.10   13.16
  -4   2  12    1.13    3.95
  -4   2  12    1.77    3.70
   4  -2 -12   -1.00    3.36
   4  -2 -12    0.27    3.60
   4   2 -12   -1.00    3.33
   4   2 -12    0.23    3.55
  -4  -2  12    3.34    4.23
  -4  -2  12    0.28    3.76
  -4   2  13   12.64    5.69
  -4   2  13   17.85    5.66
   4  -2 -13    8.83    4.41
   4  -2 -13   16.75    6.19
   4   2 -13   13.57    5.10
   4   2 -13   14.55    6.09
  -4  -2  13   22.81    6.32
  -4  -2  13   19.81    6.52
  -4   2  14 1025.15  112.43
  -4   2  14  823.31  111.10
   4  -2 -14  784.02  110.39
   4  -2 -14  830.09  111.90
   4   2 -14  841.27  110.60
   4   2 -14  947.93  112.55
  -4  -2  14  779.93  111.05
  -4  -2  14  974.00  112.28
  -4   2  15   72.96   13.30
  -4   2  15   71.62   13.17
   4  -2 -15   93.60   13.23
   4  -2 -15   54.78   12.88
   4   2 -15   62.65   11.97
   4   2 -15   62.01   13.16
  -4  -2  15   95.21   14.09
  -4  -2  15   64.36   13.21
  -4   2  16   24.89    7.48
  -4   2  16   29.25    7.85
   4  -2 -16   31.34    8.22
   4   2 -16   15.69    6.79
  -4  -2  16   24.87    7.08
  -4  -2  16   31.75    7.97
  -4   2  17   -1.43    4.18
  -4   2  17    1.94    3.70
   4  -2 -17    0.10    3.99
   4   2 -17   -0.15    4.22
  -4  -2  17   -0.32    3.33
  -4  -2  17   -0.37    3.50
  -4   2  18  128.16   21.02
   4  -2 -18  117.06   21.16
   4   2 -18  131.97   21.87
  -4  -2  18  122.32   20.73
  -4  -2  18  147.81   21.82
  -4   2  19  136.67   21.86
   4  -2 -19  138.80   22.64
   4   2 -19  131.78   22.56
  -4  -2  19  197.01   23.63
  -4  -2  19   92.73   20.54
   4  -2 -20   55.55   12.59
   4   2 -20   50.39   12.15
  -4  -2  20   50.60   11.89
   4  -2 -21   -2.71    5.56
   4   2 -21    9.85    5.84
  -4  -2  21    6.93    5.85
  -4   2  22    8.12    5.55
   4  -2 -22    3.59    5.40
   4   2 -22   24.30    8.40
  -4  -2  22    8.80    5.58
  -4  -2  22   13.83    6.58
  -4   2  23    2.14    4.33
   4  -2 -23   -1.56    5.55
   4   2 -23    0.81    4.59
  -4  -2  23   -0.66    3.95
  -4  -2  23   -0.38    4.57
  -4   2  24  198.42   29.32
   4  -2 -24  173.41   29.70
   4   2 -24  134.94   28.31
  -4  -2  24  231.98   30.02
  -4  -2  24  181.11   28.90
  -4   2  25   21.88    8.60
   4  -2 -25   25.94    9.87
   4   2 -25   17.19    8.16
  -4  -2  25   33.15    9.44
  -4   2  26  101.16   18.84
  -4  -2  26   97.65   18.38
  -4   2  27    4.32    6.12
  -4  -2  27    8.10    5.76
  -4   2  28   49.70   12.07
  -4  -2  28   41.20   11.10
  -4   2  29   36.08   10.39
  -4  -2  29   25.63    9.46
  -4   2  30   95.08   18.32
   4  -2 -30   73.71   18.31
  -4   2  31    6.21    5.76
   4  -2 -31   -1.03    5.56
  -4  -2  31    2.79    4.57
  -4   2  32    3.50    4.65
   4  -2 -32   -1.33    5.78
  -4  -2  32   -2.23    6.34
  -4   2  33    2.46    5.33
  -4  -2  33    5.61    6.31
  -4   2  34   11.52    7.09
  -4  -2  34   13.71    8.24
  -4   2  35    7.51    6.74
  -4  -2  35   -2.32    6.52
  -4   2  36   20.81    9.02
  -4  -2  36   12.58    7.26
  -4   2  37    2.29    5.19
  -4  -2  37    2.08    4.95
  -4   2  38    0.19    6.01
  -4  -2  38    1.55    4.68
  -4   2  39    1.24    5.85
  -4  -2  39    0.89    5.86
  -4   3   1   60.23    8.63
   4  -3  -1   61.20    8.57
   4  -3  -1   56.18    9.10
   4   3  -1   36.12    7.81
   4   3  -1   48.84    9.02
  -4  -3   1   40.77    8.16
  -4  -3   1   45.42    8.94
  -4   3   2  368.56   48.71
  -4   3   2  398.84   49.05
   4  -3  -2  376.03   48.51
   4  -3  -2  359.42   49.08
   4   3  -2  419.53   48.97
   4   3  -2  415.61   49.69
  -4  -3   2  291.59   48.33
  -4  -3   2  406.73   49.68
  -4   3   3    9.57    3.83
  -4   3   3    8.13    3.78
   4  -3  -3    8.74    3.67
   4  -3  -3   16.76    4.90
   4   3  -3   11.42    3.63
   4   3  -3   12.38    4.13
  -4  -3   3    7.76    3.55
  -4  -3   3   13.82    4.68
  -4   3   4   10.22    3.83
  -4   3   4   17.65    4.89
   4  -3  -4   13.20    3.75
   4  -3  -4   12.90    4.89
   4   3  -4    8.88    3.57
   4   3  -4   17.26    4.86
  -4  -3   4    8.35    3.65
  -4  -3   4    7.02    3.98
  -4   3   5   43.37    8.11
  -4   3   5   42.29    7.91
   4  -3  -5   48.65    7.73
   4  -3  -5   41.47    8.11
   4   3  -5   41.14    7.53
   4   3  -5   41.97    8.52
  -4  -3   5   24.95    7.16
  -4  -3   5   57.67    8.98
  -4   3   6   73.34   11.28
  -4   3   6   71.39   11.27
   4  -3  -6   63.79   10.71
   4  -3  -6   77.43   11.92
   4   3  -6   63.08   10.60
   4   3  -6   65.01   11.41
  -4  -3   6   58.47   10.83
  -4  -3   6   61.67   11.34
  -4   3   7  503.06   72.25
   4  -3  -7  600.01   72.44
   4  -3  -7  484.30   72.49
   4   3  -7  518.33   71.99
   4   3  -7  725.12   74.04
  -4  -3   7  582.09   72.66
  -4  -3   7  586.79   73.07
  -4   3   8   86.93   15.56
  -4   3   8  103.75   15.81
   4  -3  -8   81.53   14.99
   4  -3  -8  102.52   16.33
   4   3  -8  116.68   15.82
   4   3  -8  115.07   16.59
  -4  -3   8  102.30   15.84
  -4  -3   8  123.84   16.69
  -4   3   9   -1.15    3.71
  -4   3   9    0.59    3.34
   4  -3  -9    0.58    3.46
   4  -3  -9   -0.33    3.19
   4   3  -9    2.84    3.25
   4   3  -9   -0.85    4.29
  -4  -3   9    2.08    3.36
  -4  -3   9    6.38    4.06
  -4   3  10  274.14   31.02
  -4   3  10  218.96   29.93
   4  -3 -10  220.93   29.67
   4  -3 -10  215.96   30.51
   4   3 -10  200.68   29.33
   4   3 -10  181.65   29.86
  -4  -3  10  203.08   29.72
  -4  -3  10  206.44   30.17
  -4   3  11  404.02   59.51
  -4   3  11  439.16   59.45
   4  -3 -11  417.50   59.00
   4  -3 -11  756.97   63.08
   4   3 -11  464.88   59.29
   4   3 -11  439.19   60.14
  -4  -3  11  470.35   59.83
  -4  -3  11  381.81   59.42
  -4   3  12  383.37   51.07
  -4   3  12  546.63   52.22
   4  -3 -12  365.39   50.19
   4  -3 -12  385.75   51.48
   4   3 -12  348.19   49.97
   4   3 -12  380.82   51.32
  -4  -3  12  342.02   50.45
  -4  -3  12  335.43   50.61
  -4   3  13  111.14   18.20
  -4   3  13  105.22   17.62
   4  -3 -13  118.55   17.60
   4  -3 -13  118.76   18.87
   4   3 -13  128.07   17.68
   4   3 -13   94.57   17.89
  -4  -3  13  111.49   17.99
  -4   3  14    2.91    4.26
  -4   3  14   11.44    4.54
   4  -3 -14    8.83    4.27
   4  -3 -14    5.29    5.02
   4   3 -14   10.09    4.00
   4   3 -14    5.10    4.01
  -4  -3  14    8.98    4.68
  -4  -3  14    6.85    4.76
  -4   3  15   43.99    9.54
  -4   3  15   44.42    9.40
   4  -3 -15   55.32   10.84
   4   3 -15   53.62    9.28
   4   3 -15   46.07   10.17
  -4  -3  15   43.97    9.58
  -4  -3  15   26.51    8.60
  -4   3  16  314.02   42.17
   4  -3 -16  273.87   42.11
   4   3 -16  285.96   42.24
  -4  -3  16  284.53   41.55
  -4  -3  16  341.41   42.71
  -4   3  17   23.24    6.88
   4  -3 -17   18.49    7.33
   4   3 -17   16.35    6.53
  -4  -3  17   18.79    6.34
  -4  -3  17   18.79    6.62
  -4   3  18   79.15   13.94
   4  -3 -18   62.84   13.53
   4   3 -18   81.65   14.78
  -4  -3  18   74.26   13.51
  -4  -3  18   53.13   12.62
  -4   3  19    9.48    5.10
   4  -3 -19   14.98    6.92
   4   3 -19    6.87    5.17
  -4  -3  19    0.44    4.40
  -4  -3  19    6.21    4.84
   4  -3 -20   21.80    7.81
   4   3 -20   24.44    8.25
  -4  -3  20   19.58    7.28
   4  -3 -21   39.82   11.53
   4   3 -21   58.09   13.21
  -4  -3  21   61.60   12.45
  -4   3  22  110.58   16.54
   4  -3 -22   62.51   15.52
   4   3 -22   79.73   16.28
  -4  -3  22   65.38   15.20
  -4   3  23   67.36   13.93
   4  -3 -23   52.12   13.90
   4   3 -23   62.90   14.40
  -4  -3  23   79.79   14.43
  -4  -3  23   60.17   13.38
  -4   3  24    8.12    5.92
  -4  -3  24    7.00    5.73
  -4   3  25    9.11    6.14
  -4  -3  25   14.29    6.37
  -4   3  26   93.01   17.79
  -4  -3  26   92.77   17.73
  -4   3  27   23.98    8.03
   4  -3 -27   22.08    9.07
  -4  -3  27   11.47    6.83
   4  -3 -28   87.53   18.66
  -4  -3  28   87.57   17.21
  -4   3  29   14.02    7.31
   4  -3 -29    6.40    7.61
  -4  -3  29   15.40    7.17
  -4   3  30    8.70    6.26
   4  -3 -30   16.43    8.52
  -4  -3  30    0.68    4.55
  -4   3  31    8.26    6.55
   4  -3 -31   11.47    7.77
  -4  -3  31   13.40    7.21
  -4   3  32   54.02   12.58
   4  -3 -32   60.41   15.00
  -4  -3  32   30.10   10.81
  -4   3  33    3.27    5.60
   4  -3 -33   -0.83    6.54
  -4  -3  33    7.60    6.11
  -4   3  34    5.92    4.62
  -4  -3  34   -0.46    5.02
  -4   3  35   -1.30    6.53
  -4  -3  35   -2.18    5.31
  -4   3  36    2.60    5.87
  -4  -3  36    7.60    7.83
  -4   3  37    9.43    6.74
  -4  -3  37    2.49    6.02
  -4   3  38   29.10    9.37
  -4  -3  38    8.88    7.76
  -4   3  39    3.68    6.20
  -4  -3  39    0.08    5.21
  -4   4   1   78.63   11.18
  -4   4   1   80.20   11.34
   4  -4  -1   39.68   10.02
   4  -4  -1   75.09   11.51
   4   4  -1   69.63   11.11
   4   4  -1   95.27   12.38
  -4  -4   1   88.13   11.71
  -4  -4   1   79.78   12.13
  -4   4   2  177.60   23.60
  -4   4   2  172.41   23.51
   4  -4  -2  150.59   23.00
   4  -4  -2  167.93   23.90
   4   4  -2  168.41   23.42
   4   4  -2  163.05   23.92
  -4  -4   2  193.43   23.97
  -4  -4   2  179.47   24.46
  -4   4   3   75.68   10.82
  -4   4   3   49.92   10.00
   4  -4  -3   52.86    9.83
   4  -4  -3   67.46   10.89
   4   4  -3   84.49   10.80
   4   4  -3  108.56   12.45
  -4  -4   3   39.18    9.88
  -4  -4   3   77.27   11.58
  -4   4   4  383.51   47.65
  -4   4   4  362.60   47.45
   4  -4  -4  301.12   46.82
   4  -4  -4  377.86   48.02
   4   4  -4  332.33   47.11
   4   4  -4  392.46   48.19
  -4  -4   4  379.76   47.74
  -4  -4   4  426.73   48.62
  -4   4   5    1.13    3.35
  -4   4   5    8.76    3.99
   4  -4  -5    5.88    3.46
   4  -4  -5    9.64    4.40
   4   4  -5    8.96    3.42
   4   4  -5    9.25    4.67
  -4  -4   5    3.44    3.27
  -4  -4   5   10.22    4.20
  -4   4   6   93.71   15.71
  -4   4   6  114.15   16.17
   4  -4  -6  112.10   15.91
   4  -4  -6  109.99   16.52
   4   4  -6  102.55   15.56
   4   4  -6  100.38   16.34
  -4  -4   6  112.66   16.19
  -4  -4   6  105.17   16.41
  -4   4   7    9.11    4.10
  -4   4   7    4.66    3.52
   4  -4  -7    6.28    3.73
   4  -4  -7    1.05    3.26
   4   4  -7    7.41    3.63
   4   4  -7   11.62    5.12
  -4  -4   7    1.89    3.05
  -4  -4   7    8.17    4.78
  -4   4   8   96.57   16.45
  -4   4   8  129.10   17.03
   4  -4  -8  109.57   16.43
   4  -4  -8  119.98   17.41
   4   4  -8  102.13   16.18
   4   4  -8  116.15   17.39
  -4  -4   8  105.81   16.62
  -4  -4   8  105.24   17.06
  -4   4   9  407.44   48.93
  -4   4   9  385.36   48.29
   4  -4  -9  346.18   47.84
   4  -4  -9  344.32   48.66
   4   4  -9  377.26   48.01
   4   4  -9  360.70   48.72
  -4  -4   9  366.50   48.30
  -4  -4   9  320.62   48.31
  -4   4  10  240.28   39.09
  -4   4  10  333.11   39.73
   4  -4 -10  299.53   39.20
   4  -4 -10  314.97   40.37
   4   4 -10  303.07   39.17
   4   4 -10  261.73   39.53
  -4  -4  10  292.60   39.52
  -4  -4  10  287.79   39.86
  -4   4  11   51.85    9.44
  -4   4  11   49.38    8.79
   4  -4 -11   32.16    7.69
   4  -4 -11   49.47    9.68
   4   4 -11   46.08    8.43
   4   4 -11   28.63    8.42
  -4  -4  11   49.33    9.16
  -4  -4  11   44.32    9.11
  -4   4  12   79.06   11.74
  -4   4  12   46.39    9.64
   4  -4 -12   52.08    9.79
   4  -4 -12   50.45   10.76
   4   4 -12   70.37   10.49
   4   4 -12   47.28   10.22
  -4  -4  12   42.76    9.95
  -4  -4  12   51.53   10.68
  -4   4  13   99.04   17.16
   4  -4 -13  105.53   16.87
   4  -4 -13  144.12   19.04
   4   4 -13  114.62   16.98
   4   4 -13  100.13   17.50
  -4  -4  13   91.00   16.98
  -4  -4  13  115.24   18.00
  -4   4  14  315.55   46.70
   4  -4 -14  345.89   46.31
   4  -4 -14  253.59   46.36
   4   4 -14  366.58   46.31
   4   4 -14  411.25   48.26
  -4  -4  14  363.30   47.12
  -4  -4  14  375.63   47.66
  -4   4  15  130.13   21.25
   4  -4 -15  119.67   21.12
   4   4 -15  121.20   19.96
   4   4 -15  162.97   22.38
  -4  -4  15  146.45   21.53
  -4  -4  15  138.67   21.63
  -4   4  16   27.11    8.40
   4  -4 -16   47.17   10.13
   4   4 -16   40.97    9.42
  -4  -4  16   47.53    9.49
  -4  -4  16   31.84    9.07
  -4   4  17    1.65    3.34
   4  -4 -17    1.81    4.96
   4   4 -17    3.08    4.79
  -4  -4  17    0.73    3.76
  -4  -4  17    3.25    4.00
  -4   4  18  130.73   19.74
   4  -4 -18  108.02   19.58
   4   4 -18  106.38   19.31
  -4  -4  18  114.81   19.14
  -4  -4  18  110.13   19.31
   4  -4 -19   98.13   17.67
   4   4 -19   74.99   16.38
  -4  -4  19  129.78   18.00
  -4  -4  19   79.01   16.29
   4  -4 -20   67.10   14.51
   4   4 -20   64.73   14.09
  -4  -4  20   77.08   14.44
   4   4 -21   31.27    9.73
  -4  -4  21   39.46   10.23
  -4   4  22   13.72    6.87
  -4   4  23   26.79    8.72
  -4  -4  23   35.26    9.72
  -4   4  24  100.36   18.93
   4  -4 -24   90.01   19.95
  -4  -4  24  128.61   20.01
  -4   4  25   64.65   14.47
   4  -4 -25   58.12   15.05
  -4  -4  25   82.30   15.10
  -4   4  26  105.18   18.38
   4  -4 -26   74.56   17.80
  -4  -4  26   95.11   17.46
  -4   4  27   -2.72    6.10
   4  -4 -27   -3.32    5.99
  -4  -4  27    6.76    5.68
  -4   4  28   48.76   11.75
   4  -4 -28   29.46   11.53
  -4  -4  28   35.24   10.46
  -4   4  29   11.57    6.24
   4  -4 -29   24.53    9.75
  -4  -4  29   16.14    7.92
  -4   4  30   12.41    7.60
   4  -4 -30   14.34    8.34
  -4  -4  30   38.10   10.10
  -4   4  31    6.35    5.91
   4  -4 -31   20.50    8.84
  -4  -4  31    2.24    5.26
  -4   4  32   -2.36    5.95
   4  -4 -32   -1.25    5.95
  -4  -4  32    1.74    4.74
  -4   4  33    3.60    6.29
   4  -4 -33    6.46    7.03
  -4  -4  33   11.46    7.65
  -4   4  34   15.48    7.61
   4  -4 -34    5.88    7.13
  -4  -4  34    9.89    6.40
  -4   4  35    2.28    4.82
   4  -4 -35   -2.29    5.40
  -4  -4  35    1.59    4.13
  -4   4  36    6.32    5.62
  -4  -4  36   12.48    6.72
  -4   4  37   -0.66    5.30
  -4  -4  37    1.23    5.04
  -4   4  38    1.10    5.96
  -4  -4  38   -0.91    5.69
  -4  -4  39    4.76    6.49
  -4   5   1   96.85   14.42
   4  -5  -1   96.27   14.14
   4  -5  -1  104.02   15.13
   4   5  -1   75.66   14.00
  -4  -5   1  150.57   15.89
  -4  -5   1   94.86   15.33
  -4   5   2  300.84   49.26
  -4   5   2  387.61   49.63
   4  -5  -2  366.13   49.34
   4  -5  -2  343.66   49.86
   4   5  -2  559.21   50.80
  -4  -5   2  313.93   49.49
  -4  -5   2  613.46   52.54
  -4   5   3  206.31   29.49
  -4   5   3  220.04   29.45
   4  -5  -3  241.06   29.49
   4  -5  -3  206.18   29.87
   4   5  -3  230.88   29.64
  -4  -5   3  206.91   29.66
  -4  -5   3  218.58   30.40
  -4   5   4   32.81    6.12
  -4   5   4   29.74    5.74
   4  -5  -4    8.73    4.51
   4  -5  -4   42.64    7.00
   4   5  -4   33.73    5.97
  -4  -5   4   27.10    5.84
  -4  -5   4   26.56    6.62
  -4   5   5   56.01    8.42
  -4   5   5   45.02    7.71
   4  -5  -5   32.43    7.15
   4  -5  -5   38.32    8.24
   4   5  -5   36.84    7.40
  -4  -5   5   36.61    7.75
  -4  -5   5   55.27    9.11
  -4   5   6   90.47   13.50
  -4   5   6   75.83   12.95
   4  -5  -6  108.49   13.69
   4  -5  -6   64.66   13.28
   4   5  -6   94.63   13.35
  -4  -5   6   82.21   13.41
  -4  -5   6   88.95   14.32
  -4   5   7  238.88   34.99
  -4   5   7  308.52   35.28
   4  -5  -7  271.84   34.94
   4  -5  -7  244.49   35.37
   4   5  -7  244.94   34.55
  -4  -5   7  251.63   35.05
  -4  -5   7  256.08   35.52
  -4   5   8   53.40    9.66
  -4   5   8   54.43    9.38
   4  -5  -8   58.07    9.41
   4  -5  -8   46.92    9.86
   4   5  -8   49.95    8.91
  -4  -5   8   42.68    9.23
  -4  -5   8   56.76   10.10
  -4   5   9   36.93    7.42
  -4   5   9   29.95    6.70
   4  -5  -9   18.83    5.92
   4  -5  -9   33.00    7.47
   4   5  -9   35.14    6.67
  -4  -5   9   32.68    6.91
  -4  -5   9   28.58    7.25
  -4   5  10   32.15    7.63
   4  -5 -10   30.68    7.03
   4  -5 -10   34.09    7.86
[truncated: 818,383 more chars]
