# Supplementary material for: LED-pump-X-ray-multiprobe crystallography for sub-second timescales
Source: Commun Chem. 2022 Aug 26;5:102. doi: 10.1038/s42004-022-00716-1 (PMC9814726; doi:10.1038/s42004-022-00716-1)
Supplement: Supplementary file 10 — Supplementary Data 1 [file 42004_2022_716_MOESM10_ESM.zip › CIFs/4s_270K/270K_4s_t16_decay.cif]

  data_global

# SUBMISSION DETAILS
 
_publ_contact_author_name       'Hatcher, Lauren'
_publ_contact_author_address
;
School of Chemistry
Cardiff University
Main Building
Park Place 
Cardiff
CF10 3AT
United Kingdom
;
_publ_contact_author_email       'HatcherL1@cardiff.ac.uk'
_publ_requested_category          FM
_publ_section_comment
; 
?
;
_publ_section_references
;
Diamond General Data Aquisition (GDA) software: http://www.opengda.org/

XIA2: Winter, G. (2010) J. Appl. Cryst. 43, 186-190.
POINTLESS: Evans, P. (2006) Acta Cryst. D62, 72-82.
AIMLESS: Evans, P. R. and Murshudov, G. N. (2013) Acta Cryst. D69, 1204-1214.
DIALS: Winter, G., et al. Acta Cryst. (2018) D74, 85-97.
CCP4: Winn, M. D. et al. (2011) Acta Cryst. D67, 235-242.
   
SHELXL: Sheldrick G. M. (2015). Acta Cryst. C71, 3-8.
SHELXT:	Sheldrick, G. M. (2015). Acta Cryst. A71, 3-8.
 
OLEX2: Dolomanov, O.V.; Bourhis, L.J.; Gildea, R.J.; Howard, J.A.K.; Puschmann,
 H., OLEX2: A complete structure solution, refinement and analysis program 
 (2009). J. Appl. Cryst., 42, 339-341.

MERCURY: Macrae, C. F., Bruno, I. J., Chisholm, J. A., Edgington,
P. R., McCabe, P., Pidcock, E., Rodriguez-Monge, L., Taylor, R.,
van de Streek, J. & Wood, P. A. (2008). J. Appl. Cryst. 41, 466-470.
;

####
 
data_270K_4s_t16_decay
 
_audit_creation_method            'SHELXL-2018/3'
_shelx_SHELXL_version_number      '2018/3'
_chemical_name_systematic         
;
Nitro-(N,N,N',N'-tetrabutyldiethylenetriamine)palladium(II)
tetraphenylborate, tetrahydrofuran solvate
;
_chemical_name_common             ?
_chemical_melting_point           ?
_chemical_formula_moiety          
;
C20 H45 N4 O2 Pd, C24 H20 B, C4 H8 O
;
_chemical_formula_sum            'C48 H73 B N4 O3 Pd' 
_chemical_formula_weight          871.31

loop_
 _atom_type_symbol
 _atom_type_description
 _atom_type_scat_dispersion_real
 _atom_type_scat_dispersion_imag
 _atom_type_scat_source
 'C'  'C'   0.0010   0.0010
 'International Tables Vol C Tables 4.2.6.8 and 6.1.1.4'
 'H'  'H'   0.0000   0.0000
 'International Tables Vol C Tables 4.2.6.8 and 6.1.1.4'
 'B'  'B'   0.0000   0.0000
 'International Tables Vol C Tables 4.2.6.8 and 6.1.1.4'
 'N'  'N'   0.0030   0.0020
 'International Tables Vol C Tables 4.2.6.8 and 6.1.1.4'
 'O'  'O'   0.0050   0.0030
 'International Tables Vol C Tables 4.2.6.8 and 6.1.1.4'
 'Pd'  'Pd'  -2.5040   0.6150
 'International Tables Vol C Tables 4.2.6.8 and 6.1.1.4'
 
_space_group_crystal_system       monoclinic
_space_group_IT_number            14
_space_group_name_H-M_alt         'P 21/n'
_space_group_name_Hall            '-P 2yn'
 
_shelx_space_group_comment
;
The symmetry employed for this shelxl refinement is uniquely defined
by the following loop, which should always be used as a source of
symmetry information in preference to the above space-group names.
They are only intended as comments.
;
 
loop_
 _space_group_symop_operation_xyz
 'x, y, z'
 '-x+1/2, y+1/2, -z+1/2'
 '-x, -y, -z'
 'x-1/2, -y-1/2, z-1/2'
 
_cell_length_a                    11.6896(4)
_cell_length_b                    13.5931(5)
_cell_length_c                    30.2428(11)
_cell_angle_alpha                 90
_cell_angle_beta                  93.593(3)
_cell_angle_gamma                 90
_cell_volume                      4796.1(3)
_cell_formula_units_Z             4
_cell_measurement_temperature     270(2)
_cell_measurement_reflns_used     9736
_cell_measurement_theta_max       21.3250932757
_cell_measurement_theta_min       1.01385277757
 
_exptl_crystal_description        Plate
_exptl_crystal_colour             Yellow
_exptl_crystal_density_meas       ?
_exptl_crystal_density_method     ?
_exptl_crystal_density_diffrn     1.207          
_exptl_crystal_F_000              1856
_exptl_transmission_factor_min    ?
_exptl_transmission_factor_max    ?
_exptl_crystal_size_max           0.100
_exptl_crystal_size_mid           0.100
_exptl_crystal_size_min           0.050
_exptl_absorpt_coefficient_mu     0.201
_shelx_estimated_absorpt_T_min    0.980
_shelx_estimated_absorpt_T_max    0.990
_exptl_absorpt_correction_T_min   0.995660847548
_exptl_absorpt_correction_T_max   1.0
_exptl_absorpt_correction_type    empirical
_exptl_absorpt_process_details    
;
CCP4 7.0.058: AIMLESS, version 0.7.1 : 27/03/18
Scaling & analysis of unmerged intensities, absorption correction using spherical harmonics
;
_exptl_absorpt_special_details    ?
_diffrn_ambient_temperature       270(2)
_diffrn_radiation_wavelength      0.534
_diffrn_measurement_device_type   'Photon counting pixel array'
_diffrn_radiation_type            Synchrotron
_diffrn_measurement_method        'shutterless scans'
_diffrn_radiation_source          'Diamond Light Source Beamline I19-2'
_diffrn_radiation_monochromator   'Silicon 111'
_diffrn_detector_area_resol_mean  ?
_diffrn_reflns_number             32754
_diffrn_reflns_av_unetI/netI      0.1088
_diffrn_reflns_av_R_equivalents   0.0974
_diffrn_reflns_limit_h_min        -14
_diffrn_reflns_limit_h_max        14
_diffrn_reflns_limit_k_min        -16
_diffrn_reflns_limit_k_max        11
_diffrn_reflns_limit_l_min        -37
_diffrn_reflns_limit_l_max        36
_diffrn_reflns_theta_min          1.234
_diffrn_reflns_theta_max          19.496
_diffrn_reflns_theta_full         18.687
_diffrn_measured_fraction_theta_max   0.995
_diffrn_measured_fraction_theta_full  0.995
_diffrn_reflns_Laue_measured_fraction_max    0.995
_diffrn_reflns_Laue_measured_fraction_full   0.995
_diffrn_reflns_point_group_measured_fraction_max   0.995
_diffrn_reflns_point_group_measured_fraction_full  0.995
_reflns_number_total              9762
_reflns_number_gt                 5664
_reflns_threshold_expression      'I > 2\s(I)'
_reflns_Friedel_coverage          0.000
_reflns_Friedel_fraction_max      .
_reflns_Friedel_fraction_full     .
 
_reflns_special_details
;
 Reflections were merged by SHELXL according to the crystal
 class for the calculation of statistics and refinement.
 
 _reflns_Friedel_fraction is defined as the number of unique
 Friedel pairs measured divided by the number that would be
 possible theoretically, ignoring centric projections and
 systematic absences.
;
 
_computing_data_collection        'Diamond GDA (http://www.opengda.org/)'
_computing_cell_refinement        'DIALS (Winter, 2018)'
_computing_data_reduction         'XIA2 (Winter 2010)'
_computing_structure_solution     'SHELXT (Sheldrick, 2015)'
_computing_structure_refinement   'SHELXL (Sheldrick, 2015)'
_computing_molecular_graphics     'OLEX2 (Dolomanov et al., 2009)'
_computing_publication_material   'MERCURY (Macrae et al., 2008)'
_refine_special_details           ?
_refine_ls_structure_factor_coef  Fsqd
_refine_ls_matrix_type            full
_refine_ls_weighting_scheme       calc
_refine_ls_weighting_details
'w=1/[\s^2^(Fo^2^)+(0.0415P)^2^] where P=(Fo^2^+2Fc^2^)/3'
_atom_sites_solution_primary      ?
_atom_sites_solution_secondary    ?
_atom_sites_solution_hydrogens    geom
_refine_ls_hydrogen_treatment     constr
_refine_ls_extinction_method      none
_refine_ls_extinction_coef        .
_refine_ls_number_reflns          9762
_refine_ls_number_parameters      526
_refine_ls_number_restraints      491
_refine_ls_R_factor_all           0.0959
_refine_ls_R_factor_gt            0.0570
_refine_ls_wR_factor_ref          0.1385
_refine_ls_wR_factor_gt           0.1230
_refine_ls_goodness_of_fit_ref    0.926
_refine_ls_restrained_S_all       0.928
_refine_ls_shift/su_max           0.001
_refine_ls_shift/su_mean          0.000
 
loop_
 _atom_site_label
 _atom_site_type_symbol
 _atom_site_fract_x
 _atom_site_fract_y
 _atom_site_fract_z
 _atom_site_U_iso_or_equiv
 _atom_site_adp_type
 _atom_site_occupancy
 _atom_site_site_symmetry_order  
 _atom_site_calc_flag
 _atom_site_refinement_flags_posn
 _atom_site_refinement_flags_adp
 _atom_site_refinement_flags_occupancy
 _atom_site_disorder_assembly
 _atom_site_disorder_group
Pd1 Pd 0.34002(2) 0.77508(2) 0.34639(2) 0.04612(12) Uani 1 1 d D . . . .
N2 N 0.3460(3) 0.9275(2) 0.33760(10) 0.0563(8) Uani 1 1 d . . . . .
N3 N 0.4541(3) 0.79878(19) 0.39832(9) 0.0481(7) Uani 1 1 d . . . . .
H3 H 0.531188 0.788451 0.388211 0.058 Uiso 1 1 calc R U . . .
N4 N 0.3306(2) 0.63154(19) 0.37138(10) 0.0485(7) Uani 1 1 d . . . . .
C1 C 0.4422(4) 0.9634(3) 0.36960(13) 0.0630(10) Uani 1 1 d . . . . .
H1A H 0.514990 0.957165 0.356106 0.076 Uiso 1 1 calc R U . . .
H1B H 0.430573 1.032291 0.376423 0.076 Uiso 1 1 calc R U . . .
C2 C 0.4444(4) 0.9033(2) 0.41172(13) 0.0608(10) Uani 1 1 d . . . . .
H2A H 0.509375 0.921944 0.431473 0.073 Uiso 1 1 calc R U . . .
H2B H 0.374710 0.913658 0.426867 0.073 Uiso 1 1 calc R U . . .
C3 C 0.4336(3) 0.7234(2) 0.43256(12) 0.0516(9) Uani 1 1 d . . . . .
H3A H 0.364424 0.738570 0.447283 0.062 Uiso 1 1 calc R U . . .
H3B H 0.497525 0.721390 0.454619 0.062 Uiso 1 1 calc R U . . .
C4 C 0.4214(3) 0.6260(2) 0.40897(12) 0.0522(9) Uani 1 1 d . . . . .
H4A H 0.400952 0.575566 0.429754 0.063 Uiso 1 1 calc R U . . .
H4B H 0.494126 0.607854 0.397472 0.063 Uiso 1 1 calc R U . . .
C5 C 0.2319(3) 0.9655(3) 0.35093(14) 0.0643(10) Uani 1 1 d . . . . .
H5A H 0.221787 0.943807 0.380996 0.077 Uiso 1 1 calc R U . . .
H5B H 0.172264 0.934444 0.332013 0.077 Uiso 1 1 calc R U . . .
C6 C 0.2122(4) 1.0765(3) 0.34909(17) 0.0891(15) Uani 1 1 d . . . . .
H6A H 0.271104 1.109198 0.367751 0.107 Uiso 1 1 calc R U . . .
H6B H 0.218269 1.099419 0.318949 0.107 Uiso 1 1 calc R U . . .
C7 C 0.0957(4) 1.1033(4) 0.3644(2) 0.1153(19) Uani 1 1 d . . . . .
H7A H 0.037380 1.064349 0.348305 0.138 Uiso 1 1 calc R U . . .
H7B H 0.093010 1.088066 0.395692 0.138 Uiso 1 1 calc R U . . .
C8 C 0.0706(6) 1.2104(4) 0.3572(3) 0.181(4) Uani 1 1 d . . . . .
H8A H 0.040128 1.220468 0.327309 0.272 Uiso 1 1 calc R U . . .
H8B H 0.140071 1.247626 0.362158 0.272 Uiso 1 1 calc R U . . .
H8C H 0.015688 1.231848 0.377431 0.272 Uiso 1 1 calc R U . . .
C9 C 0.3668(3) 0.9603(3) 0.29136(13) 0.0625(10) Uani 1 1 d . . . . .
H9A H 0.299144 0.945301 0.272346 0.075 Uiso 1 1 calc R U . . .
H9B H 0.376108 1.031254 0.291534 0.075 Uiso 1 1 calc R U . . .
C10 C 0.4689(4) 0.9154(3) 0.27139(14) 0.0706(11) Uani 1 1 d . . . . .
H10A H 0.465466 0.844366 0.274181 0.085 Uiso 1 1 calc R U . . .
H10B H 0.538412 0.937930 0.287470 0.085 Uiso 1 1 calc R U . . .
C11 C 0.4730(4) 0.9428(4) 0.22275(15) 0.0887(14) Uani 1 1 d . . . . .
H11A H 0.409157 0.911669 0.206125 0.106 Uiso 1 1 calc R U . . .
H11B H 0.463854 1.013399 0.219673 0.106 Uiso 1 1 calc R U . . .
C12 C 0.5818(5) 0.9127(5) 0.20340(19) 0.129(2) Uani 1 1 d . . . . .
H12A H 0.580194 0.932670 0.172920 0.193 Uiso 1 1 calc R U . . .
H12B H 0.590011 0.842538 0.205275 0.193 Uiso 1 1 calc R U . . .
H12C H 0.645421 0.943586 0.219553 0.193 Uiso 1 1 calc R U . . .
C13 C 0.2119(3) 0.6243(2) 0.38851(13) 0.0567(10) Uani 1 1 d . . . . .
H13A H 0.156491 0.636769 0.363931 0.068 Uiso 1 1 calc R U . . .
H13B H 0.203981 0.676576 0.409928 0.068 Uiso 1 1 calc R U . . .
C14 C 0.1799(3) 0.5283(3) 0.40999(15) 0.0668(11) Uani 1 1 d . . . . .
H14A H 0.187228 0.474836 0.389106 0.080 Uiso 1 1 calc R U . . .
H14B H 0.232393 0.515730 0.435497 0.080 Uiso 1 1 calc R U . . .
C15 C 0.0589(4) 0.5313(3) 0.42448(16) 0.0770(13) Uani 1 1 d . . . . .
H15A H 0.007352 0.545883 0.398929 0.092 Uiso 1 1 calc R U . . .
H15B H 0.052677 0.584476 0.445568 0.092 Uiso 1 1 calc R U . . .
C16 C 0.0201(4) 0.4367(3) 0.44547(17) 0.0891(15) Uani 1 1 d . . . . .
H16A H 0.019576 0.384536 0.424051 0.134 Uiso 1 1 calc R U . . .
H16B H -0.055639 0.445275 0.455392 0.134 Uiso 1 1 calc R U . . .
H16C H 0.071946 0.420322 0.470265 0.134 Uiso 1 1 calc R U . . .
C17 C 0.3490(3) 0.5507(3) 0.33887(13) 0.0566(10) Uani 1 1 d . . . . .
H17A H 0.354000 0.488695 0.354756 0.068 Uiso 1 1 calc R U . . .
H17B H 0.282602 0.547344 0.318029 0.068 Uiso 1 1 calc R U . . .
C18 C 0.4541(4) 0.5621(3) 0.31339(14) 0.0718(12) Uani 1 1 d . . . . .
H18A H 0.521348 0.563842 0.333848 0.086 Uiso 1 1 calc R U . . .
H18B H 0.450121 0.623918 0.297337 0.086 Uiso 1 1 calc R U . . .
C19 C 0.4651(5) 0.4775(4) 0.28076(19) 0.115(2) Uani 1 1 d . . . . .
H19A H 0.460652 0.416028 0.296882 0.137 Uiso 1 1 calc R U . . .
H19B H 0.399972 0.479721 0.259274 0.137 Uiso 1 1 calc R U . . .
C20 C 0.5679(5) 0.4765(4) 0.2572(2) 0.146(3) Uani 1 1 d . . . . .
H20A H 0.564864 0.422934 0.236518 0.219 Uiso 1 1 calc R U . . .
H20B H 0.632986 0.468506 0.277878 0.219 Uiso 1 1 calc R U . . .
H20C H 0.574498 0.537465 0.241572 0.219 Uiso 1 1 calc R U . . .
C21 C 0.6561(3) 0.3743(2) 0.42720(13) 0.0508(8) Uani 1 1 d . . . . .
C22 C 0.7087(3) 0.4237(3) 0.39374(15) 0.0653(11) Uani 1 1 d . . . . .
H22 H 0.724741 0.389260 0.368288 0.078 Uiso 1 1 calc R U . . .
C23 C 0.7382(4) 0.5219(3) 0.39679(18) 0.0827(13) Uani 1 1 d . . . . .
H23 H 0.773760 0.551828 0.373639 0.099 Uiso 1 1 calc R U . . .
C24 C 0.7157(4) 0.5760(3) 0.43352(18) 0.0798(13) Uani 1 1 d . . . . .
H24 H 0.737082 0.641749 0.435797 0.096 Uiso 1 1 calc R U . . .
C25 C 0.6604(3) 0.5306(3) 0.46710(16) 0.0708(11) Uani 1 1 d . . . . .
H25 H 0.642763 0.566105 0.492064 0.085 Uiso 1 1 calc R U . . .
C26 C 0.6315(3) 0.4320(3) 0.46336(14) 0.0597(10) Uani 1 1 d . . . . .
H26 H 0.593728 0.402959 0.486168 0.072 Uiso 1 1 calc R U . . .
C27 C 0.7347(3) 0.2016(2) 0.45903(13) 0.0532(9) Uani 1 1 d . . . . .
C28 C 0.8093(3) 0.2505(3) 0.48885(14) 0.0609(10) Uani 1 1 d . . . . .
H28 H 0.804309 0.318674 0.490503 0.073 Uiso 1 1 calc R U . . .
C29 C 0.8913(4) 0.2029(3) 0.51643(16) 0.0804(14) Uani 1 1 d . . . . .
H29 H 0.938425 0.239569 0.536123 0.096 Uiso 1 1 calc R U . . .
C30 C 0.9033(4) 0.1042(3) 0.51499(17) 0.0877(15) Uani 1 1 d . . . . .
H30 H 0.957897 0.072363 0.533576 0.105 Uiso 1 1 calc R U . . .
C31 C 0.8330(4) 0.0517(3) 0.48539(19) 0.0891(15) Uani 1 1 d . . . . .
H31 H 0.840003 -0.016366 0.483826 0.107 Uiso 1 1 calc R U . . .
C32 C 0.7520(3) 0.0995(3) 0.45802(16) 0.0752(13) Uani 1 1 d . . . . .
H32 H 0.706722 0.062265 0.437939 0.090 Uiso 1 1 calc R U . . .
C33 C 0.5052(3) 0.2304(2) 0.44416(13) 0.0492(8) Uani 1 1 d . . . . .
C34 C 0.4785(3) 0.1449(2) 0.46676(12) 0.0529(9) Uani 1 1 d . . . . .
H34 H 0.536841 0.099854 0.473623 0.063 Uiso 1 1 calc R U . . .
C35 C 0.3699(3) 0.1237(3) 0.47948(14) 0.0616(10) Uani 1 1 d . . . . .
H35 H 0.356707 0.065143 0.494226 0.074 Uiso 1 1 calc R U . . .
C36 C 0.2811(4) 0.1882(3) 0.47056(15) 0.0711(12) Uani 1 1 d . . . . .
H36 H 0.208098 0.174785 0.479593 0.085 Uiso 1 1 calc R U . . .
C37 C 0.3028(4) 0.2734(3) 0.44791(17) 0.0794(14) Uani 1 1 d . . . . .
H37 H 0.243699 0.317478 0.440791 0.095 Uiso 1 1 calc R U . . .
C38 C 0.4126(4) 0.2934(3) 0.43572(16) 0.0705(12) Uani 1 1 d . . . . .
H38 H 0.425140 0.352250 0.421084 0.085 Uiso 1 1 calc R U . . .
C39 C 0.6364(4) 0.2133(3) 0.37469(14) 0.0634(10) Uani 1 1 d . . . . .
C40 C 0.5441(4) 0.2199(3) 0.34472(15) 0.0757(12) Uani 1 1 d . . . . .
H40 H 0.475294 0.243380 0.354417 0.091 Uiso 1 1 calc R U . . .
C41 C 0.5483(6) 0.1928(3) 0.29981(17) 0.0965(16) Uani 1 1 d . . . . .
H41 H 0.484031 0.200257 0.280358 0.116 Uiso 1 1 calc R U . . .
C42 C 0.6476(7) 0.1557(4) 0.2853(2) 0.121(2) Uani 1 1 d . . . . .
H42 H 0.651404 0.136733 0.255828 0.145 Uiso 1 1 calc R U . . .
C43 C 0.7418(6) 0.1464(5) 0.3144(2) 0.137(2) Uani 1 1 d . . . . .
H43 H 0.809799 0.121094 0.304679 0.164 Uiso 1 1 calc R U . . .
C44 C 0.7358(5) 0.1749(4) 0.35831(18) 0.1072(17) Uani 1 1 d . . . . .
H44 H 0.800590 0.168014 0.377514 0.129 Uiso 1 1 calc R U . . .
B1 B 0.6326(4) 0.2544(3) 0.42653(16) 0.0543(9) Uani 1 1 d . . . . .
O3 O 0.6842(17) 0.808(4) 0.3644(14) 0.0904(11) Uani 0.534(18) 1 d D . P A 1
C45 C 0.7276(12) 0.7577(15) 0.3272(6) 0.0941(19) Uani 0.534(18) 1 d D . P A 1
H45A H 0.703543 0.791658 0.299967 0.113 Uiso 0.534(18) 1 calc R U P A 1
H45B H 0.698280 0.690988 0.325444 0.113 Uiso 0.534(18) 1 calc R U P A 1
C46 C 0.8534(12) 0.7564(19) 0.3330(7) 0.1112(19) Uani 0.534(18) 1 d D . P A 1
H46A H 0.886962 0.786555 0.307824 0.133 Uiso 0.534(18) 1 calc R U P A 1
H46B H 0.881332 0.689394 0.336074 0.133 Uiso 0.534(18) 1 calc R U P A 1
C47 C 0.8831(10) 0.8136(15) 0.3742(5) 0.1112(19) Uani 0.534(18) 1 d D . P A 1
H47A H 0.927061 0.772976 0.395445 0.133 Uiso 0.534(18) 1 calc R U P A 1
H47B H 0.929037 0.870438 0.367422 0.133 Uiso 0.534(18) 1 calc R U P A 1
C48 C 0.7793(10) 0.8442(12) 0.3920(4) 0.0941(19) Uani 0.534(18) 1 d D . P A 1
H48A H 0.776343 0.915443 0.393273 0.113 Uiso 0.534(18) 1 calc R U P A 1
H48B H 0.775507 0.818910 0.421906 0.113 Uiso 0.534(18) 1 calc R U P A 1
O3A O 0.6803(19) 0.803(4) 0.3632(16) 0.0904(11) Uani 0.466(18) 1 d D . P A 2
C45A C 0.7408(14) 0.7783(17) 0.3248(7) 0.0941(19) Uani 0.466(18) 1 d D . P A 2
H45C H 0.728464 0.828163 0.302085 0.113 Uiso 0.466(18) 1 calc R U P A 2
H45D H 0.715108 0.715374 0.312812 0.113 Uiso 0.466(18) 1 calc R U P A 2
C46A C 0.8643(14) 0.774(2) 0.3405(9) 0.1112(19) Uani 0.466(18) 1 d D . P A 2
H46C H 0.882169 0.716523 0.358841 0.133 Uiso 0.466(18) 1 calc R U P A 2
H46D H 0.915027 0.776523 0.316318 0.133 Uiso 0.466(18) 1 calc R U P A 2
C47A C 0.8644(12) 0.8649(16) 0.3660(6) 0.1112(19) Uani 0.466(18) 1 d D . P A 2
H47C H 0.922397 0.862019 0.390376 0.133 Uiso 0.466(18) 1 calc R U P A 2
H47D H 0.881292 0.920342 0.347307 0.133 Uiso 0.466(18) 1 calc R U P A 2
C48A C 0.7538(12) 0.8761(12) 0.3826(5) 0.0941(19) Uani 0.466(18) 1 d D . P A 2
H48C H 0.758777 0.869231 0.414542 0.113 Uiso 0.466(18) 1 calc R U P A 2
H48D H 0.723679 0.940945 0.375190 0.113 Uiso 0.466(18) 1 calc R U P A 2
O1 O 0.1258(3) 0.7595(2) 0.29852(10) 0.1134(10) Uani 0.965(5) 1 d D . P B 3
O2 O 0.2619(2) 0.72424(18) 0.25933(10) 0.1134(10) Uani 0.965(5) 1 d D . P B 3
N1 N 0.2264(2) 0.74930(11) 0.29402(8) 0.0677(9) Uani 0.965(5) 1 d D . P B 3
O1A O 0.2122(11) 0.7543(2) 0.3002(3) 0.1134(10) Uani 0.035(5) 1 d D . P B 4
O2A O 0.3257(17) 0.7149(3) 0.2520(5) 0.1134(10) Uani 0.035(5) 1 d D . P B 4
N1A N 0.2181(14) 0.7273(2) 0.2592(3) 0.0677(9) Uani 0.035(5) 1 d D . P B 4
 
loop_
 _atom_site_aniso_label
 _atom_site_aniso_U_11
 _atom_site_aniso_U_22
 _atom_site_aniso_U_33
 _atom_site_aniso_U_23
 _atom_site_aniso_U_13
 _atom_site_aniso_U_12
Pd1 0.04522(19) 0.0511(2) 0.0415(2) 0.00104(15) -0.00103(14) -0.00195(14)
N2 0.0588(18) 0.0557(18) 0.0540(18) 0.0039(14) -0.0009(14) 0.0005(13)
N3 0.0510(18) 0.0522(13) 0.0407(17) -0.0019(12) -0.0004(14) -0.0060(13)
N4 0.0438(15) 0.0502(15) 0.0512(18) -0.0035(13) 0.0003(12) 0.0005(13)
C1 0.071(3) 0.055(2) 0.061(2) 0.0018(17) -0.0060(18) -0.0075(19)
C2 0.077(3) 0.0522(16) 0.052(2) -0.0046(15) -0.008(2) -0.0049(19)
C3 0.057(2) 0.0573(18) 0.040(2) 0.0030(13) -0.0003(17) -0.0042(17)
C4 0.048(2) 0.0559(18) 0.053(2) 0.0017(16) -0.0009(16) 0.0006(17)
C5 0.068(2) 0.0648(19) 0.060(3) 0.001(2) 0.000(2) 0.0102(18)
C6 0.102(3) 0.066(2) 0.098(4) -0.003(2) 0.001(3) 0.020(2)
C7 0.097(4) 0.097(3) 0.150(5) -0.035(3) -0.007(3) 0.035(3)
C8 0.149(6) 0.102(3) 0.287(11) -0.042(5) -0.028(7) 0.052(4)
C9 0.064(3) 0.064(2) 0.058(2) 0.0118(19) -0.0009(18) -0.0058(19)
C10 0.065(3) 0.085(3) 0.062(2) 0.009(2) 0.004(2) -0.006(2)
C11 0.092(3) 0.110(3) 0.065(3) 0.011(3) 0.014(2) -0.008(3)
C12 0.101(4) 0.192(6) 0.097(4) -0.015(4) 0.033(3) -0.010(4)
C13 0.0434(18) 0.061(2) 0.066(3) 0.0049(18) 0.0027(17) -0.0030(17)
C14 0.055(2) 0.066(2) 0.080(3) 0.011(2) 0.010(2) -0.0020(19)
C15 0.057(2) 0.079(2) 0.098(4) 0.002(2) 0.021(2) -0.007(2)
C16 0.076(3) 0.082(3) 0.112(4) 0.009(3) 0.030(3) -0.008(2)
C17 0.063(2) 0.0498(19) 0.056(2) -0.0066(16) 0.0005(18) -0.0009(18)
C18 0.069(3) 0.084(3) 0.063(3) -0.011(2) 0.010(2) 0.006(2)
C19 0.122(4) 0.117(4) 0.109(4) -0.043(3) 0.042(3) 0.001(3)
C20 0.145(5) 0.165(5) 0.135(6) -0.033(4) 0.068(4) 0.018(4)
C21 0.046(2) 0.0526(16) 0.053(2) 0.0066(14) -0.0052(16) 0.0021(15)
C22 0.054(2) 0.068(2) 0.074(3) 0.0127(19) 0.008(2) -0.0076(18)
C23 0.062(3) 0.066(2) 0.121(4) 0.022(2) 0.011(3) -0.007(2)
C24 0.056(3) 0.052(2) 0.129(4) 0.013(2) -0.012(2) 0.001(2)
C25 0.065(3) 0.0541(18) 0.091(3) -0.004(2) -0.018(2) 0.0074(18)
C26 0.065(3) 0.0543(17) 0.058(2) 0.0026(16) -0.004(2) 0.0052(17)
C27 0.048(2) 0.0503(16) 0.062(2) 0.0025(16) 0.0091(16) 0.0019(15)
C28 0.056(2) 0.058(2) 0.068(3) -0.0050(18) 0.0003(17) 0.0098(17)
C29 0.065(3) 0.083(2) 0.091(3) -0.003(2) -0.015(2) 0.018(2)
C30 0.058(3) 0.082(2) 0.122(4) 0.014(3) -0.004(2) 0.023(2)
C31 0.062(3) 0.064(3) 0.141(4) 0.014(2) 0.001(2) 0.012(2)
C32 0.056(3) 0.0512(17) 0.118(4) -0.004(2) -0.002(2) 0.0023(17)
C33 0.0530(18) 0.0450(17) 0.049(2) -0.0040(16) -0.0023(16) -0.0019(14)
C34 0.0548(19) 0.0462(17) 0.057(3) 0.0027(16) 0.0005(18) 0.0012(16)
C35 0.057(2) 0.062(2) 0.065(3) 0.012(2) 0.001(2) -0.0050(16)
C36 0.050(2) 0.067(2) 0.095(4) 0.000(2) 0.003(2) -0.0036(17)
C37 0.055(2) 0.062(2) 0.121(4) 0.008(2) 0.005(3) 0.007(2)
C38 0.056(2) 0.055(2) 0.100(4) 0.013(2) 0.001(2) 0.0034(17)
C39 0.075(2) 0.058(2) 0.057(2) -0.0023(19) 0.0081(16) -0.010(2)
C40 0.097(3) 0.065(3) 0.064(2) 0.008(2) -0.008(2) -0.021(2)
C41 0.151(5) 0.075(3) 0.061(2) 0.007(2) -0.009(3) -0.035(3)
C42 0.185(6) 0.111(4) 0.068(4) -0.008(3) 0.021(3) -0.023(4)
C43 0.169(5) 0.165(5) 0.080(3) -0.032(4) 0.031(3) 0.024(5)
C44 0.101(3) 0.147(4) 0.075(3) -0.024(3) 0.022(3) 0.017(3)
B1 0.056(2) 0.0525(17) 0.054(2) 0.0027(17) 0.0024(17) -0.0008(17)
O3 0.069(2) 0.102(4) 0.101(3) -0.0103(19) 0.012(2) -0.0067(17)
C45 0.081(2) 0.102(5) 0.101(3) -0.013(3) 0.0082(19) -0.004(2)
C46 0.078(2) 0.120(6) 0.137(5) -0.021(3) 0.012(2) -0.008(3)
C47 0.078(2) 0.120(6) 0.137(5) -0.021(3) 0.012(2) -0.008(3)
C48 0.081(2) 0.102(5) 0.101(3) -0.013(3) 0.0082(19) -0.004(2)
O3A 0.069(2) 0.102(4) 0.101(3) -0.0103(19) 0.012(2) -0.0067(17)
C45A 0.081(2) 0.102(5) 0.101(3) -0.013(3) 0.0082(19) -0.004(2)
C46A 0.078(2) 0.120(6) 0.137(5) -0.021(3) 0.012(2) -0.008(3)
C47A 0.078(2) 0.120(6) 0.137(5) -0.021(3) 0.012(2) -0.008(3)
C48A 0.081(2) 0.102(5) 0.101(3) -0.013(3) 0.0082(19) -0.004(2)
O1 0.0690(17) 0.196(3) 0.0738(16) -0.0274(16) -0.0108(14) 0.0048(16)
O2 0.0690(17) 0.196(3) 0.0738(16) -0.0274(16) -0.0108(14) 0.0048(16)
N1 0.0670(18) 0.074(2) 0.0607(18) 0.0053(16) -0.0089(17) -0.0031(17)
O1A 0.0690(17) 0.196(3) 0.0738(16) -0.0274(16) -0.0108(14) 0.0048(16)
O2A 0.0690(17) 0.196(3) 0.0738(16) -0.0274(16) -0.0108(14) 0.0048(16)
N1A 0.0670(18) 0.074(2) 0.0607(18) 0.0053(16) -0.0089(17) -0.0031(17)
 
_geom_special_details
;
 All esds (except the esd in the dihedral angle between two l.s. planes)
 are estimated using the full covariance matrix.  The cell esds are taken
 into account individually in the estimation of esds in distances, angles
 and torsion angles; correlations between esds in cell parameters are only
 used when they are defined by crystal symmetry.  An approximate (isotropic)
 treatment of cell esds is used for estimating esds involving l.s. planes.
;
 
loop_
 _geom_bond_atom_site_label_1
 _geom_bond_atom_site_label_2
 _geom_bond_distance
 _geom_bond_site_symmetry_2
 _geom_bond_publ_flag
Pd1 O1A 2.001(9) . ?
Pd1 N3 2.021(3) . ?
Pd1 N1 2.032(2) . ?
Pd1 N2 2.090(3) . ?
Pd1 N4 2.098(3) . ?
N2 C9 1.503(5) . ?
N2 C5 1.509(4) . ?
N2 C1 1.518(4) . ?
N3 C2 1.483(4) . ?
N3 C3 1.487(4) . ?
N3 H3 0.9800 . ?
N4 C17 1.499(4) . ?
N4 C4 1.508(4) . ?
N4 C13 1.515(4) . ?
C1 C2 1.512(5) . ?
C1 H1A 0.9700 . ?
C1 H1B 0.9700 . ?
C2 H2A 0.9700 . ?
C2 H2B 0.9700 . ?
C3 C4 1.506(5) . ?
C3 H3A 0.9700 . ?
C3 H3B 0.9700 . ?
C4 H4A 0.9700 . ?
C4 H4B 0.9700 . ?
C5 C6 1.527(5) . ?
C5 H5A 0.9700 . ?
C5 H5B 0.9700 . ?
C6 C7 1.511(6) . ?
C6 H6A 0.9700 . ?
C6 H6B 0.9700 . ?
C7 C8 1.499(7) . ?
C7 H7A 0.9700 . ?
C7 H7B 0.9700 . ?
C8 H8A 0.9600 . ?
C8 H8B 0.9600 . ?
C8 H8C 0.9600 . ?
C9 C10 1.501(5) . ?
C9 H9A 0.9700 . ?
C9 H9B 0.9700 . ?
C10 C11 1.521(5) . ?
C10 H10A 0.9700 . ?
C10 H10B 0.9700 . ?
C11 C12 1.491(6) . ?
C11 H11A 0.9700 . ?
C11 H11B 0.9700 . ?
C12 H12A 0.9600 . ?
C12 H12B 0.9600 . ?
C12 H12C 0.9600 . ?
C13 C14 1.515(5) . ?
C13 H13A 0.9700 . ?
C13 H13B 0.9700 . ?
C14 C15 1.508(5) . ?
C14 H14A 0.9700 . ?
C14 H14B 0.9700 . ?
C15 C16 1.515(5) . ?
C15 H15A 0.9700 . ?
C15 H15B 0.9700 . ?
C16 H16A 0.9600 . ?
C16 H16B 0.9600 . ?
C16 H16C 0.9600 . ?
C17 C18 1.498(5) . ?
C17 H17A 0.9700 . ?
C17 H17B 0.9700 . ?
C18 C19 1.527(6) . ?
C18 H18A 0.9700 . ?
C18 H18B 0.9700 . ?
C19 C20 1.434(7) . ?
C19 H19A 0.9700 . ?
C19 H19B 0.9700 . ?
C20 H20A 0.9600 . ?
C20 H20B 0.9600 . ?
C20 H20C 0.9600 . ?
C21 C22 1.390(5) . ?
C21 C26 1.391(5) . ?
C21 B1 1.652(5) . ?
C22 C23 1.380(5) . ?
C22 H22 0.9300 . ?
C23 C24 1.371(6) . ?
C23 H23 0.9300 . ?
C24 C25 1.382(6) . ?
C24 H24 0.9300 . ?
C25 C26 1.385(5) . ?
C25 H25 0.9300 . ?
C26 H26 0.9300 . ?
C27 C28 1.384(5) . ?
C27 C32 1.403(5) . ?
C27 B1 1.662(6) . ?
C28 C29 1.390(6) . ?
C28 H28 0.9300 . ?
C29 C30 1.351(6) . ?
C29 H29 0.9300 . ?
C30 C31 1.376(6) . ?
C30 H30 0.9300 . ?
C31 C32 1.380(6) . ?
C31 H31 0.9300 . ?
C32 H32 0.9300 . ?
C33 C38 1.392(5) . ?
C33 C34 1.393(4) . ?
C33 B1 1.646(6) . ?
C34 C35 1.380(5) . ?
C34 H34 0.9300 . ?
C35 C36 1.373(5) . ?
C35 H35 0.9300 . ?
C36 C37 1.377(5) . ?
C36 H36 0.9300 . ?
C37 C38 1.384(5) . ?
C37 H37 0.9300 . ?
C38 H38 0.9300 . ?
C39 C40 1.368(6) . ?
C39 C44 1.392(6) . ?
C39 B1 1.668(6) . ?
C40 C41 1.411(6) . ?
C40 H40 0.9300 . ?
C41 C42 1.364(8) . ?
C41 H41 0.9300 . ?
C42 C43 1.372(8) . ?
C42 H42 0.9300 . ?
C43 C44 1.391(7) . ?
C43 H43 0.9300 . ?
C44 H44 0.9300 . ?
O3 C45 1.432(11) . ?
O3 C48 1.438(17) . ?
C45 C46 1.470(11) . ?
C45 H45A 0.9700 . ?
C45 H45B 0.9700 . ?
C46 C47 1.489(13) . ?
C46 H46A 0.9700 . ?
C46 H46B 0.9700 . ?
C47 C48 1.421(10) . ?
C47 H47A 0.9700 . ?
C47 H47B 0.9700 . ?
C48 H48A 0.9700 . ?
C48 H48B 0.9700 . ?
O3A C48A 1.42(2) . ?
O3A C45A 1.436(15) . ?
C45A C46A 1.493(13) . ?
C45A H45C 0.9700 . ?
C45A H45D 0.9700 . ?
C46A C47A 1.461(13) . ?
C46A H46C 0.9700 . ?
C46A H46D 0.9700 . ?
C47A C48A 1.423(11) . ?
C47A H47C 0.9700 . ?
C47A H47D 0.9700 . ?
C48A H48C 0.9700 . ?
C48A H48D 0.9700 . ?
O1 N1 1.2012(10) . ?
O2 N1 1.2014(10) . ?
O1A N1A 1.3001(10) . ?
O2A N1A 1.3001(10) . ?
 
loop_
 _geom_angle_atom_site_label_1
 _geom_angle_atom_site_label_2
 _geom_angle_atom_site_label_3
 _geom_angle
 _geom_angle_site_symmetry_1
 _geom_angle_site_symmetry_3
 _geom_angle_publ_flag
O1A Pd1 N3 173.0(4) . . ?
N3 Pd1 N1 179.15(10) . . ?
O1A Pd1 N2 94.60(11) . . ?
N3 Pd1 N2 85.14(11) . . ?
N1 Pd1 N2 95.57(9) . . ?
O1A Pd1 N4 93.83(10) . . ?
N3 Pd1 N4 85.13(11) . . ?
N1 Pd1 N4 94.25(9) . . ?
N2 Pd1 N4 166.05(12) . . ?
C9 N2 C5 110.1(3) . . ?
C9 N2 C1 109.9(3) . . ?
C5 N2 C1 110.6(3) . . ?
C9 N2 Pd1 114.9(2) . . ?
C5 N2 Pd1 105.6(2) . . ?
C1 N2 Pd1 105.5(2) . . ?
C2 N3 C3 116.9(3) . . ?
C2 N3 Pd1 107.9(2) . . ?
C3 N3 Pd1 107.72(19) . . ?
C2 N3 H3 108.0 . . ?
C3 N3 H3 108.0 . . ?
Pd1 N3 H3 108.0 . . ?
C17 N4 C4 109.6(3) . . ?
C17 N4 C13 110.4(3) . . ?
C4 N4 C13 110.8(3) . . ?
C17 N4 Pd1 115.7(2) . . ?
C4 N4 Pd1 105.55(19) . . ?
C13 N4 Pd1 104.69(19) . . ?
C2 C1 N2 109.6(3) . . ?
C2 C1 H1A 109.8 . . ?
N2 C1 H1A 109.8 . . ?
C2 C1 H1B 109.8 . . ?
N2 C1 H1B 109.8 . . ?
H1A C1 H1B 108.2 . . ?
N3 C2 C1 106.6(3) . . ?
N3 C2 H2A 110.4 . . ?
C1 C2 H2A 110.4 . . ?
N3 C2 H2B 110.4 . . ?
C1 C2 H2B 110.4 . . ?
H2A C2 H2B 108.6 . . ?
N3 C3 C4 106.9(3) . . ?
N3 C3 H3A 110.3 . . ?
C4 C3 H3A 110.3 . . ?
N3 C3 H3B 110.3 . . ?
C4 C3 H3B 110.3 . . ?
H3A C3 H3B 108.6 . . ?
C3 C4 N4 110.8(3) . . ?
C3 C4 H4A 109.5 . . ?
N4 C4 H4A 109.5 . . ?
C3 C4 H4B 109.5 . . ?
N4 C4 H4B 109.5 . . ?
H4A C4 H4B 108.1 . . ?
N2 C5 C6 117.5(3) . . ?
N2 C5 H5A 107.9 . . ?
C6 C5 H5A 107.9 . . ?
N2 C5 H5B 107.9 . . ?
C6 C5 H5B 107.9 . . ?
H5A C5 H5B 107.2 . . ?
C7 C6 C5 111.3(4) . . ?
C7 C6 H6A 109.4 . . ?
C5 C6 H6A 109.4 . . ?
C7 C6 H6B 109.4 . . ?
C5 C6 H6B 109.4 . . ?
H6A C6 H6B 108.0 . . ?
C8 C7 C6 111.1(5) . . ?
C8 C7 H7A 109.4 . . ?
C6 C7 H7A 109.4 . . ?
C8 C7 H7B 109.4 . . ?
C6 C7 H7B 109.4 . . ?
H7A C7 H7B 108.0 . . ?
C7 C8 H8A 109.5 . . ?
C7 C8 H8B 109.5 . . ?
H8A C8 H8B 109.5 . . ?
C7 C8 H8C 109.5 . . ?
H8A C8 H8C 109.5 . . ?
H8B C8 H8C 109.5 . . ?
C10 C9 N2 115.6(3) . . ?
C10 C9 H9A 108.4 . . ?
N2 C9 H9A 108.4 . . ?
C10 C9 H9B 108.4 . . ?
N2 C9 H9B 108.4 . . ?
H9A C9 H9B 107.4 . . ?
C9 C10 C11 111.3(4) . . ?
C9 C10 H10A 109.4 . . ?
C11 C10 H10A 109.4 . . ?
C9 C10 H10B 109.4 . . ?
C11 C10 H10B 109.4 . . ?
H10A C10 H10B 108.0 . . ?
C12 C11 C10 113.1(4) . . ?
C12 C11 H11A 109.0 . . ?
C10 C11 H11A 109.0 . . ?
C12 C11 H11B 109.0 . . ?
C10 C11 H11B 109.0 . . ?
H11A C11 H11B 107.8 . . ?
C11 C12 H12A 109.5 . . ?
C11 C12 H12B 109.5 . . ?
H12A C12 H12B 109.5 . . ?
C11 C12 H12C 109.5 . . ?
H12A C12 H12C 109.5 . . ?
H12B C12 H12C 109.5 . . ?
N4 C13 C14 117.3(3) . . ?
N4 C13 H13A 108.0 . . ?
C14 C13 H13A 108.0 . . ?
N4 C13 H13B 108.0 . . ?
C14 C13 H13B 108.0 . . ?
H13A C13 H13B 107.2 . . ?
C15 C14 C13 111.3(3) . . ?
C15 C14 H14A 109.4 . . ?
C13 C14 H14A 109.4 . . ?
C15 C14 H14B 109.4 . . ?
C13 C14 H14B 109.4 . . ?
H14A C14 H14B 108.0 . . ?
C14 C15 C16 114.2(3) . . ?
C14 C15 H15A 108.7 . . ?
C16 C15 H15A 108.7 . . ?
C14 C15 H15B 108.7 . . ?
C16 C15 H15B 108.7 . . ?
H15A C15 H15B 107.6 . . ?
C15 C16 H16A 109.5 . . ?
C15 C16 H16B 109.5 . . ?
H16A C16 H16B 109.5 . . ?
C15 C16 H16C 109.5 . . ?
H16A C16 H16C 109.5 . . ?
H16B C16 H16C 109.5 . . ?
C18 C17 N4 114.7(3) . . ?
C18 C17 H17A 108.6 . . ?
N4 C17 H17A 108.6 . . ?
C18 C17 H17B 108.6 . . ?
N4 C17 H17B 108.6 . . ?
H17A C17 H17B 107.6 . . ?
C17 C18 C19 111.1(4) . . ?
C17 C18 H18A 109.4 . . ?
C19 C18 H18A 109.4 . . ?
C17 C18 H18B 109.4 . . ?
C19 C18 H18B 109.4 . . ?
H18A C18 H18B 108.0 . . ?
C20 C19 C18 115.8(5) . . ?
C20 C19 H19A 108.3 . . ?
C18 C19 H19A 108.3 . . ?
C20 C19 H19B 108.3 . . ?
C18 C19 H19B 108.3 . . ?
H19A C19 H19B 107.4 . . ?
C19 C20 H20A 109.5 . . ?
C19 C20 H20B 109.5 . . ?
H20A C20 H20B 109.5 . . ?
C19 C20 H20C 109.5 . . ?
H20A C20 H20C 109.5 . . ?
H20B C20 H20C 109.5 . . ?
C22 C21 C26 115.0(3) . . ?
C22 C21 B1 123.3(4) . . ?
C26 C21 B1 121.6(3) . . ?
C23 C22 C21 122.6(4) . . ?
C23 C22 H22 118.7 . . ?
C21 C22 H22 118.7 . . ?
C24 C23 C22 120.8(5) . . ?
C24 C23 H23 119.6 . . ?
C22 C23 H23 119.6 . . ?
C23 C24 C25 118.6(4) . . ?
C23 C24 H24 120.7 . . ?
C25 C24 H24 120.7 . . ?
C24 C25 C26 119.6(4) . . ?
C24 C25 H25 120.2 . . ?
C26 C25 H25 120.2 . . ?
C25 C26 C21 123.3(4) . . ?
C25 C26 H26 118.4 . . ?
C21 C26 H26 118.4 . . ?
C28 C27 C32 113.8(4) . . ?
C28 C27 B1 125.3(3) . . ?
C32 C27 B1 120.9(4) . . ?
C27 C28 C29 123.4(4) . . ?
C27 C28 H28 118.3 . . ?
C29 C28 H28 118.3 . . ?
C30 C29 C28 120.8(5) . . ?
C30 C29 H29 119.6 . . ?
C28 C29 H29 119.6 . . ?
C29 C30 C31 118.5(5) . . ?
C29 C30 H30 120.8 . . ?
C31 C30 H30 120.8 . . ?
C30 C31 C32 120.3(4) . . ?
C30 C31 H31 119.8 . . ?
C32 C31 H31 119.8 . . ?
C31 C32 C27 123.2(4) . . ?
C31 C32 H32 118.4 . . ?
C27 C32 H32 118.4 . . ?
C38 C33 C34 114.1(4) . . ?
C38 C33 B1 121.8(3) . . ?
C34 C33 B1 124.0(3) . . ?
C35 C34 C33 123.3(4) . . ?
C35 C34 H34 118.4 . . ?
C33 C34 H34 118.4 . . ?
C36 C35 C34 120.6(4) . . ?
C36 C35 H35 119.7 . . ?
C34 C35 H35 119.7 . . ?
C35 C36 C37 118.3(4) . . ?
C35 C36 H36 120.9 . . ?
C37 C36 H36 120.9 . . ?
C36 C37 C38 120.1(4) . . ?
C36 C37 H37 120.0 . . ?
C38 C37 H37 120.0 . . ?
C37 C38 C33 123.6(4) . . ?
C37 C38 H38 118.2 . . ?
C33 C38 H38 118.2 . . ?
C40 C39 C44 115.5(5) . . ?
C40 C39 B1 122.3(4) . . ?
C44 C39 B1 122.1(4) . . ?
C39 C40 C41 123.2(5) . . ?
C39 C40 H40 118.4 . . ?
C41 C40 H40 118.4 . . ?
C42 C41 C40 119.2(6) . . ?
C42 C41 H41 120.4 . . ?
C40 C41 H41 120.4 . . ?
C41 C42 C43 119.5(6) . . ?
C41 C42 H42 120.3 . . ?
C43 C42 H42 120.3 . . ?
C42 C43 C44 120.1(7) . . ?
C42 C43 H43 120.0 . . ?
C44 C43 H43 120.0 . . ?
C43 C44 C39 122.5(6) . . ?
C43 C44 H44 118.7 . . ?
C39 C44 H44 118.7 . . ?
C33 B1 C21 110.2(3) . . ?
C33 B1 C27 110.7(3) . . ?
C21 B1 C27 107.8(3) . . ?
C33 B1 C39 108.4(3) . . ?
C21 B1 C39 109.2(3) . . ?
C27 B1 C39 110.5(3) . . ?
C45 O3 C48 108.8(12) . . ?
O3 C45 C46 108.2(11) . . ?
O3 C45 H45A 110.1 . . ?
C46 C45 H45A 110.1 . . ?
O3 C45 H45B 110.1 . . ?
C46 C45 H45B 110.1 . . ?
H45A C45 H45B 108.4 . . ?
C45 C46 C47 105.9(9) . . ?
C45 C46 H46A 110.6 . . ?
C47 C46 H46A 110.6 . . ?
C45 C46 H46B 110.6 . . ?
C47 C46 H46B 110.6 . . ?
H46A C46 H46B 108.7 . . ?
C48 C47 C46 108.1(9) . . ?
C48 C47 H47A 110.1 . . ?
C46 C47 H47A 110.1 . . ?
C48 C47 H47B 110.1 . . ?
C46 C47 H47B 110.1 . . ?
H47A C47 H47B 108.4 . . ?
C47 C48 O3 108.9(9) . . ?
C47 C48 H48A 109.9 . . ?
O3 C48 H48A 109.9 . . ?
C47 C48 H48B 109.9 . . ?
O3 C48 H48B 109.9 . . ?
H48A C48 H48B 108.3 . . ?
C48A O3A C45A 100.4(19) . . ?
O3A C45A C46A 105.6(16) . . ?
O3A C45A H45C 110.6 . . ?
C46A C45A H45C 110.6 . . ?
O3A C45A H45D 110.6 . . ?
C46A C45A H45D 110.6 . . ?
H45C C45A H45D 108.7 . . ?
C47A C46A C45A 95.8(12) . . ?
C47A C46A H46C 112.6 . . ?
C45A C46A H46C 112.6 . . ?
C47A C46A H46D 112.6 . . ?
C45A C46A H46D 112.6 . . ?
H46C C46A H46D 110.1 . . ?
C48A C47A C46A 107.8(10) . . ?
C48A C47A H47C 110.1 . . ?
C46A C47A H47C 110.1 . . ?
C48A C47A H47D 110.1 . . ?
C46A C47A H47D 110.1 . . ?
H47C C47A H47D 108.5 . . ?
O3A C48A C47A 108.7(10) . . ?
O3A C48A H48C 109.9 . . ?
C47A C48A H48C 109.9 . . ?
O3A C48A H48D 109.9 . . ?
C47A C48A H48D 109.9 . . ?
H48C C48A H48D 108.3 . . ?
O1 N1 O2 121.75(15) . . ?
O1 N1 Pd1 119.2(2) . . ?
O2 N1 Pd1 119.0(2) . . ?
N1A O1A Pd1 128.6(7) . . ?
O2A N1A O1A 107.73(12) . . ?
 
loop_
 _geom_torsion_atom_site_label_1
 _geom_torsion_atom_site_label_2
 _geom_torsion_atom_site_label_3
 _geom_torsion_atom_site_label_4
 _geom_torsion
 _geom_torsion_site_symmetry_1
 _geom_torsion_site_symmetry_2
 _geom_torsion_site_symmetry_3
 _geom_torsion_site_symmetry_4
 _geom_torsion_publ_flag
C9 N2 C1 C2 -160.6(3) . . . . ?
C5 N2 C1 C2 77.6(4) . . . . ?
Pd1 N2 C1 C2 -36.1(3) . . . . ?
C3 N3 C2 C1 -167.6(3) . . . . ?
Pd1 N3 C2 C1 -46.2(3) . . . . ?
N2 C1 C2 N3 55.4(4) . . . . ?
C2 N3 C3 C4 167.4(3) . . . . ?
Pd1 N3 C3 C4 45.8(3) . . . . ?
N3 C3 C4 N4 -53.9(4) . . . . ?
C17 N4 C4 C3 159.1(3) . . . . ?
C13 N4 C4 C3 -78.9(3) . . . . ?
Pd1 N4 C4 C3 33.9(3) . . . . ?
C9 N2 C5 C6 -56.9(4) . . . . ?
C1 N2 C5 C6 64.8(4) . . . . ?
Pd1 N2 C5 C6 178.4(3) . . . . ?
N2 C5 C6 C7 -178.6(4) . . . . ?
C5 C6 C7 C8 -172.8(5) . . . . ?
C5 N2 C9 C10 -171.3(3) . . . . ?
C1 N2 C9 C10 66.6(4) . . . . ?
Pd1 N2 C9 C10 -52.2(4) . . . . ?
N2 C9 C10 C11 172.4(3) . . . . ?
C9 C10 C11 C12 171.2(4) . . . . ?
C17 N4 C13 C14 56.4(4) . . . . ?
C4 N4 C13 C14 -65.2(4) . . . . ?
Pd1 N4 C13 C14 -178.5(3) . . . . ?
N4 C13 C14 C15 -178.8(3) . . . . ?
C13 C14 C15 C16 178.8(4) . . . . ?
C4 N4 C17 C18 -69.0(4) . . . . ?
C13 N4 C17 C18 168.7(3) . . . . ?
Pd1 N4 C17 C18 50.1(4) . . . . ?
N4 C17 C18 C19 -179.3(4) . . . . ?
C17 C18 C19 C20 -174.9(5) . . . . ?
C26 C21 C22 C23 2.2(6) . . . . ?
B1 C21 C22 C23 -173.3(4) . . . . ?
C21 C22 C23 C24 -0.4(7) . . . . ?
C22 C23 C24 C25 -1.4(7) . . . . ?
C23 C24 C25 C26 1.3(6) . . . . ?
C24 C25 C26 C21 0.6(6) . . . . ?
C22 C21 C26 C25 -2.3(5) . . . . ?
B1 C21 C26 C25 173.3(4) . . . . ?
C32 C27 C28 C29 -2.1(6) . . . . ?
B1 C27 C28 C29 177.9(4) . . . . ?
C27 C28 C29 C30 0.9(7) . . . . ?
C28 C29 C30 C31 0.4(7) . . . . ?
C29 C30 C31 C32 -0.2(8) . . . . ?
C30 C31 C32 C27 -1.3(8) . . . . ?
C28 C27 C32 C31 2.3(6) . . . . ?
B1 C27 C32 C31 -177.7(4) . . . . ?
C38 C33 C34 C35 0.5(6) . . . . ?
B1 C33 C34 C35 -176.8(4) . . . . ?
C33 C34 C35 C36 -0.7(6) . . . . ?
C34 C35 C36 C37 1.3(6) . . . . ?
C35 C36 C37 C38 -1.7(7) . . . . ?
C36 C37 C38 C33 1.5(8) . . . . ?
C34 C33 C38 C37 -0.9(6) . . . . ?
B1 C33 C38 C37 176.5(4) . . . . ?
C44 C39 C40 C41 -1.8(6) . . . . ?
B1 C39 C40 C41 174.7(4) . . . . ?
C39 C40 C41 C42 1.8(7) . . . . ?
C40 C41 C42 C43 -0.8(9) . . . . ?
C41 C42 C43 C44 -0.1(10) . . . . ?
C42 C43 C44 C39 0.0(10) . . . . ?
C40 C39 C44 C43 0.9(8) . . . . ?
B1 C39 C44 C43 -175.6(5) . . . . ?
C38 C33 B1 C21 34.1(5) . . . . ?
C34 C33 B1 C21 -148.8(3) . . . . ?
C38 C33 B1 C27 153.3(4) . . . . ?
C34 C33 B1 C27 -29.6(5) . . . . ?
C38 C33 B1 C39 -85.3(4) . . . . ?
C34 C33 B1 C39 91.8(4) . . . . ?
C22 C21 B1 C33 -139.1(4) . . . . ?
C26 C21 B1 C33 45.6(5) . . . . ?
C22 C21 B1 C27 99.9(4) . . . . ?
C26 C21 B1 C27 -75.3(4) . . . . ?
C22 C21 B1 C39 -20.2(5) . . . . ?
C26 C21 B1 C39 164.5(4) . . . . ?
C28 C27 B1 C33 -107.2(4) . . . . ?
C32 C27 B1 C33 72.8(5) . . . . ?
C28 C27 B1 C21 13.4(5) . . . . ?
C32 C27 B1 C21 -166.6(4) . . . . ?
C28 C27 B1 C39 132.7(4) . . . . ?
C32 C27 B1 C39 -47.3(5) . . . . ?
C40 C39 B1 C33 37.9(5) . . . . ?
C44 C39 B1 C33 -145.8(4) . . . . ?
C40 C39 B1 C21 -82.2(4) . . . . ?
C44 C39 B1 C21 94.1(5) . . . . ?
C40 C39 B1 C27 159.4(3) . . . . ?
C44 C39 B1 C27 -24.3(5) . . . . ?
C48 O3 C45 C46 4(5) . . . . ?
O3 C45 C46 C47 -4(3) . . . . ?
C45 C46 C47 C48 2(2) . . . . ?
C46 C47 C48 O3 1(4) . . . . ?
C45 O3 C48 C47 -3(5) . . . . ?
C48A O3A C45A C46A 42(5) . . . . ?
O3A C45A C46A C47A -46(3) . . . . ?
C45A C46A C47A C48A 32(2) . . . . ?
C45A O3A C48A C47A -21(5) . . . . ?
C46A C47A C48A O3A -8(4) . . . . ?
Pd1 O1A N1A O2A 0.00(3) . . . . ?
 
_refine_diff_density_max    0.374
_refine_diff_density_min   -0.519
_refine_diff_density_rms    0.067

_shelx_res_file
;
TITL shelxt in P 1 21/n 1
    71b_pdno2_tr_270k_100s_16_decay.res
    created by SHELXL-2018/3 at 15:28:04 on 30-Mar-2020
CELL 0.534 11.6896 13.5931 30.2428 90 93.593 90
ZERR 4 0.000428 0.000464 0.001122 0 0.003229 0
LATT 1
SYMM 0.5-X,0.5+Y,0.5-Z
SFAC C H B N O Pd
DISP B 0 0 4.561
DISP C 0.001 0.001 6.94
DISP H -0 0 0.611
DISP N 0.003 0.002 10.693
DISP O 0.005 0.003 16.398
DISP Pd -2.504 0.615 1934.604
UNIT 192 292 4 16 12 4
DFIX 1.2 0.001 N1 O1 N1 O2
DFIX 1.3 0.001 O1A N1A N1A O2A
DFIX 2 0.01 O1A Pd1
DANG 2.1 0.001 O1 O2 O1A O2A
FLAT 0.001 Pd1 O1 O2 N1 O1A O2A N1A
RIGU 0.001 0.002
EADP O3 O3A
EADP C45 C45A C48 C48A
EADP C46 C46A C47 C47A
EADP O1 O1A O2 O2A
EADP N1 N1A

L.S. 20
PLAN  5
SIZE 0.1 0.1 0.05
TEMP -3
BOND $H
list 4
CONF
fmap 2
acta
SHEL 999 0.8
OMIT 2 5 22
OMIT -6 12 5
OMIT -1 2 3
OMIT 2 1 8
OMIT -2 1 5
OMIT 2 5 31
OMIT -6 5 18
OMIT 9 0 13
REM <olex2.extras>
REM <HklSrc "%.\\71b_PdNO2_TR_270K_100S_16_decay.hkl">
REM </olex2.extras>

WGHT    0.041500
FVAR       0.24474   0.53357   0.96460
PD1   6    0.340019    0.775078    0.346391    11.00000    0.04522    0.05113 =
         0.04155    0.00104   -0.00103   -0.00195
N2    4    0.345957    0.927451    0.337604    11.00000    0.05878    0.05566 =
         0.05405    0.00394   -0.00086    0.00045
N3    4    0.454073    0.798779    0.398323    11.00000    0.05099    0.05219 =
         0.04070   -0.00185   -0.00037   -0.00596
AFIX  13
H3    2    0.531188    0.788451    0.388211    11.00000   -1.20000
AFIX   0
N4    4    0.330644    0.631543    0.371377    11.00000    0.04377    0.05016 =
         0.05120   -0.00354    0.00032    0.00051
C1    1    0.442227    0.963424    0.369605    11.00000    0.07124    0.05534 =
         0.06125    0.00184   -0.00604   -0.00745
AFIX  23
H1A   2    0.514990    0.957165    0.356106    11.00000   -1.20000
H1B   2    0.430573    1.032291    0.376423    11.00000   -1.20000
AFIX   0
C2    1    0.444430    0.903279    0.411716    11.00000    0.07652    0.05223 =
         0.05228   -0.00465   -0.00781   -0.00487
AFIX  23
H2A   2    0.509375    0.921944    0.431473    11.00000   -1.20000
H2B   2    0.374710    0.913658    0.426867    11.00000   -1.20000
AFIX   0
C3    1    0.433646    0.723359    0.432561    11.00000    0.05718    0.05731 =
         0.03993    0.00297   -0.00032   -0.00417
AFIX  23
H3A   2    0.364424    0.738570    0.447283    11.00000   -1.20000
H3B   2    0.497525    0.721390    0.454619    11.00000   -1.20000
AFIX   0
C4    1    0.421418    0.625976    0.408965    11.00000    0.04773    0.05586 =
         0.05256    0.00173   -0.00095    0.00062
AFIX  23
H4A   2    0.400952    0.575566    0.429754    11.00000   -1.20000
H4B   2    0.494126    0.607854    0.397472    11.00000   -1.20000
AFIX   0
C5    1    0.231866    0.965490    0.350931    11.00000    0.06766    0.06476 =
         0.06007    0.00112    0.00048    0.01023
AFIX  23
H5A   2    0.221787    0.943807    0.380996    11.00000   -1.20000
H5B   2    0.172264    0.934444    0.332013    11.00000   -1.20000
AFIX   0
C6    1    0.212215    1.076525    0.349091    11.00000    0.10203    0.06621 =
         0.09825   -0.00297    0.00095    0.02009
AFIX  23
H6A   2    0.271104    1.109198    0.367751    11.00000   -1.20000
H6B   2    0.218269    1.099419    0.318949    11.00000   -1.20000
AFIX   0
C7    1    0.095657    1.103304    0.364439    11.00000    0.09690    0.09732 =
         0.14969   -0.03475   -0.00718    0.03493
AFIX  23
H7A   2    0.037380    1.064349    0.348305    11.00000   -1.20000
H7B   2    0.093010    1.088066    0.395692    11.00000   -1.20000
AFIX   0
C8    1    0.070638    1.210441    0.357182    11.00000    0.14913    0.10223 =
         0.28690   -0.04181   -0.02823    0.05225
AFIX 137
H8A   2    0.040128    1.220468    0.327309    11.00000   -1.50000
H8B   2    0.140071    1.247626    0.362158    11.00000   -1.50000
H8C   2    0.015688    1.231848    0.377431    11.00000   -1.50000
AFIX   0
C9    1    0.366805    0.960343    0.291356    11.00000    0.06448    0.06399 =
         0.05834    0.01182   -0.00093   -0.00583
AFIX  23
H9A   2    0.299144    0.945301    0.272346    11.00000   -1.20000
H9B   2    0.376108    1.031254    0.291534    11.00000   -1.20000
AFIX   0
C10   1    0.468919    0.915377    0.271389    11.00000    0.06465    0.08474 =
         0.06238    0.00909    0.00411   -0.00608
AFIX  23
H10A  2    0.465466    0.844366    0.274181    11.00000   -1.20000
H10B  2    0.538412    0.937930    0.287470    11.00000   -1.20000
AFIX   0
C11   1    0.472980    0.942755    0.222749    11.00000    0.09239    0.10962 =
         0.06528    0.01051    0.01444   -0.00840
AFIX  23
H11A  2    0.409157    0.911669    0.206125    11.00000   -1.20000
H11B  2    0.463854    1.013399    0.219673    11.00000   -1.20000
AFIX   0
C12   1    0.581838    0.912714    0.203403    11.00000    0.10136    0.19185 =
         0.09682   -0.01488    0.03302   -0.00980
AFIX 137
H12A  2    0.580194    0.932670    0.172920    11.00000   -1.50000
H12B  2    0.590011    0.842538    0.205275    11.00000   -1.50000
H12C  2    0.645421    0.943586    0.219553    11.00000   -1.50000
AFIX   0
C13   1    0.211910    0.624276    0.388514    11.00000    0.04340    0.06108 =
         0.06560    0.00494    0.00265   -0.00301
AFIX  23
H13A  2    0.156491    0.636769    0.363931    11.00000   -1.20000
H13B  2    0.203981    0.676576    0.409928    11.00000   -1.20000
AFIX   0
C14   1    0.179927    0.528284    0.409993    11.00000    0.05456    0.06595 =
         0.08048    0.01089    0.01008   -0.00199
AFIX  23
H14A  2    0.187228    0.474836    0.389106    11.00000   -1.20000
H14B  2    0.232393    0.515730    0.435497    11.00000   -1.20000
AFIX   0
C15   1    0.058853    0.531256    0.424483    11.00000    0.05680    0.07859 =
         0.09771    0.00157    0.02079   -0.00732
AFIX  23
H15A  2    0.007352    0.545883    0.398929    11.00000   -1.20000
H15B  2    0.052677    0.584476    0.445568    11.00000   -1.20000
AFIX   0
C16   1    0.020137    0.436682    0.445471    11.00000    0.07608    0.08192 =
         0.11243    0.00936    0.03015   -0.00760
AFIX 137
H16A  2    0.019576    0.384536    0.424051    11.00000   -1.50000
H16B  2   -0.055639    0.445275    0.455392    11.00000   -1.50000
H16C  2    0.071946    0.420322    0.470265    11.00000   -1.50000
AFIX   0
C17   1    0.349015    0.550697    0.338875    11.00000    0.06344    0.04982 =
         0.05617   -0.00662    0.00052   -0.00088
AFIX  23
H17A  2    0.354000    0.488695    0.354756    11.00000   -1.20000
H17B  2    0.282602    0.547344    0.318029    11.00000   -1.20000
AFIX   0
C18   1    0.454061    0.562113    0.313394    11.00000    0.06914    0.08375 =
         0.06321   -0.01134    0.00980    0.00642
AFIX  23
H18A  2    0.521348    0.563842    0.333848    11.00000   -1.20000
H18B  2    0.450121    0.623918    0.297337    11.00000   -1.20000
AFIX   0
C19   1    0.465102    0.477461    0.280762    11.00000    0.12247    0.11672 =
         0.10884   -0.04334    0.04248    0.00148
AFIX  23
H19A  2    0.460652    0.416028    0.296882    11.00000   -1.20000
H19B  2    0.399972    0.479721    0.259274    11.00000   -1.20000
AFIX   0
C20   1    0.567852    0.476513    0.257239    11.00000    0.14524    0.16483 =
         0.13513   -0.03340    0.06778    0.01782
AFIX 137
H20A  2    0.564864    0.422934    0.236518    11.00000   -1.50000
H20B  2    0.632986    0.468506    0.277878    11.00000   -1.50000
H20C  2    0.574498    0.537465    0.241572    11.00000   -1.50000
AFIX   0

C21   1    0.656112    0.374270    0.427199    11.00000    0.04613    0.05260 =
         0.05276    0.00656   -0.00518    0.00214
C22   1    0.708737    0.423716    0.393740    11.00000    0.05447    0.06779 =
         0.07423    0.01272    0.00754   -0.00761
AFIX  43
H22   2    0.724741    0.389260    0.368288    11.00000   -1.20000
AFIX   0
C23   1    0.738184    0.521933    0.396793    11.00000    0.06220    0.06571 =
         0.12094    0.02170    0.01132   -0.00724
AFIX  43
H23   2    0.773760    0.551828    0.373639    11.00000   -1.20000
AFIX   0
C24   1    0.715653    0.575967    0.433521    11.00000    0.05605    0.05194 =
         0.12910    0.01274   -0.01164    0.00111
AFIX  43
H24   2    0.737082    0.641749    0.435797    11.00000   -1.20000
AFIX   0
C25   1    0.660417    0.530617    0.467098    11.00000    0.06483    0.05411 =
         0.09058   -0.00405   -0.01839    0.00740
AFIX  43
H25   2    0.642763    0.566105    0.492064    11.00000   -1.20000
AFIX   0
C26   1    0.631496    0.432005    0.463357    11.00000    0.06522    0.05435 =
         0.05845    0.00256   -0.00389    0.00523
AFIX  43
H26   2    0.593728    0.402959    0.486168    11.00000   -1.20000
AFIX   0
C27   1    0.734746    0.201586    0.459034    11.00000    0.04829    0.05031 =
         0.06180    0.00246    0.00914    0.00194
C28   1    0.809316    0.250507    0.488847    11.00000    0.05625    0.05811 =
         0.06800   -0.00496    0.00028    0.00977
AFIX  43
H28   2    0.804309    0.318674    0.490503    11.00000   -1.20000
AFIX   0
C29   1    0.891286    0.202949    0.516433    11.00000    0.06460    0.08263 =
         0.09150   -0.00261   -0.01456    0.01755
AFIX  43
H29   2    0.938425    0.239569    0.536123    11.00000   -1.20000
AFIX   0
C30   1    0.903319    0.104168    0.514992    11.00000    0.05827    0.08225 =
         0.12155    0.01359   -0.00360    0.02260
AFIX  43
H30   2    0.957897    0.072363    0.533576    11.00000   -1.20000
AFIX   0
C31   1    0.832960    0.051674    0.485391    11.00000    0.06211    0.06354 =
         0.14091    0.01424    0.00066    0.01183
AFIX  43
H31   2    0.840003   -0.016366    0.483826    11.00000   -1.20000
AFIX   0
C32   1    0.752002    0.099506    0.458019    11.00000    0.05571    0.05118 =
         0.11765   -0.00397   -0.00239    0.00230
AFIX  43
H32   2    0.706722    0.062265    0.437939    11.00000   -1.20000
AFIX   0
C33   1    0.505206    0.230378    0.444155    11.00000    0.05299    0.04496 =
         0.04892   -0.00404   -0.00225   -0.00187
C34   1    0.478520    0.144891    0.466760    11.00000    0.05477    0.04623 =
         0.05734    0.00267    0.00046    0.00117
AFIX  43
H34   2    0.536841    0.099854    0.473623    11.00000   -1.20000
AFIX   0
C35   1    0.369881    0.123702    0.479477    11.00000    0.05742    0.06209 =
         0.06507    0.01158    0.00135   -0.00499
AFIX  43
H35   2    0.356707    0.065143    0.494226    11.00000   -1.20000
AFIX   0
C36   1    0.281072    0.188237    0.470562    11.00000    0.05036    0.06736 =
         0.09527    0.00009    0.00265   -0.00363
AFIX  43
H36   2    0.208098    0.174785    0.479593    11.00000   -1.20000
AFIX   0
C37   1    0.302830    0.273374    0.447911    11.00000    0.05484    0.06193 =
         0.12146    0.00811    0.00534    0.00690
AFIX  43
H37   2    0.243699    0.317478    0.440791    11.00000   -1.20000
AFIX   0
C38   1    0.412590    0.293424    0.435718    11.00000    0.05612    0.05496 =
         0.10001    0.01315    0.00115    0.00335
AFIX  43
H38   2    0.425140    0.352250    0.421084    11.00000   -1.20000
AFIX   0
C39   1    0.636416    0.213281    0.374692    11.00000    0.07530    0.05782 =
         0.05744   -0.00232    0.00812   -0.00994
C40   1    0.544127    0.219899    0.344720    11.00000    0.09678    0.06485 =
         0.06373    0.00820   -0.00825   -0.02107
AFIX  43
H40   2    0.475294    0.243380    0.354417    11.00000   -1.20000
AFIX   0
C41   1    0.548272    0.192838    0.299813    11.00000    0.15145    0.07484 =
         0.06118    0.00719   -0.00870   -0.03500
AFIX  43
H41   2    0.484031    0.200257    0.280358    11.00000   -1.20000
AFIX   0
C42   1    0.647600    0.155660    0.285251    11.00000    0.18519    0.11085 =
         0.06809   -0.00763    0.02069   -0.02307
AFIX  43
H42   2    0.651404    0.136733    0.255828    11.00000   -1.20000
AFIX   0
C43   1    0.741814    0.146421    0.314356    11.00000    0.16891    0.16507 =
         0.08005   -0.03240    0.03132    0.02445
AFIX  43
H43   2    0.809799    0.121094    0.304679    11.00000   -1.20000
AFIX   0
C44   1    0.735769    0.174887    0.358314    11.00000    0.10122    0.14747 =
         0.07497   -0.02440    0.02184    0.01729
AFIX  43
H44   2    0.800590    0.168014    0.377514    11.00000   -1.20000
AFIX   0
B1    3    0.632619    0.254446    0.426528    11.00000    0.05575    0.05253 =
         0.05447    0.00275    0.00239   -0.00076

PART 1
O3    5    0.684239    0.807519    0.364368    21.00000    0.06898    0.10165 =
         0.10126   -0.01026    0.01161   -0.00668
C45   1    0.727644    0.757710    0.327186    21.00000    0.08052    0.10163 =
         0.10060   -0.01311    0.00817   -0.00439
AFIX  23
H45A  2    0.703543    0.791658    0.299967    21.00000   -1.20000
H45B  2    0.698280    0.690988    0.325444    21.00000   -1.20000
AFIX   0
C46   1    0.853386    0.756396    0.333035    21.00000    0.07768    0.11979 =
         0.13680   -0.02079    0.01236   -0.00753
AFIX  23
H46A  2    0.886962    0.786555    0.307824    21.00000   -1.20000
H46B  2    0.881332    0.689394    0.336074    21.00000   -1.20000
AFIX   0
C47   1    0.883128    0.813570    0.374167    21.00000    0.07768    0.11979 =
         0.13680   -0.02079    0.01236   -0.00753
AFIX  23
H47A  2    0.927061    0.772976    0.395445    21.00000   -1.20000
H47B  2    0.929037    0.870438    0.367422    21.00000   -1.20000
AFIX   0
C48   1    0.779306    0.844188    0.392040    21.00000    0.08052    0.10163 =
         0.10060   -0.01311    0.00817   -0.00439
AFIX  23
H48A  2    0.776343    0.915443    0.393273    21.00000   -1.20000
H48B  2    0.775507    0.818910    0.421906    21.00000   -1.20000
AFIX   0

SAME 0.02 0.04 O3 > C48
PART 0
PART 2
O3A   5    0.680268    0.802924    0.363216   -21.00000    0.06898    0.10165 =
         0.10126   -0.01026    0.01161   -0.00668
C45A  1    0.740782    0.778323    0.324841   -21.00000    0.08052    0.10163 =
         0.10060   -0.01311    0.00817   -0.00439
AFIX  23
H45C  2    0.728464    0.828163    0.302085   -21.00000   -1.20000
H45D  2    0.715108    0.715374    0.312812   -21.00000   -1.20000
AFIX   0
C46A  1    0.864335    0.773679    0.340480   -21.00000    0.07768    0.11979 =
         0.13680   -0.02079    0.01236   -0.00753
AFIX  23
H46C  2    0.882169    0.716523    0.358841   -21.00000   -1.20000
H46D  2    0.915027    0.776523    0.316318   -21.00000   -1.20000
AFIX   0
C47A  1    0.864419    0.864909    0.366019   -21.00000    0.07768    0.11979 =
         0.13680   -0.02079    0.01236   -0.00753
AFIX  23
H47C  2    0.922397    0.862019    0.390376   -21.00000   -1.20000
H47D  2    0.881292    0.920342    0.347307   -21.00000   -1.20000
AFIX   0
C48A  1    0.753803    0.876092    0.382554   -21.00000    0.08052    0.10163 =
         0.10060   -0.01311    0.00817   -0.00439
AFIX  23
H48C  2    0.758777    0.869231    0.414542   -21.00000   -1.20000
H48D  2    0.723679    0.940945    0.375190   -21.00000   -1.20000
AFIX   0

PART 0
PART 3
O1    5    0.125766    0.759470    0.298521    31.00000    0.06902    0.19551 =
         0.07384   -0.02740   -0.01075    0.00484
O2    5    0.261938    0.724243    0.259326    31.00000    0.06902    0.19551 =
         0.07384   -0.02740   -0.01075    0.00484
N1    4    0.226441    0.749296    0.294015    31.00000    0.06704    0.07373 =
         0.06066    0.00530   -0.00894   -0.00308
PART 0
PART 4
O1A   5    0.212176    0.754332    0.300196   -31.00000    0.06902    0.19551 =
         0.07384   -0.02740   -0.01075    0.00484
O2A   5    0.325670    0.714931    0.252045   -31.00000    0.06902    0.19551 =
         0.07384   -0.02740   -0.01075    0.00484
N1A   4    0.218087    0.727300    0.259168   -31.00000    0.06704    0.07373 =
         0.06066    0.00530   -0.00894   -0.00308
HKLF 4


REM  shelxt in P 1 21/n 1
REM wR2 = 0.1385, GooF = S = 0.926, Restrained GooF = 0.928 for all data
REM R1 = 0.0570 for 5664 Fo > 4sig(Fo) and 0.0959 for all 9762 data
REM 526 parameters refined using 491 restraints

END

WGHT      0.0415      0.0000

REM Highest difference peak  0.374,  deepest hole -0.519,  1-sigma level  0.067
Q1    1   0.2123  0.6742  0.2696  11.00000  0.05    0.37
Q2    1   0.6841  0.2315  0.4433  11.00000  0.05    0.31
Q3    1   0.1400  0.6989  0.2872  11.00000  0.05    0.30
Q4    1   0.0577  1.0772  0.3991  11.00000  0.05    0.30
Q5    1   0.7066  0.1988  0.2935  11.00000  0.05    0.30
;
_shelx_res_checksum   13187

_shelx_hkl_file
;
 -16  -4   1   -0.60    6.02
 -16  -4   2    3.20    6.76
 -16  -4   3    0.00    7.68
 -16  -4   4   -4.07    7.86
 -16  -4   5    0.37    6.83
 -16  -4   6   16.75    9.27
 -16  -4   7   -3.74    7.20
 -16  -4   8    0.57    6.00
 -16  -5   1   -1.78    6.36
 -16  -5   2   -1.34    6.10
 -16  -5   3    2.62    5.39
 -16  -5   4    3.59    6.31
 -16  -5   5   -2.32    7.75
 -16  -5   6    1.72    5.93
 -16  -5   7   -0.53    6.55
 -16  -5   8    7.01    6.98
 -16  -5   9    0.93    5.96
 -16  -5  10   -3.75    7.19
 -16  -5  11    2.47    6.52
 -16  -5  12   -1.53    6.72
 -16  -5  13   -0.43    6.02
  15   0  -1   -1.16    4.63
  15   0  -2    4.49    4.93
  15   0  -3   33.08    9.98
  15   0  -4   -0.74    4.19
  15   0  -5   15.66    8.25
  15   0  -6   -0.48    5.59
  15   0  -7   -1.97    4.47
  15   0  -8   -2.90    6.10
  15   0  -9   33.56   10.58
  15   0 -10    0.76    5.49
  15   0 -11   -0.02    5.29
  15   0 -12   -0.97    5.12
  15   0 -13    3.25    6.42
  15   0 -14    4.50    5.72
  15  -1  -1   12.71    6.32
  15   1  -1   26.90    8.92
  15  -1  -2    0.52    5.04
  15   1  -2    2.49    4.92
  15  -1  -3    9.45    5.99
  15   1  -3    0.78    4.95
  15  -1  -4    0.68    4.40
  15   1  -4    4.42    5.25
  15  -1  -5   18.49    8.22
  15   1  -5   11.27    6.94
  15  -1  -6   -0.15    4.96
  15   1  -6    7.49    5.38
  15  -1  -7   11.74    7.39
  15   1  -7   20.98    8.19
  15  -1  -8   -1.18    5.12
  15   1  -8   -2.97    6.30
  15  -1  -9   -2.36    4.26
  15   1  -9    1.80    5.57
  15  -1 -10    2.42    5.31
  15   1 -10   -3.15    6.29
  15  -1 -11   14.60    7.24
  15   1 -11    3.09    5.53
  15  -1 -12   -2.70    6.31
  15   1 -12   -0.70    5.15
  15  -1 -13    4.02    5.89
  15   1 -13    4.48    5.37
  15   1 -14   -1.88    5.12
  15  -2  -1   -1.94    4.45
  15   2  -1   -1.41    4.01
 -15  -2   1   -3.97    7.06
  15  -2  -2    0.21    4.82
  15   2  -2   -1.93    5.88
  15  -2  -3   13.86    6.89
  15   2  -3    4.21    5.65
  15  -2  -4    1.73    3.52
  15   2  -4   -0.59    4.97
  15  -2  -5    7.13    5.51
  15   2  -5    5.75    6.27
  15  -2  -6    2.16    4.01
  15   2  -6    3.54    5.32
  15  -2  -7   14.32    6.72
  15   2  -7   -1.41    5.50
  15  -2  -8    3.05    5.17
  15   2  -8   -2.01    6.06
  15  -2  -9    6.64    7.28
  15   2  -9   15.04    7.84
  15  -2 -10    6.93    6.26
  15   2 -10    1.93    5.33
  15  -2 -11   -1.41    5.02
  15   2 -11   -0.77    5.46
  15  -2 -12   -1.03    6.29
  15   2 -12    0.45    4.95
  15  -2 -13    2.59    6.09
  15   2 -13    8.83    7.42
  15   2 -14    2.40    5.77
  15  -3  -1    8.77    7.04
  15   3  -1   22.96    8.38
 -15  -3   1    4.75    6.40
  15  -3  -2   -0.16    4.85
  15   3  -2   -1.00    4.27
 -15  -3   2   -2.73    5.16
  15  -3  -3   -0.42    4.98
  15   3  -3   -0.26    4.19
 -15  -3   3    2.90    6.73
  15  -3  -4    4.21    5.62
  15   3  -4    0.76    4.55
 -15  -3   4   -1.78    6.18
  15  -3  -5    6.61    6.08
  15   3  -5   10.99    6.89
 -15  -3   5    4.23    6.26
  15  -3  -6    2.15    5.53
  15   3  -6    2.84    5.26
 -15  -3   6   -3.31    6.80
  15  -3  -7    2.65    5.61
  15   3  -7    0.71    4.24
 -15  -3   7    6.34    6.81
  15  -3  -8    7.39    7.41
  15   3  -8   19.54    8.09
 -15  -3   8   -0.98    6.35
  15  -3  -9    4.07    4.15
  15   3  -9    5.08    5.18
 -15  -3   9    1.89    6.41
  15  -3 -10    9.72    6.32
  15   3 -10   -0.27    4.83
 -15  -3  10    1.78    6.97
  15  -3 -11   18.72    8.36
  15   3 -11   19.57    8.15
  15  -3 -12    6.62    5.45
  15   3 -12    5.45    6.13
  15   3 -13   -0.55    4.43
  15   3 -14   -3.93    6.52
  15  -4  -1    0.25    4.31
  15   4  -1   -3.82    4.50
 -15  -4   1   -1.88    6.37
  15  -4  -2    7.78    5.80
  15   4  -2    5.45    5.24
 -15  -4   2   -1.11    5.64
  15  -4  -3   -0.13    6.00
  15   4  -3    2.23    5.57
 -15  -4   3    1.57    4.95
  15  -4  -4    8.35    7.07
  15   4  -4   12.50    6.86
 -15  -4   4    0.08    7.03
  15  -4  -5    8.70    5.24
  15   4  -5    8.92    6.30
 -15  -4   5    6.94    8.00
  15  -4  -6   -1.56    5.16
  15   4  -6    0.79    4.95
 -15  -4   6   -1.94    5.61
  15  -4  -7   -2.44    4.27
  15   4  -7    2.37    5.56
 -15  -4   7    5.27    6.53
  15  -4  -8    0.20    6.20
  15   4  -8    2.73    5.02
 -15  -4   8    1.52    6.37
  15  -4  -9    8.46    6.57
  15   4  -9   -0.94    4.46
 -15  -4   9    3.03    6.35
  15  -4 -10   19.80    7.58
  15   4 -10   -2.52    6.07
 -15  -4  10    6.04    7.85
  15  -4 -11    4.08    5.25
  15   4 -11    8.81    6.92
 -15  -4  11   -2.72    7.34
  15   4 -12   -2.85    6.47
 -15  -4  12    5.29    7.43
  15   4 -13    4.78    5.89
 -15  -4  13    1.97    6.83
  15   4 -14    0.37    5.57
 -15  -4  14   -1.69    5.94
 -15  -4  15    3.65    7.36
  15  -5  -1    7.87    6.32
  15   5  -1    0.48    4.26
 -15  -5   1    1.67    7.35
  15  -5  -2    6.00    6.43
  15   5  -2    3.98    5.24
 -15  -5   2   -1.37    5.67
  15  -5  -3    0.32    4.32
  15   5  -3    1.28    4.35
 -15  -5   3    2.46    6.18
  15  -5  -4    4.75    4.97
  15   5  -4    1.17    5.03
 -15  -5   4   10.59    7.04
  15  -5  -5    1.30    4.52
  15   5  -5   -1.07    4.77
 -15  -5   5    0.05    6.09
  15  -5  -6    6.34    5.92
  15   5  -6    7.29    5.90
 -15  -5   6   17.05    8.91
  15  -5  -7   22.46    7.79
  15   5  -7   15.02    6.72
 -15  -5   7    8.11    8.57
  15  -5  -8   -0.31    3.68
  15   5  -8    2.09    4.56
 -15  -5   8   -1.00    6.11
  15  -5  -9    1.18    5.18
  15   5  -9    1.11    5.05
 -15  -5   9   -0.29    6.64
  15   5 -10    1.00    5.42
 -15  -5  10    1.67    6.21
  15   5 -11   10.82    7.32
 -15  -5  11   11.23    8.47
  15   5 -12   -0.13    5.73
 -15  -5  12    2.24    6.51
  15   5 -13    0.96    5.23
 -15  -5  13    1.50    6.39
  15   5 -14   -1.17    5.17
 -15  -5  14   -2.57    7.42
 -15  -5  15   -1.63    6.92
 -15  -5  16   -0.54    6.78
 -15  -5  17    7.08    7.40
 -15  -5  18    2.72    6.04
  15  -6  -1   -1.86    4.07
  15   6  -1    3.20    5.84
 -15  -6   1   -1.39    6.02
  15  -6  -2    2.88    5.94
  15   6  -2    6.35    5.59
 -15  -6   2    0.62    5.73
  15  -6  -3   10.34    6.39
  15   6  -3    3.38    5.44
 -15  -6   3    7.94    7.10
  15  -6  -4    4.05    6.14
  15   6  -4   11.65    6.98
 -15  -6   4    7.19    7.01
  15  -6  -5    2.90    5.13
  15   6  -5    0.15    4.63
 -15  -6   5    0.22    6.50
  15  -6  -6    6.76    5.68
  15   6  -6   -1.59    4.98
 -15  -6   6    1.35    6.73
  15  -6  -7   -0.04    4.50
  15   6  -7    1.50    5.23
 -15  -6   7    6.72    6.62
  15   6  -8    6.77    5.43
 -15  -6   8   -0.24    5.90
  15   6  -9    3.14    5.50
 -15  -6   9    5.79    8.12
  15   6 -10    7.04    5.68
 -15  -6  10    5.15    6.95
  15   6 -11   -1.55    4.42
 -15  -6  11    4.70    5.82
  15   6 -12   -1.20    5.33
 -15  -6  12    2.18    5.86
  15   6 -13   -1.17    5.17
 -15  -6  13    6.85    6.98
 -15  -6  14    1.20    5.24
 -15  -6  15    2.43    6.55
 -15  -6  16   -3.91    7.41
  15   7  -1    1.41    5.34
 -15  -7   1    5.18    6.46
  15   7  -2    5.22    5.22
 -15  -7   2    0.57    6.04
  15   7  -3    2.36    6.21
 -15  -7   3    4.73    5.83
  15   7  -4    1.37    5.28
 -15  -7   4   -2.74    6.91
  15   7  -5   -2.18    5.85
 -15  -7   5    2.15    5.51
  15   7  -6    8.05    6.90
 -15  -7   6   11.99    8.26
  15   7  -7    4.77    6.16
 -15  -7   7   -2.00    6.13
  15   7  -8   -1.08    5.58
 -15  -7   8    3.70    5.52
  15   7  -9    5.81    6.59
 -15  -7   9   -0.95    6.20
  15   7 -10    1.62    4.86
  15   7 -11    3.99    6.01
  15   7 -12    1.21    4.92
  15   7 -13    3.32    6.04
  15   8  -4   11.60    6.79
  15   8  -5    0.78    5.29
  15   8  -6   -2.17    5.17
  15   8  -7    8.08    6.18
  15   8  -8    3.85    5.37
  15   8  -9    1.47    6.04
  15   8 -10    2.62    6.36
  15   8 -11    4.71    5.71
  15   8 -12    4.98    6.45
  15   8 -13   -1.49    4.80
  14   0  -1    4.02    4.65
  14   0  -2   29.67    9.67
  14   0  -3   -1.41    4.68
  14   0  -4   20.40    8.03
  14   0  -5    0.04    4.51
  14   0  -6   18.58    8.03
  14   0  -7   -0.03    4.82
  14   0  -8    3.16    6.12
  14   0  -9    0.90    4.62
  14   0 -10    1.01    4.84
  14   0 -11   -1.74    5.09
  14   0 -12   16.06    7.02
  14   0 -13   -1.84    4.10
  14   0 -14   25.51    8.49
  14   0 -15   -2.38    4.30
  14   0 -16    1.95    5.13
  14   0 -17   -0.99    5.43
  14   0 -18   16.35    7.81
  14   0 -19    5.11    5.94
  14   0 -20    2.06    4.86
  14  -1  -1    0.92    4.55
  14   1  -1   -2.53    4.95
 -14  -1   1    3.74    6.38
  14  -1  -2    6.69    5.86
  14   1  -2    1.06    4.70
 -14  -1   2    3.45    5.75
  14  -1  -3    5.35    4.57
  14   1  -3   -1.00    4.46
 -14  -1   3   -0.39    5.02
  14  -1  -4   13.54    6.96
  14   1  -4   -0.16    4.43
 -14  -1   4    6.26    7.49
  14  -1  -5    3.50    5.44
  14   1  -5   -0.55    4.88
 -14  -1   5   -3.21    6.51
  14  -1  -6   16.75    7.43
  14   1  -6   14.24    8.14
  14  -1  -7   -1.22    5.22
  14   1  -7   -1.98    5.56
  14  -1  -8    0.19    5.27
  14   1  -8    1.09    5.30
  14  -1  -9    0.47    4.59
  14   1  -9   -2.24    5.80
  14  -1 -10   12.21    7.77
  14   1 -10   17.38    7.84
  14  -1 -11   -2.18    4.84
  14   1 -11   -0.08    4.63
  14  -1 -12    5.26    5.16
  14   1 -12    2.68    5.52
  14  -1 -13   -1.09    3.97
  14   1 -13   -0.98    5.36
  14  -1 -14    1.88    4.16
  14   1 -14   -0.51    4.66
  14  -1 -15    3.22    5.83
  14   1 -15    0.53    5.78
  14  -1 -16    2.96    5.59
  14   1 -16   -0.51    6.14
  14  -1 -17   -0.83    6.59
  14   1 -17    5.31    6.27
  14  -1 -18    7.44    6.09
  14   1 -18   -1.79    5.64
  14  -1 -19    0.88    3.86
  14   1 -19   -0.40    4.73
  14  -1 -20    0.83    6.10
  14   1 -20    6.96    6.88
  14  -2  -1   -1.90    4.55
  14   2  -1    4.65    4.19
 -14  -2   1   -0.82    5.51
  14  -2  -2   24.87    8.50
  14   2  -2   26.09    8.88
 -14  -2   2   22.38    9.54
  14  -2  -3    1.05    4.51
  14   2  -3    0.02    5.21
 -14  -2   3    1.04    5.84
  14  -2  -4   12.62    6.53
  14   2  -4   10.79    6.41
 -14  -2   4    8.15    7.22
  14  -2  -5   -1.02    4.30
  14   2  -5    1.08    3.58
 -14  -2   5   -1.39    6.41
  14  -2  -6    2.26    3.60
  14   2  -6    4.35    4.72
 -14  -2   6    9.59    6.92
  14  -2  -7    1.87    4.08
  14   2  -7    2.23    4.05
 -14  -2   7   -1.84    5.91
  14  -2  -8    7.23    6.72
  14   2  -8    6.20    6.27
 -14  -2   8   22.54    9.35
  14  -2  -9   -1.12    5.53
  14   2  -9   10.87    6.54
 -14  -2   9    4.35    7.45
  14  -2 -10   -1.52    4.88
  14   2 -10    0.86    4.97
 -14  -2  10    0.63    5.87
  14  -2 -11   -0.05    3.80
  14   2 -11   -1.42    5.21
 -14  -2  11    0.74    5.07
  14  -2 -12   14.20    7.17
  14   2 -12    7.66    7.24
  14  -2 -13    0.83    4.88
  14   2 -13    4.70    5.74
  14  -2 -14    6.23    6.06
  14   2 -14   14.13    7.74
  14  -2 -15    1.57    4.26
  14   2 -15   -0.95    5.43
  14  -2 -16   -0.29    5.58
  14   2 -16    1.96    4.07
  14  -2 -17    2.79    5.89
  14   2 -17    3.78    5.33
  14  -2 -18    9.78    5.94
  14   2 -18   16.18    8.17
  14  -2 -19    8.38    5.69
  14   2 -19    4.07    5.48
  14   2 -20   -1.70    5.73
  14  -3  -1    6.14    5.58
  14   3  -1    2.59    4.85
 -14  -3   1   -1.07    5.96
  14  -3  -2   -0.56    4.58
  14   3  -2    0.36    5.28
 -14  -3   2   -1.56    6.03
  14  -3  -3   -3.00    6.34
  14   3  -3   -0.01    4.82
 -14  -3   3   -0.51    5.26
  14  -3  -4    1.15    4.84
  14   3  -4    1.11    4.99
 -14  -3   4   -0.36    5.24
  14  -3  -5    2.69    5.46
  14   3  -5    2.37    5.27
 -14  -3   5    7.54    6.07
  14  -3  -6   32.66    9.71
  14   3  -6   25.38    9.11
 -14  -3   6    9.93    7.09
  14  -3  -7    0.52    5.11
  14   3  -7    1.82    6.12
 -14  -3   7   -0.16    4.55
  14  -3  -8    2.49    5.34
  14   3  -8    4.98    5.60
 -14  -3   8   -3.77    7.72
  14  -3  -9    0.59    4.82
  14   3  -9    0.72    4.02
 -14  -3   9   -3.03    5.81
  14  -3 -10   11.63    6.81
  14   3 -10   10.68    6.08
 -14  -3  10    4.04    7.00
  14  -3 -11    3.13    5.38
  14   3 -11   12.33    6.81
 -14  -3  11   27.97   10.37
  14  -3 -12    0.77    5.25
  14   3 -12   -1.23    4.97
 -14  -3  12   -0.55    5.65
  14  -3 -13   -3.01    5.51
  14   3 -13    8.68    6.81
 -14  -3  13   -1.00    5.71
  14  -3 -14   -0.22    4.50
  14   3 -14    6.48    6.30
 -14  -3  14   -2.95    6.70
  14  -3 -15   10.25    6.74
  14   3 -15    0.27    5.47
 -14  -3  15    4.50    6.21
  14  -3 -16   11.34    7.87
  14   3 -16   15.03    7.54
 -14  -3  16    3.87    5.08
  14  -3 -17   -3.36    5.94
  14   3 -17    2.17    6.48
  14  -3 -18    0.33    5.38
  14   3 -18   -0.25    5.30
  14  -3 -19   10.40    6.31
  14   3 -19    0.49    4.59
  14   3 -20   17.38    8.05
  14  -4  -1   16.47    7.18
  14   4  -1    3.34    5.50
 -14  -4   1   10.03    7.38
  14  -4  -2   12.96    7.45
  14   4  -2    7.67    5.47
 -14  -4   2    7.81    7.13
  14  -4  -3    2.84    5.06
  14   4  -3   -0.29    4.43
 -14  -4   3   -1.36    6.57
  14  -4  -4    7.80    6.34
  14   4  -4    9.70    5.39
 -14  -4   4   11.25    7.43
  14  -4  -5    6.69    5.43
  14   4  -5   -0.23    5.12
 -14  -4   5   -3.59    6.89
  14  -4  -6   10.88    6.28
  14   4  -6    0.18    4.34
 -14  -4   6   -0.76    4.54
  14  -4  -7    3.81    5.50
  14   4  -7    5.42    5.75
 -14  -4   7    3.31    6.99
  14  -4  -8    6.59    6.33
  14   4  -8   10.83    6.36
 -14  -4   8    4.69    6.79
  14  -4  -9    3.93    6.06
  14   4  -9    3.78    6.16
 -14  -4   9   15.53    8.06
  14  -4 -10   24.98    8.09
  14   4 -10   17.60    8.38
 -14  -4  10   16.03    8.20
  14  -4 -11   -2.82    5.27
  14   4 -11   -0.47    4.38
 -14  -4  11    4.16    6.78
  14  -4 -12   15.78    7.32
  14   4 -12   14.00    6.94
 -14  -4  12   12.04    7.58
  14  -4 -13   17.41    7.38
  14   4 -13    7.89    6.79
 -14  -4  13    6.61    8.63
  14  -4 -14   24.76    8.71
  14   4 -14   12.37    7.98
 -14  -4  14   14.44    9.20
  14  -4 -15    1.90    5.76
  14   4 -15   -0.13    5.07
 -14  -4  15    9.10    7.76
  14  -4 -16   10.00    6.73
  14   4 -16    6.78    6.59
 -14  -4  16   -1.15    6.14
  14  -4 -17    8.27    6.33
  14   4 -17    7.80    6.61
 -14  -4  17    2.07    6.41
  14  -4 -18    2.75    6.03
  14   4 -18    0.29    5.59
 -14  -4  18    1.59    6.50
  14  -4 -19   -0.08    4.58
  14   4 -19   -2.47    5.34
 -14  -4  19   -2.30    6.11
  14   4 -20   -1.66    6.76
  14  -5  -1    8.68    5.12
  14   5  -1   16.09    6.72
 -14  -5   1    4.38    8.01
  14  -5  -2   -1.06    4.34
  14   5  -2    0.51    4.18
 -14  -5   2    1.56    5.82
  14  -5  -3   -1.47    4.49
  14   5  -3    1.79    4.45
 -14  -5   3   -2.55    6.43
  14  -5  -4   -1.94    4.32
  14   5  -4   -1.83    3.87
 -14  -5   4    0.25    5.66
  14  -5  -5    9.22    5.66
  14   5  -5    6.54    6.25
 -14  -5   5   -1.41    6.88
  14  -5  -6    1.79    5.62
  14   5  -6   14.10    6.24
 -14  -5   6   10.61    7.49
  14  -5  -7   -1.25    5.23
  14   5  -7   -0.24    3.73
 -14  -5   7   -0.99    6.43
  14  -5  -8    3.57    5.45
  14   5  -8    8.49    6.10
 -14  -5   8    0.64    7.24
  14  -5  -9   13.78    7.18
  14   5  -9    4.93    6.04
 -14  -5   9   10.29    7.77
  14  -5 -10   24.93    7.85
  14   5 -10    5.68    6.20
 -14  -5  10    5.99    7.77
  14  -5 -11    3.07    5.08
  14   5 -11    3.84    5.94
 -14  -5  11    1.15    6.01
  14  -5 -12    8.39    6.54
  14   5 -12    9.93    6.46
 -14  -5  12    0.70    5.58
  14  -5 -13    1.09    4.91
  14   5 -13   -1.17    5.45
 -14  -5  13   -1.86    5.41
  14  -5 -14    5.23    5.92
  14   5 -14   -0.72    5.26
 -14  -5  14    0.81    6.34
  14  -5 -15    8.21    6.62
  14   5 -15   -1.46    5.07
 -14  -5  15   -0.53    5.95
  14  -5 -16   14.07    7.52
  14   5 -16    7.18    6.59
 -14  -5  16   15.13    9.46
  14  -5 -17   -0.33    5.44
  14   5 -17   -0.63    6.10
 -14  -5  17   -0.58    5.60
  14  -5 -18   -1.98    6.57
  14   5 -18    2.27    6.26
 -14  -5  18    2.61    7.00
  14   5 -19   -0.57    5.06
 -14  -5  19   -0.97    6.76
 -14  -5  20   -0.92    6.98
 -14  -5  21    5.62    7.09
 -14  -5  22   -1.79    6.53
  14  -6  -1   11.10    6.79
  14   6  -1    6.46    5.83
 -14  -6   1    2.23    6.78
  14  -6  -2   11.05    6.64
  14   6  -2    2.96    5.04
 -14  -6   2    1.39    5.14
  14  -6  -3   14.17    6.67
  14   6  -3    1.56    4.41
 -14  -6   3    3.88    6.46
  14  -6  -4   11.21    6.96
  14   6  -4   11.05    6.34
 -14  -6   4    1.45    6.09
  14  -6  -5   -2.16    5.05
  14   6  -5    1.47    3.92
 -14  -6   5    1.94    5.45
  14  -6  -6    5.19    5.55
  14   6  -6    8.13    6.54
 -14  -6   6   -0.24    4.84
  14  -6  -7    6.93    5.04
  14   6  -7    1.77    5.05
 -14  -6   7   -0.83    5.92
  14  -6  -8   -0.98    5.69
  14   6  -8    2.52    5.69
 -14  -6   8    8.45    7.21
  14  -6  -9    4.79    5.19
  14   6  -9   -0.05    5.53
 -14  -6   9    0.86    6.82
  14  -6 -10   -4.71    6.80
  14   6 -10    0.23    5.05
 -14  -6  10   -1.05    5.91
  14  -6 -11    2.20    4.72
  14   6 -11    3.31    4.83
 -14  -6  11    3.36    5.35
  14  -6 -12   -1.08    5.35
  14   6 -12   -2.03    6.02
 -14  -6  12   -2.76    6.21
  14  -6 -13   -1.08    5.54
  14   6 -13    4.73    6.16
 -14  -6  13    3.49    6.87
  14  -6 -14    7.10    5.92
  14   6 -14   12.36    6.51
 -14  -6  14    4.01    6.53
  14  -6 -15    1.23    5.33
  14   6 -15    3.81    4.99
 -14  -6  15   -0.70    5.69
  14  -6 -16    2.63    5.91
  14   6 -16   -0.16    5.52
 -14  -6  16    1.19    6.39
  14  -6 -17    4.17    4.86
  14   6 -17    0.69    4.85
 -14  -6  17   -1.52    7.01
  14   6 -18    6.73    6.57
 -14  -6  18   -0.22    5.27
  14   6 -19    2.47    5.86
 -14  -6  19    4.23    7.32
 -14  -6  20   -3.79    6.91
 -14  -6  21   -4.38    7.21
 -14  -6  22   -1.49    5.72
 -14  -6  23    1.25    6.35
  14  -7  -1    4.01    5.19
  14   7  -1    1.59    4.58
 -14  -7   1    2.72    5.28
  14  -7  -2   -1.34    4.72
  14   7  -2   -0.93    4.51
 -14  -7   2    0.76    5.19
  14  -7  -3   -2.15    5.26
  14   7  -3   -2.45    5.10
 -14  -7   3    4.10    6.32
  14  -7  -4   13.58    6.71
  14   7  -4    5.57    5.36
 -14  -7   4    9.49    6.54
  14  -7  -5   12.24    7.32
  14   7  -5   20.84    7.94
 -14  -7   5    9.51    7.56
  14  -7  -6    1.24    4.57
  14   7  -6   -1.24    4.71
 -14  -7   6    4.57    7.38
  14  -7  -7    2.27    4.10
  14   7  -7    6.70    6.32
 -14  -7   7    8.77    7.12
  14  -7  -8    2.20    4.52
  14   7  -8    4.45    5.14
 -14  -7   8    3.02    7.31
  14  -7  -9    7.63    6.00
  14   7  -9   -3.08    5.82
 -14  -7   9    0.28    5.63
  14  -7 -10    0.12    4.50
  14   7 -10   -1.84    4.07
 -14  -7  10    1.10    5.44
  14  -7 -11    3.32    5.06
  14   7 -11   -0.15    4.34
 -14  -7  11    0.05    5.43
  14  -7 -12    0.68    5.01
  14   7 -12   -1.33    5.20
 -14  -7  12    6.75    7.26
  14  -7 -13    1.58    5.80
  14   7 -13    1.84    5.22
 -14  -7  13   -1.52    6.66
  14  -7 -14   -2.65    5.60
  14   7 -14   -1.18    4.87
 -14  -7  14    2.35    6.32
  14  -7 -15    8.09    6.57
  14   7 -15    2.06    5.34
 -14  -7  15   -1.24    6.91
  14  -7 -16   -0.55    5.36
  14   7 -16   -1.35    5.68
 -14  -7  16   -1.30    5.28
  14  -7 -17   -3.15    6.09
  14   7 -17    0.24    5.77
 -14  -7  17    0.00    6.03
  14   7 -18    5.92    5.74
 -14  -7  18   -1.79    5.25
  14   7 -19   -1.51    5.81
  14  -8  -1    6.76    6.10
  14   8  -1    7.02    5.46
 -14  -8   1    0.30    6.24
  14  -8  -2    0.00    3.49
  14   8  -2    0.33    4.23
 -14  -8   2   -1.08    5.38
  14  -8  -3    7.15    5.69
  14   8  -3   18.43    7.43
 -14  -8   3   13.53    8.24
  14  -8  -4    1.67    4.57
  14   8  -4   -0.03    3.93
 -14  -8   4    1.04    6.30
  14  -8  -5    6.84    6.54
  14   8  -5   -0.68    4.53
 -14  -8   5    1.95    5.96
  14  -8  -6    7.07    5.63
  14   8  -6    0.84    4.97
 -14  -8   6   -0.00    5.01
  14  -8  -7    6.68    5.87
  14   8  -7    6.19    5.70
 -14  -8   7    7.34    7.24
  14  -8  -8   -1.85    4.80
  14   8  -8   -0.63    5.32
 -14  -8   8   -1.03    5.69
  14  -8  -9   -0.69    5.07
  14   8  -9    4.12    5.68
 -14  -8   9    6.49    7.42
  14  -8 -10    2.86    4.48
  14   8 -10   -1.70    5.35
 -14  -8  10    3.36    5.38
  14  -8 -11    1.25    5.48
  14   8 -11    8.33    5.75
 -14  -8  11    0.51    5.96
  14  -8 -12   -1.15    6.34
  14   8 -12    3.36    4.84
 -14  -8  12    3.38    6.22
  14  -8 -13    0.81    5.76
  14   8 -13   12.18    6.84
 -14  -8  13    1.90    5.67
  14  -8 -14   -4.12    5.93
  14   8 -14   -1.40    4.65
  14  -8 -15   -1.90    6.13
  14   8 -15   -4.53    6.84
  14  -8 -16    1.14    5.34
  14   8 -16    1.04    4.86
  14   8 -17    7.31    6.38
  14   8 -18    2.95    5.25
  14   8 -19    2.34    6.26
  14  -9  -1    1.88    5.16
  14  -9  -2    0.93    4.47
  14  -9  -3    0.56    4.88
  14  -9  -4   -0.75    5.45
  14  -9  -5   13.40    7.48
  14  -9  -6   -3.63    5.81
  14  -9  -7    2.11    5.45
  14  -9  -8    2.64    4.37
  14  -9  -9    0.25    4.87
  14  -9 -10   -0.58    5.21
  14  -9 -11   12.83    6.78
  14  -9 -12   -1.72    4.75
  14  -9 -13   -1.96    5.81
  14  -9 -14   -0.54    5.34
  14 -10  -1   -3.68    5.76
  14 -10  -2    3.48    5.06
  14 -10  -3    0.60    4.91
  14 -10  -4   -1.20    5.13
  14 -10  -5   -1.35    5.07
  14 -10  -6   -2.33    6.40
  14 -10  -7    6.77    5.59
  14 -10  -8    4.31    5.08
  14 -10  -9   -0.23    4.17
  14 -10 -10   -0.12    3.90
  14 -10 -11   -1.49    4.91
  14 -10 -12   -0.30    5.68
  14 -10 -13    3.40    5.09
  14 -11  -1    6.08    5.78
 -13   0   1   72.21   16.46
  13   0  -1   70.22   14.69
 -13   0   2    0.12    5.94
  13   0  -2   -3.02    5.24
 -13   0   3   14.13    7.51
  13   0  -3   13.35    7.03
 -13   0   4    1.55    6.30
  13   0  -4    2.31    3.66
 -13   0   5    2.03    5.32
  13   0  -5   10.58    6.37
 -13   0   6   -1.95    6.02
  13   0  -6   -0.64    4.61
 -13   0   7   26.23   10.44
  13   0  -7   22.45    7.71
  13   0  -8   -0.98    4.41
  13   0  -9    8.14    6.07
  13   0 -10    4.46    4.85
  13   0 -11   40.62   10.99
  13   0 -12    1.25    4.77
  13   0 -13   27.86    9.05
  13   0 -14    0.94    5.36
  13   0 -15    4.08    6.45
  13   0 -16    1.08    4.14
  13   0 -17   14.44    7.85
  13   0 -18   -1.76    4.45
  13   0 -19    0.35    5.40
  13   0 -20    1.95    5.17
  13   0 -21    6.74    5.22
  13   0 -22    0.48    4.95
  13   0 -23   21.79    8.65
  13   0 -24    0.06    4.87
  13  -1  -1    6.37    5.14
  13   1  -1    7.58    5.77
 -13  -1   1    3.87    5.87
  13  -1  -2    1.03    5.13
  13   1  -2   14.06    6.72
 -13  -1   2   -0.75    5.24
  13  -1  -3    9.80    6.11
  13   1  -3    2.53    5.15
 -13  -1   3    5.70    6.51
  13  -1  -4    4.33    5.65
  13   1  -4   -0.03    4.06
 -13  -1   4   -1.23    5.21
  13  -1  -5  122.15   18.40
  13   1  -5   76.89   16.13
 -13  -1   5   61.09   16.85
  13  -1  -6    0.56    4.50
  13   1  -6   -1.17    4.94
 -13  -1   6    2.16    6.15
  13  -1  -7    2.42    4.46
  13   1  -7    7.42    5.52
 -13  -1   7   11.17    6.93
  13  -1  -8   -0.21    4.96
  13   1  -8   -0.50    5.38
 -13  -1   8   -2.10    5.74
  13  -1  -9   33.15   10.20
  13   1  -9   31.29   10.02
 -13  -1   9   39.40   11.59
  13  -1 -10    2.33    4.72
  13   1 -10    5.72    4.83
 -13  -1  10   -2.62    6.45
  13  -1 -11   13.80    6.97
  13   1 -11   21.68    8.04
 -13  -1  11   22.44    9.03
  13  -1 -12    7.94    4.97
  13   1 -12    0.65    5.48
 -13  -1  12    0.23    6.01
  13  -1 -13    3.20    5.95
  13   1 -13    1.31    4.80
  13  -1 -14   -1.07    4.10
  13   1 -14   -0.54    4.15
  13  -1 -15   34.62   10.24
  13   1 -15   22.65    9.03
  13  -1 -16    0.96    5.07
  13   1 -16   -1.58    5.20
  13  -1 -17   -3.98    5.24
  13   1 -17   -1.04    3.51
  13  -1 -18    2.50    5.06
  13   1 -18    1.67    5.56
  13  -1 -19    4.60    5.99
  13   1 -19   17.50    8.59
  13  -1 -20   -1.03    6.34
  13   1 -20    0.64    4.46
  13  -1 -21    7.50    5.52
  13   1 -21    8.42    6.61
  13  -1 -22   -0.73    4.65
  13   1 -22   -2.03    5.23
  13  -1 -23    2.38    6.69
  13   1 -23   -1.68    5.65
  13  -1 -24    2.18    6.18
  13   1 -24   -0.93    6.19
  13  -2  -1   24.17    8.32
  13   2  -1   53.28   11.42
 -13  -2   1   33.50   11.29
  13  -2  -2   -1.03    4.65
  13   2  -2    4.17    5.18
 -13  -2   2   -1.11    6.19
  13  -2  -3   17.84    7.26
  13   2  -3   13.85    6.78
 -13  -2   3   18.91    8.52
  13  -2  -4    7.47    6.27
  13   2  -4   10.78    5.94
 -13  -2   4    0.21    5.79
  13  -2  -5   -1.46    4.65
  13   2  -5   -0.26    4.80
 -13  -2   5    1.54    4.98
  13  -2  -6    1.21    3.62
  13   2  -6    2.22    4.60
 -13  -2   6    6.45    7.08
  13  -2  -7   23.72    8.79
  13   2  -7   25.01    8.54
 -13  -2   7   41.73   11.63
  13  -2  -8    9.80    5.65
  13   2  -8    5.76    6.09
 -13  -2   8    3.44    5.84
  13  -2  -9    5.13    5.17
  13   2  -9    3.48    5.44
 -13  -2   9   -1.21    5.66
  13  -2 -10   -0.34    3.82
  13   2 -10    5.85    6.11
 -13  -2  10   -1.96    6.21
  13  -2 -11   10.77    7.64
  13   2 -11   37.37    9.93
 -13  -2  11   18.44    9.87
  13  -2 -12    2.99    4.67
  13   2 -12   11.18    5.96
 -13  -2  12    1.23    4.81
  13  -2 -13   15.52    7.58
  13   2 -13   22.19    8.53
 -13  -2  13   14.27    8.37
  13  -2 -14    5.52    5.42
  13   2 -14   -0.37    4.79
 -13  -2  14    5.22    6.56
  13  -2 -15    9.77    6.48
  13   2 -15    1.89    5.48
 -13  -2  15   13.54    8.24
  13  -2 -16   12.21    7.01
  13   2 -16    3.22    6.37
 -13  -2  16    0.50    5.55
  13  -2 -17   25.46    8.50
  13   2 -17    4.17    6.13
  13  -2 -18    1.32    5.01
  13   2 -18    5.78    6.16
  13  -2 -19    5.32    6.11
  13   2 -19    6.57    6.65
  13  -2 -20   -1.09    6.03
  13   2 -20   -2.61    5.68
  13  -2 -21   10.89    7.42
  13   2 -21    6.35    6.63
  13  -2 -22    6.87    6.54
  13   2 -22    6.40    6.11
  13  -2 -23   31.02    9.88
  13   2 -23   19.76    9.13
  13  -2 -24    0.05    4.68
  13   2 -24   -2.01    5.73
  13  -3  -1    8.62    5.09
  13   3  -1   -1.12    4.91
 -13  -3   1   -1.46    6.07
  13  -3  -2    1.28    4.74
  13   3  -2   -1.37    4.31
 -13  -3   2   -0.24    6.00
  13  -3  -3    3.68    4.75
  13   3  -3    1.42    4.66
 -13  -3   3   -0.31    5.08
  13  -3  -4    8.80    5.35
  13   3  -4    2.02    4.90
 -13  -3   4    1.74    5.69
  13  -3  -5   21.90    8.32
  13   3  -5   18.33    7.71
 -13  -3   5   11.13    7.92
  13  -3  -6   -0.26    3.77
  13   3  -6   16.98    6.88
 -13  -3   6    6.82    6.10
  13  -3  -7    0.49    4.25
  13   3  -7   -0.83    4.23
 -13  -3   7    1.17    5.78
  13  -3  -8   -1.06    4.32
  13   3  -8    4.25    5.35
 -13  -3   8    3.08    6.33
  13  -3  -9   14.40    6.86
  13   3  -9   25.97    8.60
 -13  -3   9   21.14    9.40
  13  -3 -10    0.83    5.00
  13   3 -10    7.76    5.69
 -13  -3  10   19.69    8.42
  13  -3 -11   21.15    7.79
  13   3 -11    8.86    6.45
 -13  -3  11   13.25    8.56
  13  -3 -12    2.22    5.53
  13   3 -12   -1.37    5.61
 -13  -3  12   -0.86    6.04
  13  -3 -13    4.84    5.78
  13   3 -13    4.73    4.46
 -13  -3  13    4.63    5.79
  13  -3 -14    0.60    4.84
  13   3 -14    0.79    5.10
 -13  -3  14    0.81    4.85
  13  -3 -15   50.57   11.26
  13   3 -15   59.39   12.23
 -13  -3  15    8.44    8.56
  13  -3 -16    1.77    5.80
  13   3 -16    4.23    6.31
 -13  -3  16    1.20    5.69
  13  -3 -17   -1.52    4.58
  13   3 -17    4.80    5.78
 -13  -3  17   -2.06    6.06
  13  -3 -18   -1.43    5.64
  13   3 -18   -0.71    3.69
 -13  -3  18   -2.23    5.45
  13  -3 -19   22.01    8.31
  13   3 -19   31.31    9.61
 -13  -3  19    7.67    7.16
  13  -3 -20   17.64    7.93
  13   3 -20    7.08    7.27
 -13  -3  20   11.78    8.36
  13  -3 -21   -0.12    5.93
  13   3 -21   -3.44    6.32
  13  -3 -22    0.41    5.16
  13   3 -22   -2.97    6.29
  13  -3 -23    3.37    5.60
  13   3 -23    0.74    6.62
  13  -3 -24   -2.98    5.91
  13   3 -24    1.85    5.48
  13  -4  -1   16.98    6.57
 -13  -4   1    8.50    6.92
  13  -4  -2    2.29    3.63
 -13  -4   2    3.09    6.64
  13  -4  -3    5.25    5.02
 -13  -4   3    9.59    6.92
  13  -4  -4    9.40    5.29
 -13  -4   4    7.42    6.72
  13  -4  -5   -1.03    4.79
  13   4  -5   -0.41    3.90
 -13  -4   5   -1.44    5.91
  13  -4  -6    0.65    3.29
  13   4  -6    4.15    5.40
 -13  -4   6    5.57    6.42
  13  -4  -7   19.48    7.81
  13   4  -7    7.84    5.87
 -13  -4   7   13.02    7.27
  13  -4  -8   10.04    6.28
  13   4  -8   11.70    6.45
 -13  -4   8   11.62    7.06
  13  -4  -9   -1.55    4.24
  13   4  -9    8.89    5.18
 -13  -4   9    2.07    5.24
  13  -4 -10   -3.26    6.05
  13   4 -10   -0.90    4.86
 -13  -4  10   -0.94    5.66
  13  -4 -11   15.04    7.13
  13   4 -11   11.94    6.62
 -13  -4  11   17.62    8.75
  13  -4 -12   14.22    7.35
  13   4 -12   17.72    7.18
 -13  -4  12   12.98    7.72
  13  -4 -13   20.91    8.58
  13   4 -13   21.16    7.98
 -13  -4  13   16.24    8.90
  13  -4 -14    0.32    5.28
  13   4 -14   -0.59    4.24
 -13  -4  14    2.67    5.34
  13  -4 -15   -2.18    5.01
  13   4 -15    3.18    4.79
 -13  -4  15   -2.34    5.93
  13  -4 -16    2.01    6.04
  13   4 -16    5.96    6.02
 -13  -4  16    2.59    6.38
  13  -4 -17   12.05    6.62
  13   4 -17    1.22    5.30
 -13  -4  17   14.70    8.58
  13  -4 -18   -0.88    6.16
  13   4 -18    9.37    6.58
 -13  -4  18    2.30    6.03
  13  -4 -19    8.52    6.22
  13   4 -19    6.56    5.92
 -13  -4  19    3.26    6.61
  13  -4 -20    2.36    4.78
  13   4 -20    0.73    5.22
 -13  -4  20    1.28    6.26
  13  -4 -21   -0.24    6.12
  13   4 -21    0.02    5.48
 -13  -4  21    6.25    7.08
  13  -4 -22    2.13    5.94
  13   4 -22    6.36    6.45
 -13  -4  22    2.78    6.93
  13  -4 -23    5.80    6.00
  13   4 -23   10.60    7.63
  13   4 -24   -2.49    5.32
  13  -5  -1    5.89    6.20
  13   5  -1    5.73    4.92
 -13  -5   1   10.23    6.87
  13  -5  -2    5.23    5.12
  13   5  -2    8.27    5.15
 -13  -5   2    4.98    6.71
  13  -5  -3    5.01    4.78
  13   5  -3    1.78    4.25
 -13  -5   3    7.78    7.34
  13  -5  -4    0.63    4.56
  13   5  -4    2.35    4.15
 -13  -5   4    8.10    6.57
  13  -5  -5   18.53    7.06
  13   5  -5   12.36    7.09
 -13  -5   5   20.85    9.49
  13  -5  -6    2.43    5.29
  13   5  -6    4.01    4.68
 -13  -5   6   -0.05    5.58
  13  -5  -7   -1.88    4.97
  13   5  -7   -1.44    4.33
 -13  -5   7   -2.12    6.00
  13  -5  -8   14.43    6.47
  13   5  -8    0.15    4.14
 -13  -5   8    8.07    7.04
  13  -5  -9   11.94    7.08
  13   5  -9   26.31    8.43
 -13  -5   9   15.39    8.74
  13  -5 -10   30.02    8.98
  13   5 -10    8.39    7.31
 -13  -5  10   14.71    8.50
  13  -5 -11   18.09    7.00
  13   5 -11   12.46    6.88
 -13  -5  11    2.64    6.12
  13  -5 -12    3.17    5.23
  13   5 -12    0.86    4.47
 -13  -5  12    2.62    6.15
  13  -5 -13    2.56    5.20
  13   5 -13    4.92    6.09
 -13  -5  13   -1.29    6.10
  13  -5 -14    3.93    5.65
  13   5 -14    7.10    6.68
 -13  -5  14    3.90    6.12
  13  -5 -15   30.08    9.42
  13   5 -15   17.69    8.15
 -13  -5  15    8.19    7.11
  13  -5 -16    0.89    4.90
  13   5 -16   -0.37    5.59
 -13  -5  16   10.46    8.10
  13  -5 -17   -4.03    6.71
  13   5 -17   -1.77    5.26
 -13  -5  17   -2.21    7.04
  13  -5 -18   -1.92    5.41
  13   5 -18   10.09    6.05
 -13  -5  18   -2.51    7.19
  13  -5 -19   12.60    7.34
  13   5 -19   12.69    7.24
 -13  -5  19    4.10    6.83
  13  -5 -20    9.37    6.02
  13   5 -20    5.12    6.20
 -13  -5  20    0.38    6.31
  13  -5 -21   -2.88    5.84
  13   5 -21    5.39    6.24
 -13  -5  21    6.10    7.53
  13  -5 -22    5.28    6.11
  13   5 -22   -3.37    6.41
 -13  -5  22    1.63    7.12
  13  -5 -23   -1.09    4.67
  13   5 -23   -1.95    5.94
 -13  -5  23    1.13    6.41
  13   5 -24    2.46    5.73
 -13  -5  24    0.20    6.31
 -13  -5  25    3.90    6.64
  13  -6  -1    8.89    6.35
  13   6  -1    2.44    4.56
 -13  -6   1    6.30    5.85
  13  -6  -2    0.79    4.52
  13   6  -2    5.75    4.79
 -13  -6   2    3.61    5.62
  13  -6  -3    9.25    5.01
  13   6  -3   -0.45    4.55
 -13  -6   3    1.65    6.42
  13  -6  -4    5.88    5.80
  13   6  -4    5.53    4.66
 -13  -6   4    1.57    6.43
  13  -6  -5   -2.13    5.13
  13   6  -5    1.06    4.27
 -13  -6   5   -3.09    5.94
  13  -6  -6   14.50    7.10
  13   6  -6    2.25    5.05
 -13  -6   6   25.71    9.27
  13  -6  -7   13.24    6.63
  13   6  -7    5.81    6.04
 -13  -6   7    4.94    5.47
  13  -6  -8   19.73    7.39
  13   6  -8   24.04    7.68
 -13  -6   8    7.68    7.16
  13  -6  -9   -3.43    5.57
  13   6  -9   -1.53    5.36
 -13  -6   9    0.72    4.73
  13  -6 -10   -0.01    4.13
  13   6 -10   11.59    6.36
 -13  -6  10    8.70    6.87
  13  -6 -11   10.65    7.09
  13   6 -11    0.52    4.02
 -13  -6  11   11.50    7.77
  13  -6 -12   12.26    6.72
  13   6 -12    5.56    6.16
 -13  -6  12   14.90    7.40
  13  -6 -13   18.49    7.65
  13   6 -13   11.06    6.55
 -13  -6  13   10.66    7.34
  13  -6 -14    0.89    5.62
  13   6 -14   -1.13    6.01
 -13  -6  14   -1.54    5.95
  13  -6 -15   -2.43    5.97
  13   6 -15    1.40    4.57
 -13  -6  15    0.74    6.28
  13  -6 -16    7.19    6.52
  13   6 -16    2.50    6.09
 -13  -6  16    4.98    6.96
  13  -6 -17    3.89    5.47
  13   6 -17   -0.07    5.19
 -13  -6  17    7.60    5.71
  13  -6 -18    3.22    5.62
  13   6 -18    3.79    5.46
 -13  -6  18    0.47    6.83
  13  -6 -19    8.62    6.00
  13   6 -19    1.49    4.85
 -13  -6  19   -0.55    6.80
  13  -6 -20   -0.50    6.35
  13   6 -20   -1.16    6.14
 -13  -6  20   -0.10    5.62
  13  -6 -21   -0.98    6.42
  13   6 -21   -1.17    5.44
 -13  -6  21    0.06    6.00
  13  -6 -22    4.78    5.93
  13   6 -22    7.70    6.10
 -13  -6  22   -0.25    5.16
  13   6 -23    4.14    6.11
 -13  -6  23   -1.55    6.14
 -13  -6  24    0.36    6.17
 -13  -6  25    0.66    5.65
 -13  -6  26   -2.35    6.83
 -13  -6  27    1.22    6.32
  13  -7  -1   -0.04    4.47
  13   7  -1   -1.47    4.72
 -13  -7   1   -2.71    7.01
  13  -7  -2   -0.96    4.93
  13   7  -2   -1.00    4.60
 -13  -7   2   -0.05    5.87
  13  -7  -3    3.76    4.75
  13   7  -3    5.92    5.06
 -13  -7   3    4.96    7.66
  13  -7  -4   20.19    8.62
  13   7  -4   31.79    9.00
 -13  -7   4   36.68   10.86
  13  -7  -5    1.75    4.62
  13   7  -5    0.16    4.15
 -13  -7   5    7.99    7.82
  13  -7  -6   -0.78    4.38
  13   7  -6    4.11    4.66
 -13  -7   6    7.30    7.09
  13  -7  -7    1.32    3.63
  13   7  -7    1.20    4.70
 -13  -7   7   -0.04    6.22
  13  -7  -8   -0.35    4.38
  13   7  -8    0.89    4.09
 -13  -7   8    1.68    4.94
  13  -7  -9   15.98    6.58
  13   7  -9   10.97    5.79
 -13  -7   9    9.03    6.77
  13  -7 -10    9.86    6.15
  13   7 -10    9.98    6.35
 -13  -7  10    6.63    6.44
  13  -7 -11    4.46    5.95
  13   7 -11    1.02    4.20
 -13  -7  11   -3.45    6.16
  13  -7 -12    0.09    4.95
  13   7 -12   -1.69    5.46
 -13  -7  12    0.50    4.57
  13  -7 -13   -1.07    4.63
  13   7 -13   -0.31    5.40
 -13  -7  13    1.59    5.59
  13  -7 -14   11.40    6.59
  13   7 -14    0.41    4.85
 -13  -7  14    3.94    6.22
  13  -7 -15    4.62    5.04
  13   7 -15    1.30    5.08
 -13  -7  15   -1.90    7.35
  13  -7 -16   -2.50    4.59
  13   7 -16   -3.25    5.71
 -13  -7  16    4.58    5.58
  13  -7 -17    1.03    4.26
  13   7 -17    1.20    5.29
 -13  -7  17    1.76    6.03
  13  -7 -18    0.84    6.14
  13   7 -18    1.93    5.11
 -13  -7  18    3.47    5.68
  13  -7 -19    3.60    6.63
  13   7 -19    4.21    5.07
 -13  -7  19   -0.73    6.80
  13  -7 -20    6.46    6.33
  13   7 -20    1.98    5.08
 -13  -7  20   10.39    8.56
  13  -7 -21    4.92    5.82
  13   7 -21    2.84    5.45
 -13  -7  21    0.86    6.27
  13  -7 -22   -0.87    4.85
  13   7 -22    4.89    5.85
 -13  -7  22    1.69    6.18
  13   7 -23   -0.66    4.69
 -13  -7  23    0.75    5.98
 -13  -7  24    1.72    5.82
  13  -8  -1    2.79    5.05
  13   8  -1   -1.57    4.40
 -13  -8   1   -0.73    4.97
  13  -8  -2   24.11    7.88
  13   8  -2   10.12    6.10
 -13  -8   2   13.81    7.26
  13  -8  -3    0.49    4.33
  13   8  -3    2.20    4.93
 -13  -8   3    7.10    6.32
  13  -8  -4    4.61    4.89
  13   8  -4    2.58    5.61
 -13  -8   4    6.61    6.21
  13  -8  -5    3.98    4.84
  13   8  -5    2.27    4.68
 -13  -8   5    3.72    5.54
  13  -8  -6   13.29    6.53
  13   8  -6   19.61    7.35
 -13  -8   6    6.08    5.90
  13  -8  -7    3.25    5.19
  13   8  -7    2.11    3.91
 -13  -8   7   -3.81    6.09
  13  -8  -8   15.05    6.72
  13   8  -8   11.04    6.59
 -13  -8   8    9.47    7.97
  13  -8  -9    3.93    4.84
  13   8  -9   -0.75    4.69
 -13  -8   9    2.76    6.36
  13  -8 -10    1.02    5.23
  13   8 -10    6.56    6.15
 -13  -8  10   -1.17    5.25
  13  -8 -11   -0.97    5.11
  13   8 -11    0.95    4.70
 -13  -8  11    0.48    4.71
  13  -8 -12    9.95    6.53
  13   8 -12    0.94    5.27
 -13  -8  12    8.98    7.42
  13  -8 -13    2.14    4.83
  13   8 -13    5.72    4.90
 -13  -8  13   -0.20    6.14
  13  -8 -14   -0.24    5.28
  13   8 -14    7.98    6.30
 -13  -8  14   13.01    8.40
  13  -8 -15    1.32    5.05
  13   8 -15    4.35    6.03
 -13  -8  15    3.59    6.40
  13  -8 -16    8.44    7.12
  13   8 -16   10.27    6.69
 -13  -8  16    7.30    7.28
  13  -8 -17   -1.41    5.18
  13   8 -17    3.04    5.67
 -13  -8  17   -0.94    5.71
  13  -8 -18   25.68    8.70
  13   8 -18    8.34    6.72
 -13  -8  18   10.50    7.55
  13  -8 -19    3.56    5.14
  13   8 -19   -2.48    4.99
 -13  -8  19   -0.00    5.75
  13  -8 -20   -1.19    5.23
  13   8 -20   -3.09    5.47
 -13  -8  20   -2.39    5.58
  13  -8 -21   -2.22    6.03
  13   8 -21    0.52    5.22
  13   8 -22   -1.42    6.36
  13   8 -23    1.19    6.24
  13  -9  -1    3.27    5.10
 -13  -9   1    1.15    3.99
  13  -9  -2    2.27    5.22
 -13  -9   2    3.06    4.32
  13  -9  -3   10.74    6.52
 -13  -9   3    7.94    6.18
  13  -9  -4    4.22    5.48
 -13  -9   4   16.91    7.21
  13  -9  -5   -0.92    4.03
 -13  -9   5   -2.16    6.42
  13  -9  -6    6.75    5.88
 -13  -9   6    1.68    5.60
  13  -9  -7    0.19    5.05
 -13  -9   7   -1.67    6.42
  13  -9  -8    0.38    5.47
 -13  -9   8   -2.27    5.64
  13  -9  -9    0.46    3.72
 -13  -9   9   -2.62    5.38
  13  -9 -10   17.77    7.77
 -13  -9  10    1.89    5.88
  13  -9 -11   -0.81    5.41
 -13  -9  11   -0.01    5.05
  13  -9 -12    0.23    4.04
 -13  -9  12   -0.79    6.91
  13  -9 -13    1.35    5.95
 -13  -9  13   -2.72    6.28
  13  -9 -14   17.84    8.02
 -13  -9  14    4.15    6.06
  13  -9 -15   -2.61    5.87
 -13  -9  15    9.99    6.84
  13  -9 -16    4.13    7.17
  13  -9 -17   11.21    6.97
  13  -9 -18   -3.02    6.11
  13   9 -18   -1.51    5.29
  13  -9 -19   -1.06    5.45
  13   9 -19    1.08    5.04
  13  -9 -20   10.43    7.05
  13   9 -20   15.47    7.79
  13  -9 -21    2.55    6.11
  13   9 -21    1.09    5.59
  13   9 -22   -0.04    4.39
  13 -10  -1   -2.65    4.68
 -13 -10   1    1.28    5.31
  13 -10  -2   11.40    6.31
 -13 -10   2    0.74    5.61
  13 -10  -3    0.71    4.28
 -13 -10   3   -1.82    6.12
  13 -10  -4    1.18    4.36
 -13 -10   4    7.27    6.69
  13 -10  -5    2.84    4.55
 -13 -10   5    0.00    5.75
  13 -10  -6   10.95    6.16
 -13 -10   6    4.57    5.77
  13 -10  -7    1.56    4.63
 -13 -10   7   -0.11    6.12
  13 -10  -8   11.90    6.43
 -13 -10   8    3.02    5.96
  13 -10  -9    2.49    4.53
  13 -10 -10    0.31    4.15
  13 -10 -11    2.10    4.86
  13 -10 -12   11.57    7.46
  13 -10 -13    5.85    5.46
  13 -10 -14    0.43    5.29
  13 -10 -15   -3.20    6.14
  13 -10 -16    2.99    4.30
  13 -10 -17    0.80    5.50
  13 -10 -18   10.90    7.27
  13 -10 -19    0.74    4.76
  13 -11  -1   -1.71    4.89
  13 -11  -2   -1.05    5.23
  13 -11  -3    0.56    5.51
  13 -11  -4    2.07    4.81
 -12   0   1   -2.61    5.88
  12   0  -1    0.82    5.39
 -12   0   2   13.07    7.69
  12   0  -2   32.38    8.81
 -12   0   3    7.17    7.42
  12   0  -3   -0.00    4.89
 -12   0   4    0.14    5.76
  12   0  -4    2.56    3.69
 -12   0   5    3.31    5.52
  12   0  -5   -0.60    4.05
 -12   0   6   73.37   17.90
  12   0  -6   98.31   16.89
 -12   0   7   -0.70    6.14
  12   0  -7   -2.55    4.59
 -12   0   8   19.06    8.61
  12   0  -8   15.28    6.48
 -12   0   9    1.53    5.16
  12   0  -9    1.89    4.15
 -12   0  10   48.91   14.14
  12   0 -10   68.47   14.19
 -12   0  11    0.60    5.98
  12   0 -11   -1.19    5.33
 -12   0  12   42.13   13.20
  12   0 -12   61.92   13.59
 -12   0  13    3.69    4.53
  12   0 -13   -0.60    4.33
  12   0 -14    1.03    4.21
  12   0 -15    0.43    5.14
  12   0 -16   29.58    9.57
  12   0 -17    2.21    3.64
  12   0 -18    0.91    5.26
  12   0 -19   -4.51    6.76
  12   0 -20    8.47    6.28
  12   0 -21   -0.83    5.87
  12   0 -22   26.73    9.07
  12   0 -23   -0.08    5.22
  12   0 -24   -1.48    3.96
  12   0 -25   -0.44    4.44
  12   0 -26    9.30    6.67
  12   0 -27   -1.75    5.99
  12  -1  -1    1.11    3.19
  12   1  -1   -1.05    4.44
 -12  -1   1    8.29    6.95
  12  -1  -2   44.46   10.63
  12   1  -2   45.83   10.81
 -12  -1   2   37.28   11.72
  12  -1  -3   12.42    5.97
  12   1  -3    1.89    5.31
 -12  -1   3    5.86    6.86
  12  -1  -4   84.66   15.77
  12   1  -4   66.86   14.55
 -12  -1   4   80.96   17.05
  12  -1  -5    3.81    3.72
  12   1  -5    0.21    4.42
 -12  -1   5    7.54    7.24
  12  -1  -6   -0.12    4.88
  12   1  -6    5.12    4.26
 -12  -1   6   -0.99    5.75
  12  -1  -7    1.36    4.97
  12   1  -7    1.28    3.69
 -12  -1   7   -0.47    5.39
  12  -1  -8   68.71   14.44
  12   1  -8   78.33   14.81
 -12  -1   8   50.32   14.39
  12  -1  -9    6.22    6.85
  12   1  -9    2.08    5.01
 -12  -1   9    0.08    5.42
  12  -1 -10   18.59    7.74
  12   1 -10   19.30    7.42
 -12  -1  10   16.57    8.16
  12  -1 -11    4.98    4.99
  12   1 -11    0.66    5.15
 -12  -1  11   -2.82    6.16
  12  -1 -12    5.05    4.39
  12   1 -12   10.56    6.67
 -12  -1  12    5.72    5.88
  12  -1 -13   -1.03    5.28
  12   1 -13    2.58    5.78
 -12  -1  13    9.62    6.98
  12  -1 -14  118.24   17.28
  12   1 -14   49.94   13.34
 -12  -1  14   39.37   13.15
  12  -1 -15    5.20    5.40
  12   1 -15   -1.88    5.84
 -12  -1  15    2.41    5.83
  12  -1 -16    4.48    4.77
  12   1 -16   -0.10    4.73
 -12  -1  16   -0.79    5.82
  12  -1 -17   -0.04    6.28
  12   1 -17   -0.73    4.47
 -12  -1  17   -3.17    6.73
  12  -1 -18   16.50    8.53
  12   1 -18   25.24    9.17
  12  -1 -19    0.12    4.12
  12   1 -19   -0.54    5.44
  12  -1 -20   20.80    8.01
  12   1 -20   18.50    7.91
  12  -1 -21   -3.26    5.55
  12   1 -21    0.24    5.28
  12  -1 -22    0.38    5.38
  12   1 -22    1.88    4.01
  12  -1 -23   -0.66    5.45
  12   1 -23   -3.03    6.84
  12  -1 -24    4.40    6.37
  12   1 -24   14.97    7.70
  12  -1 -25    2.79    4.49
  12   1 -25    1.89    4.79
  12  -1 -26   13.80    7.19
  12   1 -26    2.82    6.87
  12  -1 -27    0.86    6.51
  12   1 -27    3.53    5.81
  12  -2  -1   14.87    6.98
  12   2  -1   18.68    6.92
 -12  -2   1    6.12    5.88
  12  -2  -2   39.10    9.68
  12   2  -2   23.59    7.94
 -12  -2   2   19.04    9.63
  12  -2  -3   -1.36    4.73
  12   2  -3    5.13    3.86
 -12  -2   3    1.95    5.56
  12  -2  -4    8.85    6.07
  12   2  -4    7.91    5.75
 -12  -2   4   10.66    7.31
  12  -2  -5    7.83    4.56
  12   2  -5    2.98    4.48
 -12  -2   5    3.24    6.31
  12  -2  -6   50.77   10.98
  12   2  -6   42.53   10.12
 -12  -2   6   18.51    9.81
  12  -2  -7   19.45    7.93
  12   2  -7   19.54    7.49
 -12  -2   7   13.27    6.92
  12  -2  -8   10.42    6.00
  12   2  -8   16.63    7.03
 -12  -2   8    2.82    5.81
  12  -2  -9    1.23    5.13
  12   2  -9    0.03    4.59
 -12  -2   9   -2.07    6.32
  12  -2 -10   20.88    8.03
  12   2 -10   33.42    9.49
 -12  -2  10   23.66    9.54
  12  -2 -11   17.31    8.06
  12   2 -11   18.52    7.22
 -12  -2  11   13.61    7.82
  12  -2 -12   39.08   10.00
  12   2 -12   22.18    8.65
 -12  -2  12   15.86    8.88
  12  -2 -13    1.73    5.29
  12   2 -13   -0.90    4.81
 -12  -2  13   -1.36    5.83
  12  -2 -14    3.09    5.32
  12   2 -14    1.81    5.05
 -12  -2  14   -3.02    6.14
  12  -2 -15   -2.72    6.03
  12   2 -15   -1.34    5.65
 -12  -2  15   -3.34    6.60
  12  -2 -16   25.90    8.68
  12   2 -16    5.36    6.67
 -12  -2  16    9.35    7.89
  12  -2 -17   -3.72    6.05
  12   2 -17    0.00    4.85
 -12  -2  17   -0.43    3.51
  12  -2 -18   16.38    7.26
  12   2 -18    4.81    5.80
 -12  -2  18    3.61    6.48
  12  -2 -19    4.12    6.24
  12   2 -19    3.24    5.69
 -12  -2  19    1.63    5.83
  12  -2 -20    0.99    4.93
  12   2 -20   12.55    6.91
 -12  -2  20    2.17    5.65
  12  -2 -21   11.60    7.61
  12   2 -21    1.22    5.08
  12  -2 -22    8.16    7.37
  12   2 -22   24.75    9.19
  12  -2 -23    0.94    5.44
  12   2 -23   -0.09    5.20
  12  -2 -24    2.69    5.19
  12   2 -24    4.02    6.25
  12  -2 -25    0.44    5.14
  12   2 -25    3.22    5.20
  12  -2 -26   22.15    8.84
  12   2 -26   13.67    8.34
  12  -2 -27   -0.35    4.94
  12   2 -27   -0.44    5.71
  12  -3  -1   -0.12    3.52
  12   3  -1   -2.27    4.48
 -12  -3   1   -0.16    6.50
  12  -3  -2   31.17    9.10
  12   3  -2   28.69    9.06
 -12  -3   2   33.73   10.55
  12  -3  -3   23.65    7.49
  12   3  -3   13.40    6.45
 -12  -3   3    6.20    6.56
  12  -3  -4   23.00    8.35
  12   3  -4   25.79    8.02
 -12  -3   4   27.24    9.59
  12  -3  -5    2.91    4.91
  12   3  -5    9.49    5.79
 -12  -3   5    0.85    5.91
  12  -3  -6   -0.83    4.05
  12   3  -6    0.00    4.30
 -12  -3   6   -0.89    5.44
  12  -3  -7    6.09    5.34
  12   3  -7    3.17    5.03
 -12  -3   7    4.22    6.05
  12  -3  -8   40.10   10.84
  12   3  -8   42.29   10.79
 -12  -3   8   31.65   10.80
  12  -3  -9    3.78    5.58
  12   3  -9   24.88    8.53
 -12  -3   9    9.08    7.14
  12  -3 -10    3.20    5.21
  12   3 -10   29.43    9.25
 -12  -3  10   32.75    9.67
  12  -3 -11    0.00    4.64
  12   3 -11    0.54    4.39
 -12  -3  11   -0.57    5.74
  12  -3 -12   18.95    7.08
  12   3 -12   20.11    8.21
 -12  -3  12   17.46    8.47
  12  -3 -13   -3.94    6.03
  12   3 -13    1.41    4.41
 -12  -3  13    0.91    6.54
  12  -3 -14   25.44    8.53
  12   3 -14   25.67    9.19
 -12  -3  14   25.02    9.83
  12  -3 -15   10.55    6.91
  12   3 -15    7.20    5.70
 -12  -3  15   10.97    7.62
  12  -3 -16   -0.08    4.39
  12   3 -16   -0.94    5.25
 -12  -3  16    1.42    5.84
  12  -3 -17    0.31    4.70
  12   3 -17    2.27    4.62
 -12  -3  17    1.30    6.85
  12  -3 -18    2.69    3.80
  12   3 -18   -0.39    5.13
 -12  -3  18    7.69    6.58
  12  -3 -19    0.06    3.50
  12   3 -19    7.90    6.49
 -12  -3  19    1.65    6.20
  12  -3 -20    9.91    7.24
  12   3 -20    2.48    4.05
 -12  -3  20    3.32    7.02
  12  -3 -21    2.00    4.82
  12   3 -21    0.78    5.43
 -12  -3  21    0.90    5.50
  12  -3 -22   -2.20    6.48
  12   3 -22    2.18    5.15
 -12  -3  22   -2.02    5.66
  12  -3 -23   -0.94    5.29
  12   3 -23    1.25    4.39
 -12  -3  23   -3.35    7.66
  12  -3 -24   -1.54    5.10
  12   3 -24   21.03    8.66
  12  -3 -25   11.23    6.35
  12   3 -25    0.75    5.28
  12  -3 -26    4.46    6.66
  12   3 -26    2.17    6.36
  12  -3 -27   -3.50    6.14
  12   3 -27   -0.37    6.04
  12  -4  -1   38.14    9.30
  12   4  -1   10.83    6.84
 -12  -4   1   15.14    8.12
  12  -4  -2    2.37    5.10
  12   4  -2   12.09    6.54
 -12  -4   2   10.12    6.92
  12  -4  -3    3.49    4.22
  12   4  -3    8.71    5.00
 -12  -4   3   -0.29    5.61
  12  -4  -4    6.68    5.65
  12   4  -4    1.51    4.28
 -12  -4   4    4.13    6.19
  12  -4  -5   12.53    6.36
  12   4  -5    5.26    5.61
 -12  -4   5    6.17    6.05
  12  -4  -6   46.60   11.38
  12   4  -6   47.35   11.34
 -12  -4   6   42.70   11.87
  12  -4  -7   23.13    8.32
  12   4  -7   29.61    9.16
 -12  -4   7   25.16    9.56
  12  -4  -8   -2.99    5.60
  12   4  -8    3.13    4.59
 -12  -4   8   -2.63    6.24
  12  -4  -9   11.13    6.70
  12   4  -9    8.68    5.76
 -12  -4   9    5.90    6.65
  12  -4 -10    3.46    4.83
  12   4 -10   21.15    7.39
 -12  -4  10    9.12    7.22
  12  -4 -11   15.02    6.94
  12   4 -11   12.31    6.49
 -12  -4  11    6.00    6.85
  12  -4 -12   35.51    9.50
  12   4 -12   37.47   10.20
 -12  -4  12   23.18    9.36
  12  -4 -13   -0.55    5.48
  12   4 -13    1.02    4.75
 -12  -4  13   -0.93    5.36
  12  -4 -14    0.52    4.18
  12   4 -14    2.74    5.61
 -12  -4  14    2.62    5.24
  12  -4 -15    5.25    5.26
  12   4 -15    0.01    5.22
 -12  -4  15    7.75    6.33
  12  -4 -16    8.23    6.35
  12   4 -16    6.32    6.24
 -12  -4  16   -1.46    5.66
  12  -4 -17   18.56    7.54
  12   4 -17   25.32    8.71
 -12  -4  17   -0.69    5.58
  12  -4 -18    5.62    6.09
  12   4 -18    9.10    5.76
 -12  -4  18    5.74    6.88
  12  -4 -19   -1.96    5.75
  12   4 -19   -0.90    4.31
 -12  -4  19   -4.09    7.28
  12  -4 -20   17.02    7.32
  12   4 -20   13.51    7.85
 -12  -4  20    3.07    6.57
  12  -4 -21   10.59    6.53
  12   4 -21    3.34    5.31
  12  -4 -22    6.82    7.23
  12   4 -22    8.48    7.19
 -12  -4  22   14.04    8.32
  12  -4 -23    3.19    5.67
  12   4 -23   12.31    7.83
 -12  -4  23    1.97    6.31
  12  -4 -24   -3.85    7.31
  12   4 -24    4.66    4.75
 -12  -4  24    2.77    6.64
  12  -4 -25   -0.53    4.92
  12   4 -25    2.48    5.28
 -12  -4  25    9.96    7.07
  12  -4 -26   14.50    8.07
  12   4 -26   17.65    8.27
  12  -4 -27    0.61    4.94
  12   4 -27    3.71    6.54
  12  -5  -1   -0.65    4.83
  12   5  -1    4.39    5.93
 -12  -5   1    3.54    4.70
  12  -5  -2   11.07    5.20
  12   5  -2    3.35    4.49
 -12  -5   2    4.16    6.65
  12  -5  -3   25.52    8.21
  12   5  -3   21.05    7.30
 -12  -5   3   14.55    8.17
  12  -5  -4   19.96    7.45
  12   5  -4   21.33    7.63
 -12  -5   4   25.87    8.71
  12  -5  -5    1.33    4.95
  12   5  -5    4.91    5.03
 -12  -5   5    3.95    5.66
  12  -5  -6    1.41    4.74
  12   5  -6   -0.77    4.37
 -12  -5   6    7.95    5.34
  12  -5  -7    3.40    4.36
  12   5  -7    1.05    5.10
 -12  -5   7   10.28    7.38
  12  -5  -8   28.03    8.75
  12   5  -8   24.76    8.45
 -12  -5   8   27.70    9.76
  12  -5  -9   11.45    5.71
  12   5  -9   23.10    8.10
 -12  -5   9   23.90    8.84
  12  -5 -10    7.80    6.06
  12   5 -10    9.10    6.17
 -12  -5  10    7.41    7.14
  12  -5 -11   -2.48    5.52
  12   5 -11    2.29    5.86
 -12  -5  11    0.83    4.76
  12  -5 -12    0.97    4.55
  12   5 -12   -0.46    4.79
 -12  -5  12   -0.03    5.64
  12  -5 -13   41.54   10.36
  12   5 -13   22.13    9.20
 -12  -5  13   21.49    9.37
  12  -5 -14   21.28    8.93
  12   5 -14   21.18    7.72
 -12  -5  14    6.47    7.00
  12  -5 -15    7.26    5.96
  12   5 -15    0.26    5.42
 -12  -5  15    3.22    5.90
  12  -5 -16    0.86    4.95
  12   5 -16    3.27    5.95
 -12  -5  16    8.12    7.23
  12  -5 -17    2.82    4.90
  12   5 -17    5.62    5.98
 -12  -5  17    1.02    6.47
  12  -5 -18   13.61    7.48
  12   5 -18   17.91    8.49
 -12  -5  18    3.11    6.52
  12  -5 -19    0.63    4.88
  12   5 -19    7.80    6.71
 -12  -5  19    0.35    6.90
  12  -5 -20   12.02    7.64
  12   5 -20    6.20    5.57
 -12  -5  20    1.52    5.74
  12  -5 -21   -0.85    4.99
  12   5 -21   -1.30    4.59
 -12  -5  21    2.25    5.70
  12  -5 -22    1.25    5.57
  12   5 -22    3.49    4.94
 -12  -5  22   -1.99    6.68
  12  -5 -23    3.23    5.73
  12   5 -23    2.58    5.94
 -12  -5  23    9.76    7.63
  12  -5 -24   -2.30    5.15
  12   5 -24    6.91    7.17
 -12  -5  24    7.52    7.28
  12  -5 -25    4.72    6.45
  12   5 -25    1.75    5.66
 -12  -5  25    1.08    6.57
  12  -5 -26   -0.04    3.78
  12   5 -26   -2.90    6.14
 -12  -5  26   -3.74    7.63
  12  -5 -27    0.67    4.91
  12   5 -27    0.44    5.77
 -12  -5  27    3.41    6.29
  12   6  -1   39.70    9.75
 -12  -6   1   23.34    9.33
  12  -6  -2   16.54    7.08
  12   6  -2   16.30    6.51
 -12  -6   2    3.18    6.94
  12  -6  -3   16.55    6.77
  12   6  -3    1.86    4.33
 -12  -6   3    9.38    6.67
  12  -6  -4    2.38    4.02
  12   6  -4    0.42    4.17
 -12  -6   4   -1.03    5.81
  12  -6  -5   50.14   11.39
  12   6  -5   45.83   10.89
 -12  -6   5   27.82   10.29
  12  -6  -6   24.89    8.24
  12   6  -6    2.70    5.17
 -12  -6   6   17.64    7.78
  12  -6  -7    8.06    5.51
  12   6  -7   18.32    7.73
 -12  -6   7   14.99    7.66
  12  -6  -8    8.50    5.92
  12   6  -8    1.76    4.13
 -12  -6   8    0.99    5.62
  12  -6  -9    4.78    5.34
  12   6  -9    1.35    4.35
  12  -6 -10    7.97    6.22
  12   6 -10    4.53    5.41
  12  -6 -11   49.38   11.71
  12   6 -11   34.70   10.77
 -12  -6  11   40.97   12.03
  12  -6 -12    0.95    4.59
  12   6 -12   12.14    7.42
 -12  -6  12   10.92    7.39
  12  -6 -13   -0.48    4.55
  12   6 -13    0.33    5.00
 -12  -6  13   -3.47    6.58
  12  -6 -14    2.44    5.66
  12   6 -14   -1.15    4.92
 -12  -6  14    0.12    6.10
  12  -6 -15    7.44    6.36
  12   6 -15   11.06    6.09
 -12  -6  15    6.68    6.03
  12  -6 -16   10.84    6.83
  12   6 -16    4.48    6.53
 -12  -6  16    7.88    7.02
  12  -6 -17   11.08    6.33
  12   6 -17    6.80    5.59
 -12  -6  17    3.33    5.87
  12  -6 -18    0.99    4.78
  12   6 -18   -0.19    4.50
 -12  -6  18    3.07    6.85
  12  -6 -19   -0.47    5.40
  12   6 -19   -2.30    4.92
 -12  -6  19    1.16    5.51
  12  -6 -20    8.07    5.47
  12   6 -20    2.50    4.57
 -12  -6  20   -1.01    4.90
  12  -6 -21   -1.61    5.25
  12   6 -21    0.15    4.57
 -12  -6  21    1.16    6.15
  12  -6 -22    6.20    5.47
  12   6 -22    0.71    5.28
 -12  -6  22    1.72    5.70
  12  -6 -23    2.16    5.83
  12   6 -23    9.54    6.80
 -12  -6  23   -1.80    5.41
  12  -6 -24    4.02    5.97
  12   6 -24   -1.36    6.23
 -12  -6  24   -4.22    7.09
  12  -6 -25    0.74    4.47
  12   6 -25    1.72    4.89
 -12  -6  25    8.58    6.88
  12  -6 -26   -0.61    5.70
  12   6 -26    2.55    5.12
 -12  -6  26    4.60    7.18
 -12  -6  27   10.27    7.48
 -12  -6  28   -0.16    6.61
 -12  -6  29   -1.17    6.23
  12  -7  -1    6.72    5.08
  12   7  -1   20.55    6.92
 -12  -7   1    3.48    5.22
  12  -7  -2   11.01    6.36
  12   7  -2   15.08    6.56
 -12  -7   2    9.16    7.20
  12  -7  -3    9.13    6.54
  12   7  -3   16.35    6.94
 -12  -7   3   26.43    8.82
  12  -7  -4    0.33    3.92
  12   7  -4    2.48    3.83
 -12  -7   4    0.56    5.59
  12  -7  -5   10.31    5.52
  12   7  -5   -1.50    4.97
 -12  -7   5    1.99    6.30
  12  -7  -6   -1.62    4.08
  12   7  -6    1.64    4.19
 -12  -7   6    0.76    5.30
  12  -7  -7    8.27    5.64
  12   7  -7    0.98    4.36
 -12  -7   7   -0.02    4.41
  12  -7  -8    1.64    4.51
  12   7  -8    0.99    4.34
 -12  -7   8    5.81    5.92
  12  -7  -9   45.42   11.15
  12   7  -9   39.84   11.12
 -12  -7   9   41.31   11.94
  12  -7 -10   -2.38    5.09
  12   7 -10    3.07    5.91
 -12  -7  10    0.14    4.57
  12  -7 -11   -0.04    5.14
  12   7 -11   -1.53    3.84
 -12  -7  11   -0.13    6.73
  12  -7 -12    0.47    3.90
  12   7 -12   -1.67    4.63
 -12  -7  12    0.85    4.94
  12  -7 -13    1.88    5.38
  12   7 -13   13.02    7.16
 -12  -7  13    3.46    7.41
  12  -7 -14   10.53    6.12
  12   7 -14    0.85    4.99
 -12  -7  14    3.05    5.71
  12  -7 -15   12.16    6.83
  12   7 -15   18.13    7.60
 -12  -7  15    6.29    7.20
  12  -7 -16    2.56    6.00
  12   7 -16    1.88    4.44
 -12  -7  16   -2.32    5.19
  12  -7 -17    2.55    4.84
  12   7 -17    4.27    5.33
 -12  -7  17    6.70    6.97
  12  -7 -18    0.15    3.61
  12   7 -18    0.07    4.84
 -12  -7  18   -2.41    6.15
  12  -7 -19   20.81    7.95
  12   7 -19    6.62    5.49
 -12  -7  19    1.26    5.93
  12  -7 -20    2.95    6.13
  12   7 -20    0.62    5.31
 -12  -7  20    2.60    5.03
  12  -7 -21   -1.00    4.87
  12   7 -21   -0.59    4.92
 -12  -7  21    0.61    5.73
  12  -7 -22   -0.22    4.54
  12   7 -22    4.97    5.87
 -12  -7  22   -0.16    5.33
  12  -7 -23   10.18    6.85
  12   7 -23    5.42    7.46
 -12  -7  23    1.98    6.09
  12  -7 -24    4.93    5.92
  12   7 -24    6.75    5.96
 -12  -7  24   -1.33    5.88
  12  -7 -25    2.12    6.27
  12   7 -25    8.04    6.95
 -12  -7  25   12.18    7.77
  12  -7 -26   10.54    6.48
  12   7 -26   -1.98    5.64
 -12  -7  26    0.03    6.05
 -12  -7  27   -2.61    5.45
  12  -8  -1   35.31    9.32
  12   8  -1   30.47    8.57
 -12  -8   1   16.48    8.42
  12  -8  -2   -0.29    4.13
  12   8  -2    1.73    4.89
 -12  -8   2   -0.69    5.14
  12  -8  -3    4.05    5.36
  12   8  -3    5.45    5.02
 -12  -8   3    9.52    6.11
  12  -8  -4    6.96    4.54
  12   8  -4   -0.55    3.91
 -12  -8   4    0.03    6.79
  12  -8  -5   24.48    7.71
  12   8  -5   22.94    8.03
 -12  -8   5   11.37    7.31
  12  -8  -6   -1.11    4.89
  12   8  -6    0.26    4.36
 -12  -8   6   -0.67    4.18
  12  -8  -7   28.35    9.20
  12   8  -7   25.72    8.85
 -12  -8   7   33.64    9.93
  12  -8  -8   -0.74    4.37
  12   8  -8   -0.87    4.27
 -12  -8   8    3.00    4.28
  12  -8  -9   -1.00    4.25
  12   8  -9   -0.26    3.95
 -12  -8   9   -0.10    5.62
  12  -8 -10   -2.07    5.41
  12   8 -10   -0.82    4.31
 -12  -8  10    0.85    4.53
  12  -8 -11   13.18    7.51
  12   8 -11    1.01    4.01
 -12  -8  11   10.18    7.72
  12  -8 -12   -0.73    5.02
  12   8 -12    2.01    3.75
 -12  -8  12   15.43    7.13
  12  -8 -13    3.73    5.39
 -12  -8  13    7.78    6.00
  12  -8 -14   -0.17    3.95
  12   8 -14   -2.69    4.74
 -12  -8  14   -2.41    5.93
  12  -8 -15    5.90    5.87
  12   8 -15    9.43    6.40
 -12  -8  15    7.40    7.63
  12  -8 -16   -1.08    4.75
  12   8 -16   -0.51    6.28
 -12  -8  16    1.90    5.08
  12  -8 -17    4.63    5.19
  12   8 -17   13.07    6.88
 -12  -8  17    7.77    6.92
  12  -8 -18   -0.68    4.89
  12   8 -18    1.35    4.72
 -12  -8  18    1.56    5.61
  12  -8 -19   -1.73    5.54
  12   8 -19   -0.82    4.12
 -12  -8  19   -2.55    6.02
  12  -8 -20    3.84    6.09
  12   8 -20   -0.74    4.73
 -12  -8  20    1.45    6.16
  12  -8 -21    3.71    5.75
  12   8 -21    8.16    6.84
 -12  -8  21    7.75    7.23
  12  -8 -22    0.50    5.83
  12   8 -22    0.93    4.27
 -12  -8  22   -1.66    6.10
  12  -8 -23   -2.23    5.94
  12   8 -23   -0.33    5.76
 -12  -8  23   -0.61    6.03
  12  -8 -24   -0.97    5.07
  12   8 -24   -0.50    5.37
 -12  -8  24    0.24    6.09
  12  -8 -25   -0.95    6.02
  12   8 -25    0.01    5.38
  12   8 -26    0.55    5.15
  12  -9  -1   -0.42    3.82
 -12  -9   1    0.96    5.18
  12  -9  -2    2.07    4.64
 -12  -9   2    2.34    4.80
  12  -9  -3   28.35    8.52
 -12  -9   3   13.22    6.65
  12  -9  -4    4.43    5.51
 -12  -9   4   -2.55    5.94
  12  -9  -5    3.60    4.77
 -12  -9   5   11.82    6.03
  12  -9  -6    0.11    4.84
 -12  -9   6    0.30    6.03
  12  -9  -7   -0.08    4.48
  12   9  -7    8.01    5.59
 -12  -9   7    5.61    4.94
  12  -9  -8   -0.06    3.22
  12   9  -8    2.08    3.80
 -12  -9   8   -0.71    5.67
  12  -9  -9   45.00   11.07
  12   9  -9   33.51   10.14
 -12  -9   9   27.44    9.53
  12  -9 -10    0.36    4.27
  12   9 -10    1.23    4.85
 -12  -9  10   -1.14    5.25
  12  -9 -11    0.15    4.56
  12   9 -11    0.75    4.23
 -12  -9  11   -0.51    5.32
  12  -9 -12    1.66    5.64
  12   9 -12   -0.50    4.69
 -12  -9  12   -0.29    5.04
  12  -9 -13   22.34    8.23
  12   9 -13    7.61    5.21
 -12  -9  13    8.93    6.38
  12  -9 -14    1.36    4.60
  12   9 -14    1.34    4.79
 -12  -9  14    0.77    6.14
  12  -9 -15    7.28    5.91
  12   9 -15    3.91    5.79
 -12  -9  15   10.59    8.23
  12  -9 -16   -0.38    4.51
  12   9 -16    2.89    5.05
 -12  -9  16    6.97    6.98
  12  -9 -17    0.42    5.04
  12   9 -17    0.74    4.61
 -12  -9  17   -0.18    6.81
  12  -9 -18    3.90    4.88
  12   9 -18    4.07    5.08
 -12  -9  18    3.99    6.11
  12  -9 -19   22.38    8.52
  12   9 -19    6.34    7.01
 -12  -9  19   18.76    8.76
  12  -9 -20    4.27    4.84
  12   9 -20   -2.03    5.94
 -12  -9  20   -1.08    5.54
  12  -9 -21   -0.82    5.39
  12   9 -21    0.46    4.45
 -12  -9  21    1.94    6.35
  12  -9 -22   -1.17    4.71
  12   9 -22    2.44    5.34
  12  -9 -23    7.72    7.13
  12   9 -23    5.88    5.99
  12  -9 -24   -1.92    5.19
  12   9 -24   -1.09    5.89
  12  -9 -25    9.04    7.10
  12   9 -25    7.87    7.27
  12 -10  -1    8.82    6.33
 -12 -10   1   19.60    7.51
  12 -10  -2    3.24    4.52
 -12 -10   2   -1.75    4.82
  12 -10  -3    6.94    5.02
 -12 -10   3    0.82    5.32
  12 -10  -4   -2.43    4.72
 -12 -10   4    4.06    6.52
  12 -10  -5    3.90    5.12
 -12 -10   5    5.05    5.55
  12 -10  -6   -0.86    4.97
 -12 -10   6    1.52    4.76
  12 -10  -7   12.40    6.53
 -12 -10   7   10.74    6.06
  12 -10  -8    3.39    4.64
 -12 -10   8    2.65    5.92
  12 -10  -9   11.66    6.27
 -12 -10   9    4.87    5.41
  12 -10 -10    0.76    3.96
 -12 -10  10   -0.78    6.33
  12 -10 -11    5.09    5.40
 -12 -10  11   11.88    6.64
  12 -10 -12    2.77    4.56
 -12 -10  12    3.15    6.68
  12 -10 -13   -0.89    4.75
 -12 -10  13    3.97    6.84
  12 -10 -14    0.99    4.76
 -12 -10  14   -1.38    5.28
  12 -10 -15    2.55    5.39
 -12 -10  15    2.66    6.75
  12 -10 -16   -0.04    5.50
 -12 -10  16    2.26    6.13
  12 -10 -17    2.11    6.12
  12 -10 -18   -1.03    5.14
  12 -10 -19   -0.83    4.38
  12 -10 -20   -3.16    5.83
  12 -11  -1   -1.34    4.19
 -12 -11   1   -0.63    3.84
  12 -11  -2   -0.66    3.45
 -12 -11   2    2.84    5.38
  12 -11  -3   10.65    6.32
 -12 -11   3    3.39    5.75
  12 -11  -4    3.64    4.48
 -12 -11   4    1.10    5.17
  12 -11  -5    6.33    5.10
 -12 -11   5    8.00    6.19
 -12 -11   6    3.61    4.84
 -12 -11   7    5.27    5.93
 -12 -11   8    0.91    5.62
 -12 -11   9   13.62    7.04
 -12 -11  10   -1.61    5.69
 -12 -11  11   -0.62    5.63
  11   0  -1  117.47   20.29
  11   0  -2   -3.23    5.08
  11   0  -3   48.47   11.12
  11   0  -4   -0.71    4.50
  11   0  -5  161.36   25.87
  11   0  -6   -1.58    3.67
  11   0  -7   -1.18    3.44
  11   0  -8   -0.31    3.93
  11   0  -9   30.02    8.76
  11   0 -10    0.97    4.38
  11   0 -11   90.55   17.48
  11   0 -12    0.37    4.59
  11   0 -13    8.26    6.04
  11   0 -14   -1.77    5.52
  11   0 -15   27.53    9.18
  11   0 -16    2.10    5.33
 -11   0  17   10.41    7.99
  11   0 -17   20.03    7.64
  11   0 -18   -1.25    4.59
  11   0 -19   22.51    8.18
  11   0 -20    1.10    4.80
  11   0 -21   53.32   12.92
  11   0 -22   -1.18    5.61
  11   0 -23    5.18    5.69
  11   0 -24   -2.37    5.23
  11   0 -25   10.40    7.15
  11   0 -26   -4.06    6.61
  11   0 -27    6.07    6.31
  11   0 -28   -1.74    6.59
  11   0 -29   -1.06    5.09
  11   0 -30   -0.63    5.26
 -11   1   1  104.39   21.86
  11  -1  -1  118.82   20.70
  11   1  -1  137.67   21.12
 -11   1   2   -2.71    6.77
  11  -1  -2    3.29    4.42
  11   1  -2   -0.00    3.49
 -11   1   3   53.23   14.56
  11  -1  -3   68.24   13.86
  11   1  -3   67.99   13.62
 -11   1   4    5.20    5.71
  11  -1  -4   -1.79    3.28
  11   1  -4    1.44    4.69
 -11   1   5   11.82    7.50
  11  -1  -5    5.77    6.43
  11   1  -5    3.66    3.95
 -11   1   6    3.77    5.93
  11  -1  -6    3.26    3.93
  11   1  -6    3.09    4.31
 -11   1   7   71.60   16.42
  11  -1  -7   84.83   15.49
  11   1  -7   67.61   14.53
 -11   1   8    2.45    4.68
  11  -1  -8    7.71    4.87
  11   1  -8    1.23    4.65
 -11   1   9   41.81   12.15
  11  -1  -9   37.30   10.45
  11   1  -9   65.30   12.39
 -11  -1   9   33.89   11.20
 -11   1  10    3.90    6.03
  11  -1 -10   -0.23    3.70
  11   1 -10   -2.06    4.34
 -11  -1  10    3.34    5.81
 -11   1  11    1.92    5.15
  11  -1 -11    4.88    5.78
  11   1 -11   11.12    6.36
 -11  -1  11   27.34    9.03
 -11   1  12    3.40    6.26
  11  -1 -12   -0.58    4.09
  11   1 -12    3.31    5.04
 -11  -1  12   -0.78    5.79
 -11   1  13   59.31   14.24
  11  -1 -13   59.29   12.50
  11   1 -13   40.79   11.79
 -11  -1  13   39.17   12.17
 -11   1  14   -1.79    6.21
  11  -1 -14    0.77    3.56
  11   1 -14   -1.75    5.45
 -11  -1  14   -1.07    6.31
  11  -1 -15   -0.33    5.94
  11   1 -15    4.63    5.27
 -11  -1  15   -3.16    5.60
  11  -1 -16    0.40    5.35
  11   1 -16    2.84    5.83
 -11  -1  16    1.10    6.48
  11  -1 -17   32.39   10.05
  11   1 -17   24.43    8.61
 -11  -1  17   17.79    8.64
  11  -1 -18    1.03    5.44
  11   1 -18    1.05    4.70
 -11  -1  18   -0.81    5.12
  11  -1 -19   24.63    8.65
  11   1 -19   16.18    7.91
 -11  -1  19   -0.20    6.18
  11  -1 -20   -0.11    5.75
  11   1 -20   -3.13    6.93
 -11  -1  20    4.63    6.35
  11  -1 -21    7.08    4.28
  11   1 -21    1.78    3.86
  11  -1 -22   -0.70    4.77
  11   1 -22   -0.54    4.36
  11  -1 -23   70.56   15.09
  11   1 -23   58.77   14.31
  11  -1 -24   -0.04    4.18
  11   1 -24   -2.07    5.64
  11  -1 -25   -0.36    5.71
  11   1 -25    5.74    6.07
  11  -1 -26    0.11    4.47
  11   1 -26   -1.62    4.52
  11  -1 -27    0.29    6.47
  11   1 -27    3.76    6.79
  11  -1 -28    2.66    5.52
  11   1 -28   -2.71    5.41
  11  -1 -29    9.67    7.30
  11   1 -29    2.43    4.80
  11  -1 -30   -5.47    6.37
  11   1 -30   -1.94    4.56
 -11   2   1   28.48   10.70
  11  -2  -1   36.46    9.60
  11   2  -1   27.75    8.23
 -11  -2   1   36.66   10.54
 -11   2   2   -2.06    5.52
  11  -2  -2   -3.10    5.25
  11   2  -2   -1.37    3.63
 -11  -2   2    1.02    6.34
 -11   2   3    3.86    5.77
  11  -2  -3   14.56    6.34
  11   2  -3    9.50    5.06
 -11  -2   3   20.02    8.05
 -11   2   4   14.64    7.14
  11  -2  -4   12.68    6.19
  11   2  -4   15.50    6.46
 -11  -2   4    8.92    7.02
 -11   2   5   77.51   16.11
  11  -2  -5   91.78   15.40
  11   2  -5   73.84   14.21
 -11  -2   5   47.40   14.25
 -11   2   6   20.52    8.34
  11  -2  -6   28.82    7.95
  11   2  -6   31.96    8.85
 -11  -2   6   17.99    8.88
 -11   2   7   26.26    9.02
  11  -2  -7   12.56    6.07
  11   2  -7   13.14    6.80
 -11  -2   7    1.83    6.02
 -11   2   8    7.46    7.25
  11  -2  -8   18.17    6.60
  11   2  -8   27.20    8.29
 -11  -2   8   28.63    8.92
 -11   2   9   42.72   11.83
  11  -2  -9   40.01   10.02
  11   2  -9   52.85   11.32
 -11  -2   9   23.44    9.69
  11  -2 -10    0.20    4.61
  11   2 -10    7.73    5.18
 -11  -2  10    3.45    5.91
  11  -2 -11   43.23   10.53
  11   2 -11   40.89   10.53
 -11  -2  11   24.62   10.24
  11  -2 -12   -3.56    4.51
  11   2 -12    0.86    4.42
 -11  -2  12   -3.62    5.57
  11  -2 -13   -1.38    4.99
  11   2 -13    0.76    4.38
 -11  -2  13    2.90    5.02
  11  -2 -14    1.26    5.53
  11   2 -14   11.23    6.21
 -11  -2  14    6.85    7.35
  11  -2 -15   27.16    9.01
  11   2 -15   36.58    9.89
 -11  -2  15   21.88    8.93
  11  -2 -16   16.84    7.56
  11   2 -16   13.37    6.96
 -11  -2  16    0.22    5.37
  11  -2 -17    5.83    6.33
  11   2 -17    0.48    4.40
 -11  -2  17    2.74    5.81
  11  -2 -18    4.77    5.96
  11   2 -18   -0.87    5.64
 -11  -2  18    0.20    5.73
  11  -2 -19    4.41    5.98
  11   2 -19   14.68    6.81
 -11  -2  19   15.14    9.20
  11  -2 -20   -0.79    4.91
  11   2 -20   -0.30    5.11
 -11  -2  20    1.61    5.44
  11  -2 -21   16.66    8.18
  11   2 -21   19.27    8.64
 -11  -2  21   54.79   13.42
  11  -2 -22   -2.65    5.48
  11   2 -22   -1.33    5.26
 -11  -2  22   -4.13    7.54
  11  -2 -23   -0.01    4.55
  11   2 -23   -0.17    5.21
 -11  -2  23    0.28    5.73
  11  -2 -24    1.92    4.21
  11   2 -24    0.32    5.85
  11  -2 -25    3.00    6.24
  11   2 -25   21.18    8.06
  11  -2 -26    6.47    5.47
  11   2 -26   -4.19    6.26
  11  -2 -27   25.12    8.62
  11   2 -27    4.54    6.56
  11  -2 -28   -3.17    6.84
  11   2 -28    2.05    5.71
  11  -2 -29    6.54    6.64
  11   2 -29    1.67    6.43
  11  -2 -30    0.45    4.62
  11   2 -30   -3.18    6.91
  11  -3  -1   27.32    8.04
  11   3  -1   12.37    6.13
 -11  -3   1    8.53    7.39
  11  -3  -2    1.34    5.26
  11   3  -2   30.78    8.12
 -11  -3   2   21.04    7.76
  11  -3  -3   90.25   15.92
  11   3  -3   76.10   14.91
 -11  -3   3   65.42   15.90
  11  -3  -4   15.49    6.68
  11   3  -4   12.05    6.37
 -11  -3   4   11.11    6.72
  11  -3  -5    1.08    5.33
  11   3  -5    7.62    4.86
 -11  -3   5   13.90    8.22
  11  -3  -6    0.93    3.52
  11   3  -6   20.28    6.88
 -11  -3   6   11.41    7.63
  11  -3  -7   62.21   13.94
  11   3  -7   71.17   14.48
 -11  -3   7   76.49   15.78
  11  -3  -8    0.66    4.80
  11   3  -8   10.85    6.21
 -11  -3   8   10.53    7.36
  11  -3  -9   11.62    6.53
  11   3  -9   15.39    7.01
 -11  -3   9   31.82    9.79
  11  -3 -10    8.54    6.01
  11   3 -10    3.72    5.36
 -11  -3  10    3.14    6.43
  11  -3 -11   12.11    6.03
  11   3 -11    4.22    5.20
 -11  -3  11   11.85    7.36
  11  -3 -12   12.19    6.40
  11   3 -12   27.53    8.58
 -11  -3  12    5.08    6.17
  11  -3 -13   34.06    9.03
  11   3 -13   23.90    8.61
 -11  -3  13   16.32    7.95
  11  -3 -14    0.73    4.21
  11   3 -14   -0.32    4.97
 -11  -3  14    4.89    6.32
  11  -3 -15   -0.35    3.12
  11   3 -15   -0.72    5.08
 -11  -3  15    0.37    6.33
  11  -3 -16   -2.37    5.16
  11   3 -16   -1.32    4.38
 -11  -3  16    4.89    6.02
  11  -3 -17   10.31    7.07
  11   3 -17   11.28    6.86
 -11  -3  17   10.94    8.27
  11  -3 -18   12.87    6.89
  11   3 -18    9.55    6.32
 -11  -3  18    9.26    7.35
  11  -3 -19   18.88    7.57
  11   3 -19   11.68    7.01
 -11  -3  19    4.24    6.92
  11  -3 -20   -0.24    5.65
  11   3 -20    4.99    5.07
 -11  -3  20    3.86    6.26
  11  -3 -21    7.17    6.40
  11   3 -21    1.50    4.79
 -11  -3  21   -1.33    5.87
  11  -3 -22   13.68    6.99
  11   3 -22   11.72    6.84
 -11  -3  22    4.03    6.00
  11  -3 -23   16.36    8.29
  11   3 -23   37.27   10.72
 -11  -3  23   41.98   12.44
  11  -3 -24    8.47    7.04
  11   3 -24    0.96    5.69
 -11  -3  24    6.50    6.45
  11  -3 -25    2.15    5.79
  11   3 -25    8.56    6.34
 -11  -3  25    5.05    8.01
  11  -3 -26   -3.25    5.68
  11   3 -26   -0.65    4.50
  11  -3 -27   35.46   10.84
  11   3 -27   25.43    9.38
  11  -3 -28   11.48    6.83
  11   3 -28   11.58    6.65
  11  -3 -29   11.08    7.64
  11   3 -29   -0.70    4.57
  11  -3 -30   -2.41    6.45
  11   3 -30    4.33    6.47
  11  -4  -1   55.42   11.65
  11   4  -1   37.20   10.04
 -11  -4   1   41.72   11.83
  11  -4  -2    0.90    3.94
  11   4  -2   -2.28    4.53
 -11  -4   2    1.18    5.15
  11  -4  -3    6.75    5.58
  11   4  -3   11.00    5.64
 -11  -4   3    5.55    5.62
  11  -4  -4    5.93    5.88
  11   4  -4   13.93    6.05
 -11  -4   4    3.31    6.23
  11  -4  -5   54.75   12.85
  11   4  -5   67.02   13.65
 -11  -4   5   79.99   15.83
  11  -4  -6    5.20    5.22
  11   4  -6   16.74    6.44
 -11  -4   6    6.70    6.66
  11  -4  -7   11.66    5.95
  11   4  -7    1.15    5.46
 -11  -4   7   19.80    8.56
  11  -4  -8   -0.84    4.27
  11   4  -8    0.55    4.02
 -11  -4   8    9.75    7.03
  11  -4  -9   49.77   11.71
  11   4  -9   35.67   10.14
 -11  -4   9   42.20   11.75
  11  -4 -10   17.22    7.25
  11   4 -10   12.35    6.33
 -11  -4  10    4.11    5.92
  11  -4 -11   25.45    8.50
  11   4 -11   20.08    7.99
 -11  -4  11   32.20    9.63
  11  -4 -12    2.88    5.07
  11   4 -12    6.75    5.47
 -11  -4  12   -0.41    4.56
  11  -4 -13   -0.45    4.90
  11   4 -13    3.44    5.48
 -11  -4  13    0.57    5.11
  11  -4 -14    0.79    4.57
  11   4 -14    7.56    5.71
 -11  -4  14    1.86    5.32
  11  -4 -15   26.25    8.38
  11   4 -15   14.83    7.50
 -11  -4  15   26.67    9.83
  11  -4 -16   16.15    7.41
  11   4 -16   10.93    5.68
 -11  -4  16    6.96    6.68
  11  -4 -17   -0.46    5.20
  11   4 -17    5.80    4.93
 -11  -4  17    0.65    6.01
  11  -4 -18   -2.74    5.37
  11   4 -18    1.95    5.13
 -11  -4  18    3.28    5.24
  11  -4 -19    2.48    5.37
  11   4 -19    1.24    5.09
 -11  -4  19    6.05    6.90
  11  -4 -20   19.79    7.83
  11   4 -20    5.13    6.17
 -11  -4  20    5.49    6.23
  11  -4 -21   16.59    7.96
  11   4 -21   28.53    9.00
 -11  -4  21   23.75    9.86
  11  -4 -22    0.57    5.56
  11   4 -22    5.92    6.76
 -11  -4  22    7.35    6.90
  11  -4 -23   -1.88    5.83
  11   4 -23   -3.03    5.62
 -11  -4  23    2.85    6.07
  11  -4 -24    3.77    5.84
  11   4 -24    0.79    5.70
 -11  -4  24    3.05    6.81
  11  -4 -25   44.09   10.57
  11   4 -25   11.29    7.57
 -11  -4  25   16.09    8.92
  11  -4 -26    8.98    7.09
  11   4 -26   -0.48    5.76
 -11  -4  26    8.58    7.62
  11  -4 -27   10.50    7.18
  11   4 -27    4.53    6.03
 -11  -4  27    7.74    7.16
  11  -4 -28    5.61    5.23
  11   4 -28   -0.18    5.05
  11  -4 -29    0.20    5.53
  11   4 -29    1.47    5.60
  11  -4 -30    2.00    5.32
  11  -5  -1   -1.09    4.90
  11   5  -1    1.96    4.42
 -11  -5   1    0.83    6.12
  11  -5  -2   25.32    8.86
  11   5  -2   53.91   11.02
 -11  -5   2   56.27   12.32
  11  -5  -3   42.45   10.34
  11   5  -3   63.91   11.99
 -11  -5   3   29.72   10.43
  11  -5  -4    1.44    4.02
  11   5  -4    4.11    4.98
 -11  -5   4    5.89    5.92
  11  -5  -5    0.39    4.67
  11   5  -5    0.53    4.20
 -11  -5   5    7.45    5.33
  11  -5  -6   18.90    6.82
  11   5  -6   16.64    6.70
 -11  -5   6   20.99    8.35
  11  -5  -7   35.49    9.66
  11   5  -7   33.76    9.05
 -11  -5   7   27.70    9.65
  11  -5  -8    6.42    5.41
  11   5  -8   13.78    6.05
 -11  -5   8   14.34    7.59
  11  -5  -9   15.51    7.20
  11   5  -9   13.55    6.79
 -11  -5   9   32.47    9.76
  11  -5 -10   -0.59    4.85
  11   5 -10   -3.06    4.84
 -11  -5  10   -0.80    5.50
  11  -5 -11    4.51    5.61
  11   5 -11    8.11    5.30
 -11  -5  11   10.17    6.92
  11  -5 -12   29.25    8.73
  11   5 -12   35.07    9.70
 -11  -5  12   31.59   10.28
  11  -5 -13   34.88    9.61
  11   5 -13   17.71    8.11
 -11  -5  13   30.31   10.33
  11  -5 -14    8.19    6.22
  11   5 -14    4.19    5.85
 -11  -5  14   -0.86    4.71
  11  -5 -15    0.59    5.04
  11   5 -15   -4.42    5.82
 -11  -5  15    0.17    5.39
  11  -5 -16    3.43    6.03
  11   5 -16    0.40    5.30
 -11  -5  16   -1.36    5.97
  11  -5 -17   -0.00    5.14
  11   5 -17   -0.39    4.93
 -11  -5  17    4.06    5.19
  11  -5 -18    8.18    6.52
 -11  -5  18   26.25    9.66
  11  -5 -19   37.18    9.98
  11   5 -19   21.41    9.00
 -11  -5  19   11.05    7.48
  11  -5 -20   -2.38    5.55
  11   5 -20   -0.68    3.80
 -11  -5  20    1.34    6.18
  11  -5 -21   -0.00    4.61
  11   5 -21    1.94    5.39
 -11  -5  21    2.60    5.57
  11  -5 -22    9.46    7.38
  11   5 -22    2.21    5.24
 -11  -5  22    5.85    7.23
  11  -5 -23   23.03    9.40
  11   5 -23   25.10    9.39
 -11  -5  23   27.69    9.92
  11  -5 -24    6.33    6.49
  11   5 -24    0.49    5.94
 -11  -5  24   -2.35    5.64
  11  -5 -25    1.90    5.51
  11   5 -25   -0.40    5.57
 -11  -5  25   17.72    9.11
  11  -5 -26   -2.62    5.20
  11   5 -26   -1.66    5.37
 -11  -5  26    3.70    7.09
  11  -5 -27    3.16    6.27
  11   5 -27    5.35    6.45
 -11  -5  27   -0.86    6.92
  11  -5 -28    5.48    6.18
  11   5 -28    7.55    6.64
 -11  -5  28    8.23    8.31
  11  -5 -29    1.97    6.43
  11   5 -29   11.68    7.15
 -11  -5  29    8.21    8.46
  11  -6  -1   31.82    9.44
  11   6  -1   38.53    9.06
 -11  -6   1   23.74    9.16
  11  -6  -2    1.94    4.15
  11   6  -2   -0.66    4.08
 -11  -6   2    0.88    5.83
  11  -6  -3    3.64    4.52
  11   6  -3    2.37    4.94
 -11  -6   3    4.63    6.02
  11  -6  -4   18.82    7.36
  11   6  -4   40.38    9.11
 -11  -6   4   14.94    7.55
  11  -6  -5   27.28    8.11
  11   6  -5   24.33    7.84
 -11  -6   5   13.79    8.08
  11  -6  -6   24.29    7.56
  11   6  -6   26.57    8.25
 -11  -6   6    9.88    7.21
  11  -6  -7    6.73    4.90
  11   6  -7    3.95    4.78
 -11  -6   7    7.05    5.58
  11  -6  -8    5.64    5.40
  11   6  -8   16.82    6.75
 -11  -6   8   19.20    7.38
  11  -6  -9    4.46    5.18
  11   6  -9    8.00    5.55
 -11  -6   9    7.62    6.48
  11  -6 -10   27.56    9.05
  11   6 -10   29.26    8.90
 -11  -6  10   30.17   10.16
  11  -6 -11    3.43    5.69
  11   6 -11   10.67    5.93
 -11  -6  11    7.46    6.91
  11  -6 -12   10.49    5.80
  11   6 -12    7.30    7.01
 -11  -6  12   10.67    6.75
  11  -6 -13   10.03    6.79
  11   6 -13   10.39    6.02
 -11  -6  13    7.42    5.84
  11  -6 -14    5.06    5.29
  11   6 -14    3.85    4.91
 -11  -6  14   15.21    7.14
  11  -6 -15    9.59    5.47
  11   6 -15   18.07    7.22
 -11  -6  15    5.97    6.76
  11  -6 -16    8.04    6.03
  11   6 -16   12.20    6.96
 -11  -6  16    8.86    6.33
  11  -6 -17   -0.96    5.40
  11   6 -17    1.81    4.70
 -11  -6  17    0.29    5.48
  11  -6 -18    7.43    5.82
  11   6 -18    0.37    4.39
 -11  -6  18    5.64    5.54
  11  -6 -19   14.51    7.43
  11   6 -19   10.15    6.91
 -11  -6  19    5.38    7.22
  11  -6 -20   14.32    7.06
  11   6 -20    0.61    5.07
 -11  -6  20    2.98    6.83
  11  -6 -21    3.91    5.45
  11   6 -21    8.46    6.10
 -11  -6  21   14.41    7.67
  11  -6 -22   -1.68    5.48
  11   6 -22    2.26    5.87
 -11  -6  22    2.46    6.84
  11  -6 -23   -2.94    4.82
  11   6 -23    2.93    6.04
 -11  -6  23    0.80    6.38
  11  -6 -24    3.99    5.17
  11   6 -24   -1.49    5.74
 -11  -6  24   -0.34    6.21
  11  -6 -25    2.16    5.81
  11   6 -25    1.74    4.19
 -11  -6  25    3.77    7.01
  11  -6 -26    7.07    6.76
  11   6 -26   15.32    7.38
 -11  -6  26   16.34    8.54
  11  -6 -27    6.15    6.19
  11   6 -27   -2.97    5.47
 -11  -6  27   -2.91    7.12
  11  -6 -28    2.85    4.79
  11   6 -28    1.14    4.82
 -11  -6  28   -1.66    6.38
  11  -6 -29    1.93    4.06
  11   6 -29   -0.63    5.84
 -11  -6  29   -0.25    5.98
 -11  -6  30    1.30    6.16
 -11  -6  31    0.21    5.69
  11  -7  -1    2.53    3.99
  11   7  -1    2.66    4.43
 -11  -7   1   11.71    6.45
  11  -7  -2   34.94    8.96
  11   7  -2   26.21    8.25
 -11  -7   2   25.04    9.29
  11  -7  -3   -0.85    4.15
  11   7  -3    5.25    4.94
 -11  -7   3    5.39    6.16
  11  -7  -4   20.81    7.09
  11   7  -4   13.04    6.41
 -11  -7   4   -0.99    5.54
  11  -7  -5    8.24    5.50
  11   7  -5    0.79    5.06
 -11  -7   5    0.47    4.79
  11  -7  -6   15.52    6.31
  11   7  -6    3.83    5.24
 -11  -7   6    3.68    6.34
  11  -7  -7   -1.65    4.29
  11   7  -7   -2.24    4.76
 -11  -7   7    1.27    4.93
  11  -7  -8   53.26   12.08
  11   7  -8   55.87   12.31
 -11  -7   8   41.87   11.80
  11  -7  -9   21.55    7.72
  11   7  -9    4.72    5.53
 -11  -7   9   35.44    9.60
  11  -7 -10   -1.54    4.29
  11   7 -10   -1.15    4.17
 -11  -7  10    4.12    5.42
  11  -7 -11   -0.64    4.87
  11   7 -11   -0.55    3.49
 -11  -7  11    2.43    5.18
  11  -7 -12   32.73    9.63
  11   7 -12   25.46    8.99
 -11  -7  12   39.74   10.85
  11  -7 -13   14.17    6.95
  11   7 -13    5.18    5.75
 -11  -7  13   12.47    7.22
  11  -7 -14    9.18    6.55
  11   7 -14    9.67    6.31
 -11  -7  14    9.78    6.33
  11  -7 -15   -3.82    5.43
  11   7 -15    0.24    4.76
 -11  -7  15   -0.37    6.21
  11  -7 -16   -1.57    5.27
  11   7 -16    1.75    4.64
 -11  -7  16   -0.00    4.54
  11  -7 -17    6.36    5.82
  11   7 -17   13.11    6.70
 -11  -7  17    4.99    6.43
  11  -7 -18   22.65    7.81
  11   7 -18   23.36    8.30
 -11  -7  18   12.70    7.48
  11  -7 -19    2.49    5.10
  11   7 -19   -0.92    5.34
 -11  -7  19    2.22    6.31
  11  -7 -20    7.13    6.27
  11   7 -20   -1.67    5.16
 -11  -7  20    4.64    6.58
  11  -7 -21    0.87    5.28
  11   7 -21    1.95    5.41
 -11  -7  21    1.97    4.94
  11  -7 -22    3.05    5.39
  11   7 -22    4.76    6.35
 -11  -7  22    7.14    6.72
  11  -7 -23    2.01    5.40
  11   7 -23    0.85    4.66
 -11  -7  23    4.72    6.15
  11  -7 -24    2.71    4.91
  11   7 -24    0.08    5.71
 -11  -7  24    1.58    7.35
  11  -7 -25    0.66    5.24
  11   7 -25    4.59    6.04
 -11  -7  25   -0.84    6.15
  11  -7 -26   -2.84    5.38
  11   7 -26    2.43    5.95
 -11  -7  26   -4.20    8.66
  11  -7 -27    0.58    5.94
  11   7 -27   -2.37    5.46
 -11  -7  27   -1.51    6.03
  11  -7 -28   17.15    8.38
  11   7 -28    7.20    7.16
 -11  -7  28    0.84    6.64
  11  -7 -29    4.73    6.36
  11   7 -29    5.71    5.93
 -11  -7  29    3.82    7.31
 -11  -7  30   -1.86    6.73
  11  -8  -1   -0.05    3.46
  11   8  -1    0.00    3.34
 -11  -8   1   -2.08    5.47
  11  -8  -2    6.58    5.28
  11   8  -2    7.46    5.27
 -11  -8   2    7.42    5.78
  11  -8  -3   -1.37    4.85
  11   8  -3   -0.24    3.79
 -11  -8   3    2.72    4.18
  11  -8  -4   27.30    8.76
  11   8  -4   48.72   10.29
 -11  -8   4   23.42    9.78
  11  -8  -5   -0.24    3.60
  11   8  -5    3.02    4.03
 -11  -8   5   -1.39    4.78
  11  -8  -6   23.61    7.66
  11   8  -6   20.21    7.67
 -11  -8   6   22.93    8.34
  11  -8  -7    3.23    4.55
  11   8  -7    2.05    3.32
 -11  -8   7    5.27    5.66
  11  -8  -8    0.55    4.10
  11   8  -8    5.11    4.81
 -11  -8   8   -0.02    4.93
  11  -8  -9    1.62    4.81
  11   8  -9    9.70    6.09
 -11  -8   9    2.65    5.39
  11  -8 -10   20.07    6.90
  11   8 -10   24.53    7.97
 -11  -8  10   16.65    7.78
  11  -8 -11    4.03    6.01
  11   8 -11   -0.62    4.73
 -11  -8  11   -1.22    5.16
  11  -8 -12    4.75    4.80
  11   8 -12    9.30    6.91
 -11  -8  12    2.44    5.11
  11  -8 -13    1.04    4.33
  11   8 -13   -1.43    5.17
 -11  -8  13    0.53    5.00
  11  -8 -14    0.70    5.17
  11   8 -14    0.80    3.57
 -11  -8  14   -0.19    5.09
  11  -8 -15   16.70    6.92
  11   8 -15    2.59    4.79
 -11  -8  15    2.63    6.86
  11  -8 -16   21.52    8.55
  11   8 -16   21.17    8.57
 -11  -8  16   33.76    9.79
  11  -8 -17   -1.80    5.22
  11   8 -17   -1.32    4.26
 -11  -8  17   -0.49    5.72
  11  -8 -18    1.47    4.97
  11   8 -18    4.37    5.30
 -11  -8  18   -0.90    4.67
  11  -8 -19    5.82    5.73
  11   8 -19   -0.67    5.32
 -11  -8  19    0.97    4.71
  11  -8 -20   10.68    6.49
  11   8 -20    5.90    5.62
 -11  -8  20   10.09    8.79
  11  -8 -21   -0.80    6.13
  11   8 -21   -1.01    4.37
 -11  -8  21   -3.54    6.65
  11  -8 -22   -0.88    5.53
  11   8 -22    4.58    5.14
 -11  -8  22   25.69    9.13
  11  -8 -23    3.59    5.10
  11   8 -23    3.55    5.40
 -11  -8  23   -2.17    6.74
  11  -8 -24    1.26    5.39
  11   8 -24    5.16    5.89
 -11  -8  24    1.42    5.90
  11  -8 -25    1.71    5.30
  11   8 -25   -1.84    4.29
 -11  -8  25   -1.11    5.38
  11  -8 -26    9.39    7.12
  11   8 -26   11.83    7.65
 -11  -8  26    3.32    7.80
  11  -8 -27    2.57    6.64
  11   8 -27   -2.29    6.17
 -11  -8  27    1.16    7.29
  11  -8 -28   -0.01    5.09
  11   8 -28    0.81    5.46
 -11  -8  28   -0.64    6.34
  11  -8 -29   -1.19    5.43
  11  -9  -1    4.47    4.13
  11   9  -1    8.21    5.79
 -11  -9   1    3.21    4.24
  11  -9  -2   46.37   10.75
  11   9  -2   55.54   11.42
 -11  -9   2   27.48    9.82
  11  -9  -3   -1.91    4.52
  11   9  -3    1.65    3.92
 -11  -9   3   -2.09    5.63
  11  -9  -4   19.51    7.19
  11   9  -4   20.70    6.84
 -11  -9   4    7.59    5.68
  11  -9  -5    2.13    5.06
  11   9  -5   -1.74    3.87
 -11  -9   5   -4.20    7.76
  11  -9  -6    5.87    5.62
  11   9  -6    5.40    5.16
 -11  -9   6    2.90    6.43
  11  -9  -7   -0.57    4.21
  11   9  -7   -0.81    4.76
 -11  -9   7   -2.65    4.80
  11  -9  -8   15.05    6.96
  11   9  -8   36.21    9.47
 -11  -9   8   27.45   10.09
  11  -9  -9   -1.03    3.95
  11   9  -9    0.45    4.21
 -11  -9   9   -1.53    4.93
  11  -9 -10    0.42    4.01
  11   9 -10   -1.06    3.52
 -11  -9  10   -1.98    4.52
  11  -9 -11    0.65    4.25
  11   9 -11   -1.31    4.97
 -11  -9  11   -1.10    5.75
  11  -9 -12   11.87    6.34
  11   9 -12   10.98    6.86
 -11  -9  12   16.11    7.39
  11  -9 -13    4.12    5.16
  11   9 -13    9.52    5.67
 -11  -9  13    2.94    6.16
  11  -9 -14    6.34    5.58
  11   9 -14    9.58    5.93
 -11  -9  14    7.08    6.45
  11  -9 -15   -0.70    4.53
  11   9 -15   -0.05    4.46
 -11  -9  15    1.95    5.13
  11  -9 -16    2.88    5.42
  11   9 -16    1.80    5.49
 -11  -9  16   -2.87    6.55
  11  -9 -17    0.44    5.38
  11   9 -17   -0.58    4.78
 -11  -9  17    0.55    5.88
  11  -9 -18   24.66    8.74
  11   9 -18   16.89    7.70
 -11  -9  18    7.17    7.09
  11  -9 -19   -0.66    4.35
  11   9 -19    0.20    4.74
 -11  -9  19    3.88    7.09
  11  -9 -20    8.94    6.41
  11   9 -20    3.87    5.59
 -11  -9  20    8.05    6.64
  11  -9 -21    8.91    7.03
  11   9 -21   -3.01    5.72
 -11  -9  21   -0.16    5.49
  11  -9 -22    0.00    3.98
  11   9 -22    1.83    4.76
 -11  -9  22   -1.02    7.45
  11  -9 -23    7.93    5.91
  11   9 -23   -1.14    4.64
 -11  -9  23    0.99    6.50
  11  -9 -24    8.35    7.35
  11   9 -24   -1.18    5.30
 -11  -9  24   -0.66    6.29
  11  -9 -25    0.45    5.29
  11   9 -25    8.78    6.22
  11  -9 -26   -3.02    6.02
  11   9 -26   -0.32    4.66
  11  -9 -27    1.51    5.14
  11   9 -27   -0.45    5.21
  11  -9 -28   10.62    6.47
  11   9 -28   -0.36    5.65
  11 -10  -1   -2.18    4.87
 -11 -10   1   -0.52    4.17
  11 -10  -2    3.17    4.58
 -11 -10   2    4.27    4.66
  11 -10  -3   -0.20    3.29
 -11 -10   3   -3.30    5.87
  11 -10  -4   -1.09    4.04
 -11 -10   4   15.97    7.29
  11 -10  -5   -1.25    3.64
 -11 -10   5   -1.12    4.22
  11 -10  -6   12.89    6.23
 -11 -10   6    7.94    7.34
  11 -10  -7   -1.37    3.99
 -11 -10   7    1.40    4.53
  11 -10  -8    2.19    4.54
 -11 -10   8    3.12    5.53
  11 -10  -9    1.49    5.03
 -11 -10   9    4.92    4.81
  11 -10 -10    9.01    6.67
 -11 -10  10   36.08   10.22
  11 -10 -11    7.74    5.47
 -11 -10  11   -3.56    6.04
  11 -10 -12    2.56    5.06
 -11 -10  12    0.63    6.17
  11 -10 -13    3.62    5.73
 -11 -10  13   -1.18    5.41
  11 -10 -14   18.59    7.70
 -11 -10  14    7.78    6.60
  11 -10 -15    1.70    5.25
 -11 -10  15    2.69    5.78
  11 -10 -16   12.25    6.64
 -11 -10  16    6.48    6.33
  11 -10 -17   -0.45    5.21
 -11 -10  17    5.23    4.91
  11 -10 -18   -0.15    5.27
 -11 -10  18    5.39    6.03
  11 -10 -19   -0.35    5.58
 -11 -10  19   -3.07    5.54
  11 -10 -20    6.26    6.37
 -11 -10  20   10.44    7.15
  11 -10 -21   -1.04    5.85
 -11 -10  21    0.60    4.53
  11 -11  -1   -1.76    4.71
 -11 -11   1   -0.18    4.68
  11 -11  -2   16.30    6.63
 -11 -11   2    5.02    7.08
  11 -11  -3   -2.00    4.14
 -11 -11   3    0.50    4.45
  11 -11  -4    0.92    4.53
 -11 -11   4    2.36    4.59
  11 -11  -5    5.50    5.09
 -11 -11   5    5.44    5.58
  11 -11  -6    2.17    3.97
 -11 -11   6    6.82    5.54
 -11 -11   7   -2.13    5.18
 -11 -11   8   25.52    8.34
 -11 -11   9    0.09    4.38
 -11 -11  10    0.56    5.08
 -11 -11  11    1.15    5.96
 -11 -11  12   20.69    9.18
 -11 -11  13   -1.73    4.65
 -11 -11  14    1.24    5.35
 -11 -11  15   -1.27    5.57
 -11 -11  16    1.24    5.28
 -11 -11  17    2.24    5.89
 -11 -12   1   -1.05    5.37
 -11 -12   2    2.15    4.09
 -11 -12   3   -0.31    5.50
 -11 -12   4    5.21    6.01
 -11 -12   5    0.93    3.68
 -11 -12   6    3.62    5.53
 -11 -12   7   -1.98    5.07
 -11 -12   8    0.78    4.79
 -11 -12   9   -1.66    6.43
 -11 -12  10    4.64    7.04
 -11 -12  11   -0.45    5.45
 -11 -12  12    3.57    5.64
 -10   0   1    4.08    5.81
  10   0  -1    1.39    4.85
 -10   0   2   32.44    9.44
  10   0  -2    2.88    4.87
 -10   0   3   -0.20    4.85
  10   0  -3    1.72    4.76
 -10   0   4  130.90   25.25
  10   0  -4  176.95   25.14
 -10   0   5   -0.97    4.73
  10   0  -5   -0.63    3.62
 -10   0   6   39.30   10.75
  10   0  -6   33.23    8.72
 -10   0   7   -0.68    4.85
  10   0  -7    0.99    4.07
 -10   0   8   18.76    8.35
  10   0  -8   38.17    9.23
 -10   0   9   -1.89    6.45
  10   0  -9   -0.31    4.43
 -10   0  10  147.57   27.28
  10   0 -10  182.58   26.94
 -10   0  11   -2.73    5.94
  10   0 -11    3.22    3.80
 -10   0  12    1.25    4.79
  10   0 -12    7.07    5.84
 -10   0  13    0.66    5.07
  10   0 -13    3.48    4.72
 -10   0  14   28.63   10.13
  10   0 -14   26.50    8.57
 -10   0  15    0.81    4.13
  10   0 -15   -1.73    4.92
  10   0 -16   40.19   10.37
  10   0 -17   -2.01    4.63
  10   0 -18   14.52    7.61
  10   0 -19    0.03    4.11
  10   0 -20   49.80   12.09
  10   0 -21   -0.68    5.07
  10   0 -22   -4.05    6.74
  10   0 -23   -2.27    5.31
  10   0 -24    8.15    6.85
  10   0 -25   -0.46    5.86
  10   0 -26   45.90   12.57
  10   0 -27    3.36    4.74
  10   0 -28    8.49    6.89
  10   0 -29   -1.43    4.49
  10   0 -30   13.32    7.57
  10   0 -31    1.74    5.21
  10   0 -32    4.34    6.28
 -10   1   1   -1.23    4.79
  10  -1  -1   -2.83    4.94
  10   1  -1   -0.37    4.10
 -10  -1   1    2.42    5.47
 -10   1   2  160.12   29.57
  10  -1  -2  191.50   28.71
  10   1  -2  185.14   28.60
 -10  -1   2  216.95   30.93
 -10   1   3    7.13    6.31
  10  -1  -3   10.51    5.09
  10   1  -3   18.89    6.69
 -10  -1   3   10.58    6.75
 -10   1   4    4.42    5.52
  10  -1  -4    7.11    5.74
  10   1  -4    0.70    4.20
 -10  -1   4    3.43    5.89
 -10   1   5   18.24    7.70
  10  -1  -5   26.97    7.79
  10   1  -5   37.14    8.65
 -10  -1   5   14.20    7.81
 -10   1   6   73.25   17.10
  10  -1  -6   97.13   17.01
  10   1  -6  113.19   17.72
 -10  -1   6   84.43   17.84
 -10   1   7    2.67    5.93
  10  -1  -7    3.90    4.37
  10   1  -7    0.81    4.91
 -10  -1   7    2.94    5.50
 -10   1   8   56.91   14.54
  10  -1  -8   75.42   13.94
  10   1  -8   68.75   13.77
 -10   1   9    6.11    5.38
  10  -1  -9    0.32    5.08
  10   1  -9   -0.37    3.33
 -10   1  10   -0.38    4.64
  10  -1 -10    1.21    4.70
  10   1 -10   -2.35    4.05
 -10   1  11   11.18    7.24
  10  -1 -11   16.04    7.11
  10   1 -11   13.20    6.62
 -10   1  12  112.14   22.15
  10  -1 -12  127.13   21.41
  10   1 -12  126.25   21.32
 -10   1  13    4.92    5.67
  10  -1 -13    5.40    5.08
  10   1 -13    8.32    5.61
 -10   1  14    4.06    6.28
  10  -1 -14   12.89    7.05
  10   1 -14   14.95    6.74
 -10   1  15    0.79    5.53
  10  -1 -15    8.77    5.35
  10   1 -15   -0.31    5.42
 -10   1  16   27.23   10.05
  10  -1 -16   36.62    9.92
  10   1 -16   27.69    9.24
 -10   1  17    1.76    5.06
  10  -1 -17   -0.83    4.54
  10   1 -17    0.60    5.37
  10  -1 -18   46.87   11.66
  10   1 -18   42.54   11.42
 -10  -1  18   46.12   13.15
  10  -1 -19    1.01    3.72
  10   1 -19    7.69    5.75
 -10  -1  19    3.39    5.73
  10  -1 -20   -0.72    4.89
  10   1 -20   -0.68    5.30
 -10  -1  20    0.07    4.97
  10  -1 -21   -0.94    5.32
  10   1 -21   11.49    6.58
 -10  -1  21    1.95    5.03
  10  -1 -22   81.55   17.14
  10   1 -22   92.17   18.00
 -10  -1  22   85.66   18.85
  10  -1 -23    5.05    5.83
  10   1 -23   -2.81    6.40
 -10  -1  23   -2.17    7.71
  10  -1 -24    4.37    6.57
  10   1 -24    4.61    6.18
  10  -1 -25   -1.96    5.56
  10   1 -25    1.83    5.33
  10  -1 -26    5.16    5.55
  10   1 -26    4.56    5.67
  10  -1 -27   -0.00    3.76
  10   1 -27   -0.59    4.66
  10  -1 -28    7.90    6.63
  10   1 -28    7.20    7.51
  10  -1 -29   -3.55    6.10
  10   1 -29   -3.23    4.95
  10  -1 -30   -2.29    6.12
  10   1 -30   -0.12    5.56
  10  -1 -31    1.22    5.34
  10   1 -31    2.57    6.02
  10  -1 -32    5.04    7.43
  10   1 -32   16.60    8.16
 -10   2   1    3.19    5.36
  10  -2  -1    3.17    4.06
  10   2  -1    2.87    4.15
 -10   2   2   -0.24    4.49
  10  -2  -2    1.37    3.87
  10   2  -2    1.62    4.49
 -10   2   3   -2.23    5.56
  10  -2  -3   -2.07    4.69
  10   2  -3   -1.15    4.52
 -10   2   4  152.34   28.09
  10  -2  -4  178.13   27.43
  10   2  -4  193.07   27.57
 -10   2   5   49.79   12.33
  10  -2  -5   37.85   10.32
  10   2  -5   56.55   11.27
 -10   2   6   55.28   12.70
  10   2  -6   41.75   10.53
 -10   2   7    2.73    5.72
  10  -2  -7    5.12    4.42
  10   2  -7    6.39    5.23
 -10   2   8   19.38    8.37
  10  -2  -8   24.38    7.56
  10   2  -8   15.65    6.86
 -10   2   9   10.02    6.99
  10  -2  -9   14.26    6.17
  10   2  -9    6.81    5.16
 -10   2  10   86.00   18.67
  10  -2 -10  120.36   18.68
  10   2 -10   87.37   17.37
 -10   2  11    7.30    5.94
  10  -2 -11   14.55    6.93
  10   2 -11   10.91    5.70
 -10   2  12   -1.14    5.28
  10  -2 -12    1.00    3.52
  10   2 -12    2.51    5.02
 -10  -2  12   -0.84    4.56
 -10   2  13   -0.41    4.97
  10  -2 -13   -1.36    5.66
  10   2 -13   -0.44    4.08
 -10  -2  13   -1.59    5.67
 -10   2  14   26.76   10.06
  10  -2 -14   21.35    8.61
  10   2 -14   56.90   11.24
 -10  -2  14   25.37    9.87
  10  -2 -15   26.06    8.54
  10   2 -15   20.74    7.71
 -10  -2  15   19.37    8.55
  10  -2 -16   16.39    7.55
  10   2 -16   21.76    8.40
 -10  -2  16   22.41    8.92
  10  -2 -17    1.13    5.72
  10   2 -17   -0.40    4.72
 -10  -2  17    4.81    5.46
  10  -2 -18    2.42    5.14
  10   2 -18    5.88    5.57
 -10  -2  18    8.47    6.58
  10  -2 -19    6.18    4.64
  10   2 -19    7.66    5.20
 -10  -2  19    3.56    5.55
  10  -2 -20   47.96   11.31
  10   2 -20   43.47   10.99
 -10  -2  20   28.00   11.43
  10  -2 -21    0.89    5.94
  10   2 -21    5.06    5.51
 -10  -2  21    5.12    6.88
  10  -2 -22    6.58    6.24
  10   2 -22    7.06    5.26
 -10  -2  22    3.37    5.81
  10  -2 -23    1.89    3.90
  10   2 -23   -1.42    4.87
 -10  -2  23    2.04    6.21
  10  -2 -24   31.23    9.81
  10   2 -24   24.28    9.22
 -10  -2  24   20.49   10.68
  10  -2 -25    6.89    7.29
  10   2 -25   10.90    6.96
 -10  -2  25    2.29    6.60
  10  -2 -26   18.28    7.98
  10   2 -26   23.05    8.70
  10  -2 -27    0.25    5.57
  10   2 -27    0.70    5.29
  10  -2 -28    1.97    5.52
  10   2 -28    9.41    7.07
  10  -2 -29    2.46    6.10
  10   2 -29   -3.35    6.45
  10  -2 -30    1.05    6.10
  10   2 -30    3.36    4.35
  10  -2 -31   -2.67    6.53
  10   2 -31   -1.69    6.53
  10  -2 -32    2.35    5.96
  10   2 -32   -1.59    6.55
 -10   3   1    6.79    6.22
  10  -3  -1   14.21    6.72
  10   3  -1   14.19    6.17
 -10  -3   1   12.29    7.46
 -10   3   2  103.34   20.70
  10  -3  -2  125.67   19.94
  10   3  -2  115.00   19.43
 -10  -3   2  110.11   20.35
 -10   3   3   77.27   17.25
  10  -3  -3  113.11   17.05
  10   3  -3   93.73   16.36
 -10  -3   3   70.44   16.36
 -10   3   4   -2.76    5.72
  10  -3  -4    1.30    5.10
  10   3  -4   -0.38    4.36
 -10  -3   4    0.63    5.50
 -10   3   5   12.72    6.72
  10  -3  -5    9.07    5.51
  10   3  -5    7.09    4.70
 -10  -3   5    7.09    6.24
 -10   3   6   22.77    9.18
  10  -3  -6   70.41   11.51
  10   3  -6   17.43    7.40
 -10  -3   6   33.10   10.09
 -10   3   7   30.95    9.63
  10  -3  -7   13.61    6.05
  10   3  -7   17.88    7.11
 -10  -3   7   33.23    9.35
 -10   3   8   75.06   16.25
  10  -3  -8   83.20   15.40
  10   3  -8   59.28   14.03
 -10  -3   8   98.62   17.08
 -10   3   9   13.10    7.08
  10  -3  -9    2.81    4.48
  10   3  -9    8.43    6.21
 -10  -3   9    3.42    6.27
  10  -3 -10   -2.28    4.74
  10   3 -10    5.21    4.69
 -10  -3  10    1.74    5.12
  10  -3 -11   13.73    6.51
  10   3 -11   16.73    6.77
 -10  -3  11    5.70    6.66
  10  -3 -12   29.84    9.23
  10   3 -12   53.49   11.56
  10  -3 -13   -1.54    5.04
  10   3 -13    2.61    5.30
 -10  -3  13    7.70    6.72
  10  -3 -14    4.71    4.69
  10   3 -14    2.64    5.45
 -10  -3  14    5.44    6.64
  10  -3 -15    8.17    6.97
  10   3 -15    7.76    5.56
 -10  -3  15    1.78    5.06
  10  -3 -16   28.14    9.40
  10   3 -16   34.89    9.94
 -10  -3  16   28.52    9.56
  10  -3 -17   27.68    9.77
  10   3 -17   34.95    9.85
 -10  -3  17   25.80   10.22
  10  -3 -18   22.34    7.80
  10   3 -18   20.58    8.31
 -10  -3  18   30.47   10.54
  10  -3 -19   14.16    7.18
  10   3 -19   12.19    6.47
 -10  -3  19    5.06    6.78
  10  -3 -20   -1.29    4.44
  10   3 -20   -2.30    6.25
 -10  -3  20    1.21    5.72
  10  -3 -21    6.66    6.14
  10   3 -21   14.48    7.08
 -10  -3  21   19.79    9.18
  10  -3 -22   11.82    7.59
  10   3 -22   43.51   10.93
 -10  -3  22   63.71   14.03
  10  -3 -23    4.07    5.38
  10   3 -23    0.74    6.05
 -10  -3  23    5.37    6.04
  10  -3 -24   -0.29    5.00
  10   3 -24    0.88    6.01
 -10  -3  24    3.01    5.41
  10  -3 -25   -2.23    4.77
  10   3 -25    3.64    6.27
 -10  -3  25    2.38    5.55
  10  -3 -26   13.74    7.40
  10   3 -26    7.35    6.18
 -10  -3  26   10.54    8.31
  10  -3 -27    8.99    7.56
  10   3 -27   26.15    9.13
 -10  -3  27   24.09   11.22
  10  -3 -28   12.75    7.56
  10   3 -28   17.51    7.42
  10  -3 -29    2.06    5.81
  10   3 -29   -0.94    4.70
  10  -3 -30   -0.45    5.17
  10   3 -30    1.41    5.40
  10  -3 -31   -0.42    5.33
  10   3 -31   -0.39    5.53
  10  -3 -32   12.86    7.15
  10   3 -32    4.39    6.05
  10  -4  -1    8.49    4.61
  10   4  -1    2.04    4.30
 -10  -4   1    5.89    5.85
  10  -4  -2   -2.54    5.18
  10   4  -2   -1.77    4.10
 -10  -4   2   -3.45    6.06
  10  -4  -3   10.58    5.84
  10   4  -3   13.52    5.98
 -10  -4   3   12.57    6.92
  10  -4  -4   95.76   17.79
  10   4  -4   96.22   17.66
 -10  -4   4  123.49   19.84
  10  -4  -5   56.23   12.07
  10   4  -5   55.83   12.16
 -10  -4   5   60.87   13.23
  10  -4  -6  115.50   16.34
  10   4  -6   64.83   13.72
 -10  -4   6   52.67   14.18
  10  -4  -7    1.65    3.63
  10   4  -7    2.29    3.90
 -10  -4   7    2.07    4.36
  10  -4  -8   71.62   15.11
  10   4  -8   75.98   15.26
 -10  -4   8  104.11   17.63
  10  -4  -9    8.32    5.23
  10   4  -9   11.62    5.90
 -10  -4   9   -0.24    5.50
  10  -4 -10   44.42    9.85
  10   4 -10   23.27    7.85
 -10  -4  10   21.90    9.06
  10  -4 -11    8.59    5.83
  10   4 -11   -1.19    3.71
 -10  -4  11    6.77    5.77
  10  -4 -12   -1.01    4.53
  10   4 -12    0.35    4.60
 -10  -4  12    2.52    5.16
  10  -4 -13    5.20    5.07
  10   4 -13    0.66    4.71
 -10  -4  13   -0.82    5.68
  10  -4 -14   26.52    8.41
  10   4 -14   35.25    9.37
 -10  -4  14   24.90    9.01
  10  -4 -15   17.53    6.80
  10   4 -15   -0.01    4.64
 -10  -4  15   10.51    6.93
  10  -4 -16   31.81    8.93
  10   4 -16   22.23    8.42
 -10  -4  16   21.99    8.96
  10  -4 -17    1.85    4.58
  10   4 -17    5.51    5.60
 -10  -4  17   -2.53    5.72
  10  -4 -18   -2.46    5.09
  10   4 -18    2.31    5.38
 -10  -4  18    4.26    7.54
  10  -4 -19   24.77    8.35
  10   4 -19   11.85    6.17
 -10  -4  19   15.18    8.07
  10  -4 -20   47.96   11.87
  10   4 -20   37.35   10.98
 -10  -4  20   44.18   13.11
  10  -4 -21   26.48    8.63
  10   4 -21   10.93    6.53
 -10  -4  21   38.91   10.93
  10  -4 -22   -1.02    4.73
  10   4 -22   11.83    6.53
 -10  -4  22    1.59    5.92
  10  -4 -23   15.65    7.31
  10   4 -23   12.28    6.67
 -10  -4  23   12.75    8.22
  10  -4 -24   20.32    8.35
  10   4 -24   29.26    9.31
 -10  -4  24   16.16    8.87
  10  -4 -25   23.51    8.81
  10   4 -25   20.62    9.29
 -10  -4  25   29.68   10.62
  10  -4 -26    9.68    6.89
  10   4 -26    0.52    5.48
 -10  -4  26    7.22    7.82
  10  -4 -27   -1.35    4.62
  10   4 -27   -2.59    5.95
 -10  -4  27   -2.43    6.03
  10  -4 -28    7.12    6.86
  10   4 -28   13.09    6.65
 -10  -4  28    6.91    7.52
  10  -4 -29    5.08    5.23
  10   4 -29    2.42    5.54
 -10  -4  29   -0.34    5.63
  10  -4 -30    6.57    5.85
  10   4 -30   -3.68    6.87
  10  -4 -31   -2.58    5.60
  10   4 -31    0.69    5.44
  10  -4 -32   -1.98    6.14
  10   4 -32   -3.30    7.57
  10  -5  -1   62.77   12.50
  10   5  -1   61.51   12.34
 -10  -5   1   43.65   12.29
  10  -5  -2  232.95   33.85
  10   5  -2  241.83   33.78
 -10  -5   2  198.81   33.91
  10  -5  -3   21.12    7.34
  10   5  -3   43.90    9.02
 -10  -5   3    7.03    7.46
  10  -5  -4    2.03    3.38
  10   5  -4    1.18    3.95
 -10  -5   4   -1.01    5.50
  10  -5  -5    2.84    3.88
  10   5  -5   11.62    5.33
 -10  -5   5    1.34    5.67
  10   5  -6   31.40    9.03
 -10  -5   6   48.23   11.19
  10  -5  -7   57.23   12.42
  10   5  -7   55.23   11.79
 -10  -5   7   56.20   13.07
  10  -5  -8   24.23    7.88
  10   5  -8   26.73    8.46
 -10  -5   8   46.51   11.18
  10  -5  -9   -0.20    3.88
  10   5  -9   -1.39    4.34
 -10  -5   9    2.57    4.79
  10  -5 -10    0.23    4.16
  10   5 -10   -2.36    5.13
 -10  -5  10   -2.58    5.98
  10  -5 -11   25.37    8.03
  10   5 -11   21.25    7.41
 -10  -5  11   14.67    7.01
  10  -5 -12   37.42    9.94
  10   5 -12   65.21   12.58
 -10  -5  12   35.41   10.77
  10  -5 -13   22.85    8.82
  10   5 -13   32.95    9.43
 -10  -5  13   37.24   10.19
  10  -5 -14   -0.42    4.61
  10   5 -14    3.11    4.41
 -10  -5  14   -2.59    5.59
  10  -5 -15    7.23    5.84
  10   5 -15    0.63    4.70
 -10  -5  15    2.26    5.40
  10  -5 -16    3.89    5.38
  10   5 -16   13.67    6.15
 -10  -5  16   -3.44    6.29
  10  -5 -17   30.26    9.75
  10   5 -17   37.99   10.36
 -10  -5  17   35.50   10.67
  10  -5 -18   19.13    7.75
  10   5 -18   11.88    7.17
 -10  -5  18   21.65    9.16
  10  -5 -19   -0.57    4.37
  10   5 -19    1.72    4.23
 -10  -5  19   -1.74    5.75
  10  -5 -20   -0.40    5.12
  10   5 -20   -1.12    3.97
 -10  -5  20   -2.85    6.97
  10  -5 -21   16.79    7.20
  10   5 -21   10.64    6.55
 -10  -5  21   20.20    8.58
  10  -5 -22   37.50   10.42
  10   5 -22   24.96    9.48
 -10  -5  22   17.13    9.08
  10  -5 -23   18.03    7.50
  10   5 -23    2.10    4.87
 -10  -5  23    1.23    6.75
  10  -5 -24    1.83    4.68
  10   5 -24    0.80    4.85
 -10  -5  24   10.28    7.27
  10  -5 -25   -0.17    4.54
  10   5 -25   -0.26    5.33
 -10  -5  25   -1.10    6.03
  10  -5 -26    2.04    4.25
  10   5 -26   -1.41    6.71
 -10  -5  26    3.00    6.16
  10  -5 -27   16.25    8.33
  10   5 -27   25.07    9.23
 -10  -5  27   14.31    8.08
  10  -5 -28   10.22    7.38
  10   5 -28    2.32    5.77
 -10  -5  28    3.99    6.28
  10  -5 -29    4.82    6.29
  10   5 -29    0.66    6.08
 -10  -5  29    2.69    6.14
  10  -5 -30    4.35    5.63
  10   5 -30   -0.00    5.25
 -10  -5  30   -0.76    5.29
  10  -5 -31    0.30    5.26
  10   5 -31    3.84    6.48
 -10  -5  31    4.71    6.75
  10  -5 -32    2.59    5.83
  10  -6  -1    0.53    3.62
  10   6  -1    1.37    4.48
 -10  -6   1    2.75    4.58
  10  -6  -2   18.38    6.35
  10   6  -2   21.10    6.78
 -10  -6   2    5.63    5.26
  10  -6  -3   12.15    6.13
  10   6  -3   22.61    6.76
 -10  -6   3   20.55    7.40
  10  -6  -4   17.80    6.58
  10   6  -4   11.17    5.80
 -10  -6   4   21.88    7.95
  10  -6  -5   18.64    7.17
  10   6  -5   12.36    6.69
 -10  -6   5   24.07    7.74
  10  -6  -6   39.54    9.76
  10   6  -6   36.24    9.46
 -10  -6   6   28.39   10.12
  10  -6  -7    4.18    4.83
  10   6  -7   -2.74    5.71
 -10  -6   7    1.12    4.48
  10  -6  -8    0.25    3.82
  10   6  -8    7.32    5.19
 -10  -6   8    1.42    5.17
  10  -6  -9   55.41   12.15
  10   6  -9   62.95   12.45
 -10  -6   9   41.68   12.28
  10  -6 -10   32.02    9.20
  10   6 -10   39.56   10.17
 -10  -6  10   39.30   10.64
  10  -6 -11    6.25    4.91
  10   6 -11    3.34    4.31
 -10  -6  11   -0.07    5.06
  10  -6 -12    0.23    4.46
  10   6 -12   15.36    6.28
 -10  -6  12    0.98    4.57
  10  -6 -13   18.70    7.61
  10   6 -13   23.68    8.22
 -10  -6  13   27.22    8.70
  10  -6 -14    6.34    5.41
  10   6 -14   10.15    6.24
 -10  -6  14   15.10    7.22
  10  -6 -15   35.05    9.89
  10   6 -15   26.30    9.21
 -10  -6  15   50.58   12.10
  10  -6 -16    2.55    5.18
  10   6 -16    5.30    5.00
 -10  -6  16    1.28    4.18
  10  -6 -17    4.94    5.21
  10   6 -17    0.63    4.40
 -10  -6  17    1.70    6.06
  10  -6 -18   17.19    7.57
  10   6 -18    9.03    6.07
 -10  -6  18    3.35    6.65
  10  -6 -19   17.02    7.96
  10   6 -19   27.27    9.05
 -10  -6  19   17.66    8.49
  10  -6 -20   10.40    7.04
  10   6 -20   19.84    7.48
 -10  -6  20    4.95    6.09
  10  -6 -21   -0.24    5.24
  10   6 -21   -0.07    4.84
 -10  -6  21   -0.13    5.20
  10  -6 -22   -0.45    5.07
  10   6 -22    2.68    5.03
 -10  -6  22    7.22    6.33
  10  -6 -23   11.09    6.63
  10   6 -23    8.26    5.40
 -10  -6  23    6.20    6.42
  10  -6 -24    6.51    6.23
  10   6 -24    4.20    5.62
 -10  -6  24    1.64    6.43
  10  -6 -25    4.90    5.53
  10   6 -25    5.56    6.29
 -10  -6  25    8.26    7.87
  10  -6 -26    9.10    6.79
  10   6 -26    4.69    6.04
 -10  -6  26    5.39    6.99
  10  -6 -27   -2.20    5.69
  10   6 -27    1.22    6.11
 -10  -6  27   -0.01    5.41
  10  -6 -28   -0.23    6.11
  10   6 -28   -2.73    6.76
 -10  -6  28    0.63    5.55
  10  -6 -29    0.32    4.71
  10   6 -29    6.03    6.49
 -10  -6  29   18.06    8.54
  10  -6 -30   -0.44    4.35
  10   6 -30    3.33    5.82
 -10  -6  30   -0.56    6.38
  10  -6 -31    5.76    6.63
  10   6 -31   16.30    8.10
 -10  -6  31    1.51    6.77
  10  -6 -32    4.67    5.66
 -10  -6  32   -0.25    6.50
 -10  -6  33   -1.06    6.48
  10  -7  -1   93.00   17.01
  10   7  -1   85.99   16.52
 -10  -7   1  112.06   18.52
  10  -7  -2    3.36    4.01
  10   7  -2   -0.99    5.17
 -10  -7   2    6.77    5.41
  10  -7  -3   31.41    8.20
  10   7  -3   24.23    7.56
 -10  -7   3   19.65    7.61
  10  -7  -4    3.00    4.21
  10   7  -4    6.01    4.53
 -10  -7   4    1.63    6.04
  10  -7  -5   36.71    9.87
  10   7  -5   55.55   10.81
 -10  -7   5   30.38   10.66
  10  -7  -6   16.92    6.30
  10   7  -6   14.62    6.33
 -10  -7   6   10.50    5.99
  10  -7  -7   35.49   10.01
  10   7  -7   54.18   11.28
 -10  -7   7   35.33   10.60
  10  -7  -8   21.44    7.55
  10   7  -8   16.43    7.55
 -10  -7   8   21.31    8.43
  10  -7  -9   -0.30    3.99
  10   7  -9   -0.69    4.28
 -10  -7   9    1.42    3.74
  10  -7 -10    0.33    3.67
  10   7 -10   -2.75    4.79
 -10  -7  10   -0.00    4.02
  10  -7 -11    3.82    5.56
  10   7 -11    3.05    5.50
 -10  -7  11   10.47    6.14
  10  -7 -12   12.35    5.61
  10   7 -12    9.05    5.84
 -10  -7  12    3.19    5.61
  10  -7 -13   11.57    7.06
  10   7 -13   43.36   10.05
 -10  -7  13   17.91    9.18
  10  -7 -14   -1.63    4.94
  10   7 -14   -2.50    4.89
 -10  -7  14    0.09    3.50
  10  -7 -15   -0.35    5.06
  10   7 -15    0.67    5.07
 -10  -7  15   -2.89    5.70
  10  -7 -16    8.34    5.36
  10   7 -16    4.27    5.33
 -10  -7  16    6.30    6.21
  10  -7 -17    3.51    5.72
  10   7 -17   23.02    7.86
 -10  -7  17   11.64    7.49
  10  -7 -18    6.28    5.86
  10   7 -18    1.40    4.78
 -10  -7  18   -0.41    5.11
  10  -7 -19   11.03    6.20
  10   7 -19   13.46    6.39
 -10  -7  19    4.78    6.67
  10  -7 -20   -0.59    5.50
  10   7 -20    3.89    3.97
 -10  -7  20    0.17    5.15
  10  -7 -21    6.69    6.34
  10   7 -21    6.06    5.46
 -10  -7  21    9.37    7.08
  10  -7 -22    6.46    6.50
  10   7 -22   -3.21    5.71
 -10  -7  22   -1.28    6.27
  10  -7 -23    2.02    5.41
  10   7 -23   31.03   10.26
 -10  -7  23   23.34    9.04
  10  -7 -24    2.92    5.38
  10   7 -24    0.44    4.86
 -10  -7  24   -0.37    5.95
  10  -7 -25   -0.38    4.60
  10   7 -25   -0.43    4.41
 -10  -7  25   -0.10    6.17
  10  -7 -26   -0.84    5.24
  10   7 -26   -2.55    5.81
 -10  -7  26    4.30    6.39
  10  -7 -27    3.36    4.99
  10   7 -27   20.40    8.61
 -10  -7  27   11.90    7.37
  10  -7 -28    1.10    5.02
  10   7 -28    7.55    6.92
 -10  -7  28    0.66    5.77
  10  -7 -29    6.04    5.75
  10   7 -29    1.71    6.39
 -10  -7  29   -2.97    7.74
  10  -7 -30    2.11    7.74
  10   7 -30   -1.52    6.43
 -10  -7  30    3.26    5.46
  10  -7 -31   -3.23    5.97
  10   7 -31   -1.08    6.15
 -10  -7  31    4.09    6.40
 -10  -7  32    7.90    7.31
 -10  -7  33    2.60    7.08
  10  -8  -1   22.65    7.14
  10   8  -1   10.32    5.52
 -10  -8   1    9.22    6.03
  10  -8  -2    2.83    4.02
  10   8  -2    3.37    4.30
 -10  -8   2    4.57    5.10
  10  -8  -3   30.73    8.43
  10   8  -3   33.19    9.16
 -10  -8   3   31.44    9.48
  10  -8  -4   14.82    6.55
  10   8  -4   18.11    6.74
 -10  -8   4   10.77    6.91
  10  -8  -5   48.32   11.76
  10   8  -5   72.40   13.14
 -10  -8   5   54.72   12.92
  10  -8  -6    3.57    5.09
  10   8  -6    9.50    5.48
 -10  -8   6    9.67    6.13
  10  -8  -7   -0.83    4.42
  10   8  -7    2.82    4.08
 -10  -8   7    3.14    5.04
  10  -8  -8    3.24    4.54
  10   8  -8    3.04    3.78
 -10  -8   8    3.87    5.39
  10  -8  -9   22.07    7.38
  10   8  -9    7.24    5.87
 -10  -8   9    7.68    6.57
  10  -8 -10    3.05    4.48
  10   8 -10   -0.63    3.89
 -10  -8  10    7.12    6.35
  10  -8 -11   19.66    7.49
  10   8 -11   31.70    8.51
 -10  -8  11    9.02    6.83
  10  -8 -12    1.19    3.56
  10   8 -12   -0.65    4.20
 -10  -8  12    1.48    3.78
  10  -8 -13    7.36    5.54
  10   8 -13    2.26    5.19
 -10  -8  13    6.85    5.04
  10  -8 -14    2.69    4.56
  10   8 -14    0.39    4.72
 -10  -8  14    5.21    5.61
  10  -8 -15   15.11    7.47
  10   8 -15   22.76    8.27
 -10  -8  15   20.82    8.46
  10  -8 -16    0.75    4.45
  10   8 -16    0.63    4.34
 -10  -8  16   -2.41    5.71
  10  -8 -17   -2.77    5.10
  10   8 -17    0.14    4.26
 -10  -8  17   -2.40    5.50
  10  -8 -18    7.83    5.40
  10   8 -18    0.10    3.83
 -10  -8  18    1.38    4.57
  10  -8 -19   34.52   10.30
  10   8 -19   33.13   10.00
 -10  -8  19   42.80   11.69
  10  -8 -20    1.32    4.88
  10   8 -20   -1.87    4.68
 -10  -8  20    1.48    5.01
  10  -8 -21    7.21    6.46
  10   8 -21    7.78    6.58
 -10  -8  21   15.47    7.89
  10  -8 -22    1.41    4.96
  10   8 -22    3.74    5.08
 -10  -8  22    2.22    5.26
  10  -8 -23   15.99    6.83
  10   8 -23    5.23    5.85
 -10  -8  23    6.02    7.01
  10  -8 -24   -1.12    5.26
  10   8 -24   -0.34    4.56
 -10  -8  24    5.38    6.58
  10  -8 -25   20.07    7.59
  10   8 -25   16.91    8.20
 -10  -8  25   11.27    7.65
  10  -8 -26   -3.63    6.21
  10   8 -26    2.24    6.22
 -10  -8  26    1.26    5.36
  10  -8 -27    2.77    5.61
  10   8 -27   -0.61    6.43
 -10  -8  27    0.58    6.08
  10  -8 -28   -2.54    5.82
  10   8 -28    3.95    6.51
 -10  -8  28   -3.19    7.08
  10  -8 -29   -4.62    7.30
  10   8 -29   -2.21    5.65
 -10  -8  29    5.06    6.88
  10  -8 -30    1.59    5.25
  10   8 -30   -1.82    5.75
 -10  -8  30    1.69    5.87
  10  -8 -31    5.65    6.15
  10  -9  -1   31.71    8.99
  10   9  -1   37.72    9.16
 -10  -9   1   51.61   11.29
  10  -9  -2   10.92    5.39
  10   9  -2    4.40    4.80
 -10  -9   2    0.68    5.52
  10  -9  -3   45.42    9.87
  10   9  -3   40.67    9.36
 -10  -9   3   18.58    8.29
  10  -9  -4    4.95    4.05
  10   9  -4    1.79    4.05
 -10  -9   4    5.58    5.96
  10  -9  -5    4.61    4.92
  10   9  -5    6.73    5.48
 -10  -9   5    8.35    5.37
  10  -9  -6   -2.57    5.16
  10   9  -6    0.95    4.20
 -10  -9   6   -0.86    3.86
  10  -9  -7   60.04   11.69
  10   9  -7   48.07   10.89
 -10  -9   7   32.10   11.01
  10  -9  -8   12.15    5.99
  10   9  -8    2.95    4.57
 -10  -9   8    7.50    6.12
  10  -9  -9    7.17    5.22
  10   9  -9    7.23    5.38
 -10  -9   9    2.42    4.47
  10  -9 -10    4.62    5.84
  10   9 -10    2.26    4.42
 -10  -9  10    1.01    4.14
  10  -9 -11   25.99    7.95
  10   9 -11   16.34    7.03
 -10  -9  11   14.17    7.10
  10  -9 -12   -1.35    4.67
  10   9 -12   -1.28    4.47
 -10  -9  12    0.34    4.33
  10  -9 -13    8.65    5.59
  10   9 -13   19.20    7.23
 -10  -9  13    8.04    5.55
  10  -9 -14    1.07    4.42
  10   9 -14    0.32    4.04
 -10  -9  14    2.36    5.13
  10  -9 -15   -1.22    4.72
  10   9 -15    1.05    5.75
 -10  -9  15   -3.18    6.22
  10  -9 -16    1.04    5.09
  10   9 -16    1.50    3.89
 -10  -9  16    5.64    6.47
  10  -9 -17   32.13    9.89
  10   9 -17   30.49    9.61
 -10  -9  17   24.26    8.71
  10  -9 -18   -1.55    4.40
  10   9 -18    7.64    6.02
 -10  -9  18    0.00    4.32
  10  -9 -19    0.69    4.89
  10   9 -19    4.13    4.50
 -10  -9  19   -2.00    5.72
  10  -9 -20    5.86    5.38
  10   9 -20    1.20    3.70
 -10  -9  20    3.48    4.76
  10  -9 -21    4.32    5.73
  10   9 -21    2.20    4.40
 -10  -9  21    3.10    7.07
  10  -9 -22    1.43    5.47
  10   9 -22   -0.85    4.91
 -10  -9  22   -0.82    5.44
  10  -9 -23    4.06    6.40
  10   9 -23   10.63    7.69
 -10  -9  23   13.40    7.16
  10  -9 -24    1.03    4.28
  10   9 -24    3.33    5.42
 -10  -9  24   -3.07    6.53
  10  -9 -25    9.88    6.60
  10   9 -25    0.76    4.98
 -10  -9  25   -3.29    6.64
  10  -9 -26   -2.84    5.52
  10   9 -26    0.85    5.12
 -10  -9  26    3.50    5.42
  10  -9 -27   19.00    8.37
  10   9 -27    9.38    7.19
 -10  -9  27   26.17    9.93
  10  -9 -28    0.25    5.01
  10   9 -28   -0.76    5.43
  10  -9 -29    8.87    6.62
  10   9 -29   -1.07    5.20
  10  -9 -30   -0.64    5.43
  10   9 -30   -1.10    5.81
  10  -9 -31   -1.65    6.39
  10 -10  -1    5.54    4.80
 -10 -10   1    7.04    6.14
  10 -10  -2   -0.54    3.64
 -10 -10   2    0.47    4.36
  10 -10  -3   13.48    6.10
 -10 -10   3   11.66    6.46
  10 -10  -4    0.16    4.00
 -10 -10   4    2.13    5.29
  10 -10  -5   51.74   11.45
 -10 -10   5   40.84   10.86
  10 -10  -6    0.68    4.79
 -10 -10   6    3.90    5.69
  10 -10  -7    4.18    4.28
 -10 -10   7    2.37    4.88
  10 -10  -8   -0.13    3.39
 -10 -10   8    1.60    4.90
  10 -10  -9   16.48    6.87
 -10 -10   9   26.45    8.12
  10 -10 -10   -1.46    4.16
 -10 -10  10    0.52    5.23
  10 -10 -11   11.33    5.56
 -10 -10  11    1.10    5.51
  10 -10 -12   -1.12    4.66
 -10 -10  12   -0.36    5.33
  10 -10 -13   20.61    7.99
 -10 -10  13    9.84    6.72
  10 -10 -14    0.85    4.59
 -10 -10  14    6.35    5.93
  10 -10 -15   12.13    6.90
 -10 -10  15   15.26    7.90
  10 -10 -16    6.03    5.75
 -10 -10  16    6.02    6.26
  10 -10 -17   -1.44    4.60
 -10 -10  17    2.12    6.63
  10 -10 -18   -1.14    3.63
 -10 -10  18   -1.55    5.53
  10 -10 -19   11.08    7.24
 -10 -10  19   13.73    7.83
  10 -10 -20    1.61    4.92
 -10 -10  20    0.26    6.42
  10 -10 -21   15.76    7.36
 -10 -10  21    2.06    5.35
 -10 -10  22    0.90    5.39
 -10 -10  23    9.74    7.69
 -10 -10  24   -0.17    4.13
  10 -11  -1   15.91    6.39
 -10 -11   1   16.76    6.79
  10 -11  -2   -1.86    4.18
 -10 -11   2    0.49    5.10
  10 -11  -3   10.31    5.96
 -10 -11   3   22.51    7.35
  10 -11  -4    0.88    3.75
 -10 -11   4   -3.02    6.35
  10 -11  -5    1.75    3.81
 -10 -11   5    1.15    5.41
  10 -11  -6    1.85    4.63
 -10 -11   6    5.42    4.89
  10 -11  -7   52.26   10.89
 -10 -11   7   26.67    9.39
 -10 -11   8   -0.53    5.37
 -10 -11   9    2.21    3.72
 -10 -11  10   -3.49    6.14
 -10 -11  11   20.44    7.43
 -10 -11  12    4.59    6.50
 -10 -11  13   11.68    7.56
 -10 -11  14   -1.44    5.43
 -10 -11  15    1.49    5.28
 -10 -11  16    1.74    5.18
 -10 -11  17   16.77    8.19
 -10 -11  18    0.55    4.73
 -10 -11  19   -0.15    4.88
 -10 -11  20    1.41    5.16
 -10 -11  21   23.44    9.18
 -10 -12   1    1.35    4.60
 -10 -12   2    1.53    4.83
 -10 -12   3    9.74    5.81
 -10 -12   4    3.98    5.23
 -10 -12   5    9.71    6.18
 -10 -12   6    5.27    5.05
 -10 -12   7    5.64    5.55
 -10 -12   8   -0.39    4.92
 -10 -12   9   16.90    7.23
 -10 -12  10   -1.07    3.95
 -10 -12  11    6.34    4.75
 -10 -12  12    6.14    6.97
 -10 -12  13    3.17    6.40
 -10 -12  14    1.70    4.13
 -10 -12  15   17.98    7.58
 -10 -12  16   -2.16    5.16
 -10 -12  17   -1.06    4.19
 -10 -13   1    6.83    5.19
 -10 -13   2   -1.24    4.09
 -10 -13   3   16.51    6.91
 -10 -13   4    0.10    4.08
 -10 -13   5    4.05    4.93
 -10 -13   6   -0.21    4.12
 -10 -13   7   -0.55    4.71
 -10 -13   8    1.13    4.92
 -10 -13   9    1.62    4.52
 -10 -13  10   -0.44    4.12
 -10 -13  11    2.33    4.65
 -10 -13  12   12.23    6.95
 -10 -13  13    8.28    7.55
 -10 -14   1   -1.18    4.31
 -10 -14   2   -1.63    4.65
 -10 -14   3   -0.28    5.13
 -10 -14   4    5.20    4.40
 -10 -14   5    0.83    4.77
  -9   0   1   11.97    6.64
  -9   0   2    4.35    4.67
  -9   0   3  148.47   24.61
  -9   0   4    0.75    4.68
  -9   0   5   40.36   10.77
  -9   0   6   -0.63    4.33
   9   0  -6   -0.77    3.52
  -9   0   7  180.71   24.47
   9   0  -7  107.08   20.77
  -9   0   8   -0.16    4.83
   9   0  -8   -0.64    3.40
  -9   0   9   73.55   15.80
   9   0  -9   88.20   15.38
  -9   0  10    5.05    5.46
   9   0 -10   -2.31    3.23
  -9   0  11   14.39    7.06
   9   0 -11    9.90    5.42
  -9   0  12    2.74    4.89
   9   0 -12   -1.35    4.29
  -9   0  13  152.20   24.36
   9   0 -13  124.29   22.10
  -9   0  14    1.67    5.44
   9   0 -14   -2.42    5.14
  -9   0  15   53.87   12.59
   9   0 -15   36.63   10.57
  -9   0  16   -1.21    5.38
   9   0 -16   -0.30    5.11
  -9   0  17   32.14   10.71
   9   0 -17   30.82    9.19
  -9   0  18    2.21    4.09
   9   0 -18   -1.08    4.97
  -9   0  19  111.64   21.86
   9   0 -19  117.09   20.79
  -9   0  20   -2.14    5.56
   9   0 -20    6.14    5.64
   9   0 -21   28.42    9.11
   9   0 -22   -1.56    4.46
   9   0 -23   74.19   15.86
   9   0 -24   -1.47    5.14
   9   0 -25    2.15    5.76
   9   0 -26   -0.74    4.65
   9   0 -27    1.14    5.36
   9   0 -28   -1.69    5.27
   9   0 -29   24.22    9.39
   9   0 -30    1.56    4.18
   9   0 -31   20.98    8.86
   9   0 -32   -0.44    5.45
   9   0 -33   12.32    8.28
   9   0 -34   -0.51    5.03
  -9   1   1  596.73   72.07
  -9  -1   1  453.60   70.23
  -9   1   2   10.61    6.09
  -9  -1   2    4.03    4.19
  -9   1   3    2.63    5.11
  -9  -1   3    0.84    4.76
  -9   1   4   61.57   13.67
  -9  -1   4   71.25   14.16
  -9   1   5  142.96   23.67
   9  -1  -5  142.60   22.15
  -9  -1   5  128.63   23.07
  -9   1   6   -1.49    4.94
   9  -1  -6    1.86    4.78
   9   1  -6    1.29    3.04
  -9  -1   6   -1.00    5.07
  -9   1   7   51.27   12.38
   9  -1  -7   37.67   10.26
   9   1  -7   66.57   11.83
  -9  -1   7   60.74   12.92
  -9   1   8    0.77    4.11
   9  -1  -8    0.88    4.14
   9   1  -8    0.53    4.20
  -9  -1   8   -0.94    4.99
  -9   1   9   11.24    6.39
   9  -1  -9   24.63    7.40
   9   1  -9   17.11    6.34
  -9  -1   9   15.54    7.50
  -9   1  10   -0.60    5.19
   9  -1 -10   -3.35    4.74
   9   1 -10   -0.13    4.53
  -9  -1  10   -1.12    5.09
  -9   1  11   86.78   18.99
   9  -1 -11  118.18   19.08
   9   1 -11  122.85   19.30
  -9  -1  11  100.44   19.42
  -9   1  12    9.76    6.15
   9  -1 -12    0.87    5.35
   9   1 -12    3.29    4.43
  -9  -1  12   -0.25    4.30
  -9   1  13    1.74    6.19
   9  -1 -13   11.02    6.03
   9   1 -13   -2.61    4.55
  -9  -1  13    8.16    5.74
  -9   1  14   -1.00    4.55
   9  -1 -14   -2.55    3.98
   9   1 -14    0.80    3.99
  -9  -1  14    1.91    4.52
  -9   1  15   60.84   16.59
   9  -1 -15  124.31   18.65
   9   1 -15  100.54   17.86
  -9  -1  15  100.12   18.67
  -9   1  16   15.09    8.08
   9  -1 -16   16.49    6.88
   9   1 -16   23.06    7.83
  -9  -1  16   11.52    7.03
  -9   1  17   55.23   14.21
   9  -1 -17   80.68   15.27
   9   1 -17   76.27   14.89
  -9   1  18    0.62    5.47
   9  -1 -18    6.77    5.38
   9   1 -18    2.09    5.61
  -9   1  19    2.07    5.83
   9  -1 -19    9.53    5.73
   9   1 -19    4.15    4.94
  -9   1  20    4.83    5.95
   9  -1 -20    7.94    5.75
   9   1 -20   23.58    8.16
   9   1 -21  104.16   19.67
   9  -1 -22   -1.51    5.05
   9   1 -22   -0.13    4.82
  -9  -1  22   -0.30    4.64
   9  -1 -23   10.22    7.05
   9   1 -23    6.92    6.45
  -9  -1  23   11.30    7.49
   9  -1 -24   -1.81    6.06
   9   1 -24    6.01    5.82
  -9  -1  24   -1.15    5.28
   9  -1 -25    8.67    6.36
   9   1 -25    9.74    5.54
  -9  -1  25   14.71    6.94
   9  -1 -26    0.91    4.62
   9   1 -26    4.67    5.49
   9  -1 -27   30.40   10.03
   9   1 -27   34.78   10.23
   9  -1 -28    1.52    4.80
   9   1 -28   -0.26    4.56
   9  -1 -29    1.02    5.41
   9   1 -29    1.35    4.91
   9  -1 -30   -1.67    5.51
   9   1 -30   -3.15    6.31
   9  -1 -31    6.00    5.96
   9   1 -31   17.49    7.99
   9  -1 -32   -0.67    4.38
   9   1 -32   -1.81    5.85
   9  -1 -33    7.84    6.82
   9   1 -33   18.41    8.00
   9  -1 -34    0.62    3.63
   9   1 -34   -2.31    7.06
  -9   2   1   42.88   11.39
   9  -2  -1   58.61   11.04
   9  -2  -1   52.58   11.74
  -9  -2   1   44.67   11.16
  -9   2   2    2.35    4.51
   9  -2  -2    2.79    4.76
   9  -2  -2    6.73    5.64
  -9  -2   2   -2.59    4.96
  -9   2   3  113.56   22.54
   9  -2  -3  143.55   22.04
   9  -2  -3  133.91   22.85
  -9  -2   3  160.24   23.89
  -9   2   4   11.44    6.11
   9  -2  -4    2.11    3.94
   9  -2  -4    3.77    4.91
  -9  -2   4   10.55    5.78
  -9   2   5   33.18    8.76
   9  -2  -5   30.55    7.29
   9  -2  -5   19.30    7.22
  -9  -2   5    1.13    4.86
  -9   2   6    5.15    5.53
   9  -2  -6   -0.13    3.32
   9  -2  -6   -0.98    4.19
  -9  -2   6    4.12    5.14
  -9   2   7   75.45   14.35
   9  -2  -7   53.34   11.66
   9  -2  -7   60.68   12.95
   9   2  -7   49.26   11.53
  -9  -2   7   64.20   13.29
  -9   2   8   40.37   11.06
   9  -2  -8   50.08   11.12
   9   2  -8   45.95   10.64
  -9  -2   8   52.39   11.57
  -9   2   9   59.76   12.76
   9  -2  -9   45.93   10.83
   9  -2  -9   48.52   11.59
   9   2  -9   54.80   11.31
  -9  -2   9   38.90   11.31
  -9   2  10   -0.58    4.99
   9  -2 -10    1.79    4.54
   9  -2 -10   -0.68    4.77
   9   2 -10    1.04    4.22
  -9  -2  10    2.51    5.83
  -9   2  11   -0.62    5.15
   9  -2 -11   -1.18    4.18
   9  -2 -11   -1.25    5.04
   9   2 -11   -2.55    4.55
  -9   2  12   20.94    8.45
   9  -2 -12   12.62    6.21
   9   2 -12   42.55    9.01
  -9   2  13   36.94   10.54
   9  -2 -13   30.19    9.25
   9   2 -13   39.87   10.58
  -9   2  14   48.80   13.11
   9  -2 -14   61.02   12.80
   9   2 -14   53.68   12.31
  -9   2  15   15.63    7.91
   9  -2 -15   24.26    7.98
   9   2 -15   12.92    5.64
  -9   2  16   -2.49    5.26
   9  -2 -16    0.58    4.66
   9   2 -16    0.63    4.39
  -9   2  17   42.74   12.19
   9  -2 -17   44.56   11.18
   9   2 -17   46.39   11.24
   9  -2 -18    5.20    5.99
   9   2 -18   -0.06    4.94
  -9  -2  18   11.40    6.45
   9  -2 -19  130.19   23.04
   9   2 -19  121.25   22.20
  -9  -2  19  137.82   24.06
   9  -2 -20    7.18    6.17
   9   2 -20    7.24    6.18
  -9  -2  20   18.13    8.79
   9  -2 -21    9.49    6.23
   9   2 -21   16.68    7.12
  -9  -2  21   -1.67    4.78
   9  -2 -22   11.44    6.42
   9   2 -22    7.97    5.52
  -9  -2  22    9.36    7.55
   9  -2 -23   69.22   14.39
   9   2 -23   63.18   14.35
  -9  -2  23   61.28   15.50
   9  -2 -24    0.34    4.87
   9   2 -24    9.24    6.44
  -9  -2  24   -1.96    6.64
   9  -2 -25   15.38    7.34
   9   2 -25   13.09    7.29
  -9  -2  25   11.33    7.44
   9  -2 -26   -0.42    5.74
   9   2 -26    1.10    3.17
  -9  -2  26   -3.11    6.72
   9  -2 -27    6.41    5.58
   9   2 -27   -0.24    4.60
  -9  -2  27   -0.38    4.88
   9  -2 -28    0.78    5.81
   9  -2 -29   11.74    6.52
   9   2 -29    1.93    5.85
   9  -2 -30    0.30    4.19
   9   2 -30   -0.53    6.69
   9  -2 -31    0.33    6.19
   9   2 -31    2.42    6.29
   9  -2 -32    0.82    4.64
   9   2 -32   -0.70    5.37
   9  -2 -33   11.84    6.91
   9   2 -33   -1.03    6.05
   9  -2 -34    4.62    5.68
   9   2 -34    2.06    6.09
  -9   3   1  162.73   32.67
   9  -3  -1  207.47   32.49
   9  -3  -1  381.27   37.50
  -9   3   2   38.66   10.93
   9  -3  -2   72.41   11.57
   9  -3  -2   30.89   10.41
  -9   3   3   -2.02    4.65
   9  -3  -3   -0.31    3.08
   9  -3  -3   -0.39    5.11
  -9   3   4   -0.38    4.72
   9  -3  -4    2.14    3.97
   9  -3  -4    4.87    5.69
  -9   3   5   49.47   11.87
   9  -3  -5   47.23   10.49
   9  -3  -5   45.89   11.36
  -9   3   6   81.76   15.15
   9  -3  -6   73.13   13.53
   9  -3  -6   53.50   13.37
  -9   3   7   17.97    7.89
   9  -3  -7   22.26    7.26
   9  -3  -7   38.16    9.79
   9   3  -7   42.02    8.84
  -9   3   8   -0.12    4.11
   9  -3  -8    2.63    3.82
   9  -3  -8    0.69    4.81
   9   3  -8    4.31    4.56
  -9   3   9   13.40    6.39
   9  -3  -9   10.77    6.05
   9  -3  -9    9.39    6.41
   9   3  -9   16.00    6.22
  -9   3  10    8.47    6.30
   9  -3 -10    5.35    4.49
   9  -3 -10    0.07    5.35
   9   3 -10    7.44    5.63
  -9   3  11  203.19   30.56
   9  -3 -11  174.12   28.28
   9  -3 -11  180.01   29.21
  -9   3  12   42.13   10.77
   9  -3 -12   30.57    8.64
   9  -3 -12   29.38    9.50
   9   3 -12   38.29    9.58
  -9   3  13    5.78    6.41
   9  -3 -13   21.73    7.12
   9   3 -13   17.89    6.94
  -9  -3  13   17.47    7.72
  -9   3  14    1.11    5.30
   9  -3 -14    0.00    3.73
   9   3 -14    2.71    4.94
  -9  -3  14    4.46    5.65
   9  -3 -15   79.28   15.78
   9   3 -15   75.17   15.37
   9  -3 -16   36.81    9.45
   9   3 -16   24.70    8.69
  -9  -3  16   26.56    9.30
   9  -3 -17   41.55   10.97
   9   3 -17   61.11   12.46
  -9  -3  17   42.11   12.08
   9  -3 -18    3.98    4.93
   9   3 -18   -2.05    4.78
  -9  -3  18   -0.00    5.02
   9  -3 -19    3.31    5.35
   9   3 -19    8.08    5.55
  -9  -3  19    1.19    5.32
   9  -3 -20   18.47    7.77
   9   3 -20   18.39    7.69
  -9  -3  20    7.97    6.73
   9  -3 -21   61.93   15.22
   9   3 -21   85.08   16.68
  -9  -3  21   99.39   18.48
   9  -3 -22    9.47    6.94
   9   3 -22   23.37    7.68
  -9  -3  22   13.50    7.63
   9  -3 -23    7.36    6.25
   9   3 -23   29.05    8.43
  -9  -3  23   14.96    8.26
   9  -3 -24    0.24    5.14
   9   3 -24   -1.03    5.18
  -9  -3  24    4.69    6.83
   9  -3 -25   34.32    9.31
   9   3 -25    7.72    6.53
  -9  -3  25    1.35    5.73
   9  -3 -26   10.00    6.30
   9   3 -26    2.64    6.18
  -9  -3  26    6.33    6.77
   9  -3 -27    7.73    6.88
   9   3 -27   10.40    7.42
  -9  -3  27    5.27    7.68
   9  -3 -28    6.39    7.14
   9   3 -28   -0.04    4.71
  -9  -3  28    5.10    6.30
   9  -3 -29    1.86    5.01
   9   3 -29    1.24    5.12
  -9  -3  29   -2.18    6.42
   9  -3 -30   -2.18    5.18
   9   3 -30    2.14    4.58
   9  -3 -31    4.88    7.83
   9   3 -31    7.30    5.73
   9  -3 -32   -1.30    5.35
   9   3 -32    1.66    5.55
   9  -3 -33    6.45    6.87
   9   3 -33    2.11    6.83
   9  -3 -34   -2.51    5.76
   9   3 -34    3.86    4.95
  -9   4   1    1.03    4.92
   9  -4  -1    3.25    4.56
   9  -4  -1   -0.14    3.88
  -9  -4   1   -1.96    5.91
  -9   4   2   51.71   12.47
   9  -4  -2   50.16   10.80
   9  -4  -2   44.25   11.56
  -9  -4   2   48.33   11.64
  -9   4   3   53.18   12.68
   9  -4  -3   43.72   11.00
   9  -4  -3   71.04   13.69
  -9  -4   3   60.52   12.55
  -9   4   4   51.21   13.45
   9  -4  -4   69.69   13.19
   9  -4  -4   83.27   14.96
  -9  -4   4   57.90   13.20
  -9   4   5   90.81   18.30
   9  -4  -5  114.13   18.10
   9  -4  -5   99.83   18.93
  -9   4   6    2.18    5.57
   9  -4  -6   13.49    5.73
   9  -4  -6    2.33    5.56
  -9  -4   6    2.34    5.42
  -9   4   7   80.23   16.43
   9  -4  -7   73.67   14.64
   9  -4  -7   76.46   16.08
  -9  -4   7  106.51   17.10
  -9   4   8   98.32   19.82
   9  -4  -8  112.58   19.44
   9  -4  -8   97.66   19.71
   9   4  -8  128.46   19.95
  -9  -4   8  137.91   21.17
  -9   4   9   54.18   14.41
   9  -4  -9   79.34   14.51
   9   4  -9   90.36   15.17
  -9  -4   9   75.91   15.45
   9  -4 -10    3.73    4.34
   9   4 -10   -0.29    3.92
  -9  -4  10    0.61    5.08
   9  -4 -11    9.86    5.35
   9   4 -11    9.70    5.76
  -9  -4  11    4.43    5.38
   9  -4 -12    3.18    4.19
   9   4 -12    1.17    4.03
  -9  -4  12    4.80    5.77
   9  -4 -13   68.51   13.05
   9   4 -13   53.94   12.14
  -9  -4  13   48.91   12.53
   9  -4 -14   21.74    6.88
   9   4 -14    9.42    5.59
  -9  -4  14    7.89    6.29
   9  -4 -15   40.40   10.26
   9   4 -15   38.94   10.15
  -9  -4  15   27.35   10.09
   9  -4 -16    3.44    5.02
   9   4 -16    1.16    4.74
  -9  -4  16    2.78    5.24
   9  -4 -17   26.01    8.79
   9   4 -17   24.45    8.52
  -9  -4  17   24.55    9.32
   9  -4 -18   72.94   16.00
   9   4 -18  149.98   19.60
  -9  -4  18   56.98   16.31
   9  -4 -19   80.62   14.96
   9   4 -19   89.73   15.93
  -9  -4  19   44.04   13.75
   9  -4 -20    4.31    5.15
   9   4 -20   -1.66    5.65
  -9  -4  20    7.63    6.93
   9  -4 -21    3.66    4.89
   9   4 -21    1.63    5.33
  -9  -4  21    2.84    5.83
   9  -4 -22    6.05    6.70
   9   4 -22   17.71    7.66
  -9  -4  22    5.30    6.88
   9  -4 -23   50.76   12.14
   9   4 -23   42.34   11.66
  -9  -4  23   38.10   12.05
   9  -4 -24    0.24    4.34
   9   4 -24   14.57    7.22
  -9  -4  24   18.02    8.66
   9  -4 -25    4.08    5.11
   9   4 -25   14.66    6.71
  -9  -4  25    1.34    7.34
   9  -4 -26    8.00    5.72
   9   4 -26    0.00    5.14
  -9  -4  26   -0.98    5.98
   9  -4 -27   -0.82    4.62
   9   4 -27    3.32    5.68
  -9  -4  27    0.47    5.21
   9  -4 -28   20.59    7.81
   9   4 -28   15.85    7.48
  -9  -4  28    3.04    5.66
   9  -4 -29    8.94    6.67
   9   4 -29   19.46    8.61
  -9  -4  29   18.75    8.90
   9  -4 -30    3.06    5.97
   9   4 -30    2.05    5.00
  -9  -4  30    3.42    6.02
   9  -4 -31    1.66    5.78
   9   4 -31   13.75    7.54
  -9  -4  31    8.66    7.64
   9  -4 -32   -0.32    5.56
   9   4 -32   -2.75    5.76
   9  -4 -33    3.30    6.19
   9   4 -33    1.78    4.73
   9  -4 -34    0.22    4.96
   9  -5  -1  158.44   23.38
  -9  -5   1  128.38   23.43
   9  -5  -2   54.92   11.90
  -9  -5   2   60.18   12.86
   9  -5  -3   13.20    5.64
  -9  -5   3   23.18    7.48
   9  -5  -4   90.73   15.02
  -9  -5   4   62.37   14.46
   9  -5  -5   28.57    8.50
  -9  -5   5   43.13   10.57
   9  -5  -6   13.58    6.32
  -9  -5   6   37.64    9.76
   9  -5  -7   96.08   17.12
  -9  -5   7   94.46   17.72
   9  -5  -8    0.19    4.05
   9   5  -8    1.74    3.84
  -9  -5   8    1.99    5.66
   9  -5  -9   -1.87    4.41
   9   5  -9   -1.58    4.87
  -9  -5   9    6.02    5.27
   9  -5 -10    2.48    4.58
   9   5 -10    4.18    5.08
  -9  -5  10   -0.93    4.55
   9  -5 -11   82.35   14.97
   9   5 -11   56.01   14.00
  -9  -5  11  107.64   17.02
   9  -5 -12   28.59    9.28
   9   5 -12   23.65    8.13
  -9  -5  12   43.08   10.78
   9  -5 -13    4.71    5.50
   9   5 -13   -2.71    4.95
  -9  -5  13   -1.50    5.26
   9  -5 -14   21.28    7.95
   9   5 -14   13.75    6.52
  -9  -5  14   19.23    8.24
   9  -5 -15   27.20    9.26
   9   5 -15   35.96    9.52
  -9  -5  15   33.98   10.05
   9  -5 -16   32.99    9.46
   9   5 -16   29.90    9.46
  -9  -5  16   59.10   12.61
   9  -5 -17   27.17    9.29
   9   5 -17   61.22   12.02
  -9  -5  17   36.81   11.04
   9  -5 -18   13.48    6.32
   9   5 -18   14.47    6.97
  -9  -5  18    7.43    6.97
   9  -5 -19   -2.22    4.85
   9   5 -19    2.11    4.66
  -9  -5  19    1.83    5.49
   9  -5 -20   -0.08    4.93
   9   5 -20    9.66    5.95
  -9  -5  20    6.65    7.03
   9  -5 -21   37.30   10.70
   9   5 -21   36.45   10.77
  -9  -5  21   57.76   13.46
   9  -5 -22   48.21   11.62
   9   5 -22   16.11    8.43
  -9  -5  22   47.37   12.26
   9  -5 -23   17.22    7.37
   9   5 -23   12.63    6.60
  -9  -5  23   18.10    9.13
   9  -5 -24   -2.09    5.42
   9   5 -24    3.71    4.91
  -9  -5  24    5.85    6.05
   9  -5 -25   -2.94    5.95
   9   5 -25   -1.71    5.69
  -9  -5  25   -1.06    5.62
   9  -5 -26   23.68    8.40
   9   5 -26   18.37    7.96
  -9  -5  26   11.60    7.97
   9  -5 -27    7.70    6.28
   9   5 -27   13.83    7.38
  -9  -5  27   11.68    8.69
   9  -5 -28    0.54    4.85
   9   5 -28   -1.48    5.28
  -9  -5  28    0.86    6.57
   9  -5 -29   -0.71    4.77
   9   5 -29    0.82    5.48
  -9  -5  29    2.32    6.76
   9  -5 -30    0.85    5.67
   9   5 -30    7.24    6.13
  -9  -5  30    0.04    6.51
   9  -5 -31    2.96    6.59
   9   5 -31    3.44    6.09
  -9  -5  31   -0.26    5.77
   9  -5 -32    1.79    6.73
   9   5 -32    7.41    7.02
  -9  -5  32    6.87    8.28
   9  -5 -33    2.82    5.75
   9   5 -33   13.85    8.01
   9  -5 -34    0.56    6.73
   9  -6  -1    0.07    3.52
  -9  -6   1   -0.50    5.73
   9  -6  -2  121.38   21.08
  -9  -6   2  146.09   22.62
   9  -6  -3   39.28    8.69
  -9  -6   3   16.69    7.48
   9  -6  -4   27.43    7.84
  -9  -6   4   26.77    8.34
   9  -6  -5   23.51    7.39
  -9  -6   5   24.08    8.07
   9  -6  -6   15.30    6.30
  -9  -6   6   11.14    5.98
   9  -6  -7   36.20    9.37
  -9  -6   7   37.90    9.92
   9  -6  -8  116.85   18.27
   9   6  -8   93.61   17.47
  -9  -6   8   93.67   18.41
   9  -6  -9   19.63    6.69
   9   6  -9    5.80    4.94
  -9  -6   9   14.77    7.23
   9  -6 -10   -1.77    4.47
   9   6 -10    0.19    4.52
  -9  -6  10    2.13    5.06
   9  -6 -11    3.42    3.95
   9   6 -11   -0.21    5.01
  -9  -6  11    1.65    4.26
   9  -6 -12   46.82   11.56
   9   6 -12   60.36   12.18
  -9  -6  12   45.50   12.05
   9  -6 -13   15.26    7.03
   9   6 -13   28.24    9.17
  -9  -6  13   25.41    8.43
   9  -6 -14   42.50   11.15
   9   6 -14   53.74   11.98
  -9  -6  14   52.77   12.83
   9  -6 -15    9.52    6.39
   9   6 -15   18.18    6.92
  -9  -6  15   16.54    7.09
   9  -6 -16    1.27    5.43
   9   6 -16    6.97    5.11
  -9  -6  16    2.64    5.06
   9  -6 -17   13.47    6.71
   9   6 -17   22.48    7.63
  -9  -6  17    8.18    6.45
   9  -6 -18   53.58   12.30
   9   6 -18   45.47   12.01
  -9  -6  18   61.14   13.68
   9  -6 -19   11.60    6.89
   9   6 -19   12.32    6.40
  -9  -6  19   14.55    7.48
   9  -6 -20    9.40    6.14
   9   6 -20    5.22    5.44
  -9  -6  20   11.33    6.98
   9  -6 -21    7.64    5.83
   9   6 -21   -1.20    4.46
  -9  -6  21    3.72    6.09
   9  -6 -22    2.17    4.83
   9   6 -22    6.13    5.43
  -9  -6  22    4.94    6.47
   9  -6 -23   17.18    7.43
   9   6 -23   14.21    7.28
  -9  -6  23   15.18    8.57
   9  -6 -24   12.83    6.43
   9   6 -24    8.71    6.78
  -9  -6  24    2.15    5.79
   9  -6 -25    7.05    5.62
   9   6 -25    9.17    6.88
  -9  -6  25   10.54    7.92
   9  -6 -26    4.05    4.74
   9   6 -26    3.91    5.04
  -9  -6  26   -3.51    6.74
   9  -6 -27   -3.23    6.28
   9   6 -27    1.16    5.01
  -9  -6  27   -0.05    4.92
   9  -6 -28   10.06    6.52
   9   6 -28    7.87    7.08
  -9  -6  28    5.59    7.10
   9  -6 -29   10.30    6.68
   9   6 -29   -1.53    6.01
  -9  -6  29    6.78    6.82
   9  -6 -30   10.79    7.58
   9   6 -30   -0.54    5.08
  -9  -6  30    5.13    7.49
   9  -6 -31    0.53    5.68
   9   6 -31   10.30    7.21
  -9  -6  31   -4.61    8.04
   9  -6 -32    2.20    6.03
   9   6 -32    0.76    5.16
  -9  -6  32   -1.43    7.09
   9  -6 -33    0.33    7.18
   9   6 -33    2.94    5.75
  -9  -6  33    0.86    7.00
   9  -6 -34    6.08    6.44
  -9  -6  34   -1.12    6.39
   9  -7  -1    8.69    4.89
  -9  -7   1    5.44    5.98
   9  -7  -2   10.35    5.71
  -9  -7   2    5.01    4.88
   9  -7  -3    1.46    4.05
  -9  -7   3    0.63    3.56
   9  -7  -4   21.31    6.89
  -9  -7   4   18.55    7.16
   9  -7  -5    5.28    4.31
  -9  -7   5    7.61    4.85
   9  -7  -6   60.30   12.70
  -9  -7   6   73.33   14.15
   9  -7  -7   10.56    6.34
  -9  -7   7    6.80    5.65
   9  -7  -8   -1.31    4.47
   9   7  -8   -1.38    4.45
  -9  -7   8   -0.37    4.89
   9  -7  -9   12.71    6.16
   9   7  -9   24.59    7.39
  -9  -7   9   21.75    7.53
   9  -7 -10   25.50    7.26
   9   7 -10   18.21    7.28
  -9  -7  10   10.76    7.34
   9  -7 -11   22.70    7.44
   9   7 -11   19.32    7.18
  -9  -7  11   19.44    7.55
   9  -7 -12   94.82   16.57
   9   7 -12   72.94   15.62
  -9  -7  12   81.85   16.28
   9  -7 -13    2.97    3.86
   9   7 -13   -0.20    4.92
  -9  -7  13   -2.31    5.11
   9  -7 -14    4.68    4.84
   9   7 -14   10.00    5.91
  -9  -7  14    7.46    5.70
   9  -7 -15    3.13    5.51
   9   7 -15    3.35    4.83
  -9  -7  15    1.83    5.46
   9  -7 -16   17.33    8.43
   9   7 -16   58.78   11.82
  -9  -7  16   65.29   13.07
   9  -7 -17    3.86    4.85
   9   7 -17    4.78    5.21
  -9  -7  17    5.50    6.02
   9  -7 -18   -0.82    4.26
   9   7 -18    1.25    4.04
  -9  -7  18   -0.12    4.11
   9  -7 -19    2.08    5.97
   9   7 -19   -0.44    4.96
  -9  -7  19   -1.47    4.91
   9  -7 -20   26.21    8.44
   9   7 -20   17.55    7.52
  -9  -7  20   15.43    8.91
   9  -7 -21   34.70    9.33
   9   7 -21   17.40    7.61
  -9  -7  21   12.67    7.54
   9  -7 -22   39.01   10.12
   9   7 -22   19.54    8.10
   9  -7 -23    1.88    4.71
   9   7 -23    4.18    5.35
  -9  -7  23    5.37    5.87
   9  -7 -24    0.13    5.26
   9   7 -24   -1.22    5.39
  -9  -7  24   -1.90    5.95
   9  -7 -25   -2.36    4.40
   9   7 -25    0.84    5.43
  -9  -7  25    4.50    5.72
   9  -7 -26   23.93    8.53
   9   7 -26   20.96    8.90
  -9  -7  26   12.98    8.02
   9  -7 -27    6.54    6.08
   9   7 -27   12.79    7.35
  -9  -7  27    5.62    7.70
   9  -7 -28    7.91    6.65
   9   7 -28    8.68    6.80
  -9  -7  28    2.91    6.06
   9  -7 -29    1.91    5.54
   9   7 -29    0.62    5.09
  -9  -7  29   -1.42    6.07
   9  -7 -30   -1.23    4.89
   9   7 -30    1.51    5.84
  -9  -7  30   -1.79    7.10
   9  -7 -31   -1.66    5.65
   9   7 -31   -2.23    5.68
  -9  -7  31   -0.37    6.21
   9  -7 -32   -2.04    6.50
   9   7 -32    4.50    6.84
  -9  -7  32   -1.38    6.71
   9  -7 -33    2.96    6.35
   9   7 -33    1.11    4.92
  -9  -7  33   -0.31    6.98
  -9  -7  34    0.01    6.12
  -9  -7  35    0.31    5.03
   9  -8  -1   21.56    7.07
  -9  -8   1   38.64    9.15
   9  -8  -2   29.56    7.92
  -9  -8   2   26.39    8.10
   9  -8  -3    5.58    4.13
  -9  -8   3   -0.19    4.05
   9  -8  -4   75.81   14.57
  -9  -8   4   80.58   15.35
   9  -8  -5    1.46    4.27
  -9  -8   5    0.62    4.79
   9  -8  -6    9.16    5.94
  -9  -8   6    6.83    5.60
   9  -8  -7    5.05    5.14
  -9  -8   7   -0.20    3.82
   9  -8  -8   63.25   13.21
   9   8  -8   75.88   14.30
  -9  -8   8   63.60   13.76
   9  -8  -9   19.11    6.73
   9   8  -9   15.76    6.87
  -9  -8   9   22.31    8.02
   9  -8 -10   22.04    7.69
   9   8 -10   23.44    7.66
  -9  -8  10   12.96    6.65
   9  -8 -11    8.78    5.42
   9   8 -11    5.63    4.63
  -9  -8  11    5.38    5.65
   9  -8 -12    5.24    5.61
   9   8 -12   14.34    6.41
  -9  -8  12   19.83    8.09
   9  -8 -13   -0.31    3.51
   9   8 -13   -0.79    3.88
  -9  -8  13    2.15    5.63
   9  -8 -14   13.15    6.78
   9   8 -14   21.32    8.03
  -9  -8  14   25.67    8.46
   9  -8 -15    0.16    4.63
   9   8 -15   -1.53    4.48
  -9  -8  15    0.20    4.55
   9  -8 -16    0.78    5.14
   9   8 -16   -2.27    5.13
  -9  -8  16    4.67    5.37
   9  -8 -17    3.94    5.28
   9   8 -17   10.86    6.22
  -9  -8  17    8.49    6.26
   9  -8 -18   25.64    8.92
   9   8 -18   34.11    9.44
  -9  -8  18   23.89    9.63
   9  -8 -19    7.90    6.02
   9   8 -19    3.01    4.80
  -9  -8  19    2.19    5.45
   9  -8 -20   24.30    8.03
   9   8 -20   16.95    7.17
  -9  -8  20   12.70    7.65
   9  -8 -21    2.74    4.41
   9   8 -21    0.98    5.53
  -9  -8  21   12.78    7.17
   9  -8 -22    3.00    5.28
   9   8 -22    9.19    6.65
  -9  -8  22    1.17    5.94
   9  -8 -23    5.27    5.14
   9   8 -23    2.84    5.13
  -9  -8  23   -2.42    6.26
   9  -8 -24    7.65    6.33
   9   8 -24    7.78    6.37
  -9  -8  24    4.64    6.46
   9  -8 -25    2.72    6.04
   9   8 -25    6.73    6.38
  -9  -8  25   -0.59    5.25
   9  -8 -26   17.81    7.40
   9   8 -26   20.30    8.74
  -9  -8  26    4.00    6.78
   9  -8 -27    4.03    5.68
   9   8 -27   -0.14    4.26
  -9  -8  27   -4.85    7.94
   9  -8 -28    6.57    6.04
   9   8 -28    2.16    5.34
  -9  -8  28    1.97    6.67
   9  -8 -29   -0.03    6.47
   9   8 -29    0.90    5.90
  -9  -8  29   -3.69    7.68
   9  -8 -30    6.24    6.54
   9   8 -30    4.95    6.52
  -9  -8  30    5.94    6.68
   9  -8 -31   -2.09    5.46
   9   8 -31    1.99    7.15
  -9  -8  31    0.73    5.72
   9  -8 -32    0.20    6.14
   9   8 -32   -2.06    5.89
  -9  -8  32    4.16    5.40
   9  -8 -33   -2.07    6.83
   9  -9  -1   16.00    6.39
  -9  -9   1   11.73    5.92
   9  -9  -2   41.40    9.74
  -9  -9   2   35.54    9.80
   9  -9  -3   15.28    5.85
  -9  -9   3    7.78    5.11
   9  -9  -4    4.49    4.62
  -9  -9   4   11.17    5.11
   9  -9  -5    2.24    4.14
  -9  -9   5   -2.38    4.95
   9  -9  -6   74.48   15.07
  -9  -9   6   95.53   16.43
   9  -9  -7    0.02    3.91
  -9  -9   7   -0.67    4.29
   9  -9  -8    3.47    3.83
   9   9  -8   -0.46    3.09
  -9  -9   8    3.84    5.14
   9  -9  -9    1.23    4.75
   9   9  -9   -1.49    3.87
  -9  -9   9   -2.29    4.84
   9  -9 -10   11.64    5.66
   9   9 -10   28.06    8.04
  -9  -9  10   10.70    7.33
   9  -9 -11    2.00    4.45
   9   9 -11   -1.06    3.96
  -9  -9  11   -2.26    4.72
   9  -9 -12   38.50   10.19
   9   9 -12   38.92    9.91
  -9  -9  12   34.66   10.00
   9  -9 -13    0.08    3.92
   9   9 -13    2.51    4.19
  -9  -9  13    3.35    6.49
   9  -9 -14   -0.76    4.36
   9   9 -14    0.25    4.28
  -9  -9  14    0.08    4.82
   9  -9 -15    8.58    5.51
   9   9 -15    4.14    4.99
  -9  -9  15    4.54    5.00
   9  -9 -16   32.74   10.61
   9   9 -16   41.52   10.81
  -9  -9  16   69.71   13.33
   9  -9 -17   -1.04    5.69
   9   9 -17   -0.61    4.56
  -9  -9  17   -1.22    4.61
   9  -9 -18   -2.85    5.27
   9   9 -18   -2.39    5.86
  -9  -9  18   -2.09    6.95
   9  -9 -19    2.68    4.15
   9   9 -19   -1.03    5.58
  -9  -9  19   -0.37    4.31
   9  -9 -20   20.12    7.40
   9   9 -20    1.13    5.35
  -9  -9  20   17.37    7.38
   9  -9 -21   -0.66    5.24
   9   9 -21   -1.42    5.75
  -9  -9  21   -1.84    4.77
   9  -9 -22   36.53    9.81
   9   9 -22   22.27    8.82
  -9  -9  22   21.50    8.71
   9  -9 -23   -1.19    4.25
   9   9 -23    4.16    5.32
  -9  -9  23   13.17    8.19
   9  -9 -24   -1.44    4.97
   9   9 -24    1.26    5.40
  -9  -9  24    1.01    7.49
   9  -9 -25   -2.42    6.29
   9   9 -25    1.10    4.91
  -9  -9  25    0.51    6.39
   9  -9 -26   12.55    7.48
   9   9 -26   14.14    8.02
  -9  -9  26   16.28    8.26
   9  -9 -27   -1.16    4.71
   9   9 -27    0.61    5.29
  -9  -9  27   -0.17    5.42
   9  -9 -28   11.31    7.88
   9   9 -28    4.36    5.83
  -9  -9  28    5.70    8.32
   9  -9 -29   -1.77    5.87
   9   9 -29    0.11    4.45
  -9  -9  29   -0.26    7.29
   9  -9 -30    2.92    5.95
   9   9 -30   -0.44    3.54
  -9  -9  30   -2.61    6.45
   9  -9 -31   -0.85    4.88
   9   9 -31    2.83    6.24
   9  -9 -32   17.93    8.26
   9   9 -32    3.23    6.80
   9 -10  -1    1.88    4.40
  -9 -10   1   10.62    5.07
   9 -10  -2   22.11    7.43
  -9 -10   2   15.42    6.72
   9 -10  -3    6.30    4.44
  -9 -10   3    7.32    4.88
   9 -10  -4   88.20   15.41
  -9 -10   4   72.69   14.97
   9 -10  -5   -1.25    4.14
  -9 -10   5    1.18    4.01
   9 -10  -6    0.36    3.68
  -9 -10   6    2.91    4.85
   9 -10  -7   11.94    5.64
  -9 -10   7    7.79    5.57
   9 -10  -8   42.16    9.30
  -9 -10   8   16.87    7.28
   9 -10  -9    6.58    4.34
  -9 -10   9    7.79    5.06
   9 -10 -10    8.83    5.92
  -9 -10  10    9.93    6.26
   9 -10 -11    0.87    5.01
  -9 -10  11    9.52    5.83
   9 -10 -12    9.18    5.67
  -9 -10  12   12.51    7.17
   9 -10 -13    0.79    3.83
  -9 -10  13   -1.29    5.82
   9 -10 -14   16.02    7.49
  -9 -10  14   20.35    7.44
   9 -10 -15    1.37    4.08
  -9 -10  15    2.64    6.20
   9 -10 -16    2.06    4.78
  -9 -10  16    0.68    5.01
   9 -10 -17   -3.45    5.85
  -9 -10  17   -2.98    5.82
   9 -10 -18   36.44    9.67
  -9 -10  18   23.31    9.07
   9 -10 -19    4.74    6.12
  -9 -10  19    1.38    5.43
   9 -10 -20   22.51    7.74
   9  10 -20    2.98    6.11
  -9 -10  20   12.00    6.80
   9 -10 -21   -0.70    4.20
   9  10 -21    6.39    5.70
  -9 -10  21    4.02    4.88
   9  10 -22    1.11    6.42
  -9 -10  22    3.60    5.23
   9  10 -23   -1.95    4.82
  -9 -10  23    4.18    6.10
   9  10 -24   14.10    8.17
  -9 -10  24   21.35    8.72
   9  10 -25   -2.92    6.04
  -9 -10  25   -3.63    5.65
   9  10 -26   -2.28    5.45
  -9 -10  26    1.34    5.50
  -9 -10  27   -1.68    5.94
   9 -11  -1   -0.65    2.73
  -9 -11   1   -2.46    4.72
   9 -11  -2   49.11   10.50
  -9 -11   2   43.08   10.51
   9 -11  -3    2.66    5.03
  -9 -11   3    4.66    5.18
   9 -11  -4    2.12    5.01
  -9 -11   4   13.49    6.06
   9 -11  -5   -0.65    4.40
  -9 -11   5    1.44    4.83
   9 -11  -6   21.87    7.04
  -9 -11   6   28.45    8.69
   9 -11  -7    2.34    4.47
  -9 -11   7    3.92    4.32
  -9 -11   8    5.33    5.10
  -9 -11   9   -0.76    4.60
  -9 -11  10   20.90    7.69
  -9 -11  11   -0.07    4.79
  -9 -11  12   12.60    7.40
  -9 -11  13   -0.39    5.30
  -9 -11  14   12.33    6.29
  -9 -11  15    0.45    3.31
  -9 -11  16   47.57   11.95
  -9 -11  17   -0.16    4.54
  -9 -11  18   -3.25    7.69
  -9 -11  19   -1.19    6.31
  -9 -11  20   12.77    7.43
  -9 -11  21   -3.32    5.27
  -9 -11  22    0.44    4.92
  -9 -11  23    0.35    5.67
  -9 -11  24   -5.69    9.03
  -9 -12   1    3.10    4.20
  -9 -12   2    4.82    4.75
  -9 -12   3    1.84    4.22
  -9 -12   4   14.01    6.06
  -9 -12   5    4.84    4.67
  -9 -12   6    2.10    4.26
  -9 -12   7   -2.27    5.07
  -9 -12   8   31.46    9.20
  -9 -12   9    0.72    4.09
  -9 -12  10    7.52    5.22
  -9 -12  11   -0.43    3.66
  -9 -12  12    2.15    5.55
  -9 -12  13   -1.72    5.57
  -9 -12  14   17.66    7.25
  -9 -12  15    4.23    5.98
  -9 -12  16   -0.64    4.35
  -9 -12  17   -3.00    5.65
  -9 -12  18    3.84    5.39
  -9 -12  19    1.86    4.53
  -9 -12  20    2.12    5.01
  -9 -12  21    1.13    4.99
  -9 -13   1    8.64    5.81
  -9 -13   2    0.70    5.24
  -9 -13   3    2.24    4.72
  -9 -13   4    0.47    4.56
  -9 -13   5    6.23    4.71
  -9 -13   6    2.99    4.42
  -9 -13   7    7.93    5.55
  -9 -13   8   -2.97    5.05
  -9 -13   9    7.06    5.63
  -9 -13  10   13.56    6.63
  -9 -13  11   -2.36    5.41
  -9 -13  12    4.66    4.68
  -9 -13  13   -1.77    4.91
  -9 -13  14    0.78    5.05
  -9 -13  15   -0.71    4.68
  -9 -13  16   13.93    6.87
  -9 -13  17   -4.09    6.40
  -9 -14   1   -0.86    5.07
  -9 -14   2    8.55    5.03
  -9 -14   3    2.60    3.84
  -9 -14   4    6.51    5.57
  -9 -14   5    5.30    5.35
  -9 -14   6   -2.03    4.55
  -9 -14   7    1.34    4.46
  -9 -14   8   -0.20    5.29
  -9 -14   9   -2.58    4.74
  -9 -14  10    4.63    4.86
  -9 -14  11   -0.71    4.35
  -9 -14  12    4.33    5.79
  -9 -15   1    3.70    4.64
  -9 -15   2    2.40    4.48
  -9 -15   3   -1.05    3.96
  -9 -15   4    2.85    4.70
  -9 -15   5    0.45    4.59
  -9 -15   6    0.14    3.10
  -8   0   1   -1.44    3.88
   8   0  -1   -0.32    2.56
   8   0  -1    1.46    4.47
  -8   0   2  462.50   64.64
   8   0  -2  512.32   63.89
   8   0  -2  437.06   63.86
  -8   0   3   -1.18    4.29
   8   0  -3    0.50    3.22
   8   0  -3   -1.21    4.12
  -8   0   4   88.13   16.33
   8   0  -4   91.47   15.36
   8   0  -4   86.01   15.93
  -8   0   5   -0.80    4.47
   8   0  -5    0.27    2.70
   8   0  -5    1.77    3.99
  -8   0   6  108.50   17.30
   8   0  -6   71.60   14.57
   8   0  -6   89.46   15.90
  -8   0   7   -1.61    4.21
   8   0  -7    1.09    3.34
   8   0  -7    0.54    4.08
  -8   0   8  250.54   39.97
   8   0  -8  302.55   40.26
  -8   0   9   -0.41    4.18
   8   0  -9    0.19    4.57
  -8   0  10    2.22    4.96
  -8   0  11    2.55    4.80
  -8   0  12  185.71   29.52
  -8   0  13   -0.27    4.86
   8   0 -13    1.93    4.80
  -8   0  14   94.34   18.56
   8   0 -14  108.43   18.59
  -8   0  15    0.71    5.32
   8   0 -15   -3.74    5.73
  -8   0  16   -0.02    4.98
   8   0 -16    4.22    5.45
  -8   0  17    0.78    5.07
   8   0 -17    0.13    5.13
  -8   0  18  109.98   22.22
   8   0 -18  140.45   22.11
  -8   0  19   -2.06    5.29
   8   0 -19   -0.87    4.66
  -8   0  20   10.03    6.75
   8   0 -20   15.84    6.56
  -8   0  21   -1.61    5.41
   8   0 -21    2.11    5.31
  -8   0  22   58.93   14.52
   8   0 -22   56.31   13.38
  -8   0  23   -1.48    6.20
   8   0 -23   -0.79    5.21
   8   0 -24   35.90   10.27
   8   0 -25   -3.26    5.67
   8   0 -26   -0.05    4.27
   8   0 -27    0.17    5.32
   8   0 -28   55.40   13.66
   8   0 -29   -0.62    5.66
   8   0 -30    5.09    6.92
   8   0 -31   -0.75    5.69
   8   0 -32   30.51   10.31
   8   0 -33    4.10    5.96
   8   0 -34   15.18    9.08
   8   0 -35    0.68    6.00
  -8   1   1   60.73   14.29
   8  -1  -1   72.68   13.51
   8  -1  -1   93.98   15.32
   8   1  -1   72.50   13.53
  -8  -1   1   91.41   15.50
  -8   1   2    3.68    4.25
   8  -1  -2    2.66    3.13
   8  -1  -2    0.04    3.99
   8   1  -2    2.21    3.43
  -8  -1   2    5.30    5.04
  -8   1   3   -0.19    3.30
   8  -1  -3    2.90    3.87
   8  -1  -3    7.50    4.83
   8   1  -3    1.41    3.54
  -8  -1   3    1.32    3.96
  -8   1   4   21.46    8.17
   8  -1  -4   50.44    9.25
   8  -1  -4   28.72    8.33
   8   1  -4   39.29    8.63
  -8  -1   4   34.19    9.33
  -8   1   5   17.12    6.11
   8  -1  -5    4.14    3.63
   8  -1  -5    4.44    4.53
   8   1  -5   11.01    5.16
  -8  -1   5    3.46    4.45
  -8   1   6   99.28   17.15
   8  -1  -6   98.48   15.94
   8  -1  -6   87.38   16.23
   8   1  -6   78.87   15.09
  -8  -1   6   90.49   16.50
  -8   1   7   -0.33    3.42
   8  -1  -7    5.45    4.71
   8   1  -7   10.55    4.94
  -8  -1   7    6.70    5.24
  -8   1   8    9.08    5.41
   8  -1  -8    0.57    4.62
  -8  -1   8    2.66    4.28
  -8   1   9   14.43    6.49
   8  -1  -9   13.91    6.60
  -8  -1   9   19.70    7.32
  -8   1  10  185.50   29.89
   8  -1 -10  249.80   30.86
  -8  -1  10  158.38   29.10
  -8   1  11    3.85    5.16
   8  -1 -11    6.31    5.15
  -8  -1  11   17.15    7.21
  -8   1  12    8.27    6.99
   8  -1 -12   22.84    7.15
  -8  -1  12   18.10    7.26
  -8   1  13   -1.46    4.93
   8  -1 -13   -1.96    4.72
   8  -1 -13   -1.05    4.41
   8   1 -13   -1.82    4.16
  -8  -1  13    1.68    5.19
  -8   1  14   81.42   15.59
   8  -1 -14   79.25   14.77
   8   1 -14   75.85   14.59
  -8  -1  14   59.26   14.19
  -8   1  15   41.41   12.08
   8  -1 -15   54.99   12.17
   8   1 -15   67.66   12.72
  -8  -1  15   50.80   12.77
  -8   1  16   89.42   18.63
   8  -1 -16  107.00   18.64
   8   1 -16  103.57   18.46
  -8  -1  16  108.49   19.57
  -8   1  17    5.29    5.54
   8  -1 -17    3.70    3.74
   8   1 -17   -1.94    4.82
  -8  -1  17    3.51    6.04
  -8   1  18   10.19    5.64
   8  -1 -18    7.59    6.02
   8   1 -18    8.05    5.27
  -8  -1  18    3.94    5.30
  -8   1  19    4.26    6.17
   8  -1 -19   22.53    7.61
   8   1 -19   10.06    6.50
  -8  -1  19   11.01    7.21
  -8   1  20   27.46   10.31
   8  -1 -20   32.59    9.25
   8   1 -20   23.32    8.42
  -8  -1  20   24.25    9.65
  -8   1  21   -2.06    6.01
   8  -1 -21   -0.04    4.04
   8   1 -21   -1.50    4.90
  -8   1  22   84.26   18.61
   8  -1 -22   84.79   16.94
   8   1 -22   88.69   17.03
   8  -1 -23    5.84    4.69
   8   1 -23   -3.32    5.28
   8  -1 -24    4.94    5.81
   8   1 -24   16.39    7.43
   8  -1 -25    0.57    5.29
   8   1 -25    1.75    4.74
  -8  -1  25   -2.30    6.04
   8  -1 -26   10.17    6.57
   8   1 -26   14.26    6.96
  -8  -1  26   23.64    9.65
   8  -1 -27   -0.36    5.43
   8   1 -27   -0.68    4.67
   8  -1 -28    0.68    5.27
   8   1 -28    9.01    6.78
   8  -1 -29   -0.74    5.40
   8   1 -29    0.28    5.70
   8  -1 -30   37.00   11.51
   8   1 -30   41.74   11.68
   8  -1 -31    8.88    7.14
   8   1 -31   -2.83    6.34
   8  -1 -32    6.13    6.60
   8   1 -32   16.93    8.55
   8  -1 -33   -1.46    6.19
   8   1 -33    6.56    6.52
   8  -1 -34    8.23    6.45
   8   1 -34    2.56    5.84
   8  -1 -35    3.53    4.64
   8   1 -35   -1.74    5.48
   8  -1 -36   17.06    7.40
  -8   2   1   -1.12    4.44
   8  -2  -1    1.21    3.44
   8  -2  -1    0.10    4.72
   8   2  -1    1.12    3.16
  -8  -2   1   -2.15    4.71
  -8   2   2   67.98   13.24
   8  -2  -2   55.69   11.58
   8  -2  -2   61.63   12.77
   8   2  -2   59.44   11.48
  -8  -2   2   65.10   13.08
  -8   2   3   15.25    5.91
   8  -2  -3    2.52    3.63
   8  -2  -3   16.90    6.05
   8   2  -3   14.97    5.83
  -8  -2   3    8.25    5.50
  -8   2   4   59.99   11.29
   8  -2  -4   25.42    7.77
   8  -2  -4   44.79    9.92
   8   2  -4   33.35    8.24
  -8  -2   4   33.63    9.06
  -8   2   5    7.76    5.91
   8  -2  -5    8.64    4.92
   8  -2  -5    6.64    5.50
   8   2  -5   20.44    5.76
  -8  -2   5    7.47    5.48
  -8   2   6   73.47   16.00
   8  -2  -6  100.10   16.16
   8  -2  -6  104.01   17.19
   8   2  -6   88.45   15.65
  -8  -2   6   91.33   16.61
  -8   2   7   29.38    8.90
   8  -2  -7   43.62    9.89
   8   2  -7   33.96    8.32
  -8  -2   7   29.19    8.87
  -8   2   8  146.07   23.42
   8  -2  -8  137.62   22.65
  -8  -2   8  133.34   22.71
  -8   2   9   12.74    6.52
   8  -2  -9   18.46    6.59
  -8  -2   9    4.32    5.16
  -8   2  10    0.28    3.97
   8  -2 -10   -1.70    4.75
  -8  -2  10   -0.88    3.82
  -8   2  11    0.19    3.92
   8  -2 -11    6.97    5.49
  -8  -2  11   -1.37    4.74
  -8   2  12   58.64   13.42
   8  -2 -12   64.40   13.16
  -8  -2  12   66.08   13.87
  -8   2  13   23.79    9.35
   8  -2 -13   60.44   11.28
   8  -2 -13   40.20   10.22
   8   2 -13   46.14   10.42
  -8  -2  13   38.77   10.30
  -8   2  14   26.17    8.23
   8  -2 -14   37.89    8.65
   8  -2 -14    4.46    5.08
   8   2 -14   19.76    7.04
  -8  -2  14    4.72    5.98
  -8   2  15   22.60    8.63
   8  -2 -15   52.80   10.40
   8  -2 -15   26.66    8.79
   8   2 -15   29.73    9.13
  -8  -2  15   18.39    8.35
  -8   2  16   49.96   11.71
   8  -2 -16   31.24    9.47
   8  -2 -16   42.27   10.48
   8   2 -16   33.30    9.44
  -8  -2  16   29.31    9.63
  -8   2  17   32.15    9.71
   8  -2 -17   20.30    8.13
   8  -2 -17   22.83    8.51
   8   2 -17   19.79    7.71
  -8   2  18  192.26   33.70
   8  -2 -18  239.73   33.72
  -8   2  19    5.16    6.27
   8  -2 -19    4.48    5.56
   8   2 -19    2.49    4.92
   8  -2 -20    4.42    4.93
   8   2 -20   -0.63    4.64
   8  -2 -21   -3.05    5.29
   8   2 -21    0.77    3.76
   8  -2 -22   38.66   10.15
   8   2 -22   42.54   10.87
  -8  -2  22   26.00   10.05
   8  -2 -23   -0.08    5.17
   8   2 -23   -2.12    4.58
  -8  -2  23    4.24    6.24
   8  -2 -24   11.60    6.79
   8   2 -24   10.85    7.80
  -8  -2  24    8.75    6.89
   8  -2 -25   -2.02    5.21
   8   2 -25    0.97    4.05
  -8  -2  25    1.55    5.98
   8  -2 -26    5.22    5.69
   8   2 -26    3.06    6.77
  -8  -2  26    2.95    5.61
   8  -2 -27   -1.59    4.40
   8   2 -27   -2.34    5.13
  -8  -2  27   -0.12    5.55
   8  -2 -28   24.70    9.59
   8   2 -28   34.04    9.73
  -8  -2  28   32.60   11.04
   8  -2 -29    7.16    5.79
   8   2 -29    0.61    5.12
   8  -2 -30    9.44    6.73
   8   2 -30    2.31    4.84
   8  -2 -31    0.07    6.46
   8   2 -31   -1.12    5.60
   8  -2 -32   -0.57    4.89
   8   2 -32   13.46    7.55
   8  -2 -33   -1.28    6.44
   8   2 -33    2.60    5.11
   8  -2 -34    9.11    7.78
   8   2 -34   27.54    9.53
   8  -2 -35   -3.77    6.16
   8   2 -35    0.24    4.79
   8  -2 -36    1.47    5.98
  -8   3   1   90.94   17.03
   8  -3  -1   75.86   15.33
   8  -3  -1   86.26   16.58
   8   3  -1  109.53   16.19
  -8  -3   1  109.16   17.46
  -8   3   2   -0.59    3.48
   8  -3  -2   -0.08    3.41
   8  -3  -2    0.71    4.43
   8   3  -2    1.95    3.88
  -8  -3   2    9.34    5.15
  -8   3   3   30.22    9.57
   8  -3  -3   50.67   11.30
   8   3  -3   58.16   10.34
  -8  -3   3   54.54   10.95
  -8   3   4  130.48   23.65
   8  -3  -4  122.12   22.36
   8  -3  -4  148.14   24.03
   8   3  -4  208.19   24.33
  -8  -3   4  150.62   23.92
  -8   3   5   15.43    6.61
   8  -3  -5   15.58    5.44
   8  -3  -5   25.95    7.64
   8   3  -5   16.54    5.56
  -8  -3   5   -0.57    4.47
  -8   3   6   36.13    9.73
   8  -3  -6   36.79   10.12
   8   3  -6   39.98    8.92
  -8  -3   6   38.85    9.82
  -8   3   7   19.15    7.09
   8  -3  -7   19.83    7.52
   8   3  -7   37.99    8.06
  -8  -3   7   17.39    6.62
  -8   3   8    3.26    3.96
   8  -3  -8    2.20    4.25
   8   3  -8    7.09    4.22
  -8  -3   8   13.28    5.65
  -8   3   9    2.51    4.73
   8  -3  -9    4.36    4.89
  -8  -3   9    2.80    4.65
  -8   3  10   96.86   17.84
   8  -3 -10  113.12   18.10
  -8  -3  10   80.62   16.85
  -8   3  11  106.54   19.76
   8  -3 -11  112.77   19.65
  -8  -3  11  114.40   19.86
  -8   3  12    3.72    4.75
   8  -3 -12    2.46    5.06
   8  -3 -12    8.41    5.71
  -8   3  13    7.84    5.60
   8  -3 -13   14.86    6.11
   8  -3 -13    9.56    6.11
   8   3 -13    8.18    5.73
  -8   3  14   27.68    8.54
   8  -3 -14   31.23    8.32
   8  -3 -14   11.25    7.01
   8   3 -14   27.98    8.10
  -8   3  15   29.23    9.22
   8  -3 -15   36.59    9.22
   8  -3 -15   23.66    8.43
   8   3 -15   35.79    9.37
  -8   3  16   64.00   17.49
   8  -3 -16  108.05   18.79
   8  -3 -16  127.34   19.98
   8   3 -16  136.46   19.88
  -8   3  17   -0.12    5.16
   8  -3 -17    1.97    4.81
   8   3 -17    1.86    5.19
   8  -3 -18   -0.20    4.99
   8   3 -18    2.24    3.94
  -8  -3  18    6.70    5.90
   8  -3 -19   32.11    8.96
   8   3 -19   20.06    8.10
  -8  -3  19   26.17    9.43
   8  -3 -20   96.32   19.49
   8   3 -20  115.98   20.42
  -8  -3  20  129.48   22.20
   8  -3 -21   22.10    7.35
   8   3 -21    0.93    4.52
  -8  -3  21   14.01    8.07
   8  -3 -22   15.03    7.23
   8   3 -22   15.24    7.59
  -8  -3  22   17.02    8.26
   8  -3 -23    4.88    5.18
   8   3 -23    8.37    5.90
  -8  -3  23   10.76    7.15
   8  -3 -24   38.44   10.06
   8   3 -24   42.24   10.70
  -8  -3  24   23.11   10.50
   8  -3 -25   16.67    7.72
   8   3 -25   13.64    7.29
  -8  -3  25   15.87    8.06
   8  -3 -26    0.92    5.32
   8   3 -26    5.40    6.30
  -8  -3  26    8.68    7.35
   8  -3 -27   -3.96    5.30
   8   3 -27   -1.87    4.55
  -8  -3  27    7.10    6.77
   8  -3 -28    0.59    4.57
   8   3 -28    2.39    6.28
  -8  -3  28    0.64    4.38
   8  -3 -29    2.15    5.71
   8   3 -29    4.88    4.78
  -8  -3  29    5.16    6.62
   8  -3 -30   13.26    7.11
   8   3 -30   17.87    8.04
  -8  -3  30   11.44    8.53
   8  -3 -31    1.34    4.78
   8   3 -31    3.52    5.26
   8  -3 -32   19.90    9.00
   8   3 -32   29.84    9.86
   8  -3 -33   -1.45    5.52
   8   3 -33   -1.28    5.12
   8  -3 -34    2.75    5.84
   8   3 -34    0.99    5.01
   8  -3 -35   -1.54    5.96
   8   3 -35    3.01    5.23
   8  -3 -36   21.34    9.04
  -8   4   1   67.95   15.01
   8  -4  -1   72.51   15.28
   8   4  -1  100.81   15.08
  -8   4   2   12.53    6.13
   8  -4  -2   24.44    6.41
   8  -4  -2   20.91    7.75
   8   4  -2   17.58    6.22
  -8   4   3   25.12    8.15
   8  -4  -3   25.02    7.92
   8   4  -3   29.15    7.27
  -8   4   4  129.09   23.83
   8  -4  -4  158.24   24.71
   8   4  -4  166.62   23.55
  -8   4   5   10.11    5.61
   8  -4  -5   14.15    6.84
   8   4  -5    8.56    5.16
  -8   4   6   54.13   12.24
   8  -4  -6   66.77   12.96
   8   4  -6   53.55   11.04
  -8   4   7  109.18   18.95
   8  -4  -7   83.42   17.64
   8   4  -7  121.39   18.14
  -8   4   8   39.10    9.96
   8  -4  -8   47.91   10.46
   8   4  -8   23.30    7.62
  -8   4   9   12.15    5.99
   8  -4  -9    4.32    4.83
  -8   4  10    0.49    4.13
   8  -4 -10    1.61    4.75
  -8   4  11   10.69    6.24
   8  -4 -11   10.76    6.39
  -8   4  12  119.37   21.23
   8  -4 -12  154.77   21.36
   8  -4 -12   96.34   19.84
  -8   4  13   30.29    9.52
   8  -4 -13   23.55    7.47
   8  -4 -13   17.89    7.43
   8   4 -13   25.49    7.77
   8  -4 -14   62.99   13.66
   8   4 -14   70.72   13.79
   8  -4 -15    0.66    3.45
   8   4 -15    9.30    5.59
  -8  -4  15    6.05    6.13
   8  -4 -16   15.05    6.81
   8   4 -16   16.54    6.99
  -8  -4  16    7.99    6.31
   8  -4 -17   21.70    7.77
   8   4 -17   25.14    8.55
  -8  -4  17   33.17    9.83
   8  -4 -18  110.42   17.90
   8   4 -18  103.02   17.72
  -8  -4  18   64.93   16.83
   8  -4 -19    9.18    5.90
   8   4 -19    6.26    6.02
  -8  -4  19    8.19    6.78
   8  -4 -20    9.20    6.64
   8   4 -20   40.94    9.72
  -8  -4  20    9.32    7.61
   8  -4 -21    1.34    5.02
   8   4 -21    1.22    4.60
  -8  -4  21    5.86    5.97
   8  -4 -22   24.12    8.27
   8   4 -22   24.36    9.21
  -8  -4  22   10.58    7.70
   8  -4 -23   10.85    6.33
   8   4 -23    9.55    6.30
  -8  -4  23   10.78    7.92
   8  -4 -24    7.91    5.55
   8   4 -24    6.31    5.85
  -8  -4  24   15.54    7.86
   8  -4 -25   -0.67    4.82
   8   4 -25    0.65    5.68
  -8  -4  25   -0.57    5.54
   8  -4 -26    3.55    5.77
   8   4 -26    3.91    5.56
  -8  -4  26   -3.84    6.66
   8  -4 -27    7.56    6.58
   8   4 -27   -0.08    4.44
  -8  -4  27    9.63    7.28
   8  -4 -28   12.94    6.74
   8   4 -28   12.61    6.67
  -8  -4  28    5.91    6.63
   8  -4 -29    6.49    6.12
   8   4 -29    3.78    5.31
  -8  -4  29   12.83    8.91
   8  -4 -30   -1.05    5.44
   8   4 -30    4.57    5.68
  -8  -4  30   -0.20    6.48
   8  -4 -31   -1.40    5.87
   8   4 -31   -1.57    5.25
  -8  -4  31    1.34    6.93
   8  -4 -32    7.25    5.69
   8   4 -32    4.87    7.39
  -8  -4  32   -2.54    7.86
   8  -4 -33   -0.88    7.07
   8   4 -33    6.95    6.10
   8  -4 -34   12.75    7.86
   8   4 -34   15.62    7.54
   8  -4 -35   -3.89    7.23
   8   4 -35   12.05    8.70
  -8   5   1   46.52   10.38
   8  -5  -1   41.05   10.19
   8   5  -1   26.97    8.05
  -8   5   2   46.45   10.17
   8  -5  -2   36.87   10.18
   8   5  -2   25.24    7.57
  -8   5   3   85.95   16.11
   8  -5  -3   84.84   16.22
   8   5  -3   85.80   14.83
  -8   5   4    9.18    5.96
   8  -5  -4   22.51    7.23
   8   5  -4   13.79    5.26
  -8   5   5   43.87   11.48
   8  -5  -5   56.00   12.41
   8   5  -5   60.62   11.37
  -8   5   6   99.06   18.05
   8  -5  -6   87.84   17.47
   8   5  -6  111.96   17.33
  -8   5   7    5.23    4.78
   8  -5  -7   -1.19    5.15
   8   5  -7    0.24    3.51
  -8   5   8   -0.19    4.56
   8  -5  -8    5.68    4.71
   8   5  -8    4.13    4.10
  -8  -5   8    9.03    6.85
  -8   5   9    1.91    4.87
  -8  -5   9   13.61    7.00
  -8  -5  10  174.92   27.72
  -8  -5  11   25.26    8.27
   8  -5 -12   -1.76    4.17
  -8  -5  12    3.40    5.01
   8  -5 -13   -1.30    4.55
   8   5 -13   -2.81    5.13
  -8  -5  13   -2.71    5.69
   8  -5 -14   14.67    6.81
   8   5 -14   14.21    6.43
  -8  -5  14    9.43    6.36
   8  -5 -15   39.69    9.69
   8   5 -15   35.37    9.45
  -8  -5  15   28.10    9.70
   8  -5 -16   66.66   13.70
   8   5 -16   60.48   13.72
  -8  -5  16   71.79   14.69
   8  -5 -17   12.16    5.99
   8   5 -17    9.91    6.08
  -8  -5  17    5.83    6.82
   8  -5 -18    6.96    5.41
   8   5 -18    7.80    5.54
  -8  -5  18    0.25    5.65
   8  -5 -19   15.08    6.98
   8   5 -19   46.38   10.36
  -8  -5  19   25.59    9.26
   8  -5 -20   33.43   10.12
   8   5 -20   42.90   10.58
  -8  -5  20   35.83   10.72
   8  -5 -21   27.81    9.18
   8   5 -21   44.60   11.07
  -8  -5  21   30.46    9.83
   8  -5 -22   18.51    7.71
   8   5 -22   18.24    7.97
  -8  -5  22   19.72    8.78
   8  -5 -23    3.59    4.89
   8   5 -23   -1.21    4.78
  -8  -5  23   -1.30    6.03
   8  -5 -24   13.91    7.21
   8   5 -24    6.82    6.14
  -8  -5  24    5.37    6.71
   8  -5 -25   24.83    8.75
   8   5 -25   25.32    8.42
  -8  -5  25    5.66    6.74
   8  -5 -26    9.37    6.36
   8   5 -26    0.74    5.34
  -8  -5  26    8.34    7.22
   8  -5 -27    2.75    4.64
   8   5 -27    1.02    3.65
  -8  -5  27    0.55    5.42
   8  -5 -28    2.41    5.47
   8   5 -28    0.84    4.78
  -8  -5  28   -2.60    6.04
   8  -5 -29   -1.54    5.08
   8   5 -29    5.22    7.51
  -8  -5  29    0.00    5.93
   8  -5 -30    9.84    6.92
   8   5 -30    7.01    6.71
  -8  -5  30    0.20    7.07
   8  -5 -31    4.15    6.85
   8   5 -31    6.29    6.23
  -8  -5  31    3.80    7.32
   8  -5 -32    9.14    7.28
   8   5 -32   11.46    7.28
  -8  -5  32   -0.96    7.07
   8  -5 -33    1.21    5.67
   8   5 -33    2.33    6.58
  -8  -5  33    0.80    5.55
   8  -5 -34   -1.04    6.06
   8   5 -34    0.34    6.34
  -8  -5  34   -2.00    6.08
   8  -5 -35   11.61    6.95
   8   5 -35    5.26    6.69
   8   6  -1  105.76   18.29
  -8  -6   1  132.79   20.25
   8   6  -2    8.82    5.31
  -8  -6   2  120.89   13.44
   8   6  -3   82.53   14.34
  -8  -6   3   76.37   15.17
   8   6  -4   41.82    9.13
  -8  -6   4   40.49   10.15
   8   6  -5   21.33    6.56
  -8  -6   5   23.58    7.64
   8   6  -6   36.60    8.40
  -8  -6   6   23.58    8.00
   8   6  -7   34.92    8.34
  -8  -6   7   23.26    7.94
   8   6  -8   29.46    8.14
  -8  -6   8   20.87    7.90
  -8  -6   9    0.21    4.67
  -8  -6  10    2.48    4.63
   8  -6 -11   20.53    6.70
  -8  -6  11   15.29    6.69
   8  -6 -12   12.11    5.92
  -8  -6  12   28.62    8.15
   8  -6 -13   19.85    7.35
   8   6 -13   24.91    8.30
  -8  -6  13   20.46    7.56
   8  -6 -14   38.07   10.12
   8   6 -14   53.29   11.14
  -8  -6  14   35.25   10.47
   8  -6 -15   22.38    7.40
   8   6 -15   -2.07    4.29
  -8  -6  15   20.93    8.46
   8  -6 -16    3.16    4.26
   8   6 -16    8.69    5.73
  -8  -6  16    7.61    6.86
   8  -6 -17   70.20   14.27
   8   6 -17   74.00   14.67
  -8  -6  17   69.81   15.59
   8  -6 -18   33.47    8.99
   8   6 -18   13.51    6.51
  -8  -6  18   21.74    8.75
   8  -6 -19   24.37    7.63
   8   6 -19    2.01    5.63
  -8  -6  19   19.61    7.63
   8  -6 -20    1.68    4.26
   8   6 -20    5.52    5.42
  -8  -6  20   -2.59    5.36
   8  -6 -21    1.25    5.86
   8   6 -21   -0.56    4.27
  -8  -6  21    1.29    5.68
   8  -6 -22    7.86    5.72
   8   6 -22    3.15    5.59
  -8  -6  22    6.93    6.24
   8  -6 -23   43.54   10.93
   8   6 -23   33.29   10.50
  -8  -6  23   33.16   10.81
   8  -6 -24    2.35    5.70
   8   6 -24   -0.89    4.97
  -8  -6  24    5.82    6.26
   8  -6 -25    9.88    7.09
   8   6 -25   15.72    7.56
  -8  -6  25   13.92    7.82
   8  -6 -26   -1.85    5.25
   8   6 -26    4.10    6.01
  -8  -6  26    2.16    5.78
   8  -6 -27   12.11    7.48
   8   6 -27   16.58    7.57
  -8  -6  27   33.12   10.43
   8  -6 -28    7.20    6.47
   8   6 -28   16.85    7.88
  -8  -6  28   -0.96    6.49
   8  -6 -29    4.94    6.93
   8   6 -29   11.61    7.41
  -8  -6  29   14.55    8.60
   8  -6 -30    5.08    5.76
   8   6 -30    2.54    5.60
  -8  -6  30    3.52    7.81
   8  -6 -31    0.10    4.89
   8   6 -31   -1.77    4.96
  -8  -6  31   -0.21    6.60
   8  -6 -32    2.58    5.75
   8   6 -32   -1.70    6.38
  -8  -6  32   -3.02    7.59
   8  -6 -33   14.26    8.01
   8   6 -33   15.27    8.02
  -8  -6  33   12.15    9.40
   8  -6 -34    5.98    6.13
   8   6 -34    3.87    5.93
  -8  -6  34   14.08    8.25
   8  -6 -35    3.88    7.46
  -8  -6  35    1.20    7.26
   8   7  -1  136.20   17.29
  -8  -7   1   65.30   15.77
   8   7  -2   -1.86    3.95
  -8  -7   2    0.85    4.50
   8   7  -3   41.25    9.26
  -8  -7   3   38.06    9.55
   8   7  -4    2.36    3.61
  -8  -7   4   -1.17    4.11
   8   7  -5   90.98   15.41
  -8  -7   5   83.84   16.04
   8   7  -6   11.24    5.20
  -8  -7   6   18.68    6.51
   8   7  -7   -0.62    3.31
  -8  -7   7    5.42    5.22
   8   7  -8    2.62    4.16
  -8  -7   8    1.58    4.41
  -8  -7   9   51.50   11.21
  -8  -7  10    0.43    3.80
   8  -7 -11   53.23   11.74
  -8  -7  11   61.15   12.64
   8  -7 -12    6.38    5.16
  -8  -7  12    2.16    5.33
   8  -7 -13   20.54    7.23
   8   7 -13   17.54    7.10
  -8  -7  13   18.61    7.85
   8  -7 -14   15.50    6.63
   8   7 -14   20.10    7.18
  -8  -7  14   10.33    6.23
   8   7 -15   74.37   14.76
  -8  -7  15   72.16   15.50
   8  -7 -16   13.78    6.58
   8   7 -16    5.24    4.73
  -8  -7  16   11.76    6.33
   8  -7 -17    3.50    4.79
   8   7 -17   11.34    6.55
  -8  -7  17    4.05    6.83
   8  -7 -18   -2.20    5.72
   8   7 -18   -2.56    4.56
  -8  -7  18   -2.93    5.90
   8  -7 -19   -0.71    4.55
   8   7 -19    5.89    5.45
  -8  -7  19   -0.00    5.29
   8  -7 -20    1.44    4.35
   8   7 -20   13.96    6.33
  -8  -7  20    3.60    6.03
   8  -7 -21   41.95   11.03
   8   7 -21   27.59    9.71
   8  -7 -22    1.49    5.06
   8   7 -22    2.63    5.03
  -8  -7  22    4.20    6.56
   8  -7 -23    0.07    3.95
   8   7 -23    0.17    4.95
  -8  -7  23   -3.99    7.18
   8  -7 -24   -2.72    5.00
   8   7 -24    5.20    5.44
  -8  -7  24   -1.85    6.51
   8  -7 -25   15.39    7.33
   8   7 -25   19.98    8.21
  -8  -7  25   16.69    7.22
   8  -7 -26    3.86    4.81
   8   7 -26    4.55    5.09
  -8  -7  26    5.16    6.69
   8  -7 -27   16.88    7.60
   8   7 -27    4.83    6.71
  -8  -7  27   19.48    8.45
   8  -7 -28   -0.80    5.73
   8   7 -28    2.88    5.61
  -8  -7  28   -2.60    5.91
   8  -7 -29    0.69    5.99
   8   7 -29   -0.09    4.79
  -8  -7  29    2.95    6.65
   8  -7 -30   -3.32    6.21
   8   7 -30    5.26    7.20
  -8  -7  30   -2.55    6.22
   8  -7 -31    9.81    7.06
   8   7 -31   18.41    8.79
  -8  -7  31   16.02    8.53
   8  -7 -32    0.05    6.02
   8   7 -32    1.74    4.82
  -8  -7  32    0.70    4.99
   8  -7 -33    3.01    6.28
   8   7 -33   -3.70    6.60
  -8  -7  33   -4.90    7.95
   8  -7 -34   -1.86    5.82
   8   7 -34   -0.87    5.40
  -8  -7  34   -0.41    4.99
   8  -7 -35   -2.64    6.51
  -8  -7  35    1.73    7.09
  -8  -7  36   -0.09    6.96
  -8  -7  37   -2.33    7.41
   8   8  -1   81.19   14.94
  -8  -8   1   99.85   16.40
   8   8  -2   -1.09    3.43
  -8  -8   2    2.11    3.76
   8   8  -3   28.07    7.38
  -8  -8   3   28.70    7.92
   8   8  -4   27.26    7.16
  -8  -8   4   23.45    6.95
   8   8  -5    2.97    3.97
  -8  -8   5    2.63    4.64
   8   8  -6    1.66    4.23
  -8  -8   6   -1.58    4.30
   8   8  -7  125.96   20.39
  -8  -8   7  125.36   20.82
   8   8  -8    3.43    4.62
  -8  -8   8    2.03    4.24
  -8  -8   9   14.49    6.64
   8  -8 -10   13.07    6.26
  -8  -8  10    1.64    4.84
   8  -8 -11    2.86    4.58
  -8  -8  11    4.17    6.19
   8  -8 -12    3.01    4.54
  -8  -8  12    9.06    5.18
   8  -8 -13   40.70   10.22
   8   8 -13   40.86   10.46
  -8  -8  13   50.84   11.72
   8  -8 -14    1.70    4.63
   8   8 -14   -0.15    4.95
  -8  -8  14   -0.70    4.50
   8  -8 -15   19.68    6.88
   8   8 -15   14.83    6.37
  -8  -8  15   14.37    7.00
   8  -8 -16   -3.05    4.83
   8   8 -16    2.98    4.68
  -8  -8  16    4.36    4.55
   8  -8 -17   34.35    8.64
   8   8 -17   13.80    6.82
  -8  -8  17   31.92   10.01
   8  -8 -18    7.97    5.86
   8   8 -18    4.13    5.24
  -8  -8  18   -0.52    5.92
   8  -8 -19    5.10    5.77
   8   8 -19   13.13    6.68
  -8  -8  19   11.42    6.70
   8  -8 -20   -1.97    3.97
   8   8 -20    0.77    4.25
  -8  -8  20   -0.58    4.62
   8  -8 -21   -1.47    5.19
   8   8 -21   -0.25    4.81
  -8  -8  21    1.77    5.03
   8  -8 -22    1.83    5.29
   8   8 -22    1.61    5.39
  -8  -8  22    1.71    5.36
   8  -8 -23   14.93    7.54
   8   8 -23   48.59   11.19
  -8  -8  23   24.11    9.57
   8  -8 -24   18.36    7.29
   8   8 -24    7.59    5.98
  -8  -8  24    1.88    5.77
   8  -8 -25    9.58    6.39
   8   8 -25   12.47    6.82
  -8  -8  25    7.02    7.26
   8  -8 -26   -1.77    5.33
   8   8 -26   -1.53    5.28
  -8  -8  26   -0.15    5.06
   8  -8 -27   12.24    7.43
   8   8 -27    3.86    5.29
  -8  -8  27    5.71    6.77
   8  -8 -28    0.96    5.19
   8   8 -28    3.62    5.35
  -8  -8  28   -0.92    5.45
   8  -8 -29   15.24    7.81
   8   8 -29   10.12    6.77
  -8  -8  29   15.93    9.55
   8  -8 -30    1.75    5.51
   8   8 -30    0.49    4.29
  -8  -8  30    3.81    5.89
   8  -8 -31    7.62    6.54
   8   8 -31    3.89    6.94
  -8  -8  31   -0.34    4.71
   8  -8 -32    0.24    6.23
   8   8 -32    3.45    5.97
  -8  -8  32    0.80    6.39
   8  -8 -33    1.71    5.10
   8   8 -33    4.05    6.18
  -8  -8  33    0.00    6.47
   8  -8 -34   -1.74    6.20
   8   8 -34   -2.69    6.18
  -8  -8  34    2.73    7.77
   8  -8 -35    1.12    6.51
   8   9  -1  105.35   16.56
  -8  -9   1   88.46   16.56
   8   9  -2   -0.26    3.38
  -8  -9   2    3.34    4.72
   8   9  -3   43.84   10.03
  -8  -9   3   53.18   10.98
   8   9  -4    8.17    5.18
  -8  -9   4    9.60    5.72
   8   9  -5   61.84   11.60
  -8  -9   5   51.27   11.24
   8   9  -6    1.81    3.06
  -8  -9   6    0.71    4.28
   8   9  -7    6.51    4.59
  -8  -9   7    0.50    4.64
   8   9  -8    0.05    3.41
  -8  -9   8   -0.17    3.96
   8  -9  -9   10.07    5.64
  -8  -9   9   11.38    5.80
   8  -9 -10    3.87    4.62
  -8  -9  10   10.58    5.99
   8  -9 -11   90.90   17.14
  -8  -9  11   99.93   17.53
   8  -9 -12    0.52    3.88
  -8  -9  12    2.62    3.76
   8  -9 -13   -1.91    4.35
   8   9 -13   -0.11    2.70
  -8  -9  13   -0.70    4.71
   8  -9 -14    4.91    4.88
   8   9 -14    0.78    4.31
  -8  -9  14    4.83    5.82
   8  -9 -15   48.79   11.36
   8   9 -15   59.11   12.43
  -8  -9  15   43.02   11.59
   8  -9 -16    0.72    3.66
   8   9 -16    8.38    5.37
  -8  -9  16    8.56    5.59
   8  -9 -17    0.69    4.30
   8   9 -17   -0.09    4.32
  -8  -9  17    0.60    4.39
   8  -9 -18    8.38    5.42
   8   9 -18    9.96    6.17
  -8  -9  18    8.40    5.92
   8  -9 -19   13.07    6.69
   8   9 -19    9.42    7.01
  -8  -9  19   23.66    8.50
   8  -9 -20    4.05    4.52
   8   9 -20    4.09    5.47
  -8  -9  20   -2.64    6.58
   8  -9 -21    9.53    6.62
   8   9 -21   13.86    6.90
  -8  -9  21   15.10    6.75
   8  -9 -22    2.58    5.54
   8   9 -22    0.94    4.93
  -8  -9  22    7.37    7.83
   8  -9 -23    0.19    4.24
   8   9 -23   -1.78    5.06
  -8  -9  23   -2.77    5.32
   8  -9 -24   -1.52    4.87
   8   9 -24   -1.93    5.19
  -8  -9  24    1.62    5.12
   8  -9 -25   19.64    8.22
   8   9 -25    9.64    6.10
  -8  -9  25   11.30    8.05
   8  -9 -26    1.61    5.51
   8   9 -26   -1.73    5.50
  -8  -9  26    5.21    7.66
   8  -9 -27   -0.41    4.88
   8   9 -27   -0.32    5.70
  -8  -9  27   -1.37    6.36
   8  -9 -28   -0.46    4.85
   8   9 -28    0.02    5.19
  -8  -9  28    1.20    5.18
   8  -9 -29    2.44    5.62
   8   9 -29   -5.16    7.45
  -8  -9  29    4.49    6.17
   8  -9 -30   -2.13    5.50
   8   9 -30    2.36    5.43
  -8  -9  30    0.18    7.52
   8  -9 -31    7.55    6.50
   8   9 -31    6.30    6.44
  -8  -9  31    3.98    6.86
   8  -9 -32    3.31    5.34
   8   9 -32   -2.51    6.12
  -8  -9  32    0.30    7.44
   8   9 -33   -2.16    5.00
  -8 -10   1   27.15    7.74
  -8 -10   2    1.12    4.10
  -8 -10   3   52.86   11.32
  -8 -10   4    9.11    5.42
  -8 -10   6   -0.35    4.50
  -8 -10   7   80.43   14.89
  -8 -10   8    0.29    4.70
   8 -10  -9   17.00    6.46
  -8 -10   9    9.53    5.27
   8 -10 -10    1.50    3.11
  -8 -10  10   -0.87    4.32
   8 -10 -11    4.29    4.97
  -8 -10  11    2.64    4.68
   8 -10 -12   -1.42    4.65
  -8 -10  12    1.09    5.22
   8 -10 -13   55.44   11.44
   8  10 -13   58.95   11.76
  -8 -10  13   34.21   10.39
   8 -10 -14    3.73    4.51
   8  10 -14    0.29    3.23
  -8 -10  14   -0.05    3.45
   8 -10 -15   10.65    5.69
   8  10 -15    6.13    4.76
  -8 -10  15    2.15    6.44
   8 -10 -16    1.09    4.79
   8  10 -16    0.37    3.74
  -8 -10  16   -2.19    5.26
   8 -10 -17   81.07   13.66
   8  10 -17   53.42   12.50
  -8 -10  17   35.24   11.46
   8 -10 -18   -0.12    3.69
   8  10 -18   -0.37    4.23
  -8 -10  18   -2.83    4.83
   8 -10 -19   24.82    7.66
   8  10 -19    9.27    5.84
  -8 -10  19   16.86    7.89
   8 -10 -20   -0.28    4.18
   8  10 -20    1.07    4.35
  -8 -10  20    3.18    6.36
   8 -10 -21    7.55    6.22
   8  10 -21    1.64    4.56
  -8 -10  21   10.67    5.94
   8 -10 -22   -0.57    5.54
   8  10 -22    5.59    5.79
  -8 -10  22   -2.23    5.48
   8  10 -23    6.22    6.62
  -8 -10  23   30.41    9.96
   8  10 -24    1.29    4.54
  -8 -10  24   -1.09    5.45
   8  10 -25    1.20    6.10
  -8 -10  25   -0.20    5.87
   8  10 -26   -1.01    5.39
  -8 -10  26    1.66    6.16
   8  10 -27   -2.59    5.04
  -8 -10  27   -1.32    7.70
   8  10 -28    2.52    5.46
  -8 -10  28    2.38    6.13
   8  10 -29   12.05    7.87
  -8 -10  29    5.42    7.10
   8  10 -30   -1.48    5.59
   8  10 -31   -1.25    4.80
   8  10 -32   -3.50    5.65
   8  10 -33    2.30    5.05
  -8 -11   1   48.07   10.22
  -8 -11   2    6.93    4.55
  -8 -11   3    8.71    5.12
  -8 -11   4    6.16    4.56
  -8 -11   5   38.99    9.48
  -8 -11   6    2.30    4.18
  -8 -11   7    4.21    4.82
  -8 -11   8    4.09    4.75
  -8 -11   9   35.68   10.03
  -8 -11  10   -0.27    3.51
  -8 -11  11   22.91    7.87
  -8 -11  12    8.14    5.59
  -8 -11  13    2.72    5.67
  -8 -11  14    1.57    4.66
  -8 -11  15   17.62    8.02
  -8 -11  16   -2.06    5.29
  -8 -11  17    4.20    5.23
  -8 -11  18    6.07    6.21
  -8 -11  19   24.70    8.96
  -8 -11  20   -1.58    5.27
  -8 -11  21    4.38    6.01
  -8 -11  22    3.57    6.45
  -8 -11  23    1.42    6.24
  -8 -11  24   -0.85    5.51
  -8 -11  25   22.01    9.20
  -8 -11  26   -2.87    5.66
  -8 -12   1    6.58    4.60
  -8 -12   2   -0.11    3.31
  -8 -12   3   67.60   12.96
  -8 -12   4    1.72    4.86
  -8 -12   5    5.02    4.54
  -8 -12   6    2.75    4.84
  -8 -12   7   32.39    8.89
  -8 -12   8   13.78    6.26
  -8 -12   9   19.43    7.34
  -8 -12  10   -2.97    4.89
  -8 -12  11    3.74    4.01
  -8 -12  12    4.68    4.65
  -8 -12  13   11.99    6.65
  -8 -12  14   -0.36    4.50
  -8 -12  15    3.90    4.81
  -8 -12  16    1.64    5.77
  -8 -12  17   -0.74    5.58
  -8 -12  18    6.28    5.49
  -8 -12  19   17.29    7.95
  -8 -12  20   -0.97    5.17
  -8 -12  21   -2.85    5.95
  -8 -12  22   -0.79    5.14
  -8 -12  23    6.11    6.29
  -8 -13   1    3.94    4.59
  -8 -13   2    0.60    4.56
  -8 -13   3   -1.65    4.09
  -8 -13   4   21.11    6.74
  -8 -13   5   26.60    7.81
  -8 -13   6    3.35    4.56
  -8 -13   7    4.02    4.12
  -8 -13   8    4.22    4.52
  -8 -13   9    1.09    3.78
  -8 -13  10    8.09    5.42
  -8 -13  11   17.24    6.85
  -8 -13  12    0.08    4.06
  -8 -13  13   -0.24    4.85
  -8 -13  14   -0.37    4.65
  -8 -13  15    7.08    6.37
  -8 -13  16   -1.69    4.19
  -8 -13  17    9.77    6.98
  -8 -13  18    1.78    4.69
  -8 -13  19   -0.39    5.09
  -8 -13  20    6.48    6.78
  -8 -14   1   17.98    6.52
  -8 -14   2   17.32    6.32
  -8 -14   3    7.27    4.80
  -8 -14   4   -1.52    4.88
  -8 -14   5   -0.11    3.65
  -8 -14   6    0.60    4.10
  -8 -14   7    9.45    5.31
  -8 -14   8   16.80    6.55
  -8 -14   9    3.58    4.93
  -8 -14  10   -0.46    3.59
  -8 -14  11    0.64    4.11
  -8 -14  12    4.16    4.57
  -8 -14  13    6.12    4.72
  -8 -14  14    2.34    4.46
  -8 -14  15    1.64    4.37
  -8 -14  16    1.33    4.33
  -8 -15   1    6.55    4.66
  -8 -15   2   -0.79    4.06
  -8 -15   3    2.43    4.25
  -8 -15   4    2.08    3.94
  -8 -15   5    7.88    5.38
  -8 -15   6   -0.62    3.87
  -8 -15   7    1.76    4.32
  -8 -15   8    0.68    4.04
  -8 -15   9   -1.55    4.16
  -8 -15  10    2.66    4.54
  -8 -15  11    2.53    4.82
  -8 -15  12   -1.02    4.79
  -8 -16   1    4.47    4.27
  -8 -16   2   -0.91    3.86
  -8 -16   3    0.73    3.30
  -8 -16   4   -0.04    4.02
  -8 -16   5   -0.54    3.37
  -8 -16   6    2.21    3.74
  -7   0   1 1087.82  116.66
  -7   0   1  875.10  117.31
   7   0  -1  759.90  115.67
   7   0  -1  896.35  117.06
  -7   0   2   -1.89    4.53
   7   0  -2   -1.49    2.91
   7   0  -2   -0.02    3.60
  -7   0   3    9.73    5.13
   7   0  -3    5.87    3.87
   7   0  -3   -0.57    4.54
  -7   0   4    0.93    4.39
   7   0  -4    1.14    3.51
   7   0  -4    0.36    3.88
  -7   0   5   49.09   10.40
   7   0  -5   43.79    9.24
   7   0  -5   45.22   10.06
  -7   0   6   -0.27    3.77
   7   0  -6    0.48    2.83
   7   0  -6   -1.06    4.41
   7   0  -7  357.93   47.86
   7   0  -7  335.88   48.10
  -7   0   8    0.46    3.82
   7   0  -8    2.91    3.03
   7   0  -8    1.46    3.78
  -7   0   9   19.31    7.15
   7   0  -9   32.85    7.50
   7   0  -9   21.01    6.94
  -7   0  10    0.98    3.75
   7   0 -10   -0.08    3.29
   7   0 -10    0.54    3.91
  -7   0  11  360.64   46.96
   7   0 -11  294.26   45.17
   7   0 -11  331.20   45.72
  -7   0  12   -2.76    4.91
   7   0 -12   -1.15    4.33
   7   0 -12    2.29    4.11
  -7   0  13  124.69   21.79
   7   0 -13  137.48   21.64
  -7   0  14   -0.65    4.14
   7   0 -14    1.04    3.87
  -7   0  15    9.01    5.88
   7   0 -15    4.20    4.41
  -7   0  16   -0.26    4.02
  -7   0  17  599.75   76.42
   7   0 -17  514.06   74.34
  -7   0  18   -0.12    5.24
   7   0 -18   -0.00    3.72
  -7   0  19   22.76    8.83
   7   0 -19   23.55    7.95
  -7   0  20    0.01    5.45
   7   0 -20   -2.44    4.58
  -7   0  21   11.78    7.12
   7   0 -21   14.02    6.51
  -7   0  22    4.66    5.83
   7   0 -22   -1.01    2.48
   7   0 -23   52.17   12.44
  -7   0  24   -2.67    6.60
   7   0 -24    1.61    5.54
  -7   0  25   -0.86    4.98
   7   0 -25   -1.49    5.54
  -7   0  26    5.15    6.16
   7   0 -26    0.96    5.71
   7   0 -27   86.45   17.79
   7   0 -28   -2.16    6.28
   7   0 -29   20.76    8.70
   7   0 -30    2.76    3.38
   7   0 -31   14.21    8.02
   7   0 -32   -1.93    4.80
   7   0 -33   37.15   11.51
   7   0 -34    0.76    5.77
   7   0 -35    0.87    5.65
   7   0 -36    3.39    6.18
   7   0 -37   14.62    7.82
  -7   1   1    2.73    4.10
   7  -1  -1    2.35    3.31
   7  -1  -1   -1.55    4.01
   7   1  -1    0.47    3.05
   7   1  -1   -0.65    3.56
  -7  -1   1    3.81    3.35
  -7  -1   1   -0.47    4.00
  -7   1   2   53.24   11.84
   7  -1  -2   52.72   10.80
   7  -1  -2   66.64   12.43
   7   1  -2   54.49   10.87
   7   1  -2   66.45   12.08
  -7  -1   2   73.99   11.40
  -7  -1   2   55.88   11.88
  -7   1   3  261.43   38.85
   7  -1  -3  222.02   37.41
   7  -1  -3  305.20   39.29
   7   1  -3  293.54   38.25
   7   1  -3  267.16   38.48
  -7  -1   3  285.62   37.79
  -7  -1   3  289.55   39.29
  -7   1   4    1.99    3.78
   7  -1  -4   -0.57    2.89
   7  -1  -4   -1.33    3.74
   7   1  -4   -0.75    2.71
   7   1  -4   -2.36    4.29
  -7  -1   4    1.74    4.30
  -7   1   5  110.54   17.82
   7  -1  -5  101.24   16.70
   7  -1  -5  111.07   17.63
   7   1  -5  120.61   17.28
   7   1  -5   84.92   16.51
  -7  -1   5   92.19   17.10
  -7   1   6   -1.43    4.75
   7  -1  -6    1.88    2.94
   7  -1  -6    5.15    4.74
   7   1  -6    2.14    2.87
   7   1  -6    1.34    3.90
  -7  -1   6   -1.05    3.95
  -7   1   7   66.22   11.56
   7  -1  -7   46.37    9.52
   7  -1  -7   33.86    9.55
   7   1  -7   49.23    9.74
   7   1  -7   55.43   10.47
  -7  -1   7   41.52   10.27
  -7   1   8   12.82    6.51
   7  -1  -8   21.98    6.38
   7  -1  -8   30.50    7.82
   7   1  -8   21.39    6.27
   7   1  -8   31.89    7.70
  -7  -1   8   19.48    6.80
  -7   1   9  348.83   50.98
   7  -1  -9  325.67   49.81
   7  -1  -9  408.54   51.19
   7   1  -9  365.69   50.28
   7   1  -9  396.82   50.75
  -7  -1   9  355.55   51.02
  -7   1  10   23.03    7.60
   7  -1 -10   26.69    6.96
   7  -1 -10   14.52    6.43
   7   1 -10   27.63    7.61
   7   1 -10   28.49    7.53
  -7  -1  10   15.47    6.90
  -7   1  11  101.88   18.24
   7  -1 -11  152.99   19.00
   7  -1 -11  100.95   17.53
   7   1 -11   74.93   16.26
   7   1 -11   97.12   17.09
  -7  -1  11  112.56   18.41
  -7   1  12    0.99    3.99
   7  -1 -12   -0.15    3.80
   7  -1 -12   -1.49    3.33
   7   1 -12    0.11    3.60
  -7  -1  12   -0.76    4.31
  -7   1  13  181.44   28.87
   7  -1 -13  174.07   28.00
  -7  -1  13  202.87   29.45
  -7   1  14   11.02    6.69
   7  -1 -14   12.92    5.75
  -7  -1  14    5.10    4.72
  -7   1  15  152.12   25.41
   7  -1 -15  162.18   24.93
  -7  -1  15  146.84   25.17
  -7   1  16   53.51   12.36
   7  -1 -16   46.46   11.11
  -7  -1  16   51.19   12.02
  -7   1  17   23.98    9.18
   7  -1 -17   35.93    9.24
   7  -1 -17   35.73    9.62
  -7  -1  17   30.70    9.45
  -7   1  18    0.48    4.92
   7  -1 -18   -2.19    5.14
   7   1 -18    0.40    4.84
  -7  -1  18    4.19    5.90
  -7   1  19  228.71   31.23
   7  -1 -19  202.24   29.09
   7   1 -19  164.13   28.05
  -7  -1  19  148.22   28.46
  -7   1  20    6.36    6.51
   7  -1 -20    7.66    5.35
   7   1 -20    7.77    6.39
  -7  -1  20    3.69    6.14
  -7   1  21   58.79   16.87
   7  -1 -21   98.24   17.74
   7   1 -21  135.80   19.48
  -7  -1  21   92.17   18.47
  -7   1  22    1.42    6.22
   7  -1 -22    2.42    5.28
   7   1 -22    1.68    4.88
  -7  -1  22    2.08    5.56
  -7   1  23   47.08   12.45
   7  -1 -23   34.11   10.44
   7   1 -23   46.57   11.20
  -7  -1  23   37.62   12.28
  -7   1  24   38.37   10.70
   7  -1 -24    7.25    6.63
   7   1 -24   18.62    7.76
   7  -1 -25   83.41   16.98
   7   1 -25   72.92   16.00
   7  -1 -26   -1.48    5.40
   7   1 -26    2.94    4.69
   7  -1 -27   10.79    5.99
   7   1 -27    3.36    5.82
   7  -1 -28   -0.75    4.63
   7   1 -28   -0.07    5.03
  -7  -1  28   -2.63    6.17
   7  -1 -29   63.76   14.44
   7   1 -29   59.12   14.06
   7  -1 -30   -3.62    6.63
   7   1 -30   -2.18    6.85
   7  -1 -31   23.09    9.97
   7   1 -31   33.54   10.17
   7  -1 -32    2.02    4.78
   7   1 -32    8.11    6.52
   7  -1 -33   -2.17    6.09
   7   1 -33    5.61    6.58
   7  -1 -34   -1.74    4.94
   7   1 -34   -3.55    6.92
   7  -1 -35   19.77    8.45
   7   1 -35   22.75   10.16
   7  -1 -36   -2.54    5.62
   7   1 -36   -1.41    5.16
   7  -1 -37   -0.08    5.36
   7   1 -37   11.71    7.34
  -7   2   1   22.00    7.96
   7  -2  -1   38.97    8.12
   7  -2  -1   31.70    8.88
   7   2  -1   33.89    7.86
   7   2  -1   38.87    8.25
  -7  -2   1   36.41    7.70
  -7  -2   1   41.21    9.21
  -7   2   2   60.96   11.89
   7  -2  -2   48.12   10.19
   7  -2  -2   63.50   12.02
   7   2  -2   70.20   11.08
   7   2  -2   74.70   12.01
  -7  -2   2   43.30    9.65
  -7  -2   2   47.20   10.99
  -7   2   3    9.63    5.27
   7  -2  -3   13.86    4.81
   7  -2  -3    5.06    4.96
   7   2  -3    7.85    3.63
   7   2  -3    3.12    4.18
  -7  -2   3    8.75    4.24
  -7  -2   3    8.71    5.05
  -7   2   4   11.13    5.52
   7  -2  -4    8.97    4.40
   7  -2  -4   12.42    5.77
   7   2  -4    6.46    3.62
   7   2  -4    3.26    4.29
  -7  -2   4    4.84    4.44
  -7   2   5  336.90   43.98
   7  -2  -5  235.51   41.62
   7  -2  -5  386.38   44.54
   7   2  -5  329.44   42.75
   7   2  -5  304.97   42.87
  -7  -2   5  307.88   43.43
  -7   2   6   13.45    5.97
   7  -2  -6   16.50    5.26
   7  -2  -6   20.21    6.54
   7   2  -6   18.41    5.45
   7   2  -6   13.44    5.48
  -7  -2   6   15.10    6.37
  -7   2   7  342.24   41.76
   7  -2  -7  299.34   40.02
   7  -2  -7  333.42   41.29
   7   2  -7  215.51   38.85
  -7  -2   7  284.76   40.68
  -7   2   8    7.91    5.10
   7  -2  -8    3.82    3.64
   7  -2  -8    3.05    4.46
   7   2  -8    4.12    4.53
  -7  -2   8    6.58    5.10
  -7   2   9   53.31   12.72
   7  -2  -9   77.91   13.22
   7  -2  -9   82.48   13.85
   7   2  -9   85.71   13.77
  -7  -2   9   55.66   12.75
  -7   2  10   36.34    8.25
   7  -2 -10   22.25    6.12
   7  -2 -10   14.10    5.94
   7   2 -10   18.09    5.52
  -7  -2  10   -0.37    3.90
  -7   2  11  187.96   27.45
   7  -2 -11  210.72   26.97
   7  -2 -11  147.89   25.87
   7   2 -11  172.26   26.15
  -7  -2  11  146.54   26.16
  -7   2  12   39.56   11.11
   7  -2 -12   81.59   12.71
   7  -2 -12   41.93   10.62
   7   2 -12   45.56   10.65
  -7  -2  12   71.33   12.74
  -7   2  13   94.70   17.06
   7  -2 -13   79.91   16.00
  -7  -2  13   96.17   16.97
  -7   2  14   -0.17    4.89
   7  -2 -14   12.47    5.83
  -7  -2  14    0.27    4.63
  -7   2  15   20.58    8.36
   7  -2 -15   38.35    9.48
  -7  -2  15   34.76    9.42
  -7   2  16   83.81   17.25
   7  -2 -16   80.48   16.37
  -7  -2  16  110.88   18.18
  -7   2  17   76.73   16.55
   7  -2 -17   83.17   15.42
   7  -2 -17   99.44   16.71
   7   2 -17   65.11   14.72
  -7  -2  17   90.21   16.79
  -7   2  18   56.40   13.16
   7  -2 -18   56.33   12.43
   7  -2 -18   66.43   13.01
   7   2 -18   51.65   11.81
  -7  -2  18   44.03   12.10
  -7   2  19    3.11    5.89
   7  -2 -19    4.01    5.81
   7  -2 -19   -0.22    4.57
   7   2 -19    1.32    4.97
  -7  -2  19   -1.17    5.60
  -7   2  20   16.70    7.95
   7  -2 -20    5.45    5.86
   7  -2 -20   10.94    6.70
   7   2 -20    2.37    5.60
  -7   2  21   98.52   18.30
   7  -2 -21   82.31   16.03
   7   2 -21   63.80   14.68
   7  -2 -22    4.10    5.15
   7   2 -22   22.56    7.65
   7  -2 -23   59.51   12.73
   7   2 -23   45.86   12.53
   7  -2 -24   -2.30    5.27
   7   2 -24   -2.83    5.84
   7  -2 -25    5.42    5.79
   7   2 -25   11.45    7.27
  -7  -2  25   13.93    7.45
   7  -2 -26    1.64    5.46
   7   2 -26    3.18    6.04
  -7  -2  26    1.80    5.76
   7  -2 -27   30.43   10.32
   7   2 -27   29.82   10.53
  -7  -2  27   23.47    9.78
   7  -2 -28    5.83    7.18
   7   2 -28   13.17    7.26
  -7  -2  28    3.55    5.06
   7  -2 -29   10.32    7.16
   7   2 -29   10.78    6.07
  -7  -2  29   15.58    8.57
   7  -2 -30    1.02    5.61
   7   2 -30    6.89    5.78
  -7  -2  30   -1.91    5.08
   7  -2 -31   11.52    6.78
   7   2 -31    4.21    6.15
   7  -2 -32    2.79    6.18
   7   2 -32   -1.16    6.29
   7  -2 -33   11.68    8.84
   7   2 -33   32.47   10.33
   7  -2 -34    1.46    4.91
   7   2 -34   -4.52    6.76
   7  -2 -35    5.24    6.26
   7   2 -35   -1.45    5.42
   7  -2 -36    3.85    7.23
   7   2 -36   -0.07    5.78
   7  -2 -37    4.32    6.17
  -7   3   1    1.50    3.97
   7  -3  -1   -1.02    3.29
   7  -3  -1   -0.44    3.50
   7   3  -1    0.51    2.82
  -7  -3   1    0.42    2.26
  -7  -3   1   -0.38    3.50
  -7   3   2  163.69   26.83
   7  -3  -2  164.09   25.86
   7  -3  -2  178.54   27.17
   7   3  -2  209.87   26.56
  -7  -3   2  168.76   25.48
  -7  -3   2  183.93   27.00
  -7   3   3   59.14   11.65
   7  -3  -3   65.26   10.91
   7  -3  -3   51.24   11.20
   7   3  -3   53.14   10.24
  -7  -3   3   48.09    9.60
  -7  -3   3   45.34   10.57
  -7   3   4    6.43    4.92
   7  -3  -4    9.95    4.77
   7  -3  -4    5.01    4.82
   7   3  -4    9.69    4.34
  -7  -3   4   13.74    4.38
  -7  -3   4    0.81    4.30
  -7   3   5  107.49   19.07
   7  -3  -5  113.14   18.32
   7  -3  -5  195.36   21.75
   7   3  -5  118.52   18.34
  -7  -3   5   84.91   18.12
  -7   3   6   24.09    7.49
   7  -3  -6   28.51    6.97
   7  -3  -6   23.22    7.09
   7   3  -6   22.24    6.28
  -7  -3   6   28.18    7.70
  -7   3   7    4.97    4.72
   7  -3  -7    5.68    3.60
   7  -3  -7    1.10    3.84
   7   3  -7    4.97    4.10
  -7  -3   7    1.72    3.58
  -7   3   8    1.24    3.87
   7  -3  -8   -0.89    3.32
   7  -3  -8   -0.11    3.52
   7   3  -8   -1.15    2.91
  -7  -3   8   -2.41    4.18
  -7   3   9  252.45   39.29
   7  -3  -9  282.04   38.81
   7  -3  -9  263.93   39.15
   7   3  -9  283.51   38.89
  -7  -3   9  280.57   39.62
  -7   3  10  104.29   17.61
   7  -3 -10   75.44   15.47
   7  -3 -10  107.43   17.22
   7   3 -10   99.82   16.52
  -7   3  11   16.22    6.26
   7  -3 -11    8.31    4.97
   7  -3 -11   13.11    5.88
   7   3 -11   13.72    5.56
  -7  -3  11   20.01    6.42
  -7   3  12   -1.28    4.25
   7  -3 -12   -0.41    4.07
   7  -3 -12    0.91    4.19
   7   3 -12   -1.93    4.13
  -7  -3  12   -0.16    4.40
  -7   3  13  115.38   19.34
   7  -3 -13  101.88   18.49
  -7  -3  13  100.98   18.59
  -7   3  14   82.29   17.41
   7  -3 -14  126.81   18.71
  -7  -3  14   89.51   17.78
  -7   3  15  197.32   30.62
   7  -3 -15  216.33   30.47
  -7  -3  15  169.29   29.64
  -7   3  16   19.78    8.04
   7  -3 -16   35.42    8.82
   7  -3 -16   30.39    9.01
  -7  -3  16   35.69    9.68
  -7   3  17    5.66    5.74
   7  -3 -17   -0.44    3.25
   7  -3 -17   12.07    5.98
   7   3 -17    0.59    3.83
  -7   3  18   48.58   11.53
   7  -3 -18   38.37    9.63
   7  -3 -18   18.85    8.26
   7   3 -18   38.23    9.73
  -7   3  19  274.31   48.21
   7  -3 -19  324.39   47.87
   7   3 -19  423.33   49.62
   7  -3 -20    4.33    4.81
   7   3 -20    2.82    5.11
   7  -3 -21   15.18    7.55
   7   3 -21   12.23    6.51
  -7  -3  21   12.39    7.30
   7  -3 -22    0.19    4.58
   7   3 -22    1.51    4.38
  -7  -3  22   -0.48    4.76
   7  -3 -23    7.12    6.50
   7   3 -23   20.75    7.58
  -7  -3  23   20.66    8.80
   7  -3 -24    6.30    5.88
   7   3 -24   10.32    6.40
  -7  -3  24    4.71    6.42
   7  -3 -25   17.50    8.18
   7   3 -25   18.33    8.72
  -7  -3  25   16.83    8.61
   7  -3 -26   -0.56    5.49
   7   3 -26    0.60    4.75
  -7  -3  26   -3.90    6.37
   7  -3 -27    1.72    6.56
   7   3 -27   -2.44    6.07
  -7  -3  27   -1.46    5.07
   7  -3 -28   -0.01    5.13
   7   3 -28   -0.54    4.54
  -7  -3  28   -2.44    5.84
   7  -3 -29   34.44    9.95
   7   3 -29   24.72    9.64
  -7  -3  29   26.48   10.91
   7  -3 -30    8.71    6.64
   7   3 -30   -1.42    6.17
  -7  -3  30    0.69    6.07
   7  -3 -31   33.40   10.08
   7   3 -31   18.73    8.95
  -7  -3  31    4.67    6.47
   7  -3 -32   -0.12    4.96
   7   3 -32    1.85    4.41
   7  -3 -33    5.82    6.86
   7   3 -33    0.65    4.92
   7  -3 -34   12.69    6.47
   7   3 -34   -1.92    4.97
   7  -3 -35    8.80    7.26
   7   3 -35   21.24    8.22
   7  -3 -36    1.74    5.13
   7   3 -36    5.83    5.92
   7  -3 -37   -3.60    5.90
  -7   4   1   73.22   13.24
   7  -4  -1   50.42   11.37
   7  -4  -1   58.70   12.43
   7   4  -1   76.27   12.04
  -7  -4   1   63.95   11.17
  -7  -4   1   69.01   12.67
  -7   4   2  120.78   20.41
   7  -4  -2  143.29   20.05
   7  -4  -2  109.79   20.36
   7   4  -2  115.42   19.18
  -7  -4   2  131.72   19.22
  -7  -4   2  132.92   20.55
  -7   4   3   14.13    6.21
   7  -4  -3   20.90    5.48
   7  -4  -3   13.14    6.11
   7   4  -3   10.91    5.24
  -7  -4   3   10.53    4.36
  -7  -4   3   14.68    5.59
  -7   4   4   48.67    9.71
   7  -4  -4   38.45    8.23
   7  -4  -4   38.86    9.28
   7   4  -4   31.48    7.91
  -7  -4   4   38.69    8.02
  -7  -4   4   28.62    8.26
  -7   4   5   95.00   17.18
   7  -4  -5   85.17   15.72
   7  -4  -5  134.45   18.43
   7   4  -5   90.71   15.77
  -7  -4   5   99.74   16.85
  -7   4   6   80.30   13.94
   7  -4  -6   49.66   11.63
   7  -4  -6   82.21   14.10
   7   4  -6   75.36   12.71
  -7  -4   6   74.94   13.24
  -7   4   7   65.33   12.06
   7  -4  -7   49.52   10.44
   7  -4  -7   68.20   12.15
   7   4  -7   47.38   10.25
  -7  -4   7   45.01   10.74
  -7   4   8   94.23   15.86
   7  -4  -8   70.66   13.95
   7   4  -8   87.38   14.80
  -7  -4   8   82.63   15.19
  -7   4   9   34.46    9.60
   7  -4  -9   31.01    7.88
   7  -4  -9   36.13    9.33
   7   4  -9   27.26    7.91
  -7  -4   9   39.11    9.13
  -7   4  10   -1.40    5.09
   7  -4 -10    0.52    3.74
   7  -4 -10   -0.40    3.68
   7   4 -10   -0.68    3.36
  -7  -4  10   -0.42    3.66
  -7   4  11  163.76   24.28
   7  -4 -11  169.58   23.47
   7  -4 -11  119.77   22.70
   7   4 -11  129.16   22.53
  -7  -4  11  152.56   23.72
  -7   4  12  170.85   26.67
   7  -4 -12  149.72   25.15
   7  -4 -12  166.39   25.97
   7   4 -12  194.00   26.32
  -7  -4  12  148.88   25.71
  -7   4  13  140.70   24.14
   7  -4 -13  156.71   24.34
  -7   4  14   34.71    9.72
   7  -4 -14   35.34    9.55
  -7   4  15   67.93   14.22
   7  -4 -15   60.60   13.35
  -7   4  16   36.17   10.13
   7  -4 -16   40.02    9.64
   7  -4 -16   40.05   10.27
   7   4 -16   27.27    8.51
   7  -4 -17  159.77   27.15
   7   4 -17  195.67   28.27
   7  -4 -18   37.54    9.65
   7   4 -18   32.84    9.53
  -7  -4  18   31.87    9.81
   7  -4 -19   16.84    7.14
   7   4 -19   37.17    9.36
  -7  -4  19   14.88    7.81
   7  -4 -20   49.20    9.95
   7   4 -20   37.63    9.98
  -7  -4  20    9.00    7.61
   7  -4 -21   50.98   11.68
   7   4 -21   58.17   12.21
  -7  -4  21   36.04   11.25
   7   4 -22   56.02   13.05
  -7  -4  22   60.59   14.43
   7  -4 -23   12.15    6.61
   7   4 -23   17.61    7.11
  -7  -4  23   12.57    7.57
   7  -4 -24   10.81    6.39
   7   4 -24   21.06    8.00
  -7  -4  24    7.34    7.22
   7   4 -25   10.86    6.56
  -7  -4  25    5.82    6.03
   7  -4 -26   24.04    8.76
   7   4 -26   23.38    9.16
  -7  -4  26   26.83   10.14
   7  -4 -27   19.72    8.16
   7   4 -27   19.28    8.77
  -7  -4  27   22.89   10.50
   7  -4 -28   24.17    8.66
   7   4 -28   25.84    8.97
  -7  -4  28    3.64    6.27
   7  -4 -29   15.69    7.11
   7   4 -29   11.69    6.79
  -7  -4  29    8.26    7.43
   7  -4 -30   10.60    7.65
   7   4 -30    1.94    5.31
  -7  -4  30    4.02    5.76
   7  -4 -31    8.87    7.19
   7   4 -31    3.72    6.48
  -7  -4  31    8.35    8.08
   7  -4 -32    6.95    6.55
   7   4 -32    5.02    5.33
  -7  -4  32    8.40    7.12
   7  -4 -33   13.80    7.46
   7   4 -33   22.88    9.21
  -7  -4  33    9.45    8.47
   7  -4 -34    2.68    6.43
   7   4 -34    8.17    7.03
   7  -4 -35   -1.44    5.63
   7   4 -35    4.15    6.76
   7  -4 -36    2.02    6.18
   7   4 -36    5.65    6.07
   7  -4 -37    7.11    6.24
  -7   5   1    0.85    3.80
   7  -5  -1    3.98    3.36
   7  -5  -1    0.56    3.88
   7   5  -1    3.12    3.05
  -7  -5   1    0.79    2.82
  -7  -5   1    2.78    4.08
  -7   5   2    0.70    3.99
   7  -5  -2    0.03    2.88
   7  -5  -2    2.87    4.31
   7   5  -2    3.77    3.09
  -7  -5   2    3.69    3.30
  -7  -5   2    1.44    3.43
  -7   5   3   37.79    9.74
   7  -5  -3   52.15   10.68
   7   5  -3   50.22    9.44
  -7  -5   3   49.46    9.15
  -7  -5   3   41.09    9.97
  -7   5   4  128.81   21.89
   7  -5  -4  134.50   21.13
   7  -5  -4  151.59   22.66
   7   5  -4  144.29   21.13
  -7  -5   4  132.20   20.48
  -7  -5   4  132.43   21.60
  -7   5   5   46.92   10.23
   7  -5  -5   48.82    9.59
   7  -5  -5   24.97    9.06
   7   5  -5   57.91    9.86
  -7  -5   5   44.49    9.74
  -7   5   6    2.70    4.29
   7  -5  -6    2.54    3.71
   7  -5  -6    1.49    4.07
   7   5  -6   -0.86    4.08
  -7  -5   6    1.44    4.22
  -7   5   7   22.99    7.77
   7  -5  -7   15.73    6.50
   7  -5  -7   33.33    8.40
   7   5  -7   28.05    6.96
  -7   5   8   84.04   16.74
   7  -5  -8  101.15   16.58
   7  -5  -8  106.37   17.77
   7   5  -8  102.26   16.73
  -7   5   9  125.27   23.08
   7  -5  -9  168.68   23.22
   7  -5  -9  135.68   23.25
   7   5  -9  152.57   22.94
   7  -5 -10   57.86   10.58
   7  -5 -10   37.68   10.35
   7   5 -10   39.45    9.65
  -7   5  11  115.82   21.02
   7  -5 -11  160.90   21.68
   7  -5 -11  110.24   20.71
   7   5 -11  130.18   20.77
  -7   5  12    1.91    4.64
   7  -5 -12    5.38    4.56
   7   5 -12   -0.04    3.23
  -7   5  13   73.98   14.21
   7  -5 -13   59.93   13.14
  -7  -5  14   76.73   15.34
  -7  -5  15  195.26   30.63
   7  -5 -16   -0.95    3.55
   7   5 -16    3.21    4.13
  -7  -5  16   -1.60    4.32
   7  -5 -17    7.45    5.47
   7   5 -17   13.82    6.15
  -7  -5  17    5.71    5.93
   7  -5 -18    1.56    4.72
   7   5 -18    1.39    5.27
  -7  -5  18    3.65    5.58
   7  -5 -19   43.51   10.81
   7   5 -19   56.16   11.79
  -7  -5  19   37.58   11.02
   7  -5 -20   33.20    9.48
   7   5 -20   39.82   10.55
  -7  -5  20   54.20   12.33
   7  -5 -21   11.15    6.80
   7   5 -21   14.03    7.10
  -7  -5  21    8.37    6.69
   7  -5 -22    2.75    5.07
   7   5 -22   -1.43    4.25
  -7  -5  22   -1.14    4.39
   7  -5 -23    4.71    4.96
   7   5 -23    5.53    5.96
  -7  -5  23   12.24    7.41
   7  -5 -24   18.42    7.38
   7   5 -24   17.07    8.60
  -7  -5  24   21.09    8.80
   7  -5 -25   24.63    8.95
   7   5 -25   15.48    7.53
  -7  -5  25   11.57    7.33
   7  -5 -26    9.30    6.07
   7   5 -26    9.52    6.53
  -7  -5  26    2.96    5.82
   7  -5 -27   -1.71    6.05
   7   5 -27   -1.30    4.80
  -7  -5  27    3.52    6.38
   7  -5 -28    3.20    5.15
   7   5 -28   -0.17    4.73
  -7  -5  28    7.07    7.57
   7  -5 -29   15.93    8.55
   7   5 -29   23.79    8.59
  -7  -5  29   10.16    7.41
   7  -5 -30    7.51    7.11
   7   5 -30   17.61    8.30
  -7  -5  30    5.67    7.40
   7  -5 -31   15.48    8.33
   7   5 -31   25.54    9.14
  -7  -5  31    9.74    7.99
   7  -5 -32   -0.05    5.88
   7   5 -32    3.61    5.94
   7  -5 -33    2.33    5.15
   7   5 -33   -4.11    6.32
  -7  -5  33    9.99    8.06
   7  -5 -34   12.33    6.84
   7   5 -34   18.90    8.17
  -7  -5  34    6.15    7.55
   7  -5 -35    9.40    7.32
   7   5 -35    5.28    6.68
  -7  -5  35   13.09    8.56
   7  -5 -36    8.05    6.92
   7   5 -36    9.58    6.95
   7  -5 -37    1.15    4.97
  -7   6   1   94.21   16.06
   7  -6  -1   96.87   15.29
   7  -6  -1   75.51   15.74
   7   6  -1   93.14   14.86
  -7  -6   1   86.51   14.29
  -7   6   2   70.55   13.38
   7  -6  -2   64.29   12.21
   7  -6  -2   61.84   13.01
   7   6  -2   65.22   12.09
  -7  -6   2   79.77   12.16
  -7   6   3   39.07    8.66
   7  -6  -3   45.51    8.72
   7  -6  -3   20.76    7.77
   7   6  -3   35.12    7.76
  -7  -6   3   26.54    6.75
  -7   6   4   13.13    5.71
   7  -6  -4   10.45    4.85
   7  -6  -4   16.54    7.05
   7   6  -4   25.92    6.14
  -7  -6   4   14.88    5.04
  -7   6   5    2.12    3.75
   7  -6  -5   -1.15    2.99
   7  -6  -5    2.83    4.00
   7   6  -5   -0.40    3.02
  -7   6   6   97.17   15.48
   7  -6  -6   84.76   14.09
   7  -6  -6   90.35   15.69
   7   6  -6   58.96   13.09
  -7   6   7  188.43   27.88
   7  -6  -7  186.27   26.78
   7  -6  -7  186.85   27.93
   7   6  -7  159.24   26.27
  -7   6   8   60.88   13.20
   7  -6  -8   97.70   14.20
   7  -6  -8   62.88   13.71
   7   6  -8   66.84   13.10
   7  -6  -9    2.05    3.66
   7  -6  -9    6.23    5.63
   7   6  -9    4.65    4.05
   7  -6 -10  104.50   16.81
   7   6 -10   95.10   16.27
  -7  -6  10   80.76   16.33
   7  -6 -11  196.10   24.64
   7   6 -11  154.79   23.54
  -7  -6  11  109.66   22.96
   7   6 -12   11.64    5.26
  -7  -6  12   18.28    6.40
  -7  -6  13   11.50    6.29
  -7  -6  14   14.77    6.89
  -7  -6  15    1.21    5.58
   7  -6 -16   62.47   12.76
   7   6 -16   70.76   13.31
  -7  -6  16   50.24   13.37
   7  -6 -17   85.22   15.23
   7   6 -17   76.55   15.44
  -7  -6  17   72.34   16.00
   7  -6 -18  112.40   18.91
   7   6 -18  120.53   19.77
  -7  -6  18   87.01   18.63
   7  -6 -19    8.50    5.75
   7   6 -19    4.44    5.42
  -7  -6  19    7.96    6.00
   7  -6 -20    3.28    4.56
   7   6 -20    4.68    5.67
  -7  -6  20   -0.08    4.65
   7  -6 -21   -0.99    5.49
   7   6 -21    6.43    5.68
  -7  -6  21    8.92    7.13
   7  -6 -22   48.68   11.98
   7   6 -22   44.85   12.04
  -7  -6  22   52.68   12.78
   7  -6 -23   15.65    7.33
   7   6 -23   13.77    6.86
  -7  -6  23   17.99    8.39
   7  -6 -24   31.72    8.98
   7   6 -24    8.90    6.99
  -7  -6  24   34.45   10.40
   7  -6 -25   -0.74    4.92
   7   6 -25   -2.04    4.72
  -7  -6  25   -1.34    6.93
   7  -6 -26   27.88    9.38
   7   6 -26   35.97   10.33
  -7  -6  26    8.21    6.66
   7  -6 -27   22.46    8.23
   7   6 -27   12.09    6.95
  -7  -6  27    4.56    6.53
   7  -6 -28   21.02    9.05
   7   6 -28   15.52    7.24
  -7  -6  28   14.05    8.16
   7  -6 -29    4.86    5.77
   7   6 -29    4.06    5.03
  -7  -6  29   -1.65    6.86
   7  -6 -30   -1.41    5.75
   7   6 -30    1.34    4.94
  -7  -6  30    2.18    6.99
   7  -6 -31    3.92    6.04
   7   6 -31    3.92    6.25
  -7  -6  31   -1.06    6.09
   7  -6 -32    0.57    5.28
   7   6 -32   21.98    8.78
  -7  -6  32   11.40    8.06
   7  -6 -33    1.55    4.08
   7   6 -33    6.88    6.85
  -7  -6  33   -1.12    5.71
   7  -6 -34    3.33    7.39
   7   6 -34    9.04    7.07
  -7  -6  34    6.78    8.74
   7  -6 -35   -0.15    4.92
   7   6 -35    2.66    5.38
  -7  -6  35    5.46    8.09
   7  -6 -36    7.26    6.76
  -7  -6  36   -2.07    8.44
   7  -6 -37   -0.45    5.27
   7  -7  -1    1.30    3.42
   7   7  -1    5.22    3.60
  -7  -7   1    2.76    3.23
  -7  -7   1    3.47    3.92
   7  -7  -2   31.78    7.39
   7   7  -2   24.41    6.32
  -7  -7   2   28.33    6.26
  -7  -7   2   16.64    6.62
   7  -7  -3   17.57    5.36
   7   7  -3   12.10    4.80
  -7  -7   3   15.49    4.78
  -7  -7   3    9.31    5.43
   7  -7  -4  289.07   34.33
   7   7  -4  270.75   33.80
  -7  -7   4  169.02   31.79
  -7  -7   4  265.92   34.40
   7  -7  -5  113.02   17.40
   7   7  -5   90.96   16.47
  -7  -7   5  101.61   16.36
  -7  -7   5  110.22   17.86
   7  -7  -6   10.42    4.88
   7   7  -6    8.93    5.12
  -7  -7   6   11.55    5.49
   7  -7  -7  100.12   16.76
   7   7  -7  108.44   16.99
  -7  -7   7   91.41   16.96
   7  -7  -8   14.88    5.45
   7   7  -8   13.71    5.45
  -7  -7   8    4.48    4.65
   7  -7  -9   36.22    9.10
   7   7  -9   50.73    9.96
  -7  -7   9   34.32    9.11
   7  -7 -10  125.88   19.06
   7   7 -10  122.60   18.95
  -7  -7  10   89.21   18.43
   7  -7 -11   40.17    9.29
   7   7 -11   36.29    8.60
  -7  -7  11   22.39    8.25
   7   7 -12    8.81    5.02
  -7  -7  12    4.67    4.69
  -7  -7  13   28.57    9.26
  -7  -7  14  161.91   26.45
  -7  -7  15   -2.94    4.71
   7  -7 -16   -1.58    4.38
   7   7 -16   15.65    6.44
  -7  -7  16    9.00    6.59
   7  -7 -17    1.79    4.49
   7   7 -17   -0.99    4.35
  -7  -7  17    2.64    4.72
   7  -7 -18    5.11    4.87
   7   7 -18    5.01    5.28
  -7  -7  18    8.20    6.62
   7  -7 -19    6.30    5.29
   7   7 -19   16.62    6.79
  -7  -7  19    6.34    6.55
   7  -7 -20   46.62   10.58
   7   7 -20   35.13    9.66
  -7  -7  20   20.03    8.54
   7  -7 -21    9.04    5.42
   7   7 -21    0.49    5.60
  -7  -7  21    0.30    4.80
   7  -7 -22    3.10    5.01
   7   7 -22    0.35    4.55
  -7  -7  22    1.51    4.89
   7  -7 -23    2.88    5.32
   7   7 -23    9.67    6.80
  -7  -7  23    5.01    6.18
   7  -7 -24   38.41   10.42
   7   7 -24   31.15   10.55
  -7  -7  24   46.55   11.64
   7  -7 -25    1.39    5.94
   7   7 -25    2.39    4.84
  -7  -7  25    6.01    7.34
   7  -7 -26    3.08    6.67
   7   7 -26   31.68    9.25
  -7  -7  26    7.42    6.47
   7  -7 -27    1.47    4.05
   7   7 -27   -3.72    5.83
  -7  -7  27   -0.75    5.46
   7  -7 -28   -1.37    6.88
   7   7 -28    1.03    4.91
  -7  -7  28   -1.14    6.42
   7  -7 -29   15.48    7.13
   7   7 -29   14.13    7.11
  -7  -7  29   15.56    8.27
   7  -7 -30   17.04    7.94
   7   7 -30   16.75    8.23
  -7  -7  30    2.27    7.16
   7  -7 -31    2.64    6.20
   7   7 -31    5.90    6.61
  -7  -7  31   -0.60    6.03
   7  -7 -32   -0.49    5.85
   7   7 -32    3.05    5.78
  -7  -7  32    5.47    7.20
   7  -7 -33   -3.09    5.30
   7   7 -33   -1.98    5.36
  -7  -7  33   -2.90    7.11
   7  -7 -34    3.64    6.34
   7   7 -34    5.28    6.03
  -7  -7  34   -1.48    6.10
   7  -7 -35   -0.81    4.73
   7   7 -35    2.31    6.61
  -7  -7  35   -3.94    7.89
   7  -7 -36    5.39    5.50
  -7  -7  36    8.24    7.93
  -7  -7  37   -2.00    7.58
   7  -8  -1   30.66    9.03
   7   8  -1   55.32    9.89
  -7  -8   1   54.80    9.40
  -7  -8   1   52.49   10.44
   7  -8  -2  158.14   21.70
   7   8  -2  118.71   20.44
  -7  -8   2  156.05   20.67
  -7  -8   2  115.75   20.90
   7  -8  -3   14.14    5.29
   7   8  -3    6.81    3.99
  -7  -8   3   11.78    4.34
  -7  -8   3    8.13    5.35
   7  -8  -4   23.12    6.84
   7   8  -4   33.74    7.59
  -7  -8   4   34.46    7.13
  -7  -8   4   26.14    7.48
   7  -8  -5   16.01    5.31
   7   8  -5   12.59    5.32
  -7  -8   5   12.16    4.72
  -7  -8   5   17.46    6.20
   7  -8  -6   22.25    6.96
   7   8  -6   33.53    7.73
  -7  -8   6   31.94    8.01
   7  -8  -7    1.55    4.01
   7   8  -7    4.74    4.53
  -7  -8   7    0.83    3.47
   7  -8  -8   60.77   13.32
   7   8  -8   92.20   14.95
  -7  -8   8   98.75   15.62
   7  -8  -9    4.89    4.60
   7   8  -9    2.89    3.93
  -7  -8   9   -1.57    4.75
   7  -8 -10   24.63    7.33
   7   8 -10   25.03    7.05
  -7  -8  10   12.44    6.52
   7   8 -11    1.42    4.13
  -7  -8  11   13.20    6.18
   7   8 -12  144.67   23.65
  -7  -8  12  153.77   24.45
  -7  -8  13    2.17    4.02
  -7  -8  14    8.80    5.91
  -7  -8  15    1.10    5.43
   7  -8 -16   84.66   16.03
   7   8 -16  104.96   17.19
  -7  -8  16   70.67   16.10
   7  -8 -17   -0.18    4.34
   7   8 -17   -1.15    5.08
  -7  -8  17   -0.74    4.85
   7  -8 -18   14.06    6.49
   7   8 -18   10.08    6.15
  -7  -8  18   11.66    6.27
   7  -8 -19    2.16    3.67
   7   8 -19    1.40    5.13
  -7  -8  19    1.84    5.42
   7  -8 -20   10.79    6.02
   7   8 -20   18.47    7.34
  -7  -8  20   14.25    7.18
   7  -8 -21    0.53    3.76
   7   8 -21   -1.35    5.51
  -7  -8  21    1.04    4.92
   7  -8 -22   17.96    6.68
   7   8 -22   16.12    7.11
  -7  -8  22   10.59    7.30
   7  -8 -23   28.95    8.90
   7   8 -23   12.24    7.71
  -7  -8  23   17.76    7.98
   7  -8 -24    2.74    6.42
   7   8 -24   11.37    6.51
  -7  -8  24    6.29    6.58
   7  -8 -25    1.94    5.46
   7   8 -25    1.30    5.03
  -7  -8  25   -1.29    5.45
   7  -8 -26   13.09    7.73
   7   8 -26    9.26    7.06
  -7  -8  26   31.68   10.43
   7  -8 -27    1.40    4.98
   7   8 -27    3.96    5.12
  -7  -8  27    4.59    6.66
   7  -8 -28   21.15    9.15
   7   8 -28    9.17    7.15
  -7  -8  28   12.92    8.21
   7  -8 -29    4.28    4.94
   7   8 -29   -2.06    5.59
  -7  -8  29   -2.27    6.96
   7  -8 -30   -1.48    5.63
   7   8 -30   -0.19    5.52
  -7  -8  30   10.39    9.08
   7  -8 -31    2.17    6.04
   7   8 -31    4.72    6.10
  -7  -8  31   -0.57    5.08
   7  -8 -32    6.60    6.36
   7   8 -32    4.94    5.49
  -7  -8  32    5.78    7.71
   7  -8 -33   -1.11    5.03
   7   8 -33    2.23    4.62
  -7  -8  33   -3.78    7.53
   7  -8 -34    6.73    6.61
   7   8 -34   -0.98    5.12
  -7  -8  34   -2.95    6.93
   7  -8 -35   -1.24    5.68
   7   8 -35   -3.99    7.35
  -7  -8  35   -3.29    7.17
   7  -8 -36   -3.36    6.41
  -7  -8  36    5.43    7.28
   7  -9  -1    1.06    4.03
   7   9  -1   -0.28    2.30
  -7  -9   1    2.25    4.35
   7  -9  -2   43.65    9.32
   7   9  -2   42.83    8.99
  -7  -9   2   41.31    9.36
   7  -9  -3    3.46    3.86
   7   9  -3    0.69    3.50
  -7  -9   3    4.42    4.23
   7  -9  -4   43.95    9.84
   7   9  -4   49.52    9.89
  -7  -9   4   50.67   10.60
   7  -9  -5    4.51    4.27
   7   9  -5    2.57    3.37
  -7  -9   5   -0.96    3.78
   7  -9  -6   29.46    7.73
   7   9  -6   31.04    7.53
  -7  -9   6   26.70    7.58
   7   9  -7   35.52    7.91
  -7  -9   7   18.37    7.15
   7  -9  -8   42.99    9.27
   7   9  -8   41.50    8.98
  -7  -9   8   28.31    8.42
   7  -9  -9    0.57    4.23
  -7  -9   9    3.57    4.00
   7  -9 -10  109.54   19.56
   7   9 -10  116.20   19.64
  -7  -9  10  139.02   20.66
   7   9 -11   -1.74    3.74
  -7  -9  11    1.41    5.26
   7   9 -12    2.08    4.06
  -7  -9  12    4.75    5.17
  -7  -9  13    1.22    5.31
  -7  -9  14   64.60   13.90
  -7  -9  15    0.11    4.43
   7  -9 -16   23.89    7.53
   7   9 -16   11.93    6.84
  -7  -9  16   17.59    7.31
   7  -9 -17    0.48    4.28
   7   9 -17   -0.15    3.80
  -7  -9  17   -1.72    4.30
   7  -9 -18   33.72    9.17
   7   9 -18   34.67    9.65
  -7  -9  18   18.15    8.38
   7  -9 -19    1.64    4.31
   7   9 -19    2.05    4.93
  -7  -9  19    1.10    4.64
   7  -9 -20   33.91    8.89
   7   9 -20   19.19    8.01
  -7  -9  20   13.37    7.88
   7  -9 -21   -0.43    4.31
   7   9 -21   -1.32    4.64
  -7  -9  21   -1.55    6.70
   7  -9 -22   -2.97    5.22
   7   9 -22   -0.20    3.61
  -7  -9  22    3.27    5.13
   7  -9 -23   -0.41    5.08
   7   9 -23   -0.64    4.07
  -7  -9  23    1.42    5.02
   7  -9 -24   32.65    9.21
   7   9 -24    1.21    4.40
  -7  -9  24   20.43    8.65
   7  -9 -25    1.29    4.05
   7   9 -25   -1.32    5.70
  -7  -9  25    1.61    6.35
   7  -9 -26   14.35    7.18
   7   9 -26    3.24    5.14
  -7  -9  26    3.51    6.68
   7  -9 -27    1.51    5.40
   7   9 -27   -0.21    5.34
  -7  -9  27    0.46    4.48
   7  -9 -28    6.94    6.22
   7   9 -28    1.96    6.42
  -7  -9  28    2.78    5.54
   7  -9 -29    6.94    6.69
   7   9 -29   -2.20    5.52
  -7  -9  29   -2.68    5.92
   7  -9 -30    9.27    7.32
   7   9 -30    3.01    5.33
  -7  -9  30    8.41    7.17
   7  -9 -31   -0.28    4.50
   7   9 -31    0.59    4.84
  -7  -9  31   -4.57    7.03
   7  -9 -32    5.47    6.19
   7   9 -32   -2.09    6.97
  -7  -9  32   -0.21    6.32
   7   9 -33    2.70    5.90
  -7  -9  33   -1.16    7.04
   7   9 -34    6.49    6.28
   7 -10  -1   30.82    7.09
  -7 -10   1    8.05    5.48
   7 -10  -2   62.50   11.07
  -7 -10   2   46.39   10.43
   7 -10  -3   -1.00    3.25
  -7 -10   3    5.34    4.16
   7 -10  -4    0.48    3.04
  -7 -10   4    1.05    4.22
   7 -10  -5   -0.50    3.20
  -7 -10   5    0.06    3.96
   7 -10  -6  131.61   19.95
  -7 -10   6  112.37   19.56
   7 -10  -7   -0.08    3.56
   7  10  -7   -2.08    3.90
  -7 -10   7   -0.02    4.07
   7 -10  -8    2.51    3.75
   7  10  -8    6.42    4.44
  -7 -10   8    3.95    3.83
   7 -10  -9    1.17    3.56
   7  10  -9    2.80    3.33
  -7 -10   9   -1.65    4.41
   7 -10 -10    6.54    4.64
   7  10 -10    6.30    4.15
  -7 -10  10   11.33    5.47
   7  10 -11   -1.07    3.72
  -7 -10  11   -0.39    4.10
   7  10 -12   60.32   11.80
  -7 -10  12   50.12   11.67
  -7 -10  13   -0.03    4.29
  -7 -10  14    6.64    6.06
   7 -10 -15   -1.73    4.50
  -7 -10  15   -2.15    4.32
   7 -10 -16   34.53    9.75
   7  10 -16   70.96   13.04
  -7 -10  16   41.26   10.79
   7 -10 -17    2.38    3.72
   7  10 -17   -0.51    4.81
  -7 -10  17   -1.35    4.57
   7 -10 -18   49.67   10.73
   7  10 -18   36.42    9.94
  -7 -10  18   30.34    9.79
   7 -10 -19   10.19    5.90
   7  10 -19    1.52    4.38
  -7 -10  19   15.70    6.80
   7 -10 -20    0.70    4.74
   7  10 -20    5.07    4.49
  -7 -10  20    0.80    4.61
   7 -10 -21    3.82    5.02
   7  10 -21    0.32    4.92
  -7 -10  21    4.69    6.46
   7  10 -22   67.52   12.27
  -7 -10  22    9.75    7.47
   7  10 -23   -0.66    4.19
  -7 -10  23   -1.55    4.54
   7  10 -24   -1.23    4.96
  -7 -10  24    3.00    6.00
   7  10 -25    2.51    5.08
  -7 -10  25    0.87    5.08
   7  10 -26   12.51    7.88
  -7 -10  26   16.03    8.59
   7  10 -27    3.72    5.26
  -7 -10  27   -1.62    5.80
   7  10 -28    9.69    6.83
  -7 -10  28   13.05    7.76
   7  10 -29   -0.49    5.08
  -7 -10  29   -0.73    6.21
   7  10 -30   -0.76    5.07
  -7 -10  30    7.13    6.76
   7  10 -31   -0.72    4.67
  -7 -10  31   -2.65    6.50
   7  10 -32    7.90    6.96
   7  10 -33   -1.91    6.08
   7  10 -34    7.08    5.97
   7 -11  -1    2.76    3.40
  -7 -11   1    0.73    3.38
   7 -11  -2    6.60    4.42
  -7 -11   2    7.94    5.44
   7 -11  -3    5.97    4.37
  -7 -11   3    3.49    3.99
   7 -11  -4   24.68    7.13
  -7 -11   4   31.13    7.73
   7 -11  -5   15.40    5.80
  -7 -11   5   21.64    6.61
   7 -11  -6    2.86    3.94
  -7 -11   6   -2.00    4.10
   7 -11  -7   13.93    5.87
  -7 -11   7   18.11    6.16
  -7 -11   8    8.85    5.35
  -7 -11   9    0.00    3.65
  -7 -11  10   38.25    9.30
  -7 -11  11   -0.05    4.11
  -7 -11  12   -1.55    4.63
  -7 -11  13   -0.70    4.91
  -7 -11  14   30.48    8.29
  -7 -11  15    2.15    4.57
  -7 -11  16    3.55    4.98
  -7 -11  17    5.19    4.72
  -7 -11  18    8.55    6.20
  -7 -11  19    1.57    5.95
  -7 -11  20   33.01    9.84
  -7 -11  21    3.23    6.32
  -7 -11  22   -4.30    6.76
  -7 -11  23   -0.14    4.54
  -7 -11  24   28.71   10.17
  -7 -11  25    7.49    6.61
  -7 -11  26    0.37    5.56
  -7 -11  27   -0.59    5.66
  -7 -11  28   -0.38    5.62
  -7 -12   1    6.49    4.10
  -7 -12   2   22.74    6.53
  -7 -12   3    4.34    4.13
  -7 -12   4    2.74    3.94
  -7 -12   5    3.96    4.40
  -7 -12   6   75.98   13.72
  -7 -12   7    1.13    3.46
  -7 -12   8    9.78    5.07
  -7 -12   9   -1.41    4.16
  -7 -12  10   14.44    5.70
  -7 -12  11    0.79    4.05
  -7 -12  12   21.03    7.76
  -7 -12  13    3.96    4.50
  -7 -12  14    1.80    5.37
  -7 -12  15   -1.72    4.64
  -7 -12  16   21.14    8.02
  -7 -12  17    1.29    4.04
  -7 -12  18    6.91    6.15
  -7 -12  19   -1.12    5.02
  -7 -12  20    8.74    6.59
  -7 -12  21   -2.61    5.44
  -7 -12  22   12.70    6.81
  -7 -12  23    2.41    5.60
  -7 -12  24    9.31    6.47
  -7 -12  25    0.75    4.37
  -7 -13   1   -0.68    3.55
  -7 -13   2    9.18    5.03
  -7 -13   3   13.90    5.40
  -7 -13   4   60.17   11.75
  -7 -13   5    6.68    4.42
  -7 -13   6   -1.36    4.21
  -7 -13   7    1.32    3.49
  -7 -13   8   16.21    5.90
  -7 -13   9    7.78    5.16
  -7 -13  10   18.73    6.49
  -7 -13  11   -2.14    4.41
  -7 -13  12   -3.37    5.51
  -7 -13  13    1.73    3.89
  -7 -13  14   26.75    8.24
  -7 -13  15   -2.70    4.30
  -7 -13  16    0.54    4.71
  -7 -13  17   -2.22    4.77
  -7 -13  18    0.10    5.03
  -7 -13  19    4.48    5.82
  -7 -13  20   12.44    6.73
  -7 -13  21   -0.41    4.97
  -7 -13  22    3.06    5.48
  -7 -14   1    5.57    4.55
  -7 -14   2    7.34    4.73
  -7 -14   3    2.31    3.81
  -7 -14   4   -0.31    3.40
  -7 -14   5   -0.39    3.27
  -7 -14   6   19.74    6.68
  -7 -14   7   26.06    7.69
  -7 -14   8    8.39    4.96
  -7 -14   9    4.00    4.76
  -7 -14  10   10.30    5.40
  -7 -14  11    0.64    4.30
  -7 -14  12   10.47    6.17
  -7 -14  13   -0.76    3.63
  -7 -14  14   -2.55    4.51
  -7 -14  15    1.84    4.70
  -7 -14  16   -1.10    4.60
  -7 -14  17    3.60    4.39
  -7 -14  18    1.96    4.88
  -7 -14  19   -2.40    5.60
  -7 -15   1    1.28    3.94
  -7 -15   2   -1.68    3.71
  -7 -15   3    8.16    4.34
  -7 -15   4    6.42    4.95
  -7 -15   5    1.26    3.96
  -7 -15   6    2.16    3.90
  -7 -15   7    2.85    4.49
  -7 -15   8    3.80    4.07
  -7 -15   9    1.44    3.97
  -7 -15  10    6.52    4.96
  -7 -15  11    3.65    4.46
  -7 -15  12    1.11    3.57
  -7 -15  13    5.09    4.69
  -7 -15  14   -0.43    4.39
  -7 -15  15    6.27    5.29
  -7 -16   1    6.76    4.29
  -7 -16   2    2.45    3.37
  -7 -16   3    1.73    3.29
  -7 -16   4   -1.12    4.02
  -7 -16   5    0.54    3.68
  -7 -16   6    4.92    4.40
  -7 -16   7   -0.63    3.27
  -7 -16   8   -2.19    4.38
  -7 -16   9    4.09    4.34
  -7 -16  10    1.23    4.47
  -7 -16  11   -3.14    4.16
  -7 -17   1   -0.75    3.39
  -7 -17   2   -0.30    3.11
  -7 -17   3    3.24    3.49
  -7 -17   4    0.72    4.06
  -7 -17   5    1.42    3.65
  -7 -17   6    0.79    4.19
  -6   0   1    0.13    2.68
  -6   0   1   -0.67    4.22
   6   0  -1    0.62    2.84
   6   0  -1   -1.02    3.86
  -6   0   2  375.05   52.82
  -6   0   2  499.10   55.15
   6   0  -2  366.12   52.96
   6   0  -2  391.55   53.85
  -6   0   3   -0.17    3.21
  -6   0   3   -0.38    4.15
   6   0  -3   -1.32    3.19
   6   0  -3   -0.23    4.55
  -6   0   4   15.32    5.10
  -6   0   4   29.15    7.31
   6   0  -4   24.72    6.21
   6   0  -4   16.15    6.15
  -6   0   5   -1.11    3.37
  -6   0   5   -1.59    4.25
   6   0  -5    2.97    3.32
   6   0  -5   -0.48    3.89
  -6   0   6 1309.65  171.09
  -6   0   6 1367.43  172.55
   6   0  -6 1239.67  171.36
   6   0  -6 1483.97  172.56
  -6   0   7   -0.33    2.91
  -6   0   7   -1.51    4.33
   6   0  -7   -0.94    3.00
   6   0  -7   -0.46    4.09
  -6   0   8   27.58    6.54
  -6   0   8   25.00    7.59
   6   0  -8   22.41    6.35
   6   0  -8   39.18    8.22
  -6   0   9    0.29    2.93
  -6   0   9   -0.47    4.18
   6   0  -9   -2.11    4.07
   6   0  -9    2.31    3.80
  -6   0  10  240.42   32.22
  -6   0  10  238.76   33.69
   6   0 -10  193.99   32.27
   6   0 -10  246.13   33.21
  -6   0  11   -2.45    4.70
   6   0 -11    0.47    2.63
   6   0 -11   -0.13    3.00
  -6   0  12  336.41   49.01
   6   0 -12  345.16   48.44
   6   0 -12  370.19   48.81
  -6   0  13   -0.31    3.41
   6   0 -13   -0.22    2.97
   6   0 -13    2.41    3.89
  -6   0  14   80.36   15.41
   6   0 -14   82.29   14.56
   6   0 -14   77.12   14.49
  -6   0  15   -2.14    4.92
   6   0 -15    1.01    3.36
   6   0 -15   -1.80    4.10
  -6   0  16  296.42   41.84
   6   0 -16  272.88   40.46
  -6   0  17    1.65    4.56
   6   0 -17   -0.20    4.01
  -6   0  18  186.68   29.33
   6   0 -18  176.86   28.13
  -6   0  19   -2.43    5.42
   6   0 -19    0.93    3.84
  -6   0  20    3.02    4.49
   6   0 -20    1.85    4.78
  -6   0  21    1.56    5.20
   6   0 -21   -2.59    5.07
  -6   0  22  139.02   24.38
   6   0 -22  134.54   23.19
  -6   0  23   -0.40    5.65
   6   0 -23    5.79    6.32
  -6   0  24   -0.55    5.87
   6   0 -24    4.45    5.06
  -6   0  25   -0.54    5.45
   6   0 -25    2.28    5.21
  -6   0  26   48.21   14.02
   6   0 -26   64.30   14.33
  -6   0  27   -0.78    5.04
   6   0 -27    7.17    4.91
   6   0 -28   53.63   13.22
   6   0 -29    0.70    5.12
   6   0 -30   26.32    9.31
   6   0 -31   -3.50    5.71
   6   0 -32   86.95   18.23
   6   0 -33    0.87    3.66
   6   0 -34   -2.62    6.47
   6   0 -35    1.21    5.88
   6   0 -36   16.62    8.54
   6   0 -37   -2.17    6.90
   6   0 -38   18.60    8.33
  -6   1   1    3.72    4.62
   6  -1  -1   10.17    3.96
   6  -1  -1    5.92    4.86
   6   1  -1   10.99    3.99
   6   1  -1    2.01    4.25
  -6  -1   1    5.17    2.88
  -6  -1   1   14.48    5.84
  -6   1   2  636.32   90.67
   6  -1  -2  573.84   89.51
   6  -1  -2  758.34   91.25
   6   1  -2  687.73   90.01
   6   1  -2  728.03   90.82
  -6  -1   2  751.16   90.11
  -6  -1   2  758.21   91.37
  -6   1   3   36.90    8.13
  -6   1   3   38.05    8.95
   6  -1  -3   45.91    8.61
   6  -1  -3   47.38    9.58
   6   1  -3   35.41    8.05
   6   1  -3   46.16    9.15
  -6  -1   3   43.38    8.36
  -6  -1   3   43.61    9.67
  -6   1   4  997.35  125.25
  -6   1   4  941.20  126.21
   6  -1  -4  908.68  125.19
   6  -1  -4 1167.59  127.08
   6   1  -4  963.89  125.39
   6   1  -4  946.90  125.86
  -6  -1   4  976.30  125.10
  -6  -1   4  924.00  126.05
  -6   1   5  142.92   20.24
  -6   1   5  100.91   20.38
   6  -1  -5  170.39   21.15
   6  -1  -5  146.54   21.38
   6   1  -5  128.75   20.26
   6   1  -5  121.32   20.62
  -6  -1   5  148.42   20.28
  -6  -1   5  129.63   21.03
  -6   1   6  120.56   16.68
  -6   1   6  134.05   18.39
   6  -1  -6  107.45   16.72
   6  -1  -6   92.29   16.87
   6   1  -6   81.62   16.01
   6   1  -6  110.36   17.13
  -6  -1   6  108.09   16.34
  -6  -1   6   93.07   17.05
  -6   1   7  279.41   40.31
  -6   1   7  309.88   42.08
   6  -1  -7  315.27   41.30
   6  -1  -7  250.37   40.99
   6   1  -7  290.34   40.97
   6   1  -7  345.31   41.92
  -6  -1   7  353.29   41.12
  -6  -1   7  254.38   41.26
  -6   1   8  906.24  109.33
  -6   1   8  774.11  110.12
   6  -1  -8  840.42  109.67
   6  -1  -8  799.02  109.84
   6   1  -8  837.07  109.67
   6   1  -8  979.19  110.54
  -6  -1   8  863.28  109.12
  -6  -1   8  745.01  109.90
  -6   1   9    5.27    4.03
  -6   1   9    1.77    4.26
   6  -1  -9    7.97    4.56
   6  -1  -9   13.85    5.56
   6   1  -9    9.33    5.05
   6   1  -9   10.66    4.78
  -6  -1   9   11.90    4.56
  -6  -1   9   20.16    6.14
  -6   1  10  122.72   19.24
  -6   1  10  134.40   21.03
   6  -1 -10  140.51   20.49
   6  -1 -10  131.23   20.40
   6   1 -10  121.77   19.93
   6   1 -10   95.21   19.18
  -6  -1  10  180.68   20.58
  -6  -1  10  113.08   20.40
  -6   1  11   -1.37    4.78
   6  -1 -11   21.44    6.12
   6  -1 -11    9.28    5.30
   6   1 -11   23.20    6.45
   6   1 -11   16.31    5.71
  -6  -1  11   30.60    7.72
  -6   1  12  344.01   42.57
   6  -1 -12  294.80   41.02
   6  -1 -12  348.35   41.98
   6   1 -12  177.39   39.35
   6   1 -12  402.97   42.45
  -6  -1  12  296.79   41.77
  -6   1  13   71.83   13.39
   6  -1 -13   69.04   12.62
   6  -1 -13   62.40   12.40
   6   1 -13   66.79   12.65
   6   1 -13   50.79   11.64
  -6  -1  13   64.39   12.84
  -6   1  14  225.89   30.19
   6  -1 -14  221.90   29.10
   6  -1 -14  222.70   29.29
   6   1 -14  144.85   27.49
   6   1 -14  166.61   27.81
  -6  -1  14  184.68   29.06
  -6   1  15   15.68    6.75
   6  -1 -15   23.57    7.21
   6  -1 -15   18.89    6.52
   6   1 -15   13.36    6.30
   6   1 -15   13.15    5.49
  -6  -1  15   12.03    6.08
  -6   1  16    3.45    4.52
   6  -1 -16    4.25    4.89
  -6  -1  16    3.27    5.34
  -6   1  17    3.35    5.24
   6  -1 -17    9.42    5.12
  -6  -1  17   10.19    6.24
  -6   1  18  248.24   38.77
   6  -1 -18  269.72   38.26
  -6   1  19   51.06   12.06
   6  -1 -19   48.94   10.74
   6  -1 -19   37.21    9.98
   6   1 -19   33.81    9.32
  -6  -1  19   37.90   10.70
  -6   1  20   -1.12    4.68
   6  -1 -20    3.51    4.69
   6  -1 -20   -0.86    4.72
   6   1 -20    1.16    4.04
  -6  -1  20    0.76    5.39
  -6   1  21   -1.04    4.90
   6  -1 -21    4.45    4.98
   6   1 -21    4.24    4.21
  -6  -1  21    5.99    5.87
  -6   1  22   10.71    7.76
   6  -1 -22   12.29    6.38
   6   1 -22    3.37    4.96
  -6  -1  22    6.37    6.49
  -6   1  23   11.51    6.87
   6  -1 -23   13.60    6.58
   6   1 -23    9.41    5.85
  -6  -1  23    1.40    4.79
  -6   1  24   38.71   10.80
   6  -1 -24   34.40    9.69
   6   1 -24   27.97    9.18
  -6  -1  24   11.98    8.06
  -6   1  25    1.51    6.62
   6  -1 -25    1.16    6.11
   6   1 -25    0.49    5.22
  -6  -1  25   -0.46    6.66
   6  -1 -26    3.10    5.54
   6   1 -26    1.90    5.80
   6  -1 -27   -1.14    5.85
   6   1 -27   -0.86    5.67
   6  -1 -28   81.12   16.66
   6   1 -28   70.64   15.66
   6  -1 -29    0.42    5.46
   6   1 -29    1.81    5.15
   6  -1 -30    0.26    3.46
   6   1 -30   24.59    8.86
   6  -1 -31    0.52    4.98
   6   1 -31   -1.19    5.63
   6  -1 -32   -0.73    4.67
   6   1 -32   -1.70    5.66
   6  -1 -33    0.36    5.17
   6   1 -33    5.30    6.61
   6  -1 -34   18.43    8.13
   6   1 -34    9.39    7.21
   6  -1 -35    1.63    6.09
   6   1 -35   -2.53    6.37
   6  -1 -36   -0.61    5.57
   6   1 -36    0.08    6.88
   6  -1 -37   -1.04    5.13
   6   1 -37   -3.15    6.70
   6  -1 -38    6.44    6.62
   6   1 -38    5.04    7.06
  -6   2   1   10.93    4.14
  -6   2   1    2.64    4.54
   6  -2  -1    7.53    3.80
   6  -2  -1    6.78    4.75
   6   2  -1    9.89    4.05
   6   2  -1    8.37    4.61
  -6  -2   1    5.38    3.45
  -6  -2   1    8.35    4.86
  -6   2   2   11.70    5.00
  -6   2   2   10.17    5.53
   6  -2  -2   15.29    4.88
   6  -2  -2   14.24    5.70
   6   2  -2   13.29    5.00
   6   2  -2   22.49    6.20
  -6  -2   2   28.24    6.05
  -6  -2   2   13.23    5.69
  -6   2   3   14.14    4.32
  -6   2   3   11.42    4.98
   6  -2  -3   15.78    4.55
   6  -2  -3    2.26    3.89
   6   2  -3    0.79    3.00
   6   2  -3    5.42    4.73
  -6  -2   3    0.78    3.13
  -6  -2   3    4.01    4.24
  -6   2   4   80.99   13.00
  -6   2   4   94.21   14.56
   6  -2  -4   69.79   12.66
   6  -2  -4   83.90   14.03
   6   2  -4  106.48   13.95
   6   2  -4   73.04   13.19
  -6  -2   4   62.10   12.28
  -6  -2   4   64.03   13.25
  -6   2   5   11.58    4.60
  -6   2   5   13.80    5.35
   6  -2  -5   10.96    4.36
   6  -2  -5   10.16    5.29
   6   2  -5   17.02    5.02
   6   2  -5    6.78    4.84
  -6  -2   5   13.45    4.52
  -6  -2   5   17.14    6.04
  -6   2   6  438.31   52.32
  -6   2   6  392.81   53.29
   6  -2  -6  425.60   52.71
   6  -2  -6  351.55   52.58
   6   2  -6  291.28   51.49
   6   2  -6  408.57   52.79
  -6  -2   6  401.05   51.95
  -6  -2   6  444.02   53.62
  -6   2   7   64.69    9.71
  -6   2   7   43.01   10.03
   6  -2  -7   70.37   10.65
   6  -2  -7   62.28   10.79
   6   2  -7   48.47    9.48
   6   2  -7   75.85   11.21
  -6  -2   7   18.65    7.54
  -6  -2   7   80.93   11.88
  -6   2   8    8.93    4.20
  -6   2   8    8.34    4.84
   6  -2  -8   10.02    4.88
   6  -2  -8    8.71    4.92
   6   2  -8   13.82    4.94
   6   2  -8   11.92    5.11
  -6  -2   8   15.30    4.78
  -6  -2   8   14.96    5.75
  -6   2   9   -0.73    2.58
  -6   2   9    1.36    3.50
   6  -2  -9    0.41    3.27
   6  -2  -9    0.59    3.30
   6   2  -9    0.14    2.94
   6   2  -9    0.46    3.31
  -6  -2   9    0.87    3.06
  -6  -2   9   -1.02    4.19
  -6   2  10  252.29   43.17
   6  -2 -10  398.58   44.44
   6  -2 -10  296.46   43.40
   6   2 -10  304.66   43.32
   6   2 -10  294.45   43.01
  -6  -2  10  339.38   42.87
  -6  -2  10  314.92   44.00
  -6   2  11  260.43   40.47
   6  -2 -11  299.85   40.37
   6  -2 -11  274.24   40.23
   6   2 -11  283.45   40.20
   6   2 -11  303.63   40.19
  -6  -2  11  286.82   40.80
  -6   2  12  128.93   21.22
   6  -2 -12  134.24   20.64
   6  -2 -12  117.67   20.41
   6   2 -12  109.18   20.02
   6   2 -12  150.76   20.99
  -6  -2  12  138.56   21.46
  -6   2  13   16.13    6.23
   6  -2 -13   15.25    5.49
   6  -2 -13   11.03    5.59
   6   2 -13   16.68    6.07
  -6  -2  13    5.86    5.47
  -6   2  14  111.35   18.53
   6  -2 -14  108.55   17.73
   6  -2 -14  123.34   18.58
   6   2 -14   81.38   16.62
  -6  -2  14  107.53   18.55
  -6   2  15   47.22   10.59
   6  -2 -15   53.90   10.17
   6  -2 -15   41.09    9.77
   6   2 -15   38.01    9.25
  -6  -2  15   25.32    9.13
  -6   2  16   78.01   15.44
   6  -2 -16   72.92   14.37
  -6  -2  16   82.88   15.66
  -6   2  17   24.36    8.67
   6  -2 -17   58.87   10.96
  -6  -2  17   37.35   10.09
  -6   2  18   30.95    9.20
   6  -2 -18   22.11    7.90
  -6  -2  18   30.28    9.00
  -6   2  19   10.40    6.27
   6  -2 -19   13.08    6.15
   6  -2 -19   17.57    6.86
   6   2 -19   11.80    5.45
  -6  -2  19   27.74    8.82
  -6   2  20  163.76   26.00
   6  -2 -20   88.05   22.26
   6  -2 -20  162.30   24.94
   6   2 -20  197.40   25.99
  -6  -2  20  205.73   27.35
  -6   2  21    2.10    4.74
   6  -2 -21    5.64    5.24
   6  -2 -21    7.07    5.53
   6   2 -21    4.51    3.53
  -6  -2  21    4.78    5.91
  -6   2  22   35.70   11.70
   6  -2 -22   58.06   12.16
   6  -2 -22   38.17   10.96
   6   2 -22   62.15   12.77
  -6  -2  22   58.38   13.23
  -6   2  23   -0.87    4.90
   6  -2 -23    2.02    4.75
   6   2 -23    5.82    5.33
   6  -2 -24   26.48    8.55
   6   2 -24    7.97    5.54
   6  -2 -25   16.78    8.08
   6   2 -25   19.20    7.31
   6  -2 -26   51.05   12.67
   6   2 -26   59.23   13.48
   6  -2 -27    2.46    6.53
   6   2 -27    1.30    6.30
  -6  -2  27    0.65    5.83
   6  -2 -28   33.06   10.10
   6   2 -28   18.86    9.42
  -6  -2  28   29.44   10.76
   6  -2 -29    1.71    4.54
   6   2 -29    0.74    5.04
  -6  -2  29    0.22    5.48
   6  -2 -30   13.96    7.28
   6   2 -30   20.23    8.27
  -6  -2  30   17.04    8.82
   6  -2 -31   -2.35    5.84
   6   2 -31   -0.31    3.18
  -6  -2  31   -0.33    4.87
   6  -2 -32   35.73   11.02
   6   2 -32   33.60   10.97
   6  -2 -33   -0.01    5.72
   6   2 -33    0.76    4.75
   6  -2 -34   -0.90    5.94
   6   2 -34   -1.91    6.17
   6  -2 -35    0.77    5.79
   6   2 -35   -3.13    7.83
   6  -2 -36   35.41   11.33
   6   2 -36   18.05    8.74
   6  -2 -37    1.02    4.99
   6   2 -37    3.89    4.78
   6  -2 -38    4.83    6.78
  -6   3   1    3.08    2.78
  -6   3   1    1.34    3.55
   6  -3  -1    6.86    3.69
   6  -3  -1    0.71    4.16
   6   3  -1   -0.96    3.07
   6   3  -1    1.80    3.93
  -6  -3   1    0.52    2.60
  -6  -3   1   -1.02    4.23
  -6   3   2  143.09   21.25
  -6   3   2  138.98   22.27
   6  -3  -2  140.56   21.44
   6  -3  -2  164.66   22.99
   6   3  -2   98.64   20.48
   6   3  -2  184.08   22.54
  -6  -3   2  153.24   21.29
  -6  -3   2  182.64   23.12
  -6   3   3  165.38   24.44
   6  -3  -3  185.65   25.16
   6  -3  -3  176.78   25.85
   6   3  -3  164.63   24.53
   6   3  -3  167.93   24.93
  -6  -3   3  186.03   24.58
  -6  -3   3  145.88   24.97
  -6   3   4   55.23    8.70
  -6   3   4   39.38    9.08
   6  -3  -4   42.00    8.45
   6  -3  -4   46.32    9.83
   6   3  -4   24.70    7.44
   6   3  -4   33.84    8.28
  -6  -3   4   47.71    8.32
  -6  -3   4   47.44    9.34
  -6   3   5   12.79    4.22
  -6   3   5    7.77    5.11
   6  -3  -5   12.12    4.59
   6  -3  -5   11.62    5.23
   6   3  -5    5.39    3.81
   6   3  -5   16.35    5.21
  -6  -3   5   11.09    4.28
  -6  -3   5   13.02    5.01
  -6   3   6    7.81    3.97
  -6   3   6   33.61    7.40
   6  -3  -6   12.36    4.84
   6  -3  -6   14.60    5.50
   6   3  -6   17.02    5.17
   6   3  -6   16.12    5.52
  -6  -3   6   16.18    4.70
  -6  -3   6   11.29    5.14
  -6   3   7   11.77    4.95
  -6   3   7   21.95    6.80
   6  -3  -7   16.76    5.76
   6  -3  -7   22.44    6.66
   6   3  -7   22.16    5.85
   6   3  -7   29.05    6.75
  -6  -3   7   21.52    5.35
  -6  -3   7   20.85    6.84
  -6   3   8  463.06   56.12
  -6   3   8  404.76   57.01
   6  -3  -8  344.45   55.66
   6  -3  -8  441.17   57.15
   6   3  -8  485.03   57.07
   6   3  -8  476.06   56.82
  -6  -3   8  342.10   55.11
  -6  -3   8  468.37   57.57
  -6   3   9   78.69   13.96
  -6   3   9   83.95   15.28
   6  -3  -9   71.15   14.33
   6  -3  -9  123.33   16.55
   6   3  -9   77.84   14.52
   6   3  -9   87.48   14.72
  -6  -3   9   90.94   14.25
  -6  -3   9  101.90   16.00
  -6   3  10   51.21   10.16
   6  -3 -10   39.07    8.68
   6  -3 -10   35.35    8.81
   6   3 -10   32.80    8.39
  -6  -3  10   42.12    8.30
  -6  -3  10   44.01    9.50
  -6   3  11   13.30    5.82
   6  -3 -11    4.87    4.35
   6  -3 -11   17.76    5.88
   6   3 -11   13.76    5.63
  -6  -3  11   16.53    6.31
  -6   3  12   96.50   15.69
   6  -3 -12   66.79   13.75
   6  -3 -12   85.58   14.69
   6   3 -12   68.90   13.97
  -6  -3  12   90.70   15.32
  -6   3  13  163.80   24.83
   6  -3 -13  147.86   24.00
   6   3 -13  164.83   24.17
  -6  -3  13  138.80   24.06
  -6   3  14  201.54   31.56
   6  -3 -14  200.60   30.78
   6  -3 -14  166.68   30.33
   6   3 -14  313.96   33.05
  -6  -3  14  199.01   31.47
  -6   3  15   17.19    7.21
   6  -3 -15   17.70    6.19
   6  -3 -15   13.46    6.23
   6   3 -15   17.31    6.35
  -6  -3  15   22.55    7.54
  -6   3  16   15.47    7.30
   6  -3 -16   34.09    8.60
  -6  -3  16   36.73    9.41
  -6   3  17   69.64   16.84
   6  -3 -17  126.26   18.79
  -6  -3  17  104.58   18.34
  -6   3  18   97.49   21.11
   6  -3 -18  131.44   21.67
  -6  -3  18  167.18   23.49
  -6   3  19   35.84   10.50
   6  -3 -19   66.22   12.05
   6  -3 -19   38.98   10.68
   6   3 -19   45.97   10.59
  -6  -3  19   33.54   10.33
  -6   3  20    9.49    6.26
   6  -3 -20   -0.57    4.38
   6  -3 -20    3.51    5.49
   6   3 -20    4.56    5.45
  -6   3  21    0.44    5.47
   6  -3 -21   -1.65    4.64
   6   3 -21   -1.13    5.31
   6  -3 -22   47.99   12.32
   6   3 -22   68.48   14.04
   6  -3 -23   28.11    9.38
   6   3 -23   40.27   10.48
   6  -3 -24   96.55   17.27
   6   3 -24   86.04   16.68
  -6  -3  24   70.02   16.93
   6  -3 -25    2.91    4.17
   6   3 -25    0.65    6.27
  -6  -3  25   -1.20    5.41
   6  -3 -26    1.34    4.33
   6   3 -26    1.30    5.02
  -6  -3  26    5.43    5.87
   6  -3 -27   -2.62    5.37
   6   3 -27    1.58    5.09
  -6  -3  27   -0.88    5.86
   6  -3 -28   43.22   11.39
   6   3 -28   62.11   12.54
  -6  -3  28   12.63    9.55
   6  -3 -29    7.34    6.43
   6   3 -29   20.58    8.02
  -6  -3  29   18.51    8.27
   6  -3 -30   20.70    9.91
   6   3 -30   44.27   11.33
  -6  -3  30   39.89   12.54
   6  -3 -31    2.34    5.22
   6   3 -31    4.67    5.05
  -6  -3  31   -0.27    5.87
   6  -3 -32    4.61    6.29
   6   3 -32    1.92    5.11
  -6  -3  32    1.18    5.89
   6  -3 -33    7.43    6.10
   6   3 -33   12.45    7.44
   6  -3 -34   31.02    9.51
   6   3 -34   12.64    7.72
   6  -3 -35    5.71    5.95
   6   3 -35    6.17    5.86
   6  -3 -36    2.64    6.31
   6   3 -36    3.05    4.63
   6  -3 -37    1.04    3.83
   6   3 -37   -0.81    4.97
   6  -3 -38   -0.17    6.26
  -6   4   1  204.30   29.40
  -6   4   1  244.76   31.39
   6  -4  -1  184.06   29.45
   6  -4  -1  199.06   30.63
   6   4  -1  214.70   29.58
   6   4  -1  212.47   29.78
  -6  -4   1  214.32   29.38
  -6  -4   1  222.54   30.60
  -6   4   2    2.16    3.16
  -6   4   2   15.36    5.74
   6  -4  -2   19.28    5.16
   6  -4  -2   14.94    6.90
   6   4  -2   18.52    4.88
   6   4  -2   12.46    5.16
  -6  -4   2   12.73    4.26
  -6  -4   2   11.40    5.15
  -6   4   3    6.27    3.57
  -6   4   3   12.77    5.37
   6  -4  -3    8.21    3.75
   6  -4  -3    9.18    4.71
   6   4  -3    3.87    3.44
   6   4  -3    9.97    4.65
  -6  -4   3    6.61    3.43
  -6  -4   3    8.34    4.33
  -6   4   4   19.76    5.32
  -6   4   4   12.64    5.15
   6  -4  -4   17.64    5.41
   6  -4  -4   24.44    6.82
   6   4  -4   17.03    5.26
  -6  -4   4   14.28    4.63
  -6  -4   4   21.04    6.25
  -6   4   5  334.21   40.36
  -6   4   5  290.49   40.97
   6  -4  -5  252.23   39.74
   6  -4  -5  306.08   41.34
   6   4  -5  343.54   40.73
  -6  -4   5  291.82   39.66
  -6  -4   5  244.96   40.14
  -6   4   6  291.07   41.09
  -6   4   6  306.44   42.49
   6  -4  -6  345.11   42.13
   6  -4  -6  319.67   42.61
   6   4  -6  341.71   42.02
  -6  -4   6  258.57   40.60
  -6  -4   6  284.77   42.04
  -6   4   7   97.20   14.51
  -6   4   7   90.86   15.56
   6  -4  -7   80.86   14.35
   6  -4  -7   93.72   15.67
   6   4  -7   84.69   14.72
  -6  -4   7   84.95   15.19
  -6   4   8    4.80    3.08
  -6   4   8    8.57    4.72
   6  -4  -8    3.03    3.44
   6  -4  -8    6.24    4.28
   6   4  -8    4.30    4.00
  -6  -4   8    6.58    3.61
  -6  -4   8    4.40    4.00
  -6   4   9   76.38   12.10
  -6   4   9   70.47   13.35
   6  -4  -9   83.35   13.03
   6  -4  -9   69.35   13.10
   6   4  -9   72.98   12.89
  -6  -4   9   75.04   12.01
  -6  -4   9   42.30   11.69
  -6   4  10   26.75    7.96
   6  -4 -10   34.63    8.03
   6  -4 -10   30.73    8.23
   6   4 -10   36.94    8.23
  -6  -4  10   34.45    7.49
  -6  -4  10   33.27    8.74
  -6   4  11  153.25   25.57
   6  -4 -11  166.37   25.31
   6  -4 -11  179.47   26.01
   6   4 -11  177.93   25.57
  -6  -4  11  159.62   25.70
  -6   4  12  147.00   21.52
   6  -4 -12  112.12   19.84
   6  -4 -12  149.52   21.33
   6   4 -12  107.97   19.61
  -6  -4  12  126.77   20.73
  -6   4  13   35.93    9.68
   6  -4 -13   44.10   10.34
   6   4 -13   64.21   11.19
  -6  -4  13   46.96   10.52
  -6   4  14    0.97    3.54
   6  -4 -14    0.52    3.93
   6  -4 -14    0.58    3.81
   6   4 -14    1.66    3.74
  -6  -4  14    1.09    4.45
  -6   4  15  129.83   22.41
   6  -4 -15  152.73   22.17
   6  -4 -15  140.29   22.32
   6   4 -15  108.69   21.02
  -6  -4  15  146.04   22.67
  -6   4  16  182.83   29.22
   6  -4 -16  187.56   28.89
  -6   4  17   25.16    8.32
   6  -4 -17   13.83    6.34
  -6   4  18   54.49   12.73
   6  -4 -18   57.73   12.49
   6  -4 -19  131.13   21.62
   6   4 -19  126.39   21.74
   6  -4 -20   19.96    8.77
   6   4 -20  116.58   15.18
   6  -4 -21    6.38    5.49
   6   4 -21    6.99    4.86
  -6  -4  21    4.22    5.91
   6  -4 -22   24.44    8.01
   6   4 -22    3.09    5.73
  -6  -4  22   11.55    7.50
   6  -4 -23   -0.61    4.93
   6   4 -23   -1.86    5.63
  -6  -4  23    4.55    5.62
   6  -4 -24   -0.33    4.43
   6   4 -24    3.91    5.66
  -6  -4  24   -1.94    5.55
   6  -4 -25    8.19    6.24
   6   4 -25    8.43    5.90
  -6  -4  25    0.93    5.65
   6  -4 -26   13.11    7.17
   6   4 -26   33.84   10.04
  -6  -4  26   26.13   10.07
   6  -4 -27   15.09    7.96
   6   4 -27   31.71    9.65
  -6  -4  27   17.25    9.69
   6  -4 -28   24.09    8.89
   6   4 -28   14.94    7.94
  -6  -4  28   16.12    8.79
   6  -4 -29   -1.09    5.26
   6   4 -29    3.70    4.17
  -6  -4  29   -1.64    6.52
   6  -4 -30   -3.72    6.26
   6   4 -30    7.30    5.57
  -6  -4  30   17.92    8.59
   6  -4 -31    9.65    6.45
   6   4 -31    2.99    5.26
  -6  -4  31    3.11    7.01
   6  -4 -32   33.76   10.56
   6   4 -32   19.09    9.30
  -6  -4  32   31.57   12.02
   6  -4 -33    9.73    6.59
   6   4 -33    4.16    6.36
  -6  -4  33    9.74    7.16
   6  -4 -34    0.42    5.12
   6   4 -34   -0.45    5.94
  -6  -4  34   -0.45    5.79
   6  -4 -35    7.75    6.61
   6   4 -35   -0.34    5.42
   6  -4 -36    4.37    6.56
   6   4 -36   10.75    8.22
   6  -4 -37   15.85    8.06
   6   4 -37   12.89    7.98
   6  -4 -38    1.40    5.82
  -6   5   1   14.99    4.84
  -6   5   1   15.60    6.12
   6  -5  -1   11.70    4.99
   6  -5  -1   13.04    6.15
   6   5  -1   15.76    4.83
  -6  -5   1   16.90    4.59
  -6  -5   1   24.67    6.17
  -6   5   2  112.98   17.05
  -6   5   2   95.45   17.58
   6  -5  -2  122.46   17.67
   6  -5  -2  106.78   18.42
   6   5  -2  110.94   17.17
  -6  -5   2   97.87   16.65
  -6  -5   2  141.88   18.68
  -6   5   3  144.54   21.31
  -6   5   3  154.47   22.51
   6  -5  -3  134.56   21.39
   6  -5  -3  137.94   22.68
   6   5  -3  173.18   21.97
  -6  -5   3  137.84   20.94
  -6  -5   3  134.63   21.77
  -6   5   4  117.64   18.95
  -6   5   4  129.77   20.22
   6  -5  -4  112.12   19.12
   6   5  -4  132.59   19.54
  -6  -5   4  146.82   19.37
  -6  -5   4  129.51   20.04
  -6   5   5    2.93    3.10
  -6   5   5    3.53    3.83
   6  -5  -5    0.27    3.22
   6  -5  -5    4.99    4.01
   6   5  -5    6.02    3.40
  -6  -5   5    7.92    3.46
  -6  -5   5    5.60    3.85
  -6   5   6    0.45    2.64
  -6   5   6    2.97    3.50
   6  -5  -6    3.31    3.42
   6  -5  -6    3.09    3.91
   6   5  -6    4.09    3.24
  -6  -5   6    4.10    2.88
  -6  -5   6    4.84    3.62
  -6   5   7   83.75   12.91
  -6   5   7   78.66   13.84
   6  -5  -7   77.13   13.18
   6  -5  -7   62.71   13.44
   6   5  -7   89.97   13.74
  -6  -5   7   65.21   12.10
  -6  -5   7   76.52   13.55
  -6   5   8   63.73   10.94
  -6   5   8   56.39   11.76
   6  -5  -8   54.54   11.16
   6  -5  -8   77.02   12.97
   6   5  -8   54.66   11.34
  -6  -5   8   73.61   11.20
  -6  -5   8   54.73   11.74
  -6   5   9   92.76   16.09
  -6   5   9  124.04   18.64
   6  -5  -9  105.59   17.17
   6  -5  -9  125.72   18.38
   6   5  -9   96.85   16.99
  -6  -5   9  106.26   16.47
  -6  -5   9  103.00   17.53
  -6   5  10   35.75   11.11
   6  -5 -10  100.08   13.32
   6  -5 -10   86.12   13.41
   6   5 -10   51.75   11.12
  -6  -5  10   63.40   12.26
  -6   5  11   -0.95    4.18
   6  -5 -11    0.49    3.32
   6  -5 -11   -1.46    4.17
   6   5 -11    1.06    3.70
  -6  -5  11    1.05    3.03
  -6   5  12   12.13    5.22
   6  -5 -12    1.92    3.73
   6  -5 -12    9.39    5.22
   6   5 -12    5.81    4.36
  -6  -5  12    2.97    5.12
  -6   5  13  231.09   38.49
   6  -5 -13  298.37   38.96
   6  -5 -13  252.22   38.80
   6   5 -13  300.29   39.02
  -6   5  14  307.12   46.29
   6  -5 -14  337.85   45.93
   6  -5 -14  327.24   46.43
   6   5 -14  330.78   45.96
  -6   5  15   -0.37    4.26
   6  -5 -15   -2.43    4.06
   6  -5 -15    0.29    4.02
   6   5 -15    0.83    3.70
  -6  -5  17    6.52    5.75
  -6  -5  18   10.10    6.75
   6  -5 -19   42.65   10.03
   6   5 -19   27.27    9.40
  -6  -5  19   47.87   11.04
   6  -5 -20   18.87    7.37
   6   5 -20   35.99    9.57
  -6  -5  20   34.17    9.93
   6  -5 -21    4.35    4.65
   6   5 -21    5.90    6.18
  -6  -5  21   -0.71    4.92
   6  -5 -22    0.57    4.85
   6   5 -22    3.15    4.88
  -6  -5  22    0.82    5.04
   6  -5 -23   44.68   11.82
   6   5 -23   74.84   13.65
  -6  -5  23   48.35   12.96
   6  -5 -24   54.23   12.17
   6   5 -24   36.37   10.70
  -6  -5  24   41.99   12.50
   6  -5 -25   14.86    7.28
   6   5 -25   18.78    7.47
  -6  -5  25    5.55    6.83
   6  -5 -26   -0.16    4.96
   6   5 -26    2.00    5.62
  -6  -5  26    3.00    5.74
   6  -5 -27    4.31    4.91
   6   5 -27   -0.01    5.75
  -6  -5  27    1.21    5.41
   6  -5 -28    9.64    6.65
   6   5 -28    8.06    6.90
  -6  -5  28   10.27    8.36
   6  -5 -29   25.17    9.29
   6   5 -29   39.91   11.50
  -6  -5  29   15.65    9.42
   6  -5 -30   35.44   10.26
   6   5 -30   42.60   11.01
  -6  -5  30   12.72    8.60
   6  -5 -31   -2.37    5.65
   6   5 -31   -3.05    6.90
  -6  -5  31    1.72    6.40
   6  -5 -32    4.64    5.17
   6   5 -32    0.83    5.79
  -6  -5  32    4.89    6.62
   6  -5 -33   23.12    8.69
   6   5 -33    8.45    7.23
  -6  -5  33    4.74    7.00
   6  -5 -34   16.35    8.11
   6   5 -34    5.34    6.11
  -6  -5  34   22.81    9.79
   6  -5 -35    1.80    5.72
   6   5 -35    3.35    6.90
  -6  -5  35    6.06    7.25
   6  -5 -36   11.56    7.17
   6   5 -36    6.69    7.21
   6  -5 -37    0.76    5.10
   6   5 -37    2.73    6.27
   6  -5 -38    1.22    5.34
  -6   6   1  195.47   26.82
   6  -6  -1  175.63   25.77
   6  -6  -1  155.67   26.58
   6   6  -1  175.81   25.38
  -6  -6   1  183.83   25.26
  -6  -6   1  179.09   26.30
  -6   6   2   25.81    6.62
  -6   6   2   21.50    7.38
   6  -6  -2   33.44    7.31
   6  -6  -2   31.85    8.34
   6   6  -2   53.12    8.22
  -6  -6   2   33.04    6.98
  -6  -6   2   36.61    7.68
  -6   6   3   10.13    3.86
  -6   6   3   11.13    5.02
   6  -6  -3    7.16    4.20
   6  -6  -3    7.63    4.99
   6   6  -3    4.38    3.66
  -6  -6   3   16.24    4.27
  -6  -6   3    6.14    4.12
  -6   6   4   20.62    5.48
  -6   6   4   27.15    7.06
   6  -6  -4   26.89    6.26
   6  -6  -4   25.12    7.47
   6   6  -4   24.90    6.17
  -6  -6   4   22.46    5.45
  -6  -6   4   19.25    6.21
  -6   6   5  127.18   22.30
  -6   6   5  140.97   23.37
   6  -6  -5  157.86   23.23
   6  -6  -5  155.26   24.19
   6   6  -5  160.45   23.15
  -6  -6   5  187.28   23.02
  -6  -6   5  171.02   23.82
  -6   6   6  104.34   17.01
  -6   6   6  108.41   18.03
   6  -6  -6  115.61   17.65
   6  -6  -6  133.40   19.29
   6   6  -6  105.16   17.45
  -6  -6   6  111.42   17.00
  -6  -6   6  109.89   18.03
  -6   6   7   85.17   12.93
  -6   6   7   59.97   12.90
   6  -6  -7   94.69   13.54
   6  -6  -7   65.98   13.50
   6   6  -7   70.65   12.78
  -6  -6   7   62.59   11.95
  -6  -6   7   84.23   13.76
  -6   6   8   22.72    5.88
  -6   6   8   18.40    6.53
   6  -6  -8   26.04    6.53
   6  -6  -8   25.51    6.92
   6   6  -8   23.26    6.46
  -6  -6   8   17.44    5.19
  -6   6   9  104.68   19.08
   6  -6  -9  132.18   19.56
   6  -6  -9  121.80   19.89
   6   6  -9  101.40   18.70
  -6  -6   9  145.48   18.92
  -6   6  10  102.75   17.54
   6  -6 -10  110.11   17.27
   6  -6 -10   78.43   17.11
   6   6 -10  127.98   17.89
  -6   6  11   68.57   13.28
   6  -6 -11   61.76   12.49
   6  -6 -11   72.40   13.47
   6   6 -11   69.92   12.68
  -6   6  12  100.41   16.72
   6  -6 -12   92.98   15.93
   6  -6 -12   85.15   16.24
   6   6 -12   90.26   15.86
   6  -6 -13    1.64    4.40
   6  -6 -13    4.04    4.51
   6   6 -13    3.91    4.78
   6  -6 -14    0.71    4.15
   6   6 -14    7.27    4.70
  -6  -6  14   -2.58    5.15
   6  -6 -15   72.23   14.19
   6   6 -15   96.58   15.53
  -6  -6  15   65.61   14.56
  -6  -6  16    7.85    5.38
  -6  -6  17   25.09    8.21
   6   6 -18  105.01   17.05
  -6  -6  18   68.58   15.63
   6  -6 -19   41.12    9.80
   6   6 -19   19.08    8.38
  -6  -6  19   24.76    9.00
   6  -6 -20    4.52    4.36
   6   6 -20   -1.79    4.20
  -6  -6  20   -2.18    4.94
   6  -6 -21   26.61    8.87
   6   6 -21   27.82    8.69
  -6  -6  21   24.28    9.34
   6  -6 -22    1.99    5.18
   6   6 -22    8.82    6.11
  -6  -6  22    0.16    5.33
   6  -6 -23   27.64    8.61
   6   6 -23   33.83    9.60
  -6  -6  23   27.02   10.04
   6  -6 -24   -0.36    4.80
   6   6 -24    0.42    5.87
  -6  -6  24    0.40    5.09
   6  -6 -25   24.96    8.82
   6   6 -25   27.38    9.18
  -6  -6  25   35.24   11.12
   6  -6 -26   74.19   13.62
   6   6 -26   43.02   11.80
  -6  -6  26   33.33   11.50
   6  -6 -27   20.19    8.46
   6   6 -27   25.38    8.83
  -6  -6  27   28.88   10.39
   6  -6 -28    1.47    4.09
   6   6 -28   -0.14    4.66
  -6  -6  28    7.50    7.79
   6  -6 -29    1.26    4.31
  -6  -6  29   -0.94    6.52
   6  -6 -30    3.89    5.15
   6   6 -30   -1.63    5.51
  -6  -6  30    3.84    6.08
   6  -6 -31    8.56    6.89
   6   6 -31   20.85    8.21
  -6  -6  31   10.32    8.29
   6  -6 -32   15.98    7.75
   6   6 -32    9.65    6.91
  -6  -6  32   13.12    8.39
   6  -6 -33    4.89    6.19
   6   6 -33   11.90    6.71
  -6  -6  33   20.88    9.40
   6  -6 -34    0.00    5.45
   6   6 -34   -0.94    5.94
  -6  -6  34    0.04    5.52
   6  -6 -35   11.22    7.21
   6   6 -35    0.15    4.89
  -6  -6  35   -2.74    6.68
   6  -6 -36    1.49    5.12
   6   6 -36    0.82    6.36
  -6  -6  36   -3.67    6.76
   6  -6 -37   15.55    7.61
  -6  -6  37    6.14    8.37
   6  -6 -38   -1.05    6.00
  -6   7   1   20.51    5.28
   6  -7  -1   11.37    4.77
   6  -7  -1   21.02    6.95
   6   7  -1    9.17    4.22
  -6  -7   1   15.51    4.46
  -6   7   2   18.26    4.80
   6  -7  -2   14.11    4.74
   6  -7  -2   27.87    8.01
   6   7  -2   10.77    4.28
  -6  -7   2   18.21    4.78
  -6   7   3  332.50   40.81
   6  -7  -3  280.05   40.60
   6  -7  -3  313.75   42.50
   6   7  -3  238.20   39.89
  -6  -7   3  339.98   40.58
  -6   7   4  108.59   14.87
   6  -7  -4   92.48   14.72
   6  -7  -4   90.87   15.82
   6   7  -4   90.00   14.49
  -6  -7   4   72.34   13.68
  -6   7   5   22.60    5.76
   6  -7  -5   19.05    6.04
   6  -7  -5   31.72    8.14
   6   7  -5   31.21    6.78
  -6  -7   5   24.86    5.87
  -6   7   6   21.29    5.74
   6  -7  -6   21.39    6.08
   6  -7  -6   22.43    7.03
   6   7  -6   23.87    6.22
  -6  -7   6   24.37    5.87
  -6   7   7   21.48    5.71
   6  -7  -7   17.13    5.73
   6  -7  -7   40.39    8.79
   6   7  -7   16.75    5.90
  -6  -7   7   15.78    5.08
  -6   7   8   47.58    8.86
   6  -7  -8   30.83    8.55
   6  -7  -8   54.90   10.71
   6   7  -8   43.40    9.28
  -6  -7   8   44.91    8.57
   6  -7  -9  169.62   25.40
   6  -7  -9  159.97   25.88
   6   7  -9  171.60   25.43
  -6  -7   9  173.66   24.59
   6  -7 -10    3.05    3.46
   6   7 -10    0.03    3.51
  -6  -7  10    1.18    3.98
   6  -7 -11    0.32    3.64
   6   7 -11    0.48    3.86
  -6  -7  11   -1.58    4.36
   6  -7 -12   13.49    5.20
   6   7 -12   10.97    5.40
  -6  -7  12   34.42    8.00
   6  -7 -13  165.23   26.36
   6   7 -13  186.65   26.87
  -6  -7  13  167.76   26.79
   6  -7 -14    3.98    4.48
   6   7 -14   -0.44    4.22
  -6  -7  14    6.32    5.10
   6  -7 -15    1.59    3.78
   6   7 -15    2.96    4.26
  -6  -7  15    3.57    4.96
  -6  -7  16    1.04    5.67
  -6  -7  17    7.89    5.75
   6   7 -18    4.84    4.56
  -6  -7  18    5.58    6.16
   6  -7 -19   91.26   16.45
   6   7 -19   88.04   16.67
  -6  -7  19   81.63   17.03
   6  -7 -20   15.14    6.29
   6   7 -20   20.87    7.87
  -6  -7  20   14.19    7.78
   6  -7 -21   13.04    6.92
   6   7 -21    3.10    5.11
  -6  -7  21    9.72    6.42
   6  -7 -22    1.57    5.06
   6   7 -22   -0.63    4.13
  -6  -7  22   -1.73    6.05
   6  -7 -23   32.08    9.51
   6   7 -23   28.54    9.06
  -6  -7  23   29.25    9.57
   6  -7 -24   15.54    7.13
   6   7 -24   -0.55    4.92
  -6  -7  24    4.47    5.38
   6  -7 -25   25.57    9.88
   6   7 -25   43.90   10.48
  -6  -7  25   23.21    9.86
   6  -7 -26   -0.03    4.28
   6   7 -26    3.93    5.88
  -6  -7  26    1.66    5.61
   6  -7 -27   -1.81    6.38
   6   7 -27   -2.40    5.24
  -6  -7  27    5.70    6.22
   6  -7 -28   17.50    7.32
   6   7 -28    9.74    6.63
  -6  -7  28   10.98    7.24
   6  -7 -29   21.04    8.84
   6   7 -29   27.51    9.57
  -6  -7  29   31.65   11.90
   6  -7 -30   11.01    6.44
   6   7 -30    8.09    5.65
  -6  -7  30    2.11    6.61
   6  -7 -31   13.47    7.63
   6   7 -31    0.41    4.76
  -6  -7  31    9.34    7.24
   6  -7 -32    4.22    5.22
   6   7 -32    2.20    4.54
  -6  -7  32    2.75    7.25
   6  -7 -33    7.31    6.15
   6   7 -33   -2.59    6.35
  -6  -7  33    0.16    5.85
   6  -7 -34    4.46    5.80
   6   7 -34    3.04    6.06
  -6  -7  34    6.81    6.73
   6  -7 -35    7.55    6.92
   6   7 -35   23.39    8.88
  -6  -7  35   -1.97    8.12
   6  -7 -36    3.51    5.74
   6   7 -36    3.70    7.03
  -6  -7  36   -0.94    5.84
   6  -7 -37    0.75    4.69
  -6  -7  37   -1.31    6.05
   6  -7 -38    1.02    5.40
  -6  -7  38   -2.30    7.74
  -6   8   1  168.88   24.06
   6  -8  -1  168.47   24.53
   6  -8  -1  165.69   25.79
   6   8  -1  140.01   23.53
  -6  -8   1  192.24   24.00
  -6   8   2    9.50    4.21
   6  -8  -2   11.06    4.88
   6  -8  -2    2.24    4.42
   6   8  -2   12.81    4.22
  -6  -8   2   10.53    4.08
  -6   8   3   -0.22    2.85
   6  -8  -3    0.78    2.24
   6   8  -3   -0.41    2.63
  -6  -8   3    1.21    2.53
  -6   8   4    4.73    3.15
   6  -8  -4    0.49    3.31
   6   8  -4    4.86    3.27
  -6  -8   4    1.86    3.01
  -6  -8   4    2.41    3.49
  -6   8   5  300.78   36.64
   6  -8  -5  266.74   36.73
   6   8  -5  252.82   36.47
  -6  -8   5  252.16   35.76
  -6  -8   5  240.25   36.60
  -6   8   6   14.58    4.65
   6  -8  -6    6.98    4.18
   6   8  -6    5.22    4.09
  -6  -8   6    5.96    3.48
  -6  -8   6    2.22    3.99
  -6   8   7  127.79   18.72
   6  -8  -7  105.37   18.56
   6   8  -7  115.80   18.81
  -6  -8   7  129.68   18.35
  -6  -8   7  121.46   19.40
   6  -8  -8    2.43    3.88
   6   8  -8    2.81    3.50
  -6  -8   8    8.43    3.79
  -6  -8   8    4.64    4.75
   6  -8  -9  147.18   24.55
   6   8  -9  289.00   27.47
  -6  -8   9  156.37   23.90
  -6  -8   9  128.84   24.64
   6  -8 -10   31.06    8.69
   6   8 -10   43.86    9.55
  -6  -8  10   57.26   10.51
   6  -8 -11  137.69   21.11
   6   8 -11  113.17   20.33
  -6  -8  11  148.62   21.67
   6  -8 -12    7.78    5.24
   6   8 -12   24.34    6.47
  -6  -8  12   11.16    6.59
   6  -8 -13    8.43    4.59
   6   8 -13   -0.01    3.53
  -6  -8  13    4.57    4.59
   6  -8 -14    1.15    3.59
   6   8 -14    7.03    4.64
  -6  -8  14   -1.66    4.79
   6  -8 -15  208.26   25.73
  -6  -8  15  118.08   23.90
  -6  -8  16   -0.79    4.11
  -6  -8  17   50.38   12.08
   6   8 -18   -1.18    4.40
  -6  -8  18   -2.44    5.83
   6  -8 -19   25.07    8.00
   6   8 -19   17.68    7.11
  -6  -8  19   20.23    7.73
   6  -8 -20    2.21    4.19
   6   8 -20   -2.00    4.42
  -6  -8  20    1.49    4.57
   6  -8 -21    6.98    5.36
   6   8 -21   18.70    7.16
  -6  -8  21   18.99    7.78
   6  -8 -22    1.99    4.95
   6   8 -22    5.85    5.63
  -6  -8  22    3.08    6.31
   6  -8 -23    0.69    5.02
   6   8 -23   11.85    6.50
  -6  -8  23    9.82    7.24
   6  -8 -24    0.86    4.31
   6   8 -24    0.84    6.12
  -6  -8  24   -2.80    6.33
   6  -8 -25   13.24    6.89
   6   8 -25   14.53    7.18
  -6  -8  25    5.64    6.40
   6  -8 -26    4.33    5.67
   6   8 -26    6.34    5.95
  -6  -8  26   12.39    7.07
   6  -8 -27   44.33   10.99
   6   8 -27   25.25    9.25
  -6  -8  27   21.63    9.59
   6  -8 -28   -0.13    4.50
   6   8 -28    3.98    5.77
  -6  -8  28    1.88    5.63
   6  -8 -29   -0.69    4.77
   6   8 -29   -4.50    7.07
  -6  -8  29    2.62    6.56
   6  -8 -30   -1.54    5.15
   6   8 -30    0.20    5.35
  -6  -8  30   -2.01    5.65
   6  -8 -31   17.14    7.15
   6   8 -31   11.71    7.02
  -6  -8  31   13.08    8.15
   6  -8 -32   11.37    6.35
   6   8 -32    0.60    5.74
  -6  -8  32   12.39    7.67
   6  -8 -33   11.24    6.89
   6   8 -33    6.72    6.40
  -6  -8  33    3.74    6.87
   6  -8 -34   -0.74    5.12
   6   8 -34    0.36    5.23
  -6  -8  34    1.21    6.53
   6  -8 -35    6.16    6.00
   6   8 -35    6.92    5.88
  -6  -8  35    3.72    7.76
   6  -8 -36   -0.06    5.06
   6   8 -36    5.80    7.25
  -6  -8  36    1.24    5.65
   6  -8 -37    8.62    6.82
  -6  -8  37    3.68    6.18
   6  -8 -38    0.08    4.46
  -6   9   1   14.77    4.54
   6  -9  -1    6.59    3.90
   6   9  -1    9.24    3.75
  -6  -9   1    5.76    3.32
  -6  -9   1    0.88    3.58
  -6   9   2   12.93    4.45
   6  -9  -2   12.06    4.82
   6   9  -2   13.87    4.76
  -6  -9   2   19.33    4.70
  -6  -9   2   12.66    4.66
  -6   9   3  207.58   26.63
   6  -9  -3  191.19   26.92
   6   9  -3  185.32   26.49
  -6  -9   3  177.76   25.80
  -6  -9   3  159.24   26.33
  -6   9   4   17.11    4.98
   6  -9  -4    8.27    4.66
   6   9  -4   25.08    6.05
  -6  -9   4   17.62    4.85
  -6  -9   4   12.44    5.22
  -6   9   5    1.74    3.03
   6  -9  -5    4.53    3.58
   6   9  -5   -0.17    3.04
  -6  -9   5    5.25    3.45
  -6  -9   5   -1.17    4.00
  -6   9   6    9.09    4.32
   6  -9  -6   11.49    4.78
   6   9  -6   15.62    5.26
  -6  -9   6   15.41    4.49
  -6  -9   6   15.52    5.28
  -6   9   7   17.41    5.33
   6  -9  -7   13.44    4.87
   6   9  -7   14.93    5.38
  -6  -9   7   20.78    5.28
  -6  -9   7   13.36    5.76
   6  -9  -8    0.38    3.42
   6   9  -8    0.78    3.70
  -6  -9   8    2.88    2.79
  -6  -9   8   -1.83    3.95
   6  -9  -9  120.95   18.00
   6   9  -9   95.56   17.10
  -6  -9   9  100.94   16.39
  -6  -9   9  111.89   18.02
   6  -9 -10   11.93    4.74
   6   9 -10    6.43    4.83
  -6  -9  10    3.20    4.22
   6  -9 -11   -0.58    3.49
   6   9 -11   -1.84    4.37
  -6  -9  11    1.73    3.76
   6  -9 -12    6.43    4.93
   6   9 -12    1.90    4.01
  -6  -9  12    7.13    4.69
   6  -9 -13  103.11   17.03
   6   9 -13   90.05   16.88
  -6  -9  13   98.27   17.17
   6  -9 -14    4.23    3.91
   6   9 -14    0.36    3.83
  -6  -9  14    3.24    4.08
   6  -9 -15   16.11    6.50
  -6  -9  15   13.87    7.31
  -6  -9  16   21.00    7.28
  -6  -9  17    6.45    6.19
   6   9 -18    0.10    3.71
  -6  -9  18    1.29    5.23
   6  -9 -19   64.24   12.54
   6   9 -19   61.13   12.57
  -6  -9  19   33.96   11.74
   6  -9 -20    7.45    4.91
   6   9 -20   -0.84    4.03
  -6  -9  20   -0.97    4.14
   6  -9 -21    0.41    4.34
   6   9 -21    1.69    4.72
  -6  -9  21   -2.50    6.55
   6  -9 -22   -0.73    4.39
   6   9 -22   -2.30    4.56
  -6  -9  22   -0.75    5.27
   6  -9 -23   44.89   11.50
   6   9 -23   50.01   12.17
  -6  -9  23   58.79   13.53
   6  -9 -24    1.99    4.93
   6   9 -24    3.76    5.69
  -6  -9  24    4.76    5.85
   6  -9 -25   29.10    8.96
   6   9 -25   11.61    7.31
  -6  -9  25   28.04    9.97
   6  -9 -26    1.93    5.73
   6   9 -26   -3.06    5.56
  -6  -9  26    2.68    7.24
   6  -9 -27    1.93    5.40
   6   9 -27    5.77    5.35
  -6  -9  27   -1.63    5.35
   6  -9 -28    2.52    4.57
   6   9 -28   -1.53    5.30
  -6  -9  28   -0.89    4.86
   6  -9 -29   22.60    8.13
   6   9 -29   22.37    8.84
  -6  -9  29   11.67    7.67
   6  -9 -30    5.63    5.95
   6   9 -30    7.48    6.78
  -6  -9  30   -1.18    5.84
   6  -9 -31   -0.02    4.17
   6   9 -31   -0.65    6.16
  -6  -9  31    5.41    6.15
   6  -9 -32    3.88    5.32
   6   9 -32   -0.44    5.47
  -6  -9  32   -2.08    6.51
   6   9 -33    1.39    5.23
  -6  -9  33   -0.93    6.88
   6   9 -34    0.76    3.95
  -6  -9  34    3.54    6.78
   6   9 -35   -1.35    6.02
  -6  -9  35    3.27    6.02
   6 -10  -1   69.12   10.82
  -6 -10   1   39.03    9.39
   6 -10  -2    5.96    3.98
  -6 -10   2   13.47    5.07
   6 -10  -3   -1.22    3.07
   6  10  -3    2.08    3.13
  -6 -10   3   -2.72    4.00
   6 -10  -4   11.45    4.46
   6  10  -4   12.46    4.59
  -6 -10   4    7.45    4.58
   6 -10  -5   56.17   10.62
   6  10  -5   50.33   10.16
  -6 -10   5   58.76   10.97
   6 -10  -6    3.99    3.54
   6  10  -6    4.24    3.49
  -6 -10   6    9.17    4.53
   6 -10  -7   31.72    7.87
   6  10  -7   38.80    7.99
  -6 -10   7   30.45    7.82
   6 -10  -8    8.67    4.73
   6  10  -8   -0.70    2.84
  -6 -10   8    4.46    4.41
   6 -10  -9    0.23    3.22
   6  10  -9    0.74    3.76
  -6 -10   9    4.42    4.13
   6 -10 -10    1.89    3.85
   6  10 -10    7.91    4.86
  -6 -10  10    3.31    4.03
   6 -10 -11  106.47   18.05
   6  10 -11  113.97   18.45
  -6 -10  11  107.64   18.47
   6 -10 -12   -0.81    4.01
   6  10 -12    1.95    3.68
  -6 -10  12   -3.11    4.34
   6 -10 -13   15.60    6.09
   6  10 -13   14.34    5.92
  -6 -10  13   12.06    6.26
   6 -10 -14    4.40    4.08
   6  10 -14    1.43    4.05
  -6 -10  14   15.26    6.02
   6 -10 -15   64.51   12.53
  -6 -10  15   58.61   12.86
  -6 -10  16    1.88    5.09
  -6 -10  17   65.64   13.53
   6  10 -18    3.55    4.56
  -6 -10  18    1.94    5.10
   6 -10 -19   14.52    6.32
   6  10 -19    3.48    5.77
  -6 -10  19    1.44    5.54
   6 -10 -20    2.06    4.42
   6  10 -20    0.14    4.04
  -6 -10  20    0.11    4.86
   6 -10 -21   72.40   14.67
   6  10 -21   82.87   15.57
  -6 -10  21   60.53   14.80
   6  10 -22    0.98    4.93
  -6 -10  22    6.91    6.12
   6  10 -23   10.05    5.78
  -6 -10  23    5.15    6.37
   6  10 -24   -0.43    3.95
  -6 -10  24    2.09    5.97
   6  10 -25    7.54    5.58
  -6 -10  25    5.48    6.82
   6  10 -26   -0.41    3.21
  -6 -10  26    1.79    6.70
   6  10 -27   21.29    8.17
  -6 -10  27    9.46    7.97
   6  10 -28    0.53    4.23
  -6 -10  28    0.55    5.38
   6  10 -29    8.67    6.55
  -6 -10  29    5.24    6.18
   6  10 -30   -1.84    5.64
  -6 -10  30   -2.93    5.79
   6  10 -31    8.22    6.27
  -6 -10  31   -1.62    6.88
   6  10 -32    0.82    5.67
  -6 -10  32    2.30    5.81
   6  10 -33    6.71    6.56
   6  10 -34    5.72    6.74
   6  10 -35    2.36    6.41
   6 -11  -1    6.82    3.79
  -6 -11   1   10.13    4.31
   6 -11  -2   -0.10    2.83
  -6 -11   2   -0.68    3.00
   6 -11  -3   39.13    8.82
  -6 -11   3   47.60    9.21
   6 -11  -4    3.07    3.38
  -6 -11   4   -0.85    3.04
   6 -11  -5    1.11    3.48
  -6 -11   5    3.40    3.92
   6 -11  -6    0.75    3.03
  -6 -11   6   -1.02    3.39
  -6 -11   7   13.41    5.52
  -6 -11   8   11.42    5.43
  -6 -11   9   51.74   10.91
  -6 -11  10   -1.08    4.01
  -6 -11  11   -0.84    3.36
  -6 -11  12    7.53    5.13
  -6 -11  13   41.52   10.11
  -6 -11  14    3.18    4.76
  -6 -11  15   14.27    7.30
  -6 -11  16    8.81    5.37
  -6 -11  17   16.62    7.28
  -6 -11  18   -0.86    4.61
  -6 -11  19   39.32   10.90
  -6 -11  20   -3.45    6.57
  -6 -11  21   -2.39    5.66
  -6 -11  22    0.45    5.29
  -6 -11  23   24.59    8.40
  -6 -11  24   -1.37    5.21
  -6 -11  25    4.52    5.23
  -6 -11  26   -1.94    6.71
  -6 -11  27    2.19    5.54
  -6 -11  28   -2.02    6.58
  -6 -11  29    1.11    7.10
  -6 -11  30   -2.89    5.75
  -6 -12   1   46.52    9.42
  -6 -12   2    3.11    4.05
  -6 -12   3    1.87    3.34
  -6 -12   4    4.19    4.38
  -6 -12   5   71.78   12.82
  -6 -12   6   -3.05    4.52
  -6 -12   7   18.15    6.00
  -6 -12   8   -0.40    3.11
  -6 -12   9   12.70    5.47
  -6 -12  10    1.35    3.19
  -6 -12  11   29.90    8.40
  -6 -12  12    3.01    4.54
  -6 -12  13    6.33    4.87
  -6 -12  14    0.34    4.21
  -6 -12  15   21.10    7.75
  -6 -12  16    4.09    5.37
  -6 -12  17   13.74    7.11
  -6 -12  18   -3.12    5.80
  -6 -12  19    1.05    4.63
  -6 -12  20   -2.14    4.34
  -6 -12  21   21.59    8.90
  -6 -12  22   -0.15    5.73
  -6 -12  23    1.80    6.45
  -6 -12  24    7.58    6.98
  -6 -12  25   -0.33    4.22
  -6 -12  26    1.89    6.28
  -6 -12  27   15.57    7.85
  -6 -13   1   12.21    4.73
  -6 -13   2    2.20    3.79
  -6 -13   3   49.63    9.84
  -6 -13   4   24.78    6.71
  -6 -13   5   14.23    5.62
  -6 -13   6    3.30    4.09
  -6 -13   7   15.56    5.59
  -6 -13   8   11.12    5.30
  -6 -13   9   46.58   10.03
  -6 -13  10    2.01    4.33
  -6 -13  11   -2.46    4.43
  -6 -13  12   18.33    6.57
  -6 -13  13   11.39    5.91
  -6 -13  14   -0.13    4.15
  -6 -13  15   21.24    7.35
  -6 -13  16   -0.53    4.43
  -6 -13  17    5.10    5.02
  -6 -13  18    5.87    5.66
  -6 -13  19    8.46    6.52
  -6 -13  20    0.98    4.48
  -6 -13  21   -0.18    5.07
  -6 -13  22   -0.93    5.04
  -6 -13  23    7.15    5.85
  -6 -13  24    2.73    4.86
  -6 -14   1   21.12    5.87
  -6 -14   2    2.99    3.28
  -6 -14   3    1.61    2.95
  -6 -14   4    1.83    3.53
  -6 -14   5   26.86    7.09
  -6 -14   6   17.76    6.28
  -6 -14   7   13.38    5.64
  -6 -14   8   -0.17    3.50
  -6 -14   9   10.80    5.41
  -6 -14  10    8.84    5.08
  -6 -14  11    2.24    4.10
  -6 -14  12   -0.00    4.72
  -6 -14  13    5.82    4.67
  -6 -14  14   -1.54    5.08
  -6 -14  15   -0.40    3.81
  -6 -14  16    1.47    4.23
  -6 -14  17    5.07    5.24
  -6 -14  18   -1.24    4.83
  -6 -14  19    2.77    4.83
  -6 -14  20    0.82    5.38
  -6 -14  21    2.20    5.39
  -6 -15   1   -0.75    3.40
  -6 -15   2    5.30    4.30
  -6 -15   3    3.22    3.78
  -6 -15   4    1.48    2.96
  -6 -15   5    1.25    3.14
  -6 -15   6    0.25    3.78
  -6 -15   7    1.69    3.48
  -6 -15   8    8.53    4.63
  -6 -15   9    5.17    4.74
  -6 -15  10    4.70    4.63
  -6 -15  11   -0.72    4.41
  -6 -15  12    3.70    4.53
  -6 -15  13   13.89    5.99
  -6 -15  14    3.35    4.31
  -6 -15  15   -1.74    4.17
  -6 -15  16   -0.15    4.83
  -6 -15  17    6.78    5.31
  -6 -15  18    4.16    5.58
  -6 -16   1    0.51    3.10
  -6 -16   2    2.23    3.16
  -6 -16   3    0.48    3.21
  -6 -16   4    2.76    3.36
  -6 -16   5    2.96    3.44
  -6 -16   6    4.03    4.01
  -6 -16   7   -1.54    3.47
  -6 -16   8    2.20    4.12
  -6 -16   9    0.95    3.45
  -6 -16  10    3.98    4.45
  -6 -16  11    8.69    5.00
  -6 -16  12   -1.65    3.38
  -6 -16  13   -1.63    3.61
  -6 -16  14    0.90    4.60
  -6 -17   1   -0.19    3.25
  -6 -17   2    1.01    3.13
  -6 -17   3    4.98    4.07
  -6 -17   4    0.72    3.48
  -6 -17   5   -1.36    3.23
  -6 -17   6    2.14    3.47
  -6 -17   7    4.57    3.81
  -6 -17   8    4.79    4.36
  -6 -17   9    0.46    3.40
  -6 -17  10   -0.51    3.13
  -6 -18   1    1.21    2.73
  -6 -18   2    1.79    3.39
  -6 -18   3   -1.22    3.57
  -6 -18   4    1.75    3.63
  -6 -18   5    4.04    3.74
  -5   0   1    5.10    3.16
  -5   0   1    5.16    3.86
   5   0  -1    1.90    2.65
   5   0  -1    0.04    2.94
  -5   0   2   -1.93    3.05
  -5   0   2   -0.70    3.27
   5   0  -2    0.09    2.63
   5   0  -2   -1.24    3.89
  -5   0   3  115.77   17.08
  -5   0   3  125.08   18.24
   5   0  -3  101.89   16.96
   5   0  -3  120.99   17.95
  -5   0   4   -1.45    3.07
  -5   0   4   -0.24    3.51
   5   0  -4    0.09    3.18
   5   0  -4   -1.30    3.89
  -5   0   5 1975.00  311.81
  -5   0   5 2904.04  314.24
   5   0  -5 2702.18  313.18
   5   0  -5 2684.79  313.58
  -5   0   6    0.58    2.80
  -5   0   6   -1.95    4.41
   5   0  -6   -1.00    3.34
   5   0  -6    0.95    3.36
  -5   0   7   88.40   14.44
  -5   0   7   96.05   15.85
   5   0  -7   90.42   14.82
   5   0  -7  102.45   15.54
  -5   0   8   -0.63    3.50
  -5   0   8   -0.35    3.60
   5   0  -8    1.11    3.70
   5   0  -8   -2.19    3.47
  -5   0   9  605.80   77.28
  -5   0   9  565.37   78.20
   5   0  -9  525.47   77.42
   5   0  -9  682.91   78.48
  -5   0  10   -1.47    3.16
  -5   0  10   -2.67    4.11
   5   0 -10   -0.29    2.70
   5   0 -10    1.84    4.27
  -5   0  11   28.16    6.55
  -5   0  11   26.34    7.42
   5   0 -11   21.33    7.13
   5   0 -11   37.72    7.87
  -5   0  12   -0.08    2.84
  -5   0  12   -2.03    3.86
   5   0 -12    2.40    3.90
   5   0 -12    0.50    3.54
  -5   0  13   16.62    6.20
   5   0 -13   19.98    5.49
   5   0 -13    7.69    4.24
  -5   0  14   -0.76    4.34
   5   0 -14    0.54    2.78
   5   0 -14    4.01    3.50
  -5   0  15  138.12   23.54
   5   0 -15  148.33   23.04
   5   0 -15  157.66   23.42
  -5   0  16   -1.45    4.27
   5   0 -16    1.30    3.94
   5   0 -16   -0.32    3.86
  -5   0  17  100.27   19.69
   5   0 -17  132.17   20.05
   5   0 -17  122.20   19.85
  -5   0  18    2.90    4.59
   5   0 -18    1.43    3.93
  -5   0  19  138.43   27.75
   5   0 -19  240.53   29.47
  -5   0  20   -0.59    4.73
   5   0 -20   -0.24    3.57
  -5   0  21  187.35   34.60
   5   0 -21  281.90   35.91
  -5   0  22   -1.46    5.79
   5   0 -22   -1.21    5.40
  -5   0  23    4.02    5.25
   5   0 -23   -0.91    4.81
  -5   0  24    2.16    5.48
   5   0 -24   -2.96    5.68
  -5   0  25   38.54   10.83
   5   0 -25   25.13    9.03
  -5   0  26   -1.21    6.05
   5   0 -26   -0.20    3.67
  -5   0  27   59.80   15.14
   5   0 -27   58.46   13.26
  -5   0  28   -3.22    6.64
   5   0 -28    1.22    3.79
   5   0 -29    5.13    5.95
   5   0 -30   -3.37    6.14
   5   0 -31   31.54   10.27
   5   0 -32    1.63    5.14
   5   0 -33    1.54    5.36
   5   0 -34    1.70    4.96
   5   0 -35   14.36    8.80
   5   0 -36   -0.94    4.40
   5   0 -37   13.47    8.27
   5   0 -38    7.59    7.37
   5   0 -39    0.76    7.06
  -5   1   1  514.12   67.97
  -5   1   1  558.98   69.21
   5  -1  -1  571.66   68.47
   5  -1  -1  616.05   69.48
   5   1  -1  423.55   67.55
   5   1  -1  497.96   68.46
  -5  -1   1  514.05   67.92
  -5  -1   1  541.48   69.05
  -5   1   2    2.31    3.25
  -5   1   2    3.05    4.08
   5  -1  -2    1.89    2.93
   5  -1  -2    3.34    4.09
   5   1  -2    4.48    3.69
   5   1  -2    5.53    3.73
  -5  -1   2    4.43    3.26
  -5  -1   2    5.25    4.24
  -5   1   3  522.65   74.28
  -5   1   3  655.65   75.94
   5  -1  -3  535.28   74.50
   5  -1  -3  779.22   76.64
   5   1  -3  511.35   74.35
   5   1  -3  632.75   75.53
  -5  -1   3  506.22   74.13
  -5  -1   3  596.11   75.51
  -5   1   4    4.16    3.71
  -5   1   4   14.73    5.36
   5  -1  -4   17.09    4.91
   5  -1  -4    9.89    4.91
   5   1  -4    0.33    3.37
   5   1  -4   15.73    5.51
  -5  -1   4    7.64    3.43
  -5  -1   4   15.15    5.30
  -5   1   5   92.08   13.75
  -5   1   5   89.33   14.79
   5  -1  -5   93.05   14.18
   5  -1  -5   51.16   13.30
   5   1  -5  101.10   14.52
   5   1  -5   88.50   14.51
  -5  -1   5   92.57   13.86
  -5  -1   5  107.93   15.24
  -5   1   6  663.16   89.62
  -5   1   6  586.09   90.20
   5  -1  -6  693.70   90.15
   5  -1  -6  686.52   90.52
   5   1  -6  865.10   90.93
   5   1  -6  761.35   90.71
  -5  -1   6  700.18   89.76
  -5  -1   6  628.79   90.38
  -5   1   7  690.98   84.99
  -5   1   7  716.91   86.35
   5  -1  -7  628.41   85.20
   5  -1  -7  701.41   85.94
   5   1  -7  613.96   85.12
   5   1  -7  669.77   85.59
  -5  -1   7  561.96   84.40
  -5  -1   7  713.93   86.31
  -5   1   8    1.09    2.70
  -5   1   8   -1.75    4.28
   5  -1  -8    0.17    3.82
   5  -1  -8    2.37    3.94
   5   1  -8   -0.88    3.31
   5   1  -8    0.14    3.86
  -5  -1   8    1.76    3.20
  -5  -1   8   -1.58    3.92
  -5   1   9   44.97    9.95
   5  -1  -9   42.67    9.33
   5  -1  -9   51.43   10.12
   5   1  -9   54.22    9.95
   5   1  -9   49.55    9.76
  -5  -1   9   44.37    8.81
  -5  -1   9   50.58   10.26
  -5   1  10    0.07    3.08
  -5   1  10    2.44    4.27
   5  -1 -10    2.52    4.25
   5  -1 -10    1.64    4.01
   5   1 -10    3.86    4.04
   5   1 -10    1.13    3.62
  -5  -1  10    0.73    3.08
  -5  -1  10    1.72    3.68
  -5   1  11  202.08   28.67
  -5   1  11  219.48   30.26
   5  -1 -11  190.31   29.15
   5  -1 -11  204.35   29.61
   5   1 -11  228.42   29.82
   5   1 -11  202.40   29.28
  -5  -1  11  172.11   28.21
  -5  -1  11  225.78   30.39
  -5   1  12   14.64    5.00
  -5   1  12   14.92    6.04
   5  -1 -12   18.76    6.03
   5  -1 -12   20.06    6.18
   5   1 -12   17.32    5.61
   5   1 -12   20.40    5.95
  -5  -1  12   17.86    5.42
  -5  -1  12   14.16    5.97
  -5   1  13  505.28   65.12
  -5   1  13  455.50   66.08
   5  -1 -13  474.31   65.62
   5  -1 -13  526.61   66.22
   5   1 -13  507.23   65.93
   5   1 -13  445.24   65.37
  -5  -1  13  550.95   65.51
  -5  -1  13  449.03   66.00
  -5   1  14   -0.27    4.01
   5  -1 -14    0.14    3.19
   5  -1 -14   -0.50    3.64
   5   1 -14    2.19    4.15
   5   1 -14   -0.04    3.60
  -5  -1  14    3.65    4.39
  -5   1  15   50.91   10.83
   5  -1 -15   55.11   10.33
   5  -1 -15   54.24   10.43
   5   1 -15   42.79    9.39
   5   1 -15   39.87    9.46
  -5  -1  15   30.63    9.42
  -5   1  16    5.96    4.65
   5  -1 -16    3.06    4.50
   5  -1 -16    4.09    4.66
   5   1 -16    1.65    4.39
   5   1 -16    0.93    2.78
  -5  -1  16    5.24    4.05
  -5   1  17   34.27    9.33
   5  -1 -17   41.68    9.00
   5  -1 -17   36.19    9.04
   5   1 -17   27.41    8.09
   5   1 -17   29.60    8.30
  -5  -1  17   43.09   10.08
  -5   1  18    1.06    4.48
   5  -1 -18    4.44    4.81
   5  -1 -18    7.03    4.76
   5   1 -18    4.50    4.33
  -5  -1  18    7.26    5.47
  -5   1  19  251.36   32.56
   5  -1 -19  197.06   30.45
  -5  -1  19  165.85   30.29
  -5   1  20    1.59    4.35
   5  -1 -20    3.88    4.75
  -5  -1  20    4.02    5.14
  -5   1  21    2.59    5.46
   5  -1 -21    6.63    5.49
   5  -1 -21    0.01    4.23
   5   1 -21    1.80    4.67
  -5  -1  21    0.05    4.95
  -5   1  22    5.64    6.11
   5  -1 -22   13.74    6.95
   5  -1 -22   13.59    6.19
   5   1 -22    4.07    5.89
  -5  -1  22   23.61    7.88
  -5   1  23   52.68   14.02
   5  -1 -23   56.43   13.48
   5   1 -23   95.08   16.02
  -5  -1  23   63.51   14.73
  -5   1  24    1.63    5.02
   5  -1 -24    1.46    6.09
   5   1 -24   -0.50    3.92
  -5  -1  24    2.98    6.13
  -5   1  25   30.69   10.09
   5  -1 -25   17.05    8.12
   5   1 -25   29.47    9.38
  -5  -1  25   16.37    8.87
  -5   1  26    6.26    7.09
   5  -1 -26    4.64    5.67
   5   1 -26   14.61    7.77
  -5  -1  26    5.11    7.39
   5  -1 -27   31.43   11.50
   5   1 -27   85.28   15.05
  -5  -1  27   82.45   16.48
   5  -1 -28    8.56    6.54
   5   1 -28   20.94    8.47
   5  -1 -29   57.58   13.86
   5   1 -29   61.35   14.33
   5  -1 -30    3.72    6.29
   5   1 -30   -0.02    4.16
   5  -1 -31    2.66    4.93
   5   1 -31   -3.68    6.31
   5  -1 -32    2.03    5.37
   5   1 -32    3.02    4.29
   5  -1 -33   69.86   13.10
   5   1 -33    6.96    6.62
   5  -1 -34    1.26    4.47
   5   1 -34   -2.73    5.81
   5  -1 -35   16.41    7.32
   5   1 -35    7.57    6.92
   5  -1 -36    3.13    6.68
   5   1 -36   -2.08    6.99
   5  -1 -37    6.89    6.72
   5   1 -37   16.39    8.63
   5  -1 -38    6.83    5.90
   5   1 -38   -1.62    6.14
   5  -1 -39    9.60    7.71
  -5   2   1    2.17    3.03
  -5   2   1    3.96    4.06
   5  -2  -1    4.46    3.67
   5  -2  -1    2.19    3.96
   5   2  -1    7.28    3.70
   5   2  -1    5.78    4.26
  -5  -2   1    2.54    3.06
  -5  -2   1    4.62    3.96
  -5   2   2   12.69    4.54
  -5   2   2   15.40    5.83
   5  -2  -2   26.97    5.64
   5  -2  -2   18.93    5.93
   5   2  -2   22.81    5.64
   5   2  -2   29.50    6.59
  -5  -2   2   26.57    5.70
  -5  -2   2   21.69    6.60
  -5   2   3  194.77   27.79
  -5   2   3  263.28   29.76
   5  -2  -3  204.08   28.08
   5  -2  -3  207.74   28.90
   5   2  -3  192.48   27.86
   5   2  -3  241.17   28.90
  -5  -2   3  155.59   27.22
  -5  -2   3  197.88   28.58
  -5   2   4   77.06   11.63
  -5   2   4   87.65   12.99
   5  -2  -4   62.66   11.39
   5  -2  -4   77.72   12.48
   5   2  -4   56.53   11.13
   5   2  -4   78.99   12.31
  -5  -2   4   51.30   10.76
  -5  -2   4   88.27   12.89
  -5   2   5  662.61   83.23
  -5   2   5  528.95   83.46
   5  -2  -5  678.53   83.64
   5  -2  -5  773.79   84.74
   5   2  -5  620.75   83.32
   5   2  -5  708.42   84.02
  -5  -2   5  532.07   82.60
  -5  -2   5  734.01   84.54
  -5   2   6    7.95    4.09
  -5   2   6    6.47    4.66
   5  -2  -6   11.79    4.60
   5  -2  -6    6.97    4.44
   5   2  -6   12.64    4.57
   5   2  -6   16.55    4.96
  -5  -2   6   12.23    4.37
  -5  -2   6    1.13    3.60
  -5   2   7  140.26   18.48
  -5   2   7  109.01   18.85
   5  -2  -7  102.07   18.08
   5  -2  -7  129.77   19.21
   5   2  -7  155.75   19.38
   5   2  -7  114.26   18.61
  -5  -2   7  141.21   18.53
  -5  -2   7   94.03   18.38
  -5   2   8    7.03    4.03
  -5   2   8   12.25    4.99
   5  -2  -8    5.05    3.68
   5  -2  -8    6.38    4.88
   5   2  -8    6.87    3.99
   5   2  -8   12.10    4.49
  -5  -2   8   15.45    4.57
  -5  -2   8    6.83    4.56
  -5   2   9  724.60   92.40
  -5   2   9  818.26   94.20
   5  -2  -9  691.11   92.86
   5  -2  -9  759.40   93.53
   5   2  -9  642.99   92.67
   5   2  -9  684.18   92.81
  -5  -2   9  683.96   92.25
  -5  -2   9  737.63   93.67
  -5   2  10    0.49    2.67
  -5   2  10    9.37    5.10
   5  -2 -10    2.93    4.19
   5  -2 -10    8.61    4.69
   5   2 -10   -1.77    2.71
   5   2 -10    2.73    3.85
  -5  -2  10    2.31    2.99
  -5  -2  10    4.75    4.28
  -5   2  11    3.47    3.52
  -5   2  11   14.39    5.43
   5  -2 -11    5.12    3.86
   5  -2 -11    8.42    4.77
   5   2 -11    7.04    4.21
   5   2 -11   23.90    5.90
  -5  -2  11    2.09    3.06
  -5  -2  11    7.31    4.41
  -5   2  12  108.58   14.99
  -5   2  12   72.06   15.18
   5  -2 -12  107.35   15.73
   5  -2 -12   70.83   14.81
   5   2 -12   90.55   15.31
   5   2 -12   90.24   15.12
  -5  -2  12   99.82   14.87
  -5  -2  12   77.45   15.34
  -5   2  13   68.66   12.20
  -5   2  13   78.97   13.77
   5  -2 -13   65.94   12.78
   5  -2 -13   98.83   14.44
   5   2 -13   54.27   12.11
   5   2 -13   81.97   13.34
  -5  -2  13   65.71   12.27
  -5  -2  13   72.25   13.60
  -5   2  14   34.07    8.97
   5  -2 -14   49.58    9.35
   5  -2 -14   39.90    8.95
   5   2 -14   33.35    8.17
   5   2 -14   42.34    8.78
  -5  -2  14   25.54    8.37
  -5   2  15  384.88   53.04
   5  -2 -15  385.51   52.22
   5  -2 -15  420.65   52.93
   5   2 -15  375.12   52.17
   5   2 -15  453.21   52.86
  -5  -2  15  282.78   51.62
  -5   2  16    7.28    5.27
   5  -2 -16   -0.15    3.84
   5  -2 -16    7.19    4.95
   5   2 -16    6.64    4.54
  -5  -2  16    6.97    5.21
  -5   2  17   15.63    6.16
   5  -2 -17    7.90    4.77
   5  -2 -17   13.00    5.72
   5   2 -17    4.27    4.91
  -5  -2  17    4.57    5.32
  -5   2  18   -1.00    4.88
   5  -2 -18   -0.02    3.66
   5  -2 -18   -0.99    4.13
  -5  -2  18    0.32    4.60
  -5   2  19  106.68   19.75
   5  -2 -19  116.74   19.19
  -5  -2  19   98.12   19.11
  -5   2  20   67.43   14.07
   5  -2 -20   47.91   12.36
  -5  -2  20   88.81   15.44
  -5   2  21   -1.23    4.47
   5  -2 -21    5.31    5.33
   5  -2 -21    6.18    5.08
   5   2 -21   11.97    4.78
  -5  -2  21    2.58    5.22
  -5   2  22   21.17    7.92
   5  -2 -22   10.94    6.54
   5  -2 -22   13.00    6.28
   5   2 -22   10.76    5.55
  -5  -2  22    8.55    6.65
  -5   2  23   18.05    7.44
   5  -2 -23   18.83    7.43
   5  -2 -23   15.54    6.87
   5   2 -23   17.02    6.98
  -5  -2  23   13.28    6.80
  -5   2  24    0.25    4.56
   5  -2 -24    1.15    4.93
   5   2 -24    1.01    4.05
  -5  -2  24    2.56    5.27
   5  -2 -25  127.33   21.00
   5   2 -25   98.66   19.96
   5  -2 -26   20.94    7.88
   5   2 -26   15.42    7.89
   5  -2 -27  125.94   20.83
   5   2 -27   89.63   19.19
   5  -2 -28    9.69    6.15
   5   2 -28    3.58    5.58
  -5  -2  28   -0.64    5.56
   5  -2 -29   39.83   11.56
   5   2 -29   52.49   12.56
  -5  -2  29   31.86   11.59
   5  -2 -30    1.15    4.66
   5   2 -30    3.58    5.86
  -5  -2  30    2.49    6.08
   5  -2 -31   37.58   11.61
   5   2 -31   55.85   13.39
  -5  -2  31   56.82   14.38
   5  -2 -32    1.81    5.45
   5   2 -32    3.43    4.75
   5  -2 -33    1.62    4.96
   5   2 -33    6.02    6.22
   5  -2 -34    0.95    4.95
   5   2 -34    2.48    5.11
   5  -2 -35    9.29    7.16
   5   2 -35   10.53    6.74
   5  -2 -36    3.53    5.99
   5   2 -36    2.74    4.82
   5  -2 -37   10.73    7.16
   5   2 -37    6.09    6.78
   5  -2 -38   -0.33    4.98
   5   2 -38    1.98    5.61
   5  -2 -39    1.35    4.82
  -5   3   1  415.51   46.45
  -5   3   1  316.27   46.58
   5  -3  -1  361.91   46.30
   5  -3  -1  408.77   47.63
   5   3  -1  291.45   45.48
   5   3  -1  360.41   46.44
  -5  -3   1  321.08   45.58
  -5  -3   1  322.40   46.53
  -5   3   2   56.12   10.66
  -5   3   2   58.09   11.53
   5  -3  -2   49.28   10.57
   5  -3  -2   73.31   12.25
   5   3  -2   72.30   11.12
   5   3  -2   68.53   11.68
  -5  -3   2   78.22   11.22
  -5  -3   2   85.16   12.40
  -5   3   3   71.72   17.34
  -5   3   3  134.91   19.54
   5  -3  -3  143.66   18.90
   5  -3  -3  144.23   19.78
   5   3  -3  179.64   19.44
   5   3  -3  136.85   19.02
  -5  -3   3  112.41   17.94
  -5  -3   3  143.18   19.64
  -5   3   4    0.47    2.88
  -5   3   4    2.01    3.83
   5  -3  -4    4.71    3.26
   5  -3  -4    1.34    4.48
   5   3  -4    7.42    3.56
   5   3  -4    6.02    3.86
  -5  -3   4    0.00    2.29
  -5  -3   4    1.85    3.78
  -5   3   5  217.70   32.82
   5  -3  -5  219.15   32.22
   5  -3  -5  269.93   33.58
   5   3  -5  211.27   32.13
   5   3  -5  227.52   32.56
  -5  -3   5  255.29   32.19
  -5  -3   5  247.49   33.13
  -5   3   6  250.27   31.59
  -5   3   6  212.30   32.09
   5  -3  -6  206.58   31.37
   5  -3  -6  192.90   31.73
   5   3  -6  210.56   31.48
   5   3  -6  232.98   31.83
  -5  -3   6  221.09   31.15
  -5  -3   6  338.40   33.86
  -5   3   7   93.40   13.25
  -5   3   7   80.39   14.05
   5  -3  -7   78.32   13.28
   5   3  -7   81.47   13.54
  -5  -3   7   73.21   12.71
  -5  -3   7   79.40   13.93
  -5   3   8  114.41   17.42
  -5   3   8   92.08   17.77
   5  -3  -8  131.57   18.30
   5  -3  -8  129.84   18.76
   5   3  -8  115.78   18.06
   5   3  -8  105.60   17.69
  -5  -3   8   96.43   17.01
  -5  -3   8  182.64   20.26
  -5   3   9  113.54   16.61
  -5   3   9   86.68   17.10
   5  -3  -9  134.09   18.17
   5   3  -9   94.85   16.84
   5   3  -9  122.49   17.37
  -5  -3   9  109.67   16.54
  -5  -3   9   98.24   17.30
  -5   3  10   31.18    6.55
  -5   3  10   31.39    7.68
   5  -3 -10   23.34    6.70
   5  -3 -10   23.45    6.74
   5   3 -10   24.90    6.63
   5   3 -10   22.48    6.34
  -5  -3  10   30.18    6.49
  -5  -3  10   25.37    7.04
  -5   3  11   -1.11    2.62
  -5   3  11    2.66    3.53
   5  -3 -11   -0.45    2.68
   5  -3 -11    1.70    3.68
   5   3 -11    1.56    3.25
   5   3 -11   -0.07    2.96
  -5  -3  11   -0.89    2.95
  -5  -3  11   -2.00    4.15
  -5   3  12   36.04    7.28
  -5   3  12   46.74    9.25
   5  -3 -12   22.88    7.26
   5  -3 -12   35.91    8.41
   5   3 -12   29.71    7.79
   5   3 -12   42.18    8.26
  -5  -3  12   26.83    6.95
  -5  -3  12   31.97    8.34
  -5   3  13  303.26   32.59
  -5   3  13  233.47   33.15
   5  -3 -13  219.36   32.14
   5  -3 -13  331.44   34.53
   5   3 -13  258.74   32.89
   5   3 -13  253.48   32.46
  -5  -3  13  204.21   31.28
  -5  -3  13  113.02   30.61
  -5   3  14    5.03    5.15
   5  -3 -14   31.41    7.28
   5  -3 -14   34.03    7.94
   5   3 -14   30.14    7.22
  -5  -3  14   33.24    7.93
  -5   3  15    7.79    5.20
   5  -3 -15    7.46    4.26
   5  -3 -15    6.33    4.63
   5   3 -15    8.45    4.76
  -5  -3  15    2.96    4.22
  -5   3  16   41.38   10.74
   5  -3 -16   50.06   10.47
   5  -3 -16   50.07   10.86
   5   3 -16   47.90   10.42
  -5  -3  16   51.36   11.35
  -5   3  17   67.12   14.40
   5  -3 -17   68.28   13.81
   5  -3 -17   93.39   15.40
   5   3 -17   76.64   14.35
  -5  -3  17   75.53   14.98
  -5   3  18   14.11    6.50
   5  -3 -18   10.97    5.57
   5  -3 -18   27.54    8.06
  -5  -3  18   13.43    6.96
  -5   3  19   -0.41    5.25
   5  -3 -19   -1.18    4.07
  -5  -3  19   -1.54    4.77
  -5   3  20   -2.11    5.38
   5  -3 -20   -0.95    3.95
  -5  -3  20    0.49    4.47
  -5   3  21   50.63   12.85
   5  -3 -21   73.43   13.71
   5  -3 -21   62.64   12.95
   5   3 -21   64.10   13.22
  -5  -3  21   47.06   13.14
   5  -3 -22   87.42   17.06
   5   3 -22   87.10   16.79
   5  -3 -23  123.55   21.32
   5   3 -23  115.64   21.01
   5  -3 -24   13.54    7.05
   5   3 -24   20.41    7.34
   5  -3 -25    5.48    5.55
   5   3 -25    5.17    6.23
   5  -3 -26    3.07    4.37
   5   3 -26    0.50    4.49
  -5  -3  26   -0.76    5.63
   5  -3 -27   59.67   12.54
   5   3 -27   32.67   10.23
  -5  -3  27   28.18   10.84
   5  -3 -28   12.50    7.60
   5   3 -28    8.14    6.51
  -5  -3  28   14.18    8.08
   5  -3 -29   27.09    9.28
   5   3 -29   24.25    9.77
  -5  -3  29   35.24   11.23
   5  -3 -30    0.77    5.06
   5   3 -30    1.49    4.78
  -5  -3  30   -1.50    5.68
   5  -3 -31   -1.80    4.61
   5   3 -31    8.26    5.93
  -5  -3  31   -0.10    4.41
   5  -3 -32   16.84    7.67
   5   3 -32    2.90    6.41
  -5  -3  32   16.49    9.76
   5  -3 -33   16.07    8.26
   5   3 -33   32.76    9.35
  -5  -3  33   22.64   10.22
   5  -3 -34    3.70    5.26
   5   3 -34   -1.42    5.40
   5  -3 -35    3.54    5.85
   5   3 -35   -0.39    4.91
   5  -3 -36   -1.46    4.25
   5   3 -36    0.00    5.56
   5  -3 -37    9.07    7.10
   5   3 -37    6.50    6.72
   5  -3 -38    2.50    6.98
   5   3 -38    7.21    7.06
   5  -3 -39    8.50    7.28
  -5   4   1   75.74   13.08
  -5   4   1   77.07   14.12
   5  -4  -1  100.51   14.02
   5  -4  -1   93.86   14.65
   5   4  -1   70.06   12.86
   5   4  -1   95.03   13.91
  -5  -4   1   87.51   13.19
  -5  -4   1   92.26   14.16
  -5   4   2    9.02    3.55
  -5   4   2   13.55    5.15
   5  -4  -2   11.44    4.33
   5  -4  -2   18.02    5.56
   5   4  -2   10.44    3.90
   5   4  -2    1.22    2.82
  -5  -4   2    7.01    3.65
  -5  -4   2    8.98    4.16
  -5   4   3   39.32    7.58
  -5   4   3   41.77    8.21
   5  -4  -3   42.20    7.82
   5  -4  -3   53.36    9.32
   5   4  -3   36.63    7.39
   5   4  -3   30.81    7.69
  -5  -4   3   37.24    7.13
  -5  -4   3   29.07    7.75
  -5   4   4   66.94   10.80
  -5   4   4   58.80   11.32
   5  -4  -4   65.42   10.99
   5  -4  -4   67.29   11.66
   5   4  -4   43.27   10.01
   5   4  -4   77.88   11.35
  -5  -4   4   69.23   10.59
  -5  -4   4   63.33   11.45
  -5   4   5  212.73   28.63
  -5   4   5  211.27   29.48
   5  -4  -5  152.46   28.12
   5  -4  -5  219.00   29.72
   5   4  -5  214.61   28.92
   5   4  -5  215.79   28.94
  -5  -4   5  202.19   28.27
  -5  -4   5  240.85   29.88
  -5   4   6   -0.42    2.84
  -5   4   6   -0.83    3.42
   5  -4  -6    0.12    2.96
   5  -4  -6    1.19    3.57
   5   4  -6    0.82    2.82
   5   4  -6    0.72    2.76
  -5  -4   6    0.25    2.64
  -5  -4   6    2.21    3.90
  -5   4   7   13.11    4.45
  -5   4   7   19.11    5.89
   5  -4  -7   13.10    4.61
   5  -4  -7   22.26    5.85
   5   4  -7    7.55    3.92
   5   4  -7   12.76    4.40
  -5  -4   7    7.65    3.40
  -5  -4   7    7.02    4.58
  -5   4   8   81.98   12.31
   5  -4  -8   72.69   12.46
   5  -4  -8   70.09   12.95
   5   4  -8   74.01   12.68
   5   4  -8   74.44   12.46
  -5  -4   8   67.44   11.91
  -5   4   9   93.54   16.02
  -5   4   9  118.81   17.71
   5  -4  -9  122.74   17.71
   5   4  -9  125.86   17.38
   5   4  -9  109.62   16.67
  -5  -4   9   88.95   15.80
  -5  -4   9   97.21   17.00
  -5   4  10  191.61   27.21
  -5   4  10  176.29   28.07
   5  -4 -10  221.53   28.41
   5  -4 -10  163.18   27.70
   5   4 -10  217.65   28.39
   5   4 -10  200.01   27.71
  -5  -4  10  176.83   27.10
  -5  -4  10  205.57   28.61
  -5   4  11  194.72   29.90
  -5   4  11  228.48   31.61
   5  -4 -11  234.08   31.26
   5  -4 -11  242.37   31.84
   5   4 -11  186.13   30.48
  -5  -4  11  210.38   30.19
  -5  -4  11  231.14   31.69
  -5   4  12    2.87    3.45
  -5   4  12    9.02    5.13
   5  -4 -12   10.26    4.74
   5  -4 -12    0.26    3.68
   5   4 -12    9.51    4.27
  -5  -4  12    2.95    3.51
  -5  -4  12    1.41    3.76
  -5   4  13    5.70    3.45
  -5   4  13   -0.77    3.65
   5  -4 -13    2.45    3.54
   5  -4 -13    1.54    4.29
   5   4 -13    3.56    3.27
  -5  -4  13    8.08    4.65
  -5   4  14   32.12    8.60
   5  -4 -14   43.12    8.37
   5  -4 -14   29.21    8.09
   5   4 -14   14.87    6.89
  -5  -4  14   48.96    9.56
  -5   4  15  366.01   50.49
   5  -4 -15  374.51   49.75
   5  -4 -15  374.36   50.20
   5   4 -15  371.86   49.87
  -5  -4  15  307.15   49.70
  -5   4  16   69.18   15.45
   5  -4 -16  105.19   16.31
   5  -4 -16   68.29   15.18
   5   4 -16   93.25   16.15
  -5  -4  16  129.63   18.14
  -5   4  17  100.39   19.03
   5  -4 -17  102.60   18.42
   5  -4 -17  105.06   18.76
   5   4 -17  136.30   19.64
  -5  -4  17  108.11   19.44
  -5   4  18    5.11    5.26
   5  -4 -18   10.34    5.39
   5  -4 -18    4.23    4.85
  -5  -4  18    1.12    5.66
  -5   4  19  193.12   32.34
   5  -4 -19  228.81   32.71
  -5   4  20    7.51    5.85
   5  -4 -20   10.08    5.58
   5   4 -20    7.26    5.39
   5  -4 -21   71.39   14.56
   5   4 -21   77.63   15.09
   5  -4 -22    2.36    4.88
   5   4 -22   13.42    6.81
   5  -4 -23    0.92    4.07
   5   4 -23    1.47    5.17
  -5  -4  23    1.70    4.95
   5  -4 -24   -0.34    5.28
   5   4 -24    0.27    4.68
  -5  -4  24   -0.38    5.10
   5  -4 -25   38.30   10.28
   5   4 -25   53.66   11.64
  -5  -4  25   22.71    9.94
   5  -4 -26   25.99    8.74
   5   4 -26   17.27    7.60
  -5  -4  26   27.45    9.72
   5  -4 -27   31.23    9.89
   5   4 -27   38.56   10.17
  -5  -4  27   31.84   10.68
   5  -4 -28    1.58    5.43
   5   4 -28   -2.09    4.83
  -5  -4  28   -0.62    4.68
   5  -4 -29   35.57    9.90
   5   4 -29   26.20    8.80
  -5  -4  29    2.73    6.23
   5  -4 -30   11.30    7.19
   5   4 -30   24.84    8.73
  -5  -4  30   24.01    9.70
   5  -4 -31   11.71    7.59
   5   4 -31    5.24    6.03
  -5  -4  31   18.75    9.00
   5  -4 -32   16.02    7.94
   5   4 -32   25.82    9.31
  -5  -4  32   13.48    8.63
   5  -4 -33   -1.33    5.53
   5   4 -33   -2.14    6.39
  -5  -4  33    2.67    6.35
   5  -4 -34    2.33    6.78
   5   4 -34   11.26    6.72
  -5  -4  34    7.54    7.72
   5  -4 -35    3.04    5.62
   5   4 -35    8.88    6.45
   5  -4 -36   14.39    6.96
   5   4 -36    4.36    6.02
   5  -4 -37    1.63    5.19
   5   4 -37    7.59    6.88
   5  -4 -38    1.92    6.83
   5   4 -38   -0.12    5.20
   5  -4 -39    2.32    6.08
  -5   5   1  246.75   31.02
  -5   5   1  241.54   31.85
   5  -5  -1  215.32   30.95
   5   5  -1  167.72   30.04
   5   5  -1  236.84   30.80
  -5  -5   1  232.91   30.59
  -5  -5   1  257.77   31.81
  -5   5   2   76.41   11.15
  -5   5   2   67.24   11.86
   5  -5  -2   55.03   10.71
   5  -5  -2   54.23   11.64
   5   5  -2   66.93   10.86
   5   5  -2   69.39   10.93
  -5  -5   2   69.36   10.78
  -5  -5   2   58.30   11.24
  -5   5   3  180.79   25.67
  -5   5   3  167.08   26.13
   5  -5  -3  208.06   26.25
   5  -5  -3  170.12   26.67
   5   5  -3  194.73   25.87
   5   5  -3  173.60   25.60
  -5  -5   3  184.33   25.43
  -5  -5   3  180.51   26.25
  -5   5   4   36.68    7.43
  -5   5   4   37.59    8.07
   5  -5  -4   49.09    8.30
   5  -5  -4   50.36    9.31
   5   5  -4   49.70    8.21
   5   5  -4   64.09    8.65
  -5  -5   4   50.40    7.71
  -5  -5   4   11.14    6.36
  -5   5   5   16.04    5.00
  -5   5   5   18.03    5.83
   5  -5  -5   23.73    5.89
   5  -5  -5   16.81    5.71
   5   5  -5   27.61    6.10
   5   5  -5   23.51    5.76
  -5  -5   5   23.95    5.40
  -5  -5   5   30.35    6.74
  -5   5   6   12.48    4.18
  -5   5   6   14.74    5.46
   5  -5  -6    9.77    4.44
   5  -5  -6   19.90    5.87
   5   5  -6   12.60    4.41
   5   5  -6   18.43    4.90
  -5  -5   6   10.31    4.04
  -5  -5   6   13.61    5.36
  -5   5   7  334.64   42.79
  -5   5   7  318.32   43.58
   5  -5  -7  303.62   42.95
   5  -5  -7  325.16   43.78
   5   5  -7  326.41   43.30
  -5  -5   7  314.72   42.48
  -5  -5   7  293.66   43.27
  -5   5   8  146.54   20.42
  -5   5   8  127.13   20.96
   5  -5  -8  143.11   20.95
   5  -5  -8  144.60   21.47
   5   5  -8  137.12   20.92
  -5  -5   8  154.99   20.60
  -5  -5   8  115.19   20.88
  -5   5   9   14.70    4.58
  -5   5   9   14.19    5.57
   5  -5  -9   25.77    6.39
   5  -5  -9   16.59    5.74
   5   5  -9   25.89    6.27
  -5  -5   9   14.68    4.66
  -5  -5   9   23.06    6.69
  -5   5  10    2.48    3.22
  -5   5  10    3.04    4.37
   5  -5 -10   -0.51    3.21
   5  -5 -10    0.74    3.07
   5   5 -10   -1.07    3.19
  -5  -5  10    0.98    2.79
  -5  -5  10    1.47    2.57
  -5   5  11   14.04    4.46
  -5   5  11   16.25    5.55
   5  -5 -11   18.38    5.48
   5  -5 -11    9.81    4.82
   5   5 -11    7.62    4.32
  -5  -5  11   10.03    4.13
  -5  -5  11   13.50    5.44
  -5   5  12  277.09   37.85
  -5   5  12  215.36   38.24
   5  -5 -12  278.08   38.66
   5  -5 -12  316.55   39.78
   5   5 -12  279.71   38.82
  -5  -5  12  290.35   38.20
  -5  -5  12  283.46   39.34
  -5   5  13  302.88   42.73
  -5   5  13  277.09   43.78
   5  -5 -13  320.42   43.78
   5  -5 -13  321.12   44.34
   5   5 -13  332.97   44.08
  -5  -5  13  341.67   44.72
  -5   5  14   24.23    7.24
   5  -5 -14   24.38    6.88
   5  -5 -14   31.90    8.11
   5   5 -14   35.42    8.20
  -5  -5  14   17.62    6.98
  -5   5  15    6.07    5.21
   5  -5 -15   11.92    4.93
   5  -5 -15    6.26    4.57
   5   5 -15    3.35    4.03
  -5  -5  15   -1.35    4.94
  -5   5  16   57.11   12.29
   5  -5 -16   48.46   10.78
   5  -5 -16   44.38   10.87
   5   5 -16   52.06   10.94
  -5   5  17   86.77   17.07
   5  -5 -17  112.62   17.30
   5  -5 -17   93.94   17.40
   5   5 -17   90.74   16.84
   5  -5 -18   16.44    6.65
   5   5 -20   -1.10    4.07
  -5  -5  20    3.16    5.47
   5  -5 -21    0.34    4.64
   5   5 -21   -2.65    5.55
  -5  -5  21    0.36    5.35
   5  -5 -22   61.67   13.22
   5   5 -22   55.44   13.27
  -5  -5  22   70.25   14.86
   5  -5 -23   43.86   10.95
   5   5 -23   62.94   12.33
  -5  -5  23   30.45   10.73
   5  -5 -24   22.20    7.82
   5   5 -24    5.18    6.26
  -5  -5  24   24.53    9.07
   5  -5 -25    0.46    5.23
   5   5 -25   -3.82    5.46
  -5  -5  25   -0.35    5.00
   5  -5 -26    0.84    4.81
   5   5 -26    3.50    4.69
  -5  -5  26   -2.80    6.62
   5  -5 -27   20.55    8.58
   5   5 -27   24.01    9.43
  -5  -5  27   28.45   10.05
   5  -5 -28   49.10   11.93
   5   5 -28   38.37   11.08
  -5  -5  28   30.19   11.26
   5  -5 -29   33.45    9.89
   5   5 -29   26.06    9.37
  -5  -5  29   15.23    8.81
   5  -5 -30    3.96    6.14
   5   5 -30   -2.83    5.16
  -5  -5  30    3.36    5.92
   5  -5 -31   -0.63    3.85
   5   5 -31    1.38    5.48
  -5  -5  31    1.69    5.01
   5  -5 -32   13.48    7.31
   5   5 -32   15.62    7.79
  -5  -5  32    6.09    7.17
   5  -5 -33   11.81    7.76
   5   5 -33   24.15    8.70
  -5  -5  33    9.96    8.22
   5  -5 -34    4.20    5.76
   5   5 -34    2.84    6.57
  -5  -5  34    5.54    7.58
   5  -5 -35    4.40    6.17
   5   5 -35    0.64    6.24
  -5  -5  35    6.45    6.99
   5  -5 -36    3.61    6.28
   5   5 -36    6.46    6.47
  -5  -5  36    6.72    6.75
   5  -5 -37    0.13    5.17
   5   5 -37   -2.54    6.58
   5  -5 -38   14.00    8.03
   5   5 -38    8.33    7.11
   5  -5 -39    8.10    7.49
  -5   6   1   10.75    4.08
   5  -6  -1   15.29    4.93
   5  -6  -1   14.93    5.90
   5   6  -1   22.42    4.90
  -5  -6   1   22.85    4.86
  -5  -6   1   21.95    5.80
  -5   6   2    0.72    2.82
   5  -6  -2    1.68    3.01
   5  -6  -2   -1.54    4.01
   5   6  -2    1.89    2.37
  -5  -6   2    2.73    2.44
  -5  -6   2    0.37    3.01
  -5   6   3   74.22   13.29
   5  -6  -3  109.46   14.37
   5  -6  -3   89.73   15.01
   5   6  -3   92.55   13.76
  -5  -6   3   90.15   13.44
  -5  -6   3   69.09   13.75
  -5   6   4  113.42   17.65
   5  -6  -4  100.98   17.56
   5  -6  -4  134.03   19.34
   5   6  -4  112.09   17.72
  -5  -6   4  139.92   17.85
  -5  -6   4  122.85   18.35
  -5   6   5   82.23   15.97
   5  -6  -5   99.86   16.67
   5  -6  -5  127.52   18.36
   5   6  -5  124.53   17.21
  -5  -6   5  131.68   16.72
  -5  -6   5  113.65   17.39
  -5   6   6   32.17    6.39
   5  -6  -6   27.09    6.22
   5  -6  -6   23.93    6.95
   5   6  -6   26.57    6.30
  -5  -6   6   24.42    5.81
  -5  -6   6   22.77    6.84
  -5   6   7  111.35   15.11
   5  -6  -7   91.00   15.06
   5  -6  -7   76.36   15.35
   5   6  -7   87.21   15.06
  -5  -6   7  106.78   14.86
  -5  -6   7   89.37   15.33
  -5   6   8   21.95    6.17
   5  -6  -8   34.68    7.45
   5  -6  -8   47.55    8.57
   5   6  -8   36.59    7.68
  -5  -6   8   38.54    8.38
  -5   6   9   99.69   16.74
   5  -6  -9  121.78   17.82
   5  -6  -9  113.05   18.15
   5   6  -9  135.46   18.26
  -5  -6   9   98.44   16.77
  -5  -6   9  115.52   18.28
  -5   6  10  140.93   21.14
   5  -6 -10  178.04   22.61
   5  -6 -10  153.70   22.72
   5   6 -10  138.13   21.78
  -5  -6  10  146.18   21.31
  -5  -6  10  119.00   21.63
  -5   6  11  123.71   17.85
   5  -6 -11  130.72   18.81
   5  -6 -11  101.56   18.52
   5   6 -11  120.58   18.52
  -5  -6  11  102.67   17.45
  -5  -6  11  118.14   18.85
  -5   6  12   35.50    6.84
   5  -6 -12   25.25    6.68
   5  -6 -12   23.58    7.28
   5   6 -12   34.41    7.57
  -5  -6  12   20.57    6.12
  -5   6  13    1.33    2.41
  -5   6  13   10.72    4.68
   5  -6 -13    6.00    3.70
   5  -6 -13    3.82    3.84
   5   6 -13    6.68    4.11
  -5   6  14   86.23   14.92
   5  -6 -14   59.26   13.31
   5  -6 -14  109.24   16.28
   5   6 -14   86.70   15.02
  -5   6  15   87.95   16.27
   5  -6 -15   86.22   15.86
   5  -6 -15   89.79   16.61
   5   6 -15  104.71   16.66
   5  -6 -16    3.50    4.20
   5   6 -16    0.39    4.55
   5  -6 -17   82.44   15.02
   5   6 -17   80.65   15.08
  -5  -6  17   78.62   15.52
   5  -6 -18   18.99    7.52
  -5  -6  18   20.36    8.05
  -5  -6  19   23.85    8.24
   5   6 -20    9.28    5.94
  -5  -6  20    2.07    4.75
   5  -6 -21    8.33    5.61
   5   6 -21    6.56    5.76
  -5  -6  21   16.62    7.00
   5  -6 -22   29.59    8.76
   5   6 -22   20.83    7.81
  -5  -6  22   36.51   10.61
   5  -6 -23   -1.39    4.18
   5   6 -23   -0.96    3.52
  -5  -6  23   -0.27    4.29
   5  -6 -24    3.83    5.15
   5   6 -24   12.09    6.00
  -5  -6  24    4.88    5.52
   5  -6 -25   12.08    7.42
   5   6 -25   10.20    6.70
  -5  -6  25   13.31    7.70
   5  -6 -26   29.39    9.16
   5   6 -26   58.99   12.46
  -5  -6  26   23.92   10.24
   5  -6 -27   18.42    7.20
   5   6 -27    9.34    6.29
  -5  -6  27   -0.17    6.31
   5  -6 -28    5.90    6.15
   5   6 -28   -1.21    5.64
  -5  -6  28   -1.98    6.33
   5  -6 -29    2.07    5.71
   5   6 -29   -1.49    5.96
  -5  -6  29    9.02    7.86
   5  -6 -30   33.11   10.01
   5   6 -30   17.25    8.44
  -5  -6  30   23.82    9.29
   5  -6 -31   14.39    6.95
   5   6 -31    6.06    6.40
  -5  -6  31   10.90    7.50
   5  -6 -32   24.12    8.76
   5   6 -32    8.15    6.64
  -5  -6  32    7.57    7.41
   5  -6 -33    1.22    4.56
   5   6 -33    1.42    4.77
  -5  -6  33   -5.30    7.98
   5  -6 -34    5.38    6.28
   5   6 -34    5.63    8.08
  -5  -6  34   12.15    7.80
   5  -6 -35   -1.74    5.35
   5   6 -35    3.38    5.86
  -5  -6  35    0.27    6.00
   5  -6 -36   11.07    7.42
   5   6 -36   16.90    8.11
  -5  -6  36   13.32    8.58
   5  -6 -37   -1.25    5.55
   5   6 -37    0.79    5.30
  -5  -6  37   11.93    8.19
   5  -6 -38   10.93    6.86
   5  -6 -39   -0.59    5.45
  -5   7   1    6.84    3.33
  -5   7   1   11.05    4.37
   5  -7  -1   15.68    4.58
   5  -7  -1   19.50    5.90
   5   7  -1   14.16    4.06
  -5  -7   1    9.09    3.48
  -5  -7   1   16.76    5.05
  -5   7   2  209.74   26.87
  -5   7   2  185.41   27.18
   5  -7  -2  162.61   26.56
   5   7  -2  186.46   26.55
  -5  -7   2  207.13   26.56
  -5  -7   2  192.39   27.14
  -5   7   3  141.71   19.32
  -5   7   3  148.76   20.02
   5  -7  -3  118.09   19.06
   5   7  -3  130.10   19.22
  -5  -7   3  119.39   18.61
  -5  -7   3  130.37   19.53
  -5   7   4  111.00   16.17
  -5   7   4   88.38   16.39
   5  -7  -4  100.29   16.24
   5   7  -4  118.85   16.66
  -5  -7   4  103.93   15.74
  -5  -7   4  116.74   16.93
  -5   7   5   20.16    4.81
  -5   7   5   14.96    5.47
   5  -7  -5   12.53    4.35
   5   7  -5   15.80    4.86
  -5  -7   5   19.32    4.60
  -5  -7   5   15.12    5.08
  -5   7   6   28.81    6.72
  -5   7   6   36.79    7.69
   5  -7  -6   20.62    6.36
   5  -7  -6   34.99    7.84
   5   7  -6   25.57    6.78
  -5  -7   6   52.67    7.60
  -5  -7   6   48.77    8.59
  -5   7   7  157.03   22.94
  -5   7   7  143.10   23.32
   5  -7  -7  186.75   23.78
   5  -7  -7  148.08   23.81
   5   7  -7  146.42   23.19
  -5  -7   7  175.35   22.99
  -5  -7   7  158.11   23.78
  -5   7   8  337.77   46.24
  -5   7   8  378.95   47.51
   5  -7  -8  324.95   46.69
   5  -7  -8  335.47   47.46
   5   7  -8  328.13   46.77
  -5  -7   8  381.66   46.53
  -5  -7   8  330.94   47.11
  -5   7   9   34.71    7.37
  -5   7   9   42.71    8.48
   5  -7  -9   39.36    8.16
   5  -7  -9   36.89    8.57
   5   7  -9   41.10    8.46
  -5  -7   9   30.15    7.22
  -5   7  10   13.46    4.06
  -5   7  10   16.10    5.36
   5  -7 -10    4.76    4.03
   5  -7 -10    4.62    4.51
   5   7 -10   17.17    5.33
  -5  -7  10   10.07    4.20
  -5   7  11   16.27    5.04
  -5   7  11    9.56    4.86
   5  -7 -11   18.23    5.29
   5  -7 -11   14.24    6.09
   5   7 -11   12.34    5.25
  -5  -7  11   14.72    4.87
  -5   7  12  171.67   23.89
  -5   7  12  160.34   24.87
   5  -7 -12  158.99   24.54
   5  -7 -12  152.05   24.97
   5   7 -12  181.80   25.25
  -5  -7  12  156.13   23.77
  -5   7  13   78.86   13.75
   5  -7 -13  113.83   15.80
   5  -7 -13   76.10   15.06
   5   7 -13   82.89   14.95
  -5  -7  13   80.99   15.52
   5  -7 -14    5.23    4.18
   5   7 -14    2.97    4.27
  -5  -7  14    1.07    4.02
   5  -7 -15   37.95    9.35
   5   7 -15   57.92   10.95
  -5  -7  15   44.97   10.73
   5  -7 -16   11.82    5.25
   5   7 -16    1.74    4.85
  -5  -7  16    8.05    5.87
   5  -7 -17    0.35    3.48
  -5  -7  17    9.18    5.68
   5  -7 -18  133.72   22.45
  -5  -7  18  145.27   23.56
  -5  -7  19   -0.09    5.09
   5   7 -20   23.08    7.58
  -5  -7  20   14.59    6.92
   5  -7 -21    3.45    5.24
   5   7 -21   10.08    5.68
  -5  -7  21    4.53    6.33
   5  -7 -22   39.88    9.55
   5   7 -22   14.35    7.51
  -5  -7  22   41.62   10.15
   5  -7 -23   19.28    7.88
   5   7 -23   34.22    9.77
  -5  -7  23   16.02    7.83
   5  -7 -24   47.68   11.54
   5   7 -24   41.06   11.28
   5  -7 -25    4.52    5.24
   5   7 -25    4.10    5.31
  -5  -7  25    4.68    7.20
   5  -7 -26   -0.40    5.62
   5   7 -26    0.15    4.36
  -5  -7  26   -1.02    5.36
   5  -7 -27   15.40    7.45
   5   7 -27   29.46    8.89
  -5  -7  27    5.30    7.64
   5  -7 -28   21.72    8.52
   5   7 -28   46.25   11.26
  -5  -7  28   29.25   10.69
   5  -7 -29   -0.29    3.98
   5   7 -29    3.72    5.02
  -5  -7  29   -3.85    6.82
   5  -7 -30    8.30    6.58
   5   7 -30    5.79    6.07
  -5  -7  30   -1.68    5.93
   5  -7 -31   -1.68    5.50
   5   7 -31    3.65    5.19
  -5  -7  31   -1.37    5.69
   5  -7 -32   11.53    6.76
   5   7 -32   -0.60    5.19
  -5  -7  32    8.01    7.26
   5  -7 -33   -0.48    4.53
   5   7 -33   -2.71    7.07
  -5  -7  33   -3.47    6.85
   5  -7 -34   22.03    8.31
   5   7 -34   16.23    7.79
  -5  -7  34   29.03   10.32
   5  -7 -35    4.60    5.25
   5   7 -35   -1.29    5.49
  -5  -7  35    8.52    6.93
   5  -7 -36    2.72    5.78
   5   7 -36    3.47    5.14
  -5  -7  36   -0.50    7.10
   5  -7 -37    4.70    6.25
   5   7 -37    0.08    5.08
  -5  -7  37    3.27    6.03
   5  -7 -38    4.69    6.11
  -5  -7  38    2.21    7.22
   5  -7 -39    2.49    6.26
  -5  -7  39   -1.53    7.67
  -5   8   1   17.79    4.85
  -5   8   1   23.67    5.99
   5  -8  -1   18.55    5.21
   5   8  -1   19.66    5.09
  -5  -8   1   20.80    4.91
  -5  -8   1   19.40    5.46
  -5   8   2   13.30    4.15
  -5   8   2    7.91    4.17
   5  -8  -2   18.96    4.80
   5   8  -2   14.37    4.25
  -5  -8   2   13.71    3.76
  -5  -8   2   10.43    4.26
  -5   8   3   23.82    5.38
  -5   8   3   18.07    5.53
   5  -8  -3   28.55    6.01
   5   8  -3   24.32    5.71
  -5  -8   3   17.56    4.75
  -5   8   4  476.72   60.95
  -5   8   4  377.62   60.70
   5  -8  -4  471.80   61.26
   5   8  -4  486.07   61.25
  -5  -8   4  505.17   60.74
  -5   8   5   58.71   10.23
  -5   8   5   61.35   10.66
   5  -8  -5   66.83   10.75
   5   8  -5   61.36   10.52
  -5  -8   5   48.55    9.61
  -5   8   6  169.70   21.75
  -5   8   6  133.79   21.47
   5  -8  -6  125.72   21.24
   5   8  -6  146.85   21.64
  -5  -8   6  157.92   21.19
  -5   8   7   -0.62    2.67
  -5   8   7   -0.32    3.58
   5  -8  -7    1.15    3.13
   5   8  -7   -0.60    2.50
  -5  -8   7   -1.11    2.74
  -5   8   8  115.99   16.73
  -5   8   8   90.78   16.49
   5  -8  -8  187.14   19.11
   5   8  -8   86.72   16.38
  -5  -8   8   97.08   16.08
  -5   8   9  161.28   22.16
   5  -8  -9  163.32   22.89
   5   8  -9  131.45   22.25
  -5  -8   9  148.66   21.92
  -5   8  10   81.29   13.38
   5  -8 -10   78.84   14.02
   5   8 -10   67.62   13.63
  -5  -8  10   83.88   13.44
  -5  -8  10  107.65   15.41
  -5   8  11   36.26    7.12
   5  -8 -11   32.41    7.55
   5   8 -11   38.63    8.29
  -5  -8  11   31.15    6.90
  -5  -8  11   18.78    7.33
  -5   8  12   15.83    5.83
   5  -8 -12   26.31    6.85
   5   8 -12   33.12    7.69
  -5  -8  12   39.70    7.35
  -5  -8  12   39.91    8.64
  -5   8  13    6.52    3.83
   5  -8 -13    2.10    3.35
   5   8 -13    0.99    4.09
  -5  -8  13    3.10    4.51
   5  -8 -14  144.01   21.74
   5   8 -14  132.93   21.80
  -5  -8  14  132.18   22.13
   5  -8 -15   -0.45    3.46
   5   8 -15   -0.38    4.20
  -5  -8  15    0.98    3.74
   5  -8 -16   26.88    8.09
   5   8 -16   44.61   10.00
  -5  -8  16   35.90    9.29
   5  -8 -17   -0.00    2.75
  -5  -8  17    0.59    6.01
   5  -8 -18   -0.01    3.77
  -5  -8  18   -0.41    5.15
  -5  -8  19    3.73    5.53
   5   8 -20   73.79   14.46
  -5  -8  20   64.64   15.19
   5  -8 -21   -1.40    3.66
   5   8 -21   -1.33    4.61
  -5  -8  21    1.75    4.70
   5  -8 -22   13.02    6.69
   5   8 -22   12.46    7.11
  -5  -8  22    3.86    5.53
   5  -8 -23    4.32    6.26
   5   8 -23   11.24    5.81
  -5  -8  23    2.62    5.78
   5  -8 -24   21.21    8.24
   5   8 -24   45.67   10.40
  -5  -8  24   27.95    9.75
   5  -8 -25    2.07    4.56
   5   8 -25    2.91    4.93
  -5  -8  25   -3.33    5.94
   5  -8 -26    7.04    5.76
   5   8 -26   18.81    7.53
  -5  -8  26   13.99    8.06
   5  -8 -27   -2.14    5.08
   5   8 -27   -0.08    4.36
  -5  -8  27    3.25    5.81
   5  -8 -28    2.66    4.12
   5   8 -28   -1.42    4.33
  -5  -8  28    3.06    5.77
   5  -8 -29    3.31    4.83
   5   8 -29    3.54    6.43
  -5  -8  29    0.07    4.92
   5  -8 -30   18.47    7.70
   5   8 -30   27.50    8.72
  -5  -8  30    7.65    7.55
   5  -8 -31    9.49    7.18
   5   8 -31   19.06    8.02
  -5  -8  31   19.71    8.80
   5  -8 -32   13.43    7.52
   5   8 -32   22.25    8.70
  -5  -8  32   11.52    8.23
   5  -8 -33    3.04    5.33
   5   8 -33    0.07    5.75
  -5  -8  33   -3.53    6.50
   5  -8 -34   -0.60    5.67
   5   8 -34   -2.08    5.42
  -5  -8  34    3.62    5.96
   5  -8 -35    4.90    5.63
   5   8 -35   -1.65    4.92
  -5  -8  35    1.43    6.43
   5  -8 -36   -1.15    5.72
   5   8 -36    2.85    5.61
  -5  -8  36    3.70    7.06
   5  -8 -37   -0.63    4.95
   5   8 -37    3.44    6.48
  -5  -8  37    4.61    6.97
   5  -8 -38   -4.79    7.47
  -5  -8  38    1.66    6.19
  -5   9   1    0.81    2.32
   5  -9  -1   -0.77    2.62
   5  -9  -1    3.28    4.80
   5   9  -1   -0.27    2.36
  -5  -9   1    0.75    2.01
  -5   9   2  177.53   24.77
   5  -9  -2  175.14   25.11
   5  -9  -2  172.37   26.37
   5   9  -2  177.64   24.81
  -5  -9   2  171.77   24.33
  -5   9   3   27.83    5.43
   5  -9  -3   10.68    4.40
   5  -9  -3   17.96    6.03
   5   9  -3   11.33    4.17
  -5  -9   3   22.08    4.83
  -5   9   4   -0.31    2.40
   5  -9  -4    1.31    2.90
   5   9  -4   -0.37    2.38
  -5  -9   4   -1.07    2.60
  -5   9   5    7.38    3.63
   5  -9  -5    6.26    3.89
   5   9  -5   11.70    4.23
  -5  -9   5   17.18    4.37
  -5  -9   5    8.81    4.47
  -5   9   6   56.52   10.14
   5  -9  -6   50.91   10.42
   5   9  -6   57.85   10.61
  -5  -9   6   63.06   10.15
  -5  -9   6   65.92   11.14
  -5   9   7    8.36    3.66
   5  -9  -7    8.99    4.06
   5   9  -7    9.04    3.93
  -5  -9   7    0.79    2.73
  -5  -9   7   11.28    4.62
  -5   9   8   71.39   18.49
   5  -9  -8  153.79   20.81
   5   9  -8  181.84   21.43
  -5  -9   8  186.76   20.54
  -5  -9   8  168.87   21.52
  -5   9   9    9.45    3.72
   5  -9  -9    8.89    4.29
   5   9  -9    4.32    3.84
  -5  -9   9    9.74    3.81
  -5  -9   9    6.89    4.70
  -5   9  10    2.06    2.87
   5  -9 -10    0.69    3.27
   5   9 -10    5.53    4.23
  -5  -9  10    3.96    3.19
  -5  -9  10    3.65    3.94
  -5   9  11    3.49    3.08
   5  -9 -11   11.43    4.81
   5   9 -11    5.31    4.13
  -5  -9  11    4.57    3.40
  -5  -9  11    0.98    4.05
  -5   9  12  179.69   24.11
   5  -9 -12  182.33   25.05
   5   9 -12  103.84   23.60
  -5  -9  12  179.15   24.26
  -5  -9  12  202.71   26.22
  -5   9  13    4.21    3.39
   5  -9 -13   11.77    4.94
   5   9 -13    4.72    4.69
  -5  -9  13    6.76    4.96
   5  -9 -14   45.82   10.55
   5   9 -14   50.23   11.11
  -5  -9  14   73.42   12.75
   5  -9 -15    0.78    3.87
   5   9 -15    5.68    4.90
  -5  -9  15    7.55    5.23
   5  -9 -16   33.39    8.36
   5   9 -16   35.88    9.34
  -5  -9  16   32.64    9.06
   5  -9 -17    0.73    3.94
  -5  -9  17   -1.44    3.83
   5  -9 -18   61.63   10.96
  -5  -9  18   21.02    8.74
   5   9 -19    9.51    5.55
  -5  -9  19    0.42    5.39
   5   9 -20    0.79    4.45
  -5  -9  20   -1.68    5.04
   5  -9 -21    4.65    4.85
   5   9 -21    0.89    3.81
  -5  -9  21   -0.00    4.65
   5  -9 -22   63.50   13.23
   5   9 -22   86.32   15.20
  -5  -9  22   43.32   12.65
   5  -9 -23    3.60    4.75
   5   9 -23   -0.35    4.05
  -5  -9  23    2.86    5.30
   5  -9 -24   33.73    9.66
   5   9 -24   23.82    8.66
  -5  -9  24   28.51   10.87
   5  -9 -25    0.96    4.13
   5   9 -25    4.63    5.06
  -5  -9  25    9.45    7.05
   5  -9 -26    0.76    4.77
   5   9 -26    0.28    4.65
  -5  -9  26   -1.79    5.19
   5  -9 -27   -1.18    4.41
   5   9 -27    5.90    5.53
  -5  -9  27   -3.69    7.00
   5  -9 -28   29.43    9.58
   5   9 -28   35.45    9.92
  -5  -9  28   29.20   10.71
   5  -9 -29    2.70    4.71
   5   9 -29   -1.19    4.51
  -5  -9  29    5.52    5.73
   5  -9 -30   -0.55    4.65
   5   9 -30    2.72    6.10
  -5  -9  30    1.51    6.99
   5  -9 -31   -0.31    4.83
   5   9 -31    9.93    6.76
  -5  -9  31    3.49    5.52
   5   9 -32   10.41    6.70
  -5  -9  32    1.12    5.56
   5   9 -33    0.49    5.56
  -5  -9  33   -2.10    6.02
   5   9 -34    1.72    5.79
  -5  -9  34   14.03    7.68
   5   9 -35    0.15    4.94
  -5  -9  35    3.10    7.14
   5   9 -36   -2.38    5.76
  -5  -9  36    6.20    6.59
   5 -10  -1   14.32    4.41
   5  10  -1    9.41    3.47
  -5 -10   1    8.86    3.95
   5 -10  -2    0.36    2.79
   5  10  -2   -0.91    2.84
  -5 -10   2    2.32    3.18
   5 -10  -3    1.36    2.51
   5  10  -3   -0.56    2.51
  -5 -10   3   -1.01    3.01
   5 -10  -4   18.92    5.09
   5  10  -4   10.63    4.25
  -5 -10   4   15.26    4.98
   5 -10  -5    0.09    2.73
   5  10  -5    2.95    2.99
  -5 -10   5    5.03    3.67
   5 -10  -6   38.60    8.21
   5  10  -6   41.33    8.07
  -5 -10   6   35.86    8.20
   5 -10  -7    2.11    3.16
   5  10  -7    9.01    4.15
  -5 -10   7    8.83    4.62
   5 -10  -8    2.21    3.32
   5  10  -8    8.13    4.24
  -5 -10   8    9.87    4.64
   5 -10  -9    2.51    2.84
   5  10  -9    2.64    3.04
  -5 -10   9    1.27    4.03
   5 -10 -10  104.23   18.13
   5  10 -10  145.39   19.48
  -5 -10  10  104.41   18.44
   5 -10 -11    4.52    3.66
   5  10 -11    8.03    5.01
  -5 -10  11    3.04    4.39
   5 -10 -12    7.63    4.54
   5  10 -12    1.85    4.46
  -5 -10  12   11.65    5.28
   5 -10 -13    3.36    4.20
   5  10 -13    9.66    4.66
  -5 -10  13    8.63    4.96
   5 -10 -14   52.66   10.09
   5  10 -14   39.25    9.67
  -5 -10  14   40.41   10.26
   5 -10 -15    1.51    3.19
   5  10 -15    2.96    4.19
  -5 -10  15    3.32    4.95
   5 -10 -16   27.24    8.04
   5  10 -16   43.10    9.94
  -5 -10  16   34.89    9.22
   5 -10 -17    2.10    3.86
  -5 -10  17   -0.50    4.44
   5 -10 -18    1.25    4.30
  -5 -10  18    2.66    4.30
   5  10 -19    2.00    4.19
  -5 -10  19   -1.23    5.12
   5  10 -20   64.07   12.76
  -5 -10  20   37.69   11.87
   5 -10 -21   -0.18    5.40
   5  10 -21    0.33    4.41
  -5 -10  21    0.73    5.20
   5  10 -22   24.25    7.71
  -5 -10  22    0.83    4.85
   5  10 -23    2.05    4.16
  -5 -10  23   -1.39    4.74
   5  10 -24    0.52    5.19
  -5 -10  24    9.81    6.38
   5  10 -25   -1.06    4.52
  -5 -10  25   -3.45    6.32
   5  10 -26   27.32    8.99
  -5 -10  26   20.60    8.89
   5  10 -27   -2.05    4.95
  -5 -10  27   -0.25    5.33
   5  10 -28    0.59    5.60
  -5 -10  28    1.72    6.77
   5  10 -29   -1.16    4.85
  -5 -10  29    3.49    5.38
   5  10 -30    1.96    6.00
  -5 -10  30    6.80    6.90
   5  10 -31   -1.04    5.34
  -5 -10  31   -1.24    5.78
   5  10 -32    0.78    5.40
  -5 -10  32   -0.98    4.43
   5  10 -33   -1.63    5.60
  -5 -10  33    1.45    5.36
   5  10 -34    1.35    4.91
   5  10 -35    4.06    6.12
   5  10 -36    5.34    6.18
   5 -11  -1   15.27    4.89
  -5 -11   1   22.10    5.48
   5 -11  -2  108.24   16.71
  -5 -11   2  107.84   16.71
   5 -11  -3   18.33    5.49
  -5 -11   3   23.03    5.80
   5 -11  -4    1.28    2.85
  -5 -11   4    0.43    3.15
  -5 -11   5    0.02    3.05
  -5 -11   6   10.97    4.72
  -5 -11   7   -1.38    3.36
  -5 -11   8   35.00    8.42
  -5 -11   9   12.68    5.35
  -5 -11  10    1.35    3.48
  -5 -11  11    2.73    4.81
  -5 -11  12   65.60   12.58
  -5 -11  13   -0.69    4.05
  -5 -11  14   48.26   11.22
  -5 -11  15    0.93    4.32
  -5 -11  16   15.98    6.85
  -5 -11  17   -1.79    5.62
  -5 -11  18   41.13   10.70
  -5 -11  19    1.37    5.50
  -5 -11  20   -1.62    5.71
  -5 -11  21    0.86    5.48
  -5 -11  22   35.93   10.70
  -5 -11  23   -2.23    5.56
  -5 -11  24    2.25    6.28
  -5 -11  25   -0.86    3.88
  -5 -11  26    6.96    6.09
  -5 -11  27   -2.85    6.10
  -5 -11  28   20.01    8.19
  -5 -11  29    8.56    6.77
  -5 -11  30   -3.49    6.04
  -5 -11  31    1.64    6.76
  -5 -12   1    5.70    3.49
  -5 -12   2   -0.14    3.14
  -5 -12   4   77.10   12.91
  -5 -12   5   11.35    4.90
  -5 -12   6    1.29    2.94
  -5 -12   7    1.08    3.28
  -5 -12   8    6.40    4.12
  -5 -12   9    2.07    3.53
  -5 -12  10   27.33    7.77
  -5 -12  11    1.35    4.26
  -5 -12  12    4.89    3.46
  -5 -12  13   -0.42    3.86
  -5 -12  14   29.70    8.72
  -5 -12  15    8.82    5.70
  -5 -12  16   38.32    9.77
  -5 -12  17    2.94    4.12
  -5 -12  18   -1.29    4.44
  -5 -12  19    4.42    5.03
  -5 -12  20   37.00   10.11
  -5 -12  21   -0.15    3.97
  -5 -12  22    1.86    4.43
  -5 -12  23   -2.11    5.84
  -5 -12  24   11.35    6.50
  -5 -12  25    1.09    5.04
  -5 -12  26    0.59    5.08
  -5 -12  27    7.51    6.26
  -5 -12  28   -2.41    6.39
  -5 -13   1   23.32    5.75
  -5 -13   2   49.61    9.20
  -5 -13   3    4.86    3.82
  -5 -13   4   23.96    6.09
  -5 -13   5   -0.10    3.01
  -5 -13   6   55.92   10.66
  -5 -13   7    8.90    4.34
  -5 -13   8   44.92    9.74
  -5 -13   9    0.60    3.75
  -5 -13  10    1.17    3.65
  -5 -13  11   14.40    6.58
  -5 -13  12   17.28    6.49
  -5 -13  13    3.95    4.06
  -5 -13  14   11.27    5.73
  -5 -13  15    1.26    3.71
  -5 -13  16    5.10    4.66
  -5 -13  17   -0.25    4.45
  -5 -13  18   18.86    7.51
  -5 -13  19   -1.61    4.48
  -5 -13  20    0.68    5.12
  -5 -13  21    0.85    4.41
  -5 -13  22   11.92    7.77
  -5 -13  23   -1.04    4.45
  -5 -13  24    2.45    5.39
  -5 -13  25   -0.78    4.58
  -5 -14   1    1.08    2.60
  -5 -14   2   -1.28    2.52
  -5 -14   3    4.94    3.85
  -5 -14   4   33.91    7.34
  -5 -14   5   18.96    5.87
  -5 -14   6   15.42    5.44
  -5 -14   7    1.92    3.41
  -5 -14   8    1.43    4.32
  -5 -14   9    0.56    3.42
  -5 -14  10   29.09    7.55
  -5 -14  11   10.78    5.35
  -5 -14  12    1.03    3.89
  -5 -14  13    2.08    4.21
  -5 -14  14   11.75    5.41
  -5 -14  15    9.47    5.86
  -5 -14  16    2.75    5.18
  -5 -14  17    4.09    4.13
  -5 -14  18    3.40    5.06
  -5 -14  19    0.08    4.45
  -5 -14  20    9.29    6.30
  -5 -14  21    2.06    4.91
  -5 -14  22    2.26    5.45
  -5 -14  23   -3.02    5.76
  -5 -15   1    5.74    3.57
  -5 -15   2   10.84    4.09
  -5 -15   3   14.62    4.73
  -5 -15   4    0.63    2.84
  -5 -15   5    1.13    3.18
  -5 -15   6    0.53    2.80
  -5 -15   7    7.38    4.65
  -5 -15   8    5.03    3.92
  -5 -15   9    4.35    3.67
  -5 -15  10   -0.75    3.46
  -5 -15  11    4.66    4.19
  -5 -15  12   12.45    5.90
  -5 -15  13   -2.25    4.41
  -5 -15  14    0.53    4.18
  -5 -15  15   -0.99    4.42
  -5 -15  16   -0.36    4.70
  -5 -15  17    5.80    5.72
  -5 -15  18    2.72    5.36
  -5 -15  19   -0.61    4.73
  -5 -16   1   -1.03    2.72
  -5 -16   2   -0.86    2.55
  -5 -16   3    3.41    3.33
  -5 -16   4    0.92    3.29
  -5 -16   5   10.19    4.40
  -5 -16   6   -1.15    3.05
  -5 -16   7    0.47    3.45
  -5 -16   8    1.48    3.59
  -5 -16   9   -1.14    3.84
  -5 -16  10    3.63    4.33
  -5 -16  11    2.48    3.70
  -5 -16  12    3.97    3.82
  -5 -16  13   -0.50    3.65
  -5 -16  14    1.43    3.90
  -5 -16  15    6.55    5.17
  -5 -16  16   -0.23    3.90
  -5 -17   1   -0.10    2.39
  -5 -17   2   11.65    4.15
  -5 -17   3   11.53    4.48
  -5 -17   4    0.05    3.24
  -5 -17   5    1.05    2.93
  -5 -17   6    0.89    3.56
  -5 -17   7    2.49    3.84
  -5 -17   8    2.37    3.95
  -5 -17   9   -0.45    3.31
  -5 -17  10   -0.69    3.44
  -5 -17  11   -0.66    4.00
  -5 -17  12   -0.36    3.44
  -5 -17  13    6.39    5.45
  -5 -18   2    0.47    2.46
  -5 -18   3    1.66    3.14
  -5 -18   4   -0.00    3.10
  -5 -18   5    6.75    4.04
  -5 -18   6    0.18    2.89
  -5 -18   7   -2.52    3.85
  -5 -18   8   -0.54    3.31
  -5 -18   9    2.12    3.64
  -4   0   1    0.32    2.22
  -4   0   1    0.74    2.15
   4   0  -1   -0.45    2.55
   4   0  -1    0.52    3.07
  -4   0   2   25.33    5.33
  -4   0   2   27.79    6.20
   4   0  -2   36.74    6.06
   4   0  -2   18.02    5.85
  -4   0   3   -0.77    2.01
  -4   0   3    1.48    3.06
   4   0  -3   -0.75    1.98
   4   0  -3   -0.83    2.84
  -4   0   4 1091.51  161.24
  -4   0   4 1462.21  162.83
   4   0  -4 1213.69  161.68
   4   0  -4 1468.51  162.67
  -4   0   5    0.98    2.20
  -4   0   5   -0.00    3.09
   4   0  -5   -0.38    2.80
   4   0  -5    2.65    3.01
  -4   0   6  812.41   96.87
  -4   0   6  838.21   97.91
   4   0  -6  614.35   96.46
   4   0  -6  798.13   97.44
  -4   0   7    0.88    2.63
  -4   0   7    0.97    3.37
   4   0  -7    0.69    2.62
   4   0  -7   -0.49    3.19
  -4   0   8 2921.56  378.08
  -4   0   8 3000.60  378.99
   4   0  -8 3168.54  378.89
   4   0  -8 2903.39  378.60
  -4   0   9   -1.08    2.95
  -4   0   9   -1.27    4.19
   4   0  -9   -1.31    3.48
   4   0  -9    1.32    3.85
  -4   0  10   28.70    7.83
  -4   0  10   38.52    8.86
   4   0 -10   39.08    8.19
   4   0 -10   58.01    9.21
  -4   0  11    0.67    3.31
  -4   0  11   -2.76    4.34
   4   0 -11    0.39    3.74
   4   0 -11    3.39    3.97
  -4   0  12   15.80    4.96
  -4   0  12   18.06    6.38
   4   0 -12    5.73    5.18
   4   0 -12   26.31    6.83
  -4   0  13    0.24    3.17
  -4   0  13   -0.17    3.84
   4   0 -13    1.36    4.46
   4   0 -13    0.02    3.62
  -4   0  14 1767.24  214.17
  -4   0  14 1633.64  215.08
   4   0 -14 1482.97  213.92
   4   0 -14 1852.67  215.04
  -4   0  15    5.11    3.71
  -4   0  15    1.77    4.27
   4   0 -15    1.03    4.09
   4   0 -15   -0.36    4.27
  -4   0  16   51.48   11.40
   4   0 -16   58.52   11.09
   4   0 -16   52.68   10.93
  -4   0  17   -0.93    4.08
   4   0 -17   -1.08    4.21
   4   0 -17   -0.37    3.88
  -4   0  18  180.11   27.11
   4   0 -18  144.66   25.68
   4   0 -18  183.82   26.38
  -4   0  19   -0.01    4.57
   4   0 -19    5.69    4.38
   4   0 -19   -0.72    4.30
  -4   0  20  169.33   27.30
   4   0 -20  164.31   26.13
  -4   0  21   -0.26    4.47
   4   0 -21    1.88    3.76
  -4   0  22   16.15    7.12
   4   0 -22   33.10    8.69
   4   0 -22   24.12    8.10
  -4   0  23    1.57    5.70
   4   0 -23    2.11    4.50
  -4   0  24   37.64   10.82
   4   0 -24   47.47   11.08
  -4   0  25   -1.53    5.10
   4   0 -25    1.97    5.51
  -4   0  26  104.47   19.88
   4   0 -26   89.59   17.97
  -4   0  27   -1.42    5.61
   4   0 -27    1.91    5.61
  -4   0  28   14.07    8.11
   4   0 -28   11.48    6.90
   4   0 -29    2.45    5.78
   4   0 -30   45.83   12.04
   4   0 -31    0.24    6.48
   4   0 -32    3.09    5.60
   4   0 -33    0.46    4.01
   4   0 -34    7.07    6.17
   4   0 -35    1.26    5.54
   4   0 -36   55.81   13.77
   4   0 -37   -1.33    5.61
   4   0 -38    2.43    5.69
   4   0 -39   -3.00    6.60
  -4   1   1   23.31    5.11
  -4   1   1   19.44    5.46
   4  -1  -1   33.19    5.69
   4  -1  -1   19.96    5.66
   4   1  -1   20.61    5.07
   4   1  -1   15.11    5.15
  -4  -1   1   37.97    5.72
  -4  -1   1   16.16    5.33
  -4   1   2 1244.80  149.50
  -4   1   2 1115.72  149.85
   4  -1  -2 1047.29  149.15
   4  -1  -2 1344.53  150.49
   4   1  -2 1202.19  149.42
   4   1  -2 1178.41  149.84
  -4  -1   2 1083.99  149.05
  -4  -1   2 1258.25  150.17
  -4   1   3   22.71    4.61
  -4   1   3    2.28    3.69
   4  -1  -3   29.84    5.27
   4  -1  -3   21.87    5.26
   4   1  -3   21.56    4.64
   4   1  -3   22.70    5.28
  -4  -1   3   14.95    4.21
  -4  -1   3   16.82    5.05
  -4   1   4    2.65    2.51
  -4   1   4    3.20    3.48
   4  -1  -4    1.13    2.57
   4  -1  -4    7.07    3.62
   4   1  -4   -0.25    2.53
   4   1  -4    2.67    2.90
  -4  -1   4    5.04    2.94
  -4  -1   4    6.64    3.85
  -4   1   5   13.57    3.84
  -4   1   5   13.69    4.54
   4  -1  -5    7.07    3.65
   4  -1  -5   20.37    5.16
   4   1  -5    5.35    3.52
   4   1  -5    6.61    3.89
  -4  -1   5   19.68    4.33
  -4  -1   5   15.96    4.79
  -4   1   6  440.83   55.39
  -4   1   6  511.32   56.77
   4  -1  -6  379.59   55.32
   4  -1  -6  447.47   56.10
   4   1  -6  442.55   55.78
  -4  -1   6  343.41   54.85
  -4  -1   6  461.29   56.39
  -4   1   7   48.98    8.85
  -4   1   7   48.36    9.44
   4  -1  -7   54.86    9.23
   4  -1  -7   40.80    9.14
   4   1  -7   52.89    9.24
   4   1  -7   59.70    9.66
  -4  -1   7   43.22    8.55
  -4  -1   7   53.97    9.67
  -4   1   8 1234.99  167.76
   4  -1  -8 1458.93  168.79
   4  -1  -8 1407.89  168.84
   4   1  -8 1355.98  168.54
   4   1  -8 1191.12  168.10
  -4  -1   8 1312.68  168.79
  -4   1   9    2.00    2.99
  -4   1   9   -0.21    3.19
   4  -1  -9   -0.28    3.08
   4  -1  -9   -0.74    3.42
   4   1  -9    0.23    3.10
   4   1  -9    0.74    3.25
  -4  -1   9   -0.09    3.40
  -4  -1   9    0.00    3.71
  -4   1  10  447.03   68.20
  -4   1  10  590.08   70.16
   4  -1 -10  461.88   68.71
   4  -1 -10  643.78   70.18
   4   1 -10  513.54   69.10
   4   1 -10  515.94   69.16
  -4  -1  10  549.82   68.88
  -4  -1  10  551.56   69.86
  -4   1  11  189.26   27.07
  -4   1  11  197.55   28.33
   4  -1 -11  209.69   27.97
   4  -1 -11  173.71   27.51
   4   1 -11  183.51   27.44
   4   1 -11  209.99   27.99
  -4  -1  11  195.72   27.23
  -4  -1  11  177.45   27.88
  -4   1  12  544.70   64.39
  -4   1  12  496.90   65.17
   4  -1 -12  507.84   64.59
   4  -1 -12  485.06   64.66
   4   1 -12  435.15   64.09
   4   1 -12  500.43   64.57
  -4  -1  12  438.72   63.70
  -4  -1  12  475.97   64.94
  -4   1  13  112.58   17.22
  -4   1  13  107.80   18.13
   4  -1 -13  138.08   18.29
   4  -1 -13  133.19   18.61
   4   1 -13   71.30   16.49
   4   1 -13  127.27   18.31
  -4  -1  13  105.24   17.28
  -4  -1  13  113.17   18.31
  -4   1  14    0.61    3.54
  -4   1  14    1.63    3.48
   4  -1 -14    0.00    2.93
   4  -1 -14   -0.24    3.88
   4   1 -14    0.82    3.94
   4   1 -14   -1.18    3.51
  -4  -1  14   -0.42    3.80
  -4  -1  14    0.27    4.25
  -4   1  15   36.45    7.59
  -4   1  15   39.12    8.97
   4  -1 -15   12.07    6.26
   4  -1 -15   28.17    7.83
   4   1 -15   29.24    7.46
   4   1 -15   44.68    8.88
  -4  -1  15   53.74    8.76
  -4  -1  15   27.91    8.12
  -4   1  16  560.54   48.60
   4  -1 -16  261.85   43.43
   4  -1 -16  303.70   44.16
   4   1 -16  300.88   44.06
   4   1 -16  298.70   43.89
  -4  -1  16  303.51   44.74
  -4   1  17    2.19    4.69
   4  -1 -17    0.11    3.10
   4  -1 -17   -0.20    3.65
   4   1 -17    1.56    4.46
   4   1 -17   -1.51    3.85
  -4  -1  17    1.74    4.36
  -4   1  18  373.46   53.63
   4  -1 -18  354.33   52.56
   4  -1 -18  394.78   53.13
   4   1 -18  404.29   53.06
  -4  -1  18  380.76   53.70
  -4   1  19   34.70    8.94
   4  -1 -19   23.70    7.21
   4  -1 -19   12.62    6.39
   4   1 -19   13.41    6.44
   4   1 -19   20.19    6.70
  -4  -1  19   16.68    7.24
  -4   1  20   45.08   10.53
   4   1 -20   28.59    8.23
  -4  -1  20   21.79    8.44
  -4   1  21    7.12    5.61
   4  -1 -21   10.58    5.52
  -4  -1  21   12.66    6.14
  -4   1  22  244.48   40.65
   4  -1 -22  313.65   41.05
   4  -1 -22  277.87   40.36
   4   1 -22  261.87   40.05
  -4  -1  22  271.93   41.31
  -4   1  23    7.06    5.73
   4  -1 -23    7.21    4.71
   4  -1 -23    6.24    5.00
   4   1 -23    2.67    4.36
  -4  -1  23    8.44    6.55
  -4   1  24   35.78    9.98
   4  -1 -24    9.71    7.26
   4  -1 -24   19.84    7.63
   4   1 -24   17.56    7.31
  -4  -1  24   16.20    7.46
  -4   1  25   15.65    8.88
   4  -1 -25   20.24    8.47
   4   1 -25   27.07    8.63
  -4  -1  25   42.07   10.95
  -4   1  26   72.42   16.14
   4  -1 -26   72.26   14.69
   4   1 -26   72.90   15.04
  -4  -1  26   56.89   15.06
  -4   1  27    4.16    5.65
   4  -1 -27    1.62    4.92
   4   1 -27    4.31    5.75
  -4  -1  27    3.32    6.19
   4  -1 -28   78.94   15.42
   4   1 -28   66.20   14.52
  -4  -1  28   59.72   15.42
   4  -1 -29    7.47    6.11
   4   1 -29    2.42    5.82
   4  -1 -30    0.92    4.86
   4   1 -30    4.86    5.30
   4  -1 -31    1.20    4.72
   4   1 -31    1.81    4.40
   4  -1 -32   34.97   11.69
   4   1 -32   63.03   13.85
   4  -1 -33   -3.40    5.75
   4   1 -33   -0.08    5.76
   4  -1 -34   13.47    8.14
   4   1 -34    6.00    7.67
   4  -1 -35   -2.26    5.43
   4   1 -35    1.10    4.55
   4  -1 -36   27.78    8.91
   4   1 -36   19.15    8.13
   4  -1 -37    7.10    6.86
   4   1 -37    7.44    7.34
   4  -1 -38   -2.42    6.97
   4   1 -38   20.42    8.13
   4  -1 -39   -3.03    6.59
   4   1 -39   -1.33    5.88
  -4   2   1  109.72   14.06
  -4   2   1   93.13   14.35
   4  -2  -1   94.29   13.86
   4  -2  -1  103.50   14.66
   4   2  -1   81.38   13.42
   4   2  -1   74.49   13.70
  -4  -2   1  107.79   13.86
  -4  -2   1   73.57   13.84
  -4   2   2  261.53   31.23
  -4   2   2  230.47   31.56
   4  -2  -2  232.30   31.03
   4  -2  -2  218.42   31.51
   4   2  -2  205.48   30.64
   4   2  -2  212.30   31.08
  -4  -2   2  222.42   30.70
  -4  -2   2  257.61   31.77
  -4   2   3   11.08    3.93
  -4   2   3   15.54    4.70
   4  -2  -3   16.29    4.31
   4  -2  -3   24.02    5.44
   4   2  -3   17.20    4.33
   4   2  -3   18.33    5.31
  -4  -2   3   16.70    4.17
  -4  -2   3   12.70    4.61
  -4   2   4 1785.99  238.15
  -4   2   4 1959.81  239.14
   4  -2  -4 1820.76  238.35
   4  -2  -4 1896.64  239.01
   4   2  -4 1846.43  238.42
   4   2  -4 1969.19  238.84
  -4  -2   4 1932.92  238.28
  -4  -2   4 1873.71  238.93
  -4   2   5   38.08    7.36
  -4   2   5   30.86    7.76
   4  -2  -5   33.17    7.38
   4  -2  -5   45.12    8.46
   4   2  -5   38.70    7.61
   4   2  -5   53.90    8.40
  -4  -2   5   45.68    7.56
  -4  -2   5   52.19    8.63
  -4   2   6    6.71    3.29
  -4   2   6    7.63    3.81
   4  -2  -6    7.40    3.43
   4  -2  -6    5.91    4.30
   4   2  -6    1.42    3.16
   4   2  -6    8.05    3.92
  -4  -2   6    1.12    2.62
  -4  -2   6    7.49    4.20
  -4   2   7  453.67   51.49
  -4   2   7  382.56   51.88
   4  -2  -7  385.12   51.44
   4  -2  -7  403.90   51.88
   4   2  -7  387.64   51.54
   4   2  -7  375.83   51.39
  -4  -2   7  333.40   50.75
  -4  -2   7  395.00   51.97
  -4   2   8  706.46   96.32
  -4   2   8  792.07   97.59
   4  -2  -8  861.08   97.46
   4  -2  -8  827.57   97.59
   4   2  -8  752.77   97.03
   4   2  -8  654.15   96.51
  -4  -2   8  733.82   96.48
  -4  -2   8  716.83   97.21
  -4   2   9  199.38   29.33
  -4   2   9  216.90   30.44
   4  -2  -9  228.01   30.20
   4  -2  -9  229.54   30.47
   4   2  -9  234.38   30.33
   4   2  -9  214.85   29.93
  -4  -2   9  196.40   29.37
  -4  -2   9  194.89   30.17
  -4   2  10   53.29   12.13
  -4   2  10   81.42   13.88
   4  -2 -10  101.43   14.14
   4  -2 -10   76.35   13.50
   4   2 -10   84.04   13.65
   4   2 -10   89.16   13.69
  -4  -2  10   85.87   13.11
  -4  -2  10   88.13   14.26
  -4   2  11   86.68   12.34
  -4   2  11   65.90   12.80
   4  -2 -11   57.44   11.74
   4  -2 -11   74.45   12.77
   4   2 -11   68.77   12.36
   4   2 -11   75.74   12.45
  -4  -2  11   65.61   11.76
  -4   2  12    1.77    2.94
  -4   2  12    0.11    3.59
   4  -2 -12    2.20    3.36
   4  -2 -12    1.21    4.23
   4   2 -12    0.84    3.48
   4   2 -12   -0.18    3.68
  -4  -2  12    1.62    3.69
  -4  -2  12    0.04    3.92
  -4   2  13   20.41    5.53
  -4   2  13   26.11    6.73
   4  -2 -13    4.23    4.33
   4  -2 -13   19.91    6.23
   4   2 -13   17.52    5.89
   4   2 -13   18.07    5.88
  -4  -2  13   14.75    5.12
  -4  -2  13   16.34    6.28
  -4   2  14  964.00  115.74
  -4   2  14  927.06  116.91
   4  -2 -14  806.11  115.56
   4  -2 -14  913.57  116.37
   4   2 -14 1009.76  116.69
   4   2 -14  799.15  115.45
  -4  -2  14  814.65  115.17
  -4  -2  14  971.37  117.18
  -4   2  15   65.19   11.88
  -4   2  15   47.46   12.03
   4  -2 -15   74.03   12.88
   4  -2 -15   59.96   12.47
   4   2 -15   82.60   13.16
   4   2 -15   71.91   12.67
  -4  -2  15   71.95   12.32
  -4  -2  15   65.40   13.18
  -4   2  16   24.49    7.82
   4  -2 -16   34.48    7.59
   4  -2 -16   36.31    7.92
   4   2 -16   18.95    6.14
   4   2 -16   14.14    6.01
  -4  -2  16   23.34    7.45
  -4   2  17    2.22    4.37
   4  -2 -17    3.85    3.47
   4  -2 -17    0.40    3.42
   4   2 -17   -0.60    3.38
   4   2 -17   -1.35    3.42
  -4  -2  17   -1.04    4.50
  -4   2  18  143.64   23.25
   4  -2 -18  132.39   22.07
   4  -2 -18  134.85   22.34
   4   2 -18  133.43   22.36
  -4  -2  18  154.57   23.68
  -4   2  19  146.22   23.70
   4  -2 -19  169.65   23.48
   4   2 -19  118.61   21.88
  -4  -2  19  126.19   22.90
  -4   2  20   37.88   11.07
   4  -2 -20   80.85   13.22
  -4  -2  20   51.32   12.24
  -4   2  21    0.38    4.63
   4  -2 -21    2.79    4.82
  -4  -2  21    5.91    5.34
  -4   2  22    6.68    6.09
   4  -2 -22   13.58    6.12
   4  -2 -22    8.33    5.79
   4   2 -22    9.04    6.35
  -4  -2  22   14.14    6.69
  -4   2  23    0.64    5.61
   4  -2 -23    0.24    4.72
   4  -2 -23   -1.58    5.24
   4   2 -23   -0.50    3.62
  -4  -2  23   -2.63    5.72
  -4   2  24  121.85   24.91
   4  -2 -24  144.50   24.98
   4   2 -24  182.31   26.18
  -4  -2  24  157.90   26.49
  -4   2  25   44.47   11.55
   4  -2 -25   27.05    8.87
   4   2 -25   39.31   10.50
  -4  -2  25   33.52   11.20
   4  -2 -26   71.88   16.01
   4   2 -26   94.18   16.89
   4  -2 -27   -0.31    5.56
   4   2 -27   -1.41    4.76
   4  -2 -28   27.70   10.30
   4   2 -28   65.37   12.89
   4  -2 -29   38.87   10.36
   4   2 -29   16.95    7.98
   4  -2 -30  136.12   20.87
   4   2 -30   91.08   18.92
  -4  -2  30   79.67   18.96
   4  -2 -31    1.84    4.68
   4   2 -31    2.08    4.31
  -4  -2  31   -2.99    6.98
   4  -2 -32   -0.90    5.35
   4   2 -32   -1.34    4.76
  -4  -2  32   -2.21    5.64
   4  -2 -33    3.33    5.99
   4   2 -33    2.97    6.05
   4  -2 -34   12.16    7.17
   4   2 -34   11.60    7.24
   4  -2 -35    3.75    5.80
   4   2 -35   14.97    7.11
   4  -2 -36   21.03    8.30
   4   2 -36    9.08    7.99
   4  -2 -37    1.50    5.57
   4   2 -37   -1.65    5.82
   4  -2 -38    4.19    6.27
   4   2 -38    3.53    7.12
   4  -2 -39   -2.77    6.49
   4   2 -39    8.59    7.17
  -4   3   1   37.81    7.70
  -4   3   1   63.99    9.29
   4  -3  -1   39.55    8.01
   4  -3  -1   47.74    8.94
   4   3  -1   66.24    8.93
  -4  -3   1   39.42    7.75
  -4  -3   1   46.80    8.77
  -4   3   2  367.48   49.62
  -4   3   2  417.64   50.63
   4  -3  -2  363.27   49.69
   4  -3  -2  487.61   51.26
   4   3  -2  288.90   49.09
   4   3  -2  377.42   49.89
  -4  -3   2  410.42   49.66
  -4  -3   2  401.01   50.32
  -4   3   3    6.38    3.56
  -4   3   3   12.93    4.29
   4  -3  -3   14.96    4.04
   4  -3  -3   10.06    4.69
   4   3  -3    8.60    3.55
   4   3  -3   13.65    3.91
  -4  -3   3   16.69    3.83
  -4  -3   3    6.64    4.21
  -4   3   4    1.79    2.48
  -4   3   4    7.95    4.10
   4  -3  -4    8.15    3.40
   4  -3  -4   12.63    4.12
   4   3  -4    4.80    3.54
   4   3  -4    9.49    3.71
  -4  -3   4   10.86    3.22
  -4  -3   4    5.40    4.31
  -4   3   5   33.30    7.09
  -4   3   5   34.18    7.61
   4  -3  -5   37.44    7.47
   4  -3  -5   57.32    8.79
   4   3  -5   44.71    7.79
   4   3  -5   50.46    8.13
  -4  -3   5   44.65    7.38
  -4  -3   5   25.12    7.19
  -4   3   6   55.67   10.00
  -4   3   6   72.44   11.38
   4  -3  -6   59.46   10.48
   4  -3  -6   57.46   10.90
   4   3  -6   82.79   11.30
   4   3  -6   61.35   10.58
  -4  -3   6   53.52   10.09
  -4  -3   6   69.57   11.36
  -4   3   7  506.31   59.83
  -4   3   7  221.53   58.70
   4  -3  -7  550.58   60.56
   4  -3  -7  636.00   61.62
   4   3  -7  537.68   60.59
  -4  -3   7  556.45   60.16
  -4  -3   7  448.92   60.36
  -4   3   8   98.80   15.15
  -4   3   8  107.51   16.20
   4  -3  -8   77.25   15.07
   4  -3  -8   90.94   15.73
   4   3  -8  103.49   15.75
   4   3  -8  103.44   15.63
  -4  -3   8  109.37   15.43
  -4  -3   8  116.72   16.47
  -4   3   9    2.98    2.96
  -4   3   9    2.07    4.43
   4  -3  -9    1.14    3.53
   4  -3  -9   -1.14    4.41
   4   3  -9    1.78    3.54
   4   3  -9    2.06    3.22
  -4  -3   9   -0.69    3.40
  -4  -3   9    1.98    3.22
  -4   3  10  193.88   29.64
  -4   3  10  208.04   30.72
   4  -3 -10  196.25   30.17
   4  -3 -10  254.76   31.33
   4   3 -10  270.82   31.29
   4   3 -10  241.98   30.69
  -4  -3  10  186.73   29.69
  -4  -3  10  208.02   30.86
  -4   3  11  388.61   52.93
  -4   3  11  310.47   53.19
   4  -3 -11  497.95   54.39
   4  -3 -11  425.68   54.14
   4   3 -11  427.00   53.89
   4   3 -11  380.60   53.33
  -4  -3  11  395.72   53.18
  -4   3  12  354.67   45.02
  -4   3  12  280.10   45.23
   4  -3 -12  315.52   45.17
   4  -3 -12  350.60   45.94
   4   3 -12  368.61   45.90
  -4  -3  12  319.73   44.89
  -4  -3  12  342.56   46.09
  -4   3  13  110.95   17.49
  -4   3  13  131.42   19.17
   4  -3 -13  118.11   18.24
   4  -3 -13  150.02   19.58
   4   3 -13  102.78   17.93
   4   3 -13   99.47   17.66
  -4  -3  13  115.98   17.85
  -4  -3  13  100.84   18.37
  -4   3  14    8.17    4.14
  -4   3  14    3.99    4.25
   4  -3 -14   11.91    4.97
   4  -3 -14    5.23    4.49
   4   3 -14   14.68    5.52
   4   3 -14    6.38    4.20
  -4  -3  14   15.49    4.71
  -4  -3  14    8.99    5.33
  -4   3  15   30.46    7.70
  -4   3  15   44.03    9.59
   4  -3 -15   47.65    9.25
   4  -3 -15   50.67    9.65
   4   3 -15   29.27    8.20
   4   3 -15   42.07    8.94
  -4  -3  15   43.20    9.91
  -4   3  16  294.64   43.63
   4  -3 -16  323.77   43.26
   4  -3 -16  275.10   42.88
   4   3 -16  329.54   43.64
  -4  -3  16  316.87   44.15
  -4   3  17   24.70    7.92
   4  -3 -17   18.52    6.56
   4  -3 -17   25.68    7.39
   4   3 -17   26.03    7.45
  -4  -3  17   19.48    7.21
  -4   3  18   49.63   12.49
   4  -3 -18   60.29   12.61
   4  -3 -18   68.43   13.37
   4   3 -18   75.15   13.45
  -4  -3  18   88.50   14.63
  -4   3  19    5.00    4.56
   4  -3 -19    3.85    4.58
   4  -3 -19   12.49    6.02
   4   3 -19    4.13    4.97
  -4  -3  19    9.03    5.78
  -4   3  20   15.79    6.93
   4  -3 -20   21.87    7.45
  -4  -3  20   19.44    7.72
  -4   3  21   58.64   13.19
   4  -3 -21   60.92   12.55
  -4  -3  21   47.36   12.91
  -4   3  22   68.55   15.26
   4  -3 -22   81.44   15.22
   4   3 -22   71.72   14.88
  -4  -3  22   67.58   15.34
  -4   3  23   46.66   12.79
   4  -3 -23   72.54   13.87
   4  -3 -23   59.06   13.04
   4   3 -23   51.86   12.79
  -4  -3  23   62.16   13.88
   4  -3 -24   -0.38    4.43
   4   3 -24    7.36    5.26
   4  -3 -25    9.66    5.54
   4   3 -25   14.79    6.78
   4  -3 -26   69.29   16.26
   4   3 -26  108.33   18.16
   4  -3 -27    8.93    6.58
   4   3 -27   28.88    8.87
  -4  -3  27   29.01   10.25
   4  -3 -28   98.59   20.14
   4   3 -28  138.61   21.86
  -4  -3  28  105.06   21.64
   4  -3 -29    8.14    6.57
   4   3 -29   14.03    8.14
  -4  -3  29   12.06    7.78
   4  -3 -30    8.83    6.65
   4   3 -30    2.49    5.45
  -4  -3  30    3.68    6.64
   4  -3 -31   12.13    6.52
   4   3 -31   13.22    7.34
  -4  -3  31    0.92    5.62
   4  -3 -32   38.99   11.39
   4   3 -32   63.40   13.65
  -4  -3  32   27.71   11.17
   4  -3 -33    4.39    5.81
   4   3 -33    9.59    6.27
  -4  -3  33   18.30    9.52
   4  -3 -34    0.23    4.16
   4   3 -34   -1.87    5.93
   4  -3 -35    1.53    5.19
   4   3 -35    0.92    5.78
   4  -3 -36    7.31    5.79
   4   3 -36   15.92    8.11
   4  -3 -37    0.80    5.22
   4   3 -37    3.88    7.37
   4  -3 -38    0.00    5.37
   4   3 -38    8.59    7.61
   4  -3 -39   -0.06    6.18
   4   3 -39    1.81    5.70
  -4   4   1   74.12   12.24
  -4   4   1   73.67   12.75
   4  -4  -1   89.27   12.62
   4  -4  -1   82.75   13.29
   4   4  -1   66.35   11.83
   4   4  -1   72.77   12.10
  -4  -4   1  112.81   12.80
  -4  -4   1   73.40   12.49
  -4   4   2  175.23   22.13
  -4   4   2  171.50   22.70
   4  -4  -2  134.80   21.69
   4  -4  -2  151.06   22.70
   4   4  -2  164.28   21.86
   4   4  -2  146.52   21.82
  -4  -4   2  143.70   21.46
  -4  -4   2  172.85   22.57
  -4   4   3  104.95   11.74
  -4   4   3   25.98    9.79
   4  -4  -3   66.46   10.79
   4  -4  -3   80.00   11.92
   4   4  -3   83.77   11.16
   4   4  -3   71.01   11.04
  -4  -4   3   69.89   10.62
  -4  -4   3   94.40   12.08
  -4   4   4  408.71   49.94
  -4   4   4  324.10   49.93
   4  -4  -4  368.95   49.84
   4  -4  -4  436.00   50.90
   4   4  -4  385.89   49.88
   4   4  -4  372.22   49.82
  -4  -4   4  358.80   49.43
  -4  -4   4  387.08   50.27
  -4   4   5    5.65    3.06
  -4   4   5    7.04    3.92
   4  -4  -5    6.47    3.28
   4  -4  -5    9.16    3.74
   4   4  -5    5.57    3.31
   4   4  -5    8.88    3.87
  -4  -4   5    6.39    3.36
  -4  -4   5    9.04    4.01
  -4   4   6  102.97   16.29
  -4   4   6  107.85   17.14
   4  -4  -6  107.20   16.64
   4  -4  -6  119.51   17.42
   4   4  -6  104.23   16.77
   4   4  -6  111.58   16.71
  -4  -4   6  118.54   16.57
  -4  -4   6  130.95   17.61
  -4   4   7    4.84    3.30
  -4   4   7    7.33    3.88
   4  -4  -7    8.28    4.36
   4  -4  -7    6.11    4.48
   4   4  -7    5.15    4.04
   4   4  -7   10.96    4.51
  -4  -4   7    6.38    3.14
  -4  -4   7    8.68    4.38
  -4   4   8  113.14   15.67
  -4   4   8  100.40   16.38
   4  -4  -8  107.43   16.21
   4  -4  -8  111.98   16.58
   4   4  -8   85.13   15.73
   4   4  -8   94.40   15.60
  -4  -4   8  113.34   15.81
  -4  -4   8  102.34   16.46
  -4   4   9  346.08   45.59
  -4   4   9  343.24   46.53
   4  -4  -9  337.75   46.07
   4  -4  -9  346.41   46.50
   4   4  -9  343.75   46.19
   4   4  -9  349.85   45.92
  -4  -4   9  335.31   45.64
  -4  -4   9  327.73   46.38
  -4   4  10  262.44   36.06
  -4   4  10  263.37   37.10
   4  -4 -10  278.38   36.87
   4  -4 -10  234.90   36.64
   4   4 -10  257.89   36.67
   4   4 -10  314.81   36.96
  -4  -4  10  274.02   36.43
  -4  -4  10  237.69   36.78
  -4   4  11   60.26    8.67
  -4   4  11   27.82    7.72
   4  -4 -11   35.04    7.98
   4  -4 -11   44.57    8.94
   4   4 -11   36.63    8.04
   4   4 -11   33.61    7.79
  -4  -4  11   32.35    7.71
  -4  -4  11   39.44    8.70
  -4   4  12   58.13    9.48
  -4   4  12   44.59    9.79
   4  -4 -12   62.28   10.25
   4  -4 -12   43.25    9.92
   4   4 -12   48.67    9.48
  -4  -4  12   46.12    9.28
  -4  -4  12   40.09    9.51
  -4   4  13  123.52   18.01
  -4   4  13  124.59   19.27
   4  -4 -13  100.69   17.91
   4  -4 -13  132.06   19.21
   4   4 -13  124.81   18.87
  -4  -4  13  106.07   17.78
  -4  -4  13  111.41   19.04
  -4   4  14  386.24   47.92
  -4   4  14  385.95   49.30
   4  -4 -14  358.33   48.28
   4  -4 -14  317.21   48.29
   4   4 -14  358.94   48.60
  -4  -4  14  364.64   47.96
  -4  -4  14  293.97   48.23
  -4   4  15  116.41   18.33
  -4   4  15   98.71   19.07
   4  -4 -15  144.41   19.65
   4  -4 -15  116.94   19.44
   4   4 -15  115.31   19.19
  -4  -4  15  115.37   19.68
  -4   4  16   31.66    8.90
   4  -4 -16   48.08    9.70
   4  -4 -16   41.06    9.47
   4   4 -16   41.87    9.54
  -4  -4  16   45.30   10.22
  -4   4  17    8.22    5.69
   4  -4 -17    3.40    3.99
   4  -4 -17    6.64    4.55
   4   4 -17    1.43    4.13
  -4  -4  17    4.46    4.84
  -4   4  18  106.06   18.87
   4  -4 -18   99.15   17.73
   4  -4 -18  103.45   18.24
   4   4 -18  111.56   18.58
  -4  -4  18  106.25   18.83
  -4   4  19   55.20   13.66
   4  -4 -19   87.19   15.31
  -4  -4  19   84.84   15.59
  -4   4  20   53.61   13.58
   4  -4 -20   67.48   13.85
  -4  -4  20  104.40   16.47
  -4   4  21   18.18    8.37
   4  -4 -21   51.04   10.63
   4   4 -22    2.37    5.87
   4  -4 -23   28.29    8.24
   4   4 -23   11.10    6.77
   4  -4 -24  119.85   19.42
   4   4 -24  124.47   19.90
  -4  -4  24   71.29   18.16
   4  -4 -25   72.54   14.36
   4   4 -25   67.86   14.30
  -4  -4  25   48.04   14.00
   4  -4 -26   99.71   18.60
   4   4 -26  103.54   18.63
  -4  -4  26   89.52   19.15
   4  -4 -27    1.35    4.67
   4   4 -27   -2.67    5.74
  -4  -4  27    8.87    6.73
   4  -4 -28   49.09   11.73
   4   4 -28   39.62   10.92
  -4  -4  28   37.87   12.07
   4  -4 -29   29.19    8.81
   4   4 -29    7.94    6.88
  -4  -4  29   10.22    8.48
   4  -4 -30    4.20    6.11
   4   4 -30   13.51    7.59
  -4  -4  30    7.88    7.51
   4  -4 -31    7.32    6.32
   4   4 -31    6.02    6.34
  -4  -4  31    0.52    5.33
   4  -4 -32   -1.29    4.65
   4   4 -32    0.17    4.32
  -4  -4  32   -0.06    5.23
   4  -4 -33    4.29    5.59
   4   4 -33   -1.02    5.55
  -4  -4  33   14.12    8.45
   4  -4 -34    8.03    6.62
   4   4 -34   10.02    7.93
  -4  -4  34    9.20    7.60
   4  -4 -35    2.79    5.25
   4   4 -35   11.66    7.06
  -4  -4  35    5.86    6.72
   4  -4 -36    6.36    6.01
   4   4 -36   10.73    6.98
   4  -4 -37   -1.10    5.22
   4   4 -37   -1.00    5.35
   4  -4 -38   -0.22    5.35
   4   4 -38    2.87    7.12
   4  -4 -39    1.46    6.07
  -4   5   1   85.06   12.22
   4  -5  -1   37.24   11.08
   4  -5  -1  106.25   13.96
   4   5  -1  109.85   12.56
   4   5  -1   85.93   12.09
  -4  -5   1   88.08   11.97
  -4  -5   1   84.79   12.78
   4  -5  -2  364.45   46.46
   4   5  -2  337.50   46.02
   4   5  -2  383.46   46.26
  -4  -5   2  309.70   45.69
  -4  -5   2  371.48   46.75
  -4   5   3  198.87   28.08
   4  -5  -3  190.79   28.10
   4  -5  -3  242.98   29.49
   4   5  -3  216.09   28.23
   4   5  -3  206.46   28.09
  -4  -5   3  216.19   27.95
  -4  -5   3  179.17   28.24
  -4   5   4   29.26    6.52
   4  -5  -4   33.39    6.65
   4  -5  -4   30.82    7.26
   4   5  -4   36.56    6.98
   4   5  -4   25.04    6.41
  -4  -5   4   53.21    7.18
  -4  -5   4   35.41    7.25
  -4   5   5   40.29    7.25
   4  -5  -5   40.88    7.53
   4  -5  -5   44.26    8.25
   4   5  -5   42.10    7.67
   4   5  -5   48.91    7.67
  -4  -5   5   44.16    7.23
  -4  -5   5   16.74    6.59
  -4   5   6   81.77   12.84
   4  -5  -6   81.51   13.15
   4  -5  -6   75.95   13.72
   4   5  -6   94.90   13.52
   4   5  -6   87.55   13.08
  -4  -5   6   86.35   12.92
  -4  -5   6   76.89   13.39
  -4   5   7  249.19   33.38
   4  -5  -7  207.75   33.40
   4  -5  -7  306.83   34.98
   4   5  -7  248.68   33.89
   4   5  -7  257.47   33.60
  -4  -5   7  235.78   33.30
  -4  -5   7  239.71   34.11
  -4   5   8   49.64    8.39
   4  -5  -8   42.83    8.86
   4  -5  -8   33.25    8.34
   4   5  -8   39.52    8.37
   4   5  -8   60.67    8.94
  -4  -5   8   48.85    8.47
  -4  -5   8   47.79    9.12
  -4   5   9   26.33    6.04
   4  -5  -9   23.62    6.42
   4  -5  -9   26.48    6.73
   4   5  -9   31.75    6.81
   4   5  -9   27.92    6.74
  -4  -5   9   39.41    6.83
  -4  -5   9   31.37    7.16
  -4   5  10   26.82    5.45
   4  -5 -10   17.81    5.31
   4  -5 -10    0.82    4.36
   4   5 -10   21.82    5.74
  -4  -5  10   33.83    6.28
  -4  -5  10   28.78    7.16
  -4   5  11  306.25   41.85
   4  -5 -11  317.22   42.58
[truncated: 817,832 more chars]
