# Supplementary material for: LED-pump-X-ray-multiprobe crystallography for sub-second timescales
Source: Commun Chem. 2022 Aug 26;5:102. doi: 10.1038/s42004-022-00716-1 (PMC9814726; doi:10.1038/s42004-022-00716-1)
Supplement: Supplementary file 10 — Supplementary Data 1 [file 42004_2022_716_MOESM10_ESM.zip › CIFs/4s_270K/270K_4s_t17_decay.cif]

  data_global

# SUBMISSION DETAILS
 
_publ_contact_author_name       'Hatcher, Lauren'
_publ_contact_author_address
;
School of Chemistry
Cardiff University
Main Building
Park Place 
Cardiff
CF10 3AT
United Kingdom
;
_publ_contact_author_email       'HatcherL1@cardiff.ac.uk'
_publ_requested_category          FM
_publ_section_comment
; 
?
;
_publ_section_references
;
Diamond General Data Aquisition (GDA) software: http://www.opengda.org/

XIA2: Winter, G. (2010) J. Appl. Cryst. 43, 186-190.
POINTLESS: Evans, P. (2006) Acta Cryst. D62, 72-82.
AIMLESS: Evans, P. R. and Murshudov, G. N. (2013) Acta Cryst. D69, 1204-1214.
DIALS: Winter, G., et al. Acta Cryst. (2018) D74, 85-97.
CCP4: Winn, M. D. et al. (2011) Acta Cryst. D67, 235-242.
   
SHELXL: Sheldrick G. M. (2015). Acta Cryst. C71, 3-8.
SHELXT:	Sheldrick, G. M. (2015). Acta Cryst. A71, 3-8.
 
OLEX2: Dolomanov, O.V.; Bourhis, L.J.; Gildea, R.J.; Howard, J.A.K.; Puschmann,
 H., OLEX2: A complete structure solution, refinement and analysis program 
 (2009). J. Appl. Cryst., 42, 339-341.

MERCURY: Macrae, C. F., Bruno, I. J., Chisholm, J. A., Edgington,
P. R., McCabe, P., Pidcock, E., Rodriguez-Monge, L., Taylor, R.,
van de Streek, J. & Wood, P. A. (2008). J. Appl. Cryst. 41, 466-470.
;

####
 
data_270K_4s_t17_decay
 
_audit_creation_method            'SHELXL-2018/3'
_shelx_SHELXL_version_number      '2018/3'
_chemical_name_systematic         
;
Nitro-(N,N,N',N'-tetrabutyldiethylenetriamine)palladium(II)
tetraphenylborate, tetrahydrofuran solvate
;
_chemical_name_common             ?
_chemical_melting_point           ?
_chemical_formula_moiety          
;
C20 H45 N4 O2 Pd, C24 H20 B, C4 H8 O
;
_chemical_formula_sum            'C48 H73 B N4 O3 Pd' 
_chemical_formula_weight          871.31
loop_
 _atom_type_symbol
 _atom_type_description
 _atom_type_scat_dispersion_real
 _atom_type_scat_dispersion_imag
 _atom_type_scat_source
 'C'  'C'   0.0010   0.0010
 'International Tables Vol C Tables 4.2.6.8 and 6.1.1.4'
 'H'  'H'   0.0000   0.0000
 'International Tables Vol C Tables 4.2.6.8 and 6.1.1.4'
 'B'  'B'   0.0000   0.0000
 'International Tables Vol C Tables 4.2.6.8 and 6.1.1.4'
 'N'  'N'   0.0030   0.0020
 'International Tables Vol C Tables 4.2.6.8 and 6.1.1.4'
 'O'  'O'   0.0050   0.0030
 'International Tables Vol C Tables 4.2.6.8 and 6.1.1.4'
 'Pd'  'Pd'  -2.5040   0.6150
 'International Tables Vol C Tables 4.2.6.8 and 6.1.1.4'
 
_space_group_crystal_system       monoclinic
_space_group_IT_number            14
_space_group_name_H-M_alt         'P 21/n'
_space_group_name_Hall            '-P 2yn'
 
_shelx_space_group_comment
;
The symmetry employed for this shelxl refinement is uniquely defined
by the following loop, which should always be used as a source of
symmetry information in preference to the above space-group names.
They are only intended as comments.
;
 
loop_
 _space_group_symop_operation_xyz
 'x, y, z'
 '-x+1/2, y+1/2, -z+1/2'
 '-x, -y, -z'
 'x-1/2, -y-1/2, z-1/2'
 
_cell_length_a                    11.6917(4)
_cell_length_b                    13.5941(4)
_cell_length_c                    30.2442(11)
_cell_angle_alpha                 90
_cell_angle_beta                  93.594(3)
_cell_angle_gamma                 90
_cell_volume                      4797.5(3)
_cell_formula_units_Z             4
_cell_measurement_temperature     270(2)
_cell_measurement_reflns_used     9930
_cell_measurement_theta_max       20.7019986399
_cell_measurement_theta_min       1.02171254135
 
_exptl_crystal_description        Plate
_exptl_crystal_colour             Yellow
_exptl_crystal_density_meas       ?
_exptl_crystal_density_method     ?
_exptl_crystal_density_diffrn     1.206          
_exptl_crystal_F_000              1856
_exptl_transmission_factor_min    ?
_exptl_transmission_factor_max    ?
_exptl_crystal_size_max           0.100
_exptl_crystal_size_mid           0.100
_exptl_crystal_size_min           0.050
_exptl_absorpt_coefficient_mu     0.201
_shelx_estimated_absorpt_T_min    0.980
_shelx_estimated_absorpt_T_max    0.990
_exptl_absorpt_correction_T_min   0.996209553226
_exptl_absorpt_correction_T_max   1.0
_exptl_absorpt_correction_type    empirical
_exptl_absorpt_process_details    
;
CCP4 7.0.058: AIMLESS, version 0.7.1 : 27/03/18
Scaling & analysis of unmerged intensities, absorption correction using spherical harmonics
;
_exptl_absorpt_special_details    ?
_diffrn_ambient_temperature       270(2)
_diffrn_radiation_wavelength      0.534
_diffrn_measurement_device_type   'Photon counting pixel array'
_diffrn_radiation_type            Synchrotron
_diffrn_measurement_method        'shutterless scans'
_diffrn_radiation_source          'Diamond Light Source Beamline I19-2'
_diffrn_radiation_monochromator   'Silicon 111'
_diffrn_detector_area_resol_mean  ?
_diffrn_reflns_number             32795
_diffrn_reflns_av_unetI/netI      0.1089
_diffrn_reflns_av_R_equivalents   0.0980
_diffrn_reflns_limit_h_min        -14
_diffrn_reflns_limit_h_max        14
_diffrn_reflns_limit_k_min        -16
_diffrn_reflns_limit_k_max        11
_diffrn_reflns_limit_l_min        -37
_diffrn_reflns_limit_l_max        36
_diffrn_reflns_theta_min          1.014
_diffrn_reflns_theta_max          19.495
_diffrn_reflns_theta_full         18.687
_diffrn_measured_fraction_theta_max   0.996
_diffrn_measured_fraction_theta_full  0.995
_diffrn_reflns_Laue_measured_fraction_max    0.996
_diffrn_reflns_Laue_measured_fraction_full   0.995
_diffrn_reflns_point_group_measured_fraction_max   0.996
_diffrn_reflns_point_group_measured_fraction_full  0.995
_reflns_number_total              9768
_reflns_number_gt                 5656
_reflns_threshold_expression      'I > 2\s(I)'
_reflns_Friedel_coverage          0.000
_reflns_Friedel_fraction_max      .
_reflns_Friedel_fraction_full     .
 
_reflns_special_details
;
 Reflections were merged by SHELXL according to the crystal
 class for the calculation of statistics and refinement.
 
 _reflns_Friedel_fraction is defined as the number of unique
 Friedel pairs measured divided by the number that would be
 possible theoretically, ignoring centric projections and
 systematic absences.
;
 
_computing_data_collection        'Diamond GDA (http://www.opengda.org/)'
_computing_cell_refinement        'DIALS (Winter, 2018)'
_computing_data_reduction         'XIA2 (Winter 2010)'
_computing_structure_solution     'SHELXT (Sheldrick, 2015)'
_computing_structure_refinement   'SHELXL (Sheldrick, 2015)'
_computing_molecular_graphics     'OLEX2 (Dolomanov et al., 2009)'
_computing_publication_material   'MERCURY (Macrae et al., 2008)'
_refine_special_details           ?
_refine_ls_structure_factor_coef  Fsqd
_refine_ls_matrix_type            full
_refine_ls_weighting_scheme       calc
_refine_ls_weighting_details
'w=1/[\s^2^(Fo^2^)+(0.0446P)^2^] where P=(Fo^2^+2Fc^2^)/3'
_atom_sites_solution_primary      ?
_atom_sites_solution_secondary    ?
_atom_sites_solution_hydrogens    geom
_refine_ls_hydrogen_treatment     constr
_refine_ls_extinction_method      none
_refine_ls_extinction_coef        .
_refine_ls_number_reflns          9768
_refine_ls_number_parameters      526
_refine_ls_number_restraints      491
_refine_ls_R_factor_all           0.0965
_refine_ls_R_factor_gt            0.0561
_refine_ls_wR_factor_ref          0.1392
_refine_ls_wR_factor_gt           0.1226
_refine_ls_goodness_of_fit_ref    0.910
_refine_ls_restrained_S_all       0.912
_refine_ls_shift/su_max           0.001
_refine_ls_shift/su_mean          0.000
 
loop_
 _atom_site_label
 _atom_site_type_symbol
 _atom_site_fract_x
 _atom_site_fract_y
 _atom_site_fract_z
 _atom_site_U_iso_or_equiv
 _atom_site_adp_type
 _atom_site_occupancy
 _atom_site_site_symmetry_order  
 _atom_site_calc_flag
 _atom_site_refinement_flags_posn
 _atom_site_refinement_flags_adp
 _atom_site_refinement_flags_occupancy
 _atom_site_disorder_assembly
 _atom_site_disorder_group
Pd1 Pd 0.34000(2) 0.77507(2) 0.34639(2) 0.04623(12) Uani 1 1 d D . . . .
N2 N 0.3466(3) 0.9277(2) 0.33744(10) 0.0558(8) Uani 1 1 d . . . . .
N3 N 0.4543(2) 0.79871(18) 0.39811(9) 0.0463(7) Uani 1 1 d . . . . .
H3 H 0.531374 0.788563 0.387945 0.056 Uiso 1 1 calc R U . . .
N4 N 0.3306(2) 0.63145(19) 0.37139(10) 0.0494(7) Uani 1 1 d . . . . .
C1 C 0.4423(3) 0.9632(3) 0.36953(13) 0.0623(10) Uani 1 1 d . . . . .
H1A H 0.430752 1.032036 0.376360 0.075 Uiso 1 1 calc R U . . .
H1B H 0.515140 0.956849 0.356110 0.075 Uiso 1 1 calc R U . . .
C2 C 0.4443(4) 0.9030(2) 0.41175(13) 0.0605(10) Uani 1 1 d . . . . .
H2A H 0.509142 0.921619 0.431579 0.073 Uiso 1 1 calc R U . . .
H2B H 0.374486 0.913119 0.426838 0.073 Uiso 1 1 calc R U . . .
C3 C 0.4342(3) 0.7233(2) 0.43272(12) 0.0518(9) Uani 1 1 d . . . . .
H3A H 0.365375 0.738830 0.447647 0.062 Uiso 1 1 calc R U . . .
H3B H 0.498495 0.721229 0.454587 0.062 Uiso 1 1 calc R U . . .
C4 C 0.4211(3) 0.6260(2) 0.40906(12) 0.0512(9) Uani 1 1 d . . . . .
H4A H 0.493731 0.607488 0.397628 0.061 Uiso 1 1 calc R U . . .
H4B H 0.400295 0.575780 0.429870 0.061 Uiso 1 1 calc R U . . .
C5 C 0.2312(3) 0.9656(3) 0.35072(14) 0.0663(11) Uani 1 1 d . . . . .
H5A H 0.171766 0.934708 0.331692 0.080 Uiso 1 1 calc R U . . .
H5B H 0.220769 0.944037 0.380773 0.080 Uiso 1 1 calc R U . . .
C6 C 0.2127(4) 1.0763(3) 0.34873(17) 0.0906(15) Uani 1 1 d . . . . .
H6A H 0.271964 1.108674 0.367330 0.109 Uiso 1 1 calc R U . . .
H6B H 0.218926 1.098876 0.318558 0.109 Uiso 1 1 calc R U . . .
C7 C 0.0964(4) 1.1040(4) 0.3641(2) 0.1167(19) Uani 1 1 d . . . . .
H7A H 0.038043 1.065069 0.347986 0.140 Uiso 1 1 calc R U . . .
H7B H 0.093864 1.088359 0.395325 0.140 Uiso 1 1 calc R U . . .
C8 C 0.0701(6) 1.2106(4) 0.3573(3) 0.177(3) Uani 1 1 d . . . . .
H8A H 0.042895 1.221410 0.327096 0.266 Uiso 1 1 calc R U . . .
H8B H 0.138298 1.248576 0.363800 0.266 Uiso 1 1 calc R U . . .
H8C H 0.012241 1.230228 0.376664 0.266 Uiso 1 1 calc R U . . .
C9 C 0.3662(3) 0.9607(3) 0.29123(13) 0.0606(10) Uani 1 1 d . . . . .
H9A H 0.374833 1.031682 0.291280 0.073 Uiso 1 1 calc R U . . .
H9B H 0.298679 0.944956 0.272273 0.073 Uiso 1 1 calc R U . . .
C10 C 0.4689(3) 0.9159(3) 0.27160(13) 0.0703(11) Uani 1 1 d . . . . .
H10A H 0.465980 0.844931 0.274528 0.084 Uiso 1 1 calc R U . . .
H10B H 0.538152 0.939085 0.287646 0.084 Uiso 1 1 calc R U . . .
C11 C 0.4722(4) 0.9434(4) 0.22262(15) 0.0913(14) Uani 1 1 d . . . . .
H11A H 0.407892 0.912766 0.206116 0.110 Uiso 1 1 calc R U . . .
H11B H 0.464055 1.014087 0.219494 0.110 Uiso 1 1 calc R U . . .
C12 C 0.5813(5) 0.9117(5) 0.20331(19) 0.130(2) Uani 1 1 d . . . . .
H12A H 0.577640 0.926890 0.172251 0.195 Uiso 1 1 calc R U . . .
H12B H 0.591270 0.842145 0.207340 0.195 Uiso 1 1 calc R U . . .
H12C H 0.644746 0.945881 0.217963 0.195 Uiso 1 1 calc R U . . .
C13 C 0.2119(3) 0.6241(2) 0.38859(13) 0.0559(9) Uani 1 1 d . . . . .
H13A H 0.204139 0.676117 0.410153 0.067 Uiso 1 1 calc R U . . .
H13B H 0.156392 0.636857 0.364085 0.067 Uiso 1 1 calc R U . . .
C14 C 0.1805(3) 0.5279(3) 0.40979(15) 0.0680(11) Uani 1 1 d . . . . .
H14A H 0.233504 0.514882 0.435076 0.082 Uiso 1 1 calc R U . . .
H14B H 0.187169 0.474862 0.388670 0.082 Uiso 1 1 calc R U . . .
C15 C 0.0589(4) 0.5310(3) 0.42482(16) 0.0781(13) Uani 1 1 d . . . . .
H15A H 0.053462 0.584118 0.445993 0.094 Uiso 1 1 calc R U . . .
H15B H 0.007039 0.546042 0.399430 0.094 Uiso 1 1 calc R U . . .
C16 C 0.0199(4) 0.4376(3) 0.44562(17) 0.0899(15) Uani 1 1 d . . . . .
H16A H 0.023248 0.384592 0.424744 0.135 Uiso 1 1 calc R U . . .
H16B H -0.057392 0.445320 0.453995 0.135 Uiso 1 1 calc R U . . .
H16C H 0.069053 0.423007 0.471420 0.135 Uiso 1 1 calc R U . . .
C17 C 0.3491(3) 0.5509(3) 0.33906(12) 0.0566(10) Uani 1 1 d . . . . .
H17A H 0.282385 0.547129 0.318403 0.068 Uiso 1 1 calc R U . . .
H17B H 0.354604 0.489066 0.355057 0.068 Uiso 1 1 calc R U . . .
C18 C 0.4536(4) 0.5619(3) 0.31311(14) 0.0741(12) Uani 1 1 d . . . . .
H18A H 0.521188 0.564423 0.333387 0.089 Uiso 1 1 calc R U . . .
H18B H 0.448965 0.623348 0.296798 0.089 Uiso 1 1 calc R U . . .
C19 C 0.4652(5) 0.4768(4) 0.28075(19) 0.116(2) Uani 1 1 d . . . . .
H19A H 0.461646 0.415502 0.297024 0.140 Uiso 1 1 calc R U . . .
H19B H 0.400021 0.478222 0.259252 0.140 Uiso 1 1 calc R U . . .
C20 C 0.5688(5) 0.4772(4) 0.2572(2) 0.147(3) Uani 1 1 d . . . . .
H20A H 0.567185 0.423270 0.236681 0.220 Uiso 1 1 calc R U . . .
H20B H 0.633909 0.470602 0.277939 0.220 Uiso 1 1 calc R U . . .
H20C H 0.574132 0.538005 0.241320 0.220 Uiso 1 1 calc R U . . .
C21 C 0.6566(3) 0.3737(2) 0.42689(13) 0.0505(8) Uani 1 1 d . . . . .
C22 C 0.7084(3) 0.4240(3) 0.39359(15) 0.0658(11) Uani 1 1 d . . . . .
H22 H 0.724205 0.390014 0.367992 0.079 Uiso 1 1 calc R U . . .
C23 C 0.7373(4) 0.5221(3) 0.39683(18) 0.0823(13) Uani 1 1 d . . . . .
H23 H 0.772237 0.552403 0.373616 0.099 Uiso 1 1 calc R U . . .
C24 C 0.7155(4) 0.5755(3) 0.43359(18) 0.0795(13) Uani 1 1 d . . . . .
H24 H 0.737348 0.641168 0.436009 0.095 Uiso 1 1 calc R U . . .
C25 C 0.6607(3) 0.5303(3) 0.46696(16) 0.0702(11) Uani 1 1 d . . . . .
H25 H 0.643721 0.565763 0.492022 0.084 Uiso 1 1 calc R U . . .
C26 C 0.6306(3) 0.4318(2) 0.46327(13) 0.0571(10) Uani 1 1 d . . . . .
H26 H 0.591504 0.403162 0.485828 0.068 Uiso 1 1 calc R U . . .
C27 C 0.7340(3) 0.2015(2) 0.45863(13) 0.0528(9) Uani 1 1 d . . . . .
C28 C 0.8086(4) 0.2507(3) 0.48848(14) 0.0625(10) Uani 1 1 d . . . . .
H28 H 0.803363 0.318822 0.490017 0.075 Uiso 1 1 calc R U . . .
C29 C 0.8911(4) 0.2035(3) 0.51640(16) 0.0823(14) Uani 1 1 d . . . . .
H29 H 0.937857 0.240342 0.536121 0.099 Uiso 1 1 calc R U . . .
C30 C 0.9036(4) 0.1040(3) 0.51493(17) 0.0885(14) Uani 1 1 d . . . . .
H30 H 0.958231 0.072214 0.533504 0.106 Uiso 1 1 calc R U . . .
C31 C 0.8333(4) 0.0516(3) 0.48523(18) 0.0855(14) Uani 1 1 d . . . . .
H31 H 0.840625 -0.016431 0.483482 0.103 Uiso 1 1 calc R U . . .
C32 C 0.7519(3) 0.0994(3) 0.45805(16) 0.0741(12) Uani 1 1 d . . . . .
H32 H 0.706308 0.061873 0.438203 0.089 Uiso 1 1 calc R U . . .
C33 C 0.5056(3) 0.2302(2) 0.44404(12) 0.0487(8) Uani 1 1 d . . . . .
C34 C 0.4794(3) 0.1452(2) 0.46683(12) 0.0524(9) Uani 1 1 d . . . . .
H34 H 0.538016 0.100567 0.473929 0.063 Uiso 1 1 calc R U . . .
C35 C 0.3700(3) 0.1236(3) 0.47955(14) 0.0639(11) Uani 1 1 d . . . . .
H35 H 0.357135 0.064820 0.494204 0.077 Uiso 1 1 calc R U . . .
C36 C 0.2802(4) 0.1880(3) 0.47074(15) 0.0700(11) Uani 1 1 d . . . . .
H36 H 0.207157 0.174519 0.479713 0.084 Uiso 1 1 calc R U . . .
C37 C 0.3028(4) 0.2732(3) 0.44813(17) 0.0800(14) Uani 1 1 d . . . . .
H37 H 0.243970 0.317717 0.441192 0.096 Uiso 1 1 calc R U . . .
C38 C 0.4127(3) 0.2932(3) 0.43564(16) 0.0700(12) Uani 1 1 d . . . . .
H38 H 0.425014 0.351807 0.420825 0.084 Uiso 1 1 calc R U . . .
C39 C 0.6363(4) 0.2133(3) 0.37509(14) 0.0642(10) Uani 1 1 d . . . . .
C40 C 0.5443(4) 0.2202(3) 0.34425(15) 0.0773(13) Uani 1 1 d . . . . .
H40 H 0.475189 0.244016 0.353509 0.093 Uiso 1 1 calc R U . . .
C41 C 0.5499(5) 0.1927(3) 0.29942(17) 0.0943(15) Uani 1 1 d . . . . .
H41 H 0.486313 0.200357 0.279655 0.113 Uiso 1 1 calc R U . . .
C42 C 0.6496(7) 0.1548(4) 0.2853(2) 0.121(2) Uani 1 1 d . . . . .
H42 H 0.653820 0.134728 0.256106 0.145 Uiso 1 1 calc R U . . .
C43 C 0.7424(6) 0.1468(5) 0.3144(2) 0.135(2) Uani 1 1 d . . . . .
H43 H 0.810803 0.122255 0.304802 0.162 Uiso 1 1 calc R U . . .
C44 C 0.7360(5) 0.1750(4) 0.35824(18) 0.1077(17) Uani 1 1 d . . . . .
H44 H 0.800997 0.168149 0.377357 0.129 Uiso 1 1 calc R U . . .
B1 B 0.6333(4) 0.2551(3) 0.42658(16) 0.0537(9) Uani 1 1 d . . . . .
O3 O 0.6865(15) 0.805(3) 0.3654(13) 0.090(2) Uani 0.533(18) 1 d D . P A 1
C45 C 0.7282(13) 0.7581(16) 0.3272(6) 0.0919(19) Uani 0.533(18) 1 d D . P A 1
H45A H 0.704455 0.794800 0.300694 0.110 Uiso 0.533(18) 1 calc R U P A 1
H45B H 0.698035 0.691760 0.324196 0.110 Uiso 0.533(18) 1 calc R U P A 1
C46 C 0.8539(13) 0.756(2) 0.3333(8) 0.112(2) Uani 0.533(18) 1 d D . P A 1
H46A H 0.888052 0.785232 0.308032 0.135 Uiso 0.533(18) 1 calc R U P A 1
H46B H 0.880990 0.688503 0.336462 0.135 Uiso 0.533(18) 1 calc R U P A 1
C47 C 0.8845(10) 0.8129(15) 0.3742(5) 0.112(2) Uani 0.533(18) 1 d D . P A 1
H47A H 0.927509 0.772021 0.395645 0.135 Uiso 0.533(18) 1 calc R U P A 1
H47B H 0.931532 0.869056 0.367398 0.135 Uiso 0.533(18) 1 calc R U P A 1
C48 C 0.7802(10) 0.8454(11) 0.3920(4) 0.0919(19) Uani 0.533(18) 1 d D . P A 1
H48A H 0.777289 0.823700 0.422428 0.110 Uiso 0.533(18) 1 calc R U P A 1
H48B H 0.776165 0.916703 0.391421 0.110 Uiso 0.533(18) 1 calc R U P A 1
O3A O 0.6787(17) 0.806(4) 0.3621(14) 0.090(2) Uani 0.467(18) 1 d D . P A 2
C45A C 0.7395(15) 0.7768(19) 0.3246(7) 0.0919(19) Uani 0.467(18) 1 d D . P A 2
H45C H 0.726550 0.823542 0.300601 0.110 Uiso 0.467(18) 1 calc R U P A 2
H45D H 0.714244 0.712373 0.314305 0.110 Uiso 0.467(18) 1 calc R U P A 2
C46A C 0.8623(15) 0.774(2) 0.3398(9) 0.112(2) Uani 0.467(18) 1 d D . P A 2
H46C H 0.881531 0.717166 0.357942 0.135 Uiso 0.467(18) 1 calc R U P A 2
H46D H 0.912064 0.777727 0.315371 0.135 Uiso 0.467(18) 1 calc R U P A 2
C47A C 0.8646(11) 0.8653(16) 0.3658(6) 0.112(2) Uani 0.467(18) 1 d D . P A 2
H47C H 0.922298 0.861212 0.390209 0.135 Uiso 0.467(18) 1 calc R U P A 2
H47D H 0.882314 0.921019 0.347377 0.135 Uiso 0.467(18) 1 calc R U P A 2
C48A C 0.7528(12) 0.8765(12) 0.3822(5) 0.0919(19) Uani 0.467(18) 1 d D . P A 2
H48C H 0.757087 0.867796 0.414105 0.110 Uiso 0.467(18) 1 calc R U P A 2
H48D H 0.723827 0.942079 0.375578 0.110 Uiso 0.467(18) 1 calc R U P A 2
O1 O 0.1253(2) 0.7599(2) 0.29852(10) 0.1132(10) Uani 0.964(5) 1 d D . P B 3
O2 O 0.2617(2) 0.72433(18) 0.25952(10) 0.1132(10) Uani 0.964(5) 1 d D . P B 3
N1 N 0.2260(2) 0.74956(11) 0.29415(8) 0.0653(9) Uani 0.964(5) 1 d D . P B 3
O1A O 0.2126(11) 0.7544(2) 0.3001(3) 0.1132(10) Uani 0.036(5) 1 d D . P B 4
O2A O 0.3235(17) 0.7143(3) 0.2512(5) 0.1132(10) Uani 0.036(5) 1 d D . P B 4
N1A N 0.2165(14) 0.7273(3) 0.2590(3) 0.0653(9) Uani 0.036(5) 1 d D . P B 4
 
loop_
 _atom_site_aniso_label
 _atom_site_aniso_U_11
 _atom_site_aniso_U_22
 _atom_site_aniso_U_33
 _atom_site_aniso_U_23
 _atom_site_aniso_U_13
 _atom_site_aniso_U_12
Pd1 0.04512(19) 0.0514(2) 0.0418(2) 0.00104(14) -0.00058(14) -0.00195(14)
N2 0.0586(18) 0.0574(18) 0.0512(17) 0.0057(14) 0.0007(13) -0.0003(13)
N3 0.0456(17) 0.0528(13) 0.0400(17) -0.0022(12) -0.0007(13) -0.0076(13)
N4 0.0448(15) 0.0529(15) 0.0501(18) -0.0051(13) 0.0002(12) -0.0013(13)
C1 0.070(2) 0.056(2) 0.060(2) 0.0035(17) -0.0054(18) -0.0082(19)
C2 0.074(3) 0.0521(16) 0.054(2) -0.0026(15) -0.005(2) -0.0043(18)
C3 0.054(2) 0.0581(18) 0.042(2) 0.0047(13) 0.0004(17) -0.0018(17)
C4 0.046(2) 0.0574(18) 0.050(2) 0.0034(16) 0.0000(15) 0.0014(17)
C5 0.068(2) 0.0647(19) 0.066(3) -0.003(2) 0.005(2) 0.0075(19)
C6 0.098(3) 0.067(2) 0.106(4) -0.002(3) -0.003(3) 0.018(2)
C7 0.105(4) 0.098(3) 0.146(5) -0.034(3) -0.004(3) 0.035(3)
C8 0.146(6) 0.101(3) 0.279(10) -0.042(4) -0.034(7) 0.049(4)
C9 0.065(2) 0.061(2) 0.056(2) 0.0136(19) 0.0029(18) -0.0026(18)
C10 0.063(3) 0.087(3) 0.062(2) 0.007(2) 0.006(2) -0.003(2)
C11 0.092(3) 0.119(4) 0.065(3) 0.012(3) 0.017(2) -0.008(3)
C12 0.104(4) 0.197(6) 0.092(4) -0.007(4) 0.037(3) -0.006(4)
C13 0.0463(18) 0.060(2) 0.061(3) 0.0012(18) 0.0025(17) -0.0027(17)
C14 0.058(2) 0.066(2) 0.081(3) 0.011(2) 0.009(2) -0.0019(19)
C15 0.062(2) 0.076(2) 0.098(4) 0.006(2) 0.020(2) -0.004(2)
C16 0.072(3) 0.081(3) 0.120(4) 0.013(3) 0.031(3) -0.006(2)
C17 0.063(2) 0.0498(19) 0.057(2) -0.0047(16) 0.0000(18) 0.0027(18)
C18 0.071(3) 0.085(3) 0.067(3) -0.012(2) 0.012(2) 0.007(2)
C19 0.121(4) 0.116(4) 0.118(5) -0.045(3) 0.048(4) -0.003(3)
C20 0.150(6) 0.156(5) 0.142(6) -0.032(4) 0.077(5) 0.016(4)
C21 0.046(2) 0.0509(15) 0.054(2) 0.0047(14) -0.0048(16) -0.0007(15)
C22 0.059(3) 0.066(2) 0.073(3) 0.0125(19) 0.009(2) -0.0074(19)
C23 0.063(3) 0.065(2) 0.120(4) 0.023(2) 0.013(3) -0.011(2)
C24 0.059(3) 0.052(2) 0.126(4) 0.0126(19) -0.011(2) -0.004(2)
C25 0.067(3) 0.0518(18) 0.089(3) -0.003(2) -0.019(2) 0.0039(18)
C26 0.064(3) 0.0521(17) 0.054(2) 0.0037(16) -0.0040(19) 0.0013(17)
C27 0.048(2) 0.0523(16) 0.059(2) 0.0010(16) 0.0121(15) 0.0038(15)
C28 0.057(2) 0.063(2) 0.067(3) -0.0009(18) 0.0001(17) 0.0071(17)
C29 0.072(3) 0.087(2) 0.086(3) -0.004(2) -0.015(2) 0.019(2)
C30 0.061(3) 0.085(2) 0.118(4) 0.012(3) -0.001(2) 0.019(2)
C31 0.056(3) 0.062(2) 0.138(4) 0.014(2) 0.004(2) 0.0111(19)
C32 0.053(2) 0.0536(17) 0.115(4) -0.002(2) 0.001(2) 0.0053(17)
C33 0.0506(17) 0.0458(17) 0.049(2) -0.0022(15) -0.0020(16) -0.0005(13)
C34 0.0517(19) 0.0500(18) 0.055(2) 0.0040(16) 0.0002(17) 0.0001(16)
C35 0.057(2) 0.064(2) 0.072(3) 0.008(2) 0.006(2) -0.0088(16)
C36 0.052(2) 0.069(2) 0.089(3) -0.004(2) 0.009(2) -0.0056(17)
C37 0.055(2) 0.062(2) 0.124(4) 0.005(2) 0.009(3) 0.006(2)
C38 0.0550(19) 0.054(2) 0.101(4) 0.013(2) 0.003(2) 0.0054(16)
C39 0.080(3) 0.059(2) 0.054(2) -0.0017(18) 0.0072(16) -0.011(2)
C40 0.100(3) 0.067(3) 0.063(2) 0.007(2) -0.009(2) -0.023(2)
C41 0.147(5) 0.074(3) 0.060(2) 0.012(2) -0.009(3) -0.033(3)
C42 0.183(5) 0.108(4) 0.073(4) -0.015(3) 0.017(3) -0.019(4)
C43 0.161(5) 0.163(5) 0.084(3) -0.039(4) 0.029(3) 0.020(5)
C44 0.103(3) 0.147(4) 0.075(3) -0.025(3) 0.019(3) 0.014(3)
B1 0.055(2) 0.0508(16) 0.055(2) 0.0010(17) 0.0040(17) -0.0012(17)
O3 0.072(2) 0.100(2) 0.099(4) -0.009(3) 0.016(3) -0.006(3)
C45 0.081(2) 0.097(5) 0.098(3) -0.010(3) 0.011(2) -0.001(2)
C46 0.077(2) 0.125(7) 0.136(5) -0.018(3) 0.016(2) -0.005(3)
C47 0.077(2) 0.125(7) 0.136(5) -0.018(3) 0.016(2) -0.005(3)
C48 0.081(2) 0.097(5) 0.098(3) -0.010(3) 0.011(2) -0.001(2)
O3A 0.072(2) 0.100(2) 0.099(4) -0.009(3) 0.016(3) -0.006(3)
C45A 0.081(2) 0.097(5) 0.098(3) -0.010(3) 0.011(2) -0.001(2)
C46A 0.077(2) 0.125(7) 0.136(5) -0.018(3) 0.016(2) -0.005(3)
C47A 0.077(2) 0.125(7) 0.136(5) -0.018(3) 0.016(2) -0.005(3)
C48A 0.081(2) 0.097(5) 0.098(3) -0.010(3) 0.011(2) -0.001(2)
O1 0.0649(16) 0.199(3) 0.0736(16) -0.0305(16) -0.0097(13) 0.0048(15)
O2 0.0649(16) 0.199(3) 0.0736(16) -0.0305(16) -0.0097(13) 0.0048(15)
N1 0.0628(17) 0.073(2) 0.0590(17) 0.0051(16) -0.0076(16) -0.0009(16)
O1A 0.0649(16) 0.199(3) 0.0736(16) -0.0305(16) -0.0097(13) 0.0048(15)
O2A 0.0649(16) 0.199(3) 0.0736(16) -0.0305(16) -0.0097(13) 0.0048(15)
N1A 0.0628(17) 0.073(2) 0.0590(17) 0.0051(16) -0.0076(16) -0.0009(16)
 
_geom_special_details
;
 All esds (except the esd in the dihedral angle between two l.s. planes)
 are estimated using the full covariance matrix.  The cell esds are taken
 into account individually in the estimation of esds in distances, angles
 and torsion angles; correlations between esds in cell parameters are only
 used when they are defined by crystal symmetry.  An approximate (isotropic)
 treatment of cell esds is used for estimating esds involving l.s. planes.
;
 
loop_
 _geom_bond_atom_site_label_1
 _geom_bond_atom_site_label_2
 _geom_bond_distance
 _geom_bond_site_symmetry_2
 _geom_bond_publ_flag
Pd1 O1A 1.999(9) . ?
Pd1 N3 2.018(3) . ?
Pd1 N1 2.032(2) . ?
Pd1 N2 2.094(3) . ?
Pd1 N4 2.099(3) . ?
N2 C9 1.500(4) . ?
N2 C1 1.514(4) . ?
N2 C5 1.521(4) . ?
N3 C2 1.483(4) . ?
N3 C3 1.494(4) . ?
N3 H3 0.9800 . ?
N4 C17 1.493(4) . ?
N4 C4 1.507(4) . ?
N4 C13 1.515(4) . ?
C1 C2 1.516(5) . ?
C1 H1A 0.9700 . ?
C1 H1B 0.9700 . ?
C2 H2A 0.9700 . ?
C2 H2B 0.9700 . ?
C3 C4 1.507(5) . ?
C3 H3A 0.9700 . ?
C3 H3B 0.9700 . ?
C4 H4A 0.9700 . ?
C4 H4B 0.9700 . ?
C5 C6 1.520(5) . ?
C5 H5A 0.9700 . ?
C5 H5B 0.9700 . ?
C6 C7 1.512(6) . ?
C6 H6A 0.9700 . ?
C6 H6B 0.9700 . ?
C7 C8 1.493(7) . ?
C7 H7A 0.9700 . ?
C7 H7B 0.9700 . ?
C8 H8A 0.9600 . ?
C8 H8B 0.9600 . ?
C8 H8C 0.9600 . ?
C9 C10 1.501(5) . ?
C9 H9A 0.9700 . ?
C9 H9B 0.9700 . ?
C10 C11 1.531(5) . ?
C10 H10A 0.9700 . ?
C10 H10B 0.9700 . ?
C11 C12 1.498(6) . ?
C11 H11A 0.9700 . ?
C11 H11B 0.9700 . ?
C12 H12A 0.9600 . ?
C12 H12B 0.9600 . ?
C12 H12C 0.9600 . ?
C13 C14 1.512(5) . ?
C13 H13A 0.9700 . ?
C13 H13B 0.9700 . ?
C14 C15 1.520(5) . ?
C14 H14A 0.9700 . ?
C14 H14B 0.9700 . ?
C15 C16 1.501(5) . ?
C15 H15A 0.9700 . ?
C15 H15B 0.9700 . ?
C16 H16A 0.9600 . ?
C16 H16B 0.9600 . ?
C16 H16C 0.9600 . ?
C17 C18 1.500(5) . ?
C17 H17A 0.9700 . ?
C17 H17B 0.9700 . ?
C18 C19 1.527(6) . ?
C18 H18A 0.9700 . ?
C18 H18B 0.9700 . ?
C19 C20 1.443(6) . ?
C19 H19A 0.9700 . ?
C19 H19B 0.9700 . ?
C20 H20A 0.9600 . ?
C20 H20B 0.9600 . ?
C20 H20C 0.9600 . ?
C21 C22 1.387(5) . ?
C21 C26 1.404(5) . ?
C21 B1 1.635(5) . ?
C22 C23 1.378(5) . ?
C22 H22 0.9300 . ?
C23 C24 1.365(6) . ?
C23 H23 0.9300 . ?
C24 C25 1.374(6) . ?
C24 H24 0.9300 . ?
C25 C26 1.387(5) . ?
C25 H25 0.9300 . ?
C26 H26 0.9300 . ?
C27 C28 1.387(5) . ?
C27 C32 1.404(5) . ?
C27 B1 1.647(6) . ?
C28 C29 1.398(6) . ?
C28 H28 0.9300 . ?
C29 C30 1.362(6) . ?
C29 H29 0.9300 . ?
C30 C31 1.378(6) . ?
C30 H30 0.9300 . ?
C31 C32 1.381(5) . ?
C31 H31 0.9300 . ?
C32 H32 0.9300 . ?
C33 C34 1.390(4) . ?
C33 C38 1.393(5) . ?
C33 B1 1.649(6) . ?
C34 C35 1.390(5) . ?
C34 H34 0.9300 . ?
C35 C36 1.381(5) . ?
C35 H35 0.9300 . ?
C36 C37 1.379(5) . ?
C36 H36 0.9300 . ?
C37 C38 1.389(5) . ?
C37 H37 0.9300 . ?
C38 H38 0.9300 . ?
C39 C40 1.382(6) . ?
C39 C44 1.402(6) . ?
C39 B1 1.660(6) . ?
C40 C41 1.412(6) . ?
C40 H40 0.9300 . ?
C41 C42 1.367(7) . ?
C41 H41 0.9300 . ?
C42 C43 1.356(8) . ?
C42 H42 0.9300 . ?
C43 C44 1.387(7) . ?
C43 H43 0.9300 . ?
C44 H44 0.9300 . ?
O3 C45 1.430(11) . ?
O3 C48 1.430(13) . ?
C45 C46 1.471(11) . ?
C45 H45A 0.9700 . ?
C45 H45B 0.9700 . ?
C46 C47 1.487(14) . ?
C46 H46A 0.9700 . ?
C46 H46B 0.9700 . ?
C47 C48 1.433(10) . ?
C47 H47A 0.9700 . ?
C47 H47B 0.9700 . ?
C48 H48A 0.9700 . ?
C48 H48B 0.9700 . ?
O3A C48A 1.404(17) . ?
O3A C45A 1.431(13) . ?
C45A C46A 1.481(13) . ?
C45A H45C 0.9700 . ?
C45A H45D 0.9700 . ?
C46A C47A 1.464(14) . ?
C46A H46C 0.9700 . ?
C46A H46D 0.9700 . ?
C47A C48A 1.435(11) . ?
C47A H47C 0.9700 . ?
C47A H47D 0.9700 . ?
C48A H48C 0.9700 . ?
C48A H48D 0.9700 . ?
O1 N1 1.2016(10) . ?
O2 N1 1.2014(10) . ?
O1A N1A 1.3001(10) . ?
O2A N1A 1.3001(10) . ?
 
loop_
 _geom_angle_atom_site_label_1
 _geom_angle_atom_site_label_2
 _geom_angle_atom_site_label_3
 _geom_angle
 _geom_angle_site_symmetry_1
 _geom_angle_site_symmetry_3
 _geom_angle_publ_flag
O1A Pd1 N3 173.3(4) . . ?
N3 Pd1 N1 179.24(10) . . ?
O1A Pd1 N2 94.61(11) . . ?
N3 Pd1 N2 85.10(11) . . ?
N1 Pd1 N2 95.52(9) . . ?
O1A Pd1 N4 93.91(10) . . ?
N3 Pd1 N4 85.18(11) . . ?
N1 Pd1 N4 94.28(9) . . ?
N2 Pd1 N4 166.19(12) . . ?
C9 N2 C1 110.6(3) . . ?
C9 N2 C5 109.6(3) . . ?
C1 N2 C5 110.8(3) . . ?
C9 N2 Pd1 115.2(2) . . ?
C1 N2 Pd1 105.3(2) . . ?
C5 N2 Pd1 105.2(2) . . ?
C2 N3 C3 116.2(3) . . ?
C2 N3 Pd1 107.9(2) . . ?
C3 N3 Pd1 107.96(19) . . ?
C2 N3 H3 108.2 . . ?
C3 N3 H3 108.2 . . ?
Pd1 N3 H3 108.2 . . ?
C17 N4 C4 109.6(3) . . ?
C17 N4 C13 110.5(3) . . ?
C4 N4 C13 110.6(3) . . ?
C17 N4 Pd1 115.7(2) . . ?
C4 N4 Pd1 105.53(19) . . ?
C13 N4 Pd1 104.76(19) . . ?
N2 C1 C2 109.9(3) . . ?
N2 C1 H1A 109.7 . . ?
C2 C1 H1A 109.7 . . ?
N2 C1 H1B 109.7 . . ?
C2 C1 H1B 109.7 . . ?
H1A C1 H1B 108.2 . . ?
N3 C2 C1 106.2(3) . . ?
N3 C2 H2A 110.5 . . ?
C1 C2 H2A 110.5 . . ?
N3 C2 H2B 110.5 . . ?
C1 C2 H2B 110.5 . . ?
H2A C2 H2B 108.7 . . ?
N3 C3 C4 106.6(3) . . ?
N3 C3 H3A 110.4 . . ?
C4 C3 H3A 110.4 . . ?
N3 C3 H3B 110.4 . . ?
C4 C3 H3B 110.4 . . ?
H3A C3 H3B 108.6 . . ?
N4 C4 C3 111.2(3) . . ?
N4 C4 H4A 109.4 . . ?
C3 C4 H4A 109.4 . . ?
N4 C4 H4B 109.4 . . ?
C3 C4 H4B 109.4 . . ?
H4A C4 H4B 108.0 . . ?
C6 C5 N2 116.8(3) . . ?
C6 C5 H5A 108.1 . . ?
N2 C5 H5A 108.1 . . ?
C6 C5 H5B 108.1 . . ?
N2 C5 H5B 108.1 . . ?
H5A C5 H5B 107.3 . . ?
C7 C6 C5 111.2(4) . . ?
C7 C6 H6A 109.4 . . ?
C5 C6 H6A 109.4 . . ?
C7 C6 H6B 109.4 . . ?
C5 C6 H6B 109.4 . . ?
H6A C6 H6B 108.0 . . ?
C8 C7 C6 112.4(5) . . ?
C8 C7 H7A 109.1 . . ?
C6 C7 H7A 109.1 . . ?
C8 C7 H7B 109.1 . . ?
C6 C7 H7B 109.1 . . ?
H7A C7 H7B 107.9 . . ?
C7 C8 H8A 109.5 . . ?
C7 C8 H8B 109.5 . . ?
H8A C8 H8B 109.5 . . ?
C7 C8 H8C 109.5 . . ?
H8A C8 H8C 109.5 . . ?
H8B C8 H8C 109.5 . . ?
N2 C9 C10 114.8(3) . . ?
N2 C9 H9A 108.6 . . ?
C10 C9 H9A 108.6 . . ?
N2 C9 H9B 108.6 . . ?
C10 C9 H9B 108.6 . . ?
H9A C9 H9B 107.5 . . ?
C9 C10 C11 110.7(3) . . ?
C9 C10 H10A 109.5 . . ?
C11 C10 H10A 109.5 . . ?
C9 C10 H10B 109.5 . . ?
C11 C10 H10B 109.5 . . ?
H10A C10 H10B 108.1 . . ?
C12 C11 C10 112.4(4) . . ?
C12 C11 H11A 109.1 . . ?
C10 C11 H11A 109.1 . . ?
C12 C11 H11B 109.1 . . ?
C10 C11 H11B 109.1 . . ?
H11A C11 H11B 107.9 . . ?
C11 C12 H12A 109.5 . . ?
C11 C12 H12B 109.5 . . ?
H12A C12 H12B 109.5 . . ?
C11 C12 H12C 109.5 . . ?
H12A C12 H12C 109.5 . . ?
H12B C12 H12C 109.5 . . ?
C14 C13 N4 117.1(3) . . ?
C14 C13 H13A 108.0 . . ?
N4 C13 H13A 108.0 . . ?
C14 C13 H13B 108.0 . . ?
N4 C13 H13B 108.0 . . ?
H13A C13 H13B 107.3 . . ?
C13 C14 C15 111.1(3) . . ?
C13 C14 H14A 109.4 . . ?
C15 C14 H14A 109.4 . . ?
C13 C14 H14B 109.4 . . ?
C15 C14 H14B 109.4 . . ?
H14A C14 H14B 108.0 . . ?
C16 C15 C14 114.6(3) . . ?
C16 C15 H15A 108.6 . . ?
C14 C15 H15A 108.6 . . ?
C16 C15 H15B 108.6 . . ?
C14 C15 H15B 108.6 . . ?
H15A C15 H15B 107.6 . . ?
C15 C16 H16A 109.5 . . ?
C15 C16 H16B 109.5 . . ?
H16A C16 H16B 109.5 . . ?
C15 C16 H16C 109.5 . . ?
H16A C16 H16C 109.5 . . ?
H16B C16 H16C 109.5 . . ?
N4 C17 C18 115.2(3) . . ?
N4 C17 H17A 108.5 . . ?
C18 C17 H17A 108.5 . . ?
N4 C17 H17B 108.5 . . ?
C18 C17 H17B 108.5 . . ?
H17A C17 H17B 107.5 . . ?
C17 C18 C19 111.6(4) . . ?
C17 C18 H18A 109.3 . . ?
C19 C18 H18A 109.3 . . ?
C17 C18 H18B 109.3 . . ?
C19 C18 H18B 109.3 . . ?
H18A C18 H18B 108.0 . . ?
C20 C19 C18 115.1(5) . . ?
C20 C19 H19A 108.5 . . ?
C18 C19 H19A 108.5 . . ?
C20 C19 H19B 108.5 . . ?
C18 C19 H19B 108.5 . . ?
H19A C19 H19B 107.5 . . ?
C19 C20 H20A 109.5 . . ?
C19 C20 H20B 109.5 . . ?
H20A C20 H20B 109.5 . . ?
C19 C20 H20C 109.5 . . ?
H20A C20 H20C 109.5 . . ?
H20B C20 H20C 109.5 . . ?
C22 C21 C26 114.7(3) . . ?
C22 C21 B1 124.2(4) . . ?
C26 C21 B1 121.0(3) . . ?
C23 C22 C21 122.8(4) . . ?
C23 C22 H22 118.6 . . ?
C21 C22 H22 118.6 . . ?
C24 C23 C22 121.0(5) . . ?
C24 C23 H23 119.5 . . ?
C22 C23 H23 119.5 . . ?
C23 C24 C25 118.7(4) . . ?
C23 C24 H24 120.7 . . ?
C25 C24 H24 120.7 . . ?
C24 C25 C26 120.0(4) . . ?
C24 C25 H25 120.0 . . ?
C26 C25 H25 120.0 . . ?
C25 C26 C21 122.7(4) . . ?
C25 C26 H26 118.7 . . ?
C21 C26 H26 118.7 . . ?
C28 C27 C32 113.3(4) . . ?
C28 C27 B1 124.6(3) . . ?
C32 C27 B1 122.1(4) . . ?
C27 C28 C29 123.7(4) . . ?
C27 C28 H28 118.2 . . ?
C29 C28 H28 118.2 . . ?
C30 C29 C28 120.5(5) . . ?
C30 C29 H29 119.7 . . ?
C28 C29 H29 119.7 . . ?
C29 C30 C31 118.3(5) . . ?
C29 C30 H30 120.8 . . ?
C31 C30 H30 120.8 . . ?
C30 C31 C32 120.3(4) . . ?
C30 C31 H31 119.8 . . ?
C32 C31 H31 119.8 . . ?
C31 C32 C27 123.8(4) . . ?
C31 C32 H32 118.1 . . ?
C27 C32 H32 118.1 . . ?
C34 C33 C38 114.1(4) . . ?
C34 C33 B1 124.1(3) . . ?
C38 C33 B1 121.8(3) . . ?
C33 C34 C35 123.3(3) . . ?
C33 C34 H34 118.4 . . ?
C35 C34 H34 118.4 . . ?
C36 C35 C34 120.9(4) . . ?
C36 C35 H35 119.5 . . ?
C34 C35 H35 119.5 . . ?
C37 C36 C35 117.5(4) . . ?
C37 C36 H36 121.3 . . ?
C35 C36 H36 121.3 . . ?
C36 C37 C38 120.6(4) . . ?
C36 C37 H37 119.7 . . ?
C38 C37 H37 119.7 . . ?
C37 C38 C33 123.7(4) . . ?
C37 C38 H38 118.2 . . ?
C33 C38 H38 118.2 . . ?
C40 C39 C44 114.2(4) . . ?
C40 C39 B1 123.3(4) . . ?
C44 C39 B1 122.4(4) . . ?
C39 C40 C41 123.3(5) . . ?
C39 C40 H40 118.3 . . ?
C41 C40 H40 118.3 . . ?
C42 C41 C40 119.4(6) . . ?
C42 C41 H41 120.3 . . ?
C40 C41 H41 120.3 . . ?
C43 C42 C41 119.5(6) . . ?
C43 C42 H42 120.3 . . ?
C41 C42 H42 120.3 . . ?
C42 C43 C44 120.6(7) . . ?
C42 C43 H43 119.7 . . ?
C44 C43 H43 119.7 . . ?
C43 C44 C39 123.1(6) . . ?
C43 C44 H44 118.5 . . ?
C39 C44 H44 118.5 . . ?
C21 B1 C27 108.7(3) . . ?
C21 B1 C33 110.7(3) . . ?
C27 B1 C33 110.4(3) . . ?
C21 B1 C39 109.2(3) . . ?
C27 B1 C39 110.1(3) . . ?
C33 B1 C39 107.7(3) . . ?
C45 O3 C48 109.7(10) . . ?
O3 C45 C46 107.3(10) . . ?
O3 C45 H45A 110.3 . . ?
C46 C45 H45A 110.3 . . ?
O3 C45 H45B 110.3 . . ?
C46 C45 H45B 110.3 . . ?
H45A C45 H45B 108.5 . . ?
C45 C46 C47 106.2(9) . . ?
C45 C46 H46A 110.5 . . ?
C47 C46 H46A 110.5 . . ?
C45 C46 H46B 110.5 . . ?
C47 C46 H46B 110.5 . . ?
H46A C46 H46B 108.7 . . ?
C48 C47 C46 107.9(9) . . ?
C48 C47 H47A 110.1 . . ?
C46 C47 H47A 110.1 . . ?
C48 C47 H47B 110.1 . . ?
C46 C47 H47B 110.1 . . ?
H47A C47 H47B 108.4 . . ?
O3 C48 C47 108.1(9) . . ?
O3 C48 H48A 110.1 . . ?
C47 C48 H48A 110.1 . . ?
O3 C48 H48B 110.1 . . ?
C47 C48 H48B 110.1 . . ?
H48A C48 H48B 108.4 . . ?
C48A O3A C45A 102.1(16) . . ?
O3A C45A C46A 106.3(14) . . ?
O3A C45A H45C 110.5 . . ?
C46A C45A H45C 110.5 . . ?
O3A C45A H45D 110.5 . . ?
C46A C45A H45D 110.5 . . ?
H45C C45A H45D 108.7 . . ?
C47A C46A C45A 97.6(13) . . ?
C47A C46A H46C 112.2 . . ?
C45A C46A H46C 112.2 . . ?
C47A C46A H46D 112.2 . . ?
C45A C46A H46D 112.2 . . ?
H46C C46A H46D 109.8 . . ?
C48A C47A C46A 106.8(10) . . ?
C48A C47A H47C 110.4 . . ?
C46A C47A H47C 110.4 . . ?
C48A C47A H47D 110.4 . . ?
C46A C47A H47D 110.4 . . ?
H47C C47A H47D 108.6 . . ?
O3A C48A C47A 109.2(10) . . ?
O3A C48A H48C 109.8 . . ?
C47A C48A H48C 109.8 . . ?
O3A C48A H48D 109.8 . . ?
C47A C48A H48D 109.8 . . ?
H48C C48A H48D 108.3 . . ?
O2 N1 O1 121.70(15) . . ?
O2 N1 Pd1 118.7(2) . . ?
O1 N1 Pd1 119.6(2) . . ?
N1A O1A Pd1 129.8(8) . . ?
O1A N1A O2A 107.73(12) . . ?
 
loop_
 _geom_torsion_atom_site_label_1
 _geom_torsion_atom_site_label_2
 _geom_torsion_atom_site_label_3
 _geom_torsion_atom_site_label_4
 _geom_torsion
 _geom_torsion_site_symmetry_1
 _geom_torsion_site_symmetry_2
 _geom_torsion_site_symmetry_3
 _geom_torsion_site_symmetry_4
 _geom_torsion_publ_flag
C9 N2 C1 C2 -161.0(3) . . . . ?
C5 N2 C1 C2 77.3(4) . . . . ?
Pd1 N2 C1 C2 -35.9(3) . . . . ?
C3 N3 C2 C1 -168.0(3) . . . . ?
Pd1 N3 C2 C1 -46.6(3) . . . . ?
N2 C1 C2 N3 55.6(4) . . . . ?
C2 N3 C3 C4 167.0(3) . . . . ?
Pd1 N3 C3 C4 45.6(3) . . . . ?
C17 N4 C4 C3 158.8(3) . . . . ?
C13 N4 C4 C3 -79.1(3) . . . . ?
Pd1 N4 C4 C3 33.6(3) . . . . ?
N3 C3 C4 N4 -53.4(4) . . . . ?
C9 N2 C5 C6 -57.3(4) . . . . ?
C1 N2 C5 C6 65.0(4) . . . . ?
Pd1 N2 C5 C6 178.3(3) . . . . ?
N2 C5 C6 C7 -178.2(4) . . . . ?
C5 C6 C7 C8 -173.0(5) . . . . ?
C1 N2 C9 C10 66.2(4) . . . . ?
C5 N2 C9 C10 -171.4(3) . . . . ?
Pd1 N2 C9 C10 -53.1(4) . . . . ?
N2 C9 C10 C11 172.4(3) . . . . ?
C9 C10 C11 C12 172.3(4) . . . . ?
C17 N4 C13 C14 56.0(4) . . . . ?
C4 N4 C13 C14 -65.5(4) . . . . ?
Pd1 N4 C13 C14 -178.8(3) . . . . ?
N4 C13 C14 C15 -179.2(3) . . . . ?
C13 C14 C15 C16 179.0(4) . . . . ?
C4 N4 C17 C18 -69.5(4) . . . . ?
C13 N4 C17 C18 168.4(3) . . . . ?
Pd1 N4 C17 C18 49.6(4) . . . . ?
N4 C17 C18 C19 -179.6(4) . . . . ?
C17 C18 C19 C20 -174.8(5) . . . . ?
C26 C21 C22 C23 3.1(6) . . . . ?
B1 C21 C22 C23 -173.3(4) . . . . ?
C21 C22 C23 C24 -0.3(7) . . . . ?
C22 C23 C24 C25 -2.0(7) . . . . ?
C23 C24 C25 C26 1.2(6) . . . . ?
C24 C25 C26 C21 1.8(6) . . . . ?
C22 C21 C26 C25 -3.9(5) . . . . ?
B1 C21 C26 C25 172.6(4) . . . . ?
C32 C27 C28 C29 -2.0(6) . . . . ?
B1 C27 C28 C29 177.9(4) . . . . ?
C27 C28 C29 C30 1.1(7) . . . . ?
C28 C29 C30 C31 0.2(7) . . . . ?
C29 C30 C31 C32 -0.5(8) . . . . ?
C30 C31 C32 C27 -0.6(8) . . . . ?
C28 C27 C32 C31 1.7(6) . . . . ?
B1 C27 C32 C31 -178.2(4) . . . . ?
C38 C33 C34 C35 1.1(5) . . . . ?
B1 C33 C34 C35 -177.0(4) . . . . ?
C33 C34 C35 C36 -1.4(6) . . . . ?
C34 C35 C36 C37 1.3(6) . . . . ?
C35 C36 C37 C38 -1.1(7) . . . . ?
C36 C37 C38 C33 1.0(8) . . . . ?
C34 C33 C38 C37 -0.9(6) . . . . ?
B1 C33 C38 C37 177.3(4) . . . . ?
C44 C39 C40 C41 -1.1(6) . . . . ?
B1 C39 C40 C41 174.2(4) . . . . ?
C39 C40 C41 C42 1.8(7) . . . . ?
C40 C41 C42 C43 -1.8(9) . . . . ?
C41 C42 C43 C44 1.2(10) . . . . ?
C42 C43 C44 C39 -0.5(10) . . . . ?
C40 C39 C44 C43 0.4(8) . . . . ?
B1 C39 C44 C43 -174.9(5) . . . . ?
C22 C21 B1 C27 100.1(4) . . . . ?
C26 C21 B1 C27 -76.1(4) . . . . ?
C22 C21 B1 C33 -138.5(4) . . . . ?
C26 C21 B1 C33 45.3(5) . . . . ?
C22 C21 B1 C39 -20.1(5) . . . . ?
C26 C21 B1 C39 163.7(3) . . . . ?
C28 C27 B1 C21 13.7(5) . . . . ?
C32 C27 B1 C21 -166.4(4) . . . . ?
C28 C27 B1 C33 -107.9(4) . . . . ?
C32 C27 B1 C33 72.0(5) . . . . ?
C28 C27 B1 C39 133.3(4) . . . . ?
C32 C27 B1 C39 -46.7(5) . . . . ?
C34 C33 B1 C21 -148.5(3) . . . . ?
C38 C33 B1 C21 33.5(5) . . . . ?
C34 C33 B1 C27 -28.2(5) . . . . ?
C38 C33 B1 C27 153.9(4) . . . . ?
C34 C33 B1 C39 92.1(4) . . . . ?
C38 C33 B1 C39 -85.9(4) . . . . ?
C40 C39 B1 C21 -81.2(5) . . . . ?
C44 C39 B1 C21 93.6(5) . . . . ?
C40 C39 B1 C27 159.5(3) . . . . ?
C44 C39 B1 C27 -25.7(5) . . . . ?
C40 C39 B1 C33 39.1(5) . . . . ?
C44 C39 B1 C33 -146.1(4) . . . . ?
C48 O3 C45 C46 9(4) . . . . ?
O3 C45 C46 C47 -6(3) . . . . ?
C45 C46 C47 C48 1(2) . . . . ?
C45 O3 C48 C47 -8(4) . . . . ?
C46 C47 C48 O3 4(3) . . . . ?
C48A O3A C45A C46A 38(4) . . . . ?
O3A C45A C46A C47A -42(3) . . . . ?
C45A C46A C47A C48A 30(2) . . . . ?
C45A O3A C48A C47A -18(4) . . . . ?
C46A C47A C48A O3A -9(4) . . . . ?
Pd1 O1A N1A O2A 0.00(3) . . . . ?
 
_refine_diff_density_max    0.399
_refine_diff_density_min   -0.495
_refine_diff_density_rms    0.067

_shelx_res_file
;
TITL shelxt in P 1 21/n 1
    71b_pdno2_tr_270k_100s_17_decay.res
    created by SHELXL-2018/3 at 15:26:06 on 30-Mar-2020
CELL 0.534 11.6917 13.5941 30.2442 90 93.594 90
ZERR 4 0.00041 0.000449 0.001072 0 0.003113 0
LATT 1
SYMM 0.5-X,0.5+Y,0.5-Z
SFAC C H B N O Pd
DISP B 0 0 4.561
DISP C 0.001 0.001 6.94
DISP H -0 0 0.611
DISP N 0.003 0.002 10.693
DISP O 0.005 0.003 16.398
DISP Pd -2.504 0.615 1934.604
UNIT 192 292 4 16 12 4
DFIX 1.2 0.001 N1 O1 N1 O2
DFIX 1.3 0.001 O1A N1A N1A O2A
DFIX 2 0.01 O1A Pd1
DANG 2.1 0.001 O1 O2 O1A O2A
FLAT 0.001 Pd1 O1 O2 N1 O1A O2A N1A
RIGU 0.001 0.002
EADP O3 O3A
EADP C45 C45A C48 C48A
EADP C46 C46A C47 C47A
EADP O1 O1A O2 O2A
EADP N1 N1A

L.S. 20
PLAN  5
SIZE 0.1 0.1 0.05
TEMP -3
BOND $H
list 4
CONF
fmap 2
acta
SHEL 999 0.8
OMIT 2 5 22
OMIT -6 12 5
OMIT -1 2 3
OMIT -7 12 6
OMIT 6 12 5
REM <olex2.extras>
REM <HklSrc "%.\\71b_PdNO2_TR_270K_100S_17_decay.hkl">
REM </olex2.extras>

WGHT    0.044600
FVAR       0.24315   0.53272   0.96441
PD1   6    0.340004    0.775073    0.346388    11.00000    0.04512    0.05139 =
         0.04177    0.00104   -0.00058   -0.00195
N2    4    0.346557    0.927685    0.337445    11.00000    0.05856    0.05737 =
         0.05119    0.00570    0.00065   -0.00032
N3    4    0.454297    0.798705    0.398111    11.00000    0.04561    0.05278 =
         0.04003   -0.00224   -0.00067   -0.00758
AFIX  13
H3    2    0.531374    0.788563    0.387945    11.00000   -1.20000
AFIX   0
N4    4    0.330591    0.631451    0.371394    11.00000    0.04481    0.05292 =
         0.05010   -0.00514    0.00018   -0.00132
C1    1    0.442293    0.963164    0.369532    11.00000    0.06950    0.05589 =
         0.06019    0.00348   -0.00538   -0.00824
AFIX  23
H1A   2    0.430752    1.032036    0.376360    11.00000   -1.20000
H1B   2    0.515140    0.956849    0.356110    11.00000   -1.20000
AFIX   0
C2    1    0.444341    0.902960    0.411755    11.00000    0.07418    0.05212 =
         0.05408   -0.00260   -0.00479   -0.00431
AFIX  23
H2A   2    0.509142    0.921619    0.431579    11.00000   -1.20000
H2B   2    0.374486    0.913119    0.426838    11.00000   -1.20000
AFIX   0
C3    1    0.434194    0.723349    0.432724    11.00000    0.05438    0.05812 =
         0.04242    0.00472    0.00041   -0.00181
AFIX  23
H3A   2    0.365375    0.738830    0.447647    11.00000   -1.20000
H3B   2    0.498495    0.721229    0.454587    11.00000   -1.20000
AFIX   0
C4    1    0.421103    0.626020    0.409062    11.00000    0.04582    0.05741 =
         0.05007    0.00338    0.00002    0.00137
AFIX  23
H4A   2    0.493731    0.607488    0.397628    11.00000   -1.20000
H4B   2    0.400295    0.575780    0.429870    11.00000   -1.20000
AFIX   0
C5    1    0.231213    0.965627    0.350724    11.00000    0.06827    0.06467 =
         0.06617   -0.00339    0.00487    0.00752
AFIX  23
H5A   2    0.171766    0.934708    0.331692    11.00000   -1.20000
H5B   2    0.220769    0.944037    0.380773    11.00000   -1.20000
AFIX   0
C6    1    0.212742    1.076272    0.348735    11.00000    0.09786    0.06709 =
         0.10569   -0.00193   -0.00292    0.01762
AFIX  23
H6A   2    0.271964    1.108674    0.367330    11.00000   -1.20000
H6B   2    0.218926    1.098876    0.318558    11.00000   -1.20000
AFIX   0
C7    1    0.096394    1.103961    0.364105    11.00000    0.10503    0.09773 =
         0.14573   -0.03389   -0.00394    0.03535
AFIX  23
H7A   2    0.038043    1.065069    0.347986    11.00000   -1.20000
H7B   2    0.093864    1.088359    0.395325    11.00000   -1.20000
AFIX   0
C8    1    0.070112    1.210555    0.357310    11.00000    0.14607    0.10082 =
         0.27924   -0.04167   -0.03354    0.04938
AFIX 137
H8A   2    0.042895    1.221410    0.327096    11.00000   -1.50000
H8B   2    0.138298    1.248576    0.363800    11.00000   -1.50000
H8C   2    0.012241    1.230228    0.376664    11.00000   -1.50000
AFIX   0
C9    1    0.366197    0.960714    0.291226    11.00000    0.06539    0.06052 =
         0.05585    0.01361    0.00287   -0.00265
AFIX  23
H9A   2    0.374833    1.031682    0.291280    11.00000   -1.20000
H9B   2    0.298679    0.944956    0.272273    11.00000   -1.20000
AFIX   0
C10   1    0.468894    0.915930    0.271604    11.00000    0.06285    0.08671 =
         0.06152    0.00733    0.00577   -0.00270
AFIX  23
H10A  2    0.465980    0.844931    0.274528    11.00000   -1.20000
H10B  2    0.538152    0.939085    0.287646    11.00000   -1.20000
AFIX   0
C11   1    0.472222    0.943376    0.222619    11.00000    0.09231    0.11860 =
         0.06463    0.01160    0.01741   -0.00810
AFIX  23
H11A  2    0.407892    0.912766    0.206116    11.00000   -1.20000
H11B  2    0.464055    1.014087    0.219494    11.00000   -1.20000
AFIX   0
C12   1    0.581263    0.911731    0.203309    11.00000    0.10441    0.19717 =
         0.09224   -0.00741    0.03746   -0.00604
AFIX 137
H12A  2    0.577640    0.926890    0.172251    11.00000   -1.50000
H12B  2    0.591270    0.842145    0.207340    11.00000   -1.50000
H12C  2    0.644746    0.945881    0.217963    11.00000   -1.50000
AFIX   0
C13   1    0.211947    0.624111    0.388591    11.00000    0.04626    0.06035 =
         0.06095    0.00122    0.00253   -0.00269
AFIX  23
H13A  2    0.204139    0.676117    0.410153    11.00000   -1.20000
H13B  2    0.156392    0.636857    0.364085    11.00000   -1.20000
AFIX   0
C14   1    0.180509    0.527940    0.409789    11.00000    0.05750    0.06626 =
         0.08074    0.01051    0.00886   -0.00193
AFIX  23
H14A  2    0.233504    0.514882    0.435076    11.00000   -1.20000
H14B  2    0.187169    0.474862    0.388670    11.00000   -1.20000
AFIX   0
C15   1    0.058913    0.530991    0.424818    11.00000    0.06209    0.07641 =
         0.09761    0.00615    0.01987   -0.00442
AFIX  23
H15A  2    0.053462    0.584118    0.445993    11.00000   -1.20000
H15B  2    0.007039    0.546042    0.399430    11.00000   -1.20000
AFIX   0
C16   1    0.019945    0.437561    0.445618    11.00000    0.07236    0.08063 =
         0.11999    0.01256    0.03094   -0.00628
AFIX 137
H16A  2    0.023248    0.384592    0.424744    11.00000   -1.50000
H16B  2   -0.057392    0.445320    0.453995    11.00000   -1.50000
H16C  2    0.069053    0.423007    0.471420    11.00000   -1.50000
AFIX   0
C17   1    0.349130    0.550907    0.339064    11.00000    0.06295    0.04976 =
         0.05667   -0.00468    0.00000    0.00272
AFIX  23
H17A  2    0.282385    0.547129    0.318403    11.00000   -1.20000
H17B  2    0.354604    0.489066    0.355057    11.00000   -1.20000
AFIX   0
C18   1    0.453594    0.561899    0.313115    11.00000    0.07063    0.08515 =
         0.06736   -0.01212    0.01155    0.00651
AFIX  23
H18A  2    0.521188    0.564423    0.333387    11.00000   -1.20000
H18B  2    0.448965    0.623348    0.296798    11.00000   -1.20000
AFIX   0
C19   1    0.465157    0.476799    0.280748    11.00000    0.12059    0.11641 =
         0.11753   -0.04516    0.04767   -0.00292
AFIX  23
H19A  2    0.461646    0.415502    0.297024    11.00000   -1.20000
H19B  2    0.400021    0.478222    0.259252    11.00000   -1.20000
AFIX   0
C20   1    0.568768    0.477203    0.257201    11.00000    0.15014    0.15644 =
         0.14211   -0.03166    0.07726    0.01605
AFIX 137
H20A  2    0.567185    0.423270    0.236681    11.00000   -1.50000
H20B  2    0.633909    0.470602    0.277939    11.00000   -1.50000
H20C  2    0.574132    0.538005    0.241320    11.00000   -1.50000
AFIX   0

C21   1    0.656603    0.373691    0.426894    11.00000    0.04599    0.05091 =
         0.05360    0.00469   -0.00475   -0.00065
C22   1    0.708364    0.423971    0.393593    11.00000    0.05923    0.06581 =
         0.07285    0.01249    0.00893   -0.00736
AFIX  43
H22   2    0.724205    0.390014    0.367992    11.00000   -1.20000
AFIX   0
C23   1    0.737322    0.522109    0.396826    11.00000    0.06344    0.06482 =
         0.11950    0.02274    0.01331   -0.01051
AFIX  43
H23   2    0.772237    0.552403    0.373616    11.00000   -1.20000
AFIX   0
C24   1    0.715513    0.575507    0.433594    11.00000    0.05900    0.05186 =
         0.12562    0.01257   -0.01109   -0.00404
AFIX  43
H24   2    0.737348    0.641168    0.436009    11.00000   -1.20000
AFIX   0
C25   1    0.660660    0.530308    0.466960    11.00000    0.06675    0.05182 =
         0.08907   -0.00275   -0.01929    0.00388
AFIX  43
H25   2    0.643721    0.565763    0.492022    11.00000   -1.20000
AFIX   0
C26   1    0.630555    0.431843    0.463272    11.00000    0.06369    0.05205 =
         0.05446    0.00370   -0.00399    0.00129
AFIX  43
H26   2    0.591504    0.403162    0.485828    11.00000   -1.20000
AFIX   0
C27   1    0.733958    0.201530    0.458632    11.00000    0.04835    0.05230 =
         0.05883    0.00095    0.01206    0.00382
C28   1    0.808558    0.250655    0.488485    11.00000    0.05745    0.06283 =
         0.06670   -0.00087    0.00008    0.00714
AFIX  43
H28   2    0.803363    0.318822    0.490017    11.00000   -1.20000
AFIX   0
C29   1    0.891104    0.203483    0.516395    11.00000    0.07159    0.08695 =
         0.08585   -0.00414   -0.01484    0.01857
AFIX  43
H29   2    0.937857    0.240342    0.536121    11.00000   -1.20000
AFIX   0
C30   1    0.903608    0.103983    0.514932    11.00000    0.06056    0.08548 =
         0.11848    0.01215   -0.00149    0.01925
AFIX  43
H30   2    0.958231    0.072214    0.533504    11.00000   -1.20000
AFIX   0
C31   1    0.833259    0.051554    0.485230    11.00000    0.05598    0.06244 =
         0.13776    0.01402    0.00401    0.01110
AFIX  43
H31   2    0.840625   -0.016431    0.483482    11.00000   -1.20000
AFIX   0
C32   1    0.751886    0.099436    0.458049    11.00000    0.05346    0.05364 =
         0.11477   -0.00187    0.00070    0.00527
AFIX  43
H32   2    0.706308    0.061873    0.438203    11.00000   -1.20000
AFIX   0
C33   1    0.505632    0.230242    0.444040    11.00000    0.05057    0.04576 =
         0.04904   -0.00225   -0.00205   -0.00051
C34   1    0.479437    0.145204    0.466833    11.00000    0.05169    0.04997 =
         0.05501    0.00401    0.00024    0.00014
AFIX  43
H34   2    0.538016    0.100567    0.473929    11.00000   -1.20000
AFIX   0
C35   1    0.370016    0.123555    0.479553    11.00000    0.05679    0.06365 =
         0.07152    0.00830    0.00561   -0.00883
AFIX  43
H35   2    0.357135    0.064820    0.494204    11.00000   -1.20000
AFIX   0
C36   1    0.280155    0.188043    0.470740    11.00000    0.05239    0.06868 =
         0.08942   -0.00383    0.00851   -0.00564
AFIX  43
H36   2    0.207157    0.174519    0.479713    11.00000   -1.20000
AFIX   0
C37   1    0.302806    0.273229    0.448132    11.00000    0.05459    0.06197 =
         0.12392    0.00512    0.00941    0.00626
AFIX  43
H37   2    0.243970    0.317717    0.441192    11.00000   -1.20000
AFIX   0
C38   1    0.412725    0.293163    0.435636    11.00000    0.05500    0.05375 =
         0.10103    0.01292    0.00272    0.00535
AFIX  43
H38   2    0.425014    0.351807    0.420825    11.00000   -1.20000
AFIX   0
C39   1    0.636323    0.213348    0.375094    11.00000    0.08006    0.05905 =
         0.05393   -0.00171    0.00721   -0.01077
C40   1    0.544303    0.220152    0.344254    11.00000    0.09985    0.06706 =
         0.06331    0.00718   -0.00945   -0.02276
AFIX  43
H40   2    0.475189    0.244016    0.353509    11.00000   -1.20000
AFIX   0
C41   1    0.549883    0.192725    0.299423    11.00000    0.14708    0.07418 =
         0.05988    0.01209   -0.00871   -0.03288
AFIX  43
H41   2    0.486313    0.200357    0.279655    11.00000   -1.20000
AFIX   0
C42   1    0.649602    0.154848    0.285349    11.00000    0.18316    0.10816 =
         0.07266   -0.01499    0.01703   -0.01895
AFIX  43
H42   2    0.653820    0.134728    0.256106    11.00000   -1.20000
AFIX   0
C43   1    0.742370    0.146843    0.314383    11.00000    0.16141    0.16315 =
         0.08377   -0.03858    0.02891    0.01958
AFIX  43
H43   2    0.810803    0.122255    0.304802    11.00000   -1.20000
AFIX   0
C44   1    0.736038    0.175013    0.358236    11.00000    0.10271    0.14668 =
         0.07539   -0.02509    0.01891    0.01389
AFIX  43
H44   2    0.800997    0.168149    0.377357    11.00000   -1.20000
AFIX   0
B1    3    0.633283    0.255113    0.426578    11.00000    0.05531    0.05081 =
         0.05503    0.00104    0.00399   -0.00117

PART 1
O3    5    0.686483    0.804560    0.365413    21.00000    0.07223    0.10012 =
         0.09863   -0.00904    0.01615   -0.00582
C45   1    0.728176    0.758066    0.327197    21.00000    0.08099    0.09736 =
         0.09792   -0.00981    0.01111   -0.00139
AFIX  23
H45A  2    0.704455    0.794800    0.300694    21.00000   -1.20000
H45B  2    0.698035    0.691760    0.324196    21.00000   -1.20000
AFIX   0
C46   1    0.853932    0.755736    0.333273    21.00000    0.07738    0.12517 =
         0.13588   -0.01849    0.01599   -0.00475
AFIX  23
H46A  2    0.888052    0.785232    0.308032    21.00000   -1.20000
H46B  2    0.880990    0.688503    0.336462    21.00000   -1.20000
AFIX   0
C47   1    0.884525    0.812934    0.374222    21.00000    0.07738    0.12517 =
         0.13588   -0.01849    0.01599   -0.00475
AFIX  23
H47A  2    0.927509    0.772021    0.395645    21.00000   -1.20000
H47B  2    0.931532    0.869056    0.367398    21.00000   -1.20000
AFIX   0
C48   1    0.780226    0.845441    0.391973    21.00000    0.08099    0.09736 =
         0.09792   -0.00981    0.01111   -0.00139
AFIX  23
H48A  2    0.777289    0.823700    0.422428    21.00000   -1.20000
H48B  2    0.776165    0.916703    0.391421    21.00000   -1.20000
AFIX   0
SAME 0.02 0.04 O3 > C48
PART 0
PART 2
O3A   5    0.678714    0.806063    0.362111   -21.00000    0.07223    0.10012 =
         0.09863   -0.00904    0.01615   -0.00582
C45A  1    0.739496    0.776824    0.324637   -21.00000    0.08099    0.09736 =
         0.09792   -0.00981    0.01111   -0.00139
AFIX  23
H45C  2    0.726550    0.823542    0.300601   -21.00000   -1.20000
H45D  2    0.714244    0.712373    0.314305   -21.00000   -1.20000
AFIX   0
C46A  1    0.862339    0.774418    0.339825   -21.00000    0.07738    0.12517 =
         0.13588   -0.01849    0.01599   -0.00475
AFIX  23
H46C  2    0.881531    0.717166    0.357942   -21.00000   -1.20000
H46D  2    0.912064    0.777727    0.315371   -21.00000   -1.20000
AFIX   0
C47A  1    0.864594    0.865331    0.365798   -21.00000    0.07738    0.12517 =
         0.13588   -0.01849    0.01599   -0.00475
AFIX  23
H47C  2    0.922298    0.861212    0.390209   -21.00000   -1.20000
H47D  2    0.882314    0.921019    0.347377   -21.00000   -1.20000
AFIX   0
C48A  1    0.752786    0.876509    0.382211   -21.00000    0.08099    0.09736 =
         0.09792   -0.00981    0.01111   -0.00139
AFIX  23
H48C  2    0.757087    0.867796    0.414105   -21.00000   -1.20000
H48D  2    0.723827    0.942079    0.375578   -21.00000   -1.20000
AFIX   0

PART 0
PART 3
O1    5    0.125272    0.759928    0.298520    31.00000    0.06494    0.19939 =
         0.07362   -0.03047   -0.00973    0.00485
O2    5    0.261661    0.724327    0.259520    31.00000    0.06494    0.19939 =
         0.07362   -0.03047   -0.00973    0.00485
N1    4    0.225999    0.749557    0.294154    31.00000    0.06281    0.07276 =
         0.05899    0.00510   -0.00759   -0.00090
PART 0
PART 4
O1A   5    0.212597    0.754422    0.300083   -31.00000    0.06494    0.19939 =
         0.07362   -0.03047   -0.00973    0.00485
O2A   5    0.323492    0.714256    0.251154   -31.00000    0.06494    0.19939 =
         0.07362   -0.03047   -0.00973    0.00485
N1A   4    0.216479    0.727350    0.258978   -31.00000    0.06281    0.07276 =
         0.05899    0.00510   -0.00759   -0.00090
HKLF 4


REM  shelxt in P 1 21/n 1
REM wR2 = 0.1392, GooF = S = 0.910, Restrained GooF = 0.912 for all data
REM R1 = 0.0561 for 5656 Fo > 4sig(Fo) and 0.0965 for all 9768 data
REM 526 parameters refined using 491 restraints

END

WGHT      0.0446      0.0000

REM Highest difference peak  0.399,  deepest hole -0.495,  1-sigma level  0.067
Q1    1   0.1419  0.7045  0.2830  11.00000  0.05    0.40
Q2    1   0.8089  0.8407  0.3142  11.00000  0.05    0.38
Q3    1   0.1433  0.7771  0.2764  11.00000  0.05    0.33
Q4    1   0.9021  0.8417  0.3548  11.00000  0.05    0.33
Q5    1   0.2776  0.8281  0.3378  11.00000  0.05    0.31
;
_shelx_res_checksum   15542

_shelx_hkl_file
;
 -16  -4   1   -1.39    6.33
 -16  -4   2    1.85    6.83
 -16  -4   3   -0.31    6.65
 -16  -4   4    5.22    6.86
 -16  -4   5    3.87    7.19
 -16  -4   6   -3.55    7.60
 -16  -4   7    4.30    9.32
 -16  -4   8    1.94    6.37
 -16  -5   1    2.74    6.80
 -16  -5   2    5.88    7.63
 -16  -5   3    3.07    6.52
 -16  -5   4    3.33    6.31
 -16  -5   5   -1.62    6.77
 -16  -5   6   -2.43    5.51
 -16  -5   7    9.66    8.07
 -16  -5   8    4.16    6.75
 -16  -5   9   -2.79    6.81
 -16  -5  10    3.37    5.56
 -16  -5  11    3.94    7.12
 -16  -5  12    9.05    8.39
 -16  -5  13    0.19    5.57
  15   0  -1    1.06    4.15
  15   0  -2    1.15    5.00
  15   0  -3   11.24    7.83
  15   0  -4    1.31    4.85
  15   0  -5    5.61    6.24
  15   0  -6   -0.94    5.48
  15   0  -7    3.00    5.22
  15   0  -8    1.26    5.26
  15   0  -9   51.90   12.98
  15   0 -10   -1.70    4.62
  15   0 -11   -0.47    4.29
  15   0 -12   -2.88    6.03
  15   0 -13   19.09    8.01
  15   0 -14   -1.23    6.29
  15  -1  -1   17.04    8.13
  15   1  -1   32.30    9.22
  15  -1  -2   10.11    7.29
  15   1  -2   -0.62    4.09
  15  -1  -3    3.32    5.22
  15   1  -3    7.45    6.58
  15  -1  -4    1.86    5.41
  15   1  -4    6.64    4.79
  15  -1  -5   25.62    9.10
  15   1  -5   26.55    9.46
  15  -1  -6   -3.03    5.99
  15   1  -6    1.46    5.14
  15  -1  -7   12.73    7.48
  15   1  -7   17.78    8.14
  15  -1  -8    7.93    5.29
  15   1  -8   -1.65    4.81
  15  -1  -9   -1.40    6.08
  15   1  -9   -2.44    6.81
  15  -1 -10   -1.64    6.41
  15   1 -10   -0.36    5.70
  15  -1 -11   21.54    7.76
  15   1 -11   10.67    6.83
  15  -1 -12   -1.25    4.77
  15   1 -12   -0.17    4.87
  15  -1 -13   -1.75    4.58
  15   1 -13    6.19    6.92
  15   1 -14   -1.02    5.88
  15  -2  -1   -1.26    5.13
  15   2  -1    0.06    3.99
 -15  -2   1   -1.57    6.17
  15  -2  -2    2.32    4.97
  15   2  -2   -0.77    4.77
  15  -2  -3   32.27    9.46
  15   2  -3   25.57    9.20
  15  -2  -4    0.30    4.97
  15   2  -4    5.33    6.00
  15  -2  -5    6.00    6.05
  15   2  -5    8.42    6.41
  15  -2  -6    5.78    5.26
  15   2  -6   -1.88    5.77
  15  -2  -7   14.65    7.12
  15   2  -7   -1.70    5.11
  15  -2  -8    4.77    5.64
  15   2  -8   -5.15    6.91
  15  -2  -9    7.43    7.47
  15   2  -9    6.37    6.18
  15  -2 -10    3.72    7.15
  15   2 -10    2.41    5.78
  15  -2 -11   -2.61    5.76
  15   2 -11   -3.39    6.19
  15  -2 -12   -0.31    5.51
  15   2 -12   -1.16    5.02
  15  -2 -13    5.86    6.46
  15   2 -13   11.23    6.55
  15   2 -14    4.90    5.47
  15  -3  -1    5.08    5.71
  15   3  -1    8.88    6.63
 -15  -3   1   17.23    8.72
  15  -3  -2    2.72    6.16
  15   3  -2    2.68    6.60
 -15  -3   2   -1.15    6.07
  15  -3  -3    4.96    4.68
  15   3  -3   -3.06    5.55
 -15  -3   3   -0.16    6.36
  15  -3  -4   -0.26    4.06
  15   3  -4   -2.95    6.49
 -15  -3   4   -2.33    7.12
  15  -3  -5    1.39    5.33
  15   3  -5    9.15    6.71
 -15  -3   5   -0.39    6.17
  15  -3  -6    2.39    6.71
  15   3  -6    2.93    5.54
 -15  -3   6    4.64    7.40
  15  -3  -7   11.12    6.68
  15   3  -7    2.88    5.91
 -15  -3   7   -0.64    5.77
  15  -3  -8    7.71    6.67
  15   3  -8    5.36    6.19
 -15  -3   8    5.33    6.74
  15  -3  -9    3.03    4.96
  15   3  -9    5.07    4.69
 -15  -3   9   -1.35    5.73
  15  -3 -10   -2.60    6.41
  15   3 -10    6.36    6.65
 -15  -3  10    9.08    7.74
  15  -3 -11   22.81    8.27
  15   3 -11   19.54    8.41
  15  -3 -12    7.58    5.85
  15   3 -12    1.98    5.69
  15   3 -13    1.90    5.33
  15   3 -14   -0.03    4.48
  15  -4  -1   -1.77    4.66
  15   4  -1   -1.66    3.64
 -15  -4   1    2.25    6.12
  15  -4  -2    5.33    6.56
  15   4  -2   -3.31    5.25
 -15  -4   2    2.82    7.18
  15  -4  -3    8.61    5.39
  15   4  -3   -0.17    4.99
 -15  -4   3    4.92    6.63
  15  -4  -4   18.22    7.75
  15   4  -4   34.45    9.71
 -15  -4   4    5.06    6.92
  15  -4  -5    9.00    6.68
  15   4  -5   16.44    7.38
 -15  -4   5    1.98    5.89
  15  -4  -6   -1.94    5.32
  15   4  -6   -1.82    5.38
 -15  -4   6    1.42    6.55
  15  -4  -7    1.85    5.56
  15   4  -7    6.32    5.88
 -15  -4   7    5.11    7.64
  15  -4  -8    3.26    6.05
  15   4  -8   -0.29    4.50
 -15  -4   8   -2.06    7.01
  15  -4  -9    1.92    6.08
  15   4  -9    2.17    5.59
 -15  -4   9    4.66    6.89
  15  -4 -10    7.34    6.86
  15   4 -10   -0.95    4.43
 -15  -4  10    6.67    7.48
  15  -4 -11    2.72    5.83
  15   4 -11    1.21    3.27
 -15  -4  11    4.23    7.02
  15   4 -12    6.78    5.80
 -15  -4  12   -1.88    5.88
  15   4 -13    0.47    5.49
 -15  -4  13   12.46    8.15
  15   4 -14   10.43    6.35
 -15  -4  14   -1.43    8.25
 -15  -4  15   10.38    8.09
  15  -5  -1    9.73    5.83
  15   5  -1    9.01    6.15
 -15  -5   1    4.43    7.31
  15  -5  -2    1.50    4.97
  15   5  -2   -2.72    5.08
 -15  -5   2    1.45    6.31
  15  -5  -3   -0.74    4.11
  15   5  -3    1.40    5.21
 -15  -5   3    3.44    6.32
  15  -5  -4    0.00    4.47
  15   5  -4   -0.11    4.19
 -15  -5   4   -3.10    6.96
  15  -5  -5   -2.00    5.18
  15   5  -5   -1.93    4.76
 -15  -5   5    2.63    6.38
  15  -5  -6   24.92    8.26
  15   5  -6    9.47    6.24
 -15  -5   6   13.77    8.46
  15  -5  -7    3.65    5.90
  15   5  -7    8.91    6.68
 -15  -5   7   13.13    8.33
  15  -5  -8    1.32    4.91
  15   5  -8    0.46    4.72
 -15  -5   8   -0.57    7.56
  15  -5  -9    1.40    5.98
  15   5  -9   -1.05    5.40
 -15  -5   9   -3.16    6.72
  15   5 -10    5.70    6.27
 -15  -5  10   -1.72    6.03
  15   5 -11    6.70    6.04
 -15  -5  11    1.87    5.81
  15   5 -12    0.09    5.37
 -15  -5  12    5.20    6.82
  15   5 -13    8.60    7.24
 -15  -5  13   13.58    8.90
  15   5 -14   -0.09    5.41
 -15  -5  14    1.23    6.00
 -15  -5  15   -0.91    6.92
 -15  -5  16   -2.56    7.20
 -15  -5  17    3.75    7.01
 -15  -5  18   -3.37    6.62
  15  -6  -1    0.45    4.45
  15   6  -1    1.39    4.52
 -15  -6   1    0.97    5.93
  15  -6  -2    2.93    5.45
  15   6  -2    7.79    6.61
 -15  -6   2   -4.30    7.85
  15  -6  -3    3.16    5.48
  15   6  -3    1.43    5.36
 -15  -6   3    5.87    6.81
  15  -6  -4   13.07    7.91
  15   6  -4    7.31    6.48
 -15  -6   4   11.78    7.41
  15  -6  -5   -0.29    4.01
  15   6  -5    5.90    5.58
 -15  -6   5    0.01    6.06
  15  -6  -6    1.58    5.94
  15   6  -6    6.10    6.09
 -15  -6   6   -1.66    5.80
  15  -6  -7   -0.45    5.85
  15   6  -7   -0.63    4.74
 -15  -6   7    0.44    7.06
  15   6  -8    0.24    4.94
 -15  -6   8    3.34    5.91
  15   6  -9    7.27    5.77
 -15  -6   9    3.57    6.64
  15   6 -10   -1.24    4.77
 -15  -6  10    0.80    6.06
  15   6 -11    6.99    5.69
 -15  -6  11    0.65    6.72
  15   6 -12   -0.98    5.03
 -15  -6  12   -1.51    5.67
  15   6 -13    1.42    5.98
 -15  -6  13    8.81    8.15
 -15  -6  14    2.91    7.87
 -15  -6  15   -2.14    7.99
 -15  -6  16   -0.15    6.14
  15   7  -1   10.12    7.34
 -15  -7   1    5.12    6.74
  15   7  -2    8.29    6.72
 -15  -7   2    1.11    5.58
  15   7  -3   -0.95    5.17
 -15  -7   3   -0.29    5.55
  15   7  -4   -0.76    4.20
 -15  -7   4   -1.14    5.04
  15   7  -5    2.06    5.16
 -15  -7   5    2.67    5.39
  15   7  -6    0.33    4.74
 -15  -7   6    4.09    5.97
  15   7  -7    0.76    4.91
 -15  -7   7   -1.92    5.31
  15   7  -8   -1.68    5.83
 -15  -7   8    1.35    6.35
  15   7  -9   -2.36    5.71
 -15  -7   9   -1.04    5.68
  15   7 -10    8.90    6.37
  15   7 -11   -3.02    5.64
  15   7 -12   -0.56    4.91
  15   7 -13    1.81    5.12
  15   8  -4    1.98    4.53
  15   8  -5    1.17    4.85
  15   8  -6    0.55    4.13
  15   8  -7    5.11    4.85
  15   8  -8   -0.74    3.85
  15   8  -9   -0.87    4.78
  15   8 -10    2.75    4.89
  15   8 -11    4.19    5.00
  15   8 -12    2.79    5.72
  15   8 -13   -2.63    5.09
  14   0  -1   -1.72    4.94
  14   0  -2   27.15    9.09
  14   0  -3   -2.17    5.00
  14   0  -4   21.92    8.09
  14   0  -5   -3.84    7.04
  14   0  -6   18.80    7.93
  14   0  -7   -0.86    5.03
  14   0  -8    3.94    5.56
  14   0  -9    4.81    5.59
  14   0 -10    0.28    5.22
  14   0 -11    1.24    5.09
  14   0 -12    9.06    6.89
  14   0 -13   -2.76    4.92
  14   0 -14   21.63    8.82
  14   0 -15    2.52    5.28
  14   0 -16    8.43    6.35
  14   0 -17    4.53    4.14
  14   0 -18    6.24    6.18
  14   0 -19    1.29    5.62
  14   0 -20   -1.02    5.00
  14  -1  -1   -0.97    4.46
  14   1  -1    0.46    4.79
 -14  -1   1   -1.55    6.16
  14  -1  -2    1.55    5.23
  14   1  -2    5.33    5.91
 -14  -1   2   -0.30    6.85
  14  -1  -3    0.90    4.92
  14   1  -3    0.38    4.42
 -14  -1   3    2.04    5.52
  14  -1  -4   14.12    7.16
  14   1  -4   10.70    6.41
 -14  -1   4    6.56    6.61
  14  -1  -5   -2.82    6.16
  14   1  -5    0.72    3.87
 -14  -1   5   -0.16    5.30
  14  -1  -6   26.94    8.63
  14   1  -6   15.03    8.05
  14  -1  -7   -3.88    7.08
  14   1  -7    3.16    5.05
  14  -1  -8    1.97    4.74
  14   1  -8   -1.71    4.63
  14  -1  -9    0.31    6.78
  14   1  -9    0.26    4.76
  14  -1 -10   30.33    9.19
  14   1 -10   24.85    9.28
  14  -1 -11   -1.37    6.01
  14   1 -11    3.85    5.99
  14  -1 -12    3.71    6.17
  14   1 -12    6.89    6.33
  14  -1 -13   -2.17    5.55
  14   1 -13   -0.50    5.39
  14  -1 -14    1.83    5.39
  14   1 -14    3.24    5.43
  14  -1 -15   -0.28    4.75
  14   1 -15   -1.35    5.43
  14  -1 -16    6.57    6.43
  14   1 -16   14.37    7.87
  14  -1 -17    6.49    5.50
  14   1 -17   -1.60    6.08
  14  -1 -18   -1.47    5.94
  14   1 -18    4.03    5.82
  14  -1 -19   -0.20    6.44
  14   1 -19   -1.02    5.46
  14  -1 -20    7.32    7.11
  14   1 -20    2.50    6.98
  14  -2  -1    3.76    4.81
  14   2  -1    0.99    4.11
 -14  -2   1   -3.74    6.56
  14  -2  -2   23.38    8.04
  14   2  -2   26.94    8.63
 -14  -2   2    9.30    8.84
  14  -2  -3   -2.89    4.86
  14   2  -3    5.96    5.86
 -14  -2   3   -0.00    6.63
  14  -2  -4   19.57    7.73
  14   2  -4    3.66    5.37
 -14  -2   4   14.60    8.45
  14  -2  -5   -1.36    5.79
  14   2  -5   -0.04    4.99
 -14  -2   5    1.52    5.70
  14  -2  -6    8.30    6.07
  14   2  -6    5.01    5.53
 -14  -2   6   23.81    8.99
  14  -2  -7   -0.13    3.67
  14   2  -7    0.63    3.98
 -14  -2   7    6.20    5.77
  14  -2  -8   16.70    6.89
  14   2  -8    5.92    4.98
 -14  -2   8   17.52    8.55
  14  -2  -9    3.10    6.09
  14   2  -9    2.88    5.62
 -14  -2   9   13.99    8.03
  14  -2 -10   -0.06    4.02
  14   2 -10    1.21    4.23
 -14  -2  10    2.24    6.34
  14  -2 -11   -2.83    6.47
  14   2 -11    0.42    5.30
 -14  -2  11   -3.13    6.43
  14  -2 -12   12.73    6.90
  14   2 -12    6.86    6.01
  14  -2 -13   -0.61    4.65
  14   2 -13    5.63    5.78
  14  -2 -14   12.70    7.12
  14   2 -14    8.65    6.79
  14  -2 -15   -3.70    6.44
  14   2 -15   -2.31    4.79
  14  -2 -16   -1.04    5.52
  14   2 -16    1.74    5.11
  14  -2 -17    0.85    5.45
  14   2 -17    0.27    5.78
  14  -2 -18    3.03    5.75
  14   2 -18   12.77    7.20
  14  -2 -19    0.23    5.39
  14   2 -19    8.97    7.14
  14   2 -20   -0.22    6.00
  14  -3  -1    2.70    4.55
  14   3  -1   -1.23    4.66
 -14  -3   1   -0.14    5.71
  14  -3  -2    1.08    4.66
  14   3  -2   -3.96    5.89
 -14  -3   2   -0.95    6.21
  14  -3  -3   -0.78    4.74
  14   3  -3    2.53    5.77
 -14  -3   3   -0.15    5.23
  14  -3  -4   -2.76    5.39
  14   3  -4   -0.57    4.54
 -14  -3   4   -3.24    6.02
  14  -3  -5    0.59    3.87
  14   3  -5    3.82    4.95
 -14  -3   5   -0.12    5.01
  14  -3  -6   23.92    8.46
  14   3  -6   19.63    8.68
 -14  -3   6   30.42   11.22
  14  -3  -7    3.45    5.87
  14   3  -7    9.02    6.21
 -14  -3   7   -3.28    7.45
  14  -3  -8    3.85    5.23
  14   3  -8    1.06    4.79
 -14  -3   8    3.17    6.36
  14  -3  -9    5.90    5.74
  14   3  -9    1.95    5.67
 -14  -3   9    2.61    6.23
  14  -3 -10   11.19    6.07
  14   3 -10   16.77    7.76
 -14  -3  10   14.39    8.74
  14  -3 -11   12.43    6.88
  14   3 -11   10.82    6.63
 -14  -3  11    7.74    7.76
  14  -3 -12   -1.06    4.66
  14   3 -12    4.98    5.97
 -14  -3  12   -4.85    7.10
  14  -3 -13   -0.76    5.93
  14   3 -13    0.90    4.31
 -14  -3  13   -0.59    6.26
  14  -3 -14    3.21    5.07
  14   3 -14   -0.46    4.90
 -14  -3  14    3.61    6.72
  14  -3 -15    7.76    5.74
  14   3 -15   10.14    6.62
 -14  -3  15    2.61    6.12
  14  -3 -16   24.06    8.32
  14   3 -16    4.16    5.46
 -14  -3  16    7.27    7.76
  14  -3 -17   -0.80    5.26
  14   3 -17    5.66    5.23
  14  -3 -18   -2.60    5.94
  14   3 -18    0.08    4.21
  14  -3 -19   -0.53    4.24
  14   3 -19    1.63    5.44
  14   3 -20   13.23    7.84
  14  -4  -1    4.92    4.37
  14   4  -1    5.23    5.21
 -14  -4   1   -0.30    5.09
  14  -4  -2    9.15    5.57
  14   4  -2    1.89    5.48
 -14  -4   2   -0.44    5.93
  14  -4  -3   -1.39    5.09
  14   4  -3    3.70    5.13
 -14  -4   3   -2.74    5.78
  14  -4  -4    9.59    6.35
  14   4  -4    6.56    5.86
 -14  -4   4    3.51    6.41
  14  -4  -5   -1.85    4.69
  14   4  -5    4.85    5.33
 -14  -4   5    1.92    7.05
  14  -4  -6    4.79    6.29
  14   4  -6    3.37    4.76
 -14  -4   6    5.33    6.73
  14  -4  -7    2.96    5.66
  14   4  -7    9.44    6.76
 -14  -4   7   10.38    7.79
  14  -4  -8    5.12    5.60
  14   4  -8    6.80    6.34
 -14  -4   8    5.50    6.86
  14  -4  -9    0.53    5.48
  14   4  -9   12.57    6.48
 -14  -4   9    3.07    6.22
  14  -4 -10   14.00    7.45
  14   4 -10   12.48    6.85
 -14  -4  10    0.82    6.13
  14  -4 -11   -0.63    4.95
  14   4 -11    0.41    5.56
 -14  -4  11   -5.45    7.65
  14  -4 -12    7.39    6.46
  14   4 -12   20.65    8.51
 -14  -4  12   18.52    9.49
  14  -4 -13   27.75    9.00
  14   4 -13   17.61    7.63
 -14  -4  13   13.61    8.38
  14  -4 -14   17.28    7.93
  14   4 -14   28.03    9.54
 -14  -4  14    8.31    8.53
  14  -4 -15    1.72    4.71
  14   4 -15   -1.86    5.29
 -14  -4  15   -0.69    6.07
  14  -4 -16   17.18    8.06
  14   4 -16    3.51    6.00
 -14  -4  16    0.28    6.35
  14  -4 -17    0.50    4.84
  14   4 -17   -2.54    6.54
 -14  -4  17    0.86    4.83
  14  -4 -18   -0.73    3.59
  14   4 -18   10.74    7.21
 -14  -4  18    8.79    7.47
  14  -4 -19    0.67    5.42
  14   4 -19   -2.16    5.86
 -14  -4  19    1.06    6.08
  14   4 -20    1.77    6.91
  14  -5  -1   10.42    6.70
  14   5  -1   11.43    6.53
 -14  -5   1    7.13    6.80
  14  -5  -2   14.97    6.72
  14   5  -2    1.38    5.62
 -14  -5   2   -2.72    6.86
  14  -5  -3    4.16    5.25
  14   5  -3   -0.35    3.70
 -14  -5   3   -3.07    6.79
  14  -5  -4    2.37    5.22
  14   5  -4    4.05    5.07
 -14  -5   4    0.88    5.59
  14  -5  -5   11.16    6.74
  14   5  -5   11.10    6.48
 -14  -5   5    7.52    7.31
  14  -5  -6    9.83    6.59
  14   5  -6    9.44    6.01
 -14  -5   6    9.36    7.63
  14  -5  -7    1.92    5.47
  14   5  -7    0.37    4.79
 -14  -5   7   -0.75    5.63
  14  -5  -8   -2.99    5.63
  14   5  -8   -1.94    5.64
 -14  -5   8    0.56    5.31
  14  -5  -9    6.61    6.17
  14   5  -9   13.28    7.10
 -14  -5   9   11.17    7.52
  14  -5 -10   20.55    8.26
  14   5 -10   16.33    7.03
 -14  -5  10    8.01    7.33
  14  -5 -11    4.44    6.53
  14   5 -11   -0.04    3.90
 -14  -5  11   -1.29    5.78
  14  -5 -12    3.22    5.85
  14   5 -12   12.17    6.51
 -14  -5  12    5.22    6.64
  14  -5 -13    0.69    4.27
  14   5 -13   -2.42    5.40
 -14  -5  13   -0.22    6.92
  14  -5 -14    2.28    5.40
  14   5 -14    1.27    5.13
 -14  -5  14    6.71    7.30
  14  -5 -15    4.08    5.27
  14   5 -15    2.38    5.59
 -14  -5  15    2.40    5.71
  14  -5 -16   10.67    6.95
  14   5 -16   18.74    8.43
 -14  -5  16   16.95    9.17
  14  -5 -17    3.59    5.44
  14   5 -17    2.72    5.67
 -14  -5  17   -0.47    6.11
  14  -5 -18   -0.20    3.49
  14   5 -18    3.41    6.02
 -14  -5  18   -4.45    7.75
  14   5 -19    4.64    6.05
 -14  -5  19   -0.98    5.62
 -14  -5  20    2.30    6.88
 -14  -5  21    6.59    6.86
 -14  -5  22    6.55    7.64
  14  -6  -1    7.71    6.22
  14   6  -1   16.63    7.52
 -14  -6   1   11.72    7.68
  14  -6  -2    8.42    6.16
  14   6  -2    6.99    6.41
 -14  -6   2    0.92    6.15
  14  -6  -3   -2.33    5.52
  14   6  -3    1.09    4.45
 -14  -6   3   20.78    8.77
  14  -6  -4   15.45    7.85
  14   6  -4   11.92    7.32
 -14  -6   4    6.88    6.51
  14  -6  -5   -2.38    5.58
  14   6  -5   -0.00    5.20
 -14  -6   5   -2.64    6.44
  14  -6  -6   -2.60    5.50
  14   6  -6   11.23    6.63
 -14  -6   6    1.80    6.44
  14  -6  -7    8.89    6.20
  14   6  -7   11.82    6.54
 -14  -6   7    4.32    6.31
  14  -6  -8   -1.84    6.02
  14   6  -8    2.75    4.93
 -14  -6   8    0.52    5.69
  14  -6  -9    4.61    5.57
  14   6  -9    6.34    5.22
 -14  -6   9    3.06    5.49
  14  -6 -10    1.03    4.37
  14   6 -10   -2.72    5.08
 -14  -6  10   -1.59    5.46
  14  -6 -11    5.06    5.63
  14   6 -11    3.08    5.49
 -14  -6  11   -1.54    5.64
  14  -6 -12    1.64    5.27
  14   6 -12    0.84    4.56
 -14  -6  12   -1.34    4.92
  14  -6 -13    4.97    6.17
  14   6 -13   -2.64    5.52
 -14  -6  13    3.83    6.08
  14  -6 -14    9.95    6.91
  14   6 -14   -0.50    5.69
 -14  -6  14    4.81    7.08
  14  -6 -15    0.04    4.59
  14   6 -15   -0.35    5.00
 -14  -6  15    3.63    6.04
  14  -6 -16    4.26    5.70
  14   6 -16    1.03    5.08
 -14  -6  16   -1.05    7.11
  14  -6 -17    4.36    6.65
  14   6 -17    2.09    5.51
 -14  -6  17    2.59    6.39
  14   6 -18   -2.65    5.83
 -14  -6  18    7.73    7.89
  14   6 -19    7.56    7.00
 -14  -6  19   -2.33    6.71
 -14  -6  20   -5.60    8.99
 -14  -6  21    0.26    7.76
 -14  -6  22   -3.52    6.76
 -14  -6  23    8.29    7.92
  14  -7  -1    3.35    5.87
  14   7  -1    2.72    5.19
 -14  -7   1    6.97    6.75
  14  -7  -2    5.42    4.90
  14   7  -2   -1.23    4.46
 -14  -7   2   -0.50    5.00
  14  -7  -3    4.21    5.19
  14   7  -3   -0.91    4.75
 -14  -7   3    0.10    5.14
  14  -7  -4   -0.35    4.46
  14   7  -4    2.04    5.17
 -14  -7   4    2.72    5.32
  14  -7  -5   12.31    6.86
  14   7  -5   15.76    7.61
 -14  -7   5   10.80    8.04
  14  -7  -6    2.88    5.30
  14   7  -6   11.59    6.62
 -14  -7   6    1.58    7.35
  14  -7  -7   -0.06    3.79
  14   7  -7    2.42    5.02
 -14  -7   7    5.81    6.28
  14  -7  -8    2.37    5.13
  14   7  -8    0.37    4.46
 -14  -7   8   -2.51    6.33
  14  -7  -9    0.67    4.85
  14   7  -9   -0.29    5.39
 -14  -7   9    5.44    5.48
  14  -7 -10   -0.51    4.13
  14   7 -10    0.52    4.13
 -14  -7  10   -2.91    6.32
  14  -7 -11    3.59    6.10
  14   7 -11   12.73    6.76
 -14  -7  11   -0.79    5.54
  14  -7 -12   -3.77    5.88
  14   7 -12   -1.17    4.92
 -14  -7  12   -2.86    5.92
  14  -7 -13   -2.25    5.96
  14   7 -13    3.61    5.93
 -14  -7  13   -2.45    5.91
  14  -7 -14    7.80    6.65
  14   7 -14    0.89    5.19
 -14  -7  14   -1.46    5.31
  14  -7 -15    3.43    5.57
  14   7 -15    8.95    5.50
 -14  -7  15    5.78    7.15
  14  -7 -16    0.81    5.49
  14   7 -16    3.64    5.48
 -14  -7  16    5.95    7.77
  14  -7 -17   -0.35    5.42
  14   7 -17    2.45    5.11
 -14  -7  17    3.61    6.82
  14   7 -18   -1.56    6.52
 -14  -7  18    3.34    7.56
  14   7 -19    1.93    4.97
  14  -8  -1    7.68    6.10
  14   8  -1    7.87    5.69
 -14  -8   1    1.20    5.00
  14  -8  -2   -1.06    5.15
  14   8  -2    2.79    4.03
 -14  -8   2   -3.85    6.79
  14  -8  -3    9.85    6.33
  14   8  -3    5.55    5.15
 -14  -8   3    8.66    6.40
  14  -8  -4    0.66    4.84
  14   8  -4   -2.48    5.36
 -14  -8   4   -0.48    4.63
  14  -8  -5    0.97    5.57
  14   8  -5    5.62    5.62
 -14  -8   5    8.36    6.68
  14  -8  -6   -3.37    5.50
  14   8  -6    2.10    5.04
 -14  -8   6   -2.39    5.64
  14  -8  -7    6.59    6.05
  14   8  -7    5.25    4.82
 -14  -8   7    5.51    6.62
  14  -8  -8   -0.13    5.08
  14   8  -8    2.29    4.45
 -14  -8   8    4.27    5.41
  14  -8  -9    8.97    6.26
  14   8  -9   10.15    6.68
 -14  -8   9    1.27    5.46
  14  -8 -10    1.26    5.15
  14   8 -10   -2.12    5.34
 -14  -8  10    0.11    5.15
  14  -8 -11   -1.10    4.75
  14   8 -11    3.16    4.70
 -14  -8  11   -0.00    6.80
  14  -8 -12    0.28    4.27
  14   8 -12    2.48    4.64
 -14  -8  12   -1.82    6.12
  14  -8 -13    7.90    6.12
  14   8 -13    0.30    4.39
 -14  -8  13   11.48    7.75
  14  -8 -14    3.13    5.33
  14   8 -14   -1.45    4.07
  14  -8 -15   -1.70    5.28
  14   8 -15   -2.60    6.35
  14  -8 -16    0.72    5.30
  14   8 -16   -1.33    4.44
  14   8 -17    2.64    5.64
  14   8 -18    0.85    5.10
  14   8 -19    5.61    6.73
  14  -9  -1    4.63    5.07
  14  -9  -2   -2.07    4.36
  14  -9  -3   -2.33    5.09
  14  -9  -4    0.06    4.42
  14  -9  -5   12.24    7.07
  14  -9  -6   -1.61    4.74
  14  -9  -7    1.05    5.05
  14  -9  -8    0.87    4.07
  14  -9  -9    7.08    5.53
  14  -9 -10    4.42    5.68
  14  -9 -11   23.63    8.68
  14  -9 -12   -2.03    6.27
  14  -9 -13   -0.25    5.55
  14  -9 -14   -0.81    4.67
  14 -10  -1   -1.32    5.65
  14 -10  -2    1.08    4.04
  14 -10  -3    5.54    4.82
  14 -10  -4   -1.16    5.01
  14 -10  -5    3.80    6.22
  14 -10  -6   -1.32    5.55
  14 -10  -7    5.85    5.82
  14 -10  -8   -0.54    4.29
  14 -10  -9   -0.16    4.41
  14 -10 -10   -0.30    4.93
  14 -10 -11    4.05    5.69
  14 -10 -12   -3.70    5.77
  14 -10 -13   14.17    7.47
  14 -11  -1    2.67    5.47
  14 -11  -2   -2.47    4.93
 -13   0   1   35.19   12.93
  13   0  -1   64.67   12.91
 -13   0   2    0.69    5.41
  13   0  -2   -0.92    4.85
 -13   0   3   16.78    9.44
  13   0  -3   14.60    6.62
 -13   0   4   -0.10    5.88
  13   0  -4   -1.33    5.22
 -13   0   5    2.99    5.62
  13   0  -5   26.84    8.04
 -13   0   6    7.65    7.01
  13   0  -6   -1.60    5.61
 -13   0   7   10.03    7.00
  13   0  -7   21.01    7.78
  13   0  -8    1.55    4.67
  13   0  -9   10.23    6.37
  13   0 -10    7.33    5.36
  13   0 -11   33.05   10.20
  13   0 -12   -1.60    5.32
  13   0 -13   22.19    7.64
  13   0 -14   -2.24    6.24
  13   0 -15    0.10    5.19
  13   0 -16   -3.50    6.04
  13   0 -17   25.23    8.34
  13   0 -18    5.23    5.46
  13   0 -19    5.17    6.71
  13   0 -20    2.71    4.52
  13   0 -21    3.86    5.24
  13   0 -22   -0.49    5.22
  13   0 -23   14.18    7.52
  13   0 -24   -2.12    5.94
  13  -1  -1    8.30    6.88
  13   1  -1    7.11    5.71
 -13  -1   1    7.44    6.72
  13  -1  -2    3.05    4.37
  13   1  -2   11.47    6.25
 -13  -1   2    2.71    6.74
  13  -1  -3   15.66    6.53
  13   1  -3    6.35    5.10
 -13  -1   3    4.02    6.36
  13  -1  -4    2.76    4.12
  13   1  -4    4.37    4.70
 -13  -1   4   -0.58    4.56
  13   1  -5   81.54   15.83
 -13  -1   5   60.24   15.78
  13  -1  -6   -0.47    5.00
  13   1  -6   -0.05    4.71
 -13  -1   6    5.07    6.26
  13  -1  -7    1.35    5.34
  13   1  -7    2.97    5.37
 -13  -1   7    5.39    5.81
  13  -1  -8   -2.58    5.45
  13   1  -8    1.95    4.41
 -13  -1   8    2.02    5.99
  13  -1  -9   27.86    8.21
  13   1  -9   -1.20    5.86
 -13  -1   9   29.34   10.10
  13  -1 -10    0.73    4.21
  13   1 -10    4.16    6.08
 -13  -1  10   -0.03    5.67
  13  -1 -11    7.26    5.63
  13   1 -11   12.60    7.23
 -13  -1  11    1.42    5.74
  13  -1 -12   -1.18    4.32
  13   1 -12   -2.85    4.98
 -13  -1  12    2.27    5.95
  13  -1 -13    4.41    5.59
  13   1 -13    3.26    4.89
 -13  -1  13    5.15    6.33
  13  -1 -14   -2.13    5.98
  13   1 -14   -1.37    4.70
  13  -1 -15   35.68   10.41
  13   1 -15   32.01   10.02
  13  -1 -16    1.86    5.44
  13   1 -16   -0.53    4.11
  13  -1 -17   -4.08    6.58
  13   1 -17   -1.14    5.53
  13  -1 -18    5.04    5.40
  13   1 -18   -0.78    5.56
  13  -1 -19    9.04    6.58
  13   1 -19    4.45    5.91
  13  -1 -20    0.32    3.76
  13   1 -20    3.86    5.57
  13  -1 -21   11.36    7.19
  13   1 -21   19.61    7.92
  13  -1 -22    2.03    5.40
  13   1 -22   -3.05    6.10
  13  -1 -23   -0.87    6.06
  13   1 -23    1.34    4.53
  13  -1 -24    0.65    5.43
  13   1 -24    4.56    5.72
  13  -2  -1   38.52   10.74
  13   2  -1   38.59   10.39
 -13  -2   1   37.51   11.63
  13  -2  -2    1.40    4.31
  13   2  -2   -0.35    4.11
 -13  -2   2    0.58    6.78
  13  -2  -3   13.45    6.85
  13   2  -3    7.52    5.28
 -13  -2   3    0.21    5.41
  13  -2  -4   -1.48    5.38
  13   2  -4    1.47    4.82
 -13  -2   4    8.88    6.90
  13  -2  -5    1.89    5.05
  13   2  -5    1.32    4.34
 -13  -2   5   -1.14    6.08
  13  -2  -6    0.67    5.74
  13   2  -6    3.63    3.96
 -13  -2   6    7.33    6.83
  13  -2  -7   36.78   10.42
  13   2  -7   31.33   10.25
 -13  -2   7   20.40   10.06
  13  -2  -8    6.01    5.92
  13   2  -8    8.50    6.64
 -13  -2   8    5.43    6.11
  13  -2  -9    2.93    5.67
  13   2  -9    1.40    5.24
 -13  -2   9   14.91    7.77
  13  -2 -10   -0.50    4.26
  13   2 -10   -0.34    4.82
 -13  -2  10    1.17    5.83
  13  -2 -11   25.42    8.69
  13   2 -11   36.40    9.92
 -13  -2  11   13.03    8.86
  13  -2 -12   11.92    6.66
  13   2 -12   -2.05    4.98
 -13  -2  12    1.23    4.86
  13  -2 -13   16.64    7.91
  13   2 -13   34.45    9.81
 -13  -2  13   30.75   10.70
  13  -2 -14    0.38    4.51
  13   2 -14    3.76    5.27
 -13  -2  14    3.30    5.59
  13  -2 -15   13.16    7.58
  13   2 -15    2.66    4.30
 -13  -2  15   26.05   10.45
  13  -2 -16   12.59    6.75
  13   2 -16    6.08    6.87
 -13  -2  16    2.91    5.61
  13  -2 -17   22.14    7.78
  13   2 -17   -1.40    6.28
  13  -2 -18    4.31    5.17
  13   2 -18   -2.42    6.19
  13  -2 -19    6.36    5.62
  13   2 -19    8.73    7.25
  13  -2 -20   -0.54    5.87
  13   2 -20    1.63    5.44
  13  -2 -21   11.23    7.65
  13   2 -21    2.56    6.18
  13  -2 -22   -0.09    5.27
  13   2 -22   -1.33    6.21
  13  -2 -23    6.73    6.39
  13   2 -23   22.08    7.88
  13  -2 -24   -0.96    6.54
  13   2 -24    1.25    5.17
  13  -3  -1    6.90    5.62
  13   3  -1    3.19    5.22
 -13  -3   1    6.28    6.14
  13  -3  -2    1.06    3.64
  13   3  -2    1.41    5.06
 -13  -3   2   -2.64    5.90
  13  -3  -3    7.13    5.43
  13   3  -3   11.64    6.49
 -13  -3   3   16.82    7.50
  13  -3  -4    4.97    5.36
  13   3  -4    4.36    6.31
 -13  -3   4    5.85    5.91
  13  -3  -5   11.78    7.46
  13   3  -5   34.71    9.06
 -13  -3   5   32.25   10.11
  13  -3  -6   10.21    6.53
  13   3  -6    7.10    5.40
 -13  -3   6    4.09    5.76
  13  -3  -7   -2.03    5.25
  13   3  -7    1.29    6.47
 -13  -3   7   -0.17    5.82
  13  -3  -8    1.73    5.17
  13   3  -8    3.03    4.64
 -13  -3   8    0.91    5.76
  13  -3  -9   24.57    8.85
  13   3  -9   17.02    7.82
 -13  -3   9   27.12    9.75
  13  -3 -10    3.50    5.29
  13   3 -10   11.53    6.51
 -13  -3  10    8.87    6.37
  13  -3 -11   23.74    8.08
  13   3 -11   12.83    6.74
 -13  -3  11    9.35    7.50
  13  -3 -12   -1.62    4.74
  13   3 -12   -3.01    6.00
 -13  -3  12   -3.00    5.27
  13  -3 -13    0.86    4.39
  13   3 -13    6.39    6.07
 -13  -3  13    6.85    6.27
  13  -3 -14   -1.77    5.37
  13   3 -14    3.33    5.44
 -13  -3  14    2.94    6.23
  13  -3 -15   25.88    9.23
  13   3 -15   29.11    9.40
 -13  -3  15   20.50    9.92
  13  -3 -16   20.27    7.64
  13   3 -16    7.38    6.49
 -13  -3  16    1.55    6.44
  13  -3 -17    3.26    5.26
  13   3 -17   -0.13    4.85
 -13  -3  17   -0.71    5.77
  13  -3 -18    4.02    5.39
  13   3 -18    3.03    5.67
 -13  -3  18    4.53    6.35
  13  -3 -19   11.94    6.97
  13   3 -19   17.46    8.10
 -13  -3  19   11.17    8.42
  13  -3 -20   -0.52    5.23
  13   3 -20   18.36    7.38
 -13  -3  20   -1.89    6.00
  13  -3 -21    7.93    6.19
  13   3 -21    1.40    3.38
  13  -3 -22   -1.44    4.90
  13   3 -22   -2.51    5.84
  13  -3 -23    2.92    5.75
  13   3 -23    2.91    5.20
  13  -3 -24   -0.32    4.80
  13   3 -24   -2.18    5.06
  13  -4  -1    9.34    6.39
 -13  -4   1   11.06    7.66
  13  -4  -2    4.02    4.99
 -13  -4   2    8.09    6.68
  13  -4  -3   17.10    7.31
 -13  -4   3    3.65    6.26
  13  -4  -4   -1.45    4.63
 -13  -4   4   -0.84    5.16
  13  -4  -5   -1.03    4.31
  13   4  -5   -1.98    4.78
 -13  -4   5   -0.15    5.71
  13  -4  -6    9.61    6.01
  13   4  -6    6.26    5.11
 -13  -4   6    0.52    6.01
  13  -4  -7   24.38    8.34
  13   4  -7   15.06    7.69
 -13  -4   7   17.92    8.26
  13  -4  -8   12.02    7.00
  13   4  -8    2.15    5.16
 -13  -4   8    7.88    7.87
  13  -4  -9    4.34    5.27
  13   4  -9   12.46    6.21
 -13  -4   9    4.54    6.20
  13  -4 -10    2.38    4.69
  13   4 -10    6.09    5.93
 -13  -4  10   -2.86    6.41
  13  -4 -11   11.13    6.58
  13   4 -11   19.27    7.65
 -13  -4  11   13.85    8.66
  13  -4 -12   16.91    7.17
  13   4 -12    3.71    5.41
 -13  -4  12   11.90    8.45
  13  -4 -13   15.84    7.85
  13   4 -13   23.44    8.35
 -13  -4  13   14.78    8.75
  13  -4 -14    2.32    4.91
  13   4 -14    2.13    5.40
 -13  -4  14    2.10    5.81
  13  -4 -15    1.96    5.31
  13   4 -15    0.46    4.15
 -13  -4  15   -4.14    7.29
  13  -4 -16    8.59    6.36
  13   4 -16    4.50    6.28
 -13  -4  16   12.64    7.55
  13  -4 -17   31.48    9.53
  13   4 -17   16.35    8.14
 -13  -4  17   11.23    7.96
  13  -4 -18    6.21    5.67
  13   4 -18    6.01    5.81
 -13  -4  18   15.96    8.51
  13  -4 -19    1.44    5.16
  13   4 -19    0.44    5.15
 -13  -4  19    8.28    7.63
  13  -4 -20    2.82    6.17
  13   4 -20    1.95    4.79
 -13  -4  20    2.43    6.63
  13  -4 -21    3.96    4.68
  13   4 -21    5.96    6.62
 -13  -4  21    1.79    6.79
  13  -4 -22    3.40    5.17
  13   4 -22   14.14    7.32
 -13  -4  22    2.18    5.91
  13  -4 -23   13.75    7.59
  13   4 -23    6.47    6.89
  13   4 -24   -0.89    5.77
  13  -5  -1   12.02    7.19
  13   5  -1    7.15    5.30
 -13  -5   1    2.59    6.02
  13  -5  -2    0.56    4.17
  13   5  -2    5.39    5.24
 -13  -5   2    2.52    5.02
  13  -5  -3    6.08    5.11
  13   5  -3    3.96    5.29
 -13  -5   3    7.56    7.30
  13  -5  -4    2.00    4.64
  13   5  -4    6.81    5.50
 -13  -5   4    2.68    5.01
  13  -5  -5   12.24    7.26
  13   5  -5   13.00    7.44
 -13  -5   5   24.97    8.88
  13  -5  -6    4.25    5.81
  13   5  -6    2.52    4.90
 -13  -5   6    1.20    4.92
  13  -5  -7   -1.10    5.22
  13   5  -7    1.03    4.72
 -13  -5   7   -0.24    5.52
  13  -5  -8    7.48    5.95
  13   5  -8    1.82    4.89
 -13  -5   8   -0.28    5.88
  13  -5  -9   13.21    8.79
  13   5  -9   11.18    6.92
 -13  -5   9   10.68    7.61
  13  -5 -10   13.58    7.82
  13   5 -10   32.96    9.51
 -13  -5  10   13.17    8.37
  13  -5 -11    4.72    5.11
  13   5 -11   16.92    7.01
 -13  -5  11    8.57    7.68
  13  -5 -12   -1.64    4.76
  13   5 -12    1.94    4.80
 -13  -5  12    0.26    5.67
  13  -5 -13    5.13    5.40
  13   5 -13    6.48    5.91
 -13  -5  13    0.72    5.05
  13  -5 -14    1.89    5.88
  13   5 -14   11.68    6.91
 -13  -5  14    5.93    7.37
  13  -5 -15   17.25    7.96
  13   5 -15   17.84    7.96
 -13  -5  15   17.48    9.31
  13  -5 -16    5.50    6.28
  13   5 -16    1.68    5.52
 -13  -5  16   -3.01    6.50
  13  -5 -17    6.76    5.90
  13   5 -17    0.32    6.15
 -13  -5  17    6.56    7.34
  13  -5 -18   -1.82    5.12
  13   5 -18    1.02    4.80
 -13  -5  18    1.96    6.49
  13  -5 -19    7.31    5.94
  13   5 -19   11.24    6.98
 -13  -5  19    7.12    7.71
  13  -5 -20   -0.82    5.47
  13   5 -20    3.15    5.57
 -13  -5  20   -0.57    6.53
  13  -5 -21   -1.80    5.13
  13   5 -21   -1.54    5.83
 -13  -5  21   -4.27    7.21
  13  -5 -22   -1.99    5.85
  13   5 -22    5.85    6.63
 -13  -5  22    0.98    5.46
  13  -5 -23   -2.53    5.97
  13   5 -23   -3.22    5.71
 -13  -5  23   -1.79    5.85
  13   5 -24    0.35    5.96
 -13  -5  24   -0.38    5.59
 -13  -5  25   10.48    8.71
  13  -6  -1    6.49    5.27
  13   6  -1    9.66    5.96
 -13  -6   1    9.08    7.96
  13  -6  -2    4.19    4.78
  13   6  -2    2.20    4.87
 -13  -6   2    6.38    6.37
  13  -6  -3    8.44    6.20
  13   6  -3   -1.37    4.66
 -13  -6   3    5.02    5.58
  13  -6  -4   11.48    6.57
  13   6  -4   14.21    6.57
 -13  -6   4    2.24    5.72
  13  -6  -5   -2.43    5.24
  13   6  -5    4.04    4.83
 -13  -6   5   -0.01    5.60
  13  -6  -6   10.13    6.78
  13   6  -6   21.46    7.66
 -13  -6   6   15.10    7.80
  13  -6  -7   11.47    6.00
  13   6  -7    2.43    5.12
 -13  -6   7    3.73    7.10
  13  -6  -8   26.12    8.28
  13   6  -8   10.94    7.39
 -13  -6   8    9.33    8.43
  13  -6  -9   -1.71    5.37
  13   6  -9    0.46    4.70
 -13  -6   9    2.11    6.74
  13  -6 -10    6.18    6.86
  13   6 -10    8.62    5.48
 -13  -6  10    3.74    7.02
  13  -6 -11   12.14    6.30
  13   6 -11   -1.17    4.34
 -13  -6  11   -1.10    5.93
  13  -6 -12    9.83    6.09
  13   6 -12    6.94    5.69
 -13  -6  12    9.58    7.02
  13  -6 -13   18.88    7.61
  13   6 -13   12.43    6.35
 -13  -6  13   14.79    8.68
  13  -6 -14   -0.29    5.26
  13   6 -14   -0.34    5.03
 -13  -6  14    3.20    5.21
  13  -6 -15    3.49    5.73
  13   6 -15    0.50    4.36
 -13  -6  15    3.09    7.12
  13  -6 -16    2.04    5.78
  13   6 -16    0.45    4.42
 -13  -6  16    3.56    6.52
  13  -6 -17    0.63    4.08
  13   6 -17    2.49    4.80
 -13  -6  17    5.59    6.93
  13  -6 -18   10.14    5.79
  13   6 -18    3.48    5.12
 -13  -6  18    1.94    5.81
  13  -6 -19    3.79    5.86
  13   6 -19    0.09    5.52
 -13  -6  19    3.72    7.32
  13  -6 -20   -2.12    5.07
  13   6 -20   -3.30    5.96
 -13  -6  20    1.72    5.26
  13  -6 -21   -3.00    5.74
  13   6 -21   -2.03    5.43
 -13  -6  21    0.68    5.58
  13  -6 -22    8.83    6.76
  13   6 -22    0.92    4.83
 -13  -6  22    0.88    5.88
  13   6 -23    4.30    6.75
 -13  -6  23    7.46    7.15
 -13  -6  24    1.21    5.44
 -13  -6  25   -2.43    6.41
 -13  -6  26   -1.52    6.00
 -13  -6  27   -4.23    8.29
  13  -7  -1    0.33    5.23
  13   7  -1   -0.78    4.20
 -13  -7   1   -0.18    5.19
  13  -7  -2   -0.15    3.39
  13   7  -2    0.42    5.42
 -13  -7   2   -0.39    3.91
  13  -7  -3    0.24    4.74
  13   7  -3    0.64    4.85
 -13  -7   3    2.10    5.25
  13  -7  -4   35.42   10.14
  13   7  -4   31.55    9.36
 -13  -7   4   29.23   10.06
  13  -7  -5    7.72    5.94
  13   7  -5    7.97    6.05
 -13  -7   5    3.10    5.78
  13  -7  -6    0.99    4.93
  13   7  -6    1.55    5.00
 -13  -7   6   -2.40    6.15
  13  -7  -7   -2.31    5.68
  13   7  -7   -1.20    4.33
 -13  -7   7   -0.11    5.67
  13  -7  -8    2.91    4.81
  13   7  -8    4.74    4.98
 -13  -7   8    1.81    5.89
  13  -7  -9    8.54    6.36
  13   7  -9    6.55    5.14
 -13  -7   9    3.94    6.12
  13  -7 -10   15.10    7.11
  13   7 -10    9.03    6.44
 -13  -7  10    1.67    6.26
  13  -7 -11   -1.84    5.78
  13   7 -11    0.57    3.85
 -13  -7  11    1.52    5.17
  13  -7 -12    0.44    4.53
  13   7 -12   -1.90    5.07
 -13  -7  12   -1.19    5.27
  13  -7 -13    0.58    5.59
  13   7 -13   -1.93    5.19
 -13  -7  13    0.75    5.13
  13  -7 -14   -0.21    5.18
  13   7 -14    0.13    3.93
 -13  -7  14    1.10    5.57
  13  -7 -15   -0.30    3.90
  13   7 -15    0.98    5.18
 -13  -7  15    1.58    4.84
  13  -7 -16    1.95    4.99
  13   7 -16   -1.58    4.79
 -13  -7  16   -1.19    6.11
  13  -7 -17   -3.15    6.05
  13   7 -17   -1.27    5.17
 -13  -7  17    0.31    4.92
  13  -7 -18   -3.09    6.11
  13   7 -18   -0.63    5.61
 -13  -7  18    0.79    5.86
  13  -7 -19   -0.13    5.15
  13   7 -19    6.67    5.95
 -13  -7  19    1.63    5.82
  13  -7 -20   18.87    7.88
  13   7 -20    7.07    7.20
 -13  -7  20   11.42    7.15
  13  -7 -21   -2.24    5.82
  13   7 -21    2.87    5.76
 -13  -7  21    3.73    6.13
  13  -7 -22   -1.50    5.35
  13   7 -22   -1.56    6.03
 -13  -7  22    0.51    6.69
  13   7 -23    5.40    6.14
 -13  -7  23   -1.58    6.03
 -13  -7  24   -0.79    7.16
  13  -8  -1   -0.11    4.43
  13   8  -1    1.43    5.58
 -13  -8   1   -2.94    5.72
  13  -8  -2   20.28    7.69
  13   8  -2    9.24    6.52
 -13  -8   2   12.95    7.51
  13  -8  -3   -1.93    4.70
  13   8  -3    4.55    4.93
 -13  -8   3    4.61    5.64
  13  -8  -4    0.92    4.59
  13   8  -4    9.03    5.88
 -13  -8   4   -1.37    5.70
  13  -8  -5    9.31    6.26
  13   8  -5   -1.86    5.28
 -13  -8   5    5.19    6.58
  13  -8  -6   10.16    6.33
  13   8  -6   10.79    6.18
 -13  -8   6   10.89    7.34
  13  -8  -7   -3.09    6.37
  13   8  -7   -0.20    4.23
 -13  -8   7   -0.33    5.46
  13  -8  -8   11.67    7.89
  13   8  -8   13.46    7.53
 -13  -8   8   28.65    8.78
  13  -8  -9    0.68    4.49
  13   8  -9   -1.54    4.56
 -13  -8   9    0.31    5.91
  13  -8 -10   -0.36    4.67
  13   8 -10    0.44    4.53
 -13  -8  10    5.90    6.37
  13  -8 -11   -1.99    4.95
  13   8 -11   -0.43    4.20
 -13  -8  11   -1.01    5.34
  13  -8 -12   22.53    7.94
  13   8 -12    1.88    5.39
 -13  -8  12   11.95    7.30
  13  -8 -13    3.42    5.30
  13   8 -13   -1.38    4.82
 -13  -8  13   -2.72    7.02
  13  -8 -14    5.28    5.75
  13   8 -14    0.10    5.08
 -13  -8  14    7.02    6.15
  13  -8 -15    0.70    5.73
  13   8 -15   -0.71    5.24
 -13  -8  15   -1.92    4.90
  13  -8 -16    5.25    5.48
  13   8 -16   12.36    7.86
 -13  -8  16   12.82    7.16
  13  -8 -17   -1.72    4.61
  13   8 -17   -0.81    4.76
 -13  -8  17   -0.28    6.11
  13  -8 -18   23.86    8.11
  13   8 -18    9.40    6.47
 -13  -8  18   11.63    7.78
  13  -8 -19    4.01    5.23
  13   8 -19    0.05    4.01
 -13  -8  19    0.39    5.00
  13  -8 -20    3.97    5.57
  13   8 -20   -2.35    6.14
 -13  -8  20   -0.16    5.64
  13  -8 -21   -1.74    5.98
  13   8 -21    0.80    4.45
  13   8 -22    5.79    6.13
  13   8 -23   -1.51    4.94
  13  -9  -1    1.60    5.55
 -13  -9   1    1.99    5.59
  13  -9  -2    7.10    5.72
 -13  -9   2    4.43    5.96
  13  -9  -3    8.65    5.92
 -13  -9   3    0.95    5.79
  13  -9  -4   23.13    7.98
 -13  -9   4    6.54    7.01
  13  -9  -5    1.50    4.22
 -13  -9   5    3.95    5.08
  13  -9  -6   -0.84    4.23
 -13  -9   6    4.27    6.36
  13  -9  -7    2.69    4.32
 -13  -9   7   -0.48    5.75
  13  -9  -8   10.68    6.30
 -13  -9   8   -1.32    5.56
  13  -9  -9    1.62    4.86
 -13  -9   9    0.48    5.02
  13  -9 -10   10.79    7.29
 -13  -9  10    4.32    5.31
  13  -9 -11   -0.22    4.21
 -13  -9  11    1.48    5.78
  13  -9 -12   -0.01    5.09
 -13  -9  12   -4.01    6.55
  13  -9 -13    0.92    4.43
 -13  -9  13   -4.66    6.27
  13  -9 -14    0.47    5.56
 -13  -9  14    6.47    6.86
  13  -9 -15    2.55    6.54
 -13  -9  15    0.00    5.07
  13  -9 -16    5.38    5.95
  13  -9 -17   -1.55    5.37
  13   9 -17   -0.34    6.41
  13  -9 -18   -3.78    5.83
  13   9 -18   -1.88    5.59
  13  -9 -19    1.94    6.32
  13   9 -19    0.73    5.02
  13  -9 -20    9.98    7.55
  13   9 -20   10.68    6.80
  13  -9 -21   -2.04    5.57
  13   9 -21   -0.59    5.51
  13   9 -22   -0.47    5.94
  13 -10  -1    4.34    5.37
 -13 -10   1   -2.40    5.57
  13 -10  -2    2.24    5.61
 -13 -10   2    5.93    5.43
  13 -10  -3   -3.46    5.43
 -13 -10   3    0.22    5.45
  13 -10  -4    4.89    4.86
 -13 -10   4    4.20    5.18
  13 -10  -5    6.21    6.16
 -13 -10   5   -1.85    6.21
  13 -10  -6    9.06    5.70
 -13 -10   6    9.33    5.78
  13 -10  -7   -1.94    6.18
 -13 -10   7   -2.54    7.09
  13 -10  -8   -0.26    3.96
 -13 -10   8    5.93    7.06
  13 -10  -9   -1.51    5.45
  13 -10 -10   -3.08    5.47
  13 -10 -11    0.98    5.96
  13 -10 -12   20.86    8.16
  13 -10 -13    3.55    5.95
  13 -10 -14    3.33    4.84
  13 -10 -15   -0.37    4.97
  13 -10 -16    5.60    6.26
  13 -10 -17    0.76    4.50
  13 -10 -18   -1.21    4.58
  13 -10 -19   -3.39    5.90
  13 -11  -1   -3.04    4.96
  13 -11  -2    1.43    4.80
  13 -11  -3   -2.80    5.11
  13 -11  -4    9.47    7.05
 -12   0   1   -2.14    6.14
  12   0  -1    0.84    4.59
 -12   0   2   18.99    8.78
  12   0  -2   11.87    6.48
 -12   0   3    3.86    5.97
  12   0  -3   -2.00    5.44
 -12   0   4   -0.50    4.91
  12   0  -4    5.20    4.61
 -12   0   5   -0.87    5.33
  12   0  -5   -3.11    5.47
 -12   0   6   82.29   18.00
  12   0  -6   85.99   16.78
 -12   0   7    3.74    5.81
  12   0  -7   -1.91    4.23
 -12   0   8    4.58    5.54
  12   0  -8   12.14    6.88
 -12   0   9    5.02    6.09
  12   0  -9   -0.41    4.44
 -12   0  10   56.10   14.60
  12   0 -10   56.76   13.12
 -12   0  11    5.83    6.81
  12   0 -11    3.05    4.80
 -12   0  12   36.35   11.89
  12   0 -12   43.58   11.39
 -12   0  13   -0.52    5.79
  12   0 -13    0.14    4.47
  12   0 -14   -1.70    5.63
  12   0 -15   -0.54    4.76
  12   0 -16   26.94    9.62
  12   0 -17    0.58    5.98
  12   0 -18   12.61    6.78
  12   0 -19   -0.32    5.33
  12   0 -20   13.17    7.19
  12   0 -21   -0.50    5.34
  12   0 -22   21.36    8.57
  12   0 -23   -1.82    3.68
  12   0 -24   -1.75    5.51
  12   0 -25   -2.69    6.15
  12   0 -26    4.89    6.09
  12   0 -27    5.61    5.55
  12  -1  -1   -0.32    4.62
  12   1  -1   -1.32    4.34
 -12  -1   1    1.18    5.72
  12  -1  -2   47.99   11.21
  12   1  -2   42.50   10.93
 -12  -1   2   53.52   13.42
  12  -1  -3    1.93    5.19
  12   1  -3    0.21    5.20
 -12  -1   3    8.26    6.67
  12  -1  -4   53.58   12.75
  12   1  -4   59.42   13.17
 -12  -1   4   71.83   15.12
  12  -1  -5    1.82    5.68
  12   1  -5    4.31    4.67
 -12  -1   5    0.35    4.63
  12  -1  -6    0.90    4.81
  12   1  -6    0.02    4.76
 -12  -1   6   -0.10    4.68
  12  -1  -7    0.60    5.38
  12   1  -7    5.86    5.34
 -12  -1   7    1.22    5.35
  12  -1  -8   66.44   14.53
  12   1  -8   76.29   15.22
 -12  -1   8   63.93   15.63
  12  -1  -9    6.87    5.74
  12   1  -9   -1.29    5.34
 -12  -1   9   -1.03    5.52
  12  -1 -10   14.42    7.12
  12   1 -10   27.58    8.88
 -12  -1  10   28.56    9.92
  12  -1 -11    7.11    6.31
  12   1 -11    2.09    5.25
 -12  -1  11    1.36    5.64
  12  -1 -12   10.28    5.70
  12   1 -12    5.60    5.77
 -12  -1  12    2.20    6.78
  12  -1 -13    1.71    3.99
  12   1 -13    0.18    4.34
 -12  -1  13    2.03    6.05
  12   1 -14   82.11   15.28
 -12  -1  14   48.47   14.25
  12  -1 -15    1.80    4.76
  12   1 -15    1.70    5.67
 -12  -1  15    5.53    5.76
  12  -1 -16    2.88    4.73
  12   1 -16   -0.57    4.56
 -12  -1  16    2.66    6.28
  12  -1 -17   -0.55    4.05
  12   1 -17   -3.89    5.71
 -12  -1  17   -1.51    5.86
  12  -1 -18   11.42    6.96
  12   1 -18    3.68    6.05
  12  -1 -19   -1.85    5.33
  12   1 -19   -2.49    6.00
  12  -1 -20   13.94    7.57
  12   1 -20   20.08    8.76
  12  -1 -21   -2.41    4.99
  12   1 -21    4.37    4.37
  12  -1 -22   -1.74    4.85
  12   1 -22    1.02    5.22
  12  -1 -23    3.22    4.27
  12   1 -23   -1.94    6.51
  12  -1 -24   10.17    7.34
  12   1 -24    0.59    6.41
  12  -1 -25    0.95    5.07
  12   1 -25    1.94    5.89
  12  -1 -26   10.51    8.14
  12   1 -26   10.44    7.42
  12  -1 -27    3.46    6.69
  12   1 -27    5.88    6.96
  12  -2  -1    2.60    4.43
  12   2  -1   15.34    6.24
 -12  -2   1   10.32    7.29
  12  -2  -2   31.27    8.90
  12   2  -2   35.58    9.30
 -12  -2   2   17.15    8.84
  12  -2  -3   -0.75    5.60
  12   2  -3    4.25    5.68
 -12  -2   3    3.10    6.09
  12  -2  -4    5.30    5.13
  12   2  -4   10.30    6.04
 -12  -2   4    7.30    7.67
  12  -2  -5   15.99    6.88
  12   2  -5   11.41    6.11
 -12  -2   5    6.12    6.81
  12  -2  -6   70.35   13.35
  12   2  -6   50.28   12.27
 -12  -2   6   43.49   12.79
  12  -2  -7   19.06    6.72
  12   2  -7   19.01    8.07
 -12  -2   7    5.45    6.98
  12  -2  -8    7.52    5.86
  12   2  -8    5.81    5.37
 -12  -2   8   11.69    7.01
  12  -2  -9    2.79    4.64
  12   2  -9    1.51    4.00
 -12  -2   9    4.23    5.87
  12  -2 -10   49.77   11.23
  12   2 -10   37.35   10.68
 -12  -2  10   32.62   11.36
  12  -2 -11   14.95    6.63
  12   2 -11    6.75    5.76
 -12  -2  11   21.37    8.66
  12  -2 -12   18.76    7.35
  12   2 -12   21.64    7.85
 -12  -2  12   13.22    7.75
  12  -2 -13   -0.28    5.14
  12   2 -13   -0.82    3.98
 -12  -2  13    1.32    4.79
  12  -2 -14    1.02    4.50
  12   2 -14   -0.43    5.46
 -12  -2  14   -2.00    5.19
  12  -2 -15    3.43    5.38
  12   2 -15    3.18    4.78
 -12  -2  15    1.81    6.33
  12  -2 -16   31.43    8.97
  12   2 -16    9.38    5.92
 -12  -2  16   13.28    8.46
  12  -2 -17    1.39    3.83
  12   2 -17   -1.23    4.78
 -12  -2  17   -2.44    5.85
  12  -2 -18   -0.23    4.92
  12   2 -18    5.99    5.27
 -12  -2  18   -2.35    6.16
  12  -2 -19    3.81    6.37
  12   2 -19   -0.78    5.07
 -12  -2  19    0.59    6.50
  12  -2 -20    5.34    5.30
  12   2 -20    7.17    6.30
 -12  -2  20    0.49    5.82
  12  -2 -21   16.06    7.22
  12   2 -21    9.71    6.35
  12  -2 -22   13.00    8.00
  12   2 -22   16.24    7.55
  12  -2 -23    6.92    6.48
  12   2 -23   -1.79    5.58
  12  -2 -24    0.88    5.01
  12   2 -24   -1.74    5.79
  12  -2 -25   -2.00    6.17
  12   2 -25    6.94    7.21
  12  -2 -26   17.18    7.89
  12   2 -26   30.95   10.12
  12  -2 -27   -2.02    4.95
  12   2 -27   -3.96    7.72
  12  -3  -1   -0.66    4.51
  12   3  -1    2.09    4.48
 -12  -3   1   -3.07    6.16
  12  -3  -2    8.77    5.62
  12   3  -2   40.49    9.55
 -12  -3   2   30.00    9.62
  12  -3  -3   18.69    7.20
  12   3  -3   27.44    7.94
 -12  -3   3    5.48    6.72
  12  -3  -4   40.21    9.80
  12   3  -4   27.84    8.64
 -12  -3   4   22.45    9.60
  12  -3  -5    0.95    5.42
  12   3  -5    2.12    4.76
 -12  -3   5   13.03    6.95
  12  -3  -6    5.84    5.12
  12   3  -6   -0.14    4.11
 -12  -3   6   -0.81    5.17
  12  -3  -7    8.72    6.11
  12   3  -7    3.42    5.67
 -12  -3   7    4.16    6.38
  12  -3  -8   33.40    9.81
  12   3  -8   21.68    8.81
 -12  -3   8   57.23   12.94
  12  -3  -9   11.91    6.72
  12   3  -9   16.39    7.00
 -12  -3   9   18.02    8.56
  12  -3 -10   54.80   11.66
  12   3 -10   47.99   11.08
 -12  -3  10   13.73    8.70
  12  -3 -11   -0.68    4.09
  12   3 -11    1.53    5.72
 -12  -3  11   -0.17    5.09
  12  -3 -12   14.21    6.33
  12   3 -12    9.11    6.36
 -12  -3  12   15.03    7.87
  12  -3 -13    3.58    5.39
  12   3 -13   -1.23    5.41
 -12  -3  13    0.71    5.65
  12  -3 -14   38.37   10.34
  12   3 -14   30.25    9.25
 -12  -3  14   15.30    8.26
  12  -3 -15   12.52    6.71
  12   3 -15    3.66    5.91
 -12  -3  15    5.25    6.78
  12  -3 -16   -2.58    5.66
  12   3 -16   -3.22    6.08
 -12  -3  16   -0.11    6.06
  12  -3 -17   -0.35    4.84
  12   3 -17    0.10    5.95
 -12  -3  17    9.48    7.59
  12  -3 -18    1.46    5.15
  12   3 -18   -1.98    4.98
 -12  -3  18    0.86    5.91
  12  -3 -19    9.22    6.10
  12   3 -19   -0.42    5.12
 -12  -3  19    3.69    7.33
  12  -3 -20    4.05    6.38
  12   3 -20    4.29    7.06
 -12  -3  20    0.21    5.75
  12  -3 -21    1.32    4.31
  12   3 -21    4.52    5.48
 -12  -3  21   -1.86    6.20
  12  -3 -22   -0.91    6.19
  12   3 -22   -1.46    5.81
 -12  -3  22    6.22    6.51
  12  -3 -23    5.52    6.05
  12   3 -23    9.74    7.77
 -12  -3  23    1.84    6.74
  12  -3 -24   30.64   10.11
  12   3 -24   19.28    8.41
  12  -3 -25    1.73    5.65
  12   3 -25    0.10    5.92
  12  -3 -26    5.00    6.43
  12   3 -26    2.11    6.06
  12  -3 -27    4.31    6.40
  12   3 -27    2.92    6.63
  12  -4  -1   23.09    7.33
  12   4  -1   19.68    7.78
 -12  -4   1    8.38    7.01
  12  -4  -2   14.00    6.56
  12   4  -2   20.84    7.45
 -12  -4   2   23.18    8.58
  12  -4  -3    2.69    5.16
  12   4  -3    6.71    5.26
 -12  -4   3    5.01    5.98
  12  -4  -4    2.16    4.49
  12   4  -4   -0.48    3.41
 -12  -4   4   -0.62    5.77
  12  -4  -5    5.78    5.92
  12   4  -5    1.89    4.40
 -12  -4   5    2.71    6.49
  12  -4  -6   38.48    9.66
  12   4  -6   22.60    8.87
 -12  -4   6   31.59   10.22
  12  -4  -7   32.79    9.78
  12   4  -7   38.83    9.76
 -12  -4   7   22.31    9.23
  12  -4  -8   -1.80    4.75
  12   4  -8    4.23    5.32
 -12  -4   8   -3.22    5.62
  12  -4  -9    3.48    4.46
  12   4  -9    0.18    4.98
 -12  -4   9    5.06    6.29
  12  -4 -10   26.33    8.59
  12   4 -10   16.26    6.99
 -12  -4  10   22.54    9.89
  12  -4 -11   13.85    6.95
  12   4 -11    9.98    5.64
 -12  -4  11    8.70    7.08
  12  -4 -12   38.95   10.41
  12   4 -12   35.41   10.35
 -12  -4  12   34.72   11.49
  12  -4 -13   -0.67    5.41
  12   4 -13    2.34    4.24
 -12  -4  13    1.49    6.03
  12  -4 -14    2.30    4.94
  12   4 -14   -0.27    4.42
 -12  -4  14   -2.55    5.98
  12  -4 -15    0.00    5.28
  12   4 -15    7.51    5.94
 -12  -4  15   -0.11    5.32
  12  -4 -16   11.35    6.99
  12   4 -16   15.97    7.32
 -12  -4  16    5.03    7.18
  12  -4 -17   14.89    7.17
  12   4 -17    6.80    5.97
 -12  -4  17   19.22    8.91
  12  -4 -18    0.08    5.27
  12   4 -18    7.11    5.40
 -12  -4  18    7.00    7.16
  12  -4 -19    2.47    4.89
  12   4 -19    4.24    5.26
 -12  -4  19   -0.70    6.92
  12  -4 -20   10.31    6.66
  12   4 -20    0.43    5.56
 -12  -4  20   -0.10    6.34
  12  -4 -21    5.90    6.03
  12   4 -21    4.55    5.89
  12  -4 -22    8.12    6.59
  12   4 -22    5.64    6.98
 -12  -4  22    4.48    7.19
  12  -4 -23    2.62    5.65
  12   4 -23    4.38    5.54
 -12  -4  23    8.48    7.42
  12  -4 -24   -1.05    4.44
  12   4 -24    1.35    5.03
 -12  -4  24   -2.87    7.29
  12  -4 -25    0.22    5.51
  12   4 -25   -0.74    5.00
 -12  -4  25    5.42    6.80
  12  -4 -26    3.29    5.22
  12   4 -26    2.27    5.66
  12  -4 -27    2.09    5.72
  12   4 -27   -1.17    6.18
  12  -5  -1    2.16    5.02
  12   5  -1   -0.23    4.04
 -12  -5   1   -0.23    5.32
  12  -5  -2    3.50    4.69
  12   5  -2   14.05    5.96
 -12  -5   2    6.63    7.87
  12  -5  -3   27.39    8.04
  12   5  -3   10.68    7.14
 -12  -5   3    9.53    6.62
  12  -5  -4   26.08    8.40
  12   5  -4   14.08    6.65
 -12  -5   4   14.59    7.26
  12  -5  -5   13.50    6.63
  12   5  -5    0.54    4.55
 -12  -5   5   12.99    7.39
  12  -5  -6   -0.46    4.43
  12   5  -6   -0.68    5.05
 -12  -5   6    4.98    5.94
  12  -5  -7   12.83    6.43
  12   5  -7    7.29    6.11
 -12  -5   7    5.40    6.09
  12  -5  -8   35.39    9.80
  12   5  -8   22.46    8.24
 -12  -5   8   34.01   10.56
  12  -5  -9   12.57    7.25
  12   5  -9   34.83    9.51
 -12  -5   9   17.61    8.26
  12  -5 -10    6.49    6.09
  12   5 -10   17.72    7.59
 -12  -5  10   19.75    8.96
  12  -5 -11   -0.13    4.72
  12   5 -11   -3.83    5.67
 -12  -5  11    4.48    6.36
  12  -5 -12   -0.63    5.60
  12   5 -12    7.76    5.67
 -12  -5  12    1.36    6.63
  12  -5 -13   29.43    9.32
  12   5 -13   27.41    9.04
 -12  -5  13   16.88    8.23
  12  -5 -14   18.72    8.74
  12   5 -14   36.42    9.91
 -12  -5  14   17.61    9.45
  12  -5 -15   -1.53    5.47
  12   5 -15    0.75    4.66
 -12  -5  15    2.16    5.94
  12  -5 -16    3.19    5.41
  12   5 -16   -0.10    5.33
 -12  -5  16   -4.59    7.06
  12  -5 -17    3.26    4.48
  12   5 -17    0.36    4.90
 -12  -5  17    0.79    5.50
  12  -5 -18    8.97    6.31
  12   5 -18    1.39    4.47
 -12  -5  18    5.19    6.74
  12  -5 -19    1.89    5.28
  12   5 -19    3.25    5.69
 -12  -5  19    3.73    6.76
  12  -5 -20    4.25    5.70
  12   5 -20   12.42    6.64
 -12  -5  20    7.78    6.89
  12  -5 -21    0.32    5.31
  12   5 -21    4.43    4.93
 -12  -5  21    0.10    5.52
  12  -5 -22   -2.41    5.30
  12   5 -22   -4.04    6.39
 -12  -5  22    1.23    5.85
  12  -5 -23    2.34    5.96
  12   5 -23   -0.33    5.13
 -12  -5  23    8.73    7.12
  12  -5 -24   12.33    7.45
  12   5 -24   10.44    6.86
 -12  -5  24    1.24    5.47
  12  -5 -25    0.73    5.68
  12   5 -25    1.75    6.90
 -12  -5  25    5.43    5.94
  12  -5 -26   -0.07    5.04
  12   5 -26    0.33    5.45
 -12  -5  26    1.07    6.06
  12  -5 -27    0.62    4.58
  12   5 -27    0.92    5.15
 -12  -5  27   -3.07    6.84
  12  -6  -1   47.03   10.05
  12   6  -1   36.18    9.79
 -12  -6   1   17.97    8.54
  12  -6  -2   15.44    6.29
  12   6  -2    9.17    6.75
 -12  -6   2   19.81    8.03
  12  -6  -3    8.55    5.70
  12   6  -3    4.23    5.19
 -12  -6   3    0.91    5.98
  12  -6  -4    5.93    5.08
  12   6  -4    4.99    4.75
 -12  -6   4   -0.22    5.30
  12  -6  -5   36.69    9.79
  12   6  -5   58.70   11.84
 -12  -6   5   16.71    9.18
  12  -6  -6   20.18    7.98
  12   6  -6   36.86    9.51
 -12  -6   6   13.67    7.44
  12  -6  -7   14.16    7.28
  12   6  -7   14.14    6.84
 -12  -6   7   24.70   10.36
  12  -6  -8    9.03    5.63
  12   6  -8    3.79    5.34
 -12  -6   8    3.94    5.08
  12  -6  -9    1.15    5.26
  12   6  -9    0.57    4.54
  12  -6 -10    2.03    4.87
  12   6 -10   12.01    6.59
  12  -6 -11   43.99   10.69
  12   6 -11   50.51   12.01
 -12  -6  11   30.64   11.14
  12  -6 -12    9.84    6.23
  12   6 -12   21.18    7.90
 -12  -6  12    5.73    6.92
  12  -6 -13   -2.97    5.64
  12   6 -13   -2.64    5.94
 -12  -6  13   11.88    7.17
  12  -6 -14    1.82    4.98
  12   6 -14    0.08    3.78
 -12  -6  14   -3.27    7.27
  12  -6 -15    2.85    5.17
  12   6 -15    0.04    5.53
 -12  -6  15    3.16    5.84
  12  -6 -16   -2.70    5.87
  12   6 -16    6.05    6.43
 -12  -6  16    2.86    5.91
  12  -6 -17    8.48    6.27
  12   6 -17    8.75    6.12
 -12  -6  17    1.22    6.57
  12  -6 -18    3.31    5.21
  12   6 -18    5.06    5.32
 -12  -6  18    3.68    6.88
  12  -6 -19   -1.38    4.39
  12   6 -19   -2.85    6.53
 -12  -6  19   -0.90    5.46
  12  -6 -20   -3.39    6.11
  12   6 -20    2.57    5.11
 -12  -6  20    7.40    7.14
  12  -6 -21    4.72    5.57
  12   6 -21   -4.10    6.76
 -12  -6  21   -1.17    7.40
  12  -6 -22    2.89    5.40
  12   6 -22    0.86    5.55
 -12  -6  22   -0.79    6.03
  12  -6 -23    5.45    5.87
  12   6 -23   -2.50    4.66
 -12  -6  23    0.69    6.20
  12  -6 -24   -1.53    5.17
  12   6 -24   -2.55    5.31
 -12  -6  24   -1.45    7.32
  12  -6 -25   -3.06    5.69
  12   6 -25   -2.02    5.97
 -12  -6  25   -0.23    4.66
  12  -6 -26   13.72    7.46
  12   6 -26   -1.70    6.21
 -12  -6  26    1.18    6.09
 -12  -6  27   11.42    7.69
 -12  -6  28    7.39    8.02
 -12  -6  29   -1.27    6.87
  12  -7  -1    4.59    5.55
  12   7  -1    6.56    5.23
 -12  -7   1   12.35    8.14
  12  -7  -2   13.85    5.91
  12   7  -2    9.20    5.42
 -12  -7   2    8.76    6.81
  12  -7  -3   11.31    7.08
  12   7  -3   36.05    9.23
 -12  -7   3   14.53    7.72
  12  -7  -4    6.87    5.68
  12   7  -4    3.61    4.93
 -12  -7   4    7.00    6.43
  12  -7  -5    0.78    4.36
  12   7  -5    0.66    4.68
 -12  -7   5    4.63    5.43
  12  -7  -6   -0.73    4.71
  12   7  -6    0.68    4.13
 -12  -7   6   -1.90    5.89
  12  -7  -7    2.04    4.12
  12   7  -7    2.89    5.02
 -12  -7   7   12.47    6.88
  12  -7  -8    1.44    4.93
  12   7  -8    0.77    4.09
 -12  -7   8    4.04    5.96
  12  -7  -9   45.44   11.09
  12   7  -9   27.58    9.34
 -12  -7   9   31.80   10.52
  12  -7 -10    3.13    4.72
  12   7 -10    0.70    4.08
 -12  -7  10   -2.20    5.53
  12  -7 -11   -0.72    4.63
  12   7 -11   -0.27    3.79
 -12  -7  11    3.75    6.18
  12  -7 -12    3.94    5.00
  12   7 -12    2.20    5.21
 -12  -7  12   -0.29    5.13
  12  -7 -13    4.22    5.76
  12   7 -13    2.47    4.73
 -12  -7  13    0.98    5.54
  12  -7 -14   19.77    7.62
  12   7 -14    6.09    5.84
 -12  -7  14    6.90    7.54
  12  -7 -15   17.71    7.49
  12   7 -15    7.14    6.10
 -12  -7  15    6.21    8.01
  12  -7 -16   -2.62    5.41
  12   7 -16   -2.93    6.48
 -12  -7  16   -1.11    5.99
  12  -7 -17    5.15    6.22
  12   7 -17    6.61    5.93
 -12  -7  17    0.86    5.14
  12  -7 -18    2.69    5.35
  12   7 -18    1.94    4.84
 -12  -7  18   -2.40    6.04
  12  -7 -19    9.08    6.40
  12   7 -19   10.03    6.12
 -12  -7  19   15.78    9.95
  12  -7 -20    0.85    5.55
  12   7 -20    4.66    6.03
 -12  -7  20   -1.99    6.12
  12  -7 -21   -1.06    4.35
  12   7 -21    1.20    4.61
 -12  -7  21    8.04    6.34
  12  -7 -22   -1.01    4.91
  12   7 -22   -0.89    4.15
 -12  -7  22   -1.02    4.33
  12  -7 -23    1.04    5.70
  12   7 -23    3.82    6.53
 -12  -7  23   -2.33    6.57
  12  -7 -24   -0.74    5.17
  12   7 -24    0.16    4.54
 -12  -7  24    2.72    6.42
  12  -7 -25    6.31    6.78
  12   7 -25    6.83    5.88
 -12  -7  25    3.86    6.42
  12  -7 -26   11.91    7.32
  12   7 -26    1.21    5.73
 -12  -7  26    2.43    6.49
 -12  -7  27    0.63    6.82
  12  -8  -1   37.07    9.46
  12   8  -1   23.20    8.01
 -12  -8   1   26.14    9.16
  12  -8  -2   -1.06    4.11
  12   8  -2   -1.22    3.63
 -12  -8   2   -1.53    5.02
  12  -8  -3   10.33    6.24
  12   8  -3    1.75    5.11
 -12  -8   3   12.90    7.74
  12  -8  -4    2.46    5.34
  12   8  -4    3.79    4.31
 -12  -8   4   -0.24    6.16
  12  -8  -5   35.45    9.58
  12   8  -5   44.64   10.02
 -12  -8   5   10.11    7.49
  12  -8  -6    3.47    5.12
  12   8  -6   -0.56    4.56
 -12  -8   6    1.22    5.60
  12  -8  -7   34.23   10.07
  12   8  -7   32.72    9.61
 -12  -8   7   26.73    9.00
  12  -8  -8   -0.28    5.08
  12   8  -8   -2.20    4.33
 -12  -8   8    0.29    5.17
  12  -8  -9   -2.84    5.33
  12   8  -9   -2.16    4.09
 -12  -8   9    1.37    5.01
  12  -8 -10   -0.62    3.85
  12   8 -10    1.24    4.68
 -12  -8  10    1.67    5.37
  12  -8 -11   13.50    6.96
  12   8 -11   11.55    6.45
 -12  -8  11    8.84    6.43
  12  -8 -12   -0.00    4.35
  12   8 -12   -3.51    5.42
 -12  -8  12   -3.46    5.57
  12  -8 -13    4.19    4.95
 -12  -8  13    7.70    5.78
  12  -8 -14    1.01    5.22
  12   8 -14    1.09    4.59
 -12  -8  14    1.71    6.21
  12  -8 -15   20.52    7.47
  12   8 -15    6.98    6.19
 -12  -8  15   11.91    7.60
  12  -8 -16    5.36    4.90
  12   8 -16   -2.34    5.80
 -12  -8  16    1.49    5.86
  12  -8 -17   14.23    6.57
  12   8 -17    1.65    5.64
 -12  -8  17   17.09    8.31
  12  -8 -18   -2.55    5.24
  12   8 -18   -0.56    4.92
 -12  -8  18    1.69    6.30
  12  -8 -19   -1.41    4.69
  12   8 -19   -0.71    4.60
 -12  -8  19    2.37    6.33
  12  -8 -20    4.79    5.30
  12   8 -20    3.23    5.55
 -12  -8  20   -0.44    5.76
  12  -8 -21   16.92    8.04
  12   8 -21   21.57    8.59
 -12  -8  21    2.40    7.46
  12  -8 -22    9.56    6.53
  12   8 -22   -1.08    4.94
 -12  -8  22   -3.76    7.54
  12  -8 -23   -1.36    4.36
  12   8 -23    1.70    5.19
 -12  -8  23   -0.47    7.06
  12  -8 -24    2.39    4.12
  12   8 -24    1.49    5.37
 -12  -8  24    4.26    6.54
  12  -8 -25    1.37    5.04
  12   8 -25   -0.50    4.83
  12   8 -26   -1.25    6.63
  12  -9  -1    0.11    4.09
 -12  -9   1   -1.31    5.06
  12  -9  -2   -1.11    3.96
 -12  -9   2   -0.18    5.51
  12  -9  -3   35.08    9.93
 -12  -9   3   25.11   10.02
  12  -9  -4    1.51    4.19
 -12  -9   4   -0.90    5.64
  12  -9  -5   12.23    6.40
 -12  -9   5    4.50    6.05
  12  -9  -6    4.87    4.80
 -12  -9   6   -0.49    4.18
  12  -9  -7    2.02    6.07
  12   9  -7    2.83    4.63
 -12  -9   7   -0.35    3.95
  12  -9  -8   -2.37    5.14
  12   9  -8   -0.54    4.52
 -12  -9   8    3.71    6.18
  12  -9  -9   38.94   10.28
  12   9  -9    8.48    6.69
 -12  -9   9   35.48    9.65
  12  -9 -10   -1.03    4.86
  12   9 -10    1.22    4.83
 -12  -9  10    0.11    5.52
  12  -9 -11   -0.28    4.59
  12   9 -11    5.29    5.20
 -12  -9  11   -0.88    4.85
  12  -9 -12   -0.28    4.94
  12   9 -12    1.23    5.01
 -12  -9  12   -3.23    6.64
  12  -9 -13    2.79    5.45
  12   9 -13    2.40    4.06
 -12  -9  13    5.48    6.02
  12  -9 -14    3.52    4.68
  12   9 -14   -0.37    4.68
 -12  -9  14    1.71    4.55
  12  -9 -15    5.48    5.09
  12   9 -15    4.58    4.98
 -12  -9  15   10.65    7.44
  12  -9 -16   -0.44    4.74
  12   9 -16    1.38    4.91
 -12  -9  16    2.82    5.70
  12  -9 -17   -1.74    5.86
  12   9 -17   -0.08    4.50
 -12  -9  17    1.49    6.37
  12  -9 -18    1.71    4.25
  12   9 -18   -1.51    5.40
 -12  -9  18   -2.25    6.32
  12  -9 -19   16.56    7.85
  12   9 -19    5.60    6.81
 -12  -9  19   10.78    7.36
  12  -9 -20   -2.45    6.01
  12   9 -20   -0.43    5.64
 -12  -9  20    1.23    5.53
  12  -9 -21    1.03    4.98
  12   9 -21    4.30    4.97
 -12  -9  21    6.18    7.30
  12  -9 -22   -2.56    5.32
  12   9 -22    1.37    4.76
  12  -9 -23    1.37    5.77
  12   9 -23   -2.64    5.12
  12  -9 -24    1.25    5.73
  12   9 -24   -0.44    4.74
  12  -9 -25    1.36    5.59
  12   9 -25   -0.97    5.02
  12 -10  -1   10.37    5.79
 -12 -10   1    3.97    5.11
  12 -10  -2   -1.86    4.59
 -12 -10   2    0.56    4.71
  12 -10  -3    1.84    3.87
 -12 -10   3    3.80    5.58
  12 -10  -4    1.01    4.39
 -12 -10   4    0.65    5.44
  12 -10  -5   12.12    6.53
 -12 -10   5    9.77    5.58
  12 -10  -6   -4.37    5.76
 -12 -10   6    2.60    5.17
  12 -10  -7    8.17    6.82
 -12 -10   7   11.22    7.80
  12 -10  -8   -2.91    5.52
 -12 -10   8    4.28    6.19
  12 -10  -9    7.91    5.72
 -12 -10   9   14.57    7.30
  12 -10 -10   -1.24    4.55
 -12 -10  10   -2.93    5.89
  12 -10 -11   20.76    7.39
 -12 -10  11    1.72    6.14
  12 -10 -12   -1.24    4.41
 -12 -10  12    1.32    4.27
  12 -10 -13    9.15    6.13
 -12 -10  13    3.29    5.89
  12 -10 -14   -0.07    3.98
 -12 -10  14    0.46    6.02
  12 -10 -15   -0.49    3.87
 -12 -10  15    6.06    6.36
  12 -10 -16    5.47    6.08
 -12 -10  16    0.52    5.54
  12 -10 -17   -1.13    4.27
  12 -10 -18   -1.12    4.98
  12 -10 -19   -0.78    4.80
  12 -10 -20   -0.90    5.70
  12 -11  -1    5.51    4.96
 -12 -11   1   -1.47    6.20
  12 -11  -2    0.64    3.77
 -12 -11   2   -1.30    5.31
  12 -11  -3   -0.87    4.36
 -12 -11   3    8.76    6.08
  12 -11  -4   -1.11    4.51
 -12 -11   4    4.50    5.31
  12 -11  -5    6.61    5.87
 -12 -11   5    4.79    5.71
 -12 -11   6    4.31    6.04
 -12 -11   7    3.87    5.44
 -12 -11   8    0.74    4.75
 -12 -11   9    6.86    6.11
 -12 -11  10    0.36    4.74
 -12 -11  11    3.40    6.63
  11   0  -1  131.05   22.23
  11   0  -2    1.12    3.85
  11   0  -3   33.15    9.23
  11   0  -4   -2.88    5.37
  11   0  -5  141.69   23.75
  11   0  -6   -1.16    4.56
  11   0  -7    3.23    4.37
  11   0  -8    1.52    4.64
  11   0  -9   46.68   11.13
  11   0 -10   -2.45    5.67
  11   0 -11   94.59   17.90
  11   0 -12   -2.42    4.48
  11   0 -13    2.90    3.81
  11   0 -14    2.45    4.14
  11   0 -15   42.53   11.42
  11   0 -16   -1.59    4.35
 -11   0  17   13.85    9.15
  11   0 -17   11.07    6.22
  11   0 -18   -1.71    6.00
  11   0 -19   14.01    7.19
  11   0 -20    6.46    6.32
  11   0 -21   35.18    9.96
  11   0 -22   -0.24    4.87
  11   0 -23    0.23    6.30
  11   0 -24    2.76    4.87
  11   0 -25    5.09    5.63
  11   0 -26   -0.79    5.93
  11   0 -27   22.64    9.00
  11   0 -28   -0.63    4.96
  11   0 -29   -0.63    5.00
  11   0 -30   -1.54    5.78
 -11   1   1  122.41   23.05
  11  -1  -1   99.74   20.35
  11   1  -1  166.16   22.56
 -11   1   2   -0.12    5.81
  11  -1  -2    3.21    5.64
  11   1  -2    0.95    4.21
 -11   1   3   55.09   14.15
  11  -1  -3   59.49   12.90
  11   1  -3   70.63   13.70
 -11   1   4   -1.11    4.60
  11  -1  -4    3.31    4.36
  11   1  -4    0.00    4.97
 -11   1   5    9.42    6.68
  11  -1  -5    6.39    4.61
  11   1  -5    6.32    4.63
 -11   1   6    1.69    5.84
  11  -1  -6    5.45    4.56
  11   1  -6    3.29    4.48
 -11   1   7   76.32   15.50
  11  -1  -7   39.91   12.21
  11   1  -7   76.79   14.03
 -11   1   8    2.79    5.47
  11  -1  -8    3.39    4.37
  11   1  -8    1.59    4.95
 -11   1   9   32.86    9.82
  11  -1  -9   33.54    9.35
  11   1  -9   10.99    7.39
 -11  -1   9   27.15    9.73
 -11   1  10    3.11    4.63
  11  -1 -10    2.98    5.11
  11   1 -10    1.08    5.24
 -11  -1  10   -1.12    4.81
 -11   1  11   13.69    7.73
  11  -1 -11   17.27    7.20
  11   1 -11   21.69    7.57
 -11  -1  11   11.64    7.43
 -11   1  12   -1.24    7.30
  11  -1 -12   -1.39    4.50
  11   1 -12    2.53    4.30
 -11  -1  12    6.68    5.30
 -11   1  13   52.22   13.50
  11  -1 -13   63.75   13.07
 -11  -1  13   30.82   11.91
 -11   1  14    1.56    5.78
  11  -1 -14   -1.76    4.11
  11   1 -14    0.73    5.54
 -11  -1  14   -0.68    6.30
  11  -1 -15   -0.00    5.13
  11   1 -15    0.47    5.22
 -11  -1  15    1.27    5.32
  11  -1 -16    0.83    4.05
  11   1 -16    1.24    5.65
 -11  -1  16    0.51    5.59
  11  -1 -17   15.38    7.23
  11   1 -17   26.34    8.76
 -11  -1  17   47.58   12.01
  11  -1 -18   -3.47    5.80
  11   1 -18    6.52    5.19
 -11  -1  18   -2.64    5.91
  11  -1 -19   17.81    7.62
  11   1 -19    6.98    5.44
 -11  -1  19    8.10    7.30
  11  -1 -20   -1.66    4.30
  11   1 -20   -0.81    5.10
 -11  -1  20   -1.01    6.35
  11  -1 -21    3.26    5.66
  11   1 -21   -0.79    4.22
  11  -1 -22   -0.92    5.83
  11   1 -22    1.75    4.62
  11  -1 -23   51.36   12.25
  11   1 -23   22.50    9.50
  11  -1 -24    1.14    3.98
  11   1 -24   -0.71    3.92
  11  -1 -25   11.06    6.10
  11   1 -25    7.53    6.39
  11  -1 -26   -2.41    6.29
  11   1 -26   -1.96    5.97
  11  -1 -27   17.37    8.84
  11   1 -27    4.48    7.42
  11  -1 -28    1.89    5.06
  11   1 -28   -0.83    5.31
  11  -1 -29   13.30    7.82
  11   1 -29    0.00    5.06
  11  -1 -30   -2.58    5.46
  11   1 -30   -0.97    6.07
 -11   2   1   25.95   10.48
  11  -2  -1   27.19    8.82
  11   2  -1   45.18    9.68
 -11  -2   1   39.06   10.89
 -11   2   2    0.41    5.66
  11  -2  -2    1.75    4.42
  11   2  -2    6.62    4.95
 -11  -2   2   -3.41    6.22
 -11   2   3   12.96    7.38
  11  -2  -3   22.38    7.07
  11   2  -3    5.42    6.00
 -11  -2   3    9.60    7.08
 -11   2   4    8.67    6.93
  11  -2  -4   10.61    6.31
  11   2  -4   13.75    6.06
 -11  -2   4    4.99    6.39
 -11   2   5   53.06   13.88
  11  -2  -5   69.67   14.04
  11   2  -5  104.22   15.66
 -11  -2   5   38.10   13.09
 -11   2   6   24.62   10.11
  11  -2  -6   47.42   10.87
  11   2  -6   25.40    8.70
 -11  -2   6   22.87    9.36
 -11   2   7   14.18    7.75
  11  -2  -7   25.28    8.21
  11   2  -7   14.13    6.02
 -11  -2   7   24.44    8.65
 -11   2   8   18.50    9.35
  11  -2  -8   17.77    7.37
  11   2  -8   14.30    7.24
 -11  -2   8   30.37    9.56
 -11   2   9   42.72   11.94
  11  -2  -9   31.13    9.39
  11   2  -9   45.96   11.05
 -11  -2   9   49.67   12.16
  11  -2 -10    1.46    4.19
  11   2 -10    8.91    6.53
 -11  -2  10    6.08    5.72
  11  -2 -11   34.49    9.61
  11   2 -11   40.79   10.40
 -11  -2  11   40.40   11.64
  11  -2 -12    3.78    5.98
  11   2 -12    1.48    4.63
 -11  -2  12    0.30    5.22
  11  -2 -13    0.52    3.81
  11   2 -13   -1.02    5.07
 -11  -2  13   -0.41    4.70
  11  -2 -14    1.96    5.19
  11   2 -14   14.12    6.46
 -11  -2  14    8.93    7.17
  11  -2 -15   34.93    9.62
  11   2 -15   24.09    8.57
 -11  -2  15   12.10    7.98
  11  -2 -16    4.82    4.83
  11   2 -16    0.25    4.10
 -11  -2  16    8.60    6.47
  11  -2 -17    8.91    6.58
  11   2 -17    6.68    5.21
 -11  -2  17   13.31    7.47
  11  -2 -18    2.04    4.83
  11   2 -18   -2.18    6.06
 -11  -2  18    0.30    6.42
  11  -2 -19   23.00    8.03
  11   2 -19   15.29    7.47
 -11  -2  19   16.32    9.09
  11  -2 -20    2.01    4.74
  11   2 -20    1.41    4.80
 -11  -2  20    1.83    6.28
  11  -2 -21   34.63    9.54
  11   2 -21   30.11    9.90
 -11  -2  21   20.33    9.67
  11  -2 -22    3.18    5.33
  11   2 -22    0.84    5.03
 -11  -2  22   -0.23    4.56
  11  -2 -23   -2.24    4.68
  11   2 -23    0.06    4.44
 -11  -2  23   -0.88    6.00
  11  -2 -24    2.78    5.19
  11   2 -24   -0.96    4.63
  11  -2 -25   15.78    8.29
  11   2 -25   11.59    8.00
  11  -2 -26    0.44    4.91
  11   2 -26   -2.27    5.52
  11  -2 -27   27.07    9.78
  11   2 -27   26.06    9.33
  11  -2 -28   -2.88    6.93
  11   2 -28   -0.24    4.52
  11  -2 -29   -3.02    5.60
  11   2 -29    0.46    7.66
  11  -2 -30   -0.58    5.87
  11   2 -30   -3.32    5.18
  11  -3  -1   13.88    6.29
  11   3  -1   11.34    5.72
 -11  -3   1   22.21    8.05
  11  -3  -2   17.21    7.13
  11   3  -2   17.01    7.21
 -11  -3   2   27.22    9.29
  11  -3  -3   77.88   14.80
  11   3  -3   67.51   14.34
 -11  -3   3   73.80   15.77
  11  -3  -4   16.26    6.77
  11   3  -4    6.17    5.76
 -11  -3   4   13.80    7.19
  11  -3  -5    8.89    5.34
  11   3  -5    7.33    5.28
 -11  -3   5    5.94    6.24
  11  -3  -6   22.58    7.75
  11   3  -6   13.52    6.64
 -11  -3   6   17.77    8.64
  11  -3  -7   54.79   12.87
  11   3  -7   78.90   14.32
 -11  -3   7   49.57   13.48
  11  -3  -8    6.68    5.57
  11   3  -8   -0.41    4.77
 -11  -3   8    6.08    5.66
  11  -3  -9   17.32    7.27
  11   3  -9   21.10    7.34
 -11  -3   9    6.98    6.48
  11  -3 -10    8.59    5.75
  11   3 -10    8.59    5.88
 -11  -3  10    4.45    6.09
  11  -3 -11   11.42    6.10
  11   3 -11    4.09    5.48
 -11  -3  11    7.16    6.01
  11  -3 -12    5.56    4.49
  11   3 -12   -0.38    3.65
 -11  -3  12    6.24    6.15
  11  -3 -13   37.75    9.58
  11   3 -13   18.55    7.23
 -11  -3  13   32.59   10.23
  11  -3 -14    7.11    5.14
  11   3 -14   -1.27    3.99
 -11  -3  14   -2.47    5.49
  11  -3 -15   14.98    6.12
  11   3 -15    3.16    5.58
 -11  -3  15    1.96    6.06
  11  -3 -16   -0.41    5.62
  11   3 -16   -1.70    5.01
 -11  -3  16    1.40    6.18
  11  -3 -17   15.81    7.53
  11   3 -17    6.28    6.16
 -11  -3  17   16.11    7.97
  11  -3 -18    9.12    6.36
  11   3 -18    6.16    6.36
 -11  -3  18    8.17    7.31
  11  -3 -19   19.53    8.13
  11   3 -19   23.54    8.72
 -11  -3  19   33.17   10.92
  11  -3 -20    7.44    6.18
  11   3 -20   -1.37    5.22
 -11  -3  20    2.95    5.45
  11  -3 -21   -2.34    5.86
  11   3 -21   -1.24    4.44
 -11  -3  21    0.33    5.62
  11  -3 -22    4.80    5.20
  11   3 -22   14.43    7.79
 -11  -3  22    6.64    7.27
  11  -3 -23   79.66   14.45
  11   3 -23   30.48   10.28
 -11  -3  23   33.54   11.99
  11  -3 -24    3.12    5.73
  11   3 -24    2.00    5.17
 -11  -3  24    6.21    5.95
  11  -3 -25    1.43    5.85
  11   3 -25    3.19    4.89
 -11  -3  25   -1.13    5.55
  11  -3 -26    3.59    4.65
  11   3 -26   -0.91    4.72
  11  -3 -27   19.03    8.43
  11   3 -27    9.60    7.31
  11  -3 -28    1.91    4.47
  11   3 -28    5.35    5.64
  11  -3 -29   11.91    6.79
  11   3 -29   10.04    7.08
  11  -3 -30   -2.04    5.67
  11   3 -30    6.38    6.85
  11  -4  -1   33.02    9.34
  11   4  -1   51.42   10.98
 -11  -4   1   35.55   11.17
  11  -4  -2    2.56    4.18
  11   4  -2    1.25    4.73
 -11  -4   2    0.23    5.78
  11  -4  -3    6.00    4.62
  11   4  -3    9.79    5.65
 -11  -4   3    2.43    5.69
  11  -4  -4    6.10    5.03
  11   4  -4    8.99    5.98
 -11  -4   4    2.40    6.06
  11  -4  -5   68.26   13.75
  11   4  -5   94.91   15.38
 -11  -4   5   40.95   13.19
  11  -4  -6    8.75    6.48
  11   4  -6   16.11    6.78
 -11  -4   6   32.46    9.19
  11  -4  -7   29.72    7.82
  11   4  -7   13.99    6.53
 -11  -4   7    9.06    6.50
  11  -4  -8    5.62    4.93
  11   4  -8    0.43    4.84
 -11  -4   8    8.91    6.05
  11  -4  -9   39.46   10.30
  11   4  -9   29.33    9.90
 -11  -4   9   61.92   13.24
  11  -4 -10    9.57    5.98
  11   4 -10   15.85    7.35
 -11  -4  10    9.51    7.18
  11  -4 -11   29.49    9.36
  11   4 -11   33.37    9.51
 -11  -4  11   22.37   10.05
  11  -4 -12    2.70    3.52
  11   4 -12    2.64    4.15
 -11  -4  12   -1.35    5.96
  11  -4 -13    0.51    4.23
  11   4 -13    1.96    5.22
 -11  -4  13   -0.07    4.89
  11  -4 -14    4.07    4.64
  11   4 -14   -0.84    5.20
 -11  -4  14   14.79    7.28
  11  -4 -15   19.66    8.30
  11   4 -15   16.68    7.41
 -11  -4  15   18.64    8.32
  11  -4 -16   12.30    6.45
  11   4 -16    7.76    6.40
 -11  -4  16   18.06    7.99
  11  -4 -17    1.03    4.77
  11   4 -17    1.06    4.66
 -11  -4  17    6.88    5.97
  11  -4 -18   -0.28    6.36
  11   4 -18   -0.00    3.65
 -11  -4  18   -0.21    5.56
  11  -4 -19    6.80    6.43
  11   4 -19   -2.78    5.84
 -11  -4  19   -0.68    5.02
  11  -4 -20   11.98    6.74
  11   4 -20    6.37    5.98
 -11  -4  20    5.08    7.33
  11  -4 -21   17.19    7.89
  11   4 -21   13.84    7.33
 -11  -4  21   17.03    8.43
  11  -4 -22    9.47    6.05
  11   4 -22   15.97    7.26
 -11  -4  22    7.64    7.66
  11  -4 -23   -1.17    4.47
  11   4 -23    0.54    4.90
 -11  -4  23    3.04    6.54
  11  -4 -24   -1.16    5.13
  11   4 -24    6.31    6.97
 -11  -4  24   -2.17    6.99
  11  -4 -25   28.31    9.40
  11   4 -25   25.68    9.52
 -11  -4  25   17.39   10.05
  11  -4 -26   10.56    6.72
  11   4 -26   12.58    7.62
 -11  -4  26    1.45    5.77
  11  -4 -27   10.59    7.69
  11   4 -27   10.12    7.46
 -11  -4  27    5.90    6.38
  11  -4 -28   -1.49    5.56
  11   4 -28    4.77    6.34
  11  -4 -29    6.24    6.53
  11   4 -29    0.53    5.80
  11  -4 -30    2.75    5.35
  11  -5  -1    5.55    4.60
  11   5  -1    1.94    3.90
 -11  -5   1    0.08    5.41
  11  -5  -2   59.37   12.13
  11   5  -2   43.01   11.26
 -11  -5   2   60.49   13.24
  11  -5  -3   54.26   12.20
  11   5  -3   62.05   12.97
 -11  -5   3   57.74   14.09
  11  -5  -4    5.16    4.62
  11   5  -4   -0.02    3.76
 -11  -5   4   11.16    5.82
  11  -5  -5    2.55    4.52
  11   5  -5    1.62    4.48
 -11  -5   5    6.78    6.19
  11  -5  -6    7.92    5.33
  11   5  -6   13.23    6.38
 -11  -5   6   10.08    7.50
  11  -5  -7   35.99    9.47
  11   5  -7   22.98    8.63
 -11  -5   7   32.95    9.62
  11  -5  -8   10.43    6.58
  11   5  -8   11.43    6.15
 -11  -5   8   20.65    7.62
  11  -5  -9   26.41    8.67
  11   5  -9   18.22    7.86
 -11  -5   9   28.31    9.40
  11  -5 -10   -1.37    4.38
  11   5 -10    1.46    4.60
 -11  -5  10    1.40    4.83
  11  -5 -11    1.93    5.42
  11   5 -11    9.95    5.85
 -11  -5  11    7.51    6.17
  11  -5 -12   28.19    8.61
  11   5 -12   30.19    8.78
 -11  -5  12   15.40    8.88
  11  -5 -13   42.48   10.78
  11   5 -13   35.62   10.15
 -11  -5  13   28.42   10.48
  11  -5 -14    9.26    6.10
  11   5 -14    2.85    4.70
 -11  -5  14   -2.29    6.18
  11  -5 -15   -1.40    5.00
  11   5 -15   -0.79    4.61
 -11  -5  15   -0.59    5.29
  11  -5 -16   -2.05    4.33
  11   5 -16    0.49    4.73
 -11  -5  16   -0.16    5.04
  11  -5 -17    2.58    5.41
  11   5 -17   -1.37    4.63
 -11  -5  17    5.21    6.14
  11  -5 -18   18.25    7.91
 -11  -5  18   22.41    8.69
  11  -5 -19   38.09    9.74
  11   5 -19   23.20    8.68
 -11  -5  19   12.09    8.18
  11  -5 -20   -2.93    5.11
  11   5 -20   -1.85    5.93
 -11  -5  20   -0.28    4.43
  11  -5 -21    3.69    5.34
  11   5 -21   -1.35    5.86
 -11  -5  21   -1.91    5.79
  11  -5 -22    7.86    5.82
  11   5 -22   13.36    7.77
 -11  -5  22   -0.17    7.27
  11  -5 -23   23.23    9.24
  11   5 -23   18.31    8.49
 -11  -5  23   25.56   10.20
  11  -5 -24   -0.66    4.70
  11   5 -24    2.48    6.35
 -11  -5  24    0.57    5.92
  11  -5 -25    1.07    5.54
  11   5 -25    0.04    5.17
 -11  -5  25   -2.19    6.06
  11  -5 -26   -0.33    3.96
  11   5 -26   -1.30    5.57
 -11  -5  26    4.01    7.12
  11  -5 -27    3.87    5.51
  11   5 -27   14.78    7.76
 -11  -5  27    2.43    7.09
  11  -5 -28   13.60    7.46
  11   5 -28   18.22    7.99
 -11  -5  28   14.36    9.12
  11  -5 -29    0.44    5.10
  11   5 -29   -2.31    7.22
 -11  -5  29    1.77    8.09
  11  -6  -1   19.72    7.41
  11   6  -1   18.90    7.30
 -11  -6   1   14.12    8.15
  11  -6  -2    3.81    4.05
  11   6  -2    0.52    3.98
 -11  -6   2    4.66    5.62
  11  -6  -3    1.82    5.05
  11   6  -3    2.79    4.63
 -11  -6   3    4.91    5.35
  11  -6  -4   42.57    9.78
  11   6  -4   30.28    9.19
 -11  -6   4   33.34   11.11
  11  -6  -5   17.12    7.73
  11   6  -5   35.92    9.12
 -11  -6   5   36.85    9.74
  11  -6  -6   21.18    7.85
  11   6  -6   23.70    7.57
 -11  -6   6   13.16    7.58
  11  -6  -7    5.78    5.77
  11   6  -7   11.67    5.79
 -11  -6   7    2.19    6.09
  11  -6  -8   11.13    6.49
  11   6  -8    8.66    5.27
 -11  -6   8    3.44    5.66
  11  -6  -9   17.84    6.98
  11   6  -9    9.57    6.07
 -11  -6   9    4.28    5.96
  11  -6 -10   16.84    7.60
  11   6 -10   32.55    9.46
 -11  -6  10   34.44    9.94
  11  -6 -11   13.07    6.04
  11   6 -11   10.30    6.30
 -11  -6  11    8.47    7.80
  11  -6 -12   12.09    6.57
  11   6 -12    7.72    5.76
 -11  -6  12    1.32    5.72
  11  -6 -13    3.08    4.30
  11   6 -13   10.39    6.57
 -11  -6  13    4.17    5.97
  11  -6 -14    9.33    6.06
  11   6 -14   18.54    7.63
 -11  -6  14    9.97    6.98
  11  -6 -15   18.16    7.26
  11   6 -15   18.11    7.59
 -11  -6  15   13.12    6.97
  11  -6 -16   15.43    7.51
  11   6 -16   11.19    7.13
 -11  -6  16   36.92   10.57
  11  -6 -17    7.71    6.47
  11   6 -17    0.52    4.75
 -11  -6  17    0.36    5.59
  11  -6 -18    9.18    6.54
  11   6 -18    1.32    4.10
 -11  -6  18    0.90    5.11
  11  -6 -19   11.31    6.83
  11   6 -19    5.81    7.08
 -11  -6  19   16.45    8.37
  11  -6 -20   13.51    6.85
  11   6 -20   -1.97    5.07
 -11  -6  20    3.16    6.05
  11  -6 -21   10.44    6.85
  11   6 -21   18.99    8.11
 -11  -6  21    9.67    7.30
  11  -6 -22   -2.23    5.55
  11   6 -22   -1.17    4.52
 -11  -6  22    2.84    6.86
  11  -6 -23    1.59    5.11
  11   6 -23   10.26    6.53
 -11  -6  23    0.76    6.06
  11  -6 -24    0.87    4.40
  11   6 -24   -0.32    5.13
 -11  -6  24    1.34    5.95
  11  -6 -25    4.14    5.97
  11   6 -25   -2.21    5.24
 -11  -6  25    1.14    6.25
  11  -6 -26    8.01    6.52
  11   6 -26   14.85    7.30
 -11  -6  26    2.42    6.33
  11  -6 -27    7.10    5.61
  11   6 -27   -3.89    6.70
 -11  -6  27    7.48    7.79
  11  -6 -28   -2.79    6.07
  11   6 -28    1.39    4.91
 -11  -6  28   -2.05    6.10
  11  -6 -29    2.20    5.09
  11   6 -29    2.57    6.23
 -11  -6  29    0.87    5.66
 -11  -6  30    0.17    5.66
 -11  -6  31    0.83    6.25
  11  -7  -1    6.75    5.63
  11   7  -1   24.86    7.42
 -11  -7   1   19.45    7.54
  11  -7  -2   24.16    7.92
  11   7  -2   31.20    8.50
 -11  -7   2   28.16    9.38
  11  -7  -3    5.44    4.70
  11   7  -3   -0.65    4.11
 -11  -7   3    0.70    4.37
  11  -7  -4   17.84    6.70
  11   7  -4   12.05    6.52
 -11  -7   4   21.92    7.92
  11  -7  -5    0.65    4.81
  11   7  -5    6.51    4.51
 -11  -7   5    2.75    5.00
  11  -7  -6   21.80    6.97
  11   7  -6    4.19    5.38
 -11  -7   6   15.10    7.54
  11  -7  -7    0.64    4.59
  11   7  -7    4.59    4.50
 -11  -7   7    2.93    5.46
  11  -7  -8   62.70   12.30
  11   7  -8   46.40   10.91
 -11  -7   8   25.84   10.45
  11  -7  -9   16.43    7.82
  11   7  -9   48.59   11.11
 -11  -7   9   49.97   11.10
  11  -7 -10    0.47    4.59
  11   7 -10   -0.97    4.89
 -11  -7  10    2.73    5.85
  11  -7 -11    1.29    4.65
  11   7 -11    4.91    4.99
 -11  -7  11   -1.48    4.85
  11  -7 -12   19.83    8.20
  11   7 -12   19.71    7.72
 -11  -7  12   17.55    8.53
  11  -7 -13   12.58    6.35
  11   7 -13   16.68    6.70
 -11  -7  13    3.53    6.93
  11  -7 -14    2.14    4.93
  11   7 -14   10.45    6.06
 -11  -7  14    8.34    6.78
  11  -7 -15    7.98    5.57
  11   7 -15    5.71    5.62
 -11  -7  15    3.72    5.24
  11  -7 -16   -0.21    4.36
  11   7 -16    1.71    4.24
 -11  -7  16   -2.42    6.16
  11  -7 -17   11.41    6.19
  11   7 -17    5.55    5.58
 -11  -7  17    0.58    6.68
  11  -7 -18   22.24    7.97
  11   7 -18   11.93    6.80
 -11  -7  18   13.39    7.95
  11  -7 -19    4.05    5.67
  11   7 -19    3.63    5.98
 -11  -7  19   -2.04    5.67
  11  -7 -20   -3.11    5.75
  11   7 -20    3.02    5.77
 -11  -7  20   -0.48    5.07
  11  -7 -21   -1.65    4.99
  11   7 -21    4.07    6.19
 -11  -7  21    5.26    5.81
  11  -7 -22   14.14    7.15
  11   7 -22    7.19    6.09
 -11  -7  22    6.33    7.94
  11  -7 -23    2.46    4.87
  11   7 -23    0.80    4.88
 -11  -7  23    3.03    6.05
  11  -7 -24   -1.12    6.05
  11   7 -24    8.96    6.71
 -11  -7  24    5.74    7.50
  11  -7 -25    0.68    5.42
  11   7 -25    1.02    4.94
 -11  -7  25    0.15    5.82
  11  -7 -26    2.35    5.31
  11   7 -26    1.30    5.24
 -11  -7  26   -0.61    6.48
  11  -7 -27   -0.40    5.31
  11   7 -27   -0.23    5.18
 -11  -7  27   -0.59    6.00
  11  -7 -28    2.35    5.38
  11   7 -28   18.86    8.93
 -11  -7  28    1.09    6.07
  11  -7 -29    2.71    5.88
  11   7 -29    2.05    6.06
 -11  -7  29    5.65    7.38
 -11  -7  30    5.34    6.96
  11  -8  -1   -0.23    4.15
  11   8  -1    1.68    3.72
 -11  -8   1    0.50    5.05
  11  -8  -2    6.40    5.27
  11   8  -2   13.10    6.40
 -11  -8   2   12.94    6.47
  11  -8  -3   -0.87    4.61
  11   8  -3    5.11    4.19
 -11  -8   3    3.68    5.82
  11  -8  -4   22.01    8.21
  11   8  -4   46.92   10.14
 -11  -8   4   27.98   10.10
  11  -8  -5    3.25    4.08
  11   8  -5    0.09    3.92
 -11  -8   5    4.15    4.92
  11  -8  -6   40.76    9.54
  11   8  -6   49.58   10.04
 -11  -8   6    9.89    6.91
  11  -8  -7    3.00    4.53
  11   8  -7    3.82    4.23
 -11  -8   7    1.01    5.20
  11  -8  -8    7.49    5.54
  11   8  -8   10.83    5.71
 -11  -8   8    3.12    5.08
  11  -8  -9    6.78    5.06
  11   8  -9    0.04    4.27
 -11  -8   9    1.76    6.08
  11  -8 -10   23.00    8.29
  11   8 -10   24.66    8.14
 -11  -8  10   32.24    9.24
  11  -8 -11    2.05    4.84
  11   8 -11   -0.72    4.18
 -11  -8  11    1.65    4.58
  11  -8 -12   -2.06    4.64
  11   8 -12   -2.52    5.68
 -11  -8  12    0.73    4.85
  11  -8 -13   -0.43    5.14
  11   8 -13    2.48    4.99
 -11  -8  13    2.56    5.07
  11  -8 -14    0.01    3.28
  11   8 -14    1.43    4.16
 -11  -8  14    4.35    5.74
  11  -8 -15   19.29    7.70
  11   8 -15   27.70    8.53
 -11  -8  15    9.44    7.29
  11  -8 -16   33.21    9.15
  11   8 -16   11.17    6.54
 -11  -8  16   22.62    8.66
  11  -8 -17    1.69    4.76
  11   8 -17    2.88    6.03
 -11  -8  17    6.82    6.36
  11  -8 -18    0.37    4.19
  11   8 -18   -3.14    6.38
 -11  -8  18   -1.49    5.26
  11  -8 -19    0.20    4.12
  11   8 -19    5.31    5.65
 -11  -8  19   -2.50    5.46
  11  -8 -20   10.20    6.42
  11   8 -20    8.99    7.17
 -11  -8  20   17.71    8.53
  11  -8 -21    5.36    5.27
  11   8 -21   -3.11    6.05
 -11  -8  21    0.88    4.71
  11  -8 -22   15.50    7.48
  11   8 -22   16.35    8.27
 -11  -8  22   19.85    9.00
  11  -8 -23   -2.08    5.90
  11   8 -23    2.67    5.04
 -11  -8  23   -1.98    6.45
  11  -8 -24   -2.14    5.31
  11   8 -24   -0.10    5.42
 -11  -8  24    1.48    5.73
  11  -8 -25    0.10    3.68
  11   8 -25   -0.96    4.68
 -11  -8  25   -0.57    5.40
  11  -8 -26   21.85    8.17
  11   8 -26    2.50    5.70
 -11  -8  26    3.06    6.62
  11  -8 -27   -0.35    4.79
  11   8 -27    1.55    5.72
 -11  -8  27   -0.69    6.11
  11  -8 -28    4.78    5.28
  11   8 -28   -1.23    4.98
 -11  -8  28    3.68    5.77
  11  -8 -29   -2.12    4.96
  11  -9  -1    4.04    4.49
  11   9  -1   -1.35    5.30
 -11  -9   1   -1.45    5.27
  11  -9  -2   39.52    9.81
  11   9  -2   42.44   10.12
 -11  -9   2   26.13   10.03
  11  -9  -3   -0.96    3.81
  11   9  -3   -1.76    4.63
 -11  -9   3    0.36    4.19
  11  -9  -4    8.77    6.49
  11   9  -4   26.82    7.74
 -11  -9   4   23.09    8.39
  11  -9  -5   -0.55    4.61
  11   9  -5    3.30    4.33
 -11  -9   5    2.05    5.78
  11  -9  -6    5.46    4.46
  11   9  -6    6.26    4.89
 -11  -9   6    7.22    6.01
  11  -9  -7    1.77    4.89
  11   9  -7    8.51    5.54
 -11  -9   7   -2.54    5.05
  11  -9  -8   43.34   10.05
  11   9  -8   23.03    8.67
 -11  -9   8   28.77   10.06
  11  -9  -9    4.03    4.46
  11   9  -9    4.14    5.05
 -11  -9   9   -0.13    4.49
  11  -9 -10   -3.36    5.02
  11   9 -10    2.15    4.02
 -11  -9  10    0.88    4.73
  11  -9 -11   -0.07    4.51
  11   9 -11    1.01    4.13
 -11  -9  11   -0.04    4.52
  11  -9 -12   13.70    7.70
  11   9 -12   17.22    7.57
 -11  -9  12   19.90    7.54
  11  -9 -13   -1.00    4.32
  11   9 -13    2.61    5.55
 -11  -9  13   -0.00    4.55
  11  -9 -14   12.35    6.62
  11   9 -14    1.60    4.07
 -11  -9  14   13.86    6.79
  11  -9 -15    2.94    5.21
  11   9 -15    1.98    5.00
 -11  -9  15    3.03    5.60
  11  -9 -16   -0.25    4.28
  11   9 -16    0.21    4.96
 -11  -9  16   -2.32    6.11
  11  -9 -17    0.56    4.74
  11   9 -17   -3.09    6.28
 -11  -9  17    3.31    7.19
  11  -9 -18   19.63    7.71
  11   9 -18   18.41    7.57
 -11  -9  18   12.24    7.90
  11  -9 -19    0.27    4.72
  11   9 -19    2.40    5.83
 -11  -9  19    5.86    6.83
  11  -9 -20    1.96    5.93
  11   9 -20    7.76    7.23
 -11  -9  20    3.24    5.37
  11  -9 -21    2.86    5.50
  11   9 -21    1.59    4.74
 -11  -9  21   -2.67    6.29
  11  -9 -22   11.17    6.85
  11   9 -22    1.59    5.10
 -11  -9  22    5.32    6.33
  11  -9 -23    1.41    5.12
  11   9 -23    1.69    4.96
 -11  -9  23    0.36    5.56
  11  -9 -24   13.42    8.07
  11   9 -24    3.76    5.72
 -11  -9  24    4.76    5.82
  11  -9 -25   -1.64    5.26
  11   9 -25    2.18    5.52
  11  -9 -26    3.08    5.55
  11   9 -26    7.59    5.86
  11  -9 -27   -0.35    4.60
  11   9 -27   -4.12    6.68
  11  -9 -28   -0.02    4.68
  11   9 -28    6.62    6.37
  11 -10  -1    0.43    4.62
 -11 -10   1   -3.08    5.67
  11 -10  -2    7.26    6.10
 -11 -10   2   -2.46    6.04
  11 -10  -3    0.34    3.78
 -11 -10   3   -0.72    4.34
  11 -10  -4    5.03    5.21
 -11 -10   4   13.13    6.54
  11 -10  -5    2.28    4.18
 -11 -10   5    0.67    4.71
  11 -10  -6   19.42    7.15
 -11 -10   6   11.94    7.17
  11 -10  -7    3.37    5.48
 -11 -10   7   -3.11    5.47
  11 -10  -8    7.16    5.80
 -11 -10   8   11.41    6.73
  11 -10  -9   -3.46    5.83
 -11 -10   9    0.43    3.98
  11 -10 -10   20.14    7.44
 -11 -10  10   -2.61    5.26
  11 -10 -11    0.30    4.43
 -11 -10  11    2.00    6.27
  11 -10 -12   -1.51    4.50
 -11 -10  12    1.36    5.09
  11 -10 -13    3.57    4.97
 -11 -10  13   -1.15    5.27
  11 -10 -14   11.43    6.09
 -11 -10  14    1.38    7.06
  11 -10 -15   -0.05    3.88
 -11 -10  15   -0.00    4.52
  11 -10 -16   15.03    7.88
 -11 -10  16   15.88    7.57
  11 -10 -17   -2.31    6.18
 -11 -10  17   -0.57    4.57
  11 -10 -18    1.79    5.85
 -11 -10  18    1.10    4.91
  11 -10 -19   -2.80    5.25
 -11 -10  19   -0.08    5.51
  11 -10 -20   13.04    7.53
 -11 -10  20    6.78    7.00
  11 -10 -21   -2.37    4.71
 -11 -10  21    4.08    5.86
  11 -11  -1   -0.11    3.08
 -11 -11   1   -1.76    5.03
  11 -11  -2   15.32    6.56
 -11 -11   2   13.34    6.78
  11 -11  -3    0.69    3.87
 -11 -11   3   -1.13    3.85
  11 -11  -4    3.35    5.77
 -11 -11   4    4.61    4.65
  11 -11  -5   -0.52    3.72
 -11 -11   5    4.21    6.48
  11 -11  -6    2.86    4.50
 -11 -11   6    6.19    6.09
 -11 -11   7   -0.86    5.24
 -11 -11   8   28.06    9.05
 -11 -11   9    4.93    5.78
 -11 -11  10    0.53    5.57
 -11 -11  11    2.47    5.66
 -11 -11  12   15.37    6.87
 -11 -11  13    5.63    5.23
 -11 -11  14    2.59    5.87
 -11 -11  15   -0.83    5.35
 -11 -11  16   -0.93    6.14
 -11 -11  17    1.76    5.02
 -11 -12   1    3.96    5.74
 -11 -12   2    6.44    5.68
 -11 -12   3    2.00    4.82
 -11 -12   4   12.64    6.56
 -11 -12   5   -0.45    3.94
 -11 -12   6    4.09    5.12
 -11 -12   7   -0.58    3.40
 -11 -12   8   -1.34    5.45
 -11 -12   9   -1.56    4.53
 -11 -12  10    3.87    5.43
 -11 -12  11   -0.26    5.53
 -11 -12  12    5.41    5.54
 -10   0   1    1.80    5.69
  10   0  -1   -0.15    4.18
 -10   0   2   23.16    8.67
  10   0  -2   21.48    6.82
 -10   0   3    0.52    5.05
  10   0  -3    1.96    4.31
 -10   0   4  149.19   25.59
  10   0  -4  148.41   24.33
 -10   0   5   -1.36    5.41
  10   0  -5    1.03    4.09
 -10   0   6   34.82   10.54
  10   0  -6   44.23   10.60
 -10   0   7    1.14    4.57
  10   0  -7    0.44    4.60
 -10   0   8   23.21    9.18
  10   0  -8   17.07    7.20
 -10   0   9    3.46    6.02
  10   0  -9    2.23    4.21
 -10   0  10  189.01   30.36
  10   0 -10  178.44   28.97
 -10   0  11   -1.05    5.76
  10   0 -11   -1.64    4.82
 -10   0  12   -0.92    5.29
  10   0 -12    0.15    4.70
 -10   0  13   -1.35    4.76
  10   0 -13   -0.56    4.23
 -10   0  14   29.74   10.03
  10   0 -14   27.35    8.30
 -10   0  15    0.21    4.64
  10   0 -15    0.22    3.08
  10   0 -16   48.35   11.88
  10   0 -17    1.16    4.24
  10   0 -18   24.85    8.69
  10   0 -19   -0.78    5.90
  10   0 -20   70.60   15.20
  10   0 -21   -1.46    5.03
  10   0 -22   -3.49    5.61
  10   0 -23   -1.20    5.79
  10   0 -24    4.07    6.74
  10   0 -25   -0.26    4.08
  10   0 -26   35.67   10.86
  10   0 -27    1.33    5.18
  10   0 -28   11.89    7.31
  10   0 -29    8.85    6.65
  10   0 -30   10.85    7.06
  10   0 -31   -0.79    5.38
  10   0 -32   11.32    6.90
 -10   1   1    0.68    5.47
  10  -1  -1    1.85    4.16
  10   1  -1   -2.90    4.20
 -10  -1   1   -2.42    4.88
 -10   1   2  141.95   27.43
  10  -1  -2  182.14   26.98
  10   1  -2  176.95   26.81
 -10  -1   2  181.88   28.59
 -10   1   3   12.02    6.83
  10  -1  -3   17.66    6.68
  10   1  -3    5.76    5.19
 -10  -1   3    8.44    6.63
 -10   1   4    3.60    5.71
  10  -1  -4    9.40    4.63
  10   1  -4    2.47    3.76
 -10  -1   4    2.63    5.52
 -10   1   5   21.71    8.02
  10  -1  -5   15.36    7.17
  10   1  -5   15.43    6.26
 -10  -1   5   16.10    7.50
 -10   1   6   74.47   16.87
  10  -1  -6  130.81   18.24
  10   1  -6   74.88   15.97
 -10  -1   6   88.05   17.43
 -10   1   7    1.28    5.18
  10  -1  -7    2.00    4.11
  10   1  -7   11.92    5.64
 -10  -1   7    4.13    5.90
 -10   1   8   93.64   18.70
  10  -1  -8   96.25   17.44
  10   1  -8   92.60   17.32
 -10   1   9   -1.50    4.93
  10  -1  -9    2.74    4.99
  10   1  -9   -2.17    4.03
 -10   1  10    2.93    5.25
  10  -1 -10   -0.35    5.00
  10   1 -10    0.01    4.16
 -10   1  11   -0.30    5.42
  10  -1 -11   11.76    5.77
  10   1 -11    9.04    5.79
 -10   1  12   99.89   20.96
  10  -1 -12  124.38   20.63
  10   1 -12  118.00   20.49
 -10   1  13    8.84    6.61
  10  -1 -13    4.65    4.06
  10   1 -13   -0.66    4.55
 -10   1  14   10.26    7.35
  10  -1 -14   19.35    7.66
  10   1 -14   15.31    6.50
 -10   1  15   -2.67    5.73
  10  -1 -15   -1.11    4.87
  10   1 -15   -0.34    3.48
 -10   1  16   22.75    9.49
  10  -1 -16   34.53    9.62
  10   1 -16   38.43    9.91
 -10   1  17   -2.03    6.16
  10  -1 -17   -0.01    4.93
  10   1 -17    2.03    5.34
  10  -1 -18   39.87   10.66
  10   1 -18   35.21    9.97
 -10  -1  18   29.88   11.27
  10  -1 -19    2.39    4.51
  10   1 -19    1.06    4.93
 -10  -1  19    5.37    6.01
  10  -1 -20   -0.04    5.30
  10   1 -20    3.36    4.05
 -10  -1  20   -2.90    6.42
  10  -1 -21    2.09    5.03
  10   1 -21    4.49    6.53
 -10  -1  21   -3.68    6.65
  10  -1 -22   83.37   17.12
  10   1 -22  102.01   18.30
 -10  -1  22   57.78   16.41
  10  -1 -23    0.21    5.19
  10   1 -23   -2.97    6.32
 -10  -1  23   -2.77    7.17
  10  -1 -24    0.69    5.04
  10   1 -24    6.40    5.72
  10  -1 -25   -1.07    5.32
  10   1 -25    3.63    5.35
  10  -1 -26    0.89    4.92
  10   1 -26    5.40    5.62
  10  -1 -27   -0.31    5.58
  10   1 -27    2.50    5.41
  10  -1 -28   26.71    8.69
  10   1 -28    0.17    6.47
  10  -1 -29    3.67    5.96
  10   1 -29   -2.40    6.54
  10  -1 -30    0.98    5.03
  10   1 -30    0.84    5.79
  10  -1 -31   -0.20    5.28
  10   1 -31    0.55    5.18
  10  -1 -32   17.61    8.29
  10   1 -32   10.19    6.91
 -10   2   1   -0.98    5.05
  10  -2  -1    2.67    4.75
  10   2  -1   -1.21    3.65
 -10   2   2    8.15    6.56
  10  -2  -2   -2.27    4.94
  10   2  -2   12.44    5.59
 -10   2   3    4.91    5.45
  10  -2  -3   -3.83    5.05
  10   2  -3   -2.00    3.95
 -10   2   4  172.75   30.45
  10  -2  -4  181.96   29.25
  10   2  -4  214.67   29.91
 -10   2   5   58.33   13.60
  10  -2  -5   60.73   12.38
  10   2  -5   51.24   11.92
 -10   2   6   36.56   11.28
  10  -2  -6   65.49   12.77
  10   2  -6   56.50   11.96
 -10   2   7   10.04    7.28
  10  -2  -7    1.73    4.38
  10   2  -7    7.24    5.29
 -10   2   8   16.81    7.92
  10  -2  -8   16.91    6.61
  10   2  -8   11.08    6.08
 -10   2   9    3.71    5.65
  10  -2  -9    8.48    4.96
  10   2  -9   10.83    5.49
 -10   2  10   86.15   18.49
  10  -2 -10  116.70   18.64
  10   2 -10   89.83   17.55
 -10   2  11   12.09    7.53
  10  -2 -11   17.29    6.89
  10   2 -11    7.21    5.49
 -10   2  12    0.52    5.39
  10  -2 -12    5.14    5.35
  10   2 -12    1.20    3.76
 -10  -2  12   -4.00    6.16
 -10   2  13   -1.66    5.23
  10  -2 -13   -2.20    4.64
  10   2 -13    2.13    4.16
 -10  -2  13    0.19    5.49
 -10   2  14   26.27    9.90
  10  -2 -14   44.96   10.33
  10   2 -14   38.63    9.61
 -10  -2  14   14.17    8.10
  10  -2 -15   32.04    8.87
  10   2 -15   12.55    7.43
 -10  -2  15   27.75    9.88
  10  -2 -16   37.58    9.56
  10   2 -16   15.00    7.42
 -10  -2  16   22.73    9.23
  10  -2 -17    0.58    4.92
  10   2 -17   -1.79    4.00
 -10  -2  17    3.74    5.91
  10  -2 -18   -0.84    5.22
  10   2 -18    9.41    5.88
 -10  -2  18    9.17    7.27
  10  -2 -19    5.12    6.30
  10   2 -19    6.59    6.45
 -10  -2  19    8.60    6.82
  10  -2 -20   34.35   10.64
  10   2 -20   36.58   10.42
 -10  -2  20   76.25   15.54
  10  -2 -21    0.97    4.60
  10   2 -21   -0.38    5.51
 -10  -2  21    8.51    6.46
  10  -2 -22    6.70    5.35
  10   2 -22    5.66    6.32
 -10  -2  22    3.41    5.15
  10  -2 -23   -1.38    4.74
  10   2 -23   -1.72    4.03
 -10  -2  23   -0.51    7.49
  10  -2 -24   24.98    9.26
  10   2 -24   25.06    9.53
 -10  -2  24   16.99    8.87
  10  -2 -25    6.47    6.02
  10   2 -25    6.19    5.38
 -10  -2  25   -0.10    7.09
  10  -2 -26   23.25    8.61
  10   2 -26   17.22    7.87
  10  -2 -27   -1.12    5.82
  10   2 -27    1.43    6.03
  10  -2 -28    4.53    7.57
  10   2 -28    3.00    5.10
  10  -2 -29   -1.06    5.15
  10   2 -29    2.88    4.52
  10  -2 -30    2.03    5.85
  10   2 -30    7.92    7.06
  10  -2 -31    0.53    5.07
  10   2 -31    2.32    5.49
  10  -2 -32    0.06    4.69
  10   2 -32   -2.53    6.24
 -10   3   1    8.30    7.24
  10  -3  -1    7.41    5.72
  10   3  -1   10.17    5.45
 -10  -3   1   18.45    8.04
 -10   3   2  114.35   21.15
  10  -3  -2  111.54   19.31
  10   3  -2  117.22   19.62
 -10  -3   2  110.43   20.50
 -10   3   3   56.57   13.37
  10  -3  -3   52.18   11.60
  10   3  -3   63.99   12.27
 -10  -3   3   52.86   13.08
 -10   3   4    3.68    5.34
  10  -3  -4    0.02    4.10
  10   3  -4    1.11    4.30
 -10  -3   4    0.29    5.46
 -10   3   5    8.03    6.11
  10  -3  -5   14.68    6.26
  10   3  -5   11.27    6.14
 -10  -3   5   24.52    8.32
 -10   3   6   21.80    8.58
  10  -3  -6    5.95    6.69
  10   3  -6   50.65   10.06
 -10  -3   6   46.81   10.85
 -10   3   7   10.62    7.33
  10  -3  -7   31.60    8.39
  10   3  -7   14.26    6.49
 -10  -3   7   15.50    7.18
 -10   3   8   61.21   15.42
  10  -3  -8   67.23   14.75
  10   3  -8  105.44   16.29
 -10  -3   8   77.84   16.18
 -10   3   9   10.96    7.09
  10  -3  -9    9.76    6.29
  10   3  -9   13.37    6.13
 -10  -3   9   12.92    6.80
  10  -3 -10    1.24    4.52
  10   3 -10    0.19    4.34
 -10  -3  10    1.68    5.22
  10  -3 -11    7.56    6.25
  10   3 -11   13.34    6.53
 -10  -3  11    9.71    6.35
  10  -3 -12   40.90   10.52
  10   3 -12   26.47    9.30
 -10  -3  12   85.88   14.46
  10  -3 -13    4.67    4.46
  10   3 -13    0.76    5.14
 -10  -3  13    2.10    5.44
  10  -3 -14    2.68    5.00
  10   3 -14    9.64    5.58
 -10  -3  14    5.08    5.73
  10  -3 -15   -3.00    5.60
  10   3 -15    5.40    5.32
 -10  -3  15    8.74    6.52
  10  -3 -16   38.67   10.02
  10   3 -16   17.96    7.60
 -10  -3  16   22.82    9.29
  10  -3 -17   30.65    8.99
  10   3 -17   26.02    8.46
 -10  -3  17   21.34    8.64
  10  -3 -18   29.22    9.08
  10   3 -18   36.51   10.45
 -10  -3  18   18.06    8.67
  10  -3 -19   -1.13    4.89
  10   3 -19    7.13    5.81
 -10  -3  19   12.91    7.89
  10  -3 -20   -2.04    5.33
  10   3 -20   -0.18    5.00
 -10  -3  20   -0.69    4.39
  10  -3 -21    9.93    7.92
  10   3 -21    6.68    5.40
 -10  -3  21   13.88    8.80
  10  -3 -22   68.49   14.25
  10   3 -22   57.58   13.76
 -10  -3  22   42.31   13.63
  10  -3 -23    2.17    5.29
  10   3 -23    2.10    6.68
 -10  -3  23    6.53    6.20
  10  -3 -24   -1.52    5.14
  10   3 -24    2.31    5.30
 -10  -3  24   -2.80    6.18
  10  -3 -25   -0.01    4.60
  10   3 -25    5.14    6.11
 -10  -3  25    3.43    6.99
  10  -3 -26    7.85    6.83
  10   3 -26    8.67    7.09
 -10  -3  26   14.94    8.01
  10  -3 -27   20.07    8.76
  10   3 -27   18.08    8.08
 -10  -3  27   13.55    9.54
  10  -3 -28   16.06    7.50
  10   3 -28    0.63    4.95
  10  -3 -29    3.42    5.47
  10   3 -29    1.15    5.29
  10  -3 -30    1.50    5.49
  10   3 -30   -0.32    5.16
  10  -3 -31   -2.46    5.58
  10   3 -31   -2.48    6.63
  10  -3 -32   17.15    7.30
  10   3 -32    4.77    7.12
  10  -4  -1    3.04    4.02
  10   4  -1    1.69    3.94
 -10  -4   1   -1.27    5.63
  10  -4  -2   -1.32    4.15
  10   4  -2    3.62    4.60
 -10  -4   2    1.97    4.53
  10  -4  -3   17.74    6.69
  10   4  -3   15.40    7.09
 -10  -4   3   16.98    7.97
  10  -4  -4  105.86   17.86
  10   4  -4  104.77   17.80
 -10  -4   4   80.48   17.81
  10  -4  -5   65.16   12.55
  10   4  -5   45.30   11.05
 -10  -4   5   42.13   12.00
  10   4  -6   59.80   12.57
 -10  -4   6   53.01   12.94
  10  -4  -7   -0.63    4.57
  10   4  -7   -2.22    4.33
 -10  -4   7   -2.52    4.69
  10  -4  -8   83.97   15.67
  10   4  -8   86.90   15.76
 -10  -4   8   68.68   15.49
  10  -4  -9   15.18    7.35
  10   4  -9   22.10    7.23
 -10  -4   9    9.32    7.85
  10  -4 -10   21.79    8.72
  10   4 -10   34.18    8.73
 -10  -4  10   26.56    9.11
  10  -4 -11   10.13    6.54
  10   4 -11   15.43    6.73
 -10  -4  11   16.46    7.53
  10  -4 -12    2.97    4.88
  10   4 -12    0.86    5.14
 -10  -4  12    0.90    5.42
  10  -4 -13    2.41    4.51
  10   4 -13   -3.79    4.35
 -10  -4  13    2.69    5.08
  10  -4 -14   30.78    8.74
  10   4 -14   20.88    8.29
 -10  -4  14   16.25    8.37
  10  -4 -15   11.83    6.63
  10   4 -15   18.49    6.97
 -10  -4  15    5.17    7.29
  10  -4 -16    8.35    5.96
  10   4 -16    8.74    6.00
 -10  -4  16    9.63    7.38
  10  -4 -17    0.04    5.01
  10   4 -17    1.49    4.41
 -10  -4  17   -0.02    6.19
  10  -4 -18    0.79    4.87
  10   4 -18    6.04    5.54
 -10  -4  18    8.40    6.59
  10  -4 -19   12.51    6.97
  10   4 -19    2.67    4.93
 -10  -4  19    9.33    6.39
  10  -4 -20   36.15   10.81
  10   4 -20   53.17   12.29
 -10  -4  20   45.61   12.45
  10  -4 -21   16.56    8.30
  10   4 -21   25.20    9.27
 -10  -4  21   20.52    9.42
  10  -4 -22    9.96    6.39
  10   4 -22    9.18    6.34
 -10  -4  22   -0.64    7.07
  10  -4 -23   19.80    7.88
  10   4 -23   13.17    7.76
 -10  -4  23   13.08    8.46
  10  -4 -24   19.06    9.00
  10   4 -24   21.72    7.88
 -10  -4  24   19.74    9.04
  10  -4 -25   20.54    7.82
  10   4 -25    5.97    6.92
 -10  -4  25   18.37    9.76
  10  -4 -26    4.66    6.26
  10   4 -26   10.64    7.39
 -10  -4  26   -0.77    6.35
  10  -4 -27   -0.10    5.64
  10   4 -27    1.20    5.89
 -10  -4  27   -1.60    6.40
  10  -4 -28    7.34    5.75
  10   4 -28    5.44    6.09
 -10  -4  28    0.18    6.89
  10  -4 -29    6.59    6.37
  10   4 -29    2.59    5.33
 -10  -4  29    7.03    7.29
  10  -4 -30   -0.79    4.29
  10   4 -30   -0.28    5.13
  10  -4 -31    9.20    6.80
  10   4 -31   -3.00    6.75
  10  -4 -32   -1.32    5.22
  10   4 -32    5.79    6.18
  10  -5  -1   66.28   13.17
  10   5  -1   77.46   13.39
 -10  -5   1   47.19   12.63
  10  -5  -2  248.90   34.97
  10   5  -2  255.15   34.97
 -10  -5   2  192.06   34.55
  10  -5  -3   19.97    7.01
  10   5  -3   25.36    7.60
 -10  -5   3   25.57    8.16
  10  -5  -4   -0.15    4.13
  10   5  -4    2.34    4.73
 -10  -5   4    0.25    5.18
  10  -5  -5    2.37    4.70
  10   5  -5    8.86    5.49
 -10  -5   5    2.15    5.14
  10  -5  -6   64.78   12.38
  10   5  -6   50.21   11.15
 -10  -5   6   31.09   11.15
  10  -5  -7   47.68   11.64
  10   5  -7   57.02   11.91
 -10  -5   7   45.34   11.76
  10  -5  -8   37.83    9.82
  10   5  -8   29.55    8.97
 -10  -5   8   47.87   11.33
  10  -5  -9   -2.02    4.81
  10   5  -9   -1.55    4.17
 -10  -5   9   -0.87    5.34
  10  -5 -10    2.06    4.53
  10   5 -10    2.09    4.59
 -10  -5  10   -2.08    6.21
  10  -5 -11   14.13    6.31
  10   5 -11   14.03    6.15
 -10  -5  11   11.35    7.06
  10  -5 -12   64.27   12.92
  10   5 -12   48.86   11.93
 -10  -5  12   43.51   12.56
  10  -5 -13   37.54    9.57
  10   5 -13   31.93    9.03
 -10  -5  13   13.48    7.70
  10  -5 -14    4.02    4.79
  10   5 -14   -0.33    4.26
 -10  -5  14   -3.25    5.56
  10  -5 -15    5.46    5.06
  10   5 -15    7.65    5.89
 -10  -5  15    2.34    5.70
  10  -5 -16   12.61    6.12
  10   5 -16    7.30    5.39
 -10  -5  16    0.43    5.37
  10  -5 -17   41.64   10.32
  10   5 -17   26.01    9.38
 -10  -5  17   28.98   10.22
  10  -5 -18   24.96    8.39
  10   5 -18   19.39    7.97
 -10  -5  18   15.15    8.27
  10  -5 -19   -0.00    5.14
  10   5 -19    3.60    5.68
 -10  -5  19    4.10    6.87
  10  -5 -20   -2.97    5.29
  10   5 -20    1.47    4.88
 -10  -5  20    1.85    6.43
  10  -5 -21   11.75    6.82
  10   5 -21   16.89    7.29
 -10  -5  21    2.16    6.55
  10  -5 -22   58.64   12.28
  10   5 -22   31.53   10.20
 -10  -5  22   10.08    7.67
  10  -5 -23   22.45    8.56
  10   5 -23    9.35    6.72
 -10  -5  23   13.77    8.10
  10  -5 -24    3.79    6.16
  10   5 -24    3.60    5.88
 -10  -5  24   11.10    7.78
  10  -5 -25    4.72    5.16
  10   5 -25   -0.83    5.68
 -10  -5  25   -2.35    5.40
  10  -5 -26   -2.76    5.19
  10   5 -26    5.58    5.57
 -10  -5  26    4.10    6.37
  10  -5 -27   15.32    7.78
  10   5 -27   14.78    8.00
 -10  -5  27    4.25    6.82
  10  -5 -28    0.63    4.64
  10   5 -28    2.22    5.09
 -10  -5  28    1.01    7.03
  10  -5 -29    3.81    6.48
  10   5 -29   -1.89    5.74
 -10  -5  29    0.56    6.84
  10  -5 -30   -0.94    5.59
  10   5 -30   -2.15    6.71
 -10  -5  30    3.61    6.05
  10  -5 -31    4.44    6.40
  10   5 -31   -1.16    7.77
 -10  -5  31   -3.07    7.05
  10  -5 -32   -2.57    6.50
  10  -6  -1    3.12    4.36
  10   6  -1   -0.63    3.83
 -10  -6   1   -0.50    5.82
  10  -6  -2    6.65    4.94
  10   6  -2   -0.52    4.36
 -10  -6   2    4.64    5.54
  10  -6  -3   16.54    6.42
  10   6  -3   17.26    6.61
 -10  -6   3   21.01    8.08
  10  -6  -4   12.64    6.36
  10   6  -4   18.34    6.46
 -10  -6   4   18.60    7.15
  10  -6  -5   28.72    8.48
  10   6  -5   20.10    7.28
 -10  -6   5   27.25    8.63
  10  -6  -6   37.54    9.57
  10   6  -6   34.53    9.28
 -10  -6   6   27.91    9.22
  10  -6  -7    4.47    4.82
  10   6  -7    2.36    4.29
 -10  -6   7   17.03    6.78
  10  -6  -8    0.97    4.87
  10   6  -8    5.39    4.21
 -10  -6   8   -1.92    5.72
  10  -6  -9   58.82   11.88
  10   6  -9   50.03   11.02
 -10  -6   9   33.87   10.77
  10  -6 -10   44.27   10.66
  10   6 -10   28.64    9.24
 -10  -6  10   47.35   11.55
  10  -6 -11    6.75    5.71
  10   6 -11    9.10    5.33
 -10  -6  11   15.21    6.45
  10  -6 -12    3.14    5.17
  10   6 -12    2.49    5.01
 -10  -6  12    4.56    5.36
  10  -6 -13   24.49    7.90
  10   6 -13   30.26    8.87
 -10  -6  13   14.50    7.52
  10  -6 -14    4.85    5.63
  10   6 -14    7.88    5.74
 -10  -6  14   13.44    6.74
  10  -6 -15   33.74    8.93
  10   6 -15   16.68    7.25
 -10  -6  15   25.36    9.79
  10  -6 -16    9.28    6.28
  10   6 -16   11.22    6.62
 -10  -6  16    1.90    5.25
  10  -6 -17    6.79    5.43
  10   6 -17   -2.62    5.23
 -10  -6  17    2.40    5.32
  10  -6 -18    1.28    4.45
  10   6 -18   12.00    6.11
 -10  -6  18   20.57    7.74
  10  -6 -19   14.97    6.99
  10   6 -19   27.49    8.66
 -10  -6  19    7.08    7.36
  10  -6 -20   22.64    8.41
  10   6 -20   15.57    8.36
 -10  -6  20   13.26    8.32
  10  -6 -21   11.55    6.90
  10   6 -21    6.69    5.94
 -10  -6  21    5.55    6.61
  10  -6 -22   -0.70    5.75
  10   6 -22    2.05    4.95
 -10  -6  22    1.95    5.47
  10  -6 -23    6.93    5.90
  10   6 -23   -0.64    4.00
 -10  -6  23   -0.29    6.59
  10  -6 -24    1.54    4.88
  10   6 -24    1.35    5.48
 -10  -6  24   -2.15    7.09
  10  -6 -25   -1.48    5.00
  10   6 -25   11.54    7.21
 -10  -6  25    6.29    7.62
  10  -6 -26   13.69    7.26
  10   6 -26    2.64    6.15
 -10  -6  26    5.61    7.41
  10  -6 -27   -0.18    5.61
  10   6 -27    2.39    4.88
 -10  -6  27    0.94    5.20
  10  -6 -28   -3.92    6.38
  10   6 -28    3.71    4.47
 -10  -6  28   -1.60    6.16
  10  -6 -29    8.93    5.83
  10   6 -29    2.54    7.25
 -10  -6  29    5.32    6.81
  10  -6 -30    5.55    5.70
  10   6 -30   -1.58    5.82
 -10  -6  30    2.74    6.78
  10  -6 -31    4.58    6.68
  10   6 -31    9.00    6.68
 -10  -6  31    1.97    6.99
  10  -6 -32   -1.39    4.81
 -10  -6  32    4.32    6.75
 -10  -6  33    3.41    7.79
  10  -7  -1   84.23   16.66
  10   7  -1  110.79   17.55
 -10  -7   1   90.79   17.68
  10  -7  -2    3.57    4.05
  10   7  -2    1.66    3.74
 -10  -7   2    7.62    5.20
  10  -7  -3   30.71    8.33
  10   7  -3   22.98    7.80
 -10  -7   3   20.05    7.86
  10  -7  -4    6.27    4.99
  10   7  -4    1.84    3.77
 -10  -7   4    8.86    6.50
  10  -7  -5   37.80   10.46
  10   7  -5   58.74   10.85
 -10  -7   5   22.30    8.88
  10  -7  -6    9.23    5.28
  10   7  -6   10.79    5.69
 -10  -7   6    8.23    5.97
  10  -7  -7   48.60   10.65
  10   7  -7   26.76    8.81
 -10  -7   7   40.87   10.87
  10  -7  -8   17.55    6.96
  10   7  -8   16.53    6.42
 -10  -7   8   23.18    7.81
  10  -7  -9   -1.24    3.66
  10   7  -9    0.17    4.36
 -10  -7   9    1.68    5.82
  10  -7 -10    2.03    4.29
  10   7 -10   -0.01    4.34
 -10  -7  10    2.25    4.92
  10  -7 -11   13.79    6.48
  10   7 -11    9.03    5.63
 -10  -7  11   15.39    7.10
  10  -7 -12   10.32    5.39
  10   7 -12   11.85    6.15
 -10  -7  12    3.67    4.79
  10  -7 -13   50.24   11.17
  10   7 -13   40.76   10.64
 -10  -7  13   34.05   10.76
  10  -7 -14    1.10    4.69
  10   7 -14   -2.37    4.66
 -10  -7  14   -2.44    5.44
  10  -7 -15    2.17    4.21
  10   7 -15    1.52    4.58
 -10  -7  15   -1.12    4.79
  10  -7 -16    7.46    6.61
  10   7 -16    5.70    5.31
 -10  -7  16    0.65    4.88
  10  -7 -17   34.71    9.75
  10   7 -17   35.85   10.17
 -10  -7  17   19.33    8.82
  10  -7 -18    6.65    5.56
  10   7 -18    1.41    5.36
 -10  -7  18    8.43    6.98
  10  -7 -19    4.86    4.88
  10   7 -19    2.39    4.61
 -10  -7  19    1.51    5.60
  10  -7 -20   -1.27    5.39
  10   7 -20   -0.64    4.76
 -10  -7  20    2.56    5.15
  10  -7 -21    8.27    5.91
  10   7 -21    8.89    5.87
 -10  -7  21    4.33    6.56
  10  -7 -22    2.49    5.29
  10   7 -22   -2.76    5.45
 -10  -7  22    8.30    6.60
  10  -7 -23   18.63    7.82
  10   7 -23   16.17    7.85
 -10  -7  23    7.01    6.41
  10  -7 -24   -0.84    5.54
  10   7 -24    2.93    5.70
 -10  -7  24   -2.66    5.37
  10  -7 -25    3.87    6.64
  10   7 -25    3.86    5.18
 -10  -7  25   -0.89    5.83
  10  -7 -26   -1.93    5.71
  10   7 -26   -1.88    5.28
 -10  -7  26   -3.82    7.18
  10  -7 -27   36.06   10.45
  10   7 -27   21.48    9.13
 -10  -7  27    9.15    8.72
  10  -7 -28    3.46    7.04
  10   7 -28    0.94    4.68
 -10  -7  28    5.23    7.70
  10  -7 -29    5.46    5.28
  10   7 -29    4.83    5.81
 -10  -7  29    3.69    6.99
  10  -7 -30   -2.54    5.98
  10   7 -30   -1.17    5.99
 -10  -7  30    1.26    6.78
  10  -7 -31   -1.02    4.80
  10   7 -31    3.18    5.68
 -10  -7  31   -1.94    6.55
 -10  -7  32   -0.37    5.99
 -10  -7  33   12.58    9.64
  10  -8  -1   -0.54    4.33
  10   8  -1   16.28    5.99
 -10  -8   1    9.86    6.70
  10  -8  -2    5.74    5.11
  10   8  -2    2.60    4.23
 -10  -8   2    6.22    5.90
  10  -8  -3   32.92    8.96
  10   8  -3   30.35    8.74
 -10  -8   3   28.10    9.87
  10  -8  -4   17.34    6.42
  10   8  -4   13.64    6.29
 -10  -8   4   17.89    7.02
  10   8  -5   59.58   13.29
 -10  -8   5   63.94   13.51
  10  -8  -6    3.15    4.27
  10   8  -6    4.22    4.57
 -10  -8   6    2.87    5.24
  10  -8  -7   -2.84    5.23
  10   8  -7    2.90    4.20
 -10  -8   7   12.28    6.52
  10  -8  -8    2.43    4.00
  10   8  -8   -1.48    4.45
 -10  -8   8    2.53    5.57
  10  -8  -9   12.71    6.41
  10   8  -9    4.78    5.07
 -10  -8   9   10.36    6.18
  10  -8 -10   12.04    5.60
  10   8 -10    8.65    4.90
 -10  -8  10   -1.09    5.62
  10  -8 -11   35.48    9.80
  10   8 -11   24.89    8.45
 -10  -8  11   34.32   10.13
  10  -8 -12    9.58    5.29
  10   8 -12   -2.43    5.12
 -10  -8  12   -2.36    5.56
  10  -8 -13    2.11    4.80
  10   8 -13    5.52    4.93
 -10  -8  13    2.95    5.11
  10  -8 -14   -2.51    4.76
  10   8 -14    2.97    4.84
 -10  -8  14    6.09    5.74
  10  -8 -15   32.43    8.99
  10   8 -15   26.31    9.41
 -10  -8  15   22.44    9.18
  10  -8 -16    0.24    4.04
  10   8 -16   -1.75    4.70
 -10  -8  16   -0.25    4.93
  10  -8 -17    1.41    4.30
  10   8 -17    6.81    5.12
 -10  -8  17    2.41    5.68
  10  -8 -18    0.68    4.45
  10   8 -18    0.25    4.83
 -10  -8  18   -3.00    6.64
  10  -8 -19   33.08    9.80
  10   8 -19   24.13    8.86
 -10  -8  19   26.63   10.04
  10  -8 -20    2.41    5.64
  10   8 -20   -2.71    5.17
 -10  -8  20    0.86    6.17
  10  -8 -21   18.05    7.86
  10   8 -21   12.64    7.14
 -10  -8  21   12.65    7.46
  10  -8 -22   -0.25    4.55
  10   8 -22    4.20    5.16
 -10  -8  22   -2.97    6.10
  10  -8 -23    6.59    6.82
  10   8 -23    3.71    5.41
 -10  -8  23    6.50    8.08
  10  -8 -24    6.59    6.27
  10   8 -24   -0.99    5.00
 -10  -8  24    9.76    7.46
  10  -8 -25   15.23    7.97
  10   8 -25    8.21    6.39
 -10  -8  25    3.07    7.57
  10  -8 -26    1.56    5.39
  10   8 -26    3.70    5.58
 -10  -8  26    5.08    6.14
  10  -8 -27    2.31    6.19
  10   8 -27    0.44    5.82
 -10  -8  27   -1.61    6.82
  10  -8 -28    3.01    5.71
  10   8 -28    4.47    5.70
 -10  -8  28    7.34    7.27
  10  -8 -29    0.17    4.96
  10   8 -29   -1.94    5.26
 -10  -8  29    4.70    6.94
  10  -8 -30   -4.11    6.36
  10   8 -30   -1.94    5.47
 -10  -8  30   -1.47    6.95
  10  -8 -31    0.46    5.71
  10  -9  -1   45.35   10.47
  10   9  -1   44.88    9.79
 -10  -9   1   27.93    9.85
  10  -9  -2    7.58    4.95
  10   9  -2    4.53    4.56
 -10  -9   2    4.85    5.65
  10  -9  -3   33.38    9.35
  10   9  -3   42.30   10.35
 -10  -9   3   45.24   10.77
  10  -9  -4    6.32    4.63
  10   9  -4    1.46    4.66
 -10  -9   4   -0.62    4.23
  10  -9  -5    7.80    5.70
  10   9  -5   12.26    5.33
 -10  -9   5    2.86    4.60
  10  -9  -6    1.77    4.18
  10   9  -6    1.39    4.18
 -10  -9   6   -0.68    5.19
  10  -9  -7   46.50   10.85
  10   9  -7   39.54    9.99
 -10  -9   7   31.83    9.81
  10  -9  -8    9.57    5.04
  10   9  -8    3.80    4.81
 -10  -9   8    6.06    5.94
  10  -9  -9    4.39    4.57
  10   9  -9    4.05    4.93
 -10  -9   9    0.45    4.76
  10  -9 -10    7.92    5.79
  10   9 -10   12.62    6.81
 -10  -9  10    4.45    5.10
  10  -9 -11   28.99    8.62
  10   9 -11   29.00    8.75
 -10  -9  11   42.64    9.95
  10  -9 -12    4.00    5.21
  10   9 -12    0.97    4.34
 -10  -9  12    0.76    5.61
  10  -9 -13   12.68    6.08
  10   9 -13    2.19    4.97
 -10  -9  13   13.42    7.05
  10  -9 -14    9.87    6.07
  10   9 -14   -1.53    3.88
 -10  -9  14   -1.35    4.86
  10  -9 -15    0.20    4.46
  10   9 -15    1.42    4.98
 -10  -9  15   -2.35    6.34
  10  -9 -16    0.81    4.98
  10   9 -16   -2.93    4.96
 -10  -9  16   11.51    6.89
  10  -9 -17   41.37   11.59
  10   9 -17   49.25   12.01
 -10  -9  17   55.47   13.04
  10  -9 -18   -2.48    5.33
  10   9 -18    2.88    4.40
 -10  -9  18    9.27    5.74
  10  -9 -19    0.09    4.07
  10   9 -19    1.03    4.20
 -10  -9  19    7.42    5.53
  10  -9 -20   -0.42    3.79
  10   9 -20   -0.87    4.30
 -10  -9  20   -2.75    5.53
  10  -9 -21    7.92    6.32
  10   9 -21    7.22    6.11
 -10  -9  21    0.09    5.21
  10  -9 -22   -0.67    4.30
  10   9 -22    1.52    4.93
 -10  -9  22   -5.09    7.66
  10  -9 -23   15.52    7.11
  10   9 -23    6.77    6.05
 -10  -9  23    6.36    6.70
  10  -9 -24    1.63    4.65
  10   9 -24   -1.75    4.62
 -10  -9  24   -1.15    4.52
  10  -9 -25    5.91    6.33
  10   9 -25   -1.54    5.12
 -10  -9  25    7.66    8.01
  10  -9 -26    2.70    5.82
  10   9 -26    4.10    6.94
 -10  -9  26    0.31    4.98
  10  -9 -27   12.40    6.69
  10   9 -27    6.75    6.96
 -10  -9  27   16.14    9.51
  10  -9 -28   -0.45    4.88
  10   9 -28   -0.03    5.27
  10  -9 -29   -1.52    6.08
  10   9 -29   -1.84    4.92
  10  -9 -30   -1.15    5.41
  10   9 -30   -1.23    5.54
  10  -9 -31    2.92    6.42
  10 -10  -1    9.45    5.34
 -10 -10   1   14.48    7.21
  10 -10  -2   -1.31    3.45
 -10 -10   2   -0.50    4.75
  10 -10  -3   27.27    7.71
 -10 -10   3   12.02    6.91
  10 -10  -4   -0.39    4.33
 -10 -10   4   -2.49    4.88
  10 -10  -5   58.08   11.79
 -10 -10   5   33.41    9.75
  10 -10  -6    4.18    4.63
 -10 -10   6   -1.49    4.82
  10 -10  -7   -2.75    4.63
 -10 -10   7    6.65    5.26
  10 -10  -8    1.96    4.36
 -10 -10   8    0.46    5.14
  10 -10  -9   31.67    9.23
 -10 -10   9   34.19   10.05
  10 -10 -10    4.79    4.84
 -10 -10  10    2.78    5.29
  10 -10 -11   11.26    6.11
 -10 -10  11    2.77    5.18
  10 -10 -12    1.91    4.06
 -10 -10  12    0.36    4.01
  10 -10 -13   25.25    8.51
 -10 -10  13   13.57    8.27
  10 -10 -14    1.25    3.93
 -10 -10  14    1.15    5.82
  10 -10 -15   19.96    7.80
 -10 -10  15    3.74    7.16
  10 -10 -16    9.19    6.68
 -10 -10  16    0.71    5.01
  10 -10 -17    1.39    4.38
 -10 -10  17   -0.39    4.92
  10 -10 -18    0.77    4.48
 -10 -10  18   -1.93    5.32
  10 -10 -19    9.89    6.08
 -10 -10  19   12.89    7.29
  10 -10 -20   -0.24    4.82
 -10 -10  20   -3.83    6.01
  10 -10 -21    6.19    5.80
 -10 -10  21   13.86    7.79
 -10 -10  22   -0.29    4.90
 -10 -10  23    5.91    6.06
 -10 -10  24    2.48    5.00
  10 -11  -1   17.57    7.26
 -10 -11   1   14.95    7.01
  10 -11  -2    0.55    4.91
 -10 -11   2   -1.90    4.94
  10 -11  -3   19.85    6.95
 -10 -11   3   11.08    6.57
  10 -11  -4    1.48    3.83
 -10 -11   4    1.90    5.36
  10 -11  -5    2.40    4.54
 -10 -11   5    4.18    4.93
  10 -11  -6    0.93    4.25
 -10 -11   6   -1.03    5.19
  10 -11  -7   35.41    9.96
 -10 -11   7   40.81   10.44
 -10 -11   8    2.63    5.22
 -10 -11   9   -1.34    5.70
 -10 -11  10   -2.87    5.53
 -10 -11  11   28.94    9.25
 -10 -11  12   -1.18    5.35
 -10 -11  13    7.35    6.79
 -10 -11  14   -2.16    4.53
 -10 -11  15   -0.73    5.78
 -10 -11  16   -0.72    5.21
 -10 -11  17    7.99    6.17
 -10 -11  18    3.21    5.85
 -10 -11  19    1.32    4.16
 -10 -11  20    5.08    6.37
 -10 -11  21    0.62    5.66
 -10 -12   1    8.65    5.38
 -10 -12   2    2.98    4.62
 -10 -12   3    6.09    4.78
 -10 -12   4   -0.28    4.94
 -10 -12   5   13.35    6.90
 -10 -12   6   -0.50    3.39
 -10 -12   7   -0.08    4.57
 -10 -12   8    0.25    4.76
 -10 -12   9   16.30    7.13
 -10 -12  10   -1.11    3.60
 -10 -12  11    5.45    5.04
 -10 -12  12   -0.87    4.79
 -10 -12  13   -0.43    4.93
 -10 -12  14   -0.01    4.16
 -10 -12  15   14.16    7.51
 -10 -12  16    2.15    4.18
 -10 -12  17    1.62    4.86
 -10 -13   1    4.10    5.40
 -10 -13   2    3.40    5.25
 -10 -13   3   17.28    6.38
 -10 -13   4    3.53    4.45
 -10 -13   5    4.43    5.34
 -10 -13   6   -0.58    4.45
 -10 -13   7   19.28    7.67
 -10 -13   8    2.94    4.40
 -10 -13   9    0.00    5.34
 -10 -13  10   -3.20    5.73
 -10 -13  11    5.58    5.48
 -10 -13  12    0.32    5.06
 -10 -13  13    1.57    6.07
 -10 -14   1    4.00    5.23
 -10 -14   2    3.96    4.54
 -10 -14   3    8.75    5.65
 -10 -14   4   -0.71    5.16
 -10 -14   5    2.62    4.58
  -9   0   1    3.97    5.69
  -9   0   2    2.35    4.37
  -9   0   3  129.79   22.29
  -9   0   4    1.60    4.23
  -9   0   5   36.90   10.13
  -9   0   6    1.84    4.75
   9   0  -6   -1.35    4.83
  -9   0   7  145.39   23.22
   9   0  -7  121.53   21.39
  -9   0   8    1.98    4.48
   9   0  -8   -2.16    3.75
  -9   0   9   94.74   17.15
   9   0  -9   74.54   15.06
  -9   0  10   -1.89    5.37
   9   0 -10   -1.35    4.78
  -9   0  11   -2.22    5.19
   9   0 -11   21.83    6.73
  -9   0  12    0.00    4.41
   9   0 -12    0.36    4.26
  -9   0  13  132.65   23.44
   9   0 -13  132.85   22.32
  -9   0  14   -2.27    6.34
   9   0 -14   -0.27    3.39
  -9   0  15   42.04   11.54
   9   0 -15   40.44   10.61
  -9   0  16   -2.56    5.90
   9   0 -16   -0.53    4.50
  -9   0  17   15.77    7.92
   9   0 -17   38.34    9.90
  -9   0  18   -0.41    5.60
   9   0 -18    1.18    4.83
  -9   0  19   75.74   16.95
   9   0 -19   78.20   15.68
  -9   0  20    4.45    6.22
   9   0 -20    3.03    4.92
   9   0 -21   29.17    9.44
   9   0 -22   -2.41    4.60
   9   0 -23   70.88   15.43
   9   0 -24   -1.98    5.05
   9   0 -25   41.82   11.65
   9   0 -26   -0.66    7.53
   9   0 -27    0.41    4.29
   9   0 -28    5.22    5.68
   9   0 -29   26.23   10.74
   9   0 -30   -0.45    4.51
   9   0 -31    5.01    6.10
   9   0 -32   -0.94    5.20
   9   0 -33    2.09    6.20
   9   0 -34    1.76    5.18
  -9   1   1  503.17   67.93
  -9  -1   1  469.25   67.37
  -9   1   2    3.53    5.29
  -9  -1   2    5.20    5.33
  -9   1   3    2.55    4.84
  -9  -1   3    2.87    5.13
  -9   1   4   34.56   10.68
  -9  -1   4   88.35   13.97
  -9   1   5  120.62   21.74
   9  -1  -5  127.20   20.79
  -9  -1   5  126.07   21.86
  -9   1   6    1.34    4.47
   9  -1  -6    0.14    3.78
   9   1  -6   -2.69    4.89
  -9  -1   6   -1.67    5.07
  -9   1   7   64.69   13.39
   9  -1  -7   74.96   12.78
   9   1  -7   49.27   11.56
  -9  -1   7   48.14   12.48
  -9   1   8    2.87    5.41
   9  -1  -8    5.96    3.95
   9   1  -8    8.90    5.15
  -9  -1   8    6.11    5.86
  -9   1   9   26.37    8.11
   9  -1  -9    3.65    4.11
   9   1  -9   20.31    6.73
  -9  -1   9   16.65    6.77
  -9   1  10   -1.46    5.55
   9  -1 -10   -2.45    4.52
   9   1 -10    1.29    2.84
  -9  -1  10    3.66    5.88
  -9   1  11  118.76   19.82
   9  -1 -11   84.23   17.15
   9   1 -11  104.28   17.80
  -9  -1  11   87.68   17.90
  -9   1  12    3.64    5.92
   9  -1 -12    0.01    4.40
   9   1 -12   13.28    5.99
  -9  -1  12    2.31    5.38
  -9   1  13    5.05    5.94
   9  -1 -13    9.81    4.84
   9   1 -13   11.00    5.37
  -9  -1  13    4.82    5.43
  -9   1  14   -1.64    5.89
   9  -1 -14   -2.23    5.03
   9   1 -14   -1.25    5.52
  -9  -1  14    1.03    4.84
  -9   1  15   81.97   17.98
   9  -1 -15   86.25   17.09
   9   1 -15  110.92   18.24
  -9  -1  15   97.71   18.87
  -9   1  16   25.98    9.25
   9  -1 -16   12.73    6.61
   9   1 -16   28.42    8.33
  -9  -1  16   13.14    7.61
  -9   1  17   43.04   13.08
   9  -1 -17   64.48   13.23
   9   1 -17   74.61   13.93
  -9   1  18   -1.93    5.47
   9  -1 -18    2.55    4.95
   9   1 -18   -0.81    4.43
  -9   1  19   15.09    7.89
   9  -1 -19   10.13    6.73
   9   1 -19    4.50    5.08
  -9   1  20    7.78    6.42
   9  -1 -20   -0.05    4.90
   9   1 -20   12.88    6.83
   9   1 -21  113.89   20.81
   9  -1 -22   -2.83    6.42
   9   1 -22   -2.26    5.71
  -9  -1  22   -0.08    5.14
   9  -1 -23   22.06    8.25
   9   1 -23   10.50    6.89
  -9  -1  23    4.91    6.80
   9  -1 -24    0.18    6.00
   9   1 -24    1.63    5.24
  -9  -1  24    2.32    6.54
   9  -1 -25    2.13    5.70
   9   1 -25   12.50    7.14
  -9  -1  25    2.28    5.98
   9  -1 -26    2.25    6.54
   9   1 -26   -1.88    5.71
   9  -1 -27   32.61   11.05
   9   1 -27   30.15   10.69
   9  -1 -28    0.48    5.29
   9   1 -28   -0.01    6.07
   9  -1 -29    0.95    4.50
   9   1 -29    0.71    5.78
   9  -1 -30   -0.02    4.89
   9   1 -30   -3.30    6.11
   9  -1 -31   12.17    7.16
   9   1 -31    5.43    6.64
   9  -1 -32    1.19    4.30
   9   1 -32   -1.64    4.90
   9  -1 -33   26.17    9.61
   9   1 -33    5.34    6.95
   9  -1 -34    0.21    5.27
   9   1 -34   -0.59    4.89
  -9   2   1   51.94   11.85
   9  -2  -1   36.69    9.54
   9  -2  -1   50.57   11.52
  -9  -2   1   60.26   12.18
  -9   2   2    3.81    5.37
   9  -2  -2   11.70    5.21
   9  -2  -2    5.25    5.05
  -9  -2   2    2.03    5.10
  -9   2   3  156.10   26.45
   9  -2  -3  183.34   25.94
   9  -2  -3  166.46   26.36
  -9  -2   3  147.79   25.98
  -9   2   4    7.62    5.71
   9  -2  -4   -3.18    4.89
   9  -2  -4    5.70    5.51
  -9  -2   4   10.14    6.00
  -9   2   5   12.42    6.64
   9  -2  -5   18.34    6.71
   9  -2  -5   20.73    7.68
  -9  -2   5   17.87    7.57
  -9   2   6    4.76    5.76
   9  -2  -6    2.64    3.45
   9  -2  -6    1.32    4.19
  -9  -2   6   -1.75    5.00
  -9   2   7   17.47    9.15
   9  -2  -7   50.44   10.43
   9  -2  -7   63.09   11.90
   9   2  -7   47.52   10.66
  -9  -2   7   58.80   12.23
  -9   2   8   27.22    8.41
   9  -2  -8   30.89    8.19
   9  -2  -8   37.05    9.09
   9   2  -8    1.08    5.02
  -9  -2   8    6.37    5.72
  -9   2   9   54.23   11.81
   9  -2  -9   29.59    9.15
   9  -2  -9   41.23   10.38
   9   2  -9   58.46   11.17
  -9  -2   9   37.73   10.80
  -9   2  10    5.72    6.08
   9  -2 -10    1.54    4.46
   9  -2 -10    4.72    5.25
   9   2 -10    4.49    4.37
  -9  -2  10    0.74    5.48
  -9   2  11    0.23    4.95
   9  -2 -11   -1.89    4.15
   9  -2 -11   -2.76    5.23
   9   2 -11   -2.38    4.90
  -9   2  12   11.84    6.80
   9  -2 -12   18.05    6.79
   9   2 -12    9.38    5.81
  -9   2  13   80.42   14.85
   9  -2 -13   44.99   11.29
   9   2 -13   51.76   12.06
  -9   2  14   39.62   11.30
   9  -2 -14   36.37   10.17
   9   2 -14   56.38   11.88
  -9   2  15   23.02    8.47
   9  -2 -15   28.04    8.59
   9   2 -15   11.39    6.39
  -9   2  16    2.83    5.24
   9  -2 -16    1.46    4.54
   9   2 -16    1.70    3.26
  -9   2  17   46.04   12.91
   9  -2 -17   50.57   12.28
   9   2 -17   65.56   12.95
   9  -2 -18   -2.04    5.24
   9   2 -18    1.09    4.56
  -9  -2  18    0.13    6.12
   9  -2 -19  160.23   24.12
   9   2 -19  113.50   22.64
  -9  -2  19  131.53   24.11
   9  -2 -20    1.26    5.93
   9   2 -20   11.11    6.00
  -9  -2  20    5.16    6.14
   9  -2 -21    8.53    6.53
   9   2 -21    4.00    6.20
  -9  -2  21    2.11    5.94
   9  -2 -22   15.99    7.00
   9   2 -22   11.76    6.70
  -9  -2  22    5.91    6.84
   9  -2 -23   60.35   14.29
   9   2 -23   68.26   14.59
  -9  -2  23   64.41   15.67
   9  -2 -24   -1.33    4.67
   9   2 -24   -1.88    4.56
  -9  -2  24   -3.13    6.74
   9  -2 -25   25.04    8.88
   9   2 -25   14.45    7.87
  -9  -2  25   26.66   10.37
   9  -2 -26    0.50    5.18
   9   2 -26   -1.22    5.17
  -9  -2  26   -2.08    5.56
   9  -2 -27    2.94    4.83
   9   2 -27   -2.21    6.24
  -9  -2  27   -0.01    4.57
   9  -2 -28   -2.72    5.84
   9  -2 -29   14.08    8.05
   9   2 -29   13.85    7.73
   9  -2 -30    0.51    5.14
   9   2 -30   -2.51    6.43
   9  -2 -31    0.77    3.69
   9   2 -31    0.60    5.64
   9  -2 -32   -2.30    5.24
   9   2 -32   -5.00    7.46
   9  -2 -33    1.58    4.81
   9   2 -33   -1.05    5.48
   9  -2 -34    0.26    5.45
   9   2 -34    3.67    6.10
  -9   3   1  211.27   35.57
   9  -3  -1  257.62   34.97
  -9   3   2   55.24   12.32
   9  -3  -2   40.94   10.27
   9  -3  -2   55.57   11.90
  -9   3   3    2.39    5.57
   9  -3  -3    0.39    4.09
   9  -3  -3   -1.92    4.61
  -9   3   4    3.45    4.83
   9  -3  -4   12.28    5.72
   9  -3  -4   -0.09    4.87
  -9   3   5   67.08   14.45
   9  -3  -5   63.11   13.08
   9  -3  -5   72.81   14.39
  -9   3   6   51.48   12.40
   9  -3  -6   47.57   11.38
  -9   3   7   36.93    9.73
   9  -3  -7   39.09    9.28
   9  -3  -7   28.99    8.86
   9   3  -7   18.84    7.80
  -9   3   8    5.83    5.15
   9  -3  -8   -2.41    4.26
   9  -3  -8    0.22    5.01
   9   3  -8   -0.26    3.65
  -9   3   9   17.38    7.34
   9  -3  -9   12.54    6.26
   9  -3  -9    5.97    6.11
   9   3  -9   10.97    5.83
  -9   3  10   11.79    6.40
   9  -3 -10    3.32    5.47
   9  -3 -10    3.26    5.02
   9   3 -10    6.75    4.78
  -9   3  11  147.05   29.46
   9  -3 -11  211.24   30.12
   9  -3 -11  178.79   29.59
   9   3 -11  222.69   30.10
  -9   3  12   23.66    8.56
   9  -3 -12   26.94    8.40
   9  -3 -12   30.98    9.24
   9   3 -12   21.94    7.78
  -9   3  13   10.90    6.49
   9  -3 -13    7.12    5.44
   9   3 -13   15.64    6.49
  -9  -3  13   23.88    8.61
  -9   3  14    0.67    5.97
   9  -3 -14   -0.73    3.94
   9   3 -14    4.66    5.17
  -9  -3  14    4.38    5.28
   9  -3 -15   89.21   16.97
   9   3 -15   80.64   16.18
  -9  -3  15   96.95   18.26
   9  -3 -16   17.46    7.10
   9   3 -16   34.62    9.10
  -9  -3  16   14.59    7.60
   9  -3 -17   53.66   12.09
   9   3 -17   67.61   12.93
  -9  -3  17   34.34   11.25
   9  -3 -18   -2.48    6.22
   9   3 -18    3.37    5.05
  -9  -3  18   10.84    7.13
   9  -3 -19    6.76    4.47
   9   3 -19   -0.96    5.10
  -9  -3  19   -0.21    5.41
   9  -3 -20   17.41    6.97
   9   3 -20   18.20    7.66
  -9  -3  20    1.11    5.83
   9  -3 -21   77.25   15.56
   9   3 -21   59.15   14.66
  -9  -3  21   86.16   17.42
   9  -3 -22   13.60    6.90
   9   3 -22   20.86    7.83
  -9  -3  22   17.69    8.66
   9  -3 -23   18.18    7.77
   9   3 -23   29.38    9.05
  -9  -3  23    6.58    6.81
   9  -3 -24   -2.19    5.25
   9   3 -24   -1.89    4.04
  -9  -3  24    2.89    5.98
   9  -3 -25   24.01    8.28
   9   3 -25    9.23    7.21
  -9  -3  25   -0.98    5.71
   9  -3 -26   -1.49    5.98
   9   3 -26    7.73    6.26
  -9  -3  26    1.73    5.53
   9  -3 -27   16.43    7.82
   9   3 -27    6.30    6.87
  -9  -3  27    9.48    7.61
   9  -3 -28    1.07    6.10
   9   3 -28    2.01    5.45
  -9  -3  28   -2.27    5.56
   9  -3 -29    0.72    4.58
   9   3 -29   -2.71    5.64
  -9  -3  29    1.27    6.27
   9  -3 -30   -0.64    4.31
   9   3 -30    0.30    5.03
   9  -3 -31   12.43    7.15
   9   3 -31   10.19    6.86
   9  -3 -32    1.56    5.57
   9   3 -32   -4.38    7.68
   9  -3 -33    3.93    6.50
   9   3 -33    6.57    6.18
   9  -3 -34   -2.32    6.92
   9   3 -34    9.89    6.88
  -9   4   1    6.47    5.45
   9  -4  -1    0.09    3.86
   9  -4  -1    4.27    5.23
  -9  -4   1    1.81    4.35
  -9   4   2   56.10   12.65
   9  -4  -2   46.85   10.71
   9  -4  -2   58.59   12.49
  -9  -4   2   42.24   11.24
  -9   4   3   51.45   12.41
   9  -4  -3   42.43   10.71
   9  -4  -3   69.53   13.32
  -9  -4   3   52.92   12.05
  -9   4   4   65.10   14.05
   9  -4  -4   66.79   12.91
   9  -4  -4   48.12   13.13
  -9  -4   4   78.55   14.32
  -9   4   5   71.28   17.35
   9  -4  -5  113.66   17.66
   9  -4  -5   68.71   16.80
  -9  -4   5  178.71   21.00
  -9   4   6    1.06    4.55
   9  -4  -6    0.03    3.32
   9  -4  -6    3.86    5.18
  -9  -4   6    4.45    4.58
  -9   4   7   70.23   15.07
   9  -4  -7   70.96   14.19
   9  -4  -7   70.95   14.99
  -9  -4   7   81.01   15.23
  -9   4   8  104.92   21.26
   9  -4  -8  117.22   20.54
   9  -4  -8  131.69   21.84
   9   4  -8  143.68   21.48
  -9   4   9   71.18   16.53
   9  -4  -9   92.59   16.66
   9   4  -9   93.20   16.33
  -9  -4   9   99.96   17.54
   9  -4 -10    0.74    4.87
   9   4 -10   -0.12    4.08
  -9  -4  10   -4.02    5.52
   9  -4 -11    6.32    5.23
   9   4 -11   14.79    6.84
  -9  -4  11    4.89    5.80
   9  -4 -12    0.70    4.91
   9   4 -12    0.11    4.18
  -9  -4  12    1.53    4.37
   9  -4 -13   44.42   10.57
   9   4 -13   38.09   10.25
  -9  -4  13   46.75   11.54
   9  -4 -14    7.71    5.38
   9   4 -14   15.72    6.25
  -9  -4  14   12.77    6.87
   9  -4 -15   31.83   10.04
   9   4 -15   29.32    9.08
  -9  -4  15   46.26   11.51
   9  -4 -16    2.01    4.74
   9   4 -16    0.43    5.13
  -9  -4  16    1.82    5.71
   9  -4 -17   36.82    9.86
   9   4 -17   26.13    9.46
  -9  -4  17   23.86    9.74
   9  -4 -18   68.97   15.29
  -9  -4  18   92.90   17.73
   9  -4 -19   65.14   15.18
   9   4 -19   83.48   16.44
  -9  -4  19  108.35   18.75
   9  -4 -20    4.19    4.97
   9   4 -20    0.83    4.31
  -9  -4  20    5.26    5.09
   9  -4 -21    0.73    5.34
   9   4 -21    3.59    5.94
  -9  -4  21    8.14    6.62
   9  -4 -22   13.80    7.36
   9   4 -22    4.49    5.87
  -9  -4  22   10.02    8.40
   9  -4 -23   47.32   11.82
   9   4 -23   52.17   12.36
  -9  -4  23   28.53   10.82
   9  -4 -24   21.72    8.35
   9   4 -24   13.05    7.77
  -9  -4  24    8.23    7.08
   9  -4 -25   14.75    6.64
   9   4 -25    4.65    5.80
  -9  -4  25    7.95    7.64
   9  -4 -26   -0.17    4.46
   9   4 -26    5.43    5.18
  -9  -4  26    0.42    4.68
   9  -4 -27    2.17    6.11
   9   4 -27    5.91    6.12
  -9  -4  27   -2.08    6.01
   9  -4 -28   11.62    7.26
   9   4 -28    8.47    6.71
  -9  -4  28   10.14    7.34
   9  -4 -29   20.84    8.14
   9   4 -29   15.08    7.96
  -9  -4  29    7.71    7.49
   9  -4 -30    7.13    6.61
   9   4 -30    1.08    4.93
  -9  -4  30   -0.82    5.98
   9  -4 -31   10.44    6.68
   9   4 -31    2.57    5.07
  -9  -4  31    7.55    7.97
   9  -4 -32    0.93    6.18
   9   4 -32    3.56    6.90
   9  -4 -33    8.56    6.30
   9   4 -33    7.57    6.31
   9  -4 -34   -1.82    5.36
   9  -5  -1  133.48   21.93
  -9  -5   1  137.59   22.75
   9  -5  -2   78.59   14.23
  -9  -5   2   71.18   14.65
   9  -5  -3   10.24    5.03
  -9  -5   3   10.38    5.83
   9  -5  -4   99.85   16.38
  -9  -5   4   74.41   15.91
   9  -5  -5   36.02    8.77
  -9  -5   5   27.37    9.14
   9  -5  -6   59.00   11.93
  -9  -5   6   46.54   11.66
   9  -5  -7   87.72   16.03
  -9  -5   7   85.93   16.72
   9  -5  -8    2.04    4.57
   9   5  -8    4.24    4.75
  -9  -5   8    4.45    5.78
   9  -5  -9    4.32    4.66
   9   5  -9    1.51    3.94
  -9  -5   9    5.99    5.84
   9  -5 -10    2.06    4.55
   9   5 -10    3.86    4.63
  -9  -5  10   -0.49    4.82
   9  -5 -11   54.22   12.81
   9   5 -11   65.86   13.30
  -9  -5  11   76.52   14.75
   9  -5 -12   35.56    9.39
   9   5 -12   36.31    9.42
  -9  -5  12   26.65    9.39
   9  -5 -13    1.07    3.88
   9   5 -13   -1.27    3.80
  -9  -5  13   -4.15    6.52
   9  -5 -14   49.75   10.32
   9   5 -14   29.09    8.83
  -9  -5  14   27.01    9.57
   9  -5 -15   24.51    8.19
   9   5 -15   33.92    8.90
  -9  -5  15   11.23    7.69
   9  -5 -16   24.90    9.16
   9   5 -16   37.83   10.01
  -9  -5  16   54.26   12.22
   9  -5 -17   61.62   12.60
   9   5 -17   38.49   11.24
  -9  -5  17   45.37   12.26
   9  -5 -18    9.54    5.99
   9   5 -18    3.55    5.12
  -9  -5  18   15.49    7.94
   9  -5 -19    0.24    4.03
   9   5 -19   -1.45    5.10
  -9  -5  19    5.09    5.66
   9  -5 -20    8.88    6.05
   9   5 -20   10.46    6.68
  -9  -5  20    4.68    6.19
   9  -5 -21   36.58   10.23
   9   5 -21   28.78    9.86
  -9  -5  21   25.56   10.12
   9  -5 -22   63.00   13.63
   9   5 -22   53.09   12.89
  -9  -5  22   35.84   12.27
   9  -5 -23   15.76    7.44
   9   5 -23   16.55    7.52
  -9  -5  23    0.66    6.44
   9  -5 -24    1.79    5.10
   9   5 -24    1.38    4.71
  -9  -5  24   -0.98    5.64
   9  -5 -25    0.95    4.86
   9   5 -25   -1.37    5.39
  -9  -5  25    2.66    6.40
   9  -5 -26   11.19    6.90
   9   5 -26   15.70    7.21
  -9  -5  26   11.87    8.01
   9  -5 -27   14.10    6.96
   9   5 -27   10.86    7.40
  -9  -5  27    6.99    7.44
   9  -5 -28    0.87    4.64
   9   5 -28    2.19    5.39
  -9  -5  28   -1.84    5.07
   9  -5 -29    0.99    4.94
   9   5 -29    0.22    5.04
  -9  -5  29   -2.59    7.27
   9  -5 -30    4.67    6.64
   9   5 -30    8.00    6.13
  -9  -5  30    2.64    5.43
   9  -5 -31    5.89    6.39
   9   5 -31    3.88    6.86
  -9  -5  31    1.33    6.22
   9  -5 -32   12.18    7.39
   9   5 -32   10.95    7.11
  -9  -5  32   26.90   10.41
   9  -5 -33    2.34    5.52
   9   5 -33    8.94    6.50
   9  -5 -34   -2.06    6.52
   9  -6  -1    0.78    3.80
  -9  -6   1   -2.60    5.04
   9  -6  -2  107.35   19.32
  -9  -6   2  124.27   20.56
   9  -6  -3   41.10    9.77
  -9  -6   3   30.14    9.02
   9  -6  -4   29.02    8.56
  -9  -6   4   30.66    8.80
   9  -6  -5   33.44    8.94
  -9  -6   5   39.94    9.79
   9  -6  -6   16.07    6.39
  -9  -6   6   12.76    6.90
   9  -6  -7   31.28    8.56
  -9  -6   7   35.06    9.61
   9  -6  -8  104.85   18.39
   9   6  -8  104.06   18.05
  -9  -6   8  100.87   19.22
   9  -6  -9    2.58    5.38
   9   6  -9   16.46    6.53
  -9  -6   9   10.98    6.76
   9  -6 -10   -1.60    3.82
   9   6 -10    1.78    4.65
  -9  -6  10   -2.65    4.65
   9  -6 -11    0.97    3.90
   9   6 -11   -1.67    4.66
  -9  -6  11   -0.90    4.01
   9  -6 -12   51.35   11.15
   9   6 -12   43.42   10.49
  -9  -6  12   40.21   10.98
   9  -6 -13   11.67    6.18
   9   6 -13   27.21    7.81
  -9  -6  13   10.05    6.71
   9  -6 -14   45.42   11.58
   9   6 -14   51.10   11.25
  -9  -6  14   43.04   11.56
   9  -6 -15   20.74    7.82
   9   6 -15   22.48    7.60
  -9  -6  15   13.81    7.37
   9  -6 -16    7.75    5.29
   9   6 -16   10.88    5.98
  -9  -6  16    4.51    5.62
   9  -6 -17   23.77    8.07
   9   6 -17   26.35    8.28
  -9  -6  17   16.16    7.62
   9  -6 -18   40.69   11.25
   9   6 -18   43.89   11.06
  -9  -6  18   30.85   10.69
   9  -6 -19    7.12    6.54
   9   6 -19    6.09    5.93
  -9  -6  19   17.52    9.42
   9  -6 -20   15.36    7.30
   9   6 -20   10.94    6.45
  -9  -6  20   20.24    8.22
   9  -6 -21    2.38    5.16
   9   6 -21   -1.21    4.71
  -9  -6  21    2.08    6.78
   9  -6 -22    9.15    6.00
   9   6 -22    1.82    4.79
  -9  -6  22    2.37    6.13
   9  -6 -23   20.71    8.35
   9   6 -23   21.67    8.62
  -9  -6  23   27.73    9.99
   9  -6 -24    4.71    5.50
   9   6 -24   11.99    6.48
  -9  -6  24    6.79    6.53
   9  -6 -25   23.50    8.59
   9   6 -25   14.88    7.44
  -9  -6  25    8.89    6.98
   9  -6 -26   -0.23    4.96
   9   6 -26    3.23    6.12
  -9  -6  26    0.65    5.62
   9  -6 -27   -3.40    5.88
   9   6 -27   -1.21    5.73
  -9  -6  27   -0.72    5.51
   9  -6 -28    6.63    6.36
   9   6 -28    9.03    6.72
  -9  -6  28    3.61    7.54
   9  -6 -29    1.88    6.01
   9   6 -29    5.93    5.78
  -9  -6  29    9.87    6.90
   9  -6 -30    8.38    6.73
   9   6 -30   13.70    6.74
  -9  -6  30   -0.43    6.61
   9  -6 -31    0.43    5.01
   9   6 -31   -3.36    6.48
  -9  -6  31    5.62    6.53
   9  -6 -32   -2.05    6.04
   9   6 -32   -1.74    4.91
  -9  -6  32    0.87    5.76
   9  -6 -33   -3.91    6.11
   9   6 -33    0.10    6.21
  -9  -6  33   -1.83    6.43
   9  -6 -34    2.08    7.29
  -9  -6  34   -2.10    6.86
   9  -7  -1   14.08    5.77
  -9  -7   1   27.23    8.51
   9  -7  -2   16.11    6.62
  -9  -7   2   13.10    6.26
   9  -7  -3    1.12    3.62
  -9  -7   3    1.80    5.03
   9  -7  -4   20.42    7.18
  -9  -7   4   32.73    8.51
   9  -7  -5   12.85    5.94
  -9  -7   5    4.57    5.25
   9  -7  -6   58.28   12.62
  -9  -7   6   65.39   13.51
   9  -7  -7    5.02    4.69
  -9  -7   7   -0.27    4.76
   9  -7  -8    4.42    4.96
   9   7  -8   -1.86    3.87
  -9  -7   8    2.34    5.41
   9  -7  -9    8.20    5.81
   9   7  -9   27.59    7.26
  -9  -7   9   12.90    6.52
   9  -7 -10   19.43    7.78
   9   7 -10   15.04    6.74
  -9  -7  10   34.32    8.88
   9  -7 -11   21.12    7.13
   9   7 -11    9.83    5.69
  -9  -7  11   15.96    6.98
   9  -7 -12   69.62   14.11
   9   7 -12   80.76   14.74
  -9  -7  12   57.71   14.22
   9  -7 -13   -1.03    4.92
   9   7 -13   -0.38    5.38
  -9  -7  13    1.58    4.98
   9  -7 -14    4.88    6.20
   9   7 -14    6.19    4.97
  -9  -7  14    4.99    5.17
   9  -7 -15    5.18    5.07
   9   7 -15   11.30    6.51
  -9  -7  15    6.07    5.43
   9  -7 -16  103.21   16.25
   9   7 -16   56.93   13.48
  -9  -7  16   53.69   13.96
   9  -7 -17    3.15    5.20
   9   7 -17    9.46    5.56
  -9  -7  17    4.52    5.44
   9  -7 -18    4.53    5.32
   9   7 -18    7.94    5.59
  -9  -7  18   -3.67    6.83
   9  -7 -19    2.77    5.30
   9   7 -19    0.76    4.35
  -9  -7  19    9.69    6.59
   9  -7 -20    3.06    4.62
   9   7 -20    8.80    6.03
  -9  -7  20   21.38    8.56
   9  -7 -21   14.96    7.16
   9   7 -21   10.91    6.90
  -9  -7  21   12.72    7.22
   9  -7 -22   34.90   11.30
   9   7 -22   51.75   12.09
   9  -7 -23    8.40    6.93
   9   7 -23   -1.11    4.45
  -9  -7  23    0.49    4.89
   9  -7 -24    2.97    5.47
   9   7 -24   -3.31    6.05
  -9  -7  24    4.54    6.46
   9  -7 -25    0.22    4.54
   9   7 -25    4.10    5.96
  -9  -7  25    0.57    6.40
   9  -7 -26   21.04    7.79
   9   7 -26   11.84    7.21
  -9  -7  26   26.90    9.49
   9  -7 -27   10.61    6.09
   9   7 -27    7.62    7.18
  -9  -7  27    5.64    6.75
   9  -7 -28    3.27    4.91
   9   7 -28    4.56    6.08
  -9  -7  28    2.63    6.87
   9  -7 -29    2.66    5.06
   9   7 -29    0.68    4.53
  -9  -7  29   -2.04    7.02
   9  -7 -30    7.74    5.81
   9   7 -30   -1.93    6.28
  -9  -7  30    0.83    6.75
   9  -7 -31    3.82    6.28
   9   7 -31   -0.78    4.99
  -9  -7  31    0.48    6.38
   9  -7 -32    7.68    6.79
   9   7 -32    2.35    4.83
  -9  -7  32    5.69    8.29
   9  -7 -33    1.57    4.97
   9   7 -33   -0.17    4.81
  -9  -7  33   -1.67    5.06
  -9  -7  34    2.25    6.17
  -9  -7  35   -2.54    7.84
   9  -8  -1   16.69    6.70
  -9  -8   1   31.79    8.72
   9  -8  -2   36.71    8.87
  -9  -8   2   31.59    9.29
   9  -8  -3    1.71    4.18
  -9  -8   3    1.10    4.46
   9  -8  -4   36.84   11.07
  -9  -8   4   92.87   14.22
   9  -8  -5   -1.30    4.18
  -9  -8   5   -1.07    4.83
   9  -8  -6    5.33    5.03
  -9  -8   6    4.72    5.14
   9  -8  -7   -0.17    4.52
  -9  -8   7    2.85    4.71
   9  -8  -8   90.34   15.62
   9   8  -8   87.48   15.00
  -9  -8   8   57.47   14.56
   9  -8  -9    3.94    4.37
   9   8  -9    8.98    5.60
  -9  -8   9    4.08    5.48
   9  -8 -10   27.54    8.14
   9   8 -10   15.67    6.80
  -9  -8  10   17.22    7.35
   9  -8 -11    3.10    4.53
   9   8 -11    3.99    5.17
  -9  -8  11    9.51    6.32
   9  -8 -12   40.62    9.41
   9   8 -12   23.21    7.73
  -9  -8  12    9.14    7.07
   9  -8 -13    0.42    3.87
   9   8 -13   -0.21    4.18
  -9  -8  13   -3.77    5.51
   9  -8 -14   40.02    9.60
   9   8 -14   15.77    7.45
  -9  -8  14   26.64    9.08
   9  -8 -15    0.64    4.04
   9   8 -15    6.89    5.97
  -9  -8  15    0.40    4.28
   9  -8 -16    5.30    5.15
   9   8 -16    5.84    5.73
  -9  -8  16    1.98    6.56
   9  -8 -17    3.63    6.19
   9   8 -17    4.47    4.61
  -9  -8  17    3.56    5.71
   9  -8 -18   31.65    9.96
   9   8 -18   39.06   10.73
  -9  -8  18   30.97    9.38
   9  -8 -19    2.57    4.59
   9   8 -19    5.50    5.45
  -9  -8  19    3.22    4.96
   9  -8 -20    4.75    5.97
   9   8 -20   20.78    7.76
  -9  -8  20    9.89    6.24
   9  -8 -21    1.54    4.13
   9   8 -21    3.43    5.51
  -9  -8  21    3.27    5.59
   9  -8 -22    2.53    6.51
   9   8 -22    9.80    5.71
  -9  -8  22    3.23    6.76
   9  -8 -23   -1.61    4.74
   9   8 -23   -0.25    4.31
  -9  -8  23   -2.94    5.99
   9  -8 -24   17.47    7.64
   9   8 -24    4.96    6.15
  -9  -8  24    3.76    5.86
   9  -8 -25    1.37    5.37
   9   8 -25    1.13    6.53
  -9  -8  25    9.89    7.92
   9  -8 -26   11.82    6.47
   9   8 -26    5.29    6.74
  -9  -8  26    4.23    6.72
   9  -8 -27    1.31    6.06
   9   8 -27    1.52    4.65
  -9  -8  27    0.46    6.64
   9  -8 -28   -0.27    4.58
   9   8 -28   -0.16    5.03
  -9  -8  28    7.98    7.77
   9  -8 -29   -1.97    5.53
   9   8 -29    3.39    6.49
  -9  -8  29   -0.32    6.24
   9  -8 -30    2.97    5.37
   9   8 -30   -1.04    5.94
  -9  -8  30   -0.65    6.31
   9  -8 -31    2.87    4.86
   9   8 -31    7.37    5.78
  -9  -8  31    1.09    5.88
   9  -8 -32   -2.27    6.44
   9   8 -32   -1.57    5.48
  -9  -8  32    3.30    6.00
   9  -8 -33    0.02    5.79
   9  -9  -1    6.65    5.22
  -9  -9   1    6.24    4.68
   9  -9  -2   29.48    8.53
  -9  -9   2   39.22    9.72
   9  -9  -3    5.28    4.52
  -9  -9   3    3.18    4.89
   9  -9  -4   12.58    5.43
  -9  -9   4   12.90    6.89
   9  -9  -5    7.57    4.66
  -9  -9   5    9.00    5.53
   9  -9  -6   64.93   13.52
  -9  -9   6   71.46   14.02
   9  -9  -7   -0.43    3.68
  -9  -9   7    0.97    4.49
   9  -9  -8   -0.50    4.73
   9   9  -8   -0.38    3.70
  -9  -9   8    1.40    3.50
   9  -9  -9    2.12    3.97
   9   9  -9   -0.10    2.96
  -9  -9   9    1.43    5.78
   9  -9 -10   17.35    6.49
   9   9 -10    9.23    5.97
  -9  -9  10    8.15    5.97
   9  -9 -11   -2.73    4.24
   9   9 -11   -0.01    4.47
  -9  -9  11    0.85    4.86
   9  -9 -12   37.46   10.13
   9   9 -12   44.59   10.35
  -9  -9  12   21.73    8.54
   9  -9 -13    3.97    4.97
   9   9 -13    3.05    4.85
  -9  -9  13    1.32    4.91
   9  -9 -14   -1.09    4.69
   9   9 -14   -1.93    5.13
  -9  -9  14   -0.94    5.25
   9  -9 -15   17.30    6.85
   9   9 -15   10.05    6.02
  -9  -9  15    8.10    6.67
   9  -9 -16   27.73    8.91
   9   9 -16   42.11   10.55
  -9  -9  16   38.87   10.38
   9  -9 -17   -1.82    5.21
   9   9 -17    0.25    5.01
  -9  -9  17   -0.94    4.74
   9  -9 -18    0.57    3.91
   9   9 -18    3.16    5.53
  -9  -9  18   -1.54    5.46
   9  -9 -19    7.76    5.70
   9   9 -19    0.38    5.24
  -9  -9  19   -0.56    4.66
   9  -9 -20    7.24    5.20
   9   9 -20   16.42    7.37
  -9  -9  20    5.60    7.16
   9  -9 -21   -0.41    4.52
   9   9 -21   -1.13    5.22
  -9  -9  21   -0.53    5.84
   9  -9 -22   12.92    6.99
   9   9 -22   29.72    8.99
  -9  -9  22   11.97    7.83
   9  -9 -23   -0.61    3.96
   9   9 -23    0.29    5.33
  -9  -9  23    2.83    6.12
   9  -9 -24   -0.81    4.06
   9   9 -24   -1.83    5.92
  -9  -9  24   -0.68    5.37
   9  -9 -25   -2.96    4.93
   9   9 -25    1.05    5.16
  -9  -9  25   -0.82    5.63
   9  -9 -26    8.10    6.78
   9   9 -26   16.91    8.64
  -9  -9  26    8.93    6.80
   9  -9 -27    0.82    5.71
   9   9 -27    5.42    5.72
  -9  -9  27   -1.35    6.39
   9  -9 -28    4.98    7.11
   9   9 -28    7.16    5.91
  -9  -9  28   -0.18    5.97
   9  -9 -29    6.92    5.41
   9   9 -29   -1.47    5.29
  -9  -9  29    1.24    5.66
   9  -9 -30    4.59    5.76
   9   9 -30    4.28    6.24
  -9  -9  30   18.34    8.50
   9  -9 -31    0.88    4.84
   9   9 -31    1.97    4.20
   9  -9 -32    1.76    5.31
   9   9 -32    6.05    6.37
   9 -10  -1    6.83    4.22
  -9 -10   1    4.25    4.69
   9 -10  -2   32.33    9.11
  -9 -10   2   45.89   10.31
   9 -10  -3    9.91    5.43
  -9 -10   3    4.19    4.97
   9 -10  -4    3.61    4.54
  -9 -10   4   37.63    8.59
   9 -10  -5   -0.70    4.20
  -9 -10   5   -2.56    4.48
   9 -10  -6    3.26    4.48
  -9 -10   6    2.55    5.03
   9 -10  -7    7.01    4.72
  -9 -10   7    5.74    4.27
   9 -10  -8   31.73    8.79
  -9 -10   8   32.42    9.11
   9 -10  -9    9.24    5.59
  -9 -10   9    6.48    5.70
   9 -10 -10   14.37    5.85
  -9 -10  10    7.45    6.59
   9 -10 -11   10.44    5.98
  -9 -10  11    8.78    5.97
   9 -10 -12    9.09    5.90
  -9 -10  12    7.18    5.83
   9 -10 -13    2.44    4.98
  -9 -10  13    3.73    5.26
   9 -10 -14   12.90    6.69
  -9 -10  14   12.54    6.67
   9 -10 -15    4.04    4.65
  -9 -10  15   -2.21    5.13
   9 -10 -16   -0.79    4.46
  -9 -10  16   -2.33    5.36
   9 -10 -17   -0.05    3.35
  -9 -10  17   -0.65    4.94
   9 -10 -18   31.08    9.48
  -9 -10  18   18.34    8.31
   9 -10 -19    4.97    6.03
  -9 -10  19   -2.58    5.98
   9 -10 -20   12.30    6.48
   9  10 -20   16.22    7.99
  -9 -10  20   13.61    7.62
   9 -10 -21    0.04    4.89
   9  10 -21   -0.74    5.66
  -9 -10  21   -3.64    7.00
   9 -10 -22    7.48    6.44
   9  10 -22   -0.64    5.93
  -9 -10  22    3.91    6.33
   9  10 -23   -1.24    5.44
  -9 -10  23   -1.32    4.89
   9  10 -24    7.73    6.61
  -9 -10  24    0.76    7.02
   9  10 -25    0.54    4.46
  -9 -10  25    0.87    4.96
   9  10 -26   -0.77    4.78
  -9 -10  26    1.17    5.91
  -9 -10  27   -2.50    5.73
   9 -11  -1   -0.17    2.60
  -9 -11   1   -1.57    4.44
   9 -11  -2   27.78    7.55
  -9 -11   2    8.02    5.62
   9 -11  -3    0.71    4.08
  -9 -11   3    1.40    4.35
   9 -11  -4   29.27    8.26
  -9 -11   4   21.44    7.75
   9 -11  -5   -1.11    4.13
  -9 -11   5   -3.44    5.73
   9 -11  -6   15.89    6.44
  -9 -11   6   16.25    6.56
   9 -11  -7    1.20    4.68
  -9 -11   7    1.74    4.03
  -9 -11   8   -1.18    4.49
  -9 -11   9    4.31    4.53
  -9 -11  10   13.71    5.88
  -9 -11  11    1.82    4.20
  -9 -11  12    4.88    5.87
  -9 -11  13   -1.49    4.86
  -9 -11  14   -1.08    5.06
  -9 -11  15    0.89    3.81
  -9 -11  16   19.66    8.96
  -9 -11  17    0.04    4.72
  -9 -11  18    6.26    5.90
  -9 -11  19    0.01    6.56
  -9 -11  20   -1.55    4.36
  -9 -11  21   -1.44    4.56
  -9 -11  22   -0.18    4.26
  -9 -11  23   -1.64    6.05
  -9 -11  24   -3.94    7.36
  -9 -12   1    1.09    4.48
  -9 -12   2   -1.81    4.32
  -9 -12   3    3.82    4.62
  -9 -12   4   23.72    7.68
  -9 -12   5   -0.69    4.75
  -9 -12   6   -0.98    3.85
  -9 -12   7    6.97    4.80
  -9 -12   8   31.46    9.17
  -9 -12   9    1.94    3.95
  -9 -12  10    4.36    5.24
  -9 -12  11   -1.42    4.53
  -9 -12  12    3.29    5.71
  -9 -12  13    9.84    6.83
  -9 -12  14    4.92    5.47
  -9 -12  15    2.28    5.28
  -9 -12  16   -1.69    5.53
  -9 -12  17    7.40    6.11
  -9 -12  18   -0.64    5.09
  -9 -12  19   -0.65    4.52
  -9 -12  20    5.18    6.38
  -9 -12  21   -0.62    4.66
  -9 -13   1    4.70    4.39
  -9 -13   2    0.44    3.44
  -9 -13   3   -1.06    4.48
  -9 -13   4   -4.15    5.96
  -9 -13   5   11.41    5.36
  -9 -13   6   14.76    6.65
  -9 -13   7    4.01    4.62
  -9 -13   8    2.08    4.81
  -9 -13   9    3.73    4.42
  -9 -13  10    1.51    5.05
  -9 -13  11    0.76    4.06
  -9 -13  12    3.80    5.22
  -9 -13  13    2.09    4.06
  -9 -13  14   -2.36    5.55
  -9 -13  15   -0.98    4.63
  -9 -13  16    9.26    6.01
  -9 -13  17    1.14    5.05
  -9 -14   1    5.19    4.44
  -9 -14   2    5.51    5.68
  -9 -14   3    2.42    4.57
  -9 -14   4   13.01    5.80
  -9 -14   5   -0.00    4.15
  -9 -14   6    0.18    4.52
  -9 -14   7   -0.36    4.66
  -9 -14   8    5.38    5.45
  -9 -14   9    5.33    5.05
  -9 -14  10   10.12    5.90
  -9 -14  11    1.59    5.06
  -9 -14  12    3.04    4.05
  -9 -15   1    3.69    4.60
  -9 -15   2    1.88    4.81
  -9 -15   3   -1.29    4.49
  -9 -15   4    3.05    3.92
  -9 -15   5   -0.23    3.86
  -9 -15   6    1.35    4.35
  -8   0   1    2.46    4.04
   8   0  -1   -1.02    3.73
   8   0  -1   -0.22    4.04
  -8   0   2  476.86   69.97
   8   0  -2  559.29   69.52
   8   0  -2  495.92   69.59
  -8   0   3   -0.51    4.02
   8   0  -3   -1.55    4.05
   8   0  -3    0.15    3.57
  -8   0   4   97.26   17.53
   8   0  -4   91.79   16.40
   8   0  -4  104.12   17.20
  -8   0   5    2.25    4.28
   8   0  -5   -0.64    3.24
   8   0  -5    0.97    3.69
  -8   0   6   74.71   15.18
   8   0  -6   74.58   14.61
   8   0  -6  109.19   16.29
  -8   0   7    3.08    4.54
   8   0  -7   -1.15    3.86
   8   0  -7   -2.35    4.67
  -8   0   8  211.26   36.29
   8   0  -8  288.58   36.98
  -8   0   9   -0.48    3.88
   8   0  -9    0.55    3.75
  -8   0  10   -1.48    5.04
  -8   0  11   -1.78    4.27
  -8   0  12  200.61   31.47
  -8   0  13   -1.00    5.61
   8   0 -13   -0.25    4.87
  -8   0  14   65.66   16.29
   8   0 -14  119.50   17.71
  -8   0  15   -2.36    5.90
   8   0 -15   -0.67    4.57
  -8   0  16   -2.31    5.37
   8   0 -16    5.06    5.72
  -8   0  17    1.48    5.25
   8   0 -17    3.26    4.93
  -8   0  18  111.78   22.34
   8   0 -18  139.60   22.54
  -8   0  19    2.56    5.77
   8   0 -19   -0.96    4.80
  -8   0  20   14.48    7.76
   8   0 -20   16.85    7.16
  -8   0  21   -0.38    5.46
   8   0 -21   -3.23    5.46
  -8   0  22   40.30   13.03
   8   0 -22   74.44   14.05
  -8   0  23    2.58    4.99
   8   0 -23    1.93    4.47
   8   0 -24   24.71    8.26
   8   0 -25    4.76    4.43
   8   0 -26    1.88    5.58
   8   0 -27   -2.39    5.38
   8   0 -28   57.32   13.52
   8   0 -29   -1.49    5.27
   8   0 -30   11.10    6.13
   8   0 -31   -0.65    5.49
   8   0 -32    4.45    5.67
   8   0 -33    0.77    5.57
   8   0 -34   24.10    9.74
   8   0 -35    3.48    6.77
  -8   1   1   92.29   16.50
   8  -1  -1  102.91   15.75
   8  -1  -1   88.06   15.85
   8   1  -1   73.05   14.70
  -8  -1   1   90.63   16.33
  -8   1   2    6.12    4.91
   8  -1  -2    1.73    2.84
   8  -1  -2    6.39    4.38
   8   1  -2    3.12    3.71
  -8  -1   2   -2.33    4.27
  -8   1   3    2.45    4.22
   8  -1  -3    3.48    3.97
   8  -1  -3    2.46    4.40
   8   1  -3    0.65    3.43
  -8  -1   3    2.80    4.87
  -8   1   4   30.80    8.89
   8  -1  -4   19.04    6.71
   8  -1  -4   46.53    9.45
   8   1  -4   36.08    8.13
  -8  -1   4   39.56    9.40
  -8   1   5    9.06    5.38
   8  -1  -5    9.62    5.09
   8  -1  -5    6.61    4.94
   8   1  -5   -0.03    3.26
  -8  -1   5    5.29    4.92
  -8   1   6   96.28   16.74
   8  -1  -6   76.32   14.85
   8  -1  -6   89.19   15.66
   8   1  -6   85.39   15.22
  -8  -1   6   86.03   16.00
  -8   1   7    5.83    4.99
   8  -1  -7    3.33    4.73
   8   1  -7    4.09    4.21
  -8  -1   7    2.66    4.27
  -8   1   8    0.70    4.23
   8  -1  -8   13.01    5.68
  -8  -1   8    3.37    4.81
  -8   1   9   10.70    6.36
   8  -1  -9   20.53    6.92
  -8  -1   9   29.69    8.24
  -8   1  10  147.83   23.96
  -8  -1  10  137.36   23.64
  -8   1  11    9.16    5.88
   8  -1 -11    9.91    5.37
  -8  -1  11    9.22    6.12
  -8   1  12   18.31    7.00
   8  -1 -12   10.55    5.90
  -8  -1  12    8.08    5.76
  -8   1  13    0.08    4.44
   8  -1 -13   -2.38    4.52
   8  -1 -13    0.00    3.82
   8   1 -13   -0.40    3.49
  -8  -1  13    0.77    5.24
  -8   1  14   66.12   14.30
   8  -1 -14   81.45   14.17
   8   1 -14   50.01   12.81
  -8  -1  14   73.17   14.79
  -8   1  15   32.89   11.51
   8  -1 -15   80.03   13.34
   8   1 -15   62.16   12.19
  -8  -1  15   43.82   11.99
  -8   1  16  104.49   18.43
   8  -1 -16  114.86   17.68
   8   1 -16   70.14   15.87
  -8  -1  16   74.01   16.74
  -8   1  17    0.16    4.56
   8  -1 -17    0.78    4.70
   8   1 -17    0.97    4.10
  -8  -1  17    4.66    6.13
  -8   1  18    1.37    5.42
   8  -1 -18    7.35    5.34
   8   1 -18    4.58    6.64
  -8  -1  18    5.43    5.63
  -8   1  19    4.82    5.23
   8  -1 -19    4.83    3.91
   8   1 -19    5.00    5.78
  -8  -1  19    6.25    6.05
  -8   1  20   25.28    9.35
   8  -1 -20   12.53    6.86
   8   1 -20   16.52    7.78
  -8  -1  20   29.74    9.55
  -8   1  21   -0.51    5.31
   8  -1 -21    2.26    5.17
   8   1 -21   -0.24    4.90
  -8   1  22   49.77   15.69
   8  -1 -22  116.08   18.34
   8   1 -22   90.10   16.76
   8  -1 -23   -0.61    4.72
   8   1 -23   -0.90    5.14
   8  -1 -24    4.37    4.89
   8   1 -24    2.20    4.54
   8  -1 -25    4.59    5.71
   8   1 -25   -3.85    5.30
  -8  -1  25    1.02    5.21
   8  -1 -26   16.61    7.82
   8   1 -26   14.86    7.88
  -8  -1  26   26.14    9.91
   8  -1 -27    1.23    5.36
   8   1 -27   -2.23    5.69
   8  -1 -28    2.73    6.51
   8   1 -28   -0.49    5.21
   8  -1 -29   -1.39    5.58
   8   1 -29   -1.24    5.29
   8  -1 -30   26.06   10.39
   8   1 -30   52.66   11.83
   8  -1 -31    3.59    4.54
   8   1 -31    8.50    6.22
   8  -1 -32   12.89    7.74
   8   1 -32   14.75    7.81
   8  -1 -33   -1.80    5.43
   8   1 -33   -2.18    4.68
   8  -1 -34    3.55    6.53
   8   1 -34    1.68    5.91
   8  -1 -35    0.94    6.09
   8   1 -35   -0.67    6.08
   8  -1 -36   11.77    8.99
  -8   2   1   -0.87    4.26
   8  -2  -1   -1.67    3.88
   8  -2  -1   -1.10    4.38
   8   2  -1    0.62    3.05
  -8  -2   1   -2.10    4.70
  -8   2   2   63.65   13.27
   8  -2  -2   52.40   11.92
   8  -2  -2   71.54   13.48
   8   2  -2   73.98   12.71
  -8  -2   2   73.16   13.59
  -8   2   3    8.29    5.48
   8  -2  -3   23.81    6.47
   8  -2  -3   19.96    6.91
   8   2  -3    5.86    3.82
  -8  -2   3   12.71    5.82
  -8   2   4   46.96   10.54
   8  -2  -4   63.13   10.53
   8  -2  -4   33.33    8.95
   8   2  -4   25.41    7.86
  -8  -2   4   48.08   10.29
  -8   2   5   14.86    6.57
   8  -2  -5    4.74    4.03
   8  -2  -5   19.64    6.30
   8   2  -5    6.04    4.39
  -8  -2   5    5.91    5.06
  -8   2   6   99.14   17.75
   8  -2  -6   80.56   15.99
   8  -2  -6  122.22   17.98
   8   2  -6   92.96   16.48
  -8  -2   6   96.38   17.56
  -8   2   7   27.53    8.62
   8  -2  -7   34.47    9.09
   8   2  -7   43.22    9.08
  -8  -2   7   24.54    8.45
  -8   2   8  125.96   21.67
   8  -2  -8  116.10   20.86
  -8  -2   8  144.37   22.19
  -8   2   9   13.02    6.33
   8  -2  -9    9.84    5.57
  -8  -2   9   -1.20    5.23
  -8   2  10   -0.20    4.66
   8  -2 -10   -0.83    3.82
  -8  -2  10    0.59    3.55
  -8   2  11    5.73    4.88
   8  -2 -11    1.27    4.73
  -8  -2  11    3.45    5.43
  -8   2  12   55.31   12.99
   8  -2 -12   46.25   11.56
  -8  -2  12   71.28   13.54
  -8   2  13   61.48   12.80
   8  -2 -13   58.31   11.29
   8  -2 -13   40.06   10.61
   8   2 -13   49.62   11.03
  -8  -2  13   33.73   10.43
  -8   2  14   23.52    9.11
   8  -2 -14   24.90    7.86
   8  -2 -14   51.67   10.84
   8   2 -14   27.89    8.53
  -8  -2  14   30.30    9.87
  -8   2  15   14.87    7.70
   8  -2 -15   20.74    7.76
   8  -2 -15   22.77    7.89
   8   2 -15   41.40    9.56
  -8  -2  15   35.59    9.38
  -8   2  16   35.53   10.48
   8  -2 -16   27.63    9.09
   8  -2 -16   36.05    9.71
   8   2 -16   26.92    8.63
  -8  -2  16   51.02   11.55
  -8   2  17   32.74   10.19
   8  -2 -17   12.68    6.61
   8  -2 -17   19.78    7.88
   8   2 -17   26.62    8.41
  -8   2  18  243.93   40.44
   8  -2 -18  224.95   38.62
   8   2 -18  351.27   41.34
  -8   2  19    0.01    5.47
   8  -2 -19    4.66    6.23
   8   2 -19    7.52    6.34
   8  -2 -20    0.68    5.09
   8   2 -20   -0.65    3.43
   8  -2 -21    0.08    4.54
   8   2 -21   -0.84    3.89
   8  -2 -22   41.76   11.00
   8   2 -22   34.69   10.13
  -8  -2  22   33.91   10.77
   8  -2 -23   -1.20    5.07
   8   2 -23    4.38    5.16
  -8  -2  23    2.96    5.49
   8  -2 -24   12.02    6.70
   8   2 -24    0.63    5.71
  -8  -2  24    6.08    6.38
   8  -2 -25   -0.74    4.40
   8   2 -25    0.00    4.57
  -8  -2  25   -0.33    6.07
   8  -2 -26    2.26    5.42
   8   2 -26   -0.83    4.97
  -8  -2  26   -2.13    6.18
   8  -2 -27    2.64    5.32
   8   2 -27   -1.68    5.28
  -8  -2  27   -2.38    5.59
   8  -2 -28   15.73    7.89
   8   2 -28    8.32    6.12
  -8  -2  28   17.27    8.88
   8  -2 -29    1.55    5.78
   8   2 -29    8.49    6.63
   8  -2 -30    9.71    7.52
   8   2 -30   15.82    7.69
   8  -2 -31   -2.01    5.37
   8   2 -31   -1.04    6.11
   8  -2 -32   10.97    6.80
   8   2 -32    7.38    7.63
   8  -2 -33   14.48    7.50
   8   2 -33    6.31    5.67
   8  -2 -34   12.71    7.18
   8   2 -34    8.90    6.33
   8  -2 -35   -0.15    4.98
   8   2 -35   -0.85    4.48
   8  -2 -36    5.18    5.60
  -8   3   1   93.77   17.67
   8  -3  -1  118.59   17.41
   8  -3  -1   88.76   17.59
   8   3  -1  104.48   16.92
  -8  -3   1  102.28   17.86
  -8   3   2    1.65    4.80
   8  -3  -2    4.03    4.18
   8  -3  -2    4.57    4.88
   8   3  -2    7.54    4.15
  -8  -3   2    0.62    4.25
  -8   3   3   43.66   11.02
   8  -3  -3   91.95   12.31
   8  -3  -3   50.29   11.09
   8   3  -3   42.62    9.78
  -8  -3   3   36.77   10.23
  -8   3   4  117.25   20.85
   8  -3  -4  103.95   19.53
   8  -3  -4  156.17   21.81
   8   3  -4  149.02   20.67
  -8  -3   4  105.34   20.30
  -8   3   5   12.99    6.66
   8  -3  -5   23.18    6.37
   8  -3  -5   16.20    6.46
   8   3  -5   10.28    5.62
  -8  -3   5   29.73    7.71
  -8   3   6   37.90   10.06
   8  -3  -6   59.28   10.93
   8   3  -6   33.45    8.66
  -8  -3   6   39.37   10.10
  -8   3   7   17.78    6.52
   8  -3  -7   19.92    6.82
   8   3  -7    0.40    3.60
  -8  -3   7   26.34    7.42
  -8   3   8    2.24    4.42
   8  -3  -8    4.51    4.58
   8   3  -8    2.12    4.73
  -8  -3   8   12.66    5.93
  -8   3   9    1.51    4.16
   8  -3  -9    3.54    4.73
  -8  -3   9    1.53    4.18
  -8   3  10  100.85   18.06
   8  -3 -10   86.34   16.71
  -8  -3  10   94.58   17.28
  -8   3  11   96.77   19.13
   8  -3 -11  130.00   19.90
  -8  -3  11  103.44   19.16
  -8   3  12   -0.25    4.99
   8  -3 -12    3.60    4.62
   8  -3 -12    3.72    5.24
  -8   3  13   14.32    7.13
   8  -3 -13   17.09    6.31
   8  -3 -13   11.99    6.46
   8   3 -13    5.82    5.38
  -8   3  14   31.47    9.37
   8  -3 -14   17.80    7.02
   8  -3 -14   34.15    9.09
   8   3 -14   18.90    7.11
  -8   3  15   52.23   11.59
   8  -3 -15   29.42    8.81
   8  -3 -15   23.49    8.73
   8   3 -15   30.58    8.76
  -8   3  16  126.64   21.29
   8  -3 -16  108.75   19.21
   8  -3 -16   96.83   19.32
   8   3 -16  106.43   19.25
  -8   3  17   -0.39    5.13
   8  -3 -17    7.60    5.32
   8   3 -17    4.14    5.66
   8  -3 -18    9.77    6.08
   8   3 -18    8.22    5.89
  -8  -3  18    2.11    6.50
   8  -3 -19   19.33    7.77
   8   3 -19   39.76    9.73
  -8  -3  19   10.31    7.34
   8  -3 -20  106.61   20.24
   8   3 -20  132.64   21.66
  -8  -3  20  111.80   21.45
   8  -3 -21    3.76    5.24
   8   3 -21   14.59    6.17
  -8  -3  21   19.36    8.82
   8  -3 -22   23.72    7.88
   8   3 -22   16.31    6.99
  -8  -3  22    9.99    7.18
   8  -3 -23    3.40    5.09
   8   3 -23    1.35    4.60
  -8  -3  23    2.23    5.79
   8  -3 -24   16.48    7.72
   8   3 -24   28.06    9.31
  -8  -3  24   34.25   10.67
   8  -3 -25   17.75    7.97
   8   3 -25   18.82    8.19
  -8  -3  25   14.58    8.33
   8  -3 -26    7.71    6.38
   8   3 -26    6.83    6.12
  -8  -3  26    4.23    6.32
   8  -3 -27   -1.06    4.70
   8   3 -27    5.07    5.27
  -8  -3  27    1.37    6.23
   8  -3 -28   -0.91    4.78
   8   3 -28   -0.24    4.59
  -8  -3  28   -1.88    5.66
   8  -3 -29   -0.06    4.66
   8   3 -29   -0.37    4.35
  -8  -3  29   -0.14    5.27
   8  -3 -30    7.60    6.56
   8   3 -30    6.33    6.65
  -8  -3  30    4.23    7.16
   8  -3 -31   -1.43    6.32
   8   3 -31    5.08    5.34
   8  -3 -32   26.29    9.88
   8   3 -32   16.47    8.43
   8  -3 -33   -0.42    5.25
   8   3 -33    0.45    6.10
   8  -3 -34   -2.54    5.23
   8   3 -34    6.34    6.10
   8  -3 -35    6.42    5.65
   8   3 -35   -1.15    5.46
   8  -3 -36   13.37    7.73
  -8   4   1   73.09   15.32
   8  -4  -1   78.39   15.39
   8   4  -1   93.17   14.78
  -8   4   2   34.52    9.06
   8  -4  -2   20.07    7.16
   8  -4  -2   23.52    8.19
   8   4  -2   38.75    7.74
  -8   4   3   29.70    8.49
   8  -4  -3   31.88    7.40
   8  -4  -3   34.75    8.55
   8   4  -3   17.39    6.60
  -8   4   4  151.74   23.43
   8  -4  -4  136.88   22.72
   8   4  -4  128.97   21.62
  -8   4   5    8.99    5.52
   8  -4  -5   12.35    5.55
   8   4  -5    8.48    4.48
  -8   4   6   58.78   12.11
   8  -4  -6   49.63   11.77
   8   4  -6   48.34   10.63
  -8   4   7   65.67   15.44
   8  -4  -7  118.96   17.29
   8   4  -7   78.23   14.93
  -8   4   8   18.48    7.43
   8  -4  -8   40.14    9.32
   8   4  -8   31.94    8.47
  -8   4   9   16.64    7.02
   8  -4  -9    7.41    5.11
  -8   4  10    1.36    5.17
   8  -4 -10    5.72    5.25
  -8   4  11    9.25    6.16
   8  -4 -11   14.44    6.84
  -8   4  12   89.51   16.87
   8  -4 -12   80.43   16.08
  -8   4  13   16.35    7.84
   8  -4 -13   18.80    6.67
   8  -4 -13   27.58    8.62
   8   4 -13   29.81    8.45
   8  -4 -14   58.05   12.30
   8   4 -14   60.34   12.55
  -8  -4  14   55.72   13.11
   8  -4 -15   -0.18    4.25
   8   4 -15    5.99    5.38
  -8  -4  15    3.91    6.01
   8  -4 -16   20.54    7.72
   8   4 -16   24.23    8.03
  -8  -4  16   22.44    8.08
   8  -4 -17   35.07    9.00
   8   4 -17   31.02    8.95
  -8  -4  17   19.68    9.52
   8  -4 -18  117.67   20.20
   8   4 -18  126.49   20.56
  -8  -4  18   89.64   19.64
   8  -4 -19   14.50    6.60
   8   4 -19   15.63    7.49
  -8  -4  19    9.31    6.70
   8  -4 -20   18.75    7.95
   8   4 -20   25.29    8.36
  -8  -4  20   11.44    7.05
   8  -4 -21   -2.12    4.77
   8   4 -21   -3.12    6.09
  -8  -4  21    1.16    5.35
   8  -4 -22   16.56    7.34
   8   4 -22   15.44    7.64
  -8  -4  22    8.17    7.70
   8  -4 -23   15.68    7.03
   8   4 -23   13.22    6.89
  -8  -4  23   12.35    7.65
   8  -4 -24   14.74    6.63
   8   4 -24   10.77    6.37
  -8  -4  24    5.81    7.00
   8  -4 -25   -0.20    4.26
   8   4 -25    1.51    5.54
  -8  -4  25    2.99    6.56
   8  -4 -26    0.34    4.94
   8   4 -26    1.52    4.90
  -8  -4  26   -2.33    5.65
   8  -4 -27   -1.45    5.37
   8   4 -27    4.58    5.13
  -8  -4  27    2.78    5.60
   8  -4 -28    9.34    6.43
   8   4 -28   12.39    7.38
  -8  -4  28   -0.86    6.94
   8  -4 -29    9.11    6.32
   8   4 -29    9.85    6.69
  -8  -4  29    0.76    6.49
   8  -4 -30    2.61    5.42
   8   4 -30   -2.71    5.62
  -8  -4  30   -0.44    5.42
   8  -4 -31    0.76    5.57
   8   4 -31   -2.27    5.24
  -8  -4  31   -1.91    5.42
   8  -4 -32    1.53    4.43
   8   4 -32    5.26    5.83
  -8  -4  32    6.80    6.79
   8  -4 -33    3.33    5.70
   8   4 -33   13.30    7.41
   8  -4 -34   36.16   10.32
   8   4 -34   26.76    9.86
   8  -4 -35    1.25    4.45
   8   4 -35    0.32    6.46
  -8   5   1   33.98    9.58
   8  -5  -1   46.71   10.75
   8   5  -1   37.37    8.74
  -8   5   2   36.12    9.02
   8  -5  -2   31.13    8.75
   8   5  -2   21.77    6.98
  -8   5   3  100.63   17.43
   8  -5  -3   97.76   17.19
   8   5  -3   80.47   15.48
  -8   5   4    5.80    5.75
   8  -5  -4    8.63    5.34
   8   5  -4   12.84    5.43
  -8   5   5   73.33   14.07
   8  -5  -5   55.92   12.65
   8   5  -5   60.32   12.13
  -8   5   6   90.87   18.46
   8  -5  -6   95.92   18.60
   8   5  -6  136.81   18.93
  -8   5   7   -1.35    4.77
   8  -5  -7    7.23    5.99
   8   5  -7    2.48    4.79
  -8   5   8    7.96    6.25
   8  -5  -8   11.89    6.83
   8   5  -8   13.81    5.35
  -8  -5   8    3.26    4.96
  -8   5   9    5.25    5.24
  -8  -5   9   10.60    5.79
  -8  -5  10  209.37   32.33
  -8  -5  11   33.46    9.67
   8  -5 -12    6.83    5.13
  -8  -5  12   -0.74    4.45
   8  -5 -13    0.84    3.93
   8   5 -13   -1.52    4.56
  -8  -5  13   -0.66    4.70
   8  -5 -14   12.45    5.69
   8   5 -14   10.93    6.26
  -8  -5  14   10.95    6.85
   8  -5 -15   29.21    8.70
   8   5 -15   30.76    9.02
  -8  -5  15   33.40    9.61
   8  -5 -16   67.34   14.78
   8   5 -16   96.62   16.26
  -8  -5  16   81.53   16.28
   8  -5 -17   10.34    6.14
   8   5 -17   17.74    7.27
  -8  -5  17    4.91    7.44
   8  -5 -18    1.60    4.18
   8   5 -18   10.87    6.27
  -8  -5  18    3.65    5.36
   8  -5 -19   23.34    8.75
   8   5 -19   26.09    8.73
  -8  -5  19   36.68   10.69
   8   5 -20   35.03   10.46
  -8  -5  20   35.49   10.90
   8  -5 -21   46.54   11.52
   8   5 -21   46.76   11.39
  -8  -5  21   32.01   10.71
   8  -5 -22   13.13    7.19
   8   5 -22   12.14    6.53
  -8  -5  22   12.69    7.15
   8  -5 -23    4.19    5.05
   8   5 -23   -2.87    5.50
  -8  -5  23   -2.27    5.62
   8  -5 -24    8.62    6.04
   8   5 -24    7.84    5.84
  -8  -5  24   10.95    7.70
   8  -5 -25   20.84    8.59
   8   5 -25   24.14    8.53
  -8  -5  25   14.63    8.30
   8  -5 -26    8.13    6.59
   8   5 -26    6.67    6.14
  -8  -5  26    5.34    7.29
   8  -5 -27    6.95    5.47
   8   5 -27    6.41    6.07
  -8  -5  27    3.22    6.18
   8  -5 -28    0.35    4.87
   8   5 -28    1.61    3.95
  -8  -5  28   -0.35    5.03
   8  -5 -29    2.35    5.29
   8   5 -29    3.87    6.17
  -8  -5  29    3.74    6.74
   8  -5 -30   12.03    7.30
   8   5 -30   16.45    7.09
  -8  -5  30   19.13    9.61
   8  -5 -31    4.90    6.27
   8   5 -31    0.75    5.40
  -8  -5  31    3.94    6.54
   8  -5 -32   14.35    7.89
   8   5 -32    4.29    7.10
  -8  -5  32   14.12    7.85
   8  -5 -33    3.56    5.70
   8   5 -33    8.26    7.61
  -8  -5  33    9.24    7.55
   8  -5 -34   -0.42    4.83
   8   5 -34   -1.32    5.42
  -8  -5  34   -5.27    7.90
   8  -5 -35    4.16    6.66
   8   5 -35    2.28    5.97
   8   6  -1  150.72   21.54
  -8  -6   1  117.61   21.54
   8   6  -2  146.21   19.03
  -8  -6   2   81.03   17.78
   8   6  -3  112.11   17.28
  -8  -6   3   87.05   17.22
   8   6  -4   35.57    8.40
  -8  -6   4   30.53    8.61
   8   6  -5   19.91    6.27
  -8  -6   5   10.76    6.43
   8   6  -6   29.86    7.71
  -8  -6   6   29.25    8.99
   8   6  -7   35.73    8.65
  -8  -6   7   32.74    9.27
   8   6  -8   29.03    7.93
  -8  -6   8   21.51    8.01
  -8  -6   9   -0.71    3.85
  -8  -6  10    9.98    5.96
   8  -6 -11   18.54    6.45
  -8  -6  11   27.52    8.72
   8  -6 -12   14.03    6.77
  -8  -6  12   37.67    8.92
   8  -6 -13   14.48    5.99
   8   6 -13   15.18    6.97
  -8  -6  13   25.86    8.33
   8  -6 -14   41.30   10.15
   8   6 -14   40.34   10.11
  -8  -6  14   38.72   10.57
   8  -6 -15   46.44   10.23
   8   6 -15   46.81   10.52
  -8  -6  15   20.58    9.23
   8  -6 -16    3.66    4.99
   8   6 -16    5.62    5.64
  -8  -6  16    4.44    5.98
   8  -6 -17   81.75   15.44
   8   6 -17   70.46   15.03
  -8  -6  17   81.98   16.29
   8  -6 -18   20.55    7.33
   8   6 -18   28.26    8.47
  -8  -6  18   21.43    8.25
   8  -6 -19    1.39    4.56
   8   6 -19   14.15    6.82
  -8  -6  19    9.87    6.08
   8  -6 -20    5.71    5.73
   8   6 -20    0.12    4.51
  -8  -6  20    5.17    5.99
   8  -6 -21   -0.19    4.60
   8   6 -21    0.13    5.20
  -8  -6  21    0.96    4.49
   8  -6 -22    9.98    6.72
   8   6 -22    9.81    6.10
  -8  -6  22    6.05    6.52
   8  -6 -23   36.57    9.66
   8   6 -23   42.07   10.82
  -8  -6  23   14.55    8.54
   8  -6 -24    8.90    6.66
   8   6 -24    1.21    4.84
  -8  -6  24   -1.56    4.69
   8  -6 -25   17.66    7.86
   8   6 -25   19.44    7.76
  -8  -6  25    8.43    7.32
   8  -6 -26    3.49    4.92
   8   6 -26   -1.83    5.13
  -8  -6  26   -0.17    4.86
   8  -6 -27    7.45    6.73
   8   6 -27    0.08    4.82
  -8  -6  27   12.03    7.91
   8  -6 -28    6.83    6.77
   8   6 -28   -1.26    6.34
  -8  -6  28    3.83    6.52
   8  -6 -29   13.12    6.68
   8   6 -29   12.00    7.16
  -8  -6  29    5.14    5.92
   8  -6 -30    2.97    4.39
   8   6 -30    2.23    4.66
  -8  -6  30   -1.95    6.92
   8  -6 -31   -0.65    4.62
   8   6 -31   -1.11    5.67
  -8  -6  31   -0.71    6.98
   8  -6 -32    0.69    5.20
   8   6 -32   11.52    7.07
  -8  -6  32   -1.98    6.48
   8  -6 -33    9.14    7.11
   8   6 -33   16.99    8.79
  -8  -6  33   -0.21    5.05
   8  -6 -34    2.31    5.59
   8   6 -34   -0.00    6.01
  -8  -6  34   -2.70    7.15
   8  -6 -35   15.69    8.07
  -8  -6  35    3.62    6.75
   8   7  -1    6.03    4.60
  -8  -7   1   68.92   10.72
   8   7  -2    1.25    3.73
  -8  -7   2   -0.57    5.18
   8   7  -3   24.59    7.76
  -8  -7   3   62.29   10.72
   8   7  -4    1.33    2.91
  -8  -7   4   -1.56    4.46
   8   7  -5   74.89   14.09
  -8  -7   5   79.52   14.81
   8   7  -6   23.61    7.03
  -8  -7   6   27.11    7.80
   8   7  -7   -0.71    3.52
  -8  -7   7   -0.51    4.44
   8   7  -8    0.71    4.14
  -8  -7   8    0.06    3.90
  -8  -7   9   45.68   10.72
  -8  -7  10    6.33    5.08
   8  -7 -11   73.74   12.20
  -8  -7  11   30.21   10.49
   8  -7 -12    2.19    4.21
  -8  -7  12    1.23    4.89
   8  -7 -13   11.33    6.40
   8   7 -13   26.66    7.75
  -8  -7  13   19.77    7.52
   8  -7 -14   28.22    8.15
   8   7 -14   23.85    8.20
  -8  -7  14   23.66    7.86
   8  -7 -15  137.80   17.94
   8   7 -15   63.53   14.53
  -8  -7  15   63.69   15.30
   8  -7 -16   16.37    6.53
   8   7 -16    9.39    5.87
  -8  -7  16    7.14    5.96
   8  -7 -17    6.26    4.51
   8   7 -17   11.47    5.70
  -8  -7  17    0.88    5.18
   8  -7 -18    5.51    5.36
   8   7 -18    2.40    5.34
  -8  -7  18    2.42    4.76
   8  -7 -19    5.64    5.08
   8   7 -19    1.69    4.49
  -8  -7  19    2.25    6.28
   8  -7 -20   -1.37    3.75
   8   7 -20    8.77    6.51
  -8  -7  20    5.97    6.66
   8  -7 -21   56.24   12.46
   8   7 -21   37.59   11.08
  -8  -7  21   46.66   12.13
   8  -7 -22    4.11    6.09
   8   7 -22    4.03    4.77
  -8  -7  22    5.18    6.04
   8  -7 -23    4.13    5.02
   8   7 -23    1.08    4.87
  -8  -7  23    2.74    7.90
   8  -7 -24   -0.57    5.00
   8   7 -24    0.81    4.12
  -8  -7  24    3.94    5.90
   8  -7 -25   11.70    7.20
   8   7 -25   22.44    8.21
  -8  -7  25   16.16    8.32
   8  -7 -26    1.91    5.02
   8   7 -26    0.61    5.02
  -8  -7  26    5.62    6.07
   8  -7 -27   15.35    7.72
   8   7 -27   17.24    8.13
  -8  -7  27    4.21    6.91
   8  -7 -28    0.21    4.60
   8   7 -28   -0.47    4.62
  -8  -7  28    4.40    7.12
   8  -7 -29    2.98    5.85
   8   7 -29    3.05    5.73
  -8  -7  29   -1.52    6.18
   8  -7 -30   10.70    6.87
   8   7 -30    4.59    6.42
  -8  -7  30   -1.39    6.13
   8  -7 -31    9.20    6.86
   8   7 -31    2.94    6.04
  -8  -7  31    6.77    7.54
   8  -7 -32   -1.11    5.93
   8   7 -32    1.00    5.86
  -8  -7  32   -2.95    6.99
   8  -7 -33   -3.51    6.59
   8   7 -33   -0.54    5.78
  -8  -7  33   -5.18    7.96
   8  -7 -34   -2.59    5.91
   8   7 -34   -2.12    6.66
  -8  -7  34   -2.60    6.90
   8  -7 -35    0.57    4.93
  -8  -7  35    3.65    7.51
  -8  -7  36    1.73    6.29
  -8  -7  37    5.27    6.92
   8   8  -1   94.33   16.41
  -8  -8   1  103.14   17.34
   8   8  -2    1.48    3.36
  -8  -8   2   -0.20    3.59
   8   8  -3   34.61    8.45
  -8  -8   3   36.36    8.93
   8   8  -4   20.43    6.38
  -8  -8   4   17.32    6.88
   8   8  -5    3.92    3.81
  -8  -8   5    0.62    4.25
   8   8  -6    0.26    3.50
  -8  -8   6    2.02    4.13
   8   8  -7  133.39   21.29
  -8  -8   7  129.57   21.64
   8   8  -8    7.64    4.26
  -8  -8   8   -0.36    4.29
  -8  -8   9    1.10    5.17
   8  -8 -10   15.78    6.15
  -8  -8  10   13.16    6.92
   8  -8 -11    6.55    4.67
  -8  -8  11    3.49    5.40
   8  -8 -12    5.50    4.59
  -8  -8  12    8.43    6.19
   8  -8 -13   51.31   10.66
   8   8 -13   28.44    9.71
  -8  -8  13   45.57   10.70
   8  -8 -14    0.71    4.22
   8   8 -14    1.78    4.50
  -8  -8  14    2.80    4.75
   8  -8 -15   19.83    7.53
   8   8 -15   24.55    7.90
  -8  -8  15   11.80    6.77
   8  -8 -16    6.04    5.46
   8   8 -16    6.96    5.17
  -8  -8  16   -1.15    4.60
   8  -8 -17   17.43    7.74
   8   8 -17   40.42    9.82
  -8  -8  17   24.19    9.34
   8  -8 -18    3.24    5.24
   8   8 -18    1.57    4.41
  -8  -8  18    3.37    4.77
   8  -8 -19   18.98    7.54
   8   8 -19   14.62    6.96
  -8  -8  19    7.17    5.76
   8  -8 -20    0.78    4.13
   8   8 -20    0.38    4.19
  -8  -8  20    3.10    4.96
   8  -8 -21    2.95    5.62
   8   8 -21    0.82    4.78
  -8  -8  21    0.46    5.98
   8  -8 -22    2.61    5.50
   8   8 -22   -0.71    4.46
  -8  -8  22   -0.68    4.97
   8  -8 -23   30.70    9.78
   8   8 -23   26.32    9.22
  -8  -8  23   39.12   10.65
   8  -8 -24    1.77    4.65
   8   8 -24    0.68    4.80
  -8  -8  24   12.46    7.48
   8  -8 -25   16.63    7.13
   8   8 -25    5.33    5.44
  -8  -8  25   11.05    7.78
   8  -8 -26   -1.45    4.75
   8   8 -26    0.85    4.38
  -8  -8  26    6.32    6.07
   8  -8 -27   22.76    8.77
   8   8 -27    9.48    6.16
  -8  -8  27    4.42    7.88
   8  -8 -28    1.72    4.68
   8   8 -28   -2.03    5.28
  -8  -8  28   -3.31    5.97
   8  -8 -29   13.95    8.24
   8   8 -29   12.03    7.39
  -8  -8  29   12.83    8.43
   8  -8 -30   -0.44    5.25
   8   8 -30   -0.35    4.98
  -8  -8  30    0.74    5.81
   8  -8 -31   -1.26    4.08
   8   8 -31   -1.13    5.33
  -8  -8  31    2.12    5.11
   8  -8 -32    7.23    5.81
   8   8 -32    2.18    6.04
  -8  -8  32    3.54    6.50
   8  -8 -33    2.07    4.63
   8   8 -33   -0.94    5.63
  -8  -8  33    0.32    5.81
   8  -8 -34    8.33    7.25
   8   8 -34   -2.10    5.08
  -8  -8  34    0.46    6.08
   8  -8 -35    1.49    5.72
   8   9  -1  101.00   17.59
  -8  -9   1  113.28   18.31
   8   9  -2    7.19    4.59
  -8  -9   2    3.26    4.42
   8   9  -3   43.24   10.06
  -8  -9   3   56.02   11.21
   8   9  -4    9.52    4.87
  -8  -9   4    9.54    5.76
   8   9  -5   45.96   10.38
  -8  -9   5   57.33   11.45
   8   9  -6    2.65    3.37
  -8  -9   6    0.28    4.25
   8   9  -7   -0.07    3.51
  -8  -9   7    4.09    4.14
   8   9  -8   -0.00    3.76
  -8  -9   8    0.18    3.85
  -8  -9   9   10.58    5.77
   8  -9 -10    3.90    4.03
  -8  -9  10    7.78    5.59
   8  -9 -11   92.27   17.20
  -8  -9  11  100.69   17.76
   8  -9 -12    3.04    4.23
  -8  -9  12   -0.30    4.65
   8  -9 -13    2.65    4.36
   8   9 -13    2.39    5.00
  -8  -9  13    0.03    5.13
   8  -9 -14    3.34    4.78
   8   9 -14    2.21    4.33
  -8  -9  14    3.99    4.89
   8  -9 -15   93.39   15.64
   8   9 -15   69.20   14.60
  -8  -9  15   64.64   14.67
   8  -9 -16    3.25    4.61
   8   9 -16    2.99    4.89
  -8  -9  16   -2.71    6.75
   8  -9 -17    0.74    4.82
   8   9 -17    0.21    4.14
  -8  -9  17   -1.52    4.53
   8  -9 -18    5.42    5.56
   8   9 -18    1.34    4.76
  -8  -9  18   11.92    7.31
   8  -9 -19   12.86    6.42
   8   9 -19   11.97    7.14
  -8  -9  19   23.12    7.79
   8  -9 -20   -0.58    4.15
   8   9 -20    5.23    5.42
  -8  -9  20   -0.81    5.20
   8  -9 -21   19.85    7.64
   8   9 -21   21.14    7.67
  -8  -9  21   17.48    8.41
   8  -9 -22   13.89    7.16
   8   9 -22   -0.78    4.44
  -8  -9  22    0.55    5.78
   8  -9 -23   -2.84    5.44
   8   9 -23    0.68    4.04
  -8  -9  23   -0.06    5.49
   8  -9 -24   -3.28    6.56
   8   9 -24    1.34    5.28
  -8  -9  24   -2.48    5.48
   8  -9 -25   22.43    8.18
   8   9 -25    7.80    7.04
  -8  -9  25   25.96    9.34
   8  -9 -26   -1.76    6.05
   8   9 -26    0.12    5.28
  -8  -9  26   -1.55    6.22
   8  -9 -27    0.28    4.73
   8   9 -27    0.98    5.25
  -8  -9  27    1.32    6.76
   8  -9 -28   -0.40    4.20
   8   9 -28    2.86    5.87
  -8  -9  28   -3.36    6.11
   8  -9 -29    3.37    4.74
   8   9 -29   -0.73    6.10
  -8  -9  29    2.07    5.32
   8  -9 -30    5.88    6.09
   8   9 -30   -2.86    5.38
  -8  -9  30    4.49    7.38
   8  -9 -31    5.42    5.89
   8   9 -31    3.18    6.02
  -8  -9  31    0.00    5.97
   8  -9 -32    6.13    6.23
   8   9 -32    1.35    5.64
  -8  -9  32   -0.97    6.73
   8   9 -33    5.64    6.19
  -8 -10   1   30.63    8.38
  -8 -10   2    1.54    4.92
  -8 -10   3   64.88   12.63
  -8 -10   4   18.42    6.92
  -8 -10   6   -1.43    5.38
  -8 -10   7   88.77   16.21
  -8 -10   8   -1.75    4.97
   8 -10  -9    9.25    5.87
  -8 -10   9   11.09    6.13
   8 -10 -10   -1.49    3.50
  -8 -10  10   -0.92    3.67
   8 -10 -11   11.48    5.61
  -8 -10  11    8.09    6.32
   8 -10 -12   -0.15    4.25
  -8 -10  12   -1.08    4.51
   8 -10 -13   84.09   14.50
   8  10 -13   64.35   13.87
  -8 -10  13   59.80   13.78
   8 -10 -14   -0.49    3.85
   8  10 -14    4.16    4.92
  -8 -10  14   -1.43    4.69
   8 -10 -15    6.81    5.09
   8  10 -15    0.34    3.58
  -8 -10  15    1.70    3.79
   8 -10 -16   -0.35    4.23
   8  10 -16    2.89    4.76
  -8 -10  16   -0.36    5.67
   8 -10 -17   42.33   10.58
   8  10 -17   36.83   10.86
  -8 -10  17   38.09   10.32
   8 -10 -18   -2.02    4.75
   8  10 -18   -0.10    3.34
  -8 -10  18   -1.67    4.36
   8 -10 -19   18.58    7.85
   8  10 -19   30.50    8.88
  -8 -10  19   10.41    6.99
   8 -10 -20   -1.38    4.32
   8  10 -20    0.58    4.70
  -8 -10  20    1.35    6.40
   8 -10 -21    8.12    5.89
   8  10 -21    0.18    5.53
  -8 -10  21    0.02    5.63
   8 -10 -22    2.23    5.22
   8  10 -22   -0.23    5.04
  -8 -10  22    0.75    5.59
   8  10 -23    9.22    5.59
  -8 -10  23   10.06    7.24
   8  10 -24   -3.09    5.08
  -8 -10  24    3.70    5.22
   8  10 -25    4.53    4.98
  -8 -10  25   -2.20    5.44
   8  10 -26    0.08    4.75
  -8 -10  26    3.47    5.48
   8  10 -27    2.16    4.74
  -8 -10  27    3.65    8.29
   8  10 -28    2.89    4.97
  -8 -10  28    5.39    7.03
   8  10 -29   13.14    7.21
  -8 -10  29    8.72    6.97
   8  10 -30    1.65    6.90
   8  10 -31   -1.61    5.22
   8  10 -32    7.59    6.07
   8  10 -33    0.95    6.45
  -8 -11   1   48.39   10.64
  -8 -11   2   -2.35    4.52
  -8 -11   3   19.15    6.46
  -8 -11   4    2.52    5.11
  -8 -11   5   23.27    7.33
  -8 -11   6    0.90    4.86
  -8 -11   7    2.22    4.26
  -8 -11   8    0.97    4.54
  -8 -11   9   19.28    7.24
  -8 -11  10   -0.35    3.96
  -8 -11  11    8.81    5.98
  -8 -11  12   -1.06    5.21
  -8 -11  13    1.97    5.29
  -8 -11  14   -2.32    5.63
  -8 -11  15   29.95    8.97
  -8 -11  16    2.69    4.67
  -8 -11  17    4.02    4.80
  -8 -11  18    0.88    5.61
  -8 -11  19    6.78    5.63
  -8 -11  20    2.69    5.01
  -8 -11  21    9.20    6.82
  -8 -11  22   -0.51    5.52
  -8 -11  23    3.96    5.58
  -8 -11  24    3.95    5.09
  -8 -11  25   13.99    7.45
  -8 -11  26   -2.33    5.40
  -8 -12   1   -1.88    3.72
  -8 -12   2    0.50    3.17
  -8 -12   3   43.51   10.17
  -8 -12   4   -1.55    3.80
  -8 -12   5   -1.30    4.14
  -8 -12   6    0.30    4.46
  -8 -12   7   27.42    7.69
  -8 -12   8    8.75    5.72
  -8 -12   9   20.17    7.13
  -8 -12  10   12.89    6.67
  -8 -12  11    6.96    5.60
  -8 -12  12    0.07    3.94
  -8 -12  13   24.17    7.59
  -8 -12  14   -0.94    3.90
  -8 -12  15   -2.72    4.62
  -8 -12  16    0.14    4.68
  -8 -12  17    9.39    6.03
  -8 -12  18    3.05    5.79
  -8 -12  19   10.86    7.23
  -8 -12  20    2.22    4.05
  -8 -12  21   -0.02    3.81
  -8 -12  22    0.62    6.03
  -8 -12  23    0.98    4.53
  -8 -13   1   11.81    5.64
  -8 -13   2   -0.88    4.13
  -8 -13   3    1.47    4.00
  -8 -13   4   21.42    7.03
  -8 -13   5   32.04    8.86
  -8 -13   6    3.83    5.28
  -8 -13   7    5.80    4.50
  -8 -13   8   -0.00    4.26
  -8 -13   9   25.97    7.83
  -8 -13  10    1.65    3.88
  -8 -13  11   14.00    6.48
  -8 -13  12    3.14    4.68
  -8 -13  13   -0.25    5.40
  -8 -13  14    1.19    5.01
  -8 -13  15   18.42    7.69
  -8 -13  16   -2.33    5.69
  -8 -13  17    0.46    5.91
  -8 -13  18   -3.65    5.83
  -8 -13  19   -0.80    5.05
  -8 -13  20    6.52    6.92
  -8 -14   1    4.06    4.46
  -8 -14   2    5.78    4.78
  -8 -14   3   15.61    6.08
  -8 -14   4   -0.00    4.40
  -8 -14   5    5.50    4.41
  -8 -14   6   -0.54    4.16
  -8 -14   7    8.83    5.57
  -8 -14   8    6.90    5.81
  -8 -14   9    0.30    4.19
  -8 -14  10    3.04    4.99
  -8 -14  11    4.69    5.17
  -8 -14  12   -0.29    3.92
  -8 -14  13    8.97    6.15
  -8 -14  14    0.99    4.55
  -8 -14  15   -1.50    4.07
  -8 -14  16   -1.59    5.00
  -8 -15   1    2.09    3.99
  -8 -15   2    2.11    4.36
  -8 -15   3   -0.09    3.22
  -8 -15   4    6.57    4.68
  -8 -15   5    3.98    4.33
  -8 -15   6    5.27    4.99
  -8 -15   7   -0.59    4.21
  -8 -15   8   -0.47    3.90
  -8 -15   9    1.97    4.41
  -8 -15  10    0.94    5.04
  -8 -15  11    1.76    4.90
  -8 -15  12    0.35    4.36
  -8 -16   1    4.24    4.05
  -8 -16   2   -1.75    3.57
  -8 -16   3    0.86    3.57
  -8 -16   4    0.49    3.64
  -8 -16   5    1.24    3.66
  -8 -16   6   -1.52    4.27
  -7   0   1 1100.09  117.68
  -7   0   1  838.58  118.07
   7   0  -1  787.38  116.87
   7   0  -1  880.16  117.96
  -7   0   2   -0.16    4.15
   7   0  -2   -0.84    3.10
   7   0  -2   -2.12    3.76
  -7   0   3   10.82    5.13
   7   0  -3    5.98    3.90
   7   0  -3    8.74    5.27
  -7   0   4    1.28    4.28
   7   0  -4    1.31    3.35
   7   0  -4    0.36    3.56
  -7   0   5   54.54   11.05
   7   0  -5   51.13   10.44
   7   0  -5   50.34   10.41
  -7   0   6   -0.27    3.56
   7   0  -6    1.20    2.98
   7   0  -6   -2.15    4.72
  -7   0   7  452.28   55.08
   7   0  -7  353.94   53.12
   7   0  -7  381.26   53.64
  -7   0   8    1.10    3.81
   7   0  -8   -0.94    3.59
   7   0  -8    0.10    3.44
  -7   0   9   15.22    6.64
   7   0  -9   27.29    6.97
   7   0  -9   10.03    5.35
  -7   0  10    0.23    3.76
   7   0 -10    0.48    3.64
   7   0 -10   -1.71    3.96
  -7   0  11  382.79   46.74
   7   0 -11  280.84   44.27
   7   0 -11  310.83   44.80
  -7   0  12   -1.04    4.39
   7   0 -12    2.18    3.42
   7   0 -12    2.28    4.30
  -7   0  13   88.55   18.01
   7   0 -13  119.93   18.56
  -7   0  14    1.78    4.74
   7   0 -14    0.60    4.05
  -7   0  15    5.46    5.33
   7   0 -15    2.33    4.24
  -7   0  16   -1.58    4.96
  -7   0  17  556.99   80.11
   7   0 -17  603.08   79.53
  -7   0  18   -1.90    5.03
   7   0 -18   -0.48    4.73
  -7   0  19   38.18   10.70
   7   0 -19   27.92    8.94
  -7   0  20   -2.72    5.62
   7   0 -20   -0.26    4.48
  -7   0  21   18.77    8.10
   7   0 -21   14.91    6.47
  -7   0  22   -1.14    5.24
   7   0 -22   -0.63    4.21
   7   0 -23   88.62   17.32
  -7   0  24   -0.26    5.27
   7   0 -24   -0.26    4.39
  -7   0  25   -0.02    4.55
   7   0 -25    2.98    5.68
  -7   0  26    0.47    4.48
   7   0 -26    0.22    6.14
   7   0 -27   68.00   15.02
   7   0 -28    3.63    4.58
   7   0 -29   36.76   10.52
   7   0 -30   -1.62    6.79
   7   0 -31   23.69    8.84
   7   0 -32   -1.82    5.65
   7   0 -33   25.09    9.84
   7   0 -34   -1.59    6.74
   7   0 -35   -0.76    4.89
   7   0 -36   -3.56    6.06
   7   0 -37    1.12    5.89
  -7   1   1    4.37    4.23
   7  -1  -1    1.51    3.24
   7  -1  -1    4.87    4.32
   7   1  -1   -0.60    2.27
   7   1  -1    2.22    4.18
  -7  -1   1   -0.21    2.28
  -7  -1   1    0.24    3.87
  -7   1   2   66.86   11.65
   7  -1  -2   59.84   10.22
   7  -1  -2   33.73    9.38
   7   1  -2   47.56    9.53
   7   1  -2   48.20   10.00
  -7  -1   2   45.60    8.86
  -7  -1   2   43.77   10.43
  -7   1   3  284.88   39.83
   7  -1  -3  274.61   38.63
   7  -1  -3  287.46   39.52
   7   1  -3  229.21   38.02
   7   1  -3  282.57   39.16
  -7  -1   3  295.12   38.36
  -7  -1   3  289.23   39.80
  -7   1   4    2.05    4.15
   7  -1  -4    0.94    3.18
   7  -1  -4    3.06    3.79
   7   1  -4   -1.61    3.36
   7   1  -4    0.37    3.31
  -7  -1   4    2.01    4.70
  -7   1   5   93.93   16.36
   7  -1  -5   70.87   14.74
   7  -1  -5   82.16   15.56
   7   1  -5  126.20   16.63
   7   1  -5   92.24   15.74
  -7  -1   5   98.27   16.43
  -7   1   6    4.12    4.33
   7  -1  -6    3.34    4.07
   7  -1  -6   -0.48    3.56
   7   1  -6    2.17    3.61
   7   1  -6    3.88    4.67
  -7  -1   6    3.90    4.48
  -7   1   7   48.26   10.18
   7  -1  -7   37.17    8.80
   7  -1  -7   40.17    9.18
   7   1  -7   30.92    8.39
   7   1  -7   42.52    9.20
  -7  -1   7   40.42    9.55
  -7   1   8   25.26    7.37
   7  -1  -8    2.92    4.10
   7  -1  -8   19.39    6.59
   7   1  -8   16.31    5.75
   7   1  -8   24.63    6.78
  -7  -1   8   14.28    6.17
  -7   1   9  371.60   51.47
   7  -1  -9  383.72   50.72
   7  -1  -9  392.30   51.12
   7   1  -9  338.08   50.16
   7   1  -9  404.96   50.96
  -7  -1   9  302.53   50.45
  -7   1  10   26.72    8.52
   7  -1 -10   32.68    8.39
   7  -1 -10   29.74    8.00
   7   1 -10   24.58    7.22
   7   1 -10   47.67    9.21
  -7  -1  10   27.33    8.20
  -7   1  11   90.62   16.83
   7  -1 -11  116.78   17.05
   7  -1 -11   79.26   15.89
   7   1 -11   91.76   15.77
   7   1 -11   85.01   15.77
  -7  -1  11   92.10   16.90
  -7   1  12   -1.77    4.50
   7  -1 -12    2.96    3.38
   7  -1 -12    6.54    4.66
   7   1 -12   -0.47    2.97
  -7  -1  12    3.02    5.05
  -7   1  13  211.12   31.42
   7  -1 -13  173.17   29.83
  -7  -1  13  227.09   31.73
  -7   1  14    4.83    5.59
   7  -1 -14   12.47    6.00
  -7  -1  14   11.14    5.88
  -7   1  15  119.27   21.14
   7  -1 -15  141.19   21.13
  -7  -1  15  101.10   20.47
  -7   1  16   40.68   11.07
   7  -1 -16   45.07   10.62
  -7   1  17   26.15    9.52
   7  -1 -17   37.57    9.83
   7  -1 -17   30.79    9.65
   7   1 -17   63.77   11.61
  -7  -1  17   42.83   10.96
  -7   1  18    2.59    6.09
   7  -1 -18   -0.09    4.78
   7   1 -18   -4.81    6.06
  -7  -1  18    2.07    4.91
  -7   1  19  243.57   32.40
   7  -1 -19  179.19   29.45
   7   1 -19  171.96   29.30
  -7  -1  19  174.61   30.16
  -7   1  20    6.25    6.24
   7  -1 -20    3.88    4.29
   7   1 -20    5.12    5.12
  -7  -1  20   -0.94    4.92
  -7   1  21  108.25   19.19
   7  -1 -21   97.50   17.71
  -7  -1  21   66.16   16.94
  -7   1  22    0.13    5.46
   7  -1 -22    2.96    5.29
   7   1 -22    1.10    4.40
  -7  -1  22    2.46    5.89
  -7   1  23   47.73   12.62
   7  -1 -23   45.05   11.20
   7   1 -23   49.12   12.03
  -7  -1  23   41.95   12.76
  -7   1  24   15.34    9.68
   7  -1 -24   19.64    8.25
   7   1 -24   34.28    9.59
   7  -1 -25   89.51   16.21
   7   1 -25   57.68   14.66
   7  -1 -26   -3.35    6.36
   7   1 -26   -2.85    5.55
   7  -1 -27    7.60    6.02
   7   1 -27    8.84    5.95
   7  -1 -28   -0.94    5.89
   7   1 -28    0.84    5.36
  -7  -1  28   -0.22    4.86
   7  -1 -29   36.40   11.50
   7   1 -29   36.94   11.07
   7  -1 -30    5.10    6.03
   7   1 -30    3.77    5.42
   7  -1 -31   23.60    9.16
   7   1 -31   32.79   10.34
   7  -1 -32   -0.38    5.38
   7   1 -32    9.25    6.73
   7  -1 -33    6.70    6.58
   7   1 -33    4.28    5.37
   7  -1 -34    0.29    5.13
   7   1 -34   -0.80    5.48
   7  -1 -35   26.45   10.27
   7   1 -35   11.38    7.96
   7  -1 -36    1.22    5.55
   7   1 -36   -3.65    5.44
   7  -1 -37    2.07    6.02
   7   1 -37   -0.57    5.51
  -7   2   1   25.73    8.02
   7  -2  -1   20.46    6.64
   7  -2  -1   46.27    9.29
   7   2  -1   26.98    7.07
   7   2  -1   40.16    8.43
  -7  -2   1   37.63    7.17
  -7  -2   1   40.03    8.96
  -7   2   2   54.48   11.26
   7  -2  -2   40.35    9.54
   7  -2  -2   73.73   11.95
   7   2  -2   41.84    9.61
   7   2  -2   55.17   10.71
  -7  -2   2   59.72    9.97
  -7  -2   2   62.17   11.70
  -7   2   3    5.32    4.35
   7  -2  -3    0.92    3.28
   7  -2  -3    2.04    3.93
   7   2  -3    3.98    3.66
   7   2  -3    4.52    4.88
  -7  -2   3    8.95    3.98
  -7  -2   3    3.78    3.92
  -7   2   4    3.17    4.64
   7  -2  -4   10.20    4.77
   7  -2  -4    6.41    4.90
   7   2  -4    2.75    3.44
   7   2  -4    5.66    4.51
  -7  -2   4    9.95    4.89
  -7   2   5  293.04   46.72
   7  -2  -5  308.56   46.11
   7  -2  -5  361.28   47.34
   7   2  -5  386.80   47.06
   7   2  -5  311.51   46.21
  -7  -2   5  365.16   47.54
  -7   2   6   10.83    5.48
   7  -2  -6   26.08    6.47
   7  -2  -6   16.33    6.02
   7   2  -6   25.55    6.35
   7   2  -6   13.00    6.01
  -7  -2   6   18.71    6.68
  -7   2   7  299.72   42.33
   7  -2  -7  266.32   41.07
   7  -2  -7  291.80   41.78
   7   2  -7  329.70   41.88
  -7  -2   7  284.42   41.98
  -7   2   8   10.60    5.87
   7  -2  -8    6.02    4.37
   7  -2  -8    6.27    5.12
   7   2  -8    4.61    3.92
  -7  -2   8    3.39    4.11
  -7   2   9   82.35   13.67
   7  -2  -9   59.15   11.76
   7  -2  -9   62.08   12.37
   7   2  -9   57.73   11.78
  -7  -2   9   52.90   12.32
  -7   2  10    7.46    5.76
   7  -2 -10   26.81    7.00
   7  -2 -10   13.19    6.25
   7   2 -10   25.39    6.82
  -7  -2  10   31.71    7.95
  -7   2  11  164.58   25.11
   7  -2 -11  137.03   23.73
   7   2 -11  149.72   23.80
  -7  -2  11  163.16   24.88
  -7   2  12   33.75    9.63
   7  -2 -12   49.56    9.90
   7  -2 -12   43.52    9.94
   7   2 -12   35.63    8.63
  -7  -2  12   39.18   10.06
  -7   2  13  110.49   19.46
   7  -2 -13   98.30   18.40
  -7  -2  13  121.91   19.83
  -7   2  14    4.74    4.96
   7  -2 -14    6.37    5.66
  -7  -2  14    2.39    4.98
  -7   2  15   19.79    8.00
   7  -2 -15   42.31    9.25
  -7  -2  15   26.70    8.65
  -7   2  16  110.59   17.77
   7  -2 -16   62.04   15.05
  -7  -2  16   91.44   17.09
  -7   2  17   75.93   16.59
   7  -2 -17   80.25   15.87
   7  -2 -17   98.47   17.04
   7   2 -17   87.94   16.01
  -7  -2  17   84.80   16.81
  -7   2  18   57.54   13.09
   7  -2 -18   66.88   12.86
   7  -2 -18   50.09   12.21
   7   2 -18   50.61   12.21
  -7  -2  18   50.62   12.64
  -7   2  19    0.59    6.23
   7  -2 -19    0.18    4.55
   7  -2 -19    4.45    5.56
   7   2 -19    0.30    4.43
  -7  -2  19    0.78    5.34
  -7   2  20    8.51    6.39
   7  -2 -20   10.92    6.77
   7  -2 -20    3.28    5.67
   7   2 -20   13.26    6.10
  -7   2  21   60.17   15.59
   7  -2 -21   90.94   15.83
   7   2 -21   68.36   15.00
   7  -2 -22   22.81    8.02
   7   2 -22    9.60    7.38
   7  -2 -23   58.42   12.64
   7   2 -23   41.91   11.52
   7  -2 -24    1.14    3.44
   7   2 -24    2.94    5.58
   7  -2 -25    8.53    6.56
   7   2 -25   24.95    8.65
  -7  -2  25   23.95    9.63
   7  -2 -26    1.92    4.45
   7   2 -26    4.20    5.49
  -7  -2  26   -2.54    6.03
   7  -2 -27   21.65    8.13
   7   2 -27   17.64    7.93
  -7  -2  27   12.23    7.44
   7  -2 -28    8.99    6.36
   7   2 -28    9.13    7.12
  -7  -2  28    5.66    6.58
   7  -2 -29   18.65    8.07
   7   2 -29    8.20    6.86
  -7  -2  29   23.96    9.96
   7  -2 -30    1.15    5.81
   7   2 -30    8.35    6.23
  -7  -2  30   -0.26    5.45
   7  -2 -31   10.10    7.62
   7   2 -31    7.65    7.21
   7  -2 -32   -1.21    4.55
   7   2 -32    6.00    6.15
   7  -2 -33   10.11    6.96
   7   2 -33   18.58    8.40
   7  -2 -34   -0.43    4.13
   7   2 -34   -2.75    5.88
   7  -2 -35   -4.21    6.27
   7   2 -35    1.03    4.62
   7  -2 -36    2.46    4.58
   7   2 -36    2.76    6.10
   7  -2 -37    8.52    6.50
  -7   3   1    0.18    4.72
   7  -3  -1   -0.90    2.92
   7  -3  -1   -0.18    3.62
   7   3  -1   -0.30    2.95
  -7  -3   1    2.50    2.63
  -7  -3   1   -0.16    3.12
  -7   3   2  200.01   29.25
   7  -3  -2  183.78   28.01
   7  -3  -2  165.25   28.41
   7   3  -2  204.48   28.30
  -7  -3   2  206.66   27.77
  -7  -3   2  193.69   28.98
  -7   3   3   64.70   11.80
   7  -3  -3   54.00   10.11
   7  -3  -3   44.79   10.36
   7   3  -3   36.60    9.28
  -7  -3   3   49.55    9.31
  -7  -3   3   61.26   11.22
  -7   3   4   14.65    5.99
   7  -3  -4    9.19    4.17
   7  -3  -4    7.73    5.00
   7   3  -4    6.41    3.97
  -7  -3   4   10.97    4.33
  -7  -3   4    4.68    4.30
  -7   3   5  108.63   18.32
   7  -3  -5  103.47   17.27
   7   3  -5  114.05   17.56
  -7  -3   5   98.33   17.64
  -7   3   6   26.17    7.49
   7  -3  -6   18.80    6.21
   7  -3  -6   23.49    6.99
   7   3  -6   23.02    6.82
  -7  -3   6   16.45    6.86
  -7   3   7    9.20    4.69
   7  -3  -7   -0.72    3.45
   7  -3  -7    2.49    4.16
   7   3  -7    1.47    3.32
  -7  -3   7    1.06    4.17
  -7   3   8    4.29    4.09
   7  -3  -8    1.08    3.24
   7  -3  -8   -0.90    4.22
   7   3  -8   -0.04    3.00
  -7  -3   8    0.91    3.70
  -7   3   9  261.12   38.15
   7  -3  -9  271.08   37.40
   7  -3  -9  261.14   37.71
   7   3  -9  251.02   36.99
  -7  -3   9  248.48   37.66
  -7   3  10  115.71   18.44
   7  -3 -10   85.76   16.60
   7  -3 -10  111.30   17.72
   7   3 -10   90.54   16.59
  -7  -3  10  101.48   17.56
  -7   3  11    8.53    5.81
   7  -3 -11    8.41    5.18
   7  -3 -11    9.41    5.13
   7   3 -11   13.43    5.51
  -7  -3  11   19.10    6.49
  -7   3  12   -0.26    4.47
   7  -3 -12    2.20    3.77
   7  -3 -12    0.14    3.91
   7   3 -12   -0.74    3.26
  -7  -3  12   -0.16    4.00
  -7   3  13   70.59   16.40
   7  -3 -13  103.67   17.35
  -7  -3  13  113.82   18.15
  -7   3  14  113.02   20.49
   7  -3 -14  125.04   20.50
  -7  -3  14  116.57   20.59
  -7   3  15  189.93   29.54
   7  -3 -15  176.94   28.55
  -7  -3  15  182.72   29.32
  -7   3  16   37.68   10.41
   7  -3 -16   29.91    9.84
  -7  -3  16   55.49   11.95
  -7   3  17    0.40    4.58
   7  -3 -17    0.75    4.48
   7  -3 -17    1.02    4.06
   7   3 -17   -0.83    4.45
  -7   3  18   10.58    7.35
   7  -3 -18   46.92   10.39
   7  -3 -18   32.72    9.32
   7   3 -18   30.29    8.90
  -7   3  19  294.37   51.37
   7  -3 -19  392.08   51.69
   7   3 -19  389.26   51.95
   7  -3 -20    3.40    5.41
   7   3 -20   -0.80    4.65
   7  -3 -21    9.79    6.29
   7   3 -21   16.14    7.15
  -7  -3  21   -2.01    4.55
   7  -3 -22    0.97    5.22
   7   3 -22    0.88    5.11
  -7  -3  22   -1.21    4.66
   7  -3 -23   17.33    7.34
   7   3 -23   17.91    8.34
  -7  -3  23   20.61    9.23
   7  -3 -24   14.96    7.23
   7   3 -24    9.45    6.46
  -7  -3  24   16.39    8.14
   7  -3 -25   27.19    9.04
   7   3 -25   33.91   10.11
  -7  -3  25   21.25    9.19
   7  -3 -26   -0.90    5.11
   7   3 -26   -0.88    5.95
  -7  -3  26    7.79    6.82
   7  -3 -27    3.87    6.22
   7   3 -27   -0.75    4.79
  -7  -3  27   -0.39    4.88
   7  -3 -28   -3.05    5.48
   7   3 -28   -2.14    5.29
  -7  -3  28    1.95    6.41
   7  -3 -29   34.90   10.21
   7   3 -29   41.72   10.41
  -7  -3  29    4.81    8.16
   7  -3 -30    7.35    6.01
   7   3 -30    3.41    6.34
  -7  -3  30    4.82    6.55
   7  -3 -31   11.01    7.08
   7   3 -31   23.13    8.47
  -7  -3  31   12.57    7.89
   7  -3 -32    4.68    5.87
   7   3 -32    1.63    4.92
   7  -3 -33    5.73    6.44
   7   3 -33    0.12    5.16
   7  -3 -34   11.72    6.94
   7   3 -34   -0.79    6.68
   7  -3 -35   24.50    9.69
   7   3 -35   17.76    9.02
   7  -3 -36   -1.39    5.20
   7   3 -36   -0.15    5.03
   7  -3 -37    3.63    5.53
  -7   4   1   67.69   12.77
   7  -4  -1   61.99   11.69
   7  -4  -1   87.80   13.90
   7   4  -1   60.04   11.41
  -7  -4   1   54.52   10.83
  -7  -4   1   72.69   12.73
  -7   4   2  141.32   21.17
   7  -4  -2  147.02   20.26
   7  -4  -2  144.58   21.30
   7   4  -2  106.98   19.14
  -7  -4   2  103.25   18.68
  -7  -4   2  145.71   20.92
  -7   4   3   21.32    6.34
   7  -4  -3    1.14    2.74
   7  -4  -3   15.20    6.31
   7   4  -3   10.08    4.44
  -7  -4   3   12.58    4.29
  -7  -4   3   13.55    5.86
  -7   4   4   43.30    9.05
   7  -4  -4   33.79    7.77
   7  -4  -4   31.52    8.22
   7   4  -4   30.40    7.46
  -7  -4   4   34.24    7.26
  -7  -4   4   27.15    7.71
  -7   4   5   77.00   14.76
   7  -4  -5   66.28   13.58
   7   4  -5   90.68   14.51
  -7  -4   5   96.59   15.30
  -7   4   6   64.93   13.62
   7  -4  -6   71.52   13.24
   7  -4  -6  101.84   15.26
   7   4  -6   92.42   14.08
  -7  -4   6   54.95   13.44
  -7   4   7   43.24   10.51
   7  -4  -7   61.98   10.99
   7  -4  -7   62.30   11.75
   7   4  -7   47.13    9.98
  -7  -4   7   41.53   10.33
  -7   4   8   53.44   12.02
   7  -4  -8   58.24   11.66
   7  -4  -8  118.28   15.08
   7   4  -8   52.27   11.59
  -7  -4   8   47.31   11.43
  -7   4   9   30.67    8.32
   7  -4  -9   34.05    7.98
   7  -4  -9   17.69    7.39
   7   4  -9   28.65    7.36
  -7  -4   9   35.59    8.50
  -7   4  10    5.37    4.79
   7  -4 -10   -1.21    3.89
   7  -4 -10    0.68    4.38
   7   4 -10   -1.60    4.03
  -7  -4  10    0.24    3.87
  -7   4  11  113.68   21.92
   7  -4 -11  137.05   21.70
   7  -4 -11  132.88   22.14
   7   4 -11  145.64   21.96
  -7  -4  11  144.57   22.54
  -7   4  12  156.56   25.51
   7  -4 -12  175.96   25.17
   7  -4 -12  118.26   23.97
   7   4 -12  177.41   25.17
  -7  -4  12  170.69   25.85
  -7   4  13  169.78   28.00
   7  -4 -13  178.86   27.64
  -7   4  14   26.34    8.90
   7  -4 -14   49.98   10.96
  -7   4  15   48.24   11.87
   7  -4 -15   52.96   11.93
  -7   4  16   33.08   10.43
   7  -4 -16   42.87   10.37
   7  -4 -16   38.16   10.38
   7   4 -16   47.87   10.60
   7  -4 -17  177.77   29.96
   7   4 -17  220.62   31.22
   7  -4 -18   41.97   10.30
   7   4 -18   30.51    8.99
  -7  -4  18   22.94    9.23
   7  -4 -19   27.20    8.80
   7   4 -19   30.11    9.18
  -7  -4  19   23.99    8.85
   7  -4 -20   40.63   10.65
   7   4 -20   42.43   10.63
  -7  -4  20   45.14   12.10
   7  -4 -21   42.31   11.36
   7   4 -21   59.74   12.58
  -7  -4  21   48.45   12.48
   7  -4 -22   72.39   14.11
   7   4 -22   77.81   14.48
  -7  -4  22   37.08   12.48
   7  -4 -23   27.61    8.44
   7   4 -23   15.39    7.04
  -7  -4  23   16.44    7.98
   7  -4 -24    5.18    5.40
   7   4 -24    7.52    5.67
  -7  -4  24   -0.37    5.74
   7   4 -25    5.77    6.17
  -7  -4  25    2.24    6.09
   7  -4 -26   10.33    6.72
   7   4 -26   10.37    7.05
  -7  -4  26   11.92    7.27
   7  -4 -27   13.73    7.52
   7   4 -27   15.63    8.29
  -7  -4  27    8.28    7.03
   7  -4 -28   17.89    7.35
   7   4 -28   14.35    7.19
  -7  -4  28    8.74    7.55
   7  -4 -29   19.31    7.77
   7   4 -29   16.30    8.11
  -7  -4  29   10.40    8.33
   7  -4 -30    1.14    4.49
   7   4 -30    7.12    6.47
  -7  -4  30    0.94    4.60
   7  -4 -31    2.01    5.16
   7   4 -31   17.41    8.63
  -7  -4  31    4.02    6.12
   7  -4 -32    5.93    6.38
   7   4 -32    6.82    6.69
  -7  -4  32    5.66    5.91
   7  -4 -33   14.95    7.89
   7   4 -33   26.40    9.51
  -7  -4  33    2.51    6.64
   7  -4 -34    2.23    5.74
   7   4 -34   -1.53    6.97
   7  -4 -35   -2.67    5.24
   7   4 -35    0.91    4.31
   7  -4 -36    0.67    5.43
   7   4 -36   -1.32    6.65
   7  -4 -37    4.47    6.05
  -7   5   1    2.69    3.92
   7  -5  -1    3.83    3.67
   7  -5  -1    0.39    4.20
   7   5  -1   -1.07    2.78
  -7  -5   1    3.63    2.89
  -7  -5   1    0.26    2.96
  -7   5   2    1.26    3.84
   7  -5  -2    0.81    2.75
   7  -5  -2    0.12    3.49
   7   5  -2   -0.95    2.40
  -7  -5   2    0.04    2.95
  -7  -5   2    0.72    2.86
  -7   5   3   40.05   10.44
   7  -5  -3   64.99   10.79
   7  -5  -3   49.23   10.94
   7   5  -3   65.56   10.58
  -7  -5   3   40.48    8.96
  -7  -5   3   53.41   10.64
  -7   5   4  150.46   23.65
   7  -5  -4  137.78   22.50
   7  -5  -4  151.75   23.69
   7   5  -4  149.99   22.76
  -7  -5   4  157.49   22.12
  -7  -5   4  140.25   22.96
  -7   5   5   47.71    9.35
   7  -5  -5   49.82    8.89
   7  -5  -5   38.98    9.27
   7   5  -5   10.75    5.75
  -7  -5   5   43.23    8.81
  -7   5   6   -0.53    3.50
   7  -5  -6    1.80    3.77
   7  -5  -6    0.22    4.16
   7   5  -6    2.55    3.87
  -7  -5   6    7.37    4.24
  -7   5   7   17.68    6.58
   7  -5  -7   25.66    6.75
   7  -5  -7   18.38    6.84
   7   5  -7   11.74    5.19
  -7   5   8   82.60   16.47
   7  -5  -8   96.47   16.23
   7  -5  -8   93.26   16.81
   7   5  -8  106.35   16.53
  -7   5   9  131.85   22.15
   7  -5  -9  121.30   21.16
   7  -5  -9  136.47   22.46
   7   5  -9  155.35   22.02
  -7   5  10   58.11   11.71
   7  -5 -10   46.36   10.27
   7  -5 -10   49.57   11.25
   7   5 -10   47.85   10.31
  -7   5  11  112.99   19.10
   7  -5 -11   98.74   18.43
   7   5 -11  105.53   17.90
  -7   5  12    0.02    5.09
   7  -5 -12    1.17    4.31
   7   5 -12    5.79    4.23
  -7   5  13    9.03    5.59
   7  -5 -13   45.78    9.41
  -7  -5  14   39.32   10.41
  -7  -5  15  233.16   35.56
   7  -5 -16    1.98    4.34
   7   5 -16   -2.76    4.98
  -7  -5  16    0.01    5.04
   7  -5 -17    6.86    5.44
   7   5 -17   19.49    6.60
  -7  -5  17    3.99    6.34
   7  -5 -18    3.54    4.62
   7   5 -18   11.14    5.83
  -7  -5  18    7.72    5.69
   7  -5 -19   43.15    9.76
   7   5 -19   32.67    9.34
  -7  -5  19   24.85    8.98
   7  -5 -20   48.41   10.70
   7   5 -20   30.06    9.58
  -7  -5  20   37.11   11.16
   7  -5 -21   16.78    6.95
   7   5 -21   12.44    6.68
  -7  -5  21    9.50    8.05
   7  -5 -22   -1.05    4.55
   7   5 -22    0.04    4.80
  -7  -5  22   -1.39    6.64
   7  -5 -23    4.44    5.29
   7   5 -23    1.71    4.32
  -7  -5  23    2.09    5.11
   7  -5 -24   20.12    8.22
   7   5 -24   22.26    8.37
  -7  -5  24   22.41    9.09
   7  -5 -25   12.88    6.80
   7   5 -25   15.20    7.02
  -7  -5  25    0.97    5.87
   7  -5 -26   13.22    7.30
   7   5 -26   12.48    6.20
  -7  -5  26    5.27    7.13
   7  -5 -27    1.58    4.49
   7   5 -27   -0.35    4.80
  -7  -5  27    1.98    6.10
   7  -5 -28    6.53    6.17
   7   5 -28    2.69    4.92
  -7  -5  28    0.20    6.24
   7  -5 -29   21.12    8.38
   7   5 -29    6.35    6.38
  -7  -5  29    4.52    6.90
   7  -5 -30    8.08    6.21
   7   5 -30   20.04    8.13
  -7  -5  30    4.52    6.68
   7  -5 -31   12.54    7.76
   7   5 -31   13.34    7.73
  -7  -5  31   24.25    9.82
   7  -5 -32    3.20    5.68
   7   5 -32   -0.22    6.28
   7  -5 -33    0.76    4.78
   7   5 -33   -2.28    5.04
  -7  -5  33   -1.34    5.84
   7  -5 -34   24.35    8.82
   7   5 -34   18.04    8.43
  -7  -5  34   11.38    8.65
   7  -5 -35   -0.61    5.09
   7   5 -35    6.16    5.97
  -7  -5  35   -4.44    7.66
   7  -5 -36    4.18    6.75
   7   5 -36    2.54    6.19
   7  -5 -37    2.05    5.62
  -7   6   1   74.19   14.84
   7  -6  -1   68.57   13.75
   7  -6  -1   87.12   15.72
   7   6  -1   94.40   14.38
  -7  -6   1   88.04   13.58
  -7   6   2   77.87   13.55
   7  -6  -2   51.01   11.57
   7  -6  -2   72.01   13.66
   7   6  -2   75.87   12.52
  -7  -6   2   70.00   11.59
  -7   6   3   32.55    8.56
   7  -6  -3   25.13    7.43
   7  -6  -3   51.79   10.27
   7   6  -3   36.85    7.97
  -7  -6   3   38.01    7.53
  -7   6   4   12.89    6.24
   7  -6  -4   12.72    5.29
   7  -6  -4   13.50    5.99
   7   6  -4   18.87    5.64
  -7  -6   4   23.96    5.55
  -7   6   5   -0.52    2.92
   7  -6  -5    0.62    3.09
   7  -6  -5   -1.06    4.28
   7   6  -5    0.22    2.66
  -7   6   6   99.19   16.28
   7  -6  -6  101.85   15.63
   7  -6  -6   67.35   15.61
   7   6  -6   82.52   14.86
  -7   6   7  161.33   28.39
   7  -6  -7  182.50   28.15
   7  -6  -7  196.35   29.24
   7   6  -7  219.31   28.78
  -7   6   8   69.80   14.89
   7  -6  -8   84.07   15.66
   7   6  -8   95.94   15.20
   7  -6  -9    2.08    3.85
   7  -6  -9   10.59    5.82
   7   6  -9    4.86    4.67
   7  -6 -10  111.08   18.18
   7   6 -10  135.37   18.92
  -7  -6  10   80.85   17.92
   7  -6 -11  168.23   22.78
   7   6 -11  145.86   22.06
  -7  -6  11  102.97   21.44
   7   6 -12   18.21    6.16
  -7  -6  12   16.12    6.75
  -7  -6  13    9.34    5.82
  -7  -6  14   13.05    6.45
  -7  -6  15    3.51    4.76
   7  -6 -16   61.67   12.71
   7   6 -16   60.10   12.92
  -7  -6  16   51.51   12.98
   7  -6 -17   78.86   16.31
   7   6 -17   96.36   16.85
  -7  -6  17   93.48   17.40
   7  -6 -18  102.07   18.76
   7   6 -18  106.34   19.06
  -7  -6  18  105.78   19.46
   7  -6 -19   15.89    6.48
   7   6 -19    1.38    4.62
  -7  -6  19   12.86    6.39
   7  -6 -20   -0.62    4.86
   7   6 -20    2.01    3.75
  -7  -6  20   -0.93    6.23
   7  -6 -21    7.62    5.51
   7   6 -21   -1.05    4.75
  -7  -6  21    8.21    6.75
   7  -6 -22   46.49   10.63
   7   6 -22   15.12    7.65
  -7  -6  22   65.30   12.51
   7  -6 -23   21.44    8.71
   7   6 -23   28.62    9.60
  -7  -6  23   22.86    8.55
   7  -6 -24   29.65    8.62
   7   6 -24    5.75    6.13
  -7  -6  24   -2.29    5.72
   7  -6 -25   -1.86    5.34
   7   6 -25   -0.69    4.82
  -7  -6  25   -0.32    5.14
   7  -6 -26   50.25   11.03
   7   6 -26    8.74    8.32
  -7  -6  26   32.56   10.37
   7  -6 -27   21.38    8.43
   7   6 -27    2.65    5.88
  -7  -6  27   11.14    7.30
   7  -6 -28   16.81    7.54
   7   6 -28    9.47    7.38
  -7  -6  28    9.55    7.86
   7  -6 -29    7.22    5.94
   7   6 -29    3.12    4.97
  -7  -6  29    1.89    6.88
   7  -6 -30    1.17    4.86
   7   6 -30    6.63    6.13
  -7  -6  30    5.36    6.80
   7  -6 -31    0.20    6.06
   7   6 -31    8.90    6.33
  -7  -6  31    2.57    6.28
   7  -6 -32   21.74    9.03
   7   6 -32   11.24    8.17
  -7  -6  32   28.37   10.38
   7  -6 -33   -1.57    5.74
   7   6 -33    2.78    5.61
  -7  -6  33    4.58    6.60
   7  -6 -34   -1.52    5.22
   7   6 -34    3.12    6.18
  -7  -6  34   -1.53    7.11
   7  -6 -35   -0.23    5.75
   7   6 -35    2.01    5.32
  -7  -6  35   -1.57    6.64
   7  -6 -36    3.13    5.56
  -7  -6  36    9.27    7.95
   7  -6 -37   -1.39    5.81
   7  -7  -1    5.32    4.29
   7   7  -1    1.59    2.93
  -7  -7   1    1.68    3.07
  -7  -7   1    8.27    4.71
   7  -7  -2   24.23    6.74
   7   7  -2   16.99    6.04
  -7  -7   2   20.22    5.49
  -7  -7   2   27.57    7.24
   7  -7  -3    8.86    4.86
   7   7  -3   15.08    5.49
  -7  -7   3   19.79    4.93
  -7  -7   3   19.18    6.26
   7  -7  -4  289.48   42.90
   7   7  -4  258.56   42.38
  -7  -7   4  402.48   43.14
  -7  -7   4  291.26   43.20
   7  -7  -5  113.17   18.07
   7   7  -5  109.87   17.81
  -7  -7   5  117.15   17.30
  -7  -7   5   95.41   17.98
   7  -7  -6   17.73    5.80
   7   7  -6    8.00    4.63
  -7  -7   6   11.67    5.71
   7  -7  -7  115.30   16.66
   7   7  -7  101.59   16.06
  -7  -7   7   63.72   15.25
   7  -7  -8   17.93    5.90
   7   7  -8   12.97    5.53
  -7  -7   8   18.16    6.42
   7  -7  -9   46.49   10.12
   7   7  -9   42.53    9.86
  -7  -7   9   43.84   10.27
   7  -7 -10  122.50   19.11
   7   7 -10  118.36   19.00
  -7  -7  10   95.91   18.71
   7  -7 -11   41.86    9.09
   7   7 -11   15.59    7.04
  -7  -7  11   36.48    9.13
   7   7 -12    6.80    4.48
  -7  -7  12   -1.83    5.09
  -7  -7  13   19.35    7.36
  -7  -7  14  168.93   27.58
  -7  -7  15   -0.26    4.79
   7  -7 -16    8.15    5.89
   7   7 -16    4.50    5.53
  -7  -7  16    3.81    6.14
   7  -7 -17    5.55    4.68
   7   7 -17   -2.19    4.42
  -7  -7  17   -2.14    5.39
   7  -7 -18    8.01    5.59
   7   7 -18    7.99    5.46
  -7  -7  18    7.37    6.37
   7  -7 -19    3.86    4.75
   7   7 -19    2.13    4.76
  -7  -7  19    7.29    6.22
   7  -7 -20   25.49    8.31
   7   7 -20   33.28    9.79
  -7  -7  20   29.42    9.64
   7  -7 -21    2.78    5.05
   7   7 -21    0.76    4.23
  -7  -7  21   -0.69    5.12
   7  -7 -22    2.35    4.20
   7   7 -22    2.90    5.47
  -7  -7  22   -1.21    6.32
   7  -7 -23   11.13    5.89
   7   7 -23    2.49    5.47
  -7  -7  23    3.40    5.26
   7  -7 -24   37.04   10.31
   7   7 -24   38.50   10.98
  -7  -7  24   31.42   11.38
   7  -7 -25    4.86    5.65
   7   7 -25    3.09    5.61
  -7  -7  25    0.70    4.97
   7  -7 -26   14.97    7.76
   7   7 -26   25.51    8.79
  -7  -7  26   18.65    8.82
   7  -7 -27   -0.07    5.08
   7   7 -27   -1.52    5.30
  -7  -7  27    3.02    5.72
   7  -7 -28    2.99    7.02
   7   7 -28   10.97    6.55
  -7  -7  28    8.40    7.05
   7  -7 -29    4.18    5.27
   7   7 -29    2.11    5.08
  -7  -7  29   -3.52    6.24
   7  -7 -30   10.50    6.96
   7   7 -30    7.29    6.51
  -7  -7  30    1.78    6.87
   7  -7 -31    0.64    5.26
   7   7 -31    1.05    5.63
  -7  -7  31   -0.62    5.13
   7  -7 -32    1.52    6.20
   7   7 -32    3.95    6.42
  -7  -7  32    4.22    7.53
   7  -7 -33    2.08    6.15
   7   7 -33   -1.17    4.84
  -7  -7  33   -3.34    6.38
   7  -7 -34    0.12    4.49
   7   7 -34    7.59    6.04
  -7  -7  34    4.01    6.41
   7  -7 -35    1.72    6.46
   7   7 -35    2.64    5.65
  -7  -7  35   -2.21    6.99
   7  -7 -36    7.81    6.43
  -7  -7  36    1.93    6.73
   7  -7 -37    2.23    6.76
  -7  -7  37   -3.02    7.10
   7  -8  -1   44.44    9.59
   7   8  -1   36.23    8.80
  -7  -8   1   42.12    8.49
  -7  -8   1   62.12   10.65
   7   8  -2  106.11   17.34
  -7  -8   2  111.09   16.80
  -7  -8   2  103.76   18.06
   7  -8  -3   12.11    5.04
   7   8  -3   15.17    5.14
  -7  -8   3    6.78    3.73
  -7  -8   3   11.44    5.34
   7  -8  -4   25.51    7.43
   7   8  -4   33.05    7.62
  -7  -8   4   32.86    7.04
  -7  -8   4   28.10    7.82
   7  -8  -5   14.29    5.67
   7   8  -5   15.96    5.84
  -7  -8   5   19.73    5.12
  -7  -8   5    7.93    5.27
   7  -8  -6   40.16    8.50
   7   8  -6   33.77    7.95
  -7  -8   6   23.24    8.35
   7  -8  -7    3.98    4.19
   7   8  -7    2.14    3.82
  -7  -8   7    1.40    4.19
   7  -8  -8   89.71   14.63
   7   8  -8   75.34   14.10
  -7  -8   8   70.12   14.37
   7  -8  -9    1.71    3.50
   7   8  -9    6.73    4.38
  -7  -8   9    9.22    5.44
   7  -8 -10   19.04    6.48
   7   8 -10   23.62    6.71
  -7  -8  10   12.99    6.48
   7   8 -11    2.26    4.54
  -7  -8  11    6.71    4.97
   7   8 -12  167.50   26.35
  -7  -8  12  166.66   26.70
  -7  -8  13    0.54    4.17
  -7  -8  14   11.57    5.83
  -7  -8  15    1.68    4.39
   7  -8 -16   92.79   15.93
   7   8 -16   95.96   16.58
  -7  -8  16   61.93   15.10
   7  -8 -17    2.16    3.84
   7   8 -17   -2.74    4.90
  -7  -8  17    2.35    5.17
   7  -8 -18   15.85    6.57
   7   8 -18   14.38    7.35
  -7  -8  18   14.89    7.16
   7  -8 -19   -1.10    4.22
   7   8 -19    0.80    4.73
  -7  -8  19   -1.40    4.23
   7  -8 -20   19.99    7.74
   7   8 -20   11.02    6.36
  -7  -8  20   14.57    7.16
   7  -8 -21    1.83    4.33
   7   8 -21   -0.29    5.56
  -7  -8  21   -2.31    4.90
   7  -8 -22   23.26    7.72
   7   8 -22   13.43    7.68
  -7  -8  22   11.10    7.27
   7  -8 -23   22.87    8.31
   7   8 -23   21.08    8.06
  -7  -8  23   18.81    7.52
   7  -8 -24   16.70    6.73
   7   8 -24   10.91    6.55
  -7  -8  24    7.39    6.84
   7  -8 -25   -0.56    4.90
   7   8 -25    2.74    4.19
  -7  -8  25   -2.22    6.06
   7  -8 -26   15.01    7.70
   7   8 -26   17.07    7.55
  -7  -8  26   11.93    8.11
   7  -8 -27   -0.12    4.12
   7   8 -27    6.86    5.50
  -7  -8  27   11.56    7.76
   7  -8 -28   13.78    7.54
   7   8 -28    9.32    6.83
  -7  -8  28   15.65    8.21
   7  -8 -29    4.60    5.39
   7   8 -29    5.19    5.76
  -7  -8  29    7.97    6.62
   7  -8 -30   -1.74    5.13
   7   8 -30    7.97    6.50
  -7  -8  30    0.23    5.72
   7  -8 -31    4.16    5.73
   7   8 -31   -1.66    5.60
  -7  -8  31    4.05    7.05
   7  -8 -32    7.90    6.09
   7   8 -32    6.56    6.11
  -7  -8  32    7.70    7.15
   7  -8 -33   -3.72    5.74
   7   8 -33    2.98    5.09
  -7  -8  33   -0.86    5.88
   7  -8 -34    7.31    6.67
   7   8 -34    6.29    6.54
  -7  -8  34    5.23    6.41
   7  -8 -35   -3.68    6.45
   7   8 -35   -1.62    5.43
  -7  -8  35   -2.35    6.62
   7  -8 -36    3.10    6.29
  -7  -8  36    2.59    6.52
   7  -9  -1    3.60    3.60
   7   9  -1    2.27    2.95
  -7  -9   1   -3.17    4.84
   7  -9  -2   32.07    8.45
   7   9  -2   43.66    8.90
  -7  -9   2   47.34    9.68
   7  -9  -3    2.94    3.50
   7   9  -3    2.62    3.53
  -7  -9   3    4.16    4.42
   7  -9  -4   59.31   11.28
   7   9  -4   53.25   10.73
  -7  -9   4   55.19   11.23
   7  -9  -5    3.47    4.14
   7   9  -5   -0.08    3.31
  -7  -9   5    4.57    4.28
   7  -9  -6   30.65    7.80
   7   9  -6   29.85    7.64
  -7  -9   6   28.63    7.77
   7  -9  -7   30.92    7.70
   7   9  -7   24.34    6.94
  -7  -9   7   26.13    7.83
   7  -9  -8   34.34    8.61
   7   9  -8   50.33    9.41
  -7  -9   8   20.27    8.12
   7  -9  -9    0.84    3.98
  -7  -9   9   -0.28    3.31
   7  -9 -10  125.66   19.77
   7   9 -10  113.14   19.30
  -7  -9  10  112.07   19.59
   7   9 -11   -0.95    3.58
  -7  -9  11    1.62    4.76
   7   9 -12    2.53    4.24
  -7  -9  12    3.95    4.77
  -7  -9  13    4.53    5.15
  -7  -9  14   45.61   11.00
  -7  -9  15   -1.67    5.05
   7  -9 -16   17.48    6.33
   7   9 -16   16.54    6.52
  -7  -9  16   10.26    7.86
   7  -9 -17   -1.45    3.97
   7   9 -17    4.68    5.43
  -7  -9  17    2.86    4.10
   7  -9 -18   36.84    9.01
   7   9 -18    8.08    6.24
  -7  -9  18   27.59    9.05
   7  -9 -19    7.52    5.64
   7   9 -19   -0.32    3.91
  -7  -9  19   -0.66    5.49
   7  -9 -20   20.16    7.38
   7   9 -20   16.68    7.50
  -7  -9  20   21.27    8.21
   7  -9 -21   -2.47    5.16
   7   9 -21   -0.15    4.17
  -7  -9  21   -2.47    5.07
   7  -9 -22    3.47    5.56
   7   9 -22    1.06    4.10
  -7  -9  22   -0.21    3.95
   7  -9 -23    1.95    4.65
   7   9 -23    2.85    4.98
  -7  -9  23    5.07    5.59
   7  -9 -24   15.07    8.11
   7   9 -24   23.63    8.13
  -7  -9  24   11.20    7.54
   7  -9 -25   -0.48    4.56
   7   9 -25   -0.08    4.44
  -7  -9  25    2.23    7.01
   7  -9 -26    8.71    6.32
   7   9 -26    6.76    5.18
  -7  -9  26    7.88    6.75
   7  -9 -27    2.70    4.59
   7   9 -27   -1.61    5.25
  -7  -9  27    2.85    6.11
   7  -9 -28    6.59    6.53
   7   9 -28    3.11    5.13
  -7  -9  28   -0.46    4.50
   7  -9 -29    2.35    5.85
   7   9 -29    8.08    6.49
  -7  -9  29   -0.83    6.89
   7  -9 -30    2.73    6.59
   7   9 -30    6.63    6.30
  -7  -9  30    5.55    6.49
   7  -9 -31   -3.19    5.58
   7   9 -31    6.02    4.72
  -7  -9  31   -3.67    7.98
   7  -9 -32    0.50    5.78
   7   9 -32   -0.47    5.23
  -7  -9  32   -0.71    5.42
   7   9 -33   -1.97    5.25
  -7  -9  33    1.38    6.55
   7   9 -34    1.62    6.32
   7 -10  -1   -1.13    3.04
  -7 -10   1    7.56    4.44
   7 -10  -2   59.03   11.62
  -7 -10   2   63.59   11.96
   7 -10  -3    4.04    4.09
  -7 -10   3    0.23    4.20
   7 -10  -4    3.80    3.67
  -7 -10   4   -2.40    4.47
   7 -10  -5    7.37    4.24
  -7 -10   5   -1.91    3.60
   7 -10  -6  139.45   21.83
  -7 -10   6  134.55   21.80
   7 -10  -7    0.94    3.61
   7  10  -7    4.04    3.97
  -7 -10   7   -0.52    4.63
   7 -10  -8    6.06    4.65
   7  10  -8    9.41    4.46
  -7 -10   8    8.23    5.29
   7 -10  -9    2.51    3.36
   7  10  -9   -0.57    3.50
  -7 -10   9    1.68    4.26
   7 -10 -10    7.12    4.67
   7  10 -10    3.24    4.43
  -7 -10  10    4.62    4.67
   7  10 -11    2.51    4.23
  -7 -10  11   -1.86    4.64
   7  10 -12   69.72   13.42
  -7 -10  12   63.60   13.36
  -7 -10  13    3.63    4.94
  -7 -10  14    3.13    6.35
   7 -10 -15    0.64    3.90
  -7 -10  15    2.07    3.65
   7 -10 -16   32.62    9.26
   7  10 -16   44.44   10.80
  -7 -10  16   41.34   10.96
   7 -10 -17   -1.36    4.67
   7  10 -17   -1.85    4.51
  -7 -10  17   -1.82    4.82
   7 -10 -18   52.34   10.39
   7  10 -18   14.67    8.11
  -7 -10  18   39.37   10.40
   7 -10 -19    1.30    4.27
   7  10 -19    4.99    4.80
  -7 -10  19    8.77    5.91
   7 -10 -20    3.61    4.85
   7  10 -20    4.28    5.61
  -7 -10  20    5.15    6.05
   7 -10 -21    9.16    5.65
   7  10 -21   11.93    6.49
  -7 -10  21    9.64    7.20
   7 -10 -22   30.83    9.81
  -7 -10  22   47.91   11.93
   7  10 -23    0.00    4.44
  -7 -10  23   -1.81    6.05
   7  10 -24    1.07    4.50
  -7 -10  24    3.96    4.98
   7  10 -25   -2.41    6.54
  -7 -10  25   -1.84    6.05
   7  10 -26   12.27    6.97
  -7 -10  26   19.07    8.53
   7  10 -27   -1.15    4.95
  -7 -10  27    0.82    6.19
   7  10 -28   16.17    7.35
  -7 -10  28    4.85    6.06
   7  10 -29   -2.25    5.26
  -7 -10  29   -1.73    5.42
   7  10 -30    5.89    6.22
  -7 -10  30   11.78    8.18
   7  10 -31    1.71    5.31
  -7 -10  31   -2.22    5.66
   7  10 -32   -0.92    5.85
   7  10 -33   -0.58    5.19
   7  10 -34    0.23    6.33
   7 -11  -1   -0.36    3.73
  -7 -11   1    2.20    4.04
   7 -11  -2    5.13    4.35
  -7 -11   2    8.36    4.92
   7 -11  -3    1.72    3.41
  -7 -11   3    3.83    4.19
   7 -11  -4   26.75    7.41
  -7 -11   4   31.26    7.75
   7 -11  -5   18.53    6.12
  -7 -11   5   19.66    6.81
   7 -11  -6   -1.61    3.41
  -7 -11   6   -2.83    4.55
   7 -11  -7   21.56    6.76
  -7 -11   7   18.11    6.64
  -7 -11   8   11.50    5.27
  -7 -11   9    2.68    3.86
  -7 -11  10   37.81    9.57
  -7 -11  11    3.46    4.43
  -7 -11  12    3.29    4.96
  -7 -11  13   -0.89    4.66
  -7 -11  14   36.78    9.35
  -7 -11  15   -0.86    4.69
  -7 -11  16    7.37    5.30
  -7 -11  17    6.13    5.37
  -7 -11  18   30.11    9.39
  -7 -11  19    1.36    6.00
  -7 -11  20   22.48    8.52
  -7 -11  21   -0.38    5.09
  -7 -11  22   -3.46    6.47
  -7 -11  23    1.91    4.68
  -7 -11  24   16.04    8.62
  -7 -11  25   -0.11    4.57
  -7 -11  26    2.80    5.95
  -7 -11  27    0.00    5.32
  -7 -11  28    1.73    4.87
  -7 -12   1    4.65    4.19
  -7 -12   2   19.34    6.37
  -7 -12   3   -0.57    3.72
  -7 -12   4   -2.26    3.89
  -7 -12   5    7.68    4.66
  -7 -12   6    8.27    4.44
  -7 -12   7    4.60    4.94
  -7 -12   8   12.65    5.78
  -7 -12   9   -0.39    4.10
  -7 -12  10    1.95    4.24
  -7 -12  11   -1.24    4.40
  -7 -12  12   44.29   10.51
  -7 -12  13   -0.93    4.14
  -7 -12  14    3.56    4.78
  -7 -12  15    0.90    4.89
  -7 -12  16   16.70    7.16
  -7 -12  17    1.36    5.52
  -7 -12  18    7.38    5.24
  -7 -12  19    3.95    5.67
  -7 -12  20    9.41    5.71
  -7 -12  21   -2.20    5.50
  -7 -12  22    8.07    5.37
  -7 -12  23    7.83    5.34
  -7 -12  24    1.06    5.93
  -7 -12  25   -3.47    6.12
  -7 -13   1   -2.06    4.42
  -7 -13   2   14.25    5.66
  -7 -13   3   13.12    5.48
  -7 -13   4   66.04   12.52
  -7 -13   5   -0.37    4.22
  -7 -13   6    2.47    4.39
  -7 -13   7    2.13    3.82
  -7 -13   8    7.27    5.12
  -7 -13   9   16.06    6.18
  -7 -13  10   35.23    8.87
  -7 -13  11    0.80    4.49
  -7 -13  12   -1.37    3.91
  -7 -13  13    2.19    4.32
  -7 -13  14   20.29    7.44
  -7 -13  15   -0.60    4.12
  -7 -13  16   -0.00    4.14
  -7 -13  17    0.14    4.98
  -7 -13  18   -0.82    4.85
  -7 -13  19    0.30    4.19
  -7 -13  20    8.18    5.72
  -7 -13  21    3.91    4.83
  -7 -13  22    0.86    5.86
  -7 -14   1    2.57    4.22
  -7 -14   2   21.62    6.90
  -7 -14   3    4.09    4.07
  -7 -14   4   -0.64    3.92
  -7 -14   5   -1.42    3.75
  -7 -14   6   27.15    7.65
  -7 -14   7   29.62    8.11
  -7 -14   8   10.85    5.24
  -7 -14   9    0.94    5.01
  -7 -14  10    9.16    6.28
  -7 -14  11   -0.12    4.26
  -7 -14  12   12.01    6.46
  -7 -14  13   -1.68    4.45
  -7 -14  14   -1.57    3.77
  -7 -14  15    1.55    5.01
  -7 -14  16    1.02    4.41
  -7 -14  17   10.51    7.01
  -7 -14  18    3.99    5.29
  -7 -14  19   -1.02    3.84
  -7 -15   1    2.24    3.99
  -7 -15   2   -0.88    3.43
  -7 -15   3   15.68    6.12
  -7 -15   4    3.37    4.24
  -7 -15   5   -0.47    4.22
  -7 -15   6   -0.78    4.99
  -7 -15   7    1.58    4.03
  -7 -15   8    5.91    4.67
  -7 -15   9    6.69    4.68
  -7 -15  10    8.01    5.34
  -7 -15  11    0.95    4.31
  -7 -15  12    0.78    3.47
  -7 -15  13    0.04    3.76
  -7 -15  14   -1.65    4.83
  -7 -15  15    4.29    5.17
  -7 -16   1    0.64    3.40
  -7 -16   2    1.36    3.42
  -7 -16   3    0.00    3.13
  -7 -16   4   -1.20    3.65
  -7 -16   5    1.16    4.01
  -7 -16   6    6.83    4.55
  -7 -16   7    4.02    4.31
  -7 -16   8   -0.77    3.28
  -7 -16   9   -0.85    3.39
  -7 -16  10    0.90    3.40
  -7 -16  11    2.83    3.88
  -7 -17   1    1.48    3.43
  -7 -17   2    1.37    3.45
  -7 -17   3    6.04    4.23
  -7 -17   4   -0.88    3.47
  -7 -17   5    5.10    4.30
  -7 -17   6    0.38    3.70
  -6   0   1   -0.49    2.77
  -6   0   1   -0.22    3.58
   6   0  -1    2.57    2.73
   6   0  -1    2.09    4.35
  -6   0   2  356.95   38.25
  -6   0   2  154.78   36.95
   6   0  -2  348.98   38.68
   6   0  -2  307.13   38.80
  -6   0   3   -0.44    2.66
  -6   0   3   -2.15    4.23
   6   0  -3   -0.28    2.93
   6   0  -3    1.37    4.03
  -6   0   4   18.69    5.66
  -6   0   4   24.96    7.02
   6   0  -4   20.15    6.29
   6   0  -4   27.40    7.05
  -6   0   5   -0.81    3.27
  -6   0   5   -0.18    3.87
   6   0  -5   -0.38    3.77
   6   0  -5    0.67    3.94
  -6   0   6 1232.16  161.74
  -6   0   6 1380.20  163.57
   6   0  -6 1055.73  161.80
   6   0  -6 1451.99  163.31
  -6   0   7    0.00    2.73
  -6   0   7   -0.53    3.98
   6   0  -7   -2.35    4.27
   6   0  -7   -1.69    4.37
  -6   0   8   36.83    7.68
  -6   0   8   43.47    9.31
   6   0  -8   37.17    8.64
   6   0  -8   34.45    8.52
  -6   0   9    2.01    2.73
  -6   0   9    1.88    4.12
   6   0  -9    0.80    3.05
   6   0  -9    1.61    3.79
  -6   0  10  220.18   31.87
  -6   0  10  230.72   33.43
   6   0 -10  196.37   32.05
   6   0 -10  264.96   33.35
  -6   0  11   -1.00    3.96
   6   0 -11   -0.24    3.26
   6   0 -11   -1.24    4.04
  -6   0  12  321.19   46.40
   6   0 -12  304.95   45.34
   6   0 -12  353.07   46.04
  -6   0  13   -0.38    4.00
   6   0 -13   -2.45    3.45
   6   0 -13   -0.31    3.09
  -6   0  14   82.21   16.08
   6   0 -14   76.08   15.05
   6   0 -14  110.28   16.60
  -6   0  15    0.09    4.03
   6   0 -15    0.92    3.23
   6   0 -15    0.92    3.71
  -6   0  16  289.22   42.99
   6   0 -16  295.35   42.15
  -6   0  17    1.90    3.93
   6   0 -17    0.89    4.28
  -6   0  18  245.48   34.11
   6   0 -18  190.07   31.78
  -6   0  19   -1.42    5.17
   6   0 -19    1.02    2.78
  -6   0  20   -0.78    5.07
   6   0 -20    0.86    4.33
  -6   0  21    1.57    4.72
   6   0 -21   -1.87    4.90
  -6   0  22  131.91   23.16
   6   0 -22  123.53   21.82
  -6   0  23   -1.99    5.06
   6   0 -23   -2.73    5.70
  -6   0  24    5.02    5.14
   6   0 -24   -3.89    6.17
  -6   0  25    0.36    5.25
   6   0 -25    3.42    5.63
  -6   0  26   61.76   14.97
   6   0 -26   51.47   13.14
  -6   0  27   -2.07    5.71
   6   0 -27   -1.44    5.76
   6   0 -28   49.57   12.07
   6   0 -29   -2.43    4.92
   6   0 -30   48.72   12.49
   6   0 -31    0.14    5.45
   6   0 -32   60.90   14.34
   6   0 -33   -1.38    5.64
   6   0 -34   -3.05    5.96
   6   0 -35    1.96    5.40
   6   0 -36    2.78    4.90
   6   0 -37   -0.71    6.50
   6   0 -38   18.70    8.45
  -6   1   1    3.65    4.88
   6  -1  -1   10.53    4.43
   6  -1  -1   10.20    4.87
   6   1  -1    7.32    4.55
   6   1  -1   11.72    5.06
  -6  -1   1   10.80    4.04
  -6  -1   1    5.28    4.85
  -6   1   2  596.18   84.82
   6  -1  -2  605.89   84.09
   6  -1  -2  778.97   85.70
   6   1  -2  556.66   83.75
   6   1  -2  661.42   84.76
  -6  -1   2  614.64   83.71
  -6  -1   2  751.50   85.72
  -6   1   3   63.60    9.44
  -6   1   3   36.90    9.36
   6  -1  -3   44.92    9.13
   6  -1  -3   43.21    9.56
   6   1  -3   39.96    8.71
   6   1  -3   42.88    9.11
  -6  -1   3   47.46    8.68
  -6  -1   3   39.28    9.85
  -6   1   4  986.53  128.23
  -6   1   4 1002.21  129.57
   6  -1  -4 1010.97  128.80
   6  -1  -4 1085.88  129.65
   6   1  -4  927.69  128.47
   6   1  -4  909.29  128.68
  -6  -1   4 1091.78  128.50
  -6  -1   4  910.16  129.10
  -6   1   5  126.23   17.92
  -6   1   5  127.65   19.29
   6  -1  -5   57.74   16.77
   6  -1  -5  136.52   19.17
   6   1  -5  137.72   18.83
   6   1  -5  121.69   18.54
  -6  -1   5  168.15   18.75
  -6  -1   5  115.10   18.88
  -6   1   6  116.30   16.30
   6  -1  -6  104.66   16.65
   6  -1  -6   95.02   16.69
   6   1  -6   95.81   16.38
   6   1  -6  112.98   16.97
  -6  -1   6   83.11   15.37
  -6  -1   6  115.52   17.48
  -6   1   7  268.07   38.90
  -6   1   7  264.55   40.13
   6  -1  -7  302.61   39.97
   6  -1  -7  253.53   39.62
   6   1  -7  317.00   40.15
   6   1  -7  284.22   39.85
  -6  -1   7  321.73   39.46
  -6  -1   7  259.88   40.00
  -6   1   8  827.30  112.55
  -6   1   8  843.50  113.98
   6  -1  -8  897.22  113.55
   6  -1  -8  850.14  113.58
   6   1  -8  898.87  113.51
   6   1  -8  894.28  113.57
  -6  -1   8  905.10  112.83
  -6  -1   8  794.49  113.67
  -6   1   9   11.58    4.46
  -6   1   9    6.58    4.97
   6  -1  -9    6.71    4.73
   6  -1  -9   16.94    5.65
   6   1  -9   14.25    5.62
   6   1  -9    7.70    4.79
  -6  -1   9    0.43    2.72
  -6  -1   9   18.81    6.20
  -6   1  10  155.76   21.36
  -6   1  10  133.42   22.15
   6  -1 -10  141.00   21.62
   6  -1 -10  125.10   21.43
   6   1 -10  135.27   21.44
   6   1 -10  166.12   22.31
  -6  -1  10  127.83   20.77
  -6  -1  10  129.46   22.01
  -6   1  11   25.36    7.36
   6  -1 -11   28.03    7.08
   6  -1 -11   21.63    6.66
   6   1 -11   32.70    7.46
   6   1 -11   15.37    6.07
  -6  -1  11   10.62    5.72
  -6   1  12  285.15   47.83
   6  -1 -12  336.97   47.71
   6  -1 -12  341.40   48.01
   6   1 -12  476.57   49.47
   6   1 -12  347.34   47.83
  -6  -1  12  304.24   48.03
  -6   1  13   61.42   13.03
   6  -1 -13   70.16   12.72
   6  -1 -13   52.96   11.98
   6   1 -13   64.75   12.49
   6   1 -13   82.55   13.32
  -6  -1  13   62.78   13.23
  -6   1  14  248.49   29.73
   6  -1 -14  183.31   27.27
   6  -1 -14  195.29   27.80
   6   1 -14  196.55   27.63
   6   1 -14  122.68   25.94
  -6  -1  14  173.31   27.81
  -6   1  15    7.04    5.85
   6  -1 -15   17.63    6.25
   6  -1 -15   20.03    6.63
   6   1 -15   14.58    6.23
   6   1 -15   15.26    6.37
  -6  -1  15   15.22    6.69
  -6   1  16    6.71    5.55
   6  -1 -16    5.68    4.74
  -6  -1  16    6.89    5.14
  -6   1  17    1.95    4.65
   6  -1 -17    3.84    4.33
  -6  -1  17    0.12    4.50
  -6   1  18  294.67   44.38
   6  -1 -18  255.36   42.87
  -6  -1  18  383.40   45.97
  -6   1  19   34.83   10.07
   6  -1 -19   24.59    8.15
   6  -1 -19   30.79    9.09
   6   1 -19   24.74    8.31
  -6  -1  19   34.14    9.32
  -6   1  20   -0.76    4.92
   6  -1 -20   -0.13    4.27
   6  -1 -20   -0.82    4.35
   6   1 -20   -3.15    5.83
  -6  -1  20    0.89    5.12
  -6   1  21    3.64    4.78
   6  -1 -21   -0.95    4.94
   6   1 -21    5.81    5.19
  -6  -1  21    2.98    5.45
  -6   1  22    7.99    6.82
   6  -1 -22    7.79    6.36
   6   1 -22    9.35    6.60
  -6  -1  22   -0.91    5.44
  -6   1  23   11.32    6.54
   6  -1 -23    2.17    5.67
   6   1 -23    1.21    5.24
  -6  -1  23    3.28    5.46
  -6   1  24   23.44    9.89
   6  -1 -24   34.95    9.62
   6   1 -24   33.62    9.33
  -6  -1  24   24.16    9.72
  -6   1  25    2.35    6.50
   6  -1 -25    4.34    5.14
   6   1 -25   -1.28    5.25
  -6  -1  25   -1.25    5.79
   6  -1 -26    1.53    3.62
   6   1 -26    7.35    5.32
   6  -1 -27    1.18    4.11
   6   1 -27   -0.22    3.24
   6  -1 -28   74.71   15.79
   6   1 -28   63.79   14.88
   6  -1 -29    1.41    5.65
   6   1 -29    1.04    5.16
   6  -1 -30   61.55   12.95
   6   1 -30   24.93    9.42
   6  -1 -31   -2.12    5.73
   6   1 -31    4.05    5.66
   6  -1 -32    4.57    5.55
   6   1 -32    7.73    5.70
   6  -1 -33   -1.22    6.10
   6   1 -33    1.81    5.94
   6  -1 -34   27.21   10.11
   6   1 -34   31.32   10.02
   6  -1 -35    3.03    5.30
   6   1 -35    1.69    5.22
   6  -1 -36    6.93    6.83
   6   1 -36   -1.09    5.15
   6  -1 -37    0.65    5.95
   6   1 -37   -1.63    6.10
   6  -1 -38   11.74    8.14
   6   1 -38    5.10    5.98
  -6   2   1   -0.54    3.23
  -6   2   1   11.43    4.94
   6  -2  -1    3.93    3.25
   6  -2  -1    1.43    4.15
   6   2  -1    4.45    3.65
   6   2  -1    6.79    4.41
  -6  -2   1   11.66    3.75
  -6  -2   1    5.71    4.32
  -6   2   2   16.64    4.93
  -6   2   2   10.36    5.33
   6  -2  -2   15.10    4.94
   6  -2  -2   16.55    6.25
   6   2  -2    7.42    4.01
   6   2  -2   14.48    5.38
  -6  -2   2   11.34    4.32
  -6  -2   2   17.56    5.45
  -6   2   3    7.17    3.66
  -6   2   3    3.06    4.29
   6  -2  -3    0.95    3.59
   6  -2  -3    5.46    4.27
   6   2  -3    9.67    4.29
   6   2  -3    8.78    5.13
  -6  -2   3    7.69    3.60
  -6  -2   3   11.08    5.02
  -6   2   4   55.88   10.68
  -6   2   4   90.86   13.25
   6  -2  -4   42.21   10.36
   6  -2  -4   99.19   13.43
   6   2  -4   71.61   11.96
  -6  -2   4   61.11   10.84
  -6  -2   4   68.03   12.27
  -6   2   5   14.80    4.74
  -6   2   5   19.11    6.48
   6  -2  -5    9.66    4.16
   6  -2  -5   18.25    6.10
   6   2  -5    9.91    5.10
   6   2  -5   16.34    5.58
  -6  -2   5   16.29    4.66
  -6  -2   5   16.09    6.37
  -6   2   6  410.95   52.83
  -6   2   6  375.76   53.86
   6  -2  -6  472.52   54.04
   6  -2  -6  398.05   53.76
   6   2  -6  336.41   52.80
   6   2  -6  384.39   53.30
  -6  -2   6  385.03   52.59
  -6  -2   6  388.28   53.82
  -6   2   7   55.55   11.32
  -6   2   7   47.09   12.06
   6  -2  -7   76.21   12.64
   6  -2  -7   64.31   12.55
   6   2  -7   80.85   12.83
   6   2  -7   73.12   12.67
  -6  -2   7  110.39   13.08
  -6  -2   7   68.24   12.81
  -6   2   8   11.21    4.40
  -6   2   8    7.28    5.59
   6  -2  -8   19.09    5.65
   6  -2  -8   13.95    6.49
   6   2  -8    9.69    4.65
   6   2  -8   13.26    4.95
  -6  -2   8   20.10    5.14
  -6  -2   8    4.12    4.57
  -6   2   9    0.25    2.67
  -6   2   9   -1.46    4.27
   6  -2  -9    1.68    3.00
   6  -2  -9   -2.31    4.33
   6   2  -9    0.59    3.85
   6   2  -9    0.40    3.71
  -6  -2   9    1.43    3.24
  -6  -2   9   -0.31    3.60
  -6   2  10  312.97   45.89
   6  -2 -10  303.71   45.39
   6   2 -10  294.78   44.98
   6   2 -10  317.19   45.11
  -6  -2  10  384.43   45.31
  -6  -2  10  341.96   46.18
  -6   2  11  302.83   41.69
   6  -2 -11  259.30   40.17
   6  -2 -11  285.97   40.98
   6   2 -11  293.05   40.76
   6   2 -11  330.80   41.14
  -6  -2  11  262.20   40.98
  -6   2  12   83.57   17.33
   6  -2 -12  109.29   17.38
   6  -2 -12   96.64   17.32
   6   2 -12  116.85   17.82
   6   2 -12  108.24   17.39
  -6  -2  12  108.88   18.19
  -6   2  13    6.50    5.30
   6  -2 -13   17.18    6.06
   6  -2 -13   18.09    6.63
   6   2 -13   22.81    6.45
  -6  -2  13    6.52    5.34
  -6   2  14  102.60   18.22
   6  -2 -14  101.81   17.67
   6  -2 -14  107.72   17.99
   6   2 -14   99.19   17.59
  -6  -2  14  104.42   18.38
  -6   2  15   32.63    9.47
   6  -2 -15   30.73    8.76
   6  -2 -15   50.85   10.48
   6   2 -15   40.58    9.44
  -6  -2  15   45.43   10.60
  -6   2  16   73.65   15.20
   6  -2 -16   83.16   14.75
  -6  -2  16   69.52   14.71
  -6   2  17   32.49    8.59
   6  -2 -17    5.61    5.47
  -6  -2  17   27.67    8.38
  -6   2  18   20.07    7.62
   6  -2 -18   28.34    8.08
  -6  -2  18    3.92    5.75
  -6   2  19   10.86    6.44
   6  -2 -19   23.20    7.67
   6  -2 -19    7.22    5.85
   6   2 -19   14.99    6.70
  -6  -2  19   25.35    8.45
  -6   2  20  191.47   32.09
   6  -2 -20  273.02   33.08
   6  -2 -20  192.16   31.57
   6   2 -20  199.53   31.32
  -6  -2  20  173.38   31.47
  -6   2  21    1.16    5.25
   6  -2 -21    5.66    5.62
   6  -2 -21   -1.26    5.08
   6   2 -21    0.44    4.15
  -6  -2  21    1.90    5.30
  -6   2  22   14.76    8.35
   6  -2 -22   26.19    9.18
   6  -2 -22   43.75   10.43
   6   2 -22   49.52   11.16
  -6  -2  22   64.58   12.83
  -6   2  23    3.16    5.16
   6  -2 -23    4.60    4.62
   6   2 -23   -1.57    4.58
   6  -2 -24   12.22    7.03
   6   2 -24    8.69    5.47
   6  -2 -25   16.34    7.04
   6   2 -25   11.50    6.21
   6  -2 -26   56.59   14.02
   6   2 -26   84.83   15.93
   6  -2 -27    3.92    6.43
   6   2 -27   15.67    8.13
  -6  -2  27    7.62    6.90
   6  -2 -28   27.44    9.43
   6   2 -28   24.67    8.45
  -6  -2  28   11.47    8.30
   6  -2 -29   11.96    6.56
   6   2 -29   11.52    6.55
  -6  -2  29    5.34    7.30
   6  -2 -30   13.36    6.74
   6   2 -30   15.31    7.90
  -6  -2  30   15.60    8.97
   6  -2 -31   -0.09    4.41
   6   2 -31    1.19    5.35
  -6  -2  31   -0.38    6.80
   6  -2 -32   42.73   11.71
   6   2 -32   35.56   11.30
   6  -2 -33   10.25    6.22
   6   2 -33    2.90    4.76
   6  -2 -34   -0.14    4.33
   6   2 -34    3.83    5.64
   6  -2 -35   -1.28    5.51
   6   2 -35    3.17    4.78
   6  -2 -36   12.78    7.27
   6   2 -36   10.20    7.90
   6  -2 -37   -0.09    4.77
   6   2 -37    5.57    5.40
   6  -2 -38    1.96    6.13
  -6   3   1    1.05    2.60
  -6   3   1    3.70    3.48
   6  -3  -1    3.36    3.61
   6  -3  -1    1.75    3.97
   6   3  -1    4.26    3.86
   6   3  -1    2.27    3.18
  -6  -3   1    0.63    2.34
  -6  -3   1    2.49    3.71
  -6   3   2  151.18   22.07
  -6   3   2  127.51   22.72
   6  -3  -2  162.67   22.67
   6  -3  -2  155.36   23.35
   6   3  -2  170.17   22.68
   6   3  -2  137.23   22.33
  -6  -3   2  149.58   21.95
  -6  -3   2  159.65   23.18
  -6   3   3  148.78   23.03
  -6   3   3  240.53   26.17
   6  -3  -3  163.00   23.65
   6  -3  -3  157.27   24.22
   6   3  -3  162.18   23.55
   6   3  -3  111.53   22.82
  -6  -3   3  172.98   23.21
  -6  -3   3  174.92   24.48
  -6   3   4   37.90    7.84
  -6   3   4   39.23    9.12
   6  -3  -4   48.61    8.79
   6  -3  -4   42.49    9.03
   6   3  -4   32.96    8.03
   6   3  -4   34.12    8.27
  -6  -3   4   46.49    8.11
  -6  -3   4   41.32    9.03
  -6   3   5   11.67    4.08
  -6   3   5    3.48    4.03
   6  -3  -5    5.83    3.89
   6  -3  -5   10.22    5.09
   6   3  -5    8.81    4.54
   6   3  -5   12.58    4.30
  -6  -3   5    7.27    3.49
  -6  -3   5    5.36    4.66
  -6   3   6    2.56    3.57
  -6   3   6   22.81    6.47
   6  -3  -6   14.11    4.91
   6  -3  -6   26.13    6.43
   6   3  -6   16.63    5.23
   6   3  -6    8.41    4.50
  -6  -3   6   18.32    4.62
  -6  -3   6   12.60    5.36
  -6   3   7   15.91    5.13
  -6   3   7   30.71    7.27
   6  -3  -7   19.04    6.18
   6  -3  -7   23.74    6.84
   6   3  -7   16.33    5.82
   6   3  -7   23.49    6.36
  -6  -3   7   24.45    5.55
  -6  -3   7   12.65    5.74
  -6   3   8  451.81   57.73
  -6   3   8  403.35   58.71
   6  -3  -8  344.19   57.51
   6  -3  -8  451.82   58.94
   6   3  -8  462.59   58.56
   6   3  -8  488.33   58.57
  -6  -3   8  416.41   57.48
  -6  -3   8  443.83   58.99
  -6   3   9   92.46   14.26
  -6   3   9   80.22   15.09
   6  -3  -9   84.28   14.75
   6   3  -9   80.30   14.50
   6   3  -9   85.97   14.62
  -6  -3   9   91.62   14.34
   6  -3 -10   32.18    8.01
   6  -3 -10   30.22    8.17
   6   3 -10   49.77    9.42
  -6  -3  10   51.77    8.58
  -6  -3  10   23.54    7.86
  -6   3  11    6.49    5.64
   6  -3 -11   13.70    5.33
   6  -3 -11    6.01    4.89
   6   3 -11   20.75    6.46
  -6  -3  11   26.77    6.82
  -6   3  12   97.65   15.63
   6  -3 -12   68.06   13.60
   6  -3 -12   74.68   14.36
   6   3 -12   75.88   14.17
  -6  -3  12   87.60   15.30
  -6   3  13  177.27   27.26
   6  -3 -13  227.02   27.57
   6  -3 -13  146.69   26.29
   6   3 -13  153.13   26.05
  -6  -3  13  177.71   27.22
  -6   3  14  184.35   30.08
   6  -3 -14  226.62   30.21
   6  -3 -14  168.28   29.39
  -6  -3  14  219.42   30.92
  -6   3  15   22.54    7.92
   6  -3 -15   20.45    6.54
   6  -3 -15   30.64    7.87
   6   3 -15   22.55    7.25
  -6  -3  15   13.64    6.89
  -6   3  16   17.96    7.22
   6  -3 -16   21.43    7.70
  -6  -3  16   34.91    9.00
  -6   3  17   88.89   17.23
  -6  -3  17  100.21   18.12
  -6   3  18  121.30   22.09
   6  -3 -18  120.83   21.71
  -6  -3  18  150.21   23.30
  -6   3  19   50.77   12.15
   6  -3 -19   54.74   11.65
   6  -3 -19   33.04   10.26
   6   3 -19   56.64   11.81
  -6  -3  19   49.81   12.34
  -6   3  20    5.32    5.55
   6  -3 -20   12.98    6.06
   6  -3 -20   12.38    6.97
   6   3 -20    9.56    6.49
  -6   3  21    0.88    5.41
   6  -3 -21   -0.81    5.16
   6   3 -21    2.30    5.08
   6  -3 -22   58.15   13.29
   6   3 -22   63.70   13.93
   6  -3 -23   15.65    7.13
   6   3 -23   19.03    7.15
   6  -3 -24   95.64   17.30
   6   3 -24   93.17   17.11
  -6  -3  24   68.23   16.57
   6  -3 -25    4.15    5.39
   6   3 -25    2.24    5.60
  -6  -3  25    3.06    6.15
   6  -3 -26    1.00    4.38
   6   3 -26    3.28    4.89
  -6  -3  26    2.35    4.94
   6  -3 -27   -2.48    4.24
   6   3 -27    3.42    4.74
  -6  -3  27    3.47    4.88
   6  -3 -28   23.63    8.52
   6   3 -28    6.15    6.16
  -6  -3  28   30.56   10.69
   6  -3 -29    6.28    6.77
   6   3 -29    9.92    6.60
  -6  -3  29   12.54    8.52
   6  -3 -30   13.22    7.81
   6   3 -30   30.22    9.46
  -6  -3  30   30.77   10.29
   6  -3 -31    5.92    6.55
   6   3 -31    1.14    4.77
  -6  -3  31    2.55    6.28
   6  -3 -32    0.80    4.94
   6   3 -32   -1.37    5.79
  -6  -3  32    2.90    6.87
   6  -3 -33    9.60    7.01
   6   3 -33    4.81    6.39
   6  -3 -34    8.54    7.05
   6   3 -34   13.99    7.68
   6  -3 -35   -1.90    6.19
   6   3 -35   -2.04    5.85
   6  -3 -36    0.44    5.07
   6   3 -36    3.85    6.05
   6  -3 -37    1.47    5.23
   6   3 -37    4.19    4.96
   6  -3 -38    0.95    6.01
  -6   4   1  169.34   27.94
  -6   4   1  222.32   29.98
   6  -4  -1  187.00   28.54
   6  -4  -1  177.91   29.33
   6   4  -1  219.36   28.80
   6   4  -1  223.74   29.00
  -6  -4   1  201.84   28.18
  -6  -4   1  221.66   29.61
  -6   4   2   14.82    4.46
  -6   4   2   13.33    5.07
   6  -4  -2   15.61    4.84
   6  -4  -2   20.80    6.56
   6   4  -2   22.17    5.37
   6   4  -2   10.59    4.52
  -6  -4   2   11.65    3.91
  -6  -4   2    9.10    5.07
  -6   4   3    4.18    3.05
  -6   4   3    8.07    4.91
   6  -4  -3   -0.87    3.07
   6  -4  -3   11.40    4.98
   6   4  -3    5.63    4.11
   6   4  -3    6.12    3.98
  -6  -4   3    7.06    3.43
  -6  -4   3   11.10    4.61
  -6   4   4   13.87    4.83
  -6   4   4   21.46    6.07
   6  -4  -4   26.21    5.92
   6  -4  -4   12.22    5.50
   6   4  -4   19.07    5.64
  -6  -4   4   18.81    4.86
  -6  -4   4   28.04    6.99
  -6   4   5  284.51   41.09
  -6   4   5  274.88   42.20
   6  -4  -5  287.71   41.68
   6  -4  -5  321.49   42.75
   6   4  -5  335.75   42.14
  -6  -4   5  314.73   41.24
  -6  -4   5  297.67   42.20
  -6   4   6  278.62   41.52
  -6   4   6  299.12   43.02
   6  -4  -6  351.09   43.01
   6  -4  -6  325.64   43.26
   6   4  -6  328.15   42.61
  -6  -4   6  300.99   41.65
  -6  -4   6  274.22   42.51
  -6   4   7  104.58   15.17
  -6   4   7  108.01   16.64
   6  -4  -7   90.61   15.33
   6  -4  -7   83.60   15.71
   6   4  -7   62.83   14.56
  -6  -4   7  120.06   15.52
  -6  -4   7   96.97   16.18
  -6   4   8   10.25    3.82
  -6   4   8    1.83    4.08
   6  -4  -8    7.32    3.97
   6  -4  -8   11.07    5.32
   6   4  -8   13.01    4.79
  -6  -4   8   15.33    4.46
  -6  -4   8    4.87    4.34
  -6   4   9   75.99   12.12
  -6   4   9   69.57   13.24
   6  -4  -9   68.29   12.50
   6  -4  -9   43.29   11.80
   6   4  -9   64.51   12.24
  -6  -4   9   79.83   12.34
  -6  -4   9   93.44   14.19
  -6   4  10   30.20    8.95
   6  -4 -10   41.85    8.70
   6  -4 -10   35.55    8.78
   6   4 -10   36.04    8.27
  -6  -4  10   42.52    8.19
  -6  -4  10   36.43    9.13
  -6   4  11  164.35   26.15
   6  -4 -11  157.54   25.12
   6  -4 -11  185.41   26.30
   6   4 -11  155.89   25.16
  -6  -4  11  178.81   26.24
  -6   4  12  176.86   23.73
   6  -4 -12  117.82   21.27
   6  -4 -12  147.09   22.53
   6   4 -12  114.47   21.19
  -6  -4  12  162.15   23.16
  -6   4  13   54.41   11.50
   6  -4 -13   86.81   12.69
   6  -4 -13   39.68   10.34
   6   4 -13   41.02   10.23
  -6  -4  13   63.08   12.15
  -6   4  14    0.75    4.00
   6  -4 -14   -0.28    3.02
   6  -4 -14   -0.46    3.21
   6   4 -14   -1.90    4.16
  -6  -4  14    0.35    4.25
  -6   4  15  111.67   20.21
   6  -4 -15  114.44   19.36
   6  -4 -15  136.79   20.82
   6   4 -15  117.42   19.78
  -6  -4  15  106.47   19.90
  -6   4  16  168.14   28.25
   6  -4 -16  193.28   28.69
  -6   4  17   22.37    7.56
   6  -4 -17    1.37    5.06
  -6   4  18   64.71   14.84
   6  -4 -18   90.61   15.75
   6  -4 -19  100.40   18.10
   6   4 -19   99.32   18.21
   6  -4 -20  159.64   24.77
   6   4 -20  138.81   24.30
   6  -4 -21   20.57    7.23
   6   4 -21    6.44    5.50
  -6  -4  21    3.37    5.41
   6  -4 -22   12.43    6.38
   6   4 -22    1.16    4.63
  -6  -4  22   12.78    7.12
   6  -4 -23   -1.43    3.93
   6   4 -23   -0.93    4.91
  -6  -4  23    1.43    6.08
   6  -4 -24   -1.37    4.89
   6   4 -24   -2.24    4.51
  -6  -4  24    1.42    5.55
   6  -4 -25    4.38    5.29
   6   4 -25    1.72    5.33
  -6  -4  25    2.20    5.40
   6  -4 -26   17.92    7.50
   6   4 -26   21.13    7.83
  -6  -4  26   -0.49    5.67
   6  -4 -27   14.53    7.25
   6   4 -27   20.02    7.89
  -6  -4  27    8.54    7.17
   6  -4 -28   30.54    9.43
   6   4 -28   19.66    8.19
  -6  -4  28   17.89    9.68
   6  -4 -29   -0.79    5.11
   6   4 -29   -0.66    4.57
  -6  -4  29   -0.17    5.39
   6  -4 -30   23.59    8.92
   6   4 -30    7.49    6.06
  -6  -4  30   21.64    9.56
   6  -4 -31    0.89    5.26
   6   4 -31   -1.17    4.81
  -6  -4  31   -2.42    6.59
   6  -4 -32   19.11    8.51
   6   4 -32   22.93    9.65
  -6  -4  32   31.18   10.87
   6  -4 -33    3.89    5.97
   6   4 -33   -2.29    6.27
  -6  -4  33    2.85    6.72
   6  -4 -34   -0.08    4.45
   6   4 -34   -3.61    6.85
  -6  -4  34    7.36    6.60
   6  -4 -35    5.23    5.61
   6   4 -35    3.23    5.49
   6  -4 -36    2.01    5.12
   6   4 -36    5.06    7.08
   6  -4 -37    1.74    5.27
   6   4 -37    5.30    6.97
   6  -4 -38    7.25    6.97
  -6   5   1   13.90    4.57
  -6   5   1   19.33    5.93
   6  -5  -1   12.84    4.63
   6  -5  -1   17.57    6.11
   6   5  -1   15.21    4.95
  -6  -5   1   13.80    4.47
  -6  -5   1   12.88    4.80
  -6   5   2  109.59   16.74
  -6   5   2  118.20   18.20
   6  -5  -2  111.99   17.15
   6  -5  -2  127.29   18.51
   6   5  -2   90.14   16.49
  -6  -5   2  111.17   16.54
  -6  -5   2  100.80   17.28
  -6   5   3  116.56   20.60
  -6   5   3  138.78   22.14
   6  -5  -3  147.02   21.64
   6  -5  -3  159.22   22.79
   6   5  -3  148.42   21.54
  -6  -5   3  157.59   21.17
  -6  -5   3  146.43   21.94
  -6   5   4  122.97   19.74
  -6   5   4  139.52   21.21
   6  -5  -4  117.02   20.14
   6  -5  -4  194.02   22.68
   6   5  -4  137.03   20.42
  -6  -5   4  138.07   19.95
  -6  -5   4  118.36   20.44
  -6   5   5    9.72    4.15
  -6   5   5    6.87    4.15
   6  -5  -5    3.01    3.32
   6  -5  -5    4.94    4.13
   6   5  -5    0.52    2.47
  -6  -5   5    3.78    2.87
  -6  -5   5    5.14    4.35
  -6   5   6   -0.57    2.68
  -6   5   6    3.66    3.35
   6  -5  -6    5.55    3.70
   6  -5  -6    4.34    4.23
   6   5  -6    0.92    3.07
  -6  -5   6    3.27    2.82
  -6  -5   6    4.61    3.61
  -6   5   7   75.41   12.30
  -6   5   7   52.02   12.43
   6  -5  -7   58.46   12.35
   6  -5  -7   90.60   14.26
   6   5  -7   83.53   13.10
  -6  -5   7   69.75   11.97
  -6  -5   7   85.72   13.58
  -6   5   8   57.23   11.06
  -6   5   8   85.47   13.56
   6  -5  -8   65.29   12.07
   6  -5  -8   77.86   13.31
   6   5  -8   51.02   11.49
  -6  -5   8   74.94   11.72
  -6  -5   8   64.52   12.67
  -6   5   9  112.81   17.04
  -6   5   9  114.41   18.55
   6  -5  -9   96.69   17.35
   6  -5  -9  105.77   18.10
   6   5  -9   95.74   17.25
  -6  -5   9  127.62   17.43
  -6  -5   9  107.11   18.05
  -6   5  10   46.88   11.31
   6  -5 -10   56.63   11.45
   6   5 -10   73.58   11.75
  -6  -5  10   48.50   10.75
  -6   5  11    4.07    3.96
   6  -5 -11    0.85    3.26
   6  -5 -11    0.16    3.77
   6   5 -11    3.03    3.05
  -6  -5  11    1.43    3.63
  -6   5  12    3.32    4.57
   6  -5 -12    7.02    4.31
   6  -5 -12    7.87    4.93
   6   5 -12    3.51    4.08
  -6  -5  12    1.69    5.33
  -6   5  13  252.03   38.71
   6  -5 -13  268.05   38.17
   6  -5 -13  254.06   38.68
   6   5 -13  285.24   38.65
  -6   5  14  311.13   49.98
   6  -5 -14  369.81   50.03
   6  -5 -14  390.90   50.99
   6   5 -14  359.84   50.17
  -6   5  15   -1.79    4.21
   6  -5 -15   -1.62    4.32
   6  -5 -15   -0.26    3.81
   6   5 -15    0.05    4.07
  -6  -5  17    1.54    5.12
  -6  -5  18  168.68   27.58
   6  -5 -19   33.71    9.36
   6   5 -19   39.79    9.98
  -6  -5  19   37.79   10.71
   6  -5 -20   31.63    9.06
   6   5 -20   23.28    8.00
  -6  -5  20   11.39    7.26
   6  -5 -21    7.14    5.28
   6   5 -21    1.62    4.37
  -6  -5  21   -0.78    5.14
   6  -5 -22    3.56    5.24
   6   5 -22   -3.71    5.25
  -6  -5  22    0.87    5.14
   6  -5 -23   71.90   14.10
   6   5 -23   60.54   13.57
  -6  -5  23   51.39   13.75
   6  -5 -24   42.48   10.28
   6   5 -24   22.40    9.57
  -6  -5  24   41.30   11.44
   6  -5 -25   10.68    5.55
   6   5 -25   16.26    6.93
  -6  -5  25    1.31    6.65
   6  -5 -26   -1.40    5.43
   6   5 -26    2.71    4.89
  -6  -5  26    1.08    5.76
   6  -5 -27   -0.69    4.58
   6   5 -27    7.94    5.68
  -6  -5  27    0.43    4.32
   6  -5 -28   10.11    7.04
   6   5 -28    9.30    5.95
  -6  -5  28   25.51    9.62
   6  -5 -29   17.02    7.73
   6   5 -29   23.46    9.23
  -6  -5  29   13.59    7.89
   6  -5 -30   17.76    8.64
   6   5 -30   13.36    7.20
  -6  -5  30   17.08    8.50
   6  -5 -31   -0.24    5.38
   6   5 -31   -1.83    4.94
  -6  -5  31   -2.04    6.83
   6  -5 -32    6.49    6.77
   6   5 -32   11.17    6.34
  -6  -5  32   -3.32    6.60
   6  -5 -33   27.67    9.34
   6   5 -33    1.33    5.37
  -6  -5  33    1.98    7.66
   6  -5 -34    3.58    6.13
   6   5 -34   12.68    7.30
  -6  -5  34    4.05    6.42
   6  -5 -35    4.02    5.57
   6   5 -35   11.55    6.89
  -6  -5  35    3.73    6.37
   6  -5 -36   -1.49    4.89
   6   5 -36    8.41    7.51
   6  -5 -37   -1.88    5.95
   6   5 -37   -0.65    5.77
   6  -5 -38    0.91    5.82
  -6   6   1  265.09   27.45
  -6   6   1  185.72   27.34
   6  -6  -1  214.98   27.11
   6  -6  -1  154.02   27.22
   6   6  -1  167.61   26.11
  -6  -6   1  169.88   25.69
  -6  -6   1  152.20   26.33
  -6   6   2   32.51    7.16
  -6   6   2   34.79    8.02
   6  -6  -2   32.18    7.46
   6  -6  -2   39.38    8.82
   6   6  -2   33.29    7.41
  -6  -6   2   36.91    7.23
  -6  -6   2   44.07    8.35
  -6   6   3   10.63    3.89
  -6   6   3    5.79    4.47
   6  -6  -3    7.67    4.30
   6  -6  -3    3.30    3.87
   6   6  -3    9.80    4.19
  -6  -6   3    6.93    3.27
  -6  -6   3    9.86    4.18
  -6   6   4   22.58    5.64
  -6   6   4   21.26    6.56
   6  -6  -4   34.88    6.86
   6  -6  -4   23.59    6.79
   6   6  -4   28.80    6.52
  -6  -6   4   21.99    5.46
  -6  -6   4   19.97    6.46
  -6   6   5  157.74   21.96
  -6   6   5  155.12   23.08
   6  -6  -5  117.49   21.74
   6  -6  -5  167.94   23.68
   6   6  -5  146.52   22.24
  -6  -6   5  163.47   21.81
  -6  -6   5  135.21   22.48
  -6   6   6   88.85   14.81
  -6   6   6  104.85   16.30
   6  -6  -6   99.02   15.70
   6  -6  -6  132.24   17.68
   6   6  -6   73.58   14.92
  -6  -6   6   87.34   14.67
  -6  -6   6   99.19   16.05
  -6   6   7   78.63   12.42
  -6   6   7   68.33   13.13
   6  -6  -7   82.09   13.27
   6  -6  -7   66.58   13.45
   6   6  -7   82.78   13.04
  -6  -6   7   60.35   11.65
  -6  -6   7   66.17   13.04
  -6   6   8    8.25    4.15
  -6   6   8   24.68    6.63
   6  -6  -8    7.88    4.45
   6  -6  -8   21.44    6.34
   6   6  -8   16.23    5.14
  -6  -6   8   20.71    5.30
  -6   6   9  109.32   18.72
   6  -6  -9  139.28   19.18
   6  -6  -9   96.55   18.56
   6   6  -9  103.27   18.19
  -6  -6   9  125.82   18.00
  -6   6  10  120.46   17.87
   6  -6 -10   90.51   16.23
   6  -6 -10  100.38   17.17
   6   6 -10   90.88   16.32
  -6   6  11   76.71   14.41
   6  -6 -11   73.78   14.00
   6  -6 -11   78.08   14.48
   6   6 -11   81.31   14.22
  -6   6  12   89.26   16.34
   6  -6 -12   90.33   15.79
   6  -6 -12   80.20   16.31
   6   6 -12  110.96   16.79
   6  -6 -13    3.49    4.18
   6  -6 -13    1.00    3.85
   6   6 -13    0.56    3.45
   6  -6 -14    1.25    4.09
   6   6 -14   -0.36    3.68
  -6  -6  14    2.42    4.69
   6  -6 -15   76.43   12.06
   6   6 -15   26.62    9.04
  -6  -6  15   53.91   12.23
  -6  -6  16   15.16    6.91
  -6  -6  17   32.36    9.24
   6   6 -18   68.57   13.35
  -6  -6  18   57.41   13.47
   6  -6 -19   23.33    7.81
   6   6 -19   24.16    8.21
  -6  -6  19   18.63    7.61
   6  -6 -20   -0.01    4.09
   6   6 -20   14.46    7.16
  -6  -6  20    4.64    5.82
   6  -6 -21   33.87    8.91
   6   6 -21   30.08    8.83
  -6  -6  21   14.49    7.79
   6  -6 -22   17.63    7.28
   6   6 -22   12.77    6.93
  -6  -6  22   25.62    8.95
   6  -6 -23   32.12    9.19
   6   6 -23   27.98    8.95
  -6  -6  23   21.05    9.17
   6  -6 -24    0.17    4.08
   6   6 -24   -0.74    3.98
  -6  -6  24   -0.55    5.95
   6  -6 -25   33.49    9.24
   6   6 -25   29.11    8.92
  -6  -6  25   12.51    7.05
   6  -6 -26   30.11    9.50
   6   6 -26   26.54    9.34
  -6  -6  26   28.33    9.74
   6  -6 -27   24.39    8.16
   6   6 -27   13.53    6.36
  -6  -6  27    3.11    6.84
   6  -6 -28    5.97    5.75
   6   6 -28    0.84    4.73
  -6  -6  28    1.92    6.46
   6  -6 -29    2.96    4.79
  -6  -6  29    0.91    6.47
   6  -6 -30    2.80    4.32
   6   6 -30   -0.69    5.58
  -6  -6  30    5.39    7.33
   6  -6 -31   13.54    7.91
   6   6 -31   18.83    7.70
  -6  -6  31   27.58    9.82
   6  -6 -32   11.79    7.03
   6   6 -32    2.82    5.86
  -6  -6  32    9.75    7.96
   6  -6 -33   13.45    7.30
   6   6 -33    6.89    6.50
  -6  -6  33   13.27    8.15
   6  -6 -34    3.35    5.32
   6   6 -34   -1.57    6.51
  -6  -6  34   -0.97    4.87
   6  -6 -35   -1.52    5.18
   6   6 -35    3.33    5.56
  -6  -6  35    7.75    7.23
   6  -6 -36    0.39    4.69
   6   6 -36   -1.07    5.95
  -6  -6  36    0.63    6.70
   6  -6 -37   11.19    7.48
  -6  -6  37    6.44    7.87
   6  -6 -38    3.62    6.64
  -6   7   1    9.65    4.38
   6  -7  -1   15.02    5.02
   6  -7  -1   22.50    6.75
   6   7  -1   14.68    4.59
  -6  -7   1   16.26    4.47
  -6   7   2   12.03    4.33
   6  -7  -2   22.72    5.46
   6  -7  -2    3.45    5.35
   6   7  -2   21.98    5.31
  -6  -7   2   11.13    4.00
  -6   7   3  350.43   41.33
   6  -7  -3  267.60   40.94
   6  -7  -3  275.97   42.09
   6   7  -3  278.01   40.87
  -6  -7   3  313.69   40.62
  -6   7   4   83.73   14.13
   6  -7  -4   90.41   14.89
   6  -7  -4   86.78   15.77
   6   7  -4   87.48   14.59
  -6  -7   4   95.84   14.21
  -6   7   5   25.98    5.92
   6  -7  -5   18.56    5.81
   6  -7  -5   23.91    7.75
   6   7  -5   23.81    6.26
  -6  -7   5   21.11    5.30
  -6   7   6   23.59    5.38
   6  -7  -6   22.56    6.37
   6  -7  -6   12.36    5.68
   6   7  -6   19.19    5.89
  -6  -7   6   17.06    4.89
  -6   7   7   21.56    5.39
   6  -7  -7   14.85    5.19
   6  -7  -7    3.87    4.68
   6   7  -7   25.88    6.22
  -6  -7   7   20.76    4.98
  -6   7   8   45.77    8.86
   6  -7  -8   49.59    9.70
   6  -7  -8   38.41    9.59
   6   7  -8   48.27    9.64
  -6  -7   8   40.88    8.48
   6  -7  -9  148.61   23.67
   6  -7  -9  133.70   24.01
   6   7  -9  171.61   24.19
  -6  -7   9  165.97   23.14
   6  -7 -10    0.33    3.54
   6   7 -10    2.46    4.27
  -6  -7  10    0.73    3.70
   6  -7 -11    0.56    3.60
   6   7 -11    2.78    4.30
  -6  -7  11   -1.14    4.21
   6  -7 -12   24.33    7.14
   6   7 -12   22.47    6.81
  -6  -7  12   24.06    7.67
   6  -7 -13  156.10   27.03
   6   7 -13  191.97   27.96
  -6  -7  13  204.94   28.68
   6  -7 -14    4.80    4.80
   6   7 -14   11.62    5.31
  -6  -7  14    4.30    5.18
   6  -7 -15    1.47    4.07
   6   7 -15    1.78    3.76
  -6  -7  15    0.04    4.36
  -6  -7  16    2.19    4.59
  -6  -7  17    6.50    5.23
   6   7 -18   -0.65    4.70
  -6  -7  18   -1.40    6.07
   6  -7 -19   79.04   16.04
   6   7 -19  107.88   17.83
  -6  -7  19   81.18   16.69
   6  -7 -20   16.96    6.75
   6   7 -20   14.65    6.80
  -6  -7  20   13.27    7.16
   6  -7 -21    5.44    5.44
   6   7 -21   -1.20    4.81
  -6  -7  21    2.59    4.66
   6  -7 -22   -0.15    3.88
   6   7 -22    5.75    5.65
  -6  -7  22    5.18    5.82
   6  -7 -23   16.98    7.06
   6   7 -23   23.25    8.00
  -6  -7  23    8.51    7.79
   6  -7 -24   16.10    6.43
   6   7 -24    5.54    6.05
  -6  -7  24   14.62    7.68
   6  -7 -25   19.95    7.70
   6   7 -25   20.63    7.51
  -6  -7  25   17.75    8.14
   6  -7 -26    1.06    3.58
   6   7 -26   -5.10    6.24
  -6  -7  26    0.56    5.87
   6  -7 -27   -0.10    4.78
   6   7 -27    7.09    6.18
  -6  -7  27   -1.90    6.10
   6  -7 -28   14.61    6.36
   6   7 -28   14.67    7.26
  -6  -7  28    3.25    5.66
   6  -7 -29   65.26   13.84
   6   7 -29   46.95   12.06
  -6  -7  29   29.51   11.06
   6  -7 -30    2.50    4.37
   6   7 -30    4.35    5.28
  -6  -7  30    2.04    5.19
   6  -7 -31    8.62    6.42
   6   7 -31   -1.11    6.17
  -6  -7  31   -3.80    7.12
   6  -7 -32    3.74    5.51
   6   7 -32    3.16    5.26
  -6  -7  32    0.52    5.56
   6  -7 -33    3.20    5.50
   6   7 -33    4.08    7.31
  -6  -7  33    1.59    6.76
   6  -7 -34   -2.42    5.27
   6   7 -34    3.25    5.29
  -6  -7  34   -1.70    5.69
   6  -7 -35    7.73    6.43
   6   7 -35   21.00    8.39
  -6  -7  35   15.38    8.69
   6  -7 -36    4.73    6.76
   6   7 -36   -2.35    5.84
  -6  -7  36   -4.52    7.45
   6  -7 -37    0.78    5.80
  -6  -7  37   -1.24    5.84
   6  -7 -38   -4.21    6.64
  -6  -7  38   -1.06    6.27
  -6   8   1  160.02   23.52
   6  -8  -1  146.23   23.70
   6  -8  -1  160.69   25.29
   6   8  -1  156.44   23.55
  -6  -8   1  181.13   23.37
  -6   8   2    8.68    3.81
   6  -8  -2    2.19    3.34
   6  -8  -2    7.50    5.76
   6   8  -2   16.03    4.80
  -6  -8   2   12.32    3.86
  -6   8   3   -0.98    2.78
   6  -8  -3   -1.47    2.96
   6   8  -3   -0.91    3.14
  -6  -8   3    0.20    2.32
  -6   8   4   -0.74    2.27
   6  -8  -4   -1.73    3.71
   6   8  -4    1.67    2.90
  -6  -8   4    0.34    2.43
  -6  -8   4    2.41    4.34
  -6   8   5  288.89   37.36
   6  -8  -5  237.36   37.46
   6   8  -5  263.95   37.53
  -6  -8   5  287.13   37.06
  -6  -8   5  260.15   37.85
  -6   8   6    0.24    2.84
   6  -8  -6    7.32    4.23
   6   8  -6    8.78    4.27
  -6  -8   6    7.18    3.17
  -6  -8   6    6.93    4.05
  -6   8   7  111.23   17.10
   6  -8  -7  114.36   18.04
   6   8  -7  103.51   17.42
  -6  -8   7  111.28   16.89
  -6  -8   7  105.83   18.06
   6  -8  -8    4.54    4.05
   6   8  -8    5.18    4.02
  -6  -8   8    1.12    2.73
  -6  -8   8    5.27    4.78
   6  -8  -9  161.01   23.66
  -6  -8   9  153.00   22.71
  -6  -8   9  145.00   23.84
   6  -8 -10   32.19    8.99
   6   8 -10   54.03   10.64
  -6  -8  10   64.55   11.16
   6  -8 -11  127.77   19.03
   6   8 -11  113.83   18.79
  -6  -8  11   99.39   18.66
   6  -8 -12   27.90    7.62
   6   8 -12   30.78    8.04
  -6  -8  12   25.00    7.90
   6  -8 -13    2.76    3.63
   6   8 -13    4.22    4.38
  -6  -8  13   -0.26    3.88
   6  -8 -14    4.29    4.23
   6   8 -14    4.89    4.11
  -6  -8  14    1.02    4.77
   6  -8 -15   14.20    6.81
  -6  -8  15   96.24   13.27
  -6  -8  16    0.33    4.99
  -6  -8  17   53.32   12.01
   6   8 -18    0.17    3.95
  -6  -8  18   -2.70    5.36
   6  -8 -19    8.19    4.93
   6   8 -19   17.72    6.84
  -6  -8  19   20.18    7.51
   6  -8 -20   -0.26    4.45
   6   8 -20    1.05    3.99
  -6  -8  20   -0.19    4.56
   6  -8 -21   11.51    6.11
   6   8 -21   25.44    7.88
  -6  -8  21   -0.13    4.36
   6  -8 -22    1.32    4.14
   6   8 -22    1.84    3.82
  -6  -8  22    8.46    6.93
   6  -8 -23   12.64    7.21
   6   8 -23    9.20    5.32
  -6  -8  23   17.64    8.69
   6  -8 -24    0.34    4.06
   6   8 -24   -0.23    4.83
  -6  -8  24    1.21    5.19
   6  -8 -25   38.45    9.73
   6   8 -25    6.30    6.11
  -6  -8  25   13.59    7.44
   6  -8 -26   13.63    6.78
   6   8 -26    6.51    5.52
  -6  -8  26    5.54    6.81
   6  -8 -27   18.61    8.05
   6   8 -27   24.62    8.81
  -6  -8  27   36.98   10.96
   6  -8 -28    2.24    5.30
   6   8 -28    2.95    4.72
  -6  -8  28    2.49    5.76
   6  -8 -29    0.25    3.27
   6   8 -29   -3.18    6.45
  -6  -8  29   -1.99    5.73
   6  -8 -30    1.28    4.72
   6   8 -30    2.78    5.41
  -6  -8  30   -0.83    5.79
   6  -8 -31   12.79    6.76
   6   8 -31   18.89    8.08
  -6  -8  31    1.84    6.46
   6  -8 -32    1.84    4.81
   6   8 -32    2.41    6.34
  -6  -8  32    0.93    6.06
   6  -8 -33   13.37    6.93
   6   8 -33    5.61    6.24
  -6  -8  33    8.25    6.75
   6  -8 -34   -2.10    4.94
   6   8 -34   -2.51    6.66
  -6  -8  34   -2.59    6.44
   6  -8 -35    4.77    6.25
   6   8 -35    0.16    5.36
  -6  -8  35    2.55    7.07
   6  -8 -36   -0.70    5.50
   6   8 -36   -0.37    6.62
  -6  -8  36    1.29    6.54
   6  -8 -37    0.85    5.84
  -6  -8  37   -0.25    5.78
   6  -8 -38    3.80    7.92
  -6   9   1    6.70    3.63
   6  -9  -1    9.47    4.22
   6   9  -1    5.66    3.52
  -6  -9   1    7.43    3.22
  -6  -9   1    9.38    4.86
  -6   9   2   14.74    4.99
   6  -9  -2   19.86    5.65
   6   9  -2   19.47    5.33
  -6  -9   2   20.56    4.94
  -6  -9   2    7.93    4.70
  -6   9   3  208.88   28.34
   6  -9  -3  202.99   28.77
   6   9  -3  185.02   28.15
  -6  -9   3  190.19   27.65
  -6  -9   3  204.73   28.90
  -6   9   4   20.11    5.32
   6  -9  -4   22.86    6.23
   6   9  -4   14.69    5.32
  -6  -9   4   25.40    5.33
  -6  -9   4   12.69    5.69
  -6   9   5   -0.30    2.53
   6  -9  -5    1.80    3.14
   6   9  -5    2.39    3.08
  -6  -9   5    3.42    3.09
  -6  -9   5    1.33    3.58
  -6   9   6   16.29    4.96
   6  -9  -6   24.84    6.33
   6   9  -6   13.63    5.23
  -6  -9   6   23.23    5.15
  -6  -9   6    6.43    4.70
  -6   9   7   19.54    5.36
   6  -9  -7   17.20    5.70
   6   9  -7   19.44    5.93
  -6  -9   7   23.84    5.32
  -6  -9   7    7.44    5.18
   6  -9  -8    0.62    2.50
   6   9  -8   -0.42    3.68
  -6  -9   8    0.06    2.87
  -6  -9   8    0.45    3.68
   6  -9  -9  104.50   17.57
   6   9  -9  119.91   18.07
  -6  -9   9   95.94   16.34
  -6  -9   9  111.90   18.17
   6  -9 -10    5.37    3.93
   6   9 -10    3.93    4.29
  -6  -9  10    1.44    4.16
   6  -9 -11   -1.03    3.50
   6   9 -11    1.95    3.81
  -6  -9  11   -1.14    4.28
   6  -9 -12    2.15    4.29
   6   9 -12    3.94    4.67
  -6  -9  12    2.50    5.19
   6  -9 -13  119.36   18.07
   6   9 -13   95.71   17.57
  -6  -9  13   94.27   17.51
   6  -9 -14    2.25    4.16
   6   9 -14    6.19    4.59
  -6  -9  14    5.55    5.18
   6  -9 -15   43.37    9.38
  -6  -9  15   25.11    8.53
  -6  -9  16   10.80    6.34
  -6  -9  17    1.14    4.29
   6   9 -18    4.65    4.42
  -6  -9  18    0.26    4.79
   6  -9 -19   67.56   13.00
   6   9 -19   65.08   13.23
  -6  -9  19   45.26   12.79
   6  -9 -20    2.82    4.95
   6   9 -20    1.93    4.65
  -6  -9  20   -1.11    4.75
   6  -9 -21   -2.44    4.42
   6   9 -21   -1.67    4.63
  -6  -9  21    4.95    4.91
   6  -9 -22   -0.41    4.44
   6   9 -22   -2.23    5.28
  -6  -9  22   -2.73    5.95
   6  -9 -23   52.01   11.19
   6   9 -23   34.32   10.22
  -6  -9  23   27.23    9.75
   6  -9 -24   -0.63    5.13
   6   9 -24    4.62    5.16
  -6  -9  24    6.51    5.69
   6  -9 -25    8.26    5.91
   6   9 -25   30.98    8.87
  -6  -9  25   19.02    7.71
   6  -9 -26    2.43    4.80
   6   9 -26    4.48    5.22
  -6  -9  26    1.16    6.69
   6  -9 -27    5.52    5.07
   6   9 -27    4.18    5.47
  -6  -9  27    9.67    7.30
   6  -9 -28    1.50    5.22
   6   9 -28    4.70    5.21
  -6  -9  28    1.01    5.97
   6  -9 -29   17.25    7.99
   6   9 -29   10.89    6.71
  -6  -9  29    4.26    5.90
   6  -9 -30   -1.33    5.55
   6   9 -30    6.27    6.28
  -6  -9  30    4.58    6.59
   6  -9 -31   -1.05    4.66
   6   9 -31    0.34    5.11
  -6  -9  31    4.26    6.73
   6  -9 -32    3.30    5.40
   6   9 -32    4.42    5.74
  -6  -9  32   -0.53    6.89
   6   9 -33   -0.10    4.70
  -6  -9  33    0.96    6.23
   6   9 -34    1.60    6.20
  -6  -9  34   -2.59    6.58
   6   9 -35   -0.06    6.09
  -6  -9  35   -1.17    6.34
   6 -10  -1    9.99    4.73
  -6 -10   1   37.72    7.32
   6 -10  -2   16.36    5.50
  -6 -10   2   16.84    5.32
   6 -10  -3    0.10    3.02
   6  10  -3    0.78    3.03
  -6 -10   3    1.50    3.69
   6 -10  -4   14.07    5.07
   6  10  -4   10.35    4.50
  -6 -10   4    7.55    5.03
   6 -10  -5   49.14    9.76
   6  10  -5   49.39    9.37
  -6 -10   5   38.82    9.14
   6 -10  -6    0.38    2.70
   6  10  -6    6.47    4.25
  -6 -10   6    4.89    3.93
   6 -10  -7   30.64    7.45
   6  10  -7   39.66    7.80
  -6 -10   7   16.15    6.28
   6 -10  -8    0.10    3.35
   6  10  -8    0.84    2.97
  -6 -10   8   -0.32    4.05
   6 -10  -9    1.82    3.31
   6  10  -9   -1.84    3.97
  -6 -10   9   -0.60    3.95
   6 -10 -10    0.97    3.60
   6  10 -10    0.58    3.42
  -6 -10  10   -0.41    4.63
   6 -10 -11  118.00   18.67
   6  10 -11  121.79   19.09
  -6 -10  11   97.34   18.51
   6 -10 -12   -0.06    3.24
   6  10 -12    1.63    4.24
  -6 -10  12   -1.73    5.12
   6 -10 -13   13.15    5.20
   6  10 -13    7.72    4.88
  -6 -10  13    4.99    5.10
   6 -10 -14   13.67    5.56
   6  10 -14    6.50    4.53
  -6 -10  14    2.46    4.53
   6 -10 -15   67.09   13.67
  -6 -10  15   77.37   14.29
  -6 -10  16    1.14    4.09
  -6 -10  17   66.67   13.94
   6  10 -18    1.92    4.38
  -6 -10  18    0.36    4.74
   6 -10 -19    5.57    4.88
   6  10 -19   13.97    6.16
  -6 -10  19    7.25    6.36
   6 -10 -20   -1.99    4.17
   6  10 -20    5.24    4.80
  -6 -10  20   -1.03    4.67
   6 -10 -21   72.05   13.34
   6  10 -21   58.77   13.00
  -6 -10  21   34.30   11.67
   6  10 -22   -0.63    4.91
  -6 -10  22    0.55    6.05
   6  10 -23    6.60    5.15
  -6 -10  23    1.05    5.79
   6  10 -24   -1.73    4.85
  -6 -10  24    0.54    5.30
   6  10 -25   14.22    6.53
  -6 -10  25    4.01    6.78
   6  10 -26    0.02    4.72
  -6 -10  26    3.47    7.23
   6  10 -27   16.02    6.98
  -6 -10  27   11.63    7.35
   6  10 -28   -1.23    4.61
  -6 -10  28   -2.56    6.50
   6  10 -29    8.96    6.95
  -6 -10  29    7.20    6.61
   6  10 -30    3.31    6.50
  -6 -10  30    0.89    5.59
   6  10 -31    1.09    4.92
  -6 -10  31    2.85    6.13
   6  10 -32   -1.95    6.33
  -6 -10  32   -3.41    6.32
   6  10 -33   10.03    7.26
   6  10 -34   -1.47    5.70
   6  10 -35    7.30    7.04
   6 -11  -1    9.91    4.20
  -6 -11   1    5.22    4.38
   6 -11  -2   -1.33    3.15
  -6 -11   2   -0.35    3.62
   6 -11  -3   55.63    9.95
  -6 -11   3   38.95    9.01
   6 -11  -4    6.33    3.81
  -6 -11   4    4.93    4.24
   6 -11  -5    0.09    3.06
  -6 -11   5    5.24    4.25
   6 -11  -6    2.82    3.11
  -6 -11   6    2.09    3.92
  -6 -11   7    9.56    5.13
  -6 -11   8   19.76    6.62
  -6 -11   9   36.64    9.02
  -6 -11  10    5.12    5.24
  -6 -11  11    0.42    4.04
  -6 -11  12    4.76    4.43
  -6 -11  13   45.62   10.83
  -6 -11  14    0.55    4.29
  -6 -11  15   30.99    8.85
  -6 -11  16    1.79    5.15
  -6 -11  17   17.28    6.80
  -6 -11  18   -3.55    6.08
  -6 -11  19   33.07    9.50
  -6 -11  20    4.35    5.55
  -6 -11  21   -0.53    5.00
  -6 -11  22    4.15    6.11
  -6 -11  23   38.76   11.31
  -6 -11  24   -2.55    5.03
  -6 -11  25   -1.58    6.05
  -6 -11  26   -0.75    6.12
  -6 -11  27   -1.84    5.76
  -6 -11  28   -0.42    5.10
  -6 -11  29   14.10    8.16
  -6 -11  30    1.38    6.08
  -6 -12   1   46.39    9.28
  -6 -12   2    0.87    3.93
  -6 -12   3   -0.21    3.70
  -6 -12   4    1.91    3.78
  -6 -12   5    3.28    3.68
  -6 -12   6   -0.16    3.49
  -6 -12   7   12.98    5.73
  -6 -12   8    2.56    4.02
  -6 -12   9   11.70    5.65
  -6 -12  10   -0.77    3.84
  -6 -12  11   32.28    8.62
  -6 -12  12   -3.47    4.73
  -6 -12  13    1.79    4.09
  -6 -12  14    0.37    5.23
  -6 -12  15   17.26    6.87
  -6 -12  16    1.98    4.96
  -6 -12  17   11.51    6.88
  -6 -12  18    0.38    5.67
  -6 -12  19    0.07    5.06
  -6 -12  20   -0.74    3.53
  -6 -12  21    8.13    7.34
  -6 -12  22    1.48    5.28
  -6 -12  23    1.14    4.46
  -6 -12  24   -2.44    4.87
  -6 -12  25   19.83    7.82
  -6 -12  26   -2.24    5.91
  -6 -12  27    7.18    6.98
  -6 -13   1   11.95    4.86
  -6 -13   2    7.68    4.19
  -6 -13   3   50.80    9.99
  -6 -13   4   13.50    5.02
  -6 -13   5   10.66    4.60
  -6 -13   6    3.29    3.83
  -6 -13   7   14.01    5.27
  -6 -13   8    8.14    5.31
  -6 -13   9   32.62    8.31
  -6 -13  10   -0.74    3.36
  -6 -13  11   -1.17    3.84
  -6 -13  12    2.69    4.44
  -6 -13  13   18.68    6.57
  -6 -13  14   -0.16    4.13
  -6 -13  15   13.19    6.19
  -6 -13  16   -1.67    5.27
  -6 -13  17    4.48    5.58
  -6 -13  18    5.34    5.13
  -6 -13  19   22.00    8.30
  -6 -13  20    0.32    6.07
  -6 -13  21   -2.07    4.93
  -6 -13  22   -0.33    5.25
  -6 -13  23   15.87    7.04
  -6 -13  24    2.27    6.49
  -6 -14   1   18.60    5.50
  -6 -14   2    4.59    3.84
  -6 -14   3    0.98    3.12
  -6 -14   4    9.92    4.99
  -6 -14   5   26.50    7.04
  -6 -14   6    9.72    4.82
  -6 -14   7    5.52    4.43
  -6 -14   8   -0.10    3.50
  -6 -14   9    9.30    5.01
  -6 -14  10    2.22    4.29
  -6 -14  11    9.07    4.98
  -6 -14  12    5.81    5.14
  -6 -14  13    1.26    5.36
  -6 -14  14   -0.68    4.52
  -6 -14  15    2.18    4.55
  -6 -14  16    8.19    5.42
  -6 -14  17    4.18    4.19
  -6 -14  18   -1.89    4.82
  -6 -14  19    0.14    4.49
  -6 -14  20    1.14    5.45
  -6 -14  21    9.72    6.03
  -6 -15   1   -0.67    3.29
  -6 -15   2    8.24    4.27
  -6 -15   3    3.45    3.97
  -6 -15   4    2.43    3.72
  -6 -15   5   -1.53    3.24
  -6 -15   6   -0.07    3.69
  -6 -15   7   -0.63    3.25
  -6 -15   8    4.20    3.99
  -6 -15   9    9.91    5.31
  -6 -15  10   -0.37    3.81
  -6 -15  11    0.80    3.65
  -6 -15  12    8.31    5.04
  -6 -15  13    4.12    4.01
  -6 -15  14    2.60    5.22
  -6 -15  15   -0.24    4.25
  -6 -15  16    3.88    4.48
  -6 -15  17   -0.87    4.37
  -6 -15  18    8.39    4.97
  -6 -16   1    1.95    3.33
  -6 -16   2    0.05    2.85
  -6 -16   3    0.74    3.56
  -6 -16   4    1.63    3.51
  -6 -16   5    1.13    3.62
  -6 -16   6    4.25    3.97
  -6 -16   7    1.07    3.28
  -6 -16   8   -0.10    3.61
  -6 -16   9   -0.82    4.43
  -6 -16  10   -1.22    3.80
  -6 -16  11    1.51    4.13
  -6 -16  12   -0.35    4.09
  -6 -16  13   -1.22    4.36
  -6 -16  14    0.76    3.85
  -6 -17   1   -0.31    3.06
  -6 -17   2    2.57    3.10
  -6 -17   3    4.86    3.95
  -6 -17   4    2.61    3.84
  -6 -17   5    1.00    2.99
  -6 -17   6   -0.61    3.43
  -6 -17   7    2.28    3.18
  -6 -17   8    3.86    4.48
  -6 -17   9    1.35    3.59
  -6 -17  10    0.96    3.88
  -6 -18   1   -0.21    3.19
  -6 -18   2    0.98    3.18
  -6 -18   3   -0.87    3.45
  -6 -18   4   -2.25    3.75
  -6 -18   5    1.09    3.00
  -5   0   1    1.98    2.37
  -5   0   1    3.23    4.01
   5   0  -1    5.10    2.81
   5   0  -1    4.21    3.74
  -5   0   2    0.88    2.36
  -5   0   2    1.33    3.91
   5   0  -2   -0.42    2.57
   5   0  -2    2.22    3.57
  -5   0   3  108.04   16.26
  -5   0   3  104.19   17.12
   5   0  -3  118.55   16.79
   5   0  -3  102.30   16.81
  -5   0   4   -0.15    2.58
  -5   0   4   -0.02    3.80
   5   0  -4   -1.44    2.46
   5   0  -4    1.90    3.40
  -5   0   5 2410.26  333.82
  -5   0   5 2919.92  335.52
   5   0  -5 2736.82  334.71
   5   0  -5 2521.88  334.57
  -5   0   6   -1.08    3.26
  -5   0   6   -2.16    4.23
   5   0  -6   -1.04    3.72
   5   0  -6   -1.70    3.65
  -5   0   7   86.17   14.34
  -5   0   7   94.46   15.53
   5   0  -7   89.71   14.83
   5   0  -7   97.01   15.33
  -5   0   8    0.92    3.44
  -5   0   8    0.62    4.63
   5   0  -8   -1.41    4.24
   5   0  -8    0.02    3.84
  -5   0   9  603.94   76.08
  -5   0   9  560.03   76.88
   5   0  -9  499.15   75.91
   5   0  -9  654.17   77.03
  -5   0  10   -0.83    3.80
  -5   0  10    1.71    3.63
   5   0 -10   -1.02    3.04
   5   0 -10   -0.95    3.63
  -5   0  11   31.19    7.10
  -5   0  11   29.88    8.00
   5   0 -11   37.10    7.88
   5   0 -11   30.05    7.77
  -5   0  12    1.85    3.06
  -5   0  12   -0.19    4.06
   5   0 -12   -0.28    2.84
   5   0 -12   -0.87    3.26
  -5   0  13    4.76    4.44
   5   0 -13    8.34    5.24
   5   0 -13    8.47    5.03
  -5   0  14   -0.80    3.99
   5   0 -14   -0.60    4.30
   5   0 -14   -0.04    3.68
  -5   0  15  161.43   24.54
   5   0 -15  150.59   23.61
   5   0 -15  143.85   23.58
  -5   0  16    2.01    3.70
   5   0 -16    0.85    3.72
   5   0 -16   -0.60    4.01
  -5   0  17   97.99   19.46
   5   0 -17  135.49   19.99
   5   0 -17  110.13   19.03
  -5   0  18    2.42    4.30
   5   0 -18   -0.34    3.94
  -5   0  19  174.66   18.08
   5   0 -19   16.53    7.73
  -5   0  20   -0.35    4.51
   5   0 -20    0.41    3.88
  -5   0  21  211.44   35.65
   5   0 -21  253.32   35.65
  -5   0  22    0.49    5.40
   5   0 -22   -0.92    3.93
  -5   0  23    2.34    4.94
   5   0 -23   -0.34    3.74
  -5   0  24   -0.02    4.77
   5   0 -24   -1.80    4.84
  -5   0  25   45.75   11.44
   5   0 -25   16.44    7.17
  -5   0  26   -0.94    5.71
   5   0 -26   -0.88    4.66
  -5   0  27   65.31   16.40
   5   0 -27   83.31   16.30
  -5   0  28   -1.87    5.66
   5   0 -28   -0.47    4.50
   5   0 -29   -0.57    6.53
   5   0 -30    2.91    4.73
   5   0 -31   54.06   13.60
   5   0 -32    0.79    5.92
   5   0 -33   -1.87    5.90
   5   0 -34   -2.49    5.21
   5   0 -35    9.47    7.01
   5   0 -36    0.24    4.73
   5   0 -37   25.60    9.93
   5   0 -38    2.33    6.31
   5   0 -39    6.21    7.78
  -5   1   1  506.50   62.03
  -5   1   1  533.88   63.21
   5  -1  -1  497.76   62.23
   5  -1  -1  459.29   62.57
   5   1  -1  440.32   61.79
   5   1  -1  504.71   62.66
  -5  -1   1  373.58   61.21
  -5  -1   1  505.17   62.93
  -5   1   2    3.63    2.92
  -5   1   2    4.68    4.14
   5  -1  -2    4.79    3.27
   5  -1  -2    1.68    4.44
   5   1  -2    5.74    3.65
   5   1  -2    5.51    3.71
  -5  -1   2    8.99    3.46
  -5  -1   2    3.85    4.01
  -5   1   3  508.06   69.95
  -5   1   3  592.16   71.49
   5  -1  -3  459.65   69.99
   5   1  -3  571.83   70.60
   5   1  -3  605.13   71.14
  -5  -1   3  516.67   69.98
  -5  -1   3  532.51   71.00
  -5   1   4   23.37    4.70
  -5   1   4   13.74    5.29
   5  -1  -4    4.48    3.93
   5  -1  -4   12.24    5.19
   5   1  -4   17.77    5.09
   5   1  -4    5.85    4.60
  -5  -1   4   11.64    3.98
  -5  -1   4    4.63    4.67
  -5   1   5   94.88   14.94
  -5   1   5   76.85   15.39
   5  -1  -5   96.86   15.43
   5  -1  -5  153.01   17.34
   5   1  -5  105.58   15.71
   5   1  -5   90.54   15.54
  -5  -1   5   90.41   15.02
  -5  -1   5   96.57   15.85
  -5   1   6  672.18   91.35
  -5   1   6  718.42   92.61
   5  -1  -6  710.59   92.04
   5  -1  -6  681.56   92.14
   5   1  -6  902.36   92.89
   5   1  -6  698.66   92.03
  -5  -1   6  720.69   91.54
  -5  -1   6  559.89   91.72
  -5   1   7  675.23   85.35
  -5   1   7  741.27   86.89
   5  -1  -7  640.61   85.70
   5  -1  -7  745.20   86.54
   5   1  -7  582.57   85.39
   5   1  -7  684.24   86.02
  -5  -1   7  554.46   84.85
  -5  -1   7  666.55   86.38
  -5   1   8   -1.40    3.73
  -5   1   8    0.80    3.92
   5  -1  -8   -0.59    3.67
   5  -1  -8   -0.83    3.99
   5   1  -8    0.35    3.62
   5   1  -8    0.92    3.57
  -5  -1   8    1.30    3.28
  -5  -1   8    2.67    4.27
  -5   1   9   56.78   10.68
   5  -1  -9   36.92    8.95
   5  -1  -9   52.48   10.33
   5   1  -9   47.30    9.52
   5   1  -9   43.10    9.42
  -5  -1   9   52.44    9.38
  -5  -1   9   56.10   10.53
  -5   1  10    2.84    3.68
  -5   1  10   -1.96    4.17
   5  -1 -10    3.01    2.68
   5  -1 -10   -1.54    3.80
   5   1 -10   -1.81    3.53
   5   1 -10    2.86    3.53
  -5  -1  10    1.44    3.63
  -5  -1  10    4.48    4.63
  -5   1  11  192.07   27.83
  -5   1  11  167.10   28.49
   5  -1 -11  189.05   28.20
   5  -1 -11  196.18   28.63
   5   1 -11  213.21   28.71
   5   1 -11  174.94   28.04
  -5  -1  11  188.78   27.77
  -5  -1  11  245.56   30.00
  -5   1  12   14.45    4.88
  -5   1  12   28.56    7.22
   5  -1 -12   10.66    4.95
   5  -1 -12   10.87    5.51
   5   1 -12   13.77    5.29
   5   1 -12   19.66    6.07
  -5  -1  12   15.05    5.07
  -5  -1  12   18.56    6.37
  -5   1  13  518.40   66.61
  -5   1  13  516.12   67.96
   5  -1 -13  447.25   66.70
   5  -1 -13  582.95   68.05
   5   1 -13  490.93   67.11
   5   1 -13  388.35   66.23
  -5  -1  13  578.90   67.04
  -5  -1  13  493.95   67.75
  -5   1  14   -1.74    4.41
   5  -1 -14    3.37    3.53
   5  -1 -14    2.62    4.36
   5   1 -14    2.81    3.44
   5   1 -14    3.39    4.04
  -5  -1  14    1.52    3.58
  -5   1  15   50.02   10.76
   5  -1 -15   52.24   10.23
   5  -1 -15   37.61    9.31
   5   1 -15   26.68    8.39
   5   1 -15   47.47    9.98
  -5  -1  15   54.36   10.84
  -5   1  16    8.77    6.24
   5  -1 -16    3.19    4.38
   5  -1 -16    3.89    4.21
   5   1 -16    5.93    4.56
   5   1 -16    0.49    3.63
  -5  -1  16    7.15    4.78
  -5   1  17   25.40    8.13
   5  -1 -17   30.76    7.84
   5  -1 -17   29.84    8.52
   5   1 -17   34.26    8.08
   5   1 -17   24.35    7.35
  -5  -1  17   34.38    8.68
  -5   1  18    4.77    4.48
   5  -1 -18    0.55    4.77
   5  -1 -18    6.11    4.83
   5   1 -18    1.11    3.96
  -5  -1  18    5.21    5.21
  -5   1  19  171.22   29.07
   5  -1 -19  203.62   29.27
  -5  -1  19  178.54   29.20
  -5   1  20    5.02    5.56
   5  -1 -20    9.94    5.79
  -5  -1  20    5.76    5.53
  -5   1  21   -1.71    5.53
   5  -1 -21    3.92    4.36
   5  -1 -21    0.30    4.08
   5   1 -21    6.80    5.16
  -5  -1  21    9.26    6.74
  -5   1  22    3.10    5.83
   5  -1 -22   17.60    7.25
   5  -1 -22   17.52    6.90
   5   1 -22   11.84    6.22
  -5  -1  22   13.03    7.55
  -5   1  23   60.54   14.39
   5  -1 -23   61.99   13.73
   5   1 -23   58.75   13.65
  -5  -1  23   72.85   15.12
  -5   1  24    3.12    5.35
   5  -1 -24   -1.56    4.99
   5   1 -24    5.89    5.87
  -5  -1  24    2.87    6.13
  -5   1  25   21.04    8.87
   5  -1 -25   29.31    8.73
   5   1 -25   32.71    8.69
  -5  -1  25   20.13    9.30
  -5   1  26    6.91    5.89
   5  -1 -26    8.61    6.44
   5   1 -26    7.27    4.83
  -5  -1  26    4.25    6.04
   5  -1 -27  109.96   18.26
   5   1 -27   88.20   17.56
  -5  -1  27   65.18   17.77
   5  -1 -28    7.15    4.90
   5   1 -28    5.19    5.97
   5  -1 -29   48.11   13.01
   5   1 -29   73.82   14.94
   5  -1 -30    3.60    5.21
   5   1 -30   -1.78    5.53
   5  -1 -31   -0.41    5.15
   5   1 -31   -2.95    6.74
   5  -1 -32    0.84    5.09
   5   1 -32   -0.16    5.47
   5  -1 -33   50.57   13.17
   5   1 -33   68.96   14.96
   5  -1 -34    0.72    5.32
   5   1 -34    3.32    6.84
   5  -1 -35   18.64    8.18
   5   1 -35    6.68    6.11
   5  -1 -36    3.19    5.94
   5   1 -36    0.54    5.70
   5  -1 -37    8.75    8.16
   5   1 -37    7.62    7.14
   5  -1 -38    3.17    4.66
   5   1 -38    2.10    5.46
   5  -1 -39   14.51    8.06
  -5   2   1    5.95    3.11
  -5   2   1    8.97    4.65
   5  -2  -1   -0.40    2.64
   5  -2  -1    0.06    3.66
   5   2  -1    5.06    3.21
   5   2  -1    4.49    3.75
  -5  -2   1   -0.46    2.46
  -5  -2   1    2.68    3.62
  -5   2   2   21.83    5.21
  -5   2   2   24.54    6.66
   5  -2  -2   17.38    4.87
   5  -2  -2   19.24    5.85
   5   2  -2   22.90    5.31
   5   2  -2   14.64    5.32
  -5  -2   2   15.85    4.65
  -5  -2   2   14.09    5.44
  -5   2   3  197.67   26.76
  -5   2   3  207.39   27.92
   5  -2  -3  181.01   26.82
   5  -2  -3  203.09   27.83
   5   2  -3  170.61   26.75
   5   2  -3  213.96   27.48
  -5  -2   3  173.83   26.36
  -5  -2   3  190.82   27.57
  -5   2   4   93.57   12.81
  -5   2   4   91.03   13.72
   5  -2  -4   72.39   12.52
   5  -2  -4   92.18   13.67
   5   2  -4   57.38   12.14
   5   2  -4   88.00   13.08
  -5  -2   4   65.33   11.90
  -5  -2   4   68.57   12.84
  -5   2   5  673.11   91.41
  -5   2   5  781.36   92.98
   5  -2  -5  678.37   91.89
   5  -2  -5  678.04   92.24
   5   2  -5  669.71   91.84
   5   2  -5  819.48   92.55
  -5  -2   5  698.16   91.49
  -5  -2   5  654.86   92.23
  -5   2   6    8.88    4.15
  -5   2   6    6.20    4.75
   5  -2  -6    9.72    4.30
   5  -2  -6    7.56    4.84
   5   2  -6   10.43    4.33
   5   2  -6    6.86    4.37
  -5  -2   6   11.46    4.11
  -5  -2   6    5.46    3.83
  -5   2   7  115.93   18.59
  -5   2   7  143.54   20.25
   5  -2  -7  130.91   19.46
   5   2  -7  159.52   20.05
   5   2  -7  117.16   19.15
  -5  -2   7  119.96   18.79
  -5  -2   7  111.37   19.40
  -5   2   8    8.90    3.87
  -5   2   8    5.31    5.11
   5  -2  -8    9.11    3.97
   5  -2  -8   12.06    5.06
   5   2  -8    9.02    4.18
   5   2  -8    9.47    4.59
  -5  -2   8   11.96    4.29
  -5  -2   8   12.97    5.30
  -5   2   9  720.60   92.34
  -5   2   9  728.99   93.53
   5  -2  -9  761.35   93.06
   5  -2  -9  720.71   93.19
   5   2  -9  673.54   92.61
   5   2  -9  630.04   92.34
  -5  -2   9  727.43   92.42
  -5  -2   9  683.86   93.17
  -5   2  10    1.42    3.49
  -5   2  10    1.41    3.79
   5  -2 -10    2.28    3.29
   5  -2 -10    1.73    4.02
   5   2 -10   12.16    4.52
   5   2 -10    2.08    3.55
  -5  -2  10    1.76    3.27
  -5  -2  10    2.54    3.99
  -5   2  11    2.14    3.16
  -5   2  11   12.02    5.21
   5  -2 -11    6.87    4.44
   5  -2 -11    4.73    4.17
   5   2 -11    8.73    4.06
   5   2 -11    1.25    3.80
  -5  -2  11    0.72    3.23
  -5  -2  11    5.15    4.27
  -5   2  12  108.81   16.02
  -5   2  12   85.75   16.60
   5  -2 -12  114.10   16.89
   5  -2 -12  103.80   16.91
   5   2 -12   94.83   16.11
   5   2 -12   74.99   15.58
  -5  -2  12  106.73   16.05
  -5  -2  12  101.57   17.07
  -5   2  13   62.53   11.48
  -5   2  13   52.77   12.11
   5  -2 -13   64.76   12.08
   5   2 -13   71.64   12.27
   5   2 -13   53.28   11.39
  -5  -2  13   67.25   11.70
  -5  -2  13   73.41   13.13
  -5   2  14   31.06    8.79
   5  -2 -14   43.80    9.33
   5  -2 -14   32.86    8.93
   5   2 -14   41.62    9.06
   5   2 -14   28.43    8.18
  -5  -2  14   46.29    9.81
  -5   2  15  387.39   58.66
   5  -2 -15  389.11   58.02
   5  -2 -15  436.58   58.74
   5   2 -15  469.41   58.99
   5   2 -15  464.78   58.63
  -5  -2  15  407.35   58.90
  -5   2  16    4.66    4.52
   5  -2 -16    1.77    4.12
   5  -2 -16    6.53    4.91
   5   2 -16    0.53    3.21
  -5  -2  16    3.04    4.05
  -5   2  17   13.21    5.45
   5  -2 -17    6.01    3.91
   5  -2 -17   11.93    6.01
   5   2 -17    8.89    5.44
  -5  -2  17    3.54    4.99
  -5   2  18    1.99    4.58
   5  -2 -18    2.36    3.72
   5  -2 -18   -1.09    3.51
  -5  -2  18    2.96    4.59
  -5   2  19  118.72   20.94
   5  -2 -19  111.37   20.36
  -5  -2  19  128.25   21.44
  -5   2  20   89.27   16.31
   5  -2 -20   63.87   14.44
  -5  -2  20   76.58   15.47
  -5   2  21    5.41    5.71
   5  -2 -21    4.00    5.21
   5  -2 -21    3.14    5.26
   5   2 -21    9.30    5.95
  -5  -2  21    5.38    5.89
  -5   2  22    9.19    6.69
   5  -2 -22   23.33    7.57
   5  -2 -22    4.93    5.44
   5   2 -22    9.45    6.20
  -5  -2  22   10.10    7.04
  -5   2  23   10.27    7.02
   5  -2 -23   14.53    6.42
   5  -2 -23   12.05    6.52
   5   2 -23   18.77    7.32
  -5  -2  23    6.42    6.16
  -5   2  24    0.16    6.33
   5  -2 -24    0.55    5.04
   5   2 -24   -0.73    5.05
  -5  -2  24    6.72    5.47
   5  -2 -25   95.63   18.48
   5   2 -25   95.39   18.06
   5  -2 -26   20.09    7.69
   5   2 -26   12.05    7.21
   5  -2 -27   16.46    7.57
   5   2 -27   63.60   12.21
   5  -2 -28    4.95    5.66
   5   2 -28    4.29    6.10
  -5  -2  28    7.01    6.41
   5  -2 -29   32.03   10.91
   5   2 -29   37.08   10.52
  -5  -2  29   44.18   12.62
   5  -2 -30   -2.70    5.78
   5   2 -30   10.62    5.98
  -5  -2  30    0.06    6.07
   5  -2 -31   42.09   11.91
   5   2 -31   44.57   12.42
  -5  -2  31   45.14   13.59
   5  -2 -32    4.14    5.26
   5   2 -32   -3.07    5.88
   5  -2 -33   -4.32    6.95
   5   2 -33    3.80    6.70
   5  -2 -34    6.25    4.84
   5   2 -34    3.44    5.61
   5  -2 -35   14.84    8.10
   5   2 -35   13.52    7.63
   5  -2 -36   -0.39    4.99
   5   2 -36    3.98    5.39
   5  -2 -37    5.74    5.21
   5   2 -37   10.68    8.03
   5  -2 -38    2.03    5.13
   5   2 -38   -1.50    6.85
   5  -2 -39   -1.30    5.49
  -5   3   1  362.32   45.70
  -5   3   1  316.87   46.28
   5  -3  -1  409.63   46.36
   5  -3  -1  373.52   46.81
   5   3  -1  292.40   45.25
   5   3  -1  331.61   45.89
  -5  -3   1  343.28   45.39
  -5  -3   1  308.35   45.97
  -5   3   2   68.29   11.05
  -5   3   2   53.99   11.59
   5  -3  -2   65.82   11.23
   5  -3  -2   74.70   12.30
   5   3  -2   55.11   10.77
   5   3  -2   79.06   11.91
  -5  -3   2   70.28   10.89
  -5  -3   2   67.38   11.80
  -5   3   3  106.25   18.43
   5  -3  -3  122.54   18.06
   5  -3  -3  144.74   19.24
   5   3  -3  123.77   18.19
  -5  -3   3  112.14   17.44
  -5  -3   3  113.35   18.44
  -5   3   4    1.29    2.72
  -5   3   4   -0.42    3.52
   5  -3  -4    2.98    3.01
   5  -3  -4    5.63    4.20
   5   3  -4    6.26    3.61
   5   3  -4    3.02    3.47
  -5  -3   4    1.10    2.93
  -5  -3   4    1.99    4.11
  -5   3   5  238.57   33.74
   5  -3  -5  250.90   33.35
   5  -3  -5  284.65   34.33
   5   3  -5  219.96   32.93
   5   3  -5  239.84   33.12
  -5  -3   5  209.08   32.32
  -5  -3   5  243.27   33.61
  -5   3   6  234.47   31.30
  -5   3   6  233.34   32.40
   5  -3  -6  198.34   31.36
   5  -3  -6  217.16   32.01
   5   3  -6  226.99   31.69
   5   3  -6  247.73   31.89
  -5  -3   6  219.11   31.11
  -5   3   7   66.62   12.70
  -5   3   7   74.02   14.02
   5  -3  -7   71.93   13.32
   5  -3  -7  109.23   14.83
   5   3  -7  123.40   14.87
   5   3  -7   87.21   13.81
  -5  -3   7   59.07   12.45
  -5  -3   7   98.66   14.54
  -5   3   8   98.44   16.47
  -5   3   8  131.68   18.42
   5  -3  -8  121.72   17.57
   5  -3  -8  123.90   18.00
   5   3  -8  101.32   17.09
   5   3  -8   96.92   16.83
  -5  -3   8  109.51   16.80
  -5   3   9  101.14   17.10
  -5   3   9  115.91   18.62
   5  -3  -9  198.41   19.88
   5  -3  -9  107.25   18.03
   5   3  -9  109.00   17.55
   5   3  -9  126.74   17.99
  -5  -3   9  102.97   17.09
  -5  -3   9   81.99   17.48
  -5   3  10   30.36    6.60
  -5   3  10   16.51    6.27
   5  -3 -10   28.03    6.80
   5  -3 -10   16.08    6.18
   5   3 -10   23.85    6.57
   5   3 -10   20.30    6.11
  -5  -3  10   26.50    6.12
  -5  -3  10   21.88    6.85
  -5   3  11   -0.64    2.61
  -5   3  11    0.29    4.09
   5  -3 -11   -0.55    3.53
   5  -3 -11   -1.11    3.32
   5   3 -11   -0.93    3.33
   5   3 -11   -0.12    3.58
  -5  -3  11    1.77    3.11
  -5  -3  11    2.63    4.32
  -5   3  12   25.54    6.50
  -5   3  12   48.23    9.04
   5  -3 -12   25.75    6.80
   5  -3 -12   23.68    6.75
   5   3 -12   29.68    7.34
   5   3 -12   19.91    6.38
  -5  -3  12   21.45    5.96
  -5  -3  12   28.31    7.55
  -5   3  13  224.08   34.68
   5  -3 -13  213.89   33.99
   5   3 -13  240.59   34.51
   5   3 -13  251.11   34.29
  -5  -3  13  242.25   33.82
  -5  -3  13  261.19   35.38
  -5   3  14   42.70    8.84
   5  -3 -14   18.90    6.81
   5  -3 -14   34.34    8.34
   5   3 -14   44.62    8.58
  -5  -3  14   15.71    6.72
  -5   3  15    3.04    4.72
   5  -3 -15    9.42    4.73
   5  -3 -15    0.96    4.37
   5   3 -15   10.59    5.04
  -5  -3  15    8.85    4.73
  -5   3  16   46.49   10.52
   5  -3 -16   32.18    9.29
   5  -3 -16   51.93   10.87
   5   3 -16   59.21   10.90
  -5   3  17   81.27   16.06
   5  -3 -17   88.06   16.01
   5  -3 -17   99.07   16.59
   5   3 -17   92.61   16.18
  -5  -3  17   81.08   16.19
  -5   3  18    9.76    5.83
   5  -3 -18   12.73    5.62
   5  -3 -18   14.26    5.80
  -5  -3  18    9.29    5.66
  -5   3  19    5.18    5.16
   5  -3 -19   -1.67    4.57
  -5  -3  19   -1.97    4.53
  -5   3  20    4.20    5.23
   5  -3 -20    1.01    4.40
  -5  -3  20   -0.45    4.75
  -5   3  21   72.41   14.98
   5  -3 -21   57.13   13.39
   5  -3 -21   59.60   13.73
   5   3 -21   82.44   15.11
  -5  -3  21   75.48   15.34
  -5   3  22  114.87   21.99
   5  -3 -22  153.27   22.26
   5   3 -22  105.86   20.64
   5  -3 -23  124.68   21.11
   5   3 -23  111.39   20.76
   5  -3 -24   14.90    7.30
   5   3 -24   15.08    6.80
   5  -3 -25    7.43    5.20
   5   3 -25    2.76    5.24
   5  -3 -26   -1.29    4.67
   5   3 -26    0.81    4.91
  -5  -3  26   -2.25    5.95
   5  -3 -27   10.43    7.61
   5   3 -27   61.02   12.01
  -5  -3  27   46.47   11.78
   5  -3 -28   10.93    6.65
   5   3 -28   10.32    6.71
  -5  -3  28    7.83    7.08
   5  -3 -29   34.80   10.54
   5   3 -29   48.55   11.72
  -5  -3  29   37.01   11.98
   5  -3 -30   -1.45    4.41
   5   3 -30    0.54    5.52
  -5  -3  30   -2.43    6.44
   5  -3 -31   -1.78    5.32
   5   3 -31   -1.71    6.08
  -5  -3  31    0.57    5.52
   5  -3 -32    5.06    6.03
   5   3 -32   15.02    7.50
  -5  -3  32    0.95    5.25
   5  -3 -33   26.04    9.67
   5   3 -33   31.42   10.40
  -5  -3  33   15.17    8.82
   5  -3 -34    2.30    5.48
   5   3 -34    5.33    5.19
   5  -3 -35    4.85    5.89
   5   3 -35   -2.09    4.68
   5  -3 -36    4.51    5.58
   5   3 -36    5.16    5.08
   5  -3 -37    2.55    5.87
   5   3 -37    0.69    6.42
   5  -3 -38    1.52    5.45
   5   3 -38    6.65    7.51
   5  -3 -39   10.89    7.43
  -5   4   1   77.45   12.83
  -5   4   1   98.03   14.34
   5  -4  -1   90.27   14.46
   5   4  -1   81.23   12.87
   5   4  -1   81.76   13.16
  -5  -4   1   72.54   12.44
  -5  -4   1   78.38   13.61
  -5   4   2   12.21    3.99
  -5   4   2    9.23    4.52
   5  -4  -2   12.23    4.22
   5  -4  -2   15.85    5.28
   5   4  -2    8.29    3.81
   5   4  -2   12.17    4.12
  -5  -4   2   10.67    3.96
  -5  -4   2    8.95    4.54
  -5   4   3   43.45    8.00
  -5   4   3   41.91    8.66
   5  -4  -3   45.61    8.47
   5  -4  -3   66.72   10.18
   5   4  -3   42.48    8.14
   5   4  -3   27.95    7.59
  -5  -4   3   45.11    7.75
  -5  -4   3   36.95    8.51
  -5   4   4   80.76   11.22
  -5   4   4   49.89   11.19
   5  -4  -4   61.39   10.94
   5  -4  -4   73.44   11.91
   5   4  -4   60.04   10.72
   5   4  -4   60.60   10.89
  -5  -4   4   66.31   10.67
  -5  -4   4   61.91   11.60
  -5   4   5  181.07   27.68
  -5   4   5  195.47   28.71
   5  -4  -5  190.12   28.19
   5  -4  -5  195.39   28.76
   5   4  -5  227.00   28.63
   5   4  -5  214.19   28.29
  -5  -4   5  195.14   27.63
  -5  -4   5  195.68   28.60
  -5   4   6    0.68    2.19
  -5   4   6    0.74    3.18
   5  -4  -6   -0.14    2.87
   5  -4  -6    0.45    4.17
   5   4  -6   -0.29    3.13
   5   4  -6    3.16    3.55
  -5  -4   6    0.65    2.39
  -5  -4   6    0.79    3.79
  -5   4   7    8.66    3.57
  -5   4   7   11.24    4.34
   5  -4  -7   11.32    4.34
   5  -4  -7   -0.16    3.53
   5   4  -7    9.52    4.28
   5   4  -7   15.84    4.99
  -5  -4   7   10.53    3.77
  -5  -4   7    6.44    4.14
  -5   4   8   67.54   12.75
  -5   4   8   98.76   14.70
   5  -4  -8   89.72   13.93
   5  -4  -8   77.51   13.87
   5   4  -8   61.91   12.95
   5   4  -8   82.93   13.39
  -5  -4   8   77.53   13.07
  -5  -4   8  127.54   15.66
  -5   4   9   98.28   16.99
  -5   4   9  106.65   18.44
   5  -4  -9  164.35   19.15
   5  -4  -9  112.16   18.18
   5   4  -9  120.78   18.07
   5   4  -9  108.70   17.51
  -5  -4   9  106.07   17.30
  -5  -4   9  106.93   18.09
  -5   4  10  203.34   29.21
  -5   4  10  215.38   30.50
   5  -4 -10  196.22   29.62
   5  -4 -10  184.23   29.87
   5   4 -10  252.71   30.68
   5   4 -10  253.83   30.29
  -5  -4  10  174.91   28.96
  -5  -4  10  195.11   30.16
  -5   4  11  192.28   30.23
  -5   4  11  234.41   32.06
   5  -4 -11  215.88   31.06
   5  -4 -11  234.55   31.90
   5   4 -11  205.59   31.08
  -5  -4  11  212.20   30.57
  -5  -4  11  231.00   31.89
  -5   4  12    5.42    3.41
  -5   4  12    4.13    4.16
   5  -4 -12    5.09    3.70
   5  -4 -12    2.97    4.34
   5   4 -12    5.53    4.13
  -5  -4  12    4.66    3.59
  -5  -4  12    4.82    5.21
  -5   4  13    2.29    2.93
  -5   4  13    8.32    4.35
   5  -4 -13    5.25    4.47
   5  -4 -13    2.55    4.32
   5   4 -13    8.76    4.76
  -5  -4  13    7.00    4.88
  -5   4  14   30.75    8.32
   5  -4 -14   31.47    7.58
   5  -4 -14   29.03    8.08
   5   4 -14   23.86    7.51
  -5  -4  14   27.56    8.04
  -5   4  15  378.95   53.49
   5  -4 -15  387.29   52.89
   5  -4 -15  402.56   53.56
   5   4 -15  381.79   52.99
  -5  -4  15  353.35   53.12
  -5   4  16   64.76   14.59
   5  -4 -16   75.15   14.41
   5  -4 -16   90.27   15.35
   5   4 -16   89.39   15.10
  -5   4  17  129.93   20.49
   5  -4 -17  126.01   19.62
   5  -4 -17  110.43   19.50
   5   4 -17  106.48   19.11
  -5  -4  17  102.99   19.59
  -5   4  18   -0.05    4.57
   5  -4 -18    0.73    4.26
   5  -4 -18    8.16    5.54
  -5  -4  18    0.47    4.50
  -5   4  19  180.21   31.29
   5  -4 -19  226.08   31.97
  -5   4  20    6.64    6.03
   5  -4 -20    8.31    5.31
   5   4 -20    3.55    4.66
   5  -4 -21   98.46   16.08
   5   4 -21   61.58   14.52
   5  -4 -22   10.24    5.63
   5   4 -22    5.59    5.24
   5  -4 -23    8.46    5.70
   5   4 -23    0.02    4.79
  -5  -4  23    2.74    5.72
   5  -4 -24   -1.57    5.02
   5   4 -24    5.80    6.16
  -5  -4  24   -4.15    6.71
   5  -4 -25   44.72   11.34
   5   4 -25   70.40   13.37
  -5  -4  25   29.07   10.99
   5  -4 -26   25.32    9.13
   5   4 -26   44.30   10.58
  -5  -4  26   32.93   10.80
   5  -4 -27    5.07    5.81
   5   4 -27   22.54    7.83
  -5  -4  27   24.56    9.36
   5  -4 -28    0.40    5.05
   5   4 -28   -0.10    5.29
  -5  -4  28    0.09    4.28
   5  -4 -29   46.89   10.88
   5   4 -29   25.15    9.28
  -5  -4  29   15.58    9.10
   5  -4 -30   22.99    8.64
   5   4 -30   11.81    7.16
  -5  -4  30   15.04    8.83
   5  -4 -31   43.09   11.85
   5   4 -31   46.52   11.85
  -5  -4  31   32.16   11.46
   5  -4 -32   10.56    6.68
   5   4 -32   13.53    7.01
  -5  -4  32   11.18    7.81
   5  -4 -33   -1.24    6.13
   5   4 -33    1.22    5.90
  -5  -4  33   -2.97    6.37
   5  -4 -34   10.39    7.69
   5   4 -34   15.22    7.76
  -5  -4  34    8.61    7.99
   5  -4 -35    5.88    6.80
   5   4 -35    5.48    5.83
   5  -4 -36    3.72    5.58
   5   4 -36    1.46    6.39
   5  -4 -37    1.08    5.70
   5   4 -37    4.61    5.87
   5  -4 -38   -0.55    6.05
   5   4 -38   -0.91    6.29
   5  -4 -39   -1.07    5.27
  -5   5   1  250.49   34.26
  -5   5   1  213.11   34.62
   5  -5  -1  244.02   34.41
   5  -5  -1  396.06   37.30
   5   5  -1  247.18   34.24
   5   5  -1  239.32   34.10
  -5  -5   1  260.74   34.03
  -5  -5   1  217.65   34.40
  -5   5   2   67.46   10.85
  -5   5   2   68.82   11.93
   5  -5  -2   62.90   11.00
   5  -5  -2   87.82   12.76
   5   5  -2   53.99   10.60
   5   5  -2   82.02   11.38
  -5  -5   2   52.43   10.33
  -5  -5   2   67.04   11.51
  -5   5   3  175.09   25.12
  -5   5   3  133.09   25.23
   5  -5  -3  183.58   25.59
   5  -5  -3  223.04   27.08
   5   5  -3  211.58   25.92
   5   5  -3  182.30   25.31
  -5  -5   3  156.80   24.71
  -5  -5   3  196.10   26.16
  -5   5   4   38.75    7.93
  -5   5   4   39.54    8.69
   5  -5  -4   54.52    9.14
   5  -5  -4   45.27    9.51
   5   5  -4   48.48    8.65
   5   5  -4   45.98    8.37
  -5  -5   4   39.57    7.99
  -5  -5   4   59.31    9.66
  -5   5   5   24.57    5.46
  -5   5   5   22.64    6.20
   5  -5  -5   22.59    6.02
   5  -5  -5   42.41    7.72
   5   5  -5   17.37    5.30
   5   5  -5   22.89    5.69
  -5  -5   5   19.51    5.29
  -5  -5   5   27.99    6.32
  -5   5   6    8.80    3.60
  -5   5   6   19.10    5.39
   5  -5  -6    6.47    4.09
   5  -5  -6   10.49    4.67
   5   5  -6   13.03    4.37
   5   5  -6   13.24    4.78
  -5  -5   6   10.16    4.17
  -5  -5   6    5.99    4.48
  -5   5   7  323.06   41.72
  -5   5   7  311.73   42.65
   5  -5  -7  316.16   42.28
   5  -5  -7  320.18   42.85
   5   5  -7  290.31   41.91
  -5  -5   7  305.98   41.61
  -5  -5   7  277.40   42.18
  -5   5   8  137.77   21.32
  -5   5   8  128.43   22.04
   5  -5  -8  130.32   21.78
   5  -5  -8  179.05   23.32
   5   5  -8  156.98   22.31
  -5  -5   8  171.91   22.03
  -5  -5   8  138.74   22.31
  -5   5   9   17.52    5.11
  -5   5   9   17.40    5.79
   5  -5  -9   26.59    6.36
   5  -5  -9   19.94    6.10
   5   5  -9   18.34    5.20
  -5  -5   9   16.12    5.01
  -5  -5   9   13.32    5.88
  -5   5  10    0.41    3.12
  -5   5  10    0.42    4.13
   5  -5 -10    0.15    3.42
   5  -5 -10   -1.63    4.01
   5   5 -10    2.45    3.22
  -5  -5  10    2.90    2.66
  -5  -5  10    0.90    3.79
  -5   5  11   12.00    4.42
  -5   5  11   16.75    5.83
   5  -5 -11   13.77    5.11
   5  -5 -11    7.28    4.70
   5   5 -11   12.79    4.86
  -5  -5  11    8.48    3.87
  -5  -5  11    9.06    5.04
  -5   5  12  325.73   39.91
  -5   5  12  263.55   40.35
   5  -5 -12  275.53   39.95
   5  -5 -12  308.02   40.93
   5   5 -12  287.72   40.35
  -5  -5  12  250.03   39.19
  -5  -5  12  295.85   40.90
  -5   5  13  314.47   41.93
  -5   5  13  264.98   42.54
   5  -5 -13  341.64   42.96
   5  -5 -13  271.20   42.65
   5   5 -13  348.36   43.43
  -5  -5  13  279.82   42.71
  -5   5  14   28.08    7.46
   5  -5 -14   30.26    7.41
   5  -5 -14   15.67    6.56
   5   5 -14   27.42    7.79
  -5  -5  14   25.23    7.59
  -5   5  15    5.06    4.73
   5  -5 -15   11.98    5.16
   5  -5 -15   12.54    5.90
   5   5 -15    3.94    4.05
  -5  -5  15   14.58    5.85
  -5   5  16   63.79   12.07
   5  -5 -16   42.08   10.36
   5  -5 -16   55.05   11.47
   5   5 -16   46.84   10.74
  -5   5  17  105.57   19.69
   5  -5 -17  128.56   20.03
   5  -5 -17  108.77   19.74
   5   5 -17  123.49   19.98
   5  -5 -18   29.66    8.44
   5   5 -20   -0.91    5.06
  -5  -5  20   -1.29    4.83
   5  -5 -21   -1.09    4.00
   5   5 -21   -0.07    3.58
  -5  -5  21   -0.13    4.04
   5  -5 -22   63.63   13.46
   5   5 -22   60.41   13.27
  -5  -5  22   57.47   13.94
   5  -5 -23   38.52    9.36
   5   5 -23    2.71    5.11
  -5  -5  23   16.65    8.12
   5  -5 -24   40.89   10.93
   5   5 -24   29.82    9.43
  -5  -5  24   34.96   10.82
   5  -5 -25    9.60    6.14
   5   5 -25    2.38    5.29
  -5  -5  25   -1.06    5.13
   5  -5 -26   -1.20    4.39
   5   5 -26   -2.11    5.12
  -5  -5  26    6.78    6.94
   5  -5 -27   18.90    7.95
   5   5 -27   18.57    7.81
  -5  -5  27   14.28    7.84
   5  -5 -28   32.96    9.55
   5   5 -28   31.71    9.82
  -5  -5  28   15.08    9.42
   5  -5 -29   16.49    7.50
   5   5 -29   18.52    8.42
  -5  -5  29   33.06   10.39
   5  -5 -30    9.01    6.48
   5   5 -30   10.20    6.64
  -5  -5  30   -3.05    6.43
   5  -5 -31   -0.34    5.57
   5   5 -31    3.37    5.27
  -5  -5  31    1.94    5.63
   5  -5 -32   10.78    6.73
   5   5 -32   10.68    7.13
  -5  -5  32    7.44    7.32
   5  -5 -33   -0.16    5.29
   5   5 -33   20.16    8.35
  -5  -5  33    9.51    7.52
   5  -5 -34    6.88    6.25
   5   5 -34    5.80    6.31
  -5  -5  34    9.25    7.58
   5  -5 -35    1.81    4.59
   5   5 -35    6.67    7.10
  -5  -5  35    1.69    5.75
   5  -5 -36   -3.81    6.42
   5   5 -36    1.86    5.69
  -5  -5  36   -1.23    6.59
   5  -5 -37   -1.49    6.05
   5   5 -37   -3.42    5.75
   5  -5 -38    8.69    6.62
   5   5 -38   -1.53    5.84
   5  -5 -39    5.21    6.67
  -5   6   1   36.66    6.25
   5  -6  -1   23.69    5.89
   5  -6  -1   15.54    5.75
   5   6  -1   24.86    5.64
  -5  -6   1   20.55    4.99
  -5  -6   1   23.76    6.05
  -5   6   2    1.91    2.42
   5  -6  -2    0.72    2.34
   5  -6  -2    0.08    3.69
   5   6  -2   -0.85    2.85
  -5  -6   2   -0.14    2.10
  -5  -6   2    0.24    3.22
  -5   6   3   90.74   14.05
   5  -6  -3   92.74   14.39
   5  -6  -3   83.37   14.89
   5   6  -3   88.93   14.22
  -5  -6   3   99.28   13.98
  -5  -6   3   84.08   14.48
  -5   6   4  117.58   17.85
   5  -6  -4  120.80   18.32
   5  -6  -4  120.96   19.06
   5   6  -4  127.74   18.40
  -5  -6   4  108.84   17.53
  -5  -6   4  137.90   18.98
  -5   6   5  156.64   19.26
   5  -6  -5  112.39   18.83
   5  -6  -5  122.51   19.67
   5   6  -5  121.28   18.90
  -5  -6   5  120.63   18.42
  -5  -6   5  129.55   19.45
  -5   6   6   26.23    5.90
   5  -6  -6   37.31    6.88
   5  -6  -6   25.15    6.86
   5   6  -6   22.61    5.79
  -5  -6   6   20.95    5.61
  -5  -6   6   27.97    6.87
  -5   6   7  101.37   14.45
   5  -6  -7   82.08   14.55
   5  -6  -7  116.05   16.09
   5   6  -7   76.10   14.40
  -5  -6   7   78.20   13.91
  -5  -6   7  105.44   15.47
  -5   6   8   36.41    7.27
   5  -6  -8   35.67    7.89
   5  -6  -8   33.05    8.09
   5   6  -8   35.12    7.63
  -5  -6   8   38.69    7.72
  -5  -6   8   38.07    8.28
  -5   6   9  108.24   17.01
   5  -6  -9  104.34   17.44
   5  -6  -9  101.85   18.16
   5   6  -9  136.99   18.45
  -5  -6   9  113.35   17.30
  -5  -6   9  113.27   18.11
  -5   6  10  153.40   20.90
   5  -6 -10  131.74   21.12
   5  -6 -10  143.26   21.99
   5   6 -10  145.27   21.48
  -5  -6  10  124.81   20.51
  -5  -6  10  136.17   21.61
  -5   6  11  101.59   17.53
   5  -6 -11  110.45   18.27
   5  -6 -11  121.92   19.30
   5   6 -11  101.35   18.35
  -5  -6  11  140.62   18.58
  -5  -6  11  131.48   19.48
  -5   6  12   32.72    7.44
   5  -6 -12   37.25    8.02
   5  -6 -12   28.02    7.84
   5   6 -12   36.20    8.21
  -5  -6  12   26.49    6.83
  -5   6  13    5.55    3.69
  -5   6  13    3.21    3.97
   5  -6 -13    2.67    3.42
   5  -6 -13    5.69    4.43
   5   6 -13    2.76    3.57
  -5   6  14  117.84   19.79
   5  -6 -14  109.73   19.14
   5  -6 -14  133.66   20.58
   5   6 -14  116.21   19.53
  -5   6  15   97.59   15.39
   5  -6 -15   61.24   13.28
   5  -6 -15   70.88   14.04
   5   6 -15   77.88   14.11
   5  -6 -16    0.53    4.02
   5   6 -16    3.60    4.78
   5  -6 -17   91.89   16.04
   5   6 -17  103.04   16.77
  -5  -6  17   69.46   15.78
   5  -6 -18   20.14    6.95
  -5  -6  18    9.36    6.21
  -5  -6  19   35.79    9.84
   5   6 -20    6.56    5.15
  -5  -6  20    3.04    5.29
   5  -6 -21    8.51    6.84
   5   6 -21   10.88    5.90
  -5  -6  21   12.61    6.72
   5  -6 -22   39.08   10.69
   5   6 -22   65.35   12.66
  -5  -6  22   45.38   12.53
   5  -6 -23    1.18    4.38
   5   6 -23    0.29    3.82
  -5  -6  23    0.66    5.62
   5  -6 -24    9.85    6.66
   5   6 -24   19.79    6.89
  -5  -6  24    6.85    6.43
   5  -6 -25   17.85    7.53
   5   6 -25   10.97    7.36
  -5  -6  25   16.08    8.19
   5  -6 -26   37.27   10.31
   5   6 -26   30.86    9.23
  -5  -6  26   15.56    8.26
   5  -6 -27   16.12    6.65
   5   6 -27    9.15    6.00
  -5  -6  27    1.71    6.16
   5  -6 -28   -1.31    4.51
   5   6 -28   -0.17    4.06
  -5  -6  28   -0.78    5.52
   5  -6 -29    3.25    5.07
   5   6 -29    5.36    6.33
  -5  -6  29    4.82    5.66
   5  -6 -30   25.04    8.43
   5   6 -30   19.71    8.79
  -5  -6  30   11.53    8.50
   5  -6 -31   11.97    7.59
   5   6 -31    0.53    5.94
  -5  -6  31    8.72    6.95
   5  -6 -32   22.56    8.43
   5   6 -32    6.01    6.43
  -5  -6  32    2.48    7.88
   5  -6 -33   -1.22    5.34
   5   6 -33    1.55    6.76
  -5  -6  33   -2.52    7.01
   5  -6 -34    9.04    6.44
   5   6 -34    9.76    7.28
  -5  -6  34    7.42    6.98
   5  -6 -35    7.93    6.06
   5   6 -35    7.98    6.90
  -5  -6  35   -1.99    6.18
   5  -6 -36   28.58   10.03
   5   6 -36    8.08    7.60
  -5  -6  36   12.04    8.83
   5  -6 -37    6.80    6.89
   5   6 -37    2.18    7.21
  -5  -6  37   -2.02    6.67
   5  -6 -38    2.70    6.16
   5  -6 -39    3.98    6.93
  -5   7   1   12.86    4.05
  -5   7   1    8.51    4.48
   5  -7  -1    8.37    3.84
   5  -7  -1   13.87    5.45
   5   7  -1   18.55    4.27
  -5  -7   1    5.36    2.87
  -5  -7   1   12.52    4.45
  -5   7   2  205.45   26.87
  -5   7   2  195.67   27.49
   5  -7  -2  175.30   26.78
   5   7  -2  185.17   26.67
  -5  -7   2  194.71   26.37
  -5  -7   2  181.03   26.98
  -5   7   3  153.74   20.93
  -5   7   3  128.18   21.03
   5  -7  -3  139.42   21.04
   5   7  -3  144.27   20.90
  -5  -7   3  143.58   20.39
  -5  -7   3  144.98   21.34
  -5   7   4  103.67   16.17
  -5   7   4  110.83   16.99
   5  -7  -4  102.02   16.57
   5   7  -4  117.54   16.77
  -5  -7   4  109.66   16.02
  -5  -7   4   99.37   16.67
  -5   7   5   27.59    5.33
  -5   7   5   23.72    6.04
   5  -7  -5   15.79    5.11
   5   7  -5   20.95    5.39
  -5  -7   5   17.89    4.86
  -5  -7   5   12.37    5.45
  -5   7   6   36.46    6.57
  -5   7   6   22.03    6.19
   5  -7  -6   25.21    6.33
   5  -7  -6   21.39    6.89
   5   7  -6   18.33    5.75
  -5  -7   6   40.08    7.34
  -5   7   7  182.54   23.70
  -5   7   7  175.81   24.36
   5  -7  -7  158.38   23.89
   5  -7  -7  145.41   24.34
   5   7  -7  179.55   24.28
  -5  -7   7  150.77   23.14
  -5  -7   7  147.11   23.96
  -5   7   8  346.82   45.35
  -5   7   8  355.73   46.38
   5  -7  -8  326.42   45.86
   5  -7  -8  302.27   46.32
   5   7  -8  363.97   46.32
  -5  -7   8  345.00   45.41
  -5  -7   8  300.07   45.90
  -5   7   9   38.24    7.50
  -5   7   9   32.43    8.21
   5  -7  -9   42.95    8.32
   5  -7  -9   34.95    8.27
   5   7  -9   33.41    7.86
  -5  -7   9   33.63    7.46
  -5   7  10   10.43    4.17
  -5   7  10    9.21    4.68
   5  -7 -10   15.92    5.16
   5  -7 -10    6.75    4.71
   5   7 -10   13.62    4.93
  -5  -7  10   12.43    4.48
  -5   7  11   24.20    5.65
  -5   7  11   11.07    5.11
   5  -7 -11   15.57    5.38
   5  -7 -11   19.35    6.28
   5   7 -11   15.71    5.83
  -5  -7  11   18.30    5.60
  -5   7  12  162.82   23.65
  -5   7  12  154.55   24.60
   5  -7 -12  128.93   23.75
   5  -7 -12  184.75   25.69
   5   7 -12  178.64   25.11
  -5  -7  12  170.34   24.04
  -5   7  13   71.75   13.14
   5  -7 -13   92.81   14.66
   5  -7 -13   86.30   15.25
   5   7 -13   79.04   14.54
  -5  -7  13   75.51   14.60
   5  -7 -14    2.91    3.71
   5   7 -14    5.91    4.85
  -5  -7  14    4.23    4.85
   5  -7 -15   47.05   10.54
   5   7 -15   60.88   11.89
  -5  -7  15   52.98   11.46
   5  -7 -16    8.57    5.28
   5   7 -16    7.13    5.74
  -5  -7  16    6.18    5.75
   5  -7 -17   -0.19    3.83
  -5  -7  17    3.60    4.87
   5  -7 -18  143.17   22.68
  -5  -7  18  132.32   23.09
  -5  -7  19   -1.13    5.15
   5   7 -20   13.41    6.23
  -5  -7  20    8.79    6.22
   5  -7 -21    3.97    4.28
   5   7 -21    8.47    5.09
  -5  -7  21   -0.27    5.79
   5  -7 -22   30.09    8.92
   5   7 -22   40.78   10.03
  -5  -7  22   27.06    9.83
   5  -7 -23   22.69    8.13
   5   7 -23   34.72    9.34
  -5  -7  23   22.85    9.12
   5  -7 -24   23.36    8.41
   5   7 -24   33.01    9.53
  -5  -7  24   53.93   12.34
   5  -7 -25   11.67    5.74
   5   7 -25    0.81    4.21
  -5  -7  25    6.27    6.24
   5  -7 -26    7.10    5.63
   5   7 -26    7.79    5.81
  -5  -7  26    2.08    5.52
   5  -7 -27   34.97    9.20
   5   7 -27   13.87    7.27
  -5  -7  27   23.47    8.95
   5  -7 -28   49.43   11.40
   5   7 -28   37.28   11.19
  -5  -7  28   25.00   10.31
   5  -7 -29    5.26    6.35
   5   7 -29   -2.50    5.62
  -5  -7  29   -2.31    5.20
   5  -7 -30    7.47    6.39
   5   7 -30    2.14    5.85
  -5  -7  30    1.60    5.61
   5  -7 -31    0.98    4.49
   5   7 -31   -0.21    4.61
  -5  -7  31   -3.51    6.81
   5  -7 -32    9.00    6.67
   5   7 -32    4.70    7.12
  -5  -7  32    3.19    6.62
   5  -7 -33    2.46    4.86
   5   7 -33   -1.75    6.14
  -5  -7  33    1.48    5.08
   5  -7 -34   21.09    8.53
   5   7 -34   29.14   10.35
  -5  -7  34   15.58    9.27
   5  -7 -35    0.87    4.97
   5   7 -35    1.15    5.52
  -5  -7  35    4.86    8.00
   5  -7 -36    2.65    5.41
   5   7 -36   -1.02    5.01
  -5  -7  36   -0.95    6.86
   5  -7 -37   12.33    6.95
   5   7 -37    1.06    6.16
  -5  -7  37    4.18    5.99
   5  -7 -38    4.29    5.62
  -5  -7  38   -1.09    5.24
   5  -7 -39    3.27    6.25
  -5  -7  39   -1.31    6.13
  -5   8   1   18.39    4.80
  -5   8   1   16.54    5.30
   5  -8  -1   24.12    5.55
   5   8  -1   13.10    4.36
  -5  -8   1   19.62    4.48
  -5  -8   1   20.24    5.21
  -5   8   2   10.78    3.70
  -5   8   2    3.79    3.63
   5  -8  -2   12.76    4.29
   5   8  -2    7.09    3.57
  -5  -8   2   11.42    3.38
  -5  -8   2   12.59    4.54
  -5   8   3   24.62    5.46
  -5   8   3   17.13    5.59
   5  -8  -3   21.83    5.68
   5   8  -3   19.67    5.33
  -5  -8   3   20.74    4.95
  -5   8   4  434.51   60.75
  -5   8   4  439.37   61.32
   5  -8  -4  476.04   61.53
   5   8  -4  504.62   61.45
  -5  -8   4  451.59   60.52
  -5   8   5   55.81    9.73
  -5   8   5   68.93   10.91
   5  -8  -5   51.09   10.17
   5   8  -5   52.55   10.02
  -5  -8   5   56.47    9.60
  -5   8   6  113.45   19.46
  -5   8   6  116.39   19.99
   5  -8  -6  135.22   20.49
   5   8  -6  172.53   21.08
  -5  -8   6  152.00   19.94
  -5   8   7    1.95    2.78
  -5   8   7    1.40    3.38
   5  -8  -7    1.53    2.99
   5   8  -7   -0.48    2.75
  -5  -8   7   -1.35    2.67
  -5   8   8  118.10   16.55
  -5   8   8  102.13   16.71
   5   8  -8  106.21   17.02
  -5  -8   8   97.23   16.05
  -5   8   9  165.13   22.71
   5  -8  -9  134.53   22.81
   5   8  -9  144.84   23.08
  -5  -8   9  173.60   23.01
  -5   8  10   81.11   13.37
   5  -8 -10   74.16   13.76
   5   8 -10   83.32   14.31
  -5  -8  10   85.81   13.70
  -5  -8  10   87.64   14.66
  -5   8  11   25.24    6.11
   5  -8 -11   21.80    6.35
   5   8 -11   18.81    6.48
  -5  -8  11   31.71    6.70
  -5  -8  11   31.48    7.71
  -5   8  12   51.64    8.56
   5  -8 -12   33.02    8.25
   5   8 -12   33.59    8.41
  -5  -8  12   40.40    8.49
  -5  -8  12   27.89    8.69
  -5   8  13    0.18    2.84
   5  -8 -13    1.76    3.18
   5   8 -13    0.43    4.17
  -5  -8  13    6.72    5.01
   5  -8 -14  136.42   21.84
   5   8 -14  162.36   22.87
  -5  -8  14  119.24   21.91
   5  -8 -15   -1.92    4.23
   5   8 -15    2.10    4.30
  -5  -8  15    4.78    4.95
   5  -8 -16   47.53    9.84
   5   8 -16   37.99    9.35
  -5  -8  16   25.98    8.90
   5  -8 -17    5.66    4.74
  -5  -8  17    0.85    4.97
   5  -8 -18   -0.78    4.31
  -5  -8  18    3.02    4.47
  -5  -8  19    5.58    6.38
   5   8 -20   80.70   14.84
  -5  -8  20   58.80   13.93
   5  -8 -21   -0.44    4.46
   5   8 -21    1.74    4.58
  -5  -8  21   -0.11    3.60
   5  -8 -22   21.73    7.89
   5   8 -22   11.47    5.87
  -5  -8  22   14.43    7.31
   5  -8 -23    2.38    5.43
   5   8 -23    1.34    3.84
  -5  -8  23    2.39    5.52
   5  -8 -24   58.89   12.14
   5   8 -24   54.21   11.93
  -5  -8  24   28.67   10.66
   5  -8 -25    0.36    4.24
   5   8 -25   13.41    6.58
  -5  -8  25    2.84    4.83
   5  -8 -26   19.99    7.66
   5   8 -26   19.05    9.09
  -5  -8  26   34.44   10.15
   5  -8 -27   -1.33    4.00
   5   8 -27    2.08    5.25
  -5  -8  27    0.42    5.96
   5  -8 -28    5.42    5.50
   5   8 -28    2.86    4.64
  -5  -8  28   -2.34    5.36
   5  -8 -29   -0.76    4.66
   5   8 -29    1.27    4.96
  -5  -8  29   -0.77    6.18
   5  -8 -30   19.01    7.90
   5   8 -30   27.41    9.33
  -5  -8  30   18.68    8.29
   5  -8 -31    3.78    5.84
   5   8 -31   17.34    7.69
  -5  -8  31   10.22    7.56
   5  -8 -32    5.95    5.83
   5   8 -32    9.82    6.88
  -5  -8  32    9.28    6.57
   5  -8 -33    2.10    4.72
   5   8 -33   -0.40    5.22
  -5  -8  33    2.30    6.34
   5  -8 -34    5.63    6.10
   5   8 -34   -1.88    4.98
  -5  -8  34    0.97    5.92
   5  -8 -35   -0.29    4.68
   5   8 -35   -1.95    5.01
  -5  -8  35    0.80    6.32
   5  -8 -36    4.40    6.33
   5   8 -36    4.11    7.41
  -5  -8  36    2.35    5.93
   5  -8 -37    0.11    5.60
   5   8 -37    6.46    6.59
  -5  -8  37    5.96    7.71
   5  -8 -38   -3.36    6.20
  -5  -8  38    1.26    6.57
  -5   9   1   -0.09    2.20
   5  -9  -1    0.48    2.73
   5  -9  -1   -0.40    3.65
   5   9  -1   -0.07    2.52
  -5  -9   1   -0.81    2.03
  -5   9   2  190.33   25.07
   5  -9  -2  167.66   25.10
   5  -9  -2  169.96   26.19
   5   9  -2  177.31   24.83
  -5  -9   2  167.21   24.20
  -5   9   3   20.15    5.15
   5  -9  -3   33.90    6.35
   5  -9  -3   16.92    5.92
   5   9  -3   23.92    5.46
  -5  -9   3   15.88    4.55
  -5   9   4    0.05    1.96
   5  -9  -4    0.91    2.68
   5   9  -4   -0.73    2.48
  -5  -9   4    0.75    2.00
  -5   9   5    9.03    3.39
   5  -9  -5    4.23    3.31
   5   9  -5    2.20    2.70
  -5  -9   5    2.65    2.37
  -5  -9   5    7.78    3.99
  -5   9   6   58.39    9.87
   5  -9  -6   61.67   10.65
   5   9  -6   57.26   10.29
  -5  -9   6   50.32    9.37
  -5  -9   6   50.55   10.16
  -5   9   7    4.87    3.45
   5  -9  -7   10.93    4.35
   5   9  -7   15.97    5.05
  -5  -9   7   18.74    4.36
  -5  -9   7    5.18    4.80
  -5   9   8  217.22   27.45
   5  -9  -8  160.05   27.16
   5   9  -8  203.98   28.03
  -5  -9   8  180.47   26.85
  -5  -9   8  200.50   28.33
  -5   9   9   15.02    4.27
   5  -9  -9   18.82    5.63
   5   9  -9    5.12    4.04
  -5  -9   9   12.53    4.38
  -5  -9   9    9.88    5.30
  -5   9  10    3.26    3.10
   5  -9 -10    0.34    3.07
   5   9 -10    1.43    3.54
  -5  -9  10    6.08    3.32
  -5  -9  10    4.20    4.30
  -5   9  11    7.80    4.02
   5  -9 -11    3.79    4.26
   5   9 -11    5.74    4.33
  -5  -9  11    8.29    3.98
  -5  -9  11    6.87    4.65
  -5   9  12  201.14   31.10
   5  -9 -12  201.38   31.95
   5   9 -12  266.25   33.33
  -5  -9  12  236.67   31.92
  -5  -9  12  223.47   32.82
  -5   9  13   19.72    5.11
   5  -9 -13    3.34    3.95
   5   9 -13    2.67    4.27
  -5  -9  13    6.72    5.16
   5  -9 -14   40.98    9.96
   5   9 -14   45.12    9.96
   5  -9 -15    4.53    4.57
   5   9 -15    3.14    4.16
  -5  -9  15    8.87    5.39
   5  -9 -16   28.90    8.24
   5   9 -16   33.82    8.70
  -5  -9  16   31.72    8.90
   5  -9 -17   -1.72    4.07
  -5  -9  17   -1.89    4.05
   5  -9 -18   68.83   14.22
  -5  -9  18   88.59   16.00
   5   9 -19    7.78    5.09
  -5  -9  19    6.93    5.67
   5   9 -20   -1.25    4.40
  -5  -9  20    0.46    4.69
   5  -9 -21    6.11    5.24
   5   9 -21   -1.63    4.12
  -5  -9  21    4.03    4.69
   5  -9 -22   71.46   14.17
   5   9 -22   54.24   13.49
  -5  -9  22   72.76   14.83
   5  -9 -23    1.23    4.10
   5   9 -23   -0.10    4.62
  -5  -9  23   -0.41    4.15
   5  -9 -24   31.98    8.71
   5   9 -24   31.85    8.93
  -5  -9  24    4.83    6.62
   5  -9 -25   -0.93    3.51
   5   9 -25   -0.96    4.86
  -5  -9  25    0.11    5.11
   5  -9 -26    0.92    4.99
   5   9 -26    0.58    4.54
  -5  -9  26    0.07    6.19
   5  -9 -27    0.79    4.87
   5   9 -27    2.29    4.72
  -5  -9  27    4.90    7.35
   5  -9 -28   20.90    8.45
   5   9 -28   28.53    9.02
  -5  -9  28   12.45    8.08
   5  -9 -29    4.93    5.03
   5   9 -29    1.99    4.85
  -5  -9  29   -3.60    5.81
   5  -9 -30   -1.84    4.48
   5   9 -30    3.71    5.69
  -5  -9  30   -1.19    5.55
   5  -9 -31   -1.39    4.25
   5   9 -31    0.97    4.94
  -5  -9  31    2.17    6.29
   5   9 -32    5.71    6.28
  -5  -9  32    4.73    5.91
   5   9 -33   -1.08    5.92
  -5  -9  33    4.32    6.34
   5   9 -34   11.50    8.00
  -5  -9  34   20.14    8.72
   5   9 -35    1.98    5.49
  -5  -9  35    3.65    6.29
   5   9 -36   -2.78    5.52
  -5  -9  36    1.35    6.65
   5 -10  -1   10.38    4.45
   5  10  -1   16.37    4.24
  -5 -10   1    9.55    4.29
   5 -10  -2   -1.01    3.21
   5  10  -2   -0.31    2.46
  -5 -10   2    2.57    3.63
   5 -10  -3   -1.21    2.72
   5  10  -3   -0.71    2.72
  -5 -10   3   -1.07    3.31
   5 -10  -4   10.19    4.08
   5  10  -4   10.34    4.28
  -5 -10   4   11.75    4.59
   5 -10  -5    3.61    3.26
   5  10  -5    4.71    3.29
  -5 -10   5    3.01    3.41
   5 -10  -6   42.58    8.59
   5  10  -6   34.11    7.99
  -5 -10   6   52.69    9.29
   5 -10  -7   12.40    4.41
   5  10  -7    6.93    3.76
  -5 -10   7    3.28    4.10
   5 -10  -8   10.93    4.27
   5  10  -8    3.01    3.56
  -5 -10   8    2.76    3.68
   5 -10  -9   -0.66    3.33
   5  10  -9    0.66    3.26
  -5 -10   9    1.79    4.46
   5 -10 -10   96.17   16.70
   5  10 -10  123.26   17.75
  -5 -10  10   98.58   17.30
   5 -10 -11    8.28    4.54
   5  10 -11    8.41    4.38
  -5 -10  11    2.85    3.90
   5 -10 -12   15.41    5.25
   5  10 -12    4.14    4.29
  -5 -10  12    3.67    4.31
   5 -10 -13    2.88    3.64
   5  10 -13    2.72    4.11
  -5 -10  13    5.88    4.34
   5 -10 -14   51.83   10.26
   5  10 -14   45.29   10.20
  -5 -10  14   39.92   10.26
   5 -10 -15    1.37    3.80
   5  10 -15    2.04    3.79
  -5 -10  15   -2.20    4.69
   5 -10 -16   37.99    9.22
   5  10 -16   43.84   10.14
  -5 -10  16   40.00    9.97
   5 -10 -17    1.77    4.17
  -5 -10  17    1.81    3.86
   5 -10 -18    4.67    4.57
  -5 -10  18   -0.56    4.81
   5  10 -19    2.80    4.79
  -5 -10  19   -1.65    5.42
   5  10 -20   51.97   12.03
  -5 -10  20   60.70   12.92
   5 -10 -21    1.16    4.56
   5  10 -21    4.23    5.22
  -5 -10  21    1.68    4.75
   5  10 -22   17.18    7.38
  -5 -10  22    8.02    6.18
   5  10 -23    0.12    4.51
  -5 -10  23    5.95    5.34
   5  10 -24   11.83    6.96
  -5 -10  24    8.41    6.50
   5  10 -25    4.66    5.59
  -5 -10  25    0.81    5.20
   5  10 -26   13.87    7.46
  -5 -10  26   23.53    8.44
   5  10 -27    0.10    4.54
  -5 -10  27   -0.55    5.91
   5  10 -28   -2.39    5.69
  -5 -10  28    0.10    5.13
   5  10 -29   -0.21    4.93
  -5 -10  29   -0.09    6.34
   5  10 -30   -0.79    4.58
  -5 -10  30    7.19    6.97
   5  10 -31    3.96    6.12
  -5 -10  31   -0.54    6.13
   5  10 -32   -1.24    5.44
  -5 -10  32    2.70    5.88
   5  10 -33   -0.09    4.03
  -5 -10  33   -1.42    5.77
   5  10 -34    7.11    6.00
   5  10 -35    1.10    5.45
   5  10 -36    3.83    5.63
   5 -11  -1   18.09    5.34
  -5 -11   1   20.35    5.34
   5 -11  -2  110.07   17.10
  -5 -11   2  110.16   17.11
   5 -11  -3   14.88    5.07
  -5 -11   3   14.41    5.23
   5 -11  -4    1.42    2.88
  -5 -11   4    0.80    2.93
  -5 -11   5    1.60    3.30
  -5 -11   6    7.29    4.33
  -5 -11   7   -0.42    3.31
  -5 -11   8   39.08    8.63
  -5 -11   9    1.60    4.06
  -5 -11  10    5.72    4.18
  -5 -11  11   -0.04    4.80
  -5 -11  12   65.38   12.54
  -5 -11  13   -0.25    3.15
  -5 -11  14   36.54    9.40
  -5 -11  15    4.55    5.30
  -5 -11  16   16.03    7.12
  -5 -11  17   -0.81    4.31
  -5 -11  18   49.44   11.57
  -5 -11  19    3.02    4.45
  -5 -11  20   -0.20    3.90
  -5 -11  21   -0.17    5.33
  -5 -11  22   23.53    8.20
  -5 -11  23   -0.19    3.92
  -5 -11  24    3.40    5.41
  -5 -11  25    0.43    4.54
  -5 -11  26   11.21    7.04
  -5 -11  27    0.02    5.34
  -5 -11  28   11.08    6.84
  -5 -11  29    0.04    6.72
  -5 -11  30    0.52    5.07
  -5 -11  31    1.00    6.52
  -5 -12   1    5.16    3.64
  -5 -12   2   -0.62    2.95
  -5 -12   4  102.34   16.13
  -5 -12   5   13.64    5.10
  -5 -12   6   17.04    5.20
  -5 -12   7   -0.33    3.33
  -5 -12   8    2.76    4.34
  -5 -12   9    7.26    4.76
  -5 -12  10   28.19    7.61
  -5 -12  11    0.70    3.53
  -5 -12  12    4.52    4.60
  -5 -12  13    1.46    3.43
  -5 -12  14   13.01    6.06
  -5 -12  15   -1.84    4.48
  -5 -12  16   41.22   10.23
  -5 -12  17   -0.40    3.70
  -5 -12  18    7.61    5.06
  -5 -12  19    5.32    5.41
  -5 -12  20   39.09   10.81
  -5 -12  21    7.18    5.21
  -5 -12  22   -0.73    4.87
  -5 -12  23   -3.05    5.72
  -5 -12  24    8.95    6.48
  -5 -12  25    4.35    5.76
  -5 -12  26    7.29    5.89
  -5 -12  27    3.20    5.55
  -5 -12  28   -2.38    5.20
  -5 -13   1   27.85    6.38
  -5 -13   2   60.99   10.70
  -5 -13   3    5.91    3.95
  -5 -13   4   14.19    4.96
  -5 -13   5   -1.10    3.50
  -5 -13   6   51.39   10.20
  -5 -13   7    5.24    4.02
  -5 -13   8   53.18   10.57
  -5 -13   9    0.44    2.98
  -5 -13  10   -1.34    3.95
  -5 -13  11   10.71    5.02
  -5 -13  12   21.81    6.66
  -5 -13  13    4.34    4.03
  -5 -13  14    2.94    4.46
  -5 -13  15    1.13    3.84
  -5 -13  16    7.39    5.16
  -5 -13  17    3.48    5.29
  -5 -13  18   20.73    7.24
  -5 -13  19   -1.82    5.04
  -5 -13  20   -1.62    4.63
  -5 -13  21   -1.60    5.21
  -5 -13  22    6.99    6.46
  -5 -13  23    2.71    4.86
  -5 -13  24    0.15    3.45
  -5 -13  25    1.16    4.63
  -5 -14   1    3.09    3.07
  -5 -14   2   -0.07    2.33
  -5 -14   3    3.81    3.68
  -5 -14   4   28.78    6.77
  -5 -14   5   18.87    5.52
  -5 -14   6   23.95    6.41
  -5 -14   7    1.07    3.21
  -5 -14   8    4.78    4.33
  -5 -14   9   11.03    4.87
  -5 -14  10   19.81    6.27
  -5 -14  11    8.22    5.16
  -5 -14  12   -2.07    4.86
  -5 -14  13    0.82    3.91
  -5 -14  14    5.68    5.72
  -5 -14  15    9.53    5.79
  -5 -14  16   10.29    6.44
  -5 -14  17    1.54    4.14
  -5 -14  18   -2.31    4.52
  -5 -14  19    2.68    5.44
  -5 -14  20   16.06    7.19
  -5 -14  21    1.47    5.19
  -5 -14  22    1.12    5.83
  -5 -14  23    1.55    5.20
  -5 -15   1    0.43    2.62
  -5 -15   2   11.46    4.25
  -5 -15   3    8.12    4.23
  -5 -15   4   -0.86    3.01
  -5 -15   5    2.25    3.08
  -5 -15   6    2.17    3.53
  -5 -15   7    7.46    4.66
  -5 -15   8    2.64    3.96
  -5 -15   9    1.08    3.40
  -5 -15  10   -0.49    3.82
  -5 -15  11    6.72    4.14
  -5 -15  12   16.05    6.38
  -5 -15  13   -0.17    3.87
  -5 -15  14   -1.64    4.14
  -5 -15  15    0.17    3.86
  -5 -15  16    1.28    3.92
  -5 -15  17   11.68    6.52
  -5 -15  18    1.35    3.93
  -5 -15  19   -1.06    4.71
  -5 -16   1   -0.37    2.68
  -5 -16   2   -1.24    3.16
  -5 -16   3    2.17    3.41
  -5 -16   4    0.89    3.64
  -5 -16   5    7.25    3.92
  -5 -16   6    1.74    3.45
  -5 -16   7    0.26    3.47
  -5 -16   8    1.76    3.84
  -5 -16   9   -1.66    3.61
  -5 -16  10   -1.04    3.56
  -5 -16  11    1.57    3.67
  -5 -16  12   -0.77    3.75
  -5 -16  13   -1.70    3.53
  -5 -16  14    0.42    3.12
  -5 -16  15    6.02    4.80
  -5 -16  16   -2.09    4.33
  -5 -17   1   -0.52    2.68
  -5 -17   2    4.50    3.27
  -5 -17   3    3.07    3.57
  -5 -17   4   -0.57    3.02
  -5 -17   5   -1.46    3.06
  -5 -17   6   -0.40    3.25
  -5 -17   7    0.40    2.66
  -5 -17   8   -0.83    3.25
  -5 -17   9    0.22    3.28
  -5 -17  10    2.16    3.52
  -5 -17  11   -0.17    3.46
  -5 -17  12   -0.58    3.26
  -5 -17  13    3.04    4.34
  -5 -18   2   -0.58    2.81
  -5 -18   3    2.07    2.79
  -5 -18   4   -0.47    3.06
  -5 -18   5    8.54    4.00
  -5 -18   6   -0.63    3.17
  -5 -18   7    2.84    3.73
  -5 -18   8   -0.52    3.47
  -5 -18   9   -0.33    3.71
  -4   0   1    1.30    2.62
  -4   0   1   -0.13    2.32
   4   0  -1   -1.08    2.01
   4   0  -1   -0.47    2.89
  -4   0   2   28.69    5.65
  -4   0   2   24.86    6.07
   4   0  -2   27.27    5.67
   4   0  -2   25.48    5.92
  -4   0   3   -1.52    2.52
  -4   0   3   -0.35    2.93
   4   0  -3    0.41    2.12
   4   0  -3   -0.22    2.77
  -4   0   4 1157.02  160.18
  -4   0   4 1398.49  161.45
   4   0  -4 1155.90  160.44
   4   0  -4 1364.87  161.16
  -4   0   5   -1.58    2.89
  -4   0   5    0.47    2.82
   4   0  -5    0.46    2.59
   4   0  -5    1.27    3.09
  -4   0   6  815.21  103.48
  -4   0   6  790.99  104.13
   4   0  -6  738.67  103.48
   4   0  -6  854.41  104.11
  -4   0   7   -1.14    2.87
  -4   0   7   -1.12    3.66
   4   0  -7   -0.69    2.70
   4   0  -7    0.15    2.79
  -4   0   8 2940.72  390.11
  -4   0   8 2993.75  390.90
   4   0  -8 3297.03  390.89
   4   0  -8 3037.76  390.70
  -4   0   9    2.34    3.15
  -4   0   9   -1.33    4.02
   4   0  -9    0.53    3.48
   4   0  -9   -2.16    4.09
  -4   0  10   26.36    6.99
  -4   0  10   34.54    8.22
   4   0 -10   35.70    7.81
   4   0 -10   46.86    8.72
  -4   0  11   -0.49    3.18
  -4   0  11   -1.41    3.91
   4   0 -11   -1.77    3.99
   4   0 -11    0.82    3.82
  -4   0  12   10.34    4.38
  -4   0  12   14.50    5.61
   4   0 -12    8.96    5.22
   4   0 -12   19.64    6.09
  -4   0  13   -1.63    3.75
  -4   0  13   -0.69    3.69
   4   0 -13   -2.20    4.17
   4   0 -13   -1.57    4.45
  -4   0  14 1613.64  217.57
  -4   0  14 1494.55  218.44
   4   0 -14 1676.67  218.40
   4   0 -14 2076.29  219.57
  -4   0  15    0.33    2.95
  -4   0  15    2.42    4.38
   4   0 -15    0.55    4.30
   4   0 -15    0.65    3.68
  -4   0  16   54.42   12.14
   4   0 -16   66.48   12.18
   4   0 -16   62.51   12.13
  -4   0  17    4.05    4.60
   4   0 -17   -2.50    4.51
   4   0 -17   -2.12    4.31
  -4   0  18  167.08   26.40
   4   0 -18  148.32   25.16
   4   0 -18  181.47   26.14
  -4   0  19   -1.44    4.63
   4   0 -19    1.68    4.05
   4   0 -19    1.61    4.51
  -4   0  20  183.86   31.13
   4   0 -20  219.68   31.21
  -4   0  21    0.08    4.88
   4   0 -21   -1.65    4.52
  -4   0  22   22.69    8.45
   4   0 -22   20.89    8.15
   4   0 -22   34.18    8.88
  -4   0  23   -1.02    4.93
   4   0 -23   -2.24    5.77
  -4   0  24   51.87   12.89
   4   0 -24   49.04   12.30
  -4   0  25    5.25    5.28
   4   0 -25    3.85    5.36
  -4   0  26   71.22   17.22
   4   0 -26   94.32   17.04
  -4   0  27    2.20    5.46
   4   0 -27    0.01    3.82
  -4   0  28   14.15    7.99
   4   0 -28   20.54    8.24
   4   0 -29   -3.42    6.25
   4   0 -30   68.96   15.37
   4   0 -31   -2.49    6.14
   4   0 -32   -0.91    4.09
   4   0 -33   -0.87    4.11
   4   0 -34   13.92    7.08
   4   0 -35    2.69    6.54
   4   0 -36   44.17   12.63
   4   0 -37   -1.41    6.36
   4   0 -38    4.53    6.53
   4   0 -39    0.44    6.39
  -4   1   1   20.10    4.50
  -4   1   1   21.32    5.11
   4  -1  -1    7.48    3.55
   4  -1  -1   21.70    5.12
   4   1  -1   19.32    4.49
   4   1  -1   17.38    4.90
  -4  -1   1   23.11    4.48
  -4  -1   1   21.75    5.17
  -4   1   2 1198.40  149.07
  -4   1   2 1076.34  149.48
   4  -1  -2 1131.71  149.11
   4  -1  -2 1238.59  149.84
   4   1  -2 1088.85  148.97
   4   1  -2 1097.34  149.31
  -4  -1   2 1140.20  148.86
  -4  -1   2 1387.16  150.22
  -4   1   3   23.15    5.13
  -4   1   3   27.77    6.10
   4  -1  -3   27.49    5.58
   4  -1  -3   22.10    5.79
   4   1  -3   18.68    5.12
   4   1  -3   22.73    5.60
  -4  -1   3   25.28    5.20
  -4  -1   3   23.92    5.74
  -4   1   4    1.91    2.21
  -4   1   4    3.57    3.50
   4  -1  -4    1.20    2.49
   4  -1  -4    6.32    3.40
   4   1  -4    1.75    2.76
   4   1  -4    2.93    3.05
  -4  -1   4    0.77    1.81
  -4  -1   4    3.58    3.37
  -4   1   5   16.35    4.28
  -4   1   5   11.43    4.35
   4  -1  -5   16.86    4.41
   4  -1  -5   15.03    4.59
   4   1  -5   16.83    4.46
   4   1  -5    7.05    3.99
  -4  -1   5   15.64    4.00
  -4  -1   5    0.71    3.25
  -4   1   6  431.71   62.70
  -4   1   6  465.54   63.61
   4  -1  -6  411.74   62.87
   4  -1  -6  494.38   63.61
   4   1  -6  440.23   63.02
   4   1  -6  814.65   65.39
  -4  -1   6  452.27   62.83
  -4  -1   6  496.34   63.80
  -4   1   7   53.44    9.30
  -4   1   7   43.44    9.43
   4  -1  -7   62.81    9.84
   4  -1  -7   50.16    9.54
   4   1  -7   50.82    9.33
   4   1  -7   51.33    9.39
  -4  -1   7   43.92    8.91
  -4  -1   7   58.62   10.08
  -4   1   8 1418.10  172.43
   4  -1  -8 1542.84  173.07
   4  -1  -8 1479.98  173.19
   4   1  -8 1251.39  172.34
   4   1  -8 1133.99  172.12
  -4  -1   8 1286.67  172.86
  -4   1   9    1.08    3.27
  -4   1   9    2.24    4.04
   4  -1  -9    0.99    2.47
   4  -1  -9   -0.13    3.40
   4   1  -9    1.47    2.51
   4   1  -9    0.30    3.29
  -4  -1   9    2.13    3.33
  -4  -1   9    0.40    3.62
  -4   1  10  542.59   69.98
  -4   1  10  565.79   71.09
   4  -1 -10  461.37   69.85
   4  -1 -10  543.76   70.64
   4   1 -10  469.95   69.99
   4   1 -10  545.58   70.49
  -4  -1  10  564.05   70.11
  -4  -1  10  563.99   71.12
  -4   1  11  196.44   26.22
  -4   1  11  181.52   26.96
   4  -1 -11  192.14   26.54
   4  -1 -11  149.04   26.12
   4   1 -11  163.98   26.22
   4   1 -11  166.78   26.25
  -4  -1  11  209.12   26.43
  -4  -1  11  188.79   27.09
  -4   1  12  620.20   68.39
  -4   1  12  427.76   68.09
   4  -1 -12  576.51   68.72
   4  -1 -12  518.70   68.52
   4   1 -12  492.57   68.17
   4   1 -12  498.42   68.21
  -4  -1  12  486.76   67.63
  -4  -1  12  470.14   68.44
  -4   1  13  113.26   17.61
  -4   1  13  117.19   18.75
   4  -1 -13  112.87   17.94
   4  -1 -13  113.28   18.25
   4   1 -13  117.71   18.34
   4   1 -13  118.55   18.36
  -4  -1  13  120.87   17.89
  -4  -1  13   87.20   17.79
  -4   1  14   -0.59    3.23
  -4   1  14    1.59    4.00
   4  -1 -14   -1.29    3.93
   4  -1 -14   -0.06    3.83
   4   1 -14    0.90    3.98
   4   1 -14   -0.09    3.88
  -4  -1  14   -1.10    3.23
  -4  -1  14    0.59    4.20
  -4   1  15   56.71    9.40
  -4   1  15   42.87    9.95
   4  -1 -15   52.25    9.79
   4  -1 -15   34.81    9.27
   4   1 -15   45.50    9.55
   4   1 -15   36.78    9.45
  -4  -1  15   41.15    8.68
  -4  -1  15   37.68    9.74
   4  -1 -16  284.23   40.32
   4  -1 -16  281.92   40.49
   4   1 -16  273.84   40.14
   4   1 -16  273.75   40.16
  -4  -1  16  302.28   41.24
  -4   1  17   -0.40    3.75
   4  -1 -17    0.07    3.53
   4  -1 -17    1.36    4.26
   4   1 -17    3.80    3.23
   4   1 -17    2.24    3.97
  -4  -1  17   -0.45    4.00
  -4   1  18  335.56   54.49
   4  -1 -18  352.28   54.03
   4  -1 -18  366.51   54.31
   4   1 -18  636.69   57.54
   4   1 -18  371.91   54.18
  -4  -1  18  385.40   55.14
  -4   1  19   24.22    7.91
   4  -1 -19   20.01    7.15
   4  -1 -19   12.41    6.73
   4   1 -19   16.28    6.34
   4   1 -19   28.75    7.64
  -4  -1  19   30.85    8.40
  -4   1  20   23.69    8.31
   4  -1 -20   33.93    9.10
   4   1 -20   19.41    7.64
  -4  -1  20   34.65    9.37
  -4   1  21    4.05    5.33
   4  -1 -21    8.96    5.57
  -4  -1  21    3.93    4.90
  -4   1  22  284.14   40.38
   4  -1 -22  278.54   39.19
   4  -1 -22  246.46   38.58
   4   1 -22  226.30   38.16
  -4  -1  22  285.06   40.34
  -4   1  23    4.19    5.41
   4  -1 -23   14.57    6.12
   4  -1 -23    8.10    5.84
   4   1 -23   11.83    5.75
  -4  -1  23    6.53    6.19
  -4   1  24   15.23    8.20
   4  -1 -24   31.97    9.04
   4  -1 -24   13.92    7.32
   4   1 -24   33.00    9.22
  -4  -1  24   29.68    9.56
  -4   1  25   28.19    9.10
   4  -1 -25   33.55    8.40
   4   1 -25   24.48    8.21
  -4  -1  25    4.67    6.53
  -4   1  26   91.28   18.34
   4  -1 -26   97.42   17.60
   4   1 -26   80.37   16.71
  -4  -1  26   82.76   17.69
  -4   1  27   -0.25    4.64
   4  -1 -27    0.21    5.14
   4   1 -27    3.05    4.30
  -4  -1  27   -0.86    5.12
   4  -1 -28   70.81   14.09
   4   1 -28   58.73   13.78
  -4  -1  28   35.94   12.45
   4  -1 -29    3.58    4.20
   4   1 -29    0.50    4.89
   4  -1 -30    0.70    4.25
   4   1 -30   -0.76    4.49
   4  -1 -31   10.82    7.02
   4   1 -31    0.53    4.56
   4  -1 -32   32.37   11.56
   4   1 -32   46.91   11.58
   4  -1 -33   -2.87    6.50
   4   1 -33   -1.03    5.77
   4  -1 -34   20.02    7.98
   4   1 -34   10.95    8.23
   4  -1 -35    0.72    5.07
   4   1 -35   -1.27    4.76
   4  -1 -36   16.13    8.40
   4   1 -36   13.43    8.72
   4  -1 -37   -0.23    5.98
   4   1 -37   -1.67    5.71
   4  -1 -38   13.93    7.62
   4   1 -38    0.45    7.36
   4  -1 -39   -4.02    6.93
   4   1 -39   -0.78    5.57
  -4   2   1   94.92   13.30
  -4   2   1   84.21   13.82
   4  -2  -1   75.97   13.10
   4  -2  -1   80.86   13.64
   4   2  -1   87.28   13.25
   4   2  -1   96.66   13.77
  -4  -2   1   93.89   13.23
  -4  -2   1   89.13   13.86
  -4   2   2  252.13   31.49
  -4   2   2  267.53   32.41
   4  -2  -2  246.40   31.61
   4  -2  -2  285.56   32.58
   4   2  -2  203.28   31.14
   4   2  -2  215.02   31.47
  -4  -2   2  190.53   30.85
  -4  -2   2  234.25   31.91
  -4   2   3   12.66    4.04
  -4   2   3   26.14    5.62
   4  -2  -3   18.23    4.51
   4  -2  -3   16.88    4.93
   4   2  -3   16.98    4.57
   4   2  -3   20.52    4.88
  -4  -2   3   15.92    4.19
  -4  -2   3   14.76    4.68
  -4   2   4 1488.71  223.89
  -4   2   4 2040.06  225.58
   4  -2  -4 1847.11  224.73
   4  -2  -4 1804.40  225.07
   4   2  -4 1976.35  224.99
   4   2  -4 1851.23  224.81
  -4  -2   4 1544.49  223.94
  -4  -2   4 1751.53  224.96
  -4   2   5   45.75    7.94
  -4   2   5   48.83    8.75
   4  -2  -5   47.83    8.36
   4  -2  -5   46.41    8.72
   4   2  -5   40.22    7.97
   4   2  -5   44.53    8.38
  -4  -2   5   39.75    7.78
  -4  -2   5   39.05    8.43
  -4   2   6    1.89    2.36
  -4   2   6    6.36    3.91
   4  -2  -6    4.37    3.30
   4  -2  -6    3.69    3.42
   4   2  -6    1.09    2.96
   4   2  -6    5.96    3.85
  -4  -2   6    2.85    2.96
  -4  -2   6    2.30    3.57
  -4   2   7  449.64   54.03
  -4   2   7  361.11   54.15
   4  -2  -7  424.15   54.21
   4  -2  -7  411.06   54.42
   4   2  -7  401.24   54.07
   4   2  -7  399.09   54.05
  -4  -2   7  385.86   53.68
  -4  -2   7  405.18   54.50
  -4   2   8  799.02   97.62
  -4   2   8  657.58   97.79
   4  -2  -8  803.59   97.99
   4  -2  -8  846.20   98.52
   4   2  -8  731.76   97.70
   4   2  -8  757.12   97.80
  -4  -2   8  815.13   97.70
  -4  -2   8  603.30   97.55
  -4   2   9  184.56   28.89
  -4   2   9  194.39   29.84
   4  -2  -9  185.21   29.20
   4  -2  -9  212.84   29.92
   4   2  -9  220.32   29.77
   4   2  -9  213.84   29.63
  -4  -2   9  221.78   29.37
  -4  -2   9  254.31   30.77
  -4   2  10   91.13   13.65
  -4   2  10   82.26   14.40
   4  -2 -10   86.86   14.01
   4  -2 -10   75.85   13.98
   4   2 -10   70.16   13.73
   4   2 -10   93.99   14.25
  -4  -2  10   77.52   13.34
  -4  -2  10   89.51   14.58
  -4   2  11   67.86   12.00
  -4   2  11   62.59   12.77
   4  -2 -11   56.57   12.02
   4  -2 -11   87.62   13.46
   4   2 -11   69.69   12.65
   4   2 -11   74.16   12.70
  -4  -2  11   66.92   12.08
  -4  -2  11  108.54   14.45
  -4   2  12   -0.15    3.15
  -4   2  12   -2.50    4.33
   4  -2 -12   -0.09    3.89
   4  -2 -12   -0.78    3.89
   4   2 -12    1.56    3.95
   4   2 -12   -0.26    3.36
  -4  -2  12    1.15    3.12
  -4  -2  12    0.24    4.29
  -4   2  13   10.49    4.51
  -4   2  13   10.72    5.10
   4  -2 -13   12.81    5.25
   4  -2 -13    9.29    5.14
   4   2 -13   21.63    5.92
   4   2 -13   11.03    4.85
  -4  -2  13    7.37    4.23
  -4  -2  13   23.01    6.77
  -4   2  14  831.62  108.67
  -4   2  14  869.04  110.13
   4  -2 -14  784.48  109.12
   4  -2 -14  923.56  110.09
   4   2 -14  863.41  109.62
   4   2 -14  794.50  109.07
  -4  -2  14  784.22  108.52
  -4  -2  14  829.73  109.99
  -4   2  15   68.17   11.97
  -4   2  15   62.27   12.92
   4  -2 -15   62.70   12.39
   4  -2 -15   48.46   11.88
   4   2 -15   62.28   12.67
   4   2 -15   88.32   13.43
  -4  -2  15   75.20   12.34
  -4  -2  15   80.85   13.60
  -4   2  16   24.24    7.39
   4  -2 -16   19.47    6.12
   4  -2 -16   20.88    6.92
   4   2 -16   30.96    7.39
   4   2 -16   27.38    7.18
  -4  -2  16   14.74    6.31
  -4   2  17    3.16    4.91
   4  -2 -17   -0.39    3.50
   4  -2 -17    3.76    4.44
   4   2 -17   -0.73    3.54
   4   2 -17    0.67    3.52
  -4  -2  17    1.58    3.87
  -4   2  18  137.86   21.90
   4  -2 -18  120.13   20.55
   4  -2 -18  153.77   21.87
   4   2 -18  131.01   21.05
  -4  -2  18  104.33   20.77
  -4   2  19  125.96   23.04
   4  -2 -19  188.34   24.14
   4  -2 -19  133.02   22.93
   4   2 -19  160.13   23.53
  -4  -2  19  111.67   22.78
  -4   2  20   40.54   11.01
   4  -2 -20   48.06   10.83
  -4  -2  20   50.50   11.86
  -4   2  21    3.58    4.83
   4  -2 -21    2.00    4.26
  -4  -2  21   10.87    6.14
  -4   2  22   21.18    7.46
   4  -2 -22    7.42    4.50
   4  -2 -22   11.91    5.97
   4   2 -22   10.81    6.20
  -4  -2  22    6.96    5.42
  -4   2  23    2.76    5.17
   4  -2 -23   -0.35    4.52
   4  -2 -23    3.09    5.13
   4   2 -23    0.63    4.01
  -4  -2  23   -1.80    5.79
  -4   2  24  177.00   29.52
   4  -2 -24  234.75   29.90
   4  -2 -24  154.99   27.96
   4   2 -24  178.43   28.59
  -4  -2  24  152.45   28.74
  -4   2  25   31.81    9.88
   4  -2 -25   27.26    8.87
   4   2 -25   16.03    8.75
  -4  -2  25   25.39    9.99
   4  -2 -26  100.10   17.28
   4   2 -26   65.38   15.60
   4  -2 -27    2.10    6.17
   4   2 -27    2.36    5.77
   4  -2 -28   34.88   10.10
   4   2 -28   23.67    8.84
   4  -2 -29   35.08   10.35
   4   2 -29   29.29    9.77
   4   2 -30   98.83   19.95
  -4  -2  30  110.26   21.41
   4  -2 -31    1.51    4.18
   4   2 -31   -0.15    4.64
  -4  -2  31    7.56    6.84
   4  -2 -32   -2.73    5.40
   4   2 -32   -3.63    6.62
  -4  -2  32    0.33    5.61
   4  -2 -33    8.50    6.54
   4   2 -33    5.16    5.43
   4  -2 -34   14.29    7.20
   4   2 -34   15.08    8.47
   4  -2 -35    5.74    6.20
   4   2 -35   19.10    8.21
   4  -2 -36    9.72    7.11
   4   2 -36   14.05    8.08
   4  -2 -37   -2.93    5.57
   4   2 -37    0.55    6.39
   4  -2 -38    3.73    5.62
   4   2 -38   -2.22    6.87
   4  -2 -39    0.76    5.58
   4   2 -39    0.43    6.36
  -4   3   1   31.13    6.91
  -4   3   1   44.35    8.06
   4  -3  -1   40.11    7.53
   4  -3  -1   43.46    8.12
   4   3  -1   47.54    7.58
  -4  -3   1   39.68    7.11
  -4  -3   1   48.54    8.05
  -4   3   2  343.57   46.78
  -4   3   2  398.32   47.91
   4  -3  -2  269.82   46.49
   4  -3  -2  393.42   47.88
   4   3  -2  325.98   46.76
   4   3  -2  360.31   47.08
  -4  -3   2  408.15   46.97
  -4  -3   2  379.89   47.52
  -4   3   3   12.02    3.62
  -4   3   3   12.19    4.35
   4  -3  -3   13.81    4.09
   4  -3  -3    9.42    4.48
   4   3  -3   10.90    3.94
   4   3  -3    7.68    3.94
  -4  -3   3   10.03    3.59
  -4  -3   3   15.41    4.92
  -4   3   4   17.91    4.06
  -4   3   4    7.96    4.02
   4  -3  -4    7.76    3.71
   4  -3  -4   17.11    4.85
   4   3  -4    9.79    3.78
   4   3  -4    9.52    4.00
  -4  -3   4   13.81    3.73
  -4  -3   4   10.43    4.25
  -4   3   5   46.95    7.57
  -4   3   5   44.90    8.59
   4  -3  -5   39.06    7.76
   4  -3  -5   38.34    7.94
   4   3  -5   41.81    7.85
   4   3  -5   42.74    7.84
  -4  -3   5   41.31    7.52
  -4  -3   5   29.26    7.56
  -4   3   6   50.45    9.99
  -4   3   6   81.75   11.81
   4  -3  -6   62.69   10.77
   4  -3  -6   73.79   11.54
   4   3  -6   59.50   10.66
   4   3  -6   66.28   10.70
  -4  -3   6   57.61   10.23
  -4  -3   6   71.45   11.44
  -4   3   7  522.89   73.92
  -4   3   7  726.10   75.87
   4  -3  -7  548.96   74.37
   4  -3  -7  585.48   74.94
   4   3  -7  513.09   74.21
  -4  -3   7  582.61   74.27
  -4  -3   7  544.84   74.77
  -4   3   8  104.41   16.32
  -4   3   8  107.15   17.12
   4  -3  -8  126.99   17.10
   4  -3  -8   88.64   16.64
   4   3  -8   78.94   16.04
   4   3  -8  135.69   17.23
  -4  -3   8  121.32   16.68
  -4  -3   8  117.37   17.48
  -4   3   9    0.37    3.19
  -4   3   9    0.29    4.02
   4  -3  -9   -0.10    3.19
   4  -3  -9   -0.80    3.61
   4   3  -9    2.97    3.84
   4   3  -9   -0.95    3.09
  -4  -3   9    1.44    3.20
  -4  -3   9    5.87    3.67
  -4   3  10  224.57   30.72
  -4   3  10  192.37   31.05
   4  -3 -10  204.95   30.87
   4  -3 -10  230.17   31.49
   4   3 -10  267.85   31.90
   4   3 -10  219.36   31.00
  -4  -3  10  202.11   30.48
  -4  -3  10  224.37   31.66
  -4   3  11  471.51   57.52
  -4   3  11  388.16   57.84
   4  -3 -11  454.00   57.88
   4  -3 -11  375.76   57.55
   4   3 -11  425.69   57.90
   4   3 -11  437.79   57.68
  -4  -3  11  336.70   56.62
  -4  -3  11  697.71   60.72
  -4   3  12  372.96   46.35
  -4   3  12  285.37   46.41
   4  -3 -12  303.64   46.24
   4  -3 -12  287.18   46.34
   4   3 -12  333.10   46.68
   4   3 -12  453.91   47.60
  -4  -3  12  352.66   46.25
  -4  -3  12  351.48   47.29
  -4   3  13  114.03   17.28
  -4   3  13   95.17   17.72
   4  -3 -13  121.94   18.11
   4   3 -13  103.48   17.60
   4   3 -13  142.90   18.53
  -4  -3  13  107.18   17.15
  -4  -3  13   92.08   17.93
  -4   3  14    8.01    3.78
  -4   3  14    8.45    4.89
   4  -3 -14    6.43    4.04
   4  -3 -14   10.60    5.32
   4   3 -14    6.58    4.71
   4   3 -14    9.24    4.27
  -4  -3  14    9.73    4.25
  -4  -3  14    3.39    4.59
  -4   3  15   40.61    8.40
  -4   3  15   34.72    9.08
   4  -3 -15   43.01    9.22
   4  -3 -15   53.77   10.15
   4   3 -15   43.90    9.54
   4   3 -15   53.74    9.69
  -4  -3  15   32.66    9.22
  -4   3  16  251.33   41.27
   4  -3 -16  278.42   41.14
   4  -3 -16  366.10   42.79
   4   3 -16  297.64   41.63
  -4  -3  16  280.99   41.90
  -4   3  17   31.60    8.18
   4  -3 -17   11.36    5.62
   4  -3 -17   20.83    6.70
   4   3 -17   21.51    6.80
  -4  -3  17   31.83    7.90
  -4   3  18   52.57   12.24
   4  -3 -18   69.50   12.52
   4  -3 -18   71.16   13.17
   4   3 -18   51.18   11.56
  -4  -3  18   58.22   12.83
  -4   3  19    5.78    5.02
   4  -3 -19    3.78    4.45
   4  -3 -19   11.95    5.41
   4   3 -19   11.42    5.38
  -4  -3  19    6.39    5.50
  -4   3  20   19.28    6.87
   4  -3 -20   25.31    7.55
  -4  -3  20   19.12    7.72
  -4   3  21   66.02   13.65
   4  -3 -21   54.84   12.58
  -4  -3  21   52.74   13.17
  -4   3  22   72.69   16.60
   4  -3 -22   97.35   17.51
   4   3 -22   90.71   17.03
  -4  -3  22  101.53   18.12
  -4   3  23   85.19   16.34
   4  -3 -23   85.59   15.63
   4  -3 -23   60.19   14.23
   4   3 -23   71.77   15.32
  -4  -3  23   81.62   16.35
   4  -3 -24    8.74    6.21
   4   3 -24    5.22    5.49
   4  -3 -25   22.22    8.10
   4   3 -25    7.21    5.71
   4  -3 -26   73.28   15.48
   4   3 -26   82.29   16.21
   4  -3 -27   10.12    6.74
   4   3 -27    9.17    6.24
  -4  -3  27   21.01    8.92
   4  -3 -28   93.45   17.73
  -4  -3  28   72.49   17.42
   4  -3 -29    0.40    5.32
   4   3 -29   19.48    7.06
  -4  -3  29    2.15    5.84
   4  -3 -30   -2.61    4.89
   4   3 -30    7.98    7.18
  -4  -3  30    8.11    6.81
   4  -3 -31   19.83    7.82
   4   3 -31   11.04    6.95
  -4  -3  31    4.06    7.48
   4  -3 -32   56.37   13.34
   4   3 -32   52.17   13.23
  -4  -3  32   47.33   14.33
   4  -3 -33    0.62    3.92
   4   3 -33    3.85    6.71
  -4  -3  33    3.77    6.03
   4  -3 -34   -1.59    6.13
   4   3 -34   -0.11    4.46
   4  -3 -35   -3.43    6.11
   4   3 -35    4.74    6.80
   4  -3 -36   17.92    8.37
   4   3 -36   13.47    6.89
   4  -3 -37    9.89    6.68
   4   3 -37    4.50    5.83
   4  -3 -38    3.51    6.55
   4   3 -38   18.63    8.86
   4  -3 -39   -4.25    6.85
   4   3 -39    3.37    5.48
  -4   4   1   80.80   11.50
  -4   4   1   79.98   12.09
   4  -4  -1   82.01   11.61
   4  -4  -1   73.48   12.14
   4   4  -1   77.79   11.38
   4   4  -1   72.53   11.32
  -4  -4   1   44.89   10.36
  -4  -4   1   86.45   12.03
  -4   4   2  151.23   22.21
  -4   4   2  185.66   23.32
   4  -4  -2  148.43   22.38
   4  -4  -2  183.31   23.48
   4   4  -2  158.58   22.37
   4   4  -2  158.09   22.39
  -4  -4   2  145.01   21.93
  -4  -4   2  159.41   22.73
  -4   4   3   81.39   11.13
  -4   4   3  104.77   12.64
   4  -4  -3   54.16   10.72
   4  -4  -3   69.75   11.61
   4   4  -3   70.76   11.13
   4   4  -3   58.82   10.69
  -4  -4   3   58.38   10.44
  -4  -4   3   66.25   11.33
  -4   4   4  371.30   48.09
  -4   4   4  386.92   48.94
   4  -4  -4  384.24   48.49
   4  -4  -4  433.51   49.36
   4   4  -4  382.69   48.41
   4   4  -4  351.16   48.10
  -4  -4   4  275.26   47.42
  -4  -4   4  385.80   48.79
  -4   4   5    8.50    3.45
  -4   4   5    6.12    4.12
   4  -4  -5    7.49    3.72
   4  -4  -5    9.78    4.20
   4   4  -5    6.50    3.81
   4   4  -5   13.03    4.04
  -4  -4   5   10.76    3.87
  -4  -4   5    3.56    3.80
  -4   4   6   98.79   15.47
  -4   4   6  107.27   16.46
   4  -4  -6  110.55   16.14
   4  -4  -6   93.61   16.17
   4   4  -6   93.84   15.78
   4   4  -6  128.76   16.30
  -4  -4   6  100.75   15.58
  -4  -4   6  107.62   16.58
  -4   4   7    6.77    3.59
  -4   4   7    8.81    4.39
   4  -4  -7    9.55    3.97
   4  -4  -7    8.24    4.72
   4   4  -7    7.13    3.74
   4   4  -7    6.72    4.05
  -4  -4   7    5.29    3.61
  -4  -4   7    3.27    3.68
  -4   4   8   95.55   15.84
  -4   4   8  120.27   17.18
   4  -4  -8  101.30   16.26
   4  -4  -8  110.23   16.87
   4   4  -8   94.80   16.30
   4   4  -8  110.66   16.38
  -4  -4   8  111.03   16.14
  -4  -4   8  108.89   16.95
  -4   4   9  324.54   45.89
  -4   4   9  325.27   46.69
   4  -4  -9  349.97   46.46
   4  -4  -9  333.65   46.73
   4   4  -9  340.23   46.57
   4   4  -9  332.25   46.12
  -4  -4   9  350.63   46.21
  -4  -4   9  388.24   47.40
  -4   4  10  303.26   39.15
  -4   4  10  276.60   39.66
   4  -4 -10  326.86   39.84
   4  -4 -10  264.69   39.60
   4   4 -10  270.83   39.38
   4   4 -10  311.04   39.45
  -4  -4  10  262.79   38.81
  -4  -4  10  265.70   39.69
  -4   4  11   29.26    7.41
  -4   4  11   39.77    8.77
   4  -4 -11   40.59    8.26
   4  -4 -11   40.64    8.73
   4   4 -11   47.04    8.93
   4   4 -11   41.48    8.10
  -4  -4  11   44.80    8.44
  -4  -4  11   39.16    8.76
  -4   4  12   53.69    9.76
  -4   4  12   40.38    9.76
   4  -4 -12   62.26   10.55
   4  -4 -12   50.57   10.49
   4   4 -12   79.56   11.53
   4   4 -12   40.94    9.54
  -4  -4  12   49.90    9.72
  -4  -4  12   63.88   11.08
  -4   4  13   96.35   16.81
  -4   4  13  117.39   18.39
   4  -4 -13  105.46   17.63
   4  -4 -13  108.55   18.10
   4   4 -13  107.16   17.83
  -4  -4  13  112.39   17.27
  -4  -4  13  133.07   18.98
  -4   4  14  369.00   45.70
  -4   4  14  319.89   46.32
   4  -4 -14  362.07   46.35
   4  -4 -14  326.59   46.38
   4   4 -14  320.09   46.07
  -4  -4  14  345.64   45.62
  -4  -4  14  270.86   45.84
  -4   4  15  120.56   19.57
  -4   4  15  121.37   20.82
   4  -4 -15  148.20   20.95
   4  -4 -15  119.51   20.70
   4   4 -15  137.91   20.96
  -4  -4  15  129.20   21.12
  -4   4  16   43.85    9.46
   4  -4 -16   33.39    8.04
   4  -4 -16   39.21    8.98
   4   4 -16   23.21    7.63
  -4  -4  16   40.75    9.20
  -4   4  17   -2.10    4.23
   4  -4 -17    9.42    4.72
   4  -4 -17    4.50    4.05
   4   4 -17    5.35    4.50
  -4  -4  17   10.92    5.62
  -4   4  18  110.72   19.74
   4  -4 -18  128.75   19.66
   4  -4 -18  128.96   20.14
   4   4 -18  101.94   18.96
  -4  -4  18  107.49   19.78
  -4   4  19   82.98   16.15
   4  -4 -19  123.07   16.96
   4  -4 -19   56.25   14.37
  -4  -4  19   89.25   16.35
  -4   4  20   56.43   13.21
   4  -4 -20   78.10   14.35
  -4  -4  20   60.08   13.63
  -4   4  21   23.23    8.17
   4  -4 -21   22.58    8.20
   4   4 -22   12.63    6.14
   4  -4 -23   22.46    8.23
   4   4 -23   31.67    8.97
   4  -4 -24  122.63   19.14
   4   4 -24   95.41   18.22
  -4  -4  24   79.92   18.23
   4  -4 -25   46.25   12.47
   4   4 -25   69.15   14.13
  -4  -4  25   71.57   14.88
   4  -4 -26   90.42   17.30
   4   4 -26   88.67   17.80
  -4  -4  26   88.47   18.49
   4  -4 -27    2.67    5.49
   4   4 -27   -1.58    5.55
  -4  -4  27    1.55    5.33
   4  -4 -28   63.00   13.56
   4   4 -28   43.30   12.48
  -4  -4  28   49.72   12.87
   4  -4 -29   31.96    8.85
   4   4 -29   24.23    9.12
  -4  -4  29    7.78    6.59
   4  -4 -30   28.05    8.67
   4   4 -30   12.41    7.07
  -4  -4  30    8.11    7.87
   4  -4 -31    4.83    5.57
   4   4 -31    3.16    5.80
  -4  -4  31   10.08    7.44
   4  -4 -32   -0.90    4.14
   4   4 -32    3.74    5.51
  -4  -4  32   -0.83    5.35
   4  -4 -33   -1.12    5.17
   4   4 -33    5.71    6.20
  -4  -4  33   -1.51    4.83
   4  -4 -34   13.68    6.84
   4   4 -34    1.35    4.99
  -4  -4  34   21.27    8.75
   4  -4 -35    5.84    6.96
   4   4 -35    6.84    6.45
  -4  -4  35   -1.08    7.54
   4  -4 -36    8.97    6.56
   4   4 -36    4.69    6.08
   4  -4 -37   -1.40    4.98
   4   4 -37    4.91    6.67
   4  -4 -38    1.14    4.87
   4   4 -38    0.75    7.28
   4  -4 -39    4.98    5.59
  -4   5   1   84.66   13.37
   4  -5  -1   84.94   14.28
   4   5  -1   91.90   13.50
  -4  -5   1   97.05   13.36
  -4  -5   1   85.14   13.92
  -4   5   2  442.45   48.24
   4  -5  -2  327.80   47.76
   4  -5  -2  608.50   50.67
   4   5  -2  287.98   47.38
   4   5  -2  357.47   47.65
  -4  -5   2  312.79   47.21
  -4  -5   2  368.66   48.19
  -4   5   3  222.75   28.82
   4  -5  -3  197.93   28.84
   4  -5  -3  208.22   29.57
   4   5  -3  224.17   29.01
   4   5  -3  227.40   28.82
  -4  -5   3  184.29   28.23
  -4  -5   3  206.74   29.18
  -4   5   4   31.34    5.74
   4  -5  -4   28.49    5.84
   4  -5  -4   22.33    6.07
   4   5  -4   33.62    6.16
   4   5  -4   32.95    5.98
  -4  -5   4   10.25    4.61
  -4  -5   4   41.63    6.91
  -4   5   5   32.03    7.60
   4  -5  -5   41.98    8.24
   4  -5  -5   52.41    9.12
   4   5  -5   35.19    7.85
   4   5  -5   57.20    8.50
  -4  -5   5   40.46    7.81
  -4  -5   5   75.99    9.84
  -4   5   6   84.73   12.81
   4  -5  -6   81.48   13.10
   4  -5  -6   67.48   13.29
   4   5  -6   92.46   13.31
   4   5  -6   88.10   13.01
  -4  -5   6   82.12   12.86
  -4  -5   6   78.02   13.59
  -4   5   7  273.28   34.61
   4  -5  -7  243.84   34.77
   4  -5  -7  293.49   35.79
   4   5  -7  234.82   34.67
   4   5  -7  266.39   34.68
  -4  -5   7  241.86   34.42
  -4  -5   7  222.71   34.85
  -4   5   8   44.90    8.46
   4  -5  -8   42.87    8.98
   4  -5  -8   42.29    9.13
   4   5  -8   42.85    8.76
   4   5  -8   49.24    8.86
  -4  -5   8   60.64    9.25
  -4  -5   8   61.34   10.17
  -4   5   9   34.45    6.67
   4  -5  -9   27.59    6.61
   4  -5  -9   41.42    7.82
   4   5  -9   30.39    6.95
   4   5  -9   33.19    6.91
  -4  -5   9   23.60    6.30
  -4  -5   9   32.18    7.20
  -4   5  10   14.53    4.65
   4  -5 -10   29.30    6.23
   4  -5 -10   24.13    6.39
   4   5 -10   19.69    5.47
  -4  -5  10   15.62    5.30
  -4  -5  10   24.73    6.61
  -4   5  11  330.06   44.05
[truncated: 818,557 more chars]
