# Supplementary material for: LED-pump-X-ray-multiprobe crystallography for sub-second timescales
Source: Commun Chem. 2022 Aug 26;5:102. doi: 10.1038/s42004-022-00716-1 (PMC9814726; doi:10.1038/s42004-022-00716-1)
Supplement: Supplementary file 10 — Supplementary Data 1 [file 42004_2022_716_MOESM10_ESM.zip › CIFs/4s_270K/270K_4s_t18_decay.cif]

  data_global

# SUBMISSION DETAILS
 
_publ_contact_author_name       'Hatcher, Lauren'
_publ_contact_author_address
;
School of Chemistry
Cardiff University
Main Building
Park Place 
Cardiff
CF10 3AT
United Kingdom
;
_publ_contact_author_email       'HatcherL1@cardiff.ac.uk'
_publ_requested_category          FM
_publ_section_comment
; 
?
;
_publ_section_references
;
Diamond General Data Aquisition (GDA) software: http://www.opengda.org/

XIA2: Winter, G. (2010) J. Appl. Cryst. 43, 186-190.
POINTLESS: Evans, P. (2006) Acta Cryst. D62, 72-82.
AIMLESS: Evans, P. R. and Murshudov, G. N. (2013) Acta Cryst. D69, 1204-1214.
DIALS: Winter, G., et al. Acta Cryst. (2018) D74, 85-97.
CCP4: Winn, M. D. et al. (2011) Acta Cryst. D67, 235-242.
   
SHELXL: Sheldrick G. M. (2015). Acta Cryst. C71, 3-8.
SHELXT:	Sheldrick, G. M. (2015). Acta Cryst. A71, 3-8.
 
OLEX2: Dolomanov, O.V.; Bourhis, L.J.; Gildea, R.J.; Howard, J.A.K.; Puschmann,
 H., OLEX2: A complete structure solution, refinement and analysis program 
 (2009). J. Appl. Cryst., 42, 339-341.

MERCURY: Macrae, C. F., Bruno, I. J., Chisholm, J. A., Edgington,
P. R., McCabe, P., Pidcock, E., Rodriguez-Monge, L., Taylor, R.,
van de Streek, J. & Wood, P. A. (2008). J. Appl. Cryst. 41, 466-470.
;

####
 
data_270K_4s_t18_decay
 
_audit_creation_method            'SHELXL-2018/3'
_shelx_SHELXL_version_number      '2018/3'
_chemical_name_systematic         
;
Nitro-(N,N,N',N'-tetrabutyldiethylenetriamine)palladium(II)
tetraphenylborate, tetrahydrofuran solvate
;
_chemical_name_common             ?
_chemical_melting_point           ?
_chemical_formula_moiety          
;
C20 H45 N4 O2 Pd, C24 H20 B, C4 H8 O
;
_chemical_formula_sum            'C48 H73 B N4 O3 Pd' 
_chemical_formula_weight          871.31

loop_
 _atom_type_symbol
 _atom_type_description
 _atom_type_scat_dispersion_real
 _atom_type_scat_dispersion_imag
 _atom_type_scat_source
 'C'  'C'   0.0010   0.0010
 'International Tables Vol C Tables 4.2.6.8 and 6.1.1.4'
 'H'  'H'   0.0000   0.0000
 'International Tables Vol C Tables 4.2.6.8 and 6.1.1.4'
 'B'  'B'   0.0000   0.0000
 'International Tables Vol C Tables 4.2.6.8 and 6.1.1.4'
 'N'  'N'   0.0030   0.0020
 'International Tables Vol C Tables 4.2.6.8 and 6.1.1.4'
 'O'  'O'   0.0050   0.0030
 'International Tables Vol C Tables 4.2.6.8 and 6.1.1.4'
 'Pd'  'Pd'  -2.5040   0.6150
 'International Tables Vol C Tables 4.2.6.8 and 6.1.1.4'
 
_space_group_crystal_system       monoclinic
_space_group_IT_number            14
_space_group_name_H-M_alt         'P 21/n'
_space_group_name_Hall            '-P 2yn'
 
_shelx_space_group_comment
;
The symmetry employed for this shelxl refinement is uniquely defined
by the following loop, which should always be used as a source of
symmetry information in preference to the above space-group names.
They are only intended as comments.
;
 
loop_
 _space_group_symop_operation_xyz
 'x, y, z'
 '-x+1/2, y+1/2, -z+1/2'
 '-x, -y, -z'
 'x-1/2, -y-1/2, z-1/2'
 
_cell_length_a                    11.6891(4)
_cell_length_b                    13.5919(4)
_cell_length_c                    30.2408(11)
_cell_angle_alpha                 90
_cell_angle_beta                  93.594(3)
_cell_angle_gamma                 90
_cell_volume                      4795.1(3)
_cell_formula_units_Z             4
_cell_measurement_temperature     270(2)
_cell_measurement_reflns_used     9838
_cell_measurement_theta_max       20.8372809323
_cell_measurement_theta_min       1.22360803649
 
_exptl_crystal_description        Plate
_exptl_crystal_colour             Yellow
_exptl_crystal_density_meas       ?
_exptl_crystal_density_method     ?
_exptl_crystal_density_diffrn     1.207          
_exptl_crystal_F_000              1856
_exptl_transmission_factor_min    ?
_exptl_transmission_factor_max    ?
_exptl_crystal_size_max           0.100
_exptl_crystal_size_mid           0.100
_exptl_crystal_size_min           0.050
_exptl_absorpt_coefficient_mu     0.201
_shelx_estimated_absorpt_T_min    0.980
_shelx_estimated_absorpt_T_max    0.990
_exptl_absorpt_correction_T_min   0.995650767087
_exptl_absorpt_correction_T_max   1.0
_exptl_absorpt_correction_type    empirical
_exptl_absorpt_process_details    
;
CCP4 7.0.058: AIMLESS, version 0.7.1 : 27/03/18
Scaling & analysis of unmerged intensities, absorption correction using spherical harmonics
;
_exptl_absorpt_special_details    ?
_diffrn_ambient_temperature       270(2)
_diffrn_radiation_wavelength      0.534
_diffrn_measurement_device_type   'Photon counting pixel array'
_diffrn_radiation_type            Synchrotron
_diffrn_measurement_method        'shutterless scans'
_diffrn_radiation_source          'Diamond Light Source Beamline I19-2'
_diffrn_radiation_monochromator   'Silicon 111'
_diffrn_detector_area_resol_mean  ?
_diffrn_reflns_number             32757
_diffrn_reflns_av_unetI/netI      0.1090
_diffrn_reflns_av_R_equivalents   0.0965
_diffrn_reflns_limit_h_min        -14
_diffrn_reflns_limit_h_max        14
_diffrn_reflns_limit_k_min        -16
_diffrn_reflns_limit_k_max        11
_diffrn_reflns_limit_l_min        -37
_diffrn_reflns_limit_l_max        36
_diffrn_reflns_theta_min          1.234
_diffrn_reflns_theta_max          19.494
_diffrn_reflns_theta_full         18.687
_diffrn_measured_fraction_theta_max   0.996
_diffrn_measured_fraction_theta_full  0.995
_diffrn_reflns_Laue_measured_fraction_max    0.996
_diffrn_reflns_Laue_measured_fraction_full   0.995
_diffrn_reflns_point_group_measured_fraction_max   0.996
_diffrn_reflns_point_group_measured_fraction_full  0.995
_reflns_number_total              9764
_reflns_number_gt                 5694
_reflns_threshold_expression      'I > 2\s(I)'
_reflns_Friedel_coverage          0.000
_reflns_Friedel_fraction_max      .
_reflns_Friedel_fraction_full     .
 
_reflns_special_details
;
 Reflections were merged by SHELXL according to the crystal
 class for the calculation of statistics and refinement.
 
 _reflns_Friedel_fraction is defined as the number of unique
 Friedel pairs measured divided by the number that would be
 possible theoretically, ignoring centric projections and
 systematic absences.
;
 
_computing_data_collection        'Diamond GDA (http://www.opengda.org/)'
_computing_cell_refinement        'DIALS (Winter, 2018)'
_computing_data_reduction         'XIA2 (Winter 2010)'
_computing_structure_solution     'SHELXT (Sheldrick, 2015)'
_computing_structure_refinement   'SHELXL (Sheldrick, 2015)'
_computing_molecular_graphics     'OLEX2 (Dolomanov et al., 2009)'
_computing_publication_material   'MERCURY (Macrae et al., 2008)'
_refine_special_details           ?
_refine_ls_structure_factor_coef  Fsqd
_refine_ls_matrix_type            full
_refine_ls_weighting_scheme       calc
_refine_ls_weighting_details
'w=1/[\s^2^(Fo^2^)+(0.0389P)^2^] where P=(Fo^2^+2Fc^2^)/3'
_atom_sites_solution_primary      ?
_atom_sites_solution_secondary    ?
_atom_sites_solution_hydrogens    geom
_refine_ls_hydrogen_treatment     constr
_refine_ls_extinction_method      none
_refine_ls_extinction_coef        .
_refine_ls_number_reflns          9764
_refine_ls_number_parameters      526
_refine_ls_number_restraints      490
_refine_ls_R_factor_all           0.0963
_refine_ls_R_factor_gt            0.0567
_refine_ls_wR_factor_ref          0.1370
_refine_ls_wR_factor_gt           0.1213
_refine_ls_goodness_of_fit_ref    0.931
_refine_ls_restrained_S_all       0.934
_refine_ls_shift/su_max           0.001
_refine_ls_shift/su_mean          0.000
 
loop_
 _atom_site_label
 _atom_site_type_symbol
 _atom_site_fract_x
 _atom_site_fract_y
 _atom_site_fract_z
 _atom_site_U_iso_or_equiv
 _atom_site_adp_type
 _atom_site_occupancy
 _atom_site_site_symmetry_order  
 _atom_site_calc_flag
 _atom_site_refinement_flags_posn
 _atom_site_refinement_flags_adp
 _atom_site_refinement_flags_occupancy
 _atom_site_disorder_assembly
 _atom_site_disorder_group
Pd1 Pd 0.34003(2) 0.77506(2) 0.34638(2) 0.04593(12) Uani 1 1 d . . . . .
N2 N 0.3462(3) 0.9274(2) 0.33748(10) 0.0558(8) Uani 1 1 d . . . . .
N3 N 0.4546(2) 0.79870(18) 0.39824(9) 0.0464(7) Uani 1 1 d . . . . .
H3 H 0.531748 0.788411 0.388104 0.056 Uiso 1 1 calc R U . . .
N4 N 0.3303(2) 0.63151(19) 0.37127(10) 0.0480(7) Uani 1 1 d . . . . .
C1 C 0.4430(4) 0.9633(3) 0.36961(13) 0.0634(10) Uani 1 1 d . . . . .
H1A H 0.515802 0.956731 0.356151 0.076 Uiso 1 1 calc R U . . .
H1B H 0.431690 1.032234 0.376417 0.076 Uiso 1 1 calc R U . . .
C2 C 0.4445(4) 0.9032(2) 0.41161(13) 0.0626(10) Uani 1 1 d . . . . .
H2A H 0.509106 0.921919 0.431552 0.075 Uiso 1 1 calc R U . . .
H2B H 0.374483 0.913445 0.426566 0.075 Uiso 1 1 calc R U . . .
C3 C 0.4340(3) 0.7233(2) 0.43259(12) 0.0511(9) Uani 1 1 d . . . . .
H3A H 0.364878 0.738754 0.447346 0.061 Uiso 1 1 calc R U . . .
H3B H 0.497941 0.721179 0.454623 0.061 Uiso 1 1 calc R U . . .
C4 C 0.4213(3) 0.6261(2) 0.40899(12) 0.0521(9) Uani 1 1 d . . . . .
H4A H 0.400780 0.575737 0.429800 0.063 Uiso 1 1 calc R U . . .
H4B H 0.493983 0.607785 0.397498 0.063 Uiso 1 1 calc R U . . .
C5 C 0.2322(3) 0.9656(2) 0.35081(14) 0.0646(10) Uani 1 1 d . . . . .
H5A H 0.222151 0.944005 0.380900 0.078 Uiso 1 1 calc R U . . .
H5B H 0.172520 0.934491 0.331931 0.078 Uiso 1 1 calc R U . . .
C6 C 0.2127(4) 1.0767(3) 0.34888(17) 0.0923(15) Uani 1 1 d . . . . .
H6A H 0.218385 1.099422 0.318695 0.111 Uiso 1 1 calc R U . . .
H6B H 0.271817 1.109405 0.367416 0.111 Uiso 1 1 calc R U . . .
C7 C 0.0947(4) 1.1037(3) 0.3647(2) 0.1169(19) Uani 1 1 d . . . . .
H7A H 0.036160 1.065093 0.348506 0.140 Uiso 1 1 calc R U . . .
H7B H 0.092241 1.088331 0.395900 0.140 Uiso 1 1 calc R U . . .
C8 C 0.0708(6) 1.2105(4) 0.3575(3) 0.177(3) Uani 1 1 d . . . . .
H8A H 0.042258 1.221037 0.327436 0.266 Uiso 1 1 calc R U . . .
H8B H 0.140247 1.247354 0.363254 0.266 Uiso 1 1 calc R U . . .
H8C H 0.014645 1.231838 0.377267 0.266 Uiso 1 1 calc R U . . .
C9 C 0.3672(3) 0.9606(3) 0.29128(13) 0.0610(10) Uani 1 1 d . . . . .
H9A H 0.299419 0.946049 0.272237 0.073 Uiso 1 1 calc R U . . .
H9B H 0.376945 1.031514 0.291584 0.073 Uiso 1 1 calc R U . . .
C10 C 0.4690(4) 0.9153(3) 0.27132(13) 0.0693(11) Uani 1 1 d . . . . .
H10A H 0.465041 0.844254 0.273936 0.083 Uiso 1 1 calc R U . . .
H10B H 0.538668 0.937352 0.287436 0.083 Uiso 1 1 calc R U . . .
C11 C 0.4729(4) 0.9433(4) 0.22280(15) 0.0906(14) Uani 1 1 d . . . . .
H11A H 0.408541 0.913011 0.206165 0.109 Uiso 1 1 calc R U . . .
H11B H 0.464627 1.014072 0.219959 0.109 Uiso 1 1 calc R U . . .
C12 C 0.5807(5) 0.9127(5) 0.20331(19) 0.130(2) Uani 1 1 d . . . . .
H12A H 0.577256 0.929720 0.172451 0.195 Uiso 1 1 calc R U . . .
H12B H 0.590197 0.842826 0.206486 0.195 Uiso 1 1 calc R U . . .
H12C H 0.644443 0.945682 0.218397 0.195 Uiso 1 1 calc R U . . .
C13 C 0.2123(3) 0.6239(2) 0.38838(13) 0.0565(9) Uani 1 1 d . . . . .
H13A H 0.156828 0.636295 0.363803 0.068 Uiso 1 1 calc R U . . .
H13B H 0.204300 0.676216 0.409771 0.068 Uiso 1 1 calc R U . . .
C14 C 0.1803(3) 0.5282(3) 0.40987(15) 0.0670(11) Uani 1 1 d . . . . .
H14A H 0.187443 0.474692 0.388998 0.080 Uiso 1 1 calc R U . . .
H14B H 0.232797 0.515642 0.435355 0.080 Uiso 1 1 calc R U . . .
C15 C 0.0591(4) 0.5312(3) 0.42445(16) 0.0771(13) Uani 1 1 d . . . . .
H15A H 0.007598 0.545703 0.398879 0.092 Uiso 1 1 calc R U . . .
H15B H 0.053061 0.584688 0.445419 0.092 Uiso 1 1 calc R U . . .
C16 C 0.0199(4) 0.4370(3) 0.44566(17) 0.0890(15) Uani 1 1 d . . . . .
H16A H 0.023167 0.383857 0.424895 0.134 Uiso 1 1 calc R U . . .
H16B H -0.057474 0.444862 0.454050 0.134 Uiso 1 1 calc R U . . .
H16C H 0.069044 0.422761 0.471486 0.134 Uiso 1 1 calc R U . . .
C17 C 0.3490(3) 0.5510(3) 0.33859(13) 0.0585(10) Uani 1 1 d . . . . .
H17A H 0.354171 0.488837 0.354372 0.070 Uiso 1 1 calc R U . . .
H17B H 0.282550 0.547621 0.317752 0.070 Uiso 1 1 calc R U . . .
C18 C 0.4540(4) 0.5628(3) 0.31307(14) 0.0724(12) Uani 1 1 d . . . . .
H18A H 0.521452 0.564920 0.333457 0.087 Uiso 1 1 calc R U . . .
H18B H 0.449713 0.624378 0.296826 0.087 Uiso 1 1 calc R U . . .
C19 C 0.4644(5) 0.4772(4) 0.28069(19) 0.115(2) Uani 1 1 d . . . . .
H19A H 0.459709 0.416045 0.296973 0.138 Uiso 1 1 calc R U . . .
H19B H 0.399519 0.479422 0.259094 0.138 Uiso 1 1 calc R U . . .
C20 C 0.5682(5) 0.4763(4) 0.2574(2) 0.144(3) Uani 1 1 d . . . . .
H20A H 0.562210 0.427192 0.234507 0.216 Uiso 1 1 calc R U . . .
H20B H 0.632136 0.461385 0.277716 0.216 Uiso 1 1 calc R U . . .
H20C H 0.579289 0.539680 0.244290 0.216 Uiso 1 1 calc R U . . .
C21 C 0.6566(3) 0.3742(2) 0.42717(13) 0.0509(8) Uani 1 1 d . . . . .
C22 C 0.7088(3) 0.4238(3) 0.39368(15) 0.0669(11) Uani 1 1 d . . . . .
H22 H 0.724730 0.389247 0.368237 0.080 Uiso 1 1 calc R U . . .
C23 C 0.7381(4) 0.5222(3) 0.39650(18) 0.0820(13) Uani 1 1 d . . . . .
H23 H 0.773103 0.552483 0.373328 0.098 Uiso 1 1 calc R U . . .
C24 C 0.7151(4) 0.5753(3) 0.43379(18) 0.0805(13) Uani 1 1 d . . . . .
H24 H 0.736692 0.641021 0.436317 0.097 Uiso 1 1 calc R U . . .
C25 C 0.6605(3) 0.5305(3) 0.46695(16) 0.0696(11) Uani 1 1 d . . . . .
H25 H 0.643403 0.565998 0.491973 0.084 Uiso 1 1 calc R U . . .
C26 C 0.6306(3) 0.4320(2) 0.46329(14) 0.0599(10) Uani 1 1 d . . . . .
H26 H 0.591609 0.403297 0.485855 0.072 Uiso 1 1 calc R U . . .
C27 C 0.7350(3) 0.2018(2) 0.45900(13) 0.0527(9) Uani 1 1 d . . . . .
C28 C 0.8092(4) 0.2507(3) 0.48870(15) 0.0634(11) Uani 1 1 d . . . . .
H28 H 0.804237 0.318874 0.490423 0.076 Uiso 1 1 calc R U . . .
C29 C 0.8910(4) 0.2027(3) 0.51617(16) 0.0803(14) Uani 1 1 d . . . . .
H29 H 0.938372 0.239283 0.535797 0.096 Uiso 1 1 calc R U . . .
C30 C 0.9031(4) 0.1040(3) 0.51490(17) 0.0862(14) Uani 1 1 d . . . . .
H30 H 0.957590 0.072304 0.533550 0.103 Uiso 1 1 calc R U . . .
C31 C 0.8337(4) 0.0521(3) 0.48574(19) 0.0871(14) Uani 1 1 d . . . . .
H31 H 0.840959 -0.015897 0.484212 0.104 Uiso 1 1 calc R U . . .
C32 C 0.7519(3) 0.0999(3) 0.45814(16) 0.0757(13) Uani 1 1 d . . . . .
H32 H 0.706414 0.062480 0.438212 0.091 Uiso 1 1 calc R U . . .
C33 C 0.5057(3) 0.2304(2) 0.44406(12) 0.0478(8) Uani 1 1 d . . . . .
C34 C 0.4785(3) 0.1453(2) 0.46683(12) 0.0525(9) Uani 1 1 d . . . . .
H34 H 0.536864 0.100472 0.473995 0.063 Uiso 1 1 calc R U . . .
C35 C 0.3692(3) 0.1236(3) 0.47942(14) 0.0628(10) Uani 1 1 d . . . . .
H35 H 0.356036 0.064831 0.494000 0.075 Uiso 1 1 calc R U . . .
C36 C 0.2803(4) 0.1882(3) 0.47055(15) 0.0721(12) Uani 1 1 d . . . . .
H36 H 0.207245 0.174993 0.479531 0.087 Uiso 1 1 calc R U . . .
C37 C 0.3031(4) 0.2731(3) 0.44793(17) 0.0773(13) Uani 1 1 d . . . . .
H37 H 0.244048 0.317363 0.440854 0.093 Uiso 1 1 calc R U . . .
C38 C 0.4125(3) 0.2935(3) 0.43558(15) 0.0687(12) Uani 1 1 d . . . . .
H38 H 0.424662 0.352313 0.420856 0.082 Uiso 1 1 calc R U . . .
C39 C 0.6363(4) 0.2136(3) 0.37470(14) 0.0647(10) Uani 1 1 d . . . . .
C40 C 0.5438(5) 0.2202(3) 0.34448(16) 0.0771(13) Uani 1 1 d . . . . .
H40 H 0.474682 0.243558 0.353960 0.093 Uiso 1 1 calc R U . . .
C41 C 0.5494(5) 0.1929(3) 0.29970(17) 0.0944(15) Uani 1 1 d . . . . .
H41 H 0.485579 0.200248 0.280002 0.113 Uiso 1 1 calc R U . . .
C42 C 0.6491(6) 0.1557(4) 0.2854(2) 0.120(2) Uani 1 1 d . . . . .
H42 H 0.653204 0.136322 0.256072 0.144 Uiso 1 1 calc R U . . .
C43 C 0.7429(6) 0.1469(5) 0.3145(2) 0.134(2) Uani 1 1 d . . . . .
H43 H 0.811201 0.122193 0.304866 0.161 Uiso 1 1 calc R U . . .
C44 C 0.7360(5) 0.1750(4) 0.35817(18) 0.1100(17) Uani 1 1 d . . . . .
H44 H 0.800588 0.167871 0.377453 0.132 Uiso 1 1 calc R U . . .
B1 B 0.6333(4) 0.2543(3) 0.42626(16) 0.0524(9) Uani 1 1 d . . . . .
O3 O 0.6844(16) 0.808(4) 0.3640(13) 0.0900(13) Uani 0.544(16) 1 d D . P A 1
C45 C 0.7273(12) 0.7574(14) 0.3269(5) 0.0944(19) Uani 0.544(16) 1 d D . P A 1
H45A H 0.703246 0.790882 0.299595 0.113 Uiso 0.544(16) 1 calc R U P A 1
H45B H 0.697733 0.690683 0.325464 0.113 Uiso 0.544(16) 1 calc R U P A 1
C46 C 0.8529(11) 0.7560(18) 0.3329(7) 0.1116(19) Uani 0.544(16) 1 d D . P A 1
H46A H 0.886496 0.786108 0.307665 0.134 Uiso 0.544(16) 1 calc R U P A 1
H46B H 0.880663 0.688946 0.335882 0.134 Uiso 0.544(16) 1 calc R U P A 1
C47 C 0.8829(9) 0.8125(14) 0.3736(4) 0.1116(19) Uani 0.544(16) 1 d D . P A 1
H47A H 0.926315 0.771483 0.394894 0.134 Uiso 0.544(16) 1 calc R U P A 1
H47B H 0.929715 0.868794 0.366848 0.134 Uiso 0.544(16) 1 calc R U P A 1
C48 C 0.7798(10) 0.8446(11) 0.3917(4) 0.0944(19) Uani 0.544(16) 1 d D . P A 1
H48A H 0.777664 0.915916 0.392739 0.113 Uiso 0.544(16) 1 calc R U P A 1
H48B H 0.775857 0.819750 0.421651 0.113 Uiso 0.544(16) 1 calc R U P A 1
O3A O 0.6802(19) 0.802(4) 0.3632(16) 0.0900(13) Uani 0.456(16) 1 d D . P A 2
C45A C 0.7411(14) 0.7785(17) 0.3247(6) 0.0944(19) Uani 0.456(16) 1 d D . P A 2
H45C H 0.728213 0.828369 0.302015 0.113 Uiso 0.456(16) 1 calc R U P A 2
H45D H 0.716495 0.715336 0.312629 0.113 Uiso 0.456(16) 1 calc R U P A 2
C46A C 0.8641(14) 0.7752(19) 0.3405(9) 0.1116(19) Uani 0.456(16) 1 d D . P A 2
H46C H 0.882371 0.718537 0.359111 0.134 Uiso 0.456(16) 1 calc R U P A 2
H46D H 0.914955 0.777968 0.316399 0.134 Uiso 0.456(16) 1 calc R U P A 2
C47A C 0.8633(11) 0.8660(15) 0.3654(6) 0.1116(19) Uani 0.456(16) 1 d D . P A 2
H47C H 0.921503 0.863977 0.389731 0.134 Uiso 0.456(16) 1 calc R U P A 2
H47D H 0.879483 0.921180 0.346480 0.134 Uiso 0.456(16) 1 calc R U P A 2
C48A C 0.7521(12) 0.8773(11) 0.3823(5) 0.0944(19) Uani 0.456(16) 1 d D . P A 2
H48C H 0.757252 0.871277 0.414320 0.113 Uiso 0.456(16) 1 calc R U P A 2
H48D H 0.720931 0.941559 0.374513 0.113 Uiso 0.456(16) 1 calc R U P A 2
O1 O 0.1253(3) 0.7601(2) 0.29843(10) 0.1133(10) Uani 0.968(5) 1 d D . P B 3
O2 O 0.2615(2) 0.72377(19) 0.25941(10) 0.1133(10) Uani 0.968(5) 1 d D . P B 3
N1 N 0.2260(2) 0.74938(11) 0.29404(8) 0.0657(9) Uani 0.968(5) 1 d D . P B 3
O1A O 0.212(2) 0.7565(2) 0.3032(4) 0.1133(10) Uani 0.032(5) 1 d D . P B 4
O2A O 0.3254(17) 0.7161(4) 0.2553(5) 0.1133(10) Uani 0.032(5) 1 d D . P B 4
N1A N 0.2178(16) 0.7290(3) 0.2622(4) 0.0657(9) Uani 0.032(5) 1 d D . P B 4
 
loop_
 _atom_site_aniso_label
 _atom_site_aniso_U_11
 _atom_site_aniso_U_22
 _atom_site_aniso_U_33
 _atom_site_aniso_U_23
 _atom_site_aniso_U_13
 _atom_site_aniso_U_12
Pd1 0.04501(19) 0.0509(2) 0.0414(2) 0.00119(14) -0.00091(14) -0.00196(14)
N2 0.0564(18) 0.0574(18) 0.0530(18) 0.0058(14) -0.0007(13) 0.0022(13)
N3 0.0451(17) 0.0533(13) 0.0401(17) -0.0001(12) -0.0023(13) -0.0050(13)
N4 0.0452(15) 0.0506(15) 0.0479(18) -0.0022(13) 0.0016(12) -0.0011(13)
C1 0.075(3) 0.054(2) 0.060(2) -0.0006(17) -0.0078(19) -0.0062(19)
C2 0.080(3) 0.0532(16) 0.053(2) -0.0042(16) -0.005(2) -0.0037(19)
C3 0.056(2) 0.0567(18) 0.040(2) 0.0027(13) -0.0004(17) -0.0013(17)
C4 0.049(2) 0.0560(17) 0.051(2) 0.0003(16) -0.0019(16) 0.0030(17)
C5 0.064(2) 0.0645(19) 0.065(3) 0.002(2) 0.004(2) 0.0076(18)
C6 0.107(4) 0.067(2) 0.101(4) -0.005(3) -0.005(3) 0.022(2)
C7 0.104(4) 0.093(3) 0.152(5) -0.039(3) -0.012(3) 0.034(3)
C8 0.152(6) 0.102(3) 0.270(10) -0.043(4) -0.043(6) 0.057(4)
C9 0.067(3) 0.060(2) 0.056(2) 0.0099(19) -0.0007(18) -0.0044(18)
C10 0.065(3) 0.081(3) 0.062(2) 0.006(2) 0.003(2) -0.003(2)
C11 0.092(3) 0.113(4) 0.069(3) 0.014(3) 0.016(2) -0.009(3)
C12 0.096(4) 0.200(6) 0.096(4) -0.011(4) 0.029(3) -0.011(4)
C13 0.0466(18) 0.062(2) 0.061(3) 0.0055(18) 0.0036(17) -0.0028(17)
C14 0.057(2) 0.067(2) 0.078(3) 0.009(2) 0.010(2) -0.0054(19)
C15 0.060(2) 0.080(2) 0.093(4) 0.006(2) 0.020(2) -0.008(2)
C16 0.077(3) 0.086(3) 0.107(4) 0.014(3) 0.028(3) -0.010(2)
C17 0.067(2) 0.053(2) 0.055(2) -0.0073(16) 0.0019(18) -0.0016(18)
C18 0.070(3) 0.084(3) 0.064(3) -0.009(2) 0.010(2) 0.004(2)
C19 0.114(4) 0.117(4) 0.119(5) -0.045(3) 0.044(3) 0.000(3)
C20 0.139(5) 0.156(5) 0.144(6) -0.039(4) 0.070(4) 0.012(4)
C21 0.049(2) 0.0495(15) 0.053(2) 0.0059(14) -0.0054(17) 0.0000(15)
C22 0.059(3) 0.069(2) 0.073(3) 0.0146(19) 0.007(2) -0.0086(19)
C23 0.059(3) 0.068(2) 0.120(4) 0.023(2) 0.016(3) -0.009(2)
C24 0.063(3) 0.050(2) 0.127(4) 0.014(2) -0.008(2) -0.003(2)
C25 0.065(3) 0.0507(18) 0.090(3) -0.0010(19) -0.017(2) 0.0055(18)
C26 0.070(3) 0.0502(17) 0.058(2) 0.0023(16) -0.006(2) 0.0030(17)
C27 0.048(2) 0.0495(16) 0.061(2) 0.0044(16) 0.0104(15) 0.0021(14)
C28 0.060(2) 0.058(2) 0.072(3) -0.0044(18) 0.0004(18) 0.0089(17)
C29 0.068(3) 0.082(2) 0.088(3) -0.007(2) -0.015(2) 0.014(2)
C30 0.059(3) 0.082(2) 0.117(4) 0.015(2) -0.003(2) 0.020(2)
C31 0.061(3) 0.061(2) 0.139(4) 0.013(2) 0.002(2) 0.0123(19)
C32 0.055(3) 0.0515(17) 0.120(4) -0.001(2) 0.000(2) 0.0036(17)
C33 0.0522(18) 0.0465(17) 0.044(2) -0.0019(15) -0.0015(16) -0.0010(14)
C34 0.0539(19) 0.0501(18) 0.053(2) 0.0042(16) -0.0018(18) 0.0001(16)
C35 0.058(2) 0.065(2) 0.065(3) 0.009(2) 0.001(2) -0.0074(16)
C36 0.057(2) 0.069(2) 0.090(3) 0.000(2) 0.006(2) -0.0029(17)
C37 0.055(2) 0.061(2) 0.116(4) 0.003(2) 0.005(2) 0.0029(19)
C38 0.057(2) 0.052(2) 0.096(4) 0.013(2) 0.003(2) 0.0039(16)
C39 0.081(3) 0.058(2) 0.055(2) -0.0053(19) 0.0089(17) -0.011(2)
C40 0.103(3) 0.064(3) 0.064(2) 0.006(2) -0.008(2) -0.019(2)
C41 0.147(5) 0.074(3) 0.061(2) 0.009(2) -0.008(3) -0.031(3)
C42 0.179(5) 0.113(4) 0.070(4) -0.008(3) 0.020(3) -0.019(4)
C43 0.163(5) 0.160(5) 0.083(3) -0.039(4) 0.029(3) 0.024(5)
C44 0.108(4) 0.147(4) 0.078(3) -0.028(3) 0.024(3) 0.018(3)
B1 0.056(2) 0.0481(16) 0.053(2) 0.0017(17) 0.0060(17) 0.0002(16)
O3 0.071(2) 0.101(4) 0.099(3) -0.011(2) 0.011(2) -0.0050(17)
C45 0.081(2) 0.103(5) 0.100(3) -0.013(3) 0.0091(19) -0.004(2)
C46 0.077(2) 0.123(6) 0.136(5) -0.018(3) 0.014(2) -0.007(3)
C47 0.077(2) 0.123(6) 0.136(5) -0.018(3) 0.014(2) -0.007(3)
C48 0.081(2) 0.103(5) 0.100(3) -0.013(3) 0.0091(19) -0.004(2)
O3A 0.071(2) 0.101(4) 0.099(3) -0.011(2) 0.011(2) -0.0050(17)
C45A 0.081(2) 0.103(5) 0.100(3) -0.013(3) 0.0091(19) -0.004(2)
C46A 0.077(2) 0.123(6) 0.136(5) -0.018(3) 0.014(2) -0.007(3)
C47A 0.077(2) 0.123(6) 0.136(5) -0.018(3) 0.014(2) -0.007(3)
C48A 0.081(2) 0.103(5) 0.100(3) -0.013(3) 0.0091(19) -0.004(2)
O1 0.0661(17) 0.200(3) 0.0717(15) -0.0276(16) -0.0106(13) 0.0044(15)
O2 0.0661(17) 0.200(3) 0.0717(15) -0.0276(16) -0.0106(13) 0.0044(15)
N1 0.0639(17) 0.072(2) 0.0592(17) 0.0050(16) -0.0077(17) -0.0058(16)
O1A 0.0661(17) 0.200(3) 0.0717(15) -0.0276(16) -0.0106(13) 0.0044(15)
O2A 0.0661(17) 0.200(3) 0.0717(15) -0.0276(16) -0.0106(13) 0.0044(15)
N1A 0.0639(17) 0.072(2) 0.0592(17) 0.0050(16) -0.0077(17) -0.0058(16)
 
_geom_special_details
;
 All esds (except the esd in the dihedral angle between two l.s. planes)
 are estimated using the full covariance matrix.  The cell esds are taken
 into account individually in the estimation of esds in distances, angles
 and torsion angles; correlations between esds in cell parameters are only
 used when they are defined by crystal symmetry.  An approximate (isotropic)
 treatment of cell esds is used for estimating esds involving l.s. planes.
;
 
loop_
 _geom_bond_atom_site_label_1
 _geom_bond_atom_site_label_2
 _geom_bond_distance
 _geom_bond_site_symmetry_2
 _geom_bond_publ_flag
Pd1 O1A 1.94(2) . ?
Pd1 N3 2.023(3) . ?
Pd1 N1 2.034(2) . ?
Pd1 N2 2.090(3) . ?
Pd1 N4 2.097(3) . ?
N2 C9 1.503(4) . ?
N2 C5 1.508(4) . ?
N2 C1 1.525(4) . ?
N3 C2 1.483(4) . ?
N3 C3 1.490(4) . ?
N3 H3 0.9800 . ?
N4 C17 1.500(4) . ?
N4 C13 1.507(4) . ?
N4 C4 1.512(4) . ?
C1 C2 1.510(5) . ?
C1 H1A 0.9700 . ?
C1 H1B 0.9700 . ?
C2 H2A 0.9700 . ?
C2 H2B 0.9700 . ?
C3 C4 1.505(4) . ?
C3 H3A 0.9700 . ?
C3 H3B 0.9700 . ?
C4 H4A 0.9700 . ?
C4 H4B 0.9700 . ?
C5 C6 1.528(5) . ?
C5 H5A 0.9700 . ?
C5 H5B 0.9700 . ?
C6 C7 1.532(6) . ?
C6 H6A 0.9700 . ?
C6 H6B 0.9700 . ?
C7 C8 1.491(7) . ?
C7 H7A 0.9700 . ?
C7 H7B 0.9700 . ?
C8 H8A 0.9600 . ?
C8 H8B 0.9600 . ?
C8 H8C 0.9600 . ?
C9 C10 1.501(5) . ?
C9 H9A 0.9700 . ?
C9 H9B 0.9700 . ?
C10 C11 1.519(5) . ?
C10 H10A 0.9700 . ?
C10 H10B 0.9700 . ?
C11 C12 1.484(6) . ?
C11 H11A 0.9700 . ?
C11 H11B 0.9700 . ?
C12 H12A 0.9600 . ?
C12 H12B 0.9600 . ?
C12 H12C 0.9600 . ?
C13 C14 1.511(5) . ?
C13 H13A 0.9700 . ?
C13 H13B 0.9700 . ?
C14 C15 1.510(5) . ?
C14 H14A 0.9700 . ?
C14 H14B 0.9700 . ?
C15 C16 1.516(5) . ?
C15 H15A 0.9700 . ?
C15 H15B 0.9700 . ?
C16 H16A 0.9600 . ?
C16 H16B 0.9600 . ?
C16 H16C 0.9600 . ?
C17 C18 1.499(5) . ?
C17 H17A 0.9700 . ?
C17 H17B 0.9700 . ?
C18 C19 1.530(6) . ?
C18 H18A 0.9700 . ?
C18 H18B 0.9700 . ?
C19 C20 1.441(6) . ?
C19 H19A 0.9700 . ?
C19 H19B 0.9700 . ?
C20 H20A 0.9600 . ?
C20 H20B 0.9600 . ?
C20 H20C 0.9600 . ?
C21 C22 1.389(5) . ?
C21 C26 1.394(5) . ?
C21 B1 1.652(5) . ?
C22 C23 1.382(5) . ?
C22 H22 0.9300 . ?
C23 C24 1.379(6) . ?
C23 H23 0.9300 . ?
C24 C25 1.366(6) . ?
C24 H24 0.9300 . ?
C25 C26 1.386(5) . ?
C25 H25 0.9300 . ?
C26 H26 0.9300 . ?
C27 C28 1.379(5) . ?
C27 C32 1.400(5) . ?
C27 B1 1.660(6) . ?
C28 C29 1.389(6) . ?
C28 H28 0.9300 . ?
C29 C30 1.350(6) . ?
C29 H29 0.9300 . ?
C30 C31 1.357(6) . ?
C30 H30 0.9300 . ?
C31 C32 1.390(6) . ?
C31 H31 0.9300 . ?
C32 H32 0.9300 . ?
C33 C34 1.393(4) . ?
C33 C38 1.398(5) . ?
C33 B1 1.649(6) . ?
C34 C35 1.387(5) . ?
C34 H34 0.9300 . ?
C35 C36 1.374(5) . ?
C35 H35 0.9300 . ?
C36 C37 1.376(5) . ?
C36 H36 0.9300 . ?
C37 C38 1.383(5) . ?
C37 H37 0.9300 . ?
C38 H38 0.9300 . ?
C39 C40 1.374(6) . ?
C39 C44 1.399(6) . ?
C39 B1 1.657(6) . ?
C40 C41 1.409(6) . ?
C40 H40 0.9300 . ?
C41 C42 1.366(7) . ?
C41 H41 0.9300 . ?
C42 C43 1.366(8) . ?
C42 H42 0.9300 . ?
C43 C44 1.383(7) . ?
C43 H43 0.9300 . ?
C44 H44 0.9300 . ?
O3 C45 1.432(11) . ?
O3 C48 1.442(16) . ?
C45 C46 1.468(11) . ?
C45 H45A 0.9700 . ?
C45 H45B 0.9700 . ?
C46 C47 1.476(13) . ?
C46 H46A 0.9700 . ?
C46 H46B 0.9700 . ?
C47 C48 1.423(10) . ?
C47 H47A 0.9700 . ?
C47 H47B 0.9700 . ?
C48 H48A 0.9700 . ?
C48 H48B 0.9700 . ?
O3A C48A 1.42(2) . ?
O3A C45A 1.437(15) . ?
C45A C46A 1.486(13) . ?
C45A H45C 0.9700 . ?
C45A H45D 0.9700 . ?
C46A C47A 1.447(14) . ?
C46A H46C 0.9700 . ?
C46A H46D 0.9700 . ?
C47A C48A 1.433(12) . ?
C47A H47C 0.9700 . ?
C47A H47D 0.9700 . ?
C48A H48C 0.9700 . ?
C48A H48D 0.9700 . ?
O1 N1 1.2016(10) . ?
O2 N1 1.2017(10) . ?
O1A N1A 1.3001(10) . ?
O2A N1A 1.3001(10) . ?
 
loop_
 _geom_angle_atom_site_label_1
 _geom_angle_atom_site_label_2
 _geom_angle_atom_site_label_3
 _geom_angle
 _geom_angle_site_symmetry_1
 _geom_angle_site_symmetry_3
 _geom_angle_publ_flag
O1A Pd1 N3 171.0(5) . . ?
N3 Pd1 N1 179.14(10) . . ?
O1A Pd1 N2 94.20(12) . . ?
N3 Pd1 N2 85.18(11) . . ?
N1 Pd1 N2 95.51(9) . . ?
O1A Pd1 N4 93.65(10) . . ?
N3 Pd1 N4 85.29(11) . . ?
N1 Pd1 N4 94.13(9) . . ?
N2 Pd1 N4 166.22(12) . . ?
C9 N2 C5 110.1(3) . . ?
C9 N2 C1 109.8(3) . . ?
C5 N2 C1 110.6(3) . . ?
C9 N2 Pd1 115.2(2) . . ?
C5 N2 Pd1 105.6(2) . . ?
C1 N2 Pd1 105.4(2) . . ?
C2 N3 C3 116.7(3) . . ?
C2 N3 Pd1 107.7(2) . . ?
C3 N3 Pd1 107.64(19) . . ?
C2 N3 H3 108.2 . . ?
C3 N3 H3 108.2 . . ?
Pd1 N3 H3 108.2 . . ?
C17 N4 C13 110.5(3) . . ?
C17 N4 C4 109.7(3) . . ?
C13 N4 C4 110.7(3) . . ?
C17 N4 Pd1 115.4(2) . . ?
C13 N4 Pd1 104.99(19) . . ?
C4 N4 Pd1 105.35(19) . . ?
C2 C1 N2 109.4(3) . . ?
C2 C1 H1A 109.8 . . ?
N2 C1 H1A 109.8 . . ?
C2 C1 H1B 109.8 . . ?
N2 C1 H1B 109.8 . . ?
H1A C1 H1B 108.2 . . ?
N3 C2 C1 106.6(3) . . ?
N3 C2 H2A 110.4 . . ?
C1 C2 H2A 110.4 . . ?
N3 C2 H2B 110.4 . . ?
C1 C2 H2B 110.4 . . ?
H2A C2 H2B 108.6 . . ?
N3 C3 C4 106.8(3) . . ?
N3 C3 H3A 110.4 . . ?
C4 C3 H3A 110.4 . . ?
N3 C3 H3B 110.4 . . ?
C4 C3 H3B 110.4 . . ?
H3A C3 H3B 108.6 . . ?
C3 C4 N4 111.0(3) . . ?
C3 C4 H4A 109.4 . . ?
N4 C4 H4A 109.4 . . ?
C3 C4 H4B 109.4 . . ?
N4 C4 H4B 109.4 . . ?
H4A C4 H4B 108.0 . . ?
N2 C5 C6 117.5(3) . . ?
N2 C5 H5A 107.9 . . ?
C6 C5 H5A 107.9 . . ?
N2 C5 H5B 107.9 . . ?
C6 C5 H5B 107.9 . . ?
H5A C5 H5B 107.2 . . ?
C5 C6 C7 111.1(4) . . ?
C5 C6 H6A 109.4 . . ?
C7 C6 H6A 109.4 . . ?
C5 C6 H6B 109.4 . . ?
C7 C6 H6B 109.4 . . ?
H6A C6 H6B 108.0 . . ?
C8 C7 C6 110.6(5) . . ?
C8 C7 H7A 109.5 . . ?
C6 C7 H7A 109.5 . . ?
C8 C7 H7B 109.5 . . ?
C6 C7 H7B 109.5 . . ?
H7A C7 H7B 108.1 . . ?
C7 C8 H8A 109.5 . . ?
C7 C8 H8B 109.5 . . ?
H8A C8 H8B 109.5 . . ?
C7 C8 H8C 109.5 . . ?
H8A C8 H8C 109.5 . . ?
H8B C8 H8C 109.5 . . ?
C10 C9 N2 115.5(3) . . ?
C10 C9 H9A 108.4 . . ?
N2 C9 H9A 108.4 . . ?
C10 C9 H9B 108.4 . . ?
N2 C9 H9B 108.4 . . ?
H9A C9 H9B 107.5 . . ?
C9 C10 C11 111.0(3) . . ?
C9 C10 H10A 109.4 . . ?
C11 C10 H10A 109.4 . . ?
C9 C10 H10B 109.4 . . ?
C11 C10 H10B 109.4 . . ?
H10A C10 H10B 108.0 . . ?
C12 C11 C10 113.0(4) . . ?
C12 C11 H11A 109.0 . . ?
C10 C11 H11A 109.0 . . ?
C12 C11 H11B 109.0 . . ?
C10 C11 H11B 109.0 . . ?
H11A C11 H11B 107.8 . . ?
C11 C12 H12A 109.5 . . ?
C11 C12 H12B 109.5 . . ?
H12A C12 H12B 109.5 . . ?
C11 C12 H12C 109.5 . . ?
H12A C12 H12C 109.5 . . ?
H12B C12 H12C 109.5 . . ?
N4 C13 C14 117.6(3) . . ?
N4 C13 H13A 107.9 . . ?
C14 C13 H13A 107.9 . . ?
N4 C13 H13B 107.9 . . ?
C14 C13 H13B 107.9 . . ?
H13A C13 H13B 107.2 . . ?
C15 C14 C13 111.4(3) . . ?
C15 C14 H14A 109.4 . . ?
C13 C14 H14A 109.4 . . ?
C15 C14 H14B 109.4 . . ?
C13 C14 H14B 109.4 . . ?
H14A C14 H14B 108.0 . . ?
C14 C15 C16 114.5(3) . . ?
C14 C15 H15A 108.6 . . ?
C16 C15 H15A 108.6 . . ?
C14 C15 H15B 108.6 . . ?
C16 C15 H15B 108.6 . . ?
H15A C15 H15B 107.6 . . ?
C15 C16 H16A 109.5 . . ?
C15 C16 H16B 109.5 . . ?
H16A C16 H16B 109.5 . . ?
C15 C16 H16C 109.5 . . ?
H16A C16 H16C 109.5 . . ?
H16B C16 H16C 109.5 . . ?
C18 C17 N4 114.7(3) . . ?
C18 C17 H17A 108.6 . . ?
N4 C17 H17A 108.6 . . ?
C18 C17 H17B 108.6 . . ?
N4 C17 H17B 108.6 . . ?
H17A C17 H17B 107.6 . . ?
C17 C18 C19 110.4(4) . . ?
C17 C18 H18A 109.6 . . ?
C19 C18 H18A 109.6 . . ?
C17 C18 H18B 109.6 . . ?
C19 C18 H18B 109.6 . . ?
H18A C18 H18B 108.1 . . ?
C20 C19 C18 115.0(5) . . ?
C20 C19 H19A 108.5 . . ?
C18 C19 H19A 108.5 . . ?
C20 C19 H19B 108.5 . . ?
C18 C19 H19B 108.5 . . ?
H19A C19 H19B 107.5 . . ?
C19 C20 H20A 109.5 . . ?
C19 C20 H20B 109.5 . . ?
H20A C20 H20B 109.5 . . ?
C19 C20 H20C 109.5 . . ?
H20A C20 H20C 109.5 . . ?
H20B C20 H20C 109.5 . . ?
C22 C21 C26 115.1(3) . . ?
C22 C21 B1 123.1(4) . . ?
C26 C21 B1 121.7(3) . . ?
C23 C22 C21 122.9(4) . . ?
C23 C22 H22 118.6 . . ?
C21 C22 H22 118.6 . . ?
C24 C23 C22 119.8(4) . . ?
C24 C23 H23 120.1 . . ?
C22 C23 H23 120.1 . . ?
C25 C24 C23 119.4(4) . . ?
C25 C24 H24 120.3 . . ?
C23 C24 H24 120.3 . . ?
C24 C25 C26 120.0(4) . . ?
C24 C25 H25 120.0 . . ?
C26 C25 H25 120.0 . . ?
C25 C26 C21 122.7(4) . . ?
C25 C26 H26 118.6 . . ?
C21 C26 H26 118.6 . . ?
C28 C27 C32 113.9(4) . . ?
C28 C27 B1 125.4(3) . . ?
C32 C27 B1 120.7(4) . . ?
C27 C28 C29 123.0(4) . . ?
C27 C28 H28 118.5 . . ?
C29 C28 H28 118.5 . . ?
C30 C29 C28 121.3(5) . . ?
C30 C29 H29 119.4 . . ?
C28 C29 H29 119.4 . . ?
C29 C30 C31 118.4(4) . . ?
C29 C30 H30 120.8 . . ?
C31 C30 H30 120.8 . . ?
C30 C31 C32 120.5(4) . . ?
C30 C31 H31 119.7 . . ?
C32 C31 H31 119.7 . . ?
C31 C32 C27 122.9(4) . . ?
C31 C32 H32 118.5 . . ?
C27 C32 H32 118.5 . . ?
C34 C33 C38 113.6(4) . . ?
C34 C33 B1 124.3(3) . . ?
C38 C33 B1 122.0(3) . . ?
C35 C34 C33 123.7(3) . . ?
C35 C34 H34 118.2 . . ?
C33 C34 H34 118.2 . . ?
C36 C35 C34 120.6(4) . . ?
C36 C35 H35 119.7 . . ?
C34 C35 H35 119.7 . . ?
C35 C36 C37 117.8(4) . . ?
C35 C36 H36 121.1 . . ?
C37 C36 H36 121.1 . . ?
C36 C37 C38 120.9(4) . . ?
C36 C37 H37 119.6 . . ?
C38 C37 H37 119.6 . . ?
C37 C38 C33 123.4(4) . . ?
C37 C38 H38 118.3 . . ?
C33 C38 H38 118.3 . . ?
C40 C39 C44 115.2(5) . . ?
C40 C39 B1 122.8(4) . . ?
C44 C39 B1 121.9(4) . . ?
C39 C40 C41 122.7(5) . . ?
C39 C40 H40 118.7 . . ?
C41 C40 H40 118.7 . . ?
C42 C41 C40 119.5(6) . . ?
C42 C41 H41 120.2 . . ?
C40 C41 H41 120.2 . . ?
C41 C42 C43 119.7(6) . . ?
C41 C42 H42 120.1 . . ?
C43 C42 H42 120.1 . . ?
C42 C43 C44 119.9(7) . . ?
C42 C43 H43 120.1 . . ?
C44 C43 H43 120.1 . . ?
C43 C44 C39 123.0(6) . . ?
C43 C44 H44 118.5 . . ?
C39 C44 H44 118.5 . . ?
C33 B1 C21 109.9(3) . . ?
C33 B1 C39 108.3(3) . . ?
C21 B1 C39 109.4(3) . . ?
C33 B1 C27 110.4(3) . . ?
C21 B1 C27 107.6(3) . . ?
C39 B1 C27 111.2(3) . . ?
C45 O3 C48 109.0(12) . . ?
O3 C45 C46 107.9(10) . . ?
O3 C45 H45A 110.1 . . ?
C46 C45 H45A 110.1 . . ?
O3 C45 H45B 110.1 . . ?
C46 C45 H45B 110.1 . . ?
H45A C45 H45B 108.4 . . ?
C45 C46 C47 106.2(9) . . ?
C45 C46 H46A 110.5 . . ?
C47 C46 H46A 110.5 . . ?
C45 C46 H46B 110.5 . . ?
C47 C46 H46B 110.5 . . ?
H46A C46 H46B 108.7 . . ?
C48 C47 C46 108.5(9) . . ?
C48 C47 H47A 110.0 . . ?
C46 C47 H47A 110.0 . . ?
C48 C47 H47B 110.0 . . ?
C46 C47 H47B 110.0 . . ?
H47A C47 H47B 108.4 . . ?
C47 C48 O3 108.3(9) . . ?
C47 C48 H48A 110.0 . . ?
O3 C48 H48A 110.0 . . ?
C47 C48 H48B 110.0 . . ?
O3 C48 H48B 110.0 . . ?
H48A C48 H48B 108.4 . . ?
C48A O3A C45A 100.4(19) . . ?
O3A C45A C46A 105.4(16) . . ?
O3A C45A H45C 110.7 . . ?
C46A C45A H45C 110.7 . . ?
O3A C45A H45D 110.7 . . ?
C46A C45A H45D 110.7 . . ?
H45C C45A H45D 108.8 . . ?
C47A C46A C45A 96.0(12) . . ?
C47A C46A H46C 112.6 . . ?
C45A C46A H46C 112.6 . . ?
C47A C46A H46D 112.6 . . ?
C45A C46A H46D 112.6 . . ?
H46C C46A H46D 110.1 . . ?
C48A C47A C46A 108.2(10) . . ?
C48A C47A H47C 110.1 . . ?
C46A C47A H47C 110.1 . . ?
C48A C47A H47D 110.1 . . ?
C46A C47A H47D 110.1 . . ?
H47C C47A H47D 108.4 . . ?
O3A C48A C47A 107.7(10) . . ?
O3A C48A H48C 110.2 . . ?
C47A C48A H48C 110.2 . . ?
O3A C48A H48D 110.2 . . ?
C47A C48A H48D 110.2 . . ?
H48C C48A H48D 108.5 . . ?
O2 N1 O1 121.67(15) . . ?
O2 N1 Pd1 118.9(2) . . ?
O1 N1 Pd1 119.5(2) . . ?
N1A O1A Pd1 126.3(11) . . ?
O2A N1A O1A 107.73(12) . . ?
 
loop_
 _geom_torsion_atom_site_label_1
 _geom_torsion_atom_site_label_2
 _geom_torsion_atom_site_label_3
 _geom_torsion_atom_site_label_4
 _geom_torsion
 _geom_torsion_site_symmetry_1
 _geom_torsion_site_symmetry_2
 _geom_torsion_site_symmetry_3
 _geom_torsion_site_symmetry_4
 _geom_torsion_publ_flag
C9 N2 C1 C2 -160.9(3) . . . . ?
C5 N2 C1 C2 77.5(4) . . . . ?
Pd1 N2 C1 C2 -36.2(3) . . . . ?
C3 N3 C2 C1 -167.9(3) . . . . ?
Pd1 N3 C2 C1 -46.8(3) . . . . ?
N2 C1 C2 N3 55.9(4) . . . . ?
C2 N3 C3 C4 166.9(3) . . . . ?
Pd1 N3 C3 C4 45.9(3) . . . . ?
N3 C3 C4 N4 -53.9(4) . . . . ?
C17 N4 C4 C3 158.6(3) . . . . ?
C13 N4 C4 C3 -79.2(3) . . . . ?
Pd1 N4 C4 C3 33.8(3) . . . . ?
C9 N2 C5 C6 -56.6(5) . . . . ?
C1 N2 C5 C6 64.9(4) . . . . ?
Pd1 N2 C5 C6 178.4(3) . . . . ?
N2 C5 C6 C7 -178.3(4) . . . . ?
C5 C6 C7 C8 -173.2(5) . . . . ?
C5 N2 C9 C10 -171.1(3) . . . . ?
C1 N2 C9 C10 66.9(4) . . . . ?
Pd1 N2 C9 C10 -51.9(4) . . . . ?
N2 C9 C10 C11 172.4(3) . . . . ?
C9 C10 C11 C12 171.5(4) . . . . ?
C17 N4 C13 C14 56.6(4) . . . . ?
C4 N4 C13 C14 -65.1(4) . . . . ?
Pd1 N4 C13 C14 -178.3(3) . . . . ?
N4 C13 C14 C15 -178.9(3) . . . . ?
C13 C14 C15 C16 179.0(4) . . . . ?
C13 N4 C17 C18 168.8(3) . . . . ?
C4 N4 C17 C18 -68.9(4) . . . . ?
Pd1 N4 C17 C18 49.8(4) . . . . ?
N4 C17 C18 C19 -179.7(4) . . . . ?
C17 C18 C19 C20 -174.4(5) . . . . ?
C26 C21 C22 C23 2.9(6) . . . . ?
B1 C21 C22 C23 -173.6(4) . . . . ?
C21 C22 C23 C24 -0.2(7) . . . . ?
C22 C23 C24 C25 -2.0(7) . . . . ?
C23 C24 C25 C26 1.2(6) . . . . ?
C24 C25 C26 C21 1.7(6) . . . . ?
C22 C21 C26 C25 -3.7(5) . . . . ?
B1 C21 C26 C25 172.9(4) . . . . ?
C32 C27 C28 C29 -1.8(6) . . . . ?
B1 C27 C28 C29 178.3(4) . . . . ?
C27 C28 C29 C30 0.6(7) . . . . ?
C28 C29 C30 C31 0.5(8) . . . . ?
C29 C30 C31 C32 -0.4(8) . . . . ?
C30 C31 C32 C27 -0.9(8) . . . . ?
C28 C27 C32 C31 1.9(6) . . . . ?
B1 C27 C32 C31 -178.2(4) . . . . ?
C38 C33 C34 C35 1.0(5) . . . . ?
B1 C33 C34 C35 -176.2(4) . . . . ?
C33 C34 C35 C36 -1.4(6) . . . . ?
C34 C35 C36 C37 1.6(6) . . . . ?
C35 C36 C37 C38 -1.6(7) . . . . ?
C36 C37 C38 C33 1.3(7) . . . . ?
C34 C33 C38 C37 -0.9(6) . . . . ?
B1 C33 C38 C37 176.4(4) . . . . ?
C44 C39 C40 C41 -1.8(6) . . . . ?
B1 C39 C40 C41 174.6(4) . . . . ?
C39 C40 C41 C42 1.9(7) . . . . ?
C40 C41 C42 C43 -1.2(8) . . . . ?
C41 C42 C43 C44 0.6(10) . . . . ?
C42 C43 C44 C39 -0.6(10) . . . . ?
C40 C39 C44 C43 1.2(8) . . . . ?
B1 C39 C44 C43 -175.3(5) . . . . ?
C34 C33 B1 C21 -148.4(3) . . . . ?
C38 C33 B1 C21 34.6(5) . . . . ?
C34 C33 B1 C39 92.2(4) . . . . ?
C38 C33 B1 C39 -84.9(4) . . . . ?
C34 C33 B1 C27 -29.8(5) . . . . ?
C38 C33 B1 C27 153.2(4) . . . . ?
C22 C21 B1 C33 -139.1(4) . . . . ?
C26 C21 B1 C33 44.7(5) . . . . ?
C22 C21 B1 C39 -20.3(5) . . . . ?
C26 C21 B1 C39 163.4(4) . . . . ?
C22 C21 B1 C27 100.6(4) . . . . ?
C26 C21 B1 C27 -75.6(4) . . . . ?
C40 C39 B1 C33 37.8(5) . . . . ?
C44 C39 B1 C33 -145.9(4) . . . . ?
C40 C39 B1 C21 -81.9(5) . . . . ?
C44 C39 B1 C21 94.3(5) . . . . ?
C40 C39 B1 C27 159.3(3) . . . . ?
C44 C39 B1 C27 -24.4(5) . . . . ?
C28 C27 B1 C33 -107.1(4) . . . . ?
C32 C27 B1 C33 73.0(5) . . . . ?
C28 C27 B1 C21 12.8(5) . . . . ?
C32 C27 B1 C21 -167.0(4) . . . . ?
C28 C27 B1 C39 132.6(4) . . . . ?
C32 C27 B1 C39 -47.2(5) . . . . ?
C48 O3 C45 C46 4(5) . . . . ?
O3 C45 C46 C47 -3(3) . . . . ?
C45 C46 C47 C48 1(2) . . . . ?
C46 C47 C48 O3 1(3) . . . . ?
C45 O3 C48 C47 -3(5) . . . . ?
C48A O3A C45A C46A 43(4) . . . . ?
O3A C45A C46A C47A -46(3) . . . . ?
C45A C46A C47A C48A 32(2) . . . . ?
C45A O3A C48A C47A -21(5) . . . . ?
C46A C47A C48A O3A -8(4) . . . . ?
Pd1 O1A N1A O2A 0.00(3) . . . . ?
 
_refine_diff_density_max    0.402
_refine_diff_density_min   -0.500
_refine_diff_density_rms    0.068

_shelx_res_file
;
TITL shelxt in P 1 21/n 1
    71b_pdno2_tr_270k_100s_18_decay.res
    created by SHELXL-2018/3 at 15:37:01 on 30-Mar-2020
CELL 0.534 11.6891 13.5919 30.2408 90 93.594 90
ZERR 4 0.000406 0.000441 0.001063 0 0.003068 0
LATT 1
SYMM 0.5-X,0.5+Y,0.5-Z
SFAC C H B N O Pd
DISP B 0 0 4.561
DISP C 0.001 0.001 6.94
DISP H -0 0 0.611
DISP N 0.003 0.002 10.693
DISP O 0.005 0.003 16.398
DISP Pd -2.504 0.615 1934.604
UNIT 192 292 4 16 12 4
DFIX 1.2 0.001 N1 O1 N1 O2
DFIX 1.3 0.001 O1A N1A N1A O2A
DANG 2.1 0.001 O1 O2 O1A O2A
FLAT 0.001 Pd1 O1 O2 N1 O1A O2A N1A
RIGU 0.001 0.002
EADP O3 O3A
EADP C45 C45A C48 C48A
EADP C46 C46A C47 C47A
EADP O1 O1A O2 O2A
EADP N1 N1A

L.S. 20
PLAN  5
SIZE 0.1 0.1 0.05
TEMP -3
BOND $H
list 4
CONF
fmap 2
acta
SHEL 999 0.8
OMIT -6 5 18
OMIT 9 0 13
OMIT -5 3 22
OMIT 9 9 6
OMIT -1 2 3
REM <olex2.extras>
REM <HklSrc "%.\\71b_PdNO2_TR_270K_100S_18_decay.hkl">
REM </olex2.extras>

WGHT    0.038900
FVAR       0.24594   0.54362   0.96771
PD1   6    0.340028    0.775062    0.346382    11.00000    0.04501    0.05090 =
         0.04141    0.00119   -0.00091   -0.00196
N2    4    0.346192    0.927399    0.337481    11.00000    0.05642    0.05736 =
         0.05301    0.00580   -0.00065    0.00217
N3    4    0.454641    0.798698    0.398235    11.00000    0.04512    0.05330 =
         0.04005   -0.00012   -0.00226   -0.00503
AFIX  13
H3    2    0.531748    0.788411    0.388104    11.00000   -1.20000
AFIX   0
N4    4    0.330294    0.631507    0.371265    11.00000    0.04517    0.05060 =
         0.04792   -0.00225    0.00157   -0.00112
C1    1    0.443015    0.963313    0.369607    11.00000    0.07485    0.05402 =
         0.05993   -0.00062   -0.00782   -0.00619
AFIX  23
H1A   2    0.515802    0.956731    0.356151    11.00000   -1.20000
H1B   2    0.431690    1.032234    0.376417    11.00000   -1.20000
AFIX   0
C2    1    0.444540    0.903189    0.411614    11.00000    0.08009    0.05322 =
         0.05325   -0.00424   -0.00490   -0.00372
AFIX  23
H2A   2    0.509106    0.921919    0.431552    11.00000   -1.20000
H2B   2    0.374483    0.913445    0.426566    11.00000   -1.20000
AFIX   0
C3    1    0.433993    0.723319    0.432595    11.00000    0.05595    0.05668 =
         0.04013    0.00269   -0.00036   -0.00129
AFIX  23
H3A   2    0.364878    0.738754    0.447346    11.00000   -1.20000
H3B   2    0.497941    0.721179    0.454623    11.00000   -1.20000
AFIX   0
C4    1    0.421326    0.626079    0.408989    11.00000    0.04853    0.05603 =
         0.05109    0.00025   -0.00191    0.00297
AFIX  23
H4A   2    0.400780    0.575737    0.429800    11.00000   -1.20000
H4B   2    0.493983    0.607785    0.397498    11.00000   -1.20000
AFIX   0
C5    1    0.232195    0.965555    0.350811    11.00000    0.06381    0.06448 =
         0.06541    0.00168    0.00359    0.00756
AFIX  23
H5A   2    0.222151    0.944005    0.380900    11.00000   -1.20000
H5B   2    0.172520    0.934491    0.331931    11.00000   -1.20000
AFIX   0
C6    1    0.212718    1.076665    0.348880    11.00000    0.10743    0.06712 =
         0.10084   -0.00455   -0.00499    0.02180
AFIX  23
H6A   2    0.218385    1.099422    0.318695    11.00000   -1.20000
H6B   2    0.271817    1.109405    0.367416    11.00000   -1.20000
AFIX   0
C7    1    0.094730    1.103719    0.364653    11.00000    0.10366    0.09253 =
         0.15190   -0.03888   -0.01191    0.03365
AFIX  23
H7A   2    0.036160    1.065093    0.348506    11.00000   -1.20000
H7B   2    0.092241    1.088331    0.395900    11.00000   -1.20000
AFIX   0
C8    1    0.070843    1.210494    0.357517    11.00000    0.15231    0.10163 =
         0.26997   -0.04341   -0.04348    0.05654
AFIX 137
H8A   2    0.042258    1.221037    0.327436    11.00000   -1.50000
H8B   2    0.140247    1.247354    0.363254    11.00000   -1.50000
H8C   2    0.014645    1.231838    0.377267    11.00000   -1.50000
AFIX   0
C9    1    0.367163    0.960644    0.291281    11.00000    0.06672    0.05957 =
         0.05612    0.00991   -0.00072   -0.00439
AFIX  23
H9A   2    0.299419    0.946049    0.272237    11.00000   -1.20000
H9B   2    0.376945    1.031514    0.291584    11.00000   -1.20000
AFIX   0
C10   1    0.469007    0.915282    0.271316    11.00000    0.06521    0.08102 =
         0.06156    0.00635    0.00267   -0.00262
AFIX  23
H10A  2    0.465041    0.844254    0.273936    11.00000   -1.20000
H10B  2    0.538668    0.937352    0.287436    11.00000   -1.20000
AFIX   0
C11   1    0.472889    0.943303    0.222800    11.00000    0.09163    0.11282 =
         0.06871    0.01403    0.01558   -0.00933
AFIX  23
H11A  2    0.408541    0.913011    0.206165    11.00000   -1.20000
H11B  2    0.464627    1.014072    0.219959    11.00000   -1.20000
AFIX   0
C12   1    0.580714    0.912680    0.203314    11.00000    0.09634    0.20046 =
         0.09569   -0.01102    0.02944   -0.01133
AFIX 137
H12A  2    0.577256    0.929720    0.172451    11.00000   -1.50000
H12B  2    0.590197    0.842826    0.206486    11.00000   -1.50000
H12C  2    0.644443    0.945682    0.218397    11.00000   -1.50000
AFIX   0
C13   1    0.212308    0.623881    0.388377    11.00000    0.04663    0.06203 =
         0.06077    0.00545    0.00360   -0.00279
AFIX  23
H13A  2    0.156828    0.636295    0.363803    11.00000   -1.20000
H13B  2    0.204300    0.676216    0.409771    11.00000   -1.20000
AFIX   0
C14   1    0.180262    0.528197    0.409869    11.00000    0.05743    0.06659 =
         0.07771    0.00902    0.00975   -0.00545
AFIX  23
H14A  2    0.187443    0.474692    0.388998    11.00000   -1.20000
H14B  2    0.232797    0.515642    0.435355    11.00000   -1.20000
AFIX   0
C15   1    0.059115    0.531223    0.424448    11.00000    0.06009    0.07996 =
         0.09316    0.00606    0.02046   -0.00777
AFIX  23
H15A  2    0.007598    0.545703    0.398879    11.00000   -1.20000
H15B  2    0.053061    0.584688    0.445419    11.00000   -1.20000
AFIX   0
C16   1    0.019865    0.437043    0.445664    11.00000    0.07688    0.08593 =
         0.10710    0.01397    0.02837   -0.00970
AFIX 137
H16A  2    0.023167    0.383857    0.424895    11.00000   -1.50000
H16B  2   -0.057474    0.444862    0.454050    11.00000   -1.50000
H16C  2    0.069044    0.422761    0.471486    11.00000   -1.50000
AFIX   0
C17   1    0.348977    0.550971    0.338594    11.00000    0.06724    0.05320 =
         0.05491   -0.00726    0.00191   -0.00164
AFIX  23
H17A  2    0.354171    0.488837    0.354372    11.00000   -1.20000
H17B  2    0.282550    0.547621    0.317752    11.00000   -1.20000
AFIX   0
C18   1    0.454032    0.562821    0.313075    11.00000    0.06993    0.08407 =
         0.06375   -0.00929    0.00973    0.00390
AFIX  23
H18A  2    0.521452    0.564920    0.333457    11.00000   -1.20000
H18B  2    0.449713    0.624378    0.296826    11.00000   -1.20000
AFIX   0
C19   1    0.464432    0.477242    0.280686    11.00000    0.11412    0.11724 =
         0.11862   -0.04485    0.04366   -0.00045
AFIX  23
H19A  2    0.459709    0.416045    0.296973    11.00000   -1.20000
H19B  2    0.399519    0.479422    0.259094    11.00000   -1.20000
AFIX   0
C20   1    0.568170    0.476296    0.257353    11.00000    0.13941    0.15565 =
         0.14447   -0.03938    0.07031    0.01185
AFIX 137
H20A  2    0.562210    0.427192    0.234507    11.00000   -1.50000
H20B  2    0.632136    0.461385    0.277716    11.00000   -1.50000
H20C  2    0.579289    0.539680    0.244290    11.00000   -1.50000
AFIX   0

C21   1    0.656606    0.374191    0.427172    11.00000    0.04934    0.04951 =
         0.05268    0.00587   -0.00542    0.00000
C22   1    0.708793    0.423785    0.393677    11.00000    0.05930    0.06900 =
         0.07282    0.01463    0.00682   -0.00863
AFIX  43
H22   2    0.724730    0.389247    0.368237    11.00000   -1.20000
AFIX   0
C23   1    0.738052    0.522163    0.396504    11.00000    0.05860    0.06842 =
         0.12028    0.02256    0.01559   -0.00900
AFIX  43
H23   2    0.773103    0.552483    0.373328    11.00000   -1.20000
AFIX   0
C24   1    0.715146    0.575297    0.433787    11.00000    0.06279    0.05007 =
         0.12678    0.01408   -0.00804   -0.00330
AFIX  43
H24   2    0.736692    0.641021    0.436317    11.00000   -1.20000
AFIX   0
C25   1    0.660525    0.530472    0.466949    11.00000    0.06520    0.05066 =
         0.09013   -0.00100   -0.01735    0.00551
AFIX  43
H25   2    0.643403    0.565998    0.491973    11.00000   -1.20000
AFIX   0
C26   1    0.630621    0.432000    0.463288    11.00000    0.07014    0.05018 =
         0.05825    0.00228   -0.00573    0.00300
AFIX  43
H26   2    0.591609    0.403297    0.485855    11.00000   -1.20000
AFIX   0
C27   1    0.734991    0.201839    0.459005    11.00000    0.04825    0.04953 =
         0.06131    0.00442    0.01035    0.00215
C28   1    0.809194    0.250706    0.488703    11.00000    0.05961    0.05757 =
         0.07248   -0.00443    0.00043    0.00891
AFIX  43
H28   2    0.804237    0.318874    0.490423    11.00000   -1.20000
AFIX   0
C29   1    0.891011    0.202705    0.516165    11.00000    0.06756    0.08231 =
         0.08845   -0.00712   -0.01528    0.01415
AFIX  43
H29   2    0.938372    0.239283    0.535797    11.00000   -1.20000
AFIX   0
C30   1    0.903072    0.104006    0.514897    11.00000    0.05870    0.08154 =
         0.11733    0.01488   -0.00302    0.02003
AFIX  43
H30   2    0.957590    0.072304    0.533550    11.00000   -1.20000
AFIX   0
C31   1    0.833708    0.052137    0.485738    11.00000    0.06075    0.06139 =
         0.13861    0.01289    0.00226    0.01230
AFIX  43
H31   2    0.840959   -0.015897    0.484212    11.00000   -1.20000
AFIX   0
C32   1    0.751927    0.099908    0.458143    11.00000    0.05467    0.05145 =
         0.12038   -0.00086   -0.00010    0.00363
AFIX  43
H32   2    0.706414    0.062480    0.438212    11.00000   -1.20000
AFIX   0
C33   1    0.505717    0.230402    0.444061    11.00000    0.05216    0.04649 =
         0.04404   -0.00191   -0.00148   -0.00097
C34   1    0.478487    0.145279    0.466834    11.00000    0.05385    0.05009 =
         0.05300    0.00417   -0.00178    0.00007
AFIX  43
H34   2    0.536864    0.100472    0.473995    11.00000   -1.20000
AFIX   0
C35   1    0.369238    0.123609    0.479423    11.00000    0.05772    0.06503 =
         0.06526    0.00926    0.00127   -0.00740
AFIX  43
H35   2    0.356036    0.064831    0.494000    11.00000   -1.20000
AFIX   0
C36   1    0.280327    0.188212    0.470550    11.00000    0.05664    0.06938 =
         0.09046   -0.00047    0.00598   -0.00293
AFIX  43
H36   2    0.207245    0.174993    0.479531    11.00000   -1.20000
AFIX   0
C37   1    0.303061    0.273110    0.447930    11.00000    0.05481    0.06095 =
         0.11621    0.00258    0.00501    0.00294
AFIX  43
H37   2    0.244048    0.317363    0.440854    11.00000   -1.20000
AFIX   0
C38   1    0.412465    0.293526    0.435577    11.00000    0.05715    0.05247 =
         0.09612    0.01262    0.00269    0.00392
AFIX  43
H38   2    0.424662    0.352313    0.420856    11.00000   -1.20000
AFIX   0
C39   1    0.636274    0.213581    0.374700    11.00000    0.08121    0.05835 =
         0.05505   -0.00530    0.00890   -0.01133
C40   1    0.543788    0.220164    0.344477    11.00000    0.10255    0.06356 =
         0.06362    0.00643   -0.00833   -0.01916
AFIX  43
H40   2    0.474682    0.243558    0.353960    11.00000   -1.20000
AFIX   0
C41   1    0.549368    0.192915    0.299695    11.00000    0.14679    0.07369 =
         0.06076    0.00923   -0.00833   -0.03077
AFIX  43
H41   2    0.485579    0.200248    0.280002    11.00000   -1.20000
AFIX   0
C42   1    0.649123    0.155665    0.285430    11.00000    0.17936    0.11259 =
         0.07041   -0.00766    0.01994   -0.01910
AFIX  43
H42   2    0.653204    0.136322    0.256072    11.00000   -1.20000
AFIX   0
C43   1    0.742855    0.146949    0.314469    11.00000    0.16267    0.16015 =
         0.08321   -0.03893    0.02860    0.02388
AFIX  43
H43   2    0.811201    0.122193    0.304866    11.00000   -1.20000
AFIX   0
C44   1    0.735965    0.174993    0.358166    11.00000    0.10784    0.14671 =
         0.07783   -0.02819    0.02423    0.01807
AFIX  43
H44   2    0.800588    0.167871    0.377453    11.00000   -1.20000
AFIX   0
B1    3    0.633315    0.254313    0.426260    11.00000    0.05632    0.04813 =
         0.05294    0.00168    0.00602    0.00021

PART 1
O3    5    0.684366    0.808015    0.363965    21.00000    0.07128    0.10106 =
         0.09855   -0.01054    0.01144   -0.00497
C45   1    0.727269    0.757374    0.326938    21.00000    0.08089    0.10284 =
         0.09986   -0.01347    0.00909   -0.00401
AFIX  23
H45A  2    0.703246    0.790882    0.299595    21.00000   -1.20000
H45B  2    0.697733    0.690683    0.325464    21.00000   -1.20000
AFIX   0
C46   1    0.852863    0.756005    0.332878    21.00000    0.07731    0.12250 =
         0.13583   -0.01763    0.01392   -0.00652
AFIX  23
H46A  2    0.886496    0.786108    0.307665    21.00000   -1.20000
H46B  2    0.880663    0.688946    0.335882    21.00000   -1.20000
AFIX   0
C47   1    0.882910    0.812499    0.373628    21.00000    0.07731    0.12250 =
         0.13583   -0.01763    0.01392   -0.00652
AFIX  23
H47A  2    0.926315    0.771483    0.394894    21.00000   -1.20000
H47B  2    0.929715    0.868794    0.366848    21.00000   -1.20000
AFIX   0
C48   1    0.779796    0.844614    0.391718    21.00000    0.08089    0.10284 =
         0.09986   -0.01347    0.00909   -0.00401
AFIX  23
H48A  2    0.777664    0.915916    0.392739    21.00000   -1.20000
H48B  2    0.775857    0.819750    0.421651    21.00000   -1.20000
AFIX   0

SAME 0.02 0.04 O3 > C48
PART 0
PART 2
O3A   5    0.680218    0.802207    0.363157   -21.00000    0.07128    0.10106 =
         0.09855   -0.01054    0.01144   -0.00497
C45A  1    0.741143    0.778508    0.324728   -21.00000    0.08089    0.10284 =
         0.09986   -0.01347    0.00909   -0.00401
AFIX  23
H45C  2    0.728213    0.828369    0.302015   -21.00000   -1.20000
H45D  2    0.716495    0.715336    0.312629   -21.00000   -1.20000
AFIX   0
C46A  1    0.864078    0.775228    0.340506   -21.00000    0.07731    0.12250 =
         0.13583   -0.01763    0.01392   -0.00652
AFIX  23
H46C  2    0.882371    0.718537    0.359111   -21.00000   -1.20000
H46D  2    0.914955    0.777968    0.316399   -21.00000   -1.20000
AFIX   0
C47A  1    0.863252    0.866016    0.365449   -21.00000    0.07731    0.12250 =
         0.13583   -0.01763    0.01392   -0.00652
AFIX  23
H47C  2    0.921503    0.863977    0.389731   -21.00000   -1.20000
H47D  2    0.879483    0.921180    0.346480   -21.00000   -1.20000
AFIX   0
C48A  1    0.752073    0.877262    0.382295   -21.00000    0.08089    0.10284 =
         0.09986   -0.01347    0.00909   -0.00401
AFIX  23
H48C  2    0.757252    0.871277    0.414320   -21.00000   -1.20000
H48D  2    0.720931    0.941559    0.374513   -21.00000   -1.20000
AFIX   0

PART 0
PART 3
O1    5    0.125324    0.760113    0.298425    31.00000    0.06609    0.20018 =
         0.07173   -0.02759   -0.01056    0.00436
O2    5    0.261472    0.723768    0.259413    31.00000    0.06609    0.20018 =
         0.07173   -0.02759   -0.01056    0.00436
N1    4    0.226018    0.749385    0.294042    31.00000    0.06389    0.07244 =
         0.05919    0.00500   -0.00774   -0.00584
PART 0
PART 4
O1A   5    0.211743    0.756532    0.303187   -31.00000    0.06609    0.20018 =
         0.07173   -0.02759   -0.01056    0.00436
O2A   5    0.325408    0.716055    0.255263   -31.00000    0.06609    0.20018 =
         0.07173   -0.02759   -0.01056    0.00436
N1A   4    0.217820    0.729023    0.262228   -31.00000    0.06389    0.07244 =
         0.05919    0.00500   -0.00774   -0.00584
HKLF 4


REM  shelxt in P 1 21/n 1
REM wR2 = 0.1370, GooF = S = 0.931, Restrained GooF = 0.934 for all data
REM R1 = 0.0567 for 5694 Fo > 4sig(Fo) and 0.0963 for all 9764 data
REM 526 parameters refined using 490 restraints

END

WGHT      0.0389      0.0000

REM Highest difference peak  0.402,  deepest hole -0.500,  1-sigma level  0.068
Q1    1   0.1375  0.7160  0.2847  11.00000  0.05    0.37
Q2    1   0.5897  0.1931  0.2827  11.00000  0.05    0.33
Q3    1   0.3418  0.6654  0.3465  11.00000  0.05    0.32
Q4    1   0.5206  0.2244  0.4533  11.00000  0.05    0.31
Q5    1   0.1097  0.7780  0.3226  11.00000  0.05    0.31
;
_shelx_res_checksum   63003

_shelx_hkl_file
;
 -16  -4   1   -0.92    6.23
 -16  -4   2    5.86    7.05
 -16  -4   3   -1.74    6.80
 -16  -4   4    9.16    6.69
 -16  -4   5    2.04    6.68
 -16  -4   6   12.25    8.08
 -16  -4   7   -1.58    7.00
 -16  -4   8    4.84    6.18
 -16  -5   1    5.07    7.52
 -16  -5   2    3.56    6.82
 -16  -5   3    2.36    6.38
 -16  -5   4    0.69    5.89
 -16  -5   5    0.26    6.91
 -16  -5   6   -1.34    5.89
 -16  -5   7    0.48    6.50
 -16  -5   8    5.41    7.66
 -16  -5   9    0.39    6.35
 -16  -5  10   -2.08    5.71
 -16  -5  11   -0.76    5.58
 -16  -5  12   -0.03    5.65
 -16  -5  13   -1.98    7.49
  15   0  -1   -0.96    5.54
  15   0  -2   -0.34    2.95
  15   0  -3   21.67    7.93
  15   0  -4    0.42    4.60
  15   0  -5   15.58    7.84
  15   0  -6   -2.01    6.54
  15   0  -7   -3.05    5.66
  15   0  -8   -2.95    5.99
  15   0  -9   32.89    9.87
  15   0 -10   -0.00    5.04
  15   0 -11    0.41    4.73
  15   0 -12   -3.33    5.63
  15   0 -13   12.38    8.55
  15   0 -14   -0.94    6.98
  15  -1  -1   13.80    6.66
  15   1  -1    6.04    7.51
  15  -1  -2    1.17    4.87
  15   1  -2    1.74    6.19
  15  -1  -3    8.74    5.82
  15   1  -3    7.78    6.00
  15  -1  -4    0.67    4.79
  15   1  -4    3.85    4.48
  15  -1  -5   17.70    8.40
  15   1  -5   25.59    8.96
  15  -1  -6   -0.07    5.68
  15   1  -6    0.83    3.40
  15  -1  -7    4.42    4.96
  15   1  -7    2.13    6.27
  15  -1  -8    4.12    4.62
  15   1  -8   -2.69    6.27
  15  -1  -9    1.06    4.22
  15   1  -9    6.50    6.54
  15  -1 -10   -2.91    6.25
  15   1 -10    6.35    5.79
  15  -1 -11   26.08    8.91
  15   1 -11    5.89    6.20
  15  -1 -12   -0.48    5.08
  15   1 -12    2.33    4.72
  15  -1 -13    4.11    5.67
  15   1 -13   -3.41    5.35
  15   1 -14    0.22    5.33
  15  -2  -1   -4.13    6.46
  15   2  -1   -0.63    3.81
 -15  -2   1   -2.39    6.19
  15  -2  -2    2.76    5.22
  15   2  -2   -0.55    3.95
  15  -2  -3   17.22    7.88
  15   2  -3   -0.15    4.77
  15  -2  -4    5.02    4.79
  15   2  -4    1.04    5.95
  15  -2  -5   22.05    7.86
  15   2  -5    8.33    7.21
  15  -2  -6    4.43    5.00
  15   2  -6    2.12    4.78
  15  -2  -7    7.44    5.88
  15   2  -7    1.53    5.08
  15  -2  -8   -0.77    5.28
  15   2  -8    6.79    5.63
  15  -2  -9    3.95    5.64
  15   2  -9    5.16    5.74
  15  -2 -10    0.75    5.20
  15   2 -10    7.33    6.72
  15  -2 -11   -0.59    5.26
  15   2 -11    0.46    4.65
  15  -2 -12   -2.30    5.29
  15   2 -12   -1.31    5.49
  15  -2 -13    8.13    6.63
  15   2 -13    4.22    6.09
  15   2 -14    4.66    5.90
  15  -3  -1    6.03    6.24
  15   3  -1    7.95    6.49
 -15  -3   1    0.55    6.34
  15  -3  -2   -0.92    4.95
  15   3  -2    2.91    4.62
 -15  -3   2   -1.29    5.44
  15  -3  -3   -0.40    4.01
  15   3  -3    0.04    4.17
 -15  -3   3    3.77    5.88
  15  -3  -4   -0.06    5.00
  15   3  -4    0.43    4.78
 -15  -3   4    2.99    6.31
  15  -3  -5    5.27    5.11
  15   3  -5    4.26    6.00
 -15  -3   5    8.71    7.66
  15  -3  -6   -0.64    5.40
  15   3  -6    7.00    6.00
 -15  -3   6    4.81    7.03
  15  -3  -7    5.83    5.66
  15   3  -7    9.25    6.87
 -15  -3   7   -0.62    6.31
  15  -3  -8    5.35    5.85
  15   3  -8    9.02    6.05
 -15  -3   8   -0.15    6.52
  15  -3  -9    5.03    6.13
  15   3  -9    0.30    5.47
 -15  -3   9    1.56    6.20
  15  -3 -10    8.93    7.17
  15   3 -10    6.24    6.56
 -15  -3  10   -0.76    5.66
  15  -3 -11   30.26    9.78
  15   3 -11   23.93    8.97
  15  -3 -12    1.94    6.00
  15   3 -12    7.50    7.03
  15   3 -13   -0.19    4.08
  15   3 -14   -4.24    6.34
  15  -4  -1    2.15    4.66
  15   4  -1   -2.85    4.73
 -15  -4   1   -3.33    6.27
  15  -4  -2   -0.70    6.35
  15   4  -2    7.16    5.60
 -15  -4   2   -0.36    6.68
  15  -4  -3   10.11    6.55
  15   4  -3    1.07    4.93
 -15  -4   3   -0.58    6.27
  15  -4  -4    6.63    6.22
  15   4  -4    2.90    5.42
 -15  -4   4   12.57    8.30
  15  -4  -5    7.00    5.73
  15   4  -5    5.14    5.60
 -15  -4   5    2.79    6.66
  15  -4  -6    2.52    5.55
  15   4  -6    1.01    5.27
 -15  -4   6    4.39    6.25
  15  -4  -7    6.88    5.56
  15   4  -7   10.20    6.48
 -15  -4   7   -1.64    5.91
  15  -4  -8   -0.10    4.87
  15   4  -8    0.50    4.86
 -15  -4   8    9.49    6.59
  15  -4  -9    9.18    6.61
  15   4  -9   11.45    7.21
 -15  -4   9   12.64    8.21
  15  -4 -10    6.38    6.64
  15   4 -10   16.76    7.37
 -15  -4  10   -0.27    7.10
  15  -4 -11    2.56    4.47
  15   4 -11    3.86    5.18
 -15  -4  11    2.96    6.80
  15   4 -12    1.21    4.16
 -15  -4  12   -1.41    5.87
  15   4 -13    9.42    6.93
 -15  -4  13    8.37    7.84
  15   4 -14    0.95    4.66
 -15  -4  14    0.08    6.78
 -15  -4  15    2.25    6.43
  15  -5  -1    5.87    6.35
  15   5  -1   -1.84    4.63
 -15  -5   1   -0.55    5.51
  15  -5  -2    0.62    4.68
  15   5  -2    0.42    4.07
 -15  -5   2   -1.10    6.08
  15  -5  -3    0.82    5.02
  15   5  -3    1.36    4.71
 -15  -5   3    2.78    5.55
  15  -5  -4   -3.03    5.93
  15   5  -4    6.21    5.33
 -15  -5   4    4.57    5.38
  15  -5  -5    1.28    4.16
  15   5  -5    0.72    4.63
 -15  -5   5    0.30    5.44
  15  -5  -6    9.33    5.94
  15   5  -6    4.74    6.30
 -15  -5   6    2.33    7.53
  15  -5  -7    3.86    5.48
  15   5  -7   13.15    7.22
 -15  -5   7    9.41    8.29
  15  -5  -8    1.17    6.39
  15   5  -8   -0.98    4.66
 -15  -5   8    4.48    7.01
  15  -5  -9   -0.43    4.81
  15   5  -9   -0.57    4.99
 -15  -5   9    0.56    5.23
  15   5 -10    5.16    6.18
 -15  -5  10   -0.11    6.43
  15   5 -11    7.19    6.54
 -15  -5  11   17.20    9.40
  15   5 -12    0.80    5.27
 -15  -5  12   -3.12    7.05
  15   5 -13    1.11    5.54
 -15  -5  13    0.41    6.38
  15   5 -14    0.70    5.77
 -15  -5  14    7.99    6.32
 -15  -5  15    3.15    7.77
 -15  -5  16    3.54    6.68
 -15  -5  17   -2.24    6.53
 -15  -5  18    4.47    7.41
  15  -6  -1   -1.11    5.13
  15   6  -1   -0.38    4.56
 -15  -6   1   -0.21    5.28
  15  -6  -2    1.35    5.48
  15   6  -2   10.11    6.22
 -15  -6   2    2.36    6.03
  15  -6  -3    4.16    5.51
  15   6  -3   15.76    6.82
 -15  -6   3    2.03    6.14
  15  -6  -4   -2.43    5.59
  15   6  -4   15.92    6.74
 -15  -6   4    8.46    7.30
  15  -6  -5    5.22    6.42
  15   6  -5    6.08    5.64
 -15  -6   5    3.46    5.72
  15  -6  -6    0.55    6.02
  15   6  -6   -1.50    5.92
 -15  -6   6   10.45    6.98
  15  -6  -7    5.76    5.78
  15   6  -7    4.68    5.75
 -15  -6   7    2.94    5.57
  15   6  -8    1.74    5.24
 -15  -6   8   -1.03    6.55
  15   6  -9    1.78    5.50
 -15  -6   9   10.63    8.23
  15   6 -10    1.49    5.54
 -15  -6  10    5.21    6.87
  15   6 -11    1.41    5.18
 -15  -6  11    2.00    5.78
  15   6 -12    1.65    5.76
 -15  -6  12    4.84    6.47
  15   6 -13    1.13    5.73
 -15  -6  13    1.89    5.33
 -15  -6  14    2.70    6.22
 -15  -6  15    1.35    5.89
 -15  -6  16    2.60    6.84
  15   7  -1   13.30    7.10
 -15  -7   1   11.98    7.43
  15   7  -2    5.48    5.52
 -15  -7   2    8.22    7.33
  15   7  -3   -2.09    4.99
 -15  -7   3    4.58    6.37
  15   7  -4    3.71    5.23
 -15  -7   4    0.00    5.88
  15   7  -5    1.52    5.45
 -15  -7   5    6.37    6.37
  15   7  -6   10.47    6.51
 -15  -7   6    7.13    8.31
  15   7  -7   -3.60    6.41
 -15  -7   7    4.04    6.07
  15   7  -8    6.65    5.94
 -15  -7   8    1.78    5.81
  15   7  -9   -1.02    5.44
 -15  -7   9    1.32    5.94
  15   7 -10    3.44    5.71
  15   7 -11    2.85    5.09
  15   7 -12    4.52    5.80
  15   7 -13   -1.74    5.42
  15   8  -4    2.04    5.80
  15   8  -5    2.72    5.58
  15   8  -6   -0.88    4.89
  15   8  -7    2.43    4.84
  15   8  -8   10.88    6.91
  15   8  -9   -1.79    6.30
  15   8 -10    1.96    5.40
  15   8 -11   -0.52    5.15
  15   8 -12    6.39    6.48
  15   8 -13   -0.14    4.67
  14   0  -1   -0.28    5.53
  14   0  -2   28.21    9.04
  14   0  -3    0.59    4.13
  14   0  -4   19.86    8.22
  14   0  -5    0.34    5.00
  14   0  -6   19.52    8.09
  14   0  -7   -0.37    4.24
  14   0  -8    7.66    6.14
  14   0  -9   -1.49    5.39
  14   0 -10    2.82    5.64
  14   0 -11   -0.71    2.64
  14   0 -12    8.51    5.61
  14   0 -13   -3.60    5.98
  14   0 -14   19.72    8.08
  14   0 -15    5.39    5.03
  14   0 -16    2.04    5.44
  14   0 -17    5.21    5.81
  14   0 -18    5.28    6.37
  14   0 -19   -0.44    3.55
  14   0 -20    1.27    5.30
  14  -1  -1   -2.29    5.56
  14   1  -1    1.26    5.32
 -14  -1   1   13.52    7.55
  14  -1  -2    1.17    4.67
  14   1  -2   10.37    5.36
 -14  -1   2    7.01    7.30
  14  -1  -3   -0.93    4.41
  14   1  -3    3.22    4.71
 -14  -1   3    4.09    6.01
  14  -1  -4    7.47    6.00
  14   1  -4    0.23    5.00
 -14  -1   4    5.22    6.93
  14  -1  -5   -1.03    4.49
  14   1  -5   -1.91    5.23
 -14  -1   5   -0.48    6.72
  14  -1  -6   24.11    8.37
  14   1  -6   18.67    8.56
  14  -1  -7   -0.50    4.45
  14   1  -7   -1.16    4.68
  14  -1  -8   -0.77    4.60
  14   1  -8    2.16    4.25
  14  -1  -9    1.80    4.65
  14   1  -9   -0.46    4.59
  14  -1 -10   25.36    8.55
  14   1 -10   24.75    9.18
  14  -1 -11   -0.61    5.15
  14   1 -11   -0.21    4.74
  14  -1 -12    1.53    3.67
  14   1 -12    1.56    5.72
  14  -1 -13    0.32    4.57
  14   1 -13   -2.30    5.67
  14  -1 -14    2.84    3.85
  14   1 -14    5.68    6.09
  14  -1 -15    1.12    5.06
  14   1 -15    1.21    5.16
  14  -1 -16    6.05    7.47
  14   1 -16   10.85    7.12
  14  -1 -17   -1.27    6.15
  14   1 -17    1.36    6.39
  14  -1 -18    4.59    6.86
  14   1 -18    3.96    6.22
  14  -1 -19   -2.50    5.41
  14   1 -19    0.25    5.03
  14  -1 -20    1.47    5.78
  14   1 -20    3.99    7.46
  14  -2  -1    2.87    4.62
  14   2  -1   -2.32    5.35
 -14  -2   1    4.13    5.97
  14  -2  -2   21.22    8.13
  14   2  -2   15.94    7.91
 -14  -2   2   20.11    9.92
  14  -2  -3    1.46    5.57
  14   2  -3    2.04    5.38
 -14  -2   3    3.89    5.86
  14  -2  -4   24.79    7.81
  14   2  -4    4.51    6.48
 -14  -2   4    9.08    7.09
  14  -2  -5    4.30    5.41
  14   2  -5    4.67    4.90
 -14  -2   5    4.43    6.26
  14  -2  -6    3.66    5.62
  14   2  -6   14.41    6.67
 -14  -2   6   17.37    8.18
  14  -2  -7   -2.73    4.85
  14   2  -7   -2.62    5.14
 -14  -2   7   -2.78    6.46
  14  -2  -8    9.42    6.85
  14   2  -8   16.41    7.47
 -14  -2   8    9.30    7.44
  14  -2  -9   -1.24    6.31
  14   2  -9    3.64    5.48
 -14  -2   9   -0.76    5.81
  14  -2 -10    3.51    5.37
  14   2 -10   -0.02    4.91
 -14  -2  10   -1.54    6.61
  14  -2 -11    2.60    5.99
  14   2 -11   -2.17    5.23
 -14  -2  11   -4.24    7.67
  14  -2 -12   19.09    8.09
  14   2 -12   15.21    6.99
  14  -2 -13    3.76    4.84
  14   2 -13   -0.46    6.45
  14  -2 -14   18.23    7.72
  14   2 -14    4.98    6.62
  14  -2 -15    1.00    4.61
  14   2 -15   -0.94    5.08
  14  -2 -16    1.13    4.68
  14   2 -16    5.04    5.21
  14  -2 -17   -3.28    6.55
  14   2 -17   -2.15    5.47
  14  -2 -18    7.27    6.64
  14   2 -18    9.16    8.33
  14  -2 -19    6.48    6.64
  14   2 -19   12.98    6.62
  14   2 -20   -0.67    6.05
  14  -3  -1    5.96    4.63
  14   3  -1    2.64    5.02
 -14  -3   1   -0.24    5.48
  14  -3  -2   -1.32    4.43
  14   3  -2    0.76    4.06
 -14  -3   2    7.23    7.36
  14  -3  -3    1.82    4.40
  14   3  -3    0.20    4.41
 -14  -3   3    2.09    5.53
  14  -3  -4    0.73    4.86
  14   3  -4   -1.50    4.31
 -14  -3   4    1.06    5.84
  14  -3  -5    7.95    6.30
  14   3  -5    4.71    6.01
 -14  -3   5    7.63    6.08
  14  -3  -6   40.86   10.82
  14   3  -6   26.30    9.21
 -14  -3   6   24.74    9.90
  14  -3  -7    7.44    5.75
  14   3  -7   -1.48    4.98
 -14  -3   7    8.68    6.77
  14  -3  -8    0.18    4.70
  14   3  -8    1.14    4.67
 -14  -3   8   -1.99    6.91
  14  -3  -9    1.75    5.31
  14   3  -9    8.01    6.05
 -14  -3   9    0.32    6.62
  14  -3 -10   23.76    8.32
  14   3 -10   12.17    6.98
 -14  -3  10    9.24    8.59
  14  -3 -11    7.16    6.56
  14   3 -11   12.99    7.19
 -14  -3  11    7.23    7.49
  14  -3 -12    2.40    4.32
  14   3 -12   -0.32    5.25
 -14  -3  12    0.87    5.33
  14  -3 -13    0.22    4.69
  14   3 -13    3.64    6.15
 -14  -3  13    4.07    6.49
  14  -3 -14   -0.12    4.97
  14   3 -14   -2.05    6.20
 -14  -3  14   -0.95    6.03
  14  -3 -15    2.63    5.37
  14   3 -15    8.39    5.99
 -14  -3  15   -1.09    6.14
  14  -3 -16   17.29    8.43
  14   3 -16    4.93    6.43
 -14  -3  16   10.36    7.86
  14  -3 -17   -1.23    6.75
  14   3 -17   -2.89    5.95
  14  -3 -18    1.91    5.85
  14   3 -18   -0.17    5.35
  14  -3 -19    6.13    5.71
  14   3 -19    2.65    5.36
  14   3 -20   22.33    8.88
  14  -4  -1    6.64    5.92
  14   4  -1    1.85    4.99
 -14  -4   1    1.56    5.61
  14  -4  -2    4.11    4.87
  14   4  -2    6.87    5.63
 -14  -4   2    7.00    7.29
  14  -4  -3   -2.08    5.01
  14   4  -3    1.30    4.89
 -14  -4   3   -0.12    5.94
  14  -4  -4    7.18    5.44
  14   4  -4    3.79    5.34
 -14  -4   4    6.30    7.52
  14  -4  -5   -2.69    5.62
  14   4  -5    2.61    5.18
 -14  -4   5    1.53    5.96
  14  -4  -6    6.16    6.01
  14   4  -6   -0.34    4.40
 -14  -4   6    7.98    7.58
  14  -4  -7   -0.04    4.11
  14   4  -7    0.69    5.83
 -14  -4   7    8.67    7.83
  14  -4  -8   -0.53    4.43
  14   4  -8    8.72    7.18
 -14  -4   8    8.36    7.22
  14  -4  -9    5.08    5.76
  14   4  -9    4.15    5.07
 -14  -4   9    5.46    6.20
  14  -4 -10   43.15   10.30
  14   4 -10    8.54    6.42
 -14  -4  10    6.62    8.04
  14  -4 -11    3.43    5.06
  14   4 -11    2.90    5.60
 -14  -4  11    1.50    4.74
  14  -4 -12   15.25    7.91
  14   4 -12   28.44    9.14
 -14  -4  12    8.42    7.60
  14  -4 -13    5.88    6.75
  14   4 -13   18.61    8.83
 -14  -4  13   19.83    9.40
  14  -4 -14   30.26    9.49
  14   4 -14   13.29    8.68
 -14  -4  14    2.72    5.71
  14  -4 -15   -0.97    4.54
  14   4 -15    2.09    5.35
 -14  -4  15    1.53    5.82
  14  -4 -16   -0.37    6.25
  14   4 -16    7.91    5.86
 -14  -4  16    7.73    7.42
  14  -4 -17    8.75    7.05
  14   4 -17    3.27    5.74
 -14  -4  17    0.56    5.73
  14  -4 -18    9.67    7.97
  14   4 -18    4.46    5.47
 -14  -4  18    0.32    6.97
  14  -4 -19    6.41    6.55
  14   4 -19    0.18    4.23
 -14  -4  19   -0.42    5.72
  14   4 -20    0.58    5.96
  14  -5  -1    8.85    5.54
  14   5  -1   28.47    8.48
 -14  -5   1    1.67    6.84
  14  -5  -2    2.05    4.44
  14   5  -2    2.17    5.15
 -14  -5   2    0.02    5.36
  14  -5  -3   -0.86    4.81
  14   5  -3   -1.14    5.15
 -14  -5   3    2.91    6.27
  14  -5  -4    5.12    4.85
  14   5  -4    0.97    5.38
 -14  -5   4   -0.21    5.82
  14  -5  -5   16.32    7.36
  14   5  -5   14.59    6.99
 -14  -5   5    1.72    6.73
  14  -5  -6    9.83    6.21
  14   5  -6   11.48    7.07
 -14  -5   6    5.69    6.39
  14  -5  -7   -2.03    4.99
  14   5  -7   -0.33    5.82
 -14  -5   7   -2.02    6.08
  14  -5  -8    5.51    6.22
  14   5  -8    1.22    5.33
 -14  -5   8    0.39    4.90
  14  -5  -9    6.86    6.57
  14   5  -9   11.96    6.39
 -14  -5   9    6.89    6.97
  14  -5 -10   19.81    8.04
  14   5 -10    7.05    5.85
 -14  -5  10   25.83    9.44
  14  -5 -11    3.74    5.82
  14   5 -11    3.01    5.00
 -14  -5  11    4.34    6.17
  14  -5 -12    3.10    5.37
  14   5 -12    9.21    6.31
 -14  -5  12    1.42    6.11
  14  -5 -13   -3.74    6.74
  14   5 -13   -0.29    5.02
 -14  -5  13    4.52    6.90
  14  -5 -14    0.30    5.27
  14   5 -14   -1.81    5.01
 -14  -5  14   -2.93    6.94
  14  -5 -15    5.05    5.68
  14   5 -15    3.18    5.34
 -14  -5  15    3.53    6.15
  14  -5 -16    2.96    6.97
  14   5 -16   15.66    7.55
 -14  -5  16   21.00    9.54
  14  -5 -17   -0.92    5.11
  14   5 -17    1.17    5.21
 -14  -5  17    0.81    5.41
  14  -5 -18   -1.24    5.37
  14   5 -18   -1.18    5.22
 -14  -5  18    6.49    6.37
  14   5 -19   -1.72    6.41
 -14  -5  19   -0.21    6.51
 -14  -5  20    8.80    7.26
 -14  -5  21    3.85    6.64
 -14  -5  22   -4.04    7.25
  14  -6  -1   12.28    6.71
  14   6  -1    7.47    5.96
 -14  -6   1   10.83    7.81
  14  -6  -2    8.47    5.83
  14   6  -2    6.35    5.18
 -14  -6   2   11.46    7.89
  14  -6  -3   -1.10    5.50
  14   6  -3    6.99    5.62
 -14  -6   3   10.59    7.57
  14  -6  -4   10.95    7.37
  14   6  -4   11.65    6.63
 -14  -6   4   14.19    7.85
  14  -6  -5   -2.54    5.13
  14   6  -5    2.16    4.15
 -14  -6   5   -4.57    7.90
  14  -6  -6    1.08    4.36
  14   6  -6    1.72    5.95
 -14  -6   6   -2.96    6.55
  14  -6  -7    5.51    5.51
  14   6  -7   14.74    7.22
 -14  -6   7    4.30    5.73
  14  -6  -8    6.15    5.31
  14   6  -8   -3.95    6.39
 -14  -6   8    0.42    4.98
  14  -6  -9    0.42    4.64
  14   6  -9    7.64    6.06
 -14  -6   9    8.88    7.68
  14  -6 -10    2.87    5.53
  14   6 -10    1.55    4.77
 -14  -6  10   -2.37    6.06
  14  -6 -11   -1.66    4.42
  14   6 -11   -1.20    4.21
 -14  -6  11   -3.71    6.84
  14  -6 -12    6.02    5.72
  14   6 -12    5.22    6.35
 -14  -6  12   -0.71    5.73
  14  -6 -13   -2.30    5.88
  14   6 -13    5.18    6.00
 -14  -6  13   -1.60    5.64
  14  -6 -14    1.13    4.61
  14   6 -14   13.04    7.83
 -14  -6  14   -0.02    6.42
  14  -6 -15    5.73    4.53
  14   6 -15   -2.15    5.57
 -14  -6  15   -1.56    5.62
  14  -6 -16   -3.82    6.01
  14   6 -16   -1.76    5.52
 -14  -6  16   -0.87    6.13
  14  -6 -17    0.52    6.10
  14   6 -17    1.26    5.60
 -14  -6  17   -2.42    6.66
  14   6 -18    2.64    5.48
 -14  -6  18    1.79    6.37
  14   6 -19    0.99    5.95
 -14  -6  19   -0.06    6.65
 -14  -6  20   -1.84    6.93
 -14  -6  21   -1.84    5.88
 -14  -6  22    0.04    5.25
 -14  -6  23    1.76    6.33
  14  -7  -1    6.90    6.01
  14   7  -1    4.63    5.61
 -14  -7   1    5.17    5.96
  14  -7  -2   -1.66    5.01
  14   7  -2   -0.85    4.32
 -14  -7   2    2.12    6.24
  14  -7  -3    0.57    4.21
  14   7  -3   -0.88    4.30
 -14  -7   3    1.91    6.93
  14  -7  -4    2.45    4.81
  14   7  -4   -1.47    4.72
 -14  -7   4   -3.42    6.33
  14  -7  -5    9.00    6.46
  14   7  -5   15.52    7.00
 -14  -7   5   15.39    8.60
  14  -7  -6    5.64    5.67
  14   7  -6    1.09    5.28
 -14  -7   6   -2.06    6.89
  14  -7  -7   -0.91    4.42
  14   7  -7    2.23    5.03
 -14  -7   7    2.51    5.71
  14  -7  -8    3.85    5.68
  14   7  -8   -0.74    4.55
 -14  -7   8    0.93    5.95
  14  -7  -9   10.69    5.98
  14   7  -9    1.41    5.36
 -14  -7   9    0.75    6.94
  14  -7 -10   -1.05    5.74
  14   7 -10    2.56    4.93
 -14  -7  10   -2.68    6.37
  14  -7 -11   12.92    7.56
  14   7 -11   12.83    7.09
 -14  -7  11   18.94    8.85
  14  -7 -12    2.04    5.56
  14   7 -12   -2.40    5.48
 -14  -7  12   -0.59    5.36
  14  -7 -13    0.25    5.45
  14   7 -13    3.84    5.45
 -14  -7  13    7.04    6.32
  14  -7 -14   -1.72    5.46
  14   7 -14    3.78    5.54
 -14  -7  14   -1.73    8.06
  14  -7 -15    2.19    5.85
  14   7 -15    1.19    4.95
 -14  -7  15    8.91    7.56
  14  -7 -16    0.69    4.27
  14   7 -16   -0.89    5.71
 -14  -7  16    1.29    5.16
  14  -7 -17    4.22    5.52
  14   7 -17    0.48    4.14
 -14  -7  17   -0.44    4.75
  14   7 -18   -0.35    5.54
 -14  -7  18   -3.91    6.68
  14   7 -19   -1.95    6.41
  14  -8  -1    6.71    6.87
  14   8  -1    8.65    5.85
 -14  -8   1    6.47    7.42
  14  -8  -2    0.00    5.40
  14   8  -2   -1.21    4.59
 -14  -8   2   11.16    6.72
  14  -8  -3   14.61    7.36
  14   8  -3    9.27    5.82
 -14  -8   3   10.78    6.91
  14  -8  -4   -1.47    4.87
  14   8  -4   -1.65    4.98
 -14  -8   4   -1.89    6.50
  14  -8  -5    0.22    4.59
  14   8  -5    0.66    4.42
 -14  -8   5    3.62    6.12
  14  -8  -6   14.69    7.90
  14   8  -6   11.11    6.30
 -14  -8   6    0.22    6.43
  14  -8  -7    6.37    5.41
  14   8  -7    2.61    5.03
 -14  -8   7    8.26    6.60
  14  -8  -8    4.82    5.82
  14   8  -8   -0.72    5.71
 -14  -8   8   -0.88    5.34
  14  -8  -9    2.96    5.19
  14   8  -9   16.10    7.44
 -14  -8   9   13.07    7.28
  14  -8 -10   -1.75    5.48
  14   8 -10   -1.75    5.37
 -14  -8  10    2.74    5.87
  14  -8 -11    0.29    5.66
  14   8 -11   -1.38    4.19
 -14  -8  11    0.58    5.34
  14  -8 -12    2.45    6.18
  14   8 -12   -0.50    4.49
 -14  -8  12   -1.98    6.98
  14  -8 -13   12.16    7.45
  14   8 -13   18.16    8.14
 -14  -8  13   16.92    9.14
  14  -8 -14   -1.17    5.34
  14   8 -14   -2.42    5.01
  14  -8 -15    4.85    5.88
  14   8 -15   -0.83    6.83
  14  -8 -16    3.96    5.22
  14   8 -16    1.23    5.98
  14   8 -17    2.29    4.64
  14   8 -18    1.77    4.67
  14   8 -19    0.11    5.65
  14  -9  -1    3.69    5.07
  14  -9  -2   -2.84    5.37
  14  -9  -3   -0.79    4.41
  14  -9  -4    0.33    5.03
  14  -9  -5   18.52    7.76
  14  -9  -6   -2.16    5.43
  14  -9  -7    5.31    5.17
  14  -9  -8   -0.69    4.75
  14  -9  -9   -2.18    4.72
  14  -9 -10    2.81    5.43
  14  -9 -11    9.70    7.19
  14  -9 -12    1.21    4.79
  14  -9 -13    0.23    5.80
  14  -9 -14    2.78    5.67
  14 -10  -1   -3.11    5.30
  14 -10  -2   -4.13    6.34
  14 -10  -3    7.29    5.72
  14 -10  -4   -1.46    4.99
  14 -10  -5   -0.31    4.54
  14 -10  -6   -1.86    6.01
  14 -10  -7   -2.41    5.90
  14 -10  -8   -2.86    5.56
  14 -10  -9    2.44    6.46
  14 -10 -10   -3.06    4.81
  14 -10 -11    2.02    5.07
  14 -10 -12    4.36    5.96
  14 -10 -13    8.98    6.26
  14 -11  -1    4.66    5.61
 -13   0   1   76.86   17.83
  13   0  -1   83.38   16.18
 -13   0   2   -2.99    5.81
  13   0  -2   -1.19    4.65
 -13   0   3   24.77    9.19
  13   0  -3   26.66    8.48
 -13   0   4    1.26    5.65
  13   0  -4    0.42    3.99
 -13   0   5    3.79    6.23
  13   0  -5   14.39    7.15
 -13   0   6   -0.95    5.29
  13   0  -6    0.96    4.15
 -13   0   7   20.62    9.27
  13   0  -7   28.01    8.50
  13   0  -8    0.15    3.92
  13   0  -9    6.37    5.33
  13   0 -10   -0.06    4.28
  13   0 -11   30.99   10.43
  13   0 -12   -3.01    6.48
  13   0 -13   17.31    7.41
  13   0 -14   -0.50    4.55
  13   0 -15    1.92    5.18
  13   0 -16    5.09    5.20
  13   0 -17   20.74    8.45
  13   0 -18   -0.92    6.81
  13   0 -19   -1.83    5.39
  13   0 -20   -0.65    5.33
  13   0 -21    2.94    3.99
  13   0 -22   -2.29    5.30
  13   0 -23   15.68    8.25
  13   0 -24   -0.18    6.05
  13  -1  -1    9.01    6.34
  13   1  -1    8.24    6.15
 -13  -1   1   19.73    8.25
  13  -1  -2    8.35    5.29
  13   1  -2    5.23    5.08
 -13  -1   2   -1.46    5.25
  13  -1  -3   11.68    6.04
  13   1  -3   11.47    5.97
 -13  -1   3    5.02    6.88
  13  -1  -4    2.23    4.87
  13   1  -4    0.77    3.82
 -13  -1   4    2.85    4.90
  13  -1  -5  104.74   17.07
  13   1  -5   57.13   14.08
 -13  -1   5   61.67   15.52
  13  -1  -6    8.13    6.02
  13   1  -6    0.67    4.36
 -13  -1   6    2.46    6.30
  13  -1  -7    1.34    4.41
  13   1  -7   -0.91    4.00
 -13  -1   7    3.62    6.82
  13  -1  -8    1.36    4.33
  13   1  -8   -0.61    4.88
 -13  -1   8   -2.59    5.91
  13  -1  -9   31.51    9.92
  13   1  -9   39.07   10.48
 -13  -1   9   34.99   11.44
  13  -1 -10    0.83    5.16
  13   1 -10    4.34    5.64
 -13  -1  10    0.73    4.37
  13  -1 -11   17.55    7.12
  13   1 -11   11.87    6.95
 -13  -1  11   10.25    7.33
  13  -1 -12   -0.12    4.02
  13   1 -12   -0.74    5.10
 -13  -1  12    8.12    7.03
  13  -1 -13    9.81    7.31
  13   1 -13    6.89    6.36
 -13  -1  13    8.79    8.16
  13  -1 -14   -2.12    5.32
  13   1 -14    1.25    4.46
  13  -1 -15   28.86    9.87
  13   1 -15   31.63   10.14
  13  -1 -16   -2.39    5.02
  13   1 -16    2.84    4.45
  13  -1 -17    1.31    4.52
  13   1 -17   -2.84    5.06
  13  -1 -18   -0.58    6.02
  13   1 -18    0.34    5.76
  13  -1 -19    2.93    6.73
  13   1 -19   22.13    8.46
  13  -1 -20    1.61    4.65
  13   1 -20    7.40    5.66
  13  -1 -21   14.87    6.73
  13   1 -21    8.68    6.53
  13  -1 -22    2.44    6.04
  13   1 -22    5.68    5.72
  13  -1 -23   -0.60    5.65
  13   1 -23    1.83    4.78
  13  -1 -24   -1.86    6.06
  13   1 -24    0.27    4.47
  13  -2  -1   22.73    8.16
  13   2  -1   40.37    9.88
 -13  -2   1   33.32   11.04
  13  -2  -2    4.54    4.81
  13   2  -2   -1.63    4.65
 -13  -2   2   -1.47    5.57
  13  -2  -3   10.95    5.89
  13   2  -3    9.68    6.67
 -13  -2   3    5.51    7.35
  13  -2  -4    9.02    6.15
  13   2  -4    5.29    5.43
 -13  -2   4   16.80    8.30
  13  -2  -5   -1.49    4.61
  13   2  -5    2.11    4.78
 -13  -2   5    9.22    6.28
  13  -2  -6    2.17    4.51
  13   2  -6    4.53    5.16
 -13  -2   6    0.45    4.97
  13  -2  -7   27.82    9.02
  13   2  -7   25.47    9.08
 -13  -2   7   40.61   11.41
  13  -2  -8   10.89    5.39
  13   2  -8    7.73    6.02
 -13  -2   8    7.44    6.64
  13  -2  -9    7.21    5.93
  13   2  -9    0.94    5.29
 -13  -2   9    2.51    5.84
  13  -2 -10    5.43    5.39
  13   2 -10    2.01    5.79
 -13  -2  10   -3.25    6.32
  13  -2 -11   22.96    8.28
  13   2 -11   25.87    9.01
 -13  -2  11   25.39   10.71
  13  -2 -12    8.80    6.09
  13   2 -12    5.63    5.23
 -13  -2  12   -0.00    5.83
  13  -2 -13   29.76    9.40
  13   2 -13   21.79    9.21
 -13  -2  13   25.53   10.28
  13  -2 -14    6.24    5.86
  13   2 -14   -0.71    4.64
 -13  -2  14    2.22    5.42
  13  -2 -15    5.64    5.22
  13   2 -15    8.86    5.94
 -13  -2  15    9.95    8.09
  13  -2 -16    0.68    5.67
  13   2 -16   -2.43    6.35
 -13  -2  16    0.30    6.27
  13  -2 -17    3.68    6.57
  13   2 -17   14.40    7.51
  13  -2 -18    2.01    5.72
  13   2 -18    3.10    6.19
  13  -2 -19    3.45    6.26
  13   2 -19    9.88    7.17
  13  -2 -20   -0.39    4.49
  13   2 -20   -0.81    4.43
  13  -2 -21   13.76    7.38
  13   2 -21   11.96    7.36
  13  -2 -22    1.20    6.20
  13   2 -22   -0.92    6.14
  13  -2 -23   23.47    9.53
  13   2 -23   37.92   10.53
  13  -2 -24    0.66    4.66
  13   2 -24    5.26    5.71
  13  -3  -1    7.96    5.78
  13   3  -1   14.43    6.41
 -13  -3   1   14.17    7.71
  13  -3  -2   -0.70    4.48
  13   3  -2   -1.21    4.70
 -13  -3   2    0.45    4.92
  13  -3  -3    9.00    5.76
  13   3  -3    0.92    4.62
 -13  -3   3    9.93    7.02
  13  -3  -4    1.56    4.59
  13   3  -4    9.69    5.19
 -13  -3   4    1.65    6.06
  13  -3  -5   40.00   10.25
  13   3  -5   28.21    9.14
 -13  -3   5   24.70   10.29
  13  -3  -6    4.55    3.91
  13   3  -6    1.30    4.89
 -13  -3   6   16.80    7.88
  13  -3  -7   -0.13    4.98
  13   3  -7   -1.78    4.85
 -13  -3   7    2.37    5.80
  13  -3  -8    3.53    5.31
  13   3  -8    4.51    5.57
 -13  -3   8   -2.15    5.43
  13  -3  -9   15.44    7.22
  13   3  -9   13.43    7.32
 -13  -3   9   16.49    8.01
  13  -3 -10    2.22    4.87
  13   3 -10    3.62    5.77
 -13  -3  10    8.68    7.23
  13  -3 -11   13.90    6.64
  13   3 -11    8.95    6.79
 -13  -3  11   12.02    8.45
  13  -3 -12   -1.61    5.50
  13   3 -12    4.25    5.94
 -13  -3  12   -3.03    5.97
  13  -3 -13    2.91    5.01
  13   3 -13   14.48    6.78
 -13  -3  13    6.76    6.68
  13  -3 -14   -0.09    4.57
  13   3 -14    1.57    4.94
 -13  -3  14    0.98    5.76
  13  -3 -15   24.52    8.71
  13   3 -15   29.80   10.47
 -13  -3  15    9.17    8.03
  13  -3 -16    4.82    6.13
  13   3 -16    7.07    6.84
 -13  -3  16    5.31    7.19
  13  -3 -17   -5.41    7.23
  13   3 -17   -0.29    4.83
 -13  -3  17   -2.82    6.51
  13  -3 -18   -3.00    5.42
  13   3 -18   -0.77    4.72
 -13  -3  18    5.69    7.71
  13  -3 -19   17.96    7.91
  13   3 -19    5.28    7.20
 -13  -3  19   18.43    8.72
  13  -3 -20    3.47    6.54
  13   3 -20   16.12    7.37
 -13  -3  20   10.71    7.84
  13  -3 -21   -3.23    6.48
  13   3 -21    3.34    6.04
  13  -3 -22   -0.75    5.78
  13   3 -22    4.69    5.71
  13  -3 -23   -1.78    6.06
  13   3 -23    1.51    5.60
  13  -3 -24   -0.13    6.40
  13   3 -24    0.19    5.56
  13  -4  -1   14.97    7.70
 -13  -4   1   11.29    8.17
  13  -4  -2    4.37    4.72
 -13  -4   2    0.83    4.78
  13  -4  -3    6.10    5.36
 -13  -4   3    4.51    6.46
  13  -4  -4   -3.75    5.74
 -13  -4   4    0.81    5.52
  13  -4  -5   -0.31    3.94
  13   4  -5   -0.00    3.41
 -13  -4   5    3.82    6.22
  13  -4  -6   11.38    7.31
  13   4  -6   12.68    6.65
 -13  -4   6    5.66    6.42
  13  -4  -7   18.86    8.06
  13   4  -7   23.79    7.99
 -13  -4   7   15.45    7.80
  13  -4  -8    4.07    5.01
  13   4  -8    3.86    6.46
 -13  -4   8    6.19    6.25
  13  -4  -9    4.50    4.89
  13   4  -9    1.97    5.04
 -13  -4   9    0.62    5.20
  13  -4 -10   -0.86    5.53
  13   4 -10   -1.55    5.19
 -13  -4  10    5.92    6.39
  13  -4 -11   19.91    8.34
  13   4 -11    3.18    5.24
 -13  -4  11   19.86    7.86
  13  -4 -12   29.95    9.15
  13   4 -12   17.03    7.97
 -13  -4  12   13.11    7.77
  13  -4 -13   23.73    8.70
  13   4 -13   23.19    8.56
 -13  -4  13    7.76    7.45
  13  -4 -14   -1.41    4.97
  13   4 -14   -0.72    5.25
 -13  -4  14   -1.23    5.93
  13  -4 -15    1.60    5.19
  13   4 -15    1.03    4.33
 -13  -4  15   -4.39    7.06
  13  -4 -16    7.69    6.54
  13   4 -16    7.92    6.68
 -13  -4  16   -1.19    6.39
  13  -4 -17    5.43    6.25
  13   4 -17    9.16    7.10
 -13  -4  17    5.66    7.14
  13  -4 -18    5.92    6.74
  13   4 -18    1.19    6.06
 -13  -4  18    1.36    6.42
  13  -4 -19   13.66    7.55
  13   4 -19    7.72    6.18
 -13  -4  19    4.19    6.82
  13  -4 -20   -2.82    5.61
  13   4 -20    1.28    5.04
 -13  -4  20    0.31    5.21
  13  -4 -21   -1.50    5.83
  13   4 -21   -3.83    6.07
 -13  -4  21   -2.12    5.78
  13  -4 -22    0.47    5.62
  13   4 -22    2.71    5.73
 -13  -4  22   -0.90    6.18
  13  -4 -23   12.62    8.03
  13   4 -23    5.00    7.73
  13   4 -24    4.79    5.36
  13  -5  -1    7.08    5.85
  13   5  -1   15.74    6.91
 -13  -5   1    6.54    6.98
  13  -5  -2    5.44    4.03
  13   5  -2    6.33    5.33
 -13  -5   2    5.89    6.65
  13  -5  -3    1.78    5.15
  13   5  -3   10.25    5.65
 -13  -5   3   18.00    8.49
  13  -5  -4    0.69    4.19
  13   5  -4    4.85    5.25
 -13  -5   4    2.64    5.99
  13  -5  -5   33.06    9.06
  13   5  -5   14.13    7.02
 -13  -5   5    6.62    8.74
  13  -5  -6    0.63    5.05
  13   5  -6    2.56    5.10
 -13  -5   6    4.49    6.39
  13  -5  -7   -0.95    4.41
  13   5  -7   -0.42    4.13
 -13  -5   7   -4.20    7.46
  13  -5  -8   14.71    6.59
  13   5  -8    0.98    5.65
 -13  -5   8   15.06    7.38
  13  -5  -9   12.70    7.08
  13   5  -9    9.15    6.44
 -13  -5   9    9.65    7.36
  13  -5 -10   27.55    8.90
  13   5 -10   19.42    8.28
 -13  -5  10   21.50    9.44
  13  -5 -11   15.95    6.74
  13   5 -11   20.98    7.45
 -13  -5  11    8.58    6.89
  13  -5 -12   -1.08    5.75
  13   5 -12    1.59    4.91
 -13  -5  12    0.39    7.69
  13  -5 -13    7.76    5.70
  13   5 -13    1.75    5.31
 -13  -5  13   -4.65    7.80
  13  -5 -14   14.57    7.15
  13   5 -14    2.41    5.07
 -13  -5  14    7.13    7.79
  13  -5 -15   22.22    8.71
  13   5 -15   22.53    8.52
 -13  -5  15    5.02    6.73
  13  -5 -16   12.50    7.10
  13   5 -16    2.36    6.00
 -13  -5  16    2.83    7.08
  13  -5 -17    1.17    5.01
  13   5 -17    2.09    5.32
 -13  -5  17    1.43    5.95
  13  -5 -18   -3.59    5.98
  13   5 -18    2.19    5.34
 -13  -5  18    2.85    6.34
  13  -5 -19   10.63    6.00
  13   5 -19   12.69    6.81
 -13  -5  19   -0.12    6.95
  13  -5 -20   -3.94    4.90
  13   5 -20   -0.76    5.50
 -13  -5  20   13.58    8.62
  13  -5 -21    2.26    5.59
  13   5 -21    8.36    6.46
 -13  -5  21    0.28    7.81
  13  -5 -22    7.75    5.72
  13   5 -22    0.67    5.14
 -13  -5  22    4.29    5.49
  13  -5 -23    2.12    5.10
  13   5 -23    9.55    6.91
 -13  -5  23   -0.91    7.51
  13   5 -24    3.63    5.74
 -13  -5  24   -0.33    6.70
 -13  -5  25   11.88    8.59
  13  -6  -1    8.50    6.23
  13   6  -1    9.34    5.81
 -13  -6   1    6.35    5.95
  13  -6  -2    1.55    5.08
  13   6  -2   -0.42    4.62
 -13  -6   2   -2.80    7.60
  13  -6  -3    0.00    5.35
  13   6  -3    2.06    4.68
 -13  -6   3    7.59    6.14
  13  -6  -4    8.71    6.37
  13   6  -4    8.36    5.72
 -13  -6   4    1.81    6.52
  13  -6  -5    8.37    5.01
  13   6  -5    0.21    3.95
 -13  -6   5   -1.63    5.45
  13  -6  -6    6.43    5.57
  13   6  -6    3.74    5.91
 -13  -6   6    2.72    5.58
  13  -6  -7    0.21    5.43
  13   6  -7   17.71    7.38
 -13  -6   7    5.15    5.02
  13  -6  -8   12.92    7.05
  13   6  -8    9.90    5.96
 -13  -6   8    8.88    7.66
  13  -6  -9    3.09    5.09
  13   6  -9    6.94    5.90
 -13  -6   9    1.69    5.68
  13  -6 -10   -0.37    5.51
  13   6 -10    0.25    4.98
 -13  -6  10    1.57    5.79
  13  -6 -11   10.15    6.04
  13   6 -11   -1.44    6.15
 -13  -6  11   -3.78    5.86
  13  -6 -12   11.77    6.74
  13   6 -12   16.50    7.66
 -13  -6  12   -1.19    6.19
  13  -6 -13   16.71    7.11
  13   6 -13    9.31    7.04
 -13  -6  13    2.03    5.93
  13  -6 -14   -2.42    5.65
  13   6 -14    4.43    5.88
 -13  -6  14   -1.35    6.01
  13  -6 -15   -1.57    5.05
  13   6 -15   -1.56    4.60
 -13  -6  15    1.97    5.63
  13  -6 -16    5.44    6.74
  13   6 -16   11.58    6.75
 -13  -6  16   12.72    8.04
  13  -6 -17   -0.07    4.87
  13   6 -17    3.05    5.40
 -13  -6  17    2.09    6.45
  13  -6 -18    6.09    6.18
  13   6 -18   -2.09    4.97
 -13  -6  18    8.30    7.30
  13  -6 -19   17.91    7.85
  13   6 -19    4.34    5.90
 -13  -6  19    3.10    7.11
  13  -6 -20   -0.15    5.92
  13   6 -20   -2.08    5.64
 -13  -6  20   -1.76    5.72
  13  -6 -21    6.26    5.90
  13   6 -21    5.57    6.44
 -13  -6  21    3.74    6.52
  13  -6 -22    7.23    7.06
  13   6 -22    8.65    6.32
 -13  -6  22    0.61    5.18
  13   6 -23   -1.69    5.78
 -13  -6  23   -2.83    7.34
 -13  -6  24   -0.47    5.83
 -13  -6  25    0.01    5.66
 -13  -6  26    2.11    6.35
 -13  -6  27   -2.35    7.24
  13  -7  -1   -0.48    5.51
  13   7  -1   -0.28    4.33
 -13  -7   1   -2.91    7.36
  13  -7  -2    0.63    4.40
  13   7  -2   -0.55    4.47
 -13  -7   2   -1.87    5.75
  13  -7  -3    2.69    5.24
  13   7  -3    0.80    4.17
 -13  -7   3    4.70    5.97
  13  -7  -4   20.39    8.00
  13   7  -4   16.45    7.58
 -13  -7   4   20.05    9.13
  13  -7  -5   13.91    6.80
  13   7  -5    1.49    5.16
 -13  -7   5    4.50    6.97
  13  -7  -6    1.84    4.98
  13   7  -6    1.70    5.07
 -13  -7   6   -1.92    6.30
  13  -7  -7    2.21    5.18
  13   7  -7    1.45    4.74
 -13  -7   7   -3.40    6.57
  13  -7  -8    5.20    5.83
  13   7  -8   -1.47    4.57
 -13  -7   8    0.55    4.86
  13  -7  -9    4.91    5.20
  13   7  -9    0.08    4.74
 -13  -7   9   14.83    6.92
  13  -7 -10   30.53    9.04
  13   7 -10   13.37    7.04
 -13  -7  10    6.67    6.71
  13  -7 -11   -2.33    5.80
  13   7 -11   -1.76    4.79
 -13  -7  11    3.71    6.32
  13  -7 -12    1.74    5.00
  13   7 -12   -1.55    5.22
 -13  -7  12    6.26    6.69
  13  -7 -13    1.65    4.87
  13   7 -13   -0.03    5.45
 -13  -7  13   -0.99    5.44
  13  -7 -14    0.84    4.64
  13   7 -14   11.92    6.70
 -13  -7  14   -0.30    6.06
  13  -7 -15    1.92    5.51
  13   7 -15   -2.14    4.93
 -13  -7  15   -0.21    6.70
  13  -7 -16    3.21    5.31
  13   7 -16   -1.89    5.50
 -13  -7  16    1.18    5.26
  13  -7 -17    1.37    5.48
  13   7 -17   -2.02    5.15
 -13  -7  17   -1.54    6.89
  13  -7 -18   -0.61    4.73
  13   7 -18   -0.41    5.19
 -13  -7  18    1.36    5.73
  13  -7 -19    1.22    5.32
  13   7 -19    9.34    6.41
 -13  -7  19    6.89    7.00
  13  -7 -20   12.84    7.61
  13   7 -20   10.69    7.16
 -13  -7  20   15.29    7.71
  13  -7 -21    0.66    4.71
  13   7 -21   -0.01    5.26
 -13  -7  21    1.31    6.06
  13  -7 -22   -1.42    5.53
  13   7 -22   -1.64    5.15
 -13  -7  22   -2.44    6.71
  13   7 -23   -0.07    4.41
 -13  -7  23   -0.49    6.26
 -13  -7  24    3.43    6.87
  13  -8  -1    6.36    6.09
  13   8  -1    0.20    4.35
 -13  -8   1   -1.98    5.34
  13  -8  -2   23.80    8.38
  13   8  -2   12.22    6.44
 -13  -8   2    9.80    7.56
  13  -8  -3    2.77    5.33
  13   8  -3    7.43    5.58
 -13  -8   3    6.97    5.32
  13  -8  -4   12.11    6.21
  13   8  -4   -1.68    5.20
 -13  -8   4    4.73    5.51
  13  -8  -5    4.30    5.56
  13   8  -5   12.38    6.10
 -13  -8   5    8.60    6.25
  13  -8  -6   20.18    8.25
  13   8  -6   17.00    7.48
 -13  -8   6   15.01    7.89
  13  -8  -7   -1.78    5.62
  13   8  -7    0.47    4.00
 -13  -8   7   -3.38    7.13
  13  -8  -8   21.08    8.07
  13   8  -8    3.95    5.91
 -13  -8   8    7.53    7.93
  13  -8  -9   -0.05    4.13
  13   8  -9    5.78    5.68
 -13  -8   9   -2.70    6.83
  13  -8 -10    3.19    5.00
  13   8 -10    0.63    5.62
 -13  -8  10   16.46    7.65
  13  -8 -11   -0.22    4.14
  13   8 -11   -1.23    4.02
 -13  -8  11   -0.31    4.94
  13  -8 -12    1.82    4.99
  13   8 -12    7.46    5.51
 -13  -8  12    6.80    6.13
  13  -8 -13    1.07    4.21
  13   8 -13    6.04    5.95
 -13  -8  13    0.05    5.08
  13  -8 -14    5.49    6.22
  13   8 -14   17.67    7.55
 -13  -8  14   -0.53    6.63
  13  -8 -15    9.60    6.81
  13   8 -15    4.31    4.95
 -13  -8  15    1.65    5.72
  13  -8 -16   -3.28    7.12
  13   8 -16    5.45    5.77
 -13  -8  16    8.50    7.19
  13  -8 -17   -1.83    4.99
  13   8 -17    3.51    4.31
 -13  -8  17    2.70    5.13
  13  -8 -18    5.95    6.68
  13   8 -18    3.87    5.74
 -13  -8  18   12.51    7.93
  13  -8 -19   11.90    6.43
  13   8 -19   -0.98    5.34
 -13  -8  19   -0.37    5.53
  13  -8 -20   -2.99    5.73
  13   8 -20    1.15    5.06
 -13  -8  20    3.99    6.30
  13  -8 -21   -2.35    6.39
  13   8 -21   -2.15    4.97
  13   8 -22   15.85    7.63
  13   8 -23    3.25    5.87
  13  -9  -1    1.00    5.20
 -13  -9   1    0.63    4.62
  13  -9  -2    2.77    6.17
 -13  -9   2    3.06    5.39
  13  -9  -3    4.87    5.37
 -13  -9   3   -1.94    5.65
  13  -9  -4   -3.38    6.24
 -13  -9   4    4.72    6.12
  13  -9  -5   -1.05    4.14
 -13  -9   5    4.11    4.73
  13  -9  -6    6.29    6.13
 -13  -9   6    8.97    6.35
  13  -9  -7    0.93    4.44
 -13  -9   7    2.04    5.06
  13  -9  -8    6.66    6.23
 -13  -9   8    4.96    5.36
  13  -9  -9    0.22    4.24
 -13  -9   9   -2.28    5.21
  13  -9 -10    9.61    5.86
 -13  -9  10   12.48    6.88
  13  -9 -11    1.19    5.41
 -13  -9  11   -3.87    6.30
  13  -9 -12    1.58    4.73
 -13  -9  12   -3.49    6.66
  13  -9 -13    2.76    5.23
 -13  -9  13   -2.10    4.92
  13  -9 -14   12.37    7.55
 -13  -9  14    6.99    6.88
  13  -9 -15    1.00    5.32
 -13  -9  15    3.23    7.13
  13  -9 -16    9.22    6.74
  13  -9 -17    4.49    6.48
  13  -9 -18    4.27    6.16
  13   9 -18   -0.00    5.31
  13  -9 -19   -0.52    4.09
  13   9 -19   -2.30    4.89
  13  -9 -20   13.45    7.53
  13   9 -20    2.78    5.02
  13  -9 -21    6.53    7.05
  13   9 -21    1.90    5.99
  13   9 -22   -0.36    5.29
  13 -10  -1   -0.49    5.21
 -13 -10   1   -0.98    5.56
  13 -10  -2   11.75    6.07
 -13 -10   2    3.38    6.11
  13 -10  -3   -0.97    4.42
 -13 -10   3   -3.79    6.13
  13 -10  -4    4.18    4.42
 -13 -10   4    4.33    6.25
  13 -10  -5   -0.67    4.69
 -13 -10   5    2.85    5.26
  13 -10  -6    0.32    4.34
 -13 -10   6    9.56    6.76
  13 -10  -7    4.13    5.87
 -13 -10   7   -0.50    5.64
  13 -10  -8    9.38    5.94
 -13 -10   8   11.01    8.12
  13 -10  -9   -1.13    5.07
  13 -10 -10    2.15    4.79
  13 -10 -11    1.71    4.33
  13 -10 -12   26.18    9.18
  13 -10 -13   -1.37    5.21
  13 -10 -14    7.06    6.31
  13 -10 -15   -0.11    4.94
  13 -10 -16    1.92    5.48
  13 -10 -17    0.53    4.62
  13 -10 -18    3.74    5.48
  13 -10 -19   -1.08    5.19
  13 -11  -1    3.24    5.06
  13 -11  -2    3.33    4.93
  13 -11  -3   -2.76    5.21
  13 -11  -4    1.56    5.04
 -12   0   1    0.33    5.84
  12   0  -1   -3.37    5.54
 -12   0   2    7.44    7.30
  12   0  -2   32.14    8.86
 -12   0   3   -0.12    4.92
  12   0  -3    1.29    5.26
 -12   0   4   -1.87    4.94
  12   0  -4    4.61    3.96
 -12   0   5   -1.27    5.42
  12   0  -5   -2.41    5.32
 -12   0   6   81.50   18.00
  12   0  -6   89.30   16.94
 -12   0   7   -2.73    6.51
  12   0  -7   -0.04    3.75
 -12   0   8   13.99    7.92
  12   0  -8   13.58    7.19
 -12   0   9   -0.95    5.90
  12   0  -9   -0.83    4.47
 -12   0  10   65.67   15.91
  12   0 -10   72.31   14.72
 -12   0  11    3.34    6.95
  12   0 -11   -3.61    6.29
 -12   0  12   46.69   13.59
  12   0 -12   45.72   12.07
 -12   0  13   -0.70    4.42
  12   0 -13   -0.66    4.09
  12   0 -14   -1.08    5.41
  12   0 -15   -0.52    4.03
  12   0 -16   40.17   11.03
  12   0 -17    0.31    3.74
  12   0 -18    6.70    6.66
  12   0 -19    1.09    4.79
  12   0 -20    5.34    6.19
  12   0 -21    0.12    5.11
  12   0 -22    9.48    6.73
  12   0 -23    0.83    3.93
  12   0 -24    0.00    5.12
  12   0 -25    3.46    6.08
  12   0 -26   -6.30    7.45
  12   0 -27   -1.41    5.13
  12  -1  -1   -0.65    3.53
  12   1  -1   -2.60    4.96
 -12  -1   1   -1.39    5.45
  12  -1  -2   59.11   12.47
  12   1  -2   59.39   12.44
 -12  -1   2   31.88   11.98
  12  -1  -3    0.57    4.89
  12   1  -3   -1.60    4.69
 -12  -1   3    1.84    5.07
  12  -1  -4   91.20   16.51
  12   1  -4  102.39   16.94
 -12  -1   4   56.73   15.72
  12  -1  -5   -0.23    4.52
  12   1  -5    2.79    5.19
 -12  -1   5    2.60    5.83
  12  -1  -6    2.98    4.15
  12   1  -6    5.56    4.70
 -12  -1   6    3.35    6.20
  12  -1  -7    4.21    5.67
  12   1  -7    1.88    4.98
 -12  -1   7   -1.32    5.27
  12  -1  -8   50.18   13.01
  12   1  -8   72.63   14.39
 -12  -1   8   74.41   16.01
  12  -1  -9    0.80    4.41
  12   1  -9   -0.87    4.89
 -12  -1   9   -1.72    6.58
  12  -1 -10   26.12    8.97
  12   1 -10   31.10    9.51
 -12  -1  10   20.80    9.03
  12  -1 -11    2.19    5.34
  12   1 -11   -0.66    3.97
 -12  -1  11   -0.79    5.35
  12  -1 -12    1.82    4.90
  12   1 -12   -0.03    4.05
 -12  -1  12    3.99    6.95
  12  -1 -13   -0.29    5.19
  12   1 -13   -3.24    6.12
 -12  -1  13    2.69    5.78
  12  -1 -14  115.02   19.14
  12   1 -14   95.17   18.44
 -12  -1  14   70.79   18.17
  12  -1 -15    0.69    4.57
  12   1 -15   -0.42    5.07
 -12  -1  15   -1.56    5.73
  12  -1 -16    6.40    4.82
  12   1 -16   -3.51    6.07
 -12  -1  16   -0.30    6.66
  12  -1 -17   -2.63    5.38
  12   1 -17    0.31    4.12
 -12  -1  17    1.73    5.32
  12  -1 -18   29.57    9.19
  12   1 -18   18.20    8.21
  12  -1 -19   -0.41    6.09
  12   1 -19   -3.14    5.32
  12  -1 -20   13.23    6.62
  12   1 -20    4.72    4.36
  12  -1 -21   -1.24    4.73
  12   1 -21    5.48    5.93
  12  -1 -22    3.29    4.33
  12   1 -22   -2.76    5.24
  12  -1 -23   -1.52    5.47
  12   1 -23    0.35    4.34
  12  -1 -24   10.24    7.27
  12   1 -24   16.66    7.74
  12  -1 -25    0.67    5.09
  12   1 -25    0.21    3.46
  12  -1 -26    7.37    5.55
  12   1 -26   11.41    7.76
  12  -1 -27    3.18    5.60
  12   1 -27    2.60    5.65
  12  -2  -1    7.50    6.21
  12   2  -1    6.97    4.97
 -12  -2   1   14.17    7.91
  12  -2  -2   45.20   10.14
  12   2  -2   43.42   10.49
 -12  -2   2   14.58    9.67
  12  -2  -3   -0.09    4.43
  12   2  -3    2.22    4.30
 -12  -2   3   -0.54    5.55
  12  -2  -4   17.34    6.32
  12   2  -4    3.43    5.77
 -12  -2   4    0.08    5.69
  12  -2  -5   12.06    6.39
  12   2  -5   10.91    6.51
 -12  -2   5   13.11    7.91
  12  -2  -6   66.99   13.30
  12   2  -6   52.86   12.47
 -12  -2   6   42.67   12.96
  12  -2  -7   14.63    6.99
  12   2  -7   18.22    6.96
 -12  -2   7    5.31    7.47
  12  -2  -8   14.51    6.67
  12   2  -8    9.49    6.36
 -12  -2   8    8.65    6.69
  12  -2  -9   -2.67    5.47
  12   2  -9    0.85    4.93
 -12  -2   9   -0.22    5.96
  12  -2 -10   11.67    7.18
  12   2 -10   41.37   10.46
 -12  -2  10   39.85   11.05
  12  -2 -11    5.85    6.13
  12   2 -11   13.20    7.94
 -12  -2  11   12.70    8.46
  12  -2 -12   38.94   10.23
  12   2 -12   33.58   10.20
 -12  -2  12   28.59   10.32
  12  -2 -13    4.06    5.30
  12   2 -13    2.99    4.10
 -12  -2  13   -1.75    4.89
  12  -2 -14   -0.31    3.90
  12   2 -14   -1.00    5.41
 -12  -2  14   -0.14    5.36
  12  -2 -15   -0.11    3.77
  12   2 -15    9.92    5.59
 -12  -2  15    0.64    5.63
  12  -2 -16   42.99   10.55
  12   2 -16    6.38    6.88
 -12  -2  16   14.94    7.99
  12  -2 -17    0.60    3.48
  12   2 -17   -1.36    5.62
 -12  -2  17    0.10    5.32
  12  -2 -18    7.12    6.17
  12   2 -18    4.38    6.09
 -12  -2  18   12.78    8.15
  12  -2 -19    2.53    5.65
  12   2 -19    5.89    5.85
 -12  -2  19    6.07    5.96
  12  -2 -20    4.96    5.38
  12   2 -20    1.69    5.03
 -12  -2  20    0.50    5.93
  12  -2 -21    1.46    5.22
  12   2 -21    2.90    6.17
  12  -2 -22   13.78    8.31
  12   2 -22   17.62    8.42
  12  -2 -23   -2.97    6.74
  12   2 -23    5.08    5.71
  12  -2 -24   -2.61    6.32
  12   2 -24    1.95    5.20
  12  -2 -25    0.22    5.93
  12   2 -25   -0.48    5.33
  12  -2 -26   16.23    7.24
  12   2 -26   10.51    7.49
  12  -2 -27    3.32    6.66
  12   2 -27    0.71    5.46
  12  -3  -1    8.03    5.40
  12   3  -1    1.15    5.31
 -12  -3   1   -1.11    5.91
  12  -3  -2   38.22   10.51
  12   3  -2   46.03   10.68
 -12  -3   2   32.72   10.72
  12  -3  -3   17.34    7.05
  12   3  -3   10.60    5.27
 -12  -3   3    6.04    6.66
  12  -3  -4   40.00    9.87
  12   3  -4   29.49    9.33
 -12  -3   4   31.68   10.78
  12  -3  -5   10.03    6.75
  12   3  -5    6.64    5.93
 -12  -3   5    5.54    6.49
  12  -3  -6   -2.39    5.04
  12   3  -6    0.05    4.68
 -12  -3   6   -0.30    5.07
  12  -3  -7    2.46    5.01
  12   3  -7    1.88    5.00
 -12  -3   7    9.02    7.19
  12  -3  -8   45.91   10.91
  12   3  -8   43.85   10.94
 -12  -3   8   25.22    9.95
  12  -3  -9   19.75    7.64
  12   3  -9   22.15    7.99
 -12  -3   9    4.48    7.30
  12  -3 -10    6.71    6.15
  12   3 -10   31.97    8.96
 -12  -3  10   22.13    8.56
  12  -3 -11   -2.69    5.82
  12   3 -11   -1.81    4.99
 -12  -3  11   -3.58    7.37
  12  -3 -12   16.62    7.28
  12   3 -12   29.46    9.15
 -12  -3  12   15.35    7.84
  12  -3 -13   -1.54    5.09
  12   3 -13    3.79    5.60
 -12  -3  13    0.47    4.77
  12  -3 -14   33.97    9.92
  12   3 -14   29.70    9.86
 -12  -3  14   21.70    9.44
  12  -3 -15   10.25    6.80
  12   3 -15    4.31    6.09
 -12  -3  15   -1.04    6.13
  12  -3 -16    0.51    5.45
  12   3 -16   -1.55    5.57
 -12  -3  16   -0.68    6.17
  12  -3 -17    1.85    5.15
  12   3 -17   -0.78    5.21
 -12  -3  17   -2.02    5.55
  12  -3 -18    6.73    5.61
  12   3 -18   -1.44    4.50
 -12  -3  18    9.26    7.18
  12  -3 -19    3.01    5.36
  12   3 -19    1.18    5.88
 -12  -3  19    9.80    7.23
  12  -3 -20    2.30    5.59
  12   3 -20    8.49    5.70
 -12  -3  20    5.07    6.13
  12  -3 -21   -0.77    5.06
  12   3 -21    9.77    7.29
 -12  -3  21    5.06    7.36
  12  -3 -22   -1.27    4.88
  12   3 -22   -2.33    6.14
 -12  -3  22    8.66    7.41
  12  -3 -23    7.11    6.37
  12   3 -23    6.87    7.48
 -12  -3  23   -1.02    6.60
  12  -3 -24    5.71    6.47
  12   3 -24   23.46    8.80
  12  -3 -25    5.23    6.20
  12   3 -25    1.28    6.29
  12  -3 -26    6.24    6.66
  12   3 -26    0.65    6.24
  12  -3 -27   -0.94    5.85
  12   3 -27   -3.42    6.75
  12  -4  -1   14.37    6.37
  12   4  -1   10.71    5.71
 -12  -4   1    4.98    6.48
  12  -4  -2   14.33    6.88
  12   4  -2   16.40    6.92
 -12  -4   2   12.72    7.63
  12  -4  -3    2.38    5.04
  12   4  -3    2.76    4.20
 -12  -4   3   10.07    7.16
  12  -4  -4   -0.55    4.29
  12   4  -4    3.74    4.93
 -12  -4   4   -1.00    5.52
  12  -4  -5    8.39    5.46
  12   4  -5    9.69    5.72
 -12  -4   5    3.03    6.53
  12  -4  -6   54.17   11.93
  12   4  -6   51.46   11.58
 -12  -4   6   30.89   10.81
  12  -4  -7   26.98    9.04
  12   4  -7   40.68   10.16
 -12  -4   7   30.54   10.26
  12  -4  -8    1.85    5.54
  12   4  -8    0.78    3.79
 -12  -4   8   -0.37    4.79
  12  -4  -9   10.79    6.01
  12   4  -9    5.31    5.11
 -12  -4   9   -0.10    5.77
  12  -4 -10    0.65    5.13
  12   4 -10   15.22    6.92
 -12  -4  10    7.23    6.94
  12  -4 -11    5.43    5.20
  12   4 -11    7.63    6.23
 -12  -4  11   10.65    6.76
  12  -4 -12   46.27   10.59
  12   4 -12   42.82   10.89
 -12  -4  12   14.11    9.19
  12  -4 -13    8.10    5.26
  12   4 -13    6.08    6.10
 -12  -4  13    4.22    5.70
  12  -4 -14   -2.18    4.33
  12   4 -14    5.77    5.94
 -12  -4  14   -0.01    4.85
  12  -4 -15   10.66    6.96
  12   4 -15    2.13    5.71
 -12  -4  15    8.49    6.61
  12  -4 -16   24.66    8.28
  12   4 -16   20.57    7.95
 -12  -4  16    6.99    7.02
  12  -4 -17   20.98    8.24
  12   4 -17   22.21    8.47
 -12  -4  17   -2.21    6.96
  12  -4 -18   14.89    7.57
  12   4 -18   16.08    7.16
 -12  -4  18    1.58    5.22
  12  -4 -19   -1.33    5.57
  12   4 -19    2.37    6.08
 -12  -4  19   -1.14    5.96
  12  -4 -20   21.82    7.77
  12   4 -20   14.83    7.53
 -12  -4  20    0.01    7.02
  12  -4 -21   11.05    6.43
  12   4 -21    7.18    6.11
  12  -4 -22   16.57    7.55
  12   4 -22   14.40    7.63
 -12  -4  22   10.82    8.57
  12  -4 -23    2.68    5.92
  12   4 -23   10.05    6.78
 -12  -4  23    2.91    7.07
  12  -4 -24   -3.59    6.82
  12   4 -24   -1.25    5.53
 -12  -4  24   -1.48    7.60
  12  -4 -25    0.88    5.24
  12   4 -25    3.19    6.73
 -12  -4  25   -0.33    4.73
  12  -4 -26   11.89    6.98
  12   4 -26    9.93    7.32
  12  -4 -27    3.59    5.61
  12   4 -27    3.50    5.49
  12  -5  -1    6.25    4.85
  12   5  -1    1.49    4.23
 -12  -5   1    2.48    5.14
  12  -5  -2   15.90    6.96
  12   5  -2   19.58    7.03
 -12  -5   2    7.82    7.70
  12  -5  -3   19.13    7.03
  12   5  -3   11.46    6.49
 -12  -5   3   20.30    8.25
  12  -5  -4   15.83    6.87
  12   5  -4    9.65    5.84
 -12  -5   4   19.95    8.37
  12  -5  -5    8.74    5.29
  12   5  -5    0.93    4.16
 -12  -5   5    6.17    6.09
  12  -5  -6   -1.24    4.53
  12   5  -6    0.03    3.80
 -12  -5   6   -1.16    5.54
  12  -5  -7    7.49    5.78
  12   5  -7    9.41    5.73
 -12  -5   7    7.01    6.75
  12  -5  -8   33.06    9.39
  12   5  -8   34.52    9.68
 -12  -5   8   22.46    9.37
  12  -5  -9   25.17    8.47
  12   5  -9   31.74    9.06
 -12  -5   9   19.47    9.07
  12  -5 -10   22.01    7.20
  12   5 -10    3.74    4.53
 -12  -5  10    3.62    6.83
  12  -5 -11   -1.74    5.22
  12   5 -11   -0.04    5.94
 -12  -5  11    2.58    5.96
  12  -5 -12    2.91    6.25
  12   5 -12   -1.48    6.51
 -12  -5  12    5.34    7.03
  12  -5 -13   46.32   10.93
  12   5 -13   20.84    8.57
 -12  -5  13   32.27   10.71
  12  -5 -14   17.74    8.68
  12   5 -14   30.80    9.55
 -12  -5  14   16.18    8.35
  12  -5 -15    2.43    5.66
  12   5 -15    0.16    4.74
 -12  -5  15   -1.40    4.44
  12  -5 -16    2.21    5.71
  12   5 -16    2.78    5.12
 -12  -5  16   -0.36    5.47
  12  -5 -17    3.36    5.69
  12   5 -17    2.24    4.96
 -12  -5  17    8.97    8.25
  12  -5 -18    8.15    6.64
  12   5 -18    9.93    7.14
 -12  -5  18   13.55    8.18
  12  -5 -19   13.70    6.52
  12   5 -19    8.66    5.99
 -12  -5  19   -2.71    7.26
  12  -5 -20    9.77    6.71
  12   5 -20   -0.25    4.54
 -12  -5  20    4.85    6.32
  12  -5 -21   -2.13    5.23
  12   5 -21    0.01    4.99
 -12  -5  21    4.36    6.66
  12  -5 -22   -2.71    6.10
  12   5 -22   -2.23    6.50
 -12  -5  22   -1.92    5.85
  12  -5 -23    4.28    5.79
  12   5 -23    5.79    6.10
 -12  -5  23   12.79    9.07
  12  -5 -24    7.24    5.97
  12   5 -24    6.14    7.38
 -12  -5  24    6.66    7.35
  12  -5 -25    0.81    4.48
  12   5 -25    6.10    6.16
 -12  -5  25    3.81    6.13
  12  -5 -26   -1.56    5.26
  12   5 -26    3.10    6.26
 -12  -5  26   -0.59    7.01
  12  -5 -27   -1.45    5.89
  12   5 -27    2.54    5.26
 -12  -5  27   -3.26    7.12
  12  -6  -1    8.48    5.75
  12   6  -1   20.29    7.31
 -12  -6   1   20.95    8.19
  12  -6  -2    6.12    4.91
  12   6  -2   14.95    6.65
 -12  -6   2   12.62    7.52
  12  -6  -3    3.38    4.74
  12   6  -3    6.23    5.62
 -12  -6   3    3.82    6.71
  12  -6  -4   -1.11    3.68
  12   6  -4    2.50    5.10
 -12  -6   4    4.55    5.51
  12  -6  -5   34.98   10.35
  12   6  -5   46.37   11.05
 -12  -6   5   44.02   11.60
  12  -6  -6   12.90    6.43
  12   6  -6    0.03    3.52
 -12  -6   6   17.95    7.92
  12  -6  -7    5.73    5.75
  12   6  -7   26.42    8.44
 -12  -6   7   20.35    8.08
  12  -6  -8    6.52    4.89
  12   6  -8   12.14    6.00
 -12  -6   8    6.87    7.26
  12  -6  -9    3.88    4.76
  12   6  -9    5.80    5.22
  12  -6 -10   10.91    5.91
  12   6 -10    6.94    5.64
  12  -6 -11   45.00   11.06
  12   6 -11   43.35   11.56
 -12  -6  11   32.92   11.70
  12  -6 -12   22.66    7.96
  12   6 -12   13.81    7.36
 -12  -6  12    9.79    7.89
  12  -6 -13   -2.72    4.87
  12   6 -13   -0.31    5.52
 -12  -6  13    1.92    5.98
  12  -6 -14   -0.86    5.51
  12   6 -14    0.81    4.50
 -12  -6  14    3.20    5.75
  12  -6 -15    6.15    5.88
  12   6 -15    8.48    5.36
 -12  -6  15    3.92    6.25
  12  -6 -16    5.51    6.03
  12   6 -16    3.86    4.89
 -12  -6  16   10.43    7.56
  12  -6 -17   -0.55    3.83
  12   6 -17    4.73    5.72
 -12  -6  17    7.89    6.96
  12  -6 -18    0.87    5.24
  12   6 -18    4.32    6.09
 -12  -6  18    2.42    5.09
  12  -6 -19    0.24    4.86
  12   6 -19    2.11    4.89
 -12  -6  19   -4.45    7.67
  12  -6 -20    1.13    4.79
  12   6 -20    6.44    6.22
 -12  -6  20    3.68    5.53
  12  -6 -21   -1.88    5.07
  12   6 -21    0.15    4.68
 -12  -6  21    0.07    5.52
  12  -6 -22   -2.35    5.39
  12   6 -22    1.88    5.26
 -12  -6  22    9.68    7.11
  12  -6 -23    0.45    5.29
  12   6 -23    4.49    5.54
 -12  -6  23    4.93    6.36
  12  -6 -24   -0.58    5.08
  12   6 -24   -1.34    4.90
 -12  -6  24    0.75    6.16
  12  -6 -25    7.18    5.81
  12   6 -25   -1.97    5.74
 -12  -6  25   -2.58    6.03
  12  -6 -26   -2.45    5.36
  12   6 -26   -0.61    5.61
 -12  -6  26   -1.47    6.66
 -12  -6  27    3.34    7.35
 -12  -6  28    4.85    7.29
 -12  -6  29    0.64    6.74
  12  -7  -1    9.69    6.35
  12   7  -1    6.20    5.03
 -12  -7   1    5.65    6.85
  12  -7  -2   17.63    6.78
  12   7  -2    1.23    4.75
 -12  -7   2   16.70    6.63
  12  -7  -3   22.71    8.07
  12   7  -3   28.36    8.39
 -12  -7   3   12.55    7.02
  12  -7  -4    6.00    5.12
  12   7  -4    5.05    5.17
 -12  -7   4   -0.37    6.21
  12  -7  -5    9.13    5.66
  12   7  -5    1.00    3.91
 -12  -7   5   -0.89    5.49
  12  -7  -6   -1.49    4.06
  12   7  -6   -1.66    4.14
 -12  -7   6   -0.32    5.19
  12  -7  -7   10.00    6.25
  12   7  -7    5.11    5.42
 -12  -7   7    4.54    5.88
  12  -7  -8    7.82    5.73
  12   7  -8    3.30    4.50
 -12  -7   8    6.88    6.32
  12  -7  -9   40.20   10.87
  12   7  -9   44.97   11.15
 -12  -7   9   27.02   10.13
  12  -7 -10    0.83    4.86
  12   7 -10    3.51    4.67
 -12  -7  10   14.98    8.09
  12  -7 -11    2.75    5.87
  12   7 -11   -2.29    5.27
 -12  -7  11   -0.08    5.02
  12  -7 -12    1.21    4.80
  12   7 -12    1.05    4.87
 -12  -7  12   -0.12    4.78
  12  -7 -13    4.08    5.41
  12   7 -13    5.86    5.08
 -12  -7  13   -0.84    6.47
  12  -7 -14   13.14    6.65
  12   7 -14    4.96    4.92
 -12  -7  14    4.79    5.95
  12  -7 -15   13.29    7.57
  12   7 -15    9.07    5.92
 -12  -7  15    5.52    6.92
  12  -7 -16    1.38    5.72
  12   7 -16   -1.62    6.54
 -12  -7  16    4.36    5.82
  12  -7 -17   -2.41    5.73
  12   7 -17   -0.34    5.27
 -12  -7  17    5.47    6.76
  12  -7 -18   -0.92    5.38
  12   7 -18    0.73    3.86
 -12  -7  18    4.77    6.47
  12  -7 -19    5.30    6.32
  12   7 -19   10.38    6.69
 -12  -7  19    5.71    7.02
  12  -7 -20    0.10    4.53
  12   7 -20   -0.48    4.56
 -12  -7  20   -0.78    5.85
  12  -7 -21    0.49    4.63
  12   7 -21   -0.09    4.65
 -12  -7  21   -2.11    5.41
  12  -7 -22    1.74    6.44
  12   7 -22    2.89    5.40
 -12  -7  22   -6.53    7.58
  12  -7 -23    7.16    6.31
  12   7 -23    7.24    7.18
 -12  -7  23   13.75    7.34
  12  -7 -24    2.28    5.51
  12   7 -24    0.68    5.54
 -12  -7  24    0.43    6.99
  12  -7 -25    6.86    6.25
  12   7 -25    8.88    6.47
 -12  -7  25    1.04    6.99
  12  -7 -26    1.59    6.38
  12   7 -26    5.41    5.72
 -12  -7  26    6.19    6.93
 -12  -7  27    0.03    5.32
  12  -8  -1   23.41    8.18
  12   8  -1   22.60    7.60
 -12  -8   1   20.28    8.68
  12  -8  -2    2.57    4.55
  12   8  -2    0.98    5.25
 -12  -8   2    0.83    5.92
  12  -8  -3   10.16    6.02
  12   8  -3    4.71    5.21
 -12  -8   3    8.74    5.93
  12  -8  -4    2.38    4.47
  12   8  -4   -1.20    4.05
 -12  -8   4    7.27    6.52
  12  -8  -5   19.42    7.33
  12   8  -5   14.93    6.95
 -12  -8   5   16.32    8.31
  12  -8  -6    1.58    4.67
  12   8  -6    8.30    5.29
 -12  -8   6   -0.59    5.31
  12  -8  -7   20.14    8.53
  12   8  -7   35.16    9.64
 -12  -8   7   35.56   10.02
  12  -8  -8   -0.71    4.86
  12   8  -8   -0.71    4.27
 -12  -8   8    5.70    5.99
  12  -8  -9    3.10    4.86
  12   8  -9    1.21    3.84
 -12  -8   9   -0.54    6.05
  12  -8 -10   -0.94    4.54
  12   8 -10   -1.84    4.69
 -12  -8  10   -0.78    5.81
  12  -8 -11   18.04    7.50
  12   8 -11   13.66    6.87
 -12  -8  11    7.35    7.38
  12  -8 -12    2.13    5.21
  12   8 -12    2.42    4.32
 -12  -8  12   -2.51    6.15
  12  -8 -13    8.74    6.71
 -12  -8  13    0.27    5.61
  12  -8 -14   -1.80    4.79
  12   8 -14    0.07    4.37
 -12  -8  14   -1.58    5.69
  12  -8 -15   12.16    6.95
  12   8 -15    0.87    5.15
 -12  -8  15   11.92    7.26
  12  -8 -16    1.97    5.51
  12   8 -16    4.29    5.67
 -12  -8  16    1.98    6.59
  12  -8 -17   10.63    6.52
  12   8 -17    7.13    6.11
 -12  -8  17    6.93    7.73
  12  -8 -18    2.08    5.83
  12   8 -18    0.32    5.76
 -12  -8  18    7.06    6.05
  12  -8 -19    2.24    5.16
  12   8 -19    2.16    5.22
 -12  -8  19   -0.32    5.79
  12  -8 -20   10.10    6.54
  12   8 -20    1.21    5.39
 -12  -8  20   -2.49    7.97
  12  -8 -21    2.24    5.38
  12   8 -21   15.27    7.36
 -12  -8  21   -1.06    5.62
  12  -8 -22   -2.88    6.67
  12   8 -22    7.53    6.17
 -12  -8  22    1.60    5.83
  12  -8 -23   -3.57    5.54
  12   8 -23    6.41    6.15
 -12  -8  23    8.14    7.30
  12  -8 -24   -1.17    4.64
  12   8 -24    1.10    4.68
 -12  -8  24   -1.61    6.75
  12  -8 -25   -0.21    4.72
  12   8 -25   -1.96    4.69
  12   8 -26   -1.73    5.23
  12  -9  -1   -0.63    3.71
 -12  -9   1    0.44    3.93
  12  -9  -2    0.00    4.04
 -12  -9   2    5.81    5.55
  12  -9  -3   31.14    8.71
 -12  -9   3   15.45    8.12
  12  -9  -4   -0.87    5.11
 -12  -9   4    3.81    6.28
  12  -9  -5   10.11    5.61
 -12  -9   5    9.00    6.31
  12  -9  -6   -3.12    5.99
 -12  -9   6   -0.75    4.88
  12  -9  -7    7.65    6.66
  12   9  -7    3.16    5.41
 -12  -9   7    2.91    5.39
  12  -9  -8    0.80    4.88
  12   9  -8    5.84    4.96
 -12  -9   8    0.24    5.74
  12  -9  -9   18.77    7.86
  12   9  -9   34.99   10.48
 -12  -9   9   22.23    8.51
  12  -9 -10   -0.10    4.11
  12   9 -10   -2.06    5.39
 -12  -9  10   -2.66    5.39
  12  -9 -11   -0.52    4.55
  12   9 -11   -1.98    4.99
 -12  -9  11   -0.12    5.42
  12  -9 -12    3.25    5.75
  12   9 -12   -1.18    4.93
 -12  -9  12    0.41    5.41
  12  -9 -13   10.44    7.09
  12   9 -13    3.19    4.74
 -12  -9  13   10.70    6.80
  12  -9 -14   -1.17    4.72
  12   9 -14    1.32    4.64
 -12  -9  14   -0.29    4.79
  12  -9 -15    8.13    6.14
  12   9 -15    5.27    5.63
 -12  -9  15    6.73    6.32
  12  -9 -16    0.98    4.61
  12   9 -16   -1.08    4.60
 -12  -9  16   -1.16    5.40
  12  -9 -17   -2.13    5.22
  12   9 -17   -2.06    4.75
 -12  -9  17    8.36    7.65
  12  -9 -18    0.68    4.50
  12   9 -18   -0.02    4.73
 -12  -9  18   -0.49    5.26
  12  -9 -19   20.67    8.50
  12   9 -19   17.86    8.37
 -12  -9  19   13.67    8.84
  12  -9 -20   -0.82    4.72
  12   9 -20    0.85    5.46
 -12  -9  20    0.21    5.41
  12  -9 -21   -3.54    5.86
  12   9 -21    5.96    5.44
 -12  -9  21   -1.69    6.54
  12  -9 -22   -2.65    5.48
  12   9 -22   -1.47    4.67
  12  -9 -23   16.02    7.83
  12   9 -23    4.61    5.34
  12  -9 -24    2.50    5.67
  12   9 -24    1.35    4.69
  12  -9 -25   14.04    7.54
  12   9 -25    2.41    5.33
  12 -10  -1   13.24    6.78
 -12 -10   1    7.73    5.84
  12 -10  -2   -0.89    4.53
 -12 -10   2    2.07    4.90
  12 -10  -3    7.02    5.42
 -12 -10   3   -0.98    6.23
  12 -10  -4    5.30    5.41
 -12 -10   4   -1.23    6.09
  12 -10  -5   14.47    7.13
 -12 -10   5   15.54    7.98
  12 -10  -6   -1.14    5.48
 -12 -10   6   -0.19    4.48
  12 -10  -7   13.32    7.02
 -12 -10   7   16.58    7.75
  12 -10  -8    0.28    4.55
 -12 -10   8   -1.59    5.57
  12 -10  -9    6.04    5.70
 -12 -10   9    3.23    6.11
  12 -10 -10    3.56    5.31
 -12 -10  10   -0.22    4.66
  12 -10 -11   13.95    6.46
 -12 -10  11    5.55    5.37
  12 -10 -12   -2.56    5.54
 -12 -10  12    4.48    5.37
  12 -10 -13   -4.88    6.15
 -12 -10  13   -0.76    5.33
  12 -10 -14    1.71    5.04
 -12 -10  14   -1.79    6.01
  12 -10 -15    6.39    5.35
 -12 -10  15    5.42    6.55
  12 -10 -16    1.12    4.85
 -12 -10  16   -0.08    4.81
  12 -10 -17   18.35    8.57
  12 -10 -18   -1.55    4.72
  12 -10 -19    0.94    4.60
  12 -10 -20    5.31    5.87
  12 -11  -1    3.09    4.19
 -12 -11   1   -3.48    5.31
  12 -11  -2   -2.57    4.23
 -12 -11   2    0.13    4.27
  12 -11  -3    7.42    5.14
 -12 -11   3    7.69    6.60
  12 -11  -4    2.81    4.84
 -12 -11   4    0.12    5.71
  12 -11  -5    0.55    4.34
 -12 -11   5    8.99    6.47
 -12 -11   6    0.51    4.20
 -12 -11   7    3.61    5.63
 -12 -11   8    4.14    4.87
 -12 -11   9    6.55    5.12
 -12 -11  10    3.01    5.80
 -12 -11  11    5.57    5.22
  11   0  -1  130.46   21.99
  11   0  -2   -2.12    5.43
  11   0  -3   40.54   10.24
  11   0  -4   -2.07    5.25
  11   0  -5  160.64   26.08
  11   0  -6   -2.36    4.21
  11   0  -7   -2.14    5.30
  11   0  -8   -2.48    5.72
  11   0  -9   39.29   10.55
  11   0 -10    1.84    4.72
  11   0 -11   81.99   16.46
  11   0 -12   -3.45    5.60
  11   0 -13    0.52    4.65
  11   0 -14    0.69    4.25
  11   0 -15   18.82    7.79
  11   0 -16    0.80    5.46
 -11   0  17    4.29    6.94
  11   0 -17   12.43    6.91
  11   0 -18   -1.51    5.16
  11   0 -19   26.09    8.63
  11   0 -20   -2.26    5.28
  11   0 -21   49.90   12.57
  11   0 -22   -0.18    3.38
  11   0 -23   -2.15    5.71
  11   0 -24    3.47    4.79
  11   0 -25   12.30    7.70
  11   0 -26    4.95    4.48
  11   0 -27   15.26    8.93
  11   0 -28   -0.53    4.02
  11   0 -29    1.53    6.09
  11   0 -30   -0.60    5.43
 -11   1   1  125.53   23.53
  11  -1  -1  113.80   21.80
  11   1  -1  162.10   23.08
 -11   1   2    3.32    5.90
  11  -1  -2    3.99    5.52
  11   1  -2    5.75    4.92
 -11   1   3   71.43   15.21
  11  -1  -3   56.59   12.51
  11   1  -3   68.44   13.65
 -11   1   4   -2.52    5.53
  11  -1  -4   -0.80    4.30
  11   1  -4   -2.69    5.20
 -11   1   5   12.88    7.22
  11  -1  -5   11.57    5.96
  11   1  -5    9.84    5.90
 -11   1   6   -0.27    5.26
  11  -1  -6    3.41    5.30
  11   1  -6    1.32    4.25
 -11   1   7   64.48   14.00
  11  -1  -7   68.95   12.78
  11   1  -7   33.30   10.74
 -11   1   8   -0.32    5.43
  11  -1  -8    1.13    4.90
  11   1  -8    0.68    4.53
 -11   1   9   28.30   10.31
  11  -1  -9   31.03    9.79
  11   1  -9   60.87   11.44
 -11  -1   9   33.99   10.91
 -11   1  10    0.64    4.96
  11  -1 -10    3.26    4.87
  11   1 -10   -0.25    4.25
 -11  -1  10    1.87    6.38
 -11   1  11   16.37    7.94
  11  -1 -11    5.07    5.45
  11   1 -11   17.17    7.16
 -11  -1  11    0.26    6.62
 -11   1  12    4.65    6.21
  11  -1 -12    7.94    6.58
  11   1 -12   13.15    6.52
 -11  -1  12    4.03    6.13
 -11   1  13   53.46   13.73
  11  -1 -13   58.72   12.61
  11   1 -13   51.57   12.54
 -11  -1  13   36.94   11.95
 -11   1  14    2.51    6.18
  11  -1 -14    2.34    3.52
  11   1 -14   -1.29    5.48
 -11  -1  14    0.52    5.90
  11  -1 -15    0.03    6.11
  11   1 -15    1.71    5.00
 -11  -1  15    1.07    4.57
  11  -1 -16   -3.58    5.49
  11   1 -16   -0.31    4.56
 -11  -1  16    1.46    5.69
  11  -1 -17   25.80    8.97
  11   1 -17   54.92   11.65
 -11  -1  17   24.57    9.87
  11  -1 -18   11.13    5.81
  11   1 -18   -0.88    5.08
 -11  -1  18   -1.74    5.34
  11  -1 -19    9.71    6.31
  11   1 -19   14.46    6.34
 -11  -1  19   15.78    8.92
  11  -1 -20   -2.35    5.61
  11   1 -20    6.54    6.83
 -11  -1  20    2.87    5.89
  11  -1 -21   -1.02    6.27
  11   1 -21   -0.00    4.57
  11  -1 -22    2.42    4.60
  11   1 -22    2.15    5.36
  11  -1 -23   64.27   14.50
  11   1 -23   50.73   13.61
  11  -1 -24   -0.17    5.41
  11   1 -24   -0.95    4.57
  11  -1 -25   15.56    7.39
  11   1 -25    6.28    7.22
  11  -1 -26   -0.50    4.06
  11   1 -26   -3.68    6.31
  11  -1 -27    5.29    6.58
  11   1 -27   10.84    7.41
  11  -1 -28    2.65    6.01
  11   1 -28   -2.10    4.44
  11  -1 -29   11.82    6.79
  11   1 -29   15.25    7.80
  11  -1 -30   -1.84    4.87
  11   1 -30   -3.72    6.31
 -11   2   1   26.95    9.87
  11  -2  -1   40.15    9.99
  11   2  -1   29.58    8.59
 -11  -2   1   25.66    9.52
 -11   2   2    2.67    4.70
  11  -2  -2    0.28    4.66
  11   2  -2   -1.43    4.43
 -11  -2   2   -1.96    6.68
 -11   2   3   16.51    8.10
  11  -2  -3    7.41    5.93
  11   2  -3   18.18    6.83
 -11  -2   3   19.00    8.03
 -11   2   4    0.37    5.75
  11  -2  -4    6.96    5.47
  11   2  -4   12.61    5.78
 -11  -2   4    9.69    6.78
 -11   2   5   61.15   14.64
  11  -2  -5   67.41   13.82
  11   2  -5   60.35   13.61
 -11  -2   5   76.75   15.49
 -11   2   6   36.94   10.54
  11  -2  -6   29.24    8.98
  11   2  -6   17.84    6.72
 -11  -2   6   16.66    8.84
 -11   2   7    7.85    6.70
  11  -2  -7   16.41    7.12
  11   2  -7   15.61    7.05
 -11  -2   7    6.00    6.15
 -11   2   8   20.47    9.11
  11  -2  -8   20.93    7.03
  11   2  -8   21.78    7.84
 -11  -2   8   10.87    7.65
 -11   2   9   37.04   11.87
  11  -2  -9   44.89   11.47
  11   2  -9   49.01   11.20
 -11  -2   9   45.37   12.12
  11  -2 -10    5.05    5.47
  11   2 -10    4.96    5.04
 -11  -2  10   -1.08    5.93
  11  -2 -11   44.90   11.45
  11   2 -11   50.81   11.35
 -11  -2  11   35.77   11.32
  11  -2 -12    3.06    4.00
  11   2 -12    1.68    4.30
 -11  -2  12    4.61    5.11
  11  -2 -13   -2.17    4.75
  11   2 -13    1.31    5.32
 -11  -2  13    1.07    5.07
  11  -2 -14    3.20    4.91
  11   2 -14    2.37    4.84
 -11  -2  14    5.41    6.50
  11  -2 -15   23.19    8.23
  11   2 -15   26.22    9.43
 -11  -2  15   22.26    9.41
  11  -2 -16    5.15    6.32
  11   2 -16   16.12    7.57
 -11  -2  16    8.67    7.36
  11  -2 -17    8.95    6.39
  11   2 -17   -1.34    5.46
 -11  -2  17    6.21    6.52
  11  -2 -18    0.41    5.55
  11   2 -18   -0.87    4.60
 -11  -2  18   -0.50    6.00
  11  -2 -19   18.92    7.37
  11   2 -19    6.63    7.19
 -11  -2  19   13.63    8.12
  11  -2 -20    4.24    4.15
  11   2 -20    4.65    4.93
 -11  -2  20    3.64    6.94
  11  -2 -21   25.39    9.50
  11   2 -21   41.69   10.98
 -11  -2  21   35.77   11.62
  11  -2 -22    3.52    6.11
  11   2 -22   -1.40    4.48
 -11  -2  22   -1.22    5.97
  11  -2 -23   -1.06    5.12
  11   2 -23    1.45    5.34
 -11  -2  23   -3.49    7.65
  11  -2 -24   -4.67    7.68
  11   2 -24    6.72    6.35
  11  -2 -25   13.19    6.54
  11   2 -25    5.01    6.19
  11  -2 -26    6.68    6.10
  11   2 -26    1.53    4.82
  11  -2 -27   29.93    9.90
  11   2 -27    8.39    7.35
  11  -2 -28   -1.70    6.06
  11   2 -28   -0.40    4.95
  11  -2 -29    0.38    5.97
  11   2 -29   -2.16    6.63
  11  -2 -30    6.51    5.78
  11   2 -30    1.39    4.91
  11  -3  -1   13.91    6.64
  11   3  -1   14.61    5.90
 -11  -3   1    8.80    6.69
  11  -3  -2    2.78    5.09
  11   3  -2   19.37    7.08
 -11  -3   2   17.82    8.06
  11  -3  -3   70.37   15.39
  11   3  -3  114.50   17.55
 -11  -3   3   82.51   17.21
  11  -3  -4   19.01    6.69
  11   3  -4   19.52    7.03
 -11  -3   4   10.88    6.96
  11  -3  -5   10.62    5.87
  11   3  -5    6.08    5.70
 -11  -3   5    3.62    5.55
  11  -3  -6   -3.52    4.75
  11   3  -6   13.43    6.55
 -11  -3   6   14.40    7.08
  11  -3  -7   71.05   14.12
  11   3  -7   72.06   14.22
 -11  -3   7   56.60   14.23
  11  -3  -8   17.96    6.74
  11   3  -8    1.56    4.49
 -11  -3   8   -2.26    5.14
  11  -3  -9   19.75    7.41
  11   3  -9   10.13    6.87
 -11  -3   9   15.57    7.91
  11  -3 -10    8.33    5.19
  11   3 -10    6.02    5.80
 -11  -3  10    2.87    6.05
  11  -3 -11   13.50    6.31
  11   3 -11   10.85    6.66
 -11  -3  11   13.37    6.94
  11  -3 -12   29.25    9.11
  11   3 -12   25.34    8.38
 -11  -3  12   13.90    7.84
  11  -3 -13   45.35   10.27
  11   3 -13   17.61    8.23
 -11  -3  13   33.61   10.90
  11  -3 -14    0.13    5.38
  11   3 -14   -2.59    5.07
 -11  -3  14   -0.31    4.50
  11  -3 -15   -2.05    3.81
  11   3 -15    4.36    4.31
 -11  -3  15   -1.68    6.54
  11  -3 -16   -1.34    4.98
  11   3 -16    0.74    4.55
 -11  -3  16   -2.09    6.56
  11  -3 -17   15.91    7.14
  11   3 -17   13.07    6.99
 -11  -3  17   15.78    9.35
  11  -3 -18   14.17    7.10
  11   3 -18    3.04    5.34
 -11  -3  18    2.00    6.42
  11  -3 -19   15.12    7.66
  11   3 -19   20.98    7.85
 -11  -3  19   20.65    8.88
  11  -3 -20   10.15    6.95
  11   3 -20    9.83    5.89
 -11  -3  20    5.65    7.49
  11  -3 -21    4.57    6.57
  11   3 -21    0.26    4.91
 -11  -3  21    4.90    5.89
  11  -3 -22   10.40    7.15
  11   3 -22    0.43    5.33
 -11  -3  22    7.39    7.59
  11  -3 -23    7.10    6.14
  11   3 -23   26.41    9.56
 -11  -3  23   18.61    9.64
  11  -3 -24   11.40    6.73
  11   3 -24   -2.05    4.93
 -11  -3  24   19.50    9.49
  11  -3 -25   -2.45    6.33
  11   3 -25   -2.11    5.91
 -11  -3  25    0.52    6.46
  11  -3 -26   -1.22    5.27
  11   3 -26    1.47    4.79
  11  -3 -27    4.92    6.15
  11   3 -27   22.53    8.06
  11  -3 -28   10.28    6.97
  11   3 -28    6.74    6.91
  11  -3 -29   13.15    8.05
  11   3 -29    9.73    6.21
  11  -3 -30    2.91    6.17
  11   3 -30    1.77    6.60
  11  -4  -1   38.57   10.17
  11   4  -1   51.81   10.95
 -11  -4   1   37.56   11.04
  11  -4  -2   -1.33    3.66
  11   4  -2    0.85    4.31
 -11  -4   2    0.01    5.46
  11  -4  -3    7.42    4.97
  11   4  -3    6.64    5.12
 -11  -4   3    1.63    4.99
  11  -4  -4   11.14    6.36
  11   4  -4   11.08    5.89
 -11  -4   4    4.95    5.84
  11  -4  -5   51.70   13.44
  11   4  -5  107.11   16.50
 -11  -4   5   89.24   16.47
  11  -4  -6    5.52    5.56
  11   4  -6   25.07    8.06
 -11  -4   6   15.30    7.49
  11  -4  -7   24.43    8.15
  11   4  -7   19.17    7.42
 -11  -4   7    6.53    6.92
  11  -4  -8   -2.12    4.89
  11   4  -8    0.19    4.54
 -11  -4   8   -0.55    5.54
  11  -4  -9   33.63    9.71
  11   4  -9   47.53   10.63
 -11  -4   9   42.12   11.49
  11  -4 -10    1.62    4.80
  11   4 -10   19.95    7.02
 -11  -4  10   12.26    7.46
  11  -4 -11   24.38    8.86
  11   4 -11   32.79    9.12
 -11  -4  11   16.39    8.69
  11  -4 -12   -0.04    4.90
  11   4 -12    0.24    3.67
 -11  -4  12    2.08    6.34
  11  -4 -13    6.32    5.75
  11   4 -13    0.99    5.54
 -11  -4  13    8.22    6.31
  11  -4 -14    2.13    5.18
  11   4 -14    7.89    5.76
 -11  -4  14    3.04    6.59
  11  -4 -15   22.65    7.72
  11   4 -15   17.20    7.79
 -11  -4  15   14.17    7.66
  11  -4 -16   19.21    6.98
  11   4 -16   10.30    6.43
 -11  -4  16    2.32    6.10
  11  -4 -17   10.47    6.62
  11   4 -17    4.70    4.45
 -11  -4  17   11.24    7.48
  11  -4 -18    2.64    4.54
  11   4 -18    3.16    4.76
 -11  -4  18   -0.56    4.76
  11  -4 -19    1.52    4.88
  11   4 -19    6.55    5.84
 -11  -4  19   -0.86    5.79
  11  -4 -20    3.25    6.25
  11   4 -20    4.32    6.21
 -11  -4  20    9.00    6.98
  11  -4 -21   30.55    9.32
  11   4 -21   10.58    6.73
 -11  -4  21   14.61    8.63
  11  -4 -22    6.88    6.14
  11   4 -22   11.67    7.51
 -11  -4  22    0.53    6.34
  11  -4 -23   -2.30    5.17
  11   4 -23   -1.44    4.65
 -11  -4  23    4.17    6.85
  11  -4 -24   16.13    7.30
  11   4 -24    6.53    6.77
 -11  -4  24    1.18    7.21
  11  -4 -25   46.33   11.58
  11   4 -25   23.94    9.34
 -11  -4  25   21.22   10.47
  11  -4 -26   23.56    8.41
  11   4 -26   13.75    8.01
 -11  -4  26   10.42    8.42
  11  -4 -27   10.63    7.18
  11   4 -27    4.97    6.54
 -11  -4  27    1.79    6.86
  11  -4 -28    0.66    5.86
  11   4 -28   -0.58    4.93
  11  -4 -29    1.99    6.18
  11   4 -29    6.16    7.10
  11  -4 -30    2.80    6.30
  11  -5  -1    3.22    4.47
  11   5  -1    2.43    3.79
 -11  -5   1   -1.97    6.54
  11  -5  -2   52.16   12.31
  11   5  -2   66.44   13.11
 -11  -5   2   61.28   13.94
  11  -5  -3   38.65   10.76
  11   5  -3   49.85   11.35
 -11  -5   3   50.97   11.88
  11  -5  -4    2.18    3.76
  11   5  -4    3.37    5.06
 -11  -5   4    1.93    5.68
  11  -5  -5    2.45    4.03
  11   5  -5   -2.27    5.34
 -11  -5   5   -1.08    6.08
  11  -5  -6   32.23    8.08
  11   5  -6   18.13    6.86
 -11  -5   6   10.87    7.47
  11  -5  -7   49.43   11.00
  11   5  -7   45.50   10.91
 -11  -5   7   24.56    9.71
  11  -5  -8    7.58    5.07
  11   5  -8   16.34    6.57
 -11  -5   8    4.15    5.62
  11  -5  -9   27.97    8.51
  11   5  -9   34.52    9.26
 -11  -5   9   22.42    9.88
  11  -5 -10    0.61    4.46
  11   5 -10    0.52    3.61
 -11  -5  10    0.00    4.23
  11  -5 -11    5.12    5.50
  11   5 -11    1.97    5.39
 -11  -5  11    6.20    6.49
  11  -5 -12   25.63    8.31
  11   5 -12   24.60    8.79
 -11  -5  12   27.16    9.50
  11  -5 -13   43.34   10.45
  11   5 -13   28.59   10.02
 -11  -5  13   23.35    9.16
  11  -5 -14    1.84    4.24
  11   5 -14    9.28    6.10
 -11  -5  14   -0.11    4.33
  11  -5 -15   -3.39    5.19
  11   5 -15    2.00    5.06
 -11  -5  15    3.64    6.47
  11  -5 -16    0.70    5.45
  11   5 -16    1.61    5.17
 -11  -5  16   -1.68    4.81
  11  -5 -17    3.46    5.07
  11   5 -17   -0.88    4.73
 -11  -5  17    7.41    7.08
  11  -5 -18   17.91    8.05
 -11  -5  18   19.04    8.88
  11  -5 -19   26.53    9.20
  11   5 -19   29.81    9.41
 -11  -5  19   26.80    9.55
  11  -5 -20    0.53    5.61
  11   5 -20   -1.31    5.24
 -11  -5  20   -0.17    5.07
  11  -5 -21    1.62    4.35
  11   5 -21   -0.65    5.01
 -11  -5  21    3.09    5.49
  11  -5 -22    4.50    6.31
  11   5 -22    0.24    5.30
 -11  -5  22    2.36    6.08
  11  -5 -23   32.49    9.98
  11   5 -23   16.81    8.01
 -11  -5  23   35.17   11.45
  11  -5 -24    2.15    5.40
  11   5 -24    2.26    6.07
 -11  -5  24   -0.12    6.74
  11  -5 -25   -1.05    5.47
  11   5 -25    0.55    5.56
 -11  -5  25    0.93    6.75
  11  -5 -26    0.73    5.32
  11   5 -26    0.53    4.48
 -11  -5  26   -0.98    6.01
  11  -5 -27    3.32    5.04
  11   5 -27    0.81    5.65
 -11  -5  27    2.65    6.17
  11  -5 -28    7.27    5.92
  11   5 -28   10.09    7.36
 -11  -5  28    6.53    8.41
  11  -5 -29    3.36    5.39
  11   5 -29    9.13    6.69
 -11  -5  29   -1.82    7.41
  11  -6  -1   21.55    8.33
  11   6  -1   31.47    8.52
 -11  -6   1   32.13   10.27
  11  -6  -2    1.98    4.07
  11   6  -2   -0.44    3.76
 -11  -6   2    8.18    6.86
  11  -6  -3   17.39    6.36
  11   6  -3    7.71    5.49
 -11  -6   3    8.88    6.30
  11  -6  -4   16.45    7.50
  11   6  -4   30.98    8.55
 -11  -6   4   34.87   10.68
  11  -6  -5   22.80    8.15
  11   6  -5   29.39    8.31
 -11  -6   5   25.87    9.27
  11  -6  -6   20.96    7.67
  11   6  -6   24.21    7.93
 -11  -6   6   24.62    9.01
  11  -6  -7    5.77    4.60
  11   6  -7    9.24    5.19
 -11  -6   7    6.57    6.39
  11  -6  -8    2.73    5.11
  11   6  -8    8.95    6.09
 -11  -6   8   24.62    8.05
  11  -6  -9    4.76    6.02
  11   6  -9   22.28    7.51
 -11  -6   9   15.91    7.25
  11  -6 -10   19.69    7.31
  11   6 -10   24.76    8.43
 -11  -6  10   37.46   10.34
  11  -6 -11   13.10    6.23
  11   6 -11    1.46    5.35
 -11  -6  11    5.22    6.62
  11  -6 -12    9.99    6.06
  11   6 -12   -1.39    5.20
 -11  -6  12   -1.85    5.48
  11  -6 -13    6.96    5.86
  11   6 -13    9.97    5.98
 -11  -6  13    8.65    6.00
  11  -6 -14   21.08    8.10
  11   6 -14   17.41    7.48
 -11  -6  14    6.38    6.37
  11  -6 -15   16.40    7.50
  11   6 -15   18.69    7.48
 -11  -6  15    7.91    6.46
  11  -6 -16   22.00    8.45
  11   6 -16   44.52   10.32
 -11  -6  16    6.16    6.72
  11  -6 -17    0.56    5.20
  11   6 -17   -3.71    6.05
 -11  -6  17   -1.00    6.00
  11  -6 -18    0.33    4.61
  11   6 -18   -1.08    4.02
 -11  -6  18    5.45    6.89
  11  -6 -19   12.05    6.60
  11   6 -19   14.65    7.24
 -11  -6  19    3.43    6.92
  11  -6 -20    5.97    5.79
  11   6 -20    5.02    5.79
 -11  -6  20    5.85    6.99
  11  -6 -21    5.12    5.90
  11   6 -21   10.14    6.84
 -11  -6  21    1.63    6.07
  11  -6 -22    4.11    5.18
  11   6 -22   19.39    8.36
 -11  -6  22    6.55    7.43
  11  -6 -23    5.31    5.58
  11   6 -23    1.52    5.60
 -11  -6  23   -3.03    6.50
  11  -6 -24    3.39    5.67
  11   6 -24   -1.43    5.65
 -11  -6  24   -2.70    6.90
  11  -6 -25    3.41    5.36
  11   6 -25   -2.93    5.28
 -11  -6  25    1.22    5.59
  11  -6 -26   12.55    7.13
  11   6 -26   29.66    9.45
 -11  -6  26    2.42    6.35
  11  -6 -27    7.08    6.48
  11   6 -27    8.62    6.63
 -11  -6  27   16.48    8.48
  11  -6 -28   -2.86    5.97
  11   6 -28   -2.52    5.82
 -11  -6  28   -3.20    7.21
  11  -6 -29   -1.40    5.72
  11   6 -29   -2.59    6.25
 -11  -6  29   -3.55    6.86
 -11  -6  30   -1.68    6.40
 -11  -6  31   -4.74    8.01
  11  -7  -1    3.66    4.87
  11   7  -1    4.24    4.13
 -11  -7   1   16.84    7.25
  11  -7  -2   40.79    9.76
  11   7  -2   25.78    8.23
 -11  -7   2   28.17    9.52
  11  -7  -3    3.77    4.49
  11   7  -3    1.73    4.41
 -11  -7   3    1.77    5.74
  11  -7  -4   17.88    6.62
  11   7  -4   24.61    7.81
 -11  -7   4   13.60    6.62
  11  -7  -5    3.62    4.35
  11   7  -5   -1.41    4.93
 -11  -7   5    3.46    5.44
  11  -7  -6   22.03    7.16
  11   7  -6   17.06    7.35
 -11  -7   6   11.15    7.38
  11  -7  -7    5.44    5.02
  11   7  -7    1.76    4.39
 -11  -7   7   -1.23    5.34
  11  -7  -8   43.67   10.29
  11   7  -8   45.38   11.13
 -11  -7   8   25.79    9.41
  11  -7  -9   17.95    6.97
  11   7  -9    3.42    4.55
 -11  -7   9   26.08    8.38
  11  -7 -10   -1.50    4.29
  11   7 -10   -0.62    5.16
 -11  -7  10    4.86    5.36
  11  -7 -11    0.79    4.88
  11   7 -11   -1.46    4.96
 -11  -7  11    0.07    4.33
  11  -7 -12   21.81    8.13
  11   7 -12   34.70    9.65
 -11  -7  12   21.19    8.52
  11  -7 -13    6.30    5.71
  11   7 -13   -1.09    4.83
 -11  -7  13   11.56    6.57
  11  -7 -14   15.84    6.86
  11   7 -14    3.30    5.35
 -11  -7  14    9.15    6.79
  11  -7 -15    1.00    4.73
  11   7 -15   -1.06    5.36
 -11  -7  15    0.40    6.68
  11  -7 -16    0.55    4.16
  11   7 -16    2.53    4.81
 -11  -7  16    5.07    6.52
  11  -7 -17    2.89    5.23
  11   7 -17    5.91    5.65
 -11  -7  17    3.86    6.40
  11  -7 -18   18.01    7.63
  11   7 -18   20.39    7.62
 -11  -7  18    1.43    6.04
  11  -7 -19   -3.97    6.40
  11   7 -19    3.35    5.28
 -11  -7  19   -2.39    6.91
  11  -7 -20    0.92    4.93
  11   7 -20   -1.29    4.64
 -11  -7  20   -1.51    5.54
  11  -7 -21   -0.77    4.70
  11   7 -21   -1.88    5.41
 -11  -7  21   -1.25    5.49
  11  -7 -22    6.40    6.28
  11   7 -22    2.20    5.66
 -11  -7  22    4.46    5.90
  11  -7 -23    1.82    5.68
  11   7 -23    3.32    6.34
 -11  -7  23    0.52    5.55
  11  -7 -24    1.53    5.80
  11   7 -24    1.20    7.05
 -11  -7  24    4.41    6.59
  11  -7 -25   -0.56    6.36
  11   7 -25    2.36    4.85
 -11  -7  25    1.91    6.34
  11  -7 -26   -0.77    4.64
  11   7 -26    0.22    4.67
 -11  -7  26   -3.02    7.16
  11  -7 -27    0.58    5.30
  11   7 -27   -2.24    4.60
 -11  -7  27   -0.88    5.86
  11  -7 -28   -1.24    5.73
  11   7 -28   22.64    8.66
 -11  -7  28   23.39    9.46
  11  -7 -29    6.75    7.07
  11   7 -29   -1.19    5.92
 -11  -7  29   -0.88    6.70
 -11  -7  30   -4.22    8.57
  11  -8  -1    2.69    4.36
  11   8  -1    0.82    3.84
 -11  -8   1   -1.95    5.73
  11  -8  -2    2.34    4.71
  11   8  -2    7.97    5.74
 -11  -8   2    9.70    5.80
  11  -8  -3    0.17    4.43
  11   8  -3   -1.50    4.05
 -11  -8   3    1.76    4.67
  11  -8  -4   45.78   10.44
  11   8  -4   36.79    9.73
 -11  -8   4   32.02   10.63
  11  -8  -5   -1.19    4.12
  11   8  -5    2.68    4.82
 -11  -8   5   -0.08    4.51
  11  -8  -6   33.37    8.97
  11   8  -6   27.25    8.29
 -11  -8   6   18.73    7.31
  11  -8  -7    1.20    3.93
  11   8  -7    0.18    4.49
 -11  -8   7    0.05    5.70
  11  -8  -8    0.54    3.81
  11   8  -8    7.75    5.18
 -11  -8   8   11.66    6.35
  11  -8  -9   -0.90    4.74
  11   8  -9    1.16    5.16
 -11  -8   9   -2.82    6.88
  11  -8 -10   28.24    8.72
  11   8 -10   33.82    9.59
 -11  -8  10   23.74    9.08
  11  -8 -11    3.48    5.73
  11   8 -11   -0.57    4.84
 -11  -8  11    2.18    5.01
  11  -8 -12    0.89    4.12
  11   8 -12    2.87    5.97
 -11  -8  12    5.96    6.11
  11  -8 -13    0.57    4.89
  11   8 -13    2.77    5.61
 -11  -8  13    2.95    5.06
  11  -8 -14    9.92    6.89
  11   8 -14   -2.81    4.82
 -11  -8  14    0.87    5.03
  11  -8 -15    5.51    5.30
  11   8 -15    7.05    5.39
 -11  -8  15    8.84    7.16
  11  -8 -16   21.32    8.65
  11   8 -16   26.56    9.19
 -11  -8  16   34.67   10.23
  11  -8 -17   -2.31    5.80
  11   8 -17   -2.33    4.62
 -11  -8  17    1.25    5.77
  11  -8 -18    2.85    5.46
  11   8 -18    3.89    5.48
 -11  -8  18    1.32    4.68
  11  -8 -19   -1.64    4.98
  11   8 -19    4.76    5.58
 -11  -8  19    0.21    4.55
  11  -8 -20   16.61    7.85
  11   8 -20   15.38    7.56
 -11  -8  20    6.04    7.88
  11  -8 -21    0.35    5.46
  11   8 -21    5.02    5.97
 -11  -8  21   -2.26    6.19
  11  -8 -22    8.77    6.34
  11   8 -22    6.37    5.38
 -11  -8  22    7.68    8.12
  11  -8 -23    1.21    5.32
  11   8 -23   -0.67    5.31
 -11  -8  23   -1.18    6.37
  11  -8 -24    2.23    5.59
  11   8 -24    0.98    5.43
 -11  -8  24    0.38    5.74
  11  -8 -25    1.40    6.13
  11   8 -25    0.88    5.19
 -11  -8  25   -2.45    6.46
  11  -8 -26   17.03    7.66
  11   8 -26   12.23    7.76
 -11  -8  26    8.56    8.16
  11  -8 -27    2.14    6.09
  11   8 -27    2.76    5.87
 -11  -8  27   -3.62    7.67
  11  -8 -28   -1.44    5.80
  11   8 -28    3.27    6.26
 -11  -8  28   -3.42    7.66
  11  -8 -29    7.18    6.68
  11  -9  -1   -0.14    3.80
  11   9  -1    0.18    4.05
 -11  -9   1    2.94    5.04
  11  -9  -2   40.81   10.12
  11   9  -2   47.35   10.65
 -11  -9   2   31.23    9.63
  11  -9  -3    1.65    4.72
  11   9  -3   -0.53    4.52
 -11  -9   3    0.38    4.33
  11  -9  -4   17.62    6.76
  11   9  -4   15.79    6.36
 -11  -9   4   14.77    7.16
  11  -9  -5   -4.43    6.12
  11   9  -5    3.60    4.45
 -11  -9   5   -1.55    5.43
  11  -9  -6    2.99    5.69
  11   9  -6   10.64    6.25
 -11  -9   6    6.13    5.82
  11  -9  -7   -0.33    3.71
  11   9  -7    2.59    4.83
 -11  -9   7   -1.26    3.94
  11  -9  -8   31.03    8.72
  11   9  -8   14.25    7.46
 -11  -9   8   24.11    9.25
  11  -9  -9    1.99    4.43
  11   9  -9   11.19    5.58
 -11  -9   9   -2.15    5.15
  11  -9 -10   -0.91    4.67
  11   9 -10    3.39    5.08
 -11  -9  10    4.59    5.19
  11  -9 -11   -2.22    4.42
  11   9 -11   -1.84    4.48
 -11  -9  11    0.32    5.72
  11  -9 -12    7.86    5.88
  11   9 -12   17.14    7.47
 -11  -9  12   15.61    8.22
  11  -9 -13    1.27    4.56
  11   9 -13   -0.70    4.13
 -11  -9  13    3.98    5.08
  11  -9 -14   13.37    7.14
  11   9 -14    8.25    5.48
 -11  -9  14    9.53    6.57
  11  -9 -15    4.33    4.81
  11   9 -15    1.83    5.03
 -11  -9  15    3.93    5.97
  11  -9 -16    0.16    5.55
  11   9 -16    1.27    5.56
 -11  -9  16   -0.58    6.06
  11  -9 -17    1.76    5.11
  11   9 -17   13.01    6.39
 -11  -9  17   -0.72    6.07
  11  -9 -18   28.30    9.82
  11   9 -18   48.19   11.02
 -11  -9  18   14.24    8.07
  11  -9 -19    2.04    5.07
  11   9 -19   -2.64    5.00
 -11  -9  19   -1.12    5.97
  11  -9 -20   -3.05    6.09
  11   9 -20    0.44    5.12
 -11  -9  20    7.92    6.66
  11  -9 -21   -2.86    6.00
  11   9 -21    0.82    4.62
 -11  -9  21   -1.48    5.46
  11  -9 -22   13.32    6.79
  11   9 -22    3.63    4.52
 -11  -9  22    7.23    7.13
  11  -9 -23    1.12    4.95
  11   9 -23   -1.69    5.52
 -11  -9  23   -0.08    6.30
  11  -9 -24    8.05    6.22
  11   9 -24    6.31    6.73
 -11  -9  24    8.06    7.71
  11  -9 -25    0.41    4.69
  11   9 -25   -0.85    5.33
  11  -9 -26    0.43    5.96
  11   9 -26    2.26    5.96
  11  -9 -27   -0.47    4.29
  11   9 -27   -3.25    6.53
  11  -9 -28    7.84    6.18
  11   9 -28    2.31    6.39
  11 -10  -1    0.16    4.28
 -11 -10   1    0.63    5.11
  11 -10  -2   -0.34    5.04
 -11 -10   2    8.91    5.96
  11 -10  -3   -0.87    3.33
 -11 -10   3   -0.23    5.38
  11 -10  -4   -0.51    3.92
 -11 -10   4    5.09    5.69
  11 -10  -5   -0.67    4.15
 -11 -10   5    2.60    3.80
  11 -10  -6   19.56    7.17
 -11 -10   6   19.12    7.92
  11 -10  -7   -1.37    4.56
 -11 -10   7   -4.10    6.05
  11 -10  -8    4.91    5.16
 -11 -10   8    1.60    5.75
  11 -10  -9   -1.12    4.98
 -11 -10   9    1.40    4.09
  11 -10 -10    3.63    6.38
 -11 -10  10   36.62    9.57
  11 -10 -11   -1.63    4.32
 -11 -10  11   -0.62    4.90
  11 -10 -12    2.71    5.06
 -11 -10  12    0.88    5.75
  11 -10 -13   -0.97    5.03
 -11 -10  13   -1.03    5.85
  11 -10 -14   13.13    6.61
 -11 -10  14    5.99    6.62
  11 -10 -15    4.60    5.93
 -11 -10  15    0.70    3.89
  11 -10 -16   10.86    7.67
 -11 -10  16   20.33    8.36
  11 -10 -17    2.21    5.96
 -11 -10  17    4.37    5.73
  11 -10 -18    1.82    5.68
 -11 -10  18   -1.14    5.51
  11 -10 -19    2.19    5.02
 -11 -10  19   -0.54    5.36
  11 -10 -20   10.69    6.40
 -11 -10  20    0.38    5.83
  11 -10 -21   -2.58    5.38
 -11 -10  21   -2.52    6.61
  11 -11  -1   -1.52    5.28
 -11 -11   1   -0.63    4.19
  11 -11  -2   25.91    8.26
 -11 -11   2   14.95    7.29
  11 -11  -3   -0.89    3.95
 -11 -11   3   -1.68    4.30
  11 -11  -4    5.89    5.79
 -11 -11   4    9.48    5.30
  11 -11  -5    6.22    4.77
 -11 -11   5    1.13    6.12
  11 -11  -6    1.81    4.26
 -11 -11   6    2.92    4.72
 -11 -11   7   -0.76    5.03
 -11 -11   8   25.33    8.59
 -11 -11   9   -0.91    4.52
 -11 -11  10   -0.40    5.46
 -11 -11  11    3.87    6.54
 -11 -11  12   15.43    8.16
 -11 -11  13   -2.27    5.36
 -11 -11  14   -3.97    6.77
 -11 -11  15   -1.20    5.06
 -11 -11  16   -2.08    4.95
 -11 -11  17   -1.41    5.16
 -11 -12   1   -0.69    5.02
 -11 -12   2    3.87    4.77
 -11 -12   3   -1.04    4.22
 -11 -12   4    5.95    5.23
 -11 -12   5   -2.01    4.25
 -11 -12   6    8.26    5.97
 -11 -12   7   -1.67    4.23
 -11 -12   8   -2.56    5.17
 -11 -12   9    1.59    4.84
 -11 -12  10   11.48    6.74
 -11 -12  11    0.12    5.39
 -11 -12  12    7.98    6.42
 -10   0   1   -0.35    4.73
  10   0  -1   -0.10    3.98
 -10   0   2   20.09    7.94
  10   0  -2   -1.06    4.11
 -10   0   3    0.68    5.52
  10   0  -3   -0.64    3.83
 -10   0   4  145.73   25.20
  10   0  -4  150.05   24.13
 -10   0   5    1.90    5.34
  10   0  -5    5.12    4.99
 -10   0   6   35.72   10.26
  10   0  -6   31.34    8.75
 -10   0   7    0.22    4.52
  10   0  -7   -2.22    5.17
 -10   0   8   17.46    8.31
  10   0  -8   36.86    9.39
 -10   0   9   -2.28    6.22
  10   0  -9    0.89    3.80
 -10   0  10  173.26   29.81
  10   0 -10  191.09   29.05
 -10   0  11   -1.77    6.12
  10   0 -11   -3.02    4.21
 -10   0  12   -1.32    5.14
  10   0 -12    2.01    4.09
 -10   0  13    0.15    4.89
  10   0 -13    5.27    5.47
 -10   0  14   20.01    8.84
  10   0 -14   23.03    8.19
 -10   0  15    2.00    6.34
  10   0 -15   -0.62    5.66
  10   0 -16   52.72   12.85
  10   0 -17    4.07    4.42
  10   0 -18   36.83   10.86
  10   0 -19   -2.20    4.82
  10   0 -20   65.73   14.18
  10   0 -21    3.46    4.74
  10   0 -22    1.83    5.26
  10   0 -23    2.66    5.70
  10   0 -24   34.97   10.38
  10   0 -25   -0.27    4.20
  10   0 -26   67.81   15.26
  10   0 -27   -1.97    5.67
  10   0 -28    2.50    5.46
  10   0 -29    1.89    4.87
  10   0 -30   17.30    8.28
  10   0 -31    3.29    5.52
  10   0 -32   -0.69    4.49
 -10   1   1    1.75    5.50
  10  -1  -1   -1.40    4.42
  10   1  -1    1.22    4.70
 -10  -1   1   -0.60    5.38
 -10   1   2  188.37   29.95
  10  -1  -2  167.09   27.70
  10   1  -2  179.36   28.13
 -10  -1   2  196.79   29.91
 -10   1   3   19.31    7.50
  10  -1  -3   15.19    6.09
  10   1  -3   21.08    7.60
 -10  -1   3   21.63    8.21
 -10   1   4    4.54    6.17
  10  -1  -4    2.70    4.09
  10   1  -4    6.87    4.74
 -10  -1   4    1.99    5.38
 -10   1   5   18.68    7.87
  10  -1  -5   22.55    7.16
  10   1  -5    5.80    5.87
 -10  -1   5   20.75    8.22
 -10   1   6  137.81   21.48
  10  -1  -6  115.48   19.10
  10   1  -6   90.70   18.05
 -10  -1   6   96.13   19.59
 -10   1   7    0.62    5.11
  10  -1  -7    1.54    4.06
  10   1  -7    7.66    5.99
 -10  -1   7    6.36    5.35
 -10   1   8   49.46   13.43
  10  -1  -8   66.11   13.66
  10   1  -8   69.56   13.31
 -10   1   9   -1.33    4.90
  10  -1  -9    3.28    4.20
  10   1  -9   -1.75    4.71
 -10   1  10   -2.48    5.42
  10  -1 -10   -1.09    3.34
  10   1 -10   -1.32    4.04
 -10   1  11   24.97    8.87
  10  -1 -11   17.66    7.58
  10   1 -11   16.30    7.44
 -10   1  12   59.93   16.38
  10  -1 -12  116.11   17.97
  10   1 -12   95.19   17.24
 -10   1  13    3.15    5.34
  10  -1 -13   -3.20    5.81
  10   1 -13   -0.00    5.30
 -10   1  14   12.34    7.26
  10  -1 -14   21.96    7.95
  10   1 -14   31.54    8.85
 -10   1  15   -1.38    4.88
  10  -1 -15   -0.79    4.73
  10   1 -15   -0.35    4.56
 -10   1  16   21.85    9.66
  10  -1 -16   35.75   10.22
  10   1 -16   55.12   11.71
 -10   1  17   -1.43    5.08
  10  -1 -17    1.25    4.63
  10   1 -17   -1.45    5.69
  10  -1 -18   38.83   10.74
  10   1 -18   38.57   10.23
 -10  -1  18   24.36   10.14
  10  -1 -19    9.14    5.97
  10   1 -19    3.64    5.20
 -10  -1  19   -0.54    5.34
  10  -1 -20   -2.78    5.51
  10   1 -20   -0.41    4.04
 -10  -1  20   -1.08    5.32
  10  -1 -21    6.78    5.36
  10   1 -21    0.67    4.93
 -10  -1  21    2.94    5.51
  10  -1 -22   60.04   15.54
  10   1 -22   99.57   18.03
 -10  -1  22   97.77   19.21
  10  -1 -23   -0.25    5.45
  10   1 -23    0.97    5.06
 -10  -1  23   -5.30    7.81
  10  -1 -24    8.35    7.17
  10   1 -24    7.16    6.24
  10  -1 -25   -0.77    6.25
  10   1 -25    2.47    4.81
  10  -1 -26    5.36    6.07
  10   1 -26    0.15    4.55
  10  -1 -27   -1.55    4.65
  10   1 -27    1.77    6.16
  10  -1 -28   15.73    7.62
  10   1 -28   10.11    6.95
  10  -1 -29   -1.78    5.88
  10   1 -29   -1.18    4.43
  10  -1 -30    5.15    6.21
  10   1 -30    4.61    4.96
  10  -1 -31    3.16    5.75
  10   1 -31   10.27    7.54
  10  -1 -32    9.43    8.16
  10   1 -32   11.00    7.81
 -10   2   1    5.59    6.10
  10  -2  -1    9.44    5.29
  10   2  -1    3.65    4.76
 -10   2   2   -2.32    5.81
  10  -2  -2    2.21    4.80
  10   2  -2    1.73    4.30
 -10   2   3    2.90    5.50
  10  -2  -3   -0.62    3.98
  10   2  -3   -2.00    4.66
 -10   2   4  146.02   28.70
  10  -2  -4  222.68   29.23
  10   2  -4  176.63   27.93
 -10   2   5   51.87   12.59
  10  -2  -5   64.93   12.57
  10   2  -5   42.61   10.79
 -10   2   6   65.35   13.60
  10   2  -6   39.50   10.39
 -10   2   7   12.26    7.19
  10  -2  -7   14.00    6.55
  10   2  -7    4.90    4.87
 -10   2   8   20.71    8.52
  10  -2  -8   23.03    7.93
  10   2  -8   30.72    8.36
 -10   2   9   14.01    7.53
  10  -2  -9   17.74    6.37
  10   2  -9    3.75    4.25
 -10   2  10   91.42   19.10
  10  -2 -10  105.78   18.44
  10   2 -10  102.38   18.33
 -10   2  11   11.59    7.60
  10  -2 -11   30.07    7.96
  10   2 -11   12.05    6.23
 -10   2  12    0.15    5.57
  10  -2 -12   -0.69    3.76
  10   2 -12    3.38    4.54
 -10  -2  12    2.69    5.69
 -10   2  13   -1.22    5.31
  10  -2 -13    1.45    5.30
  10   2 -13   -1.69    4.54
 -10  -2  13    3.98    6.12
 -10   2  14   26.77   10.39
  10  -2 -14   32.41    9.73
  10   2 -14   30.26    9.07
 -10  -2  14   40.21   11.27
  10  -2 -15   43.09   10.63
  10   2 -15   22.17    8.23
 -10  -2  15   18.44    8.78
  10  -2 -16   16.69    6.84
  10   2 -16   13.39    7.12
 -10  -2  16    3.74    7.07
  10  -2 -17   -0.99    5.68
  10   2 -17    0.85    4.49
 -10  -2  17   -0.85    4.69
  10  -2 -18    9.11    6.14
  10   2 -18    7.08    5.48
 -10  -2  18   15.65    8.34
  10  -2 -19    9.45    5.11
  10   2 -19    2.63    5.88
 -10  -2  19    4.64    6.71
  10  -2 -20   41.22   10.86
  10   2 -20   41.86   11.06
 -10  -2  20   25.94   10.18
  10  -2 -21   10.55    7.25
  10   2 -21   -1.18    5.51
 -10  -2  21    2.17    7.02
  10  -2 -22    6.22    6.86
  10   2 -22    1.08    4.65
 -10  -2  22   11.99    7.69
  10  -2 -23    1.51    3.94
  10   2 -23    3.84    5.32
 -10  -2  23   -0.29    4.28
  10  -2 -24   25.51    8.84
  10   2 -24   36.85    9.63
 -10  -2  24    1.61    6.95
  10  -2 -25    7.57    6.54
  10   2 -25    2.45    5.26
 -10  -2  25    7.71    6.97
  10  -2 -26   29.98   10.01
  10   2 -26   17.80    8.63
  10  -2 -27   -0.06    6.07
  10   2 -27   -2.52    5.63
  10  -2 -28   -0.61    5.91
  10   2 -28    6.37    6.12
  10  -2 -29    1.77    5.31
  10   2 -29    0.07    4.34
  10  -2 -30   13.44    8.33
  10   2 -30    7.56    7.26
  10  -2 -31   -3.71    6.99
  10   2 -31    2.98    7.62
  10  -2 -32   -0.72    4.95
  10   2 -32   -1.99    6.75
 -10   3   1   15.80    7.79
  10  -3  -1   18.59    7.00
  10   3  -1   19.55    7.13
 -10  -3   1   13.77    7.30
 -10   3   2  131.66   21.33
  10  -3  -2  128.66   19.36
  10   3  -2   82.21   17.89
 -10  -3   2  103.62   19.69
 -10   3   3   71.26   14.24
  10  -3  -3   61.69   12.39
  10   3  -3   91.51   14.11
 -10  -3   3   27.02   11.63
 -10   3   4   -0.75    5.68
  10  -3  -4   -0.80    4.55
  10   3  -4   -0.59    4.00
 -10  -3   4   -0.16    5.15
 -10   3   5    5.07    6.14
  10  -3  -5    6.34    5.14
  10   3  -5   11.11    5.48
 -10  -3   5    5.63    5.87
 -10   3   6   39.23   10.62
  10  -3  -6   55.64   11.12
  10   3  -6   26.99    8.81
 -10  -3   6   30.00   10.24
 -10   3   7    7.62    7.08
  10  -3  -7    9.13    5.49
  10   3  -7    8.48    5.33
 -10  -3   7   19.16    7.60
 -10   3   8   81.86   16.56
  10  -3  -8   85.27   15.11
  10   3  -8   70.92   14.46
 -10  -3   8   63.27   15.41
 -10   3   9    9.69    6.13
  10  -3  -9   16.22    6.63
  10   3  -9    6.62    5.05
 -10  -3   9    3.00    5.16
  10  -3 -10    5.11    5.76
  10   3 -10    6.15    4.73
 -10  -3  10    1.21    5.30
  10  -3 -11    8.60    5.97
  10   3 -11   11.44    6.34
 -10  -3  11   16.28    7.26
  10  -3 -12   48.13   10.46
  10   3 -12   55.14   11.33
 -10  -3  12    7.97    7.29
  10  -3 -13    0.45    4.80
  10   3 -13   -0.07    4.99
 -10  -3  13   -1.44    5.84
  10  -3 -14    6.87    5.08
  10   3 -14    3.67    5.77
 -10  -3  14    6.84    6.34
  10  -3 -15   11.02    6.24
  10   3 -15    5.88    5.66
 -10  -3  15   -0.81    5.73
  10  -3 -16   29.51    8.78
  10   3 -16   15.86    7.66
 -10  -3  16   30.00    9.99
  10  -3 -17   14.07    7.70
  10   3 -17   46.16   10.40
 -10  -3  17   22.33    9.52
  10  -3 -18   41.81   10.57
  10   3 -18   28.37    9.67
 -10  -3  18   43.95   11.90
  10  -3 -19    2.93    5.05
  10   3 -19    9.57    6.58
 -10  -3  19    8.27    6.36
  10  -3 -20   -1.87    5.63
  10   3 -20   -0.34    5.98
 -10  -3  20    0.61    5.53
  10  -3 -21    9.32    7.23
  10   3 -21   11.97    7.26
 -10  -3  21   10.09    7.50
  10   3 -22   79.62   15.12
 -10  -3  22   45.08   14.24
  10  -3 -23   10.77    6.37
  10   3 -23    4.47    6.72
 -10  -3  23   -1.31    6.38
  10  -3 -24    1.88    4.96
  10   3 -24   -1.64    5.65
 -10  -3  24    0.94    5.76
  10  -3 -25    2.55    5.25
  10   3 -25    2.34    6.21
 -10  -3  25   -0.29    6.58
  10  -3 -26    4.70    6.32
  10   3 -26   11.52    7.58
 -10  -3  26    6.43    8.00
  10  -3 -27   12.63    7.69
  10   3 -27   15.98    7.38
 -10  -3  27    9.45    8.23
  10  -3 -28   10.96    7.46
  10   3 -28   20.90    9.21
  10  -3 -29   -1.99    5.69
  10   3 -29   -0.55    4.19
  10  -3 -30    1.65    5.13
  10   3 -30    0.74    5.56
  10  -3 -31   -0.86    6.00
  10   3 -31    3.03    6.14
  10  -3 -32    9.61    6.46
  10   3 -32    2.23    5.10
  10  -4  -1    5.29    5.04
  10   4  -1   -1.96    4.46
 -10  -4   1    7.18    5.80
  10  -4  -2   -2.20    4.60
  10   4  -2   -1.28    4.71
 -10  -4   2    1.26    5.24
  10  -4  -3   23.81    6.78
  10   4  -3    5.69    4.75
 -10  -4   3   12.67    7.18
  10  -4  -4  105.12   18.82
  10   4  -4  132.54   19.96
 -10  -4   4   94.73   19.51
  10  -4  -5   53.09   11.61
  10   4  -5   53.79   11.57
 -10  -4   5   49.90   12.38
  10  -4  -6  124.40   16.70
  10   4  -6   60.15   13.49
 -10  -4   6   49.36   13.62
  10  -4  -7    1.30    3.75
  10   4  -7   -2.19    4.65
 -10  -4   7    0.27    4.72
  10  -4  -8   67.32   12.74
  10   4  -8   52.54   12.34
 -10  -4   8   49.75   13.14
  10  -4  -9   16.06    7.06
  10   4  -9   15.11    6.50
 -10  -4   9   10.46    7.02
  10  -4 -10   36.62    8.74
  10   4 -10   25.45    8.35
 -10  -4  10   14.24    7.52
  10  -4 -11    6.57    5.62
  10   4 -11   -0.44    4.27
 -10  -4  11    2.29    5.31
  10  -4 -12   -0.13    4.43
  10   4 -12   -3.12    5.28
 -10  -4  12   -1.09    5.52
  10  -4 -13    0.48    4.34
  10   4 -13   11.27    5.76
 -10  -4  13   -0.31    5.09
  10  -4 -14   28.43    9.15
  10   4 -14   34.11    9.28
 -10  -4  14   18.09    8.55
  10  -4 -15    6.64    5.77
  10   4 -15   -0.85    5.21
 -10  -4  15   27.55    8.82
  10  -4 -16   19.52    7.43
  10   4 -16   19.22    7.95
 -10  -4  16   14.78    7.93
  10  -4 -17    5.73    5.96
  10   4 -17    2.95    5.50
 -10  -4  17    3.84    5.18
  10  -4 -18   -2.50    5.99
  10   4 -18    5.92    5.28
 -10  -4  18   11.96    7.93
  10  -4 -19    7.15    5.99
  10   4 -19   10.36    6.74
 -10  -4  19    5.12    6.83
  10  -4 -20   36.73   10.63
  10   4 -20   56.83   12.67
 -10  -4  20   35.72   11.70
  10  -4 -21   24.74    8.80
  10   4 -21   21.45    9.03
 -10  -4  21   22.48    9.79
  10  -4 -22   -0.51    4.74
  10   4 -22   13.40    6.48
 -10  -4  22    6.62    7.04
  10  -4 -23    3.19    6.00
  10   4 -23    3.76    5.68
 -10  -4  23    5.76    7.52
  10  -4 -24   21.54    9.35
  10   4 -24   32.54    9.88
 -10  -4  24   21.65    9.96
  10  -4 -25   11.22    7.50
  10   4 -25   13.06    8.33
 -10  -4  25   14.52    8.77
  10  -4 -26    6.16    6.30
  10   4 -26    3.64    6.12
 -10  -4  26    7.88    7.56
  10  -4 -27   -2.64    5.78
  10   4 -27    3.98    5.59
 -10  -4  27   -3.86    6.92
  10  -4 -28   12.86    7.51
  10   4 -28    7.97    7.10
 -10  -4  28   17.87    9.08
  10  -4 -29   -1.29    4.27
  10   4 -29    4.03    5.65
 -10  -4  29   -0.64    7.11
  10  -4 -30    6.88    5.85
  10   4 -30    4.46    5.84
  10  -4 -31   -1.34    5.88
  10   4 -31    0.64    5.68
  10  -4 -32    3.09    3.79
  10   4 -32   -3.74    7.74
  10  -5  -1   89.08   14.79
  10   5  -1   59.13   13.18
 -10  -5   1   62.59   14.20
  10  -5  -2  269.64   38.53
  10   5  -2  261.25   38.39
 -10  -5   2  250.58   39.04
  10  -5  -3   20.61    7.26
  10   5  -3   20.28    7.23
 -10  -5   3   23.14    8.65
  10  -5  -4   -0.76    3.92
  10   5  -4    2.19    4.59
 -10  -5   4    3.10    5.40
  10  -5  -5    5.84    5.31
  10   5  -5    9.08    5.13
 -10  -5   5    9.58    6.39
  10  -5  -6   12.79    6.91
  10   5  -6   42.14    9.46
 -10  -5   6   51.35   11.06
  10  -5  -7   48.75   11.74
  10   5  -7   50.64   11.43
 -10  -5   7   49.35   11.87
  10  -5  -8   32.91    9.34
  10   5  -8   28.16    8.87
 -10  -5   8   55.17   11.72
  10  -5  -9    3.10    4.65
  10   5  -9   -1.21    4.57
 -10  -5   9    0.72    5.13
  10  -5 -10    1.34    4.57
  10   5 -10   -0.15    4.34
 -10  -5  10   -0.35    4.81
  10  -5 -11   19.81    7.78
  10   5 -11   26.33    8.15
 -10  -5  11   16.80    8.15
  10  -5 -12   20.62    8.54
  10   5 -12   48.63   10.69
 -10  -5  12   35.74   10.61
  10  -5 -13   27.56    8.22
  10   5 -13   13.07    6.39
 -10  -5  13   10.21    6.94
  10  -5 -14   -0.95    5.19
  10   5 -14    3.70    5.46
 -10  -5  14    2.31    4.70
  10  -5 -15    6.20    5.26
  10   5 -15    0.36    5.21
 -10  -5  15    4.40    5.15
  10  -5 -16   10.64    6.06
  10   5 -16   -0.71    4.01
 -10  -5  16    8.10    6.53
  10  -5 -17   41.88   10.65
  10   5 -17   24.55    9.54
 -10  -5  17   44.80   11.89
  10  -5 -18   20.13    7.39
  10   5 -18   16.92    6.89
 -10  -5  18    1.48    5.67
  10  -5 -19    7.10    5.58
  10   5 -19    8.81    6.46
 -10  -5  19    5.72    5.69
  10  -5 -20    1.65    4.99
  10   5 -20    4.86    5.18
 -10  -5  20   -1.48    6.14
  10  -5 -21    8.32    6.56
  10   5 -21    6.49    5.90
 -10  -5  21    9.34    7.04
  10  -5 -22   38.75   10.84
  10   5 -22   25.64    9.61
 -10  -5  22   42.93   12.35
  10  -5 -23    9.13    6.69
  10   5 -23   17.90    7.78
 -10  -5  23    9.28    7.07
  10  -5 -24    0.46    5.15
  10   5 -24    8.93    6.79
 -10  -5  24    1.40    6.18
  10  -5 -25    1.03    5.08
  10   5 -25   -1.09    4.99
 -10  -5  25    1.21    6.22
  10  -5 -26   -2.72    5.55
  10   5 -26    7.09    7.18
 -10  -5  26    0.92    6.47
  10  -5 -27   11.71    7.55
  10   5 -27    2.28    6.02
 -10  -5  27   14.86    8.27
  10  -5 -28    0.76    6.80
  10   5 -28    0.44    5.49
 -10  -5  28    6.27    7.70
  10  -5 -29    4.91    6.40
  10   5 -29    2.06    5.36
 -10  -5  29    2.85    6.32
  10  -5 -30   -0.10    6.28
  10   5 -30   -1.28    5.23
 -10  -5  30    2.44    5.96
  10  -5 -31    1.41    5.08
  10   5 -31   -2.63    6.97
 -10  -5  31    3.91    6.61
  10  -5 -32   -1.67    5.92
  10  -6  -1    2.17    4.82
  10   6  -1    4.21    5.17
 -10  -6   1    3.04    5.25
  10  -6  -2   19.21    6.72
  10   6  -2   14.01    6.02
 -10  -6   2    4.28    5.53
  10  -6  -3   18.66    6.83
  10   6  -3   23.47    7.37
 -10  -6   3   20.08    7.93
  10  -6  -4   14.06    6.30
  10   6  -4   16.04    6.08
 -10  -6   4   14.19    6.97
  10  -6  -5   32.36    8.91
  10   6  -5   25.38    8.53
 -10  -6   5   38.92    9.85
  10  -6  -6   58.66   11.09
  10   6  -6   51.38   10.55
 -10  -6   6   17.70    9.04
  10  -6  -7   -0.41    4.62
  10   6  -7    2.82    5.17
 -10  -6   7    1.44    4.83
  10  -6  -8    7.16    5.28
  10   6  -8    0.03    4.06
 -10  -6   8   -3.15    5.72
  10  -6  -9   41.32   10.27
  10   6  -9   28.68    8.84
 -10  -6   9   47.79   11.13
  10  -6 -10   37.24    9.29
  10   6 -10   28.54    8.88
 -10  -6  10   17.68    8.43
  10  -6 -11    3.08    5.45
  10   6 -11    5.73    5.81
 -10  -6  11    2.79    6.21
  10  -6 -12   -0.63    3.97
  10   6 -12    2.17    4.10
 -10  -6  12    2.89    5.24
  10  -6 -13   20.78    8.00
  10   6 -13   19.92    7.88
 -10  -6  13   36.65   10.10
  10  -6 -14   12.39    6.32
  10   6 -14    3.33    5.72
 -10  -6  14   17.78    8.16
  10  -6 -15   46.79   10.81
  10   6 -15   25.58    9.17
 -10  -6  15   38.59   11.16
  10  -6 -16    4.84    5.47
  10   6 -16    3.26    4.66
 -10  -6  16    7.93    6.65
  10  -6 -17    6.06    5.34
  10   6 -17    1.80    4.85
 -10  -6  17   -1.14    6.16
  10  -6 -18   18.94    7.66
  10   6 -18   10.68    7.27
 -10  -6  18   25.11    8.43
  10  -6 -19   11.57    7.51
  10   6 -19   28.65    8.97
 -10  -6  19   20.45    8.41
  10  -6 -20    9.96    6.11
  10   6 -20   -2.22    5.45
 -10  -6  20   12.77    8.26
  10  -6 -21   15.80    7.36
  10   6 -21    2.62    5.56
 -10  -6  21    9.73    8.03
  10  -6 -22   -1.90    4.97
  10   6 -22    2.53    5.24
 -10  -6  22    0.09    5.89
  10  -6 -23    2.91    5.28
  10   6 -23    4.54    5.82
 -10  -6  23   15.34    8.59
  10  -6 -24    5.09    5.73
  10   6 -24    6.36    6.24
 -10  -6  24   -2.91    6.55
  10  -6 -25    3.05    4.88
  10   6 -25    5.98    5.99
 -10  -6  25   14.63    8.56
  10  -6 -26    9.43    6.49
  10   6 -26    1.46    6.06
 -10  -6  26   -0.83    6.61
  10  -6 -27    2.97    5.50
  10   6 -27    2.43    5.30
 -10  -6  27    0.57    5.60
  10  -6 -28    3.38    5.45
  10   6 -28    1.37    5.67
 -10  -6  28    3.84    6.06
  10  -6 -29    5.83    6.41
  10   6 -29   -0.47    6.03
 -10  -6  29    7.03    7.66
  10  -6 -30    3.34    5.94
  10   6 -30    5.25    6.76
 -10  -6  30   -2.71    6.63
  10  -6 -31   16.04    8.47
  10   6 -31   22.07    9.16
 -10  -6  31   11.19    8.45
  10  -6 -32   -2.54    5.94
 -10  -6  32    1.29    6.31
 -10  -6  33   -0.46    7.33
  10  -7  -1   86.95   15.74
  10   7  -1  120.71   16.70
 -10  -7   1   50.75   14.47
  10  -7  -2   12.73    5.79
  10   7  -2    4.42    5.19
 -10  -7   2    4.34    5.11
  10  -7  -3   33.40    8.37
  10   7  -3   23.73    7.89
 -10  -7   3   19.41    7.50
  10  -7  -4    2.41    4.31
  10   7  -4    1.15    4.01
 -10  -7   4    1.82    5.86
  10  -7  -5   30.20    8.88
  10   7  -5   48.21   10.42
 -10  -7   5   35.54   10.49
  10  -7  -6    3.47    4.64
  10   7  -6    6.22    4.95
 -10  -7   6   12.54    6.19
  10  -7  -7   41.29   10.72
  10   7  -7   41.41   10.54
 -10  -7   7   49.27   11.55
  10  -7  -8   21.53    7.27
  10   7  -8   22.66    7.41
 -10  -7   8    6.06    5.86
  10  -7  -9   -0.71    4.14
  10   7  -9   -1.48    4.22
 -10  -7   9    1.25    5.19
  10  -7 -10    1.02    5.38
  10   7 -10    0.56    4.13
 -10  -7  10    2.37    4.94
  10  -7 -11   24.31    7.97
  10   7 -11   12.48    7.07
 -10  -7  11   19.10    7.72
  10  -7 -12   -2.40    5.10
  10   7 -12   10.57    6.05
 -10  -7  12    2.49    4.56
  10  -7 -13    9.00    6.54
  10   7 -13   41.10   10.00
 -10  -7  13   42.51   10.44
  10  -7 -14    1.72    4.30
  10   7 -14    0.66    4.10
 -10  -7  14    2.34    4.69
  10  -7 -15   -1.64    4.63
  10   7 -15   -2.21    5.73
 -10  -7  15   -0.26    4.25
  10  -7 -16    2.49    4.80
  10   7 -16    3.56    5.85
 -10  -7  16    9.51    5.94
  10   7 -17   36.56    9.92
 -10  -7  17   20.37    9.33
  10  -7 -18    0.52    4.15
  10   7 -18    5.95    5.28
 -10  -7  18   -1.23    6.38
  10  -7 -19    2.14    4.95
  10   7 -19    3.04    4.98
 -10  -7  19    9.47    7.30
  10  -7 -20   -0.03    5.10
  10   7 -20   -1.19    4.03
 -10  -7  20    2.21    6.67
  10  -7 -21    3.86    5.22
  10   7 -21    3.60    5.11
 -10  -7  21    0.82    4.82
  10  -7 -22   -1.68    5.60
  10   7 -22    2.57    5.88
 -10  -7  22    4.97    6.58
  10  -7 -23   19.60    8.27
  10   7 -23   16.74    8.32
 -10  -7  23    7.94    6.84
  10  -7 -24    1.67    4.76
  10   7 -24    4.93    5.03
 -10  -7  24   -1.47    5.75
  10  -7 -25    6.58    6.02
  10   7 -25   -0.17    4.55
 -10  -7  25    1.86    6.86
  10  -7 -26   -1.99    5.43
  10   7 -26   -2.26    5.43
 -10  -7  26    2.12    7.29
  10  -7 -27    9.48    6.48
  10   7 -27   24.63    8.74
 -10  -7  27    7.08    7.47
  10  -7 -28    2.63    6.13
  10   7 -28   -0.49    5.89
 -10  -7  28    3.41    7.61
  10  -7 -29    8.18    7.01
  10   7 -29    7.72    7.57
 -10  -7  29    8.63    7.95
  10  -7 -30   -0.18    5.47
  10   7 -30   -3.47    6.48
 -10  -7  30    2.85    6.67
  10  -7 -31    4.27    6.15
  10   7 -31   -1.08    5.98
 -10  -7  31    4.58    7.02
 -10  -7  32    3.45    7.68
 -10  -7  33   -1.33    7.50
  10  -8  -1    5.30    4.69
  10   8  -1    9.71    4.99
 -10  -8   1   20.19    6.81
  10  -8  -2    0.97    4.12
  10   8  -2    3.83    4.25
 -10  -8   2    0.87    4.69
  10  -8  -3   50.19   10.78
  10   8  -3   47.34   11.13
 -10  -8   3   41.73   11.03
  10  -8  -4   26.15    7.46
  10   8  -4   20.73    7.07
 -10  -8   4    8.45    6.93
  10  -8  -5   94.51   15.14
  10   8  -5   74.71   14.21
 -10  -8   5   46.52   13.15
  10  -8  -6    3.94    5.54
  10   8  -6    4.63    4.62
 -10  -8   6    1.95    4.75
  10  -8  -7    0.69    4.67
  10   8  -7    2.91    4.22
 -10  -8   7    5.36    5.23
  10  -8  -8    5.65    4.75
  10   8  -8   -0.72    4.38
 -10  -8   8    6.75    5.42
  10  -8  -9   17.37    6.55
  10   8  -9    4.68    4.90
 -10  -8   9   17.86    7.77
  10  -8 -10    4.54    5.26
  10   8 -10    2.30    5.42
 -10  -8  10   12.94    6.50
  10  -8 -11   17.07    7.77
  10   8 -11   21.80    7.67
 -10  -8  11   19.21    7.73
  10  -8 -12   -3.19    5.17
  10   8 -12   -0.44    4.50
 -10  -8  12   -1.93    5.29
  10  -8 -13    1.08    4.84
  10   8 -13    5.35    5.62
 -10  -8  13    0.77    4.43
  10  -8 -14   -1.08    4.84
  10   8 -14    3.11    4.76
 -10  -8  14    2.48    4.30
  10  -8 -15   23.96    8.96
  10   8 -15   20.47    8.49
 -10  -8  15   25.55    9.30
  10  -8 -16   -0.77    4.32
  10   8 -16    1.79    4.97
 -10  -8  16   -0.83    5.37
  10  -8 -17    1.69    4.63
  10   8 -17    3.15    5.23
 -10  -8  17   -2.54    5.30
  10  -8 -18    2.89    4.93
  10   8 -18    1.49    5.08
 -10  -8  18    2.64    5.87
  10  -8 -19   21.24    8.43
  10   8 -19   26.87    9.05
 -10  -8  19   22.08    9.16
  10  -8 -20    1.86    4.73
  10   8 -20   -2.57    5.14
 -10  -8  20    0.88    6.50
  10  -8 -21    5.57    5.88
  10   8 -21    3.31    5.64
 -10  -8  21    7.73    6.81
  10  -8 -22    3.77    5.12
  10   8 -22    1.65    5.16
 -10  -8  22    5.05    7.39
  10  -8 -23    2.79    4.80
  10   8 -23    7.77    6.19
 -10  -8  23    3.10    6.71
  10  -8 -24   -0.28    4.85
  10   8 -24   -0.96    4.64
 -10  -8  24   -1.30    5.52
  10  -8 -25   11.40    6.57
  10   8 -25    2.84    5.40
 -10  -8  25    8.66    6.66
  10  -8 -26   -0.91    4.99
  10   8 -26   -3.48    6.81
 -10  -8  26   -2.93    6.29
  10  -8 -27   -0.00    4.78
  10   8 -27    6.88    7.05
 -10  -8  27   -1.81    6.85
  10  -8 -28    1.58    5.34
  10   8 -28    0.71    5.27
 -10  -8  28   -0.28    5.43
  10  -8 -29    1.59    5.16
  10   8 -29   -0.82    5.67
 -10  -8  29    5.57    6.55
  10  -8 -30   -0.10    4.74
  10   8 -30    0.98    5.15
 -10  -8  30   -2.16    6.56
  10  -8 -31    0.75    4.74
  10  -9  -1   24.21    8.06
  10   9  -1   46.08    9.65
 -10  -9   1   26.16    9.55
  10  -9  -2    4.25    5.28
  10   9  -2    7.41    4.97
 -10  -9   2    1.76    5.52
  10  -9  -3   39.09   10.53
  10   9  -3   46.34   10.40
 -10  -9   3   46.12   11.35
  10  -9  -4    2.28    4.07
  10   9  -4   -1.58    4.09
 -10  -9   4    1.19    5.07
  10  -9  -5    0.95    3.50
  10   9  -5    7.83    5.41
 -10  -9   5    4.10    5.40
  10  -9  -6    3.02    5.44
  10   9  -6    2.42    3.96
 -10  -9   6    1.84    4.54
  10  -9  -7   49.01   10.86
  10   9  -7   50.20   10.93
 -10  -9   7   29.45   10.40
  10  -9  -8    8.34    5.32
  10   9  -8   -0.80    4.45
 -10  -9   8    2.20    5.30
  10  -9  -9    0.52    3.64
  10   9  -9   11.39    5.92
 -10  -9   9    1.69    4.04
  10  -9 -10    1.32    5.22
  10   9 -10    0.67    4.17
 -10  -9  10    3.77    5.39
  10  -9 -11   23.27    7.97
  10   9 -11   13.63    6.69
 -10  -9  11   37.66    9.49
  10  -9 -12    1.97    5.03
  10   9 -12   -1.88    4.76
 -10  -9  12    1.46    5.08
  10  -9 -13    9.34    5.66
  10   9 -13    3.71    4.70
 -10  -9  13   17.23    7.56
  10  -9 -14   -0.93    4.36
  10   9 -14    0.93    3.74
 -10  -9  14    2.18    5.59
  10  -9 -15    2.63    4.28
  10   9 -15   -2.84    5.70
 -10  -9  15   -1.87    6.03
  10  -9 -16    2.72    5.16
  10   9 -16   -4.39    5.97
 -10  -9  16    1.77    4.70
  10  -9 -17   32.04   10.57
  10   9 -17   51.33   11.66
 -10  -9  17   40.47   11.25
  10  -9 -18   -0.69    4.30
  10   9 -18    1.79    5.31
 -10  -9  18    2.37    4.83
  10  -9 -19    0.79    4.60
  10   9 -19   -0.44    4.37
 -10  -9  19    5.44    5.50
  10  -9 -20    2.82    4.83
  10   9 -20    0.24    4.28
 -10  -9  20   -2.19    5.94
  10  -9 -21    8.78    6.15
  10   9 -21    2.96    5.62
 -10  -9  21    8.57    7.46
  10  -9 -22   -0.64    5.48
  10   9 -22    0.96    6.05
 -10  -9  22   -0.08    5.34
  10  -9 -23   22.03    8.50
  10   9 -23   14.07    8.18
 -10  -9  23    9.36    6.93
  10  -9 -24   -2.56    6.57
  10   9 -24   -2.68    5.81
 -10  -9  24    3.58    6.68
  10  -9 -25   -1.40    5.06
  10   9 -25   -0.08    4.93
 -10  -9  25   -1.95    6.28
  10  -9 -26   -2.43    5.21
  10   9 -26    2.88    7.07
 -10  -9  26    1.16    5.55
  10  -9 -27   18.08    8.21
  10   9 -27   13.63    7.56
 -10  -9  27    8.38    7.91
  10  -9 -28   -2.23    5.78
  10   9 -28   -1.26    5.66
  10  -9 -29   -0.66    5.53
  10   9 -29    9.99    6.33
  10  -9 -30   -1.11    5.17
  10   9 -30   -1.69    4.77
  10  -9 -31   -0.50    5.91
  10 -10  -1   14.16    6.12
 -10 -10   1   12.14    6.18
  10 -10  -2    0.53    4.09
 -10 -10   2   -1.67    5.60
  10 -10  -3   28.54    8.00
 -10 -10   3    9.80    6.51
  10 -10  -4    2.07    3.67
 -10 -10   4   -2.59    4.71
  10 -10  -5   41.81   10.10
 -10 -10   5   36.02   10.36
  10 -10  -6   -0.17    3.94
 -10 -10   6   -0.61    5.51
  10 -10  -7    3.95    4.20
 -10 -10   7    2.96    4.76
  10 -10  -8   -1.36    4.46
 -10 -10   8   -2.78    5.24
  10 -10  -9   27.97    8.31
 -10 -10   9   20.44    7.48
  10 -10 -10    0.84    4.65
 -10 -10  10    0.56    4.23
  10 -10 -11   10.17    5.48
 -10 -10  11    7.66    5.81
  10 -10 -12   -1.72    4.60
 -10 -10  12   -0.28    5.41
  10 -10 -13   30.62    9.24
 -10 -10  13   12.04    7.54
  10 -10 -14    2.39    5.35
 -10 -10  14    3.07    4.77
  10 -10 -15   11.07    6.86
 -10 -10  15   22.86    8.97
  10 -10 -16   -1.08    5.07
 -10 -10  16   -1.92    4.98
  10 -10 -17    1.19    4.03
 -10 -10  17    0.60    5.88
  10 -10 -18    1.98    4.49
 -10 -10  18   -4.02    6.44
  10 -10 -19   15.74    7.60
 -10 -10  19    8.50    6.87
  10 -10 -20   -3.80    6.53
 -10 -10  20    3.29    6.06
  10 -10 -21   11.36    6.55
 -10 -10  21    9.03    5.92
 -10 -10  22    0.51    5.07
 -10 -10  23    5.96    6.45
 -10 -10  24   -0.68    5.72
  10 -11  -1   13.28    6.38
 -10 -11   1   12.97    6.18
  10 -11  -2   -0.22    4.13
 -10 -11   2    2.59    4.57
  10 -11  -3   24.25    7.64
 -10 -11   3   24.84    8.54
  10 -11  -4    5.16    4.67
 -10 -11   4    1.50    4.44
  10 -11  -5    5.99    5.26
 -10 -11   5    0.86    5.37
  10 -11  -6   -0.83    5.00
 -10 -11   6    1.22    4.37
  10 -11  -7   54.49   11.06
 -10 -11   7   25.61    9.49
 -10 -11   8    2.03    4.96
 -10 -11   9    3.19    4.79
 -10 -11  10   -1.32    5.29
 -10 -11  11   17.49    8.03
 -10 -11  12   -1.25    5.00
 -10 -11  13   16.20    7.41
 -10 -11  14   -1.08    4.80
 -10 -11  15    2.02    6.09
 -10 -11  16    0.31    3.69
 -10 -11  17   20.14    8.74
 -10 -11  18   -1.75    5.98
 -10 -11  19    3.39    6.29
 -10 -11  20   -2.02    6.17
 -10 -11  21    5.19    6.38
 -10 -12   1    6.49    4.85
 -10 -12   2    0.18    3.26
 -10 -12   3    8.86    6.05
 -10 -12   4    0.00    4.57
 -10 -12   5    8.19    6.13
 -10 -12   6    3.20    4.77
 -10 -12   7    0.04    4.57
 -10 -12   8    5.33    5.62
 -10 -12   9   15.76    6.18
 -10 -12  10   -2.71    4.77
 -10 -12  11    1.84    4.74
 -10 -12  12    3.54    5.67
 -10 -12  13    9.77    6.75
 -10 -12  14    4.58    5.98
 -10 -12  15    9.49    7.27
 -10 -12  16   -0.59    4.13
 -10 -12  17   -2.17    4.86
 -10 -13   1   14.38    6.39
 -10 -13   2   -2.22    4.22
 -10 -13   3    8.33    5.36
 -10 -13   4    0.78    4.58
 -10 -13   5    1.51    4.83
 -10 -13   6    4.34    5.25
 -10 -13   7    5.47    5.63
 -10 -13   8   -1.26    4.66
 -10 -13   9    2.39    4.73
 -10 -13  10   -1.19    5.25
 -10 -13  11    0.00    4.09
 -10 -13  12    9.27    5.61
 -10 -13  13   15.10    7.37
 -10 -14   1   -1.70    4.80
 -10 -14   2    5.32    5.39
 -10 -14   3    4.96    5.43
 -10 -14   4   -0.17    4.88
 -10 -14   5    6.15    5.30
  -9   0   1    8.93    6.36
  -9   0   2    3.91    5.00
  -9   0   3  139.49   23.63
  -9   0   4   -1.02    3.81
  -9   0   5   42.10   10.49
  -9   0   6   -0.95    5.43
   9   0  -6   -0.85    4.29
  -9   0   7  136.31   23.57
   9   0  -7  143.27   22.77
  -9   0   8   -1.27    4.34
   9   0  -8   -0.00    3.66
  -9   0   9   81.69   16.47
   9   0  -9   85.94   15.61
  -9   0  10    0.07    4.86
   9   0 -10    0.70    3.39
  -9   0  11   18.30    7.61
   9   0 -11   14.68    7.00
  -9   0  12   -2.11    5.01
   9   0 -12    0.02    2.16
  -9   0  13  165.62   23.24
   9   0 -13   91.41   18.98
  -9   0  14    1.22    5.85
   9   0 -14   -2.01    4.97
  -9   0  15   32.90   10.15
   9   0 -15   33.67    9.48
  -9   0  16   -0.66    5.29
   9   0 -16   -1.43    4.97
  -9   0  17   24.62    9.24
   9   0 -17   19.99    7.95
  -9   0  18    4.43    6.32
   9   0 -18   -1.50    4.92
  -9   0  19   72.75   16.87
   9   0 -19   84.05   16.51
  -9   0  20   -0.23    5.02
   9   0 -20    0.02    4.45
   9   0 -21   27.73    9.39
   9   0 -22   -0.05    5.67
   9   0 -23   80.42   16.86
   9   0 -24    5.38    6.15
   9   0 -25   10.73    7.70
   9   0 -26   -1.46    5.98
   9   0 -27    0.74    5.11
   9   0 -28   -0.78    5.22
   9   0 -29   12.02    6.83
   9   0 -30    7.15    5.32
   9   0 -31   20.27    8.72
   9   0 -32    3.32    7.03
   9   0 -33    9.71    6.59
   9   0 -34   -1.60    5.80
  -9   1   1  500.39   67.47
  -9  -1   1  463.61   66.86
  -9   1   2    5.17    5.39
  -9  -1   2   12.10    7.08
  -9   1   3    9.92    5.50
  -9  -1   3   -1.47    5.15
  -9   1   4   90.59   16.01
  -9  -1   4   63.63   14.56
  -9   1   5  131.04   23.27
   9  -1  -5  145.43   22.66
  -9  -1   5  136.81   23.39
  -9   1   6   -0.41    4.52
   9  -1  -6    1.06    3.55
   9   1  -6   -0.88    4.29
  -9  -1   6    2.13    4.45
  -9   1   7   58.42   12.70
   9  -1  -7   49.04   11.31
   9   1  -7   56.74   11.98
  -9  -1   7   64.23   13.42
  -9   1   8    4.47    5.22
   9  -1  -8    5.62    4.39
   9   1  -8    4.10    4.30
  -9  -1   8    1.41    4.20
  -9   1   9   32.45    9.31
   9  -1  -9   16.26    6.38
   9   1  -9   18.95    6.99
  -9  -1   9   22.37    8.68
  -9   1  10   -3.32    5.67
   9  -1 -10    5.27    3.76
   9   1 -10    3.51    4.45
  -9  -1  10    0.55    5.48
  -9   1  11  101.09   20.87
   9  -1 -11  141.24   21.22
   9   1 -11  129.32   20.65
  -9  -1  11  101.69   20.62
  -9   1  12    2.38    5.47
   9  -1 -12    6.21    5.00
   9   1 -12    0.90    3.55
  -9  -1  12    5.96    5.69
  -9   1  13    4.53    5.14
   9  -1 -13    7.88    5.98
   9   1 -13    4.50    5.11
  -9  -1  13   14.93    7.02
  -9   1  14   -2.06    5.57
   9  -1 -14    1.35    3.71
   9   1 -14   -1.27    5.12
  -9  -1  14    1.77    5.34
  -9   1  15   87.41   19.66
   9  -1 -15  132.52   20.42
   9   1 -15  134.24   20.49
  -9  -1  15   88.68   19.50
  -9   1  16   25.53    9.29
   9  -1 -16   12.24    7.90
   9   1 -16   26.28    8.16
  -9  -1  16   38.51   10.74
  -9   1  17   64.45   16.18
   9  -1 -17   88.86   16.45
   9   1 -17   85.89   16.36
  -9   1  18    6.17    6.15
   9  -1 -18    4.25    4.56
   9   1 -18    2.03    5.79
  -9   1  19    4.58    5.98
   9  -1 -19    9.01    6.17
   9   1 -19    5.46    6.02
  -9   1  20    8.26    7.32
   9  -1 -20   15.07    7.16
   9   1 -20   13.09    7.32
   9   1 -21  117.01   21.32
   9  -1 -22   -3.32    6.73
   9   1 -22   -0.88    4.25
  -9  -1  22   -0.03    5.94
   9  -1 -23   21.51    8.21
   9   1 -23    9.03    6.37
  -9  -1  23    1.53    6.38
   9  -1 -24   -2.08    6.12
   9   1 -24   -1.88    5.36
  -9  -1  24   -1.47    5.64
   9  -1 -25   13.89    6.88
   9   1 -25   10.94    6.15
  -9  -1  25    8.66    7.92
   9  -1 -26    2.93    5.59
   9   1 -26    9.00    6.55
   9  -1 -27   26.79    9.69
   9   1 -27   33.86    9.86
   9  -1 -28   -4.27    6.89
   9   1 -28   -2.84    6.14
   9  -1 -29   -2.78    6.92
   9   1 -29    2.19    5.21
   9  -1 -30   -0.93    4.87
   9   1 -30    2.29    6.08
   9  -1 -31    8.24    6.71
   9   1 -31    5.04    7.91
   9  -1 -32   -3.36    5.13
   9   1 -32   -3.96    6.24
   9  -1 -33   -1.65    5.18
   9   1 -33   10.72    9.13
   9  -1 -34   -0.79    6.19
   9   1 -34   -1.71    6.82
  -9   2   1   39.18   10.49
   9  -2  -1   39.33    9.64
   9  -2  -1   46.02   10.86
  -9  -2   1   37.51   10.46
  -9   2   2    5.18    5.16
   9  -2  -2    7.02    5.21
   9  -2  -2    7.55    5.46
  -9  -2   2   15.58    6.29
  -9   2   3  139.74   25.27
   9  -2  -3  159.59   24.65
   9  -2  -3  158.24   25.53
  -9  -2   3  167.48   26.11
  -9   2   4    3.24    5.30
   9  -2  -4    5.41    5.17
   9  -2  -4   16.14    6.69
  -9  -2   4   17.46    7.15
  -9   2   5   17.77    7.00
   9  -2  -5   26.37    6.91
   9  -2  -5   29.13    8.20
  -9  -2   5   -0.25    4.18
  -9   2   6    1.22    5.50
   9  -2  -6    4.87    4.54
   9  -2  -6    4.50    4.94
  -9  -2   6   -1.74    4.34
  -9   2   7   93.05   15.23
   9  -2  -7   47.45   11.40
   9  -2  -7   77.98   14.18
   9   2  -7   50.35   11.79
  -9  -2   7   57.67   12.80
  -9   2   8   54.05   11.94
   9  -2  -8   31.12    9.64
   9   2  -8   85.92   12.76
  -9  -2   8   32.81   10.86
  -9   2   9   44.40   11.48
   9  -2  -9   45.24   10.54
   9  -2  -9   45.49   10.88
   9   2  -9   34.40    9.85
  -9  -2   9   36.15   10.51
  -9   2  10    5.45    5.88
   9  -2 -10    1.81    4.49
   9  -2 -10    1.35    4.92
   9   2 -10    4.45    4.89
  -9  -2  10    5.92    5.75
  -9   2  11   -0.10    4.67
   9  -2 -11    4.38    4.59
   9  -2 -11    0.63    4.79
   9   2 -11    2.40    4.22
  -9   2  12   11.94    6.76
   9  -2 -12   24.57    7.49
   9   2 -12   16.04    6.55
  -9   2  13   55.13   12.60
   9  -2 -13   53.26   11.45
   9   2 -13   30.81    9.55
  -9   2  14   50.53   13.12
   9  -2 -14   64.54   12.61
   9   2 -14   46.63   11.70
  -9   2  15   27.20    9.22
   9  -2 -15   19.68    7.58
   9   2 -15   37.88    8.92
  -9   2  16    0.84    5.03
   9  -2 -16   -2.20    5.20
   9   2 -16    1.52    5.35
  -9   2  17   54.19   13.24
   9  -2 -17   75.65   13.35
   9   2 -17   29.77    9.83
   9  -2 -18    1.69    4.55
   9   2 -18    0.38    4.76
  -9  -2  18    1.18    5.25
   9  -2 -19  125.81   22.19
   9   2 -19  134.20   22.58
  -9  -2  19  120.05   23.42
   9  -2 -20   18.37    7.57
   9   2 -20   16.01    7.04
  -9  -2  20    4.74    7.18
   9  -2 -21    6.39    5.88
   9   2 -21    5.60    5.96
  -9  -2  21    8.63    7.40
   9  -2 -22    2.39    5.96
   9   2 -22   11.76    6.96
  -9  -2  22   20.40    8.85
   9  -2 -23   61.67   13.61
   9   2 -23   49.35   12.53
  -9  -2  23   51.95   14.26
   9  -2 -24    2.82    5.09
   9   2 -24    1.70    5.18
  -9  -2  24    4.07    6.78
   9  -2 -25    5.96    6.65
   9   2 -25   24.10    7.95
  -9  -2  25    6.77    7.61
   9  -2 -26    1.32    5.80
   9   2 -26   -1.60    4.42
  -9  -2  26   -3.93    7.10
   9  -2 -27    2.40    4.29
   9   2 -27    2.09    6.51
  -9  -2  27   -0.59    5.84
   9  -2 -28   -1.59    5.82
   9  -2 -29    5.13    6.20
   9   2 -29   21.14    8.95
   9  -2 -30   -2.21    6.29
   9   2 -30    2.32    5.88
   9  -2 -31   -2.73    6.09
   9   2 -31   -0.39    5.31
   9  -2 -32    3.58    6.42
   9   2 -32    5.68    6.17
   9  -2 -33    0.08    5.22
   9   2 -33   12.17    7.91
   9  -2 -34    6.50    6.76
   9   2 -34   -1.89    5.89
  -9   3   1  207.08   35.95
   9  -3  -1  214.57   34.76
   9  -3  -1  340.93   38.61
  -9   3   2   78.85   14.59
   9  -3  -2   51.77   11.65
   9  -3  -2   58.05   13.02
  -9   3   3    2.88    5.94
   9  -3  -3   -0.47    2.90
   9  -3  -3   -1.29    4.36
  -9   3   4    3.80    4.97
   9  -3  -4    6.12    4.28
   9  -3  -4    9.36    5.92
  -9   3   5   48.38   12.00
   9  -3  -5   75.77   12.59
   9  -3  -5   39.44   11.73
  -9   3   6   42.85   11.91
   9  -3  -6   77.70   12.99
   9  -3  -6   62.73   13.26
  -9   3   7   33.60    9.59
   9  -3  -7   22.72    7.20
   9  -3  -7   33.38    9.33
   9   3  -7   14.34    6.59
  -9   3   8    4.40    5.11
   9  -3  -8    4.13    4.36
   9  -3  -8    3.67    5.43
   9   3  -8   -1.07    4.07
  -9   3   9    8.09    6.65
   9  -3  -9   18.93    6.57
   9  -3  -9   11.87    6.42
   9   3  -9   23.21    7.25
  -9   3  10    6.76    6.27
   9  -3 -10    2.25    4.83
   9  -3 -10   12.90    6.90
   9   3 -10    8.52    5.54
  -9   3  11  113.39   24.53
   9  -3 -11  206.11   26.31
   9  -3 -11  155.76   25.40
  -9   3  12   33.89    9.82
   9  -3 -12   32.13    8.16
   9  -3 -12   12.32    7.86
   9   3 -12   27.95    8.36
  -9   3  13    3.21    6.79
   9  -3 -13    9.11    6.04
   9   3 -13   15.66    6.69
  -9  -3  13   14.98    7.20
  -9   3  14   -0.28    5.16
   9  -3 -14    1.09    5.14
   9   3 -14    0.08    4.87
  -9  -3  14   -1.78    4.87
   9  -3 -15   94.61   17.16
   9   3 -15   81.30   16.38
   9  -3 -16   20.70    7.81
   9   3 -16   16.10    7.23
  -9  -3  16   24.86    8.72
   9  -3 -17   74.93   14.47
   9   3 -17   56.70   13.73
  -9  -3  17   64.07   14.82
   9  -3 -18    0.94    4.99
   9   3 -18    0.09    4.44
  -9  -3  18    2.54    5.44
   9  -3 -19   -3.38    5.23
   9   3 -19    4.32    5.50
  -9  -3  19   -0.08    4.40
   9  -3 -20   33.79    9.44
   9   3 -20   15.75    7.13
  -9  -3  20   14.24    7.89
   9  -3 -21   63.55   15.04
   9   3 -21   92.23   16.73
  -9  -3  21   83.57   17.79
   9  -3 -22    6.95    6.60
   9   3 -22   17.68    6.59
  -9  -3  22   16.86    8.30
   9  -3 -23   19.51    8.05
   9   3 -23   16.93    7.59
  -9  -3  23   20.33    9.55
   9  -3 -24    0.81    5.64
   9   3 -24   -0.12    5.02
  -9  -3  24   -1.57    5.66
   9  -3 -25   14.12    6.75
   9   3 -25   17.75    7.76
  -9  -3  25   11.27    7.30
   9  -3 -26    3.90    5.99
   9   3 -26    9.53    6.86
  -9  -3  26   10.90    7.62
   9  -3 -27    7.80    6.00
   9   3 -27    5.81    6.51
  -9  -3  27   10.00    7.74
   9  -3 -28    0.28    5.00
   9   3 -28    1.66    5.48
  -9  -3  28   -0.33    5.15
   9  -3 -29    1.94    4.70
   9   3 -29    0.83    5.65
  -9  -3  29   -1.04    6.03
   9  -3 -30    4.14    5.49
   9   3 -30    4.62    7.15
   9  -3 -31    8.80    6.33
   9   3 -31   16.12    7.73
   9  -3 -32   -0.96    5.04
   9   3 -32   -2.35    6.38
   9  -3 -33   -1.55    6.88
   9   3 -33   12.30    7.58
   9  -3 -34   -0.27    5.41
   9   3 -34    7.76    6.23
  -9   4   1    1.60    5.03
   9  -4  -1    1.25    4.59
   9  -4  -1   -0.67    4.82
  -9  -4   1    7.16    5.94
  -9   4   2   74.85   14.66
   9  -4  -2   57.57   12.66
   9  -4  -2   60.18   13.69
  -9  -4   2   70.72   13.85
  -9   4   3   85.17   14.75
   9  -4  -3   47.14   11.51
   9  -4  -3   70.46   13.83
  -9  -4   3   51.87   12.75
  -9   4   4   79.12   15.98
   9  -4  -4   93.43   15.46
   9  -4  -4   82.09   15.93
  -9  -4   4   65.12   15.00
  -9   4   5  104.72   19.43
   9  -4  -5  134.41   19.24
   9  -4  -5   83.15   18.25
  -9   4   6    1.75    5.13
   9  -4  -6    6.43    4.44
   9  -4  -6    5.32    5.91
  -9  -4   6   -1.70    5.21
  -9   4   7   64.42   14.14
   9  -4  -7   78.87   13.94
   9  -4  -7   52.27   13.39
  -9  -4   7   77.39   14.56
  -9   4   8  129.57   22.42
   9  -4  -8  116.11   20.71
   9  -4  -8  116.19   21.49
   9   4  -8  121.26   20.87
  -9  -4   8  154.40   22.74
  -9   4   9   67.25   15.96
   9  -4  -9   87.58   15.98
   9   4  -9   92.49   16.24
  -9  -4   9   94.91   17.05
   9  -4 -10    6.09    4.84
   9   4 -10    3.83    4.84
  -9  -4  10    2.52    5.15
   9  -4 -11    7.06    4.80
   9   4 -11   17.35    7.12
  -9  -4  11    8.55    6.17
   9  -4 -12    5.55    4.85
   9   4 -12   -0.27    4.39
  -9  -4  12    0.45    4.82
   9  -4 -13   49.71   11.64
   9   4 -13   55.66   12.28
  -9  -4  13   55.80   12.66
   9  -4 -14    9.19    6.07
   9   4 -14    5.32    4.57
  -9  -4  14    8.62    6.38
   9  -4 -15   33.87    9.83
   9   4 -15   30.00    9.61
  -9  -4  15   42.27   11.13
   9  -4 -16   -2.02    4.85
   9   4 -16   -0.05    4.79
  -9  -4  16    0.07    4.81
   9  -4 -17   26.60    8.35
   9   4 -17   25.89    8.43
  -9  -4  17   21.91    8.98
   9  -4 -18   73.48   16.98
   9   4 -18  114.60   18.98
  -9  -4  18  116.03   20.22
   9  -4 -19   69.00   14.26
   9   4 -19   66.89   14.27
  -9  -4  19   56.73   14.84
   9  -4 -20   -1.93    5.06
   9   4 -20   -2.07    4.86
  -9  -4  20   -0.78    5.87
   9  -4 -21    3.16    5.14
   9   4 -21    0.60    4.91
  -9  -4  21    0.24    5.64
   9  -4 -22    4.18    6.39
   9   4 -22   10.08    6.55
  -9  -4  22   12.34    8.16
   9  -4 -23   51.71   12.38
   9   4 -23   44.56   11.85
  -9  -4  23   39.03   12.88
   9  -4 -24   10.11    6.07
   9   4 -24    4.94    5.87
  -9  -4  24   17.68    8.84
   9  -4 -25   10.42    6.29
   9   4 -25    2.34    4.96
  -9  -4  25    8.12    8.19
   9  -4 -26    3.47    5.12
   9   4 -26    0.31    4.91
  -9  -4  26    1.88    6.43
   9  -4 -27    4.39    5.90
   9   4 -27    4.21    6.30
  -9  -4  27    4.46    6.76
   9  -4 -28    8.85    6.72
   9   4 -28    3.30    5.78
  -9  -4  28    0.28    4.49
   9  -4 -29   16.45    8.01
   9   4 -29   17.26    8.96
  -9  -4  29    5.29    7.34
   9  -4 -30    3.57    5.57
   9   4 -30    1.10    5.13
  -9  -4  30   -2.20    7.42
   9  -4 -31    1.26    4.90
   9   4 -31   10.36    7.41
  -9  -4  31    0.88    6.96
   9  -4 -32   -1.09    5.32
   9   4 -32    1.84    5.59
   9  -4 -33   -3.44    4.95
   9   4 -33    3.35    5.78
   9  -4 -34   -0.89    5.00
   9  -5  -1  131.49   22.81
  -9  -5   1  166.14   24.71
   9  -5  -2   64.97   13.02
  -9  -5   2   60.77   13.37
   9  -5  -3   17.97    6.46
  -9  -5   3    5.55    6.24
   9  -5  -4   87.17   16.53
  -9  -5   4  106.35   18.05
   9  -5  -5   45.38   10.07
  -9  -5   5   32.22    9.98
   9  -5  -6   26.98    8.65
  -9  -5   6   80.24   13.30
   9  -5  -7  108.23   18.00
  -9  -5   7   91.73   18.14
   9  -5  -8   -0.21    4.27
   9   5  -8   -1.52    4.62
  -9  -5   8    3.34    5.05
   9  -5  -9    3.32    4.50
   9   5  -9    0.47    4.66
  -9  -5   9    1.32    4.28
   9  -5 -10    1.69    4.25
   9   5 -10    7.01    4.78
  -9  -5  10    0.66    4.79
   9  -5 -11   69.63   13.80
   9   5 -11   63.83   13.65
  -9  -5  11   67.20   14.52
   9  -5 -12   38.52    9.57
   9   5 -12   21.73    8.32
  -9  -5  12   35.36    9.77
   9  -5 -13    1.91    4.82
   9   5 -13    1.93    4.57
  -9  -5  13   -0.81    4.89
   9  -5 -14   14.41    6.77
   9   5 -14   30.37    8.26
  -9  -5  14   23.59    8.80
   9  -5 -15   34.28    9.06
   9   5 -15   22.70    8.17
  -9  -5  15    9.26    6.82
   9  -5 -16   51.49   10.90
   9   5 -16   21.67    8.28
  -9  -5  16   27.24    9.84
   9  -5 -17   39.66   11.17
   9   5 -17   55.04   12.03
  -9  -5  17   58.50   13.74
   9  -5 -18    7.15    5.85
   9   5 -18   10.74    6.20
  -9  -5  18    3.94    5.73
   9  -5 -19   -0.72    4.37
   9   5 -19   -1.37    5.46
  -9  -5  19   -0.80    5.31
   9  -5 -20   10.30    6.05
   9   5 -20    1.02    4.50
  -9  -5  20    4.32    5.80
   9  -5 -21   36.30    9.57
   9   5 -21   34.10    9.92
  -9  -5  21   21.99    9.57
   9  -5 -22   52.41   10.70
   9   5 -22   11.33    7.43
  -9  -5  22   24.27    9.59
   9  -5 -23    5.05    5.42
   9   5 -23    1.30    4.75
  -9  -5  23   13.36    7.56
   9  -5 -24    0.28    4.53
   9   5 -24    0.59    5.44
  -9  -5  24    3.02    6.54
   9  -5 -25    0.11    4.84
   9   5 -25    0.01    5.38
  -9  -5  25    0.15    4.94
   9  -5 -26   15.04    7.71
   9   5 -26   14.33    7.56
  -9  -5  26   22.50    9.34
   9  -5 -27   17.11    8.08
   9   5 -27   11.86    6.96
  -9  -5  27   11.68    7.29
   9  -5 -28   -1.70    5.15
   9   5 -28   -2.82    5.27
  -9  -5  28    1.14    7.03
   9  -5 -29    0.44    4.70
   9   5 -29   -4.09    7.08
  -9  -5  29   -2.03    5.28
   9  -5 -30    5.20    5.85
   9   5 -30    3.29    6.24
  -9  -5  30    9.58    7.95
   9  -5 -31    4.77    6.33
   9   5 -31    7.25    6.20
  -9  -5  31    1.02    7.07
   9  -5 -32    4.33    6.54
   9   5 -32    3.70    6.67
  -9  -5  32    1.05    6.56
   9  -5 -33    6.43    6.76
   9   5 -33    5.87    5.82
   9  -5 -34    9.07    6.83
   9  -6  -1    0.09    4.08
  -9  -6   1   -0.09    4.81
   9  -6  -2  160.83   24.72
  -9  -6   2  149.88   24.88
   9  -6  -3   34.91    9.11
  -9  -6   3   41.16   10.10
   9  -6  -4   30.62    8.38
  -9  -6   4   22.00    8.32
   9  -6  -5   32.53    8.76
  -9  -6   5   35.08    9.43
   9  -6  -6    9.30    5.53
  -9  -6   6   11.43    6.47
   9  -6  -7   34.56    8.69
  -9  -6   7   26.90    8.89
   9  -6  -8  106.39   17.30
   9   6  -8   90.02   16.66
  -9  -6   8   84.06   17.26
   9  -6  -9   37.53    8.93
   9   6  -9   23.24    7.43
  -9  -6   9   19.56    7.81
   9  -6 -10    0.89    3.50
   9   6 -10   -0.29    4.01
  -9  -6  10   -2.84    5.43
   9  -6 -11    1.09    4.49
   9   6 -11    1.68    4.59
  -9  -6  11    0.55    4.52
   9  -6 -12   34.11   10.26
   9   6 -12   36.98    9.80
  -9  -6  12   36.33   10.17
   9  -6 -13   11.72    5.81
   9   6 -13    6.46    6.31
  -9  -6  13   21.35    7.66
   9  -6 -14   51.64   11.71
   9   6 -14   61.67   12.47
  -9  -6  14   35.19   11.15
   9  -6 -15   14.82    6.88
   9   6 -15   20.15    7.26
  -9  -6  15   15.16    7.82
   9  -6 -16   15.64    6.69
   9   6 -16    5.49    5.55
  -9  -6  16    0.85    5.05
   9  -6 -17    9.06    6.10
   9   6 -17   14.81    6.93
  -9  -6  17   10.57    6.72
   9  -6 -18   49.99   12.20
   9   6 -18   50.21   11.97
  -9  -6  18   45.04   12.41
   9  -6 -19   16.89    7.28
   9   6 -19   13.76    7.08
  -9  -6  19   20.20    8.39
   9  -6 -20    6.94    5.59
   9   6 -20   12.96    6.26
  -9  -6  20   17.23    7.87
   9  -6 -21    1.40    4.98
   9   6 -21    9.50    6.09
  -9  -6  21    3.03    5.78
   9  -6 -22   11.64    6.46
   9   6 -22    6.59    5.63
  -9  -6  22   -1.23    5.12
   9  -6 -23   14.23    6.96
   9   6 -23   27.25    9.47
  -9  -6  23   16.98    9.47
   9  -6 -24    7.75    6.36
   9   6 -24    8.29    5.96
  -9  -6  24   24.91    8.58
   9  -6 -25   17.33    7.55
   9   6 -25    6.98    6.62
  -9  -6  25    6.22    6.65
   9  -6 -26   -1.59    5.01
   9   6 -26   -1.22    5.25
  -9  -6  26    0.55    5.98
   9  -6 -27    0.76    5.02
   9   6 -27   -3.06    5.63
  -9  -6  27   -3.24    6.78
   9  -6 -28    5.19    6.07
   9   6 -28    9.18    7.10
  -9  -6  28   13.75    7.81
   9  -6 -29    8.03    6.71
   9   6 -29   -0.71    5.46
  -9  -6  29    3.23    6.35
   9  -6 -30   10.34    7.39
   9   6 -30    7.99    6.98
  -9  -6  30   -2.13    9.56
   9  -6 -31    1.51    5.27
   9   6 -31    1.53    5.29
  -9  -6  31   -1.72    7.46
   9  -6 -32   -1.93    5.93
   9   6 -32   -0.90    5.60
  -9  -6  32   -0.96    6.51
   9  -6 -33    0.45    4.74
   9   6 -33    0.51    5.60
  -9  -6  33    6.94    6.84
   9  -6 -34    4.06    7.30
  -9  -6  34   -2.88    6.95
   9  -7  -1   23.18    7.23
  -9  -7   1   11.48    6.93
   9  -7  -2   14.92    5.93
  -9  -7   2   10.94    6.96
   9  -7  -3    1.44    4.10
  -9  -7   3   -1.49    4.02
   9  -7  -4   36.35    8.41
  -9  -7   4   13.33    7.41
   9  -7  -5    8.91    5.01
  -9  -7   5    3.22    5.22
   9  -7  -6   92.34   14.81
  -9  -7   6   52.07   13.06
   9  -7  -7   12.35    6.07
  -9  -7   7    1.64    4.93
   9  -7  -8   -1.80    4.46
   9   7  -8   -0.18    3.31
  -9  -7   8    1.85    6.02
   9  -7  -9   14.32    6.38
   9   7  -9   18.84    6.95
  -9  -7   9   22.25    7.36
   9  -7 -10   29.49    8.35
   9   7 -10   24.28    7.89
  -9  -7  10   30.21    8.82
   9  -7 -11   13.06    6.40
   9   7 -11   17.95    6.92
  -9  -7  11   16.97    7.02
   9  -7 -12   62.82   14.09
   9   7 -12   94.42   16.17
  -9  -7  12   69.46   14.97
   9  -7 -13    5.58    5.08
   9   7 -13    5.61    5.69
  -9  -7  13    1.78    5.46
   9  -7 -14    1.43    4.08
   9   7 -14    2.82    5.61
  -9  -7  14    8.28    5.89
   9  -7 -15   12.38    6.23
   9   7 -15    6.59    5.46
  -9  -7  15    5.69    6.36
   9  -7 -16   20.28    8.63
   9   7 -16   60.48   11.75
  -9  -7  16   50.15   12.26
   9  -7 -17    6.04    5.54
   9   7 -17    7.24    5.77
  -9  -7  17    4.42    6.46
   9  -7 -18   -1.50    3.92
   9   7 -18   -0.52    3.82
  -9  -7  18   -2.27    4.95
   9  -7 -19   -3.55    5.86
   9   7 -19    2.13    4.38
  -9  -7  19    0.08    6.31
   9  -7 -20   20.47    7.27
   9   7 -20    3.21    4.79
  -9  -7  20    4.02    5.36
   9  -7 -21    7.53    5.53
   9   7 -21   13.64    7.03
  -9  -7  21    0.67    5.41
   9  -7 -22   49.05   11.39
   9   7 -22   27.12    9.65
   9  -7 -23    0.11    5.23
   9   7 -23   -0.61    4.73
  -9  -7  23    1.61    4.36
   9  -7 -24   -1.67    5.47
   9   7 -24   -1.66    5.31
  -9  -7  24   -1.49    5.73
   9  -7 -25    2.71    5.60
   9   7 -25   -2.58    5.17
  -9  -7  25    1.24    5.32
   9  -7 -26   19.76    8.07
   9   7 -26   24.28    9.34
  -9  -7  26   16.51    9.84
   9  -7 -27    4.26    5.68
   9   7 -27   13.56    7.88
  -9  -7  27   28.98   10.13
   9  -7 -28    4.44    5.68
   9   7 -28    7.26    6.62
  -9  -7  28    1.18    6.39
   9  -7 -29    1.46    5.27
   9   7 -29   -1.55    4.87
  -9  -7  29    3.07    5.96
   9  -7 -30   -1.07    5.93
   9   7 -30    5.73    6.50
  -9  -7  30   -2.92    6.54
   9  -7 -31    6.79    6.58
   9   7 -31   -1.58    5.33
  -9  -7  31    9.13    7.36
   9  -7 -32   -1.25    5.75
   9   7 -32    0.53    5.31
  -9  -7  32    4.48    7.29
   9  -7 -33    1.43    5.66
   9   7 -33    3.21    6.00
  -9  -7  33    0.91    5.01
  -9  -7  34    7.36    7.94
  -9  -7  35   10.56    8.77
   9  -8  -1   27.41    7.51
  -9  -8   1   15.16    7.42
   9  -8  -2   27.31    8.10
  -9  -8   2   34.34    9.00
   9  -8  -3   -1.44    4.16
  -9  -8   3    4.43    4.50
   9  -8  -4   83.52   15.59
  -9  -8   4   89.87   16.30
   9  -8  -5    0.14    3.91
  -9  -8   5    0.22    4.62
   9  -8  -6    6.59    5.21
  -9  -8   6    5.76    6.13
   9  -8  -7    3.40    4.99
  -9  -8   7    4.19    5.49
   9  -8  -8   90.91   17.07
   9   8  -8   97.74   17.23
  -9  -8   8   93.18   17.46
   9  -8  -9    9.86    5.26
   9   8  -9    4.77    5.28
  -9  -8   9    7.32    6.29
   9  -8 -10   10.31    5.73
   9   8 -10   20.14    7.73
  -9  -8  10   31.17    8.82
   9  -8 -11    1.27    3.54
   9   8 -11    9.50    5.61
  -9  -8  11   10.73    5.97
   9  -8 -12    9.61    5.79
   9   8 -12   25.35    7.51
  -9  -8  12   15.14    7.05
   9  -8 -13   -1.16    4.03
   9   8 -13   -1.71    4.06
  -9  -8  13   -1.00    5.53
   9  -8 -14   28.64    8.98
   9   8 -14   26.39    8.72
  -9  -8  14   21.29    8.50
   9  -8 -15    0.59    4.41
   9   8 -15    5.82    5.37
  -9  -8  15    1.50    5.24
   9  -8 -16   -2.58    5.08
   9   8 -16    4.48    5.42
  -9  -8  16    1.15    3.74
   9  -8 -17   -1.55    5.09
   9   8 -17    6.10    4.85
  -9  -8  17   10.91    6.39
   9  -8 -18   18.53    8.42
   9   8 -18   51.66   10.83
  -9  -8  18   30.12   10.23
   9  -8 -19   17.07    6.96
   9   8 -19    4.40    5.30
  -9  -8  19   -1.01    5.20
   9  -8 -20   16.50    7.06
   9   8 -20    6.11    5.86
  -9  -8  20   16.45    7.86
   9  -8 -21    4.13    4.75
   9   8 -21    0.50    5.92
  -9  -8  21    3.63    6.00
   9  -8 -22   -1.24    4.30
   9   8 -22   19.68    7.67
  -9  -8  22    5.92    6.15
   9  -8 -23    0.21    4.78
   9   8 -23   -1.54    5.19
  -9  -8  23   -2.40    5.32
   9  -8 -24   13.02    7.06
   9   8 -24    7.14    6.73
  -9  -8  24   12.12    8.09
   9  -8 -25    4.70    6.48
   9   8 -25    0.43    5.21
  -9  -8  25    1.00    5.78
   9  -8 -26    7.70    6.59
   9   8 -26    2.52    5.47
  -9  -8  26    0.39    5.41
   9  -8 -27   -0.49    5.22
   9   8 -27    1.31    4.93
  -9  -8  27   -0.84    5.98
   9  -8 -28    6.11    6.54
   9   8 -28    3.13    5.92
  -9  -8  28   -5.84    8.43
   9  -8 -29    0.05    5.12
   9   8 -29   -3.54    6.37
  -9  -8  29   -0.29    5.52
   9  -8 -30   10.33    7.60
   9   8 -30   13.25    7.77
  -9  -8  30    4.20    6.07
   9  -8 -31   -1.08    6.11
   9   8 -31    0.44    5.77
  -9  -8  31    0.03    6.43
   9  -8 -32   -1.11    5.47
   9   8 -32    5.41    6.25
  -9  -8  32   -4.16    7.49
   9  -8 -33    1.65    5.99
   9  -9  -1   -1.11    3.58
  -9  -9   1    5.57    5.13
   9  -9  -2   47.67   10.54
  -9  -9   2   42.59   10.42
   9  -9  -3   21.26    6.35
  -9  -9   3    4.24    5.56
   9  -9  -4   15.15    6.08
  -9  -9   4    5.42    5.01
   9  -9  -5    2.94    4.57
  -9  -9   5    4.10    4.79
   9  -9  -6   91.07   16.83
  -9  -9   6   96.33   17.03
   9  -9  -7   -0.68    3.73
  -9  -9   7   -1.32    4.73
   9  -9  -8   -3.27    5.06
   9   9  -8   -0.14    3.10
  -9  -9   8    3.50    6.03
   9  -9  -9    5.00    4.66
   9   9  -9   -0.50    3.76
  -9  -9   9    1.47    5.08
   9  -9 -10   12.84    5.80
   9   9 -10    7.24    5.44
  -9  -9  10    8.96    5.94
   9  -9 -11   -1.05    4.26
   9   9 -11    2.85    4.29
  -9  -9  11   -2.08    4.78
   9  -9 -12   33.11    9.85
   9   9 -12   46.61   10.85
  -9  -9  12   44.59   11.19
   9  -9 -13    4.33    5.48
   9   9 -13    1.49    4.13
  -9  -9  13    3.41    5.15
   9  -9 -14   -0.65    4.08
   9   9 -14    0.82    4.27
  -9  -9  14    0.48    4.78
   9  -9 -15    4.62    5.11
   9   9 -15    2.17    5.42
  -9  -9  15   -1.26    4.12
   9  -9 -16   51.27   11.89
   9   9 -16   55.25   12.06
  -9  -9  16   36.85   10.71
   9  -9 -17   -0.06    5.60
   9   9 -17    0.88    4.80
  -9  -9  17    4.52    5.59
   9  -9 -18   -1.01    5.19
   9   9 -18   -0.46    4.24
  -9  -9  18    6.89    5.99
   9  -9 -19    2.98    5.49
   9   9 -19   -2.64    5.39
  -9  -9  19    5.37    6.70
   9  -9 -20    9.65    6.47
   9   9 -20    8.48    6.82
  -9  -9  20   22.90    8.86
   9  -9 -21    0.49    5.00
   9   9 -21   -0.13    4.98
  -9  -9  21   -2.34    5.60
   9  -9 -22   18.60    7.72
   9   9 -22   28.70    9.34
  -9  -9  22   25.92    9.49
   9  -9 -23    0.06    4.62
   9   9 -23    2.17    5.05
  -9  -9  23    1.54    6.15
   9  -9 -24    0.38    4.98
   9   9 -24    0.40    5.98
  -9  -9  24   -1.53    7.75
   9  -9 -25   -1.50    5.81
   9   9 -25    1.45    5.39
  -9  -9  25    2.25    6.07
   9  -9 -26   26.09    8.97
   9   9 -26   26.35    9.81
  -9  -9  26   12.05    8.31
   9  -9 -27   -3.34    5.89
   9   9 -27    1.82    5.53
  -9  -9  27    8.79    7.96
   9  -9 -28   13.43    7.63
   9   9 -28   14.64    7.40
  -9  -9  28    4.26    7.23
   9  -9 -29   -0.53    5.19
   9   9 -29    0.24    5.34
  -9  -9  29    1.62    6.70
   9  -9 -30   -1.16    6.30
   9   9 -30    2.02    5.76
  -9  -9  30    0.75    7.39
   9  -9 -31   -2.69    5.68
   9   9 -31    2.33    6.65
   9  -9 -32    5.11    6.05
   9   9 -32   16.24    8.17
   9 -10  -1    3.87    4.62
  -9 -10   1    0.56    3.64
   9 -10  -2   32.10    8.05
  -9 -10   2   17.37    7.00
   9 -10  -3    5.52    5.07
  -9 -10   3    3.17    4.35
   9 -10  -4  102.19   15.51
  -9 -10   4   53.84   13.74
   9 -10  -5   -1.30    4.86
  -9 -10   5    4.74    4.80
   9 -10  -6    3.04    4.62
  -9 -10   6    9.25    5.33
   9 -10  -7    7.69    5.18
  -9 -10   7    1.43    4.30
   9 -10  -8   23.84    7.85
  -9 -10   8   28.80    8.09
   9 -10  -9    0.64    3.75
  -9 -10   9   -0.99    4.58
   9 -10 -10    9.40    5.73
  -9 -10  10    6.94    5.84
   9 -10 -11    7.77    6.20
  -9 -10  11    5.18    5.05
   9 -10 -12    7.62    4.89
  -9 -10  12   11.19    6.63
   9 -10 -13    4.06    4.66
  -9 -10  13   -0.58    4.84
   9 -10 -14   20.97    8.43
  -9 -10  14   28.72    8.98
   9 -10 -15   -0.43    4.67
  -9 -10  15   -0.83    4.91
   9 -10 -16   -2.02    5.06
  -9 -10  16   -0.08    5.29
   9 -10 -17    6.80    5.68
  -9 -10  17    0.55    5.83
   9 -10 -18   28.96    8.79
  -9 -10  18   14.97    7.43
   9 -10 -19   -1.85    5.28
  -9 -10  19   -0.21    4.65
   9 -10 -20   22.29    7.94
   9  10 -20   19.28    8.12
  -9 -10  20    6.62    5.76
   9 -10 -21    2.92    4.09
   9  10 -21   -3.01    6.63
  -9 -10  21   -1.57    5.67
   9 -10 -22    7.53    5.80
   9  10 -22    1.30    5.49
  -9 -10  22    8.01    6.26
   9  10 -23   -1.74    5.40
  -9 -10  23    7.29    6.48
   9  10 -24    6.03    6.46
  -9 -10  24   10.53    7.73
   9  10 -25    2.56    4.96
  -9 -10  25   -3.14    5.97
   9  10 -26    4.57    5.80
  -9 -10  26    1.97    6.52
  -9 -10  27   11.41    6.87
   9 -11  -1   -0.14    3.13
  -9 -11   1   -0.85    3.81
   9 -11  -2   81.50   12.44
  -9 -11   2   24.92    9.36
   9 -11  -3   -2.20    4.34
  -9 -11   3    1.22    4.72
   9 -11  -4   17.23    6.70
  -9 -11   4   24.77    7.80
   9 -11  -5   -1.15    4.26
  -9 -11   5    0.04    4.47
   9 -11  -6   24.11    7.12
  -9 -11   6   25.74    8.45
   9 -11  -7    0.05    3.15
  -9 -11   7   -1.77    5.31
  -9 -11   8   -1.06    4.78
  -9 -11   9    2.26    4.41
  -9 -11  10   31.96    8.70
  -9 -11  11    5.64    4.41
  -9 -11  12   12.05    6.02
  -9 -11  13   -1.34    4.97
  -9 -11  14    8.39    5.35
  -9 -11  15   -1.15    4.39
  -9 -11  16   29.09    9.05
  -9 -11  17    4.16    5.52
  -9 -11  18   -1.32    7.32
  -9 -11  19   -0.24    6.02
  -9 -11  20   14.77    7.72
  -9 -11  21   -3.39    5.87
  -9 -11  22    7.96    5.76
  -9 -11  23   -1.31    5.47
  -9 -11  24    2.29    7.24
  -9 -12   1    3.43    4.72
  -9 -12   2    1.75    4.30
  -9 -12   3    7.22    4.28
  -9 -12   4   22.84    7.54
  -9 -12   5    0.09    4.59
  -9 -12   6    1.77    4.67
  -9 -12   7   -2.38    5.19
  -9 -12   8   18.62    7.52
  -9 -12   9    3.41    4.88
  -9 -12  10    4.06    5.25
  -9 -12  11    1.37    4.57
  -9 -12  12    4.34    5.25
  -9 -12  13   -1.49    5.55
  -9 -12  14   13.81    8.07
  -9 -12  15   -0.38    3.73
  -9 -12  16   -0.10    5.65
  -9 -12  17   -0.85    5.32
  -9 -12  18    0.11    5.55
  -9 -12  19    0.87    5.99
  -9 -12  20    3.96    6.30
  -9 -12  21   -0.66    4.83
  -9 -13   1    4.73    5.25
  -9 -13   2    4.80    4.90
  -9 -13   3   -1.91    4.70
  -9 -13   4    5.10    4.83
  -9 -13   5    0.93    3.39
  -9 -13   6   17.32    6.88
  -9 -13   7    7.92    5.18
  -9 -13   8    3.76    4.41
  -9 -13   9    4.73    4.51
  -9 -13  10    9.04    6.67
  -9 -13  11    1.00    4.22
  -9 -13  12    1.01    4.00
  -9 -13  13   -1.78    4.64
  -9 -13  14   -3.16    5.61
  -9 -13  15    1.78    5.53
  -9 -13  16   14.92    7.35
  -9 -13  17    0.47    6.13
  -9 -14   1    0.95    4.57
  -9 -14   2    2.73    4.47
  -9 -14   3    6.22    4.74
  -9 -14   4    5.71    4.77
  -9 -14   5   -1.23    4.82
  -9 -14   6   -0.29    3.90
  -9 -14   7    8.26    5.42
  -9 -14   8    3.27    4.87
  -9 -14   9   -0.34    3.70
  -9 -14  10    6.10    5.26
  -9 -14  11    0.15    4.08
  -9 -14  12    2.61    4.58
  -9 -15   1    1.70    4.03
  -9 -15   2   -2.22    4.98
  -9 -15   3   -0.11    4.64
  -9 -15   4   -0.00    4.22
  -9 -15   5    3.37    5.70
  -9 -15   6    8.94    5.08
  -8   0   1   -1.07    4.45
   8   0  -1   -1.72    3.90
   8   0  -1    3.39    3.97
  -8   0   2  499.24   72.38
   8   0  -2  663.95   72.67
   8   0  -2  451.38   71.52
  -8   0   3    1.09    3.84
   8   0  -3    0.91    3.24
   8   0  -3   -0.44    4.22
  -8   0   4   86.80   16.91
   8   0  -4   96.57   16.33
   8   0  -4  103.24   17.19
  -8   0   5   -1.53    4.04
   8   0  -5   -0.15    4.07
   8   0  -5    0.28    3.71
  -8   0   6   77.01   15.40
   8   0  -6   85.90   14.93
   8   0  -6   80.42   15.10
  -8   0   7    1.93    4.64
   8   0  -7   -1.67    4.02
   8   0  -7   -0.60    4.22
  -8   0   8  261.92   37.82
   8   0  -8  243.94   36.79
  -8   0   9    0.54    4.42
   8   0  -9   -1.05    4.05
  -8   0  10    3.00    4.35
  -8   0  11   -1.57    4.78
  -8   0  12  231.31   35.49
  -8   0  13    0.21    5.07
   8   0 -13    1.44    4.49
  -8   0  14  134.34   20.44
   8   0 -14   82.46   17.42
  -8   0  15   -2.03    6.14
   8   0 -15    3.14    4.10
  -8   0  16    2.53    4.98
   8   0 -16   -0.24    5.05
  -8   0  17   -0.89    5.50
   8   0 -17   -0.14    4.23
  -8   0  18  133.54   21.90
   8   0 -18   96.86   18.83
  -8   0  19    2.96    5.47
   8   0 -19    0.00    5.23
  -8   0  20   14.17    8.23
   8   0 -20   35.99    9.18
  -8   0  21   -0.55    6.13
   8   0 -21   -1.54    4.35
  -8   0  22   44.23   13.10
   8   0 -22   61.08   13.27
  -8   0  23   -0.44    5.73
   8   0 -23    3.86    4.68
   8   0 -24   55.51   13.06
   8   0 -25    1.31    5.19
   8   0 -26   -0.33    4.85
   8   0 -27   -1.34    5.01
   8   0 -28   59.49   13.92
   8   0 -29    6.89    5.79
   8   0 -30    3.96    6.06
   8   0 -31    0.35    5.61
   8   0 -32    3.57    5.65
   8   0 -33   -2.15    5.65
   8   0 -34   19.97    9.69
   8   0 -35   -0.84    6.53
  -8   1   1  102.68   17.02
   8  -1  -1   86.06   15.27
   8  -1  -1   78.08   15.52
   8   1  -1   85.63   15.05
  -8  -1   1   95.56   16.73
  -8   1   2   -1.79    4.10
   8  -1  -2    1.53    3.20
   8  -1  -2    4.24    4.14
   8   1  -2    1.96    3.23
  -8  -1   2   -1.42    4.74
  -8   1   3    6.61    4.98
   8  -1  -3    6.41    4.19
   8  -1  -3    3.40    4.61
   8   1  -3    4.22    3.86
  -8  -1   3    2.09    4.78
  -8   1   4   32.84    9.66
   8  -1  -4   35.21    8.78
   8  -1  -4   43.63    9.74
   8   1  -4   36.30    8.76
  -8  -1   4   60.28   11.05
  -8   1   5   10.91    5.38
   8  -1  -5    8.32    4.59
   8  -1  -5    1.48    4.53
   8   1  -5    6.42    4.25
  -8  -1   5    5.70    5.37
  -8   1   6  106.10   17.05
   8  -1  -6   78.75   15.20
   8  -1  -6   84.71   15.88
   8   1  -6   90.82   15.79
  -8  -1   6   87.78   16.41
  -8   1   7   16.31    6.24
   8  -1  -7    8.02    5.31
   8   1  -7    8.04    5.21
  -8  -1   7    4.83    4.51
  -8   1   8   -0.29    5.01
   8  -1  -8    3.02    4.70
  -8  -1   8    0.10    4.14
  -8   1   9   16.70    6.67
   8  -1  -9   23.08    7.33
  -8  -1   9   13.97    6.74
  -8   1  10  204.17   32.61
   8  -1 -10  257.16   33.12
  -8  -1  10  182.98   31.96
  -8   1  11    5.34    5.38
   8  -1 -11    8.77    5.42
  -8  -1  11   19.43    7.13
  -8   1  12    8.98    6.41
   8  -1 -12    8.32    4.85
  -8  -1  12   12.38    6.23
  -8   1  13    1.65    4.49
   8  -1 -13    0.97    4.23
   8  -1 -13   -1.70    4.36
   8   1 -13   -1.82    4.45
  -8  -1  13   -1.74    4.37
  -8   1  14   95.07   16.76
   8  -1 -14   60.03   13.95
   8   1 -14   78.01   14.93
  -8  -1  14   78.70   15.65
  -8   1  15   41.05   12.24
   8  -1 -15   90.61   14.30
   8   1 -15   55.47   12.20
  -8  -1  15   47.39   12.65
  -8   1  16   99.03   18.23
   8  -1 -16   93.22   16.90
   8   1 -16   89.59   16.90
  -8  -1  16   71.86   16.75
  -8   1  17    5.07    5.69
   8  -1 -17   -0.14    3.91
   8   1 -17    2.37    5.06
  -8  -1  17    0.30    5.41
  -8   1  18    4.77    5.89
   8  -1 -18    0.91    5.34
   8   1 -18   12.86    7.28
  -8  -1  18    3.33    5.93
  -8   1  19    2.33    6.64
   8  -1 -19    6.98    6.67
   8   1 -19   11.74    5.93
  -8  -1  19    1.56    5.92
  -8   1  20   28.80   10.11
   8  -1 -20   14.91    7.18
   8   1 -20   30.48    9.03
  -8  -1  20   23.94    9.26
  -8   1  21    4.46    6.18
   8  -1 -21   -1.69    4.80
   8   1 -21    3.09    5.10
  -8   1  22   92.02   19.64
   8  -1 -22  112.44   19.39
   8   1 -22   91.78   18.27
   8  -1 -23   -2.26    5.55
   8   1 -23   -1.63    4.29
   8  -1 -24    9.09    5.72
   8   1 -24   10.53    6.05
   8  -1 -25   -0.74    5.79
   8   1 -25    0.64    4.78
  -8  -1  25    4.53    6.45
   8  -1 -26   22.32    7.99
   8   1 -26   16.03    7.98
  -8  -1  26   13.93    9.36
   8  -1 -27    0.67    4.79
   8   1 -27    8.36    6.19
   8  -1 -28    1.02    5.30
   8   1 -28    7.85    6.46
   8  -1 -29    3.20    5.60
   8   1 -29   -0.31    5.85
   8  -1 -30   30.98    9.94
   8   1 -30   22.39    9.30
   8  -1 -31    3.91    5.66
   8   1 -31   -1.67    6.77
   8  -1 -32    7.17    6.50
   8   1 -32   11.13    6.80
   8  -1 -33   -2.21    5.81
   8   1 -33   -0.19    6.02
   8  -1 -34    4.36    7.00
   8   1 -34    3.94    6.44
   8  -1 -35    0.94    5.00
   8   1 -35   -2.50    5.66
   8  -1 -36   12.13    7.44
  -8   2   1   -1.29    4.37
   8  -2  -1   -0.75    3.22
   8  -2  -1   -0.23    4.55
   8   2  -1    0.75    2.90
  -8  -2   1   -1.90    4.60
  -8   2   2   69.91   14.33
   8  -2  -2   69.77   13.36
   8  -2  -2   96.65   15.31
   8   2  -2   64.50   12.95
  -8  -2   2   79.38   14.70
  -8   2   3   15.60    6.14
   8  -2  -3    7.26    4.42
   8  -2  -3   12.28    6.23
   8   2  -3    8.69    4.48
  -8  -2   3   10.37    5.77
  -8   2   4   47.54   10.77
   8  -2  -4   31.18    8.62
   8  -2  -4   35.05    9.47
   8   2  -4   50.10    9.80
  -8  -2   4   49.30   10.50
  -8   2   5    4.75    4.94
   8  -2  -5   19.90    5.67
   8  -2  -5   10.99    5.36
   8   2  -5   11.85    5.16
  -8  -2   5   12.34    5.63
  -8   2   6   78.77   15.84
   8  -2  -6   92.18   15.44
   8  -2  -6  105.78   16.70
   8   2  -6   73.14   14.77
  -8  -2   6   86.14   16.11
  -8   2   7   29.86    9.00
   8  -2  -7   24.71    8.27
   8   2  -7   46.62    9.45
  -8  -2   7   54.99   10.75
  -8   2   8  110.02   20.68
   8  -2  -8  114.10   20.27
  -8  -2   8  143.68   21.44
  -8   2   9    4.19    5.85
   8  -2  -9   24.00    7.04
  -8  -2   9   12.80    6.50
  -8   2  10   -1.24    3.97
   8  -2 -10    2.93    4.62
  -8  -2  10   -1.79    4.22
  -8   2  11    1.11    4.69
   8  -2 -11    1.34    4.62
  -8  -2  11    1.48    5.60
  -8   2  12   59.49   13.66
   8  -2 -12   62.17   13.30
  -8  -2  12   80.35   14.72
  -8   2  13   29.49    9.86
   8  -2 -13   45.34   10.44
   8  -2 -13   44.91   10.68
   8   2 -13   60.59   11.33
  -8  -2  13   36.91   10.43
  -8   2  14   41.42   10.17
   8  -2 -14   36.17    8.60
   8  -2 -14    1.62    4.65
   8   2 -14   34.52    8.55
  -8  -2  14    4.83    5.52
  -8   2  15   29.98    9.63
   8  -2 -15   43.10    9.79
   8  -2 -15   24.37    8.59
   8   2 -15   27.82    8.64
  -8  -2  15   28.41    9.19
  -8   2  16   37.45   10.48
   8  -2 -16   38.59    9.54
   8  -2 -16   31.76    9.76
   8   2 -16   34.23    9.66
  -8  -2  16   32.43    9.95
  -8   2  17   37.69   10.66
   8  -2 -17   34.44    9.52
   8  -2 -17   30.22    9.53
   8   2 -17   29.83    9.34
  -8   2  18  195.39   35.58
   8  -2 -18  263.48   35.77
  -8   2  19    6.16    5.70
   8  -2 -19    5.03    4.92
   8   2 -19    0.25    4.63
   8  -2 -20    6.91    5.26
   8   2 -20    2.86    5.32
   8  -2 -21   -1.07    4.77
   8   2 -21    1.34    3.12
   8  -2 -22   31.47    9.65
   8   2 -22   25.60    8.97
  -8  -2  22   20.61    9.21
   8  -2 -23   -1.62    4.09
   8   2 -23   -1.58    3.89
  -8  -2  23   -0.28    4.91
   8  -2 -24   10.95    5.93
   8   2 -24    7.46    6.10
  -8  -2  24    5.35    6.75
   8  -2 -25    2.01    4.55
   8   2 -25    0.32    4.47
  -8  -2  25    0.82    5.61
   8  -2 -26   -2.83    5.25
   8   2 -26    5.25    6.18
  -8  -2  26   -1.54    5.62
   8  -2 -27    0.89    3.89
   8   2 -27    1.68    4.99
  -8  -2  27   -1.69    6.14
   8  -2 -28   14.28    7.27
   8   2 -28   13.84    7.86
  -8  -2  28   23.64   10.00
   8  -2 -29   -0.11    5.64
   8   2 -29   -0.24    4.77
   8  -2 -30    9.27    6.48
   8   2 -30    5.61    6.92
   8  -2 -31   -1.63    5.70
   8   2 -31    0.67    5.51
   8  -2 -32    3.55    5.14
   8   2 -32   15.65    7.91
   8  -2 -33    4.75    7.14
   8   2 -33    3.23    5.64
   8  -2 -34   10.02    6.67
   8   2 -34   11.81    6.83
   8  -2 -35    5.92    5.47
   8   2 -35   -1.10    5.88
   8  -2 -36   -1.53    6.40
  -8   3   1   95.53   17.27
   8  -3  -1  108.79   16.56
   8  -3  -1   95.06   17.21
   8   3  -1   90.00   15.89
  -8  -3   1   82.81   16.64
  -8   3   2    0.84    4.18
   8  -3  -2    5.82    4.56
   8  -3  -2    1.77    3.80
   8   3  -2   -1.26    3.49
  -8  -3   2    3.66    5.16
  -8   3   3   30.64    9.68
   8  -3  -3   66.90   12.22
   8   3  -3   54.24   10.28
  -8  -3   3   46.37   10.96
  -8   3   4  161.72   23.40
   8  -3  -4  124.31   20.98
   8  -3  -4  129.76   22.09
   8   3  -4  166.93   22.22
  -8  -3   4  106.84   21.18
  -8   3   5   15.14    5.99
   8  -3  -5   16.17    5.75
   8  -3  -5   16.01    6.41
   8   3  -5   17.05    5.72
  -8  -3   5    1.35    4.51
  -8   3   6   38.45   10.46
   8  -3  -6   54.44   11.65
   8   3  -6   53.30   10.44
  -8  -3   6   50.22   11.09
  -8   3   7   37.64    9.26
   8  -3  -7   19.24    7.76
   8   3  -7   28.98    7.70
  -8  -3   7   38.44    9.30
  -8   3   8    4.45    5.05
   8  -3  -8    5.30    5.08
   8   3  -8    2.26    3.38
  -8  -3   8    5.34    4.82
  -8   3   9    8.13    5.44
   8  -3  -9    5.18    4.66
  -8  -3   9    6.90    5.24
  -8   3  10  106.78   19.52
   8  -3 -10  128.82   19.98
  -8  -3  10   97.56   18.94
  -8   3  11   97.78   18.29
   8  -3 -11   89.34   17.28
  -8  -3  11  106.59   18.25
  -8   3  12   -0.65    5.06
   8  -3 -12    5.52    4.79
   8  -3 -12    5.19    5.04
  -8   3  13    3.96    5.16
   8  -3 -13   17.28    6.35
   8  -3 -13    9.32    5.74
   8   3 -13    7.85    5.17
  -8   3  14   30.24    9.81
   8  -3 -14   38.39    9.16
   8  -3 -14   22.08    8.03
   8   3 -14   30.52    8.54
  -8   3  15   42.94   11.85
   8  -3 -15   58.10   11.63
   8  -3 -15   36.54   10.45
   8   3 -15   40.16   10.42
  -8   3  16   65.40   17.22
   8  -3 -16  122.58   18.77
   8  -3 -16  108.39   18.83
   8   3 -16  102.26   18.03
  -8   3  17    8.16    6.14
   8  -3 -17   -0.08    4.23
   8   3 -17   -0.02    4.10
   8  -3 -18    3.43    4.95
   8   3 -18    1.63    4.50
  -8  -3  18    2.64    5.67
   8  -3 -19   20.88    7.72
   8   3 -19   31.95    9.27
  -8  -3  19   24.65    9.52
   8  -3 -20  101.93   19.21
   8   3 -20  114.36   19.83
  -8  -3  20  104.60   20.62
   8  -3 -21   18.22    7.29
   8   3 -21   10.36    6.58
  -8  -3  21   14.79    8.40
   8  -3 -22   27.19    8.32
   8   3 -22   16.40    7.45
  -8  -3  22   18.72    8.86
   8  -3 -23    9.06    6.03
   8   3 -23   -1.31    5.03
  -8  -3  23    5.36    6.61
   8  -3 -24   16.62    7.83
   8   3 -24   29.46    9.61
  -8  -3  24   28.90    9.80
   8  -3 -25   19.70    8.53
   8   3 -25   34.86   10.06
  -8  -3  25   18.61    9.36
   8  -3 -26    6.02    6.79
   8   3 -26    5.28    5.95
  -8  -3  26    6.64    6.66
   8  -3 -27    0.99    4.94
   8   3 -27    0.80    5.35
  -8  -3  27    1.77    6.40
   8  -3 -28   -0.81    4.85
   8   3 -28    0.91    4.81
  -8  -3  28   -0.04    5.91
   8  -3 -29    2.28    5.43
   8   3 -29    2.51    4.03
  -8  -3  29    3.51    5.93
   8  -3 -30   18.85    8.15
   8   3 -30   12.28    7.96
  -8  -3  30   14.22    9.24
   8  -3 -31   -1.45    5.52
   8   3 -31   -2.68    5.93
   8  -3 -32   10.02    6.97
   8   3 -32   26.91    9.41
   8  -3 -33    0.82    6.23
   8   3 -33    4.26    5.74
   8  -3 -34    0.39    6.02
   8   3 -34    1.08    5.41
   8  -3 -35   -1.94    5.64
   8   3 -35    5.91    5.72
   8  -3 -36   10.47    7.72
  -8   4   1   90.35   16.78
   8  -4  -1   90.20   16.73
   8   4  -1   87.80   15.19
  -8   4   2   48.20    9.98
   8  -4  -2   26.05    7.36
   8  -4  -2   22.19    7.99
   8   4  -2   19.90    6.79
  -8   4   3   30.14    7.93
   8  -4  -3    3.74    3.54
   8  -4  -3   18.52    7.01
   8   4  -3   22.71    6.11
  -8   4   4  164.66   25.44
   8  -4  -4  124.11   24.28
   8   4  -4  185.36   24.74
  -8   4   5   11.35    5.94
   8  -4  -5    8.09    5.44
   8   4  -5   14.44    5.30
  -8   4   6   50.79   11.51
   8  -4  -6   64.05   12.47
   8   4  -6   44.98   10.27
  -8   4   7  108.47   19.07
   8  -4  -7  107.78   18.62
   8   4  -7  100.94   17.57
  -8   4   8   41.92   10.40
   8  -4  -8   46.04   10.62
   8   4  -8   35.86    9.25
  -8   4   9    9.65    5.72
   8  -4  -9   16.09    7.16
  -8   4  10    1.08    4.98
   8  -4 -10   16.35    6.61
  -8   4  11   13.14    6.05
   8  -4 -11    7.39    5.82
  -8   4  12  101.20   20.11
   8  -4 -12  138.10   20.48
   8  -4 -12  111.53   20.17
  -8   4  13   24.80    8.86
   8  -4 -13   23.96    7.91
   8  -4 -13   18.29    7.51
   8   4 -13   29.39    8.30
   8  -4 -14   59.50   13.13
   8   4 -14   72.34   13.98
   8  -4 -15    4.03    5.03
   8   4 -15    2.78    4.44
  -8  -4  15    2.65    5.84
   8  -4 -16   28.87    8.44
   8   4 -16   24.08    7.85
  -8  -4  16   18.39    7.93
   8  -4 -17   15.53    6.97
   8   4 -17   31.63    8.76
  -8  -4  17   30.85    9.58
   8  -4 -18   88.60   17.58
   8   4 -18  114.19   18.95
  -8  -4  18   89.19   18.60
   8  -4 -19    3.77    5.25
   8   4 -19   13.22    7.44
  -8  -4  19   12.02    6.43
   8  -4 -20   10.36    6.68
   8   4 -20   34.31    8.82
  -8  -4  20   17.26    8.41
   8  -4 -21    3.26    5.27
   8   4 -21   -0.46    5.05
  -8  -4  21    3.70    5.63
   8  -4 -22   28.47    9.20
   8   4 -22   28.30    9.50
  -8  -4  22   35.89   11.28
   8  -4 -23   22.21    7.77
   8   4 -23   13.99    7.01
  -8  -4  23   12.04    8.70
   8  -4 -24    5.78    6.38
   8   4 -24    4.21    5.75
  -8  -4  24    9.66    7.53
   8  -4 -25    2.01    4.42
   8   4 -25   -0.30    5.13
  -8  -4  25    0.62    5.32
   8  -4 -26    3.54    5.62
   8   4 -26   -1.27    5.47
  -8  -4  26    1.97    6.38
   8  -4 -27    1.42    5.49
   8   4 -27    3.23    5.76
  -8  -4  27    5.25    6.16
   8  -4 -28   14.90    7.98
   8   4 -28   16.38    8.04
  -8  -4  28   20.54    8.51
   8  -4 -29    5.58    5.83
   8   4 -29   11.97    7.29
  -8  -4  29   14.32    8.78
   8  -4 -30    0.75    5.55
   8   4 -30    1.63    6.43
  -8  -4  30   -2.40    6.53
   8  -4 -31   -2.91    5.94
   8   4 -31   -1.77    5.30
  -8  -4  31    1.34    5.85
   8  -4 -32   13.72    7.80
   8   4 -32    5.17    6.50
  -8  -4  32   -4.40    7.87
   8  -4 -33    7.13    5.65
   8   4 -33   12.49    8.16
   8  -4 -34   18.43    8.81
   8   4 -34   14.13    7.73
   8  -4 -35   -0.75    6.67
   8   4 -35    1.93    5.76
  -8   5   1   39.83   10.02
   8  -5  -1   36.46    9.34
   8   5  -1   28.90    7.78
  -8   5   2   35.08    9.20
   8  -5  -2   27.89    8.51
   8   5  -2   35.76    8.24
  -8   5   3   92.29   17.17
   8  -5  -3  103.74   17.57
   8   5  -3   82.27   15.37
  -8   5   4    9.51    6.57
   8  -5  -4    9.39    5.82
   8   5  -4   30.99    6.92
  -8   5   5   45.73   12.09
   8  -5  -5   75.21   13.42
   8   5  -5   57.76   11.80
  -8   5   6  111.61   18.54
   8  -5  -6  103.53   18.31
   8   5  -6   90.32   16.80
  -8   5   7    1.20    3.99
   8  -5  -7    6.01    5.46
   8   5  -7   -0.62    3.89
  -8   5   8    2.24    4.35
   8  -5  -8    4.38    5.12
   8   5  -8   16.88    6.10
  -8  -5   8    8.04    5.60
  -8   5   9    4.71    5.54
  -8  -5   9    7.48    5.53
  -8  -5  10  203.46   31.60
  -8  -5  11   39.54   10.12
   8  -5 -12    1.87    4.14
  -8  -5  12   -3.74    5.17
   8  -5 -13    0.78    4.19
   8   5 -13   -2.19    4.85
  -8  -5  13   -2.06    6.06
   8  -5 -14   17.42    6.76
   8   5 -14    7.68    5.60
  -8  -5  14   30.07    8.62
   8  -5 -15   32.35    8.68
   8   5 -15   17.57    7.25
  -8  -5  15   28.94    9.21
   8  -5 -16   55.41   12.70
   8   5 -16   51.91   12.76
  -8  -5  16   71.13   14.33
   8  -5 -17    8.13    5.18
   8   5 -17   12.72    6.14
  -8  -5  17    9.94    6.65
   8  -5 -18    5.80    5.60
   8   5 -18    6.71    5.50
  -8  -5  18   14.62    7.48
   8  -5 -19   25.64    7.71
   8   5 -19   12.72    6.76
  -8  -5  19   23.81    8.87
   8   5 -20   48.97   11.44
  -8  -5  20   27.00   10.32
   8  -5 -21   27.05    9.42
   8   5 -21   30.02    9.48
  -8  -5  21   48.02   11.66
   8  -5 -22   20.51    7.50
   8   5 -22   25.94    8.72
  -8  -5  22   12.53    8.08
   8  -5 -23    3.23    5.11
   8   5 -23    2.24    5.52
  -8  -5  23   -2.61    5.49
   8  -5 -24    6.90    6.23
   8   5 -24   18.36    7.66
  -8  -5  24   12.60    7.94
   8  -5 -25   13.93    7.56
   8   5 -25   19.87    8.11
  -8  -5  25   10.61    8.26
   8  -5 -26   12.79    6.88
   8   5 -26    5.16    6.60
  -8  -5  26   19.69    8.84
   8  -5 -27   10.76    6.59
   8   5 -27    6.78    6.71
  -8  -5  27    9.10    7.15
   8  -5 -28    0.09    4.48
   8   5 -28    0.33    4.67
  -8  -5  28   -2.24    5.72
   8  -5 -29    2.99    5.30
   8   5 -29    7.92    6.69
  -8  -5  29    3.93    5.49
   8  -5 -30    7.45    7.13
   8   5 -30    6.47    6.16
  -8  -5  30    7.12    8.51
   8  -5 -31   17.11    8.21
   8   5 -31   -0.28    5.07
  -8  -5  31    7.48    7.84
   8  -5 -32   10.27    7.65
   8   5 -32   -0.49    5.69
  -8  -5  32    1.43    5.81
   8  -5 -33    8.21    6.63
   8   5 -33   -1.49    6.23
  -8  -5  33   -3.10    7.30
   8  -5 -34    1.19    4.99
   8   5 -34    0.11    6.36
  -8  -5  34   -3.96    8.01
   8  -5 -35    3.59    6.59
   8   5 -35    4.60    6.67
   8   6  -1  117.77   18.70
  -8  -6   1  111.37   19.35
   8   6  -2    3.23    4.49
  -8  -6   2   98.18   12.14
   8   6  -3  109.72   17.29
  -8  -6   3   89.41   17.38
   8   6  -4   41.52    9.51
  -8  -6   4   42.49   10.04
   8   6  -5   25.45    6.94
  -8  -6   5   14.78    6.39
   8   6  -6   35.84    8.96
  -8  -6   6   43.05   10.18
   8   6  -7   34.73    9.03
  -8  -6   7   41.42   10.24
   8   6  -8   33.17    8.34
  -8  -6   8   19.84    7.37
  -8  -6   9    5.21    5.76
  -8  -6  10    6.55    5.74
   8  -6 -11   40.30    8.77
  -8  -6  11   18.93    8.37
   8  -6 -12   31.46    8.65
  -8  -6  12   30.10    9.07
   8  -6 -13   23.04    7.55
   8   6 -13   13.20    6.50
  -8  -6  13   15.28    7.99
   8  -6 -14   46.31   10.63
   8   6 -14   32.50    9.37
  -8  -6  14   47.28   11.38
   8  -6 -15   34.04    8.49
   8   6 -15    4.21    5.26
  -8  -6  15   18.61    7.26
   8  -6 -16    4.17    5.38
   8   6 -16    3.71    4.77
  -8  -6  16    5.60    6.02
   8  -6 -17   72.18   14.76
   8   6 -17   74.92   15.23
  -8  -6  17   81.60   16.18
   8  -6 -18   11.89    6.35
   8   6 -18   37.20    9.37
  -8  -6  18   19.31    9.10
   8  -6 -19   23.31    8.15
   8   6 -19   26.32    8.56
  -8  -6  19   20.10    8.73
   8  -6 -20    6.01    5.39
   8   6 -20    2.13    5.33
  -8  -6  20   -0.70    4.78
   8  -6 -21    0.11    5.27
   8   6 -21   -2.12    4.52
  -8  -6  21    4.81    5.99
   8  -6 -22    1.87    4.44
   8   6 -22    4.36    5.53
  -8  -6  22   12.60    7.31
   8  -6 -23   10.49    7.21
   8   6 -23   31.70    9.05
  -8  -6  23   26.86   10.02
   8  -6 -24    0.53    5.65
   8   6 -24    6.03    6.38
  -8  -6  24    2.25    5.31
   8  -6 -25   25.31    8.55
   8   6 -25    9.05    6.12
  -8  -6  25    4.18    5.99
   8  -6 -26   -1.36    4.97
   8   6 -26    3.15    5.84
  -8  -6  26    0.76    5.55
   8  -6 -27   12.38    7.14
   8   6 -27    8.98    6.96
  -8  -6  27   16.34    9.01
   8  -6 -28   21.34    8.07
   8   6 -28   15.20    7.88
  -8  -6  28    1.66    5.92
   8  -6 -29    7.21    6.08
   8   6 -29    9.13    6.18
  -8  -6  29   -0.76    6.61
   8  -6 -30    2.38    5.01
   8   6 -30    2.88    6.18
  -8  -6  30    6.92    8.29
   8  -6 -31   -4.24    6.59
   8   6 -31    1.63    5.66
  -8  -6  31   -2.19    7.58
   8  -6 -32    2.87    5.50
   8   6 -32   -0.05    6.05
  -8  -6  32   -1.77    6.63
   8  -6 -33   17.76    8.52
   8   6 -33   13.17    7.44
  -8  -6  33    5.97    6.51
   8  -6 -34   10.75    7.21
   8   6 -34    0.65    5.73
  -8  -6  34    3.13    7.37
   8  -6 -35    4.64    6.70
  -8  -6  35    5.08    7.05
   8   7  -1  152.61   19.17
  -8  -7   1   76.43   17.57
   8   7  -2    2.07    3.97
  -8  -7   2   -1.37    5.11
   8   7  -3   31.89    8.48
  -8  -7   3   39.62    9.21
   8   7  -4    2.05    3.84
  -8  -7   4   -1.59    4.53
   8   7  -5   92.17   15.16
  -8  -7   5   73.48   14.89
   8   7  -6   11.92    5.54
  -8  -7   6   23.71    7.81
   8   7  -7   -0.28    4.06
  -8  -7   7    1.63    5.18
   8   7  -8   -0.37    4.20
  -8  -7   8   -2.02    5.24
  -8  -7   9   66.73   13.49
  -8  -7  10    1.22    4.56
   8  -7 -11   66.35   12.67
  -8  -7  11   48.74   12.30
   8  -7 -12    5.11    4.39
  -8  -7  12    3.61    6.03
   8  -7 -13    7.74    6.29
   8   7 -13   10.39    5.70
  -8  -7  13   13.76    6.59
   8  -7 -14   23.48    7.74
   8   7 -14   22.54    8.02
  -8  -7  14   24.62    8.15
   8   7 -15   80.37   14.69
  -8  -7  15   58.48   14.49
   8  -7 -16   10.84    7.04
   8   7 -16    8.85    6.19
  -8  -7  16   -1.33    4.62
   8  -7 -17    3.73    4.28
   8   7 -17    8.98    5.63
  -8  -7  17    3.92    6.31
   8  -7 -18    2.06    5.05
   8   7 -18    0.78    4.58
  -8  -7  18   -0.87    4.49
   8  -7 -19   -2.41    5.91
   8   7 -19    1.84    4.53
  -8  -7  19    3.46    4.78
   8  -7 -20   18.40    7.08
   8   7 -20    6.43    5.71
  -8  -7  20    6.92    6.10
   8  -7 -21   36.58   10.79
   8   7 -21   40.69   10.59
   8  -7 -22    2.04    5.24
   8   7 -22    6.75    5.49
  -8  -7  22    2.14    5.98
   8  -7 -23   -1.79    5.32
   8   7 -23    1.42    5.25
  -8  -7  23   -4.17    6.97
   8  -7 -24   -0.79    4.21
   8   7 -24    0.15    5.42
  -8  -7  24   -1.38    5.49
   8  -7 -25   11.94    6.27
   8   7 -25   10.81    7.27
  -8  -7  25   21.70    9.21
   8  -7 -26    7.22    6.62
   8   7 -26    1.78    4.68
  -8  -7  26    2.61    6.93
   8  -7 -27   -1.23    5.69
   8   7 -27   17.44    7.82
  -8  -7  27   -0.87    6.17
   8  -7 -28   -0.65    4.87
   8   7 -28    0.72    5.11
  -8  -7  28    1.55    6.01
   8  -7 -29    1.50    5.08
   8   7 -29   11.70    6.67
  -8  -7  29    0.10    6.46
   8  -7 -30    2.71    5.25
   8   7 -30    4.85    6.21
  -8  -7  30   -0.44    5.68
   8  -7 -31    3.68    6.36
   8   7 -31    3.99    5.86
  -8  -7  31    6.47    6.75
   8  -7 -32   -1.83    6.58
   8   7 -32   -2.06    6.13
  -8  -7  32    2.44    7.12
   8  -7 -33   -0.08    5.28
   8   7 -33    1.66    5.94
  -8  -7  33    5.27    7.88
   8  -7 -34   -1.43    5.18
   8   7 -34   -1.75    6.28
  -8  -7  34   -0.70    5.92
   8  -7 -35    4.56    6.02
  -8  -7  35    7.23    7.65
  -8  -7  36   -2.60    7.10
  -8  -7  37    4.70    8.10
   8   8  -1   95.32   16.74
  -8  -8   1  109.43   18.11
   8   8  -2    0.18    3.54
  -8  -8   2   -0.76    4.28
   8   8  -3   24.35    7.72
  -8  -8   3   46.15    9.46
   8   8  -4   11.32    5.34
  -8  -8   4   28.32    6.82
   8   8  -5    5.26    4.27
  -8  -8   5    1.06    4.18
   8   8  -6    0.68    4.07
  -8  -8   6    2.17    3.68
   8   8  -7  139.64   20.53
  -8  -8   7  104.58   19.84
   8   8  -8    1.25    4.92
  -8  -8   8    0.68    3.90
  -8  -8   9    7.83    6.70
   8  -8 -10   20.71    6.97
  -8  -8  10    8.17    6.77
   8  -8 -11    5.90    4.75
  -8  -8  11    3.29    5.35
   8  -8 -12    2.27    4.05
  -8  -8  12    5.33    4.71
   8  -8 -13   42.80   10.89
   8   8 -13   51.17   11.45
  -8  -8  13   53.40   11.98
   8  -8 -14    1.42    4.77
   8   8 -14   -1.27    4.83
  -8  -8  14   -2.28    4.57
   8  -8 -15   13.08    5.83
   8   8 -15    9.45    5.74
  -8  -8  15   16.10    6.99
   8  -8 -16    4.17    4.71
   8   8 -16   -0.01    4.23
  -8  -8  16    1.25    5.08
   8  -8 -17   34.55    9.11
   8   8 -17   14.13    6.87
  -8  -8  17   24.12    9.88
   8  -8 -18    4.16    5.40
   8   8 -18    0.93    4.33
  -8  -8  18    2.77    5.20
   8  -8 -19   18.46    7.16
   8   8 -19    9.92    6.45
  -8  -8  19   16.63    7.61
   8  -8 -20   -1.53    4.55
   8   8 -20   -2.32    5.31
  -8  -8  20   -3.41    6.74
   8  -8 -21    1.79    5.09
   8   8 -21   -1.31    5.22
  -8  -8  21    9.77    7.15
   8  -8 -22   -1.73    4.70
   8   8 -22    3.89    4.98
  -8  -8  22   -2.16    5.87
   8  -8 -23   15.55    8.01
   8   8 -23   39.24   10.46
  -8  -8  23   31.63   11.13
   8  -8 -24    2.97    5.52
   8   8 -24    1.39    5.38
  -8  -8  24    4.36    6.41
   8  -8 -25   11.57    6.02
   8   8 -25    8.76    6.48
  -8  -8  25    6.92    7.70
   8  -8 -26   -1.60    4.44
   8   8 -26   -0.36    5.14
  -8  -8  26    3.72    5.91
   8  -8 -27   21.05    8.73
   8   8 -27    5.10    5.57
  -8  -8  27   11.24    8.05
   8  -8 -28    2.67    5.33
   8   8 -28    8.36    6.72
  -8  -8  28    1.28    6.55
   8  -8 -29   11.72    7.46
   8   8 -29   16.34    7.97
  -8  -8  29   12.16    7.99
   8  -8 -30    0.36    5.16
   8   8 -30    0.96    6.53
  -8  -8  30    2.96    6.44
   8  -8 -31    0.32    4.75
   8   8 -31   -2.61    6.71
  -8  -8  31   -1.47    6.35
   8  -8 -32    4.36    6.40
   8   8 -32    8.22    6.64
  -8  -8  32    3.23    6.75
   8  -8 -33    2.38    5.67
   8   8 -33    0.57    5.60
  -8  -8  33   -1.93    6.20
   8  -8 -34   -2.24    5.59
   8   8 -34   -0.40    5.90
  -8  -8  34   -4.40    7.82
   8  -8 -35   -1.07    6.71
   8   9  -1  125.64   17.48
  -8  -9   1   77.54   16.41
   8   9  -2   10.10    4.43
  -8  -9   2    3.67    4.38
   8   9  -3   57.63   10.57
  -8  -9   3   35.00    9.60
   8   9  -4    9.94    5.47
  -8  -9   4   10.10    5.71
   8   9  -5   74.91   12.64
  -8  -9   5   43.69   11.09
   8   9  -6    2.19    3.94
  -8  -9   6   -0.62    3.75
   8   9  -7    4.90    4.22
  -8  -9   7    3.52    4.90
   8   9  -8   -1.33    4.17
  -8  -9   8    8.22    5.24
  -8  -9   9   12.25    5.93
   8  -9 -10    8.92    5.08
  -8  -9  10    8.33    6.46
   8  -9 -11  102.26   18.37
  -8  -9  11  105.11   18.40
   8  -9 -12   -2.22    4.54
  -8  -9  12   -0.71    5.47
   8  -9 -13   -0.82    4.48
   8   9 -13    0.80    3.63
  -8  -9  13    8.29    5.01
   8  -9 -14   -0.48    4.67
   8   9 -14    9.22    5.07
  -8  -9  14    2.54    5.44
   8  -9 -15   74.18   14.67
   8   9 -15   85.39   15.61
  -8  -9  15   68.28   15.22
   8  -9 -16    1.82    4.72
   8   9 -16   -1.10    4.30
  -8  -9  16   -0.84    4.74
   8  -9 -17    2.33    5.28
   8   9 -17   -0.55    3.96
  -8  -9  17    3.65    5.83
   8  -9 -18    8.77    5.88
   8   9 -18    7.80    6.29
  -8  -9  18    4.53    6.09
   8  -9 -19   20.53    8.07
   8   9 -19   17.28    7.25
  -8  -9  19   19.19    8.73
   8  -9 -20    3.06    4.53
   8   9 -20    3.72    5.61
  -8  -9  20   -0.08    6.08
   8  -9 -21   28.44    8.94
   8   9 -21   10.92    7.74
  -8  -9  21   35.83    9.97
   8  -9 -22   -0.77    4.69
   8   9 -22    2.35    4.72
  -8  -9  22    4.01    6.49
   8  -9 -23   -2.37    5.08
   8   9 -23   -0.86    4.67
  -8  -9  23    7.43    5.91
   8  -9 -24   -0.24    4.82
   8   9 -24    0.26    4.95
  -8  -9  24   -0.53    4.81
   8  -9 -25    9.46    6.31
   8   9 -25    8.91    6.69
  -8  -9  25   20.29    8.85
   8  -9 -26    3.18    5.26
   8   9 -26    2.73    5.29
  -8  -9  26   -1.03    6.86
   8  -9 -27    0.65    5.80
   8   9 -27    0.42    5.60
  -8  -9  27   -0.58    5.50
   8  -9 -28   -0.87    4.36
   8   9 -28   -1.23    5.65
  -8  -9  28    0.89    5.12
   8  -9 -29    1.52    5.17
   8   9 -29    2.06    4.92
  -8  -9  29    3.49    6.63
   8  -9 -30    4.78    6.66
   8   9 -30   -0.14    5.50
  -8  -9  30   -6.17    9.14
   8  -9 -31    5.87    4.99
   8   9 -31    0.09    5.75
  -8  -9  31    5.39    7.72
   8  -9 -32   -0.81    5.52
   8   9 -32    2.39    5.70
  -8  -9  32   -1.78    6.28
   8   9 -33    2.73    5.36
  -8 -10   1   26.76    7.56
  -8 -10   2    0.37    4.47
  -8 -10   3   49.08   10.59
  -8 -10   4    8.31    5.27
  -8 -10   6    3.23    4.68
  -8 -10   7   69.21   13.80
  -8 -10   8   -0.68    4.43
   8 -10  -9    3.66    5.16
  -8 -10   9    7.17    5.69
   8 -10 -10   -1.13    3.38
  -8 -10  10    2.52    5.04
   8 -10 -11    8.56    4.99
  -8 -10  11    3.03    4.58
   8 -10 -12   -0.76    3.93
  -8 -10  12    4.41    5.44
   8 -10 -13   62.66   12.91
   8  10 -13   62.37   13.06
  -8 -10  13   55.32   12.63
   8 -10 -14   -1.16    3.96
   8  10 -14    1.72    5.31
  -8 -10  14   -1.12    3.80
   8 -10 -15    6.91    5.16
   8  10 -15    3.19    4.44
  -8 -10  15    5.97    6.04
   8 -10 -16   -2.74    5.01
   8  10 -16    1.41    4.10
  -8 -10  16    0.52    5.84
   8 -10 -17   75.83   12.70
   8  10 -17   31.92   10.41
  -8 -10  17   33.19   10.74
   8 -10 -18    0.03    3.93
   8  10 -18   -2.57    4.66
  -8 -10  18   -0.56    4.88
   8 -10 -19   25.89    7.86
   8  10 -19   10.33    7.04
  -8 -10  19   41.47   10.93
   8 -10 -20   -0.87    4.81
   8  10 -20    7.70    5.17
  -8 -10  20    1.99    6.48
   8 -10 -21    4.00    5.39
   8  10 -21   13.28    5.85
  -8 -10  21    0.99    5.12
   8 -10 -22    4.12    5.73
   8  10 -22    5.59    6.07
  -8 -10  22    0.83    5.79
   8  10 -23    1.78    5.71
  -8 -10  23    7.74    7.29
   8  10 -24   -1.97    5.83
  -8 -10  24    4.48    5.79
   8  10 -25    1.86    5.09
  -8 -10  25   -0.86    5.92
   8  10 -26   -0.30    5.79
  -8 -10  26    3.84    6.93
   8  10 -27    4.64    6.08
  -8 -10  27    0.32    6.09
   8  10 -28   -0.75    4.20
  -8 -10  28   -0.58    7.33
   8  10 -29   13.21    7.73
  -8 -10  29    4.20    6.78
   8  10 -30    2.07    5.02
   8  10 -31   -3.08    5.90
   8  10 -32   -0.86    4.70
   8  10 -33    5.14    6.55
  -8 -11   1   43.40    9.90
  -8 -11   2   14.90    5.88
  -8 -11   3    7.38    4.90
  -8 -11   4    3.14    4.37
  -8 -11   5   33.85    8.66
  -8 -11   6   -1.53    4.33
  -8 -11   7    1.13    4.63
  -8 -11   8    3.66    4.81
  -8 -11   9   28.75    8.45
  -8 -11  10    3.33    5.39
  -8 -11  11   23.66    7.79
  -8 -11  12   -0.74    4.66
  -8 -11  13   -1.50    5.23
  -8 -11  14    5.44    5.49
  -8 -11  15   27.72    8.94
  -8 -11  16   -0.22    5.70
  -8 -11  17    5.65    5.80
  -8 -11  18    0.08    6.22
  -8 -11  19    6.42    6.11
  -8 -11  20    1.22    6.03
  -8 -11  21    9.73    6.50
  -8 -11  22    2.36    4.75
  -8 -11  23   -1.11    4.91
  -8 -11  24    2.49    6.41
  -8 -11  25   15.71    7.80
  -8 -11  26   -1.31    5.05
  -8 -12   1    4.67    4.10
  -8 -12   2   -2.29    4.25
  -8 -12   3   49.39   10.92
  -8 -12   4   -1.76    4.47
  -8 -12   5    2.40    3.91
  -8 -12   6   -0.72    4.67
  -8 -12   7   20.80    7.04
  -8 -12   8   12.50    6.45
  -8 -12   9   12.35    6.06
  -8 -12  10    2.59    4.11
  -8 -12  11    2.70    5.44
  -8 -12  12   -0.23    4.44
  -8 -12  13   22.46    7.44
  -8 -12  14    1.41    5.14
  -8 -12  15   -3.10    5.39
  -8 -12  16    0.66    6.45
  -8 -12  17    9.28    7.06
  -8 -12  18   -1.35    4.50
  -8 -12  19   21.32    8.56
  -8 -12  20   -3.61    6.47
  -8 -12  21    0.00    6.14
  -8 -12  22    1.60    5.57
  -8 -12  23    7.35    7.10
  -8 -13   1   11.15    5.30
  -8 -13   2   -0.13    3.61
  -8 -13   3   -0.09    3.79
  -8 -13   4   15.33    6.06
  -8 -13   5   48.23   10.35
  -8 -13   6    2.51    4.69
  -8 -13   7    6.80    4.86
  -8 -13   8    0.13    3.46
  -8 -13   9    2.54    4.09
  -8 -13  10    6.06    4.94
  -8 -13  11   12.24    5.67
  -8 -13  12   -1.59    4.33
  -8 -13  13    1.28    4.05
  -8 -13  14    2.50    4.38
  -8 -13  15   11.82    6.98
  -8 -13  16    0.07    5.49
  -8 -13  17   -2.34    5.60
  -8 -13  18   -0.13    5.17
  -8 -13  19    1.84    4.72
  -8 -13  20    1.27    4.48
  -8 -14   1    9.08    5.13
  -8 -14   2   12.56    5.24
  -8 -14   3   11.49    5.24
  -8 -14   4   -0.07    4.16
  -8 -14   5    1.77    3.62
  -8 -14   6    3.68    4.28
  -8 -14   7    5.20    5.01
  -8 -14   8   13.69    6.54
  -8 -14   9    8.92    5.64
  -8 -14  10    0.45    4.00
  -8 -14  11    0.87    4.73
  -8 -14  12   -0.86    4.22
  -8 -14  13    6.31    4.94
  -8 -14  14    8.42    5.24
  -8 -14  15    0.04    4.64
  -8 -14  16    7.30    5.50
  -8 -15   1    3.02    4.29
  -8 -15   2   -1.81    4.15
  -8 -15   3    0.31    3.59
  -8 -15   4    2.34    3.93
  -8 -15   5    6.99    5.11
  -8 -15   6    1.35    4.41
  -8 -15   7   -2.35    4.70
  -8 -15   8   -1.83    4.74
  -8 -15   9    2.69    4.26
  -8 -15  10    3.36    4.73
  -8 -15  11    4.99    5.20
  -8 -15  12    0.56    4.03
  -8 -16   1    0.25    3.78
  -8 -16   2    2.77    3.77
  -8 -16   3   -2.10    4.06
  -8 -16   4   -0.61    3.54
  -8 -16   5   -0.70    3.96
  -8 -16   6   -1.20    3.94
  -7   0   1  832.24  111.64
   7   0  -1  827.00  110.58
   7   0  -1  873.41  111.50
  -7   0   2    0.40    4.31
   7   0  -2   -1.45    2.49
   7   0  -2    0.94    3.79
  -7   0   3    5.70    4.90
   7   0  -3   10.27    4.56
   7   0  -3    2.24    4.14
  -7   0   4    0.83    3.81
   7   0  -4    0.10    3.30
   7   0  -4   -0.32    3.80
  -7   0   5   39.17    9.44
   7   0  -5   29.83    7.99
   7   0  -5   47.83    9.66
  -7   0   6    0.62    3.72
   7   0  -6    0.38    2.86
   7   0  -6    1.57    4.19
   7   0  -7  361.13   50.74
   7   0  -7  374.70   51.15
  -7   0   8    0.30    4.20
   7   0  -8   -0.63    2.88
   7   0  -8    0.57    3.33
  -7   0   9   21.89    7.27
   7   0  -9   15.24    5.64
   7   0  -9   20.19    6.20
  -7   0  10    0.81    4.25
   7   0 -10    0.58    3.32
   7   0 -10    1.92    4.06
  -7   0  11  348.66   46.75
   7   0 -11  328.92   45.70
   7   0 -11  297.15   45.20
  -7   0  12    0.44    3.62
   7   0 -12    0.69    4.06
   7   0 -12    0.69    5.12
  -7   0  13  136.48   23.78
   7   0 -13  153.76   23.50
  -7   0  14   -2.17    4.81
   7   0 -14   -0.93    3.81
  -7   0  15    1.96    5.77
   7   0 -15    5.18    4.39
  -7   0  16   -2.17    5.47
  -7   0  17  539.03   72.87
   7   0 -17  505.01   71.27
  -7   0  18   -0.84    4.26
   7   0 -18    1.58    5.29
  -7   0  19   28.98   10.22
   7   0 -19   31.42    9.07
  -7   0  20    2.42    6.27
   7   0 -20   -1.37    4.24
  -7   0  21    6.18    6.88
   7   0 -21   15.93    7.12
  -7   0  22   -0.14    4.94
   7   0 -22   -2.35    4.08
   7   0 -23   54.84   13.20
  -7   0  24    1.84    5.84
   7   0 -24   -3.95    6.28
  -7   0  25    0.91    6.09
   7   0 -25   -4.80    6.54
  -7   0  26    0.17    5.66
   7   0 -26    3.20    5.02
   7   0 -27   63.72   14.43
   7   0 -28   -1.10    6.50
   7   0 -29   11.65    7.11
   7   0 -30   -4.41    5.91
   7   0 -31   27.50    9.58
   7   0 -32   -3.55    5.92
   7   0 -33   55.76   13.99
   7   0 -34    1.71    5.48
   7   0 -35    1.32    5.96
   7   0 -36    1.72    5.94
   7   0 -37   11.85    7.66
  -7   1   1   -1.02    4.08
   7  -1  -1    0.21    3.45
   7  -1  -1   -0.54    3.93
   7   1  -1   -0.16    3.26
   7   1  -1    0.29    3.38
  -7  -1   1    5.19    3.26
  -7  -1   1    2.65    4.31
  -7   1   2   64.96   11.99
   7  -1  -2   54.14   10.49
   7  -1  -2   63.43   11.53
   7   1  -2   58.87   10.86
   7   1  -2   39.36   10.24
  -7  -1   2   58.47   10.19
  -7  -1   2   50.05   11.15
  -7   1   3  288.79   41.20
   7  -1  -3  294.36   40.29
   7  -1  -3  323.72   41.40
   7   1  -3  266.18   39.93
   7   1  -3  303.54   40.82
  -7  -1   3  304.85   39.86
  -7  -1   3  236.02   40.32
  -7   1   4   -0.08    4.05
   7  -1  -4    0.38    2.76
   7  -1  -4    0.27    3.32
   7   1  -4   -0.59    2.97
   7   1  -4    1.83    3.79
  -7  -1   4    2.56    4.20
  -7   1   5   83.62   16.05
   7  -1  -5   95.44   15.50
   7  -1  -5   88.62   15.93
   7   1  -5  114.56   16.20
   7   1  -5   79.74   15.36
  -7  -1   5   91.98   16.23
  -7   1   6    4.56    4.92
   7  -1  -6   -0.29    2.78
   7  -1  -6    0.04    3.63
   7   1  -6    3.33    3.34
   7   1  -6   -1.02    4.11
  -7  -1   6   -1.02    3.71
  -7   1   7   36.93    9.56
   7  -1  -7   32.09    8.68
   7  -1  -7   55.76   10.41
   7   1  -7   60.35   10.34
   7   1  -7   38.19    9.33
  -7  -1   7   42.98    9.75
  -7   1   8   32.59    8.40
   7  -1  -8   20.85    6.43
   7  -1  -8   24.07    7.16
   7   1  -8   23.61    6.60
   7   1  -8   22.90    6.80
  -7  -1   8   13.36    6.54
  -7   1   9  354.84   50.37
   7  -1  -9  331.71   49.21
   7  -1  -9  408.63   50.44
   7   1  -9  346.43   49.43
   7   1  -9  391.89   49.99
  -7  -1   9  314.63   49.72
  -7   1  10   30.73    8.97
   7  -1 -10   28.80    7.98
   7  -1 -10   34.88    8.52
   7   1 -10   23.52    7.71
   7   1 -10   43.54    9.07
  -7  -1  10   40.05    9.13
  -7   1  11   89.35   16.55
   7  -1 -11  103.28   16.22
   7  -1 -11   79.71   15.44
   7   1 -11  104.88   16.26
   7   1 -11  102.81   16.16
  -7  -1  11   61.50   15.27
  -7   1  12    4.17    4.45
   7  -1 -12   -0.73    3.07
   7  -1 -12    2.64    4.14
   7   1 -12    1.49    3.91
  -7  -1  12   -1.00    3.98
  -7   1  13  221.22   33.24
   7  -1 -13  212.04   32.29
  -7  -1  13  214.67   33.00
  -7   1  14    5.50    5.46
   7  -1 -14    6.88    4.90
  -7  -1  14    2.20    4.42
  -7   1  15  148.73   24.27
   7  -1 -15  154.44   23.40
  -7  -1  15  120.67   23.06
  -7   1  16   25.85    9.14
   7  -1 -16   44.33   10.17
  -7  -1  16   50.63   11.39
  -7   1  17   41.79   11.10
   7  -1 -17   40.05   10.36
   7  -1 -17   50.80   11.01
  -7  -1  17   37.67   10.36
  -7   1  18    1.68    5.05
   7  -1 -18    0.94    5.14
   7   1 -18    0.54    4.18
  -7  -1  18   -1.23    4.76
  -7   1  19  235.36   33.72
   7  -1 -19  201.70   31.46
   7   1 -19  215.74   31.93
  -7  -1  19  170.73   31.85
  -7   1  20    8.03    6.48
   7  -1 -20    0.14    4.63
   7   1 -20    4.71    5.92
  -7  -1  20    5.47    6.19
  -7   1  21   64.13   16.88
   7  -1 -21   73.38   15.99
   7   1 -21  138.97   18.80
  -7  -1  21   78.43   17.56
  -7   1  22   -0.34    6.11
   7  -1 -22    2.95    5.76
   7   1 -22    0.70    4.83
  -7  -1  22   -0.90    5.16
  -7   1  23   55.45   13.58
   7  -1 -23   32.61   10.40
   7   1 -23   39.33   11.14
  -7  -1  23   42.03   12.27
  -7   1  24    9.97    7.87
   7  -1 -24   24.02    8.74
   7   1 -24   16.80    7.70
   7  -1 -25   95.56   17.89
   7   1 -25   77.13   16.92
   7  -1 -26   -2.10    5.86
   7   1 -26    0.37    6.31
   7  -1 -27    2.68    5.56
   7   1 -27    1.13    5.06
   7  -1 -28    0.52    5.76
   7   1 -28    0.67    5.49
  -7  -1  28   -2.34    5.86
   7  -1 -29   63.92   14.04
   7   1 -29   47.90   13.11
   7  -1 -30   -1.50    6.23
   7   1 -30    1.55    5.81
   7  -1 -31   23.76    9.68
   7   1 -31   32.94    9.62
   7  -1 -32    0.68    5.47
   7   1 -32    6.84    6.32
   7  -1 -33    5.79    6.36
   7   1 -33    3.84    5.61
   7  -1 -34   -3.34    5.63
   7   1 -34    1.33    5.26
   7  -1 -35    8.54    5.52
   7   1 -35    8.73    7.02
   7  -1 -36   -2.28    5.64
   7   1 -36   -4.18    6.82
   7  -1 -37    6.02    6.12
   7   1 -37    3.26    6.18
  -7   2   1   43.63    9.59
   7  -2  -1   45.17    8.64
   7  -2  -1   29.59    8.59
   7   2  -1   30.40    7.84
   7   2  -1   32.03    8.63
  -7  -2   1   41.33    7.91
  -7  -2   1   38.94    9.35
  -7   2   2   49.06   10.87
   7  -2  -2   30.61    9.16
   7  -2  -2   50.45   11.04
   7   2  -2   63.37   10.63
   7   2  -2   65.85   11.29
  -7  -2   2   72.83   10.52
  -7  -2   2   54.58   11.07
  -7   2   3   10.99    5.10
   7  -2  -3   11.22    4.53
   7  -2  -3    4.56    4.16
   7   2  -3   12.02    4.44
   7   2  -3    4.31    4.19
  -7  -2   3    1.12    3.02
  -7  -2   3    5.16    4.40
  -7   2   4   15.75    6.08
   7  -2  -4    3.52    3.72
   7  -2  -4   14.66    6.04
   7   2  -4   12.95    4.96
   7   2  -4    7.37    4.23
  -7  -2   4    6.70    4.86
  -7   2   5  314.39   44.50
   7  -2  -5  260.38   42.94
   7  -2  -5  373.21   45.09
   7   2  -5  348.34   43.98
   7   2  -5  301.18   43.65
  -7  -2   5  304.61   44.27
  -7   2   6   25.99    7.32
   7  -2  -6   23.34    6.52
   7  -2  -6   20.18    6.86
   7   2  -6   19.65    6.03
   7   2  -6   22.25    6.80
  -7  -2   6   19.54    6.66
  -7   2   7  337.70   42.32
   7  -2  -7  300.34   40.76
   7  -2  -7  314.14   41.47
   7   2  -7  243.49   39.93
  -7  -2   7  265.97   40.96
  -7   2   8    4.90    4.61
   7  -2  -8    5.48    4.10
   7  -2  -8    8.72    5.34
   7   2  -8    5.35    4.56
  -7  -2   8   10.56    5.18
  -7   2   9   60.66   13.31
   7  -2  -9   69.22   13.08
   7  -2  -9   71.64   13.39
   7   2  -9   73.31   13.06
  -7  -2   9   73.54   13.78
  -7   2  10   32.57    7.97
   7  -2 -10   20.28    7.01
   7  -2 -10   27.42    7.27
   7   2 -10   22.97    6.63
  -7  -2  10    1.37    5.05
  -7   2  11  173.51   27.48
   7  -2 -11  224.01   27.94
   7  -2 -11  161.58   26.79
   7   2 -11  190.11   27.24
  -7  -2  11  140.06   26.60
  -7   2  12   51.76   11.82
   7  -2 -12   66.79   11.89
   7  -2 -12   54.99   11.53
   7   2 -12   39.44   10.41
  -7  -2  12   58.62   12.09
  -7   2  13   88.79   16.62
   7  -2 -13   88.20   16.01
  -7  -2  13   85.40   16.44
  -7   2  14    4.11    5.51
   7  -2 -14    0.92    4.79
  -7  -2  14    9.21    6.41
  -7   2  15   61.83   12.26
   7  -2 -15   36.74    9.54
  -7  -2  15   31.99    9.88
  -7   2  16  104.71   18.67
   7  -2 -16   99.60   17.80
  -7  -2  16   86.25   17.77
  -7   2  17   45.34   13.92
   7  -2 -17   80.84   14.66
   7  -2 -17  112.61   16.47
   7   2 -17   67.91   14.25
  -7  -2  17   81.25   15.96
  -7   2  18   45.73   12.49
   7  -2 -18   48.71   11.67
   7  -2 -18   63.86   12.80
   7   2 -18   54.79   12.29
  -7  -2  18   62.31   13.31
  -7   2  19   -3.16    5.73
   7  -2 -19    6.76    5.26
   7  -2 -19    8.18    5.65
   7   2 -19    0.45    4.50
  -7  -2  19   -0.17    5.13
  -7   2  20   21.71    9.28
   7  -2 -20   16.98    7.07
   7  -2 -20    5.23    5.54
   7   2 -20    7.33    5.48
  -7   2  21   89.11   17.91
   7  -2 -21   83.32   15.93
   7   2 -21   71.40   15.42
   7  -2 -22    2.80    4.85
   7   2 -22   13.38    7.03
   7  -2 -23   63.53   13.93
   7   2 -23   56.31   13.12
   7  -2 -24   -1.26    5.19
   7   2 -24   -1.50    4.11
   7  -2 -25   10.60    6.85
   7   2 -25   11.34    7.02
  -7  -2  25   11.44    8.06
   7  -2 -26   -1.55    5.15
   7   2 -26   -0.02    4.47
  -7  -2  26    2.47    6.10
   7  -2 -27   28.43    9.01
   7   2 -27   29.01    9.90
  -7  -2  27   16.94    9.14
   7  -2 -28   12.27    7.24
   7   2 -28   12.08    7.12
  -7  -2  28    2.75    5.99
   7  -2 -29   15.70    8.06
   7   2 -29   16.96    7.94
  -7  -2  29    7.05    8.01
   7  -2 -30    1.01    5.61
   7   2 -30   -1.59    5.51
  -7  -2  30   -1.62    6.49
   7  -2 -31   10.38    7.10
   7   2 -31   12.08    6.95
   7  -2 -32    2.06    5.27
   7   2 -32    2.56    4.93
   7  -2 -33   14.51    7.12
   7   2 -33   14.45    8.83
   7  -2 -34   -2.95    6.62
   7   2 -34    0.94    5.70
   7  -2 -35   -2.41    6.73
   7   2 -35   -3.79    6.42
   7  -2 -36    1.75    5.34
   7   2 -36    2.05    6.57
   7  -2 -37   11.10    7.63
  -7   3   1   -0.80    4.31
   7  -3  -1   -0.82    2.54
   7  -3  -1    0.02    3.71
   7   3  -1    0.33    3.38
  -7  -3   1    0.38    2.38
  -7  -3   1   -0.96    4.16
  -7   3   2  178.71   29.18
   7  -3  -2  227.26   29.13
   7  -3  -2  174.25   29.01
   7   3  -2  195.47   28.42
  -7  -3   2  197.95   27.98
  -7  -3   2  196.38   29.27
  -7   3   3   48.94   10.70
   7  -3  -3   58.51   10.49
   7  -3  -3   30.56    9.75
   7   3  -3   45.07    9.53
  -7  -3   3   59.64    9.69
  -7  -3   3   54.70   10.91
  -7   3   4    6.42    4.85
   7  -3  -4   14.87    4.89
   7  -3  -4    8.22    4.86
   7   3  -4   14.26    4.92
  -7  -3   4    4.31    3.11
  -7  -3   4   12.96    5.37
  -7   3   5   85.95   17.92
   7  -3  -5  102.34   17.62
   7  -3  -5  177.40   20.71
   7   3  -5  112.48   17.83
  -7  -3   5  102.00   18.23
  -7   3   6   37.05    8.41
   7  -3  -6   24.20    6.82
   7  -3  -6   25.39    7.71
   7   3  -6   25.31    7.06
  -7  -3   6   24.63    7.31
  -7   3   7    1.09    3.70
   7  -3  -7    3.33    3.79
   7  -3  -7    2.28    4.02
   7   3  -7   -1.73    3.39
  -7  -3   7    3.05    4.11
  -7   3   8    0.38    3.60
   7  -3  -8    1.45    3.27
   7  -3  -8   -0.30    4.17
   7   3  -8   -0.29    3.31
  -7  -3   8   -1.01    3.88
  -7   3   9  251.84   38.16
   7  -3  -9  256.63   37.37
   7  -3  -9  309.59   38.78
   7   3  -9  251.26   37.31
  -7  -3   9  242.32   37.79
  -7   3  10   77.77   16.26
   7  -3 -10   95.25   16.42
   7  -3 -10   98.91   16.77
   7   3 -10  102.90   16.57
  -7   3  11    9.41    5.10
   7  -3 -11    3.59    4.27
   7  -3 -11    8.37    4.99
   7   3 -11    8.39    5.01
  -7  -3  11   15.47    6.17
  -7   3  12    0.18    3.93
   7  -3 -12   -1.88    3.66
   7  -3 -12    0.05    3.84
   7   3 -12   -1.05    3.25
  -7  -3  12   -1.11    3.67
  -7   3  13   87.20   18.37
   7  -3 -13  131.26   19.49
  -7  -3  13  107.85   19.10
  -7   3  14  139.33   21.75
   7  -3 -14  137.78   21.21
  -7  -3  14   95.05   20.09
  -7   3  15  192.57   31.06
   7  -3 -15  185.40   30.29
  -7  -3  15  216.82   31.48
  -7   3  16   38.14   10.25
   7  -3 -16   28.42    8.95
  -7  -3  16   33.47    9.67
  -7   3  17   -0.08    4.20
   7  -3 -17    6.06    4.82
   7  -3 -17    2.66    4.40
   7   3 -17    2.96    4.54
  -7   3  18   49.59   11.71
   7  -3 -18   54.60   10.98
   7  -3 -18   15.92    8.79
   7   3 -18   48.06   10.82
  -7   3  19  318.91   50.82
   7  -3 -19  331.65   49.62
   7   3 -19  393.18   50.80
   7  -3 -20   -2.42    4.92
   7   3 -20   -0.70    4.36
   7  -3 -21   10.80    6.69
   7   3 -21   13.31    7.10
  -7  -3  21   18.62    8.15
   7  -3 -22   -0.42    4.47
   7   3 -22    1.32    5.44
  -7  -3  22   -1.41    4.92
   7  -3 -23   11.62    7.04
   7   3 -23   19.49    8.21
  -7  -3  23   30.69    9.96
   7  -3 -24   10.18    6.03
   7   3 -24   26.78    8.36
  -7  -3  24    4.11    5.74
   7  -3 -25   25.67    8.67
   7   3 -25   30.11    9.62
  -7  -3  25   25.17    9.59
   7  -3 -26   -3.41    5.56
   7   3 -26   -2.31    5.65
  -7  -3  26   -2.38    5.65
   7  -3 -27   -1.74    5.88
   7   3 -27   -1.90    5.16
  -7  -3  27    7.55    6.89
   7  -3 -28   -0.41    4.99
   7   3 -28    5.26    5.47
  -7  -3  28   -1.46    6.53
   7  -3 -29   34.76   10.13
   7   3 -29   14.15    8.38
  -7  -3  29   19.63    8.89
   7  -3 -30    8.51    6.42
   7   3 -30    4.17    6.58
  -7  -3  30   11.77    7.61
   7  -3 -31   18.66    8.42
   7   3 -31   11.89    8.51
  -7  -3  31   -0.03    5.41
   7  -3 -32   -0.12    4.23
   7   3 -32   -3.65    6.11
   7  -3 -33    5.21    6.29
   7   3 -33    6.02    5.75
   7  -3 -34    6.56    6.55
   7   3 -34   -0.04    4.86
   7  -3 -35   27.97    9.64
   7   3 -35   11.35    7.84
   7  -3 -36   -0.74    6.28
   7   3 -36    0.74    4.30
   7  -3 -37   -0.74    5.64
  -7   4   1   62.21   12.73
   7  -4  -1   76.76   12.65
   7  -4  -1   62.37   12.97
   7   4  -1   65.78   11.99
  -7  -4   1   71.38   11.71
  -7  -4   1   64.35   12.64
  -7   4   2  131.68   20.10
   7  -4  -2  154.29   19.72
   7  -4  -2  113.05   19.58
   7   4  -2   86.33   17.89
  -7  -4   2  130.04   18.36
  -7  -4   2  113.21   19.18
  -7   4   3   21.33    6.30
   7  -4  -3   24.84    5.99
   7  -4  -3    7.66    5.43
   7   4  -3    7.61    4.10
  -7  -4   3    7.73    3.91
  -7  -4   3   20.25    6.17
  -7   4   4   42.16    9.36
   7  -4  -4   35.27    8.07
   7  -4  -4   34.92    9.03
   7   4  -4   25.99    7.64
  -7  -4   4   44.33    8.25
  -7  -4   4   51.93    9.82
  -7   4   5   98.58   17.68
   7  -4  -5   99.55   16.63
   7  -4  -5  173.12   19.99
   7   4  -5   93.00   16.34
  -7  -4   5   78.05   16.67
  -7   4   6   78.42   14.14
   7  -4  -6   64.03   12.60
   7  -4  -6   98.88   14.88
   7   4  -6   74.72   13.13
  -7  -4   6   57.94   13.05
  -7   4   7   46.79   11.11
   7  -4  -7   56.79   10.98
   7  -4  -7   66.34   12.35
   7   4  -7   52.96   10.78
  -7  -4   7   54.43   11.41
  -7   4   8   70.54   12.70
   7  -4  -8   50.34   11.04
   7   4  -8   62.83   11.48
  -7  -4   8   50.69   11.35
  -7   4   9   26.37    8.39
   7  -4  -9   24.56    7.17
   7  -4  -9   31.55    8.46
   7   4  -9   34.21    7.90
  -7  -4   9   24.79    7.90
  -7   4  10    1.01    4.30
   7  -4 -10    0.91    3.27
   7  -4 -10    4.14    4.39
   7   4 -10   -0.69    3.59
  -7  -4  10    1.85    4.38
  -7   4  11  116.19   22.27
   7  -4 -11  133.07   21.98
   7  -4 -11  130.36   22.39
   7   4 -11  144.87   22.47
  -7  -4  11  177.97   23.88
  -7   4  12  144.07   25.35
   7  -4 -12  137.13   24.55
   7  -4 -12  181.72   26.05
   7   4 -12  162.06   25.04
  -7  -4  12  184.97   26.42
  -7   4  13  138.48   24.08
   7  -4 -13  150.93   23.82
  -7   4  14   26.24    8.44
   7  -4 -14   37.59    9.62
  -7   4  15   59.64   13.84
   7  -4 -15   70.24   13.87
  -7   4  16   41.27   10.40
   7  -4 -16   31.70    9.16
   7  -4 -16   43.90   10.53
   7   4 -16   35.56    9.67
   7  -4 -17  207.48   31.23
   7   4 -17  196.38   31.06
   7  -4 -18   27.51    8.46
   7   4 -18   29.19    8.52
  -7  -4  18   21.91    9.21
   7  -4 -19   20.46    7.36
   7   4 -19   27.14    8.40
  -7  -4  19   17.60    7.95
   7  -4 -20   46.98   11.45
   7   4 -20   48.65   11.53
   7  -4 -21   46.12   11.40
   7   4 -21   41.90   11.12
  -7  -4  21   38.33   11.56
   7  -4 -22    7.99    6.07
   7   4 -22   43.59   10.07
  -7  -4  22   42.06   10.89
   7  -4 -23   16.20    6.86
   7   4 -23    9.17    5.67
  -7  -4  23    6.51    6.31
   7  -4 -24    7.96    5.84
   7   4 -24    8.76    6.29
  -7  -4  24    4.14    6.76
   7   4 -25    5.06    5.19
  -7  -4  25    1.02    5.52
   7  -4 -26   14.57    7.71
   7   4 -26   18.51    7.63
  -7  -4  26   11.77    7.64
   7  -4 -27   10.12    6.66
   7   4 -27    9.48    7.37
  -7  -4  27   15.71    8.36
   7  -4 -28   20.15    8.00
   7   4 -28   14.25    7.58
  -7  -4  28    6.44    7.21
   7  -4 -29    1.23    6.58
   7   4 -29    9.64    6.03
  -7  -4  29    7.94    6.97
   7  -4 -30    4.56    6.52
   7   4 -30   -1.74    4.63
  -7  -4  30   -1.47    5.19
   7  -4 -31   11.12    7.62
   7   4 -31    8.95    7.58
  -7  -4  31    6.85    7.66
   7  -4 -32    6.94    7.07
   7   4 -32   14.91    7.33
  -7  -4  32    6.32    6.57
   7  -4 -33   11.85    7.62
   7   4 -33   21.23    8.85
  -7  -4  33   26.78   10.45
   7  -4 -34   -2.45    6.02
   7   4 -34   -1.11    4.27
   7  -4 -35   -1.95    4.80
   7   4 -35   -1.00    4.76
   7  -4 -36    1.92    5.56
   7   4 -36    3.87    5.48
   7  -4 -37    6.82    7.16
  -7   5   1    0.64    3.40
   7  -5  -1    3.94    3.75
   7  -5  -1    5.92    4.17
   7   5  -1    1.54    3.13
  -7  -5   1   -1.02    2.66
  -7  -5   1   -0.40    3.33
  -7   5   2   -1.37    4.06
   7  -5  -2    0.95    3.26
   7  -5  -2    0.38    4.08
   7   5  -2   -0.22    2.56
  -7  -5   2    0.52    2.60
  -7  -5   2    3.00    4.11
  -7   5   3   58.74   11.06
   7  -5  -3   46.68   10.51
   7   5  -3   65.65   10.49
  -7  -5   3   36.23    8.77
  -7  -5   3   44.22    9.81
  -7   5   4  117.76   21.56
   7  -5  -4  135.76   21.21
   7  -5  -4  137.43   22.28
   7   5  -4  149.06   21.37
  -7  -5   4  128.19   20.32
  -7  -5   4  156.21   22.14
  -7   5   5   47.58   10.00
   7  -5  -5   44.51    9.16
   7  -5  -5   30.32    9.25
   7   5  -5   43.83    9.10
  -7  -5   5   41.55    9.64
  -7   5   6    3.80    4.15
   7  -5  -6    3.11    3.60
   7  -5  -6    6.42    4.90
   7   5  -6    2.06    3.90
  -7  -5   6    1.77    3.07
  -7   5   7   26.92    7.40
   7  -5  -7   13.97    5.50
   7  -5  -7    7.78    5.21
   7   5  -7   13.93    5.19
  -7   5   8   98.07   17.74
   7  -5  -8   94.16   16.79
   7  -5  -8  112.25   18.23
   7   5  -8  103.60   17.24
  -7   5   9  143.35   23.47
   7  -5  -9  164.87   23.20
   7  -5  -9  138.29   23.28
   7   5  -9  133.17   22.40
   7  -5 -10   57.60   11.27
   7  -5 -10   56.15   11.93
   7   5 -10   49.50   10.83
  -7   5  11  104.85   19.63
   7  -5 -11  160.28   20.62
   7  -5 -11  111.49   19.72
   7   5 -11   99.90   18.77
  -7   5  12   -0.88    4.44
   7  -5 -12    2.70    4.49
   7   5 -12   -0.42    3.19
  -7   5  13   71.64   13.18
   7  -5 -13   43.05   11.27
  -7  -5  14   68.45   13.92
  -7  -5  15  223.31   34.39
   7  -5 -16    1.65    3.83
   7   5 -16    0.77    4.25
  -7  -5  16    0.09    4.61
   7  -5 -17   15.27    6.18
   7   5 -17   18.19    6.24
  -7  -5  17    2.60    5.72
   7  -5 -18    5.97    5.18
   7   5 -18    7.74    5.37
  -7  -5  18   18.98    7.45
   7  -5 -19   49.86   11.20
   7   5 -19   47.25   11.11
  -7  -5  19   32.22   11.15
   7  -5 -20   55.14   12.30
   7   5 -20   51.90   12.34
  -7  -5  20   57.84   13.50
   7  -5 -21   14.65    7.03
   7   5 -21   17.73    7.24
  -7  -5  21   12.71    7.39
   7  -5 -22   -1.27    5.13
   7   5 -22   -1.84    5.45
  -7  -5  22   -1.63    5.26
   7  -5 -23    4.34    5.00
   7   5 -23   13.01    7.32
  -7  -5  23   -1.08    5.78
   7  -5 -24   25.22    8.81
   7   5 -24   24.80    9.65
  -7  -5  24   35.27   10.75
   7  -5 -25    6.97    6.53
   7   5 -25   16.85    7.38
  -7  -5  25   21.65    8.97
   7  -5 -26    5.47    5.85
   7   5 -26   -2.56    5.69
  -7  -5  26    6.85    7.46
   7  -5 -27    5.37    5.64
   7   5 -27   -1.45    4.95
  -7  -5  27    2.89    5.93
   7  -5 -28    0.07    4.46
   7   5 -28   -1.95    5.56
  -7  -5  28   -1.77    5.56
   7  -5 -29   19.80    8.12
   7   5 -29   23.50    8.75
  -7  -5  29    9.17    7.66
   7  -5 -30   14.70    7.38
   7   5 -30   13.36    7.54
  -7  -5  30   17.97    8.59
   7  -5 -31   19.87    8.22
   7   5 -31   49.84   11.78
  -7  -5  31    9.66    7.58
   7  -5 -32   -0.15    4.73
   7   5 -32    1.60    5.47
   7  -5 -33   -0.21    4.82
   7   5 -33   -2.11    6.21
  -7  -5  33   -0.32    5.47
   7  -5 -34    4.30    5.84
   7   5 -34    8.09    8.33
  -7  -5  34   19.64    9.57
   7  -5 -35   13.25    7.60
   7   5 -35    1.68    5.86
  -7  -5  35    3.52    8.67
   7  -5 -36    9.03    7.22
   7   5 -36    8.51    6.86
   7  -5 -37    9.42    7.30
  -7   6   1   80.95   16.29
   7  -6  -1   89.99   15.55
   7  -6  -1  115.13   17.88
   7   6  -1   93.34   15.41
  -7  -6   1   97.45   15.09
  -7   6   2   83.27   14.22
   7  -6  -2   72.25   12.77
   7  -6  -2   86.34   14.64
   7   6  -2   57.37   12.13
  -7  -6   2   69.57   12.00
  -7   6   3   48.22    9.91
   7  -6  -3   37.93    8.97
   7  -6  -3   36.48    9.41
   7   6  -3   33.36    8.41
  -7  -6   3   51.78    8.63
  -7   6   4   10.79    5.90
   7  -6  -4   17.80    6.06
   7  -6  -4   17.19    7.02
   7   6  -4   22.18    5.92
  -7  -6   4   27.50    5.93
  -7   6   5   -1.03    3.80
   7  -6  -5    2.01    2.84
   7  -6  -5    2.98    3.97
   7   6  -5    2.00    3.68
  -7   6   6   77.88   15.48
   7  -6  -6  116.65   16.08
   7  -6  -6   92.54   16.28
   7   6  -6   71.97   14.50
  -7   6   7  150.27   25.18
   7  -6  -7  150.33   24.41
   7  -6  -7  212.37   26.93
   7   6  -7  149.31   24.27
  -7   6   8   78.70   15.00
   7  -6  -8  107.09   15.51
   7  -6  -8   71.35   14.93
   7   6  -8   74.16   14.27
   7  -6  -9    1.69    3.60
   7  -6  -9    3.42    4.94
   7   6  -9    2.70    3.61
   7  -6 -10   95.44   16.77
   7   6 -10   96.49   16.77
  -7  -6  10   97.59   17.32
   7  -6 -11  204.63   25.58
   7   6 -11  153.79   24.44
  -7  -6  11  123.75   24.00
   7   6 -12   28.78    7.70
  -7  -6  12   20.70    7.45
  -7  -6  13    6.08    5.54
  -7  -6  14   17.81    7.02
  -7  -6  15    0.27    5.12
   7  -6 -16   68.71   13.52
   7   6 -16   61.02   12.89
  -7  -6  16   54.72   13.66
   7  -6 -17   84.90   15.23
   7   6 -17   83.56   15.61
  -7  -6  17   60.26   15.07
   7  -6 -18   81.49   17.02
   7   6 -18  112.83   18.71
  -7  -6  18  103.31   19.28
   7  -6 -19    8.04    5.29
   7   6 -19    9.38    5.72
  -7  -6  19   11.25    6.83
   7  -6 -20    4.37    4.91
   7   6 -20    2.88    5.64
  -7  -6  20   -2.32    5.28
   7  -6 -21   -1.77    5.13
   7   6 -21    6.77    6.71
  -7  -6  21    0.01    5.82
   7  -6 -22   35.17    9.92
   7   6 -22   43.49   10.90
  -7  -6  22   28.34   10.42
   7  -6 -23    8.25    6.33
   7   6 -23   15.75    7.78
  -7  -6  23   15.84    8.20
   7  -6 -24   13.91    6.81
   7   6 -24   29.09    9.21
  -7  -6  24   21.04    8.95
   7  -6 -25   -2.05    5.37
   7   6 -25    1.28    4.06
  -7  -6  25   -2.31    5.59
   7  -6 -26   38.70   10.64
   7   6 -26   21.79    9.59
  -7  -6  26   28.14   10.47
   7  -6 -27   21.82    8.06
   7   6 -27   12.05    7.66
  -7  -6  27    0.00    6.04
   7  -6 -28   27.98    9.85
   7   6 -28   32.18   10.22
  -7  -6  28   17.22    9.46
   7  -6 -29   16.03    7.79
   7   6 -29    2.72    5.21
  -7  -6  29    2.13    6.57
   7  -6 -30    1.25    5.58
   7   6 -30    6.99    6.15
  -7  -6  30    3.20    6.49
   7  -6 -31    7.28    6.62
   7   6 -31   -3.50    6.53
  -7  -6  31   15.37    8.11
   7  -6 -32    2.27    6.17
   7   6 -32   14.42    8.50
  -7  -6  32   10.74    7.51
   7  -6 -33   -0.14    5.13
   7   6 -33    8.03    6.81
  -7  -6  33   -0.26    6.47
   7  -6 -34   12.09    7.56
   7   6 -34    3.62    6.23
  -7  -6  34   -1.24    5.26
   7  -6 -35    1.38    4.95
   7   6 -35   -2.23    5.78
  -7  -6  35   -1.77    7.50
   7  -6 -36   -1.37    5.29
  -7  -6  36    6.07    6.92
   7  -6 -37    9.12    7.82
   7  -7  -1    5.77    3.89
   7   7  -1    0.48    3.08
  -7  -7   1    5.52    3.35
  -7  -7   1    2.64    4.13
   7  -7  -2   37.81    7.73
   7   7  -2   21.10    6.38
  -7  -7   2   20.45    5.67
  -7  -7   2   28.20    7.71
   7  -7  -3   20.27    5.69
   7   7  -3    9.54    4.70
  -7  -7   3   15.50    4.63
  -7  -7   3   16.75    5.52
   7  -7  -4  306.96   39.86
   7   7  -4  248.62   38.85
  -7  -7   4  289.07   40.02
   7  -7  -5  104.00   17.95
   7   7  -5  120.35   18.13
  -7  -7   5  116.17   17.25
  -7  -7   5   97.86   18.01
   7  -7  -6   11.87    5.24
   7   7  -6   13.62    5.24
  -7  -7   6    8.15    5.02
   7  -7  -7   81.39   15.49
   7   7  -7   94.15   15.96
  -7  -7   7  103.27   16.56
   7  -7  -8   13.38    5.29
   7   7  -8    9.27    5.43
  -7  -7   8   17.83    6.45
   7  -7  -9   51.46   10.76
   7   7  -9   53.12   11.10
  -7  -7   9   51.47   11.16
   7  -7 -10   94.64   17.27
   7   7 -10  118.40   18.25
  -7  -7  10  101.78   18.15
   7  -7 -11   35.64    8.91
   7   7 -11   34.78    8.81
  -7  -7  11   46.42   10.26
   7   7 -12    8.09    4.96
  -7  -7  12    8.21    5.98
  -7  -7  13   37.43   10.31
  -7  -7  14  162.30   26.40
  -7  -7  15   -1.32    4.43
   7  -7 -16    2.44    5.27
   7   7 -16    5.95    5.26
  -7  -7  16    6.62    6.32
   7  -7 -17    4.75    5.04
   7   7 -17   -1.85    4.92
  -7  -7  17    1.71    4.68
   7  -7 -18    0.74    3.81
   7   7 -18   11.08    6.28
  -7  -7  18    1.88    5.55
   7  -7 -19    7.52    5.54
   7   7 -19    6.88    5.41
  -7  -7  19    5.70    6.33
   7  -7 -20   48.27   11.74
   7   7 -20   54.33   12.53
  -7  -7  20   47.95   12.06
   7  -7 -21    2.54    4.39
   7   7 -21    1.03    5.60
  -7  -7  21    4.47    6.13
   7  -7 -22    2.91    4.41
   7   7 -22    3.19    5.10
  -7  -7  22   11.89    7.05
   7  -7 -23    9.79    5.63
   7   7 -23   -0.92    4.99
  -7  -7  23    4.40    6.72
   7  -7 -24   48.90   11.21
   7   7 -24   22.97    9.36
  -7  -7  24   28.25   10.00
   7  -7 -25    0.54    5.95
   7   7 -25    5.49    6.23
  -7  -7  25    4.25    7.05
   7  -7 -26    7.55    7.26
   7   7 -26   28.28    8.99
  -7  -7  26   30.50   10.32
   7  -7 -27    1.36    5.01
   7   7 -27    2.96    5.86
  -7  -7  27   -0.18    5.26
   7  -7 -28    9.37    7.16
   7   7 -28    8.10    6.39
  -7  -7  28   -1.91    6.27
   7  -7 -29    6.73    5.96
   7   7 -29    3.18    6.31
  -7  -7  29    2.38    5.69
   7  -7 -30   28.79    9.60
   7   7 -30   16.48    7.67
  -7  -7  30   12.90    8.70
   7  -7 -31    5.41    6.15
   7   7 -31    2.06    5.21
  -7  -7  31    3.50    6.20
   7  -7 -32   -1.44    7.20
   7   7 -32    3.57    6.39
  -7  -7  32    0.32    5.94
   7  -7 -33   -2.68    6.33
   7   7 -33   -0.35    6.01
  -7  -7  33   -0.63    5.66
   7  -7 -34    6.92    6.41
   7   7 -34    2.46    4.94
  -7  -7  34    2.89    5.84
   7  -7 -35    3.53    6.23
   7   7 -35   -0.42    6.00
  -7  -7  35   -2.12    7.75
   7  -7 -36   -3.25    6.72
  -7  -7  36    0.27    5.52
  -7  -7  37    0.01    6.12
   7  -8  -1   49.88   10.25
   7   8  -1   47.30    9.65
  -7  -8   1   44.24    8.92
  -7  -8   1   56.48   11.02
   7  -8  -2  144.42   21.09
   7   8  -2  125.42   20.20
  -7  -8   2  139.32   19.93
  -7  -8   2  115.72   20.60
   7  -8  -3    9.09    4.50
   7   8  -3    8.06    4.32
  -7  -8   3   11.05    4.14
  -7  -8   3    4.58    4.39
   7  -8  -4   33.50    7.82
   7   8  -4   24.99    7.31
  -7  -8   4   37.23    7.30
  -7  -8   4   27.22    8.04
   7  -8  -5    8.80    4.75
   7   8  -5   20.53    6.20
  -7  -8   5   22.82    5.64
  -7  -8   5   13.77    6.03
   7  -8  -6   29.23    7.58
   7   8  -6   25.10    7.31
  -7  -8   6   34.99    8.32
   7  -8  -7    1.93    3.85
   7   8  -7    3.34    3.65
  -7  -8   7    2.08    3.66
   7  -8  -8   74.66   14.14
   7   8  -8   84.03   14.63
  -7  -8   8   86.05   14.98
   7  -8  -9    5.29    4.38
   7   8  -9   -0.36    3.62
  -7  -8   9    1.41    4.48
   7  -8 -10   24.47    7.28
   7   8 -10   19.54    6.88
  -7  -8  10   23.32    7.21
   7   8 -11    1.05    4.58
  -7  -8  11    6.87    4.88
   7   8 -12  189.32   27.27
  -7  -8  12  155.36   26.72
  -7  -8  13   -0.58    4.45
  -7  -8  14   11.88    6.30
  -7  -8  15    1.96    4.92
   7  -8 -16   69.86   13.63
   7   8 -16   65.92   14.00
  -7  -8  16   61.14   13.97
   7  -8 -17    3.79    4.16
   7   8 -17    1.44    4.15
  -7  -8  17   -0.17    5.39
   7  -8 -18    7.85    5.37
   7   8 -18   10.07    6.93
  -7  -8  18   17.41    7.11
   7  -8 -19   -0.77    3.50
   7   8 -19   -2.51    5.31
  -7  -8  19    1.59    5.34
   7  -8 -20    4.58    6.10
   7   8 -20   12.65    6.06
  -7  -8  20   17.49    7.77
   7  -8 -21   -0.97    4.53
   7   8 -21    1.90    5.78
  -7  -8  21    3.20    6.01
   7  -8 -22   21.86    7.66
   7   8 -22   15.78    7.22
  -7  -8  22   36.12    9.37
   7  -8 -23   27.41    8.11
   7   8 -23   13.34    7.67
  -7  -8  23    7.17    7.49
   7  -8 -24   10.46    7.21
   7   8 -24   10.98    6.73
  -7  -8  24   10.19    7.76
   7  -8 -25    0.59    4.25
   7   8 -25    9.01    6.84
  -7  -8  25    0.90    5.51
   7  -8 -26   16.05    8.13
   7   8 -26   22.54    8.22
  -7  -8  26    7.40    6.04
   7  -8 -27    4.60    5.16
   7   8 -27    2.84    5.58
  -7  -8  27    1.01    6.14
   7  -8 -28   13.17    7.29
   7   8 -28   33.71   10.24
  -7  -8  28   18.05    8.64
   7  -8 -29    5.22    5.41
   7   8 -29   -0.52    5.29
  -7  -8  29    1.30    5.13
   7  -8 -30    2.81    5.74
   7   8 -30   10.13    6.60
  -7  -8  30   -2.90    6.11
   7  -8 -31    0.34    6.48
   7   8 -31    3.44    6.37
  -7  -8  31   -3.37    7.16
   7  -8 -32    1.29    5.00
   7   8 -32    1.72    5.65
  -7  -8  32   -0.20    6.56
   7  -8 -33    8.94    7.27
   7   8 -33    1.01    5.13
  -7  -8  33    3.95    6.91
   7  -8 -34    5.00    6.29
   7   8 -34   -1.16    6.36
  -7  -8  34    6.27    7.02
   7  -8 -35    4.27    6.01
   7   8 -35   -0.46    4.68
  -7  -8  35    0.98    6.17
   7  -8 -36   -0.92    5.63
  -7  -8  36   -3.71    7.87
   7  -9  -1    0.93    3.18
   7   9  -1    0.29    2.59
  -7  -9   1    1.95    3.93
   7  -9  -2   47.29    9.72
   7   9  -2   50.38    9.44
  -7  -9   2   33.75    9.24
   7  -9  -3    4.65    4.37
   7   9  -3    3.35    3.86
  -7  -9   3   10.54    4.66
   7  -9  -4   70.91   11.62
   7   9  -4   41.55   10.11
  -7  -9   4   55.13   11.31
   7  -9  -5    1.54    3.95
   7   9  -5    2.09    3.58
  -7  -9   5    0.86    3.86
   7  -9  -6   33.90    8.45
   7   9  -6   34.95    8.40
  -7  -9   6   42.76    9.24
   7   9  -7   21.55    6.61
  -7  -9   7   21.68    6.34
   7  -9  -8   36.96    9.11
   7   9  -8   54.85    9.95
  -7  -9   8   29.36    8.58
   7  -9  -9    1.32    3.71
  -7  -9   9    1.66    4.47
   7  -9 -10  120.99   18.91
   7   9 -10   86.71   17.71
  -7  -9  10  123.14   18.98
   7   9 -11   -0.06    3.22
  -7  -9  11   -0.64    4.61
   7   9 -12    7.23    4.14
  -7  -9  12    5.28    5.55
  -7  -9  13    7.06    4.93
  -7  -9  14   75.26   14.99
  -7  -9  15    1.38    4.67
   7  -9 -16    6.38    4.97
   7   9 -16   26.94    7.63
  -7  -9  16    4.74    6.93
   7  -9 -17   -1.69    4.32
   7   9 -17   -0.02    4.48
  -7  -9  17    0.96    4.73
   7  -9 -18   34.59    9.46
   7   9 -18   35.93    9.93
  -7  -9  18   24.43    8.80
   7  -9 -19    3.28    4.83
   7   9 -19    1.13    4.53
  -7  -9  19   -1.42    5.23
   7  -9 -20   46.93   11.05
   7   9 -20   31.49   10.13
   7  -9 -21   -0.21    4.84
   7   9 -21    0.62    4.25
  -7  -9  21    1.94    5.73
   7  -9 -22    6.77    5.92
   7   9 -22    0.00    3.93
  -7  -9  22    3.84    5.68
   7  -9 -23    1.79    5.49
   7   9 -23   -1.06    3.94
  -7  -9  23    8.31    6.61
   7  -9 -24   29.42    8.58
   7   9 -24    2.45    4.54
  -7  -9  24    9.54    8.10
   7  -9 -25    0.94    4.07
   7   9 -25   -1.36    5.16
  -7  -9  25    0.40    5.86
   7  -9 -26   11.12    7.10
   7   9 -26    4.38    5.56
  -7  -9  26    9.44    6.70
   7  -9 -27    5.34    5.30
   7   9 -27   -2.09    5.66
  -7  -9  27    2.96    6.40
   7  -9 -28    0.65    5.33
   7   9 -28    2.15    5.64
  -7  -9  28    3.47    6.65
   7  -9 -29    2.85    5.46
   7   9 -29   -1.95    4.58
  -7  -9  29    2.94    5.95
   7  -9 -30    9.68    8.05
   7   9 -30    0.22    5.16
  -7  -9  30   10.62    7.15
   7  -9 -31   -2.52    5.62
   7   9 -31   -1.34    5.26
  -7  -9  31   -2.95    6.63
   7  -9 -32    6.71    5.98
   7   9 -32    4.96    6.54
  -7  -9  32   -3.43    7.35
   7   9 -33    5.31    6.17
  -7  -9  33    0.39    5.62
   7   9 -34    6.20    6.87
   7 -10  -1   22.68    6.16
  -7 -10   1   13.35    5.73
   7 -10  -2   59.56   10.96
  -7 -10   2   48.86   10.69
   7 -10  -3    2.82    3.01
  -7 -10   3    0.71    4.04
   7 -10  -4   -1.68    3.62
  -7 -10   4    2.57    4.45
   7 -10  -5    1.33    3.09
  -7 -10   5   -1.20    3.41
   7 -10  -6  152.92   23.45
  -7 -10   6  145.32   23.26
   7 -10  -7    6.92    4.54
   7  10  -7   -0.51    3.29
  -7 -10   7    2.60    4.70
   7 -10  -8    4.43    3.97
   7  10  -8    6.14    3.98
  -7 -10   8    0.08    4.34
   7 -10  -9    2.93    3.92
   7  10  -9    1.99    3.53
  -7 -10   9   -0.17    4.33
   7 -10 -10    4.92    4.38
   7  10 -10   10.02    5.24
  -7 -10  10   12.19    5.92
   7  10 -11    2.70    3.50
  -7 -10  11    2.79    4.24
   7  10 -12   53.42   11.45
  -7 -10  12   53.45   11.78
  -7 -10  13    2.21    4.93
  -7 -10  14    5.23    5.64
   7 -10 -15    1.40    3.76
  -7 -10  15    0.57    5.12
   7 -10 -16   42.51   10.59
   7  10 -16   49.63   11.52
  -7 -10  16   49.70   12.01
   7 -10 -17    1.19    3.96
   7  10 -17    0.70    4.85
  -7 -10  17    0.79    4.72
   7 -10 -18   22.25    8.30
   7  10 -18   42.87   10.32
  -7 -10  18   25.37    9.27
   7 -10 -19    2.62    4.40
   7  10 -19    2.98    4.95
  -7 -10  19   10.33    6.07
   7 -10 -20    6.07    4.93
   7  10 -20    8.78    6.00
  -7 -10  20    4.14    5.21
   7 -10 -21    8.68    5.50
   7  10 -21    5.22    5.94
  -7 -10  21    3.55    6.32
   7  10 -22   54.99   11.45
  -7 -10  22   15.28    7.97
   7  10 -23    0.62    4.35
  -7 -10  23    1.37    5.32
   7  10 -24    1.20    5.00
  -7 -10  24    1.39    6.01
   7  10 -25    3.34    6.01
  -7 -10  25    0.81    5.34
   7  10 -26    5.78    6.30
  -7 -10  26   10.06    7.06
   7  10 -27   -1.17    5.47
  -7 -10  27    0.64    4.91
   7  10 -28   10.20    6.96
  -7 -10  28   11.11    7.71
   7  10 -29    3.20    5.18
  -7 -10  29    1.69    6.78
   7  10 -30    4.36    7.16
  -7 -10  30    6.16    7.08
   7  10 -31    3.04    5.95
  -7 -10  31    7.95    6.81
   7  10 -32    3.25    5.51
   7  10 -33   -1.61    5.78
   7  10 -34    3.33    6.75
   7 -11  -1    1.54    3.94
  -7 -11   1    2.22    3.98
   7 -11  -2    2.67    3.85
  -7 -11   2   -1.77    3.83
   7 -11  -3   14.03    5.23
  -7 -11   3   12.23    5.50
   7 -11  -4   31.12    8.08
  -7 -11   4   43.40    8.95
   7 -11  -5   19.51    6.17
  -7 -11   5   15.48    6.60
   7 -11  -6    0.02    3.31
  -7 -11   6   -0.40    3.54
   7 -11  -7   17.00    5.99
  -7 -11   7    6.55    4.88
  -7 -11   8   17.13    6.17
  -7 -11   9    0.67    4.36
  -7 -11  10   39.88    9.99
  -7 -11  11    2.53    3.85
  -7 -11  12   -0.33    4.14
  -7 -11  13   -0.21    4.87
  -7 -11  14   32.91    9.27
  -7 -11  15   -0.61    4.53
  -7 -11  16    7.70    5.98
  -7 -11  17    2.72    4.71
  -7 -11  18   14.97    7.23
  -7 -11  19    7.60    6.08
  -7 -11  20   39.31   10.92
  -7 -11  21    1.28    5.86
  -7 -11  22   -0.33    5.02
  -7 -11  23    1.52    4.74
  -7 -11  24   11.58    6.96
  -7 -11  25    1.95    4.44
  -7 -11  26   -0.19    5.53
  -7 -11  27   -1.57    5.83
  -7 -11  28    7.16    7.29
  -7 -12   1    7.11    4.39
  -7 -12   2   22.80    6.74
  -7 -12   3    6.55    3.78
  -7 -12   4    1.43    4.09
  -7 -12   5    3.36    4.25
  -7 -12   6   52.31   10.92
  -7 -12   7    5.29    4.10
  -7 -12   8   12.07    5.81
  -7 -12   9   -1.23    3.50
  -7 -12  10   16.24    6.22
  -7 -12  11   -0.69    4.09
  -7 -12  12   13.85    6.09
  -7 -12  13   -1.12    3.83
  -7 -12  14    1.25    3.86
  -7 -12  15    0.47    3.97
  -7 -12  16   29.88    9.11
  -7 -12  17    5.94    4.66
  -7 -12  18    6.74    5.78
  -7 -12  19   -1.42    5.11
  -7 -12  20   11.63    6.20
  -7 -12  21    0.10    5.60
  -7 -12  22   -1.03    5.13
  -7 -12  23    4.39    5.52
  -7 -12  24   -2.04    5.61
  -7 -12  25    0.29    4.97
  -7 -13   1   -0.38    3.61
  -7 -13   2   13.04    5.19
  -7 -13   3   18.84    6.35
  -7 -13   4   54.30   10.88
  -7 -13   5   11.61    5.42
  -7 -13   6   -0.58    3.77
  -7 -13   7   -2.01    4.32
  -7 -13   8    5.30    4.89
  -7 -13   9    4.26    3.97
  -7 -13  10   16.72    6.20
  -7 -13  11    1.81    3.91
  -7 -13  12    0.91    4.30
  -7 -13  13    4.97    4.73
  -7 -13  14   25.37    8.46
  -7 -13  15    0.98    4.28
  -7 -13  16   -1.35    4.71
  -7 -13  17    0.97    4.47
  -7 -13  18   -0.16    4.35
  -7 -13  19   -0.91    5.96
  -7 -13  20   13.35    8.11
  -7 -13  21   -0.76    5.09
  -7 -13  22    0.08    5.39
  -7 -14   1    4.61    4.57
  -7 -14   2    4.93    4.60
  -7 -14   3    0.07    3.56
  -7 -14   4   -1.45    3.68
  -7 -14   5    2.57    3.83
  -7 -14   6   12.05    6.02
  -7 -14   7   21.49    6.60
  -7 -14   8    6.72    4.44
  -7 -14   9    1.95    4.16
  -7 -14  10   10.77    5.91
  -7 -14  11    5.82    4.89
  -7 -14  12    9.79    6.22
  -7 -14  13    1.04    4.00
  -7 -14  14   -0.32    4.40
  -7 -14  15    3.93    5.02
  -7 -14  16   -0.21    4.67
  -7 -14  17    7.23    6.14
  -7 -14  18   -0.25    4.61
  -7 -14  19   -1.43    4.97
  -7 -15   1   -0.35    3.32
  -7 -15   2    0.34    3.52
  -7 -15   3   13.83    5.20
  -7 -15   4    4.49    4.03
  -7 -15   5   -0.71    3.87
  -7 -15   6    2.61    4.46
  -7 -15   7   -1.06    3.87
  -7 -15   8    7.66    4.51
  -7 -15   9    0.48    3.77
  -7 -15  10   -0.84    3.79
  -7 -15  11    5.54    4.61
  -7 -15  12   -1.88    4.14
  -7 -15  13    3.66    4.16
  -7 -15  14    1.13    4.67
  -7 -15  15    6.44    4.80
  -7 -16   1    3.61    3.91
  -7 -16   2    0.31    3.60
  -7 -16   3    3.50    3.81
  -7 -16   4   -0.70    3.53
  -7 -16   5   -0.83    3.69
  -7 -16   6    1.54    3.86
  -7 -16   7    0.89    3.72
  -7 -16   8   -0.34    3.99
  -7 -16   9    1.25    3.70
  -7 -16  10    1.71    3.98
  -7 -16  11    2.26    4.39
  -7 -17   1    0.00    2.99
  -7 -17   2   -0.07    3.06
  -7 -17   3    3.54    3.81
  -7 -17   4    5.65    4.29
  -7 -17   5    5.94    4.08
  -7 -17   6   -0.31    3.67
  -6   0   1   -1.01    2.86
  -6   0   1   -0.17    3.92
   6   0  -1   -1.52    3.53
   6   0  -1   -1.73    4.51
  -6   0   2  400.41   54.91
  -6   0   2  538.93   57.43
   6   0  -2  376.02   55.13
   6   0  -2  379.27   55.64
  -6   0   3   -1.63    3.13
  -6   0   3   -2.90    4.54
   6   0  -3   -0.55    3.51
   6   0  -3   -1.01    4.23
  -6   0   4   22.72    5.72
  -6   0   4   23.06    6.84
   6   0  -4   22.32    6.54
   6   0  -4   23.00    6.93
  -6   0   5    0.31    3.10
  -6   0   5   -0.10    4.34
   6   0  -5   -0.26    3.89
   6   0  -5   -0.84    3.75
  -6   0   6 1344.73  179.20
  -6   0   6 1506.39  180.94
   6   0  -6 1266.30  179.52
   6   0  -6 1510.24  180.53
  -6   0   7   -1.65    3.24
  -6   0   7    0.34    3.92
   6   0  -7   -0.25    2.87
   6   0  -7   -1.73    4.21
  -6   0   8   38.85    8.05
  -6   0   8   40.71    9.32
   6   0  -8   34.82    8.18
   6   0  -8   42.57    9.03
  -6   0   9   -0.56    2.60
  -6   0   9   -0.75    3.79
   6   0  -9   -1.46    3.17
   6   0  -9   -1.34    3.85
  -6   0  10  230.42   32.89
  -6   0  10  255.92   34.66
   6   0 -10  198.75   33.07
   6   0 -10  258.22   34.02
  -6   0  11    1.64    4.10
   6   0 -11   -0.35    2.39
   6   0 -11    1.11    3.82
  -6   0  12  307.75   46.06
   6   0 -12  301.07   45.34
   6   0 -12  369.08   46.14
  -6   0  13   -2.21    4.18
   6   0 -13   -0.76    2.88
   6   0 -13   -0.31    3.72
  -6   0  14   92.28   17.07
   6   0 -14   79.41   15.73
   6   0 -14  120.75   17.57
  -6   0  15   -1.70    4.63
   6   0 -15    2.72    3.84
   6   0 -15   -1.18    3.95
  -6   0  16  309.80   43.07
   6   0 -16  274.72   41.47
  -6   0  17   -0.64    4.93
   6   0 -17   -0.91    3.81
  -6   0  18  223.47   36.03
   6   0 -18  247.62   35.47
  -6   0  19   -2.39    5.42
   6   0 -19   -1.01    4.81
  -6   0  20   -0.19    4.34
   6   0 -20    0.15    4.51
  -6   0  21   -1.04    5.67
   6   0 -21   -1.35    4.98
  -6   0  22  125.25   23.74
   6   0 -22  141.91   23.40
  -6   0  23    1.50    5.33
   6   0 -23    1.67    3.98
  -6   0  24    0.52    5.81
   6   0 -24   -0.47    3.71
  -6   0  25    0.46    6.35
   6   0 -25   -3.67    5.95
  -6   0  26   33.69   12.18
   6   0 -26   71.99   14.13
  -6   0  27   -0.02    5.29
   6   0 -27    0.79    5.04
   6   0 -28   54.28   13.06
   6   0 -29   -2.42    5.60
   6   0 -30   27.05    9.36
   6   0 -31    1.45    5.04
   6   0 -32   90.37   18.64
   6   0 -33   -1.43    6.13
   6   0 -34   -3.96    5.74
   6   0 -35    1.69    6.49
   6   0 -36    7.31    7.63
   6   0 -37   -3.44    6.96
   6   0 -38   11.40    7.07
  -6   1   1    3.16    4.43
   6  -1  -1    5.11    3.33
   6  -1  -1    4.12    4.80
   6   1  -1    8.35    3.53
   6   1  -1   15.42    5.06
  -6  -1   1    5.61    3.01
  -6  -1   1    3.47    4.63
  -6   1   2  646.87   87.41
   6  -1  -2  671.02   86.75
   6  -1  -2  764.00   87.91
   6   1  -2  511.69   85.84
   6   1  -2  680.82   87.21
  -6  -1   2  634.75   86.10
  -6  -1   2  832.57   88.50
  -6   1   3   53.87    8.36
  -6   1   3   45.47    9.24
   6  -1  -3   36.85    8.00
   6  -1  -3   39.90    8.90
   6   1  -3   29.72    7.70
   6   1  -3   37.22    8.37
  -6  -1   3   29.88    7.23
  -6  -1   3   39.90    9.05
  -6   1   4 1089.69  127.57
  -6   1   4  941.79  128.30
   6  -1  -4  817.99  127.07
   6  -1  -4 1202.13  129.25
   6   1  -4  951.69  127.55
   6   1  -4  971.30  128.02
  -6  -1   4 1077.85  127.49
  -6  -1   4  870.54  127.91
  -6   1   5  133.46   20.52
  -6   1   5  136.48   21.81
   6  -1  -5  159.37   21.43
   6  -1  -5  153.93   21.88
   6   1  -5  131.58   20.98
   6   1  -5  122.35   21.16
  -6  -1   5  148.41   20.74
  -6  -1   5  126.87   21.42
  -6   1   6  108.98   17.04
  -6   1   6  127.25   18.80
   6  -1  -6  123.09   17.93
   6  -1  -6   95.97   17.58
   6   1  -6  101.52   17.29
   6   1  -6   99.43   17.66
  -6  -1   6  119.17   17.22
  -6  -1   6  114.77   18.48
  -6   1   7  225.55   37.04
  -6   1   7  292.29   39.16
   6  -1  -7  269.28   38.14
   6  -1  -7  229.85   37.97
   6   1  -7  309.32   38.67
   6   1  -7  339.01   39.18
  -6  -1   7  273.11   37.61
  -6  -1   7  282.35   38.96
  -6   1   8  906.91  112.91
  -6   1   8  892.06  114.25
   6  -1  -8  917.98  113.59
   6  -1  -8  798.25  113.31
   6   1  -8  793.04  113.01
   6   1  -8  963.65  113.89
  -6  -1   8  945.27  113.03
  -6  -1   8  713.77  113.21
  -6   1   9    4.44    3.60
  -6   1   9   11.70    5.48
   6  -1  -9    9.26    4.42
   6  -1  -9   16.33    5.98
   6   1  -9   10.59    4.71
   6   1  -9   14.22    5.36
  -6  -1   9    5.37    3.94
  -6  -1   9    4.43    4.29
  -6   1  10  145.29   20.99
  -6   1  10  138.12   22.23
   6  -1 -10  129.53   21.42
   6  -1 -10  123.45   21.25
   6   1 -10  143.86   21.68
   6   1 -10  110.54   20.78
  -6  -1  10  165.92   21.44
  -6  -1  10  153.05   22.55
  -6   1  11   -0.98    4.12
   6  -1 -11   23.58    6.53
   6  -1 -11   22.68    6.46
   6   1 -11   16.98    5.94
   6   1 -11   17.42    5.65
  -6  -1  11   13.87    5.55
  -6   1  12  289.37   45.99
   6  -1 -12  343.46   46.02
   6  -1 -12  331.46   45.97
   6   1 -12  387.02   46.39
  -6  -1  12  285.97   45.90
  -6   1  13   66.37   13.45
   6  -1 -13   68.45   12.78
   6  -1 -13   63.84   12.68
   6   1 -13   58.80   12.20
   6   1 -13   67.88   12.58
  -6  -1  13   68.91   13.41
  -6   1  14  219.01   30.94
   6  -1 -14  201.38   29.65
   6  -1 -14  196.75   29.60
   6   1 -14  173.89   29.03
   6   1 -14  208.95   29.68
  -6  -1  14  185.31   30.09
  -6   1  15   12.30    6.80
   6  -1 -15   13.38    5.49
   6  -1 -15   10.57    5.47
   6   1 -15   22.90    7.14
   6   1 -15   15.53    6.09
  -6  -1  15   41.59    9.25
  -6   1  16    3.09    5.25
   6  -1 -16    0.70    3.79
  -6  -1  16    5.06    5.32
  -6   1  17    4.07    5.13
   6  -1 -17    3.87    4.41
  -6  -1  17    4.80    5.73
  -6   1  18  273.41   39.44
   6  -1 -18  245.25   37.79
  -6   1  19   48.35   10.96
   6  -1 -19   23.39    8.06
   6  -1 -19   32.96    9.11
   6   1 -19   35.04    9.47
  -6  -1  19   28.18    9.30
  -6   1  20    3.54    5.31
   6  -1 -20    1.16    3.64
   6  -1 -20   -0.43    4.64
   6   1 -20   -0.23    4.35
  -6  -1  20    2.33    6.05
  -6   1  21    5.75    5.54
   6  -1 -21    1.04    5.40
   6   1 -21   -0.03    4.64
  -6  -1  21   -1.62    5.50
  -6   1  22   13.64    7.48
   6  -1 -22    7.78    6.16
   6   1 -22    3.74    4.74
  -6  -1  22   15.49    7.35
  -6   1  23    1.33    5.74
   6  -1 -23   10.64    6.93
   6   1 -23    8.65    6.29
  -6  -1  23   15.58    7.75
  -6   1  24   36.58   11.26
   6  -1 -24   40.16   10.50
   6   1 -24   19.77   10.01
  -6  -1  24   27.28    9.86
  -6   1  25    5.71    6.10
   6  -1 -25   -0.12    5.35
   6   1 -25   -1.62    5.60
  -6  -1  25    2.42    6.19
   6  -1 -26   12.96    6.97
   6   1 -26    1.47    5.77
   6  -1 -27   -0.03    4.68
   6   1 -27    0.98    4.88
   6  -1 -28   59.56   13.76
   6   1 -28   56.19   13.82
   6  -1 -29    7.61    7.43
   6   1 -29   -3.93    6.98
   6  -1 -30    6.38    5.96
   6   1 -30   43.10   11.05
   6  -1 -31    0.29    6.16
   6   1 -31    1.79    5.86
   6  -1 -32   -1.28    6.02
   6   1 -32   -1.31    5.80
   6  -1 -33   -2.60    6.76
   6   1 -33   -0.85    4.24
   6  -1 -34   25.13    9.58
   6   1 -34   27.55    9.62
   6  -1 -35    4.33    5.52
   6   1 -35    2.54    5.87
   6  -1 -36    8.13    6.28
   6   1 -36    5.23    6.89
   6  -1 -37    1.40    6.50
   6   1 -37   -0.29    5.32
   6  -1 -38    2.50    5.65
   6   1 -38    1.69    5.84
  -6   2   1   10.52    4.02
  -6   2   1    8.13    4.64
   6  -2  -1    8.90    4.11
   6  -2  -1    5.72    4.94
   6   2  -1    9.11    4.07
   6   2  -1    3.41    3.90
  -6  -2   1   13.30    4.09
  -6  -2   1    9.55    4.94
  -6   2   2   17.97    4.96
  -6   2   2   13.14    5.69
   6  -2  -2   17.33    5.39
   6  -2  -2   12.82    5.68
   6   2  -2   18.18    5.05
   6   2  -2   13.67    5.47
  -6  -2   2   21.97    5.32
  -6  -2   2    8.33    4.92
  -6   2   3    7.08    4.04
  -6   2   3   15.59    5.47
   6  -2  -3   16.16    5.11
   6  -2  -3    7.78    4.80
   6   2  -3    7.51    4.07
   6   2  -3    4.13    5.00
  -6  -2   3    7.81    4.03
  -6  -2   3   11.43    5.15
  -6   2   4   67.15   12.08
  -6   2   4   73.51   13.35
   6  -2  -4   52.03   11.80
   6  -2  -4  100.11   14.21
   6   2  -4  105.35   13.69
   6   2  -4   63.34   12.38
  -6  -2   4   68.22   12.09
  -6  -2   4   87.55   13.85
  -6   2   5   12.22    4.47
  -6   2   5   15.53    5.95
   6  -2  -5   17.41    4.98
   6  -2  -5   16.63    5.89
   6   2  -5    8.23    4.50
   6   2  -5    8.85    5.29
  -6  -2   5   18.26    5.09
  -6  -2   5    6.30    4.79
  -6   2   6  424.72   53.28
  -6   2   6  392.86   54.33
   6  -2  -6  416.25   53.78
   6  -2  -6  349.19   53.57
   6   2  -6  342.87   53.08
   6   2  -6  420.86   53.89
  -6  -2   6  418.74   53.21
  -6  -2   6  389.98   54.06
  -6   2   7   56.79    9.33
  -6   2   7   42.51   10.00
   6  -2  -7   66.35   10.60
   6  -2  -7   60.67   10.44
   6   2  -7   61.12   10.02
   6   2  -7   77.98   11.11
  -6  -2   7   17.40    7.75
  -6  -2   7   63.37   10.92
  -6   2   8   22.34    5.27
  -6   2   8    0.43    3.88
   6  -2  -8   11.49    5.29
   6  -2  -8   11.38    5.53
   6   2  -8   29.08    6.49
   6   2  -8   10.12    4.63
  -6  -2   8   12.07    4.70
  -6  -2   8    7.88    4.89
  -6   2   9   -1.02    2.93
  -6   2   9    3.58    4.37
   6  -2  -9    0.12    3.61
   6  -2  -9    4.61    4.61
   6   2  -9   -2.71    3.50
   6   2  -9    1.81    3.87
  -6  -2   9   -0.36    2.73
  -6  -2   9    0.08    3.78
  -6   2  10  241.97   43.23
   6  -2 -10  433.27   45.05
   6  -2 -10  269.14   43.23
   6   2 -10  266.16   42.93
   6   2 -10  303.26   43.24
  -6  -2  10  355.13   43.26
  -6  -2  10  365.95   44.89
  -6   2  11  302.69   43.84
   6  -2 -11  286.82   42.99
   6  -2 -11  283.28   43.09
   6   2 -11  345.82   43.75
   6   2 -11  321.41   43.16
  -6  -2  11  305.53   43.82
  -6   2  12  104.34   19.49
   6  -2 -12  108.20   19.01
   6  -2 -12  142.39   20.12
   6   2 -12  146.78   20.07
   6   2 -12   94.99   18.50
  -6  -2  12  127.31   20.21
  -6   2  13    9.65    5.57
   6  -2 -13   17.73    5.70
   6  -2 -13   14.19    5.62
   6   2 -13   14.37    5.34
  -6  -2  13    3.68    4.63
  -6   2  14  118.10   19.36
   6  -2 -14   98.98   17.67
   6  -2 -14  114.15   18.56
   6   2 -14   96.37   17.73
  -6  -2  14  119.70   19.30
  -6   2  15   48.20   10.92
   6  -2 -15   33.73    8.90
   6  -2 -15   49.60   10.30
   6   2 -15   29.14    8.72
  -6  -2  15   44.81   10.55
  -6   2  16   91.82   16.67
   6  -2 -16   94.00   15.82
  -6  -2  16   68.05   15.26
  -6   2  17   24.71    8.67
   6  -2 -17   35.07    8.91
  -6  -2  17   30.21    9.30
  -6   2  18   14.41    7.41
   6  -2 -18   29.64    7.86
  -6  -2  18   30.10    8.94
  -6   2  19   29.37    8.81
   6  -2 -19   25.87    7.44
   6  -2 -19   13.45    6.76
   6   2 -19    7.48    5.18
  -6  -2  19   20.51    8.27
  -6   2  20  161.88   28.21
   6  -2 -20  124.39   25.85
   6  -2 -20  160.27   27.10
   6   2 -20  238.27   29.08
  -6  -2  20  214.61   29.71
  -6   2  21    4.93    5.87
   6  -2 -21    5.67    5.79
   6  -2 -21    4.40    5.14
   6   2 -21   -0.85    4.12
  -6  -2  21    2.61    5.12
  -6   2  22   31.89   10.58
   6  -2 -22   34.91    9.86
   6  -2 -22   36.61   10.07
   6   2 -22   51.56   11.14
  -6  -2  22   34.85   11.00
  -6   2  23   -1.09    5.21
   6  -2 -23    1.50    4.15
   6   2 -23   10.53    6.33
   6  -2 -24   15.44    7.23
   6   2 -24   13.63    7.35
   6  -2 -25   25.56    8.70
   6   2 -25   20.53    8.18
   6  -2 -26   50.03   11.90
   6   2 -26   49.84   12.44
   6  -2 -27    1.18    5.95
   6   2 -27    1.14    6.75
  -6  -2  27    9.41    7.02
   6  -2 -28   19.70    9.51
   6   2 -28   19.49    9.10
  -6  -2  28   31.31   10.82
   6  -2 -29    1.83    5.94
   6   2 -29   14.88    6.76
  -6  -2  29   16.24    8.17
   6  -2 -30    9.45    6.23
   6   2 -30   10.39    7.83
  -6  -2  30   18.11    9.78
   6  -2 -31   -0.20    4.83
   6   2 -31   -0.01    5.41
  -6  -2  31   -3.67    7.51
   6  -2 -32   14.83    7.87
   6   2 -32   33.25   11.13
   6  -2 -33   13.60    5.95
   6   2 -33    5.25    6.65
   6  -2 -34    4.73    6.51
   6   2 -34    1.32    4.45
   6  -2 -35   -1.25    4.52
   6   2 -35    0.96    4.57
   6  -2 -36   10.11    7.43
   6   2 -36   14.44    7.82
   6  -2 -37   -0.28    5.41
   6   2 -37   -2.97    4.79
   6  -2 -38    6.59    6.97
  -6   3   1    2.40    3.09
  -6   3   1   -1.22    3.52
   6  -3  -1   -0.35    2.81
   6  -3  -1   -1.72    4.26
   6   3  -1    3.97    3.65
   6   3  -1   -0.39    3.32
  -6  -3   1    0.77    2.34
  -6  -3   1    1.03    4.63
  -6   3   2  169.82   22.02
  -6   3   2  146.02   22.79
   6  -3  -2  168.65   22.35
   6  -3  -2  162.76   23.20
   6   3  -2   98.90   20.85
   6   3  -2  191.97   23.01
  -6  -3   2  144.04   21.36
  -6  -3   2  136.95   22.34
  -6   3   3  138.00   23.19
   6  -3  -3  212.11   24.91
   6  -3  -3  152.67   24.52
   6   3  -3  151.67   23.75
   6   3  -3  158.13   24.09
  -6  -3   3  176.47   23.64
  -6  -3   3  165.76   24.69
  -6   3   4   55.43    9.05
  -6   3   4   42.02    9.64
   6  -3  -4   47.22    9.22
   6  -3  -4   67.74   11.23
   6   3  -4   29.44    8.31
   6   3  -4   48.90    9.35
  -6  -3   4   40.26    8.32
  -6  -3   4   57.13   10.31
  -6   3   5    8.85    4.30
  -6   3   5   17.70    6.26
   6  -3  -5   16.08    5.10
   6  -3  -5   10.36    5.11
   6   3  -5   11.83    4.60
   6   3  -5   11.22    4.68
  -6  -3   5    6.85    3.89
  -6  -3   5   12.48    4.80
  -6   3   6   13.37    4.72
  -6   3   6   23.39    6.33
   6  -3  -6   14.33    4.95
   6  -3  -6   20.91    6.88
   6   3  -6   13.83    5.07
   6   3  -6   15.74    5.41
  -6  -3   6   15.12    4.88
  -6  -3   6   17.51    6.09
  -6   3   7   19.65    5.47
  -6   3   7   20.30    6.27
   6  -3  -7   20.75    5.98
   6  -3  -7   27.68    7.17
   6   3  -7   13.75    5.12
   6   3  -7   21.24    6.05
  -6  -3   7   16.20    4.87
  -6  -3   7   10.13    5.55
  -6   3   8  466.66   58.52
  -6   3   8  449.86   59.86
   6  -3  -8  401.02   58.66
   6  -3  -8  429.84   59.38
   6   3  -8  424.95   58.94
   6   3  -8  454.09   58.96
  -6  -3   8  390.89   57.99
  -6  -3   8  485.79   60.09
  -6   3   9   77.15   14.45
  -6   3   9   89.20   15.96
   6  -3  -9   75.50   14.90
   6  -3  -9  166.70   18.30
   6   3  -9   92.33   15.48
   6   3  -9  100.59   15.53
  -6  -3   9   72.62   14.10
  -6  -3   9  115.02   16.79
  -6   3  10   57.00   10.14
   6  -3 -10   21.00    7.21
   6  -3 -10   38.00    8.64
   6   3 -10   40.20    8.85
  -6  -3  10   32.59    7.45
  -6  -3  10   36.76    8.56
  -6   3  11   11.85    6.33
   6  -3 -11   16.35    5.75
   6  -3 -11   16.45    6.02
   6   3 -11   15.35    5.80
  -6  -3  11   10.53    5.82
  -6   3  12   86.10   15.20
   6  -3 -12   73.10   14.20
   6  -3 -12   77.97   14.40
   6   3 -12   72.30   13.93
  -6  -3  12   89.99   15.27
  -6   3  13  149.51   22.85
   6  -3 -13  115.31   21.24
   6   3 -13  141.33   21.70
  -6  -3  13  141.16   22.58
  -6   3  14  181.41   32.34
   6  -3 -14  208.59   32.16
   6  -3 -14  178.61   31.84
   6   3 -14  304.09   34.10
  -6  -3  14  259.29   33.95
  -6   3  15   17.14    7.09
   6  -3 -15   16.57    6.27
   6  -3 -15   27.48    7.52
   6   3 -15   26.27    7.27
  -6  -3  15   18.30    7.09
  -6   3  16   26.71    7.93
   6  -3 -16   12.05    6.43
  -6  -3  16   25.45    8.34
  -6   3  17   56.46   15.15
   6  -3 -17  128.15   18.19
  -6  -3  17  101.28   17.47
  -6   3  18  143.87   25.93
   6  -3 -18  164.00   25.76
  -6  -3  18  167.56   26.69
  -6   3  19   48.62   11.88
   6  -3 -19   57.11   11.76
   6  -3 -19   37.34   10.67
   6   3 -19   44.00   11.01
  -6  -3  19   55.59   12.59
  -6   3  20    7.49    6.34
   6  -3 -20    1.88    4.23
   6  -3 -20   11.33    6.12
   6   3 -20    9.91    5.38
  -6   3  21   -0.61    5.26
   6  -3 -21    5.45    5.26
   6   3 -21    1.55    5.13
   6  -3 -22   51.01   12.27
   6   3 -22   74.84   14.22
   6  -3 -23   31.42    9.24
   6   3 -23   28.95    9.72
   6  -3 -24   95.64   16.05
   6   3 -24   81.78   15.69
  -6  -3  24   43.23   14.20
   6  -3 -25   -1.46    4.17
   6   3 -25    1.74    5.08
  -6  -3  25    4.11    5.58
   6  -3 -26    0.83    4.73
   6   3 -26    0.12    5.05
  -6  -3  26    2.87    5.44
   6  -3 -27    2.41    4.88
   6   3 -27   -0.01    4.30
  -6  -3  27    2.74    5.94
   6  -3 -28   41.03   11.63
   6   3 -28   63.16   13.39
  -6  -3  28   32.85   12.17
   6  -3 -29    7.98    6.33
   6   3 -29   10.98    6.90
  -6  -3  29    7.48    7.47
   6  -3 -30   24.64    9.59
   6   3 -30   33.75   10.50
  -6  -3  30   45.51   12.79
   6  -3 -31    2.57    6.54
   6   3 -31   -0.41    6.03
  -6  -3  31    3.37    6.23
   6  -3 -32    7.54    5.64
   6   3 -32    0.49    6.35
  -6  -3  32   -2.43    6.75
   6  -3 -33   11.58    5.99
   6   3 -33    2.67    6.50
   6  -3 -34   23.30    9.24
   6   3 -34   34.83   10.30
   6  -3 -35    0.59    6.30
   6   3 -35   -1.47    5.64
   6  -3 -36    6.50    6.62
   6   3 -36    7.11    5.30
   6  -3 -37   -0.15    5.05
   6   3 -37    3.71    5.52
   6  -3 -38    1.44    5.74
  -6   4   1  213.62   27.93
  -6   4   1  217.87   29.27
   6  -4  -1  178.93   27.75
   6  -4  -1  163.76   28.26
   6   4  -1  210.87   28.00
   6   4  -1  203.74   28.06
  -6  -4   1  180.94   27.22
  -6  -4   1  191.11   28.45
  -6   4   2    2.71    3.27
  -6   4   2    8.41    4.89
   6  -4  -2   19.44    5.02
   6  -4  -2   15.03    5.88
   6   4  -2    8.95    4.05
   6   4  -2   13.48    5.03
  -6  -4   2   14.92    4.11
  -6  -4   2    8.10    4.98
  -6   4   3    4.32    3.19
  -6   4   3    8.54    4.44
   6  -4  -3    9.48    3.94
   6  -4  -3    6.07    4.25
   6   4  -3    3.59    3.26
   6   4  -3    3.37    3.81
  -6  -4   3    5.95    3.04
  -6  -4   3    4.54    3.89
  -6   4   4   24.09    5.65
  -6   4   4   17.73    5.84
   6  -4  -4   21.07    5.70
   6  -4  -4   12.38    5.43
   6   4  -4   16.37    5.28
  -6  -4   4   21.11    5.31
  -6  -4   4   27.99    6.60
  -6   4   5  330.18   41.47
  -6   4   5  273.58   42.04
   6  -4  -5  243.42   41.09
   6  -4  -5  306.60   42.51
   6   4  -5  359.01   42.29
  -6  -4   5  327.48   41.29
  -6  -4   5  277.35   41.91
  -6   4   6  292.77   40.77
  -6   4   6  277.93   41.88
   6  -4  -6  374.20   42.29
   6  -4  -6  332.75   42.48
   6   4  -6  329.06   41.73
  -6  -4   6  244.08   40.27
  -6  -4   6  280.33   41.67
  -6   4   7  107.15   14.64
  -6   4   7   71.10   14.59
   6  -4  -7   86.17   14.55
   6  -4  -7  100.86   15.74
   6   4  -7   77.58   14.28
  -6  -4   7   82.17   15.10
  -6   4   8   11.23    4.03
  -6   4   8   12.32    5.04
   6  -4  -8   13.28    4.82
   6  -4  -8   13.57    5.61
   6   4  -8    7.52    4.65
  -6  -4   8    4.28    3.58
  -6  -4   8   15.63    5.55
  -6   4   9   90.56   12.54
  -6   4   9   77.42   13.53
   6  -4  -9   62.56   12.36
   6  -4  -9   92.89   14.19
   6   4  -9   64.04   12.41
  -6  -4   9   78.95   12.07
  -6  -4   9   34.93   11.29
  -6   4  10   27.73    8.20
   6  -4 -10   34.44    8.16
   6  -4 -10   31.90    8.14
   6   4 -10   31.41    7.79
  -6  -4  10   42.22    9.25
  -6   4  11  166.06   26.73
   6  -4 -11  186.14   26.54
   6  -4 -11  177.45   26.73
   6   4 -11  159.74   26.02
  -6  -4  11  180.67   26.99
  -6   4  12  152.89   23.02
   6  -4 -12  141.83   22.05
   6  -4 -12  140.53   22.64
   6   4 -12  130.75   21.95
  -6  -4  12  132.62   22.41
  -6   4  13   50.44   11.29
   6  -4 -13   60.76   11.73
   6   4 -13   51.06   11.10
  -6  -4  13   49.56   11.17
  -6   4  14    2.13    4.05
   6  -4 -14    1.75    4.63
   6  -4 -14   -0.17    2.89
   6   4 -14    1.39    4.34
  -6  -4  14   -1.69    4.43
  -6   4  15  157.78   24.30
   6  -4 -15  138.79   22.68
   6  -4 -15  173.70   24.18
   6   4 -15  127.25   22.51
  -6  -4  15  128.76   23.37
  -6   4  16  180.66   29.51
   6  -4 -16  191.82   29.22
  -6   4  17   18.76    8.11
   6  -4 -17   23.71    8.02
  -6   4  18   78.78   15.59
   6  -4 -18   69.23   14.62
   6  -4 -19  109.02   19.33
   6   4 -19  105.84   19.29
   6  -4 -20   16.67    8.08
   6   4 -20  177.36   17.88
   6  -4 -21    8.14    6.02
   6   4 -21    7.13    5.11
  -6  -4  21    4.17    5.14
   6  -4 -22   19.90    7.13
   6   4 -22   18.64    7.06
  -6  -4  22    7.05    6.70
   6  -4 -23    1.17    4.10
   6   4 -23   -1.65    4.74
  -6  -4  23   -2.09    5.77
   6  -4 -24   -1.37    5.07
   6   4 -24   -0.49    4.47
  -6  -4  24    2.48    5.75
   6  -4 -25    0.61    5.38
   6   4 -25    5.81    4.98
  -6  -4  25    2.06    5.54
   6  -4 -26   28.58    8.97
   6   4 -26   20.30    8.83
  -6  -4  26   22.08    9.70
   6  -4 -27   24.83    8.77
   6   4 -27   29.50    9.49
  -6  -4  27   13.78    8.59
   6  -4 -28   29.07    9.32
   6   4 -28   26.61    9.32
  -6  -4  28   35.56   11.44
   6  -4 -29   -3.74    6.22
   6   4 -29    0.90    4.00
  -6  -4  29    0.06    5.55
   6  -4 -30   -1.84    5.31
   6   4 -30    5.74    5.90
  -6  -4  30   10.45    7.64
   6  -4 -31    0.31    5.68
   6   4 -31    4.55    6.12
  -6  -4  31   -0.90    5.40
   6  -4 -32   21.83    9.00
   6   4 -32   24.76    8.91
  -6  -4  32   21.56    9.89
   6  -4 -33    6.58    6.68
   6   4 -33    6.40    6.80
  -6  -4  33    6.30    7.29
   6  -4 -34    1.76    5.05
   6   4 -34    1.04    6.28
  -6  -4  34    4.39    7.74
   6  -4 -35    2.41    5.97
   6   4 -35    5.67    6.20
   6  -4 -36    9.25    6.61
   6   4 -36    4.59    6.41
   6  -4 -37    3.26    6.10
   6   4 -37    6.99    5.87
   6  -4 -38    0.13    5.48
  -6   5   1   23.30    5.16
  -6   5   1   17.63    5.83
   6  -5  -1   10.09    4.60
   6  -5  -1   19.18    6.34
   6   5  -1   13.62    4.94
  -6  -5   1   15.06    4.56
  -6  -5   1   16.83    5.14
  -6   5   2  109.88   16.37
  -6   5   2  107.26   17.42
   6  -5  -2  128.13   17.27
   6  -5  -2  108.58   17.68
   6   5  -2   89.90   16.12
  -6  -5   2   85.87   15.65
  -6  -5   2  122.77   17.52
  -6   5   3  125.59   20.86
  -6   5   3  163.37   22.66
   6  -5  -3  141.08   21.58
   6  -5  -3  115.74   21.93
   6   5  -3  166.59   21.92
  -6  -5   3  169.41   21.45
  -6  -5   3  131.65   21.91
  -6   5   4  159.39   19.38
  -6   5   4  145.30   20.28
   6  -5  -4  114.73   18.88
   6   5  -4  101.99   18.51
  -6  -5   4  116.16   18.37
  -6  -5   4  118.66   19.36
  -6   5   5    3.48    2.98
  -6   5   5    4.28    3.63
   6  -5  -5    7.28    3.59
   6  -5  -5    8.39    3.98
   6   5  -5    1.12    2.94
  -6  -5   5    2.43    3.40
  -6  -5   5    1.42    3.85
  -6   5   6    5.56    2.97
  -6   5   6    1.13    3.15
   6  -5  -6    1.28    2.84
   6  -5  -6   -0.64    3.74
   6   5  -6    2.10    2.64
  -6  -5   6    4.90    2.82
  -6  -5   6    1.92    3.25
  -6   5   7   74.48   12.40
  -6   5   7   82.98   13.85
   6  -5  -7   73.48   12.88
   6  -5  -7   67.45   13.52
   6   5  -7   61.41   12.56
  -6  -5   7   91.44   12.89
  -6  -5   7   66.00   13.04
  -6   5   8   70.21   11.19
  -6   5   8   37.40   10.70
   6  -5  -8   68.54   11.86
   6  -5  -8   58.66   12.11
   6   5  -8   52.60   11.25
  -6  -5   8   68.85   11.06
  -6  -5   8   83.84   12.94
  -6   5   9  118.91   17.49
  -6   5   9  111.67   18.67
   6  -5  -9   98.99   17.59
   6  -5  -9  108.15   18.40
   6   5  -9  111.96   17.98
  -6  -5   9  117.10   17.37
  -6  -5   9  105.78   18.27
  -6   5  10   53.31   11.95
   6  -5 -10   70.32   12.20
   6  -5 -10   63.22   12.50
   6   5 -10   57.45   11.71
  -6  -5  10   70.74   12.65
  -6   5  11    1.36    3.27
   6  -5 -11    4.44    3.47
   6  -5 -11   -0.40    3.94
   6   5 -11    1.89    4.03
  -6  -5  11   -0.43    3.95
  -6   5  12    2.30    3.65
   6  -5 -12   11.08    4.69
   6  -5 -12    6.06    4.76
   6   5 -12   10.43    4.95
  -6  -5  12   15.72    6.29
  -6   5  13  214.59   38.64
   6  -5 -13  318.78   39.67
   6  -5 -13  263.10   39.29
   6   5 -13  300.66   39.49
  -6   5  14  285.94   49.54
   6  -5 -14  382.76   50.03
   6  -5 -14  364.17   50.47
   6   5 -14  395.70   50.32
  -6   5  15   -1.35    4.00
   6  -5 -15    1.60    4.66
   6  -5 -15   -0.57    4.06
   6   5 -15   -1.85    4.79
  -6  -5  17    3.80    5.22
  -6  -5  18    6.55    6.67
   6  -5 -19   34.59    9.29
   6   5 -19   27.97    9.15
  -6  -5  19   49.61   11.70
   6  -5 -20   26.10    8.03
   6   5 -20   29.95    8.72
  -6  -5  20   26.22    9.10
   6  -5 -21    5.01    4.96
   6   5 -21   -0.67    4.37
  -6  -5  21    3.49    5.12
   6  -5 -22    0.07    4.59
   6   5 -22    0.43    4.50
  -6  -5  22   -0.99    5.88
   6  -5 -23   44.13   11.30
   6   5 -23   68.48   13.18
  -6  -5  23   36.98   11.28
   6  -5 -24   40.02   10.46
   6   5 -24   48.33   11.44
  -6  -5  24   17.59    8.94
   6  -5 -25   10.73    6.71
   6   5 -25   12.49    7.25
  -6  -5  25   20.70    8.42
   6  -5 -26    1.27    4.65
   6   5 -26    1.16    5.50
  -6  -5  26   -1.11    5.79
   6  -5 -27   -0.30    4.50
   6   5 -27    3.30    5.22
  -6  -5  27    4.99    5.95
   6  -5 -28    2.04    5.63
   6   5 -28   11.82    7.30
  -6  -5  28   11.73    7.32
   6  -5 -29   22.40    8.47
   6   5 -29   22.73    8.86
  -6  -5  29   12.92    7.93
   6  -5 -30    9.31    7.32
   6   5 -30   20.13    8.32
  -6  -5  30   23.07   10.23
   6  -5 -31    7.22    6.26
   6   5 -31    0.18    5.30
  -6  -5  31   -1.76    5.18
   6  -5 -32    7.86    7.32
   6   5 -32    6.98    6.16
  -6  -5  32   -0.07    5.08
   6  -5 -33    9.62    7.53
   6   5 -33   19.88    8.74
  -6  -5  33    1.84    8.05
   6  -5 -34   15.60    7.23
   6   5 -34    9.07    7.14
  -6  -5  34    2.03    6.29
   6  -5 -35   16.39    8.61
   6   5 -35    9.31    6.61
  -6  -5  35   11.03    7.83
   6  -5 -36    4.86    6.34
   6   5 -36    2.82    6.01
   6  -5 -37   -1.28    7.03
   6   5 -37    1.16    4.85
   6  -5 -38    2.65    6.05
  -6   6   1   67.03   19.29
  -6   6   1  175.92   22.53
   6  -6  -1  186.64   22.08
   6  -6  -1  132.00   22.04
   6   6  -1  185.57   21.74
  -6  -6   1  172.35   20.94
  -6  -6   1  181.01   22.34
  -6   6   2   33.72    7.07
  -6   6   2   29.11    7.84
   6  -6  -2   34.59    7.57
   6  -6  -2   30.66    8.21
   6   6  -2   26.76    6.91
  -6  -6   2   37.15    7.15
  -6  -6   2   50.47    8.49
  -6   6   3   18.48    4.62
  -6   6   3    2.14    3.84
   6  -6  -3    6.65    3.99
   6  -6  -3    7.01    5.39
   6   6  -3   11.68    4.41
  -6  -6   3    7.28    3.29
  -6  -6   3   17.47    5.23
  -6   6   4   29.03    6.31
  -6   6   4   23.24    6.86
   6  -6  -4   26.43    6.43
   6  -6  -4   32.45    8.12
   6   6  -4   22.39    6.49
  -6  -6   4   26.66    6.08
  -6  -6   4   35.43    7.38
  -6   6   5  190.85   24.21
  -6   6   5  148.13   24.47
   6  -6  -5  142.90   23.96
   6  -6  -5  161.87   25.10
   6   6  -5  152.63   24.02
  -6  -6   5  182.79   23.90
  -6  -6   5  164.02   24.62
  -6   6   6  112.27   16.82
  -6   6   6   99.84   17.44
   6  -6  -6  108.85   17.32
   6  -6  -6  103.87   18.25
   6   6  -6  120.02   17.72
  -6  -6   6  107.98   16.73
  -6  -6   6  102.32   17.54
  -6   6   7   69.58   11.99
  -6   6   7   65.25   12.78
   6  -6  -7   85.96   13.13
   6  -6  -7   62.37   13.14
   6   6  -7   53.10   11.93
  -6  -6   7   87.71   12.47
  -6  -6   7   71.41   13.06
  -6   6   8   13.60    4.79
  -6   6   8   15.77    5.89
   6  -6  -8   15.41    5.56
   6  -6  -8   28.65    7.24
   6   6  -8   16.19    5.66
  -6  -6   8   17.82    4.89
  -6   6   9  117.64   19.83
   6  -6  -9  113.25   19.32
   6  -6  -9  113.79   19.96
   6   6  -9  124.99   19.61
  -6  -6   9  138.76   19.14
  -6   6  10   85.24   16.12
   6  -6 -10  100.39   16.26
   6  -6 -10   91.46   16.53
   6   6 -10   99.91   16.27
  -6   6  11   65.51   13.31
   6  -6 -11   59.83   12.84
   6  -6 -11   68.85   13.54
   6   6 -11   95.78   14.18
  -6   6  12   73.86   14.88
   6  -6 -12   87.62   14.69
   6  -6 -12   88.03   15.24
   6   6 -12   73.77   14.26
   6  -6 -13    0.36    4.28
   6  -6 -13    1.58    4.21
   6   6 -13   -0.79    4.66
   6  -6 -14    0.32    4.15
   6   6 -14   -0.10    3.20
  -6  -6  14   -2.56    5.65
   6  -6 -15   63.96   13.74
   6   6 -15  121.85   16.61
  -6  -6  15   62.99   14.22
  -6  -6  16    6.25    5.66
  -6  -6  17   35.55    9.76
   6   6 -18   48.15   12.13
  -6  -6  18   67.99   13.74
   6  -6 -19   18.50    7.70
   6   6 -19   27.78    8.29
  -6  -6  19   22.79    9.04
   6  -6 -20    1.59    3.99
   6   6 -20    1.31    5.14
  -6  -6  20   -1.57    5.06
   6  -6 -21   37.12    9.53
   6   6 -21   25.13    8.79
  -6  -6  21   18.81    9.13
   6  -6 -22   13.00    6.02
   6   6 -22    3.26    5.89
  -6  -6  22   -0.05    5.07
   6  -6 -23   24.59    8.47
   6   6 -23   40.02    9.88
  -6  -6  23   27.05    9.70
   6  -6 -24    1.11    4.31
   6   6 -24    2.37    4.87
  -6  -6  24   -0.31    5.76
   6  -6 -25   30.60    9.36
   6   6 -25   23.87    9.09
  -6  -6  25   23.09    9.54
   6  -6 -26   29.57    9.82
   6   6 -26   35.64   10.45
  -6  -6  26   36.15   10.94
   6  -6 -27   10.36    7.23
   6   6 -27   19.25    7.98
  -6  -6  27   50.50   12.06
   6  -6 -28    2.74    5.11
   6   6 -28    3.45    5.27
  -6  -6  28   -1.15    5.65
   6  -6 -29   -2.31    4.87
  -6  -6  29    4.22    7.31
   6  -6 -30   -1.67    4.90
   6   6 -30   -2.15    5.39
  -6  -6  30   -3.03    6.19
   6  -6 -31   13.04    7.51
   6   6 -31   12.73    7.28
  -6  -6  31    6.83    6.62
   6  -6 -32    9.44    7.03
   6   6 -32   22.02    8.78
  -6  -6  32   27.55   10.51
   6  -6 -33    7.43    6.52
   6   6 -33    3.06    6.27
  -6  -6  33   12.71    8.24
   6  -6 -34    1.36    5.89
   6   6 -34   -2.01    7.06
  -6  -6  34    3.10    5.77
   6  -6 -35   -0.69    4.57
   6   6 -35   -0.46    5.61
  -6  -6  35    7.27    6.93
   6  -6 -36    3.30    5.71
   6   6 -36   -1.03    5.19
  -6  -6  36    6.52    6.97
   6  -6 -37    3.48    6.01
  -6  -6  37    5.42    6.81
   6  -6 -38    7.37    6.62
  -6   7   1   16.54    4.92
   6  -7  -1   11.60    4.70
   6  -7  -1   15.31    5.94
   6   7  -1   19.74    5.31
  -6  -7   1   18.57    4.77
  -6   7   2   18.28    4.99
   6  -7  -2   11.57    4.82
   6  -7  -2   34.56    8.25
   6   7  -2   16.94    4.96
  -6  -7   2   19.71    4.93
  -6   7   3  322.42   43.56
   6  -7  -3  323.58   44.00
   6  -7  -3  291.39   44.89
   6   7  -3  301.36   43.57
  -6  -7   3  344.27   43.37
  -6   7   4  103.92   15.42
   6  -7  -4   89.64   15.54
   6  -7  -4  100.94   17.03
   6   7  -4  106.48   15.82
  -6  -7   4   85.69   14.71
  -6   7   5   24.99    6.03
   6  -7  -5   22.00    6.30
   6  -7  -5   25.54    7.63
   6   7  -5   19.24    6.09
  -6  -7   5   29.56    6.16
  -6   7   6   27.94    5.87
   6  -7  -6   14.14    5.73
   6  -7  -6   35.14    8.21
   6   7  -6   20.19    5.91
  -6  -7   6   19.75    5.34
  -6   7   7   14.96    5.39
   6  -7  -7   36.33    7.32
   6  -7  -7   36.17    8.33
   6   7  -7   16.98    5.97
  -6  -7   7   20.26    5.54
  -6   7   8   61.48    9.95
   6  -7  -8   40.34    9.35
   6  -7  -8   57.21   11.03
   6   7  -8   65.02   10.63
  -6  -7   8   38.50    8.84
   6  -7  -9  160.90   24.54
   6  -7  -9  146.25   25.01
   6   7  -9  150.76   24.31
  -6  -7   9  183.27   24.06
   6  -7 -10    0.74    3.25
   6   7 -10    2.51    3.89
  -6  -7  10   -2.95    5.13
   6  -7 -11   -1.17    3.37
   6   7 -11   -0.73    3.74
  -6  -7  11    0.04    3.36
   6  -7 -12   20.70    6.48
   6   7 -12   20.06    6.62
  -6  -7  12   25.48    7.61
   6  -7 -13  188.97   26.48
   6   7 -13  159.23   25.77
  -6  -7  13  159.11   26.23
   6  -7 -14   15.79    5.98
   6   7 -14    4.21    4.91
  -6  -7  14   -0.92    5.41
   6  -7 -15    1.73    3.66
   6   7 -15    2.10    4.34
  -6  -7  15    0.90    4.17
  -6  -7  16    6.81    6.56
  -6  -7  17    7.30    5.40
   6   7 -18    1.61    5.42
  -6  -7  18   -3.17    5.78
   6  -7 -19   92.28   16.54
   6   7 -19   94.81   16.95
  -6  -7  19   71.07   16.27
   6  -7 -20   15.03    6.32
   6   7 -20    5.89    6.50
  -6  -7  20   25.15    8.31
   6  -7 -21    1.16    4.66
   6   7 -21    3.17    4.98
  -6  -7  21    2.78    5.39
   6  -7 -22    2.43    5.35
   6   7 -22    2.64    5.13
  -6  -7  22    8.05    6.87
   6  -7 -23   37.46   10.02
   6   7 -23   22.22    8.52
  -6  -7  23   43.20   11.20
   6  -7 -24   15.92    7.80
   6   7 -24    1.55    4.73
  -6  -7  24   17.59    7.43
   6  -7 -25   29.97    9.51
   6   7 -25   25.54    8.99
  -6  -7  25   26.01    9.57
   6  -7 -26   -2.01    4.86
   6   7 -26    5.35    6.26
  -6  -7  26    1.96    5.97
   6  -7 -27    9.32    5.87
   6   7 -27    1.69    5.95
  -6  -7  27    1.82    5.87
   6  -7 -28   10.38    6.80
   6   7 -28   30.22    9.55
  -6  -7  28    7.73    7.30
   6  -7 -29   16.30    7.98
   6   7 -29   17.82    7.96
  -6  -7  29   33.44   10.69
   6  -7 -30    4.63    6.39
   6   7 -30    5.57    6.10
  -6  -7  30   -0.52    5.98
   6  -7 -31    3.27    5.56
   6   7 -31    3.35    5.52
  -6  -7  31    3.52    6.96
   6  -7 -32    0.00    5.22
   6   7 -32    3.48    6.18
  -6  -7  32    4.60    7.25
   6  -7 -33   10.82    7.52
   6   7 -33    4.83    7.00
  -6  -7  33    0.31    5.66
   6  -7 -34   -2.42    5.81
   6   7 -34   -3.34    6.76
  -6  -7  34   -2.27    6.93
   6  -7 -35   20.40    8.91
   6   7 -35   11.49    8.17
  -6  -7  35    3.87    6.30
   6  -7 -36   -0.56    5.96
   6   7 -36    3.86    6.74
  -6  -7  36    2.57    8.10
   6  -7 -37    2.45    5.99
  -6  -7  37    2.90    7.27
   6  -7 -38    3.58    5.93
  -6  -7  38   -1.46    6.03
  -6   8   1  152.17   22.14
   6  -8  -1  138.77   22.27
   6  -8  -1  150.93   23.72
   6   8  -1  145.74   22.07
  -6  -8   1  158.82   21.78
  -6   8   2   17.03    4.75
   6  -8  -2   15.30    4.91
   6  -8  -2   17.41    5.97
   6   8  -2    6.17    3.90
  -6  -8   2    7.01    3.60
  -6   8   3   -0.55    2.69
   6  -8  -3   -0.82    2.59
   6   8  -3    3.06    3.13
  -6  -8   3   -0.54    2.45
  -6   8   4    0.06    2.67
   6  -8  -4    3.81    3.58
   6   8  -4   -0.63    3.22
  -6  -8   4    0.09    2.81
  -6  -8   4   -2.66    4.54
  -6   8   5  247.36   35.41
   6  -8  -5  254.76   36.19
   6   8  -5  279.93   36.39
  -6  -8   5  260.39   35.30
  -6  -8   5  237.62   36.06
  -6   8   6    4.40    3.27
   6  -8  -6    8.55    3.97
   6   8  -6    6.77    3.89
  -6  -8   6   10.25    3.83
  -6  -8   6    8.01    4.95
  -6   8   7  163.86   19.57
   6  -8  -7  113.95   19.00
   6   8  -7   97.71   18.55
  -6  -8   7  131.76   18.68
  -6  -8   7  108.80   19.08
   6  -8  -8    7.88    4.59
   6   8  -8   -0.96    2.80
  -6  -8   8    4.40    3.15
  -6  -8   8    5.11    4.87
   6  -8  -9  153.59   25.43
   6   8  -9  263.41   27.70
  -6  -8   9  169.48   24.91
  -6  -8   9  134.75   25.36
   6  -8 -10   52.62   10.67
   6   8 -10   37.50    9.98
  -6  -8  10   69.57   11.91
   6  -8 -11  133.88   20.50
   6   8 -11  120.23   20.07
  -6  -8  11  122.40   20.58
   6  -8 -12    2.99    4.05
   6   8 -12   20.25    6.18
  -6  -8  12   14.03    6.45
   6  -8 -13    2.02    3.49
   6   8 -13    8.64    5.14
  -6  -8  13    5.36    5.50
   6  -8 -14    8.72    4.61
   6   8 -14    6.98    5.00
  -6  -8  14    2.78    4.65
   6  -8 -15  177.00   24.98
  -6  -8  15  133.94   24.68
  -6  -8  16   -1.32    4.34
  -6  -8  17   46.52   11.83
   6   8 -18   -0.80    4.65
  -6  -8  18    3.58    5.45
   6  -8 -19   37.98    8.87
   6   8 -19   23.77    7.97
  -6  -8  19   16.60    7.55
   6  -8 -20    4.76    4.47
   6   8 -20   -3.48    5.40
  -6  -8  20   -4.25    5.93
   6  -8 -21   12.27    6.22
   6   8 -21   17.78    7.29
  -6  -8  21   13.66    6.71
   6  -8 -22    2.93    4.72
   6   8 -22    4.77    5.93
  -6  -8  22    7.92    6.80
   6  -8 -23    7.43    5.70
   6   8 -23    8.95    5.91
  -6  -8  23    8.60    7.38
   6  -8 -24   -0.76    4.49
   6   8 -24    3.51    5.39
  -6  -8  24    1.60    6.36
   6  -8 -25   30.23    9.22
   6   8 -25   17.18    8.27
  -6  -8  25   20.97    9.52
   6  -8 -26   17.13    8.09
   6   8 -26    6.09    5.95
  -6  -8  26   19.51    8.44
   6  -8 -27   39.22   10.38
   6   8 -27   18.60    7.92
  -6  -8  27   38.45   11.33
   6  -8 -28    4.26    5.25
   6   8 -28    2.41    6.06
  -6  -8  28   -0.43    4.73
   6  -8 -29   -1.93    4.35
   6   8 -29   -1.06    5.48
  -6  -8  29    0.61    6.26
   6  -8 -30    0.53    5.37
   6   8 -30    1.94    4.32
  -6  -8  30   -2.16    5.65
   6  -8 -31    5.96    6.39
   6   8 -31   18.36    8.36
  -6  -8  31   12.51    7.86
   6  -8 -32    4.66    5.74
   6   8 -32    1.51    5.99
  -6  -8  32    4.47    9.08
   6  -8 -33    6.31    6.45
   6   8 -33    0.60    5.39
  -6  -8  33   -0.00    5.74
   6  -8 -34   -2.17    5.27
   6   8 -34   -0.97    5.86
  -6  -8  34   -2.96    6.80
   6  -8 -35    2.45    6.55
   6   8 -35   -2.22    5.98
  -6  -8  35    4.26    6.06
   6  -8 -36    3.90    6.59
   6   8 -36    4.31    6.29
  -6  -8  36    5.02    7.29
   6  -8 -37    6.03    6.54
  -6  -8  37    2.21    6.78
   6  -8 -38   -2.76    6.01
  -6   9   1   11.90    4.22
   6  -9  -1    5.43    3.59
   6   9  -1    9.50    3.84
  -6  -9   1    7.84    3.53
  -6  -9   1    0.77    3.17
  -6   9   2   14.13    4.60
   6  -9  -2   21.61    5.76
   6   9  -2   14.62    5.13
  -6  -9   2   13.73    4.27
  -6  -9   2   16.32    5.38
  -6   9   3  234.54   28.51
   6  -9  -3  214.87   28.78
   6   9  -3  167.59   27.74
  -6  -9   3  221.31   27.77
  -6  -9   3  153.08   27.63
  -6   9   4   13.92    4.62
   6  -9  -4   15.68    4.93
   6   9  -4    6.99    4.49
  -6  -9   4   16.28    4.50
  -6  -9   4   18.07    5.63
  -6   9   5    0.20    2.55
   6  -9  -5    1.85    2.88
   6   9  -5    1.64    3.12
  -6  -9   5    1.74    2.69
  -6  -9   5    6.72    3.80
  -6   9   6   22.30    5.70
   6  -9  -6   16.34    5.66
   6   9  -6   19.95    5.92
  -6  -9   6   14.61    4.76
  -6  -9   6   17.30    5.94
  -6   9   7   18.08    5.10
   6  -9  -7   11.13    4.68
   6   9  -7   11.07    5.03
  -6  -9   7   15.36    4.61
  -6  -9   7   12.36    5.44
   6  -9  -8    3.31    4.16
   6   9  -8   -0.52    3.16
  -6  -9   8   -1.04    2.74
  -6  -9   8    0.04    3.68
   6  -9  -9  105.35   17.79
   6   9  -9  106.89   17.78
  -6  -9   9  126.20   17.39
  -6  -9   9   93.61   17.68
   6  -9 -10    5.26    3.83
   6   9 -10    9.27    4.34
  -6  -9  10    6.67    5.15
   6  -9 -11   -0.47    3.67
   6   9 -11    3.70    4.22
  -6  -9  11    0.00    4.19
   6  -9 -12    0.84    4.41
   6   9 -12    9.52    4.62
  -6  -9  12    1.33    4.16
   6  -9 -13  108.40   17.46
   6   9 -13  109.96   17.84
  -6  -9  13   83.86   17.39
   6  -9 -14    7.96    4.66
   6   9 -14    4.45    4.47
  -6  -9  14    4.50    4.44
   6  -9 -15   17.98    7.18
  -6  -9  15   23.73    7.92
  -6  -9  16   16.40    7.55
  -6  -9  17    3.23    5.94
   6   9 -18    1.59    3.68
  -6  -9  18   -1.63    5.00
   6  -9 -19   55.43   11.47
   6   9 -19   52.33   11.53
  -6  -9  19   29.91   10.58
   6  -9 -20    4.13    4.54
   6   9 -20    1.88    4.79
  -6  -9  20    4.76    5.39
   6  -9 -21   -2.12    3.98
   6   9 -21   -0.56    5.09
  -6  -9  21    4.00    7.00
   6  -9 -22    2.01    4.50
   6   9 -22    1.65    3.38
  -6  -9  22   -2.76    5.72
   6  -9 -23   33.06   10.26
   6   9 -23   43.83   10.58
  -6  -9  23   31.55   11.02
   6  -9 -24    0.58    4.46
   6   9 -24   -3.53    6.28
  -6  -9  24    1.27    5.67
   6  -9 -25   24.61    8.37
   6   9 -25   10.74    6.40
  -6  -9  25    6.81    7.40
   6  -9 -26    6.15    5.51
   6   9 -26   14.67    7.17
  -6  -9  26   -3.37    6.95
   6  -9 -27   -2.82    5.47
   6   9 -27    3.68    5.16
  -6  -9  27   -2.67    7.30
   6  -9 -28    2.02    5.15
   6   9 -28    0.94    5.11
  -6  -9  28   -1.81    5.35
   6  -9 -29    3.93    6.15
   6   9 -29   10.49    7.27
  -6  -9  29   14.99    8.57
   6  -9 -30   -0.29    4.88
   6   9 -30    3.51    5.81
  -6  -9  30   -3.10    6.26
   6  -9 -31    2.43    5.06
   6   9 -31   -0.87    6.15
  -6  -9  31   -3.10    6.09
   6  -9 -32   -4.29    6.73
   6   9 -32   -0.49    4.96
  -6  -9  32   -2.99    6.56
   6   9 -33    7.90    8.10
  -6  -9  33    1.24    6.99
   6   9 -34   -0.25    5.41
  -6  -9  34   -0.47    5.79
   6   9 -35    3.64    6.21
  -6  -9  35   -0.47    7.12
   6 -10  -1   70.02   10.95
  -6 -10   1   38.48    9.30
   6 -10  -2   15.89    5.10
  -6 -10   2   13.51    4.96
   6 -10  -3   -0.81    3.40
   6  10  -3   -1.27    3.01
  -6 -10   3    0.28    3.43
   6 -10  -4    9.35    4.57
   6  10  -4   11.14    4.66
  -6 -10   4   19.42    5.80
   6 -10  -5   37.76    8.47
   6  10  -5   34.75    8.01
  -6 -10   5   40.47    8.61
   6 -10  -6    4.24    3.65
   6  10  -6    0.07    3.18
  -6 -10   6   -0.45    3.22
   6 -10  -7   26.53    7.14
   6  10  -7   27.50    6.82
  -6 -10   7   26.47    6.89
   6 -10  -8    0.11    3.19
   6  10  -8   -1.13    3.31
  -6 -10   8    4.77    4.89
   6 -10  -9    0.51    3.09
   6  10  -9    1.08    3.23
  -6 -10   9    2.75    4.42
   6 -10 -10    2.52    3.98
   6  10 -10    6.72    4.16
  -6 -10  10    2.64    3.93
   6 -10 -11  117.60   19.46
   6  10 -11  120.04   19.68
  -6 -10  11  122.12   19.95
   6 -10 -12    0.90    4.10
   6  10 -12   -0.32    3.62
  -6 -10  12   -0.00    3.61
   6 -10 -13   12.22    5.50
   6  10 -13   17.07    6.19
  -6 -10  13   10.71    5.50
   6 -10 -14    6.61    4.72
   6  10 -14   14.13    5.86
  -6 -10  14    9.49    5.08
   6 -10 -15   46.23   10.84
  -6 -10  15   62.75   12.74
  -6 -10  16    1.41    5.36
  -6 -10  17   52.22   12.14
   6  10 -18    6.22    4.99
  -6 -10  18    9.68    6.45
   6 -10 -19    6.81    5.21
   6  10 -19    4.62    5.52
  -6 -10  19    5.96    5.30
   6 -10 -20    5.17    5.16
   6  10 -20    0.23    4.46
  -6 -10  20   -1.30    4.47
   6 -10 -21   50.27   11.66
   6  10 -21   50.95   11.83
  -6 -10  21   45.17   11.98
   6  10 -22    0.21    4.62
  -6 -10  22    1.20    5.67
   6  10 -23    9.10    6.45
  -6 -10  23    6.29    6.07
   6  10 -24    0.53    4.17
  -6 -10  24   -0.76    5.07
   6  10 -25   14.64    6.70
  -6 -10  25   16.47    8.05
   6  10 -26   -2.43    4.73
  -6 -10  26    0.22    6.17
   6  10 -27   11.89    6.44
  -6 -10  27   19.41    8.62
   6  10 -28   -2.32    5.68
  -6 -10  28    1.31    5.49
   6  10 -29    4.82    5.78
  -6 -10  29    1.46    5.79
   6  10 -30   -1.38    5.65
  -6 -10  30    1.15    4.66
   6  10 -31    5.78    5.91
  -6 -10  31    6.62    6.57
   6  10 -32   -0.88    6.56
  -6 -10  32    0.62    5.95
   6  10 -33    5.84    6.19
   6  10 -34   -2.91    6.17
   6  10 -35   17.30    9.83
   6 -11  -1    6.13    3.56
  -6 -11   1    2.87    3.74
   6 -11  -2    2.31    3.12
  -6 -11   2    1.44    3.76
   6 -11  -3   50.19   10.07
  -6 -11   3   51.82    9.98
   6 -11  -4    0.25    3.19
  -6 -11   4    2.90    3.77
   6 -11  -5    1.03    3.56
  -6 -11   5    1.10    3.64
   6 -11  -6   -0.20    3.34
  -6 -11   6    0.40    3.58
  -6 -11   7    8.03    5.67
  -6 -11   8   19.82    6.56
  -6 -11   9   31.45    8.21
  -6 -11  10    4.34    4.79
  -6 -11  11   -0.59    4.22
  -6 -11  12    3.68    4.63
  -6 -11  13   43.68   10.31
  -6 -11  14   -0.09    4.32
  -6 -11  15   19.74    7.71
  -6 -11  16    2.87    4.79
  -6 -11  17   20.33    7.66
  -6 -11  18    1.36    4.83
  -6 -11  19   28.49    9.48
  -6 -11  20   -0.65    5.90
  -6 -11  21   -1.32    5.30
  -6 -11  22   -2.62    5.29
  -6 -11  23   27.15    9.40
  -6 -11  24    3.71    5.52
  -6 -11  25    5.74    5.62
  -6 -11  26   -0.94    7.37
  -6 -11  27    0.12    6.21
  -6 -11  28    0.79    6.55
  -6 -11  29    0.74    6.86
  -6 -11  30    0.51    6.06
  -6 -12   1   45.55    9.23
  -6 -12   2    1.94    3.81
  -6 -12   3    0.88    3.08
  -6 -12   4    3.09    4.03
  -6 -12   5   71.46   12.87
  -6 -12   6    2.66    3.77
  -6 -12   7   21.57    6.51
  -6 -12   8    0.24    3.14
  -6 -12   9   14.84    5.60
  -6 -12  10    2.78    3.76
  -6 -12  11   45.53   10.33
  -6 -12  12    0.46    3.15
  -6 -12  13    2.23    4.67
  -6 -12  14   -0.25    3.74
  -6 -12  15   29.67    8.67
  -6 -12  16   10.93    5.64
  -6 -12  17   21.13    7.45
  -6 -12  18    1.93    5.02
  -6 -12  19    6.73    5.46
  -6 -12  20   -0.04    3.48
  -6 -12  21   32.08    9.84
  -6 -12  22   -0.12    5.04
  -6 -12  23   -3.49    7.02
  -6 -12  24    1.27    5.44
  -6 -12  25    0.97    4.64
  -6 -12  26   -0.38    5.89
  -6 -12  27    9.85    6.67
  -6 -13   1   12.07    4.75
  -6 -13   2    7.60    4.05
  -6 -13   3   50.12    9.63
  -6 -13   4   22.72    6.51
  -6 -13   5    7.38    4.73
  -6 -13   6    2.93    4.14
  -6 -13   7   12.90    4.99
  -6 -13   8    7.88    5.23
  -6 -13   9   47.32   10.33
  -6 -13  10    6.62    4.72
  -6 -13  11   -1.79    4.35
  -6 -13  12    4.41    4.28
  -6 -13  13   24.80    7.60
  -6 -13  14    2.30    5.35
  -6 -13  15    2.19    5.11
  -6 -13  16    0.61    3.91
  -6 -13  17    1.35    4.78
  -6 -13  18    7.95    5.92
  -6 -13  19   22.75    8.11
  -6 -13  20    5.41    6.56
  -6 -13  21    0.64    5.15
  -6 -13  22    3.25    4.87
  -6 -13  23   13.00    7.13
  -6 -13  24   -2.66    5.72
  -6 -14   1   16.37    5.13
  -6 -14   2    3.22    3.42
  -6 -14   3   -0.09    2.82
  -6 -14   4    4.41    4.69
  -6 -14   5   25.94    6.84
  -6 -14   6   11.82    5.26
  -6 -14   7   16.80    6.41
  -6 -14   8   -1.18    4.09
  -6 -14   9    2.97    4.32
  -6 -14  10    3.40    5.01
  -6 -14  11    2.97    4.03
  -6 -14  12    3.06    4.66
  -6 -14  13    1.15    4.67
  -6 -14  14   -2.14    5.21
  -6 -14  15    2.70    4.87
  -6 -14  16   11.09    5.42
  -6 -14  17    1.71    4.71
  -6 -14  18   -2.78    5.39
  -6 -14  19   -0.44    5.83
  -6 -14  20    0.70    6.15
  -6 -14  21    4.00    5.19
  -6 -15   1    0.39    3.20
  -6 -15   2    3.11    3.58
  -6 -15   3   10.26    4.52
  -6 -15   4    0.67    3.65
  -6 -15   5   -1.43    3.49
  -6 -15   6    4.30    3.99
  -6 -15   7    2.84    3.75
  -6 -15   8    2.03    3.71
  -6 -15   9    8.37    5.14
  -6 -15  10    0.92    3.74
  -6 -15  11    7.20    5.06
  -6 -15  12    0.65    4.00
  -6 -15  13   14.43    6.15
  -6 -15  14    1.37    4.67
  -6 -15  15    2.67    4.22
  -6 -15  16    1.21    4.18
  -6 -15  17   -0.36    3.77
  -6 -15  18   11.59    7.18
  -6 -16   1    2.01    3.73
  -6 -16   2    1.04    3.35
  -6 -16   3   -0.99    3.40
  -6 -16   4   -0.12    2.91
  -6 -16   5   -0.28    2.94
  -6 -16   6    3.13    3.83
  -6 -16   7   -0.17    3.53
  -6 -16   8    0.30    3.62
  -6 -16   9    0.76    2.99
  -6 -16  10    4.79    4.23
  -6 -16  11   -0.23    3.65
  -6 -16  12    1.16    4.16
  -6 -16  13   -1.07    4.02
  -6 -16  14   -2.91    5.21
  -6 -17   1   -1.79    3.39
  -6 -17   2    0.58    3.11
  -6 -17   3    8.20    4.11
  -6 -17   4    3.47    3.26
  -6 -17   5   -2.29    3.57
  -6 -17   6    1.46    3.49
  -6 -17   7    3.37    3.84
  -6 -17   8   11.27    5.30
  -6 -17   9    0.00    3.49
  -6 -17  10    0.10    3.85
  -6 -18   1   -0.35    3.12
  -6 -18   2   -0.44    3.33
  -6 -18   3    1.12    3.37
  -6 -18   4    1.23    3.45
  -6 -18   5   -0.54    3.66
  -5   0   1    7.17    3.14
  -5   0   1    1.46    3.56
   5   0  -1    9.94    3.48
   5   0  -1    6.61    4.00
  -5   0   2    0.92    2.32
  -5   0   2   -0.78    3.86
   5   0  -2    0.93    2.87
   5   0  -2    0.14    3.37
  -5   0   3  113.01   16.86
  -5   0   3  119.05   17.93
   5   0  -3  113.09   17.14
   5   0  -3  106.37   17.49
  -5   0   4   -0.09    2.74
  -5   0   4    0.03    3.33
   5   0  -4    1.51    3.25
   5   0  -4   -1.50    3.35
  -5   0   5 2296.56  341.97
  -5   0   5 3115.92  344.07
   5   0  -5 2881.76  343.13
   5   0  -5 2690.70  343.11
  -5   0   6    0.05    3.29
  -5   0   6    3.21    4.43
   5   0  -6    1.30    3.41
   5   0  -6   -2.26    4.09
  -5   0   7   81.94   13.84
  -5   0   7   83.62   14.95
   5   0  -7   90.35   14.45
   5   0  -7   94.94   14.86
  -5   0   8    0.92    3.41
  -5   0   8    2.68    4.26
   5   0  -8   -0.44    3.02
   5   0  -8   -0.07    3.58
  -5   0   9  601.17   77.46
  -5   0   9  578.02   78.38
   5   0  -9  564.30   77.84
   5   0  -9  598.23   78.01
  -5   0  10   -0.75    2.73
  -5   0  10   -1.08    4.37
   5   0 -10    3.95    3.65
   5   0 -10   -1.09    4.14
  -5   0  11   32.23    7.36
  -5   0  11   37.89    8.96
   5   0 -11   29.05    8.02
   5   0 -11   53.02    9.25
  -5   0  12   -0.27    2.03
  -5   0  12   -0.49    4.05
   5   0 -12   -0.72    3.78
   5   0 -12   -0.63    3.27
  -5   0  13    7.84    5.35
   5   0 -13   16.01    5.69
   5   0 -13   14.29    5.46
  -5   0  14    0.97    3.83
   5   0 -14   -1.97    3.45
   5   0 -14    2.00    4.16
  -5   0  15  153.45   22.31
   5   0 -15  103.97   20.15
   5   0 -15  144.20   21.20
  -5   0  16    0.17    3.71
   5   0 -16   -2.01    4.23
   5   0 -16   -0.99    4.38
  -5   0  17  140.10   22.62
   5   0 -17  128.66   21.35
   5   0 -17  128.49   21.46
  -5   0  18   -0.02    4.34
   5   0 -18    0.58    4.27
  -5   0  19  172.02   30.06
   5   0 -19  215.33   30.31
  -5   0  20   -1.82    4.99
   5   0 -20   -1.86    4.42
  -5   0  21  238.38   41.63
   5   0 -21  334.28   42.60
  -5   0  22   -0.71    5.89
   5   0 -22   -2.50    5.69
  -5   0  23   -0.47    5.05
   5   0 -23   -1.07    5.51
  -5   0  24   -2.63    6.75
   5   0 -24   -0.16    4.71
  -5   0  25   44.99   12.78
   5   0 -25   46.14   11.83
  -5   0  26   -2.67    6.13
   5   0 -26   -1.67    5.69
  -5   0  27   63.37   15.53
   5   0 -27   63.20   14.12
  -5   0  28   -1.56    5.40
   5   0 -28    3.97    5.63
   5   0 -29   -1.51    4.14
   5   0 -30   -0.06    5.10
   5   0 -31   48.85   12.58
   5   0 -32   -1.35    5.99
   5   0 -33   -2.13    5.83
   5   0 -34   -3.84    5.49
   5   0 -35   35.08   11.37
   5   0 -36   -2.15    5.49
   5   0 -37   22.24    9.23
   5   0 -38    2.47    6.62
   5   0 -39   -1.26    5.43
  -5   1   1  493.78   68.52
  -5   1   1  532.26   69.73
   5  -1  -1  524.78   68.93
   5  -1  -1  589.13   69.97
   5   1  -1  471.26   68.60
   5   1  -1  505.38   69.23
  -5  -1   1  516.29   68.58
  -5  -1   1  594.20   70.08
  -5   1   2    1.28    2.15
  -5   1   2    3.32    4.12
   5  -1  -2    6.43    3.66
   5  -1  -2    5.28    3.89
   5   1  -2    4.27    3.29
   5   1  -2    8.97    4.36
  -5  -1   2    4.81    3.41
  -5  -1   2    6.16    4.10
  -5   1   3  592.64   79.28
  -5   1   3  625.31   80.41
   5  -1  -3  586.35   79.54
   5  -1  -3  854.45   81.62
   5   1  -3  500.91   79.11
   5   1  -3  606.26   80.00
  -5  -1   3  594.11   79.23
  -5  -1   3  621.50   80.32
  -5   1   4   12.07    4.03
  -5   1   4   10.55    5.13
   5  -1  -4   21.51    5.25
   5  -1  -4   17.25    5.34
   5   1  -4    0.39    3.57
   5   1  -4   11.32    5.09
  -5  -1   4    9.19    3.69
  -5  -1   4   10.62    5.20
  -5   1   5  109.45   13.82
  -5   1   5  110.05   14.94
   5  -1  -5  101.18   14.01
   5  -1  -5   42.61   12.41
   5   1  -5   93.80   13.80
   5   1  -5   71.50   13.37
  -5  -1   5   81.53   13.00
  -5  -1   5   77.65   13.78
  -5   1   6  588.41   90.32
  -5   1   6  674.07   91.66
   5  -1  -6  771.45   91.59
   5  -1  -6  665.23   91.36
   5   1  -6  814.34   91.76
   5   1  -6  712.49   91.40
  -5  -1   6  767.35   91.06
  -5  -1   6  619.26   91.31
  -5   1   7  718.91   89.29
  -5   1   7  729.40   90.47
   5  -1  -7  652.93   89.49
   5  -1  -7  735.68   90.16
   5   1  -7  639.38   89.44
   5   1  -7  685.70   89.72
  -5  -1   7  637.65   88.96
  -5  -1   7  675.24   90.13
  -5   1   8   -0.40    3.41
  -5   1   8   -0.77    4.15
   5  -1  -8   -0.70    3.79
   5  -1  -8   -0.50    3.38
   5   1  -8   -2.04    4.41
   5   1  -8    0.25    3.76
  -5  -1   8   -1.71    3.77
  -5  -1   8   -0.32    3.78
  -5   1   9   40.51    9.65
   5  -1  -9   47.74    9.67
   5  -1  -9   56.64   10.28
   5   1  -9   35.07    8.92
   5   1  -9   55.84    9.96
  -5  -1   9   48.87    9.08
  -5  -1   9   53.36   10.48
  -5   1  10    0.24    2.93
  -5   1  10    0.41    3.96
   5  -1 -10    1.44    3.51
   5  -1 -10    1.72    3.76
   5   1 -10    2.78    3.68
   5   1 -10    3.55    3.79
  -5  -1  10    1.71    3.49
  -5  -1  10    1.70    4.07
  -5   1  11  210.54   29.81
  -5   1  11  200.10   30.78
   5  -1 -11  196.86   30.12
   5  -1 -11  226.49   30.83
   5   1 -11  211.24   30.44
   5   1 -11  220.97   30.51
  -5  -1  11  183.43   29.44
  -5  -1  11  240.95   31.55
  -5   1  12   17.24    5.19
  -5   1  12   25.07    7.16
   5  -1 -12   17.30    5.82
   5  -1 -12   11.07    5.20
   5   1 -12   21.64    6.02
   5   1 -12   25.02    6.38
  -5  -1  12   11.08    5.00
  -5  -1  12   24.56    6.99
  -5   1  13  487.25   65.01
  -5   1  13  503.65   66.58
   5  -1 -13  440.93   65.33
   5  -1 -13  561.45   66.52
   5   1 -13  484.30   65.67
   5   1 -13  473.04   65.50
  -5  -1  13  536.92   65.43
  -5  -1  13  408.60   65.62
  -5   1  14    1.01    3.90
   5  -1 -14   -0.37    2.58
   5  -1 -14    0.64    4.46
   5   1 -14    5.78    4.57
   5   1 -14    8.36    4.54
  -5  -1  14    1.76    4.68
  -5   1  15   85.59   12.96
   5  -1 -15   55.40   10.48
   5  -1 -15   45.33   10.19
   5   1 -15   47.86    9.88
   5   1 -15   34.08    9.53
  -5  -1  15   32.33    9.98
  -5   1  16    4.14    4.74
   5  -1 -16   -0.06    3.92
   5  -1 -16    5.63    5.03
   5   1 -16    4.21    3.47
   5   1 -16   -1.79    3.83
  -5  -1  16    1.50    3.85
  -5   1  17   44.89    9.98
   5  -1 -17   19.50    7.42
   5  -1 -17   29.74    7.88
   5   1 -17   26.53    8.03
   5   1 -17   35.88    8.43
  -5  -1  17   22.29    7.99
  -5   1  18    0.48    4.86
   5  -1 -18    6.20    4.85
   5  -1 -18    4.02    4.50
   5   1 -18    4.26    4.18
  -5  -1  18   -1.04    5.25
  -5   1  19  218.20   34.33
   5  -1 -19  237.41   33.74
  -5  -1  19  208.03   33.97
  -5   1  20    2.58    5.43
   5  -1 -20    6.61    5.75
  -5  -1  20    7.94    5.72
  -5   1  21    2.80    5.47
   5  -1 -21    3.97    4.97
   5  -1 -21    7.72    5.23
   5   1 -21    2.30    4.76
  -5  -1  21    5.41    5.19
  -5   1  22   11.60    6.99
   5  -1 -22   11.39    6.43
   5  -1 -22   12.38    6.75
   5   1 -22   15.91    7.11
  -5  -1  22   14.48    7.50
  -5   1  23   61.19   14.36
   5  -1 -23   58.25   13.48
   5   1 -23   60.98   13.63
  -5  -1  23   60.83   14.20
  -5   1  24    3.36    5.57
   5  -1 -24    4.62    6.30
   5   1 -24    1.57    5.43
  -5  -1  24   11.15    8.06
  -5   1  25   23.31    9.73
   5  -1 -25   24.09    9.02
   5   1 -25   39.03   10.29
  -5  -1  25   22.07    9.97
  -5   1  26    4.45    6.34
   5  -1 -26   12.97    7.01
   5   1 -26   12.14    6.86
  -5  -1  26    2.68    5.46
   5  -1 -27   50.05   13.73
   5   1 -27   88.75   16.18
  -5  -1  27   62.43   15.67
   5  -1 -28   14.86    7.33
   5   1 -28   10.53    7.38
   5  -1 -29   47.73   12.94
   5   1 -29   60.53   13.49
   5  -1 -30   -3.99    7.21
   5   1 -30   -2.22    6.61
   5  -1 -31   -1.07    5.45
   5   1 -31   -3.09    6.58
   5  -1 -32   -1.34    6.21
   5   1 -32    7.32    6.25
   5  -1 -33   45.36   10.88
   5   1 -33    1.74    5.69
   5  -1 -34    0.63    4.54
   5   1 -34   -0.07    4.52
   5  -1 -35    2.45    6.24
   5   1 -35   13.74    7.69
   5  -1 -36    4.33    6.99
   5   1 -36    0.82    5.48
   5  -1 -37   12.14    7.81
   5   1 -37    6.38    6.57
   5  -1 -38   -1.33    6.90
   5   1 -38   -0.55    6.94
   5  -1 -39    9.30    7.41
  -5   2   1    4.86    3.38
  -5   2   1    2.76    3.75
   5  -2  -1    7.17    3.55
   5  -2  -1   13.17    4.74
   5   2  -1    0.10    2.59
   5   2  -1    4.81    3.97
  -5  -2   1    2.34    2.81
  -5  -2   1    6.29    4.35
  -5   2   2   23.06    5.33
  -5   2   2   12.40    5.34
   5  -2  -2   20.52    5.24
   5  -2  -2   30.33    6.84
   5   2  -2   26.40    5.63
   5   2  -2   16.47    5.48
  -5  -2   2   20.11    5.07
  -5  -2   2   21.47    6.53
  -5   2   3  191.48   27.67
  -5   2   3  272.26   29.87
   5  -2  -3  205.33   28.15
   5  -2  -3  200.87   28.89
   5   2  -3  169.52   27.67
   5   2  -3  234.28   28.84
  -5  -2   3  167.96   27.34
  -5  -2   3  203.12   28.71
  -5   2   4   68.63   11.51
  -5   2   4   59.68   12.24
   5  -2  -4   74.87   12.06
   5  -2  -4   95.93   13.37
   5   2  -4   67.76   11.82
   5   2  -4   87.63   12.70
  -5  -2   4   63.95   11.32
  -5  -2   4   62.44   12.32
  -5   2   5  605.19   85.67
  -5   2   5  629.89   86.74
   5  -2  -5  658.95   86.33
   5  -2  -5  831.62   87.70
   5   2  -5  619.89   86.11
   5   2  -5  752.54   86.87
  -5  -2   5  551.91   85.47
  -5  -2   5  743.01   87.25
  -5   2   6    7.64    3.76
  -5   2   6   10.98    5.15
   5  -2  -6    6.94    3.80
   5  -2  -6    7.17    4.30
   5   2  -6   16.41    5.20
   5   2  -6    7.93    4.49
  -5  -2   6   13.26    4.09
  -5  -2   6    4.11    3.73
  -5   2   7  124.05   18.70
  -5   2   7  119.85   19.53
   5  -2  -7  124.57   19.24
   5  -2  -7  204.05   21.38
   5   2  -7  131.15   19.38
   5   2  -7  119.44   19.03
  -5  -2   7  124.11   18.66
  -5  -2   7   91.31   18.93
  -5   2   8   14.33    4.27
  -5   2   8    9.20    4.61
   5  -2  -8    8.64    4.30
   5  -2  -8    6.61    4.81
   5   2  -8    3.76    3.34
   5   2  -8   14.19    5.21
  -5  -2   8   15.45    4.51
  -5  -2   8    7.06    4.86
  -5   2   9  751.26   89.82
  -5   2   9  643.63   90.38
   5  -2  -9  672.11   90.10
   5  -2  -9  729.37   90.58
   5   2  -9  611.07   89.72
   5   2  -9  622.02   89.68
  -5  -2   9  708.99   89.68
  -5  -2   9  740.27   90.95
  -5   2  10   -0.72    3.51
  -5   2  10    0.26    4.29
   5  -2 -10    5.15    3.85
   5  -2 -10    4.21    3.92
   5   2 -10    2.01    3.34
   5   2 -10    1.22    3.35
  -5  -2  10    4.04    3.29
  -5  -2  10    4.17    5.01
  -5   2  11    2.03    3.39
  -5   2  11   12.87    5.49
   5  -2 -11    6.46    4.02
   5  -2 -11    5.03    4.29
   5   2 -11   11.35    4.62
   5   2 -11   16.97    5.38
  -5  -2  11    7.09    3.87
  -5  -2  11   12.41    5.27
  -5   2  12  106.23   15.85
  -5   2  12   79.13   16.24
   5  -2 -12   82.30   15.76
   5  -2 -12   87.97   16.16
   5   2 -12  106.91   16.63
   5   2 -12  108.65   16.53
  -5  -2  12  111.57   16.13
  -5  -2  12   98.51   16.89
  -5   2  13   60.84   11.86
  -5   2  13   62.71   13.08
   5  -2 -13   78.38   13.27
   5  -2 -13   85.35   13.66
   5   2 -13   78.48   13.06
   5   2 -13   61.72   12.59
  -5  -2  13   67.64   12.17
  -5  -2  13   69.86   13.44
  -5   2  14   45.56    9.56
   5  -2 -14   38.25    8.42
   5  -2 -14   20.50    7.23
   5   2 -14   25.41    7.39
   5   2 -14   34.53    8.09
  -5  -2  14   39.80    9.21
  -5   2  15  418.23   57.02
   5  -2 -15  367.67   55.52
   5  -2 -15  435.21   56.52
   5   2 -15  398.62   55.96
   5   2 -15  485.71   56.58
  -5  -2  15  346.47   56.04
  -5   2  16    1.72    4.70
   5  -2 -16   -2.09    4.17
   5  -2 -16    4.95    4.76
   5   2 -16    7.88    4.72
  -5  -2  16    1.42    4.91
  -5   2  17    6.50    5.18
   5  -2 -17    2.66    3.51
   5  -2 -17    8.89    5.57
   5   2 -17   11.85    5.23
  -5  -2  17   12.03    5.98
  -5   2  18    2.49    4.96
   5  -2 -18    0.60    3.87
   5  -2 -18    1.57    4.06
  -5  -2  18   -0.66    4.07
  -5   2  19  177.94   25.69
   5  -2 -19  125.71   23.15
  -5  -2  19  142.79   24.52
  -5   2  20   81.01   15.72
   5  -2 -20   65.00   14.05
  -5  -2  20   73.47   15.38
  -5   2  21    3.21    6.18
   5  -2 -21    9.11    6.30
   5  -2 -21    8.62    5.80
   5   2 -21    9.89    6.26
  -5  -2  21    7.78    6.18
  -5   2  22    9.44    6.85
   5  -2 -22   12.73    6.58
   5  -2 -22    6.44    5.62
   5   2 -22   10.54    6.79
  -5  -2  22   17.78    7.71
  -5   2  23   16.38    7.77
   5  -2 -23    9.08    6.56
   5  -2 -23   19.36    7.37
   5   2 -23   12.46    7.34
  -5  -2  23   17.59    8.06
  -5   2  24    1.15    5.29
   5  -2 -24   -1.30    5.41
   5   2 -24    3.72    5.98
  -5  -2  24    2.38    5.71
   5  -2 -25  126.91   21.87
   5   2 -25  115.11   21.60
   5  -2 -26   11.40    6.93
   5   2 -26   24.68    8.62
   5  -2 -27  142.75   20.41
   5   2 -27   61.53   17.10
   5  -2 -28    3.71    5.75
   5   2 -28    2.10    5.14
  -5  -2  28   -1.87    6.19
   5  -2 -29   65.48   14.18
   5   2 -29   62.77   14.05
  -5  -2  29   55.53   15.01
   5  -2 -30    4.82    6.20
   5   2 -30    5.44    6.58
  -5  -2  30    1.33    6.26
   5  -2 -31   58.04   13.46
   5   2 -31   45.82   13.21
  -5  -2  31   53.67   14.43
   5  -2 -32    4.50    5.81
   5   2 -32   -1.23    4.32
   5  -2 -33    4.82    5.77
   5   2 -33   -1.59    5.53
   5  -2 -34   -1.10    5.22
   5   2 -34    7.89    6.19
   5  -2 -35   13.32    7.33
   5   2 -35    5.96    6.72
   5  -2 -36   -1.93    5.80
   5   2 -36    1.86    5.20
   5  -2 -37    4.73    6.90
   5   2 -37   19.42    8.04
   5  -2 -38   -3.85    6.93
   5   2 -38   -2.86    6.92
   5  -2 -39    2.44    6.90
  -5   3   1  357.18   45.07
  -5   3   1  343.04   45.93
   5  -3  -1  354.54   45.33
   5  -3  -1  369.32   46.35
   5   3  -1  280.03   44.54
   5   3  -1  334.05   45.34
  -5  -3   1  332.84   44.69
  -5  -3   1  324.23   45.68
  -5   3   2   69.30   11.31
  -5   3   2   67.36   12.02
   5  -3  -2   51.71   11.03
   5  -3  -2   70.78   12.42
   5   3  -2   54.83   11.03
   5   3  -2   92.15   12.43
  -5  -3   2   77.48   11.32
  -5  -3   2   79.70   12.33
  -5   3   3   66.75   16.42
  -5   3   3  117.03   18.51
   5  -3  -3  132.76   18.06
   5  -3  -3  124.39   18.56
   5   3  -3  172.88   18.74
   5   3  -3  142.93   18.37
  -5  -3   3  116.05   17.30
  -5  -3   3  131.77   18.61
  -5   3   4    1.16    2.54
  -5   3   4    3.67    3.70
   5  -3  -4    2.70    2.72
   5  -3  -4    1.56    4.15
   5   3  -4    2.70    3.36
   5   3  -4    4.93    3.66
  -5  -3   4    0.39    2.45
  -5  -3   4    6.91    4.47
  -5   3   5  444.47   36.67
  -5   3   5  222.63   35.36
   5  -3  -5  223.01   34.83
   5  -3  -5  241.14   35.55
   5   3  -5  234.30   34.95
   5   3  -5  219.52   34.94
  -5  -3   5  266.78   34.84
  -5  -3   5  241.08   35.44
  -5   3   6  218.74   31.23
  -5   3   6  203.37   31.96
   5  -3  -6  178.44   31.14
   5  -3  -6  216.81   32.09
   5   3  -6  225.59   31.76
   5   3  -6  244.01   32.04
  -5  -3   6  238.19   31.42
  -5  -3   6  334.49   33.88
  -5   3   7   94.55   13.67
  -5   3   7   89.01   14.67
   5  -3  -7   71.98   13.47
   5   3  -7   78.01   13.78
  -5  -3   7   78.61   13.25
  -5  -3   7   95.26   14.78
  -5   3   8  128.08   18.82
  -5   3   8  114.70   19.53
   5  -3  -8  152.05   19.87
   5  -3  -8  114.62   19.35
   5   3  -8  119.34   19.19
   5   3  -8  116.13   19.00
  -5  -3   8  103.65   18.37
  -5  -3   8  196.63   21.50
  -5   3   9  126.70   17.24
  -5   3   9   83.87   17.09
   5  -3  -9  100.44   17.38
   5   3  -9  129.94   17.94
   5   3  -9  113.70   17.29
  -5  -3   9  106.68   16.79
  -5  -3   9  106.74   17.80
  -5   3  10   30.63    6.62
  -5   3  10   26.39    7.20
   5  -3 -10   39.78    7.95
   5  -3 -10   27.98    7.22
   5   3 -10   27.71    6.90
   5   3 -10   24.14    6.53
  -5  -3  10   23.70    6.38
  -5  -3  10   23.68    7.38
  -5   3  11   -0.89    2.88
  -5   3  11    0.86    4.00
   5  -3 -11   -0.27    3.24
   5  -3 -11   -0.99    3.28
   5   3 -11   -1.88    3.33
   5   3 -11   -0.64    3.71
  -5  -3  11   -1.28    3.05
  -5  -3  11   -0.92    4.00
  -5   3  12   31.59    6.56
  -5   3  12   18.98    7.02
   5  -3 -12   28.28    7.03
   5  -3 -12   24.47    7.05
   5   3 -12   23.69    6.76
   5   3 -12   19.58    6.12
  -5  -3  12   32.81    6.66
  -5  -3  12   24.89    7.19
  -5   3  13  300.60   34.19
  -5   3  13  230.92   34.65
   5  -3 -13  200.68   33.35
   5  -3 -13  361.70   36.48
   5   3 -13  268.13   34.61
   5   3 -13  246.70   33.90
  -5  -3  13  261.42   33.82
  -5  -3  13  128.84   32.60
  -5   3  14    2.94    4.63
   5  -3 -14   20.74    6.06
   5  -3 -14   29.82    7.50
   5   3 -14   17.51    5.97
  -5  -3  14   28.16    7.35
  -5   3  15   -0.26    3.82
   5  -3 -15    9.75    4.61
   5  -3 -15    8.13    4.98
   5   3 -15    2.55    3.67
  -5  -3  15    8.28    4.92
  -5   3  16   42.72   10.64
   5  -3 -16   36.80    9.33
   5  -3 -16   45.55   10.37
   5   3 -16   45.33   10.22
  -5  -3  16   61.42   11.60
  -5   3  17   78.89   15.90
   5  -3 -17   84.78   15.24
   5  -3 -17   87.17   15.62
   5   3 -17   75.68   14.98
  -5  -3  17   89.53   16.20
  -5   3  18   -0.18    5.01
   5  -3 -18   22.23    6.75
   5  -3 -18   19.92    6.72
  -5  -3  18   13.17    6.60
  -5   3  19    3.21    5.53
   5  -3 -19    3.08    4.28
  -5  -3  19    1.10    4.76
  -5   3  20   -1.39    4.90
   5  -3 -20    2.32    4.78
  -5  -3  20    1.22    4.97
  -5   3  21   41.45   12.03
   5  -3 -21   52.96   12.20
   5  -3 -21   56.89   12.32
   5   3 -21   57.92   12.59
  -5  -3  21   60.53   13.39
  -5   3  22    4.92    7.71
   5  -3 -22   17.95    7.06
   5  -3 -23  142.45   21.71
   5   3 -23   96.36   20.04
   5  -3 -24    8.63    5.71
   5   3 -24   25.17    7.64
   5  -3 -25    2.46    5.13
   5   3 -25    4.34    5.31
   5  -3 -26   -1.24    5.68
   5   3 -26    4.73    5.30
  -5  -3  26    1.23    6.11
   5  -3 -27   59.31   12.99
   5   3 -27   34.80   10.56
  -5  -3  27   33.13   11.48
   5  -3 -28    8.94    6.63
   5   3 -28   15.67    6.59
  -5  -3  28    2.42    6.86
   5  -3 -29   47.84   11.93
   5   3 -29   57.36   12.48
  -5  -3  29   23.45   10.25
   5  -3 -30    2.60    5.41
   5   3 -30   -0.39    4.62
  -5  -3  30   -3.52    6.45
   5  -3 -31   -4.65    6.99
   5   3 -31   -2.04    5.36
  -5  -3  31   -0.57    5.40
   5  -3 -32    4.83    6.32
   5   3 -32   -1.42    6.43
  -5  -3  32    4.91    6.84
   5  -3 -33   50.34   12.35
   5   3 -33   35.65   10.69
  -5  -3  33   13.66    9.27
   5  -3 -34    5.41    6.43
   5   3 -34   -1.30    5.07
   5  -3 -35   -2.18    5.10
   5   3 -35   -1.32    5.36
   5  -3 -36    6.21    6.05
   5   3 -36    2.31    5.66
   5  -3 -37    5.68    6.41
   5   3 -37    7.52    6.26
   5  -3 -38    1.04    5.76
   5   3 -38   -0.86    5.74
   5  -3 -39    9.18    8.24
  -5   4   1   88.69   13.57
  -5   4   1   73.85   14.11
   5  -4  -1   96.15   14.04
   5  -4  -1   98.91   15.09
   5   4  -1   71.00   13.09
   5   4  -1   94.16   13.93
  -5  -4   1   76.68   12.97
  -5  -4   1  106.08   15.11
  -5   4   2   13.28    4.33
  -5   4   2   10.97    4.66
   5  -4  -2    8.42    3.91
   5  -4  -2   12.25    4.92
   5   4  -2   11.85    3.99
   5   4  -2    9.98    4.34
  -5  -4   2   13.10    4.10
  -5  -4   2    9.18    4.72
  -5   4   3   38.67    7.78
  -5   4   3   45.27    8.85
   5  -4  -3   50.49    8.57
   5  -4  -3   34.71    8.56
   5   4  -3   36.92    7.89
   5   4  -3   49.13    8.78
  -5  -4   3   43.21    7.77
  -5  -4   3   42.81    8.68
  -5   4   4   58.82   10.45
  -5   4   4   71.22   11.96
   5  -4  -4   67.00   11.00
   5  -4  -4   71.22   11.88
   5   4  -4   45.74   10.15
   5   4  -4   63.63   10.87
  -5  -4   4   69.40   10.59
  -5  -4   4   67.08   11.66
  -5   4   5  208.17   28.22
  -5   4   5  177.33   28.68
   5  -4  -5  162.30   28.03
   5  -4  -5  230.78   29.63
   5   4  -5  177.38   28.12
   5   4  -5  224.52   28.71
  -5  -4   5  210.80   28.11
  -5  -4   5  239.05   29.48
  -5   4   6   -0.35    2.46
  -5   4   6    2.82    3.64
   5  -4  -6   -0.36    2.83
   5  -4  -6   -0.96    3.85
   5   4  -6    0.12    3.18
   5   4  -6    0.23    3.04
  -5  -4   6    0.98    2.41
  -5  -4   6    2.64    3.93
  -5   4   7    9.24    4.03
  -5   4   7   17.99    5.54
   5  -4  -7   10.85    4.35
   5  -4  -7   17.21    5.17
   5   4  -7   11.77    4.68
   5   4  -7   12.69    4.30
  -5  -4   7   12.74    4.12
  -5  -4   7    7.49    4.51
  -5   4   8   78.89   12.03
  -5   4   8   33.40   11.43
   5  -4  -8   88.68   13.04
   5  -4  -8   90.52   13.50
   5   4  -8   67.31   12.30
   5   4  -8   74.44   12.28
  -5  -4   8   86.16   12.30
  -5   4   9   89.75   16.21
  -5   4   9  104.08   17.51
   5  -4  -9  115.75   17.73
   5   4  -9  114.22   17.29
   5   4  -9  107.84   16.87
  -5  -4   9  113.10   16.70
  -5  -4   9  109.84   17.59
  -5   4  10  198.65   29.04
  -5   4  10  205.39   30.28
   5  -4 -10  205.52   29.77
   5  -4 -10  159.14   29.33
   5   4 -10  254.55   30.68
   5   4 -10  219.43   29.69
  -5  -4  10  216.85   29.43
  -5  -4  10  203.69   30.25
  -5   4  11  233.03   33.61
  -5   4  11  233.61   34.70
   5  -4 -11  274.24   34.83
   5  -4 -11  225.36   34.44
   5   4 -11  233.93   34.32
  -5  -4  11  243.57   33.80
  -5  -4  11  242.87   34.84
  -5   4  12   10.02    4.03
  -5   4  12    7.00    4.73
   5  -4 -12    2.12    3.57
   5  -4 -12    5.03    4.27
   5   4 -12    8.20    4.12
  -5  -4  12    3.02    3.24
  -5  -4  12    2.31    4.28
  -5   4  13    5.42    3.34
  -5   4  13    2.21    3.75
   5  -4 -13    5.97    4.08
   5  -4 -13    2.17    4.10
   5   4 -13    4.22    3.88
  -5  -4  13    2.44    3.98
  -5   4  14   33.73    8.67
   5  -4 -14   18.97    6.53
   5  -4 -14   29.07    7.95
   5   4 -14   47.29    9.03
  -5  -4  14   33.73    8.59
  -5   4  15  344.33   51.62
   5  -4 -15  373.40   51.07
   5  -4 -15  372.68   51.45
   5   4 -15  362.32   51.14
  -5  -4  15  380.53   52.03
  -5   4  16   59.60   14.26
   5  -4 -16   68.34   14.12
   5  -4 -16  109.69   16.23
   5   4 -16   61.42   13.93
  -5  -4  16  157.70   18.80
  -5   4  17  119.36   21.85
   5  -4 -17  138.28   21.47
   5  -4 -17  129.48   21.66
   5   4 -17  132.28   21.73
  -5  -4  17  136.05   22.56
  -5   4  18   -0.61    4.92
   5  -4 -18    1.50    4.66
   5  -4 -18    1.27    4.53
  -5  -4  18    5.26    5.32
  -5   4  19  181.66   32.11
   5  -4 -19  242.28   32.97
  -5   4  20    4.16    4.99
   5  -4 -20    1.96    4.54
   5   4 -20    9.07    6.07
   5  -4 -21   61.97   13.83
   5   4 -21   81.54   15.00
   5  -4 -22    7.27    4.99
   5   4 -22    9.36    6.16
   5  -4 -23    1.00    4.10
   5   4 -23    8.59    5.88
  -5  -4  23    4.63    6.83
   5  -4 -24    0.96    4.37
   5   4 -24    3.85    5.50
  -5  -4  24    2.32    6.58
   5  -4 -25   48.22   11.86
   5   4 -25   45.14   12.02
  -5  -4  25   47.89   12.60
   5  -4 -26   26.02    9.06
   5   4 -26   31.87    9.40
  -5  -4  26   20.38    9.33
   5  -4 -27   41.03   10.59
   5   4 -27   27.76    9.89
  -5  -4  27   27.55   10.58
   5  -4 -28   -0.36    4.66
   5   4 -28   -3.31    5.22
  -5  -4  28    0.84    4.92
   5  -4 -29   27.84    9.24
   5   4 -29   19.40    8.97
  -5  -4  29   12.02    8.84
   5  -4 -30   33.34    9.70
   5   4 -30   13.35    7.89
  -5  -4  30   14.92    8.17
   5  -4 -31   24.28    8.99
   5   4 -31    3.92    6.30
  -5  -4  31   13.20    8.23
   5  -4 -32   13.25    7.03
   5   4 -32   15.20    7.79
  -5  -4  32   14.36    9.29
   5  -4 -33   -1.63    5.27
   5   4 -33    0.50    5.90
  -5  -4  33    4.68    6.68
   5  -4 -34    9.27    7.56
   5   4 -34    7.57    8.10
  -5  -4  34    7.51    7.81
   5  -4 -35    8.04    8.06
   5   4 -35    5.51    7.08
   5  -4 -36    2.95    6.31
   5   4 -36   17.60    7.32
   5  -4 -37    7.79    7.44
   5   4 -37   10.33    6.29
   5  -4 -38   -0.41    4.86
   5   4 -38   -0.84    6.10
   5  -4 -39   -1.20    5.54
  -5   5   1  232.97   31.17
  -5   5   1  223.78   31.93
   5  -5  -1  246.31   31.59
   5   5  -1  183.82   30.61
   5   5  -1  240.07   31.17
  -5  -5   1  237.65   30.86
  -5  -5   1  214.00   31.58
  -5   5   2   71.78   11.61
  -5   5   2   63.28   12.21
   5  -5  -2   69.79   11.84
   5  -5  -2   65.09   12.45
   5   5  -2   77.60   11.89
   5   5  -2   79.09   11.90
  -5  -5   2   68.37   11.24
  -5  -5   2   73.84   12.38
  -5   5   3  195.08   26.53
  -5   5   3  172.97   26.97
   5  -5  -3  183.97   26.68
   5  -5  -3  231.59   28.36
   5   5  -3  173.80   26.44
   5   5  -3  182.64   26.46
  -5  -5   3  200.33   26.33
  -5  -5   3  175.22   26.96
  -5   5   4   51.22    8.01
  -5   5   4   49.21    8.73
   5  -5  -4   39.50    7.87
   5  -5  -4   44.13    9.08
   5   5  -4   48.13    8.32
   5   5  -4   57.41    8.50
  -5  -5   4   48.36    7.79
  -5  -5   4    9.65    6.74
  -5   5   5   29.63    5.87
  -5   5   5   26.24    6.35
   5  -5  -5   20.36    5.59
   5  -5  -5   12.29    5.21
   5   5  -5   18.35    5.28
   5   5  -5   25.73    5.72
  -5  -5   5   17.39    4.89
  -5  -5   5   18.05    5.64
  -5   5   6   12.09    3.85
  -5   5   6    9.19    4.53
   5  -5  -6    7.86    3.97
   5  -5  -6    6.45    4.67
   5   5  -6    6.74    3.92
   5   5  -6   14.37    4.61
  -5  -5   6    9.38    3.88
  -5  -5   6   21.07    5.56
  -5   5   7  313.13   42.57
  -5   5   7  296.63   43.38
   5  -5  -7  282.05   42.79
   5  -5  -7  313.75   43.67
   5   5  -7  360.61   43.65
  -5  -5   7  338.90   42.79
  -5  -5   7  297.22   43.29
  -5   5   8  154.90   22.76
  -5   5   8  149.42   23.62
   5  -5  -8  152.02   23.24
   5  -5  -8  165.31   23.97
   5   5  -8  152.37   23.36
  -5  -5   8  183.04   23.23
  -5  -5   8  142.77   23.52
  -5   5   9   22.83    5.43
  -5   5   9   13.15    5.34
   5  -5  -9   14.94    5.08
   5  -5  -9   26.69    6.56
   5   5  -9   12.59    4.85
  -5  -5   9   19.90    5.11
  -5  -5   9   10.52    5.26
  -5   5  10   -1.23    3.41
  -5   5  10    1.41    4.07
   5  -5 -10    0.86    3.35
   5  -5 -10    2.01    3.68
   5   5 -10    1.48    2.94
  -5  -5  10   -0.76    2.49
  -5  -5  10    0.83    3.28
  -5   5  11    5.77    3.98
  -5   5  11    4.80    4.53
   5  -5 -11   11.76    4.90
   5  -5 -11   18.82    6.04
   5   5 -11   13.03    4.96
  -5  -5  11   10.43    4.41
  -5  -5  11    8.32    4.91
  -5   5  12  284.69   38.97
  -5   5  12  237.72   39.69
   5  -5 -12  269.57   39.46
   5  -5 -12  306.12   40.48
   5   5 -12  305.46   40.14
  -5  -5  12  265.10   38.93
  -5  -5  12  315.65   40.80
  -5   5  13  331.83   43.19
  -5   5  13  259.47   43.60
   5  -5 -13  318.69   43.78
   5  -5 -13  328.35   44.51
   5   5 -13  305.25   43.83
  -5  -5  13  332.52   44.68
  -5   5  14   18.83    6.73
   5  -5 -14   30.11    7.19
   5  -5 -14   15.27    6.78
   5   5 -14   38.49    8.05
  -5  -5  14   12.37    6.71
  -5   5  15   -0.47    4.14
   5  -5 -15    1.53    3.73
   5  -5 -15    3.85    4.75
   5   5 -15    6.13    4.80
  -5  -5  15    5.53    5.13
  -5   5  16   58.36   11.93
   5  -5 -16   57.44   11.15
   5  -5 -16   40.47   10.77
   5   5 -16   51.52   11.16
  -5   5  17   95.89   18.78
   5  -5 -17  123.17   18.94
   5  -5 -17  101.11   18.67
   5   5 -17  113.32   18.91
   5  -5 -18   37.40    9.44
   5   5 -20    4.33    5.09
  -5  -5  20    0.48    4.35
   5  -5 -21   -1.82    4.75
   5   5 -21   -0.12    4.95
  -5  -5  21    4.82    5.80
   5  -5 -22   63.56   14.37
   5   5 -22   71.84   14.87
  -5  -5  22   84.90   16.52
   5  -5 -23   40.75   10.91
   5   5 -23   76.14   13.24
  -5  -5  23   24.37   10.53
   5  -5 -24   15.13    7.41
   5   5 -24   24.63    8.69
  -5  -5  24   26.56    9.21
   5  -5 -25    0.79    4.36
   5   5 -25   -1.03    4.68
  -5  -5  25    2.81    5.47
   5  -5 -26   -1.02    4.45
   5   5 -26    0.48    5.15
  -5  -5  26   -0.75    6.49
   5  -5 -27    8.31    6.21
   5   5 -27   15.71    7.55
  -5  -5  27    8.20    6.56
   5  -5 -28   32.95   10.32
   5   5 -28   29.69    9.64
  -5  -5  28   27.79   10.37
   5  -5 -29   19.11    8.58
   5   5 -29   23.60    8.62
  -5  -5  29   24.38    9.71
   5  -5 -30    0.27    4.66
   5   5 -30    4.89    5.53
  -5  -5  30    5.83    8.14
   5  -5 -31   -0.84    5.72
   5   5 -31   -1.49    5.61
  -5  -5  31   -1.35    6.05
   5  -5 -32    5.04    6.23
   5   5 -32   10.19    6.96
  -5  -5  32   15.23    7.61
   5  -5 -33    5.79    6.52
   5   5 -33   14.95    7.75
  -5  -5  33   -1.44    6.04
   5  -5 -34    7.51    6.96
   5   5 -34    6.95    6.10
  -5  -5  34    9.68    8.10
   5  -5 -35    6.86    6.16
   5   5 -35    0.99    5.86
  -5  -5  35    1.53    6.49
   5  -5 -36    4.38    5.82
   5   5 -36    7.40    7.19
  -5  -5  36    3.28    6.52
   5  -5 -37   -4.16    6.43
   5   5 -37   -0.72    5.94
   5  -5 -38   16.91    7.54
   5   5 -38    2.71    5.70
   5  -5 -39    4.36    6.46
  -5   6   1   28.41    5.54
   5  -6  -1   22.46    5.65
   5  -6  -1   29.82    6.80
   5   6  -1   20.67    5.34
  -5  -6   1   16.22    4.71
  -5  -6   1   18.71    6.05
  -5   6   2    0.93    2.62
   5  -6  -2    2.05    2.88
   5  -6  -2    1.55    3.74
   5   6  -2    2.35    2.84
  -5  -6   2   -0.11    1.83
  -5  -6   2    2.94    3.12
  -5   6   3   85.86   13.81
   5  -6  -3  115.52   14.90
   5  -6  -3  106.14   15.60
   5   6  -3   82.49   13.90
  -5  -6   3   74.13   13.23
  -5  -6   3   86.25   14.40
  -5   6   4  116.41   18.16
   5  -6  -4  113.35   18.45
   5  -6  -4  127.80   19.56
   5   6  -4  130.61   18.72
  -5  -6   4  123.59   18.06
  -5  -6   4  130.95   19.05
  -5   6   5   66.95   15.37
   5  -6  -5  100.39   16.56
   5  -6  -5  143.54   18.36
   5   6  -5  143.66   17.44
  -5  -6   5  127.04   16.47
  -5  -6   5  113.78   17.20
  -5   6   6   30.85    6.17
   5  -6  -6   31.17    6.69
   5  -6  -6   27.03    6.99
   5   6  -6   13.56    5.47
  -5  -6   6   25.12    5.79
  -5  -6   6   33.28    7.17
  -5   6   7   79.90   14.27
   5  -6  -7   97.90   15.32
   5  -6  -7  112.43   16.37
   5   6  -7   81.66   14.87
  -5  -6   7  102.20   14.82
  -5  -6   7  101.76   15.59
  -5   6   8   33.88    6.92
   5  -6  -8   37.33    7.57
   5  -6  -8   27.34    7.24
   5   6  -8   28.69    7.28
  -5  -6   8   31.84    7.95
  -5   6   9  124.89   17.90
   5  -6  -9  120.45   18.26
   5  -6  -9   95.24   18.11
   5   6  -9  132.19   18.64
  -5  -6   9  119.14   17.77
  -5  -6   9  104.29   18.26
  -5   6  10  134.90   21.09
   5  -6 -10  162.93   22.34
   5  -6 -10  139.88   22.46
   5   6 -10  144.70   21.99
  -5  -6  10  135.91   21.20
  -5  -6  10  148.76   22.43
  -5   6  11  120.46   17.55
   5  -6 -11  104.11   17.75
   5  -6 -11   96.17   18.10
   5   6 -11  127.67   18.45
  -5  -6  11  104.55   17.17
  -5  -6  11  121.50   18.71
  -5   6  12   32.41    6.80
   5  -6 -12   28.23    7.27
   5  -6 -12   18.24    7.03
   5   6 -12   35.83    7.92
  -5  -6  12   33.13    7.10
  -5   6  13    3.01    2.98
  -5   6  13    0.25    3.65
   5  -6 -13    2.87    3.69
   5  -6 -13    0.53    3.94
   5   6 -13    3.61    4.01
  -5   6  14  112.09   17.67
   5  -6 -14   77.17   15.85
   5  -6 -14  121.73   18.29
   5   6 -14   98.01   17.03
  -5   6  15   67.74   15.32
   5  -6 -15   97.50   15.94
   5  -6 -15   95.26   16.69
   5   6 -15  100.47   16.40
   5  -6 -16   -0.97    4.08
   5   6 -16   -0.70    3.75
   5  -6 -17  116.92   17.99
   5   6 -17  106.36   18.09
  -5  -6  17   81.11   17.77
   5  -6 -18   24.38    7.73
  -5  -6  18   29.15    9.01
  -5  -6  19   44.76   11.04
   5   6 -20    8.37    5.93
  -5  -6  20    4.15    6.19
   5  -6 -21   19.49    6.95
   5   6 -21    5.73    5.76
  -5  -6  21   18.63    7.23
   5  -6 -22   55.03   10.81
   5   6 -22   10.02    6.66
  -5  -6  22   24.55    8.88
   5  -6 -23   -2.89    4.58
   5   6 -23   -2.97    5.21
  -5  -6  23    0.46    5.52
   5  -6 -24    2.20    4.47
   5   6 -24    9.15    5.55
  -5  -6  24    2.58    5.83
   5  -6 -25   15.02    7.58
   5   6 -25   17.18    8.03
  -5  -6  25   12.64    7.67
   5  -6 -26   47.96   11.11
   5   6 -26   34.16   10.17
  -5  -6  26   22.34    9.38
   5  -6 -27   23.55    8.22
   5   6 -27   13.17    7.41
  -5  -6  27   15.27    8.27
   5  -6 -28   -1.96    5.48
   5   6 -28    2.67    4.78
  -5  -6  28    3.53    5.39
   5  -6 -29    7.58    5.63
   5   6 -29    4.33    5.96
  -5  -6  29    3.05    6.74
   5  -6 -30   20.52    9.28
   5   6 -30   17.42    8.44
  -5  -6  30   21.25    9.42
   5  -6 -31   12.94    7.35
   5   6 -31    8.56    6.29
  -5  -6  31   -0.87    6.05
   5  -6 -32    9.72    5.59
   5   6 -32    4.48    6.01
  -5  -6  32   19.97    8.79
   5  -6 -33    1.83    5.35
   5   6 -33    4.16    6.35
  -5  -6  33   -1.73    6.31
   5  -6 -34    6.85    5.85
   5   6 -34   -0.54    5.42
  -5  -6  34    5.79    7.17
   5  -6 -35    3.39    6.21
   5   6 -35    0.71    6.48
  -5  -6  35   -1.12    5.53
   5  -6 -36   19.13    8.53
   5   6 -36   27.38   10.20
  -5  -6  36   18.26    9.44
   5  -6 -37   14.94    7.56
   5   6 -37   -4.05    6.84
  -5  -6  37    5.76    7.63
   5  -6 -38    2.77    5.77
   5  -6 -39   -1.99    5.61
  -5   7   1   21.38    4.67
  -5   7   1    7.59    4.29
   5  -7  -1    7.29    3.93
   5  -7  -1   21.86    6.36
   5   7  -1   12.33    3.85
  -5  -7   1   15.91    4.06
  -5  -7   1    7.70    4.42
  -5   7   2  172.69   25.49
  -5   7   2  187.66   26.32
   5  -7  -2  171.18   25.79
   5   7  -2  177.00   25.58
  -5  -7   2  183.06   25.28
  -5  -7   2  200.48   26.41
  -5   7   3  162.27   20.79
  -5   7   3  136.68   20.90
   5  -7  -3  157.84   21.04
   5   7  -3  138.18   20.53
  -5  -7   3  124.96   19.80
  -5  -7   3  125.79   20.64
  -5   7   4  100.87   15.87
  -5   7   4   88.58   16.17
   5  -7  -4  100.33   16.25
   5   7  -4  112.11   16.50
  -5  -7   4  117.31   15.92
  -5  -7   4  109.68   16.76
  -5   7   5   14.59    4.64
  -5   7   5   20.19    5.91
   5  -7  -5   22.56    5.49
   5   7  -5   29.21    6.02
  -5  -7   5   17.26    4.63
  -5  -7   5   14.22    5.26
  -5   7   6   34.34    6.75
  -5   7   6   30.17    7.07
   5  -7  -6   21.82    6.50
   5  -7  -6   22.23    7.09
   5   7  -6   28.40    6.84
  -5  -7   6   54.05    7.59
  -5  -7   6   37.82    7.60
  -5   7   7  157.06   23.69
  -5   7   7  165.13   24.61
   5  -7  -7  182.11   24.67
   5  -7  -7  161.51   24.95
   5   7  -7  167.24   24.44
  -5  -7   7  166.39   23.78
  -5  -7   7  164.20   24.69
  -5   7   8  380.84   46.43
  -5   7   8  336.82   47.02
   5  -7  -8  328.71   46.69
   5  -7  -8  317.89   47.16
   5   7  -8  323.47   46.62
  -5  -7   8  363.76   46.29
  -5  -7   8  323.57   46.92
  -5   7   9   45.25    8.15
  -5   7   9   39.09    8.62
   5  -7  -9   50.99    9.04
   5  -7  -9   42.12    9.14
   5   7  -9   26.57    7.81
  -5  -7   9   39.71    7.86
  -5   7  10   13.41    4.19
  -5   7  10    9.89    4.75
   5  -7 -10   14.83    5.23
   5  -7 -10   15.51    5.62
   5   7 -10   11.37    4.95
  -5  -7  10   12.48    4.31
  -5   7  11    2.95    3.55
  -5   7  11   14.95    5.30
   5  -7 -11   15.17    5.52
   5  -7 -11   12.31    6.07
   5   7 -11   23.89    6.04
  -5  -7  11   19.32    5.09
  -5   7  12  174.96   24.75
  -5   7  12  180.61   26.07
   5  -7 -12  141.29   24.87
   5  -7 -12  160.29   25.96
   5   7 -12  202.73   26.35
  -5  -7  12  164.21   24.75
  -5   7  13   96.54   14.55
   5  -7 -13   98.62   15.36
   5  -7 -13   94.84   15.85
   5   7 -13   71.10   14.73
  -5  -7  13   72.00   15.03
   5  -7 -14    0.89    3.21
   5   7 -14    3.73    3.95
  -5  -7  14    2.24    4.72
   5  -7 -15   80.30   12.89
   5   7 -15   59.92   12.26
  -5  -7  15   46.61   12.41
   5  -7 -16    9.07    4.57
   5   7 -16   12.28    5.95
  -5  -7  16    4.70    4.92
   5  -7 -17    2.18    3.67
  -5  -7  17    1.15    4.62
   5  -7 -18  145.89   23.93
  -5  -7  18  153.73   25.10
  -5  -7  19    0.92    4.45
   5   7 -20    8.10    5.69
  -5  -7  20    6.67    6.06
   5  -7 -21    0.56    3.97
   5   7 -21    7.90    5.30
  -5  -7  21    9.98    6.75
   5  -7 -22   55.03   11.62
   5   7 -22   32.92    9.80
  -5  -7  22   32.60   10.57
   5  -7 -23   21.98    8.02
   5   7 -23   30.53    9.14
  -5  -7  23   28.48    9.14
   5  -7 -24   44.57   10.13
   5   7 -24   31.31    9.24
  -5  -7  24    5.83    5.72
   5  -7 -25    3.19    5.36
   5   7 -25    0.82    5.08
  -5  -7  25    6.02    7.34
   5  -7 -26    2.72    5.50
   5   7 -26    1.83    4.56
  -5  -7  26    4.50    6.53
   5  -7 -27   13.04    7.07
   5   7 -27   44.73   10.67
  -5  -7  27   14.30    8.26
   5  -7 -28   43.54   11.30
   5   7 -28   35.64   10.71
  -5  -7  28   26.03   10.27
   5  -7 -29   -2.44    5.53
   5   7 -29    5.62    5.74
  -5  -7  29   -3.63    6.19
   5  -7 -30    7.84    6.50
   5   7 -30    2.63    4.82
  -5  -7  30   -2.17    5.58
   5  -7 -31    1.03    4.80
   5   7 -31   -0.03    5.44
  -5  -7  31   -2.98    6.39
   5  -7 -32    3.93    5.72
   5   7 -32   12.25    7.59
  -5  -7  32   11.84    7.93
   5  -7 -33   -0.79    4.60
   5   7 -33    3.29    6.53
  -5  -7  33   -2.74    6.07
   5  -7 -34   18.52    7.89
   5   7 -34   21.84    8.72
  -5  -7  34   20.37    9.19
   5  -7 -35    6.92    6.76
   5   7 -35    2.92    6.48
  -5  -7  35   -3.06    6.27
   5  -7 -36   -3.62    6.24
   5   7 -36   -0.71    6.12
  -5  -7  36   -1.84    6.87
   5  -7 -37    4.10    5.62
   5   7 -37    4.13    7.33
  -5  -7  37    5.92    8.16
   5  -7 -38   15.90    8.75
  -5  -7  38   -1.48    5.90
   5  -7 -39   -0.61    6.18
  -5  -7  39   -0.13    5.31
  -5   8   1   18.52    4.98
  -5   8   1   19.24    5.58
   5  -8  -1   21.81    5.53
   5   8  -1   22.19    5.19
  -5  -8   1   22.77    5.07
  -5  -8   1   17.80    5.44
  -5   8   2   10.51    3.74
  -5   8   2    3.38    3.97
   5  -8  -2   16.84    4.62
   5   8  -2   13.60    4.34
  -5  -8   2   13.44    3.82
  -5  -8   2   19.49    5.14
  -5   8   3   22.24    5.08
  -5   8   3   22.13    5.63
   5  -8  -3   21.23    5.44
   5   8  -3   13.60    4.65
  -5  -8   3   23.27    4.95
  -5   8   4  472.32   62.54
  -5   8   4  407.59   62.56
   5  -8  -4  512.71   63.25
   5   8  -4  463.21   62.75
  -5  -8   4  506.47   62.34
  -5   8   5   56.32    9.75
  -5   8   5   49.64   10.21
   5  -8  -5   57.75   10.26
   5   8  -5   49.34    9.88
  -5  -8   5   63.27    9.80
  -5   8   6  144.99   22.06
  -5   8   6  128.55   22.21
   5  -8  -6  176.52   23.17
   5   8  -6  154.20   22.65
  -5  -8   6  168.37   22.25
  -5   8   7    0.22    2.59
  -5   8   7    0.84    3.52
   5  -8  -7   -1.94    3.14
   5   8  -7   -1.11    2.69
  -5  -8   7    0.63    2.40
  -5   8   8   93.34   16.20
  -5   8   8  113.60   17.22
   5  -8  -8  188.95   19.26
   5   8  -8   92.35   16.70
  -5  -8   8   95.34   16.19
  -5   8   9  189.54   23.08
   5  -8  -9  149.99   23.13
   5   8  -9  138.65   22.89
  -5  -8   9  142.08   22.33
  -5   8  10   66.05   11.58
   5  -8 -10   70.18   12.39
   5   8 -10   58.93   12.20
  -5  -8  10   77.45   12.10
  -5  -8  10   68.54   12.73
  -5   8  11   27.15    6.49
   5  -8 -11   34.79    7.77
   5   8 -11   30.65    7.52
  -5  -8  11   24.97    6.37
  -5  -8  11   26.41    7.53
  -5   8  12   14.61    6.11
   5  -8 -12   51.52    8.95
   5   8 -12   44.47    8.79
  -5  -8  12   51.31    8.35
  -5  -8  12   35.45    8.65
  -5   8  13    0.40    2.92
   5  -8 -13    4.89    3.40
   5   8 -13    0.76    3.85
  -5  -8  13    2.49    3.80
   5  -8 -14  147.91   21.82
   5   8 -14  119.70   21.44
  -5  -8  14  139.99   22.40
   5  -8 -15    4.82    3.82
   5   8 -15    2.08    4.75
  -5  -8  15    2.20    5.41
   5  -8 -16   33.57    8.65
   5   8 -16   30.25    8.90
  -5  -8  16   23.73    8.11
   5  -8 -17    1.07    3.94
  -5  -8  17    1.88    5.43
   5  -8 -18   -0.21    4.43
  -5  -8  18   -2.45    5.20
  -5  -8  19    0.79    5.46
   5   8 -20   53.13   12.63
  -5  -8  20   86.59   15.84
   5  -8 -21   -2.10    4.62
   5   8 -21    0.44    4.31
  -5  -8  21    1.83    4.82
   5  -8 -22    9.70    6.16
   5   8 -22    1.73    4.86
  -5  -8  22   31.19    9.15
   5  -8 -23    4.86    5.66
   5   8 -23   10.02    6.07
  -5  -8  23   10.99    7.38
   5  -8 -24   48.22   11.16
   5   8 -24   46.27   11.01
  -5  -8  24   25.80    9.72
   5  -8 -25    6.60    5.68
   5   8 -25    5.47    5.62
  -5  -8  25   11.65    7.17
   5  -8 -26   34.16    9.31
   5   8 -26   25.20    8.81
  -5  -8  26   15.81    8.87
   5  -8 -27   -0.15    3.91
   5   8 -27    0.32    4.21
  -5  -8  27   -0.17    6.11
   5  -8 -28    2.06    4.64
   5   8 -28    4.37    5.18
  -5  -8  28    1.34    6.10
   5  -8 -29    6.03    5.46
   5   8 -29   -1.03    4.42
  -5  -8  29    1.49    5.36
   5  -8 -30    6.86    6.86
   5   8 -30   19.89    8.17
  -5  -8  30   12.87    8.11
   5  -8 -31    7.11    6.53
   5   8 -31   14.33    7.56
  -5  -8  31    3.01    5.92
   5  -8 -32   17.36    7.84
   5   8 -32   15.60    8.28
  -5  -8  32    8.37    7.65
   5  -8 -33   -1.16    4.63
   5   8 -33    3.76    5.31
  -5  -8  33    1.80    6.49
   5  -8 -34   -3.45    6.15
   5   8 -34   -1.29    5.71
  -5  -8  34    6.64    6.50
   5  -8 -35   -2.95    5.82
   5   8 -35   -3.22    6.00
  -5  -8  35   -2.19    7.46
   5  -8 -36    7.28    7.47
   5   8 -36    7.54    7.50
  -5  -8  36   13.74    8.06
   5  -8 -37   -3.21    6.77
   5   8 -37    6.03    6.18
  -5  -8  37   -3.01    7.70
   5  -8 -38    9.68    7.68
  -5  -8  38   -4.58    7.42
  -5   9   1   -0.05    2.09
   5  -9  -1    0.04    2.55
   5  -9  -1   -0.56    3.85
   5   9  -1   -0.34    2.36
  -5  -9   1    0.28    1.66
  -5   9   2  153.50   24.74
   5  -9  -2  179.43   25.55
   5  -9  -2  173.76   26.54
   5   9  -2  176.54   25.10
  -5  -9   2  197.74   24.84
  -5   9   3   18.96    4.99
   5  -9  -3   23.74    5.70
   5  -9  -3   17.45    5.80
   5   9  -3   14.85    4.72
  -5  -9   3   22.69    4.88
  -5   9   4   -1.10    2.63
   5  -9  -4    1.25    2.64
   5   9  -4   -0.62    2.60
  -5  -9   4    0.86    2.24
  -5   9   5   11.21    3.87
   5  -9  -5    6.37    3.65
   5   9  -5    8.59    3.98
  -5  -9   5    7.56    3.39
  -5  -9   5    5.94    3.84
  -5   9   6   55.60   10.00
   5  -9  -6   53.60   10.54
   5   9  -6   55.88   10.38
  -5  -9   6   59.77    9.96
  -5  -9   6   64.87   10.97
  -5   9   7    5.74    3.53
   5  -9  -7    9.30    4.12
   5   9  -7   10.61    4.27
  -5  -9   7    4.18    3.24
  -5  -9   7    8.63    4.71
   5  -9  -8  169.29   24.98
   5   9  -8  186.44   25.29
  -5  -9   8  162.05   24.16
  -5  -9   8  158.50   25.17
  -5   9   9   16.93    4.61
   5  -9  -9    7.80    4.20
   5   9  -9    9.72    4.36
  -5  -9   9   15.98    4.48
  -5  -9   9    4.36    4.74
  -5   9  10    2.13    3.12
   5  -9 -10    1.15    3.33
   5   9 -10    3.15    3.87
  -5  -9  10    1.48    2.86
  -5  -9  10   -0.93    3.73
  -5   9  11    7.92    3.89
   5  -9 -11    4.87    4.23
   5   9 -11    5.65    4.26
  -5  -9  11   -1.19    2.93
  -5  -9  11   -0.25    3.62
  -5   9  12  191.38   26.33
   5  -9 -12  175.94   26.86
   5   9 -12  133.29   26.32
  -5  -9  12  223.16   27.10
  -5  -9  12  189.38   27.72
  -5   9  13   12.56    4.51
   5  -9 -13    6.55    4.55
   5   9 -13    6.10    4.67
  -5  -9  13   11.47    5.66
   5  -9 -14   48.20   10.77
   5   9 -14   56.09   11.79
  -5  -9  14   61.71   12.10
   5  -9 -15    8.36    4.73
   5   9 -15    2.99    4.45
  -5  -9  15    4.02    4.89
   5  -9 -16   23.60    7.05
   5   9 -16   34.84    8.76
  -5  -9  16   22.32    7.61
   5  -9 -17   -1.38    3.30
  -5  -9  17   -0.97    4.20
   5  -9 -18   75.86   11.41
  -5  -9  18   11.36    7.89
   5   9 -19   -0.68    3.97
  -5  -9  19    5.25    5.50
   5   9 -20    2.78    4.90
  -5  -9  20   -0.87    4.06
   5  -9 -21   -1.21    4.68
   5   9 -21    0.98    4.42
  -5  -9  21   -2.37    4.80
   5  -9 -22   71.52   14.27
   5   9 -22   64.03   14.12
  -5  -9  22   63.79   14.18
   5  -9 -23    2.27    4.96
   5   9 -23    1.21    4.15
  -5  -9  23    7.20    6.37
   5  -9 -24   19.38    8.34
   5   9 -24   32.34    9.52
  -5  -9  24   30.82   10.27
   5  -9 -25   -3.15    5.07
   5   9 -25   -0.62    6.05
  -5  -9  25    4.98    7.06
   5  -9 -26    1.23    4.56
   5   9 -26   11.74    6.88
  -5  -9  26    2.00    6.09
   5  -9 -27    1.20    4.07
   5   9 -27    5.39    6.07
  -5  -9  27    8.13    7.21
   5  -9 -28   24.21    9.44
   5   9 -28   23.34    8.74
  -5  -9  28   38.25   11.23
   5  -9 -29   -0.65    3.90
   5   9 -29    0.35    4.75
  -5  -9  29   -0.47    5.90
   5  -9 -30    3.47    4.93
   5   9 -30    3.36    5.41
  -5  -9  30    1.62    6.62
   5  -9 -31   -1.17    4.28
   5   9 -31    0.87    6.22
  -5  -9  31    4.88    5.83
   5   9 -32    5.34    6.34
  -5  -9  32    5.37    5.78
   5   9 -33   -0.81    5.15
  -5  -9  33   -0.82    6.10
   5   9 -34    1.68    5.71
  -5  -9  34    6.21    7.58
   5   9 -35    3.69    6.50
  -5  -9  35   -1.92    5.97
   5   9 -36   -0.05    5.22
  -5  -9  36   -0.66    5.52
   5 -10  -1   13.79    4.59
   5  10  -1   13.58    4.24
  -5 -10   1    9.85    4.52
   5 -10  -2    0.24    2.53
   5  10  -2   -0.62    2.49
  -5 -10   2   -0.08    3.27
   5 -10  -3    0.38    2.39
   5  10  -3   -0.18    2.36
  -5 -10   3   -1.70    3.20
   5 -10  -4   14.17    4.86
   5  10  -4   18.00    4.94
  -5 -10   4   10.50    4.57
   5 -10  -5   -0.94    2.91
   5  10  -5    4.75    3.37
  -5 -10   5    1.46    3.58
   5 -10  -6   40.16    8.65
   5  10  -6   53.48    9.21
  -5 -10   6   39.85    8.76
   5 -10  -7    5.09    3.32
   5  10  -7    1.32    3.36
  -5 -10   7   10.02    5.03
   5 -10  -8    4.86    3.53
   5  10  -8    4.09    3.79
  -5 -10   8    4.42    4.22
   5 -10  -9    0.98    3.22
   5  10  -9    2.18    3.30
  -5 -10   9    2.51    4.44
   5 -10 -10  124.55   19.26
   5  10 -10  130.81   19.58
  -5 -10  10  106.26   19.10
   5 -10 -11    1.87    3.05
   5  10 -11    8.36    4.60
  -5 -10  11    1.68    3.72
   5 -10 -12    9.41    4.65
   5  10 -12    7.03    4.46
  -5 -10  12    6.32    5.00
   5 -10 -13    3.30    3.54
   5  10 -13    3.79    4.65
  -5 -10  13    3.65    4.74
   5 -10 -14   41.47    9.62
   5  10 -14   55.57   11.04
  -5 -10  14   45.22   10.68
   5 -10 -15    4.11    3.83
   5  10 -15   -0.52    4.13
  -5 -10  15    0.72    4.35
   5 -10 -16   33.28    8.95
   5  10 -16   45.69   10.45
  -5 -10  16   48.71   10.88
   5 -10 -17    2.41    4.46
  -5 -10  17    5.14    5.87
   5 -10 -18    2.37    4.26
  -5 -10  18    6.72    5.61
   5  10 -19   -0.30    3.77
  -5 -10  19   -1.80    4.84
   5  10 -20   48.47   11.26
  -5 -10  20   41.07   11.42
   5 -10 -21    0.52    4.61
   5  10 -21   -0.70    4.85
  -5 -10  21   -1.09    5.99
   5  10 -22   15.74    6.44
  -5 -10  22    4.07    5.01
   5  10 -23   -2.12    4.69
  -5 -10  23    0.60    5.16
   5  10 -24    1.46    5.80
  -5 -10  24    4.57    5.73
   5  10 -25   -1.01    4.48
  -5 -10  25   -1.58    6.00
   5  10 -26   20.33    7.48
  -5 -10  26    7.17    6.57
   5  10 -27    1.87    3.75
  -5 -10  27   -2.34    5.88
   5  10 -28   -1.39    5.55
  -5 -10  28    4.13    5.94
   5  10 -29    0.84    4.48
  -5 -10  29   -2.26    6.00
   5  10 -30    8.03    6.47
  -5 -10  30   13.29    8.39
   5  10 -31   -0.48    5.29
  -5 -10  31    0.26    6.23
   5  10 -32    4.91    5.49
  -5 -10  32    1.71    6.30
   5  10 -33   -1.58    5.41
  -5 -10  33   -1.18    5.39
   5  10 -34   -0.76    4.89
   5  10 -35    2.28    5.52
   5  10 -36    1.38    5.98
   5 -11  -1   16.02    4.98
  -5 -11   1   25.37    5.76
   5 -11  -2  113.17   17.97
  -5 -11   2  120.96   17.99
   5 -11  -3   20.11    5.41
  -5 -11   3   17.26    5.17
   5 -11  -4    1.70    2.88
  -5 -11   4    0.22    2.95
  -5 -11   5    0.22    3.53
  -5 -11   6    9.09    4.56
  -5 -11   7    1.58    3.62
  -5 -11   8   54.96   10.71
  -5 -11   9    5.44    4.46
  -5 -11  10    2.08    4.25
  -5 -11  11    0.37    4.75
  -5 -11  12   71.39   13.57
  -5 -11  13    2.77    4.30
  -5 -11  14   39.85   10.04
  -5 -11  15    0.37    4.36
  -5 -11  16   22.08    8.21
  -5 -11  17    0.47    4.70
  -5 -11  18   46.64   11.01
  -5 -11  19   -3.09    5.15
  -5 -11  20   -2.77    5.76
  -5 -11  21    2.07    5.33
  -5 -11  22   21.55    8.74
  -5 -11  23   -2.71    5.83
  -5 -11  24   11.04    7.09
  -5 -11  25    3.81    5.10
  -5 -11  26    1.35    5.51
  -5 -11  27   -1.54    6.52
  -5 -11  28    5.03    6.38
  -5 -11  29    2.46    5.56
  -5 -11  30    1.44    4.40
  -5 -11  31   -3.24    6.30
  -5 -12   1    1.27    3.18
  -5 -12   2    0.18    2.95
  -5 -12   4   74.59   12.68
  -5 -12   5   14.12    5.24
  -5 -12   6    4.41    3.57
  -5 -12   7   -1.15    4.08
  -5 -12   8    6.02    4.69
  -5 -12   9   11.08    4.91
  -5 -12  10   39.64    9.30
  -5 -12  11   -1.07    4.34
  -5 -12  12    0.13    2.95
  -5 -12  13    6.50    4.71
  -5 -12  14   14.11    6.62
  -5 -12  15    2.51    4.80
  -5 -12  16   39.45   10.10
  -5 -12  17   -0.26    4.21
  -5 -12  18    0.48    3.86
  -5 -12  19   -0.77    5.00
  -5 -12  20   19.18    7.84
  -5 -12  21    1.88    4.71
  -5 -12  22   -2.97    5.11
  -5 -12  23    4.41    6.10
  -5 -12  24    5.88    5.37
  -5 -12  25    1.35    4.55
  -5 -12  26    3.57    6.84
  -5 -12  27    3.72    6.32
  -5 -12  28    0.20    5.54
  -5 -13   1   19.47    5.35
  -5 -13   2   61.66   10.84
  -5 -13   3    8.64    4.40
  -5 -13   4   17.79    5.52
  -5 -13   5   -1.20    3.18
  -5 -13   6   55.58   10.71
  -5 -13   7    0.96    3.71
  -5 -13   8   50.89   10.48
  -5 -13   9    2.02    3.96
  -5 -13  10   -0.44    3.72
  -5 -13  11   14.98    6.54
  -5 -13  12   24.77    7.48
  -5 -13  13    2.07    3.80
  -5 -13  14   13.54    6.04
  -5 -13  15    0.82    3.56
  -5 -13  16    6.52    5.52
  -5 -13  17    8.95    5.83
  -5 -13  18   24.38    7.84
  -5 -13  19   -1.03    5.61
  -5 -13  20    6.67    5.43
  -5 -13  21    2.09    5.26
  -5 -13  22   18.27    8.49
  -5 -13  23   -0.03    4.69
  -5 -13  24    6.36    6.60
  -5 -13  25    8.83    6.29
  -5 -14   1   -0.56    2.76
  -5 -14   2    2.00    3.05
  -5 -14   3    4.59    3.50
  -5 -14   4   36.27    7.78
  -5 -14   5   23.74    6.34
  -5 -14   6    4.86    3.82
  -5 -14   7    3.33    3.59
  -5 -14   8    1.86    4.98
  -5 -14   9    2.81    3.98
  -5 -14  10   26.87    7.55
  -5 -14  11   13.98    5.78
  -5 -14  12    3.85    4.09
  -5 -14  13    1.05    3.92
  -5 -14  14    7.56    5.44
  -5 -14  15   12.73    6.36
  -5 -14  16    6.44    5.40
  -5 -14  17    0.25    4.09
  -5 -14  18    0.27    4.54
  -5 -14  19   -0.12    3.54
  -5 -14  20    2.72    4.95
  -5 -14  21    1.21    4.32
  -5 -14  22   13.76    7.01
  -5 -14  23   -4.08    6.76
  -5 -15   1   11.22    4.26
  -5 -15   2   13.30    4.42
  -5 -15   3   16.73    5.01
  -5 -15   4    0.69    3.17
  -5 -15   5    1.52    3.28
  -5 -15   6    5.22    3.55
  -5 -15   7    1.64    3.81
  -5 -15   8    6.70    4.15
  -5 -15   9   -0.89    3.20
  -5 -15  10   -0.64    3.55
  -5 -15  11    1.16    3.72
  -5 -15  12   25.76    7.59
  -5 -15  13    3.97    4.65
  -5 -15  14   -0.47    4.12
  -5 -15  15   -0.09    4.02
  -5 -15  16   -0.01    4.75
  -5 -15  17    5.75    5.56
  -5 -15  18    6.05    4.95
  -5 -15  19   -0.59    4.48
  -5 -16   1   -0.26    3.24
  -5 -16   2   -0.85    2.51
  -5 -16   3   -1.08    2.77
  -5 -16   4    2.67    3.22
  -5 -16   5    3.52    3.40
  -5 -16   6    1.73    3.64
  -5 -16   7   -0.48    3.51
  -5 -16   8    1.19    3.50
  -5 -16   9   -2.23    4.13
  -5 -16  10   -0.06    3.95
  -5 -16  11    5.36    4.03
  -5 -16  12   -1.38    3.83
  -5 -16  13   -2.17    4.21
  -5 -16  14    1.66    4.30
  -5 -16  15   -0.31    4.19
  -5 -16  16    1.31    4.53
  -5 -17   1   -1.53    2.89
  -5 -17   2    8.85    4.05
  -5 -17   3    5.73    3.63
  -5 -17   4   -1.34    3.54
  -5 -17   5   -0.38    3.34
  -5 -17   6   -0.33    2.79
  -5 -17   7    2.03    3.59
  -5 -17   8   -0.40    4.06
  -5 -17   9   -0.16    2.93
  -5 -17  10    0.36    3.23
  -5 -17  11   -1.71    4.08
  -5 -17  12   -0.36    3.58
  -5 -17  13    9.29    5.87
  -5 -18   2    1.93    3.09
  -5 -18   3    0.64    3.19
  -5 -18   4    1.60    3.47
  -5 -18   5    4.98    4.04
  -5 -18   6   -0.49    3.46
  -5 -18   7   -0.00    3.48
  -5 -18   8   -0.66    3.18
  -5 -18   9   11.19    5.21
  -4   0   1    0.17    2.20
  -4   0   1   -0.14    2.10
   4   0  -1    0.70    2.43
   4   0  -1   -1.13    3.01
  -4   0   2   26.09    5.14
  -4   0   2   18.78    5.36
   4   0  -2   22.37    5.06
   4   0  -2   18.49    5.39
  -4   0   3    1.60    2.12
  -4   0   3    0.30    2.90
   4   0  -3    1.83    2.22
   4   0  -3    1.51    3.06
  -4   0   4 1052.92  162.89
  -4   0   4 1407.35  164.34
   4   0  -4 1294.04  163.62
   4   0  -4 1492.57  164.37
  -4   0   5   -0.59    2.56
  -4   0   5    1.96    3.36
   4   0  -5   -0.18    3.30
   4   0  -5   -0.16    2.76
  -4   0   6  865.40  101.30
  -4   0   6  820.72  101.96
   4   0  -6  644.02  100.83
   4   0  -6  825.52  101.70
  -4   0   7   -0.79    2.83
  -4   0   7   -1.50    3.72
   4   0  -7   -0.64    3.01
   4   0  -7    0.30    2.92
  -4   0   8 2941.06  385.62
  -4   0   8 3139.99  386.60
   4   0  -8 3319.65  386.53
   4   0  -8 2770.79  385.83
  -4   0   9   -0.81    2.68
  -4   0   9    2.36    3.72
   4   0  -9   -0.85    3.88
   4   0  -9   -1.23    3.90
  -4   0  10   34.01    7.47
  -4   0  10   44.12    8.83
   4   0 -10   32.56    7.81
   4   0 -10   34.46    8.07
  -4   0  11   -1.41    3.59
  -4   0  11   -0.61    4.06
   4   0 -11   -0.68    3.81
   4   0 -11    0.62    3.56
  -4   0  12   11.48    5.07
  -4   0  12    9.14    5.36
   4   0 -12   19.29    5.70
   4   0 -12   27.85    6.45
  -4   0  13    0.41    3.42
  -4   0  13   -0.26    4.43
   4   0 -13   -1.53    4.58
   4   0 -13   -1.86    4.36
  -4   0  14 1686.25  211.05
  -4   0  14 1588.46  212.06
   4   0 -14 1547.12  211.19
   4   0 -14 1722.05  211.74
  -4   0  15    2.60    3.59
  -4   0  15    0.97    4.77
   4   0 -15    0.53    3.39
   4   0 -15    3.33    4.36
  -4   0  16   71.30   13.16
   4   0 -16   67.50   12.22
   4   0 -16   51.86   11.79
  -4   0  17   -1.93    4.65
   4   0 -17   -0.99    3.62
   4   0 -17    1.79    4.02
  -4   0  18  179.97   26.71
   4   0 -18  144.32   24.88
   4   0 -18  166.35   25.43
  -4   0  19   -0.84    4.80
   4   0 -19    0.82    3.73
   4   0 -19    1.39    3.81
  -4   0  20  201.61   31.07
   4   0 -20  188.76   29.80
  -4   0  21    1.24    5.18
   4   0 -21   -0.45    4.47
  -4   0  22   20.31    8.05
   4   0 -22   35.26    9.30
   4   0 -22   25.09    8.13
  -4   0  23   -1.54    4.99
   4   0 -23    2.37    5.41
  -4   0  24   31.76   10.21
   4   0 -24   42.99   10.86
  -4   0  25   -2.86    5.86
   4   0 -25   -1.24    4.82
  -4   0  26  117.19   20.82
   4   0 -26   87.54   18.33
  -4   0  27   -1.33    6.03
   4   0 -27   -1.95    5.27
  -4   0  28    4.14    6.27
   4   0 -28   13.70    7.06
   4   0 -29    0.23    5.10
   4   0 -30   47.66   12.29
   4   0 -31    2.63    5.84
   4   0 -32    0.32    6.43
   4   0 -33    4.64    6.65
   4   0 -34    6.13    6.20
   4   0 -35   -2.79    5.92
   4   0 -36   53.10   14.02
   4   0 -37   -0.25    6.12
   4   0 -38    3.34    6.42
   4   0 -39    1.96    4.79
  -4   1   1   21.27    4.80
  -4   1   1   15.90    4.98
   4  -1  -1   21.87    5.04
   4  -1  -1   22.29    5.40
   4   1  -1   20.37    4.82
   4   1  -1   16.52    5.03
  -4  -1   1   28.17    4.99
  -4  -1   1   24.27    5.80
  -4   1   2 1248.92  150.91
  -4   1   2 1115.16  151.30
   4  -1  -2 1067.57  150.72
   4  -1  -2 1230.97  151.60
   4   1  -2 1100.73  150.74
   4   1  -2 1117.40  151.14
  -4  -1   2 1198.99  150.72
  -4  -1   2 1380.83  151.94
  -4   1   3   38.12    5.93
   4  -1  -3   31.78    5.94
   4  -1  -3   27.27    5.95
   4   1  -3   21.22    5.10
   4   1  -3   24.07    5.77
  -4  -1   3   17.52    4.87
  -4  -1   3   17.23    5.57
  -4   1   4    3.16    2.71
  -4   1   4    4.26    3.18
   4  -1  -4    0.86    2.69
   4  -1  -4    3.84    3.33
   4   1  -4    2.36    2.84
   4   1  -4    6.54    3.40
  -4  -1   4    0.41    2.19
  -4  -1   4    2.96    3.28
  -4   1   5   14.68    4.34
  -4   1   5   15.63    4.74
   4  -1  -5   17.08    4.58
   4  -1  -5   20.23    5.17
   4   1  -5    9.42    3.91
   4   1  -5   14.29    4.54
  -4  -1   5   20.16    4.65
  -4  -1   5   16.57    5.01
  -4   1   6  420.36   55.95
  -4   1   6  462.13   57.00
   4  -1  -6  393.58   56.08
   4  -1  -6  436.77   56.60
   4   1  -6  464.50   56.54
  -4  -1   6  342.87   55.49
  -4  -1   6  512.92   57.35
  -4   1   7   45.66    8.46
  -4   1   7   43.25    8.98
   4  -1  -7   45.13    8.45
   4  -1  -7   42.44    8.86
   4   1  -7   44.63    8.52
   4   1  -7   55.75    9.13
  -4  -1   7   44.11    8.31
  -4  -1   7   44.60    9.18
  -4   1   8 1431.90  186.93
   4  -1  -8 1664.52  187.89
   4  -1  -8 1394.40  187.37
   4   1  -8 1389.57  187.25
  -4  -1   8 1425.01  187.68
  -4   1   9   -1.13    2.83
  -4   1   9   -0.88    3.90
   4  -1  -9   -0.24    2.72
   4  -1  -9    1.86    3.35
   4   1  -9    0.03    2.41
   4   1  -9    2.79    3.85
  -4  -1   9    1.04    3.18
  -4  -1   9   -0.94    3.79
  -4   1  10  460.06   68.72
  -4   1  10  594.60   70.55
   4  -1 -10  428.02   68.87
   4  -1 -10  586.00   70.12
   4   1 -10  534.49   69.63
   4   1 -10  545.36   69.71
  -4  -1  10  569.15   69.42
  -4  -1  10  527.56   70.10
  -4   1  11  191.72   27.11
  -4   1  11  186.29   27.97
   4  -1 -11  203.66   27.79
   4  -1 -11  172.38   27.37
   4   1 -11  205.78   27.83
   4   1 -11  176.21   27.27
  -4  -1  11  181.24   27.01
  -4  -1  11  202.12   28.32
  -4   1  12  569.67   68.93
  -4   1  12  665.70   70.92
   4  -1 -12  505.17   68.92
   4  -1 -12  458.91   68.82
   4   1 -12  485.10   68.95
   4   1 -12  498.17   68.97
  -4  -1  12  486.97   68.47
  -4  -1  12  515.84   69.71
  -4   1  13  105.27   16.30
  -4   1  13  126.11   18.11
   4  -1 -13   86.61   16.08
   4  -1 -13  114.67   17.33
   4   1 -13   89.76   16.31
   4   1 -13  106.12   16.82
  -4  -1  13  112.55   16.60
  -4  -1  13   85.00   16.68
  -4   1  14    0.47    3.39
  -4   1  14    1.63    4.40
   4  -1 -14    0.07    3.16
   4  -1 -14    2.12    4.02
   4   1 -14   -1.40    4.04
   4   1 -14   -1.28    4.04
  -4  -1  14    0.10    3.23
  -4  -1  14    2.86    4.37
  -4   1  15   31.61    7.29
  -4   1  15   37.29    9.16
   4  -1 -15    8.69    6.12
   4  -1 -15   35.85    8.21
   4   1 -15   43.70    8.78
   4   1 -15   49.23    9.01
  -4  -1  15   39.90    8.18
  -4  -1  15   39.83    9.09
  -4   1  16  460.87   47.23
   4  -1 -16  308.61   44.08
   4  -1 -16  288.18   43.98
   4   1 -16  286.69   43.87
   4   1 -16  305.10   44.01
  -4  -1  16  290.31   44.63
  -4   1  17   -1.45    4.45
   4  -1 -17   -0.86    4.31
   4  -1 -17   -0.32    3.59
   4   1 -17   -1.57    3.54
   4   1 -17   -2.25    4.36
  -4  -1  17   -0.44    3.83
  -4   1  18  401.65   54.70
   4  -1 -18  333.68   52.95
   4  -1 -18  384.90   53.63
   4   1 -18  420.71   53.85
  -4  -1  18  389.07   54.51
  -4   1  19   27.56    8.03
   4  -1 -19   23.33    7.29
   4  -1 -19   23.38    7.49
   4   1 -19   33.26    8.48
   4   1 -19   16.98    6.57
  -4  -1  19   21.09    7.69
  -4   1  20    7.93    6.14
   4  -1 -20    1.87    4.63
   4   1 -20   24.99    7.25
  -4  -1  20   22.62    7.58
  -4   1  21    7.94    5.78
   4  -1 -21    6.73    5.34
  -4  -1  21    1.50    4.78
  -4   1  22  284.67   44.14
   4  -1 -22  309.03   43.64
   4  -1 -22  280.54   43.10
   4   1 -22  351.97   44.68
  -4  -1  22  263.26   43.74
  -4   1  23    7.18    6.46
   4  -1 -23    5.05    4.62
   4  -1 -23   11.63    6.23
   4   1 -23    1.89    4.24
  -4  -1  23   11.48    6.95
  -4   1  24   13.64    7.59
   4  -1 -24   20.19    7.67
   4  -1 -24   21.66    7.83
   4   1 -24   21.05    7.46
  -4  -1  24   18.00    8.35
  -4   1  25   27.60   10.03
   4  -1 -25   15.78    7.49
   4   1 -25   17.88    7.91
  -4  -1  25   21.13    8.79
  -4   1  26   55.09   15.14
   4  -1 -26   59.23   13.61
   4   1 -26   77.82   14.88
  -4  -1  26   62.42   15.15
  -4   1  27    1.20    5.14
   4  -1 -27    1.39    5.27
   4   1 -27    7.46    5.40
  -4  -1  27    3.84    6.56
   4  -1 -28   65.71   14.61
   4   1 -28   67.20   14.83
  -4  -1  28   57.62   14.78
   4  -1 -29   -1.75    5.23
   4   1 -29   -2.45    6.49
   4  -1 -30   -0.00    5.01
   4   1 -30   -2.39    5.98
   4  -1 -31    2.54    5.40
   4   1 -31    2.42    4.93
   4  -1 -32   61.38   14.11
   4   1 -32   46.99   13.30
   4  -1 -33   -1.89    5.24
   4   1 -33   -4.55    7.26
   4  -1 -34    8.12    6.15
   4   1 -34    2.23    6.14
   4  -1 -35    5.77    6.88
   4   1 -35    1.10    6.17
   4  -1 -36   12.82    6.87
   4   1 -36   10.48    6.87
   4  -1 -37    3.54    7.17
   4   1 -37   -3.45    8.25
   4  -1 -38    1.66    6.70
   4   1 -38    5.66    4.97
   4  -1 -39    4.19    7.36
   4   1 -39    1.80    7.08
  -4   2   1   90.02   13.79
  -4   2   1   81.94   14.26
   4  -2  -1   94.10   14.04
   4  -2  -1   75.73   14.13
   4   2  -1  102.92   14.05
   4   2  -1  102.62   14.52
  -4  -2   1  112.00   14.03
  -4  -2   1   79.57   14.23
  -4   2   2  237.84   30.97
  -4   2   2  255.03   31.86
   4  -2  -2  197.34   30.76
   4  -2  -2  211.44   31.44
   4   2  -2  245.25   31.12
   4   2  -2  222.27   31.20
  -4  -2   2  221.18   30.72
  -4  -2   2  236.43   31.58
  -4   2   3   18.91    4.38
  -4   2   3   17.94    4.97
   4  -2  -3   11.43    4.05
   4  -2  -3   20.35    4.95
   4   2  -3   10.11    3.96
   4   2  -3   20.98    5.29
  -4  -2   3   17.23    4.10
  -4  -2   3   15.39    4.63
  -4   2   4 1942.92  247.47
  -4   2   4 2076.73  248.38
   4  -2  -4 1883.86  247.59
   4  -2  -4 2040.38  248.30
   4   2  -4 1811.22  247.50
   4   2  -4 1877.11  247.72
  -4  -2   4 2052.94  247.58
  -4  -2   4 1844.94  247.92
  -4   2   5   36.43    7.73
  -4   2   5   39.77    8.70
   4  -2  -5   47.75    8.49
   4  -2  -5   54.00    9.12
   4   2  -5   47.67    8.39
   4   2  -5   42.44    8.41
  -4  -2   5   46.85    8.15
  -4  -2   5   57.91    9.16
  -4   2   6    0.81    2.60
  -4   2   6    6.78    4.00
   4  -2  -6    6.83    3.42
   4  -2  -6   10.02    4.46
   4   2  -6    2.22    3.02
   4   2  -6    5.30    3.41
  -4  -2   6    1.11    2.88
  -4  -2   6    3.77    3.62
  -4   2   7  499.19   52.66
  -4   2   7  396.21   52.81
   4  -2  -7  382.43   52.26
   4  -2  -7  406.21   52.75
   4   2  -7  372.64   52.26
   4   2  -7  345.53   52.00
  -4  -2   7  344.30   51.70
  -4  -2   7  414.34   52.93
  -4   2   8  770.58  101.32
  -4   2   8  777.05  102.17
   4  -2  -8  781.25  101.77
   4  -2  -8  919.58  102.62
   4   2  -8  820.43  101.98
   4   2  -8  732.48  101.51
  -4  -2   8  735.89  101.22
  -4  -2   8  738.79  101.99
  -4   2   9  191.25   29.68
  -4   2   9  224.79   31.02
   4  -2  -9  217.47   30.46
   4  -2  -9  198.63   30.45
   4   2  -9  211.12   30.43
   4   2  -9  251.26   30.82
  -4  -2   9  221.84   30.19
  -4  -2   9  212.14   30.93
  -4   2  10   80.13   13.12
  -4   2  10   79.06   13.90
   4  -2 -10   87.13   13.85
   4  -2 -10   86.93   13.95
   4   2 -10   90.16   13.94
   4   2 -10   69.66   13.11
  -4  -2  10   75.19   12.97
  -4  -2  10   79.45   14.04
  -4   2  11   74.39   10.90
  -4   2  11   55.03   11.01
   4  -2 -11   67.11   10.93
   4  -2 -11   66.73   11.18
   4   2 -11   82.57   11.62
   4   2 -11   63.02   10.70
  -4  -2  11   52.98   10.02
  -4  -2  11   18.85    9.09
  -4   2  12    1.80    3.28
  -4   2  12    2.79    4.37
   4  -2 -12    2.34    3.73
   4  -2 -12   -1.17    3.57
   4   2 -12    0.18    3.35
   4   2 -12   -0.21    3.62
  -4  -2  12    0.59    3.32
  -4  -2  12    0.71    3.84
  -4   2  13   10.83    4.67
  -4   2  13    8.98    5.91
   4  -2 -13   11.12    5.13
   4  -2 -13   22.61    6.35
   4   2 -13    8.21    5.44
   4   2 -13   27.91    6.58
  -4  -2  13   17.80    5.45
  -4  -2  13    9.23    5.37
  -4   2  14  959.74  119.46
  -4   2  14  942.64  120.76
   4  -2 -14  836.32  119.45
   4  -2 -14  923.48  120.12
   4   2 -14  863.44  119.71
   4   2 -14  872.56  119.53
  -4  -2  14  930.79  119.42
  -4  -2  14 1012.28  121.14
  -4   2  15   65.30   11.79
  -4   2  15   84.45   13.93
   4  -2 -15   73.23   12.81
   4  -2 -15   69.89   12.76
   4   2 -15   44.13   11.43
   4   2 -15   68.25   12.50
  -4  -2  15   73.07   12.07
  -4  -2  15   62.21   12.80
  -4   2  16   21.50    7.43
   4  -2 -16   27.46    6.89
   4  -2 -16   17.28    6.71
   4   2 -16   24.44    6.75
   4   2 -16   15.23    6.09
  -4  -2  16   32.82    8.37
  -4   2  17   -1.71    3.84
   4  -2 -17    0.51    3.80
   4  -2 -17    9.14    4.68
   4   2 -17    2.26    4.29
   4   2 -17   -0.53    3.57
  -4  -2  17    5.94    5.23
  -4   2  18  143.60   24.66
   4  -2 -18  153.75   24.05
   4  -2 -18  154.80   24.30
   4   2 -18  149.56   24.20
  -4  -2  18  159.14   25.09
  -4   2  19   96.81   23.38
   4  -2 -19  193.36   25.56
   4   2 -19  174.34   25.14
  -4  -2  19  179.08   26.12
  -4   2  20   59.84   13.36
   4  -2 -20   52.58   12.21
  -4  -2  20   64.17   13.51
  -4   2  21    2.63    4.58
   4  -2 -21    4.34    4.83
  -4  -2  21    2.75    4.90
  -4   2  22   18.91    7.48
   4  -2 -22    1.45    3.57
   4  -2 -22   10.59    5.78
   4   2 -22    5.28    5.16
  -4  -2  22   16.90    6.91
  -4   2  23    3.52    5.92
   4  -2 -23   -0.17    4.64
   4  -2 -23   -0.16    4.57
   4   2 -23   -0.35    5.00
  -4  -2  23   -0.42    5.26
  -4   2  24  171.89   25.24
   4  -2 -24   65.02   20.45
   4  -2 -24  191.07   25.11
   4   2 -24  171.49   24.68
  -4  -2  24  184.19   26.00
  -4   2  25    9.74    6.79
   4  -2 -25   28.93    8.58
   4   2 -25   24.12    8.45
  -4  -2  25   23.62    9.10
   4  -2 -26   92.86   17.55
   4   2 -26   88.00   17.59
   4  -2 -27   -0.52    5.67
   4   2 -27    1.99    5.30
   4  -2 -28   44.33   11.90
   4   2 -28   54.37   12.61
   4  -2 -29   28.87    9.15
   4   2 -29   16.79    8.07
   4  -2 -30  136.72   21.91
   4   2 -30  134.09   21.76
  -4  -2  30   72.02   19.48
   4  -2 -31   -1.30    4.65
   4   2 -31    3.62    4.16
  -4  -2  31    1.89    6.75
   4  -2 -32    4.13    6.53
   4   2 -32   -0.05    5.37
  -4  -2  32    5.31    6.86
   4  -2 -33    7.90    5.80
   4   2 -33    4.81    4.94
   4  -2 -34   15.59    8.75
   4   2 -34   14.92    8.84
   4  -2 -35    4.38    5.00
   4   2 -35    3.42    4.72
   4  -2 -36   23.23    8.86
   4   2 -36    5.93    7.79
   4  -2 -37    2.78    4.88
   4   2 -37   -0.18    5.22
   4  -2 -38   -1.18    5.91
   4   2 -38    5.29    6.81
   4  -2 -39    4.04    6.53
   4   2 -39    1.10    6.02
  -4   3   1   38.67    7.80
  -4   3   1   54.45    8.91
   4  -3  -1   38.86    8.01
   4  -3  -1   49.96    9.03
   4   3  -1   74.98    9.36
  -4  -3   1   40.99    7.85
  -4  -3   1   53.42    9.07
  -4   3   2  373.00   49.83
  -4   3   2  338.82   50.27
   4  -3  -2  389.06   50.12
   4  -3  -2  478.34   51.37
   4   3  -2  287.45   49.39
   4   3  -2  392.64   50.24
  -4  -3   2  412.98   49.87
  -4  -3   2  411.53   50.60
  -4   3   3    8.12    3.67
  -4   3   3    9.63    4.10
   4  -3  -3   15.21    4.11
   4  -3  -3   13.35    4.66
   4   3  -3   11.34    3.62
   4   3  -3    7.47    3.29
  -4  -3   3   10.75    3.53
  -4  -3   3   11.54    4.52
  -4   3   4   -0.69    2.49
  -4   3   4   15.85    4.46
   4  -3  -4    7.94    3.38
   4  -3  -4   11.96    4.29
   4   3  -4    3.44    3.40
   4   3  -4   14.54    4.16
  -4  -3   4    7.99    3.21
  -4  -3   4   10.82    4.62
  -4   3   5   43.10    7.78
  -4   3   5   38.21    8.21
   4  -3  -5   29.18    7.34
   4  -3  -5   39.58    8.11
   4   3  -5   41.99    7.85
   4   3  -5   46.13    8.03
  -4  -3   5   48.22    7.72
  -4  -3   5   47.44    8.39
  -4   3   6   58.42   10.40
  -4   3   6   61.49   11.26
   4  -3  -6   79.92   11.47
   4  -3  -6   69.81   11.66
   4   3  -6   58.62   10.74
   4   3  -6   66.83   10.91
  -4  -3   6   56.90   10.55
  -4  -3   6   81.87   11.99
  -4   3   7  545.33   68.20
   4  -3  -7  500.81   68.37
   4  -3  -7  599.24   69.31
   4   3  -7  523.60   68.57
  -4  -3   7  562.20   68.35
  -4  -3   7  400.86   68.19
  -4   3   8   94.31   14.72
  -4   3   8   92.85   15.43
   4  -3  -8   83.84   14.94
   4  -3  -8   90.30   15.17
   4   3  -8   98.60   15.22
   4   3  -8   84.39   14.64
  -4  -3   8  103.53   14.87
  -4  -3   8  121.21   16.29
  -4   3   9   -0.23    2.82
  -4   3   9   -0.96    4.07
   4  -3  -9    0.83    3.25
   4  -3  -9    2.14    3.87
   4   3  -9    3.25    3.46
   4   3  -9    0.56    2.92
  -4  -3   9   -1.10    3.15
  -4  -3   9    1.35    3.20
  -4   3  10  196.77   29.71
  -4   3  10  199.08   30.63
   4  -3 -10  184.73   29.94
   4  -3 -10  257.49   31.26
   4   3 -10  237.95   30.85
   4   3 -10  230.18   30.51
  -4  -3  10  198.10   29.88
  -4  -3  10  226.10   31.05
  -4   3  11  418.77   54.19
  -4   3  11  385.62   54.96
   4  -3 -11  468.79   55.10
   4  -3 -11  366.64   54.61
   4   3 -11  437.62   54.97
   4   3 -11  375.20   54.31
  -4  -3  11  381.45   54.05
  -4   3  12  389.11   48.00
  -4   3  12  325.82   48.41
   4  -3 -12  325.76   47.84
   4  -3 -12  333.00   48.25
   4   3 -12  361.86   48.33
  -4  -3  12  377.16   48.02
  -4  -3  12  338.09   48.52
  -4   3  13  121.58   19.25
  -4   3  13  111.42   19.94
   4  -3 -13  114.40   19.57
   4  -3 -13  157.25   20.96
   4   3 -13  124.53   20.01
   4   3 -13  130.62   19.98
  -4  -3  13  137.97   19.70
  -4  -3  13  127.71   20.63
  -4   3  14    7.48    4.15
  -4   3  14   10.39    5.26
   4  -3 -14    7.67    4.56
   4  -3 -14    3.23    3.78
   4   3 -14    8.38    5.39
   4   3 -14   11.43    4.77
  -4  -3  14    9.61    4.01
  -4  -3  14   14.37    5.64
  -4   3  15   43.30    8.64
  -4   3  15   45.51   10.13
   4  -3 -15   48.08    9.70
   4  -3 -15   51.56   10.21
   4   3 -15   32.08    8.87
   4   3 -15   46.30    9.60
  -4  -3  15   42.65   10.11
  -4   3  16  266.27   42.57
   4  -3 -16  283.17   42.13
   4  -3 -16  314.44   42.89
   4   3 -16  311.45   42.88
  -4  -3  16  329.26   43.69
  -4   3  17   14.93    6.39
   4  -3 -17   22.13    7.05
   4  -3 -17   18.79    6.72
   4   3 -17   27.19    7.16
  -4  -3  17   28.41    7.88
  -4   3  18   57.89   13.40
   4  -3 -18   62.09   12.64
   4  -3 -18   77.23   13.70
   4   3 -18   56.10   12.44
  -4  -3  18   68.52   13.60
  -4   3  19    9.64    5.68
   4  -3 -19    8.75    4.95
   4  -3 -19    3.76    4.43
   4   3 -19    0.76    4.25
  -4  -3  19   10.83    5.99
  -4   3  20   19.95    7.68
   4  -3 -20   21.74    6.98
  -4  -3  20   16.00    7.18
  -4   3  21   57.68   13.27
   4  -3 -21   66.69   13.62
  -4  -3  21   67.11   14.30
  -4   3  22   75.89   16.28
   4  -3 -22   74.86   15.80
   4   3 -22   98.10   16.97
  -4  -3  22   80.46   16.76
  -4   3  23   40.31   12.86
   4  -3 -23   73.71   13.92
   4  -3 -23   70.35   14.35
   4   3 -23   69.68   13.98
  -4  -3  23   62.21   14.34
   4  -3 -24    0.01    3.98
   4   3 -24    5.81    5.47
   4  -3 -25   10.96    6.62
   4   3 -25   13.57    6.76
   4  -3 -26   80.59   16.24
   4   3 -26   79.82   16.35
   4  -3 -27    7.49    6.39
   4   3 -27   15.17    7.34
  -4  -3  27   24.17    9.04
   4  -3 -28   77.93   17.87
   4   3 -28  178.59   22.40
  -4  -3  28   77.63   18.87
   4  -3 -29   14.36    7.33
   4   3 -29    8.88    7.89
  -4  -3  29    9.17    7.21
   4  -3 -30    9.53    6.03
   4   3 -30   10.09    7.38
  -4  -3  30    6.12    6.45
   4  -3 -31   13.98    7.11
   4   3 -31    7.54    6.85
  -4  -3  31    4.98    7.23
   4  -3 -32   39.07   11.79
   4   3 -32   72.22   13.93
  -4  -3  32   37.14   12.65
   4  -3 -33   -1.36    5.97
   4   3 -33    3.55    6.02
  -4  -3  33    7.69    8.15
   4  -3 -34   -0.67    4.74
   4   3 -34    2.76    5.28
   4  -3 -35    0.86    4.68
   4   3 -35    0.87    6.43
   4  -3 -36    0.96    6.24
   4   3 -36    5.68    6.48
   4  -3 -37   -2.17    6.35
   4   3 -37    1.72    5.12
   4  -3 -38    8.22    6.84
   4   3 -38    3.37    7.18
   4  -3 -39   -2.54    5.46
   4   3 -39    2.44    7.78
  -4   4   1   83.89   12.53
  -4   4   1   73.69   12.94
   4  -4  -1   74.43   12.44
   4  -4  -1   78.95   13.41
   4   4  -1   67.04   11.97
   4   4  -1   80.61   12.44
  -4  -4   1  104.66   12.55
  -4  -4   1   78.49   12.77
  -4   4   2  164.89   23.18
  -4   4   2  158.49   23.65
   4  -4  -2  142.44   23.09
   4  -4  -2  152.89   23.88
   4   4  -2  177.29   23.33
   4   4  -2  178.60   23.45
  -4  -4   2  177.10   23.05
  -4  -4   2  170.89   23.70
  -4   4   3   89.55   12.24
   4  -4  -3   64.64   11.90
   4  -4  -3   88.84   13.08
   4   4  -3   81.36   12.18
   4   4  -3   78.90   12.11
  -4  -4   3   73.27   11.78
  -4  -4   3   67.27   12.30
  -4   4   4  379.98   49.48
  -4   4   4  332.48   49.80
   4  -4  -4  375.87   49.78
   4  -4  -4  403.55   50.46
   4   4  -4  359.26   49.62
   4   4  -4  358.35   49.59
  -4  -4   4  399.50   49.50
  -4  -4   4  375.10   50.03
  -4   4   5    8.23    3.47
  -4   4   5   10.54    4.78
   4  -4  -5    8.86    3.75
   4  -4  -5    8.90    4.27
   4   4  -5   10.19    3.96
   4   4  -5    8.45    3.93
  -4  -4   5    8.94    3.60
  -4  -4   5    6.42    4.14
  -4   4   6  131.19   16.65
  -4   4   6   93.49   16.67
   4  -4  -6  122.53   16.93
   4  -4  -6   97.61   16.72
   4   4  -6  103.51   16.60
   4   4  -6  110.61   16.50
  -4  -4   6  120.34   16.47
  -4  -4   6   96.96   16.58
  -4   4   7    3.95    3.11
  -4   4   7    7.75    3.65
   4  -4  -7    2.28    3.43
   4  -4  -7    7.57    4.28
   4   4  -7    3.18    3.61
   4   4  -7    3.05    3.95
  -4  -4   7   11.53    3.66
  -4  -4   7   12.10    4.61
  -4   4   8   94.23   14.59
  -4   4   8  101.57   15.65
   4  -4  -8   96.42   15.16
   4  -4  -8   91.19   15.26
   4   4  -8   80.54   14.84
   4   4  -8   89.99   14.81
  -4  -4   8  105.53   14.90
  -4  -4   8  100.17   15.57
  -4   4   9  399.25   50.12
  -4   4   9  390.67   51.03
   4  -4  -9  392.19   50.60
   4  -4  -9  362.53   50.67
   4   4  -9  390.89   50.63
   4   4  -9  357.80   50.10
  -4  -4   9  345.47   49.83
  -4  -4   9  349.70   50.64
  -4   4  10  303.28   38.35
  -4   4  10  261.62   38.83
   4  -4 -10  279.28   38.64
   4  -4 -10  263.48   38.79
   4   4 -10  245.70   38.25
   4   4 -10  341.18   38.98
  -4  -4  10  258.90   38.12
  -4  -4  10  279.82   39.09
  -4   4  11   55.74    8.67
  -4   4  11   44.51    8.89
   4  -4 -11   36.15    8.25
   4  -4 -11   29.23    7.94
   4   4 -11   37.95    8.40
   4   4 -11   36.83    8.15
  -4  -4  11   39.31    8.00
  -4  -4  11   43.28    8.91
  -4   4  12   48.46    9.15
  -4   4  12   54.17   10.31
   4  -4 -12   59.42   10.01
   4  -4 -12   37.98    9.29
   4   4 -12   53.68    9.49
  -4  -4  12   47.50    9.12
  -4  -4  12   33.41    9.19
  -4   4  13  116.48   18.42
  -4   4  13  116.89   19.52
   4  -4 -13  111.41   18.83
   4  -4 -13  131.80   19.81
   4   4 -13  133.32   19.64
  -4  -4  13  134.08   19.13
  -4  -4  13  108.50   19.60
  -4   4  14  382.70   48.05
  -4   4  14  338.87   48.92
   4  -4 -14  332.95   48.15
   4  -4 -14  339.95   48.71
   4   4 -14  324.68   48.37
  -4  -4  14  384.48   48.31
  -4  -4  14  337.85   48.97
  -4   4  15  112.25   19.00
  -4   4  15  113.54   20.21
   4  -4 -15  126.88   20.01
   4  -4 -15  137.67   20.66
   4   4 -15  151.59   20.95
  -4  -4  15  114.56   20.39
  -4   4  16   34.10    8.38
   4  -4 -16   22.13    7.59
   4  -4 -16   37.96    9.01
   4   4 -16   40.95    8.95
  -4  -4  16   30.01    8.65
  -4   4  17    3.62    4.72
   4  -4 -17    0.25    3.47
   4  -4 -17   11.37    5.62
   4   4 -17    3.97    4.13
  -4  -4  17    4.46    4.47
  -4   4  18  102.90   19.86
   4  -4 -18  136.03   20.31
   4  -4 -18   97.11   19.33
   4   4 -18  119.93   20.12
  -4  -4  18  149.01   21.68
  -4   4  19   91.17   17.12
   4  -4 -19   88.29   16.85
  -4  -4  19   95.75   17.68
  -4   4  20   62.51   13.87
   4  -4 -20   68.36   13.81
  -4  -4  20   71.13   14.56
  -4   4  21   34.64    9.89
   4  -4 -21   35.45    9.97
   4   4 -22   13.13    6.33
   4  -4 -23   34.68    9.00
   4   4 -23   18.01    8.03
   4  -4 -24   68.92   14.96
   4   4 -24   93.75   16.62
  -4  -4  24   65.90   15.66
   4  -4 -25   74.53   15.29
   4   4 -25   74.57   15.17
  -4  -4  25   53.48   14.64
   4  -4 -26   63.44   15.14
   4   4 -26   77.58   16.18
  -4  -4  26  104.43   18.61
   4  -4 -27    1.31    5.42
   4   4 -27   -0.44    5.69
  -4  -4  27    5.07    6.29
   4  -4 -28   71.92   13.49
   4   4 -28   59.88   12.43
  -4  -4  28   20.57    9.82
   4  -4 -29   21.30    8.11
   4   4 -29    7.95    6.77
  -4  -4  29   22.05    9.27
   4  -4 -30   -1.22    6.15
   4   4 -30   25.73    9.16
  -4  -4  30   26.31    9.67
   4  -4 -31    6.72    5.85
   4   4 -31    3.28    5.72
  -4  -4  31    8.86    6.82
   4  -4 -32    1.15    5.72
   4   4 -32    5.51    5.88
  -4  -4  32    5.51    6.33
   4  -4 -33    5.28    6.50
   4   4 -33    6.19    6.39
  -4  -4  33   -0.82    6.36
   4  -4 -34   11.74    7.58
   4   4 -34    3.85    7.02
  -4  -4  34    7.27    7.32
   4  -4 -35    4.84    7.11
   4   4 -35    7.53    5.64
  -4  -4  35    1.96    6.21
   4  -4 -36    6.77    6.29
   4   4 -36    6.62    7.00
   4  -4 -37    0.74    5.22
   4   4 -37   -0.96    6.14
   4  -4 -38   -2.96    5.66
   4   4 -38    5.78    7.10
   4  -4 -39    7.51    7.30
  -4   5   1   73.58   12.14
   4  -5  -1   39.25   11.31
   4  -5  -1  101.28   13.80
   4   5  -1  122.03   13.07
   4   5  -1   99.01   12.55
  -4  -5   1   78.13   11.86
  -4  -5   1   99.01   13.20
   4  -5  -2  359.39   45.87
   4   5  -2  338.78   45.54
   4   5  -2  345.28   45.48
  -4  -5   2  312.74   45.09
  -4  -5   2  366.16   46.11
  -4   5   3  190.54   27.22
   4  -5  -3  175.82   27.34
   4  -5  -3  201.28   28.23
   4   5  -3  201.14   27.43
   4   5  -3  206.92   27.40
  -4  -5   3  206.93   27.19
  -4  -5   3  204.55   27.87
  -4   5   4   33.83    6.54
   4  -5  -4   31.80    6.52
   4  -5  -4   26.21    6.65
   4   5  -4   37.10    6.94
   4   5  -4   32.01    6.42
  -4  -5   4   46.34    6.87
  -4  -5   4   23.68    6.51
  -4   5   5   40.31    7.66
   4  -5  -5   28.75    7.48
   4  -5  -5   58.62    9.48
   4   5  -5   41.30    8.03
   4   5  -5   63.55    8.67
  -4  -5   5   52.38    7.97
  -4  -5   5   28.76    7.71
  -4   5   6   87.64   13.23
   4  -5  -6   70.92   13.14
   4  -5  -6  106.84   14.65
   4   5  -6   69.95   13.10
   4   5  -6  106.24   13.76
  -4  -5   6   74.26   13.05
  -4  -5   6  109.28   14.61
  -4   5   7  224.14   33.90
   4  -5  -7  242.69   34.51
   4  -5  -7  294.26   35.51
   4   5  -7  228.50   34.39
   4   5  -7  274.91   34.48
  -4  -5   7  241.31   34.10
  -4  -5   7  267.26   35.09
  -4   5   8   54.44    9.11
   4  -5  -8   41.99    9.17
   4  -5  -8   49.29    9.64
   4   5  -8   57.65    9.77
   4   5  -8   56.04    9.44
  -4  -5   8   47.35    9.01
  -4  -5   8   53.77    9.93
  -4   5   9   37.59    7.04
   4  -5  -9   47.30    8.02
   4  -5  -9   19.95    6.65
   4   5  -9   24.16    6.80
   4   5  -9   40.86    7.64
  -4  -5   9   38.21    7.19
  -4  -5   9   39.86    7.98
  -4   5  10   16.53    4.83
   4  -5 -10   37.15    7.07
   4  -5 -10    3.60    4.60
   4   5 -10   28.82    6.30
  -4  -5  10   26.95    5.83
  -4  -5  10   29.28    6.83
  -4   5  11  309.64   42.97
   4  -5 -11  336.64   43.79
   4  -5 -11  304.30   43.88
  -4  -5  11  323.00   43.31
  -4  -5  11  306.94   44.13
  -4   5  12  410.56   51.89
[truncated: 817,455 more chars]
